# Supplementary material for: Genetic analysis of Thai cattle reveals a Southeast Asian indicine ancestry
Source: PeerJ. 2015 Oct 27;3:e1318. doi: 10.7717/peerj.1318 (PMC4627918; doi:10.7717/peerj.1318)
Supplement: Dataset S1 [file peerj-03-1318-s003.zip]

Archive with 12 entries (9 files):
- S3 Dataset/
- S3 Dataset/snps_Thailand_THC
- __MACOSX/
- __MACOSX/S3 Dataset/
- __MACOSX/S3 Dataset/._snps_Thailand_THC
- S3 Dataset/snps_Thailand_THNE
- __MACOSX/S3 Dataset/._snps_Thailand_THNE
- S3 Dataset/snps_Thailand_THR
- __MACOSX/S3 Dataset/._snps_Thailand_THR
- S3 Dataset/snps_Thailand_THS
- __MACOSX/S3 Dataset/._snps_Thailand_THS
- __MACOSX/._S3 Dataset
