# Supplementary material for: Genetic analysis of Thai cattle reveals a Southeast Asian indicine ancestry
Source: PeerJ. 2015 Oct 27;3:e1318. doi: 10.7717/peerj.1318 (PMC4627918; doi:10.7717/peerj.1318)
Supplement: Dataset S1 [file peerj-03-1318-s003.zip › S3 Dataset/snps_Thailand_THNE]

THNE THNE_002 F1401500 G G
THNE THNE_002 F1401990 A G
THNE THNE_002 F1407660 G G
THNE THNE_002 F1401420 A C
THNE THNE_002 F1406500 C C
THNE THNE_002 F1401560 A A
THNE THNE_002 F1404430 A A
THNE THNE_002 F1408110 C C
THNE THNE_002 F1407540 A A
THNE THNE_002 UN A A
THNE THNE_002 F1004050 A A
THNE THNE_002 F1004470 G G
THNE THNE_002 UN G G
THNE THNE_002 F1004620 G G
THNE THNE_002 F1005080 A A
THNE THNE_002 F1016040 A G
THNE THNE_002 F1016100 A A
THNE THNE_002 F1016290 G G
THNE THNE_002 F1016370 A A
THNE THNE_002 F1017210 A A
THNE THNE_002 F1017520 A A
THNE THNE_002 F0102760 A A
THNE THNE_002 F1105610 G G
THNE THNE_002 F0127200 A G
THNE THNE_002 F1105740 A A
THNE THNE_002 F1105890 A A
THNE THNE_002 F0127420 A A
THNE THNE_002 F0127860 G G
THNE THNE_002 F1101380 G G
THNE THNE_002 F0103450 A A
THNE THNE_002 F1117280 G G
THNE THNE_002 F1117290 C C
THNE THNE_002 F0100690 G G
THNE THNE_002 F1102370 G G
THNE THNE_002 F0105880 A A
THNE THNE_002 F1216130 G G
THNE THNE_002 F1216320 G G
THNE THNE_002 F0104770 G G
THNE THNE_002 F1300480 G G
THNE THNE_002 F1300500 G G
THNE THNE_002 F1304300 A A
THNE THNE_002 F0107320 A A
THNE THNE_002 UN C C
THNE THNE_002 F0107360 G G
THNE THNE_002 F1404620 G G
THNE THNE_002 F1401820 A A
THNE THNE_002 F1005200 G G
THNE THNE_002 UN A A
THNE THNE_002 F1005270 A G
THNE THNE_002 F1004810 G G
THNE THNE_002 F1005660 G G
THNE THNE_002 F1009730 A G
THNE THNE_002 F1009820 G G
THNE THNE_002 F1009840 T T
THNE THNE_002 F1010020 A G
THNE THNE_002 F1106150 G G
THNE THNE_002 F1106190 G G
THNE THNE_002 F1104460 G G
THNE THNE_002 F0127620 G G
THNE THNE_002 F0127560 A A
THNE THNE_002 F0127980 A A
THNE THNE_002 F1106340 G G
THNE THNE_002 F1112100 G G
THNE THNE_002 F1112110 G G
THNE THNE_002 F1112140 G G
THNE THNE_002 F1113370 G G
THNE THNE_002 F1113380 G G
THNE THNE_002 F1112880 G G
THNE THNE_002 F1112890 C C
THNE THNE_002 F0103900 A G
THNE THNE_002 F0103880 A A
THNE THNE_002 F1115620 G G
THNE THNE_002 F1116130 G G
THNE THNE_002 F1202570 A A
THNE THNE_002 F1202630 G G
THNE THNE_002 F1405450 G G
THNE THNE_002 F1202640 A A
THNE THNE_002 F1202860 G G
THNE THNE_002 F1203160 G G
THNE THNE_002 F0106040 G G
THNE THNE_002 UN A A
THNE THNE_002 F0106780 A A
THNE THNE_002 F1302110 C C
THNE THNE_002 F1302160 G G
THNE THNE_002 F1305150 C C
THNE THNE_002 F1305260 A A
THNE THNE_002 F1305330 C C
THNE THNE_002 F1305560 G G
THNE THNE_002 F1305700 G G
THNE THNE_002 F0107490 G G
THNE THNE_002 F1305930 G G
THNE THNE_002 F1305940 G G
THNE THNE_002 F0107820 A A
THNE THNE_002 F1401570 A G
THNE THNE_002 F1405530 G G
THNE THNE_002 F1000990 A C
THNE THNE_002 F1007100 G G
THNE THNE_002 F1007370 A G
THNE THNE_002 F1010510 G G
THNE THNE_002 F1001080 G G
THNE THNE_002 F1011210 C C
THNE THNE_002 F1011310 G G
THNE THNE_002 F1011330 G G
THNE THNE_002 F1113010 G G
THNE THNE_002 F0014510 A A
THNE THNE_002 F1118830 G G
THNE THNE_002 F1112720 G G
THNE THNE_002 F1203700 A A
THNE THNE_002 F1203570 G G
THNE THNE_002 F1203470 A A
THNE THNE_002 F1203440 A A
THNE THNE_002 F1200690 A A
THNE THNE_002 F1204770 A A
THNE THNE_002 F1204220 A A
THNE THNE_002 F1204540 A A
THNE THNE_002 F1205080 A A
THNE THNE_002 F1302330 A A
THNE THNE_002 F1300240 G G
THNE THNE_002 F0012460 A A
THNE THNE_002 F0012470 G G
THNE THNE_002 F1302460 A A
THNE THNE_002 F1302750 A A
THNE THNE_002 F1310820 G G
THNE THNE_002 F1310830 G G
THNE THNE_002 F1310990 C C
THNE THNE_002 F1311000 G G
THNE THNE_002 F0107840 A A
THNE THNE_002 F1311710 C C
THNE THNE_002 F1311750 G G
THNE THNE_002 F1311870 C C
THNE THNE_002 F1401870 G G
THNE THNE_002 UN A A
THNE THNE_002 F1007630 C C
THNE THNE_002 F1007620 A C
THNE THNE_002 F1007590 A G
THNE THNE_002 F1007860 G G
THNE THNE_002 F1007870 G G
THNE THNE_002 F1007920 G G
THNE THNE_002 F1008020 A G
THNE THNE_002 F1406630 C C
THNE THNE_002 F1100970 G G
THNE THNE_002 F0124450 C C
THNE THNE_002 F0124430 C C
THNE THNE_002 F1109320 A A
THNE THNE_002 F0130580 G G
THNE THNE_002 F0102990 C C
THNE THNE_002 F1109460 A A
THNE THNE_002 F1110220 G G
THNE THNE_002 F0103060 A G
THNE THNE_002 F1110320 G G
THNE THNE_002 F1406670 G G
THNE THNE_002 F0131800 G G
THNE THNE_002 F1112270 C C
THNE THNE_002 F1113560 A A
THNE THNE_002 F1114060 G G
THNE THNE_002 F0100600 C C
THNE THNE_002 F0105120 G G
THNE THNE_002 F1215520 A G
THNE THNE_002 F1302790 G G
THNE THNE_002 F1302980 A A
THNE THNE_002 F1303070 G G
THNE THNE_002 F1312070 G G
THNE THNE_002 F1311560 G G
THNE THNE_002 F0107920 A A
THNE THNE_002 F1312240 A G
THNE THNE_002 F1301380 T T
THNE THNE_002 F1312570 A A
THNE THNE_002 F1313990 G G
THNE THNE_002 F0108060 G G
THNE THNE_002 F1313870 G G
THNE THNE_002 F1403130 C C
THNE THNE_002 UN G G
THNE THNE_002 F1008880 A C
THNE THNE_002 F1009190 G G
THNE THNE_002 F1002700 A A
THNE THNE_002 F1002910 G G
THNE THNE_002 F0126600 G G
THNE THNE_002 F1103100 A A
THNE THNE_002 F1103360 A A
THNE THNE_002 F1103380 A G
THNE THNE_002 UN G G
THNE THNE_002 F0124540 A G
THNE THNE_002 F0130950 G G
THNE THNE_002 F1109560 G G
THNE THNE_002 F0130770 C C
THNE THNE_002 F1110420 A A
THNE THNE_002 F1109930 G G
THNE THNE_002 F1109940 A G
THNE THNE_002 F1110000 G G
THNE THNE_002 F1209920 G G
THNE THNE_002 F0105290 G G
THNE THNE_002 F1210490 A A
THNE THNE_002 F0105350 G G
THNE THNE_002 F1211130 G G
THNE THNE_002 F1213370 C C
THNE THNE_002 F1306200 A A
THNE THNE_002 F1306040 G G
THNE THNE_002 F1404440 A A
THNE THNE_002 F1003510 G G
THNE THNE_002 F1003380 G G
THNE THNE_002 F1011410 C C
THNE THNE_002 F1013280 A A
THNE THNE_002 UN T T
THNE THNE_002 F0124620 A A
THNE THNE_002 F1103680 A A
THNE THNE_002 F0125010 A A
THNE THNE_002 F1103910 G G
THNE THNE_002 F1103980 A A
THNE THNE_002 F1109760 G G
THNE THNE_002 F0102720 A A
THNE THNE_002 F1100210 C C
THNE THNE_002 F1110550 G G
THNE THNE_002 F1101210 A A
THNE THNE_002 F0132650 G G
THNE THNE_002 F0132550 A A
THNE THNE_002 F1114210 A G
THNE THNE_002 F1102410 G G
THNE THNE_002 F1119350 C C
THNE THNE_002 F1211470 A A
THNE THNE_002 F1212490 G G
THNE THNE_002 F1212520 G G
THNE THNE_002 F1212770 G G
THNE THNE_002 F1212780 G G
THNE THNE_002 F1212800 G G
THNE THNE_002 F1212820 A A
THNE THNE_002 F1211700 G G
THNE THNE_002 F1210610 G G
THNE THNE_002 F1210590 G G
THNE THNE_002 F1212960 A A
THNE THNE_002 F0105710 G G
THNE THNE_002 UN G G
THNE THNE_002 F0107560 G G
THNE THNE_002 F1306490 A A
THNE THNE_002 F1307600 C C
THNE THNE_002 F1307330 A A
THNE THNE_002 F1313360 G G
THNE THNE_002 F1315840 G G
THNE THNE_002 F1403310 C C
THNE THNE_002 F1409530 A A
THNE THNE_002 F1012850 A A
THNE THNE_002 F1012930 G G
THNE THNE_002 F1013180 A A
THNE THNE_002 F1012490 A A
THNE THNE_002 F1012480 A A
THNE THNE_002 F1012660 A A
THNE THNE_002 F1011940 C C
THNE THNE_002 F1013400 C C
THNE THNE_002 F1013520 A A
THNE THNE_002 F1013580 G G
THNE THNE_002 F1103990 C C
THNE THNE_002 F0125210 G G
THNE THNE_002 F0125180 A A
THNE THNE_002 F1104290 G G
THNE THNE_002 F0100480 A A
THNE THNE_002 F0128240 G G
THNE THNE_002 F0128250 C C
THNE THNE_002 F1108080 A G
THNE THNE_002 F0100610 A A
THNE THNE_002 F1114390 A A
THNE THNE_002 F1114410 A A
THNE THNE_002 F1101750 G G
THNE THNE_002 F0100710 G G
THNE THNE_002 F0104740 A A
THNE THNE_002 F1213200 G G
THNE THNE_002 F1213220 G G
THNE THNE_002 F1205310 C C
THNE THNE_002 F1205350 G G
THNE THNE_002 F1205480 G G
THNE THNE_002 F1205610 T T
THNE THNE_002 F1204890 A A
THNE THNE_002 F1205860 G G
THNE THNE_002 F1205680 A A
THNE THNE_002 F1214790 A A
THNE THNE_002 F0105630 G G
THNE THNE_002 F1201400 A A
THNE THNE_002 F0105740 A A
THNE THNE_002 F1213600 C C
THNE THNE_002 F0105760 G G
THNE THNE_002 F1303150 G G
THNE THNE_002 F1300740 G G
THNE THNE_002 F1400630 A G
THNE THNE_002 F1313380 G G
THNE THNE_002 F0108460 A A
THNE THNE_002 F1317200 G G
THNE THNE_002 F1317380 G G
THNE THNE_002 F1301660 C C
THNE THNE_002 F1317690 A G
THNE THNE_002 F0101190 C C
THNE THNE_002 F1301810 G G
THNE THNE_002 F0110110 A G
THNE THNE_002 F1013830 G G
THNE THNE_002 F1013860 A G
THNE THNE_002 F1013650 A A
THNE THNE_002 F1013750 G G
THNE THNE_002 F1013960 G G
THNE THNE_002 F1013940 G G
THNE THNE_002 F1014640 A A
THNE THNE_002 F1014760 G G
THNE THNE_002 F1104630 C C
THNE THNE_002 F1021500 G G
THNE THNE_002 F1001830 G G
THNE THNE_002 F1019830 C C
THNE THNE_002 F1107770 A A
THNE THNE_002 F0129910 A G
THNE THNE_002 F0129470 G G
THNE THNE_002 F0129500 G G
THNE THNE_002 F0125970 A A
THNE THNE_002 F1104860 A A
THNE THNE_002 F0100620 A A
THNE THNE_002 F1114890 A A
THNE THNE_002 F1115080 T T
THNE THNE_002 F1115110 A G
THNE THNE_002 F0103960 G G
THNE THNE_002 F0100630 C C
THNE THNE_002 F1115600 A A
THNE THNE_002 F1120610 G G
THNE THNE_002 F1120690 G G
THNE THNE_002 F1120670 C G
THNE THNE_002 UN A A
THNE THNE_002 F1206010 A A
THNE THNE_002 F1200470 G G
THNE THNE_002 F0104350 G G
THNE THNE_002 F1206230 A A
THNE THNE_002 F1201050 A A
THNE THNE_002 F1206280 G G
THNE THNE_002 F1206300 G G
THNE THNE_002 F1201030 A A
THNE THNE_002 F1303170 A G
THNE THNE_002 F1309410 G G
THNE THNE_002 UN G G
THNE THNE_002 F1310100 C C
THNE THNE_002 UN C C
THNE THNE_002 F1309980 G G
THNE THNE_002 F1313400 A A
THNE THNE_002 F1313660 A A
THNE THNE_002 F1314630 A A
THNE THNE_002 F1410710 G G
THNE THNE_002 F0108730 G G
THNE THNE_002 F1403070 C C
THNE THNE_002 F1020910 G G
THNE THNE_002 F1020170 A A
THNE THNE_002 F0122620 A A
THNE THNE_002 F0122650 A G
THNE THNE_002 F0123030 A G
THNE THNE_002 F0126030 G G
THNE THNE_002 F1105120 G G
THNE THNE_002 F0132920 A A
THNE THNE_002 F1118710 G G
THNE THNE_002 F1118580 G G
THNE THNE_002 F1118570 A A
THNE THNE_002 F1116200 A A
THNE THNE_002 F0100670 G G
THNE THNE_002 F1117300 G G
THNE THNE_002 F1207180 G G
THNE THNE_002 F1207210 G G
THNE THNE_002 F1207350 G G
THNE THNE_002 F0104650 A A
THNE THNE_002 F1206910 C C
THNE THNE_002 F1207580 A A
THNE THNE_002 F1207690 A A
THNE THNE_002 F1208140 A G
THNE THNE_002 F1208230 G G
THNE THNE_002 F1201270 A A
THNE THNE_002 F0105150 A A
THNE THNE_002 F1310370 C C
THNE THNE_002 F1310380 G G
THNE THNE_002 F1018600 G G
THNE THNE_002 F1018730 G G
THNE THNE_002 F0109840 A A
THNE THNE_002 F1409310 A A
THNE THNE_002 F1409320 G G
THNE THNE_002 F1409330 A A
THNE THNE_002 F1413880 A A
THNE THNE_002 F1413890 G G
THNE THNE_002 F1411660 G G
THNE THNE_002 F1408310 G G
THNE THNE_002 F1400620 G G
THNE THNE_002 F1400430 C C
THNE THNE_002 F1400660 G G
THNE THNE_002 F1413120 G G
THNE THNE_002 F1411800 C C
THNE THNE_002 F1415490 G G
THNE THNE_002 F0110620 A A
THNE THNE_002 UN G G
THNE THNE_002 F1512310 A A
THNE THNE_002 F1513900 A G
THNE THNE_002 F1514030 G G
THNE THNE_002 F1514220 A G
THNE THNE_002 F1500400 G G
THNE THNE_002 F1514500 G G
THNE THNE_002 F1402450 G G
THNE THNE_002 F0111270 A G
THNE THNE_002 F1402540 A A
THNE THNE_002 F1417190 G G
THNE THNE_002 F1414460 A T
THNE THNE_002 F1401330 A A
THNE THNE_002 UN C C
THNE THNE_002 F1403040 C C
THNE THNE_002 F1512460 G G
THNE THNE_002 F1705490 A A
THNE THNE_002 F1705540 A A
THNE THNE_002 F1705720 G G
THNE THNE_002 F1416660 A G
THNE THNE_002 F1415380 A G
THNE THNE_002 F0009920 G G
THNE THNE_002 F1509020 G G
THNE THNE_002 F1509730 A A
THNE THNE_002 UN G G
THNE THNE_002 F1510250 A A
THNE THNE_002 F1510260 A A
THNE THNE_002 F1511210 C G
THNE THNE_002 F0113590 G G
THNE THNE_002 F0113600 A A
THNE THNE_002 F1502130 A A
THNE THNE_002 F1502150 A A
THNE THNE_002 UN G G
THNE THNE_002 F1602660 C C
THNE THNE_002 F1600770 G G
THNE THNE_002 F1602410 A A
THNE THNE_002 F1602980 A C
THNE THNE_002 F1602910 A A
THNE THNE_002 F1416320 G G
THNE THNE_002 F1414610 A C
THNE THNE_002 F1416800 G G
THNE THNE_002 F1509480 G G
THNE THNE_002 F1511090 A A
THNE THNE_002 UN G G
THNE THNE_002 UN G G
THNE THNE_002 F1511000 G G
THNE THNE_002 F1511550 G G
THNE THNE_002 F1511480 A A
THNE THNE_002 F0112490 A A
THNE THNE_002 F1511790 A C
THNE THNE_002 F0009200 G G
THNE THNE_002 F0007610 A G
THNE THNE_002 UN C C
THNE THNE_002 F1416980 A A
THNE THNE_002 F1417100 C C
THNE THNE_002 F1402570 G G
THNE THNE_002 F1402730 G G
THNE THNE_002 F1402560 C C
THNE THNE_002 F1414560 A C
THNE THNE_002 F1414570 C C
THNE THNE_002 F1415270 A A
THNE THNE_002 F1501100 A A
THNE THNE_002 F0112550 A A
THNE THNE_002 UN A A
THNE THNE_002 F1512820 G G
THNE THNE_002 F1504030 G G
THNE THNE_002 F1513580 A A
THNE THNE_002 F1602770 G G
THNE THNE_002 UN G G
THNE THNE_002 F1400320 G G
THNE THNE_002 F1402580 A A
THNE THNE_002 F1402710 G G
THNE THNE_002 F1402490 A A
THNE THNE_002 F1416890 G G
THNE THNE_002 F0111130 A A
THNE THNE_002 F1415990 A A
THNE THNE_002 F1401660 G G
THNE THNE_002 F1416120 G G
THNE THNE_002 F1415350 G G
THNE THNE_002 F1402830 A A
THNE THNE_002 F0010110 A G
THNE THNE_002 F1512300 A A
THNE THNE_002 F1400220 G G
THNE THNE_002 F1400810 G G
THNE THNE_002 F1411730 G G
THNE THNE_002 F1409060 A A
THNE THNE_002 F1409080 A A
THNE THNE_002 F1409110 A A
THNE THNE_002 F1409160 A A
THNE THNE_002 F1400210 C C
THNE THNE_002 F1411490 A A
THNE THNE_002 F1506190 A A
THNE THNE_002 F1412770 C C
THNE THNE_002 F1502730 G G
THNE THNE_002 F1603790 G G
THNE THNE_002 F1501450 A G
THNE THNE_002 F0011620 A A
THNE THNE_002 F1514180 G G
THNE THNE_002 F1510330 G G
THNE THNE_002 F1401050 A G
THNE THNE_002 F1409740 G G
THNE THNE_002 F1408430 G G
THNE THNE_002 F1402010 C C
THNE THNE_002 F1412370 C C
THNE THNE_002 F1413080 G G
THNE THNE_002 F1612770 A A
THNE THNE_002 F1613740 C C
THNE THNE_002 F1607360 C C
THNE THNE_002 F1705020 A A
THNE THNE_002 F1413300 A G
THNE THNE_002 F1414620 G G
THNE THNE_002 F1414630 G G
THNE THNE_002 F1414670 G G
THNE THNE_002 F1805410 C C
THNE THNE_002 F1411060 A G
THNE THNE_002 F1812190 G G
THNE THNE_002 F1410940 A A
THNE THNE_002 F1410930 A A
THNE THNE_002 F1409870 C C
THNE THNE_002 F1806840 A A
THNE THNE_002 F1807530 G G
THNE THNE_002 F1411470 A A
THNE THNE_002 F1411460 T T
THNE THNE_002 F1909560 G G
THNE THNE_002 F1411580 G G
THNE THNE_002 F0110650 A A
THNE THNE_002 F1415790 A A
THNE THNE_002 F1415800 T T
THNE THNE_002 F0100400 G G
THNE THNE_002 F1409410 C C
THNE THNE_002 F1906300 A C
THNE THNE_002 F1409400 A A
THNE THNE_002 F1409240 A A
THNE THNE_002 F1400250 C C
THNE THNE_002 F1411980 G G
THNE THNE_002 F1411310 A A
THNE THNE_002 F1913080 A A
THNE THNE_002 F1901330 G G
THNE THNE_002 F1406390 A A
THNE THNE_002 F0223510 G G
THNE THNE_002 F2003580 A G
THNE THNE_002 F2000960 G G
THNE THNE_002 F2009600 A A
THNE THNE_002 F0109640 G G
THNE THNE_002 F2009960 G G
THNE THNE_002 F1411750 A A
THNE THNE_002 F2012090 A A
THNE THNE_002 F0011370 A G
THNE THNE_002 F2006710 C C
THNE THNE_002 F1401290 G G
THNE THNE_002 F1413990 A A
THNE THNE_002 F2008570 A A
THNE THNE_002 F1401250 G G
THNE THNE_002 F1412740 A A
THNE THNE_002 UN A A
THNE THNE_002 UN C C
THNE THNE_002 F2110240 A A
THNE THNE_002 F1406790 G G
THNE THNE_002 F1400920 G G
THNE THNE_002 F1410680 A A
THNE THNE_002 F2113510 A A
THNE THNE_002 F1408650 A A
THNE THNE_002 F2109180 G G
THNE THNE_002 F2103360 T T
THNE THNE_002 F1413100 A A
THNE THNE_002 F1414780 A A
THNE THNE_002 F0201510 G G
THNE THNE_002 F1410350 A C
THNE THNE_002 F2207210 G G
THNE THNE_002 F2208210 A A
THNE THNE_002 F2207930 A G
THNE THNE_002 F2201650 G G
THNE THNE_002 F0206100 C C
THNE THNE_002 F0201490 C C
THNE THNE_002 F1414830 G G
THNE THNE_002 F1408400 C C
THNE THNE_002 F1410520 G G
THNE THNE_002 F1410260 G G
THNE THNE_002 F0207320 C C
THNE THNE_002 F1412450 A G
THNE THNE_002 F0207070 C C
THNE THNE_002 F1416460 C C
THNE THNE_002 F1416490 G G
THNE THNE_002 F1708740 A A
THNE THNE_002 F1708710 A A
THNE THNE_002 F1709540 G G
THNE THNE_002 F1613890 C C
THNE THNE_002 F1614410 G G
THNE THNE_002 F1615250 A A
THNE THNE_002 F1403000 G G
THNE THNE_002 UN C C
THNE THNE_002 F1911140 A A
THNE THNE_002 UN A A
THNE THNE_002 F1912260 G G
THNE THNE_002 F2008260 A C
THNE THNE_002 F2009380 A G
THNE THNE_002 F2009310 G G
THNE THNE_002 F2009300 G G
THNE THNE_002 F0221840 A A
THNE THNE_002 F0202690 C C
THNE THNE_002 F0224520 A A
THNE THNE_002 F0202640 G G
THNE THNE_002 F0223350 A A
THNE THNE_002 F0202830 A A
THNE THNE_002 F1702000 C C
THNE THNE_002 F1701980 C C
THNE THNE_002 F0117270 G G
THNE THNE_002 F0102160 A A
THNE THNE_002 F1701830 G G
THNE THNE_002 F1702300 G G
THNE THNE_002 F1810310 G G
THNE THNE_002 F1905390 A A
THNE THNE_002 F0208200 A A
THNE THNE_002 F2502670 G G
THNE THNE_002 F1607480 G G
THNE THNE_002 UN C C
THNE THNE_002 F1608010 A A
THNE THNE_002 F1608110 A A
THNE THNE_002 F1608480 G G
THNE THNE_002 UN A G
THNE THNE_002 F1507030 G G
THNE THNE_002 F1507430 A A
THNE THNE_002 F1507510 G G
THNE THNE_002 UN G G
THNE THNE_002 F1507710 C C
THNE THNE_002 F1507700 G G
THNE THNE_002 F1507800 G G
THNE THNE_002 UN G G
THNE THNE_002 F1507810 G G
THNE THNE_002 F1508490 A A
THNE THNE_002 F1911850 G G
THNE THNE_002 F0221860 A A
THNE THNE_002 F0209670 A A
THNE THNE_002 F1901850 A C
THNE THNE_002 F0224870 G G
THNE THNE_002 F2005910 C C
THNE THNE_002 F2005930 G G
THNE THNE_002 F2005940 A A
THNE THNE_002 F0210640 G G
THNE THNE_002 F2006090 A A
THNE THNE_002 F2006220 G G
THNE THNE_002 UN G G
THNE THNE_002 F2000670 G G
THNE THNE_002 F2006560 A A
THNE THNE_002 UN C C
THNE THNE_002 F2006640 A A
THNE THNE_002 F1905420 G G
THNE THNE_002 F1905430 G G
THNE THNE_002 F2402390 G G
THNE THNE_002 F1801520 G G
THNE THNE_002 F1810770 G G
THNE THNE_002 F2200470 G G
THNE THNE_002 F0207050 G G
THNE THNE_002 F0209170 G G
THNE THNE_002 F2403540 G G
THNE THNE_002 F2500760 A A
THNE THNE_002 F2301790 G G
THNE THNE_002 F0201750 A A
THNE THNE_002 F2502770 G G
THNE THNE_002 F2408070 A A
THNE THNE_002 F2304800 C C
THNE THNE_002 F2305230 G G
THNE THNE_002 F2300500 A G
THNE THNE_002 F0211570 G G
THNE THNE_002 F0207220 G G
THNE THNE_002 F2208990 G G
THNE THNE_002 F2209120 G G
THNE THNE_002 F2208750 A A
THNE THNE_002 F2209490 C C
THNE THNE_002 F0201500 G G
THNE THNE_002 F2201530 A A
THNE THNE_002 F2210990 G G
THNE THNE_002 F2404790 G G
THNE THNE_002 F2404830 G G
THNE THNE_002 F2405150 C C
THNE THNE_002 F2405350 A G
THNE THNE_002 F2405520 A A
THNE THNE_002 F2405840 A A
THNE THNE_002 F2400880 G G
THNE THNE_002 F2408320 A A
THNE THNE_002 F2303240 G G
THNE THNE_002 F2303250 A A
THNE THNE_002 F2300370 A A
THNE THNE_002 F2306460 G G
THNE THNE_002 F0207090 G G
THNE THNE_002 F0207340 G G
THNE THNE_002 F0207300 A A
THNE THNE_002 F2104390 G G
THNE THNE_002 F2107340 A G
THNE THNE_002 UN A G
THNE THNE_002 F2108540 G G
THNE THNE_002 UN G G
THNE THNE_002 F2108790 A A
THNE THNE_002 F2108460 C G
THNE THNE_002 F2108200 A A
THNE THNE_002 F2109160 A A
THNE THNE_002 F0016180 G G
THNE THNE_002 F2109270 G G
THNE THNE_002 F2109300 G G
THNE THNE_002 F0203370 A A
THNE THNE_002 F2110040 G G
THNE THNE_002 UN A A
THNE THNE_002 F2410220 G G
THNE THNE_002 F2502910 A A
THNE THNE_002 UN C G
THNE THNE_002 UN G G
THNE THNE_002 F2410970 G G
THNE THNE_002 F2411000 C C
THNE THNE_002 F2300950 C C
THNE THNE_002 F2304080 A A
THNE THNE_002 F2304090 G G
THNE THNE_002 F2304160 A G
THNE THNE_002 F2301750 A A
THNE THNE_002 F0209220 A A
THNE THNE_002 F2301270 G G
THNE THNE_002 F0209710 A A
THNE THNE_002 UN A G
THNE THNE_002 F0207110 G G
THNE THNE_002 F0207230 G G
THNE THNE_002 F0207390 A A
THNE THNE_002 F0207400 A G
THNE THNE_002 F2401610 A G
THNE THNE_002 F2411150 C C
THNE THNE_002 F2401580 A C
THNE THNE_002 F2411240 A G
THNE THNE_002 F2300460 A A
THNE THNE_002 F2502640 A G
THNE THNE_002 F2503250 A A
THNE THNE_002 F2302140 G G
THNE THNE_002 F2302360 A G
THNE THNE_002 F2302570 G G
THNE THNE_002 F2300380 G G
THNE THNE_002 F2505740 C C
THNE THNE_002 F0207240 A A
THNE THNE_002 F0207260 G G
THNE THNE_002 F2500990 A A
THNE THNE_002 F2200500 A A
THNE THNE_002 F2113600 G G
THNE THNE_002 F2100550 G G
THNE THNE_002 F2100500 A A
THNE THNE_002 F0205050 A A
THNE THNE_002 F2203670 C G
THNE THNE_002 F2203710 G G
THNE THNE_002 F2203080 G G
THNE THNE_002 F2203230 A G
THNE THNE_002 F2203930 G G
THNE THNE_002 F2204800 A A
THNE THNE_002 F2300450 G G
THNE THNE_002 F2502800 A A
THNE THNE_002 F0208220 G G
THNE THNE_002 F0208770 A A
THNE THNE_002 F0208730 G G
THNE THNE_002 F2401150 G G
THNE THNE_002 F2408530 G G
THNE THNE_002 F2304420 A A
THNE THNE_002 F2300800 G G
THNE THNE_002 F2304530 A A
THNE THNE_002 F0208380 A A
THNE THNE_002 F0207130 A A
THNE THNE_002 F0207350 A A
THNE THNE_002 F2209960 A A
THNE THNE_002 F2211420 G G
THNE THNE_002 F0206650 G G
THNE THNE_002 F2211980 C C
THNE THNE_002 UN A A
THNE THNE_002 F2211860 A A
THNE THNE_002 F2211780 G G
THNE THNE_002 F2300420 A A
THNE THNE_002 F2401160 G G
THNE THNE_002 F2300360 G G
THNE THNE_002 F0209050 A A
THNE THNE_002 F2301670 A A
THNE THNE_002 F0207180 G G
THNE THNE_002 F1500430 A A
THNE THNE_002 F0115530 G G
THNE THNE_002 UN A A
THNE THNE_002 F0115680 G G
THNE THNE_002 F0115610 A A
THNE THNE_002 F0100330 A A
THNE THNE_002 F1702840 A A
THNE THNE_002 F0115930 G G
THNE THNE_002 F1402960 G G
THNE THNE_002 F1502660 A G
THNE THNE_002 F1502300 A G
THNE THNE_002 F1502190 G G
THNE THNE_002 F1812710 A G
THNE THNE_002 F1812950 A A
THNE THNE_002 F0119870 G G
THNE THNE_002 F0122050 G G
THNE THNE_002 F0100420 A A
THNE THNE_002 F2002400 G G
THNE THNE_002 F2002950 A A
THNE THNE_002 F2000400 A A
THNE THNE_002 F2000740 G G
THNE THNE_002 F2007090 G G
THNE THNE_002 F2014410 G G
THNE THNE_002 F2014570 A A
THNE THNE_002 F2015490 G G
THNE THNE_002 UN A A
THNE THNE_002 F1807550 C C
THNE THNE_002 F1904560 A G
THNE THNE_002 F0207200 C C
THNE THNE_002 F0207450 A A
THNE THNE_002 F0014290 G G
THNE THNE_002 F0115180 G G
THNE THNE_002 F1706030 G G
THNE THNE_002 F1706070 A C
THNE THNE_002 F1709500 C C
THNE THNE_002 F1710060 A A
THNE THNE_002 F1710040 G G
THNE THNE_002 F0102080 A G
THNE THNE_002 F1502970 C C
THNE THNE_002 F1402900 A A
THNE THNE_002 UN G G
THNE THNE_002 F1912900 A A
THNE THNE_002 F1913310 A A
THNE THNE_002 F0014650 G G
THNE THNE_002 UN A A
THNE THNE_002 F2009720 G G
THNE THNE_002 F2009820 A G
THNE THNE_002 F2009840 A A
THNE THNE_002 F2009980 A A
THNE THNE_002 F2011420 G G
THNE THNE_002 F2010380 A A
THNE THNE_002 F2001850 A G
THNE THNE_002 F2001610 A A
THNE THNE_002 F2002270 G G
THNE THNE_002 F0202860 G G
THNE THNE_002 F0202880 A A
THNE THNE_002 F0225230 G G
THNE THNE_002 F0225310 A G
THNE THNE_002 F2102830 G G
THNE THNE_002 F1808250 A A
THNE THNE_002 F1800750 A A
THNE THNE_002 F1900740 A G
THNE THNE_002 F1909140 A A
THNE THNE_002 F1909260 G G
THNE THNE_002 UN A A
THNE THNE_002 F1909570 G G
THNE THNE_002 F1909700 A A
THNE THNE_002 F1900880 A G
THNE THNE_002 F1909790 C C
THNE THNE_002 F2113540 G G
THNE THNE_002 F0207160 A A
THNE THNE_002 F0225370 G G
THNE THNE_002 F1706160 A A
THNE THNE_002 F1707160 A A
THNE THNE_002 F0100340 A A
THNE THNE_002 F1707580 A A
THNE THNE_002 F1707900 A G
THNE THNE_002 F0100310 A G
THNE THNE_002 F1610340 G G
THNE THNE_002 F0110770 G G
THNE THNE_002 F0120550 A A
THNE THNE_002 F1911910 G G
THNE THNE_002 F1901410 G G
THNE THNE_002 F1901810 G G
THNE THNE_002 F2011900 A A
THNE THNE_002 F2007860 G G
THNE THNE_002 F2000550 G G
THNE THNE_002 F1900220 G G
THNE THNE_002 F1901450 A C
THNE THNE_002 F1902310 G G
THNE THNE_002 F1902950 C C
THNE THNE_002 F1802660 C C
THNE THNE_002 F0117860 G G
THNE THNE_002 F1800430 G G
THNE THNE_002 F1803300 G G
THNE THNE_002 F1803330 A A
THNE THNE_002 F2206700 A A
THNE THNE_002 F2206990 T T
THNE THNE_002 F0206970 G G
THNE THNE_002 F0207280 G G
THNE THNE_002 F2202130 A G
THNE THNE_002 F0207370 G G
THNE THNE_002 F2208520 A C
THNE THNE_002 F2103920 G G
THNE THNE_002 F1604620 A A
THNE THNE_002 F1604630 C C
THNE THNE_002 F1604790 A A
THNE THNE_002 UN G G
THNE THNE_002 F1610450 G G
THNE THNE_002 F1700410 A G
THNE THNE_002 F0116010 A A
THNE THNE_002 F1509180 A A
THNE THNE_002 F1912180 G G
THNE THNE_002 F1804270 A A
THNE THNE_002 F1804390 A A
THNE THNE_002 F1805980 A A
THNE THNE_002 F2004220 G G
THNE THNE_002 F2004230 G G
THNE THNE_002 F2507520 A A
THNE THNE_002 F2004330 A A
THNE THNE_002 F2004420 A A
THNE THNE_002 F2004510 A G
THNE THNE_002 F2004670 G G
THNE THNE_002 F2008340 C C
THNE THNE_002 F2008640 G G
THNE THNE_002 F2008670 A A
THNE THNE_002 F2009070 A C
THNE THNE_002 F0202360 A A
THNE THNE_002 F0222330 G G
THNE THNE_002 F1905950 A A
THNE THNE_002 UN T T
THNE THNE_002 F1906790 G G
THNE THNE_002 F1702280 A A
THNE THNE_002 F1803720 G G
THNE THNE_002 F0117550 C C
THNE THNE_002 F1811070 G G
THNE THNE_002 F0207380 A A
THNE THNE_002 F2105390 A G
THNE THNE_002 F2107810 T T
THNE THNE_002 F0115190 A A
THNE THNE_002 F1703810 A A
THNE THNE_002 UN A A
THNE THNE_002 F1704290 A A
THNE THNE_002 F1704400 A A
THNE THNE_002 F1710920 C C
THNE THNE_002 F1710740 A T
THNE THNE_002 UN G G
THNE THNE_002 F1805840 G G
THNE THNE_002 F1805790 A A
THNE THNE_002 F2000240 G G
THNE THNE_002 F2010800 A A
THNE THNE_002 F2011130 G G
THNE THNE_002 F2012660 G G
THNE THNE_002 F2012790 A A
THNE THNE_002 F0221890 A A
THNE THNE_002 F0221880 G G
THNE THNE_002 F1702530 G G
THNE THNE_002 F1702630 G G
THNE THNE_002 F1702690 A A
THNE THNE_002 F1811100 A A
THNE THNE_002 F2508060 G G
THNE THNE_002 F2111730 A A
THNE THNE_002 F2101070 G G
THNE THNE_002 F2101140 A C
THNE THNE_002 F2106990 A A
THNE THNE_002 F2112300 G G
THNE THNE_002 F2110260 A A
THNE THNE_002 F2110280 G G
THNE THNE_002 F2110310 A A
THNE THNE_002 F2110700 A A
THNE THNE_002 F1708340 G G
THNE THNE_002 F1708520 A A
THNE THNE_002 F1711490 G G
THNE THNE_002 F0100350 G G
THNE THNE_002 F1612040 A G
THNE THNE_002 F1504500 A G
THNE THNE_002 F1505210 G G
THNE THNE_002 F1505670 A A
THNE THNE_002 F2009050 A A
THNE THNE_002 F2008110 G G
THNE THNE_002 F1406650 C C
THNE THNE_002 F2012990 G G
THNE THNE_002 F0222430 A A
THNE THNE_002 F0222640 G G
THNE THNE_002 F0222760 A A
THNE THNE_002 F2103400 G G
THNE THNE_002 F2103390 A G
THNE THNE_002 F1808690 A A
THNE THNE_002 F1809920 G G
THNE THNE_002 F1809950 G G
THNE THNE_002 F1905360 G G
THNE THNE_002 F1910000 G G
THNE THNE_002 F1910020 A G
THNE THNE_002 F1910290 A A
THNE THNE_002 F2207050 A A
THNE THNE_002 F0204590 G G
THNE THNE_002 F2202930 A A
THNE THNE_002 F0204090 A G
THNE THNE_002 F2208500 A A
THNE THNE_002 F0200710 C C
THNE THNE_002 F2112780 G G
THNE THNE_002 F2200880 T T
THNE THNE_002 F2110850 A A
THNE THNE_002 F2407280 G G
THNE THNE_002 F0210740 A G
THNE THNE_002 F2411350 C C
THNE THNE_002 F2411370 G G
THNE THNE_002 F2411410 G G
THNE THNE_002 F2411690 G G
THNE THNE_002 F1606250 A A
THNE THNE_002 F1606110 G G
THNE THNE_002 F1612240 T T
THNE THNE_002 F1612270 G G
THNE THNE_002 F1612610 A A
THNE THNE_002 F1612890 G G
THNE THNE_002 F1612910 A A
THNE THNE_002 F1613240 C C
THNE THNE_002 F1613500 A A
THNE THNE_002 F0114670 G G
THNE THNE_002 F1613720 A A
THNE THNE_002 F1704420 A A
THNE THNE_002 F1704610 A A
THNE THNE_002 F1506100 A G
THNE THNE_002 F1506140 A A
THNE THNE_002 UN G G
THNE THNE_002 F1500740 C C
THNE THNE_002 F0903910 A A
THNE THNE_002 F1811160 A A
THNE THNE_002 F1810270 G G
THNE THNE_002 F2008230 G G
THNE THNE_002 F0223170 A A
THNE THNE_002 F0202740 A A
THNE THNE_002 F2003660 G G
THNE THNE_002 F2004990 A G
THNE THNE_002 F1714580 G G
THNE THNE_002 F1714920 G G
THNE THNE_002 F1801390 A G
THNE THNE_002 F1903320 G G
THNE THNE_002 F0003380 G G
THNE THNE_002 F1909690 A A
THNE THNE_002 F1910330 A A
THNE THNE_002 F1910440 G G
THNE THNE_002 UN T T
THNE THNE_002 F1804060 G G
THNE THNE_002 F1804050 A A
THNE THNE_002 F0114100 A G
THNE THNE_002 F2207280 C C
THNE THNE_002 F2207570 A A
THNE THNE_002 F2207850 G G
THNE THNE_002 F0003460 G G
THNE THNE_002 F2207870 A A
THNE THNE_002 F2206050 A A
THNE THNE_002 F2205950 G G
THNE THNE_002 F1604160 A A
THNE THNE_002 F2206620 A A
THNE THNE_002 F2206320 G G
THNE THNE_002 F1604390 G G
THNE THNE_002 F0211070 A A
THNE THNE_002 F2411910 A A
THNE THNE_002 F2300440 A A
THNE THNE_002 F1515810 A A
THNE THNE_002 F0000500 G G
THNE THNE_002 F0002750 A A
THNE THNE_002 UN T T
THNE THNE_002 F1704640 A A
THNE THNE_002 F1704680 G G
THNE THNE_002 F1704690 T T
THNE THNE_002 F1704950 A T
THNE THNE_002 F1704980 A G
THNE THNE_002 F1705060 A G
THNE THNE_002 F1705220 G G
THNE THNE_002 F1704880 G G
THNE THNE_002 F1704870 G G
THNE THNE_002 F1705480 A C
THNE THNE_002 F1712090 G G
THNE THNE_002 F1712200 G G
THNE THNE_002 F2306660 C C
THNE THNE_002 F2306650 G G
THNE THNE_002 F1801610 A A
THNE THNE_002 F1811880 G G
THNE THNE_002 F0118640 A G
THNE THNE_002 F2306620 A A
THNE THNE_002 F1912230 G G
THNE THNE_002 UN A A
THNE THNE_002 F2005270 A A
THNE THNE_002 F2005550 A A
THNE THNE_002 F2005630 G G
THNE THNE_002 F2005760 G G
THNE THNE_002 F2005820 A A
THNE THNE_002 F2013210 C C
THNE THNE_002 F1804480 G G
THNE THNE_002 F2300340 C C
THNE THNE_002 F1804510 G G
THNE THNE_002 F1804720 A A
THNE THNE_002 F1806320 A A
THNE THNE_002 F1806370 G G
THNE THNE_002 F1904020 G G
THNE THNE_002 F1906860 C C
THNE THNE_002 F0208570 G G
THNE THNE_002 F2302000 G G
THNE THNE_002 F2308960 A A
THNE THNE_002 F2309150 G G
THNE THNE_002 F2309160 G G
THNE THNE_002 F2309300 A A
THNE THNE_002 F2309440 G G
THNE THNE_002 F2310460 G G
THNE THNE_002 F2412720 A A
THNE THNE_002 F2412680 A A
THNE THNE_002 F2300350 A A
THNE THNE_002 F2502690 A G
THNE THNE_002 F0115260 A A
THNE THNE_002 F1713460 G G
THNE THNE_002 F1713670 G G
THNE THNE_002 F1712740 A A
THNE THNE_002 F1713320 G G
THNE THNE_002 F1713280 A A
THNE THNE_002 UN G G
THNE THNE_002 F1905400 A A
THNE THNE_002 F1912250 G G
THNE THNE_002 F1901840 G G
THNE THNE_002 F2013740 G G
THNE THNE_002 F2013890 G G
THNE THNE_002 F2011540 A A
THNE THNE_002 UN G G
THNE THNE_002 F2014090 A A
THNE THNE_002 F2013450 A A
THNE THNE_002 F2002010 A A
THNE THNE_002 UN A A
THNE THNE_002 F0223850 G G
THNE THNE_002 F1806800 G G
THNE THNE_002 F0119330 A A
THNE THNE_002 F0119310 G G
THNE THNE_002 F0119300 G G
THNE THNE_002 F0100390 A A
THNE THNE_002 F1801210 G G
THNE THNE_002 F0119590 A A
THNE THNE_002 F1800340 G G
THNE THNE_002 F0118890 G G
THNE THNE_002 F0118880 G G
THNE THNE_002 F1811130 C C
THNE THNE_002 F1811140 C C
THNE THNE_002 F1811150 A G
THNE THNE_002 F1905380 C C
THNE THNE_002 F2402020 G G
THNE THNE_002 F0211330 A A
THNE THNE_002 F2402160 A A
THNE THNE_002 F2402670 G G
THNE THNE_002 F2402780 G G
THNE THNE_002 F2402810 G G
THNE THNE_002 F2502990 C C
THNE THNE_002 F2506630 G G
THNE THNE_002 F2507720 G G
THNE THNE_002 F2506830 A G
THNE THNE_002 F2506610 G G
THNE THNE_002 F2502870 G G
THNE THNE_002 F2502880 C C
THNE THNE_002 F2500070 A A
THNE THNE_002 F2507500 A A
THNE THNE_002 F2506840 C C
THNE THNE_002 F2506990 A A
THNE THNE_002 F2507790 G G
THNE THNE_002 F2509530 G G
THNE THNE_002 F2509540 C C
THNE THNE_002 F2507910 A C
THNE THNE_002 F2507830 G G
THNE THNE_002 F2507820 G G
THNE THNE_002 F2507850 G G
THNE THNE_002 F2508580 C C
THNE THNE_002 F2500960 C C
THNE THNE_002 F0214940 A A
THNE THNE_002 UN G G
THNE THNE_002 F2500930 C C
THNE THNE_002 F2500940 G G
THNE THNE_002 F2508520 A G
THNE THNE_002 F2500980 G G
THNE THNE_002 F2500880 C C
THNE THNE_002 F2509390 G G
THNE THNE_002 F2507690 G G
THNE THNE_002 UN A G
THNE THNE_002 F0209430 A A
THNE THNE_002 F0209420 G G
THNE THNE_002 F0210420 A A
THNE THNE_002 F2402350 G G
THNE THNE_002 UN A A
THNE THNE_002 F2402610 A A
THNE THNE_002 F2402600 T T
THNE THNE_002 F2503150 G G
THNE THNE_002 F2507490 A A
THNE THNE_002 F2500840 G G
THNE THNE_002 F2507770 A G
THNE THNE_002 F2507760 A G
THNE THNE_002 F2506210 G G
THNE THNE_002 F2503930 G G
THNE THNE_002 F2503120 G G
THNE THNE_002 F0200890 C C
THNE THNE_002 F2505890 G G
THNE THNE_002 F2505990 A G
THNE THNE_002 F2508180 G G
THNE THNE_002 F2507010 G G
THNE THNE_002 F2401120 G G
THNE THNE_002 F0208050 G G
THNE THNE_002 F2300490 A A
THNE THNE_002 F2500360 A A
THNE THNE_002 F2507450 A A
THNE THNE_002 F2507930 A G
THNE THNE_002 F2508150 C C
THNE THNE_002 F2300310 G G
THNE THNE_002 F2500420 A A
THNE THNE_002 F2500550 G G
THNE THNE_002 F2506510 C C
THNE THNE_002 F2500430 G G
THNE THNE_002 F2504260 A G
THNE THNE_002 F2507510 A A
THNE THNE_002 UN G G
THNE THNE_002 F2508110 G G
THNE THNE_002 F1416900 G G
THNE THNE_002 F2307040 G G
THNE THNE_002 F2307210 G G
THNE THNE_002 F2300270 A A
THNE THNE_002 F2307360 G G
THNE THNE_002 F2402250 A A
THNE THNE_002 F2403510 G G
THNE THNE_002 F2403550 A A
THNE THNE_002 F2503440 G G
THNE THNE_002 F2500440 C C
THNE THNE_002 F2500860 A A
THNE THNE_002 F2507740 G G
THNE THNE_002 F0200430 A G
THNE THNE_002 F2403570 A A
THNE THNE_002 F2403690 C C
THNE THNE_002 F2403440 A A
THNE THNE_002 F2408730 A A
THNE THNE_002 F2408770 C C
THNE THNE_002 UN G G
THNE THNE_002 F2205300 G G
THNE THNE_002 F2507550 G G
THNE THNE_002 F1807850 C C
THNE THNE_002 F2506800 C C
THNE THNE_002 F2506810 C C
THNE THNE_002 F2507610 G G
THNE THNE_002 F2409230 G G
THNE THNE_002 F2409240 G G
THNE THNE_002 F2409490 A A
THNE THNE_002 F2409560 G G
THNE THNE_002 F2409860 G G
THNE THNE_002 F2500330 G G
THNE THNE_002 F2506820 A A
THNE THNE_002 F0121150 C C
THNE THNE_002 F2300470 G G
THNE THNE_002 F2306720 A A
THNE THNE_002 F2306740 T T
THNE THNE_002 F2500380 G G
THNE THNE_002 F2503010 G G
THNE THNE_002 F2507130 A G
THNE THNE_002 F2307760 A A
THNE THNE_002 F2300170 A C
THNE THNE_002 F2308630 A A
THNE THNE_002 F2500140 G G
THNE THNE_002 F2504730 G G
THNE THNE_002 F2504780 A A
THNE THNE_002 F2507600 A A
THNE THNE_002 F2500810 G G
THNE THNE_002 F2507590 A A
THNE THNE_002 F2508080 G G
THNE THNE_002 F2506850 A A
THNE THNE_002 F2506860 G G
THNE THNE_002 F2506970 G G
THNE THNE_002 F2509420 C C
THNE THNE_002 F2509460 G G
THNE THNE_002 F2404090 A A
THNE THNE_002 F0210600 G G
THNE THNE_002 F2404330 G G
THNE THNE_002 F2404520 G G
THNE THNE_002 F2509660 G G
THNE THNE_002 F1501430 C C
THNE THNE_002 F1603420 A G
THNE THNE_002 F1809890 G G
THNE THNE_002 F2207040 A A
THNE THNE_002 F1705340 A A
THNE THNE_002 F0107270 A G
THNE THNE_002 F2503000 C C
THNE THNE_002 F2509610 C C
THNE THNE_002 F0128400 A A
THNE THNE_002 F2509370 G G
THNE THNE_002 F1204490 A A
THNE THNE_002 F1302630 A A
THNE THNE_002 F0130980 C C
THNE THNE_002 F1213350 A G
THNE THNE_002 F0006780 T T
THNE THNE_002 F0105370 A A
THNE THNE_002 F1106700 A A
THNE THNE_002 F1213080 A G
THNE THNE_002 F1008260 A A
THNE THNE_002 F2304660 A A
THNE THNE_002 F2109020 A A
THNE THNE_002 F2410920 G G
THNE THNE_002 F2306250 A G
THNE THNE_002 F1008830 G G
THNE THNE_002 F0126830 C C
THNE THNE_002 F2100380 A C
THNE THNE_002 F2204480 A A
THNE THNE_002 F2506710 A G
THNE THNE_002 F1013300 G G
THNE THNE_002 F1807820 A A
THNE THNE_002 F1013530 A A
THNE THNE_002 F1006790 G G
THNE THNE_002 F0117830 G G
THNE THNE_002 F2101020 G G
THNE THNE_002 F2112470 G G
THNE THNE_002 UN C C
THNE THNE_002 F1511240 A G
THNE THNE_002 F0100470 G G
THNE THNE_002 F1511930 C C
THNE THNE_002 F1001730 G G
THNE THNE_002 UN T T
THNE THNE_002 F1019110 G G
THNE THNE_002 F1019470 G G
THNE THNE_002 F0100440 C C
THNE THNE_002 F0123210 G G
THNE THNE_002 F0102540 G G
THNE THNE_002 UN A A
THNE THNE_002 F1111280 G G
THNE THNE_002 F1111300 A A
THNE THNE_002 F1101290 C C
THNE THNE_002 F1116580 G G
THNE THNE_002 F1116620 G G
THNE THNE_002 F1102080 G G
THNE THNE_002 F1110140 C C
THNE THNE_002 F1117350 A A
THNE THNE_002 F0103770 A A
THNE THNE_002 UN T T
THNE THNE_002 F0100730 C C
THNE THNE_002 F0104990 C C
THNE THNE_002 F0105020 A A
THNE THNE_002 F1303240 G G
THNE THNE_002 F0207440 A A
THNE THNE_002 F1313320 G G
THNE THNE_002 F0102790 G G
THNE THNE_002 F0127100 G G
THNE THNE_002 F1015060 G G
THNE THNE_002 F1015230 A A
THNE THNE_002 F1015360 A A
THNE THNE_002 F0100450 C C
THNE THNE_002 F0124400 A G
THNE THNE_002 F0124390 A A
THNE THNE_002 F0124340 A C
THNE THNE_002 F0125760 A A
THNE THNE_002 F1117140 A A
THNE THNE_002 F0115170 A A
THNE THNE_002 F0100680 G G
THNE THNE_002 F1117910 A A
THNE THNE_002 F1117890 G G
THNE THNE_002 F1117940 G G
THNE THNE_002 F1118460 G G
THNE THNE_002 UN A A
THNE THNE_002 F1201460 A A
THNE THNE_002 F1201600 G G
THNE THNE_002 F0105960 G G
THNE THNE_002 F1214180 G G
THNE THNE_002 F0106020 C C
THNE THNE_002 F1215510 G G
THNE THNE_002 F1201720 A G
THNE THNE_002 F1303310 G G
THNE THNE_002 F1303420 G G
THNE THNE_002 F1300430 G G
THNE THNE_002 F1304000 A A
THNE THNE_002 F1310400 C C
THNE THNE_002 F1310420 C C
THNE THNE_002 F0107800 A A
THNE THNE_002 F0100580 G G
THNE THNE_002 F1208950 A G
THNE THNE_002 F1302190 G G
THNE THNE_002 F1408100 A A
THNE THNE_002 F0000250 A A
THNE THNE_002 F1204520 A A
THNE THNE_002 F1405820 G G
THNE THNE_002 F1200520 G G
THNE THNE_002 F1403570 G G
THNE THNE_002 F1403530 C C
THNE THNE_002 UN G G
THNE THNE_002 F1407000 C C
THNE THNE_002 F0107180 A A
THNE THNE_002 F1311600 C C
THNE THNE_002 F1313240 G G
THNE THNE_002 F1407760 A A
THNE THNE_002 F1309770 A A
THNE THNE_002 F1401380 G G
THNE THNE_002 F1407480 G G
THNE THNE_002 F1304490 A A
THNE THNE_002 F1401980 A G
THNE THNE_002 F1310390 G G
THNE THNE_002 F1400150 A A
THNE THNE_002 F1313370 G G
THNE THNE_002 F1400550 G G
THNE THNE_002 F1316070 G G
THNE THNE_002 F1403420 A A
THNE THNE_002 F1406640 C C
THNE THNE_002 F0130850 G G
THNE THNE_002 F1214360 G G
THNE THNE_002 F0107640 G G
THNE THNE_002 F2302710 G G
THNE THNE_002 UN A A
THNE THNE_002 F0618200 G G
THNE THNE_002 F1709400 G G
THNE THNE_002 F1122290 G G
THNE THNE_002 F1500040 A G
THNE THNE_002 F2905660 G G
THNE THNE_002 F0515500 A A
THNE THNE_002 F1801000 G G
THNE THNE_002 F2103700 G G
THNE THNE_002 F2606570 A A
THNE THNE_002 F2410460 A G
THNE THNE_002 F0612710 G G
THNE THNE_002 F1210440 G G
THNE THNE_002 F0605190 G G
THNE THNE_002 F0519390 G G
THNE THNE_002 F1412640 G G
THNE THNE_002 F2409530 G G
THNE THNE_002 F0420510 A G
THNE THNE_002 F1803280 A G
THNE THNE_002 F1811490 G G
THNE THNE_002 F0220070 G G
THNE THNE_002 F1812140 G G
THNE THNE_002 F0715000 G G
THNE THNE_002 F0802280 A A
THNE THNE_002 F0130090 G G
THNE THNE_002 FXX04290 G G
THNE THNE_002 F2607300 G G
THNE THNE_002 F2905800 G G
THNE THNE_002 F2600590 G G
THNE THNE_002 F0133160 G G
THNE THNE_002 F0519180 C C
THNE THNE_002 UN G G
THNE THNE_002 F2107910 A A
THNE THNE_002 F1111590 G G
THNE THNE_002 F2608000 G G
THNE THNE_002 F0125720 G G
THNE THNE_002 F2308910 A A
THNE THNE_002 F2204780 C C
THNE THNE_002 F2211260 A A
THNE THNE_002 F1503580 A A
THNE THNE_002 F0015730 A G
THNE THNE_002 F2307110 G G
THNE THNE_002 F1508110 A A
THNE THNE_002 F2207880 A G
THNE THNE_002 F1102060 G G
THNE THNE_002 F1510070 G G
THNE THNE_002 F2406880 A A
THNE THNE_002 F2407750 G G
THNE THNE_002 F0520380 G G
THNE THNE_002 F1803390 G G
THNE THNE_002 F0002090 G G
THNE THNE_002 F0317320 G G
THNE THNE_002 F2702580 A G
THNE THNE_002 UN A A
THNE THNE_002 F1215120 G G
THNE THNE_002 F2909550 G G
THNE THNE_002 F0521720 G G
THNE THNE_002 F1305600 A C
THNE THNE_002 F1906360 A A
THNE THNE_002 UN G G
THNE THNE_002 F1314970 G G
THNE THNE_002 F0111310 A A
THNE THNE_002 F0423830 A A
THNE THNE_002 F0520750 G G
THNE THNE_002 F2010130 A G
THNE THNE_002 F1512590 G G
THNE THNE_002 F0912360 A A
THNE THNE_002 F1100220 A A
THNE THNE_002 F0127500 A G
THNE THNE_002 F0303720 A A
THNE THNE_002 F0226520 G G
THNE THNE_002 F2904960 G G
THNE THNE_002 F1701010 G G
THNE THNE_002 F1307240 A A
THNE THNE_002 F0108180 G G
THNE THNE_002 F2001790 G G
THNE THNE_002 F2200540 G G
THNE THNE_002 F0703240 A A
THNE THNE_002 F2101380 G G
THNE THNE_002 F0303190 A A
THNE THNE_002 F1412950 A A
THNE THNE_002 F2606600 A G
THNE THNE_002 F2201440 A A
THNE THNE_002 F1110660 G G
THNE THNE_002 F1107700 G G
THNE THNE_002 F1615520 G G
THNE THNE_002 F1902980 G G
THNE THNE_002 UN A A
THNE THNE_002 F1011950 A A
THNE THNE_002 F0505010 A A
THNE THNE_002 UN A A
THNE THNE_002 F1110200 G G
THNE THNE_002 F0423740 A A
THNE THNE_002 F2909300 A A
THNE THNE_002 F0224390 A A
THNE THNE_002 F1313850 A G
THNE THNE_002 F0624960 G G
THNE THNE_002 F0002290 G G
THNE THNE_002 F0717350 G G
THNE THNE_002 F2000410 A G
THNE THNE_002 F0210540 G G
THNE THNE_002 F0504070 A G
THNE THNE_002 F1203380 C C
THNE THNE_002 F1312770 A A
THNE THNE_002 F2003740 C C
THNE THNE_002 F0915540 A A
THNE THNE_002 F2801260 A A
THNE THNE_002 F2105550 G G
THNE THNE_002 F2012570 A A
THNE THNE_002 F0302530 A G
THNE THNE_002 F2113360 A A
THNE THNE_002 F1313280 G G
THNE THNE_002 F1513010 G G
THNE THNE_002 F0909720 A A
THNE THNE_002 F2506010 G G
THNE THNE_002 F0101460 G G
THNE THNE_002 F2608180 G G
THNE THNE_002 F0918760 G G
THNE THNE_002 F2609970 A A
THNE THNE_002 F2503030 A A
THNE THNE_002 F1503810 G G
THNE THNE_002 F1906660 G G
THNE THNE_002 F1811190 G G
THNE THNE_002 F0408470 A A
THNE THNE_002 F0219450 C C
THNE THNE_002 F0001490 G G
THNE THNE_002 F1612030 A G
THNE THNE_002 F0400600 A A
THNE THNE_002 F0315950 A A
THNE THNE_002 F1713980 C C
THNE THNE_002 F0312650 G G
THNE THNE_002 F2201860 A G
THNE THNE_002 F1010440 G G
THNE THNE_002 F1405860 A G
THNE THNE_002 F2101860 C C
THNE THNE_002 F2015020 G G
THNE THNE_002 F0623740 A A
THNE THNE_002 F0821950 A A
THNE THNE_002 F1207710 G G
THNE THNE_002 F1705520 G G
THNE THNE_002 F1010470 A A
THNE THNE_002 F0317490 A G
THNE THNE_002 F2610330 G G
THNE THNE_002 F2212310 A A
THNE THNE_002 F1405320 A A
THNE THNE_002 F1308420 G G
THNE THNE_002 F2209830 A A
THNE THNE_002 UN G G
THNE THNE_002 F2503340 A A
THNE THNE_002 F2802490 G G
THNE THNE_002 F2305520 A A
THNE THNE_002 F0131780 A A
THNE THNE_002 F2903370 G G
THNE THNE_002 F1812030 C C
THNE THNE_002 F2402200 G G
THNE THNE_002 F0300750 A A
THNE THNE_002 F0107050 A A
THNE THNE_002 F1913700 C C
THNE THNE_002 F2808390 G G
THNE THNE_002 F0701860 G G
THNE THNE_002 F0421000 G G
THNE THNE_002 F0513100 A G
THNE THNE_002 F2111950 A A
THNE THNE_002 F1907130 G G
THNE THNE_002 F0323840 G G
THNE THNE_002 F1912730 G G
THNE THNE_002 F0709880 A A
THNE THNE_002 F2607750 A G
THNE THNE_002 F1019450 G G
THNE THNE_002 F1204150 A G
THNE THNE_002 F1400830 A G
THNE THNE_002 F1601000 A A
THNE THNE_002 F1608570 C C
THNE THNE_002 F1611280 G G
THNE THNE_002 F1809340 G G
THNE THNE_002 F0001630 G G
THNE THNE_002 UN G G
THNE THNE_002 F0402610 G G
THNE THNE_002 UN A A
THNE THNE_002 F0306780 A A
THNE THNE_002 UN C C
THNE THNE_002 F1810410 G G
THNE THNE_002 F0622220 A A
THNE THNE_002 F2011190 C C
THNE THNE_002 UN G G
THNE THNE_002 F1813010 C C
THNE THNE_002 F0104140 G G
THNE THNE_002 F0200970 G G
THNE THNE_002 F0511760 A A
THNE THNE_002 F2004950 A G
THNE THNE_002 F1712050 G G
THNE THNE_002 F1711480 A A
THNE THNE_002 F2106740 G G
THNE THNE_002 F2015300 A A
THNE THNE_002 F2600820 A G
THNE THNE_002 F0624870 G G
THNE THNE_002 F0517640 A A
THNE THNE_002 F2208840 G G
THNE THNE_002 F2700780 G G
THNE THNE_002 F2800230 C C
THNE THNE_002 F1207380 A A
THNE THNE_002 UN A A
THNE THNE_002 F0515740 A A
THNE THNE_002 F2306120 A G
THNE THNE_002 F0108620 A G
THNE THNE_002 FXX01810 G G
THNE THNE_002 UN G G
THNE THNE_002 F0720100 C C
THNE THNE_002 F1114090 C C
THNE THNE_002 F0812400 G G
THNE THNE_002 F0715440 A A
THNE THNE_002 F2704350 G G
THNE THNE_002 FXX05720 G G
THNE THNE_002 F0008020 G G
THNE THNE_002 F2302950 G G
THNE THNE_002 F0919370 G G
THNE THNE_002 F0000490 A A
THNE THNE_002 F1014170 G G
THNE THNE_002 F0719520 A A
THNE THNE_002 F1801240 G G
THNE THNE_002 F0510480 A G
THNE THNE_002 F0218060 G G
THNE THNE_002 F0713350 G G
THNE THNE_002 F0213860 C C
THNE THNE_002 F2013160 A A
THNE THNE_002 F0417220 G G
THNE THNE_002 F1109890 A A
THNE THNE_002 F0612400 A A
THNE THNE_002 FXX01120 G G
THNE THNE_002 F2509640 G G
THNE THNE_002 F0718230 C C
THNE THNE_002 F0203500 A A
THNE THNE_002 F1122310 A A
THNE THNE_002 F2001080 G G
THNE THNE_002 UN A G
THNE THNE_002 F1312860 C C
THNE THNE_002 F1505710 G G
THNE THNE_002 F0521570 A G
THNE THNE_002 F1906820 A A
THNE THNE_002 F0818550 G G
THNE THNE_002 F0114990 G G
THNE THNE_002 F0511150 G G
THNE THNE_002 F1121080 G G
THNE THNE_002 F2503380 A A
THNE THNE_002 F0008360 G G
THNE THNE_002 F2412520 A G
THNE THNE_002 F2006940 A G
THNE THNE_002 F0521810 G G
THNE THNE_002 F1912850 C C
THNE THNE_002 F0308990 G G
THNE THNE_002 F2211140 G G
THNE THNE_002 F1200300 G G
THNE THNE_002 F0300340 G G
THNE THNE_002 F0114220 G G
THNE THNE_002 F0201560 A A
THNE THNE_002 F2508610 A A
THNE THNE_002 F0214200 G G
THNE THNE_002 F0625260 A A
THNE THNE_002 F0409660 G G
THNE THNE_002 UN C C
THNE THNE_002 F0822290 T T
THNE THNE_002 F2002480 G G
THNE THNE_002 F1409190 A A
THNE THNE_002 F1405020 C C
THNE THNE_002 F0208400 G G
THNE THNE_002 F0218350 G G
THNE THNE_002 FXX06820 A A
THNE THNE_002 F0317370 A A
THNE THNE_002 F0618950 C C
THNE THNE_002 F0406510 C C
THNE THNE_002 F1801070 G G
THNE THNE_002 F0516460 A A
THNE THNE_002 F0317440 G G
THNE THNE_002 F0520080 G G
THNE THNE_002 F0215820 A A
THNE THNE_002 F0606000 A A
THNE THNE_002 F2207730 A C
THNE THNE_002 F0220430 A A
THNE THNE_002 FXX04630 C C
THNE THNE_002 F0918580 A A
THNE THNE_002 F2707820 G G
THNE THNE_002 UN G G
THNE THNE_002 F0318220 A A
THNE THNE_002 F1120720 A G
THNE THNE_002 F1417210 A G
THNE THNE_002 F0708620 G G
THNE THNE_002 F1005770 A A
THNE THNE_002 F1615740 C C
THNE THNE_002 F0611480 A A
THNE THNE_002 F0320190 G G
THNE THNE_002 F0007430 G G
THNE THNE_002 F1302440 A A
THNE THNE_002 F0512280 G G
THNE THNE_002 F1103580 G G
THNE THNE_002 F1414160 A G
THNE THNE_002 F2005640 G G
THNE THNE_002 F0803360 G G
THNE THNE_002 F1214700 C C
THNE THNE_002 F1018400 A A
THNE THNE_002 F1905410 G G
THNE THNE_002 F0623720 C C
THNE THNE_002 F1011430 G G
THNE THNE_002 F1913720 A A
THNE THNE_002 F0616650 A A
THNE THNE_002 F1911170 A G
THNE THNE_002 F0621840 A G
THNE THNE_002 F1408460 G G
THNE THNE_002 F1606010 C C
THNE THNE_002 F1710140 A G
THNE THNE_002 F1005510 A A
THNE THNE_002 F1505590 G G
THNE THNE_002 F0412770 G G
THNE THNE_002 F0712790 A A
THNE THNE_002 F1312970 G G
THNE THNE_002 F0116290 G G
THNE THNE_002 F1206950 G G
THNE THNE_002 F2706930 A A
THNE THNE_002 UN A A
THNE THNE_002 F1207450 G G
THNE THNE_002 UN A A
THNE THNE_002 F2310810 A G
THNE THNE_002 F0505740 A G
THNE THNE_002 F1311020 G G
THNE THNE_002 F0112820 G G
THNE THNE_002 F0223860 G G
THNE THNE_002 F0127630 C C
THNE THNE_002 F0412520 G G
THNE THNE_002 F1207750 G G
THNE THNE_002 F2409970 G G
THNE THNE_002 F2200360 G G
THNE THNE_002 F2201100 A A
THNE THNE_002 F2203870 G G
THNE THNE_002 F0009440 G G
THNE THNE_002 F0823030 G G
THNE THNE_002 F0817880 G G
THNE THNE_002 F0818100 A G
THNE THNE_002 F0623110 A A
THNE THNE_002 F0419670 A A
THNE THNE_002 F0304990 A A
THNE THNE_002 F2603520 G G
THNE THNE_002 F0127790 G G
THNE THNE_002 F1311830 G G
THNE THNE_002 F2409930 A A
THNE THNE_002 F0224220 G G
THNE THNE_002 F1510150 G G
THNE THNE_002 F0009180 G G
THNE THNE_002 F2206560 A A
THNE THNE_002 F1203860 A A
THNE THNE_002 F0811450 A A
THNE THNE_002 F1601530 A C
THNE THNE_002 F0200350 G G
THNE THNE_002 F0009310 A A
THNE THNE_002 F2005620 C C
THNE THNE_002 F2907190 G G
THNE THNE_002 F1021330 A G
THNE THNE_002 F2205980 G G
THNE THNE_002 F2106080 G G
THNE THNE_002 F1317290 G G
THNE THNE_002 F2006490 A A
THNE THNE_002 F0219220 G G
THNE THNE_002 F2102630 G G
THNE THNE_002 F1613850 G G
THNE THNE_002 UN G G
THNE THNE_002 F1100520 A A
THNE THNE_002 F0706400 C C
THNE THNE_002 F2403260 G G
THNE THNE_002 F2509190 G G
THNE THNE_002 F0420550 C C
THNE THNE_002 F2600310 G G
THNE THNE_002 F0820100 A A
THNE THNE_002 F2112960 G G
THNE THNE_002 F0420290 C C
THNE THNE_002 F1808080 G G
THNE THNE_002 F1504200 A G
THNE THNE_002 FXX00790 G G
THNE THNE_002 UN A A
THNE THNE_002 F1302760 G G
THNE THNE_002 F0324230 G G
THNE THNE_002 F1801920 A A
THNE THNE_002 F1505400 G G
THNE THNE_002 F2501110 A A
THNE THNE_002 F0809820 G G
THNE THNE_002 F0201440 A G
THNE THNE_002 FXX02830 A G
THNE THNE_002 F0511390 G G
THNE THNE_002 F1800590 G G
THNE THNE_002 F2601150 A C
THNE THNE_002 F2504900 C C
THNE THNE_002 F2304850 A G
THNE THNE_002 F1508990 A G
THNE THNE_002 F0708530 G G
THNE THNE_002 F2608680 A A
THNE THNE_002 F0601380 G G
THNE THNE_002 F0406280 A A
THNE THNE_002 F2111880 A G
THNE THNE_002 F2909880 G G
THNE THNE_002 F2705130 A A
THNE THNE_002 F0519570 A G
THNE THNE_002 F2902170 A A
THNE THNE_002 F2908470 C C
THNE THNE_002 F2408850 A G
THNE THNE_002 F0513940 A C
THNE THNE_002 F0625010 G G
THNE THNE_002 F1004590 A A
THNE THNE_002 F2508420 G G
THNE THNE_002 F2001980 A A
THNE THNE_002 UN A A
THNE THNE_002 F0219770 A A
THNE THNE_002 F0813180 G G
THNE THNE_002 F1913580 G G
THNE THNE_002 F1913750 G G
THNE THNE_002 F1120760 G G
THNE THNE_002 F1109300 A A
THNE THNE_002 UN A G
THNE THNE_002 UN A G
THNE THNE_002 F0424630 A G
THNE THNE_002 F2108570 A G
THNE THNE_002 F2801280 G G
THNE THNE_002 F1612860 G G
THNE THNE_002 F0511540 A A
THNE THNE_002 F1901650 G G
THNE THNE_002 F1001510 A G
THNE THNE_002 F1309740 G G
THNE THNE_002 F2801220 A G
THNE THNE_002 F1901900 A A
THNE THNE_002 F1012630 A G
THNE THNE_002 F0519720 G G
THNE THNE_002 F1501600 G G
THNE THNE_002 F2002300 C C
THNE THNE_002 F1410430 A A
THNE THNE_002 F0223670 G G
THNE THNE_002 F1214390 A A
THNE THNE_002 F1808040 A A
THNE THNE_002 F1214710 G G
THNE THNE_002 F1100880 G G
THNE THNE_002 F1505630 G G
THNE THNE_002 F0009420 A G
THNE THNE_002 F0223720 A G
THNE THNE_002 F0008700 A G
THNE THNE_002 F2905970 A A
THNE THNE_002 F0324850 G G
THNE THNE_002 F0901250 A G
THNE THNE_002 F0316850 C C
THNE THNE_002 F0819630 G G
THNE THNE_002 F0918300 G G
THNE THNE_002 F0227020 A C
THNE THNE_002 F0325340 G G
THNE THNE_002 F2502900 A A
THNE THNE_002 F0009010 G G
THNE THNE_002 F0820210 A A
THNE THNE_002 F0105910 A A
THNE THNE_002 F1801270 G G
THNE THNE_002 F1115360 A A
THNE THNE_002 F1004640 G G
THNE THNE_002 F2806620 G G
THNE THNE_002 F0909660 C C
THNE THNE_002 F0108890 A A
THNE THNE_002 F2604260 G G
THNE THNE_002 F1002620 A C
THNE THNE_002 F2502220 G G
THNE THNE_002 F1307990 G G
THNE THNE_002 UN G G
THNE THNE_002 F2303220 A A
THNE THNE_002 F2302660 G G
THNE THNE_002 F2003950 G G
THNE THNE_002 F1109360 A A
THNE THNE_002 F0702100 G G
THNE THNE_002 F0301950 A A
THNE THNE_002 F0502440 G G
THNE THNE_002 UN G G
THNE THNE_002 F0213820 G G
THNE THNE_002 F0215550 G G
THNE THNE_002 F2609570 G G
THNE THNE_002 F2301070 A A
THNE THNE_002 F0409460 A A
THNE THNE_002 F1402440 G G
THNE THNE_002 F1709980 G G
THNE THNE_002 F2111420 A A
THNE THNE_002 F1713710 A A
THNE THNE_002 F1404130 G G
THNE THNE_002 F2507860 A A
THNE THNE_002 F2908980 G G
THNE THNE_002 F2102600 A A
THNE THNE_002 F1714570 A A
THNE THNE_002 F0822920 A A
THNE THNE_002 F0717050 A A
THNE THNE_002 F0204220 A A
THNE THNE_002 F0810950 G G
THNE THNE_002 F2303890 A A
THNE THNE_002 F0219430 A A
THNE THNE_002 F0901660 A A
THNE THNE_002 F0612520 G G
THNE THNE_002 UN A A
THNE THNE_002 F2106650 G G
THNE THNE_002 F1407170 A G
THNE THNE_002 F0130260 G G
THNE THNE_002 F1120480 A A
THNE THNE_002 F1016760 A G
THNE THNE_002 F0919360 G G
THNE THNE_002 F1802990 G G
THNE THNE_002 F0227480 C C
THNE THNE_002 UN A A
THNE THNE_002 F0323680 G G
THNE THNE_002 F1600800 A A
THNE THNE_002 F1004990 A A
THNE THNE_002 F2700760 A G
THNE THNE_002 F1115380 G G
THNE THNE_002 F2002720 A A
THNE THNE_002 F1304380 G G
THNE THNE_002 F2106040 A A
THNE THNE_002 F2201740 C C
THNE THNE_002 F1902020 A A
THNE THNE_002 UN C C
THNE THNE_002 F1702210 C C
THNE THNE_002 F1705830 A A
THNE THNE_002 F1018320 A A
THNE THNE_002 F1412270 A G
THNE THNE_002 F1309180 A A
THNE THNE_002 F0110310 G G
THNE THNE_002 F1107520 G G
THNE THNE_002 F2806850 A A
THNE THNE_002 F0703900 G G
THNE THNE_002 UN G G
THNE THNE_002 F1802570 A A
THNE THNE_002 F0505080 G G
THNE THNE_002 F1904930 A A
THNE THNE_002 F2208230 G G
THNE THNE_002 F0318660 A A
THNE THNE_002 F0205830 A A
THNE THNE_002 F0708180 A A
THNE THNE_002 F2200930 A A
THNE THNE_002 F0609960 G G
THNE THNE_002 F0509530 A G
THNE THNE_002 F0810810 C C
THNE THNE_002 F0806430 A A
THNE THNE_002 F1507060 G G
THNE THNE_002 F1213410 A A
THNE THNE_002 F1614420 G G
THNE THNE_002 F2806510 A G
THNE THNE_002 F1308790 G G
THNE THNE_002 F0400470 G G
THNE THNE_002 F1312650 G G
THNE THNE_002 F1108190 A A
THNE THNE_002 F0713920 A A
THNE THNE_002 F1201850 G G
THNE THNE_002 F2800730 A G
THNE THNE_002 F1121190 G G
THNE THNE_002 F1910530 A A
THNE THNE_002 F1410360 G G
THNE THNE_002 F2504520 A A
THNE THNE_002 F0005610 G G
THNE THNE_002 F0100910 A A
THNE THNE_002 F1315980 A G
THNE THNE_002 F2303960 A A
THNE THNE_002 F2909600 G G
THNE THNE_002 F2406430 A G
THNE THNE_002 F1404810 C C
THNE THNE_002 F1305660 G G
THNE THNE_002 UN A A
THNE THNE_002 F2506360 A T
THNE THNE_002 F2508670 A A
THNE THNE_002 F0920340 G G
THNE THNE_002 F0016540 G G
THNE THNE_002 F2604440 C C
THNE THNE_002 F1901440 G G
THNE THNE_002 F0005890 G G
THNE THNE_002 F0512990 A A
THNE THNE_002 F0716500 G G
THNE THNE_002 F1400370 G G
THNE THNE_002 F2105880 G G
THNE THNE_002 F1607260 G G
THNE THNE_002 F1010400 G G
THNE THNE_002 F2709750 G G
THNE THNE_002 F1805140 A A
THNE THNE_002 FXX02730 A A
THNE THNE_002 F0820200 C C
THNE THNE_002 F0904450 A A
THNE THNE_002 F2405000 G G
THNE THNE_002 F1905480 A A
THNE THNE_002 F2010260 G G
THNE THNE_002 F0506500 A G
THNE THNE_002 F2212840 A A
THNE THNE_002 F1807670 A G
THNE THNE_002 F0420810 G G
THNE THNE_002 F1001770 G G
THNE THNE_002 F1120230 A G
THNE THNE_002 F2102480 C C
THNE THNE_002 F2709340 G G
THNE THNE_002 F1201910 A A
THNE THNE_002 F0713820 C C
THNE THNE_002 F0917650 G G
THNE THNE_002 F2502610 A G
THNE THNE_002 F1902740 A G
THNE THNE_002 F1001990 G G
THNE THNE_002 F1110860 A A
THNE THNE_002 F2610600 G G
THNE THNE_002 F2607140 A A
THNE THNE_002 UN A A
THNE THNE_002 F2207650 G G
THNE THNE_002 F0519000 A A
THNE THNE_002 F1805300 G G
THNE THNE_002 F1808150 A G
THNE THNE_002 F1513590 A A
THNE THNE_002 F0513170 G G
THNE THNE_002 F1700090 C C
THNE THNE_002 F0811750 A A
THNE THNE_002 F2112070 A A
THNE THNE_002 F0908410 G G
THNE THNE_002 F0306690 A A
THNE THNE_002 F1009320 A A
THNE THNE_002 F0302250 G G
THNE THNE_002 F1111330 A A
THNE THNE_002 F0602430 G G
THNE THNE_002 F2207620 A A
THNE THNE_002 F1014880 C C
THNE THNE_002 F0133360 G G
THNE THNE_002 F0818170 G G
THNE THNE_002 F0005490 A G
THNE THNE_002 F0517440 C C
THNE THNE_002 F1906020 A A
THNE THNE_002 F0424460 G G
THNE THNE_002 UN G G
THNE THNE_002 F0624780 G G
THNE THNE_002 F0513600 G G
THNE THNE_002 F2207630 G G
THNE THNE_002 F1800560 G G
THNE THNE_002 F1204300 A A
THNE THNE_002 F0902280 A A
THNE THNE_002 F0801910 A A
THNE THNE_002 F0519220 G G
THNE THNE_002 F0424990 A A
THNE THNE_002 F0701650 A A
THNE THNE_002 F1107240 A A
THNE THNE_002 UN A A
THNE THNE_002 F2907200 A A
THNE THNE_002 F0708800 G G
THNE THNE_002 F0612550 G G
THNE THNE_002 F2001490 A G
THNE THNE_002 F2503640 A G
THNE THNE_002 F0412750 A A
THNE THNE_002 F0803120 A A
THNE THNE_002 F0719190 A G
THNE THNE_002 F0224810 A A
THNE THNE_002 F0621020 G G
THNE THNE_002 F2504300 G G
THNE THNE_002 F0615660 G G
THNE THNE_002 F2800200 G G
THNE THNE_002 F2106370 A A
THNE THNE_002 F1009630 G G
THNE THNE_002 F0813870 A A
THNE THNE_002 F1908160 G G
THNE THNE_002 F2603660 G G
THNE THNE_002 F0301570 G G
THNE THNE_002 F1006720 A A
THNE THNE_002 F2000420 A A
THNE THNE_002 F0112680 G G
THNE THNE_002 F0008990 G G
THNE THNE_002 F2306310 A A
THNE THNE_002 F2404760 A A
THNE THNE_002 F0704140 G G
THNE THNE_002 F2103820 G G
THNE THNE_002 F2807760 A G
THNE THNE_002 F1907090 C C
THNE THNE_002 F0424530 A A
THNE THNE_002 UN G G
THNE THNE_002 F0907290 C C
THNE THNE_002 F1406850 G G
THNE THNE_002 F0224070 G G
THNE THNE_002 F1801470 A C
THNE THNE_002 F0406350 A A
THNE THNE_002 F1309320 G G
THNE THNE_002 F0903420 G G
THNE THNE_002 F2509790 A A
THNE THNE_002 F1012700 G G
THNE THNE_002 FXX04460 G G
THNE THNE_002 F1612100 A A
THNE THNE_002 F0717630 A G
THNE THNE_002 F1911270 G G
THNE THNE_002 F0113060 C C
THNE THNE_002 F1612520 G G
THNE THNE_002 F0509200 A A
THNE THNE_002 F0812530 G G
THNE THNE_002 F1121060 C C
THNE THNE_002 F0702940 G G
THNE THNE_002 F0222990 G G
THNE THNE_002 F0705480 G G
THNE THNE_002 F0225860 G G
THNE THNE_002 F1913690 A A
THNE THNE_002 F1007490 A A
THNE THNE_002 F2807130 G G
THNE THNE_002 F0901860 A A
THNE THNE_002 F0317790 A A
THNE THNE_002 F0004140 A A
THNE THNE_002 F0124870 G G
THNE THNE_002 F1004790 A G
THNE THNE_002 F1202270 A G
THNE THNE_002 F2504270 C C
THNE THNE_002 F1701750 A C
THNE THNE_002 F1020500 C C
THNE THNE_002 F0919960 A A
THNE THNE_002 F0127060 A A
THNE THNE_002 F2113160 G G
THNE THNE_002 F2412630 A G
THNE THNE_002 F0919080 G G
THNE THNE_002 F1910260 A G
THNE THNE_002 F1707200 G G
THNE THNE_002 F1108640 C C
THNE THNE_002 F0423930 A G
THNE THNE_002 F1601970 C C
THNE THNE_002 F0111740 A G
THNE THNE_002 F2503460 G G
THNE THNE_002 F1802600 G G
THNE THNE_002 FXX04580 A A
THNE THNE_002 F0300190 G G
THNE THNE_002 F2909920 A C
THNE THNE_002 F1117860 A G
THNE THNE_002 F0208700 A G
THNE THNE_002 F2106060 G G
THNE THNE_002 F0425010 C C
THNE THNE_002 F2002540 A G
THNE THNE_002 F1202900 G G
THNE THNE_002 FXX02120 G G
THNE THNE_002 F2400950 C C
THNE THNE_002 F0402120 C C
THNE THNE_002 F1209670 G G
THNE THNE_002 F2402360 G G
THNE THNE_002 F2504080 A G
THNE THNE_002 F1702880 G G
THNE THNE_002 F2903150 G G
THNE THNE_002 F1000100 G G
THNE THNE_002 FXX02610 A A
THNE THNE_002 F2408940 G G
THNE THNE_002 F2202960 G G
THNE THNE_002 F2903730 A A
THNE THNE_002 F0320890 G G
THNE THNE_002 F1813320 C C
THNE THNE_002 F1510900 G G
THNE THNE_002 F0322670 A A
THNE THNE_002 F0513520 G G
THNE THNE_002 F1910270 A C
THNE THNE_002 F0200190 G G
THNE THNE_002 UN A A
THNE THNE_002 F2104890 A A
THNE THNE_002 F2001030 G G
THNE THNE_002 F2702610 C C
THNE THNE_002 F1809650 G G
THNE THNE_002 F0912160 A A
THNE THNE_002 F1708390 A A
THNE THNE_002 UN G G
THNE THNE_002 UN G G
THNE THNE_002 F1812580 A G
THNE THNE_002 F0320010 G G
THNE THNE_002 F0412440 G G
THNE THNE_002 F1015080 G G
THNE THNE_002 F0219060 A A
THNE THNE_002 F1807250 A C
THNE THNE_002 F1002290 A A
THNE THNE_002 F1604890 G G
THNE THNE_002 F1809360 G G
THNE THNE_002 F1604400 A A
THNE THNE_002 F1002520 A G
THNE THNE_002 F0823210 A A
THNE THNE_002 F1713570 A A
THNE THNE_002 UN G G
THNE THNE_002 F0905750 A A
THNE THNE_002 F0612820 G G
THNE THNE_002 UN G G
THNE THNE_002 F1205360 G G
THNE THNE_002 F0006530 A C
THNE THNE_002 F0213730 G G
THNE THNE_002 F0808180 G G
THNE THNE_002 F0713870 A A
THNE THNE_002 F2105750 A A
THNE THNE_002 F0818330 G G
THNE THNE_002 F1121520 G G
THNE THNE_002 F2308380 C C
THNE THNE_002 F2504160 G G
THNE THNE_002 F2404480 G G
THNE THNE_002 F0710090 A G
THNE THNE_002 F1119290 G G
THNE THNE_002 F2700200 G G
THNE THNE_002 F2502700 A A
THNE THNE_002 F1212260 A A
THNE THNE_002 F2310100 G G
THNE THNE_002 F2406890 G G
THNE THNE_002 F1313540 G G
THNE THNE_002 F0006430 A A
THNE THNE_002 F1910650 A G
THNE THNE_002 UN G G
THNE THNE_002 F2300820 A A
THNE THNE_002 F1200460 G G
THNE THNE_002 F1009620 G G
THNE THNE_002 F0712580 C C
THNE THNE_002 F0518390 G G
THNE THNE_002 F0818900 A A
THNE THNE_002 F1900610 G G
THNE THNE_002 F2803550 G G
THNE THNE_002 F2701350 A A
THNE THNE_002 F0302890 A A
THNE THNE_002 F0507820 A G
THNE THNE_002 F0614610 A A
THNE THNE_002 F2404470 C C
THNE THNE_002 F2906930 A G
THNE THNE_002 F0307940 G G
THNE THNE_002 F0006650 A A
THNE THNE_002 F0002520 G G
THNE THNE_002 F2902840 G G
THNE THNE_002 F1413420 G G
THNE THNE_002 F0319700 G G
THNE THNE_002 F2805430 G G
THNE THNE_002 F0907960 G G
THNE THNE_002 F1405930 G G
THNE THNE_002 F0200990 A A
THNE THNE_002 F1304480 A A
THNE THNE_002 F0715340 G G
THNE THNE_002 FXX06470 A A
THNE THNE_002 F1203060 G G
THNE THNE_002 F2805300 A A
THNE THNE_002 F1018230 C C
THNE THNE_002 F1714290 G G
THNE THNE_002 F1122350 G G
THNE THNE_002 F2705120 A C
THNE THNE_002 F2910250 A G
THNE THNE_002 F0303440 G G
THNE THNE_002 F2104600 G G
THNE THNE_002 F0220010 A G
THNE THNE_002 F1515710 A A
THNE THNE_002 F1405170 A C
THNE THNE_002 F0405680 A G
THNE THNE_002 F0415810 G G
THNE THNE_002 F1311860 A A
THNE THNE_002 F0700690 G G
THNE THNE_002 F2210740 C C
THNE THNE_002 F0818650 A G
THNE THNE_002 F0012980 G G
THNE THNE_002 F1408330 G G
THNE THNE_002 F0616090 A A
THNE THNE_002 F2100310 A G
THNE THNE_002 F1708030 A A
THNE THNE_002 F1500710 G G
THNE THNE_002 F2901880 G G
THNE THNE_002 F2112500 A G
THNE THNE_002 F0103050 C C
THNE THNE_002 F2706380 G G
THNE THNE_002 F0128140 G G
THNE THNE_002 F1413530 A C
THNE THNE_002 F0409730 C C
THNE THNE_002 F0132400 G G
THNE THNE_002 F0227540 A G
THNE THNE_002 F1714900 A A
THNE THNE_002 F1008240 G G
THNE THNE_002 F1105190 A A
THNE THNE_002 F2210220 A A
THNE THNE_002 F2500820 A A
THNE THNE_002 UN A A
THNE THNE_002 F0704570 A A
THNE THNE_002 F0204800 G G
THNE THNE_002 F0918270 A A
THNE THNE_002 F1009220 G G
THNE THNE_002 F1302120 C C
THNE THNE_002 F1113690 A A
THNE THNE_002 UN A G
THNE THNE_002 F0403390 G G
THNE THNE_002 F1516670 A A
THNE THNE_002 F0303000 C C
THNE THNE_002 F1016710 A G
THNE THNE_002 F0907980 A A
THNE THNE_002 F1121990 G G
THNE THNE_002 F2014670 A A
THNE THNE_002 UN A A
THNE THNE_002 F2906620 A A
THNE THNE_002 F2302340 G G
THNE THNE_002 F1703880 A G
THNE THNE_002 F1505830 C C
THNE THNE_002 F1715170 A C
THNE THNE_002 F1021510 G G
THNE THNE_002 F2300900 C C
THNE THNE_002 F0813940 A A
THNE THNE_002 F1715730 G G
THNE THNE_002 F0005960 A A
THNE THNE_002 F0007150 A G
THNE THNE_002 F0305750 G G
THNE THNE_002 F0319280 G G
THNE THNE_002 F1021210 G G
THNE THNE_002 F0130840 A A
THNE THNE_002 F1100740 G G
THNE THNE_002 F1906430 G G
THNE THNE_002 F2100180 G G
THNE THNE_002 F0713710 C C
THNE THNE_002 F2803520 G G
THNE THNE_002 FXX05670 G G
THNE THNE_002 F1405270 G G
THNE THNE_002 F2805330 G G
THNE THNE_002 F0218380 A A
THNE THNE_002 F2808760 G G
THNE THNE_002 F2603960 A A
THNE THNE_002 F2410860 A A
THNE THNE_002 F0913340 A A
THNE THNE_002 F2013950 A A
THNE THNE_002 F1604130 G G
THNE THNE_002 F0214320 A A
THNE THNE_002 F0419870 A A
THNE THNE_002 F1808330 A A
THNE THNE_002 F0131710 G G
THNE THNE_002 F1901610 G G
THNE THNE_002 F1118560 C C
THNE THNE_002 F0313240 G G
THNE THNE_002 F2203460 G G
THNE THNE_002 F1602330 C C
THNE THNE_002 F0214990 C C
THNE THNE_002 F0007290 C C
THNE THNE_002 F0503690 A G
THNE THNE_002 F1017240 G G
THNE THNE_002 F0400240 C C
THNE THNE_002 F0132790 G G
THNE THNE_002 F1309040 A A
THNE THNE_002 F1615700 G G
THNE THNE_002 F2905600 A A
THNE THNE_002 F2106720 A A
THNE THNE_002 F0901120 A G
THNE THNE_002 F0815100 C C
THNE THNE_002 F1400840 G G
THNE THNE_002 F0414790 A A
THNE THNE_002 F1615060 G G
THNE THNE_002 F1116030 A G
THNE THNE_002 F2600540 G G
THNE THNE_002 F0112780 A G
THNE THNE_002 F1304710 G G
THNE THNE_002 F2709190 G G
THNE THNE_002 F0222160 A G
THNE THNE_002 F0324710 A A
THNE THNE_002 F1113950 A A
THNE THNE_002 F2212220 G G
THNE THNE_002 F0227260 A A
THNE THNE_002 F0618370 G G
THNE THNE_002 F1503670 G G
THNE THNE_002 F0817860 G G
THNE THNE_002 F2801650 C C
THNE THNE_002 F1905350 A A
THNE THNE_002 F0702170 G G
THNE THNE_002 F2212450 C C
THNE THNE_002 F0220960 G G
THNE THNE_002 F0014580 C C
THNE THNE_002 F1709890 G G
THNE THNE_002 F1513020 A A
THNE THNE_002 F0007000 G G
THNE THNE_002 F2908880 A A
THNE THNE_002 F2206840 G G
THNE THNE_002 F2412130 A A
THNE THNE_002 F1508020 G G
THNE THNE_002 F1515650 G G
THNE THNE_002 F1611450 G G
THNE THNE_002 F0220190 C C
THNE THNE_002 F0918450 G G
THNE THNE_002 F1300630 A G
THNE THNE_002 F0801950 G G
THNE THNE_002 UN A A
THNE THNE_002 F0606240 A G
THNE THNE_002 F2112310 A A
THNE THNE_002 F1105440 G G
THNE THNE_002 F1116320 G G
THNE THNE_002 F0320860 A A
THNE THNE_002 F0515930 G G
THNE THNE_002 F1700930 A A
THNE THNE_002 F2705560 G G
THNE THNE_002 F2805130 A G
THNE THNE_002 F2408270 G G
THNE THNE_002 F1400590 A G
THNE THNE_002 F1303550 G G
THNE THNE_002 F0218470 A G
THNE THNE_002 F2604740 G G
THNE THNE_002 F0213420 C C
THNE THNE_002 UN G G
THNE THNE_002 F2703080 C C
THNE THNE_002 F0918810 G G
THNE THNE_002 F1901360 G G
THNE THNE_002 F2807980 A A
THNE THNE_002 F1317060 G G
THNE THNE_002 F1607190 A A
THNE THNE_002 F1807310 A A
THNE THNE_002 F0216350 C C
THNE THNE_002 F2209030 A A
THNE THNE_002 F1006700 G G
THNE THNE_002 F0224330 G G
THNE THNE_002 F1611850 G G
THNE THNE_002 F0407200 A G
THNE THNE_002 F2700290 G G
THNE THNE_002 F0214040 G G
THNE THNE_002 F2108500 G G
THNE THNE_002 F1308120 A A
THNE THNE_002 UN G G
THNE THNE_002 F0625100 C C
THNE THNE_002 F2005280 A A
THNE THNE_002 UN G G
THNE THNE_002 F0317170 A A
THNE THNE_002 F0806420 G G
THNE THNE_002 F1712600 A A
THNE THNE_002 F2012290 G G
THNE THNE_002 F0505040 A G
THNE THNE_002 F0809150 G G
THNE THNE_002 F0220730 G G
THNE THNE_002 F0915500 G G
THNE THNE_002 UN A G
THNE THNE_002 F2208000 A A
THNE THNE_002 F0317080 A A
THNE THNE_002 F0606270 A A
THNE THNE_002 F1715020 G G
THNE THNE_002 F1704460 G G
THNE THNE_002 F0814050 G G
THNE THNE_002 F2503580 A A
THNE THNE_002 F1510580 A A
THNE THNE_002 F2308470 A G
THNE THNE_002 F0005970 A A
THNE THNE_002 F1401860 G G
THNE THNE_002 F0005350 G G
THNE THNE_002 F2707730 G G
THNE THNE_002 FXX05310 G G
THNE THNE_002 F1501040 G G
THNE THNE_002 F0307870 A G
THNE THNE_002 F1900150 G G
THNE THNE_002 F1102610 G G
THNE THNE_002 F1901100 C C
THNE THNE_002 F2605390 G G
THNE THNE_002 F0902300 G G
THNE THNE_002 F2205010 A G
THNE THNE_002 F1307380 A A
THNE THNE_002 F1715320 A A
THNE THNE_002 F1800410 C C
THNE THNE_002 FXX04320 G G
THNE THNE_002 F1015400 G G
THNE THNE_002 F2801530 G G
THNE THNE_002 F0607140 G G
THNE THNE_002 F0005380 A A
THNE THNE_002 F1314330 G G
THNE THNE_002 F1709070 G G
THNE THNE_002 F0613250 A A
THNE THNE_002 F0808620 A A
THNE THNE_002 F2908960 C C
THNE THNE_002 F2302600 A A
THNE THNE_002 F2700990 A A
THNE THNE_002 F2709270 A A
THNE THNE_002 F0712730 C C
THNE THNE_002 F0713150 A G
THNE THNE_002 F0420590 G G
THNE THNE_002 F2608190 A A
THNE THNE_002 F2509860 G G
THNE THNE_002 F2411940 G G
THNE THNE_002 F1509460 C C
THNE THNE_002 F1913320 C C
THNE THNE_002 F1100130 G G
THNE THNE_002 UN G G
THNE THNE_002 F0423540 A A
THNE THNE_002 F1800440 C C
THNE THNE_002 F1400470 G G
THNE THNE_002 F2603480 G G
THNE THNE_002 F1715480 G G
THNE THNE_002 F1102830 G G
THNE THNE_002 F1313260 G G
THNE THNE_002 F1204640 A A
THNE THNE_002 F1412320 G G
THNE THNE_002 F2800450 C C
THNE THNE_002 F0200800 G G
THNE THNE_002 F0513390 G G
THNE THNE_002 F0513240 G G
THNE THNE_002 F2800960 G G
THNE THNE_002 UN C C
THNE THNE_002 F2500340 G G
THNE THNE_002 F2002280 A A
THNE THNE_002 F1008920 A A
THNE THNE_002 F1513420 A A
THNE THNE_002 F0205400 A G
THNE THNE_002 F0623560 G G
THNE THNE_002 F0302510 G G
THNE THNE_002 F2304050 A G
THNE THNE_002 F1002510 G G
THNE THNE_002 F0905490 A G
THNE THNE_002 F1305530 C C
THNE THNE_002 F0920120 G G
THNE THNE_002 FXX06960 A A
THNE THNE_002 F0312200 G G
THNE THNE_002 F0215470 G G
THNE THNE_002 F2610210 G G
THNE THNE_002 F1004310 G G
THNE THNE_002 F2205670 A A
THNE THNE_002 F1206320 A G
THNE THNE_002 F2802410 A A
THNE THNE_002 UN G G
THNE THNE_002 F1007060 C C
THNE THNE_002 F2307450 A A
THNE THNE_002 UN A A
THNE THNE_002 F0325140 G G
THNE THNE_002 F0313050 A G
THNE THNE_002 F1103450 A G
THNE THNE_002 F2300840 G G
THNE THNE_002 F0129740 A C
THNE THNE_002 F0717720 A A
THNE THNE_002 F2014880 A C
THNE THNE_002 F1013060 A A
THNE THNE_002 F1207120 A G
THNE THNE_002 F1610200 G G
THNE THNE_002 F2506120 G G
THNE THNE_002 F1016900 G G
THNE THNE_002 F1904100 G G
THNE THNE_002 F1809970 G G
THNE THNE_002 F0625160 A C
THNE THNE_002 F2206550 G G
THNE THNE_002 F0322600 G G
THNE THNE_002 F1107120 G G
THNE THNE_002 F0722290 C C
THNE THNE_002 F1908710 G G
THNE THNE_002 F2412690 A G
THNE THNE_002 F2105480 A G
THNE THNE_002 F1017270 A A
THNE THNE_002 F1812890 G G
THNE THNE_002 F1114610 A G
THNE THNE_002 F0821310 A G
THNE THNE_002 F2402730 G G
THNE THNE_002 F0517030 A G
THNE THNE_002 UN A A
THNE THNE_002 F1008010 A A
THNE THNE_002 UN G G
THNE THNE_002 F0016250 A A
THNE THNE_002 F2300390 G G
THNE THNE_002 F1208930 C C
THNE THNE_002 F2102710 A A
THNE THNE_002 F0711950 C C
THNE THNE_002 F1906290 A A
THNE THNE_002 F2008270 A G
THNE THNE_002 F2205700 A A
THNE THNE_002 F0005850 G G
THNE THNE_002 F0913810 A A
THNE THNE_002 F1715250 G G
THNE THNE_002 F0515090 A G
THNE THNE_002 F2105920 G G
THNE THNE_002 F2504770 C C
THNE THNE_002 F0224170 A A
THNE THNE_002 F0209190 G G
THNE THNE_002 F1117600 A A
THNE THNE_002 F0800650 G G
THNE THNE_002 F0307640 C C
THNE THNE_002 F1203790 A A
THNE THNE_002 UN A A
THNE THNE_002 F0314710 G G
THNE THNE_002 F2704870 A G
THNE THNE_002 F1309450 A A
THNE THNE_002 F1400910 A G
THNE THNE_002 F1906460 A G
THNE THNE_002 F2908230 A G
THNE THNE_002 F2406900 A C
THNE THNE_002 F2306220 G G
THNE THNE_002 F0821500 G G
THNE THNE_002 F0321900 G G
THNE THNE_002 F0507670 G G
THNE THNE_002 F0319170 A C
THNE THNE_002 F1412530 A G
THNE THNE_002 F0325370 C C
THNE THNE_002 F1414240 A G
THNE THNE_002 F0113750 G G
THNE THNE_002 UN G G
THNE THNE_002 F1904780 G G
THNE THNE_002 F0709910 G G
THNE THNE_002 F1303590 A A
THNE THNE_002 F1209430 C C
THNE THNE_002 F0510040 G G
THNE THNE_002 F1206380 C C
THNE THNE_002 F1612430 A A
THNE THNE_002 F0011950 A C
THNE THNE_002 F2408750 A A
THNE THNE_002 F2406730 A A
THNE THNE_002 F2703120 A A
THNE THNE_002 F1801820 A A
THNE THNE_002 F0702590 G G
THNE THNE_002 F1300840 G G
THNE THNE_002 UN A G
THNE THNE_002 F0701740 C C
THNE THNE_002 F2806860 G G
THNE THNE_002 F0100790 A A
THNE THNE_002 F0510620 A A
THNE THNE_002 F0130760 C C
THNE THNE_002 F0605280 G G
THNE THNE_002 F0325210 G G
THNE THNE_002 F0818230 A G
THNE THNE_002 F2207370 A A
THNE THNE_002 F1808500 C C
THNE THNE_002 F2305050 A G
THNE THNE_002 F0401500 A G
THNE THNE_002 F0606510 G G
THNE THNE_002 F1805540 A C
THNE THNE_002 F0516500 G G
THNE THNE_002 F1613490 A G
THNE THNE_002 F1211520 G G
THNE THNE_002 F1600470 A A
THNE THNE_002 FXX05800 G G
THNE THNE_002 F0315590 A G
THNE THNE_002 F0717850 C C
THNE THNE_002 F2704410 A A
THNE THNE_002 F0909540 G G
THNE THNE_002 F1112330 A C
THNE THNE_002 F1802250 A G
THNE THNE_002 F1121230 C C
THNE THNE_002 F0414600 A A
THNE THNE_002 F1703120 G G
THNE THNE_002 F0213580 A A
THNE THNE_002 F2700110 C C
THNE THNE_002 F2400080 G G
THNE THNE_002 F0414450 G G
THNE THNE_002 F2212080 G G
THNE THNE_002 F1021600 G G
THNE THNE_002 F0611720 A A
THNE THNE_002 F0132410 G G
THNE THNE_002 F0721640 G G
THNE THNE_002 F1508070 C C
THNE THNE_002 F0307110 G G
THNE THNE_002 F2309980 G G
THNE THNE_002 F0505620 G G
THNE THNE_002 F0801980 A G
THNE THNE_002 F0105100 G G
THNE THNE_002 F1110810 G G
THNE THNE_002 F1008220 A G
THNE THNE_002 F0219410 G G
THNE THNE_002 F0623080 G G
THNE THNE_002 F1300530 G G
THNE THNE_002 F0418570 G G
THNE THNE_002 F0008970 C C
THNE THNE_002 UN G G
THNE THNE_002 F1206590 A A
THNE THNE_002 F0128500 A A
THNE THNE_002 F1121290 A A
THNE THNE_002 F0110300 C C
THNE THNE_002 F0316420 A A
THNE THNE_002 F1615130 A A
THNE THNE_002 F0309120 A A
THNE THNE_002 F1903760 C C
THNE THNE_002 F1904090 A A
THNE THNE_002 UN G G
THNE THNE_002 F0104940 G G
THNE THNE_002 F0722390 A A
THNE THNE_002 F1909300 G G
THNE THNE_002 F2209010 A A
THNE THNE_002 F1905540 A G
THNE THNE_002 F2107260 C C
THNE THNE_002 F0210710 A C
THNE THNE_002 F0130460 G G
THNE THNE_002 F0226510 C C
THNE THNE_002 F1120190 G G
THNE THNE_002 F0009090 A G
THNE THNE_002 F0712860 A G
THNE THNE_002 F1107640 G G
THNE THNE_002 F0300520 A A
THNE THNE_002 F0207140 G G
THNE THNE_002 F2610790 C C
THNE THNE_002 F0130870 G G
THNE THNE_002 F2202790 G G
THNE THNE_002 F2103770 G G
THNE THNE_002 F1409440 A G
THNE THNE_002 F0219940 G G
THNE THNE_002 F2405540 A G
THNE THNE_002 UN A A
THNE THNE_002 F1417220 A C
THNE THNE_002 F1803070 A G
THNE THNE_002 F1314010 A A
THNE THNE_002 F0111870 A A
THNE THNE_002 F1902150 C C
THNE THNE_002 F1307140 A A
THNE THNE_002 F0304150 A A
THNE THNE_002 F0130150 G G
THNE THNE_002 F1709290 A A
THNE THNE_002 F1902280 G G
THNE THNE_002 F1404320 G G
THNE THNE_002 F2101250 A A
THNE THNE_002 F0519740 G G
THNE THNE_002 F1810790 G G
THNE THNE_002 F1404640 A A
THNE THNE_002 F0909830 A A
THNE THNE_002 F0623400 G G
THNE THNE_002 F0132000 G G
THNE THNE_002 F2401800 G G
THNE THNE_002 F2808040 G G
THNE THNE_002 F1810230 C C
THNE THNE_002 F2109340 C C
THNE THNE_002 F1012770 G G
THNE THNE_002 UN G G
THNE THNE_002 F1911240 A A
THNE THNE_002 F0918420 G G
THNE THNE_002 F2104240 A G
THNE THNE_002 F1304070 C C
THNE THNE_002 F2306840 G G
THNE THNE_002 F2210390 A A
THNE THNE_002 F1011300 G G
THNE THNE_002 F0907990 A G
THNE THNE_002 F1214460 G G
THNE THNE_002 F0811220 A G
THNE THNE_002 F2606410 A A
THNE THNE_002 F1402970 C C
THNE THNE_002 F1503390 A A
THNE THNE_002 F1714670 G G
THNE THNE_002 F1019120 A A
THNE THNE_002 F0623190 C C
THNE THNE_002 F1007850 A A
THNE THNE_002 F1812670 A C
THNE THNE_002 F0321090 A A
THNE THNE_002 F0918850 G G
THNE THNE_002 F0708410 A A
THNE THNE_002 F0008610 A A
THNE THNE_002 F1021160 G G
THNE THNE_002 F0223210 G G
THNE THNE_002 F1901310 C C
THNE THNE_002 F1009520 G G
THNE THNE_002 F0401120 A A
THNE THNE_002 F0919010 A A
THNE THNE_002 F0809310 A A
THNE THNE_002 F0402860 C C
THNE THNE_002 F2509040 C C
THNE THNE_002 F1215740 A G
THNE THNE_002 F0901300 A A
THNE THNE_002 UN A G
THNE THNE_002 F0715240 G G
THNE THNE_002 F1016010 C C
THNE THNE_002 F2909080 G G
THNE THNE_002 F0618850 A G
THNE THNE_002 F0520170 A A
THNE THNE_002 F1307440 G G
THNE THNE_002 UN A G
THNE THNE_002 F0324820 G G
THNE THNE_002 F0703740 A A
THNE THNE_002 F1113940 A A
THNE THNE_002 F1115250 A G
THNE THNE_002 F0321370 G G
THNE THNE_002 F2805900 A G
THNE THNE_002 F1312310 A G
THNE THNE_002 F1802500 A A
THNE THNE_002 F0318730 G G
THNE THNE_002 F2014240 A A
THNE THNE_002 F1001460 A G
THNE THNE_002 F1009380 G G
THNE THNE_002 F0101910 G G
THNE THNE_002 F1100600 G G
THNE THNE_002 F0008760 G G
THNE THNE_002 F0517580 G G
THNE THNE_002 F1020630 G G
THNE THNE_002 F0702640 G G
THNE THNE_002 F2300240 A A
THNE THNE_002 FXX01070 A C
THNE THNE_002 F0711730 G G
THNE THNE_002 UN A A
THNE THNE_002 F2100700 G G
THNE THNE_002 F0116380 C C
THNE THNE_002 F0130420 G G
THNE THNE_002 F2200240 G G
THNE THNE_002 F2102890 G G
THNE THNE_002 F1909710 C C
THNE THNE_002 F0914810 A A
THNE THNE_002 F2412480 A G
THNE THNE_002 F0410250 A A
THNE THNE_002 F2100710 G G
THNE THNE_002 F2504580 G G
THNE THNE_002 F1117040 A A
THNE THNE_002 F1602390 A A
THNE THNE_002 F2105760 G G
THNE THNE_002 F0306250 G G
THNE THNE_002 F0302090 G G
THNE THNE_002 F0114940 G G
THNE THNE_002 F0009600 G G
THNE THNE_002 F1315150 G G
THNE THNE_002 F2809270 A G
THNE THNE_002 F1111440 G G
THNE THNE_002 F2805370 A A
THNE THNE_002 F2701490 C C
THNE THNE_002 F0703540 A A
THNE THNE_002 F1414140 A A
THNE THNE_002 F0009470 A A
THNE THNE_002 F0519510 G G
THNE THNE_002 F2508120 A G
THNE THNE_002 F2113730 A A
THNE THNE_002 F0009520 G G
THNE THNE_002 F2504910 A C
THNE THNE_002 F1017450 A A
THNE THNE_002 F2211220 G G
THNE THNE_002 F0908320 G G
THNE THNE_002 F0310180 G G
THNE THNE_002 F1009350 G G
THNE THNE_002 F0513130 G G
THNE THNE_002 F2101080 A A
THNE THNE_002 F2506450 A G
THNE THNE_002 F1300910 G G
THNE THNE_002 F1301120 A A
THNE THNE_002 F0202610 G G
THNE THNE_002 F1119840 G G
THNE THNE_002 F1021520 C C
THNE THNE_002 F1209490 A A
THNE THNE_002 F2506760 A A
THNE THNE_002 F2002530 G G
THNE THNE_002 F2401260 G G
THNE THNE_002 F0422180 G G
THNE THNE_002 F2901860 G G
THNE THNE_002 F0516020 A G
THNE THNE_002 F1700890 A G
THNE THNE_002 F1506850 G G
THNE THNE_002 F0812420 G G
THNE THNE_002 F0213770 C C
THNE THNE_002 F1406860 G G
THNE THNE_002 F0317820 A A
THNE THNE_002 F1303130 C C
THNE THNE_002 F0420360 G G
THNE THNE_002 F0903900 A A
THNE THNE_002 F1608380 G G
THNE THNE_002 F2509150 C C
THNE THNE_002 F0504030 A G
THNE THNE_002 F2001750 A A
THNE THNE_002 F0712470 G G
THNE THNE_002 F2111030 A C
THNE THNE_002 F1120170 G G
THNE THNE_002 F0823600 C C
THNE THNE_002 F0400680 A G
THNE THNE_002 F0900520 C C
THNE THNE_002 F0300320 A A
THNE THNE_002 UN G G
THNE THNE_002 F1714760 A A
THNE THNE_002 UN A A
THNE THNE_002 F1602480 G G
THNE THNE_002 F0400980 A A
THNE THNE_002 F2306850 G G
THNE THNE_002 F0901360 C C
THNE THNE_002 F2404700 C C
THNE THNE_002 F0721190 G G
THNE THNE_002 F0801340 C C
THNE THNE_002 F2806770 G G
THNE THNE_002 F1710510 C C
THNE THNE_002 F2608670 A A
THNE THNE_002 F0129870 G G
THNE THNE_002 F2704540 C C
THNE THNE_002 F1608460 G G
THNE THNE_002 F0511730 G G
THNE THNE_002 F0920350 G G
THNE THNE_002 F0624660 A A
THNE THNE_002 F1416940 G G
THNE THNE_002 F2907660 G G
THNE THNE_002 F1302810 A G
THNE THNE_002 F0712890 G G
THNE THNE_002 F0127250 G G
THNE THNE_002 F1607590 A A
THNE THNE_002 F0320730 A A
THNE THNE_002 F2507920 A G
THNE THNE_002 F0812910 G G
THNE THNE_002 F0420470 G G
THNE THNE_002 F0012300 A C
THNE THNE_002 F0305280 A A
THNE THNE_002 F0009410 A G
THNE THNE_002 F0216040 G G
THNE THNE_002 F0122880 A C
THNE THNE_002 F1809060 A A
THNE THNE_002 F1408340 C C
THNE THNE_002 F0510950 G G
THNE THNE_002 F0419720 G G
THNE THNE_002 F1212230 A A
THNE THNE_002 F0518140 C C
THNE THNE_002 F1604540 A A
THNE THNE_002 F1804790 C C
THNE THNE_002 F1004210 A G
THNE THNE_002 F2013350 C C
THNE THNE_002 F0817620 G G
THNE THNE_002 F2303810 A A
THNE THNE_002 F0624470 G G
THNE THNE_002 F0317160 C C
THNE THNE_002 F1214900 A A
THNE THNE_002 F2907460 A A
THNE THNE_002 FXX05190 A C
THNE THNE_002 F2602690 A C
THNE THNE_002 F0122330 G G
THNE THNE_002 F1008380 A G
THNE THNE_002 F1415040 G G
THNE THNE_002 F1002440 G G
THNE THNE_002 F0225560 A A
THNE THNE_002 F1105420 A A
THNE THNE_002 F0302830 G G
THNE THNE_002 F2500480 A A
THNE THNE_002 F1910490 A G
THNE THNE_002 F1403920 G G
THNE THNE_002 F0114440 G G
THNE THNE_002 F1710170 G G
THNE THNE_002 F0304650 G G
THNE THNE_002 F1416670 G G
THNE THNE_002 F0713670 G G
THNE THNE_002 F2808240 G G
THNE THNE_002 F2210630 A A
THNE THNE_002 F0129560 A G
THNE THNE_002 F2014400 C C
THNE THNE_002 F1911580 A A
THNE THNE_002 F1119620 A G
THNE THNE_002 F1405850 A G
THNE THNE_002 F0416630 G G
THNE THNE_002 FXX07210 G G
THNE THNE_002 F1002830 A A
THNE THNE_002 F0507970 G G
THNE THNE_002 F1701470 A G
THNE THNE_002 F1712450 G G
THNE THNE_002 F1415950 C C
THNE THNE_002 F2901630 A A
THNE THNE_002 F0115230 C C
THNE THNE_002 F1711360 A A
THNE THNE_002 F1610740 A G
THNE THNE_002 F1110910 G G
THNE THNE_002 F2909870 A A
THNE THNE_002 F0302340 G G
THNE THNE_002 F2408630 G G
THNE THNE_002 F1109800 G G
THNE THNE_002 F0705170 A A
THNE THNE_002 UN A A
THNE THNE_002 F0129090 C C
THNE THNE_002 F0323470 A A
THNE THNE_002 F0807490 A A
THNE THNE_002 F0132490 A A
THNE THNE_002 F1904350 A A
THNE THNE_002 F2309010 G G
THNE THNE_002 F2503980 A A
THNE THNE_002 F0007270 C C
THNE THNE_002 F1107100 G G
THNE THNE_002 F1809620 G G
THNE THNE_002 F0309200 G G
THNE THNE_002 F2308790 G G
THNE THNE_002 F0500510 A C
THNE THNE_002 F2412030 G G
THNE THNE_002 F0110980 A A
THNE THNE_002 F1118320 G G
THNE THNE_002 F0815840 C C
THNE THNE_002 UN G G
THNE THNE_002 F2305810 C C
THNE THNE_002 UN G G
THNE THNE_002 F2603400 A C
THNE THNE_002 F2412410 G G
THNE THNE_002 F2106880 A G
THNE THNE_002 F0324330 G G
THNE THNE_002 F0818190 A A
THNE THNE_002 F2211490 G G
THNE THNE_002 F2505460 A A
THNE THNE_002 F0129440 G G
THNE THNE_002 F2112230 G G
THNE THNE_002 F0713960 C C
THNE THNE_002 F1714210 A A
THNE THNE_002 F0108210 A A
THNE THNE_002 F1105270 A A
THNE THNE_002 F0122890 A G
THNE THNE_002 F0224150 A A
THNE THNE_002 F1302700 A A
THNE THNE_002 F1200150 A A
THNE THNE_002 F2903920 G G
THNE THNE_002 F0913620 G G
THNE THNE_002 F0803240 A A
THNE THNE_002 F2603050 G G
THNE THNE_002 F0520530 G G
THNE THNE_002 F2908620 A A
THNE THNE_002 F2707600 A A
THNE THNE_002 F0701540 A G
THNE THNE_002 F0800460 A G
THNE THNE_002 F1805120 C C
THNE THNE_002 F0708820 C C
THNE THNE_002 F0203340 A A
THNE THNE_002 F1515300 G G
THNE THNE_002 F1203920 G G
THNE THNE_002 F1701490 C C
THNE THNE_002 F0016400 G G
THNE THNE_002 F0223530 A A
THNE THNE_002 F1210820 A A
THNE THNE_002 F0709050 A A
THNE THNE_002 F0505260 A A
THNE THNE_002 F0304030 G G
THNE THNE_002 F2700060 G G
THNE THNE_002 F2610810 C C
THNE THNE_002 F2210340 A A
THNE THNE_002 F2910200 G G
THNE THNE_002 F0908750 G G
THNE THNE_002 F0807320 A A
THNE THNE_002 F2505010 G G
THNE THNE_002 F1709590 G G
THNE THNE_002 F2111580 A A
THNE THNE_002 F0127000 A A
THNE THNE_002 F1011690 C C
THNE THNE_002 F1009570 A A
THNE THNE_002 F1514210 A A
THNE THNE_002 F0514280 A A
THNE THNE_002 F0225470 G G
THNE THNE_002 F2201700 A A
THNE THNE_002 F0004160 G G
THNE THNE_002 F2507640 G G
THNE THNE_002 F1606130 G G
THNE THNE_002 F0119420 G G
THNE THNE_002 F0221110 A G
THNE THNE_002 F0000810 A A
THNE THNE_002 F1901300 A A
THNE THNE_002 F0301550 A G
THNE THNE_002 F0119750 G G
THNE THNE_002 F0203900 A A
THNE THNE_002 F2100250 A A
THNE THNE_002 F2210150 A A
THNE THNE_002 F0226030 G G
THNE THNE_002 F1122150 G G
THNE THNE_002 F1907520 G G
THNE THNE_002 F0210870 A A
THNE THNE_002 F1313950 A A
THNE THNE_002 F0119610 C C
THNE THNE_002 F2607450 A A
THNE THNE_002 F2410180 G G
THNE THNE_002 F1505990 C C
THNE THNE_002 F1403810 G G
THNE THNE_002 F1114650 G G
THNE THNE_002 F0712680 A A
THNE THNE_002 F2605250 A A
THNE THNE_002 F1414650 A A
THNE THNE_002 F1121220 C C
THNE THNE_002 F1903400 G G
THNE THNE_002 F1122380 G G
THNE THNE_002 F1903680 G G
THNE THNE_002 F0422240 G G
THNE THNE_002 F0704810 A A
THNE THNE_002 F1117990 G G
THNE THNE_002 F0126270 A A
THNE THNE_002 F2305330 C C
THNE THNE_002 F0802250 A G
THNE THNE_002 F0128830 G G
THNE THNE_002 F1121010 G G
THNE THNE_002 F0131110 G G
THNE THNE_002 F0300300 C C
THNE THNE_002 F2904610 A A
THNE THNE_002 F0703780 C C
THNE THNE_002 F0813300 C C
THNE THNE_002 F1607670 G G
THNE THNE_002 F1605830 A A
THNE THNE_002 F0501360 G G
THNE THNE_002 F0919090 A A
THNE THNE_002 F1910470 C C
THNE THNE_002 F1611260 G G
THNE THNE_002 F0904270 G G
THNE THNE_002 F0706310 A A
THNE THNE_002 F0802940 A A
THNE THNE_002 F0225290 G G
THNE THNE_002 F0903510 A A
THNE THNE_002 F0312240 G G
THNE THNE_002 F2104590 A A
THNE THNE_002 F0802220 A A
THNE THNE_002 FXX02230 A A
THNE THNE_002 F1910770 G G
THNE THNE_002 F0510380 G G
THNE THNE_002 F0102900 A A
THNE THNE_002 F2310010 A G
THNE THNE_002 F0700940 G G
THNE THNE_002 F0206800 G G
THNE THNE_002 F0900410 G G
THNE THNE_002 F1014010 A A
THNE THNE_002 F1000140 G G
THNE THNE_002 UN C C
THNE THNE_002 F0103560 A G
THNE THNE_002 F0311330 C C
THNE THNE_002 F1514570 C C
THNE THNE_002 F1811820 C C
THNE THNE_002 F1809700 G G
THNE THNE_002 F1200730 G G
THNE THNE_002 F0517240 G G
THNE THNE_002 F1304630 A A
THNE THNE_002 F1605700 G G
THNE THNE_002 F0325200 A A
THNE THNE_002 F0622030 C C
THNE THNE_002 F0814690 G G
THNE THNE_002 F1703390 G G
THNE THNE_002 F2202760 A G
THNE THNE_002 F0520000 G G
THNE THNE_002 F2806730 G G
THNE THNE_002 F1005090 A G
THNE THNE_002 F1709820 A G
THNE THNE_002 F2308420 A A
THNE THNE_002 F0300530 G G
THNE THNE_002 F0310390 G G
THNE THNE_002 F0216270 G G
THNE THNE_002 F1312260 A G
THNE THNE_002 F1908430 C C
THNE THNE_002 UN A A
THNE THNE_002 F1602640 C C
THNE THNE_002 F0324410 G G
THNE THNE_002 F1303700 C C
THNE THNE_002 F1403580 A A
THNE THNE_002 F0317270 A A
THNE THNE_002 F2114100 G G
THNE THNE_002 F0811050 G G
THNE THNE_002 UN G G
THNE THNE_002 UN G G
THNE THNE_002 F2904650 G G
THNE THNE_002 F0813030 C C
THNE THNE_002 UN G G
THNE THNE_002 F2602630 A C
THNE THNE_002 F1212190 G G
THNE THNE_002 F0125110 A A
THNE THNE_002 F1107600 A A
THNE THNE_002 F2209410 C C
THNE THNE_002 F1020010 A A
THNE THNE_002 F1808020 G G
THNE THNE_002 F0123120 A C
THNE THNE_002 F2010240 A A
THNE THNE_002 FXX01900 G G
THNE THNE_002 F0601330 A A
THNE THNE_002 F1713430 G G
THNE THNE_002 F1414710 G G
THNE THNE_002 F1300870 G G
THNE THNE_002 F0521740 A G
THNE THNE_002 F2210620 C C
THNE THNE_002 F0614950 A A
THNE THNE_002 F0209230 A G
THNE THNE_002 F0714340 G G
THNE THNE_002 F1503320 G G
THNE THNE_002 F2907920 G G
THNE THNE_002 UN A A
THNE THNE_002 F1708330 A A
THNE THNE_002 F1309060 G G
THNE THNE_002 F1214170 G G
THNE THNE_002 F0713330 G G
THNE THNE_002 F0001650 A G
THNE THNE_002 F0805530 A G
THNE THNE_002 F2310670 G G
THNE THNE_002 F1702460 G G
THNE THNE_002 F0001550 C C
THNE THNE_002 F1701420 G G
THNE THNE_002 F2908020 G G
THNE THNE_002 F1311130 G G
THNE THNE_002 F2211390 A A
THNE THNE_002 F2302490 G G
THNE THNE_002 F0417160 C C
THNE THNE_002 F2608440 G G
THNE THNE_002 F2307080 G G
THNE THNE_002 UN G G
THNE THNE_002 F0009140 A A
THNE THNE_002 F1102850 G G
THNE THNE_002 F1712590 A C
THNE THNE_002 F0513110 A A
THNE THNE_002 F0203300 A G
THNE THNE_002 F2001550 A A
THNE THNE_002 F0215190 A A
THNE THNE_002 F0424840 G G
THNE THNE_002 F2909840 G G
THNE THNE_002 F0703990 C C
THNE THNE_002 UN A A
THNE THNE_002 F0130170 A A
THNE THNE_002 F1911540 G G
THNE THNE_002 F0402260 T T
THNE THNE_002 FXX01880 G G
THNE THNE_002 F0501630 C C
THNE THNE_002 F0715840 A G
THNE THNE_002 F0323130 A C
THNE THNE_002 F2203990 G G
THNE THNE_002 F1909440 G G
THNE THNE_002 F1206760 C C
THNE THNE_002 F2503270 A A
THNE THNE_002 F2302680 G G
THNE THNE_002 F1912920 A G
THNE THNE_002 F2905860 A G
THNE THNE_002 F1906270 A A
THNE THNE_002 UN G G
THNE THNE_002 F2607950 A G
THNE THNE_002 F1713300 G G
THNE THNE_002 F2609730 C C
THNE THNE_002 F0102050 G G
THNE THNE_002 F0001380 G G
THNE THNE_002 F0109260 A C
THNE THNE_002 F0110570 C C
THNE THNE_002 F0131060 G G
THNE THNE_002 F1500580 A A
THNE THNE_002 F0129900 G G
THNE THNE_002 F0220540 A A
THNE THNE_002 F0711000 G G
THNE THNE_002 F2404360 C C
THNE THNE_002 F0001350 G G
THNE THNE_002 F0421810 G G
THNE THNE_002 F1018680 G G
THNE THNE_002 F2105620 A A
THNE THNE_002 F0324960 A A
THNE THNE_002 F0001240 A A
THNE THNE_002 F2907970 G G
THNE THNE_002 F1907720 A G
THNE THNE_002 F1015510 A G
THNE THNE_002 F2000780 G G
THNE THNE_002 UN G G
THNE THNE_002 F2300580 A A
THNE THNE_002 F0808060 A A
THNE THNE_002 F0812490 A A
THNE THNE_002 F0713010 A A
THNE THNE_002 F0508760 A A
THNE THNE_002 F0601570 A A
THNE THNE_002 F2805190 C C
THNE THNE_002 F1121450 A A
THNE THNE_002 F2306600 C C
THNE THNE_002 F0620120 C C
THNE THNE_002 F0320780 A G
THNE THNE_002 F1902880 A A
THNE THNE_002 F1001340 G G
THNE THNE_002 F0010790 C C
THNE THNE_002 F2303600 A G
THNE THNE_002 UN C G
THNE THNE_002 F0118010 G G
THNE THNE_002 F0414660 A A
THNE THNE_002 F2907680 G G
THNE THNE_002 UN G G
THNE THNE_002 F1512740 A C
THNE THNE_002 F1702910 A A
THNE THNE_002 F0323880 G G
THNE THNE_002 F0305810 G G
THNE THNE_002 F0510990 G G
THNE THNE_002 F2707510 G G
THNE THNE_002 F0127780 A A
THNE THNE_002 F0100540 G G
THNE THNE_002 F0424910 A A
THNE THNE_002 F0319910 A A
THNE THNE_002 F2303490 A G
THNE THNE_002 F2113470 A A
THNE THNE_002 F2803300 A C
THNE THNE_002 F0212470 A A
THNE THNE_002 F0916140 A A
THNE THNE_002 F1412030 C C
THNE THNE_002 F0710930 A A
THNE THNE_002 F2100890 A G
THNE THNE_002 F0304890 A C
THNE THNE_002 F2310390 C C
THNE THNE_002 F1907190 G G
THNE THNE_002 F2803070 G G
THNE THNE_002 F0606010 A A
THNE THNE_002 F0304810 C C
THNE THNE_002 F0702650 A G
THNE THNE_002 F2707210 A A
THNE THNE_002 F2209530 A A
THNE THNE_002 F2606830 A A
THNE THNE_002 F1013420 G G
THNE THNE_002 UN A A
THNE THNE_002 F0109810 G G
THNE THNE_002 F2410950 G G
THNE THNE_002 F0300150 C C
THNE THNE_002 F0304550 G G
THNE THNE_002 F2904490 A G
THNE THNE_002 F0401760 A A
THNE THNE_002 F2302750 A G
THNE THNE_002 F1002280 G G
THNE THNE_002 F1315820 A A
THNE THNE_002 F0227440 A G
THNE THNE_002 F0122680 A G
THNE THNE_002 F1002570 A C
THNE THNE_002 F2706550 G G
THNE THNE_002 F0322720 A A
THNE THNE_002 F0113030 A A
THNE THNE_002 F0709960 A G
THNE THNE_002 F0905100 A C
THNE THNE_002 F0123930 G G
THNE THNE_002 UN A A
THNE THNE_002 F1612010 A G
THNE THNE_002 F1905730 G G
THNE THNE_002 F0204420 A A
THNE THNE_002 FXX01450 A A
THNE THNE_002 F2501470 G G
THNE THNE_002 F2000220 A A
THNE THNE_002 F2801520 A A
THNE THNE_002 F0309530 G G
THNE THNE_002 F2108450 A C
THNE THNE_002 F2700310 A A
THNE THNE_002 F0518540 G G
THNE THNE_002 F0801930 G G
THNE THNE_002 F2101330 A A
THNE THNE_002 F0406450 C C
THNE THNE_002 F2103610 A A
THNE THNE_002 F0209920 C C
THNE THNE_002 F0125000 A G
THNE THNE_002 F0015560 A A
THNE THNE_002 F2607700 A A
THNE THNE_002 F2505860 C C
THNE THNE_002 F0129480 A C
THNE THNE_002 F1910980 G G
THNE THNE_002 F1715280 A A
THNE THNE_002 F2604020 G G
THNE THNE_002 F0324610 A G
THNE THNE_002 F2808850 G G
THNE THNE_002 F2108910 A A
THNE THNE_002 F1514310 G G
THNE THNE_002 F0128550 G G
THNE THNE_002 F2909860 A A
THNE THNE_002 F2503970 A G
THNE THNE_002 F0126010 C G
THNE THNE_002 F1117450 A A
THNE THNE_002 F1215010 A A
THNE THNE_002 F0920110 G G
THNE THNE_002 F0712990 A G
THNE THNE_002 F1703780 G G
THNE THNE_002 F2906260 G G
THNE THNE_002 F0301940 G G
THNE THNE_002 F1610170 A A
THNE THNE_002 F0409680 A A
THNE THNE_002 F1702480 G G
THNE THNE_002 F1403770 G G
THNE THNE_002 F0818520 G G
THNE THNE_002 F1802980 A A
THNE THNE_002 F0901190 G G
THNE THNE_002 F1118810 C C
THNE THNE_002 F0606520 G G
THNE THNE_002 F2201200 G G
THNE THNE_002 F2910030 G G
THNE THNE_002 UN A A
THNE THNE_002 F1903950 A A
THNE THNE_002 F0131350 C C
THNE THNE_002 F1118360 G G
THNE THNE_002 F2705480 A A
THNE THNE_002 F0416150 G G
THNE THNE_002 F2305350 A A
THNE THNE_002 F0603720 A A
THNE THNE_002 F0510850 A A
THNE THNE_002 F1300900 A A
THNE THNE_002 F1602030 A A
THNE THNE_002 F1903000 A C
THNE THNE_002 F1014250 A G
THNE THNE_002 F2206430 C C
THNE THNE_002 F0218320 A A
THNE THNE_002 F0124080 G G
THNE THNE_002 F0618160 G G
THNE THNE_002 F0414650 G G
THNE THNE_002 F1215980 G G
THNE THNE_002 F2111150 G G
THNE THNE_002 F2900190 C C
THNE THNE_002 F1121360 G G
THNE THNE_002 F1007970 A A
THNE THNE_002 F1121640 G G
THNE THNE_002 F1704090 A C
THNE THNE_002 F0129990 A A
THNE THNE_002 F1809030 G G
THNE THNE_002 F0902920 G G
THNE THNE_002 F1513300 G G
THNE THNE_002 F0820410 G G
THNE THNE_002 F1608620 G G
THNE THNE_002 F2805420 A A
THNE THNE_002 F2805530 A A
THNE THNE_002 F0215460 A A
THNE THNE_002 F0917630 G G
THNE THNE_002 F1609490 C C
THNE THNE_002 F0520130 G G
THNE THNE_002 F0621270 G G
THNE THNE_002 F2808430 A A
THNE THNE_002 F0612460 G G
THNE THNE_002 F0815530 A G
THNE THNE_002 F1709260 G G
THNE THNE_002 F2508980 G G
THNE THNE_002 F1006420 A A
THNE THNE_002 F1203220 G G
THNE THNE_002 F0817660 G G
THNE THNE_002 F1314720 G G
THNE THNE_002 F1101260 A A
THNE THNE_002 F1116750 C C
THNE THNE_002 F2307200 A A
THNE THNE_002 F1600590 G G
THNE THNE_002 F1110600 G G
THNE THNE_002 F1713480 G G
THNE THNE_002 F0520770 A C
THNE THNE_002 F0226360 G G
THNE THNE_002 F2806600 A G
THNE THNE_002 F1804940 G G
THNE THNE_002 F0325470 G G
THNE THNE_002 F1112750 C C
THNE THNE_002 F0304130 G G
THNE THNE_002 F1203100 G G
THNE THNE_002 F0411990 G G
THNE THNE_002 F0708030 A A
THNE THNE_002 F2303340 G G
THNE THNE_002 F0701720 C C
THNE THNE_002 F2207600 G G
THNE THNE_002 F0000110 C C
THNE THNE_002 F1213170 G G
THNE THNE_002 F1607520 G G
THNE THNE_002 F0225550 G G
THNE THNE_002 F2002290 A G
THNE THNE_002 F1301370 C C
THNE THNE_002 F0130900 G G
THNE THNE_002 F1014270 A A
THNE THNE_002 F1604880 A A
THNE THNE_002 F0818000 A C
THNE THNE_002 F2205870 G G
THNE THNE_002 F1911330 A A
THNE THNE_002 F1912970 A A
THNE THNE_002 F1118350 G G
THNE THNE_002 F1905680 G G
THNE THNE_002 F2802610 G G
THNE THNE_002 F1800600 A C
THNE THNE_002 UN A A
THNE THNE_002 F1710310 G G
THNE THNE_002 F0703260 A G
THNE THNE_002 F1021190 G G
THNE THNE_002 F2108770 G G
THNE THNE_002 F0003230 C C
THNE THNE_002 F2606900 A A
THNE THNE_002 F0217930 G G
THNE THNE_002 F2014520 A A
THNE THNE_002 F2207360 C C
THNE THNE_002 F2305690 A A
THNE THNE_002 F0217270 G G
THNE THNE_002 F2013830 A A
THNE THNE_002 F2412580 G G
THNE THNE_002 FXX03960 C C
THNE THNE_002 F2704330 A G
THNE THNE_002 F0009580 G G
THNE THNE_002 F1711340 A G
THNE THNE_002 F2106570 A A
THNE THNE_002 F0000290 C G
THNE THNE_002 F1904710 A A
THNE THNE_002 F0302910 G G
THNE THNE_002 F0712760 G G
THNE THNE_002 F0112860 A G
THNE THNE_002 F0612720 G G
THNE THNE_002 F1901140 G G
THNE THNE_002 F1016420 G G
THNE THNE_002 F1011730 A A
THNE THNE_002 F0817930 A G
THNE THNE_002 F2901350 A G
THNE THNE_002 F0128470 A A
THNE THNE_002 F1405290 C C
THNE THNE_002 F2210080 G G
THNE THNE_002 F2507350 G G
THNE THNE_002 F0903310 A A
THNE THNE_002 F1119640 A A
THNE THNE_002 F1505270 G G
THNE THNE_002 F0914460 C C
THNE THNE_002 F2801570 A A
THNE THNE_002 F1015710 G G
THNE THNE_002 F2111620 G G
THNE THNE_002 F2210160 G G
THNE THNE_002 F0219840 G G
THNE THNE_002 F0125610 G G
THNE THNE_002 F0519590 G G
THNE THNE_002 F2301800 G G
THNE THNE_002 F2900360 G G
THNE THNE_002 F2705410 G G
THNE THNE_002 F0129680 G G
THNE THNE_002 F1608680 G G
THNE THNE_002 F1805640 A G
THNE THNE_002 F2012760 G G
THNE THNE_002 F1015550 C C
THNE THNE_002 F0624070 A G
THNE THNE_002 F1102930 A A
THNE THNE_002 F1115240 A G
THNE THNE_002 F1105410 C C
THNE THNE_002 F2111350 G G
THNE THNE_002 F0520200 A A
THNE THNE_002 F0132760 C C
THNE THNE_002 F0225710 C C
THNE THNE_002 F0518750 A A
THNE THNE_002 F1506370 G G
THNE THNE_002 F1110710 G G
THNE THNE_002 F2304670 G G
THNE THNE_002 F0610650 A G
THNE THNE_002 F0302550 A A
THNE THNE_002 F0315510 G G
THNE THNE_002 F1615320 G G
THNE THNE_002 F1404910 A G
THNE THNE_002 F0509330 G G
THNE THNE_002 F1506170 G G
THNE THNE_002 F1803970 A G
THNE THNE_002 F0218230 G G
THNE THNE_002 F0300500 G G
THNE THNE_002 F1405730 A G
THNE THNE_002 F0501420 G G
THNE THNE_002 F0318240 G G
THNE THNE_002 F1000920 A A
THNE THNE_002 F1017070 A A
THNE THNE_002 F0804940 A A
THNE THNE_002 F2707050 G G
THNE THNE_002 F0813330 G G
THNE THNE_002 F0810710 A G
THNE THNE_002 F0108670 G G
THNE THNE_002 F1416310 G G
THNE THNE_002 F0129630 A G
THNE THNE_002 F1903570 C C
THNE THNE_002 F0512640 G G
THNE THNE_002 F1811510 A A
THNE THNE_002 F1614270 A A
THNE THNE_002 F0216380 A A
THNE THNE_002 F0906230 G G
THNE THNE_002 F1908730 A A
THNE THNE_002 F0710450 A G
THNE THNE_002 F0401570 C C
THNE THNE_002 F1412120 A A
THNE THNE_002 F1011320 A A
THNE THNE_002 F2507670 A A
THNE THNE_002 F1902610 G G
THNE THNE_002 F1711110 G G
THNE THNE_002 F1502290 C C
THNE THNE_002 F0110680 C C
THNE THNE_002 F1414890 C C
THNE THNE_002 F0323800 G G
THNE THNE_002 F2211430 A A
THNE THNE_002 F1715520 G G
THNE THNE_002 F1502430 A A
THNE THNE_002 F2201680 A A
THNE THNE_002 F0127770 A A
THNE THNE_002 F2707710 C C
THNE THNE_002 F2600710 G G
THNE THNE_002 F1000850 C C
THNE THNE_002 F0603100 G G
THNE THNE_002 F1704160 C C
THNE THNE_002 F2601140 G G
THNE THNE_002 F2101830 A G
THNE THNE_002 UN A A
THNE THNE_002 F0000620 A A
THNE THNE_002 F1000470 C C
THNE THNE_002 F0000690 A A
THNE THNE_002 F1907480 A A
THNE THNE_002 F1122580 G G
THNE THNE_002 F0225960 A A
THNE THNE_002 F1504870 G G
THNE THNE_002 F2411620 A A
THNE THNE_002 F0013070 G G
THNE THNE_002 F1703920 G G
THNE THNE_002 F1114160 A A
THNE THNE_002 F0612430 G G
THNE THNE_002 F0224540 G G
THNE THNE_002 F0823560 G G
THNE THNE_002 F2412350 C C
THNE THNE_002 F2015580 G G
THNE THNE_002 F1913560 A A
THNE THNE_002 F0702500 G G
THNE THNE_002 F1100330 G G
THNE THNE_002 F0401700 A A
THNE THNE_002 F2504630 G G
THNE THNE_002 F1115410 G G
THNE THNE_002 F2507890 G G
THNE THNE_002 F0400320 C C
THNE THNE_002 F0108450 A G
THNE THNE_002 F1002840 G G
THNE THNE_002 F1515120 C C
THNE THNE_002 F2001060 A A
THNE THNE_002 F0424190 A A
THNE THNE_002 F2014130 G G
THNE THNE_002 F1503990 G G
THNE THNE_002 F2404290 A G
THNE THNE_002 F0116690 G G
THNE THNE_002 F1115520 G G
THNE THNE_002 F1608890 G G
THNE THNE_002 F0800330 A G
THNE THNE_002 F2300300 G G
THNE THNE_002 F2802460 A A
THNE THNE_002 F2908510 G G
THNE THNE_002 F1117090 A G
THNE THNE_002 F0129010 G G
THNE THNE_002 F0302590 A G
THNE THNE_002 F2705970 G G
THNE THNE_002 F1112380 G G
THNE THNE_002 F1113830 A A
THNE THNE_002 F0521800 A G
THNE THNE_002 F0702470 C C
THNE THNE_002 F0702000 A G
THNE THNE_002 F2803260 G G
THNE THNE_002 F0121990 G G
THNE THNE_002 UN A A
THNE THNE_002 F1908560 G G
THNE THNE_002 F0512340 A A
THNE THNE_002 F0818050 A A
THNE THNE_002 F2805890 G G
THNE THNE_002 F0406600 A A
THNE THNE_002 F1806090 G G
THNE THNE_002 F0908760 G G
THNE THNE_002 F2212350 A A
THNE THNE_002 F0919340 A G
THNE THNE_002 F1811320 A A
THNE THNE_002 F1201890 G G
THNE THNE_002 UN C C
THNE THNE_002 F1121400 C C
THNE THNE_002 F1510870 A A
THNE THNE_002 F0225670 G G
THNE THNE_002 F2707540 C C
THNE THNE_002 FXX02800 A A
THNE THNE_002 F0213690 G G
THNE THNE_002 F2908180 G G
THNE THNE_002 F0606300 A A
THNE THNE_002 F1214590 C C
THNE THNE_002 F0222340 G G
THNE THNE_002 F0624390 G G
THNE THNE_002 F0300910 A A
THNE THNE_002 F0227250 A G
THNE THNE_002 F2409890 G G
THNE THNE_002 F0919640 A G
THNE THNE_002 F1604240 A A
THNE THNE_002 F0127680 G G
THNE THNE_002 F1312600 C C
THNE THNE_002 F1605990 G G
THNE THNE_002 F1016580 G G
THNE THNE_002 UN G G
THNE THNE_002 F0805950 G G
THNE THNE_002 F2808860 G G
THNE THNE_002 F2109680 A A
THNE THNE_002 F1216630 A A
THNE THNE_002 F1216510 G G
THNE THNE_002 UN G G
THNE THNE_002 UN A A
THNE THNE_002 F0421950 A A
THNE THNE_002 F2905870 A A
THNE THNE_002 F0215940 A G
THNE THNE_002 F1506510 A G
THNE THNE_002 F0401490 G G
THNE THNE_002 F2105500 A A
THNE THNE_002 F0901570 G G
THNE THNE_002 F1804030 G G
THNE THNE_002 F2610700 G G
THNE THNE_002 F0108370 G G
THNE THNE_002 F0116210 A A
THNE THNE_002 F1613910 A A
THNE THNE_002 F1315990 G G
THNE THNE_002 F0322660 G G
THNE THNE_002 UN C C
THNE THNE_002 F0003740 G G
THNE THNE_002 F0406390 G G
THNE THNE_002 F0108910 G G
THNE THNE_002 F0513990 G G
THNE THNE_002 UN A A
THNE THNE_002 F1118030 G G
THNE THNE_002 F0519840 G G
THNE THNE_002 F1507680 A A
THNE THNE_002 F0216340 C C
THNE THNE_002 UN A A
THNE THNE_002 F0201450 A A
THNE THNE_002 F0605780 G G
THNE THNE_002 F2806450 A G
THNE THNE_002 F0502590 G G
THNE THNE_002 F0624530 G G
THNE THNE_002 F0913480 G G
THNE THNE_002 F2012840 G G
THNE THNE_002 F0914660 G G
THNE THNE_002 F0504450 A A
THNE THNE_002 F2409710 A C
THNE THNE_002 F1801190 A A
THNE THNE_002 F1906210 G G
THNE THNE_002 F1513130 C C
THNE THNE_002 F1001700 C C
THNE THNE_002 F1507820 A A
THNE THNE_002 F2910300 G G
THNE THNE_002 F1907570 G G
THNE THNE_002 F2301870 C C
THNE THNE_002 F1112230 G G
THNE THNE_002 F1612200 A G
THNE THNE_002 F0520660 G G
THNE THNE_002 F0424300 A G
THNE THNE_002 F0003710 A G
THNE THNE_002 F0619780 C G
THNE THNE_002 F0615230 A G
THNE THNE_002 F1804100 A A
THNE THNE_002 F0003870 G G
THNE THNE_002 F1804690 G G
THNE THNE_002 F0404370 G G
THNE THNE_002 F2906120 G G
THNE THNE_002 F1214840 A A
THNE THNE_002 F0703230 A A
THNE THNE_002 F1711260 G G
THNE THNE_002 F2212250 G G
THNE THNE_002 F1904290 G G
THNE THNE_002 UN A A
THNE THNE_002 F0716120 A A
THNE THNE_002 F2608590 G G
THNE THNE_002 F0422630 G G
THNE THNE_002 F0520740 G G
THNE THNE_002 F2908870 G G
THNE THNE_002 F1215710 G G
THNE THNE_002 F1006670 A C
THNE THNE_002 F0821540 A G
THNE THNE_002 F1503010 C C
THNE THNE_002 F1302380 A A
THNE THNE_002 F1804460 A G
THNE THNE_002 F0709350 G G
THNE THNE_002 F0403170 G G
THNE THNE_002 F0119430 G G
THNE THNE_002 F2508310 G G
THNE THNE_002 F1304140 C C
THNE THNE_002 F1315080 G G
THNE THNE_002 F2603190 A A
THNE THNE_002 F2412770 A G
THNE THNE_002 F1515420 G G
THNE THNE_002 F2907320 A A
THNE THNE_002 F0415560 A A
THNE THNE_002 F0513350 G G
THNE THNE_002 F0225780 C C
THNE THNE_002 F0704280 C C
THNE THNE_002 F0225200 A A
THNE THNE_002 F0224180 A A
THNE THNE_002 F0321180 A G
THNE THNE_002 F0107870 A G
THNE THNE_002 F1119320 C C
THNE THNE_002 F1015180 G G
THNE THNE_002 UN G G
THNE THNE_002 F0719180 G G
THNE THNE_002 F2005560 G G
THNE THNE_002 F1009230 G G
THNE THNE_002 F0703700 A A
THNE THNE_002 F2101400 G G
THNE THNE_002 F1003930 A A
THNE THNE_002 F1002730 C C
THNE THNE_002 F0817650 G G
THNE THNE_002 F0609500 A A
THNE THNE_002 F0709270 G G
THNE THNE_002 F2412210 A A
THNE THNE_002 FXX02400 G G
THNE THNE_002 F1700960 G G
THNE THNE_002 F2402110 A A
THNE THNE_002 F0920280 A A
THNE THNE_002 F0505840 G G
THNE THNE_002 F2610310 G G
THNE THNE_002 F0918380 A A
THNE THNE_002 F0111190 C C
THNE THNE_002 F1907640 C C
THNE THNE_002 F1013330 A A
THNE THNE_002 F0809020 A A
THNE THNE_002 F0709420 A A
THNE THNE_002 F1313390 A A
THNE THNE_002 F0711500 G G
THNE THNE_002 F1000210 C C
THNE THNE_002 F1811400 A A
THNE THNE_002 F1314030 A A
THNE THNE_002 FXX01130 A A
THNE THNE_002 F1406940 A A
THNE THNE_002 F0424890 G G
THNE THNE_002 F0322350 G G
THNE THNE_002 F2208920 A A
THNE THNE_002 F0715570 C C
THNE THNE_002 F2603780 G G
THNE THNE_002 F0721980 C C
THNE THNE_002 F2101840 G G
THNE THNE_002 F1017310 G G
THNE THNE_002 F1308520 A G
THNE THNE_002 F1514830 A G
THNE THNE_002 F0510550 A A
THNE THNE_002 F2610030 A G
THNE THNE_002 F1901390 A A
THNE THNE_002 F0812640 A A
THNE THNE_002 F1206270 G G
THNE THNE_002 F2401030 G G
THNE THNE_002 F1900950 A G
THNE THNE_002 F0423750 G G
THNE THNE_002 F2406530 C C
THNE THNE_002 F1601240 G G
THNE THNE_002 F0322820 G G
THNE THNE_002 F1705550 G G
THNE THNE_002 F2607690 G G
THNE THNE_002 F1202120 C C
THNE THNE_002 F0322080 A G
THNE THNE_002 UN A A
THNE THNE_002 F1502310 C C
THNE THNE_002 F1510080 G G
THNE THNE_002 F2408560 G G
THNE THNE_002 F1020810 G G
THNE THNE_002 F0302870 A A
THNE THNE_002 F1512400 A A
THNE THNE_002 F0130800 A A
THNE THNE_002 F0421290 A A
THNE THNE_002 F2005540 A A
THNE THNE_002 F0215180 A G
THNE THNE_002 F1901960 A A
THNE THNE_002 F0221320 G G
THNE THNE_002 FXX02380 A A
THNE THNE_002 F2804750 A G
THNE THNE_002 F2903380 A A
THNE THNE_002 F0801770 G G
THNE THNE_002 F1803100 G G
THNE THNE_002 F2603130 G G
THNE THNE_002 F0101140 G G
THNE THNE_002 F2903750 G G
THNE THNE_002 F1901470 G G
THNE THNE_002 F1107310 C C
THNE THNE_002 F2804420 C C
THNE THNE_002 F1509160 G G
THNE THNE_002 F1314440 A G
THNE THNE_002 F2412220 C C
THNE THNE_002 F2505520 A G
THNE THNE_002 F0004320 G G
THNE THNE_002 F1508750 A G
THNE THNE_002 F1305310 A G
THNE THNE_002 F1812520 A A
THNE THNE_002 F1506180 A A
THNE THNE_002 F2905110 G G
THNE THNE_002 F0223250 A G
THNE THNE_002 UN G G
THNE THNE_002 F2902100 A A
THNE THNE_002 F1910190 G G
THNE THNE_002 F1111510 A G
THNE THNE_002 F0119250 G G
THNE THNE_002 F0501250 A A
THNE THNE_002 F2805850 A A
THNE THNE_002 F0126910 A A
THNE THNE_002 F1400290 G G
THNE THNE_002 F0219730 A A
THNE THNE_002 F0805010 G G
THNE THNE_002 F0128080 G G
THNE THNE_002 F2109460 G G
THNE THNE_002 F1803650 A A
THNE THNE_002 F2909620 G G
THNE THNE_002 F0118440 G G
THNE THNE_002 F0002840 G G
THNE THNE_002 F1804320 G G
THNE THNE_002 F1315160 A G
THNE THNE_002 F2604520 G G
THNE THNE_002 F1813260 G G
THNE THNE_002 F1804420 C C
THNE THNE_002 UN A A
THNE THNE_002 F1206570 A A
THNE THNE_002 UN G G
THNE THNE_002 F0615800 A A
THNE THNE_002 F0517490 A A
THNE THNE_002 F2112650 A G
THNE THNE_002 F0701280 G G
THNE THNE_002 F1802590 G G
THNE THNE_002 F0303630 G G
THNE THNE_002 F1704930 C C
THNE THNE_002 F1112020 C C
THNE THNE_002 F0621900 A G
THNE THNE_002 F2104380 G G
THNE THNE_002 F0128690 C C
THNE THNE_002 F2400220 C C
THNE THNE_002 F1113570 G G
THNE THNE_002 F1808280 G G
THNE THNE_002 F0101040 G G
THNE THNE_002 F1020650 G G
THNE THNE_002 F0002560 A A
THNE THNE_002 F0013030 G G
THNE THNE_002 F2113420 G G
THNE THNE_002 F1114440 A A
THNE THNE_002 F0002820 G G
THNE THNE_002 F1903510 G G
THNE THNE_002 F0206330 A A
THNE THNE_002 F0703460 G G
THNE THNE_002 F0715360 G G
THNE THNE_002 F1316150 A A
THNE THNE_002 F2706130 C C
THNE THNE_002 F0318890 G G
THNE THNE_002 F0722860 G G
THNE THNE_002 F2700640 G G
THNE THNE_002 F0803830 G G
THNE THNE_002 F1504160 G G
THNE THNE_002 F0102940 G G
THNE THNE_002 F0521470 C C
THNE THNE_002 F2505180 A C
THNE THNE_002 F2608760 A A
THNE THNE_002 F0914100 A C
THNE THNE_002 F1116650 G G
THNE THNE_002 F0003050 C C
THNE THNE_002 F2603590 A A
THNE THNE_002 F0603910 G G
THNE THNE_002 F2706540 A A
THNE THNE_002 F0403470 A A
THNE THNE_002 F2000440 A G
THNE THNE_002 F2005460 C C
THNE THNE_002 F0417770 A A
THNE THNE_002 F2111000 A G
THNE THNE_002 UN C C
THNE THNE_002 F0609000 G G
THNE THNE_002 F2211160 A A
THNE THNE_002 F1414030 C C
THNE THNE_002 F0601190 A A
THNE THNE_002 F2208980 G G
THNE THNE_002 F1007900 A G
THNE THNE_002 F1114630 A A
THNE THNE_002 F1503340 A G
THNE THNE_002 UN C C
THNE THNE_002 F1607310 G G
THNE THNE_002 F2906990 C C
THNE THNE_002 F0112430 G G
THNE THNE_002 F2211690 G G
THNE THNE_002 F0003790 C C
THNE THNE_002 F0213920 A A
THNE THNE_002 F1407570 G G
THNE THNE_002 F1103500 G G
THNE THNE_002 F0819030 A A
THNE THNE_002 F0316320 G G
THNE THNE_002 F0805220 G G
THNE THNE_002 F0220270 C C
THNE THNE_002 F1208570 C C
THNE THNE_002 UN G G
THNE THNE_002 F2101340 A A
THNE THNE_002 F0701050 A A
THNE THNE_002 F0506430 A A
THNE THNE_002 F0600590 A G
THNE THNE_002 F1713210 G G
THNE THNE_002 F1007200 G G
THNE THNE_002 F0714880 A G
THNE THNE_002 F2206030 A A
THNE THNE_002 F0002510 G G
THNE THNE_002 F2807460 A G
THNE THNE_002 F0424610 G G
THNE THNE_002 F1413710 A G
THNE THNE_002 F1314660 G G
THNE THNE_002 F1903530 A A
THNE THNE_002 F1902590 G G
THNE THNE_002 F0322200 A A
THNE THNE_002 F1805240 A A
THNE THNE_002 F0325060 G G
THNE THNE_002 UN C C
THNE THNE_002 F1301800 C C
THNE THNE_002 F0421350 G G
THNE THNE_002 F1806720 A G
THNE THNE_002 F0220650 G G
THNE THNE_002 F2111210 A A
THNE THNE_002 F2905700 G G
THNE THNE_002 F2707110 C C
THNE THNE_002 F0622300 G G
THNE THNE_002 F0821580 C C
THNE THNE_002 F2508210 G G
THNE THNE_002 F2800370 A A
THNE THNE_002 F0423920 G G
THNE THNE_002 F1215780 G G
THNE THNE_002 F0821020 A A
THNE THNE_002 F2503810 G G
THNE THNE_002 F2202290 A A
THNE THNE_002 F0719720 G G
THNE THNE_002 F2610550 G G
THNE THNE_002 F1305840 A A
THNE THNE_002 F2807490 A A
THNE THNE_002 F1801900 A A
THNE THNE_002 F0912010 A G
THNE THNE_002 FXX00730 T T
THNE THNE_002 F1513100 G G
THNE THNE_002 F1608490 A A
THNE THNE_002 F1806820 C C
THNE THNE_002 F1802870 G G
THNE THNE_002 F1118110 C G
THNE THNE_002 F2204950 G G
THNE THNE_002 F1001220 G G
THNE THNE_002 UN G G
THNE THNE_002 F1120620 A A
THNE THNE_002 F0601430 A A
THNE THNE_002 UN C C
THNE THNE_002 F0706440 A C
THNE THNE_002 F0809920 G G
THNE THNE_002 UN G G
THNE THNE_002 F0125650 G G
THNE THNE_002 F2003160 G G
THNE THNE_002 F2306690 G G
THNE THNE_002 F2302180 G G
THNE THNE_002 F1203980 A C
THNE THNE_002 F0823510 C C
THNE THNE_002 F0823110 A G
THNE THNE_002 F1800140 G G
THNE THNE_002 F0413880 G G
THNE THNE_002 F0223280 A A
THNE THNE_002 F1800870 A G
THNE THNE_002 F1309440 G G
THNE THNE_002 F2505100 G G
THNE THNE_002 F1100230 A A
THNE THNE_002 F1907560 G G
THNE THNE_002 F1009270 A A
THNE THNE_002 F2504750 C C
THNE THNE_002 F0011880 G G
THNE THNE_002 F1504980 A A
THNE THNE_002 F1313010 A A
THNE THNE_002 FXX06630 G G
THNE THNE_002 F0015480 A A
THNE THNE_002 F1407680 G G
THNE THNE_002 F1204710 A A
THNE THNE_002 F0513300 G G
THNE THNE_002 F0604950 A A
THNE THNE_002 F2805220 G G
THNE THNE_002 UN T T
THNE THNE_002 F0405080 G G
THNE THNE_002 F2000110 C C
THNE THNE_002 F2501150 G G
THNE THNE_002 F1502100 A A
THNE THNE_002 F0003430 G G
THNE THNE_002 F0200690 A C
THNE THNE_002 F2003940 A G
THNE THNE_002 F2400750 A G
THNE THNE_002 F2708810 A A
THNE THNE_002 F1807880 A A
THNE THNE_002 F1805520 G G
THNE THNE_002 F1700910 G G
THNE THNE_002 F1116270 C C
THNE THNE_002 F0411530 G G
THNE THNE_002 F1207680 A A
THNE THNE_002 F0303810 G G
THNE THNE_002 F0703160 G G
THNE THNE_002 F0504080 G G
THNE THNE_002 F2407980 G G
THNE THNE_002 F1018880 G G
THNE THNE_002 F2113890 G G
THNE THNE_002 F2209880 A G
THNE THNE_002 F2000980 C C
THNE THNE_002 F1708060 A G
THNE THNE_002 F2014350 A A
THNE THNE_002 F0811730 C C
THNE THNE_002 F0804390 A A
THNE THNE_002 F2904770 A A
THNE THNE_002 F2610370 A A
THNE THNE_002 F1122590 A A
THNE THNE_002 UN G G
THNE THNE_002 F0822000 A A
THNE THNE_002 F2310560 C C
THNE THNE_002 F1111250 C C
THNE THNE_002 F0808300 C C
THNE THNE_002 F2606070 G G
THNE THNE_002 F0509130 G G
THNE THNE_002 F1001350 C C
THNE THNE_002 UN G G
THNE THNE_002 F2203610 A A
THNE THNE_002 F2411770 A A
THNE THNE_002 F2800420 A A
THNE THNE_002 F2707920 A A
THNE THNE_002 F1609790 G G
THNE THNE_002 F1313570 A A
THNE THNE_002 F2101970 A A
THNE THNE_002 F2309830 A G
THNE THNE_002 F0320240 A A
THNE THNE_002 F2909490 A G
THNE THNE_002 F1715790 G G
THNE THNE_002 F2607130 T T
THNE THNE_002 F0226060 A A
THNE THNE_002 F2606500 A G
THNE THNE_002 F1001040 G G
THNE THNE_002 F1122170 A G
THNE THNE_002 F1608960 G G
THNE THNE_002 F1117010 C C
THNE THNE_002 F0315680 G G
THNE THNE_002 F1017400 C C
THNE THNE_002 F0223990 G G
THNE THNE_002 F0308230 A A
THNE THNE_002 F0701830 C C
THNE THNE_002 F0302600 A G
THNE THNE_002 F1111550 G G
THNE THNE_002 F0003190 A A
THNE THNE_002 F0409410 C G
THNE THNE_002 F0619610 A A
THNE THNE_002 F0616600 A G
THNE THNE_002 F2105490 G G
THNE THNE_002 F0003070 G G
THNE THNE_002 F0811400 T T
THNE THNE_002 F2202590 G G
THNE THNE_002 F0615790 G G
THNE THNE_002 F0618620 G G
THNE THNE_002 F2707640 G G
THNE THNE_002 F0907400 A A
THNE THNE_002 F1114950 A G
THNE THNE_002 F2412560 A G
THNE THNE_002 F0424050 G G
THNE THNE_002 F1118230 C C
THNE THNE_002 F0403870 A A
THNE THNE_002 F2102800 C C
THNE THNE_002 F1314460 A A
THNE THNE_002 F0618830 A A
THNE THNE_002 F2604150 G G
THNE THNE_002 F1305360 A A
THNE THNE_002 F1309130 A A
THNE THNE_002 F2807720 A A
THNE THNE_002 F0213220 A G
THNE THNE_002 F1203680 A C
THNE THNE_002 F1120960 G G
THNE THNE_002 F0127650 A A
THNE THNE_002 F0407410 A A
THNE THNE_002 F2509360 G G
THNE THNE_002 F1900600 G G
THNE THNE_002 F2909180 C C
THNE THNE_002 F0417150 A G
THNE THNE_002 F0817190 A C
THNE THNE_002 FXX06380 G G
THNE THNE_002 F1511820 G G
THNE THNE_002 F0910450 G G
THNE THNE_002 F2211630 A A
THNE THNE_002 F1810560 A A
THNE THNE_002 F0130210 A A
THNE THNE_002 F0220850 G G
THNE THNE_002 F0705590 G G
THNE THNE_002 F1310530 G G
THNE THNE_002 F1508560 A C
THNE THNE_002 F0706270 G G
THNE THNE_002 F2307290 G G
THNE THNE_002 F0606020 C C
THNE THNE_002 F2206520 C C
THNE THNE_002 F1600090 C C
THNE THNE_002 F0814320 T T
THNE THNE_002 F2410820 G G
THNE THNE_002 F0510420 G G
THNE THNE_002 F1112570 A A
THNE THNE_002 F1912540 G G
THNE THNE_002 FXX01300 G G
THNE THNE_002 F2106220 A G
THNE THNE_002 F1615600 A A
THNE THNE_002 F0704220 A A
THNE THNE_002 F1508650 A A
THNE THNE_002 F1013490 A A
THNE THNE_002 F1912830 G G
THNE THNE_002 F2500220 G G
THNE THNE_002 F2809050 G G
THNE THNE_002 F0215240 A A
THNE THNE_002 F0224450 A A
THNE THNE_002 F1315210 G G
THNE THNE_002 F2608320 A A
THNE THNE_002 F2700150 G G
THNE THNE_002 F0400380 G G
THNE THNE_002 F1202670 A A
THNE THNE_002 F2310590 G G
THNE THNE_002 F1705410 G G
THNE THNE_002 F1215200 C C
THNE THNE_002 F0812950 A G
THNE THNE_002 F0908540 A A
THNE THNE_002 F0711930 A A
THNE THNE_002 F1516060 C C
THNE THNE_002 F2308400 A A
THNE THNE_002 F1801090 A A
THNE THNE_002 F2504480 A C
THNE THNE_002 F0621710 A G
THNE THNE_002 F0220400 G G
THNE THNE_002 F1111410 C C
THNE THNE_002 F1000640 A A
THNE THNE_002 F0215720 G G
THNE THNE_002 UN T T
THNE THNE_002 F0014050 G G
THNE THNE_002 F2102010 A A
THNE THNE_002 F1713030 A A
THNE THNE_002 F0816870 A G
THNE THNE_002 F0420370 A A
THNE THNE_002 F0903730 G G
THNE THNE_002 F0815080 G G
THNE THNE_002 F1600260 A A
THNE THNE_002 F1307670 A A
THNE THNE_002 F1509110 A A
THNE THNE_002 F1314610 C C
THNE THNE_002 F0616290 A A
THNE THNE_002 F0625230 G G
THNE THNE_002 F2503300 A G
THNE THNE_002 F0401230 C C
THNE THNE_002 F0226500 A A
THNE THNE_002 F0712050 G G
THNE THNE_002 F0816120 G G
THNE THNE_002 F0811020 A A
THNE THNE_002 F0511850 A A
THNE THNE_002 F2708760 G G
THNE THNE_002 F0113220 G G
THNE THNE_002 F1315730 C C
THNE THNE_002 F0313930 G G
THNE THNE_002 F1111370 C C
THNE THNE_002 F0703470 G G
THNE THNE_002 F1409490 G G
THNE THNE_002 F0220570 C C
THNE THNE_002 F0516550 G G
THNE THNE_002 F1204720 G G
THNE THNE_002 F0210380 A A
THNE THNE_002 F2111630 G G
THNE THNE_002 F1913650 A A
THNE THNE_002 F2607680 A A
THNE THNE_002 F1504510 A G
THNE THNE_002 F1603230 G G
THNE THNE_002 F0913270 A A
THNE THNE_002 F1100500 G G
THNE THNE_002 F0621910 G G
THNE THNE_002 UN A A
THNE THNE_002 F1107880 G G
THNE THNE_002 F1711510 C C
THNE THNE_002 F0305250 A T
THNE THNE_002 F0814700 A G
THNE THNE_002 F0711710 C C
THNE THNE_002 F1002450 A G
THNE THNE_002 F0325320 C C
THNE THNE_002 F0102420 A A
THNE THNE_002 F0101050 C C
THNE THNE_002 F2505530 A A
THNE THNE_002 F1507050 G G
THNE THNE_002 F2004700 C C
THNE THNE_002 F0226550 G G
THNE THNE_002 F1009310 G G
THNE THNE_002 F0205520 G G
THNE THNE_002 F0116160 A A
THNE THNE_002 F2404970 G G
THNE THNE_002 UN A A
THNE THNE_002 F2306370 G G
THNE THNE_002 F0707610 A A
THNE THNE_002 F2802780 C G
THNE THNE_002 F1602520 A A
THNE THNE_002 F2104720 G G
THNE THNE_002 F0809640 G G
THNE THNE_002 F0131210 G G
THNE THNE_002 F0016010 G G
THNE THNE_002 F0817060 A A
THNE THNE_002 F0710340 A A
THNE THNE_002 F2502660 G G
THNE THNE_002 F1114990 G G
THNE THNE_002 F1203050 A A
THNE THNE_002 F1603320 A A
THNE THNE_002 F1507980 G G
THNE THNE_002 F1314950 C C
THNE THNE_002 F0225300 A G
THNE THNE_002 F0822260 A A
THNE THNE_002 F0223620 A A
THNE THNE_002 F2403940 G G
THNE THNE_002 F2801240 C C
THNE THNE_002 F0614420 G G
THNE THNE_002 F1001430 G G
THNE THNE_002 F1017670 G G
THNE THNE_002 F1610760 C C
THNE THNE_002 F0211110 A A
THNE THNE_002 F1710080 A C
THNE THNE_002 F2608810 A A
THNE THNE_002 F0010800 G G
THNE THNE_002 F1203610 A G
THNE THNE_002 F2709680 G G
THNE THNE_002 F2707430 G G
THNE THNE_002 F2005340 A A
THNE THNE_002 F0301910 G G
THNE THNE_002 F0708230 A A
THNE THNE_002 F0402670 C C
THNE THNE_002 F0203230 G G
THNE THNE_002 F1912270 C C
THNE THNE_002 F1501770 A G
THNE THNE_002 F2001630 A C
THNE THNE_002 F0521320 G G
THNE THNE_002 F0227520 A G
THNE THNE_002 F0205780 G G
THNE THNE_002 F0105820 G G
THNE THNE_002 F1404070 A A
THNE THNE_002 F0217800 G G
THNE THNE_002 F0821120 G G
THNE THNE_002 F0015690 G G
THNE THNE_002 F0013140 G G
THNE THNE_002 F2100140 A A
THNE THNE_002 F2004980 C C
THNE THNE_002 UN A A
THNE THNE_002 F0323920 A C
THNE THNE_002 F1502700 G G
THNE THNE_002 UN C C
THNE THNE_002 F2200780 A A
THNE THNE_002 F0806710 A A
THNE THNE_002 F0305730 A A
THNE THNE_002 F2501300 G G
THNE THNE_002 F1312340 A G
THNE THNE_002 F0605890 A A
THNE THNE_002 F0227320 A G
THNE THNE_002 F0707410 A A
THNE THNE_002 F0223660 G G
THNE THNE_002 F2702970 G G
THNE THNE_002 F0507560 G G
THNE THNE_002 F1608520 G G
THNE THNE_002 F2808150 A A
THNE THNE_002 F1413320 G G
THNE THNE_002 F0517740 A A
THNE THNE_002 F2505940 A G
THNE THNE_002 F2503350 G G
THNE THNE_002 F1017650 A G
THNE THNE_002 F0011630 A A
THNE THNE_002 F2112930 G G
THNE THNE_002 F0101090 A G
THNE THNE_002 F0014570 G G
THNE THNE_002 F2707200 A A
THNE THNE_002 F1121300 G G
THNE THNE_002 F2000360 A C
THNE THNE_002 F0907280 A G
THNE THNE_002 F0421770 A A
THNE THNE_002 F0617170 C C
THNE THNE_002 F0712040 G G
THNE THNE_002 F0122500 A A
THNE THNE_002 F0419310 A A
THNE THNE_002 F1711410 A A
THNE THNE_002 F0507140 A A
THNE THNE_002 F0613160 G G
THNE THNE_002 UN G G
THNE THNE_002 F1302540 C C
THNE THNE_002 F0519320 A C
THNE THNE_002 F1303970 A A
THNE THNE_002 F2602270 A G
THNE THNE_002 F0013800 A A
THNE THNE_002 F0325380 A A
THNE THNE_002 F2807120 A A
THNE THNE_002 F2903910 A G
THNE THNE_002 F0114270 G G
THNE THNE_002 F2001120 G G
THNE THNE_002 F0421750 A A
THNE THNE_002 F2305170 G G
THNE THNE_002 F0520820 G G
THNE THNE_002 F0615210 A G
THNE THNE_002 F2208730 G G
THNE THNE_002 F1507140 G G
THNE THNE_002 F1508430 G G
THNE THNE_002 F2504450 A A
THNE THNE_002 F1903560 A A
THNE THNE_002 UN C C
THNE THNE_002 F1415050 A A
THNE THNE_002 F2309650 A A
THNE THNE_002 F2102420 A C
THNE THNE_002 F1905550 A A
THNE THNE_002 F1313680 C G
THNE THNE_002 F1502770 G G
THNE THNE_002 F2604780 G G
THNE THNE_002 F1015530 G G
THNE THNE_002 F0707600 A A
THNE THNE_002 F0221070 C C
THNE THNE_002 F0702810 G G
THNE THNE_002 F0520550 G G
THNE THNE_002 F1008980 A A
THNE THNE_002 F0615880 G G
THNE THNE_002 F1902780 A A
THNE THNE_002 F0403260 A A
THNE THNE_002 F2609930 G G
THNE THNE_002 F1211420 G G
THNE THNE_002 F0129330 G G
THNE THNE_002 F1311820 A A
THNE THNE_002 F1602250 G G
THNE THNE_002 F1312950 G G
THNE THNE_002 F0111770 A G
THNE THNE_002 F2202220 C G
THNE THNE_002 F0821090 A G
THNE THNE_002 F2400170 G G
THNE THNE_002 F1812070 C C
THNE THNE_002 F2302550 A A
THNE THNE_002 F0316200 A G
THNE THNE_002 F0131630 A G
THNE THNE_002 F2408520 G G
THNE THNE_002 F2307060 G G
THNE THNE_002 F2208120 G G
THNE THNE_002 F0100530 G G
THNE THNE_002 F2805100 C C
THNE THNE_002 F2910260 G G
THNE THNE_002 F2706840 A A
THNE THNE_002 F0813750 G G
THNE THNE_002 F0308240 G G
THNE THNE_002 F0213910 C C
THNE THNE_002 F0915550 G G
THNE THNE_002 F2104180 G G
THNE THNE_002 F1801030 G G
THNE THNE_002 F0805930 C C
THNE THNE_002 F2909070 G G
THNE THNE_002 F2205480 A G
THNE THNE_002 F1113540 G G
THNE THNE_002 F1201300 A A
THNE THNE_002 F1308110 A A
THNE THNE_002 F0705360 G G
THNE THNE_002 F0908180 A A
THNE THNE_002 F0102110 A A
THNE THNE_002 F2404530 A G
THNE THNE_002 FXX07250 G G
THNE THNE_002 F1209740 G G
THNE THNE_002 UN G G
THNE THNE_002 F1008160 A A
THNE THNE_002 F1505310 C C
THNE THNE_002 F1715830 G G
THNE THNE_002 F0303140 G G
THNE THNE_002 F1214030 A A
THNE THNE_002 FXX06720 C C
THNE THNE_002 F0316970 G G
THNE THNE_002 F1611520 G G
THNE THNE_002 F2803700 G G
THNE THNE_002 F2207200 G G
THNE THNE_002 F0406090 A A
THNE THNE_002 F1615000 A G
THNE THNE_002 F2013460 G G
THNE THNE_002 F1310630 A A
THNE THNE_002 F2709320 A A
THNE THNE_002 F2401290 A G
THNE THNE_002 F0224350 G G
THNE THNE_002 F1305230 A G
THNE THNE_002 F2401130 A A
THNE THNE_002 F1802640 A A
THNE THNE_002 F2003520 G G
THNE THNE_002 F0302350 A G
THNE THNE_002 F1120540 G G
THNE THNE_002 F1111770 A A
THNE THNE_002 F0014780 G G
THNE THNE_002 F0130250 G G
THNE THNE_002 F1500070 T T
THNE THNE_002 F2608140 G G
THNE THNE_002 UN G G
THNE THNE_002 F0420720 A A
THNE THNE_002 FXX05030 A A
THNE THNE_002 F1909470 G G
THNE THNE_002 F0701700 A A
THNE THNE_002 F0502350 A A
THNE THNE_002 F1212420 G G
THNE THNE_002 F2212040 A A
THNE THNE_002 F2505050 A A
THNE THNE_002 F0702330 G G
THNE THNE_002 F2610540 G G
THNE THNE_002 F0719630 A C
THNE THNE_002 F0014960 G G
THNE THNE_002 F1200380 G G
THNE THNE_002 F1801330 A A
THNE THNE_002 F0412480 G G
THNE THNE_002 F1311680 G G
THNE THNE_002 F0708860 A G
THNE THNE_002 F1512750 C C
THNE THNE_002 F2008520 C C
THNE THNE_002 F0625080 G G
THNE THNE_002 F2605820 G G
THNE THNE_002 F2702600 G G
THNE THNE_002 F0716730 C C
THNE THNE_002 UN G G
THNE THNE_002 FXX00720 A A
THNE THNE_002 F1513080 T T
THNE THNE_002 F0014340 C C
THNE THNE_002 F2305790 A A
THNE THNE_002 F1310860 G G
THNE THNE_002 F1709750 G G
THNE THNE_002 F2703810 A A
THNE THNE_002 F0702950 G G
THNE THNE_002 F2903300 G G
THNE THNE_002 F2202690 G G
THNE THNE_002 F2809290 G G
THNE THNE_002 F0818880 A A
THNE THNE_002 F0602850 G G
THNE THNE_002 F0306740 G G
THNE THNE_002 F1113820 G G
THNE THNE_002 F1608900 G G
THNE THNE_002 F1508870 A G
THNE THNE_002 F2505320 A G
THNE THNE_002 F0303530 G G
THNE THNE_002 F0217290 A A
THNE THNE_002 F1305630 G G
THNE THNE_002 F0103190 A A
THNE THNE_002 FXX04020 G G
THNE THNE_002 UN A G
THNE THNE_002 F1907000 G G
THNE THNE_002 F1307580 G G
THNE THNE_002 F2601360 A A
THNE THNE_002 F1303510 A G
THNE THNE_002 F2206330 G G
THNE THNE_002 F0519660 G G
THNE THNE_002 F0709210 G G
THNE THNE_002 F2906380 G G
THNE THNE_002 F0224490 A C
THNE THNE_002 F1207560 G G
THNE THNE_002 F1211440 G G
THNE THNE_002 F1021640 G G
THNE THNE_002 F1117810 G G
THNE THNE_002 F1020050 G G
THNE THNE_002 F1020740 A G
THNE THNE_002 F0015800 G G
THNE THNE_002 F0601580 A A
THNE THNE_002 UN G G
THNE THNE_002 F0709220 G G
THNE THNE_002 F1120040 A A
THNE THNE_002 F0325300 G G
THNE THNE_002 F1805480 G G
THNE THNE_002 F0014530 A A
THNE THNE_002 F0226790 A G
THNE THNE_002 F1110790 C C
THNE THNE_002 F0600800 A A
THNE THNE_002 F2608720 G G
THNE THNE_002 F2408780 A A
THNE THNE_002 F0902840 C C
THNE THNE_002 F0908400 G G
THNE THNE_002 F2709310 C C
THNE THNE_002 F1114530 A G
THNE THNE_002 F0919280 G G
THNE THNE_002 F2000450 G G
THNE THNE_002 F0218390 G G
THNE THNE_002 F0510310 G G
THNE THNE_002 F2014510 A A
THNE THNE_002 F2901320 A A
THNE THNE_002 F1711130 A G
THNE THNE_002 F2102700 T T
THNE THNE_002 F0521680 G G
THNE THNE_002 F0310460 A G
THNE THNE_002 F2610500 A A
THNE THNE_002 F0708010 A G
THNE THNE_002 F1710370 A A
THNE THNE_002 F0707270 G G
THNE THNE_002 F0915920 A A
THNE THNE_002 F0904490 A A
THNE THNE_002 F2904690 A A
THNE THNE_002 F0713310 A G
THNE THNE_002 F1412840 A G
THNE THNE_002 F0122770 A A
THNE THNE_002 F0820840 G G
THNE THNE_002 F0216480 A A
THNE THNE_002 F1714490 G G
THNE THNE_002 F1007990 C C
THNE THNE_002 F2803840 A A
THNE THNE_002 F0320440 C C
THNE THNE_002 F0712880 A A
THNE THNE_002 F0722000 G G
THNE THNE_002 F0401820 A A
THNE THNE_002 F1907080 G G
THNE THNE_002 F2903630 G G
THNE THNE_002 F0111820 A G
THNE THNE_002 F0701940 G G
THNE THNE_002 F2308810 G G
THNE THNE_002 F2609210 G G
THNE THNE_002 UN A A
THNE THNE_002 F0213520 A A
THNE THNE_002 F1709060 G G
THNE THNE_002 F1206870 G G
THNE THNE_002 F1511870 A A
THNE THNE_002 F1909370 A A
THNE THNE_002 F0421880 A A
THNE THNE_002 F0706150 A A
THNE THNE_002 F0412060 A A
THNE THNE_002 F1714110 C C
THNE THNE_002 F0219210 G G
THNE THNE_002 F1710000 G G
THNE THNE_002 F2008030 A A
THNE THNE_002 F0614770 A G
THNE THNE_002 F2209000 G G
THNE THNE_002 F0821770 G G
THNE THNE_002 F0714920 A A
THNE THNE_002 F2111960 A A
THNE THNE_002 F1515500 A A
THNE THNE_002 F0816480 C C
THNE THNE_002 F0210390 C C
THNE THNE_002 F0810240 A A
THNE THNE_002 F0211340 A A
THNE THNE_002 F1401060 A A
THNE THNE_002 F2703020 C C
THNE THNE_002 F2102220 G G
THNE THNE_002 F2500100 G G
THNE THNE_002 F1802340 G G
THNE THNE_002 F0720880 A A
THNE THNE_002 F1803610 G G
THNE THNE_002 F0000240 G G
THNE THNE_002 F1112970 A G
THNE THNE_002 F0809500 G G
THNE THNE_002 F0309760 G G
THNE THNE_002 F0802660 A A
THNE THNE_002 F0401450 A A
THNE THNE_002 F2010790 C G
THNE THNE_002 F1102940 A A
THNE THNE_002 F2107000 A A
THNE THNE_002 UN A G
THNE THNE_002 F2903280 G G
THNE THNE_002 F0500500 G G
THNE THNE_002 F2507250 G G
THNE THNE_002 F2402680 A G
THNE THNE_002 F2301350 A G
THNE THNE_002 F1812820 A G
THNE THNE_002 F2905850 G G
THNE THNE_002 F0712820 G G
THNE THNE_002 F2304710 A A
THNE THNE_002 F2208260 G G
THNE THNE_002 F1613960 G G
THNE THNE_002 F1909290 A A
THNE THNE_002 F2105010 A C
THNE THNE_002 F2201830 G G
THNE THNE_002 F2114060 A A
THNE THNE_002 F1312890 G G
THNE THNE_002 F0321460 A G
THNE THNE_002 F0129880 G G
THNE THNE_002 F1404570 A A
THNE THNE_002 F0309780 A A
THNE THNE_002 F1017060 A A
THNE THNE_002 F1604560 A A
THNE THNE_002 F2903250 G G
THNE THNE_002 F1408300 G G
THNE THNE_002 F0410380 A G
THNE THNE_002 F2410290 G G
THNE THNE_002 F0119690 A A
THNE THNE_002 F1007830 A A
THNE THNE_002 F0510820 G G
THNE THNE_002 UN G G
THNE THNE_002 F0014610 A A
THNE THNE_002 F1608610 C C
THNE THNE_002 F0124370 G G
THNE THNE_002 F2014470 G G
THNE THNE_002 F0514290 A G
THNE THNE_002 F1906740 A G
THNE THNE_002 F0226800 G G
THNE THNE_002 F1213810 A A
THNE THNE_002 F2106540 A A
THNE THNE_002 F0417800 A G
THNE THNE_002 F2308700 A G
THNE THNE_002 F1811220 G G
THNE THNE_002 F0421190 A G
THNE THNE_002 F1212310 A G
THNE THNE_002 F1203780 A A
THNE THNE_002 F0401200 G G
THNE THNE_002 F1003490 G G
THNE THNE_002 F1010930 G G
THNE THNE_002 F0613550 G G
THNE THNE_002 F1506270 A A
THNE THNE_002 F2604140 G G
THNE THNE_002 F0318650 A A
THNE THNE_002 F0408460 A A
THNE THNE_002 UN A A
THNE THNE_002 F2700280 G G
THNE THNE_002 F0415990 A A
THNE THNE_002 F2002760 G G
THNE THNE_002 F1813030 C C
THNE THNE_002 F2010330 C C
THNE THNE_002 F0820040 A A
THNE THNE_002 F0014640 A A
THNE THNE_002 F1121910 G G
THNE THNE_002 UN G G
THNE THNE_002 F0129530 C C
THNE THNE_002 UN A A
THNE THNE_002 F1801860 A A
THNE THNE_002 F1606730 G G
THNE THNE_002 F1313590 G G
THNE THNE_002 F1306180 A G
THNE THNE_002 F0221520 A A
THNE THNE_002 F0702890 A A
THNE THNE_002 F1004500 G G
THNE THNE_002 F0321650 G G
THNE THNE_002 F2100290 A A
THNE THNE_002 F0707310 G G
THNE THNE_002 F0317090 G G
THNE THNE_002 F2409950 A A
THNE THNE_002 F2603840 A C
THNE THNE_002 F0014630 G G
THNE THNE_002 F0514250 G G
THNE THNE_002 F1120020 A G
THNE THNE_002 F2104700 G G
THNE THNE_002 F0624480 C C
THNE THNE_002 F2702710 A A
THNE THNE_002 F1903300 G G
THNE THNE_002 F2404540 G G
THNE THNE_002 F0814720 G G
THNE THNE_002 F1507220 A G
THNE THNE_002 F1601050 A A
THNE THNE_002 F2203720 C C
THNE THNE_002 F1810010 A G
THNE THNE_002 F0518790 G G
THNE THNE_002 F0226210 G G
THNE THNE_002 F0702530 G G
THNE THNE_002 F1114040 C C
THNE THNE_002 F2809210 C C
THNE THNE_002 F1101990 G G
THNE THNE_002 F0131100 G G
THNE THNE_002 F1608310 G G
THNE THNE_002 F0416910 A A
THNE THNE_002 F0717970 G G
THNE THNE_002 F0222200 A A
THNE THNE_002 F0213480 G G
THNE THNE_002 F2608430 G G
THNE THNE_002 F0206530 A A
THNE THNE_002 F1502230 A A
THNE THNE_002 F2609180 G G
THNE THNE_002 F1113790 G G
THNE THNE_002 F2906420 G G
THNE THNE_002 F0709140 A A
THNE THNE_002 F0122170 G G
THNE THNE_002 F2807480 G G
THNE THNE_002 F0803700 A G
THNE THNE_002 F2106100 G G
THNE THNE_002 UN A A
THNE THNE_002 F1118140 A A
THNE THNE_002 F0905570 A A
THNE THNE_002 F0410360 A A
THNE THNE_002 F0711150 G G
THNE THNE_002 F0802080 A A
THNE THNE_002 F2908050 A G
THNE THNE_002 F2208700 A A
THNE THNE_002 UN A A
THNE THNE_002 F0323820 C C
THNE THNE_002 F1807570 G G
THNE THNE_002 F1714170 A A
THNE THNE_002 F1017010 A A
THNE THNE_002 F2015410 C C
THNE THNE_002 F0716530 A A
THNE THNE_002 F2601270 A G
THNE THNE_002 F1204270 A A
THNE THNE_002 F1305240 G G
THNE THNE_002 F2005530 A A
THNE THNE_002 F1802850 A A
THNE THNE_002 F2504400 A A
THNE THNE_002 F0131610 G G
THNE THNE_002 F0918210 A A
THNE THNE_002 F0128650 A G
THNE THNE_002 F1708240 G G
THNE THNE_002 F0408360 A A
THNE THNE_002 F1102380 A A
THNE THNE_002 UN A A
THNE THNE_002 UN G G
THNE THNE_002 F2112640 G G
THNE THNE_002 F2709600 G G
THNE THNE_002 F0603830 G G
THNE THNE_002 F0215990 A A
THNE THNE_002 F0109470 T T
THNE THNE_002 F1402650 G G
THNE THNE_002 F1209980 G G
THNE THNE_002 F2207350 A A
THNE THNE_002 F2905520 G G
THNE THNE_002 F2109320 G G
THNE THNE_002 F1904790 G G
THNE THNE_002 F0123180 A A
THNE THNE_002 UN G G
THNE THNE_002 F2806260 A A
THNE THNE_002 F0122830 A A
THNE THNE_002 F0015410 A G
THNE THNE_002 F0507030 A G
THNE THNE_002 F2203750 G G
THNE THNE_002 F2110190 G G
THNE THNE_002 F2908610 G G
THNE THNE_002 UN A A
THNE THNE_002 F0702730 G G
THNE THNE_002 F0519100 C C
THNE THNE_002 F1001070 A G
THNE THNE_002 F1510180 G G
THNE THNE_002 F2202400 A G
THNE THNE_002 F2300890 G G
THNE THNE_002 F1504810 G G
THNE THNE_002 F1904800 G G
THNE THNE_002 F0513590 A G
THNE THNE_002 F2013530 A A
THNE THNE_002 F2604490 A A
THNE THNE_002 F1313690 A A
THNE THNE_002 F1513040 G G
THNE THNE_002 F1314070 G G
THNE THNE_002 F0227110 G G
THNE THNE_002 F0226710 C C
THNE THNE_002 F2909970 A G
THNE THNE_002 F1113510 A G
THNE THNE_002 F0503750 A A
THNE THNE_002 F2409150 G G
THNE THNE_002 F2112430 A C
THNE THNE_002 F1712390 C C
THNE THNE_002 UN A G
THNE THNE_002 F1316830 A A
THNE THNE_002 F0624810 A A
THNE THNE_002 F0226440 A A
THNE THNE_002 F2307100 G G
THNE THNE_002 F1405910 A A
THNE THNE_002 F2011700 A G
THNE THNE_002 F1201750 C G
THNE THNE_002 F2004270 C C
THNE THNE_002 F0200780 A A
THNE THNE_002 F0705280 G G
THNE THNE_002 F0226580 A G
THNE THNE_002 F1206470 G G
THNE THNE_002 F1406820 A G
THNE THNE_002 F1115490 A A
THNE THNE_002 F2102210 A G
THNE THNE_002 F0227470 A A
THNE THNE_002 F1911230 A A
THNE THNE_002 F2212490 A A
THNE THNE_002 F2910410 A G
THNE THNE_002 F1510060 A G
THNE THNE_002 F1009510 A A
THNE THNE_002 F0415500 A C
THNE THNE_002 F1614620 G G
THNE THNE_002 F1214000 A A
THNE THNE_002 F1909610 G G
THNE THNE_002 F0718100 G G
THNE THNE_002 UN A G
THNE THNE_002 F0211960 G G
THNE THNE_002 F0814780 G G
THNE THNE_002 F0114400 G G
THNE THNE_002 F2609550 G G
THNE THNE_002 F1315360 G G
THNE THNE_002 UN G G
THNE THNE_002 UN C C
THNE THNE_002 F0817750 G G
THNE THNE_002 UN G G
THNE THNE_002 F0624300 G G
THNE THNE_002 F2101900 G G
THNE THNE_002 F0210580 G G
THNE THNE_002 F0014300 C C
THNE THNE_002 F0412790 G G
THNE THNE_002 F2500310 G G
THNE THNE_002 F1813380 C G
THNE THNE_002 FXX07270 G G
THNE THNE_002 F0310830 A A
THNE THNE_002 F1316890 A C
THNE THNE_002 F0108070 G G
THNE THNE_002 F0014700 G G
THNE THNE_002 F0105030 A A
THNE THNE_002 F0117760 A G
THNE THNE_002 F0817900 G G
THNE THNE_002 F0506580 A A
THNE THNE_002 F0319730 G G
THNE THNE_002 F1810510 G G
THNE THNE_002 F2401060 C C
THNE THNE_002 F2606810 A A
THNE THNE_002 F1401200 A A
THNE THNE_002 F0130470 G G
THNE THNE_002 F0811060 G G
THNE THNE_002 F2112940 C C
THNE THNE_002 F1115870 G G
THNE THNE_002 F0131950 G G
THNE THNE_002 F1302290 A G
THNE THNE_002 F1018970 A A
THNE THNE_002 F0908450 A G
THNE THNE_002 F1021390 G G
THNE THNE_002 F1006970 A A
THNE THNE_002 F0414870 G G
THNE THNE_002 UN A A
THNE THNE_002 F2610570 G G
THNE THNE_002 F0503200 A A
THNE THNE_002 F2402930 A A
THNE THNE_002 F0307880 G G
THNE THNE_002 F1500560 G G
THNE THNE_002 F0214330 A A
THNE THNE_002 F2703960 G G
THNE THNE_002 F1307540 A A
THNE THNE_002 F0008040 G G
THNE THNE_002 F0112190 A A
THNE THNE_002 F0803840 A A
THNE THNE_002 F0504260 C C
THNE THNE_002 F1203990 G G
THNE THNE_002 F2605370 C C
THNE THNE_002 F1714730 G G
THNE THNE_002 F1813370 A A
THNE THNE_002 F1614100 G G
THNE THNE_002 F1122490 G G
THNE THNE_002 F1106010 C C
THNE THNE_002 F1712860 G G
THNE THNE_002 F0415670 G G
THNE THNE_002 F2903220 G G
THNE THNE_002 F2209600 A A
THNE THNE_002 F0131220 G G
THNE THNE_002 F1912660 A A
THNE THNE_002 F2102650 G G
THNE THNE_002 F0302810 A G
THNE THNE_002 F0015040 A A
THNE THNE_002 F2901590 G G
THNE THNE_002 F2207030 G G
THNE THNE_002 F2004630 C C
THNE THNE_002 F2706080 A G
THNE THNE_002 F1805340 G G
THNE THNE_002 F1801850 G G
THNE THNE_002 F0701960 A A
THNE THNE_002 F2808720 A A
THNE THNE_002 F0201770 A A
THNE THNE_002 F2603370 A A
THNE THNE_002 F1701090 G G
THNE THNE_002 F1700950 A G
THNE THNE_002 F0323340 C C
THNE THNE_002 F2409910 G G
THNE THNE_002 F1317640 G G
THNE THNE_002 F0901840 A A
THNE THNE_002 UN A C
THNE THNE_002 F2808700 G G
THNE THNE_002 F2807100 G G
THNE THNE_002 F1600730 G G
THNE THNE_002 F0421960 C C
THNE THNE_002 F1310700 C C
THNE THNE_002 F1908630 G G
THNE THNE_002 F0515240 A A
THNE THNE_002 F0424550 G G
THNE THNE_002 F1013900 G G
THNE THNE_002 F1902400 A G
THNE THNE_002 F2308110 G G
THNE THNE_002 F2803130 A A
THNE THNE_002 F2800640 A G
THNE THNE_002 F0206490 G G
THNE THNE_002 F0208630 G G
THNE THNE_002 F2806610 A A
THNE THNE_002 F2909820 A A
THNE THNE_002 F2609390 G G
THNE THNE_002 F0616990 A G
THNE THNE_002 F1509170 G G
THNE THNE_002 F0014430 T T
THNE THNE_002 F1317610 G G
THNE THNE_002 F1500360 C C
THNE THNE_002 F2211200 G G
THNE THNE_002 F0307990 A G
THNE THNE_002 F1008630 A C
THNE THNE_002 F0602690 A G
THNE THNE_002 F1702330 G G
THNE THNE_002 F0814040 A G
THNE THNE_002 F1018550 A G
THNE THNE_002 F0014420 G G
THNE THNE_002 F0712190 G G
THNE THNE_002 F2407760 G G
THNE THNE_002 F2211830 A A
THNE THNE_002 F2903210 G G
THNE THNE_002 F1612220 G G
THNE THNE_002 F2305720 A G
THNE THNE_002 F0307500 C C
THNE THNE_002 F0702360 G G
THNE THNE_002 F0403680 C C
THNE THNE_002 F0014020 C C
THNE THNE_002 F0221910 A G
THNE THNE_002 F0603620 G G
THNE THNE_002 F2600270 A A
THNE THNE_002 F2707580 G G
THNE THNE_002 F1306860 A A
THNE THNE_002 F1713860 G G
THNE THNE_002 F2707790 G G
THNE THNE_002 UN G G
THNE THNE_002 F2014100 A C
THNE THNE_002 F1109810 A A
THNE THNE_002 F2502400 A G
THNE THNE_002 F0814330 G G
THNE THNE_002 F0321420 A A
THNE THNE_002 F1906700 G G
THNE THNE_002 F0220560 C C
THNE THNE_002 F1021140 A A
THNE THNE_002 F1317030 A G
THNE THNE_002 F1207220 A C
THNE THNE_002 F1704670 G G
THNE THNE_002 F0218310 G G
THNE THNE_002 F0804990 A A
THNE THNE_002 F1907890 G G
THNE THNE_002 F1316630 G G
THNE THNE_002 F2907270 G G
THNE THNE_002 F2403190 C C
THNE THNE_002 F0217050 G G
THNE THNE_002 F1809530 A A
THNE THNE_002 F2705690 C C
THNE THNE_002 F2705590 A A
THNE THNE_002 F1116230 G G
THNE THNE_002 F1808260 G G
THNE THNE_002 F0403970 G G
THNE THNE_002 F1911930 C C
THNE THNE_002 F1102570 A C
THNE THNE_002 F2704750 A C
THNE THNE_002 F1114830 A C
THNE THNE_002 F0419790 G G
THNE THNE_002 F1115160 G G
THNE THNE_002 F2013720 G G
THNE THNE_002 F2306770 G G
THNE THNE_002 F1401670 G G
THNE THNE_002 F0710020 G G
THNE THNE_002 F0701320 G G
THNE THNE_002 F2300770 G G
THNE THNE_002 F0421850 A A
THNE THNE_002 F1311990 G G
THNE THNE_002 F2400450 G G
THNE THNE_002 F1115170 G G
THNE THNE_002 F0325180 G G
THNE THNE_002 F0702280 A A
THNE THNE_002 F1402330 G G
THNE THNE_002 F0504350 G G
THNE THNE_002 F2300650 G G
THNE THNE_002 F1507590 G G
THNE THNE_002 F1608240 A G
THNE THNE_002 F0620320 A A
THNE THNE_002 F0517510 G G
THNE THNE_002 F2502650 G G
THNE THNE_002 F2908920 G G
THNE THNE_002 UN G G
THNE THNE_002 F2908730 A G
THNE THNE_002 F0505820 G G
THNE THNE_002 F2505950 A G
THNE THNE_002 F2409050 G G
THNE THNE_002 F0225040 G G
THNE THNE_002 F2707010 A A
THNE THNE_002 F0409090 A A
THNE THNE_002 UN C C
THNE THNE_002 F0700280 G G
THNE THNE_002 F1209230 G G
THNE THNE_002 F0504820 C C
THNE THNE_002 F0720650 G G
THNE THNE_002 F2004880 G G
THNE THNE_002 F1216120 A G
THNE THNE_002 F2905910 A C
THNE THNE_002 UN A A
THNE THNE_002 F0014460 A A
THNE THNE_002 F1600130 G G
THNE THNE_002 F2803850 A G
THNE THNE_002 F0223540 A G
THNE THNE_002 F0419930 G G
THNE THNE_002 F0621970 G G
THNE THNE_002 F0909890 G G
THNE THNE_002 F0512670 A A
THNE THNE_002 F0816610 G G
THNE THNE_002 F1610360 G G
THNE THNE_002 F0218960 G G
THNE THNE_002 F1802680 G G
THNE THNE_002 F1505800 G G
THNE THNE_002 F2410330 G G
THNE THNE_002 F2805720 A G
THNE THNE_002 F0518660 G G
THNE THNE_002 F2409550 G G
THNE THNE_002 F0417700 A A
THNE THNE_002 F1115950 A A
THNE THNE_002 F1213940 A A
THNE THNE_002 F2901720 C C
THNE THNE_002 F0708170 G G
THNE THNE_002 F2508400 G G
THNE THNE_002 F2209740 A A
THNE THNE_002 F1116860 G G
THNE THNE_002 F2904140 A G
THNE THNE_002 F2002310 A C
THNE THNE_002 F0512770 A G
THNE THNE_002 F0625020 A G
THNE THNE_002 F1711310 C C
THNE THNE_002 F1113930 G G
THNE THNE_002 F0519290 G G
THNE THNE_002 F1912930 A A
THNE THNE_002 F0512520 G G
THNE THNE_002 F1813510 A G
THNE THNE_002 F2303620 G G
THNE THNE_002 F0716570 C C
THNE THNE_002 F2114000 G G
THNE THNE_002 F2104210 G G
THNE THNE_002 F0516350 A A
THNE THNE_002 F0320170 G G
THNE THNE_002 F2910210 C C
THNE THNE_002 F1606050 A A
THNE THNE_002 F1608580 G G
THNE THNE_002 F1903160 A A
THNE THNE_002 F1506470 G G
THNE THNE_002 F2604630 G G
THNE THNE_002 F2203360 A A
THNE THNE_002 F1713920 G G
THNE THNE_002 F2101590 A A
THNE THNE_002 F2208880 G G
THNE THNE_002 F2406980 G G
THNE THNE_002 FXX01320 C C
THNE THNE_002 F0719020 G G
THNE THNE_002 F0504970 G G
THNE THNE_002 F1101150 G G
THNE THNE_002 F0010420 A A
THNE THNE_002 F1807230 A G
THNE THNE_002 F1008950 A A
THNE THNE_002 F1017190 C C
THNE THNE_002 F0105580 A G
THNE THNE_002 F0305930 A G
THNE THNE_002 F2203480 A G
THNE THNE_002 F0212930 A A
THNE THNE_002 F1807630 A A
THNE THNE_002 F1801770 G G
THNE THNE_002 F0101380 A A
THNE THNE_002 F0425020 G G
THNE THNE_002 F1016350 G G
THNE THNE_002 F1006590 G G
THNE THNE_002 F0111570 G G
THNE THNE_002 F1910240 A G
THNE THNE_002 F1100280 A G
THNE THNE_002 F1512290 A A
THNE THNE_002 UN G G
THNE THNE_002 F0216550 G G
THNE THNE_002 F2508130 C C
THNE THNE_002 F1601390 G G
THNE THNE_002 F1303530 G G
THNE THNE_002 F0014370 C C
THNE THNE_002 F1313740 G G
THNE THNE_002 F1109770 G G
THNE THNE_002 F0615160 A G
THNE THNE_002 F1505580 A A
THNE THNE_002 F1019070 A A
THNE THNE_002 F0425210 C C
THNE THNE_002 F0917820 G G
THNE THNE_002 F1121370 A G
THNE THNE_002 F1908450 G G
THNE THNE_002 F1309020 G G
THNE THNE_002 UN G G
THNE THNE_002 F2800950 G G
THNE THNE_002 F0014360 G G
THNE THNE_002 F2303000 G G
THNE THNE_002 F0911260 A A
THNE THNE_002 F2906980 G G
THNE THNE_002 F1108270 G G
THNE THNE_002 F1908660 A A
THNE THNE_002 F1411340 A C
THNE THNE_002 F0008640 G G
THNE THNE_002 F0503930 G G
THNE THNE_002 F1016000 A A
THNE THNE_002 F0324840 G G
THNE THNE_002 F0808450 G G
THNE THNE_002 F2803280 A A
THNE THNE_002 F1512790 A A
THNE THNE_002 F0212220 A A
THNE THNE_002 F2507650 G G
THNE THNE_002 F2210720 G G
THNE THNE_002 F2212020 A G
THNE THNE_002 F2008050 G G
THNE THNE_002 F1704100 A A
THNE THNE_002 F2804830 C C
THNE THNE_002 F1511300 A G
THNE THNE_002 F1005030 G G
THNE THNE_002 UN G G
THNE THNE_002 F1900140 G G
THNE THNE_002 F2509060 G G
THNE THNE_002 F1211780 A G
THNE THNE_002 F2504690 A G
THNE THNE_002 F1908700 A A
THNE THNE_002 F1107130 G G
THNE THNE_002 F2211660 A G
THNE THNE_002 UN G G
THNE THNE_002 F0702270 G G
THNE THNE_002 F0516560 A A
THNE THNE_002 F0901530 C C
THNE THNE_002 F0814610 G G
THNE THNE_002 F1609870 G G
THNE THNE_002 F0114470 G G
THNE THNE_002 F1907730 A G
THNE THNE_002 F2410590 A A
THNE THNE_002 F1109850 G G
THNE THNE_002 F2907530 G G
THNE THNE_002 F0114480 A G
THNE THNE_002 F2303840 G G
THNE THNE_002 F2408590 G G
THNE THNE_002 F1603150 C C
THNE THNE_002 F1316080 A G
THNE THNE_002 F0322560 A G
THNE THNE_002 F2208200 A A
THNE THNE_002 F1510430 G G
THNE THNE_002 F2300400 T T
THNE THNE_002 F1910930 A A
THNE THNE_002 F1315310 C C
THNE THNE_002 F0219480 A A
THNE THNE_002 F0911850 G G
THNE THNE_002 F2205120 A A
THNE THNE_002 F1113320 A A
THNE THNE_002 F2310270 G G
THNE THNE_002 F0521500 G G
THNE THNE_002 F0321670 G G
THNE THNE_002 F0702320 C C
THNE THNE_002 F1201870 A C
THNE THNE_002 F0014400 A A
THNE THNE_002 F0517840 A A
THNE THNE_002 F0223450 G G
THNE THNE_002 F1408290 G G
THNE THNE_002 F2806140 G G
THNE THNE_002 F1713510 G G
THNE THNE_002 F0013580 G G
THNE THNE_002 F1308430 G G
THNE THNE_002 F0802960 C C
THNE THNE_002 F1316310 G G
THNE THNE_002 F1212060 G G
THNE THNE_002 F1610660 G G
THNE THNE_002 F0808290 G G
THNE THNE_002 F1809540 G G
THNE THNE_002 F0013510 G G
THNE THNE_002 F2909850 A A
THNE THNE_002 F1011060 G G
THNE THNE_002 F2707830 G G
THNE THNE_002 F2310230 G G
THNE THNE_002 UN A A
THNE THNE_002 F1703500 A A
THNE THNE_002 F1908870 A G
THNE THNE_002 F1410950 A A
THNE THNE_002 F0304880 A A
THNE THNE_002 F2805580 G G
THNE THNE_002 F1711860 A A
THNE THNE_002 F0711100 A A
THNE THNE_002 F0800620 G G
THNE THNE_002 F2201130 G G
THNE THNE_002 F0823050 A G
THNE THNE_002 F1413660 A G
THNE THNE_002 F2909960 G G
THNE THNE_002 F1406170 A A
THNE THNE_002 F2502570 G G
THNE THNE_002 F0309520 C C
THNE THNE_002 F1314520 A C
THNE THNE_002 F1912960 G G
THNE THNE_002 F0425230 G G
THNE THNE_002 F0604410 A G
THNE THNE_002 F1715670 G G
THNE THNE_002 F0402980 A A
THNE THNE_002 F0128920 A A
THNE THNE_002 F0917910 A A
THNE THNE_002 F2007650 C C
THNE THNE_002 F0421910 G G
THNE THNE_002 F0720060 C C
THNE THNE_002 F1607640 G G
THNE THNE_002 F2101150 A G
THNE THNE_002 F1907360 A A
THNE THNE_002 F1607790 G G
THNE THNE_002 F0321130 A G
THNE THNE_002 F0324660 A A
THNE THNE_002 F2211060 A A
THNE THNE_002 F0516870 G G
THNE THNE_002 F0710650 A A
THNE THNE_002 F2610020 G G
THNE THNE_002 F0603290 A A
THNE THNE_002 F2211710 G G
THNE THNE_002 F0318600 G G
THNE THNE_002 F1001090 C C
THNE THNE_002 F2703900 G G
THNE THNE_002 F1302010 G G
THNE THNE_002 F0117190 C C
THNE THNE_002 F0800740 G G
THNE THNE_002 F2400960 G G
THNE THNE_002 F1701800 T T
THNE THNE_002 F0512030 A A
THNE THNE_002 F2405230 G G
THNE THNE_002 F2909690 G G
THNE THNE_002 F0823450 A G
THNE THNE_002 F2012080 G G
THNE THNE_002 F1801730 A A
THNE THNE_002 F0411610 A A
THNE THNE_002 F1804020 G G
THNE THNE_002 F1909020 A A
THNE THNE_002 F1107540 A G
THNE THNE_002 F1107420 A A
THNE THNE_002 F2302870 A A
THNE THNE_002 F1002100 G G
THNE THNE_002 UN A T
THNE THNE_002 F0813580 A A
THNE THNE_002 F0012740 G G
THNE THNE_002 F0114120 G G
THNE THNE_002 UN T T
THNE THNE_002 F0314960 G G
THNE THNE_002 F0509670 G G
THNE THNE_002 F1800390 G G
THNE THNE_002 F0122080 C C
THNE THNE_002 F0105330 G G
THNE THNE_002 F1009750 G G
THNE THNE_002 FXX00280 A A
THNE THNE_002 F0125530 G G
THNE THNE_002 F2202750 A A
THNE THNE_002 F0414300 G G
THNE THNE_002 UN C C
THNE THNE_002 F0709810 A A
THNE THNE_002 F1515110 G G
THNE THNE_002 F2904200 A A
THNE THNE_002 F0121580 G G
THNE THNE_002 F1513180 G G
THNE THNE_002 F0318330 C C
THNE THNE_002 F0209980 A A
THNE THNE_002 F0202180 A A
THNE THNE_002 F1611150 G G
THNE THNE_002 UN G G
THNE THNE_002 F1005070 A G
THNE THNE_002 F1009970 A A
THNE THNE_002 F1911820 G G
THNE THNE_002 F0606490 G G
THNE THNE_002 F0819820 A A
THNE THNE_002 F1118180 A A
THNE THNE_002 F2706990 C C
THNE THNE_002 F1416370 A A
THNE THNE_002 F0513550 A G
THNE THNE_002 F0113620 A C
THNE THNE_002 F1101350 C C
THNE THNE_002 F0422040 G G
THNE THNE_002 F0515800 G G
THNE THNE_002 F2603310 A G
THNE THNE_002 F0703330 A A
THNE THNE_002 UN G G
THNE THNE_002 F2508160 A A
THNE THNE_002 UN G G
THNE THNE_002 F2111710 C C
THNE THNE_002 F2700590 T T
THNE THNE_002 F0423330 A G
THNE THNE_002 F1304880 C C
THNE THNE_002 F2506020 G G
THNE THNE_002 F1802030 A A
THNE THNE_002 F1313000 G G
THNE THNE_002 F1615300 G G
THNE THNE_002 F2400520 G G
THNE THNE_002 F1307190 A G
THNE THNE_002 F0103750 G G
THNE THNE_002 F0126110 G G
THNE THNE_002 F0719010 A A
THNE THNE_002 F0810750 G G
THNE THNE_002 F0310430 A A
THNE THNE_002 F2013070 G G
THNE THNE_002 F2606980 A A
THNE THNE_002 F1603830 G G
THNE THNE_002 F2109570 A A
THNE THNE_002 F0912960 A G
THNE THNE_002 F0804520 G G
THNE THNE_002 F0516160 A A
THNE THNE_002 F0820510 G G
THNE THNE_002 F2607220 A A
THNE THNE_002 F0614230 C C
THNE THNE_002 F2212370 G G
THNE THNE_002 F2808900 A G
THNE THNE_002 F1900490 G G
THNE THNE_002 F2411290 G G
THNE THNE_002 F1018290 G G
THNE THNE_002 F1106990 C C
THNE THNE_002 F0015060 G G
THNE THNE_002 F1909430 C C
THNE THNE_002 F0005670 G G
THNE THNE_002 F1120240 A A
THNE THNE_002 F1709930 A A
THNE THNE_002 F2010630 A G
THNE THNE_002 F1615170 G G
THNE THNE_002 F1713630 G G
THNE THNE_002 F1122230 A G
THNE THNE_002 F1110740 C C
THNE THNE_002 F2108660 C G
THNE THNE_002 F1009420 A G
THNE THNE_002 F2806590 G G
THNE THNE_002 F0710190 A A
THNE THNE_002 F2500350 G G
THNE THNE_002 F2606910 A G
THNE THNE_002 F0717520 G G
THNE THNE_002 F0114430 A A
THNE THNE_002 F0133100 G G
THNE THNE_002 F2301950 A G
THNE THNE_002 F1507420 G G
THNE THNE_002 F0116080 A A
THNE THNE_002 F0623850 G G
THNE THNE_002 F1800400 A A
THNE THNE_002 F0515660 A G
THNE THNE_002 F0908150 G G
THNE THNE_002 F0227270 G G
THNE THNE_002 F2302430 A G
THNE THNE_002 F0601250 A G
THNE THNE_002 F2603850 G G
THNE THNE_002 F1908750 G G
THNE THNE_002 F0310950 A C
THNE THNE_002 F1807010 A A
THNE THNE_002 F1711270 G G
THNE THNE_002 F0806210 G G
THNE THNE_002 F1516540 A A
THNE THNE_002 F0126840 A A
THNE THNE_002 F0514150 G G
THNE THNE_002 F2608610 C C
THNE THNE_002 F0304570 A G
THNE THNE_002 F0015720 A G
THNE THNE_002 F1900270 C C
THNE THNE_002 F1306500 G G
THNE THNE_002 F1812860 G G
THNE THNE_002 F1515800 T T
THNE THNE_002 F0820780 C C
THNE THNE_002 F1709970 G G
THNE THNE_002 F0721290 A G
THNE THNE_002 F0700200 A A
THNE THNE_002 F2014120 G G
THNE THNE_002 F1802050 A G
THNE THNE_002 F0200280 A G
THNE THNE_002 F2600950 A A
THNE THNE_002 F2707960 A A
THNE THNE_002 F1907100 G G
THNE THNE_002 F0014970 A G
THNE THNE_002 F2005800 G G
THNE THNE_002 F0500660 C C
THNE THNE_002 UN C C
THNE THNE_002 F2900330 G G
THNE THNE_002 F2013860 G G
THNE THNE_002 F1508660 G G
THNE THNE_002 F0802400 G G
THNE THNE_002 F0720400 A A
THNE THNE_002 F2211990 G G
THNE THNE_002 F2212210 A A
THNE THNE_002 F0304980 A G
THNE THNE_002 F0116970 A A
THNE THNE_002 F0515450 G G
THNE THNE_002 F2306080 A G
THNE THNE_002 F1200780 C C
THNE THNE_002 UN A A
THNE THNE_002 F0404180 A A
THNE THNE_002 F1001790 G G
THNE THNE_002 F0715090 C C
THNE THNE_002 F1700160 G G
THNE THNE_002 F2400140 A G
THNE THNE_002 F2805460 A G
THNE THNE_002 F1613320 A A
THNE THNE_002 F2503800 A G
THNE THNE_002 F0225600 A A
THNE THNE_002 F1200860 C C
THNE THNE_002 F0222270 G G
THNE THNE_002 F2305060 A G
THNE THNE_002 F0204550 G G
THNE THNE_002 F0304830 G G
THNE THNE_002 F0119630 G G
THNE THNE_002 F0116270 G G
THNE THNE_002 F0400950 A A
THNE THNE_002 F1602670 C C
THNE THNE_002 F0414950 T T
THNE THNE_002 F1715570 G G
THNE THNE_002 F2608400 G G
THNE THNE_002 F1414430 A A
THNE THNE_002 F2402310 A G
THNE THNE_002 F1121120 G G
THNE THNE_002 F0509700 A A
THNE THNE_002 F2400540 C C
THNE THNE_002 F2607960 A C
THNE THNE_002 F0421180 A A
THNE THNE_002 F1609140 G G
THNE THNE_002 F1409140 C C
THNE THNE_002 F0108110 A C
THNE THNE_002 F1201800 C C
THNE THNE_002 F2310310 A A
THNE THNE_002 F0810280 G G
THNE THNE_002 F2107430 G G
THNE THNE_002 F0014990 G G
THNE THNE_002 F0111050 C C
THNE THNE_002 F2012220 G G
THNE THNE_002 F0214140 A A
THNE THNE_002 F1905750 G G
THNE THNE_002 F0622350 A C
THNE THNE_002 F0416420 C C
THNE THNE_002 F0503430 A C
THNE THNE_002 F1116070 G G
THNE THNE_002 F1316220 A A
THNE THNE_002 F2203340 G G
THNE THNE_002 F2304020 G G
THNE THNE_002 F2805670 A A
THNE THNE_002 F1405500 G G
THNE THNE_002 F0613000 A G
THNE THNE_002 F0819900 A G
THNE THNE_002 F1902570 A A
THNE THNE_002 F2405290 G G
THNE THNE_002 F0509750 G G
THNE THNE_002 F1610750 G G
THNE THNE_002 F0706100 G G
THNE THNE_002 F0425260 G G
THNE THNE_002 F2703580 G G
THNE THNE_002 F2307960 A G
THNE THNE_002 F1007310 A A
THNE THNE_002 F1110410 G G
THNE THNE_002 F0810230 G G
THNE THNE_002 UN A G
THNE THNE_002 F1310960 A A
THNE THNE_002 F2501520 A G
THNE THNE_002 F0002140 G G
THNE THNE_002 F1810370 A A
THNE THNE_002 F1313970 G G
THNE THNE_002 F1903770 A C
THNE THNE_002 F0420890 A G
THNE THNE_002 F1806890 G G
THNE THNE_002 F1312850 C C
THNE THNE_002 F0223800 C C
THNE THNE_002 UN C C
THNE THNE_002 F0425100 G G
THNE THNE_002 F2107620 C C
THNE THNE_002 F1303580 A A
THNE THNE_002 F1109980 A C
THNE THNE_002 F1304820 A A
THNE THNE_002 F0615560 G G
THNE THNE_002 F0703110 A G
THNE THNE_002 F1108170 A G
THNE THNE_002 F1610210 A A
THNE THNE_002 F0114980 C C
THNE THNE_002 F2706520 A A
THNE THNE_002 F0416410 A A
THNE THNE_002 F0210020 A A
THNE THNE_002 F1315670 A A
THNE THNE_002 F2014140 G G
THNE THNE_002 F0423620 A G
THNE THNE_002 F2013230 A A
THNE THNE_002 F0309020 C C
THNE THNE_002 F2306750 G G
THNE THNE_002 F0400640 A A
THNE THNE_002 F1609670 C C
THNE THNE_002 F1413640 G G
THNE THNE_002 F1308590 A A
THNE THNE_002 F1506150 C C
THNE THNE_002 F0609510 G G
THNE THNE_002 F1015450 A A
THNE THNE_002 F0304790 A A
THNE THNE_002 F2307810 G G
THNE THNE_002 F1007070 G G
THNE THNE_002 F0309180 G G
THNE THNE_002 F0624950 G G
THNE THNE_002 UN G G
THNE THNE_002 F2305510 A A
THNE THNE_002 F1507160 A G
THNE THNE_002 F1206130 G G
THNE THNE_002 F1314240 A A
THNE THNE_002 F0300600 A C
THNE THNE_002 F1516230 G G
THNE THNE_002 F2905100 G G
THNE THNE_002 F1800110 A G
THNE THNE_002 F1315950 G G
THNE THNE_002 F1100430 A A
THNE THNE_002 F1615240 C C
THNE THNE_002 F0424600 G G
THNE THNE_002 F0422410 C C
THNE THNE_002 F2412470 G G
THNE THNE_002 F1906080 G G
THNE THNE_002 F1713530 A A
THNE THNE_002 F2407510 A A
THNE THNE_002 F0203070 G G
THNE THNE_002 F0401880 G G
THNE THNE_002 F1121710 G G
THNE THNE_002 F2110100 A G
THNE THNE_002 F0405870 A G
THNE THNE_002 F1113330 A A
THNE THNE_002 F2103060 G G
THNE THNE_002 F0215440 C G
THNE THNE_002 F1516150 A A
THNE THNE_002 F0401860 C C
THNE THNE_002 F2904730 A A
THNE THNE_002 F0310470 A A
THNE THNE_002 F0311150 A C
THNE THNE_002 F1710210 G G
THNE THNE_002 UN G G
THNE THNE_002 F0802600 A A
THNE THNE_002 F0308310 A A
THNE THNE_002 F2605910 A A
THNE THNE_002 F2104770 G G
THNE THNE_002 UN G G
THNE THNE_002 F0015070 C C
THNE THNE_002 F1017950 G G
THNE THNE_002 F2303820 G G
THNE THNE_002 F2406650 C C
THNE THNE_002 F1515130 A A
THNE THNE_002 F0902320 G G
THNE THNE_002 F0820730 G G
THNE THNE_002 F0512590 C C
THNE THNE_002 F2411780 G G
THNE THNE_002 F2304380 A A
THNE THNE_002 F0513470 G G
THNE THNE_002 F1009110 A A
THNE THNE_002 F0604320 A A
THNE THNE_002 F1413370 G G
THNE THNE_002 F2301260 G G
THNE THNE_002 F0223310 C C
THNE THNE_002 F1317100 A G
THNE THNE_002 F1110800 A G
THNE THNE_002 F1304370 G G
THNE THNE_002 F1907790 G G
THNE THNE_002 F2100450 C C
THNE THNE_002 F0505030 G G
THNE THNE_002 F0131390 G G
THNE THNE_002 F1516520 G G
THNE THNE_002 F2001240 C C
THNE THNE_002 F2015590 G G
THNE THNE_002 F1408070 A C
THNE THNE_002 F0302050 A A
THNE THNE_002 F1805010 G G
THNE THNE_002 F0408860 A G
THNE THNE_002 F0014740 G G
THNE THNE_002 F0624370 G G
THNE THNE_002 F1121330 T T
THNE THNE_002 F0704390 G G
THNE THNE_002 F1303210 A C
THNE THNE_002 F2704090 A C
THNE THNE_002 F0300260 C C
THNE THNE_002 F2201640 T T
THNE THNE_002 F0207460 C C
THNE THNE_002 F0400800 A G
THNE THNE_002 F0919950 A A
THNE THNE_002 F0416280 G G
THNE THNE_002 F1109250 G G
THNE THNE_002 F1703850 G G
THNE THNE_002 F1402420 G G
THNE THNE_002 F0705010 C C
THNE THNE_002 F1120320 G G
THNE THNE_002 F2602550 G G
THNE THNE_002 F1116450 A A
THNE THNE_002 F0214650 A A
THNE THNE_002 F2102260 C C
THNE THNE_002 UN G G
THNE THNE_002 F1503800 G G
THNE THNE_002 F2013980 G G
THNE THNE_002 F1512210 A G
THNE THNE_002 F1203580 G G
THNE THNE_002 F1306050 G G
THNE THNE_002 F1003560 A G
THNE THNE_002 F1906060 G G
THNE THNE_002 F1511600 G G
THNE THNE_002 F1009440 G G
THNE THNE_002 F1702710 G G
THNE THNE_002 F2709610 G G
THNE THNE_002 F1910840 A A
THNE THNE_002 F0209210 G G
THNE THNE_002 F2901390 A G
THNE THNE_002 UN A A
THNE THNE_002 F1003140 G G
THNE THNE_002 F1209680 A G
THNE THNE_002 F1214270 G G
THNE THNE_002 F0415930 A A
THNE THNE_002 F1911800 G G
THNE THNE_002 F0804440 A A
THNE THNE_002 F1600660 A A
THNE THNE_002 UN G G
THNE THNE_002 F0812330 G G
THNE THNE_002 F1504410 A A
THNE THNE_002 F1505520 C C
THNE THNE_002 F0618790 A G
THNE THNE_002 F0014820 G G
THNE THNE_002 F1808630 G G
THNE THNE_002 F1018890 G G
THNE THNE_002 F0128050 A G
THNE THNE_002 F0709060 G G
THNE THNE_002 F2501750 C C
THNE THNE_002 F0408850 A G
THNE THNE_002 F1200230 G G
THNE THNE_002 F1710500 A A
THNE THNE_002 F0818750 A A
THNE THNE_002 F1503160 A A
THNE THNE_002 F1413600 A A
THNE THNE_002 F1204000 G G
THNE THNE_002 F1416110 A G
THNE THNE_002 F1009480 A A
THNE THNE_002 F0123130 A A
THNE THNE_002 F2408130 G G
THNE THNE_002 F0622380 C C
THNE THNE_002 F1611270 A A
THNE THNE_002 F1211510 A G
THNE THNE_002 F1316790 G G
THNE THNE_002 F2409170 A A
THNE THNE_002 F1912030 A C
THNE THNE_002 F1316880 A C
THNE THNE_002 F0128230 G G
THNE THNE_002 F0425190 A A
THNE THNE_002 F0002910 G G
THNE THNE_002 F2209180 A G
THNE THNE_002 F2013360 G G
THNE THNE_002 F0809860 G G
THNE THNE_002 F1512570 G G
THNE THNE_002 F2013560 A A
THNE THNE_002 F2113630 C C
THNE THNE_002 F2708130 G G
THNE THNE_002 F0014930 G G
THNE THNE_002 F2506060 G G
THNE THNE_002 F0307420 A A
THNE THNE_002 F0704370 G G
THNE THNE_002 F1604720 G G
THNE THNE_002 F0111780 G G
THNE THNE_002 F0201600 G G
THNE THNE_002 F1809020 A A
THNE THNE_002 F1402400 G G
THNE THNE_002 F0408370 A A
THNE THNE_002 F1114200 G G
THNE THNE_002 F2400430 A A
THNE THNE_002 F0118120 G G
THNE THNE_002 F0616210 A G
THNE THNE_002 F1004850 A A
THNE THNE_002 UN A A
THNE THNE_002 F0418230 G G
THNE THNE_002 F0520070 G G
THNE THNE_002 F2800120 A A
THNE THNE_002 F0717500 A T
THNE THNE_002 F0215650 A A
THNE THNE_002 F0124210 G G
THNE THNE_002 F2905560 A A
THNE THNE_002 F2704940 A A
THNE THNE_002 F0905500 G G
THNE THNE_002 F0225650 G G
THNE THNE_002 F2801990 G G
THNE THNE_002 F0004050 G G
THNE THNE_002 F1804000 G G
THNE THNE_002 F0300980 A C
THNE THNE_002 F1316700 G G
THNE THNE_002 F2104610 A G
THNE THNE_002 F2600890 A A
THNE THNE_002 F0127190 A A
THNE THNE_002 F0717930 A G
THNE THNE_002 F0225000 G G
THNE THNE_002 F2401920 A G
THNE THNE_002 F0800530 C C
THNE THNE_002 F0506130 G G
THNE THNE_002 F2707370 G G
THNE THNE_002 F0416250 A G
THNE THNE_002 F1804830 G G
THNE THNE_002 F0110630 A A
THNE THNE_002 F1801360 G G
THNE THNE_002 F0915240 G G
THNE THNE_002 F1412430 G G
THNE THNE_002 F2405060 C C
THNE THNE_002 F0303010 G G
THNE THNE_002 F1800470 G G
THNE THNE_002 F2412500 G G
THNE THNE_002 UN G G
THNE THNE_002 F2502050 A A
THNE THNE_002 F1911030 G G
THNE THNE_002 F2700410 G G
THNE THNE_002 F1803820 G G
THNE THNE_002 F0113370 A G
THNE THNE_002 F2709400 A G
THNE THNE_002 F1013980 G G
THNE THNE_002 F1314380 A A
THNE THNE_002 F0016340 A A
THNE THNE_002 F1603920 C C
THNE THNE_002 F0301680 G G
THNE THNE_002 F2802740 A A
THNE THNE_002 F0016380 A A
THNE THNE_002 F0410010 A G
THNE THNE_002 F1405120 G G
THNE THNE_002 F1603140 G G
THNE THNE_002 F1315520 G G
THNE THNE_002 F0116630 G G
THNE THNE_002 F0103530 G G
THNE THNE_002 F0621950 G G
THNE THNE_002 F1706760 C C
THNE THNE_002 F1107670 G G
THNE THNE_002 F0521390 G G
THNE THNE_002 F1512990 G G
THNE THNE_002 F1312800 G G
THNE THNE_002 F0915180 G G
THNE THNE_002 F1511440 A A
THNE THNE_002 F0129300 A G
THNE THNE_002 F0420830 A A
THNE THNE_002 F2506090 G G
THNE THNE_002 F0812460 C C
THNE THNE_002 F1502860 A A
THNE THNE_002 F2106980 A A
THNE THNE_002 UN A G
THNE THNE_002 F1000530 G G
THNE THNE_002 F0702180 G G
THNE THNE_002 F0801110 G G
THNE THNE_002 F0702250 C C
THNE THNE_002 F2300990 A G
THNE THNE_002 F0317520 G G
THNE THNE_002 F0112880 G G
THNE THNE_002 F1314300 A G
THNE THNE_002 F0305170 G G
THNE THNE_002 F2410260 A A
THNE THNE_002 F1016920 G G
THNE THNE_002 F0712450 C C
THNE THNE_002 F0717980 G G
THNE THNE_002 F2604530 G G
THNE THNE_002 F2805070 G G
THNE THNE_002 F2206290 C C
THNE THNE_002 F2800260 C C
THNE THNE_002 F1507330 G G
THNE THNE_002 F0322290 C C
THNE THNE_002 F0518740 A A
THNE THNE_002 F0323670 G G
THNE THNE_002 F1701130 G G
THNE THNE_002 F0506590 A A
THNE THNE_002 F0201050 A G
THNE THNE_002 F2609710 A A
THNE THNE_002 F2610560 A G
THNE THNE_002 F1004410 G G
THNE THNE_002 F1120070 G G
THNE THNE_002 F0518840 G G
THNE THNE_002 F0907830 A A
THNE THNE_002 F1110820 A G
THNE THNE_002 F0814090 A G
THNE THNE_002 F1314260 G G
THNE THNE_002 F1315540 G G
THNE THNE_002 F1408040 A A
THNE THNE_002 F1903180 A A
THNE THNE_002 F0319680 G G
THNE THNE_002 F1214300 A G
THNE THNE_002 F0603010 A G
THNE THNE_002 F0016260 G G
THNE THNE_002 F1415610 C C
THNE THNE_002 F0625250 A G
THNE THNE_002 F0804300 C C
THNE THNE_002 F1902630 A A
THNE THNE_002 F1201580 A A
THNE THNE_002 F1903090 G G
THNE THNE_002 F0609520 G G
THNE THNE_002 FXX03250 A G
THNE THNE_002 F0301540 G G
THNE THNE_002 F1407600 G G
THNE THNE_002 F1112050 G G
THNE THNE_002 F1216020 G G
THNE THNE_002 F0815720 G G
THNE THNE_002 F2200570 G G
THNE THNE_002 F1020840 C C
THNE THNE_002 F1506570 G G
THNE THNE_002 F2506220 C C
THNE THNE_002 F0119960 A A
THNE THNE_002 F0513580 A A
THNE THNE_002 F0607650 G G
THNE THNE_002 F0624650 G G
THNE THNE_002 F2903200 A A
THNE THNE_002 UN G G
THNE THNE_002 F1715140 A A
THNE THNE_002 F2907280 A G
THNE THNE_002 F2306180 G G
THNE THNE_002 F0200300 A G
THNE THNE_002 F2802400 G G
THNE THNE_002 F1200440 C C
THNE THNE_002 F1703150 A G
THNE THNE_002 F0226960 G G
THNE THNE_002 UN G G
THNE THNE_002 F1507940 A A
THNE THNE_002 F0304720 G G
THNE THNE_002 F2204930 C C
THNE THNE_002 F0521300 A A
THNE THNE_002 F1605650 G G
THNE THNE_002 F0420490 G G
THNE THNE_002 F1401550 A A
THNE THNE_002 F1809750 G G
THNE THNE_002 F1810900 A G
THNE THNE_002 F2200770 G G
THNE THNE_002 F0126720 A A
THNE THNE_002 F2209170 G G
THNE THNE_002 F1802750 G G
THNE THNE_002 F0617590 A A
THNE THNE_002 F2212090 A A
THNE THNE_002 F1216730 A A
THNE THNE_002 F1913290 A A
THNE THNE_002 F1314540 G G
THNE THNE_002 UN A A
THNE THNE_002 F2509330 A A
THNE THNE_002 F1008440 G G
THNE THNE_002 F0624980 G G
THNE THNE_002 F1020550 C C
THNE THNE_002 F1614660 G G
THNE THNE_002 F1004650 G G
THNE THNE_002 F2409880 G G
THNE THNE_002 UN A A
THNE THNE_002 F1905010 C C
THNE THNE_002 F2100870 G G
THNE THNE_002 F1704940 A A
THNE THNE_002 F1907160 G G
THNE THNE_002 F2802500 A A
THNE THNE_002 F2906350 G G
THNE THNE_002 F2403960 C C
THNE THNE_002 F2113340 C C
THNE THNE_002 F1216460 G G
THNE THNE_002 F0917920 A A
THNE THNE_002 F0016460 A A
THNE THNE_002 F0509470 A G
THNE THNE_002 F1113340 G G
THNE THNE_002 F2908150 G G
THNE THNE_002 F1806930 G G
THNE THNE_002 F0707200 A G
THNE THNE_002 F1201810 A A
THNE THNE_002 F1110650 G G
THNE THNE_002 F0309860 A A
THNE THNE_002 F1000120 G G
THNE THNE_002 F2901120 A A
THNE THNE_002 F0016470 A A
THNE THNE_002 F1704210 A A
THNE THNE_002 F1414730 G G
THNE THNE_002 F0611510 A A
THNE THNE_002 F0113290 C C
THNE THNE_002 UN A A
THNE THNE_002 F0311740 G G
THNE THNE_002 F0612880 A A
THNE THNE_002 F2808680 A G
THNE THNE_002 F0315550 G G
THNE THNE_002 F1100370 C C
THNE THNE_002 F0324940 G G
THNE THNE_002 F2002900 G G
THNE THNE_002 F0416590 G G
THNE THNE_002 F0815410 C C
THNE THNE_002 F2704010 G G
THNE THNE_002 F1206440 G G
THNE THNE_002 F0130610 G G
THNE THNE_002 F0224470 C C
THNE THNE_002 F1306530 G G
THNE THNE_002 F1310600 A G
THNE THNE_002 F2803490 G G
THNE THNE_002 F0125700 A G
THNE THNE_002 F2012310 A C
THNE THNE_002 F1812550 A G
THNE THNE_002 F2703630 A C
THNE THNE_002 F0301110 A G
THNE THNE_002 F1703640 A A
THNE THNE_002 F0618230 C C
THNE THNE_002 F1002560 G G
THNE THNE_002 F2900700 A G
THNE THNE_002 F0422430 G G
THNE THNE_002 F0210840 A G
THNE THNE_002 F2704260 A A
THNE THNE_002 F1514750 A G
THNE THNE_002 F0423590 G G
THNE THNE_002 F1516330 G G
THNE THNE_002 F0011280 A A
THNE THNE_002 F2000370 A G
THNE THNE_002 F0319890 C C
THNE THNE_002 F1415060 G G
THNE THNE_002 F1100850 G G
THNE THNE_002 F1911370 A A
THNE THNE_002 F0222500 G G
THNE THNE_002 F1710190 A A
THNE THNE_002 F1017770 A G
THNE THNE_002 F2808080 A G
THNE THNE_002 F1808890 C G
THNE THNE_002 F1613330 A C
THNE THNE_002 F1307910 G G
THNE THNE_002 F0305580 A G
THNE THNE_002 F2010570 G G
THNE THNE_002 F0322160 A A
THNE THNE_002 F0902130 A G
THNE THNE_002 F2806200 A G
THNE THNE_002 F2704810 A A
THNE THNE_002 F0819700 A G
THNE THNE_002 F0705550 A A
THNE THNE_002 F1106460 T T
THNE THNE_002 F0700850 A A
THNE THNE_002 F0408260 A G
THNE THNE_002 F1116420 A G
THNE THNE_002 F1909160 A A
THNE THNE_002 F1701290 G G
THNE THNE_002 F1507720 A A
THNE THNE_002 F1701410 G G
THNE THNE_002 FXX05360 A A
THNE THNE_002 F2015260 A A
THNE THNE_002 F0700540 G G
THNE THNE_002 F1211230 G G
THNE THNE_002 F0011180 A G
THNE THNE_002 F1205650 A G
THNE THNE_002 F1111830 G G
THNE THNE_002 F2302740 G G
THNE THNE_002 F0321800 A A
THNE THNE_002 F0410560 G G
THNE THNE_002 F0402790 A A
THNE THNE_002 F1902260 G G
THNE THNE_002 F0007820 C C
THNE THNE_002 F0620510 A A
THNE THNE_002 F1911500 G G
THNE THNE_002 F0319450 A A
THNE THNE_002 F1712230 G G
THNE THNE_002 F2211070 G G
THNE THNE_002 F0809230 A T
THNE THNE_002 F0521550 A A
THNE THNE_002 F0713070 G G
THNE THNE_002 F0609690 G G
THNE THNE_002 F2808960 A A
THNE THNE_002 F0201610 G G
THNE THNE_002 FXX01840 T T
THNE THNE_002 F1512600 A A
THNE THNE_002 F1317500 A A
THNE THNE_002 F0421620 G G
THNE THNE_002 F1700740 G G
THNE THNE_002 F0116250 G G
THNE THNE_002 F2103790 A A
THNE THNE_002 F0511250 A A
THNE THNE_002 F2501630 G G
THNE THNE_002 F2806170 C C
THNE THNE_002 F0130070 G G
THNE THNE_002 F2607980 A T
THNE THNE_002 F1204670 G G
THNE THNE_002 F1500950 A G
THNE THNE_002 F2700220 G G
THNE THNE_002 F2015600 G G
THNE THNE_002 F2505800 G G
THNE THNE_002 UN G G
THNE THNE_002 F2305540 A G
THNE THNE_002 F1305500 A A
THNE THNE_002 F0520490 C C
THNE THNE_002 F1001410 G G
THNE THNE_002 F1912690 A G
THNE THNE_002 F2401880 A G
THNE THNE_002 F1613470 G G
THNE THNE_002 F2805110 G G
THNE THNE_002 FXX01470 G G
THNE THNE_002 F1003400 G G
THNE THNE_002 F2504250 G G
THNE THNE_002 F1202310 G G
THNE THNE_002 F0718650 A A
THNE THNE_002 F0004300 G G
THNE THNE_002 F0512570 A G
THNE THNE_002 F0823250 G G
THNE THNE_002 UN A A
THNE THNE_002 F1111050 A A
THNE THNE_002 F0012800 G G
THNE THNE_002 F1515030 A C
THNE THNE_002 F0818670 A G
THNE THNE_002 F1111150 G G
THNE THNE_002 F2211210 A G
THNE THNE_002 F1415900 G G
THNE THNE_002 F1304550 A G
THNE THNE_002 F0600910 C C
THNE THNE_002 F0321490 C C
THNE THNE_002 F2504050 G G
THNE THNE_002 F1308400 G G
THNE THNE_002 F1401020 A G
THNE THNE_002 F1120740 A A
THNE THNE_002 F0505610 G G
THNE THNE_002 F0011200 G G
THNE THNE_002 F2212630 G G
THNE THNE_002 F0302960 A G
THNE THNE_002 F0300360 G G
THNE THNE_002 F0512850 G G
THNE THNE_002 F1109430 A G
THNE THNE_002 F1116330 G G
THNE THNE_002 F1802720 G G
THNE THNE_002 F1712750 G G
THNE THNE_002 F1416600 A G
THNE THNE_002 F2901530 C C
THNE THNE_002 F2603700 G G
THNE THNE_002 F1308140 A C
THNE THNE_002 F0713680 A G
THNE THNE_002 F0711800 C C
THNE THNE_002 F1809090 G G
THNE THNE_002 F2908420 G G
THNE THNE_002 F1615110 G G
THNE THNE_002 F1214850 A A
THNE THNE_002 F0011390 C C
THNE THNE_002 F0513140 C C
THNE THNE_002 F2004340 A A
THNE THNE_002 F0226980 G G
THNE THNE_002 F1400850 G G
THNE THNE_002 UN G G
THNE THNE_002 F0703840 G G
THNE THNE_002 F1908260 G G
THNE THNE_002 F1107980 A C
THNE THNE_002 F0119540 G G
THNE THNE_002 F0301970 G G
THNE THNE_002 F0409190 G G
THNE THNE_002 F1504790 G G
THNE THNE_002 F0603070 A G
THNE THNE_002 F1311160 G G
THNE THNE_002 F1408180 A A
THNE THNE_002 F0203990 G G
THNE THNE_002 F2009890 A A
THNE THNE_002 F1905220 C C
THNE THNE_002 F0200810 G G
THNE THNE_002 F1105500 G G
THNE THNE_002 F0720300 A A
THNE THNE_002 UN G G
THNE THNE_002 F2808100 G G
THNE THNE_002 F0919270 C C
THNE THNE_002 F1503280 G G
THNE THNE_002 UN C C
THNE THNE_002 F1202450 G G
THNE THNE_002 F0415790 A A
THNE THNE_002 F1806600 A C
THNE THNE_002 F2211850 G G
THNE THNE_002 F0808540 G G
THNE THNE_002 F0706250 A A
THNE THNE_002 F1715260 G G
THNE THNE_002 F0508560 G G
THNE THNE_002 F1712800 A G
THNE THNE_002 F1101690 A A
THNE THNE_002 F1317470 A A
THNE THNE_002 F0722100 G G
THNE THNE_002 F0016550 G G
THNE THNE_002 F0307520 G G
THNE THNE_002 F0127870 G G
THNE THNE_002 F1407620 G G
THNE THNE_002 F1303100 G G
THNE THNE_002 F0319660 A G
THNE THNE_002 UN A A
THNE THNE_002 F0011000 A A
THNE THNE_002 F0007650 A A
THNE THNE_002 F1018070 G G
THNE THNE_002 F0010990 G G
THNE THNE_002 F0010910 C C
THNE THNE_002 F0301470 G G
THNE THNE_002 F2508330 C C
THNE THNE_002 F0219640 G G
THNE THNE_002 F2504540 G G
THNE THNE_002 F0612740 A A
THNE THNE_002 UN G G
THNE THNE_002 F1610780 C C
THNE THNE_002 F1500920 G G
THNE THNE_002 F2309990 G G
THNE THNE_002 F1302640 A A
THNE THNE_002 F0322530 G G
THNE THNE_002 F0423770 A A
THNE THNE_002 F1303320 C C
THNE THNE_002 F2700770 G G
THNE THNE_002 F0219990 A C
THNE THNE_002 F1120680 A A
THNE THNE_002 F1505080 A A
THNE THNE_002 F0226600 A A
THNE THNE_002 F0307200 C C
THNE THNE_002 F0010920 G G
THNE THNE_002 F0819510 A G
THNE THNE_002 F1119510 A A
THNE THNE_002 F0913630 A A
THNE THNE_002 F1020720 A A
THNE THNE_002 F2309700 A A
THNE THNE_002 F2410240 G G
THNE THNE_002 UN C C
THNE THNE_002 F1305830 C C
THNE THNE_002 F0813770 A A
THNE THNE_002 F2204980 A G
THNE THNE_002 F1714420 A A
THNE THNE_002 F0102460 A G
THNE THNE_002 F1812460 A G
THNE THNE_002 F0205700 G G
THNE THNE_002 F0516220 A G
THNE THNE_002 F1118740 A A
THNE THNE_002 F2106250 G G
THNE THNE_002 F1810210 G G
THNE THNE_002 F2005400 A A
THNE THNE_002 F1208800 A G
THNE THNE_002 F1807180 A G
THNE THNE_002 F2203900 G G
THNE THNE_002 F0102300 A A
THNE THNE_002 F1000870 G G
THNE THNE_002 UN G G
THNE THNE_002 F1400790 A G
THNE THNE_002 F1709960 A A
THNE THNE_002 F0605970 G G
THNE THNE_002 F2411270 G G
THNE THNE_002 F0612650 G G
THNE THNE_002 UN A G
THNE THNE_002 F0912650 A A
THNE THNE_002 F1701100 A G
THNE THNE_002 F2100340 A G
THNE THNE_002 F0712270 A A
THNE THNE_002 F1514680 G G
THNE THNE_002 F1113810 G G
THNE THNE_002 F0822310 G G
THNE THNE_002 UN C C
THNE THNE_002 F2800160 A A
THNE THNE_002 F1202520 G G
THNE THNE_002 F2305270 G G
THNE THNE_002 F1715560 G G
THNE THNE_002 F2013280 G G
THNE THNE_002 F2902480 A A
THNE THNE_002 F0800720 C G
THNE THNE_002 F1810950 A A
THNE THNE_002 F1508840 G G
THNE THNE_002 F2604940 G G
THNE THNE_002 F2201610 G G
THNE THNE_002 F2702900 A A
THNE THNE_002 F1317140 G G
THNE THNE_002 F0200730 A A
THNE THNE_002 F1413790 A A
THNE THNE_002 F1307950 A G
THNE THNE_002 F2603200 C C
THNE THNE_002 F0408890 G G
THNE THNE_002 F1802040 A G
THNE THNE_002 F1009120 G G
THNE THNE_002 F0224840 G G
THNE THNE_002 F2206350 A G
THNE THNE_002 F2306790 G G
THNE THNE_002 F2211380 A G
THNE THNE_002 F1909330 G G
THNE THNE_002 F0820650 A A
THNE THNE_002 UN C C
THNE THNE_002 F0700470 G G
THNE THNE_002 F1414590 A G
THNE THNE_002 F2111440 A G
THNE THNE_002 F0411050 G G
THNE THNE_002 F0606070 A A
THNE THNE_002 F1505620 A A
THNE THNE_002 F1401610 A A
THNE THNE_002 F0309770 G G
THNE THNE_002 F1414980 G G
THNE THNE_002 F1305880 A G
THNE THNE_002 F2403850 A G
THNE THNE_002 F2200510 G G
THNE THNE_002 F1804870 G G
THNE THNE_002 UN A A
THNE THNE_002 F1800480 G G
THNE THNE_002 F1004080 A A
THNE THNE_002 F1911220 G G
THNE THNE_002 F0901630 A A
THNE THNE_002 F0505470 G G
THNE THNE_002 F2605540 A A
THNE THNE_002 F0711960 G G
THNE THNE_002 F0305770 A A
THNE THNE_002 F2806550 A A
THNE THNE_002 F0109200 G G
THNE THNE_002 F0904530 G G
THNE THNE_002 F0102480 A A
THNE THNE_002 F2208810 G G
THNE THNE_002 F0910280 A G
THNE THNE_002 F2405480 G G
THNE THNE_002 F0702120 A A
THNE THNE_002 F2901520 G G
THNE THNE_002 F2406720 A A
THNE THNE_002 F1016530 G G
THNE THNE_002 F0324120 C C
THNE THNE_002 F2506350 G G
THNE THNE_002 F0719650 A A
THNE THNE_002 F0305270 A G
THNE THNE_002 F1614950 G G
THNE THNE_002 F1500720 A A
THNE THNE_002 F2801110 A A
THNE THNE_002 F0907350 A A
THNE THNE_002 F0912880 G G
THNE THNE_002 F2802720 G G
THNE THNE_002 F0207870 G G
THNE THNE_002 F2113460 G G
THNE THNE_002 F2908950 G G
THNE THNE_002 F0400630 G G
THNE THNE_002 F0607940 G G
THNE THNE_002 F1315850 C C
THNE THNE_002 F0127930 C C
THNE THNE_002 F0622140 A A
THNE THNE_002 F1503240 A G
THNE THNE_002 F2004800 A A
THNE THNE_002 F2808560 A G
THNE THNE_002 F0413370 A A
THNE THNE_002 FXX01060 G G
THNE THNE_002 F0713300 A G
THNE THNE_002 F1702610 A A
THNE THNE_002 F2105590 A A
THNE THNE_002 F1313030 G G
THNE THNE_002 F0011020 G G
THNE THNE_002 F1203420 G G
THNE THNE_002 F0221220 C G
THNE THNE_002 F1703190 G G
THNE THNE_002 F0604600 A A
THNE THNE_002 F1013840 A A
THNE THNE_002 F1501550 G G
THNE THNE_002 F0702540 A A
THNE THNE_002 F0101650 G G
THNE THNE_002 UN A A
THNE THNE_002 F1713010 A G
THNE THNE_002 F2301830 G G
THNE THNE_002 F0512830 G G
THNE THNE_002 F1103240 A A
THNE THNE_002 F0801560 G G
THNE THNE_002 F0316860 G G
THNE THNE_002 F0710630 G G
THNE THNE_002 F1005610 A A
THNE THNE_002 F1101020 G G
THNE THNE_002 F0708150 A A
THNE THNE_002 F1605490 A A
THNE THNE_002 F1120340 A G
THNE THNE_002 F2304110 A A
THNE THNE_002 F0218480 A G
THNE THNE_002 F1608170 G G
THNE THNE_002 F0509220 A G
THNE THNE_002 F0317050 G G
THNE THNE_002 F1506610 A A
THNE THNE_002 F2310240 A G
THNE THNE_002 F1813070 G G
THNE THNE_002 F2702040 A A
THNE THNE_002 F0415390 A A
THNE THNE_002 F0800760 A A
THNE THNE_002 F0133390 G G
THNE THNE_002 FXX05380 G G
THNE THNE_002 F1614750 G G
THNE THNE_002 F0307970 A C
THNE THNE_002 F0114030 A G
THNE THNE_002 F1706830 G G
THNE THNE_002 F2503840 A A
THNE THNE_002 F2502110 A A
THNE THNE_002 F0712420 A A
THNE THNE_002 F1105490 G G
THNE THNE_002 F2705010 C C
THNE THNE_002 F1300560 A G
THNE THNE_002 F0210920 G G
THNE THNE_002 F1410640 A A
THNE THNE_002 UN G G
THNE THNE_002 F0408130 C C
THNE THNE_002 F0325440 G G
THNE THNE_002 F1805290 A A
THNE THNE_002 F0701490 A G
THNE THNE_002 F0318990 G G
THNE THNE_002 F0501680 A A
THNE THNE_002 F1406110 C C
THNE THNE_002 F0011780 G G
THNE THNE_002 F2004720 G G
THNE THNE_002 F1002990 C C
THNE THNE_002 F1313210 A C
THNE THNE_002 F1304810 A A
THNE THNE_002 F0918460 A G
THNE THNE_002 F0823270 G G
THNE THNE_002 F0306210 A A
THNE THNE_002 F1408210 G G
THNE THNE_002 F1801120 C C
THNE THNE_002 F1010310 G G
THNE THNE_002 F0301890 A T
THNE THNE_002 FXX04480 G G
THNE THNE_002 F1515620 G G
THNE THNE_002 F1201920 A G
THNE THNE_002 F2015110 C C
THNE THNE_002 F0517350 G G
THNE THNE_002 F1912220 G G
THNE THNE_002 F1713370 G G
THNE THNE_002 F2504560 G G
THNE THNE_002 F2702540 A C
THNE THNE_002 F1207650 G G
THNE THNE_002 F2400150 C C
THNE THNE_002 F0310490 G G
THNE THNE_002 F1315860 C C
THNE THNE_002 F1116840 G G
THNE THNE_002 UN A C
THNE THNE_002 F0122070 A G
THNE THNE_002 F2210000 G G
THNE THNE_002 F0917860 A A
THNE THNE_002 F0321440 G G
THNE THNE_002 F1315290 A G
THNE THNE_002 F0624230 G G
THNE THNE_002 F1713200 G G
THNE THNE_002 F0410390 G G
THNE THNE_002 F2111740 C C
THNE THNE_002 F1508520 A G
THNE THNE_002 F2310440 A G
THNE THNE_002 F2100880 A A
THNE THNE_002 F1603170 G G
THNE THNE_002 F1505950 A A
THNE THNE_002 F0809370 G G
THNE THNE_002 F0912410 A A
THNE THNE_002 FXX06040 C C
THNE THNE_002 F0712390 A A
THNE THNE_002 F2201210 A G
THNE THNE_002 UN G G
THNE THNE_002 F0701160 G G
THNE THNE_002 F2304700 G G
THNE THNE_002 F0504040 A A
THNE THNE_002 F1909590 A G
THNE THNE_002 F1316910 A G
THNE THNE_002 F1013560 A G
THNE THNE_002 F1109870 A A
THNE THNE_002 F2211150 A C
THNE THNE_002 F0315440 G G
THNE THNE_002 F0321320 A A
THNE THNE_002 F1101520 A A
THNE THNE_002 UN G G
THNE THNE_002 F2302020 G G
THNE THNE_002 F0105920 A A
THNE THNE_002 F1114070 A A
THNE THNE_002 UN G G
THNE THNE_002 F1614430 A G
THNE THNE_002 F0517850 G G
THNE THNE_002 F1120890 A A
THNE THNE_002 F0605300 A A
THNE THNE_002 F2008700 A G
THNE THNE_002 F0612090 C C
THNE THNE_002 F1511100 A G
THNE THNE_002 F0613320 G G
THNE THNE_002 F1014540 A T
THNE THNE_002 F2609200 A G
THNE THNE_002 F0815550 A A
THNE THNE_002 F1808160 A G
THNE THNE_002 F0425000 A A
THNE THNE_002 UN A A
THNE THNE_002 F1501660 G G
THNE THNE_002 F1801560 C G
THNE THNE_002 F1509940 C C
THNE THNE_002 F0129360 A G
THNE THNE_002 F0301360 A A
THNE THNE_002 F1708680 A A
THNE THNE_002 F1907400 G G
THNE THNE_002 F1021410 A G
THNE THNE_002 F0322120 A G
THNE THNE_002 F0817780 A A
THNE THNE_002 F2104460 T T
THNE THNE_002 F0418200 A A
THNE THNE_002 F1107170 G G
THNE THNE_002 F0613020 G G
THNE THNE_002 F2604220 G G
THNE THNE_002 F0509940 G G
THNE THNE_002 F2704950 A C
THNE THNE_002 F2301420 G G
THNE THNE_002 F1809580 C C
THNE THNE_002 F2201780 A G
THNE THNE_002 F1121070 G G
THNE THNE_002 F0101930 A A
THNE THNE_002 F0324300 G G
THNE THNE_002 F0623970 A A
THNE THNE_002 F1401260 A A
THNE THNE_002 F1305370 A G
THNE THNE_002 F1902110 A A
THNE THNE_002 F1021000 G G
THNE THNE_002 F1008760 A A
THNE THNE_002 F1911840 C C
THNE THNE_002 F0407330 T T
THNE THNE_002 F1911390 A A
THNE THNE_002 F1122420 G G
THNE THNE_002 F0504410 A A
THNE THNE_002 F2800820 G G
THNE THNE_002 F1905270 G G
THNE THNE_002 F1811780 A A
THNE THNE_002 F0129030 G G
THNE THNE_002 F1115040 G G
THNE THNE_002 F0621540 G G
THNE THNE_002 F0100300 G G
THNE THNE_002 F0513290 A A
THNE THNE_002 F2300200 A A
THNE THNE_002 F1803220 A A
THNE THNE_002 F0012990 A C
THNE THNE_002 F2801660 A A
THNE THNE_002 F0300180 A A
THNE THNE_002 F1704070 C C
THNE THNE_002 F2104560 G G
THNE THNE_002 F1310410 G G
THNE THNE_002 F1909350 C C
THNE THNE_002 F1003500 A A
THNE THNE_002 F0109380 A G
THNE THNE_002 F2000690 G G
THNE THNE_002 F1121150 G G
THNE THNE_002 F2310480 A C
THNE THNE_002 F1610220 G G
THNE THNE_002 F1409260 C C
THNE THNE_002 F1900570 A A
THNE THNE_002 UN G G
THNE THNE_002 F1713520 G G
THNE THNE_002 F2211500 G G
THNE THNE_002 F0011720 A G
THNE THNE_002 F2400380 A G
THNE THNE_002 UN A G
THNE THNE_002 F1212940 A A
THNE THNE_002 F1300600 A A
THNE THNE_002 F0217820 G G
THNE THNE_002 F1700980 A G
THNE THNE_002 F1216610 A A
THNE THNE_002 F2003790 A A
THNE THNE_002 F2705250 C C
THNE THNE_002 F0715750 A G
THNE THNE_002 F1502080 G G
THNE THNE_002 F2008750 G G
THNE THNE_002 F0410880 A A
THNE THNE_002 F1611920 C C
THNE THNE_002 F0305900 A A
THNE THNE_002 F2605780 A A
THNE THNE_002 UN G G
THNE THNE_002 F0918010 A A
THNE THNE_002 F2002440 G G
THNE THNE_002 F2607790 A G
THNE THNE_002 F0220490 A A
THNE THNE_002 F0919200 G G
THNE THNE_002 F1209910 A G
THNE THNE_002 F2609490 C C
THNE THNE_002 F0227340 C C
THNE THNE_002 F2504660 G G
THNE THNE_002 F0100640 G G
THNE THNE_002 F1119560 G G
THNE THNE_002 F2000620 G G
THNE THNE_002 F2908130 A A
THNE THNE_002 F0314880 G G
THNE THNE_002 F1105860 G G
THNE THNE_002 F2802180 A A
THNE THNE_002 F1015820 G G
THNE THNE_002 F0419150 A A
THNE THNE_002 F1122440 A A
THNE THNE_002 F1613770 G G
THNE THNE_002 F1313450 G G
THNE THNE_002 F2610800 G G
THNE THNE_002 F2100130 A A
THNE THNE_002 F0518870 G G
THNE THNE_002 F0901640 A G
THNE THNE_002 F2015560 G G
THNE THNE_002 F1909910 A A
THNE THNE_002 F0131990 A G
THNE THNE_002 F0124770 C C
THNE THNE_002 F0708020 A G
THNE THNE_002 F2501390 G G
THNE THNE_002 F0903760 A A
THNE THNE_002 F0614320 A G
THNE THNE_002 F1201660 A G
THNE THNE_002 F2906790 G G
THNE THNE_002 F1311550 G G
THNE THNE_002 F1912130 G G
THNE THNE_002 F0802310 A A
THNE THNE_002 F1317700 G G
THNE THNE_002 F0118060 A A
THNE THNE_002 F2102340 A A
THNE THNE_002 F2307570 G G
THNE THNE_002 F1608630 A G
THNE THNE_002 F1802960 G G
THNE THNE_002 UN A A
THNE THNE_002 F2509310 G G
THNE THNE_002 F1605310 G G
THNE THNE_002 F2411880 G G
THNE THNE_002 F2406660 A A
THNE THNE_002 F2609690 A G
THNE THNE_002 F0412360 G G
THNE THNE_002 F0706070 A A
THNE THNE_002 F1509140 A A
THNE THNE_002 F1302470 C C
THNE THNE_002 F0305650 G G
THNE THNE_002 F2105290 G G
THNE THNE_002 F0011540 G G
THNE THNE_002 F0319520 G G
THNE THNE_002 F2307230 G G
THNE THNE_002 F2502300 A G
THNE THNE_002 F0400110 A A
THNE THNE_002 F2806180 G G
THNE THNE_002 F1913130 C C
THNE THNE_002 F0602920 A A
THNE THNE_002 F1804810 A A
THNE THNE_002 F1605580 G G
THNE THNE_002 F0418800 C C
THNE THNE_002 F1713700 C C
THNE THNE_002 F2606930 A A
THNE THNE_002 F0215950 A G
THNE THNE_002 F0213390 A A
THNE THNE_002 F1203300 G G
THNE THNE_002 F0400310 G G
THNE THNE_002 F0213290 A C
THNE THNE_002 F2808010 A A
THNE THNE_002 F2202770 A G
THNE THNE_002 F1709940 C C
THNE THNE_002 F0226040 G G
THNE THNE_002 F0710990 G G
THNE THNE_002 F1107660 T T
THNE THNE_002 UN A G
THNE THNE_002 F1504480 A A
THNE THNE_002 F2114170 A A
THNE THNE_002 F2603820 G G
THNE THNE_002 F0014750 G G
THNE THNE_002 F0129260 C C
THNE THNE_002 F2702730 A A
THNE THNE_002 F0304500 A G
THNE THNE_002 F2404710 G G
THNE THNE_002 F0318870 A A
THNE THNE_002 F0011550 G G
THNE THNE_002 F0300760 G G
THNE THNE_002 F0308940 A G
THNE THNE_002 F1813020 A A
THNE THNE_002 F2607850 C C
THNE THNE_002 F2904990 C C
THNE THNE_002 F0918680 A A
THNE THNE_002 F1118480 G G
THNE THNE_002 F2200290 A A
THNE THNE_002 F0809350 A A
THNE THNE_002 F0620730 A A
THNE THNE_002 F1207740 G G
THNE THNE_002 F0517400 G G
THNE THNE_002 F0716690 G G
THNE THNE_002 F0504740 G G
THNE THNE_002 F1101640 A C
THNE THNE_002 F2100640 G G
THNE THNE_002 F1912080 C C
THNE THNE_002 F2000430 A A
THNE THNE_002 F2104170 A G
THNE THNE_002 UN G G
THNE THNE_002 F0107650 A A
THNE THNE_002 F0617110 A G
THNE THNE_002 F0703590 A A
THNE THNE_002 F0401420 G G
THNE THNE_002 F0509020 A A
THNE THNE_002 F2308780 A A
THNE THNE_002 F0115300 A G
THNE THNE_002 FXX01340 A A
THNE THNE_002 F0004190 A A
THNE THNE_002 F0721720 G G
THNE THNE_002 F0714550 C C
THNE THNE_002 F0217190 A A
THNE THNE_002 F1510670 G G
THNE THNE_002 F1714460 A G
THNE THNE_002 F0011450 C C
THNE THNE_002 F1709270 A G
THNE THNE_002 F1001050 G G
THNE THNE_002 F1200880 A T
THNE THNE_002 F1417150 A G
THNE THNE_002 F0504270 C C
THNE THNE_002 F1516090 A A
THNE THNE_002 F2408930 G G
THNE THNE_002 F0325630 G G
THNE THNE_002 F0127710 G G
THNE THNE_002 F0612220 C C
THNE THNE_002 F2610200 G G
THNE THNE_002 F0818930 G G
THNE THNE_002 F1611630 G G
THNE THNE_002 UN A A
THNE THNE_002 F0801300 G G
THNE THNE_002 F0416550 G G
THNE THNE_002 F0604930 A G
THNE THNE_002 F0215640 A A
THNE THNE_002 F0210760 G G
THNE THNE_002 F0306470 G G
THNE THNE_002 F0206170 G G
THNE THNE_002 F2401810 G G
THNE THNE_002 F2403840 A G
THNE THNE_002 F2704720 G G
THNE THNE_002 F2400290 G G
THNE THNE_002 F1714190 A G
THNE THNE_002 F0110990 G G
THNE THNE_002 F1702180 A A
THNE THNE_002 F0011500 G G
THNE THNE_002 F0918910 G G
THNE THNE_002 F2011140 C C
THNE THNE_002 F0805700 A G
THNE THNE_002 F2606270 A A
THNE THNE_002 F0419520 G G
THNE THNE_002 F1312920 G G
THNE THNE_002 F1404380 G G
THNE THNE_002 F2908220 G G
THNE THNE_002 F0004000 G G
THNE THNE_002 F1122010 C C
THNE THNE_002 F0303900 A G
THNE THNE_002 F0716930 A G
THNE THNE_002 F0920270 G G
THNE THNE_002 F1120590 A C
THNE THNE_002 F1302780 G G
THNE THNE_002 F0808860 G G
THNE THNE_002 F1515270 A A
THNE THNE_002 F2607920 G G
THNE THNE_002 F2006730 G G
THNE THNE_002 F1900640 G G
THNE THNE_002 F1803790 G G
THNE THNE_002 F0502240 A A
THNE THNE_002 F2502060 G G
THNE THNE_002 F1119170 G G
THNE THNE_002 F0202310 C C
THNE THNE_002 F0809170 C C
THNE THNE_002 F2113300 G G
THNE THNE_002 F2505510 A A
THNE THNE_002 F0419300 A A
THNE THNE_002 F0919800 A A
THNE THNE_002 F2406910 G G
THNE THNE_002 F2804920 C C
THNE THNE_002 F0215480 G G
THNE THNE_002 F1904200 A A
THNE THNE_002 F0322580 A C
THNE THNE_002 F1414530 A C
THNE THNE_002 F0309230 G G
THNE THNE_002 F0919320 G G
THNE THNE_002 F1808810 G G
THNE THNE_002 F0918330 G G
THNE THNE_002 F0714960 A G
THNE THNE_002 F0320740 G G
THNE THNE_002 F1402260 G G
THNE THNE_002 F2400590 G G
THNE THNE_002 F0607300 G G
THNE THNE_002 F0316540 C C
THNE THNE_002 F1114480 G G
THNE THNE_002 F1704820 A A
THNE THNE_002 F1604730 A A
THNE THNE_002 F0721270 G G
THNE THNE_002 F2302970 G G
THNE THNE_002 F1505550 A G
THNE THNE_002 F2905170 C C
THNE THNE_002 F0223500 A A
THNE THNE_002 F1200340 G G
THNE THNE_002 F1905970 G G
THNE THNE_002 F2204320 C C
THNE THNE_002 F1702020 A A
THNE THNE_002 F2309130 G G
THNE THNE_002 FXX02420 G G
THNE THNE_002 F1800880 A A
THNE THNE_002 F0007230 A G
THNE THNE_002 F2202040 A A
THNE THNE_002 F1114750 G G
THNE THNE_002 F2800030 G G
THNE THNE_002 F2801510 A A
THNE THNE_002 F1712030 A G
THNE THNE_002 F1708190 A A
THNE THNE_002 F1015890 A A
THNE THNE_002 F0621750 G G
THNE THNE_002 F0509620 G G
THNE THNE_002 F0914440 G G
THNE THNE_002 F1505040 G G
THNE THNE_002 F1608060 A G
THNE THNE_002 F0816630 A G
THNE THNE_002 F0704300 G G
THNE THNE_002 F1210070 G G
THNE THNE_002 F2015180 A A
THNE THNE_002 F0702770 A A
THNE THNE_002 F0422390 G G
THNE THNE_002 F1807440 G G
THNE THNE_002 F2507440 G G
THNE THNE_002 F2006420 A T
THNE THNE_002 F1807900 A G
THNE THNE_002 F2310260 A A
THNE THNE_002 F1019460 G G
THNE THNE_002 F1702440 A A
THNE THNE_002 F1214830 A G
THNE THNE_002 F0208890 G G
THNE THNE_002 F1315930 A A
THNE THNE_002 F2907230 A A
THNE THNE_002 F1810940 A G
THNE THNE_002 F1907200 G G
THNE THNE_002 F0115200 G G
THNE THNE_002 F0406940 C C
THNE THNE_002 F1901050 A A
THNE THNE_002 F0132730 G G
THNE THNE_002 F1317900 G G
THNE THNE_002 F2303360 G G
THNE THNE_002 F0606590 A A
THNE THNE_002 F1100710 A G
THNE THNE_002 F0101430 A G
THNE THNE_002 F0114280 G G
THNE THNE_002 F0011480 G G
THNE THNE_002 F0511330 G G
THNE THNE_002 F0616720 G G
THNE THNE_002 F0804070 T T
THNE THNE_002 F0712590 A A
THNE THNE_002 UN A A
THNE THNE_002 F0112810 A A
THNE THNE_002 F2608010 A A
THNE THNE_002 F0314950 G G
THNE THNE_002 F0904510 G G
THNE THNE_002 F0414780 A G
THNE THNE_002 F0618330 G G
THNE THNE_002 F0105450 G G
THNE THNE_002 F2111800 A A
THNE THNE_002 F1710570 G G
THNE THNE_002 F2310340 G G
THNE THNE_002 F2805540 G G
THNE THNE_002 F1001530 G G
THNE THNE_002 F0515390 G G
THNE THNE_002 F1213890 A A
THNE THNE_002 F2904600 G G
THNE THNE_002 F0011710 G G
THNE THNE_002 F0323970 G G
THNE THNE_002 F1413940 G G
THNE THNE_002 F0014720 G G
THNE THNE_002 F2501620 G G
THNE THNE_002 F2505820 A G
THNE THNE_002 F0920130 C C
THNE THNE_002 F0811540 G G
THNE THNE_002 F0614740 G G
THNE THNE_002 F0321380 A A
THNE THNE_002 F1002920 G G
THNE THNE_002 F0002450 A A
THNE THNE_002 F0420000 G G
THNE THNE_002 F0127430 C C
THNE THNE_002 F2508720 A G
THNE THNE_002 F1211580 A G
THNE THNE_002 F1212110 A A
THNE THNE_002 F0112800 A G
THNE THNE_002 F0618800 A G
THNE THNE_002 F2503890 A A
THNE THNE_002 F1801440 A A
THNE THNE_002 F0920310 G G
THNE THNE_002 F0917850 A G
THNE THNE_002 F1206060 G G
THNE THNE_002 F1206540 G G
THNE THNE_002 F0011700 G G
THNE THNE_002 F0901520 C C
THNE THNE_002 F0200700 A A
THNE THNE_002 F2603730 G G
THNE THNE_002 F1317480 G G
THNE THNE_002 F0404570 A A
THNE THNE_002 F0307850 G G
THNE THNE_002 F0306390 G G
THNE THNE_002 F2503040 G G
THNE THNE_002 F1605880 C C
THNE THNE_002 F0701440 G G
THNE THNE_002 F0219580 A C
THNE THNE_002 F2202390 A A
THNE THNE_002 F2103660 G G
THNE THNE_002 F1606260 A G
THNE THNE_002 F1018980 C C
THNE THNE_002 F0204840 A G
THNE THNE_002 F1215700 G G
THNE THNE_002 F2307700 A A
THNE THNE_002 F2904160 G G
THNE THNE_002 F2500280 A A
THNE THNE_002 F1515550 G G
THNE THNE_002 F2502430 A G
THNE THNE_002 F0423570 C C
THNE THNE_002 F2301360 G G
THNE THNE_002 F1905670 G G
THNE THNE_002 F2502030 A G
THNE THNE_002 F0101560 G G
THNE THNE_002 F0815020 G G
THNE THNE_002 F0320130 G G
THNE THNE_002 F2008040 G G
THNE THNE_002 F2906650 G G
THNE THNE_002 F0521670 A A
THNE THNE_002 F2404130 G G
THNE THNE_002 F2509210 A A
THNE THNE_002 F1610770 G G
THNE THNE_002 F1607250 G G
THNE THNE_002 F0605990 A A
THNE THNE_002 F2308890 C G
THNE THNE_002 F1120770 G G
THNE THNE_002 F0414690 G G
THNE THNE_002 F0320150 G G
THNE THNE_002 F0703500 G G
THNE THNE_002 F2507970 A A
THNE THNE_002 F2607530 G G
THNE THNE_002 F0122450 A G
THNE THNE_002 F1802890 G G
THNE THNE_002 F1709920 A A
THNE THNE_002 F0412650 A T
THNE THNE_002 F2010420 G G
THNE THNE_002 F0112250 C C
THNE THNE_002 F2700930 G G
THNE THNE_002 F2206570 G G
THNE THNE_002 F0323380 A A
THNE THNE_002 F0605540 A A
THNE THNE_002 F0307690 A G
THNE THNE_002 F2111360 G G
THNE THNE_002 F1309330 G G
THNE THNE_002 F2607560 G G
THNE THNE_002 F0907230 G G
THNE THNE_002 F1507270 A A
THNE THNE_002 F0325220 G G
THNE THNE_002 F1912720 A A
THNE THNE_002 F0517670 A A
THNE THNE_002 F2606060 G G
THNE THNE_002 F0214130 G G
THNE THNE_002 UN C C
THNE THNE_002 F1316110 G G
THNE THNE_002 F2609620 A A
THNE THNE_002 F1204020 G G
THNE THNE_002 F0400570 A G
THNE THNE_002 F1605270 G G
THNE THNE_002 F0517360 A A
THNE THNE_002 F0902100 G G
THNE THNE_002 F1205790 G G
THNE THNE_002 F0623120 A A
THNE THNE_002 F0701080 G G
THNE THNE_002 UN A A
THNE THNE_002 F0111400 G G
THNE THNE_002 F0111480 A A
THNE THNE_002 F1204040 C C
THNE THNE_002 F2411030 A A
THNE THNE_002 F1614870 G G
THNE THNE_002 F0704450 G G
THNE THNE_002 F0323060 G G
THNE THNE_002 F2110660 A A
THNE THNE_002 F0702960 A G
THNE THNE_002 F1121850 A G
THNE THNE_002 F1004260 G G
THNE THNE_002 F0700840 C C
THNE THNE_002 F1610730 A G
THNE THNE_002 F2404460 G G
THNE THNE_002 F1309350 G G
THNE THNE_002 F2113560 G G
THNE THNE_002 F1615360 G G
THNE THNE_002 F1809990 A G
THNE THNE_002 F2706650 C C
THNE THNE_002 F0226770 G G
THNE THNE_002 F1106640 A A
THNE THNE_002 F1311810 G G
THNE THNE_002 F1808290 G G
THNE THNE_002 F2211370 G G
THNE THNE_002 F0220520 C C
THNE THNE_002 F0707770 C C
THNE THNE_002 F1513850 G G
THNE THNE_002 F1401710 A A
THNE THNE_002 F0412610 A G
THNE THNE_002 F2209280 A A
THNE THNE_002 F2804190 T T
THNE THNE_002 F2100610 G G
THNE THNE_002 F1906710 A G
THNE THNE_002 F1006730 A A
THNE THNE_002 F0101680 C C
THNE THNE_002 F0420270 G G
THNE THNE_002 F1402800 A G
THNE THNE_002 F0118960 G G
THNE THNE_002 F0510240 G G
THNE THNE_002 F2907760 C C
THNE THNE_002 F2101110 G G
THNE THNE_002 F1209110 G G
THNE THNE_002 F1017230 G G
THNE THNE_002 F2507400 A G
THNE THNE_002 F1709370 G G
THNE THNE_002 F0010170 G G
THNE THNE_002 F0918660 G G
THNE THNE_002 F1106490 A G
THNE THNE_002 F1408830 A A
THNE THNE_002 F2700860 G G
THNE THNE_002 F1709900 A C
THNE THNE_002 F1103420 C G
THNE THNE_002 F0106750 A G
THNE THNE_002 F1703700 C C
THNE THNE_002 F0307780 A A
THNE THNE_002 F1802170 G G
THNE THNE_002 F2302780 G G
THNE THNE_002 F1502590 A G
THNE THNE_002 F2303610 G G
THNE THNE_002 F0015030 A A
THNE THNE_002 F1106850 G G
THNE THNE_002 F1307980 A G
THNE THNE_002 F0213810 A A
THNE THNE_002 F2504140 A G
THNE THNE_002 F2211610 G G
THNE THNE_002 F1608690 G G
THNE THNE_002 F0413380 A A
THNE THNE_002 F0308750 G G
THNE THNE_002 F2406220 G G
THNE THNE_002 F2011490 A A
THNE THNE_002 F1011780 A A
THNE THNE_002 F0623780 G G
THNE THNE_002 F0504050 A G
THNE THNE_002 F0122380 A A
THNE THNE_002 F2504720 G G
THNE THNE_002 F2806500 A A
THNE THNE_002 F2406350 C C
THNE THNE_002 F1507280 G G
THNE THNE_002 F1807650 A A
THNE THNE_002 F1411170 A G
THNE THNE_002 F1116020 C C
THNE THNE_002 F2704340 A C
THNE THNE_002 F1121140 A G
THNE THNE_002 F0324100 C C
THNE THNE_002 F2604180 A G
THNE THNE_002 F0126020 A A
THNE THNE_002 F2610220 A A
THNE THNE_002 UN G G
THNE THNE_002 F0220360 G G
THNE THNE_002 F1304600 G G
THNE THNE_002 F2012850 G G
THNE THNE_002 F2609000 A G
THNE THNE_002 F0121770 C C
THNE THNE_002 F0900250 G G
THNE THNE_002 F1706720 A A
THNE THNE_002 F2210270 G G
THNE THNE_002 F0908440 G G
THNE THNE_002 F0907270 C C
THNE THNE_002 F1014530 C C
THNE THNE_002 F2011780 G G
THNE THNE_002 F0218220 A A
THNE THNE_002 F0514760 A A
THNE THNE_002 F2112420 G G
THNE THNE_002 F2309800 A A
THNE THNE_002 F0202060 A A
THNE THNE_002 F1900770 G G
THNE THNE_002 F2901730 A G
THNE THNE_002 F1713580 G G
THNE THNE_002 F2308830 A A
THNE THNE_002 F1016060 G G
THNE THNE_002 F2104920 G G
THNE THNE_002 F1512680 C C
THNE THNE_002 F1813500 A A
THNE THNE_002 F1012950 A G
THNE THNE_002 F1311730 G G
THNE THNE_002 F1114540 C C
THNE THNE_002 F1121610 G G
THNE THNE_002 F1508410 G G
THNE THNE_002 UN A A
THNE THNE_002 F0821670 A G
THNE THNE_002 F0010220 A A
THNE THNE_002 F1018770 A G
THNE THNE_002 F0000750 A G
THNE THNE_002 F0714420 A G
THNE THNE_002 F1715640 G G
THNE THNE_002 F0504630 A A
THNE THNE_002 F0722620 G G
THNE THNE_002 F0718820 C C
THNE THNE_002 F1314140 G G
THNE THNE_002 F2708430 G G
THNE THNE_002 F0209910 A A
THNE THNE_002 F1801660 A C
THNE THNE_002 F1908950 G G
THNE THNE_002 F0102620 A A
THNE THNE_002 F0310670 A G
THNE THNE_002 F0814210 G G
THNE THNE_002 F0100760 A G
THNE THNE_002 F0412160 G G
THNE THNE_002 F0311880 G G
THNE THNE_002 F2704390 A G
THNE THNE_002 F1809380 G G
THNE THNE_002 F1316650 G G
THNE THNE_002 F0623770 A A
THNE THNE_002 F2503830 A G
THNE THNE_002 F2102860 G G
THNE THNE_002 F0903530 C C
THNE THNE_002 F0117700 G G
THNE THNE_002 F0131940 G G
THNE THNE_002 F0704230 G G
THNE THNE_002 F1416590 A A
THNE THNE_002 F1118260 G G
THNE THNE_002 F1910140 A G
THNE THNE_002 F0421840 C C
THNE THNE_002 F1013660 A A
THNE THNE_002 F0713100 C C
THNE THNE_002 F1206710 G G
THNE THNE_002 F2608260 C C
THNE THNE_002 F0321480 A A
THNE THNE_002 F0214790 G G
THNE THNE_002 F0602360 A A
THNE THNE_002 F2803200 G G
THNE THNE_002 F1607140 G G
THNE THNE_002 F0613620 A T
THNE THNE_002 F1206370 G G
THNE THNE_002 F1806620 G G
THNE THNE_002 F0905070 A A
THNE THNE_002 F1001590 G G
THNE THNE_002 F0325070 G G
THNE THNE_002 F1712180 C C
THNE THNE_002 F0113560 A A
THNE THNE_002 F1803750 A A
THNE THNE_002 F0919230 G G
THNE THNE_002 F0707930 C C
THNE THNE_002 F2807550 A A
THNE THNE_002 F1902860 G G
THNE THNE_002 F0407980 G G
THNE THNE_002 F1703930 A G
THNE THNE_002 F2400680 A G
THNE THNE_002 F2104620 G G
THNE THNE_002 F2903040 G G
THNE THNE_002 F0411150 G G
THNE THNE_002 F1504430 A A
THNE THNE_002 F1809460 A A
THNE THNE_002 F2702940 G G
THNE THNE_002 F1306230 G G
THNE THNE_002 F0408980 A A
THNE THNE_002 F2014450 G G
THNE THNE_002 F2509870 G G
THNE THNE_002 F0313710 A A
THNE THNE_002 F0812510 A G
THNE THNE_002 F2902050 G G
THNE THNE_002 F0323350 G G
THNE THNE_002 F0123480 C C
THNE THNE_002 F1309200 A A
THNE THNE_002 F0014230 A A
THNE THNE_002 F0211280 G G
THNE THNE_002 F0014940 G G
THNE THNE_002 F0406990 G G
THNE THNE_002 F0421610 A A
THNE THNE_002 F0820330 A G
THNE THNE_002 F0304740 A C
THNE THNE_002 F0309250 G G
THNE THNE_002 F2705430 C C
THNE THNE_002 F2703990 G G
THNE THNE_002 F1206610 A A
THNE THNE_002 F1307530 G G
THNE THNE_002 F0700890 A A
THNE THNE_002 UN A C
THNE THNE_002 F0620790 A A
THNE THNE_002 F2003770 G G
THNE THNE_002 F0704040 C C
THNE THNE_002 FXX00320 A A
THNE THNE_002 F1414050 G G
THNE THNE_002 F1210260 G G
THNE THNE_002 UN A A
THNE THNE_002 F2704290 A G
THNE THNE_002 F1303140 A C
THNE THNE_002 F2301660 C C
THNE THNE_002 F0223980 C C
THNE THNE_002 F0131740 G G
THNE THNE_002 F0709260 G G
THNE THNE_002 F0518420 A G
THNE THNE_002 F2307390 A A
THNE THNE_002 UN G G
THNE THNE_002 F1803860 A G
THNE THNE_002 F0129540 A G
THNE THNE_002 F0422420 A G
THNE THNE_002 F1214050 G G
THNE THNE_002 UN G G
THNE THNE_002 F1608420 G G
THNE THNE_002 FXX06990 A A
THNE THNE_002 F0114310 G G
THNE THNE_002 F1903800 G G
THNE THNE_002 F1300300 G G
THNE THNE_002 F0620610 G G
THNE THNE_002 F1609180 C C
THNE THNE_002 F1600890 A A
THNE THNE_002 F1615280 G G
THNE THNE_002 F1500530 A G
THNE THNE_002 F1020620 G G
THNE THNE_002 F0303590 A A
THNE THNE_002 F0803770 A G
THNE THNE_002 F1001180 A G
THNE THNE_002 FXX02510 A A
THNE THNE_002 F1415750 A A
THNE THNE_002 F0505540 G G
THNE THNE_002 F0424470 A G
THNE THNE_002 F1507530 G G
THNE THNE_002 F0313570 G G
THNE THNE_002 F0704930 G G
THNE THNE_002 F0803270 A A
THNE THNE_002 F0618760 C C
THNE THNE_002 F2706390 A G
THNE THNE_002 F2305550 A C
THNE THNE_002 F0703820 A A
THNE THNE_002 F2609720 A G
THNE THNE_002 F1401220 G G
THNE THNE_002 F0715100 G G
THNE THNE_002 F1404480 A A
THNE THNE_002 F0815500 G G
THNE THNE_002 F1118280 G G
THNE THNE_002 F1911690 G G
THNE THNE_002 F1507340 C C
THNE THNE_002 F2205020 C C
THNE THNE_002 F0519830 A C
THNE THNE_002 F1306580 C C
THNE THNE_002 F2907210 A C
THNE THNE_002 F0323570 A G
THNE THNE_002 F0100500 A C
THNE THNE_002 F0505850 A A
THNE THNE_002 F0813960 G G
THNE THNE_002 F2603510 G G
THNE THNE_002 F0225280 A G
THNE THNE_002 F0823470 G G
THNE THNE_002 F1912380 G G
THNE THNE_002 F1709160 G G
THNE THNE_002 F0227160 G G
THNE THNE_002 F1016910 G G
THNE THNE_002 F2910430 C C
THNE THNE_002 F1014740 A A
THNE THNE_002 F1300940 C C
THNE THNE_002 F1115830 G G
THNE THNE_002 F1016140 A A
THNE THNE_002 F1714810 G G
THNE THNE_002 F0317120 A A
THNE THNE_002 F1309100 A A
THNE THNE_002 F2010580 A A
THNE THNE_002 F0216980 G G
THNE THNE_002 F2102140 A A
THNE THNE_002 F2907570 A A
THNE THNE_002 F1003480 A G
THNE THNE_002 F1503710 A A
THNE THNE_002 F0804950 A A
THNE THNE_002 F1404050 A A
THNE THNE_002 F0507630 A A
THNE THNE_002 F2600770 G G
THNE THNE_002 F0204560 G G
THNE THNE_002 F1309240 C C
THNE THNE_002 F2809330 G G
THNE THNE_002 F0010540 G G
THNE THNE_002 F2500650 A A
THNE THNE_002 F1812360 A A
THNE THNE_002 F2509800 G G
THNE THNE_002 F2400870 G G
THNE THNE_002 F2211530 A G
THNE THNE_002 F1607960 G G
THNE THNE_002 F2010200 G G
THNE THNE_002 F0809420 A A
THNE THNE_002 F0404720 A A
THNE THNE_002 F0108980 G G
THNE THNE_002 F2410990 A G
THNE THNE_002 F0603050 A C
THNE THNE_002 F1504580 G G
THNE THNE_002 F1307940 G G
THNE THNE_002 F1206420 A A
THNE THNE_002 F2014980 A A
THNE THNE_002 F2204350 T T
THNE THNE_002 F0503290 G G
THNE THNE_002 UN G G
THNE THNE_002 F1201080 G G
THNE THNE_002 UN C C
THNE THNE_002 F1506480 A A
THNE THNE_002 F2509140 G G
THNE THNE_002 UN C C
THNE THNE_002 F0412430 G G
THNE THNE_002 F1800350 A A
THNE THNE_002 F2206900 A A
THNE THNE_002 F1513330 G G
THNE THNE_002 F0812680 A A
THNE THNE_002 F0817920 G G
THNE THNE_002 F1119970 G G
THNE THNE_002 F0318980 A A
THNE THNE_002 F1711600 C C
THNE THNE_002 F2602050 G G
THNE THNE_002 F1016940 A A
THNE THNE_002 F1611430 G G
THNE THNE_002 F2212850 A A
THNE THNE_002 F0325040 G G
THNE THNE_002 F0417280 A C
THNE THNE_002 F0303480 A A
THNE THNE_002 F2602810 G G
THNE THNE_002 F2111260 A A
THNE THNE_002 F2909720 A A
THNE THNE_002 UN G G
THNE THNE_002 F1712000 G G
THNE THNE_002 F0609980 A A
THNE THNE_002 F1602140 G G
THNE THNE_002 UN A C
THNE THNE_002 F0425370 G G
THNE THNE_002 F0218490 G G
THNE THNE_002 F0906150 G G
THNE THNE_002 F0600300 A A
THNE THNE_002 F1216070 A G
THNE THNE_002 F2408020 A A
THNE THNE_002 F1009590 A A
THNE THNE_002 F2409920 A A
THNE THNE_002 F1901210 G G
THNE THNE_002 F2410550 G G
THNE THNE_002 F2705550 A A
THNE THNE_002 F1505610 C G
THNE THNE_002 F1801720 A A
THNE THNE_002 F0514420 G G
THNE THNE_002 F0416400 G G
THNE THNE_002 F0107330 C C
THNE THNE_002 F0403010 A A
THNE THNE_002 F2407150 C C
THNE THNE_002 UN A G
THNE THNE_002 F2605890 C C
THNE THNE_002 F0224930 A A
THNE THNE_002 F0518100 A G
THNE THNE_002 F1810780 G G
THNE THNE_002 F1209290 G G
THNE THNE_002 F0501130 C C
THNE THNE_002 F0703860 G G
THNE THNE_002 F0106230 G G
THNE THNE_002 F1811200 A G
THNE THNE_002 F1404840 C C
THNE THNE_002 F1909450 G G
THNE THNE_002 F0014920 C C
THNE THNE_002 F1118390 G G
THNE THNE_002 F1913200 A G
THNE THNE_002 F1614020 G G
THNE THNE_002 F1500250 A A
THNE THNE_002 F0603380 A A
THNE THNE_002 F1016090 A A
THNE THNE_002 F1303440 G G
THNE THNE_002 F2704300 A G
THNE THNE_002 F0806080 G G
THNE THNE_002 F2210680 C C
THNE THNE_002 F0121120 A A
THNE THNE_002 F0812900 A A
THNE THNE_002 F0116700 A A
THNE THNE_002 F0914060 G G
THNE THNE_002 F0227530 A C
THNE THNE_002 F1119700 G G
THNE THNE_002 F1704240 G G
THNE THNE_002 F0509450 A G
THNE THNE_002 F1101820 G G
THNE THNE_002 F0225530 G G
THNE THNE_002 F1002690 G G
THNE THNE_002 F0803250 C G
THNE THNE_002 UN A G
THNE THNE_002 F0408180 C C
THNE THNE_002 F1003330 A G
THNE THNE_002 F2015240 A A
THNE THNE_002 F1602060 A C
THNE THNE_002 F0623830 A A
THNE THNE_002 F2502370 G G
THNE THNE_002 F0711590 A A
THNE THNE_002 F2504350 A G
THNE THNE_002 F1312500 A G
THNE THNE_002 F2400790 G G
THNE THNE_002 F0226080 A A
THNE THNE_002 F1004150 G G
THNE THNE_002 F0613170 C C
THNE THNE_002 F1017660 A G
THNE THNE_002 F1115460 G G
THNE THNE_002 UN A G
THNE THNE_002 F0806220 C C
THNE THNE_002 F2508640 C C
THNE THNE_002 F2302250 A A
THNE THNE_002 F1801590 A A
THNE THNE_002 F1211670 A A
THNE THNE_002 F1214640 A A
THNE THNE_002 F0814340 G G
THNE THNE_002 F0320210 G G
THNE THNE_002 F1605370 G G
THNE THNE_002 F0112990 A A
THNE THNE_002 F0312870 G G
THNE THNE_002 F0707620 C C
THNE THNE_002 F1216370 A G
THNE THNE_002 F2909650 G G
THNE THNE_002 F2805250 G G
THNE THNE_002 F0009930 A A
THNE THNE_002 F0226570 A G
THNE THNE_002 F1906730 G G
THNE THNE_002 F0707970 A A
THNE THNE_002 F2803790 A A
THNE THNE_002 F0504330 A G
THNE THNE_002 F1604550 G G
THNE THNE_002 F0322300 C C
THNE THNE_002 F1122140 G G
THNE THNE_002 F2302120 A A
THNE THNE_002 F1609600 G G
THNE THNE_002 F2200750 A G
THNE THNE_002 F2211700 G G
THNE THNE_002 F0520890 A A
THNE THNE_002 F0225810 G G
THNE THNE_002 F0916300 G G
THNE THNE_002 F1020150 A C
THNE THNE_002 F1100540 C C
THNE THNE_002 F1803580 A A
THNE THNE_002 F0821160 C C
THNE THNE_002 F0520280 G G
THNE THNE_002 F0422450 A A
THNE THNE_002 F0709400 G G
THNE THNE_002 F2501550 A C
THNE THNE_002 F2411230 A A
THNE THNE_002 F2100810 G G
THNE THNE_002 UN A G
THNE THNE_002 F0103940 A G
THNE THNE_002 F2808090 A G
THNE THNE_002 F1107060 G G
THNE THNE_002 F0513570 A A
THNE THNE_002 F1315400 A A
THNE THNE_002 F1500120 A A
THNE THNE_002 UN G G
THNE THNE_002 F0324680 G G
THNE THNE_002 F2610390 A G
THNE THNE_002 F1018190 G G
THNE THNE_002 F0323730 C C
THNE THNE_002 F1611900 G G
THNE THNE_002 F1703890 A C
THNE THNE_002 F2113030 A A
THNE THNE_002 F0511750 G G
THNE THNE_002 F2006950 C C
THNE THNE_002 F0220830 C C
THNE THNE_002 F1406660 C C
THNE THNE_002 F0914800 A A
THNE THNE_002 F0414740 A G
THNE THNE_002 F0301430 C C
THNE THNE_002 F1313800 G G
THNE THNE_002 F1802550 G G
THNE THNE_002 F0009970 A A
THNE THNE_002 F1214990 A A
THNE THNE_002 F1912640 G G
THNE THNE_002 F1414350 A A
THNE THNE_002 F2604300 G G
THNE THNE_002 F1106030 G G
THNE THNE_002 F0820820 A G
THNE THNE_002 F0009910 A G
THNE THNE_002 F0003600 G G
THNE THNE_002 F1205270 G G
THNE THNE_002 F2607380 A G
THNE THNE_002 F2609830 A A
THNE THNE_002 F0102010 A A
THNE THNE_002 F0902790 A A
THNE THNE_002 F0621820 A A
THNE THNE_002 F0221580 A A
THNE THNE_002 F0504990 A C
THNE THNE_002 F2800590 A C
THNE THNE_002 F2113480 A G
THNE THNE_002 F1117500 T T
THNE THNE_002 F1104190 G G
THNE THNE_002 F1900170 G G
THNE THNE_002 F0721940 A A
THNE THNE_002 F0612100 G G
THNE THNE_002 F1312040 C C
THNE THNE_002 F2301940 A A
THNE THNE_002 F1000320 C C
THNE THNE_002 F1306810 G G
THNE THNE_002 F1714970 A G
THNE THNE_002 F0220330 G G
THNE THNE_002 F1811550 A C
THNE THNE_002 F0126440 G G
THNE THNE_002 F1710830 G G
THNE THNE_002 F1312440 A A
THNE THNE_002 F0010690 G G
THNE THNE_002 F0722410 A C
THNE THNE_002 F0801150 A A
THNE THNE_002 F2412460 C C
THNE THNE_002 F1202290 C C
THNE THNE_002 F2803780 A G
THNE THNE_002 F1406870 G G
THNE THNE_002 F0321540 A A
THNE THNE_002 F1511060 G G
THNE THNE_002 F0015570 A A
THNE THNE_002 F1316280 G G
THNE THNE_002 F2804990 A G
THNE THNE_002 F0918240 G G
THNE THNE_002 F1118370 G G
THNE THNE_002 F0117230 A A
THNE THNE_002 F2708070 G G
THNE THNE_002 F0821820 A G
THNE THNE_002 F0214240 G G
THNE THNE_002 F2506430 A G
THNE THNE_002 F1121280 A A
THNE THNE_002 F0416130 A A
THNE THNE_002 F2304270 A A
THNE THNE_002 F2208270 A G
THNE THNE_002 F2309610 G G
THNE THNE_002 F1714770 G G
THNE THNE_002 F0715040 A A
THNE THNE_002 F2704760 G G
THNE THNE_002 F0308180 C G
THNE THNE_002 F1909750 C C
THNE THNE_002 F2706270 A A
THNE THNE_002 F0414150 G G
THNE THNE_002 F1303520 G G
THNE THNE_002 F2412370 G G
THNE THNE_002 F2109480 G G
THNE THNE_002 F0915480 A A
THNE THNE_002 F1311090 A A
THNE THNE_002 F0131240 A G
THNE THNE_002 F1119930 A A
THNE THNE_002 F2805160 G G
THNE THNE_002 F0202540 A C
THNE THNE_002 F1506350 C C
THNE THNE_002 F1021540 A A
THNE THNE_002 F0220770 G G
THNE THNE_002 F1613380 A G
THNE THNE_002 F0402640 G G
THNE THNE_002 F1904070 C C
THNE THNE_002 F0714980 A G
THNE THNE_002 F1001000 C C
THNE THNE_002 F2701140 G G
THNE THNE_002 F0420380 A A
THNE THNE_002 F0702660 A G
THNE THNE_002 F0810920 G G
THNE THNE_002 F1903020 A A
THNE THNE_002 F1808400 G G
THNE THNE_002 F1602570 A A
THNE THNE_002 F1020980 G G
THNE THNE_002 F1205660 C C
THNE THNE_002 F0016600 A G
THNE THNE_002 F2808750 G G
THNE THNE_002 F0718610 A A
THNE THNE_002 F1516700 G G
THNE THNE_002 F1110940 A A
THNE THNE_002 F0310230 G G
THNE THNE_002 F1902250 A A
THNE THNE_002 F2709540 G G
THNE THNE_002 F0919350 C C
THNE THNE_002 F0902750 A A
THNE THNE_002 F1114880 G G
THNE THNE_002 F0004480 G G
THNE THNE_002 F0909180 A G
THNE THNE_002 F1301850 A G
THNE THNE_002 F1015910 G G
THNE THNE_002 F0204080 A G
THNE THNE_002 F0133230 A G
THNE THNE_002 F1615720 G G
THNE THNE_002 F1116960 C C
THNE THNE_002 F2207390 A A
THNE THNE_002 UN G G
THNE THNE_002 UN G G
THNE THNE_002 F1911660 A G
THNE THNE_002 FXX06530 G G
THNE THNE_002 F2806220 G G
THNE THNE_002 F1600740 A G
THNE THNE_002 F0805980 G G
THNE THNE_002 F0421590 A A
THNE THNE_002 F0906420 G G
THNE THNE_002 F0408800 G G
THNE THNE_002 F1709860 G G
THNE THNE_002 F0517590 A G
THNE THNE_002 F0010720 C C
THNE THNE_002 F0319020 A A
THNE THNE_002 F1504460 G G
THNE THNE_002 F1313480 A C
THNE THNE_002 F1703800 A A
THNE THNE_002 F0321330 A A
THNE THNE_002 UN G G
THNE THNE_002 F2204140 C C
THNE THNE_002 F1505410 G G
THNE THNE_002 F1301230 A A
THNE THNE_002 F1703760 A A
THNE THNE_002 F0227630 G G
THNE THNE_002 UN A A
THNE THNE_002 F0702010 G G
THNE THNE_002 F2100680 C C
THNE THNE_002 F0918250 G G
THNE THNE_002 F0010680 G G
THNE THNE_002 F0509070 A A
THNE THNE_002 F1609050 G G
THNE THNE_002 F0324180 G G
THNE THNE_002 F1205520 A A
THNE THNE_002 F1015600 A A
THNE THNE_002 F2207710 A A
THNE THNE_002 F2007420 C C
THNE THNE_002 F0614240 A G
THNE THNE_002 F0014870 A A
THNE THNE_002 F1600440 G G
THNE THNE_002 F1907770 C C
THNE THNE_002 F1711220 G G
THNE THNE_002 F2104280 G G
THNE THNE_002 F0320940 A A
THNE THNE_002 F0318560 A G
THNE THNE_002 F0107240 A A
THNE THNE_002 F2506420 C C
THNE THNE_002 F2709410 G G
THNE THNE_002 F1000390 C G
THNE THNE_002 F2000890 A A
THNE THNE_002 F0911520 A G
THNE THNE_002 F0224000 G G
THNE THNE_002 F0128260 A A
THNE THNE_002 F1909250 A A
THNE THNE_002 F2014280 G G
THNE THNE_002 F2708470 G G
THNE THNE_002 F2212010 A A
THNE THNE_002 F0126310 A A
THNE THNE_002 F0010640 A A
THNE THNE_002 F0618240 G G
THNE THNE_002 F0603450 G G
THNE THNE_002 F2107170 A G
THNE THNE_002 F0802470 G G
THNE THNE_002 F1021440 G G
THNE THNE_002 F1807220 A G
THNE THNE_002 FXX01690 G G
THNE THNE_002 F2103140 A A
THNE THNE_002 F0517120 G G
THNE THNE_002 F2603770 C C
THNE THNE_002 F0518650 A A
THNE THNE_002 F1811930 A A
THNE THNE_002 F0423730 G G
THNE THNE_002 F1904990 A A
THNE THNE_002 F1908680 A A
THNE THNE_002 F0010440 G G
THNE THNE_002 F1120450 A G
THNE THNE_002 F1709450 A C
THNE THNE_002 F0718450 A A
THNE THNE_002 F0501530 A A
THNE THNE_002 F1707400 C C
THNE THNE_002 F1311590 A A
THNE THNE_002 F1410030 G G
THNE THNE_002 F0503410 G G
THNE THNE_002 F0817560 A G
THNE THNE_002 F0309160 C C
THNE THNE_002 F1910540 G G
THNE THNE_002 F1017640 G G
THNE THNE_002 F0711310 A A
THNE THNE_002 F2500270 A G
THNE THNE_002 UN A G
THNE THNE_002 F0316590 G G
THNE THNE_002 F0225790 G G
THNE THNE_002 F2600230 G G
THNE THNE_002 F1811020 G G
THNE THNE_002 F2209480 C C
THNE THNE_002 F1416160 G G
THNE THNE_002 F1118660 C C
THNE THNE_002 F0305540 A G
THNE THNE_002 F1205720 A C
THNE THNE_002 F2806090 A G
THNE THNE_002 F2707530 A A
THNE THNE_002 F2608220 A A
THNE THNE_002 F0318080 A A
THNE THNE_002 F1711830 A A
THNE THNE_002 F0005990 G G
THNE THNE_002 F0622470 A T
THNE THNE_002 F0707130 T T
THNE THNE_002 F1309280 G G
THNE THNE_002 F0309070 A A
THNE THNE_002 F0131300 G G
THNE THNE_002 UN C C
THNE THNE_002 F1114620 C C
THNE THNE_002 F0823150 A C
THNE THNE_002 F1612730 C C
THNE THNE_002 F0816390 A G
THNE THNE_002 F0509820 A A
THNE THNE_002 F1216500 G G
THNE THNE_002 F1310680 G G
THNE THNE_002 F0516770 C C
THNE THNE_002 F0614530 C C
THNE THNE_002 F1909930 C C
THNE THNE_002 UN C C
THNE THNE_002 F0609270 A A
THNE THNE_002 F1409930 A A
THNE THNE_002 F2404670 G G
THNE THNE_002 F1412820 A G
THNE THNE_002 F1017330 G G
THNE THNE_002 F0203170 G G
THNE THNE_002 F2207750 A G
THNE THNE_002 F0615300 A A
THNE THNE_002 F0217730 G G
THNE THNE_002 F2305090 A A
THNE THNE_002 F1614000 G G
THNE THNE_002 F1116910 G G
THNE THNE_002 F0517260 A G
THNE THNE_002 F0404200 C G
THNE THNE_002 F0603190 A G
THNE THNE_002 F0405560 G G
THNE THNE_002 F1905210 A G
THNE THNE_002 F2607780 G G
THNE THNE_002 F0312520 T T
THNE THNE_002 F1703080 G G
THNE THNE_002 F2702310 A A
THNE THNE_002 F2000730 G G
THNE THNE_002 F0131400 G G
THNE THNE_002 F2603340 G G
THNE THNE_002 F1711460 G G
THNE THNE_002 F0319970 C C
THNE THNE_002 F1003950 A C
THNE THNE_002 F0417390 G G
THNE THNE_002 F1122300 G G
THNE THNE_002 F0623750 G G
THNE THNE_002 F0814970 G G
THNE THNE_002 F0822430 G G
THNE THNE_002 F1306710 C C
THNE THNE_002 F0702740 G G
THNE THNE_002 F1413510 G G
THNE THNE_002 F2705450 A A
THNE THNE_002 F0213300 A G
THNE THNE_002 F0201900 G G
THNE THNE_002 F1205550 A A
THNE THNE_002 F0519020 G G
THNE THNE_002 F1805550 C C
THNE THNE_002 F0620630 G G
THNE THNE_002 F2708650 G G
THNE THNE_002 F0218420 C C
THNE THNE_002 F0918980 G G
THNE THNE_002 F0220290 G G
THNE THNE_002 F2200980 A C
THNE THNE_002 F0803900 A A
THNE THNE_002 F1907430 G G
THNE THNE_002 F0502980 A A
THNE THNE_002 F0912790 G G
THNE THNE_002 F1612500 A A
THNE THNE_002 F0224910 A A
THNE THNE_002 F0823520 A G
THNE THNE_002 F1712130 A G
THNE THNE_002 F2002350 A G
THNE THNE_002 F2104510 G G
THNE THNE_002 F0912090 A A
THNE THNE_002 F1414420 A G
THNE THNE_002 F0606500 A A
THNE THNE_002 F2411360 A A
THNE THNE_002 F0112320 A A
THNE THNE_002 F1308830 G G
THNE THNE_002 UN G G
THNE THNE_002 F1315270 A T
THNE THNE_002 F0208660 A A
THNE THNE_002 F0715070 A G
THNE THNE_002 F2307550 A A
THNE THNE_002 F2708120 G G
THNE THNE_002 UN G G
THNE THNE_002 F2603150 C C
THNE THNE_002 F2210430 G G
THNE THNE_002 F0621410 G G
THNE THNE_002 F1000880 A A
THNE THNE_002 F0813850 C C
THNE THNE_002 F1710900 G G
THNE THNE_002 F0010120 A A
THNE THNE_002 F0410550 C C
THNE THNE_002 F2610680 G G
THNE THNE_002 F1016200 G G
THNE THNE_002 F0010660 A A
THNE THNE_002 F1905260 A A
THNE THNE_002 F2406830 A G
THNE THNE_002 F2505110 C C
THNE THNE_002 F1110980 C C
THNE THNE_002 F2505580 T T
THNE THNE_002 F0619680 A G
THNE THNE_002 F0712910 G G
THNE THNE_002 F2610510 A G
THNE THNE_002 F0802420 A G
THNE THNE_002 F2500240 C C
THNE THNE_002 F0614480 A C
THNE THNE_002 F0305100 G G
THNE THNE_002 F0711200 C C
THNE THNE_002 F0620600 A G
THNE THNE_002 F1904920 G G
THNE THNE_002 F1403150 G G
THNE THNE_002 F0520120 A A
THNE THNE_002 F0403220 G G
THNE THNE_002 F0015710 G G
THNE THNE_002 F0013450 A A
THNE THNE_002 F0208840 A G
THNE THNE_002 F0704270 G G
THNE THNE_002 UN A A
THNE THNE_002 F1213560 A A
THNE THNE_002 F0514830 A A
THNE THNE_002 F1109640 A A
THNE THNE_002 F1405090 G G
THNE THNE_002 F2104570 G G
THNE THNE_002 F1017090 G G
THNE THNE_002 F1715740 A C
THNE THNE_002 F1910800 G G
THNE THNE_002 UN G G
THNE THNE_002 F0504570 G G
THNE THNE_002 F0621000 A A
THNE THNE_002 F0422050 G G
THNE THNE_002 F1311580 G G
THNE THNE_002 F1017380 G G
THNE THNE_002 F0704060 G G
THNE THNE_002 F0623140 G G
THNE THNE_002 F0114020 G G
THNE THNE_002 F1501720 A G
THNE THNE_002 F2113810 C C
THNE THNE_002 F1602170 A A
THNE THNE_002 F0513460 A A
THNE THNE_002 F1116740 A G
THNE THNE_002 F2910150 G G
THNE THNE_002 F2701410 G G
THNE THNE_002 F1900900 A A
THNE THNE_002 F0124270 A A
THNE THNE_002 F0013440 G G
THNE THNE_002 F1600540 G G
THNE THNE_002 F2108700 C C
THNE THNE_002 F0502080 G G
THNE THNE_002 F0223070 G G
THNE THNE_002 F2304130 A A
THNE THNE_002 F1510540 G G
THNE THNE_002 F2409590 A C
THNE THNE_002 F0302490 C C
THNE THNE_002 F1404140 G G
THNE THNE_002 F0502330 A A
THNE THNE_002 FXX07140 G G
THNE THNE_002 F2801640 G G
THNE THNE_002 F1806830 G G
THNE THNE_002 F0905060 A G
THNE THNE_002 F1110890 A A
THNE THNE_002 F2014020 C C
THNE THNE_002 F1604280 A G
THNE THNE_002 F0918700 G G
THNE THNE_002 F2605690 A C
THNE THNE_002 F0213450 G G
THNE THNE_002 F0212870 A A
THNE THNE_002 F1118270 A A
THNE THNE_002 F1110430 A C
THNE THNE_002 F2000190 C C
THNE THNE_002 F1112210 G G
THNE THNE_002 UN A A
THNE THNE_002 F1407370 C C
THNE THNE_002 F1410600 C C
THNE THNE_002 F1111910 A G
THNE THNE_002 F0013210 G G
THNE THNE_002 F0821790 G G
THNE THNE_002 F0117560 G G
THNE THNE_002 F1216260 A A
THNE THNE_002 F2411930 C C
THNE THNE_002 F0719480 A G
THNE THNE_002 F1607450 A A
THNE THNE_002 F0703210 G G
THNE THNE_002 F1303910 G G
THNE THNE_002 F0701140 G G
THNE THNE_002 F0400530 A G
THNE THNE_002 F0707210 A A
THNE THNE_002 F1702520 A A
THNE THNE_002 F1007050 A A
THNE THNE_002 UN C C
THNE THNE_002 F1020540 A A
THNE THNE_002 F2405120 A G
THNE THNE_002 F1507770 G G
THNE THNE_002 F1512160 A G
THNE THNE_002 F2000920 A A
THNE THNE_002 F0001750 G G
THNE THNE_002 F1119060 A G
THNE THNE_002 F2610040 C C
THNE THNE_002 F1009430 C C
THNE THNE_002 F1002790 A A
THNE THNE_002 F1610110 G G
THNE THNE_002 F2008250 A A
THNE THNE_002 F0214370 G G
THNE THNE_002 F0316880 G G
THNE THNE_002 F0801840 A A
THNE THNE_002 F2310720 A G
THNE THNE_002 F1613400 G G
THNE THNE_002 F1802790 G G
THNE THNE_002 F1609750 G G
THNE THNE_002 F2701720 C C
THNE THNE_002 F0013230 A A
THNE THNE_002 F0413170 A G
THNE THNE_002 F1912070 A G
THNE THNE_002 F1901530 G G
THNE THNE_002 F1310540 A A
THNE THNE_002 F1800570 G G
THNE THNE_002 F0306800 C C
THNE THNE_002 F0717240 A A
THNE THNE_002 F1902970 A A
THNE THNE_002 F0805720 A A
THNE THNE_002 F0129710 G G
THNE THNE_002 F0907600 A A
THNE THNE_002 F0820620 A A
THNE THNE_002 F0309920 A A
THNE THNE_002 F2702890 G G
THNE THNE_002 F2107040 A A
THNE THNE_002 F0506920 G G
THNE THNE_002 F1705960 A C
THNE THNE_002 F0701370 G G
THNE THNE_002 F1609950 A A
THNE THNE_002 F1900710 A A
THNE THNE_002 F0613010 A A
THNE THNE_002 F1210330 A A
THNE THNE_002 F1105800 G G
THNE THNE_002 F1001020 G G
THNE THNE_002 F0415920 A A
THNE THNE_002 F1400610 A G
THNE THNE_002 F1003690 G G
THNE THNE_002 F0502960 G G
THNE THNE_002 F0013350 G G
THNE THNE_002 F0126790 A G
THNE THNE_002 F0219080 T T
THNE THNE_002 F2708170 G G
THNE THNE_002 F0306160 A A
THNE THNE_002 F0113690 G G
THNE THNE_002 F1214190 A G
THNE THNE_002 F0917470 A G
THNE THNE_002 F0819950 A G
THNE THNE_002 F0820390 A A
THNE THNE_002 F2412000 A G
THNE THNE_002 F2000260 G G
THNE THNE_002 F0421790 C C
THNE THNE_002 F1709650 G G
THNE THNE_002 F0801660 A C
THNE THNE_002 F0205440 A A
THNE THNE_002 F2212070 G G
THNE THNE_002 F1809440 G G
THNE THNE_002 F2610610 A G
THNE THNE_002 F0425350 G G
THNE THNE_002 F2015120 C C
THNE THNE_002 F1714320 A A
THNE THNE_002 F1502090 G G
THNE THNE_002 F0919770 G G
THNE THNE_002 F0213050 G G
THNE THNE_002 F2212550 C C
THNE THNE_002 F0217110 A A
THNE THNE_002 F2106450 A A
THNE THNE_002 F2902000 G G
THNE THNE_002 F1911530 G G
THNE THNE_002 UN G G
THNE THNE_002 F0131020 G G
THNE THNE_002 F0611500 C C
THNE THNE_002 F1215470 G G
THNE THNE_002 F1715390 C C
THNE THNE_002 F2400930 G G
THNE THNE_002 UN G G
THNE THNE_002 F1309990 C C
THNE THNE_002 F0307610 A A
THNE THNE_002 F1117750 C C
THNE THNE_002 FXX00800 G G
THNE THNE_002 F0622430 C C
THNE THNE_002 F1700830 A A
THNE THNE_002 F0720480 A G
THNE THNE_002 F1803450 G G
THNE THNE_002 F1108280 G G
THNE THNE_002 F0714630 G G
THNE THNE_002 F0801120 A A
THNE THNE_002 F1707140 G G
THNE THNE_002 UN G G
THNE THNE_002 F1110340 A G
THNE THNE_002 F0712650 G G
THNE THNE_002 F1504910 A A
THNE THNE_002 F2000950 A A
THNE THNE_002 F1810640 G G
THNE THNE_002 F0316770 A A
THNE THNE_002 F2412650 G G
THNE THNE_002 F0811720 A C
THNE THNE_002 F1806030 G G
THNE THNE_002 F0318030 A G
THNE THNE_002 F1810700 A A
THNE THNE_002 F0513040 C C
THNE THNE_002 UN G G
THNE THNE_002 F0623070 A G
THNE THNE_002 F1122390 G G
THNE THNE_002 F1103280 G G
THNE THNE_002 F0520540 G G
THNE THNE_002 F1906560 A A
THNE THNE_002 F0402800 A A
THNE THNE_002 F1605660 A A
THNE THNE_002 F0623980 G G
THNE THNE_002 F1715470 G G
THNE THNE_002 F0416480 G G
THNE THNE_002 F1003730 G G
THNE THNE_002 F0417710 A A
THNE THNE_002 F0614570 G G
THNE THNE_002 F0409490 G G
THNE THNE_002 F0114900 A A
THNE THNE_002 F1910380 A A
THNE THNE_002 F2201060 G G
THNE THNE_002 F1009930 C C
THNE THNE_002 F2609130 A G
THNE THNE_002 FXX07020 A G
THNE THNE_002 F1811560 C C
THNE THNE_002 F0114800 G G
THNE THNE_002 F0624310 G G
THNE THNE_002 F1114290 A A
THNE THNE_002 F1109820 G G
THNE THNE_002 F1508200 A G
THNE THNE_002 F0305980 G G
THNE THNE_002 F0315750 G G
THNE THNE_002 F2609610 G G
THNE THNE_002 F0013320 G G
THNE THNE_002 F0321600 A G
THNE THNE_002 F1508060 G G
THNE THNE_002 F0701670 G G
THNE THNE_002 F0200460 G G
THNE THNE_002 F1904770 A A
THNE THNE_002 F0700410 A A
THNE THNE_002 F1611730 G G
THNE THNE_002 F1512330 C C
THNE THNE_002 F0901650 G G
THNE THNE_002 F2806660 A G
THNE THNE_002 F1018350 C C
THNE THNE_002 F2609070 G G
THNE THNE_002 F0322320 C C
THNE THNE_002 F2506960 A C
THNE THNE_002 F1808610 G G
THNE THNE_002 F1112320 A A
THNE THNE_002 UN G G
THNE THNE_002 F0621080 A A
THNE THNE_002 F2206070 A A
THNE THNE_002 F0129190 A A
THNE THNE_002 F0705060 A A
THNE THNE_002 F1312390 G G
THNE THNE_002 F1510450 C C
THNE THNE_002 UN G G
THNE THNE_002 F2110080 A A
THNE THNE_002 F2906600 G G
THNE THNE_002 F2309550 G G
THNE THNE_002 F2709430 A A
THNE THNE_002 F1202840 A A
THNE THNE_002 UN T T
THNE THNE_002 F1601980 A A
THNE THNE_002 F2206270 G G
THNE THNE_002 F1808010 A A
THNE THNE_002 F2301840 A A
THNE THNE_002 F1001910 G G
THNE THNE_002 F1614930 A A
THNE THNE_002 F0211260 G G
THNE THNE_002 F1302130 A G
THNE THNE_002 UN A A
THNE THNE_002 F2901680 G G
THNE THNE_002 F0304010 A A
THNE THNE_002 F0514090 A A
THNE THNE_002 F0306260 A G
THNE THNE_002 F0406420 A A
THNE THNE_002 UN G G
THNE THNE_002 F1009740 A A
THNE THNE_002 F0221210 A A
THNE THNE_002 F0514790 G G
THNE THNE_002 F0130550 G G
THNE THNE_002 F2409410 G G
THNE THNE_002 F1013990 C C
THNE THNE_002 F1606950 A A
THNE THNE_002 F2807050 A A
THNE THNE_002 F1210200 G G
THNE THNE_002 F0106340 C C
THNE THNE_002 F0902630 A A
THNE THNE_002 F1905170 C C
THNE THNE_002 F2406740 A A
THNE THNE_002 F1700920 A A
THNE THNE_002 F1112180 G G
THNE THNE_002 F2305830 A A
THNE THNE_002 F2013140 A A
THNE THNE_002 F2113910 A A
THNE THNE_002 UN A A
THNE THNE_002 F1301280 A T
THNE THNE_002 F0213880 G G
THNE THNE_002 F2703970 G G
THNE THNE_002 F2905480 A G
THNE THNE_002 F1614700 G G
THNE THNE_002 F2408910 G G
THNE THNE_002 F1303880 A A
THNE THNE_002 F0014070 G G
THNE THNE_002 F0128620 G G
THNE THNE_002 F1507450 G G
THNE THNE_002 UN G G
THNE THNE_002 F1001800 A A
THNE THNE_002 UN A A
THNE THNE_002 F2608860 G G
THNE THNE_002 F1910990 G G
THNE THNE_002 F0104370 A A
THNE THNE_002 F2211190 A A
THNE THNE_002 F2404020 G G
THNE THNE_002 F1001710 A G
THNE THNE_002 F1005230 G G
THNE THNE_002 F1105910 A A
THNE THNE_002 F1905100 A G
THNE THNE_002 F0505830 G G
THNE THNE_002 F2500290 A A
THNE THNE_002 F1811230 A A
THNE THNE_002 F0320670 G G
THNE THNE_002 F1612630 A A
THNE THNE_002 F0801130 G G
THNE THNE_002 F0312740 C C
THNE THNE_002 F1512390 C C
THNE THNE_002 F0204650 C C
THNE THNE_002 F2307320 G G
THNE THNE_002 F1016730 G G
THNE THNE_002 F2910380 G G
THNE THNE_002 F1907050 G G
THNE THNE_002 F1712570 A G
THNE THNE_002 F2709240 G G
THNE THNE_002 F0517960 A G
THNE THNE_002 F0322400 G G
THNE THNE_002 F0519350 G G
THNE THNE_002 F2802010 G G
THNE THNE_002 F1603470 A G
THNE THNE_002 F1310970 G G
THNE THNE_002 F1706230 G G
THNE THNE_002 F0205240 G G
THNE THNE_002 F0402220 A G
THNE THNE_002 F2804720 A A
THNE THNE_002 F0224990 G G
THNE THNE_002 F1503720 A A
THNE THNE_002 F1904260 A A
THNE THNE_002 F0126120 G G
THNE THNE_002 F0114850 A A
THNE THNE_002 F0711470 A A
THNE THNE_002 F1018200 A A
THNE THNE_002 FXX02100 A A
THNE THNE_002 F1400800 G G
THNE THNE_002 F1806640 A A
THNE THNE_002 F0418140 A A
THNE THNE_002 F0224730 G G
THNE THNE_002 F1508790 G G
THNE THNE_002 F0720200 A A
THNE THNE_002 F2404350 G G
THNE THNE_002 F0419380 G G
THNE THNE_002 F1600940 G G
THNE THNE_002 F2903060 G G
THNE THNE_002 F0008540 A G
THNE THNE_002 F2705710 A G
THNE THNE_002 F0418590 A G
THNE THNE_002 F1006540 A A
THNE THNE_002 F1509650 G G
THNE THNE_002 F0014010 C C
THNE THNE_002 F0108930 A G
THNE THNE_002 F2807750 A C
THNE THNE_002 F2905890 C C
THNE THNE_002 F0013950 G G
THNE THNE_002 F2404300 G G
THNE THNE_002 F2109280 G G
THNE THNE_002 F1909270 G G
THNE THNE_002 F2504830 A A
THNE THNE_002 F1902670 A A
THNE THNE_002 F0614640 G G
THNE THNE_002 F1103290 G G
THNE THNE_002 F0304400 C C
THNE THNE_002 F0511720 A A
THNE THNE_002 F0214550 G G
THNE THNE_002 F2310350 G G
THNE THNE_002 F0604450 G G
THNE THNE_002 F0225800 G G
THNE THNE_002 F0203480 A G
THNE THNE_002 F1109740 G G
THNE THNE_002 F1018150 G G
THNE THNE_002 F1504950 A A
THNE THNE_002 F0706000 G G
THNE THNE_002 UN C C
THNE THNE_002 F1503980 A A
THNE THNE_002 F0401140 G G
THNE THNE_002 F1604020 A G
THNE THNE_002 F0813010 A A
THNE THNE_002 F0915510 G G
THNE THNE_002 F2101410 G G
THNE THNE_002 F1113020 A A
THNE THNE_002 F2015640 G G
THNE THNE_002 F1312090 G G
THNE THNE_002 F1215170 G G
THNE THNE_002 F0811070 G G
THNE THNE_002 F1017180 G G
THNE THNE_002 F1701080 A G
THNE THNE_002 F0617710 A G
THNE THNE_002 F0003830 A G
THNE THNE_002 F0513200 C C
THNE THNE_002 F0009190 G G
THNE THNE_002 F2606610 G G
THNE THNE_002 F0811470 G G
THNE THNE_002 F2401550 G G
THNE THNE_002 F1018800 A A
THNE THNE_002 F2106120 G G
THNE THNE_002 F0809400 A A
THNE THNE_002 F2603090 G G
THNE THNE_002 F0323010 G G
THNE THNE_002 F1005120 A A
THNE THNE_002 F0305210 A G
THNE THNE_002 UN T T
THNE THNE_002 F2015210 A G
THNE THNE_002 F2304970 C C
THNE THNE_002 F0005620 A G
THNE THNE_002 F0516330 C C
THNE THNE_002 F0702970 G G
THNE THNE_002 F2102090 A A
THNE THNE_002 F2201560 A C
THNE THNE_002 F2800090 A G
THNE THNE_002 F1003360 G G
THNE THNE_002 F2409900 G G
THNE THNE_002 F1203270 A A
THNE THNE_002 F0122310 G G
THNE THNE_002 F1214860 A G
THNE THNE_002 F0321350 G G
THNE THNE_002 F2102790 A A
THNE THNE_002 F2908930 G G
THNE THNE_002 F2003100 G G
THNE THNE_002 F0315570 G G
THNE THNE_002 F1707890 G G
THNE THNE_002 F1301190 G G
THNE THNE_002 F1107810 G G
THNE THNE_002 F0800370 G G
THNE THNE_002 F1614690 G G
THNE THNE_002 F1009780 A C
THNE THNE_002 UN G G
THNE THNE_002 F2806030 G G
THNE THNE_002 F2704910 C C
THNE THNE_002 UN G G
THNE THNE_002 F2905310 G G
THNE THNE_002 F2907960 G G
THNE THNE_002 F0016500 A A
THNE THNE_002 F1122520 A G
THNE THNE_002 F0710640 G G
THNE THNE_002 F1119410 A A
THNE THNE_002 UN G G
THNE THNE_002 F2809240 G G
THNE THNE_002 F1507490 A C
THNE THNE_002 F0200590 A G
THNE THNE_002 F1803040 A A
THNE THNE_002 F1100940 G G
THNE THNE_002 F1305440 G G
THNE THNE_002 F0613180 G G
THNE THNE_002 F1303670 G G
THNE THNE_002 F2013960 G G
THNE THNE_002 F0114260 C C
THNE THNE_002 F0820400 G G
THNE THNE_002 F2508030 G G
THNE THNE_002 F0132060 C C
THNE THNE_002 F0108990 A A
THNE THNE_002 F1702310 A C
THNE THNE_002 F1303220 A C
THNE THNE_002 F1812390 C C
THNE THNE_002 F0701800 G G
THNE THNE_002 F1911700 C C
THNE THNE_002 F2409580 A A
THNE THNE_002 F0422060 C C
THNE THNE_002 F0423450 G G
THNE THNE_002 F2709460 A A
THNE THNE_002 F2407160 A A
THNE THNE_002 F2000760 G G
THNE THNE_002 F0906850 A G
THNE THNE_002 F1805710 A C
THNE THNE_002 F2504460 A G
THNE THNE_002 F0508860 A A
THNE THNE_002 F1503330 A A
THNE THNE_002 F1714080 G G
THNE THNE_002 F0108400 A A
THNE THNE_002 F1004110 A A
THNE THNE_002 F1508290 G G
THNE THNE_002 F0226020 G G
THNE THNE_002 F0514020 A G
THNE THNE_002 F1314350 A A
THNE THNE_002 UN A A
THNE THNE_002 F0812750 C C
THNE THNE_002 F1417110 A A
THNE THNE_002 F0301130 A A
THNE THNE_002 F1009000 G G
THNE THNE_002 F0917260 G G
THNE THNE_002 F0501880 G G
THNE THNE_002 F1414230 G G
THNE THNE_002 F2005130 G G
THNE THNE_002 F2910040 G G
THNE THNE_002 F2015030 G G
THNE THNE_002 F2112760 A A
THNE THNE_002 F1017250 G G
THNE THNE_002 F2302210 A A
THNE THNE_002 F0102230 A A
THNE THNE_002 F1714100 A G
THNE THNE_002 F2905920 G G
THNE THNE_002 UN A A
THNE THNE_002 UN A G
THNE THNE_002 F2113590 G G
THNE THNE_002 F0207000 A A
THNE THNE_002 F0519030 G G
THNE THNE_002 F1713380 G G
THNE THNE_002 F0703100 A A
THNE THNE_002 F2410370 G G
THNE THNE_002 F1008650 G G
THNE THNE_002 F0215270 G G
THNE THNE_002 F0813620 A G
THNE THNE_002 F1101920 A A
THNE THNE_002 F2001510 A A
THNE THNE_002 F0301990 G G
THNE THNE_002 F0217060 G G
THNE THNE_002 F1004980 G G
THNE THNE_002 F1306290 G G
THNE THNE_002 F0412530 G G
THNE THNE_002 F1202600 A A
THNE THNE_002 F2300560 A A
THNE THNE_002 F2014330 A A
THNE THNE_002 F2704450 A A
THNE THNE_002 F0114960 A A
THNE THNE_002 F1315420 G G
THNE THNE_002 F2804250 A A
THNE THNE_002 F1115580 G G
THNE THNE_002 F0801500 A A
THNE THNE_002 F1507460 C C
THNE THNE_002 F0114250 G G
THNE THNE_002 F1911920 A A
THNE THNE_002 F1416000 A G
THNE THNE_002 UN A A
THNE THNE_002 F2905630 A G
THNE THNE_002 F0218360 G G
THNE THNE_002 F2209250 A G
THNE THNE_002 UN G G
THNE THNE_002 FXX06090 A A
THNE THNE_002 F2610050 G G
THNE THNE_002 F2908430 G G
THNE THNE_002 F1401170 A C
THNE THNE_002 F0611420 A G
THNE THNE_002 UN C C
THNE THNE_002 F1704360 A A
THNE THNE_002 F0226470 A A
THNE THNE_002 F0718640 A A
THNE THNE_002 F0225210 G G
THNE THNE_002 F0413000 G G
THNE THNE_002 F0209300 G G
THNE THNE_002 F0821610 A A
THNE THNE_002 F0506440 G G
THNE THNE_002 F2110610 G G
THNE THNE_002 F1614040 A A
THNE THNE_002 F1119810 A A
THNE THNE_002 F0104410 C C
THNE THNE_002 F2201770 A G
THNE THNE_002 F1708290 G G
THNE THNE_002 F1707430 C C
THNE THNE_002 F2110670 G G
THNE THNE_002 F0915990 A G
THNE THNE_002 F0704000 G G
THNE THNE_002 F0718910 G G
THNE THNE_002 F0604860 G G
THNE THNE_002 F2805280 A G
THNE THNE_002 F1121110 A A
THNE THNE_002 F2604210 A A
THNE THNE_002 F0517430 A A
THNE THNE_002 F0619440 G G
THNE THNE_002 F2004030 G G
THNE THNE_002 UN G G
THNE THNE_002 F0424500 A A
THNE THNE_002 F0013760 G G
THNE THNE_002 F0710400 G G
THNE THNE_002 F2410750 A A
THNE THNE_002 F2610150 G G
THNE THNE_002 F2004640 A A
THNE THNE_002 F2309820 A A
THNE THNE_002 F0721660 A A
THNE THNE_002 F1317150 A G
THNE THNE_002 F0602390 A A
THNE THNE_002 F0413620 A A
THNE THNE_002 F0412330 G G
THNE THNE_002 F0318250 G G
THNE THNE_002 F2105740 G G
THNE THNE_002 F1503660 A A
THNE THNE_002 F0704380 C G
THNE THNE_002 F0320970 A A
THNE THNE_002 F1509920 A A
THNE THNE_002 F2112040 G G
THNE THNE_002 F0706020 T T
THNE THNE_002 F1910550 G G
THNE THNE_002 F1402340 A A
THNE THNE_002 F0813650 G G
THNE THNE_002 F1701370 A C
THNE THNE_002 F2303940 A A
THNE THNE_002 F2106590 A A
THNE THNE_002 F1611980 C C
THNE THNE_002 F2505710 A G
THNE THNE_002 F1006550 G G
THNE THNE_002 F2101470 G G
THNE THNE_002 F1314420 G G
THNE THNE_002 F0512050 A A
THNE THNE_002 F0315320 A A
THNE THNE_002 F1712150 A A
THNE THNE_002 F0117450 G G
THNE THNE_002 F0208850 G G
THNE THNE_002 F2901910 A A
THNE THNE_002 F2800760 A A
THNE THNE_002 F0225750 A G
THNE THNE_002 F1711430 G G
THNE THNE_002 F2505130 A C
THNE THNE_002 F2306860 A A
THNE THNE_002 F2608480 C C
THNE THNE_002 F1009550 G G
THNE THNE_002 F0822950 G G
THNE THNE_002 F2301770 A G
THNE THNE_002 F0425060 G G
THNE THNE_002 F0013750 C C
THNE THNE_002 UN A A
THNE THNE_002 F1803260 G G
THNE THNE_002 F1416450 A A
THNE THNE_002 FXX04860 G G
THNE THNE_002 F1122560 G G
THNE THNE_002 F0122410 C C
THNE THNE_002 F0129100 A A
THNE THNE_002 F0915860 A A
THNE THNE_002 UN A G
THNE THNE_002 F1000430 C C
THNE THNE_002 F2200320 A G
THNE THNE_002 F0302160 A A
THNE THNE_002 UN T T
THNE THNE_002 F1316040 A A
THNE THNE_002 F2803580 C C
THNE THNE_002 F0223700 A G
THNE THNE_002 F1020330 G G
THNE THNE_002 F0800630 G G
THNE THNE_002 F0128950 A A
THNE THNE_002 F2209900 A A
THNE THNE_002 F0213960 G G
THNE THNE_002 F0701790 A C
THNE THNE_002 UN G G
THNE THNE_002 F1615010 G G
THNE THNE_002 F2604850 G G
THNE THNE_002 F0717110 G G
THNE THNE_002 F1107620 A A
THNE THNE_002 F0114950 C C
THNE THNE_002 F0810170 A A
THNE THNE_002 F1114980 A G
THNE THNE_002 F0711020 G G
THNE THNE_002 F2100420 A G
THNE THNE_002 F2608350 A A
THNE THNE_002 UN A A
THNE THNE_002 F1002960 G G
THNE THNE_002 F0211430 A A
THNE THNE_002 F0307740 A G
THNE THNE_002 F0126140 C G
THNE THNE_002 F2909270 A A
THNE THNE_002 F1615160 A G
THNE THNE_002 F0913150 A A
THNE THNE_002 F0200490 G G
THNE THNE_002 F1100320 A A
THNE THNE_002 F2302690 G G
THNE THNE_002 F1604930 G G
THNE THNE_002 F1503850 G G
THNE THNE_002 F2306400 A A
THNE THNE_002 F1204050 C C
THNE THNE_002 F2806630 A A
THNE THNE_002 F0306560 A A
THNE THNE_002 F2408120 C C
THNE THNE_002 F2909790 G G
THNE THNE_002 F1112650 G G
THNE THNE_002 F0809780 G G
THNE THNE_002 F1307300 G G
THNE THNE_002 F0424860 G G
THNE THNE_002 F2800100 G G
THNE THNE_002 F1301490 G G
THNE THNE_002 F1117730 C C
THNE THNE_002 F0518730 A A
THNE THNE_002 F1910070 A A
THNE THNE_002 F2210560 A A
THNE THNE_002 F2405920 A A
THNE THNE_002 F0815620 G G
THNE THNE_002 F0007840 A A
THNE THNE_002 F2013480 G G
THNE THNE_002 F0506380 A G
THNE THNE_002 F0421160 A A
THNE THNE_002 F0406480 A A
THNE THNE_002 F1506550 A G
THNE THNE_002 F2309560 G G
THNE THNE_002 F1606800 G G
THNE THNE_002 F1412490 G G
THNE THNE_002 F2602000 G G
THNE THNE_002 F2203290 A A
THNE THNE_002 F2007380 A A
THNE THNE_002 F0013840 G G
THNE THNE_002 F1810160 A A
THNE THNE_002 F0131830 A C
THNE THNE_002 F1805630 A G
THNE THNE_002 F1901460 A G
THNE THNE_002 F0907860 G G
THNE THNE_002 F0718490 A G
THNE THNE_002 F2305400 A G
THNE THNE_002 F1715160 A A
THNE THNE_002 F0214400 G G
THNE THNE_002 UN A A
THNE THNE_002 F2204440 A C
THNE THNE_002 F0812140 G G
THNE THNE_002 F1010920 A G
THNE THNE_002 F0415970 A A
THNE THNE_002 F1107200 A A
THNE THNE_002 F0708840 A C
THNE THNE_002 F0513340 A A
THNE THNE_002 F1106050 A G
THNE THNE_002 F0823290 A A
THNE THNE_002 F2211550 G G
THNE THNE_002 F0211910 A A
THNE THNE_002 F2202700 A A
THNE THNE_002 F2301100 A A
THNE THNE_002 F1704350 G G
THNE THNE_002 F1121550 G G
THNE THNE_002 F0917780 A G
THNE THNE_002 F2302060 A G
THNE THNE_002 F1609480 A A
THNE THNE_002 F0225520 G G
THNE THNE_002 F0606040 A A
THNE THNE_002 F2502330 A A
THNE THNE_002 F0000530 G G
THNE THNE_002 F1215690 G G
THNE THNE_002 F0304600 G G
THNE THNE_002 F1021590 G G
THNE THNE_002 F1317130 G G
THNE THNE_002 F0914670 G G
THNE THNE_002 F0012400 G G
THNE THNE_002 F1910230 C C
THNE THNE_002 F0205930 A G
THNE THNE_002 UN G G
THNE THNE_002 F0227570 A G
THNE THNE_002 F0604900 G G
THNE THNE_002 F0812200 G G
THNE THNE_002 F2411540 A G
THNE THNE_002 F2112260 A G
THNE THNE_002 F2503160 A A
THNE THNE_002 F2800430 C G
THNE THNE_002 F1415110 C C
THNE THNE_002 FXX00560 A G
THNE THNE_002 F0518560 A G
THNE THNE_002 F0704100 A A
THNE THNE_002 F0706990 G G
THNE THNE_002 UN G G
THNE THNE_002 F0606740 A A
THNE THNE_002 F0502530 G G
THNE THNE_002 F2006510 G G
THNE THNE_002 F0816030 G G
THNE THNE_002 F1121260 G G
THNE THNE_002 F0708210 A A
THNE THNE_002 F0312030 G G
THNE THNE_002 F0803030 A A
THNE THNE_002 F0127550 A G
THNE THNE_002 F0908870 G G
THNE THNE_002 F2910450 G G
THNE THNE_002 F1301920 C C
THNE THNE_002 F0917990 A G
THNE THNE_002 F0204810 G G
THNE THNE_002 F1020590 G G
THNE THNE_002 UN A A
THNE THNE_002 F2408830 G G
THNE THNE_002 F0913210 A A
THNE THNE_002 F2212510 G G
THNE THNE_002 F0309810 C C
THNE THNE_002 F0702340 A A
THNE THNE_002 F0618690 G G
THNE THNE_002 F0709700 A G
THNE THNE_002 F1514490 G G
THNE THNE_002 F2012500 G G
THNE THNE_002 F2902370 C C
THNE THNE_002 UN G G
THNE THNE_002 F2803160 C C
THNE THNE_002 F0213470 G G
THNE THNE_002 F2807590 C C
THNE THNE_002 F2212380 A A
THNE THNE_002 F1605560 A A
THNE THNE_002 F1811950 A A
THNE THNE_002 F1414520 A A
THNE THNE_002 F1507880 A A
THNE THNE_002 F0318900 G G
THNE THNE_002 F2608470 A C
THNE THNE_002 F0102140 A A
THNE THNE_002 F0520710 A G
THNE THNE_002 F0623200 G G
THNE THNE_002 F1904550 C C
THNE THNE_002 F0122760 C C
THNE THNE_002 F0208260 C C
THNE THNE_002 UN A A
THNE THNE_002 F1807260 A G
THNE THNE_002 F1315910 A A
THNE THNE_002 FXX04150 C C
THNE THNE_002 F2412880 A A
THNE THNE_002 UN A A
THNE THNE_002 F0120050 A A
THNE THNE_002 F0709010 A A
THNE THNE_002 F1906910 A A
THNE THNE_002 F0512970 C C
THNE THNE_002 F0701850 A A
THNE THNE_002 F2607970 A A
THNE THNE_002 F0113990 A C
THNE THNE_002 F0511830 A A
THNE THNE_002 F1913730 A A
THNE THNE_002 F1206040 A A
THNE THNE_002 F0124800 A A
THNE THNE_002 F2201890 G G
THNE THNE_002 F2112830 C C
THNE THNE_002 F1307520 A A
THNE THNE_002 F0011530 G G
THNE THNE_002 F0402950 A G
THNE THNE_002 F2808570 A A
THNE THNE_002 FXX03670 G G
THNE THNE_002 F0309130 A G
THNE THNE_002 F0128120 G G
THNE THNE_002 F1103640 C C
THNE THNE_002 F1704650 A A
THNE THNE_002 F1011640 A G
THNE THNE_002 F0618430 C C
THNE THNE_002 F2701030 G G
THNE THNE_002 F0114630 G G
THNE THNE_002 F0821650 A A
THNE THNE_002 F0402690 C C
THNE THNE_002 F1504270 G G
THNE THNE_002 F0321430 G G
THNE THNE_002 F1600330 A A
THNE THNE_002 F1516130 A A
THNE THNE_002 F2701000 G G
THNE THNE_002 F1810190 C C
THNE THNE_002 UN A A
THNE THNE_002 F1215040 C C
THNE THNE_002 UN A C
THNE THNE_002 F2111930 A G
THNE THNE_002 F1710150 A A
THNE THNE_002 F1003320 G G
THNE THNE_002 F1003100 G G
THNE THNE_002 UN A A
THNE THNE_002 F2903230 A A
THNE THNE_002 F2101770 C C
THNE THNE_002 F0012310 A A
THNE THNE_002 F2405420 G G
THNE THNE_002 F2705390 G G
THNE THNE_002 F1403600 A A
THNE THNE_002 F1005780 C C
THNE THNE_002 F2609880 G G
THNE THNE_002 F1016570 C C
THNE THNE_002 F2905840 C C
THNE THNE_002 F0225140 A A
THNE THNE_002 F2208150 A A
THNE THNE_002 F1614580 A A
THNE THNE_002 F1703770 A A
THNE THNE_002 F1908070 C C
THNE THNE_002 F1306620 A A
THNE THNE_002 F1913100 G G
THNE THNE_002 F0511980 A A
THNE THNE_002 F0702410 A A
THNE THNE_002 F0510410 A A
THNE THNE_002 F0218160 A A
THNE THNE_002 F2505630 C C
THNE THNE_002 F0822250 G G
THNE THNE_002 F2409780 C C
THNE THNE_002 F1813230 A A
THNE THNE_002 F1905120 A A
THNE THNE_002 F1800330 C C
THNE THNE_002 F1104260 A A
THNE THNE_002 F0708510 A A
THNE THNE_002 F1503300 G G
THNE THNE_002 F0906810 C C
THNE THNE_002 F1116250 G G
THNE THNE_002 F1811170 A A
THNE THNE_002 F1808950 A A
THNE THNE_002 F1911150 A A
THNE THNE_002 F0422700 A A
THNE THNE_002 F0425180 A A
THNE THNE_002 F1115330 A A
THNE THNE_002 F2210650 G G
THNE THNE_002 F0012510 G G
THNE THNE_002 F0504420 A C
THNE THNE_002 F1102910 A A
THNE THNE_002 F0710560 C C
THNE THNE_002 F2302940 A A
THNE THNE_002 F1003350 G G
THNE THNE_002 F0919670 C C
THNE THNE_002 F2607840 C C
THNE THNE_002 F2112200 A G
THNE THNE_002 F0822300 A A
THNE THNE_002 F0224690 A A
THNE THNE_002 UN G G
THNE THNE_002 F2406290 G G
THNE THNE_002 UN C C
THNE THNE_002 F0302850 A A
THNE THNE_002 F2105700 A A
THNE THNE_002 F1514810 G G
THNE THNE_002 F0013890 C C
THNE THNE_002 F0105890 G G
THNE THNE_002 F1704200 G G
THNE THNE_002 F0318550 A A
THNE THNE_002 F1314080 C C
THNE THNE_002 F0402350 C C
THNE THNE_002 F1514790 A G
THNE THNE_002 F0210520 A C
THNE THNE_002 F2310140 A G
THNE THNE_002 F2000820 A A
THNE THNE_002 UN A A
THNE THNE_002 F0306340 G G
THNE THNE_002 F2014850 G G
THNE THNE_002 F2604980 G G
THNE THNE_002 F0809600 G G
THNE THNE_002 F0012490 A A
THNE THNE_002 F1308020 A A
THNE THNE_002 F1121820 G G
THNE THNE_002 F1114130 A A
THNE THNE_002 F2701300 A A
THNE THNE_002 F0407860 A G
THNE THNE_002 F2808810 G G
THNE THNE_002 F1102030 A A
THNE THNE_002 F0820280 G G
THNE THNE_002 F0619220 G G
THNE THNE_002 F1514560 A A
THNE THNE_002 F1315240 G G
THNE THNE_002 F0605130 A A
THNE THNE_002 F0817950 A A
THNE THNE_002 F0621670 A A
THNE THNE_002 F1514920 A A
THNE THNE_002 F2607020 A A
THNE THNE_002 UN G G
THNE THNE_002 F0507170 A A
THNE THNE_002 F1516640 A C
THNE THNE_002 F1808430 A A
THNE THNE_002 F2204840 A A
THNE THNE_002 F2809220 G G
THNE THNE_002 F2107300 A A
THNE THNE_002 F0708370 G G
THNE THNE_002 F2204010 G G
THNE THNE_002 F0507050 A G
THNE THNE_002 F2906550 G G
THNE THNE_002 F1805390 A A
THNE THNE_002 F0614150 C C
THNE THNE_002 F1202880 C C
THNE THNE_002 F2202050 A A
THNE THNE_002 F0811310 A A
THNE THNE_002 F0310190 G G
THNE THNE_002 F1216800 C C
THNE THNE_002 F2501880 G G
THNE THNE_002 F0313970 A G
THNE THNE_002 F0814370 A A
THNE THNE_002 F0614260 C C
THNE THNE_002 F1403400 A A
THNE THNE_002 F0226490 A A
THNE THNE_002 F1311780 A A
THNE THNE_002 F0520460 A A
THNE THNE_002 F2107880 A A
THNE THNE_002 F1911180 G G
THNE THNE_002 F0814570 G G
THNE THNE_002 F2211010 G G
THNE THNE_002 F0109220 A A
THNE THNE_002 F0012420 G G
THNE THNE_002 F2504200 A A
THNE THNE_002 UN G G
THNE THNE_002 F0919940 A A
THNE THNE_002 F1308510 A A
THNE THNE_002 F0605070 A A
THNE THNE_002 UN G G
THNE THNE_002 F1002040 A A
THNE THNE_002 F1102150 C C
THNE THNE_002 F0226990 A A
THNE THNE_002 F1116240 G G
THNE THNE_002 F1908190 A A
THNE THNE_002 F2805030 C C
THNE THNE_002 F0820770 A A
THNE THNE_002 F2210770 A A
THNE THNE_002 F1808420 A A
THNE THNE_002 F2201450 C C
THNE THNE_002 F0012100 A A
THNE THNE_002 F1908720 A A
THNE THNE_002 F1312000 A G
THNE THNE_002 F1808560 A A
THNE THNE_002 F2102240 A A
THNE THNE_002 F2208740 A A
THNE THNE_002 F2207700 C C
THNE THNE_002 F2905820 G G
THNE THNE_002 F1121490 A A
THNE THNE_002 F2212810 G G
THNE THNE_002 F0116000 G G
THNE THNE_002 F0509770 C C
THNE THNE_002 F1120900 A A
THNE THNE_002 F1710460 A G
THNE THNE_002 F1901240 G G
THNE THNE_002 F1120380 A A
THNE THNE_002 F2906850 A A
THNE THNE_002 F1812930 A A
THNE THNE_002 F1808380 G G
THNE THNE_002 F1403630 C C
THNE THNE_002 F1314890 A C
THNE THNE_002 F2507290 A G
THNE THNE_002 F0129800 A A
THNE THNE_002 F0918770 G G
THNE THNE_002 F0521310 A A
THNE THNE_002 F2509240 C C
THNE THNE_002 F1913670 C C
THNE THNE_002 F2106870 A A
THNE THNE_002 F1007230 A A
THNE THNE_002 F0510590 A A
THNE THNE_002 F1609120 A A
THNE THNE_002 F1905470 G G
THNE THNE_002 F1905070 A A
THNE THNE_002 F0016160 G G
THNE THNE_002 F0207480 A A
THNE THNE_002 F2211300 A A
THNE THNE_002 F0224440 G G
THNE THNE_002 F0012160 A A
THNE THNE_002 F0913700 A A
THNE THNE_002 F1013670 C C
THNE THNE_002 F1809910 A G
THNE THNE_002 F2500230 A A
THNE THNE_002 F1811050 A A
THNE THNE_002 F2605860 G G
THNE THNE_002 F1614770 G G
THNE THNE_002 F0511480 C C
THNE THNE_002 F2809350 G G
THNE THNE_002 UN G G
THNE THNE_002 F1608160 G G
THNE THNE_002 F0711460 C C
THNE THNE_002 FXX02330 C C
THNE THNE_002 F0416190 A A
THNE THNE_002 F2000850 A A
THNE THNE_002 F1612540 A A
THNE THNE_002 F0623460 G G
THNE THNE_002 F1804360 G G
THNE THNE_002 F0518450 A A
THNE THNE_002 F1104270 G G
THNE THNE_002 F1100360 G G
THNE THNE_002 F1316240 A A
THNE THNE_002 F2202560 A A
THNE THNE_002 F2908140 G G
THNE THNE_002 F2609630 C C
THNE THNE_002 UN A A
THNE THNE_002 F0821850 G G
THNE THNE_002 UN G G
THNE THNE_002 F2909290 G G
THNE THNE_002 F1003440 A A
THNE THNE_002 F1315830 A C
THNE THNE_002 F1504920 G G
THNE THNE_002 F0615020 A A
THNE THNE_002 F1711140 A A
THNE THNE_002 FXX04700 C C
THNE THNE_002 F1510800 A A
THNE THNE_002 F1216430 C C
THNE THNE_002 F0129430 A A
THNE THNE_002 F1107490 A A
THNE THNE_002 F2808400 A G
THNE THNE_002 F0813430 A A
THNE THNE_002 F1713880 A G
THNE THNE_002 F0008340 A G
THNE THNE_002 F0012840 A A
THNE THNE_002 F0508470 C C
THNE THNE_002 F2809060 G G
THNE THNE_002 F0129320 C C
THNE THNE_002 F2113080 G G
THNE THNE_002 F0916900 A A
THNE THNE_002 F0601000 A G
THNE THNE_002 F0712200 C C
THNE THNE_002 F2105210 A A
THNE THNE_002 F1903810 A A
THNE THNE_002 F2002030 A A
THNE THNE_002 F1805430 C C
THNE THNE_002 F2201910 G G
THNE THNE_002 F0321400 G G
THNE THNE_002 UN A A
THNE THNE_002 F1700720 G G
THNE THNE_002 F1311620 A A
THNE THNE_002 F0908330 A A
THNE THNE_002 F1015990 A A
THNE THNE_002 F1111390 G G
THNE THNE_002 F0005240 G G
THNE THNE_002 UN C C
THNE THNE_002 F0601080 A A
THNE THNE_002 F2400190 A A
THNE THNE_002 F1111680 G G
THNE THNE_002 F1202080 A A
THNE THNE_002 F1203830 G G
THNE THNE_002 F1403800 A A
THNE THNE_002 F1511320 A A
THNE THNE_002 F2014180 A A
THNE THNE_002 UN A A
THNE THNE_002 F2506040 A A
THNE THNE_002 F2113500 A A
THNE THNE_002 F1710940 G G
THNE THNE_002 F2211110 G G
THNE THNE_002 F1311690 A A
THNE THNE_002 F2106320 G G
THNE THNE_002 F0129390 C C
THNE THNE_002 F0224250 A A
THNE THNE_002 F2802440 A A
THNE THNE_002 F0625180 C C
THNE THNE_002 F0225850 A A
THNE THNE_002 F2500110 G G
THNE THNE_002 F0918750 G G
THNE THNE_002 F0517270 G G
THNE THNE_002 F0410510 A A
THNE THNE_002 F1410120 A A
THNE THNE_002 F2905880 A A
THNE THNE_002 F0323520 A A
THNE THNE_002 F0519600 A A
THNE THNE_002 F0103760 C C
THNE THNE_002 F2908750 A A
THNE THNE_002 F2210480 G G
THNE THNE_002 F2113660 A A
THNE THNE_002 F1710520 A A
THNE THNE_002 F1208100 A A
THNE THNE_002 F0423860 G G
THNE THNE_002 F0625090 A G
THNE THNE_002 F1505740 A C
THNE THNE_002 F2607390 G G
THNE THNE_002 F2508070 G G
THNE THNE_002 F2101990 C C
THNE THNE_002 F2906290 A A
THNE THNE_002 UN A G
THNE THNE_002 F1807280 C C
THNE THNE_002 F0516850 C C
THNE THNE_002 F0507070 A G
THNE THNE_002 F2900370 A A
THNE THNE_002 F0414680 G G
THNE THNE_002 F2805150 A A
THNE THNE_002 F1802700 G G
THNE THNE_002 F1810360 C C
THNE THNE_002 F1804860 A G
THNE THNE_002 F1508700 G G
THNE THNE_002 F0105750 A A
THNE THNE_002 F1600400 A A
THNE THNE_002 F2300550 A G
THNE THNE_002 F2212900 C C
THNE THNE_002 F2003800 C C
THNE THNE_002 F2209660 C C
THNE THNE_002 F1502380 G G
THNE THNE_002 FXX03850 A A
THNE THNE_002 F2410270 A G
THNE THNE_002 F1114140 G G
THNE THNE_002 F0014150 T T
THNE THNE_002 F1911590 G G
THNE THNE_002 UN A A
THNE THNE_002 F0401620 A A
THNE THNE_002 F2111590 G G
THNE THNE_002 F1018110 A A
THNE THNE_002 F1000250 G G
THNE THNE_002 F1102200 G G
THNE THNE_002 F1712670 A A
THNE THNE_002 F2004790 A A
THNE THNE_002 F1113850 A A
THNE THNE_002 F0124230 G G
THNE THNE_002 F2609860 A A
THNE THNE_002 F1118760 A A
THNE THNE_002 F0519280 A A
THNE THNE_002 F0311070 C C
THNE THNE_002 F0130990 A G
THNE THNE_002 F0703220 G G
THNE THNE_002 F0224050 G G
THNE THNE_002 F1713260 G G
THNE THNE_002 F1209720 C C
THNE THNE_002 F0814680 A G
THNE THNE_002 UN A G
THNE THNE_002 F1100200 A A
THNE THNE_002 F1120440 G G
THNE THNE_002 F1515230 G G
THNE THNE_002 F2609310 A A
THNE THNE_002 F1514940 A A
THNE THNE_002 F2707850 G G
THNE THNE_002 F1902640 C C
THNE THNE_002 F2412010 A G
THNE THNE_002 F0609420 C C
THNE THNE_002 F1107010 C C
THNE THNE_002 F0513030 A A
THNE THNE_002 F2305070 A A
THNE THNE_002 F0316400 A C
THNE THNE_002 FXX04600 C C
THNE THNE_002 FXX06020 C C
THNE THNE_002 F1913770 G G
THNE THNE_002 F0302670 C C
THNE THNE_002 F0412460 T T
THNE THNE_002 F1306680 A A
THNE THNE_002 F1805070 G G
THNE THNE_002 UN G G
THNE THNE_002 F1806760 G G
THNE THNE_002 F1001200 C C
THNE THNE_002 F2610850 C C
THNE THNE_002 F2410360 A A
THNE THNE_002 F1017290 G G
THNE THNE_002 F0506140 G G
THNE THNE_002 F1310880 A A
THNE THNE_002 F0619080 G G
THNE THNE_002 F0121720 A A
THNE THNE_002 F1216330 G G
THNE THNE_002 F0509250 C C
THNE THNE_002 F0227420 G G
THNE THNE_002 F0225250 G G
THNE THNE_002 F2806760 A A
THNE THNE_002 F1013470 C C
THNE THNE_002 F0914040 G G
THNE THNE_002 F0911940 A A
THNE THNE_002 F0511020 A A
THNE THNE_002 F1805450 A A
THNE THNE_002 F1412580 C C
THNE THNE_002 F1810080 G G
THNE THNE_002 F0812210 G G
THNE THNE_002 F2910460 G G
THNE THNE_002 F1504140 A G
THNE THNE_002 F0421680 G G
THNE THNE_002 F1314230 G G
THNE THNE_002 F1007280 G G
THNE THNE_002 UN C C
THNE THNE_002 F0128060 C C
THNE THNE_002 F0701040 A A
THNE THNE_002 F1607390 C C
THNE THNE_002 F0904380 T T
THNE THNE_002 F0420420 C C
THNE THNE_002 F1102980 A G
THNE THNE_002 F0620220 C C
THNE THNE_002 F2909040 C C
THNE THNE_002 F2502450 A G
THNE THNE_002 F1107250 C C
THNE THNE_002 F0318860 C C
THNE THNE_002 F0309300 A T
THNE THNE_002 F1510510 A A
THNE THNE_002 F2506070 C C
THNE THNE_002 F0423690 G G
THNE THNE_002 F2603940 C C
THNE THNE_002 UN A A
THNE THNE_002 F2502480 A A
THNE THNE_002 F0120160 A A
THNE THNE_002 F2508770 C C
THNE THNE_002 F0805300 G G
THNE THNE_002 F2000060 A A
THNE THNE_002 F0700680 C C
THNE THNE_002 F2706940 A A
THNE THNE_002 F0707810 A A
THNE THNE_002 F0625120 A G
THNE THNE_002 F2508590 A A
THNE THNE_002 F0225050 G G
THNE THNE_002 F1404210 G G
THNE THNE_002 F1516270 C C
THNE THNE_002 F0603350 G G
THNE THNE_002 F0129730 A G
THNE THNE_002 F0817090 G G
THNE THNE_002 F0609800 A A
THNE THNE_002 UN A A
THNE THNE_002 F2109840 A G
THNE THNE_002 FXX02700 C C
THNE THNE_002 F1118630 A A
THNE THNE_002 F2800110 G G
THNE THNE_002 F0005690 G G
THNE THNE_002 F1512780 A A
THNE THNE_002 F2106860 A A
THNE THNE_002 F0123940 C C
THNE THNE_002 UN C C
THNE THNE_002 F1121830 A A
THNE THNE_002 F0012600 A G
THNE THNE_002 F2013060 A A
THNE THNE_002 F1118380 A A
THNE THNE_002 F2506700 G G
THNE THNE_002 F2807700 G G
THNE THNE_002 F1317330 A G
THNE THNE_002 F0305660 A G
THNE THNE_002 UN A A
THNE THNE_002 F0302610 G G
THNE THNE_002 F0215120 A C
THNE THNE_002 F2210640 G G
THNE THNE_002 F1316980 G G
THNE THNE_002 F0425110 C C
THNE THNE_002 F0916390 A A
THNE THNE_002 F2608040 C C
THNE THNE_002 F2202580 G G
THNE THNE_002 F2705370 A A
THNE THNE_002 F2501540 A A
THNE THNE_002 FXX02050 A A
THNE THNE_002 F0114660 A A
THNE THNE_002 F1909190 C C
THNE THNE_002 F2212980 G G
THNE THNE_002 F1204690 A A
THNE THNE_002 F2303500 A A
THNE THNE_002 F1308480 C C
THNE THNE_002 F1311480 A A
THNE THNE_002 F1516240 G G
THNE THNE_002 F0709390 C C
THNE THNE_002 F0302900 A A
THNE THNE_002 F0324270 C C
THNE THNE_002 F1206150 C C
THNE THNE_002 F2801750 A A
THNE THNE_002 F2610320 G G
THNE THNE_002 F2500160 G G
THNE THNE_002 F0310890 A A
THNE THNE_002 F0708050 G G
THNE THNE_002 FXX04350 C C
THNE THNE_002 F1312790 G G
THNE THNE_002 F1415120 G G
THNE THNE_002 F2606960 A A
THNE THNE_002 F1214320 G G
THNE THNE_002 F1801580 G G
THNE THNE_002 F0901500 C C
THNE THNE_002 F1910620 G G
THNE THNE_002 F2111660 G G
THNE THNE_002 F1807720 G G
THNE THNE_002 F0807400 A A
THNE THNE_002 F1504640 A G
THNE THNE_002 F2308640 G G
THNE THNE_002 F1304110 G G
THNE THNE_002 F2905990 G G
THNE THNE_002 F1510960 G G
THNE THNE_002 F0815890 A C
THNE THNE_002 F1113500 G G
THNE THNE_002 F0504660 C C
THNE THNE_002 F0213680 G G
THNE THNE_002 F0914540 A G
THNE THNE_002 F0704500 A G
THNE THNE_002 F0122920 G G
THNE THNE_002 F1610190 G G
THNE THNE_002 F0215400 A G
THNE THNE_002 F2801960 G G
THNE THNE_002 F1101450 G G
THNE THNE_002 F0215060 G G
THNE THNE_002 UN A A
THNE THNE_002 F0822360 A A
THNE THNE_002 F0410490 A G
THNE THNE_002 F0706410 G G
THNE THNE_002 F1204630 G G
THNE THNE_002 F0133010 A A
THNE THNE_002 F1120060 G G
THNE THNE_002 F1801550 G G
THNE THNE_002 F0703440 C C
THNE THNE_002 F0203510 A G
THNE THNE_002 F2700210 G G
THNE THNE_002 F0506420 G G
THNE THNE_002 F0107540 A G
THNE THNE_002 F0223570 G G
THNE THNE_002 F1015900 A C
THNE THNE_002 F0016360 A A
THNE THNE_002 F1912670 G G
THNE THNE_002 F2707620 A A
THNE THNE_002 F2806340 G G
THNE THNE_002 F0917790 G G
THNE THNE_002 F1908440 G G
THNE THNE_002 F2305390 A A
THNE THNE_002 F0514650 A A
THNE THNE_002 F0222310 G G
THNE THNE_002 F0322360 G G
THNE THNE_002 F0505450 G G
THNE THNE_002 F0708120 C C
THNE THNE_002 F0126240 A G
THNE THNE_002 F0718080 C C
THNE THNE_002 F0425240 G G
THNE THNE_002 F0406640 G G
THNE THNE_002 F1209330 G G
THNE THNE_002 F0624210 A A
THNE THNE_002 F1118860 G G
THNE THNE_002 F2907080 C C
THNE THNE_002 F0609940 A A
THNE THNE_002 F0517340 A A
THNE THNE_002 F2401100 G G
THNE THNE_002 F0814220 A A
THNE THNE_002 F2211750 G G
THNE THNE_002 F0016200 G G
THNE THNE_002 F2906470 G G
THNE THNE_002 F1804160 C G
THNE THNE_002 F2106890 A G
THNE THNE_002 F2005590 A G
THNE THNE_002 F2609460 A A
THNE THNE_002 F0804310 A A
THNE THNE_002 F1120110 A A
THNE THNE_002 F0624620 C C
THNE THNE_002 F1414790 G G
THNE THNE_002 F1502900 G G
THNE THNE_002 F0715420 G G
THNE THNE_002 F1810520 C C
THNE THNE_002 F1121950 G G
THNE THNE_002 F0016190 C C
THNE THNE_002 F2102500 G G
THNE THNE_002 FXX03830 A A
THNE THNE_002 F1214820 G G
THNE THNE_002 F0419370 A G
THNE THNE_002 F2609760 A A
THNE THNE_002 F1301940 A A
THNE THNE_002 F1912630 A A
THNE THNE_002 F2602170 A A
THNE THNE_002 F2908560 A G
THNE THNE_002 F2412700 A A
THNE THNE_002 F0413040 A A
THNE THNE_002 F2408720 A A
THNE THNE_002 F1910360 G G
THNE THNE_002 F0124880 G G
THNE THNE_002 F1012160 A C
THNE THNE_002 F0803740 A A
THNE THNE_002 UN A A
THNE THNE_002 F0814750 A G
THNE THNE_002 F2908480 A A
THNE THNE_002 F1111710 A A
THNE THNE_002 F0812520 G G
THNE THNE_002 FXX04450 C C
THNE THNE_002 F0516410 G G
THNE THNE_002 F2509810 A G
THNE THNE_002 F1012180 A A
THNE THNE_002 F0309890 G G
THNE THNE_002 F0708060 A A
THNE THNE_002 F2409460 T T
THNE THNE_002 F0700260 A A
THNE THNE_002 F2308060 A A
THNE THNE_002 F2405720 A A
THNE THNE_002 F0710760 A A
THNE THNE_002 F0421480 A A
THNE THNE_002 F2903950 G G
THNE THNE_002 F1214670 A G
THNE THNE_002 F1000860 G G
THNE THNE_002 F1502410 G G
THNE THNE_002 F0510610 G G
THNE THNE_002 FXX01110 A A
THNE THNE_002 F2403650 C G
THNE THNE_002 F2905030 A A
THNE THNE_002 F0812670 A A
THNE THNE_002 F0918520 G G
THNE THNE_002 F0506250 G G
THNE THNE_002 F1709740 G G
THNE THNE_002 F2106930 C C
THNE THNE_002 F1415330 G G
THNE THNE_002 F0710390 A A
THNE THNE_002 F1515480 G G
THNE THNE_002 F1014220 G G
THNE THNE_002 F1109340 G G
THNE THNE_002 F0510360 G G
THNE THNE_002 F1604380 A A
THNE THNE_002 F0912390 G G
THNE THNE_002 F2207230 C C
THNE THNE_002 F0506570 A A
THNE THNE_002 UN A A
THNE THNE_002 F0709720 A G
THNE THNE_002 F2103970 A A
THNE THNE_002 F1611660 A G
THNE THNE_002 F1514970 G G
THNE THNE_002 F0610770 A A
THNE THNE_002 F1121350 G G
THNE THNE_002 UN G G
THNE THNE_002 F1911680 G G
THNE THNE_002 FXX07320 G G
THNE THNE_002 FXX03420 A A
THNE THNE_002 F2401790 C C
THNE THNE_002 F1003160 G G
THNE THNE_002 F2707720 G G
THNE THNE_002 F1504770 G G
THNE THNE_002 F1805380 G G
THNE THNE_002 F0219760 G G
THNE THNE_002 F1402410 G G
THNE THNE_002 F0504950 G G
THNE THNE_002 F0715920 A A
THNE THNE_002 F1503450 G G
THNE THNE_002 F2201570 A A
THNE THNE_002 F1908180 C C
THNE THNE_002 F0721910 G G
THNE THNE_002 F0222720 A A
THNE THNE_002 F0622490 A A
THNE THNE_002 F0325390 G G
THNE THNE_002 UN C C
THNE THNE_002 F1311280 G G
THNE THNE_002 F0605640 A G
THNE THNE_002 F0619480 G G
THNE THNE_002 F2100530 A A
THNE THNE_002 F2207920 G G
THNE THNE_002 F0506890 G G
THNE THNE_002 F1109420 G G
THNE THNE_002 F2201550 G G
THNE THNE_002 F2307920 A G
THNE THNE_002 F0512490 G G
THNE THNE_002 F1100870 A G
THNE THNE_002 F1116350 A C
THNE THNE_002 F0623440 G G
THNE THNE_002 F2306270 C C
THNE THNE_002 F2709640 G G
THNE THNE_002 F2000070 G G
THNE THNE_002 UN A A
THNE THNE_002 UN A A
THNE THNE_002 F0420740 A A
THNE THNE_002 F0132240 A A
THNE THNE_002 F0909820 C C
THNE THNE_002 F0201290 G G
THNE THNE_002 F0706010 C G
THNE THNE_002 F2409440 A A
THNE THNE_002 F2802920 A G
THNE THNE_002 F1806910 C C
THNE THNE_002 F0408310 C C
THNE THNE_002 F0108700 A A
THNE THNE_002 F0716900 G G
THNE THNE_002 F0131150 G G
THNE THNE_002 F0910090 A A
THNE THNE_002 F2003040 A A
THNE THNE_002 F0421070 G G
THNE THNE_002 F2112590 G G
THNE THNE_002 F0318290 G G
THNE THNE_002 F0616030 G G
THNE THNE_002 UN G G
THNE THNE_002 F1709480 G G
THNE THNE_002 F1307590 C C
THNE THNE_002 F0402460 A A
THNE THNE_002 F0128070 C C
THNE THNE_002 F0512650 G G
THNE THNE_002 F0814850 A A
THNE THNE_002 F2305150 G G
THNE THNE_002 F1708570 A A
THNE THNE_002 F2607480 A C
THNE THNE_002 F0808530 G G
THNE THNE_002 F1708530 A A
THNE THNE_002 F1114490 C C
THNE THNE_002 F0226910 A G
THNE THNE_002 F1005730 A A
THNE THNE_002 F1310710 G G
THNE THNE_002 F2208490 A A
THNE THNE_002 F0401370 A A
THNE THNE_002 F0714430 A A
THNE THNE_002 F0012930 C C
THNE THNE_002 F0809010 G G
THNE THNE_002 F2005730 G G
THNE THNE_002 F1013210 A G
THNE THNE_002 F0215490 A A
THNE THNE_002 F1404670 G G
THNE THNE_002 FXX00200 G G
THNE THNE_002 F0815390 C C
THNE THNE_002 F2603020 G G
THNE THNE_002 F2506340 G G
THNE THNE_002 F2212820 A A
THNE THNE_002 F1611140 A A
THNE THNE_002 F1504990 A C
THNE THNE_002 F0606080 G G
THNE THNE_002 F1114150 G G
THNE THNE_002 F2505440 G G
THNE THNE_002 F0118620 T T
THNE THNE_002 F0414140 C C
THNE THNE_002 F0409020 A A
THNE THNE_002 F1406490 A A
THNE THNE_002 UN C C
THNE THNE_002 F0324350 A A
THNE THNE_002 F1507260 G G
THNE THNE_002 F1121570 G G
THNE THNE_002 F0102370 A A
THNE THNE_002 F2502020 G G
THNE THNE_002 F1106550 G G
THNE THNE_002 F1615840 G G
THNE THNE_002 F2907900 C C
THNE THNE_002 F1308280 A G
THNE THNE_002 F2200380 G G
THNE THNE_002 F2607860 G G
THNE THNE_002 F1614890 G G
THNE THNE_002 F1204010 A A
THNE THNE_002 F2406520 G G
THNE THNE_002 F0420600 A A
THNE THNE_002 FXX04040 G G
THNE THNE_002 F1308360 A A
THNE THNE_002 F1121020 G G
THNE THNE_002 UN A A
THNE THNE_002 F1204580 A A
THNE THNE_002 F0130530 G G
THNE THNE_002 F1400570 C C
THNE THNE_002 F0302950 A G
THNE THNE_002 F0716910 G G
THNE THNE_002 F1308250 G G
THNE THNE_002 F0612150 G G
THNE THNE_002 F1403740 A A
THNE THNE_002 F2402650 C C
THNE THNE_002 F0416050 G G
THNE THNE_002 F2403040 G G
THNE THNE_002 F0301730 G G
THNE THNE_002 F1117780 A A
THNE THNE_002 F0010150 G G
THNE THNE_002 F1604300 A C
THNE THNE_002 F2000140 A G
THNE THNE_002 F1804880 A A
THNE THNE_002 F1515090 A G
THNE THNE_002 F0318000 G G
THNE THNE_002 F2610120 G G
THNE THNE_002 F0130120 A A
THNE THNE_002 F0803370 G G
THNE THNE_002 F1600860 C C
THNE THNE_002 F1317860 A G
THNE THNE_002 F1407940 A C
THNE THNE_002 F1302900 G G
THNE THNE_002 F0011100 A G
THNE THNE_002 F0612170 A A
THNE THNE_002 F1610550 A A
THNE THNE_002 F0303580 G G
THNE THNE_002 F0302660 G G
THNE THNE_002 F2003890 A A
THNE THNE_002 F0415780 G G
THNE THNE_002 F1608510 G G
THNE THNE_002 F2411090 G G
THNE THNE_002 F0206870 G G
THNE THNE_002 F0614960 A A
THNE THNE_002 F1308050 A G
THNE THNE_002 F1507950 G G
THNE THNE_002 F1103520 G G
THNE THNE_002 F0116320 C C
THNE THNE_002 F2111290 A G
THNE THNE_002 UN C C
THNE THNE_002 F2204970 A A
THNE THNE_002 F2508430 G G
THNE THNE_002 F1114960 G G
THNE THNE_002 F1311530 G G
THNE THNE_002 F2111770 G G
THNE THNE_002 F0130410 A G
THNE THNE_002 F1508960 G G
THNE THNE_002 F1314790 G G
THNE THNE_002 F1109290 G G
THNE THNE_002 F2300210 C C
THNE THNE_002 F0521630 C C
THNE THNE_002 F2309100 A A
THNE THNE_002 F2104010 A A
THNE THNE_002 F1112470 A G
THNE THNE_002 F2700080 G G
THNE THNE_002 F2507730 C C
THNE THNE_002 UN A G
THNE THNE_002 F1214570 A A
THNE THNE_002 F0011820 C C
THNE THNE_002 F2410580 G G
THNE THNE_002 F2003510 G G
THNE THNE_002 F0011830 A A
THNE THNE_002 F1906190 G G
THNE THNE_002 F1313330 A A
THNE THNE_002 F1604260 A G
THNE THNE_002 F2703420 A G
THNE THNE_002 F1301680 A A
THNE THNE_002 F0710800 C C
THNE THNE_002 F0318830 G G
THNE THNE_002 F0700760 A A
THNE THNE_002 F0623800 A A
THNE THNE_002 F1503470 A A
THNE THNE_002 F2409640 A C
THNE THNE_002 F2007370 A G
THNE THNE_002 F0016290 A A
THNE THNE_002 F2409830 A G
THNE THNE_002 F2906500 G G
THNE THNE_002 F0519990 G G
THNE THNE_002 F0712840 A A
THNE THNE_002 F1911430 G G
THNE THNE_002 F1204060 A A
THNE THNE_002 F0920220 G G
THNE THNE_002 F1007350 G G
THNE THNE_002 F2700530 G G
THNE THNE_002 F2105240 G G
THNE THNE_002 F1502840 C C
THNE THNE_002 F0823170 A G
THNE THNE_002 F0323550 A A
THNE THNE_002 F1112740 C C
THNE THNE_002 F0716080 G G
THNE THNE_002 F1810450 A A
THNE THNE_002 F2610060 C C
THNE THNE_002 F2509300 C C
THNE THNE_002 UN A A
THNE THNE_002 F1912010 G G
THNE THNE_002 UN C C
THNE THNE_002 F2008010 G G
THNE THNE_002 FXX02930 G G
THNE THNE_002 F2201730 G G
THNE THNE_002 F0130450 A A
THNE THNE_002 F2708030 G G
THNE THNE_002 F2114070 A C
THNE THNE_002 F1613560 G G
THNE THNE_002 F1121750 A A
THNE THNE_002 F1611970 G G
THNE THNE_002 F1609580 G G
THNE THNE_002 F0009720 A C
THNE THNE_002 F1505470 G G
THNE THNE_002 F1101370 A A
THNE THNE_002 F1801400 G G
THNE THNE_002 F2503570 A G
THNE THNE_002 F1714480 G G
THNE THNE_002 F0129650 G G
THNE THNE_002 F1017490 G G
THNE THNE_002 F1603870 G G
THNE THNE_002 F1607800 A G
THNE THNE_002 F1510620 A A
THNE THNE_002 F1303490 G G
THNE THNE_002 F1301580 C C
THNE THNE_002 F1107380 G G
THNE THNE_002 F2900400 A A
THNE THNE_002 F1709000 G G
THNE THNE_002 F0312800 G G
THNE THNE_002 F0321300 A A
THNE THNE_002 F1906580 G G
THNE THNE_002 F1302920 G G
THNE THNE_002 F2302640 A A
THNE THNE_002 F1608720 A A
THNE THNE_002 F1000950 G G
THNE THNE_002 F0902830 G G
THNE THNE_002 F0817760 G G
THNE THNE_002 F2803450 A G
THNE THNE_002 F0603420 A A
THNE THNE_002 F0302930 A C
THNE THNE_002 F2702860 G G
THNE THNE_002 F0002340 A G
THNE THNE_002 F0204340 G G
THNE THNE_002 F1811360 A G
THNE THNE_002 F1602210 A G
THNE THNE_002 F2606820 C C
THNE THNE_002 F1003540 C C
THNE THNE_002 F0115910 A A
THNE THNE_002 F1512840 G G
THNE THNE_002 F2803320 A A
THNE THNE_002 F2006810 G G
THNE THNE_002 F1709910 A A
THNE THNE_002 F0710310 C C
THNE THNE_002 F0128790 G G
THNE THNE_002 F0708040 A A
THNE THNE_002 F1311330 A A
THNE THNE_002 F0011690 G G
THNE THNE_002 F2111300 A G
THNE THNE_002 F2703350 A C
THNE THNE_002 F0408880 G G
THNE THNE_002 F1811520 C C
THNE THNE_002 F0117850 C C
THNE THNE_002 F0301180 A A
THNE THNE_002 F1110630 G G
THNE THNE_002 F0703400 C C
THNE THNE_002 F0127920 C C
THNE THNE_002 F0704820 A A
THNE THNE_002 F1712510 A G
THNE THNE_002 F2310210 C C
THNE THNE_002 F2015570 G G
THNE THNE_002 F0904470 G G
THNE THNE_002 F1508610 C G
THNE THNE_002 F2801100 G G
THNE THNE_002 F0521510 G G
THNE THNE_002 F1122450 A G
THNE THNE_002 F0903160 C C
THNE THNE_002 F2113260 A G
THNE THNE_002 F2601700 G G
THNE THNE_002 F0519800 A A
THNE THNE_002 F0614120 G G
THNE THNE_002 F0323040 A A
THNE THNE_002 F1809710 A A
THNE THNE_002 F0814430 G G
THNE THNE_002 F0908120 G G
THNE THNE_002 F2410140 A G
THNE THNE_002 F0206620 G G
THNE THNE_002 F1216210 G G
THNE THNE_002 F2100350 A A
THNE THNE_002 F0708940 G G
THNE THNE_002 F0510580 A A
THNE THNE_002 F1601100 G G
THNE THNE_002 F1803140 A A
THNE THNE_002 F0213340 A G
THNE THNE_002 F0310660 A G
THNE THNE_002 F0123890 A A
THNE THNE_002 F0220050 A C
THNE THNE_002 F1004610 G G
THNE THNE_002 F1207000 G G
THNE THNE_002 F1712420 A A
THNE THNE_002 FXX06980 A A
THNE THNE_002 F2500690 C C
THNE THNE_002 F1808550 G G
THNE THNE_002 F1121940 G G
THNE THNE_002 F0413860 G G
THNE THNE_002 F2402320 G G
THNE THNE_002 F0718320 G G
THNE THNE_002 F1911900 G G
THNE THNE_002 UN A A
THNE THNE_002 F1804680 G G
THNE THNE_002 F2707150 C C
THNE THNE_002 F2310660 G G
THNE THNE_002 F0621490 G G
THNE THNE_002 F2112190 G G
THNE THNE_002 F0803390 A A
THNE THNE_002 F1017480 T T
THNE THNE_002 F2004310 A A
THNE THNE_002 F1415720 G G
THNE THNE_002 F0707870 G G
THNE THNE_002 F1112680 G G
THNE THNE_002 F2700260 G G
THNE THNE_002 F1600980 A A
THNE THNE_002 F0321080 C C
THNE THNE_002 F0313830 A A
THNE THNE_002 F2106020 G G
THNE THNE_002 F1120810 G G
THNE THNE_002 F0221930 G G
THNE THNE_002 F0502720 G G
THNE THNE_002 F1116940 C C
THNE THNE_002 FXX03020 G G
THNE THNE_002 F2901400 G G
THNE THNE_002 F0406430 G G
THNE THNE_002 F2609810 A A
THNE THNE_002 F2609010 G G
THNE THNE_002 F1204900 C C
THNE THNE_002 F1812680 A C
THNE THNE_002 F2508050 G G
THNE THNE_002 F2410510 A G
THNE THNE_002 F1710490 A A
THNE THNE_002 UN A A
THNE THNE_002 F2606840 G G
THNE THNE_002 F2306100 G G
THNE THNE_002 F1805160 C C
THNE THNE_002 F0404650 A A
THNE THNE_002 F1608180 A A
THNE THNE_002 F0306660 A A
THNE THNE_002 F2701110 G G
THNE THNE_002 F0115380 A A
THNE THNE_002 F1020870 G G
THNE THNE_002 F2007440 C C
THNE THNE_002 F2212470 A A
THNE THNE_002 F0410290 A A
THNE THNE_002 F0520690 G G
THNE THNE_002 F1107680 G G
THNE THNE_002 F2104710 G G
THNE THNE_002 F1413070 C C
THNE THNE_002 F2909610 A A
THNE THNE_002 F2301550 G G
THNE THNE_002 F0115650 C C
THNE THNE_002 F1714790 A A
THNE THNE_002 F0313200 G G
THNE THNE_002 F0421030 A A
THNE THNE_002 F0119410 G G
THNE THNE_002 F1107610 G G
THNE THNE_002 F0113700 A G
THNE THNE_002 F1307280 G G
THNE THNE_002 F2208250 C C
THNE THNE_002 F2602770 A A
THNE THNE_002 F0801850 C G
THNE THNE_002 F0906390 A G
THNE THNE_002 UN A G
THNE THNE_002 F1308210 G G
THNE THNE_002 F2001680 G G
THNE THNE_002 F2803400 C C
THNE THNE_002 F2203370 A A
THNE THNE_002 F1206340 A A
THNE THNE_002 F0010000 G G
THNE THNE_002 F0016610 G G
THNE THNE_002 F2412620 A G
THNE THNE_002 F1007090 G G
THNE THNE_002 F0422570 C C
THNE THNE_002 F1505840 G G
THNE THNE_002 F1700590 A A
THNE THNE_002 F0205380 G G
THNE THNE_002 F1200360 A G
THNE THNE_002 F1504300 A A
THNE THNE_002 F0409470 G G
THNE THNE_002 F2906810 A A
THNE THNE_002 F0103820 G G
THNE THNE_002 F1702590 A G
THNE THNE_002 F1405680 G G
THNE THNE_002 F2204660 C G
THNE THNE_002 F1806580 A G
THNE THNE_002 F1710840 G G
THNE THNE_002 F1904660 G G
THNE THNE_002 F1304430 G G
THNE THNE_002 F1609160 G G
THNE THNE_002 F0304300 A A
THNE THNE_002 F2408710 G G
THNE THNE_002 F0918430 A A
THNE THNE_002 F2310170 A G
THNE THNE_002 F1115150 A A
THNE THNE_002 F0502430 G G
THNE THNE_002 F2500200 G G
THNE THNE_002 F1308380 G G
THNE THNE_002 F1808700 C C
THNE THNE_002 F2406610 G G
THNE THNE_002 F1504940 A A
THNE THNE_002 F1118240 A A
THNE THNE_002 F0132740 G G
THNE THNE_002 F0823310 G G
THNE THNE_002 F2402940 G G
THNE THNE_002 F2804300 G G
THNE THNE_002 F1206220 G G
THNE THNE_002 F1615530 G G
THNE THNE_002 F0507660 G G
THNE THNE_002 F0914530 A A
THNE THNE_002 F0223200 A A
THNE THNE_002 F0106030 A G
THNE THNE_002 F1703220 C C
THNE THNE_002 F1602130 A G
THNE THNE_002 F0519410 A G
THNE THNE_002 F0700440 G G
THNE THNE_002 F0700710 A T
THNE THNE_002 F2700510 A G
THNE THNE_002 F1216440 G G
THNE THNE_002 F1119480 A A
THNE THNE_002 F1515180 A A
THNE THNE_002 F1903600 C C
THNE THNE_002 F0010620 A A
THNE THNE_002 F1414850 A G
THNE THNE_002 F2211560 G G
THNE THNE_002 F0112840 A G
THNE THNE_002 F2909150 A A
THNE THNE_002 F1905610 G G
THNE THNE_002 F2201600 G G
THNE THNE_002 UN G G
THNE THNE_002 F2800520 G G
THNE THNE_002 F0813190 A C
THNE THNE_002 F0504200 A A
THNE THNE_002 F1715330 G G
THNE THNE_002 F0119790 A A
THNE THNE_002 F1400420 G G
THNE THNE_002 F1513270 G G
THNE THNE_002 F1016510 A G
THNE THNE_002 F2015000 G G
THNE THNE_002 F1602320 A A
THNE THNE_002 F2401200 G G
THNE THNE_002 F2404270 G G
THNE THNE_002 F2403280 T T
THNE THNE_002 F1121630 A A
THNE THNE_002 F2005580 A C
THNE THNE_002 F1206800 A A
THNE THNE_002 F1116950 G G
THNE THNE_002 F1119070 A A
THNE THNE_002 F0424790 A G
THNE THNE_002 F1316990 A A
THNE THNE_002 F2105450 G G
THNE THNE_002 F2805090 A A
THNE THNE_002 F1804220 A G
THNE THNE_002 F1502670 G G
THNE THNE_002 F0506460 G G
THNE THNE_002 UN G G
THNE THNE_002 F2700160 A A
THNE THNE_002 UN G G
THNE THNE_002 F1507970 A A
THNE THNE_002 F1314880 G G
THNE THNE_002 F0819710 A A
THNE THNE_002 F2400780 G G
THNE THNE_002 F1208020 A A
THNE THNE_002 F1802270 G G
THNE THNE_002 F2606430 C C
THNE THNE_002 F1310690 A A
THNE THNE_002 F1107690 G G
THNE THNE_002 F1306900 G G
THNE THNE_002 F0703390 A G
THNE THNE_002 F1310160 G G
THNE THNE_002 F0703420 A A
THNE THNE_002 UN G G
THNE THNE_002 F0800490 G G
THNE THNE_002 F2015610 A A
THNE THNE_002 F1811700 C C
THNE THNE_002 F1703450 G G
THNE THNE_002 F2708050 G G
THNE THNE_002 F2910440 G G
THNE THNE_002 F1412830 G G
THNE THNE_002 F0520670 G G
THNE THNE_002 F0010350 C C
THNE THNE_002 F2905430 A G
THNE THNE_002 F0128820 G G
THNE THNE_002 F1806810 G G
THNE THNE_002 F0010380 A A
THNE THNE_002 F1802620 A A
THNE THNE_002 F1213910 A A
THNE THNE_002 F0703770 A A
THNE THNE_002 F0808190 A A
THNE THNE_002 F2302280 A G
THNE THNE_002 F0316310 C C
THNE THNE_002 FXX04960 A A
THNE THNE_002 F0227560 G G
THNE THNE_002 F2200330 A G
THNE THNE_002 F1307120 G G
THNE THNE_002 F1203330 A G
THNE THNE_002 F1309670 A A
THNE THNE_002 F0425310 G G
THNE THNE_002 F0710260 A A
THNE THNE_002 F0010550 C C
THNE THNE_002 F2802480 G G
THNE THNE_002 F1704770 A A
THNE THNE_002 F1311430 A G
THNE THNE_002 F1304970 G G
THNE THNE_002 F1307790 A A
THNE THNE_002 F2610380 A A
THNE THNE_002 F1010860 G G
THNE THNE_002 F0701020 G G
THNE THNE_002 F0908970 A A
THNE THNE_002 UN G G
THNE THNE_002 F1812570 A G
THNE THNE_002 F0202390 G G
THNE THNE_002 F2006260 G G
THNE THNE_002 F1210580 G G
THNE THNE_002 F0206220 C C
THNE THNE_002 FXX00810 G G
THNE THNE_002 F2704610 G G
THNE THNE_002 F0521450 G G
THNE THNE_002 F0110330 G G
THNE THNE_002 F1903910 A G
THNE THNE_002 F0102250 A A
THNE THNE_002 F0400650 G G
THNE THNE_002 F1016020 G G
THNE THNE_002 F0127040 A G
THNE THNE_002 F0521280 G G
THNE THNE_002 F1016540 G G
THNE THNE_002 F1802530 A A
THNE THNE_002 F0306120 A A
THNE THNE_002 F0406040 A A
THNE THNE_002 F2706890 A A
THNE THNE_002 F0310060 G G
THNE THNE_002 F2410080 G G
THNE THNE_002 F0221180 G G
THNE THNE_002 F2210550 A A
THNE THNE_002 F0322310 G G
THNE THNE_002 F2302920 C C
THNE THNE_002 F0519710 G G
THNE THNE_002 F0901900 A A
THNE THNE_002 F0217890 G G
THNE THNE_002 F0712960 A A
THNE THNE_002 F1110120 A A
THNE THNE_002 F0615510 A G
THNE THNE_002 F1201340 A G
THNE THNE_002 F1905770 G G
THNE THNE_002 F2400980 C C
THNE THNE_002 F0919910 A G
THNE THNE_002 UN A A
THNE THNE_002 F0713030 A G
THNE THNE_002 F0902850 G G
THNE THNE_002 F0709360 A A
THNE THNE_002 F0902560 A G
THNE THNE_002 F0904170 A A
THNE THNE_002 F0322000 A A
THNE THNE_002 F1216640 G G
THNE THNE_002 F0131270 C C
THNE THNE_002 F1908290 G G
THNE THNE_002 F0714690 A G
THNE THNE_002 F0814280 A A
THNE THNE_002 F1105230 C C
THNE THNE_002 F2001870 A A
THNE THNE_002 F1504680 G G
THNE THNE_002 F0210160 A A
THNE THNE_002 F2402790 G G
THNE THNE_002 UN A A
THNE THNE_002 F0226100 G G
THNE THNE_002 F0713290 A G
THNE THNE_002 F0510400 G G
THNE THNE_002 F2506460 A A
THNE THNE_002 F0709480 C C
THNE THNE_002 F0315120 G G
THNE THNE_002 F1708880 G G
THNE THNE_002 F2111870 A G
THNE THNE_002 F1801430 A A
THNE THNE_002 F2403450 G G
THNE THNE_002 F1306640 G G
THNE THNE_002 F0112500 G G
THNE THNE_002 F0205250 A G
THNE THNE_002 F0219140 A A
THNE THNE_002 F2309660 C C
THNE THNE_002 F1704800 G G
THNE THNE_002 F2110380 A A
THNE THNE_002 F0222180 C C
THNE THNE_002 F2306200 A A
THNE THNE_002 F1120780 A A
THNE THNE_002 F0911360 A G
THNE THNE_002 F1602350 A A
THNE THNE_002 F1901030 G G
THNE THNE_002 F2008170 A A
THNE THNE_002 F0205540 G G
THNE THNE_002 F0720430 G G
THNE THNE_002 F0711220 A A
THNE THNE_002 F0518960 A A
THNE THNE_002 F1102100 G G
THNE THNE_002 F2509590 C C
THNE THNE_002 F2609120 A A
THNE THNE_002 F0505220 G G
THNE THNE_002 F0117020 A G
THNE THNE_002 F0000820 A A
THNE THNE_002 F2400650 G G
THNE THNE_002 F1122260 A A
THNE THNE_002 F2211100 A A
THNE THNE_002 F0915430 A G
THNE THNE_002 F0807690 G G
THNE THNE_002 F1809610 G G
THNE THNE_002 UN C C
THNE THNE_002 F0516030 G G
THNE THNE_002 F0518000 A A
THNE THNE_002 UN G G
THNE THNE_002 F2505920 A A
THNE THNE_002 F0312370 A A
THNE THNE_002 F1715490 A A
THNE THNE_002 F1802480 C C
THNE THNE_002 F0126420 A A
THNE THNE_002 F0510280 A A
THNE THNE_002 F1317740 A C
THNE THNE_002 F1119360 G G
THNE THNE_002 F2012800 G G
THNE THNE_002 F2100720 G G
THNE THNE_002 F1608070 G G
THNE THNE_002 F2406230 G G
THNE THNE_002 F0708140 A A
THNE THNE_002 F0701060 G G
THNE THNE_002 F2503780 G G
THNE THNE_002 F0620430 G G
THNE THNE_002 F1009710 G G
THNE THNE_002 F0903330 A A
THNE THNE_002 UN G G
THNE THNE_002 F0132290 A G
THNE THNE_002 F1008400 G G
THNE THNE_002 F0717170 G G
THNE THNE_002 F0913220 G G
THNE THNE_002 UN C C
THNE THNE_002 F1709640 C C
THNE THNE_002 F1120790 G G
THNE THNE_002 F2500490 A A
THNE THNE_002 F2500500 A A
THNE THNE_002 F0808500 A A
THNE THNE_002 F2901300 A A
THNE THNE_002 F1101300 G G
THNE THNE_002 F1103870 A A
THNE THNE_002 F1812090 G G
THNE THNE_002 F2903340 A G
THNE THNE_002 F1312150 A A
THNE THNE_002 F1613750 A A
THNE THNE_002 UN A G
THNE THNE_002 F1013360 A A
THNE THNE_002 F2014620 G G
THNE THNE_002 FXX03870 G G
THNE THNE_002 F2808250 A G
THNE THNE_002 F0224820 G G
THNE THNE_002 F1205460 A A
THNE THNE_002 F1904220 G G
THNE THNE_002 F0816680 G G
THNE THNE_002 F0719050 A A
THNE THNE_002 F0520400 G G
THNE THNE_002 F0116420 A C
THNE THNE_002 F1213730 G G
THNE THNE_002 UN A A
THNE THNE_002 F0421130 A A
THNE THNE_002 F2707470 A A
THNE THNE_002 F2705070 G G
THNE THNE_002 F2113070 G G
THNE THNE_002 F0819140 G G
THNE THNE_002 F1900520 C C
THNE THNE_002 F0709920 C C
THNE THNE_002 F2808170 A G
THNE THNE_002 F2104320 A A
THNE THNE_002 F1312380 A G
THNE THNE_002 F1706170 A A
THNE THNE_002 F1609740 C C
THNE THNE_002 F1313910 G G
THNE THNE_002 F1902990 A A
THNE THNE_002 F0903570 A A
THNE THNE_002 F1903030 C C
THNE THNE_002 F0013360 C C
THNE THNE_002 F2804670 A A
THNE THNE_002 F2906390 C C
THNE THNE_002 F2408900 A A
THNE THNE_002 F2508750 A G
THNE THNE_002 F0111600 G G
THNE THNE_002 UN G G
THNE THNE_002 F2705190 G G
THNE THNE_002 F0415630 G G
THNE THNE_002 F0218400 G G
THNE THNE_002 F0916360 A G
THNE THNE_002 F2306190 A A
THNE THNE_002 F2406540 A A
THNE THNE_002 F0709120 C C
THNE THNE_002 F1107760 A G
THNE THNE_002 F2506530 G G
THNE THNE_002 F1603730 G G
THNE THNE_002 F0605390 A G
THNE THNE_002 F1112830 C C
THNE THNE_002 F1100490 A A
THNE THNE_002 F2112380 C C
THNE THNE_002 F2300660 A A
THNE THNE_002 F0801680 G G
THNE THNE_002 F0907760 G G
THNE THNE_002 F2908200 G G
THNE THNE_002 FXX06440 G G
THNE THNE_002 F1203710 G G
THNE THNE_002 F0500880 A A
THNE THNE_002 F1002880 A G
THNE THNE_002 FXX06030 A A
THNE THNE_002 F1117470 A A
THNE THNE_002 F0316900 A G
THNE THNE_002 F2411760 A G
THNE THNE_002 F0014080 A A
THNE THNE_002 F0220670 G G
THNE THNE_002 F0710900 G G
THNE THNE_002 F0223400 A C
THNE THNE_002 F1505320 G G
THNE THNE_002 F1010250 G G
THNE THNE_002 F1700290 A A
THNE THNE_002 F2609020 C C
THNE THNE_002 F1702930 G G
THNE THNE_002 F0201590 C C
THNE THNE_002 F0503470 A A
THNE THNE_002 F0814060 G G
THNE THNE_002 F1614320 A G
THNE THNE_002 F0417020 G G
THNE THNE_002 F0225060 G G
THNE THNE_002 F1804990 A A
THNE THNE_002 F1811060 G G
THNE THNE_002 F2609500 G G
THNE THNE_002 F1910750 G G
THNE THNE_002 F0115510 A A
THNE THNE_002 F2807770 G G
THNE THNE_002 F0704460 G G
THNE THNE_002 F1512800 C C
THNE THNE_002 F0224550 A G
THNE THNE_002 F1304700 A G
THNE THNE_002 FXX01180 C C
THNE THNE_002 F0722140 A A
THNE THNE_002 F0423760 A G
THNE THNE_002 F1311440 A G
THNE THNE_002 UN T T
THNE THNE_002 F1811830 G G
THNE THNE_002 UN C C
THNE THNE_002 F0307090 G G
THNE THNE_002 UN C G
THNE THNE_002 F0506210 G G
THNE THNE_002 F1105260 A A
THNE THNE_002 F1110030 G G
THNE THNE_002 F0517330 C C
THNE THNE_002 F0809630 G G
THNE THNE_002 F2700140 G G
THNE THNE_002 F0515820 G G
THNE THNE_002 F0223600 A A
THNE THNE_002 FXX03010 G G
THNE THNE_002 UN G G
THNE THNE_002 F0511670 A A
THNE THNE_002 F0406460 A A
THNE THNE_002 F0306860 G G
THNE THNE_002 F1812660 C C
THNE THNE_002 F2806210 A G
THNE THNE_002 F2012940 C C
THNE THNE_002 F0400930 A A
THNE THNE_002 F2203310 A A
THNE THNE_002 F1908480 C C
THNE THNE_002 F0212440 A A
THNE THNE_002 F2900650 A C
THNE THNE_002 F1305300 A C
THNE THNE_002 F2203640 A G
THNE THNE_002 F0218240 A A
THNE THNE_002 F0624270 G G
THNE THNE_002 F2102930 A A
THNE THNE_002 F1206050 A A
THNE THNE_002 UN C C
THNE THNE_002 F1604710 G G
THNE THNE_002 F0210230 C C
THNE THNE_002 F0713700 A A
THNE THNE_002 F0014160 A A
THNE THNE_002 F2505590 A G
THNE THNE_002 F0322980 G G
THNE THNE_002 F0304900 A G
THNE THNE_002 F1019270 G G
THNE THNE_002 F2806700 C C
THNE THNE_002 F0014120 C C
THNE THNE_002 F2302850 A G
THNE THNE_002 F0311210 A A
THNE THNE_002 F1708970 G G
THNE THNE_002 F0215930 A G
THNE THNE_002 F0316130 A A
THNE THNE_002 F0116430 G G
THNE THNE_002 F0424970 A A
THNE THNE_002 F2205940 G G
THNE THNE_002 FXX05890 A A
THNE THNE_002 F1213830 A A
THNE THNE_002 F1514820 G G
THNE THNE_002 F2101170 G G
THNE THNE_002 F1408380 G G
THNE THNE_002 F1810460 A G
THNE THNE_002 F1206580 C C
THNE THNE_002 F0820860 A A
THNE THNE_002 UN A A
THNE THNE_002 F1010690 A A
THNE THNE_002 F0719690 A G
THNE THNE_002 F0610870 G G
THNE THNE_002 F0215710 G G
THNE THNE_002 F1302170 A G
THNE THNE_002 F1006690 G G
THNE THNE_002 F0504560 A A
THNE THNE_002 F2604730 C C
THNE THNE_002 F2806880 G G
THNE THNE_002 UN A G
THNE THNE_002 F0200960 A G
THNE THNE_002 F2302910 G G
THNE THNE_002 F0424100 G G
THNE THNE_002 F0402920 G G
THNE THNE_002 F0100890 G G
THNE THNE_002 F0519900 G G
THNE THNE_002 F1506070 A A
THNE THNE_002 F1304570 A G
THNE THNE_002 F0013740 A A
THNE THNE_002 F0511710 G G
THNE THNE_002 F2403870 G G
THNE THNE_002 F1904210 A G
THNE THNE_002 F2306560 A G
THNE THNE_002 F0511590 G G
THNE THNE_002 F0901780 A C
THNE THNE_002 F2000940 G G
THNE THNE_002 F2210790 G G
THNE THNE_002 F1003980 C C
THNE THNE_002 F2401370 A A
THNE THNE_002 UN A A
THNE THNE_002 F1507200 G G
THNE THNE_002 F1105690 A A
THNE THNE_002 F0905550 A A
THNE THNE_002 F1009280 G G
THNE THNE_002 F0721380 A C
THNE THNE_002 F1812780 G G
THNE THNE_002 F0013670 A C
THNE THNE_002 F1801690 G G
THNE THNE_002 F2405190 A A
THNE THNE_002 F1806540 G G
THNE THNE_002 F2901360 A A
THNE THNE_002 F0918230 G G
THNE THNE_002 F1216390 A A
THNE THNE_002 F2112910 A A
THNE THNE_002 F0127110 A C
THNE THNE_002 F1906800 G G
THNE THNE_002 F0300280 A A
THNE THNE_002 F2907620 A A
THNE THNE_002 F0820560 A A
THNE THNE_002 F0912510 G G
THNE THNE_002 F0402590 A A
THNE THNE_002 F1106400 G G
THNE THNE_002 F2900420 A A
THNE THNE_002 F2902950 C C
THNE THNE_002 F2602240 A A
THNE THNE_002 F2409810 A G
THNE THNE_002 F0300460 A A
THNE THNE_002 F0520520 G G
THNE THNE_002 F2104740 G G
THNE THNE_002 F0113280 G G
THNE THNE_002 F0012450 G G
THNE THNE_002 F1405770 G G
THNE THNE_002 F2805230 A C
THNE THNE_002 UN C C
THNE THNE_002 F1606160 A G
THNE THNE_002 F2307710 G G
THNE THNE_002 F1104210 G G
THNE THNE_002 F0505710 A A
THNE THNE_002 F2210450 G G
THNE THNE_002 F0125060 G G
THNE THNE_002 F1307860 G G
THNE THNE_002 F1207280 C C
THNE THNE_002 F2906840 A G
THNE THNE_002 F1912500 G G
THNE THNE_002 F2503330 A A
THNE THNE_002 F0511180 G G
THNE THNE_002 F2503960 A G
THNE THNE_002 F2602370 A G
THNE THNE_002 F0901910 G G
THNE THNE_002 F0322490 G G
THNE THNE_002 F0423800 G G
THNE THNE_002 F2906580 G G
THNE THNE_002 F2501930 G G
THNE THNE_002 F2907250 G G
THNE THNE_002 F2201750 A T
THNE THNE_002 F2211900 G G
THNE THNE_002 F1116790 G G
THNE THNE_002 F1705200 A A
THNE THNE_002 F1213860 A G
THNE THNE_002 F0310540 G G
THNE THNE_002 F0215410 C C
THNE THNE_002 F1407870 G G
THNE THNE_002 F1302800 G G
THNE THNE_002 F1102270 C C
THNE THNE_002 F1800980 G G
THNE THNE_002 F1018820 G G
THNE THNE_002 UN G G
THNE THNE_002 F2012540 A G
THNE THNE_002 F1809690 A G
THNE THNE_002 F0521270 A A
THNE THNE_002 F2802260 C G
THNE THNE_002 F2806190 A A
THNE THNE_002 UN G G
THNE THNE_002 F1402020 A A
THNE THNE_002 F0609010 G G
THNE THNE_002 UN G G
THNE THNE_002 F2703750 A A
THNE THNE_002 F2505900 G G
THNE THNE_002 F1116990 G G
THNE THNE_002 F1302940 G G
THNE THNE_002 F2203500 A G
THNE THNE_002 F1415890 A A
THNE THNE_002 F0105160 A G
THNE THNE_002 F1008370 G G
THNE THNE_002 F1206810 G G
THNE THNE_002 F2905080 G G
THNE THNE_002 F1404830 C C
THNE THNE_002 F0518950 A A
THNE THNE_002 F1607710 G G
THNE THNE_002 F1612150 A G
THNE THNE_002 F1900380 A A
THNE THNE_002 F2015160 G G
THNE THNE_002 F2502070 G G
THNE THNE_002 F1021170 G G
THNE THNE_002 F1013870 G G
THNE THNE_002 F0320290 G G
THNE THNE_002 F2501120 A G
THNE THNE_002 F2602420 A A
THNE THNE_002 F2502540 G G
THNE THNE_002 F0711750 A A
THNE THNE_002 F0806090 A A
THNE THNE_002 F0123160 A G
THNE THNE_002 F0910490 C C
THNE THNE_002 UN A G
THNE THNE_002 F0602670 G G
THNE THNE_002 F2908740 A A
THNE THNE_002 F0517930 G G
THNE THNE_002 F2101880 A A
THNE THNE_002 F0604120 A A
THNE THNE_002 F1007000 C C
THNE THNE_002 F2012350 G G
THNE THNE_002 F0302520 G G
THNE THNE_002 F2111980 G G
THNE THNE_002 F1308000 G G
THNE THNE_002 F2304960 G G
THNE THNE_002 F2006230 A G
THNE THNE_002 F0425130 A G
THNE THNE_002 F0222870 A A
THNE THNE_002 F0325450 A G
THNE THNE_002 F0504470 G G
THNE THNE_002 F2101160 G G
THNE THNE_002 F0703960 C C
THNE THNE_002 F2210440 G G
THNE THNE_002 F2606990 A A
THNE THNE_002 F0417720 G G
THNE THNE_002 F1516440 G G
THNE THNE_002 F1911610 C C
THNE THNE_002 F0404490 G G
THNE THNE_002 F1308700 G G
THNE THNE_002 UN G G
THNE THNE_002 F2609080 C C
THNE THNE_002 F2903100 C C
THNE THNE_002 F0722540 T T
THNE THNE_002 F0012910 G G
THNE THNE_002 F2609680 G G
THNE THNE_002 F1301670 A G
THNE THNE_002 F2807810 A A
THNE THNE_002 F2701860 A A
THNE THNE_002 F2508680 A A
THNE THNE_002 F1710930 A G
THNE THNE_002 F0405430 C C
THNE THNE_002 F1305410 A A
THNE THNE_002 F0911290 T T
THNE THNE_002 F2500540 G G
THNE THNE_002 F1115750 A A
THNE THNE_002 F0907220 G G
THNE THNE_002 F0703520 A G
THNE THNE_002 F0100220 G G
THNE THNE_002 F0812650 G G
THNE THNE_002 F0811430 G G
THNE THNE_002 F2204670 A G
THNE THNE_002 F1015460 A A
THNE THNE_002 F2508550 G G
THNE THNE_002 F1503440 G G
THNE THNE_002 F0915090 G G
THNE THNE_002 F0507080 A A
THNE THNE_002 F1503750 G G
THNE THNE_002 F1202940 G G
THNE THNE_002 F0600490 A A
THNE THNE_002 F1911940 C C
THNE THNE_002 F0814930 C C
THNE THNE_002 F1301830 A A
THNE THNE_002 F0920160 G G
THNE THNE_002 F1414000 G G
THNE THNE_002 F0210470 A A
THNE THNE_002 F1602890 C C
THNE THNE_002 F0815040 A A
THNE THNE_002 F2004050 G G
THNE THNE_002 F0131320 A A
THNE THNE_002 F0420200 G G
THNE THNE_002 F0132330 C C
THNE THNE_002 F2408640 A G
THNE THNE_002 F2706830 A A
THNE THNE_002 F2000380 A A
THNE THNE_002 F0117390 A A
THNE THNE_002 F0213210 A G
THNE THNE_002 F1316730 A A
THNE THNE_002 F1017630 A G
THNE THNE_002 F0131690 G G
THNE THNE_002 F2604450 C C
THNE THNE_002 F2509350 A A
THNE THNE_002 F0702420 A A
THNE THNE_002 F0317750 A A
THNE THNE_002 F2802420 A G
THNE THNE_002 F1003410 G G
THNE THNE_002 F0201870 G G
THNE THNE_002 F1407850 A A
THNE THNE_002 F0601030 A A
THNE THNE_002 F2307030 G G
THNE THNE_002 F1512850 G G
THNE THNE_002 F2300510 A A
THNE THNE_002 F0502790 A G
THNE THNE_002 F0702760 G G
THNE THNE_002 F1714200 A A
THNE THNE_002 FXX04830 G G
THNE THNE_002 F1407900 A A
THNE THNE_002 UN C C
THNE THNE_002 F0221010 A A
THNE THNE_002 F0118320 A A
THNE THNE_002 F0009550 G G
THNE THNE_002 F0515010 G G
THNE THNE_002 FXX02030 G G
THNE THNE_002 F2907540 A A
THNE THNE_002 F2403880 A G
THNE THNE_002 UN G G
THNE THNE_002 F1910450 A A
THNE THNE_002 F2101100 A C
THNE THNE_002 FXX03050 G G
THNE THNE_002 F0201950 A A
THNE THNE_002 F0521250 G G
THNE THNE_002 F1104240 C C
THNE THNE_002 F0012810 G G
THNE THNE_002 F1614720 A C
THNE THNE_002 F1703600 C C
THNE THNE_002 F1001810 G G
THNE THNE_002 F0200440 A A
THNE THNE_002 F0807120 A T
THNE THNE_002 F0100750 A G
THNE THNE_002 F2012120 A G
THNE THNE_002 F1800500 A C
THNE THNE_002 F0519530 G G
THNE THNE_002 F2504670 G G
THNE THNE_002 F0314170 C G
THNE THNE_002 F0307930 A G
THNE THNE_002 F0215520 G G
THNE THNE_002 F1114430 G G
THNE THNE_002 F1609920 C C
THNE THNE_002 F0703970 A A
THNE THNE_002 F2906880 G G
THNE THNE_002 F2903760 A G
THNE THNE_002 F0100940 A A
THNE THNE_002 UN A A
THNE THNE_002 F2209520 A C
THNE THNE_002 F1008790 A A
THNE THNE_002 F2011870 A G
THNE THNE_002 F0416030 G G
THNE THNE_002 F2504220 C C
THNE THNE_002 F0302770 A A
THNE THNE_002 F1102220 C C
THNE THNE_002 UN A A
THNE THNE_002 F1412600 A A
THNE THNE_002 F0008210 G G
THNE THNE_002 F2308660 G G
THNE THNE_002 F2200140 A A
THNE THNE_002 F2606640 G G
THNE THNE_002 F2902140 A A
THNE THNE_002 F0823340 A A
THNE THNE_002 F2212800 G G
THNE THNE_002 F0013110 A A
THNE THNE_002 F0919690 A A
THNE THNE_002 F0013060 G G
THNE THNE_002 UN G G
THNE THNE_002 F0206250 A G
THNE THNE_002 F0812710 G G
THNE THNE_002 F0520510 G G
THNE THNE_002 F0601450 G G
THNE THNE_002 F2402890 G G
THNE THNE_002 F0012900 G G
THNE THNE_002 UN A A
THNE THNE_002 F2114160 G G
THNE THNE_002 F2910100 C C
THNE THNE_002 F0111980 G G
THNE THNE_002 F1606310 G G
THNE THNE_002 F0114750 A A
THNE THNE_002 F2801500 C C
THNE THNE_002 F1021360 G G
THNE THNE_002 F0918140 G G
THNE THNE_002 F0813360 G G
THNE THNE_002 F1709630 A A
THNE THNE_002 F2411460 C C
THNE THNE_002 F2501010 C C
THNE THNE_002 F0510070 A A
THNE THNE_002 F2111940 A A
THNE THNE_002 F0521410 G G
THNE THNE_002 F1504470 A A
THNE THNE_002 F0109820 G G
THNE THNE_002 F0123170 A A
THNE THNE_002 F0422810 C C
THNE THNE_002 F2409250 C C
THNE THNE_002 F0914210 G G
THNE THNE_002 F1806120 A A
THNE THNE_002 F1701510 G G
THNE THNE_002 FXX04240 G G
THNE THNE_002 F1009210 T T
THNE THNE_002 UN C C
THNE THNE_002 F2104000 G G
THNE THNE_002 UN A A
THNE THNE_002 F0813100 G G
THNE THNE_002 F1302070 A G
THNE THNE_002 F0908470 G G
THNE THNE_002 F1715370 G G
THNE THNE_002 F1000180 G G
THNE THNE_002 F2404370 G G
THNE THNE_002 F0615330 G G
THNE THNE_002 F2909710 A A
THNE THNE_002 F2001810 A C
THNE THNE_002 F0913640 C C
THNE THNE_002 F1516350 G G
THNE THNE_002 F2111400 T T
THNE THNE_002 F1809100 A A
THNE THNE_002 F0316080 A A
THNE THNE_002 F0418130 G G
THNE THNE_002 F2012430 G G
THNE THNE_002 F0130330 G G
THNE THNE_002 F0116670 C C
THNE THNE_002 F2013320 G G
THNE THNE_002 F0421330 A A
THNE THNE_002 F1810150 C C
THNE THNE_002 F1309370 G G
THNE THNE_002 F1710710 A A
THNE THNE_002 F1215540 G G
THNE THNE_002 F2005060 A A
THNE THNE_002 F0602810 G G
THNE THNE_002 F1700820 A A
THNE THNE_002 F1301510 G G
THNE THNE_002 F2111610 G G
THNE THNE_002 F0624820 G G
THNE THNE_002 F2806470 G G
THNE THNE_002 F2802940 A A
THNE THNE_002 F1111980 C C
THNE THNE_002 F0303450 A A
THNE THNE_002 F1412850 A A
THNE THNE_002 UN G G
THNE THNE_002 F2013080 A A
THNE THNE_002 F1412930 A G
THNE THNE_002 UN G G
THNE THNE_002 F2704380 A C
THNE THNE_002 F1021050 A A
THNE THNE_002 F0201580 G G
THNE THNE_002 F1904380 G G
THNE THNE_002 F1114680 G G
THNE THNE_002 F2700440 A A
THNE THNE_002 F2310650 A A
THNE THNE_002 F0812260 G G
THNE THNE_002 F2110480 C C
THNE THNE_002 F1712040 G G
THNE THNE_002 F2206380 A A
THNE THNE_002 F2304590 A A
THNE THNE_002 F0303270 C C
THNE THNE_002 F1710630 A G
THNE THNE_002 F1804640 A G
THNE THNE_002 F1905740 A A
THNE THNE_002 F1713680 A A
THNE THNE_002 F1203040 C C
THNE THNE_002 F0513640 A A
THNE THNE_002 F0703980 A A
THNE THNE_002 F0703890 G G
THNE THNE_002 UN A A
THNE THNE_002 F0801900 A A
THNE THNE_002 F2412750 A G
THNE THNE_002 F2608170 G G
THNE THNE_002 F0519050 A A
THNE THNE_002 F2309870 A G
THNE THNE_002 F0003110 G G
THNE THNE_002 F1713740 G G
THNE THNE_002 F0521430 G G
THNE THNE_002 F0822910 A A
THNE THNE_002 F1300730 G G
THNE THNE_002 F0907780 G G
THNE THNE_002 F1711920 A A
THNE THNE_002 F2205960 C C
THNE THNE_002 F1613790 A A
THNE THNE_002 F1515630 G G
THNE THNE_002 F1122640 A A
THNE THNE_002 UN C C
THNE THNE_002 F0718770 A A
THNE THNE_002 F2909940 A A
THNE THNE_002 F0227230 C C
THNE THNE_002 F0400720 G G
THNE THNE_002 UN A A
THNE THNE_002 F0323790 A A
THNE THNE_002 F0704080 G G
THNE THNE_002 F1811260 G G
THNE THNE_002 F0718160 A A
THNE THNE_002 F1203460 A A
THNE THNE_002 F0110590 G G
THNE THNE_002 F2505360 G G
THNE THNE_002 F1608040 G G
THNE THNE_002 F0006550 A G
THNE THNE_002 F1909100 C C
THNE THNE_002 F0625350 A G
THNE THNE_002 F1500230 A G
THNE THNE_002 F0813150 A A
THNE THNE_002 F2909510 T T
THNE THNE_002 UN G G
THNE THNE_002 F2210910 A G
THNE THNE_002 F1808200 G G
THNE THNE_002 F1506390 A A
THNE THNE_002 F0014060 G G
THNE THNE_002 F1009810 A A
THNE THNE_002 F1119100 G G
THNE THNE_002 UN A A
THNE THNE_002 F0820310 A G
THNE THNE_002 F0014040 A A
THNE THNE_002 F2104030 C C
THNE THNE_002 F1807120 A A
THNE THNE_002 F0013250 A A
THNE THNE_002 F1810860 G G
THNE THNE_002 F0617760 A A
THNE THNE_002 F1308730 A A
THNE THNE_002 F1210010 A A
THNE THNE_002 F1609360 A A
THNE THNE_002 F2000580 G G
THNE THNE_002 F0915880 A A
THNE THNE_002 F1712810 C C
THNE THNE_002 F1312210 G G
THNE THNE_002 F0517610 G G
THNE THNE_002 F1503760 A A
THNE THNE_002 F1906350 G G
THNE THNE_002 F2603210 A A
THNE THNE_002 F1303600 A A
THNE THNE_002 F2706900 A A
THNE THNE_002 F2805060 G G
THNE THNE_002 F1603960 G G
THNE THNE_002 F0325030 A G
THNE THNE_002 F2610670 G G
THNE THNE_002 F2408410 A G
THNE THNE_002 F0323450 A A
THNE THNE_002 F2802090 A A
THNE THNE_002 UN C C
THNE THNE_002 F1002500 A G
THNE THNE_002 F2808480 A G
THNE THNE_002 UN A A
THNE THNE_002 FXX00460 G G
THNE THNE_002 F0519610 G G
THNE THNE_002 F0013190 G G
THNE THNE_002 UN G G
THNE THNE_002 F1704000 A A
THNE THNE_002 F0702840 G G
THNE THNE_002 F0903560 A A
THNE THNE_002 UN T T
THNE THNE_002 F1710420 A A
THNE THNE_002 F2003970 C C
THNE THNE_002 FXX01960 A A
THNE THNE_002 F0702580 A G
THNE THNE_002 F0300940 G G
THNE THNE_002 F2806360 C C
THNE THNE_002 F0225570 A A
THNE THNE_002 F1602650 A A
THNE THNE_002 F1711330 C C
THNE THNE_002 UN A A
THNE THNE_002 F2304990 A G
THNE THNE_002 F2208220 A A
THNE THNE_002 UN G G
THNE THNE_002 F1905180 A A
THNE THNE_002 F1614970 G G
THNE THNE_002 F1502360 G G
THNE THNE_002 F0013400 A A
THNE THNE_002 F1614850 A A
THNE THNE_002 F2907520 A A
THNE THNE_002 F2013410 A A
THNE THNE_002 F2005830 C C
THNE THNE_002 F0621960 A A
THNE THNE_002 F0705900 A A
THNE THNE_002 F1902890 G G
THNE THNE_002 F0013500 G G
THNE THNE_002 F0716300 A G
THNE THNE_002 F2808510 A C
THNE THNE_002 F2308590 G G
THNE THNE_002 F2307520 G G
THNE THNE_002 F2809130 C C
THNE THNE_002 F2809400 A T
THNE THNE_002 F2904720 G G
THNE THNE_002 F0621290 G G
THNE THNE_002 F2210610 G G
THNE THNE_002 F2109470 C C
THNE THNE_002 F1000440 A A
THNE THNE_002 UN G G
THNE THNE_002 F0802340 C C
THNE THNE_002 F1710230 G G
THNE THNE_002 F1401070 A A
THNE THNE_002 F0204260 G G
THNE THNE_002 F1414740 G G
THNE THNE_002 F2304300 A G
THNE THNE_002 F0225080 G G
THNE THNE_002 F0822280 A A
THNE THNE_002 F2200120 A G
THNE THNE_002 F2900180 G G
THNE THNE_002 F0821640 G G
THNE THNE_002 F1012600 G G
THNE THNE_002 F2007990 A A
THNE THNE_002 F2908800 G G
THNE THNE_002 F0116390 C C
THNE THNE_002 F1710910 A A
THNE THNE_002 F0227120 G G
THNE THNE_002 F0010670 G G
THNE THNE_002 F1203080 C C
THNE THNE_002 F0903670 A G
THNE THNE_002 F1514550 A G
THNE THNE_002 F1613540 A A
THNE THNE_002 F2803370 G G
THNE THNE_002 F1309460 C C
THNE THNE_002 F2909360 A A
THNE THNE_002 F2211740 C C
THNE THNE_002 F0322280 G G
THNE THNE_002 F1117530 C C
THNE THNE_002 F1304960 A A
THNE THNE_002 F1118420 A G
THNE THNE_002 F2402630 G G
THNE THNE_002 F1502340 G G
THNE THNE_002 F0821800 C C
THNE THNE_002 F2409630 G G
THNE THNE_002 F1810880 G G
THNE THNE_002 F0902540 A G
THNE THNE_002 UN G G
THNE THNE_002 F1215930 G G
THNE THNE_002 F0201280 A C
THNE THNE_002 F1002230 A A
THNE THNE_002 F0129820 C C
THNE THNE_002 F2905950 A A
THNE THNE_002 F0915560 C C
THNE THNE_002 F1305250 A G
THNE THNE_002 F2106010 C C
THNE THNE_002 F0216000 A A
THNE THNE_002 F1715300 A A
THNE THNE_002 F2014940 A A
THNE THNE_002 F1810840 G G
THNE THNE_002 F0424880 C C
THNE THNE_002 F1507360 A A
THNE THNE_002 F1403220 G G
THNE THNE_002 F0419970 A G
THNE THNE_002 F2610840 A A
THNE THNE_002 F1305900 G G
THNE THNE_002 F1609240 A A
THNE THNE_002 F0424690 A G
THNE THNE_002 F0818530 G G
THNE THNE_002 F1813090 G G
THNE THNE_002 F2308720 G G
THNE THNE_002 F0010040 G G
THNE THNE_002 F2410910 A G
THNE THNE_002 F2200810 A A
THNE THNE_002 F1013380 A G
THNE THNE_002 F1812770 G G
THNE THNE_002 F1312580 A A
THNE THNE_002 F1406260 A A
THNE THNE_002 F2905420 A A
THNE THNE_002 F0220240 A G
THNE THNE_002 F1812440 A A
THNE THNE_002 F1609000 A A
THNE THNE_002 F2302830 A G
THNE THNE_002 F2208080 A A
THNE THNE_002 F2410610 A A
THNE THNE_002 F1104300 C G
THNE THNE_002 UN G G
THNE THNE_002 F2004150 A A
THNE THNE_002 F0622950 A C
THNE THNE_002 FXX05920 G G
THNE THNE_002 F1111360 G G
THNE THNE_002 F0515190 C C
THNE THNE_002 F1313090 A G
THNE THNE_002 F0711680 A G
THNE THNE_002 F1513740 A G
THNE THNE_002 F1216240 A A
THNE THNE_002 F0521600 G G
THNE THNE_002 F0215700 G G
THNE THNE_002 F0707690 A A
THNE THNE_002 F2203490 A G
THNE THNE_002 F0420160 G G
THNE THNE_002 F2113230 C C
THNE THNE_002 F1215240 G G
THNE THNE_002 F1510390 A A
THNE THNE_002 F0625030 A A
THNE THNE_002 F1609940 A A
THNE THNE_002 F0903690 A A
THNE THNE_002 F0810800 A A
THNE THNE_002 F2603040 G G
THNE THNE_002 F1301710 G G
THNE THNE_002 F2405370 A A
THNE THNE_002 F2202840 G G
THNE THNE_002 F1316160 G G
THNE THNE_002 F2907450 G G
THNE THNE_002 F1810040 A A
THNE THNE_002 F2305870 A G
THNE THNE_002 F2801480 A A
THNE THNE_002 FXX04920 G G
THNE THNE_002 F1316470 A A
THNE THNE_002 F2006600 A G
THNE THNE_002 F1113920 C C
THNE THNE_002 F1307400 G G
THNE THNE_002 F1416960 G G
THNE THNE_002 F0821930 A G
THNE THNE_002 F1403370 G G
THNE THNE_002 F2800300 G G
THNE THNE_002 F1302150 G G
THNE THNE_002 F0122810 A G
THNE THNE_002 F2202780 G G
THNE THNE_002 F1609810 A A
THNE THNE_002 F1310290 A A
THNE THNE_002 F1416770 A G
THNE THNE_002 F2508090 A G
THNE THNE_002 F0514080 G G
THNE THNE_002 F1812790 G G
THNE THNE_002 F0310620 A A
THNE THNE_002 F0711110 A A
THNE THNE_002 F0322430 C C
THNE THNE_002 F1602270 G G
THNE THNE_002 F2704780 G G
THNE THNE_002 F0512800 G G
THNE THNE_002 F1302360 C C
THNE THNE_002 F0400190 G G
THNE THNE_002 F0822610 A G
THNE THNE_002 F0006620 A G
THNE THNE_002 F2700520 G G
THNE THNE_002 F2909400 A C
THNE THNE_002 F2308220 A A
THNE THNE_002 F0521770 G G
THNE THNE_002 F1704840 A G
THNE THNE_002 F1202480 G G
THNE THNE_002 F0123010 A A
THNE THNE_002 F1413040 G G
THNE THNE_002 F1701530 G G
THNE THNE_002 F2013440 G G
THNE THNE_002 F1100670 A A
THNE THNE_002 F1911550 G G
THNE THNE_002 F2212670 A A
THNE THNE_002 F1709330 A A
THNE THNE_002 F2412510 A G
THNE THNE_002 F0323370 A G
THNE THNE_002 F1413900 A A
THNE THNE_002 F1206750 A A
THNE THNE_002 F0420190 G G
THNE THNE_002 F0226690 G G
THNE THNE_002 F2909560 G G
THNE THNE_002 F0917000 G G
THNE THNE_002 F0302420 G G
THNE THNE_002 F1315570 G G
THNE THNE_002 F2604790 G G
THNE THNE_002 F0011520 A A
THNE THNE_002 F1507790 G G
THNE THNE_002 F1113780 A A
THNE THNE_002 F2013110 A G
THNE THNE_002 F1904450 G G
THNE THNE_002 F2207420 A A
THNE THNE_002 F1109270 A A
THNE THNE_002 F1709310 A A
THNE THNE_002 F1208870 A A
THNE THNE_002 F2110510 G G
THNE THNE_002 F0916180 G G
THNE THNE_002 F0308930 G G
THNE THNE_002 F1709710 G G
THNE THNE_002 F2014460 G G
THNE THNE_002 F2012300 A A
THNE THNE_002 F0705630 G G
THNE THNE_002 F1308930 G G
THNE THNE_002 F1705260 A G
THNE THNE_002 F0200680 G G
THNE THNE_002 F1412290 C C
THNE THNE_002 F1811630 G G
THNE THNE_002 F0218600 C C
THNE THNE_002 F2112340 G G
THNE THNE_002 F0822620 A C
THNE THNE_002 F0512810 A A
THNE THNE_002 F2203760 A A
THNE THNE_002 F0406500 G G
THNE THNE_002 F1003020 A A
THNE THNE_002 F0519270 G G
THNE THNE_002 F1114670 C C
THNE THNE_002 F0321630 G G
THNE THNE_002 F1800080 A G
THNE THNE_002 F0014350 C C
THNE THNE_002 F2113780 C C
THNE THNE_002 F0502510 A A
THNE THNE_002 F1505500 G G
THNE THNE_002 F0817010 A A
THNE THNE_002 F1908820 G G
THNE THNE_002 F2303850 A G
THNE THNE_002 UN C C
THNE THNE_002 F1604980 A A
THNE THNE_002 F1504970 A A
THNE THNE_002 F0127130 A G
THNE THNE_002 F1709010 G G
THNE THNE_002 F0218500 G G
THNE THNE_002 F1715840 A A
THNE THNE_002 F1707760 G G
THNE THNE_002 F0227610 G G
THNE THNE_002 F1400300 A A
THNE THNE_002 F1116300 G G
THNE THNE_002 F1905060 A A
THNE THNE_002 F2301640 G G
THNE THNE_002 F0303890 G G
THNE THNE_002 F0605360 A A
THNE THNE_002 F2503790 A A
THNE THNE_002 F1611780 C C
THNE THNE_002 F1106610 A G
THNE THNE_002 F0216530 A C
THNE THNE_002 F0706210 A A
THNE THNE_002 F2905610 C G
THNE THNE_002 UN G G
THNE THNE_002 F2001170 A A
THNE THNE_002 F1016620 A A
THNE THNE_002 UN C C
THNE THNE_002 F0815750 A A
THNE THNE_002 F1216220 G G
THNE THNE_002 F0301930 C C
THNE THNE_002 UN A A
THNE THNE_002 F1214630 A A
THNE THNE_002 F1913760 A G
THNE THNE_002 F1101230 G G
THNE THNE_002 F1119830 G G
THNE THNE_002 F0007970 A A
THNE THNE_002 F1009860 A C
THNE THNE_002 F1905310 G G
THNE THNE_002 F1911310 G G
THNE THNE_002 F1104050 A A
THNE THNE_002 F1510770 A A
THNE THNE_002 F0504230 A A
THNE THNE_002 F1504650 C C
THNE THNE_002 F1609410 G G
THNE THNE_002 F1504900 A A
THNE THNE_002 F2805550 A G
THNE THNE_002 F0709090 G G
THNE THNE_002 F0011380 G G
THNE THNE_002 F1905710 A A
THNE THNE_002 F1800100 T T
THNE THNE_002 F0613150 G G
THNE THNE_002 F0303060 G G
THNE THNE_002 F1910830 A A
THNE THNE_002 F1014130 A G
THNE THNE_002 UN A A
THNE THNE_002 F1010350 C C
THNE THNE_002 F2209950 A A
THNE THNE_002 F1001130 G G
THNE THNE_002 F1604830 G G
THNE THNE_002 F2409690 G G
THNE THNE_002 F0809740 A G
THNE THNE_002 F1610680 A G
THNE THNE_002 F1402610 G G
THNE THNE_002 F1015860 G G
THNE THNE_002 F0801780 A A
THNE THNE_002 F1015340 G G
THNE THNE_002 F0605670 A A
THNE THNE_002 FXX07170 C C
THNE THNE_002 F0303180 A A
THNE THNE_002 F0210120 G G
THNE THNE_002 F0707590 G G
THNE THNE_002 F2800770 A G
THNE THNE_002 F0913430 G G
THNE THNE_002 F2306350 G G
THNE THNE_002 F2708210 A A
THNE THNE_002 F2803230 A A
THNE THNE_002 F0521200 G G
THNE THNE_002 F1109530 A C
THNE THNE_002 F2902190 A A
THNE THNE_002 F1202890 G G
THNE THNE_002 F0016630 G G
THNE THNE_002 F2804450 C C
THNE THNE_002 F2107210 A G
THNE THNE_002 F0316260 A A
THNE THNE_002 F1202910 A G
THNE THNE_002 F1316490 G G
THNE THNE_002 F2910160 G G
THNE THNE_002 UN G G
THNE THNE_002 F0624680 A A
THNE THNE_002 F0317400 G G
THNE THNE_002 F0915980 G G
THNE THNE_002 F1608470 G G
THNE THNE_002 F1403820 C C
THNE THNE_002 F0016370 G G
THNE THNE_002 F0707720 A A
THNE THNE_002 F2708710 G G
THNE THNE_002 F2302230 G G
THNE THNE_002 F1300520 G G
THNE THNE_002 F1508980 A G
THNE THNE_002 F0319390 A A
THNE THNE_002 F1611020 G G
THNE THNE_002 F2100520 A A
THNE THNE_002 F1807330 G G
THNE THNE_002 F0226280 A A
THNE THNE_002 F1012130 C C
THNE THNE_002 F0801810 A A
THNE THNE_002 F1911080 G G
THNE THNE_002 F2907560 G G
THNE THNE_002 UN A A
THNE THNE_002 F0111230 C C
THNE THNE_002 F2000340 C C
THNE THNE_002 F1605450 G G
THNE THNE_002 F0624220 G G
THNE THNE_002 F0714300 A A
THNE THNE_002 F0710000 A A
THNE THNE_002 F1315330 G G
THNE THNE_002 F2400310 G G
THNE THNE_002 F1413340 G G
THNE THNE_002 F1504630 A G
THNE THNE_002 F0506240 G G
THNE THNE_002 F2103280 A G
THNE THNE_002 F1005240 G G
THNE THNE_002 F1018250 G G
THNE THNE_002 UN G G
THNE THNE_002 F0304860 A A
THNE THNE_002 F2502120 A A
THNE THNE_002 F1111120 G G
THNE THNE_002 F0819280 G G
THNE THNE_002 F0718570 A A
THNE THNE_002 UN A A
THNE THNE_002 F0919890 G G
THNE THNE_002 F1907170 C C
THNE THNE_002 F0000160 G G
THNE THNE_002 F0306900 G G
THNE THNE_002 F1600070 G G
THNE THNE_002 F2304190 A G
THNE THNE_002 F0222470 G G
THNE THNE_002 F1118870 G G
THNE THNE_002 F2808520 A A
THNE THNE_002 F1809430 G G
THNE THNE_002 F0716640 G G
THNE THNE_002 F0719200 T T
THNE THNE_002 UN G G
THNE THNE_002 F0131860 G G
THNE THNE_002 UN G G
THNE THNE_002 F2805290 A C
THNE THNE_002 F0300510 G G
THNE THNE_002 UN C C
THNE THNE_002 F2208430 G G
THNE THNE_002 F2102840 A A
THNE THNE_002 F2904170 G G
THNE THNE_002 F0320110 A A
THNE THNE_002 F2803380 G G
THNE THNE_002 F0314010 A A
THNE THNE_002 F2906920 A A
THNE THNE_002 FXX04220 A A
THNE THNE_002 F2001320 A A
THNE THNE_002 F0615770 A A
THNE THNE_002 F2201710 G G
THNE THNE_002 F1508000 C C
THNE THNE_002 F1020440 A A
THNE THNE_002 F0126700 G G
THNE THNE_002 F2303520 A A
THNE THNE_002 F2005410 A A
THNE THNE_002 F0321980 A A
THNE THNE_002 F0508210 A A
THNE THNE_002 F2004530 G G
THNE THNE_002 F0111660 A G
THNE THNE_002 F0621680 A G
THNE THNE_002 F1114780 T T
THNE THNE_002 F1311630 G G
THNE THNE_002 F2002680 A G
THNE THNE_002 F1803400 G G
THNE THNE_002 F0013300 G G
THNE THNE_002 F1813410 A A
THNE THNE_002 F2802880 A A
THNE THNE_002 F2210410 G G
THNE THNE_002 F1119230 G G
THNE THNE_002 F0413090 C C
THNE THNE_002 F0222450 G G
THNE THNE_002 F0722200 G G
THNE THNE_002 F0219300 G G
THNE THNE_002 F1406810 A A
THNE THNE_002 F2908830 G G
THNE THNE_002 F2704900 A G
THNE THNE_002 F0702190 A A
THNE THNE_002 F0424700 C C
THNE THNE_002 F2507100 G G
THNE THNE_002 F2304910 C C
THNE THNE_002 F0605520 T T
THNE THNE_002 F2805520 G G
THNE THNE_002 F2808920 G G
THNE THNE_002 F2210540 A A
THNE THNE_002 F0108900 A A
THNE THNE_002 F0818280 G G
THNE THNE_002 F0319460 G G
THNE THNE_002 F2003270 A A
THNE THNE_002 F2100430 C C
THNE THNE_002 F0325660 G G
THNE THNE_002 F0106510 C G
THNE THNE_002 F0811130 G G
THNE THNE_002 F0814310 G G
THNE THNE_002 F0222740 A C
THNE THNE_002 F1018580 A A
THNE THNE_002 F1310780 A A
THNE THNE_002 F2500150 G G
THNE THNE_002 F2014660 A A
THNE THNE_002 F1108180 A A
THNE THNE_002 F2709260 G G
THNE THNE_002 FXX01410 A G
THNE THNE_002 F0501110 A A
THNE THNE_002 F1804710 A A
THNE THNE_002 F1710990 G G
THNE THNE_002 F1205160 A A
THNE THNE_002 F1011920 G G
THNE THNE_002 UN A G
THNE THNE_002 F1510890 A A
THNE THNE_002 F0621600 A C
THNE THNE_002 F0116950 G G
THNE THNE_002 F0220910 G G
THNE THNE_002 F1313670 G G
THNE THNE_002 F1207830 A A
THNE THNE_002 F2507460 C C
THNE THNE_002 F2801270 G G
THNE THNE_002 F2008770 A A
THNE THNE_002 FXX00570 A G
THNE THNE_002 F0014270 C C
THNE THNE_002 F2703590 C C
THNE THNE_002 F2014960 G G
THNE THNE_002 F0508040 A A
THNE THNE_002 F2904630 G G
THNE THNE_002 F0912290 A A
THNE THNE_002 F0224700 G G
THNE THNE_002 F1114030 G G
THNE THNE_002 F2509050 C C
THNE THNE_002 F0520700 A A
THNE THNE_002 F1510400 C C
THNE THNE_002 F0100230 A A
THNE THNE_002 F1600300 G G
THNE THNE_002 F0418700 G G
THNE THNE_002 F1214280 A A
THNE THNE_002 F0423410 A G
THNE THNE_002 FXX06940 A A
THNE THNE_002 F1116980 G G
THNE THNE_002 F1304900 G G
THNE THNE_002 F1504000 A A
THNE THNE_002 F1105010 A A
THNE THNE_002 F1801170 A G
THNE THNE_002 F1101120 G G
THNE THNE_002 F0806750 G G
THNE THNE_002 F1408500 A C
THNE THNE_002 F0422300 G G
THNE THNE_002 F2400370 G G
THNE THNE_002 F0405620 C C
THNE THNE_002 F2113330 A A
THNE THNE_002 F0215580 G G
THNE THNE_002 F1017860 A A
THNE THNE_002 F2504230 G G
THNE THNE_002 F1213460 C C
THNE THNE_002 F1613570 C C
THNE THNE_002 F1907650 G G
THNE THNE_002 F1301910 A A
THNE THNE_002 F1001960 G G
THNE THNE_002 F0425220 A A
THNE THNE_002 F0604380 A A
THNE THNE_002 F2306420 A A
THNE THNE_002 F0014480 G G
THNE THNE_002 F0324950 G G
THNE THNE_002 F2209440 G G
THNE THNE_002 F0516420 A A
THNE THNE_002 F1909670 G G
THNE THNE_002 F0814730 A G
THNE THNE_002 F2308200 A A
THNE THNE_002 UN C C
THNE THNE_002 F1117670 A A
THNE THNE_002 F1203070 A A
THNE THNE_002 F1116180 G G
THNE THNE_002 F1003300 A G
THNE THNE_002 UN G G
THNE THNE_002 F0111810 G G
THNE THNE_002 F0803220 A A
THNE THNE_002 F1805930 A A
THNE THNE_002 F2109690 G G
THNE THNE_002 F2604590 A G
THNE THNE_002 F0512480 A A
THNE THNE_002 F1513380 A A
THNE THNE_002 F0711250 A A
THNE THNE_002 F1903070 A G
THNE THNE_002 F2610620 A C
THNE THNE_002 F1509100 G G
THNE THNE_002 F1609850 C C
THNE THNE_002 F1810380 A A
THNE THNE_002 F2008900 A G
THNE THNE_002 F0719930 C C
THNE THNE_002 F0321560 A A
THNE THNE_002 F0129450 A A
THNE THNE_002 F0014490 G G
THNE THNE_002 F2900450 A G
THNE THNE_002 F1508160 G G
THNE THNE_002 F0710480 G G
THNE THNE_002 F2610080 G G
THNE THNE_002 F0720380 G G
THNE THNE_002 F1303230 G G
THNE THNE_002 F0015850 G G
THNE THNE_002 F2105580 A A
THNE THNE_002 F2707220 A A
THNE THNE_002 F2606310 G G
THNE THNE_002 F2204810 G G
THNE THNE_002 F0015870 A A
THNE THNE_002 F0221040 A A
THNE THNE_002 F1008480 A A
THNE THNE_002 UN A A
THNE THNE_002 F0512460 G G
THNE THNE_002 F1012370 G G
THNE THNE_002 F1610460 A G
THNE THNE_002 F0119900 G G
THNE THNE_002 F2107480 G G
THNE THNE_002 F0323390 A A
THNE THNE_002 F2909330 A A
THNE THNE_002 F1513440 A A
THNE THNE_002 F1119020 A A
THNE THNE_002 F0805640 A G
THNE THNE_002 F1405240 G G
THNE THNE_002 UN A G
THNE THNE_002 F1002630 A G
THNE THNE_002 F2001110 A G
THNE THNE_002 F2308180 A A
THNE THNE_002 UN G G
THNE THNE_002 F0517620 G G
THNE THNE_002 F1308940 C C
THNE THNE_002 F2206890 A A
THNE THNE_002 F0014030 G G
THNE THNE_002 F1714380 A G
THNE THNE_002 F1306730 G G
THNE THNE_002 FXX03430 A A
THNE THNE_002 F2302980 G G
THNE THNE_002 F0325080 G G
THNE THNE_002 UN G G
THNE THNE_002 F2609050 A G
THNE THNE_002 F2401780 G G
THNE THNE_002 F0814120 A C
THNE THNE_002 F0624690 C C
THNE THNE_002 F0306600 G G
THNE THNE_002 F2403170 G G
THNE THNE_002 F2605040 G G
THNE THNE_002 F1119090 C C
THNE THNE_002 F1514890 A G
THNE THNE_002 F2107220 G G
THNE THNE_002 F2610480 A G
THNE THNE_002 F1119860 A A
THNE THNE_002 F1612300 G G
THNE THNE_002 F0422800 C C
THNE THNE_002 F0133350 G G
THNE THNE_002 F0015240 G G
THNE THNE_002 F2805680 G G
THNE THNE_002 F1014160 A G
THNE THNE_002 F2703060 G G
THNE THNE_002 F0901410 C C
THNE THNE_002 F0813120 G G
THNE THNE_002 F0116400 A A
THNE THNE_002 F1503770 G G
THNE THNE_002 F0920190 G G
THNE THNE_002 F1901680 G G
THNE THNE_002 F1808320 G G
THNE THNE_002 F0819160 A C
THNE THNE_002 F2203780 A A
THNE THNE_002 F1407040 A A
THNE THNE_002 F1909180 G G
THNE THNE_002 F0813200 G G
THNE THNE_002 F2403860 A A
THNE THNE_002 F1514990 G G
THNE THNE_002 F2206820 G G
THNE THNE_002 F1214060 G G
THNE THNE_002 F0206710 G G
THNE THNE_002 F1004800 G G
THNE THNE_002 F1802920 C C
THNE THNE_002 F1506010 A A
THNE THNE_002 F0423550 A A
THNE THNE_002 F0417300 A G
THNE THNE_002 F1305420 A A
THNE THNE_002 F1110880 A C
THNE THNE_002 F1505650 G G
THNE THNE_002 F1004540 A A
THNE THNE_002 F1414660 C C
THNE THNE_002 F1308770 C C
THNE THNE_002 F0603140 A C
THNE THNE_002 F0400700 G G
THNE THNE_002 UN A A
THNE THNE_002 F2006790 G G
THNE THNE_002 F2410830 C C
THNE THNE_002 F1011980 G G
THNE THNE_002 F1403960 G G
THNE THNE_002 F1809130 A A
THNE THNE_002 F2006590 G G
THNE THNE_002 F2601610 G G
THNE THNE_002 F2301740 G G
THNE THNE_002 F1306720 A C
THNE THNE_002 F2210020 A A
THNE THNE_002 F0700150 A A
THNE THNE_002 F0205620 C C
THNE THNE_002 F1402280 G G
THNE THNE_002 F1910900 G G
THNE THNE_002 F0414810 A A
THNE THNE_002 UN G G
THNE THNE_002 F0612280 A G
THNE THNE_002 F0003210 G G
THNE THNE_002 F2106510 G G
THNE THNE_002 F1605350 G G
THNE THNE_002 F0915970 G G
THNE THNE_002 F0822350 G G
THNE THNE_002 F2908520 C C
THNE THNE_002 F0312180 G G
THNE THNE_002 F2806410 G G
THNE THNE_002 F1913490 G G
THNE THNE_002 F0710160 A C
THNE THNE_002 F0514300 A A
THNE THNE_002 F1317680 A G
THNE THNE_002 F1704530 A A
THNE THNE_002 UN A G
THNE THNE_002 F0215500 A A
THNE THNE_002 F0900840 C C
THNE THNE_002 F1009980 A A
THNE THNE_002 F0316530 G G
THNE THNE_002 F0302470 C C
THNE THNE_002 F2409700 G G
THNE THNE_002 F2809260 C C
THNE THNE_002 F1119650 G G
THNE THNE_002 F1609470 G G
THNE THNE_002 F2607590 C C
THNE THNE_002 F0815860 G G
THNE THNE_002 F2502600 A A
THNE THNE_002 F2605610 G G
THNE THNE_002 F1806710 G G
THNE THNE_002 F1207150 A A
THNE THNE_002 F0121190 A A
THNE THNE_002 F0220870 T T
THNE THNE_002 F1105200 G G
THNE THNE_002 F1804200 C C
THNE THNE_002 F0129770 A A
THNE THNE_002 F0308810 G G
THNE THNE_002 F1709300 A G
THNE THNE_002 F0123750 G G
THNE THNE_002 F1503910 G G
THNE THNE_002 F2309920 A A
THNE THNE_002 F1812800 G G
THNE THNE_002 F0624630 C C
THNE THNE_002 F0712380 C C
THNE THNE_002 F1316500 C C
THNE THNE_002 UN G G
THNE THNE_002 F0119640 T T
THNE THNE_002 F0614860 G G
THNE THNE_002 F0703020 G G
THNE THNE_002 F1507600 A A
THNE THNE_002 F0320950 C C
THNE THNE_002 F1210780 A A
THNE THNE_002 F2000910 A C
THNE THNE_002 F2001650 A A
THNE THNE_002 F0506040 A A
THNE THNE_002 F0500470 A A
THNE THNE_002 F2505490 A G
THNE THNE_002 F0709730 A C
THNE THNE_002 F1118000 G G
THNE THNE_002 F1305480 C C
THNE THNE_002 F1021040 A G
THNE THNE_002 F0409740 G G
THNE THNE_002 F1904280 C C
THNE THNE_002 F0303220 G G
THNE THNE_002 F0819810 C C
THNE THNE_002 UN A A
THNE THNE_002 F1115760 G G
THNE THNE_002 F2903000 G G
THNE THNE_002 F2212150 G G
THNE THNE_002 UN A G
THNE THNE_002 F1911710 G G
THNE THNE_002 F2012830 A G
THNE THNE_002 F0503900 A G
THNE THNE_002 F1307360 G G
THNE THNE_002 F0710860 G G
THNE THNE_002 F1613590 G G
THNE THNE_002 F0318340 G G
THNE THNE_002 F1310210 C C
THNE THNE_002 F2707660 G G
THNE THNE_002 F2707740 A A
THNE THNE_002 F0105240 A A
THNE THNE_002 F2403220 G G
THNE THNE_002 F1909420 G G
THNE THNE_002 F0615600 G G
THNE THNE_002 F1413720 A A
THNE THNE_002 F1304020 G G
THNE THNE_002 F0225160 G G
THNE THNE_002 F0123350 G G
THNE THNE_002 F1614360 A A
THNE THNE_002 F2301440 A G
THNE THNE_002 F2605000 A G
THNE THNE_002 F1202790 G G
THNE THNE_002 UN A A
THNE THNE_002 F1701440 A A
THNE THNE_002 F0317150 A A
THNE THNE_002 F2003720 A A
THNE THNE_002 F2111890 A G
THNE THNE_002 F2206360 A G
THNE THNE_002 F1500880 A A
THNE THNE_002 F1400170 G G
THNE THNE_002 F1416430 G G
THNE THNE_002 F0817680 G G
THNE THNE_002 F0015910 G G
THNE THNE_002 F2113440 G G
THNE THNE_002 F0004450 A A
THNE THNE_002 F2106520 A G
THNE THNE_002 F2503400 G G
THNE THNE_002 F0218630 A A
THNE THNE_002 F0614370 A A
THNE THNE_002 F2805170 A G
THNE THNE_002 F0703710 C C
THNE THNE_002 F0107960 C C
THNE THNE_002 F0903590 G G
THNE THNE_002 UN G G
THNE THNE_002 F2604580 A A
THNE THNE_002 F0716960 G G
THNE THNE_002 F1115500 G G
THNE THNE_002 F0133200 A G
THNE THNE_002 F2506200 A A
THNE THNE_002 F0325100 C C
THNE THNE_002 F2500170 G G
THNE THNE_002 FXX01990 G G
THNE THNE_002 F1021650 C C
THNE THNE_002 F2111820 A C
THNE THNE_002 F0118900 G G
THNE THNE_002 F1610790 G G
THNE THNE_002 F2008620 A A
THNE THNE_002 F1103700 A A
THNE THNE_002 F2508380 G G
THNE THNE_002 F2015310 G G
THNE THNE_002 F0919030 G G
THNE THNE_002 F1109140 A G
THNE THNE_002 F2411070 C C
THNE THNE_002 F1003670 G G
THNE THNE_002 F2903560 A A
THNE THNE_002 F1508920 A G
THNE THNE_002 F1903360 A G
THNE THNE_002 F1115880 C C
THNE THNE_002 F1802300 G G
THNE THNE_002 F2002150 G G
THNE THNE_002 F1119710 A G
THNE THNE_002 F1019520 G G
THNE THNE_002 F2008470 C G
THNE THNE_002 F0004640 A A
THNE THNE_002 F2302510 A A
THNE THNE_002 F0614220 G G
THNE THNE_002 F1016830 G G
THNE THNE_002 F1503460 G G
THNE THNE_002 F1705940 A A
THNE THNE_002 F2801380 G G
THNE THNE_002 F0608850 A A
THNE THNE_002 F2012240 G G
THNE THNE_002 F0812870 C C
THNE THNE_002 F2106550 A A
THNE THNE_002 F0117870 G G
THNE THNE_002 F0423000 A G
THNE THNE_002 F0208980 C C
THNE THNE_002 F2509130 C C
THNE THNE_002 F1216230 G G
THNE THNE_002 F1610960 G G
THNE THNE_002 F0823260 G G
THNE THNE_002 F0701450 G G
THNE THNE_002 F0509660 C C
THNE THNE_002 F0907660 A G
THNE THNE_002 F2900960 G G
THNE THNE_002 F2405080 G G
THNE THNE_002 F2608990 G G
THNE THNE_002 F0105730 A A
THNE THNE_002 F0404350 A A
THNE THNE_002 FXX06170 G G
THNE THNE_002 F1703040 C C
THNE THNE_002 F1500090 A A
THNE THNE_002 F1403470 A A
THNE THNE_002 F0324450 C C
THNE THNE_002 F0310440 G G
THNE THNE_002 F0307030 G G
THNE THNE_002 F1506700 A A
THNE THNE_002 F2704440 C C
THNE THNE_002 F1909010 T T
THNE THNE_002 UN A A
THNE THNE_002 F2011750 G G
THNE THNE_002 F2005570 A A
THNE THNE_002 F1910710 C C
THNE THNE_002 F2004840 A A
THNE THNE_002 F2212030 G G
THNE THNE_002 F1015110 A A
THNE THNE_002 F2104230 G G
THNE THNE_002 F1713970 G G
THNE THNE_002 F1103180 G G
THNE THNE_002 F1508130 A A
THNE THNE_002 F0400970 G G
THNE THNE_002 F2008310 A A
THNE THNE_002 F2700960 G G
THNE THNE_002 F0919860 C C
THNE THNE_002 F0623870 A A
THNE THNE_002 F1607280 A A
THNE THNE_002 F2502590 A A
THNE THNE_002 F0133180 A G
THNE THNE_002 F1714530 A G
THNE THNE_002 F0403180 G G
THNE THNE_002 F0704110 C C
THNE THNE_002 F2208680 A A
THNE THNE_002 F1805580 A G
THNE THNE_002 F1402000 G G
THNE THNE_002 F1100250 G G
THNE THNE_002 F0914640 G G
THNE THNE_002 F0917840 G G
THNE THNE_002 F1900870 G G
THNE THNE_002 F0516970 G G
THNE THNE_002 F0105200 A A
THNE THNE_002 F1903670 G G
THNE THNE_002 F1714830 G G
THNE THNE_002 F2304330 G G
THNE THNE_002 F2410390 A A
THNE THNE_002 F0509510 G G
THNE THNE_002 F0823460 G G
THNE THNE_002 F1106720 G G
THNE THNE_002 F0901510 A G
THNE THNE_002 F2203840 A A
THNE THNE_002 F0801580 G G
THNE THNE_002 F0815330 C C
THNE THNE_002 F0511630 C C
THNE THNE_002 F2013020 A A
THNE THNE_002 F2403100 G G
THNE THNE_002 F0822410 A A
THNE THNE_002 F1505850 G G
THNE THNE_002 F0914140 G G
THNE THNE_002 F0417880 A A
THNE THNE_002 F0517140 C C
THNE THNE_002 UN C C
THNE THNE_002 F0802610 A A
THNE THNE_002 F1502120 G G
THNE THNE_002 F1308160 A A
THNE THNE_002 F1013890 G G
THNE THNE_002 F1701740 G G
THNE THNE_002 F1516490 G G
THNE THNE_002 FXX01000 G G
THNE THNE_002 F0414910 G G
THNE THNE_002 F2909050 G G
THNE THNE_002 F2809000 G G
THNE THNE_002 F1304730 A A
THNE THNE_002 F1711800 G G
THNE THNE_002 F2504490 G G
THNE THNE_002 F1104170 G G
THNE THNE_002 F0413800 G G
THNE THNE_002 F0509920 A G
THNE THNE_002 F2503860 G G
THNE THNE_002 F0511220 G G
THNE THNE_002 F0424390 A G
THNE THNE_002 UN A A
THNE THNE_002 F1312740 A A
THNE THNE_002 F0812690 A A
THNE THNE_002 F0424560 G G
THNE THNE_002 F2109540 C C
THNE THNE_002 F2704570 A A
THNE THNE_002 UN G G
THNE THNE_002 F0621590 A A
THNE THNE_002 F0519300 A A
THNE THNE_002 F2000350 A A
THNE THNE_002 F1515020 A G
THNE THNE_002 F0128610 A G
THNE THNE_002 F2902990 C G
THNE THNE_002 F2410670 A A
THNE THNE_002 UN A G
THNE THNE_002 F1317810 C C
THNE THNE_002 F1904340 G G
THNE THNE_002 F2107250 A A
THNE THNE_002 F0800260 G G
THNE THNE_002 F1900590 G G
THNE THNE_002 F1302180 C C
THNE THNE_002 F1311450 A G
THNE THNE_002 F1511520 G G
THNE THNE_002 F1812640 G G
THNE THNE_002 F1711150 A A
THNE THNE_002 F1803920 C C
THNE THNE_002 F0118680 G G
THNE THNE_002 F0801270 G G
THNE THNE_002 F1115730 G G
THNE THNE_002 F0423840 A G
THNE THNE_002 F1213300 G G
THNE THNE_002 F0000020 G G
THNE THNE_002 F1011670 A C
THNE THNE_002 F0703170 G G
THNE THNE_002 UN G G
THNE THNE_002 F0223030 G G
THNE THNE_002 F2705920 A A
THNE THNE_002 F2002830 A G
THNE THNE_002 F1605460 G G
THNE THNE_002 F2309760 G G
THNE THNE_002 F2604880 A A
THNE THNE_002 F0513500 G G
THNE THNE_002 F0130670 A A
THNE THNE_002 F1700650 A A
THNE THNE_002 F1910670 A G
THNE THNE_002 F1513670 A A
THNE THNE_002 F1700670 A A
THNE THNE_002 F1812960 G G
THNE THNE_002 F1307840 C C
THNE THNE_002 F2305340 G G
THNE THNE_002 F1203900 C C
THNE THNE_002 F1611360 G G
THNE THNE_002 F2301220 G G
THNE THNE_002 F0225010 A A
THNE THNE_002 UN C C
THNE THNE_002 F2206480 G G
THNE THNE_002 F1202400 A G
THNE THNE_002 F0709500 A A
THNE THNE_002 F2501950 A A
THNE THNE_002 F0505400 G G
THNE THNE_002 F2011100 G G
THNE THNE_002 F0319100 A A
THNE THNE_002 F0817500 G G
THNE THNE_002 F2208620 G G
THNE THNE_002 F2900630 A A
THNE THNE_002 F0417380 G G
THNE THNE_002 F2508390 G G
THNE THNE_002 F2202610 A A
THNE THNE_002 F1003940 G G
THNE THNE_002 F2210110 G G
THNE THNE_002 F1911830 A A
THNE THNE_002 F0622850 A G
THNE THNE_002 F1018300 A G
THNE THNE_002 F0902390 A G
THNE THNE_002 F1808920 G G
THNE THNE_002 F2206870 G G
THNE THNE_002 F1503640 G G
THNE THNE_002 F2112680 G G
THNE THNE_002 F2300160 A G
THNE THNE_002 F2113870 G G
THNE THNE_002 F1001550 A G
THNE THNE_002 F1120920 G G
THNE THNE_002 F0002300 A A
THNE THNE_002 F0216850 A A
THNE THNE_002 F2900300 A A
THNE THNE_002 F1613760 G G
THNE THNE_002 F2303380 G G
THNE THNE_002 F0702060 G G
THNE THNE_002 F2508450 G G
THNE THNE_002 F0300170 A A
THNE THNE_002 F0317850 A A
THNE THNE_002 F1412700 A A
THNE THNE_002 F0011010 A G
THNE THNE_002 F1311240 G G
THNE THNE_002 F0201380 G G
THNE THNE_002 F2104640 A A
THNE THNE_002 F1118450 A A
THNE THNE_002 F2900170 C C
THNE THNE_002 F2609250 A A
THNE THNE_002 F0514490 G G
THNE THNE_002 F1905190 A A
THNE THNE_002 F0511340 A G
THNE THNE_002 F0908280 A G
THNE THNE_002 F1107560 G G
THNE THNE_002 F0102830 G G
THNE THNE_002 F1809040 G G
THNE THNE_002 F0100780 A A
THNE THNE_002 F2509760 G G
THNE THNE_002 F0918340 A C
THNE THNE_002 F1506600 G G
THNE THNE_002 FXX04810 G G
THNE THNE_002 F0708430 G G
THNE THNE_002 F0802290 C C
THNE THNE_002 F1315700 G G
THNE THNE_002 F0503390 G G
THNE THNE_002 F1406980 A A
THNE THNE_002 F0319070 G G
THNE THNE_002 F1711470 G G
THNE THNE_002 F1012980 A T
THNE THNE_002 F0707070 A A
THNE THNE_002 F2603320 A A
THNE THNE_002 F0702850 G G
THNE THNE_002 F2203880 A A
THNE THNE_002 F0415570 G G
THNE THNE_002 F1912460 C C
THNE THNE_002 F2908760 A A
THNE THNE_002 F1600150 C C
THNE THNE_002 F1506620 A A
THNE THNE_002 F1600710 A G
THNE THNE_002 F2309690 A A
THNE THNE_002 F0510470 C C
THNE THNE_002 F1110920 A A
THNE THNE_002 F1415680 C C
THNE THNE_002 F0415590 A A
THNE THNE_002 F1019770 G G
THNE THNE_002 F2410060 A A
THNE THNE_002 F0720420 A G
THNE THNE_002 F2608120 G G
THNE THNE_002 F0001580 G G
THNE THNE_002 F2212430 A G
THNE THNE_002 F2200710 A A
THNE THNE_002 F0215620 A A
THNE THNE_002 F2200720 G G
THNE THNE_002 F1210470 A A
THNE THNE_002 F0812850 A A
THNE THNE_002 F2907870 A A
THNE THNE_002 F0604180 A G
THNE THNE_002 F1201950 G G
THNE THNE_002 F2505680 A G
THNE THNE_002 F1600270 G G
THNE THNE_002 F1010460 G G
THNE THNE_002 F1404110 G G
THNE THNE_002 F1711720 G G
THNE THNE_002 F2800320 A A
THNE THNE_002 F2602750 G G
THNE THNE_002 F1904010 G G
THNE THNE_002 F0419610 G G
THNE THNE_002 F1302660 G G
THNE THNE_002 F2410120 G G
THNE THNE_002 UN A A
THNE THNE_002 F1104450 A A
THNE THNE_002 F1300580 G G
THNE THNE_002 F2104750 A A
THNE THNE_002 F1904500 A A
THNE THNE_002 F1110720 C C
THNE THNE_002 F0706550 C C
THNE THNE_002 F1506710 G G
THNE THNE_002 F1000230 G G
THNE THNE_002 F1112480 G G
THNE THNE_002 F1120360 A G
THNE THNE_002 F2113680 A G
THNE THNE_002 F2504380 G G
THNE THNE_002 F0414590 G G
THNE THNE_002 F0521240 G G
THNE THNE_002 F1204610 A G
THNE THNE_002 F2101530 G G
THNE THNE_002 F0709310 G G
THNE THNE_002 F0008400 G G
THNE THNE_002 F1103530 G G
THNE THNE_002 FXX01220 G G
THNE THNE_002 F1314690 A A
THNE THNE_002 F1300610 A G
THNE THNE_002 F0106690 A A
THNE THNE_002 F0008490 G G
THNE THNE_002 F2010660 A A
THNE THNE_002 F0514730 A A
THNE THNE_002 F2212320 G G
THNE THNE_002 F1903650 G G
THNE THNE_002 F0510230 C C
THNE THNE_002 F1508210 A A
THNE THNE_002 F2610250 G G
THNE THNE_002 F1311520 G G
THNE THNE_002 F1311970 A G
THNE THNE_002 F1102160 C C
THNE THNE_002 F1812540 A A
THNE THNE_002 F2203050 G G
THNE THNE_002 F1800130 A A
THNE THNE_002 F1106660 G G
THNE THNE_002 F0521160 A G
THNE THNE_002 F2301060 A A
THNE THNE_002 F2102810 G G
THNE THNE_002 F0312840 G G
THNE THNE_002 F2505660 G G
THNE THNE_002 F1014090 A A
THNE THNE_002 UN A A
THNE THNE_002 F0722180 A A
THNE THNE_002 F0219160 A G
THNE THNE_002 F1104400 A G
THNE THNE_002 F0609720 G G
THNE THNE_002 F2606040 G G
THNE THNE_002 F0520190 G G
THNE THNE_002 F0004490 G G
THNE THNE_002 F2702130 A G
THNE THNE_002 F0407750 C C
THNE THNE_002 F2108950 A A
THNE THNE_002 F2501810 A A
THNE THNE_002 F2601830 A G
THNE THNE_002 F2205250 A A
THNE THNE_002 F2604760 G G
THNE THNE_002 F2012400 G G
THNE THNE_002 F2207460 G G
THNE THNE_002 F0716540 A A
THNE THNE_002 F2103340 C C
THNE THNE_002 FXX03330 A A
THNE THNE_002 F1506800 G G
THNE THNE_002 F1311900 A C
THNE THNE_002 F0415150 C C
THNE THNE_002 F0913470 A G
THNE THNE_002 F1501360 A A
THNE THNE_002 F2207830 A A
THNE THNE_002 F2104350 C C
THNE THNE_002 F0219190 G G
THNE THNE_002 F1611610 G G
THNE THNE_002 F0623690 C C
THNE THNE_002 F1705380 G G
THNE THNE_002 F1515530 G G
THNE THNE_002 F0514210 G G
THNE THNE_002 F2804970 A A
THNE THNE_002 UN A G
THNE THNE_002 F0301610 C C
THNE THNE_002 F0112640 A A
THNE THNE_002 F0007640 G G
THNE THNE_002 F0909100 A A
THNE THNE_002 UN A A
THNE THNE_002 F0912280 G G
THNE THNE_002 F1120860 G G
THNE THNE_002 F1902270 G G
THNE THNE_002 F2807370 G G
THNE THNE_002 F0812840 G G
THNE THNE_002 F0009370 G G
THNE THNE_002 F1122470 G G
THNE THNE_002 F0513360 G G
THNE THNE_002 F2104660 A G
THNE THNE_002 F2800570 G G
THNE THNE_002 F0904990 G G
THNE THNE_002 F1713490 G G
THNE THNE_002 F1303400 G G
THNE THNE_002 F0905330 G G
THNE THNE_002 F0425140 G G
THNE THNE_002 F1305640 A A
THNE THNE_002 F1812870 G G
THNE THNE_002 F2113770 G G
THNE THNE_002 F2601710 G G
THNE THNE_002 F1009610 A A
THNE THNE_002 F1908340 G G
THNE THNE_002 F0511650 A A
THNE THNE_002 F2011470 G G
THNE THNE_002 F0225350 A A
THNE THNE_002 F1107450 C C
THNE THNE_002 F0508980 A A
THNE THNE_002 F0222050 A A
THNE THNE_002 F0323710 A G
THNE THNE_002 F2307830 G G
THNE THNE_002 F0605870 A G
THNE THNE_002 F0601340 G G
THNE THNE_002 F1613860 A A
THNE THNE_002 F1612440 G G
THNE THNE_002 UN A A
THNE THNE_002 F0822900 G G
THNE THNE_002 F2509480 A C
THNE THNE_002 F1115220 G G
THNE THNE_002 F2505850 A G
THNE THNE_002 F1312560 A G
THNE THNE_002 F1310620 G G
THNE THNE_002 F2909430 A G
THNE THNE_002 F0918960 G G
THNE THNE_002 F0227370 A G
THNE THNE_002 F0503440 G G
THNE THNE_002 F0508150 C C
THNE THNE_002 F1802670 G G
THNE THNE_002 F0722930 G G
THNE THNE_002 F0004820 A A
THNE THNE_002 F1802630 A A
THNE THNE_002 F0131120 G G
THNE THNE_002 F1206790 G G
THNE THNE_002 F1103250 G G
THNE THNE_002 F1307620 A A
THNE THNE_002 F0132250 G G
THNE THNE_002 F0500890 C C
THNE THNE_002 UN G G
THNE THNE_002 F0323940 G G
THNE THNE_002 F0819930 A G
THNE THNE_002 F1400740 A G
THNE THNE_002 F0007980 C C
THNE THNE_002 F1015160 C C
THNE THNE_002 F0416010 G G
THNE THNE_002 F1509010 G G
THNE THNE_002 F0909530 G G
THNE THNE_002 F0920360 G G
THNE THNE_002 F2103870 A A
THNE THNE_002 F1703320 C C
THNE THNE_002 F1307970 A A
THNE THNE_002 F2302390 C C
THNE THNE_002 F1709850 G G
THNE THNE_002 UN G G
THNE THNE_002 UN A A
THNE THNE_002 F0316300 A A
THNE THNE_002 F2111110 C C
THNE THNE_002 F0215530 A C
THNE THNE_002 F0317060 G G
THNE THNE_002 UN G G
THNE THNE_002 F0820660 C C
THNE THNE_002 F2114020 G G
THNE THNE_002 F0802710 A A
THNE THNE_002 F2103450 G G
THNE THNE_002 F1703370 C C
THNE THNE_002 F0424410 A G
THNE THNE_002 F1121650 G G
THNE THNE_002 F0008660 A A
THNE THNE_002 F1301290 A C
THNE THNE_002 F0711450 G G
THNE THNE_002 F1313170 G G
THNE THNE_002 F1709700 G G
THNE THNE_002 F2208860 G G
THNE THNE_002 F2012450 G G
THNE THNE_002 F1912580 G G
THNE THNE_002 F1001260 A G
THNE THNE_002 F0008560 G G
THNE THNE_002 F0123250 G G
THNE THNE_002 F2305890 A G
THNE THNE_002 F0010320 A G
THNE THNE_002 F0813700 G G
THNE THNE_002 F2210070 A G
THNE THNE_002 F2309020 G G
THNE THNE_002 F1711960 G G
THNE THNE_002 F1405280 A A
THNE THNE_002 F1504820 A A
THNE THNE_002 F1600670 C C
THNE THNE_002 F0701070 G G
THNE THNE_002 F0419700 G G
THNE THNE_002 F2509120 G G
THNE THNE_002 F1711170 A G
THNE THNE_002 F0002760 G G
THNE THNE_002 F2707120 G G
THNE THNE_002 F2601980 G G
THNE THNE_002 F2402150 G G
THNE THNE_002 F2806300 G G
THNE THNE_002 F0323960 G G
THNE THNE_002 F1306020 A A
THNE THNE_002 F1315000 G G
THNE THNE_002 FXX03640 A A
THNE THNE_002 F1215640 G G
THNE THNE_002 F0325130 G G
THNE THNE_002 F0117810 A G
THNE THNE_002 F1607730 G G
THNE THNE_002 F1003900 A G
THNE THNE_002 UN G G
THNE THNE_002 F1514520 G G
THNE THNE_002 F1414680 C C
THNE THNE_002 F1614830 C C
THNE THNE_002 F0612410 G G
THNE THNE_002 F0131680 G G
THNE THNE_002 F0720020 G G
THNE THNE_002 F2900520 G G
THNE THNE_002 F0301640 C C
THNE THNE_002 F0131160 C C
THNE THNE_002 FXX01920 A A
THNE THNE_002 F1712100 G G
THNE THNE_002 F1513290 G G
THNE THNE_002 F2007470 G G
THNE THNE_002 F1207420 G G
THNE THNE_002 F1115840 G G
THNE THNE_002 F0612540 A A
THNE THNE_002 F2503050 A G
THNE THNE_002 F1805730 C C
THNE THNE_002 F1602380 A G
THNE THNE_002 UN C C
THNE THNE_002 F1800280 G G
THNE THNE_002 F1612420 G G
THNE THNE_002 F1005870 G G
THNE THNE_002 F2606470 A G
THNE THNE_002 F0915610 A A
THNE THNE_002 F0224410 A G
THNE THNE_002 F0405060 A A
THNE THNE_002 F1311100 G G
THNE THNE_002 F0900640 G G
THNE THNE_002 UN A A
THNE THNE_002 F1414920 C C
THNE THNE_002 F1715660 A A
THNE THNE_002 F0709190 G G
THNE THNE_002 F1501030 A G
THNE THNE_002 F1912150 G G
THNE THNE_002 F0005550 C C
THNE THNE_002 F2509750 G G
THNE THNE_002 F0308620 A A
THNE THNE_002 F1215410 A A
THNE THNE_002 F2302790 A G
THNE THNE_002 F2804640 G G
THNE THNE_002 F2111910 A C
THNE THNE_002 F1702340 C G
THNE THNE_002 UN A A
THNE THNE_002 F2204900 A A
THNE THNE_002 F1316680 G G
THNE THNE_002 F2903520 G G
THNE THNE_002 F1607130 A A
THNE THNE_002 F1113730 A A
THNE THNE_002 F0702150 G G
THNE THNE_002 F0421100 G G
THNE THNE_002 F1117380 A A
THNE THNE_002 F0116340 G G
THNE THNE_002 F2801610 A C
THNE THNE_002 F1304220 C C
THNE THNE_002 F2505190 A A
THNE THNE_002 F0015520 A G
THNE THNE_002 F2400660 G G
THNE THNE_002 F1302390 A A
THNE THNE_002 F1911360 A A
THNE THNE_002 F0500530 G G
THNE THNE_002 F2013610 G G
THNE THNE_002 F0005920 C C
THNE THNE_002 F0620590 G G
THNE THNE_002 F0907310 A A
THNE THNE_002 F0904200 A A
THNE THNE_002 F1411020 A G
THNE THNE_002 F2211600 A A
THNE THNE_002 F2014340 C C
THNE THNE_002 F0120630 G G
THNE THNE_002 F2903170 G G
THNE THNE_002 F0919680 G G
THNE THNE_002 F0005070 A A
THNE THNE_002 F1806680 G G
THNE THNE_002 F1912870 G G
THNE THNE_002 F0300440 A C
THNE THNE_002 F0521220 G G
THNE THNE_002 F1015880 G G
THNE THNE_002 F0514700 G G
THNE THNE_002 F1103740 A A
THNE THNE_002 F1506310 A A
THNE THNE_002 F0518680 G G
THNE THNE_002 F2109610 G G
THNE THNE_002 F0117360 G G
THNE THNE_002 F0226840 G G
THNE THNE_002 F1905860 C C
THNE THNE_002 F0400260 A A
THNE THNE_002 F1101010 G G
THNE THNE_002 F1000260 A A
THNE THNE_002 F1118790 G G
THNE THNE_002 F0130050 A A
THNE THNE_002 FXX01790 A A
THNE THNE_002 F1910910 G G
THNE THNE_002 F2310520 A G
THNE THNE_002 F0103320 C C
THNE THNE_002 F2002650 A G
THNE THNE_002 F1609880 A A
THNE THNE_002 F1600550 G G
THNE THNE_002 F1910510 G G
THNE THNE_002 F2102640 A A
THNE THNE_002 F1101180 A A
THNE THNE_002 F0800580 G G
THNE THNE_002 F0225930 G G
THNE THNE_002 UN A A
THNE THNE_002 F0128990 A G
THNE THNE_002 F0400730 G G
THNE THNE_002 F2005030 G G
THNE THNE_002 UN G G
THNE THNE_002 F0823400 G G
THNE THNE_002 F1205180 G G
THNE THNE_002 F0322650 C C
THNE THNE_002 F0720600 A A
THNE THNE_002 F0823040 C C
THNE THNE_002 F1901920 G G
THNE THNE_002 F1805260 A G
THNE THNE_002 F1715590 G G
THNE THNE_002 F1202370 A G
THNE THNE_002 FXX05780 A A
THNE THNE_002 F1003700 A A
THNE THNE_002 F2606380 A A
THNE THNE_002 F0422770 A G
THNE THNE_002 F1020420 A A
THNE THNE_002 F2404160 A A
THNE THNE_002 F0818600 G G
THNE THNE_002 F0423940 A A
THNE THNE_002 F2102020 G G
THNE THNE_002 F2802210 C C
THNE THNE_002 F0226140 G G
THNE THNE_002 F1005840 A A
THNE THNE_002 F1400450 A C
THNE THNE_002 F0226650 A G
THNE THNE_002 F2907630 G G
THNE THNE_002 F0907340 A C
THNE THNE_002 F1611130 A A
THNE THNE_002 F0816860 G G
THNE THNE_002 F0812700 G G
THNE THNE_002 F2005300 G G
THNE THNE_002 F2906780 G G
THNE THNE_002 UN G G
THNE THNE_002 F0420520 A G
THNE THNE_002 F0215660 G G
THNE THNE_002 FXX06200 G G
THNE THNE_002 F0305010 G G
THNE THNE_002 F1901190 C C
THNE THNE_002 F0226730 A A
THNE THNE_002 F1903100 G G
THNE THNE_002 F1004180 A G
THNE THNE_002 F0223780 C C
THNE THNE_002 F0820140 C C
THNE THNE_002 F0702990 A C
THNE THNE_002 F1017500 G G
THNE THNE_002 F1103000 C C
THNE THNE_002 F1714400 A G
THNE THNE_002 F1810110 C C
THNE THNE_002 F2508880 G G
THNE THNE_002 F2101910 G G
THNE THNE_002 F1304080 G G
THNE THNE_002 F2800240 G G
THNE THNE_002 F1214530 A A
THNE THNE_002 F1810660 G G
THNE THNE_002 FXX02340 A A
THNE THNE_002 F1314290 C C
THNE THNE_002 F2015540 A G
THNE THNE_002 F1907120 G G
THNE THNE_002 F0511800 G G
THNE THNE_002 F0420610 G G
THNE THNE_002 F0007090 A G
THNE THNE_002 F2709010 A G
THNE THNE_002 F1516620 G G
THNE THNE_002 F0424020 C C
THNE THNE_002 F1000760 A A
THNE THNE_002 F1017160 A A
THNE THNE_002 F0601410 G G
THNE THNE_002 F1806480 A G
THNE THNE_002 F0115220 A G
THNE THNE_002 F1706060 A A
THNE THNE_002 F2603450 A A
THNE THNE_002 F1905640 G G
THNE THNE_002 F0618530 G G
THNE THNE_002 F2706920 G G
THNE THNE_002 F1020470 A A
THNE THNE_002 F2805660 G G
THNE THNE_002 F0714490 A A
THNE THNE_002 F1116760 C C
THNE THNE_002 F0419820 G G
THNE THNE_002 F0316380 A G
THNE THNE_002 F2708890 C C
THNE THNE_002 F1805950 G G
THNE THNE_002 F0511060 C C
THNE THNE_002 F0109600 C C
THNE THNE_002 F0818090 A G
THNE THNE_002 F2808230 C C
THNE THNE_002 F0305380 G G
THNE THNE_002 F0321740 A A
THNE THNE_002 F2307880 G G
THNE THNE_002 F0918740 G G
THNE THNE_002 F2500610 A A
THNE THNE_002 F1206740 G G
THNE THNE_002 F2400350 G G
THNE THNE_002 F1008610 A G
THNE THNE_002 F2303140 A A
THNE THNE_002 F2101190 G G
THNE THNE_002 F0221240 A A
THNE THNE_002 F0324440 C C
THNE THNE_002 F1014860 G G
THNE THNE_002 F0424620 G G
THNE THNE_002 F1812120 C C
THNE THNE_002 F1302140 A G
THNE THNE_002 F0302190 G G
THNE THNE_002 F0812010 A A
THNE THNE_002 F1804070 G G
THNE THNE_002 F1004290 A G
THNE THNE_002 F2807540 A C
THNE THNE_002 F2403020 A G
THNE THNE_002 F2806100 A A
THNE THNE_002 F1102900 G G
THNE THNE_002 F1612680 A G
THNE THNE_002 F2706220 A A
THNE THNE_002 F1109010 A A
THNE THNE_002 F0309000 G G
THNE THNE_002 F0302240 G G
THNE THNE_002 F0625210 C C
THNE THNE_002 F0118460 G G
THNE THNE_002 F2607110 G G
THNE THNE_002 F2412490 A G
THNE THNE_002 F1005000 A G
THNE THNE_002 F0418600 G G
THNE THNE_002 F0804270 A A
THNE THNE_002 F0412070 A A
THNE THNE_002 F2208850 G G
THNE THNE_002 F0712290 A A
THNE THNE_002 UN A A
THNE THNE_002 F1912990 A A
THNE THNE_002 F0306790 G G
THNE THNE_002 F1702070 A A
THNE THNE_002 F0124030 C C
THNE THNE_002 F0204330 A A
THNE THNE_002 F1205760 G G
THNE THNE_002 F2702950 G G
THNE THNE_002 F0911020 G G
THNE THNE_002 F0006490 A A
THNE THNE_002 F1316330 G G
THNE THNE_002 F2708260 G G
THNE THNE_002 F1902720 A G
THNE THNE_002 F1301130 G G
THNE THNE_002 F1108260 A A
THNE THNE_002 F0820030 G G
THNE THNE_002 F2302040 C C
THNE THNE_002 F1307630 A A
THNE THNE_002 F2909740 G G
THNE THNE_002 F0108390 A A
THNE THNE_002 F0304580 A A
THNE THNE_002 F2408440 A A
THNE THNE_002 UN A A
THNE THNE_002 F1008340 A A
THNE THNE_002 F1714230 A G
THNE THNE_002 F1300150 G G
THNE THNE_002 UN G G
THNE THNE_002 F1711020 C C
THNE THNE_002 F2308250 G G
THNE THNE_002 F2105990 G G
THNE THNE_002 F2509260 G G
THNE THNE_002 UN G G
THNE THNE_002 F1705310 A G
THNE THNE_002 F0225840 G G
THNE THNE_002 F2201120 A G
THNE THNE_002 F0016270 G G
THNE THNE_002 F2212910 A A
THNE THNE_002 F2403930 A G
THNE THNE_002 F0507770 C C
THNE THNE_002 F1802080 G G
THNE THNE_002 F1314980 G G
THNE THNE_002 F0210490 G G
THNE THNE_002 F1515660 C C
THNE THNE_002 F1515190 A A
THNE THNE_002 F2504550 G G
THNE THNE_002 F0605860 G G
THNE THNE_002 F2508690 A A
THNE THNE_002 F1803460 G G
THNE THNE_002 F0916620 G G
THNE THNE_002 F0915870 A A
THNE THNE_002 F0309260 G G
THNE THNE_002 UN A G
THNE THNE_002 F1121050 G G
THNE THNE_002 F1905910 C C
THNE THNE_002 F1508620 C C
THNE THNE_002 F2502160 G G
THNE THNE_002 F0304610 C C
THNE THNE_002 F2301320 G G
THNE THNE_002 F0708930 A A
THNE THNE_002 F1006750 C C
THNE THNE_002 FXX07080 A G
THNE THNE_002 F0805490 A A
THNE THNE_002 F0122060 G G
THNE THNE_002 F1414690 G G
THNE THNE_002 F2504440 C C
THNE THNE_002 F0807670 G G
THNE THNE_002 F0414510 C C
THNE THNE_002 F1000340 A G
THNE THNE_002 F0605020 G G
THNE THNE_002 F0420990 G G
THNE THNE_002 F1118730 G G
THNE THNE_002 F2211730 A G
THNE THNE_002 F2801310 A A
THNE THNE_002 F2108940 A A
THNE THNE_002 F0509290 G G
THNE THNE_002 F2303110 A A
THNE THNE_002 F1006570 G G
THNE THNE_002 F1909280 G G
THNE THNE_002 F0322270 A A
THNE THNE_002 F2303770 G G
THNE THNE_002 F0126980 G G
THNE THNE_002 F2111670 G G
THNE THNE_002 F0126740 A A
THNE THNE_002 F0015340 G G
THNE THNE_002 F1206190 A A
THNE THNE_002 F0506310 A A
THNE THNE_002 FXX01520 G G
THNE THNE_002 F0611660 A A
THNE THNE_002 FXX06870 G G
THNE THNE_002 F1803010 G G
THNE THNE_002 F1612210 A A
THNE THNE_002 F0601310 G G
THNE THNE_002 F2208560 A A
THNE THNE_002 F2608380 A A
THNE THNE_002 F0717450 A A
THNE THNE_002 F2905650 G G
THNE THNE_002 F1902870 G G
THNE THNE_002 F2910170 A A
THNE THNE_002 F2306160 G G
THNE THNE_002 F0009860 A G
THNE THNE_002 F1615050 G G
THNE THNE_002 F1302210 A G
THNE THNE_002 F2301330 C C
THNE THNE_002 F0207940 C C
THNE THNE_002 F1807030 G G
THNE THNE_002 F2112630 A G
THNE THNE_002 F1213580 A A
THNE THNE_002 F0806010 A G
THNE THNE_002 F1804700 C C
THNE THNE_002 F1100830 G G
THNE THNE_002 F1715540 G G
THNE THNE_002 F1015870 G G
THNE THNE_002 F0014980 C C
THNE THNE_002 F2907110 A A
THNE THNE_002 F0107600 C C
THNE THNE_002 F0209410 G G
THNE THNE_002 F0612210 A G
THNE THNE_002 F0005150 A G
THNE THNE_002 F0715590 G G
THNE THNE_002 F0200740 G G
THNE THNE_002 F2206120 A G
THNE THNE_002 F2100970 G G
THNE THNE_002 F1013310 A A
THNE THNE_002 F1122210 A A
THNE THNE_002 F1101670 G G
THNE THNE_002 F2700120 G G
THNE THNE_002 UN A A
THNE THNE_002 F2305100 G G
THNE THNE_002 F1204200 A A
THNE THNE_002 UN G G
THNE THNE_002 F0400810 A G
THNE THNE_002 F2111500 G G
THNE THNE_002 F1715150 A A
THNE THNE_002 F0818540 A A
THNE THNE_002 F0512250 C C
THNE THNE_002 F0205040 G G
THNE THNE_002 F1315880 A A
THNE THNE_002 F0413950 G G
THNE THNE_002 F0620410 G G
THNE THNE_002 F0222280 G G
THNE THNE_002 F1713250 G G
THNE THNE_002 F2108820 A A
THNE THNE_002 F1600570 G G
THNE THNE_002 F1507520 A A
THNE THNE_002 F2610830 A A
THNE THNE_002 F1704570 A A
THNE THNE_002 F1603350 A A
THNE THNE_002 F1216620 A A
THNE THNE_002 F2308580 C C
THNE THNE_002 F1308910 A A
THNE THNE_002 F0621620 A A
THNE THNE_002 F0216080 G G
THNE THNE_002 F2403750 T T
THNE THNE_002 F0714310 A A
THNE THNE_002 F2000650 G G
THNE THNE_002 F2200420 A A
THNE THNE_002 F1118950 C C
THNE THNE_002 F0702130 G G
THNE THNE_002 F0219290 G G
THNE THNE_002 F0124560 A C
THNE THNE_002 F0005770 A A
THNE THNE_002 F0212970 G G
THNE THNE_002 F2909220 G G
THNE THNE_002 F0919740 A A
THNE THNE_002 F2000930 G G
THNE THNE_002 F1514900 G G
THNE THNE_002 F2708560 A A
THNE THNE_002 F1515210 G G
THNE THNE_002 F0108080 G G
THNE THNE_002 F0618310 A A
THNE THNE_002 F1809640 G G
THNE THNE_002 F1317650 A A
THNE THNE_002 F1807960 A A
THNE THNE_002 F0710550 G G
THNE THNE_002 F0609040 A A
THNE THNE_002 F0708710 A G
THNE THNE_002 F1302870 G G
THNE THNE_002 F0812920 A A
THNE THNE_002 F1713540 G G
THNE THNE_002 F2606240 A G
THNE THNE_002 F1020070 G G
THNE THNE_002 UN A A
THNE THNE_002 F0300680 A G
THNE THNE_002 F0907120 C C
THNE THNE_002 F0505350 G G
THNE THNE_002 F1308970 G G
THNE THNE_002 UN A A
THNE THNE_002 F1308710 A C
THNE THNE_002 F2111840 A A
THNE THNE_002 F2100670 G G
THNE THNE_002 F0507380 A A
THNE THNE_002 F0518780 A G
THNE THNE_002 F0119120 A C
THNE THNE_002 F1210160 A A
THNE THNE_002 F1511370 G G
THNE THNE_002 F2305990 A A
THNE THNE_002 F1314280 G G
THNE THNE_002 F0304250 A A
THNE THNE_002 F1805230 G G
THNE THNE_002 F1803520 G G
THNE THNE_002 F1715780 A A
THNE THNE_002 F1305170 A A
THNE THNE_002 F1812110 G G
THNE THNE_002 F1612460 G G
THNE THNE_002 F1406840 G G
THNE THNE_002 F0612980 A G
THNE THNE_002 F0415960 A G
THNE THNE_002 F1603810 G G
THNE THNE_002 F0227190 A G
THNE THNE_002 F0310690 G G
THNE THNE_002 F0111010 A G
THNE THNE_002 F1903640 A G
THNE THNE_002 F1907020 A A
THNE THNE_002 F1307430 G G
THNE THNE_002 F1609450 G G
THNE THNE_002 F2504360 G G
THNE THNE_002 F0419260 A A
THNE THNE_002 F0318570 G G
THNE THNE_002 F1504110 A G
THNE THNE_002 F2805620 G G
THNE THNE_002 F1602400 C C
THNE THNE_002 F1116390 A A
THNE THNE_002 F0301800 G G
THNE THNE_002 F0511550 A A
THNE THNE_002 F0425410 G G
THNE THNE_002 F2203970 A A
THNE THNE_002 F1905930 A A
THNE THNE_002 F0309010 G G
THNE THNE_002 F0412590 G G
THNE THNE_002 F0201350 G G
THNE THNE_002 F2701080 A A
THNE THNE_002 F0917610 A G
THNE THNE_002 F0105900 G G
THNE THNE_002 F0902220 G G
THNE THNE_002 F2410690 C C
THNE THNE_002 F1105330 A A
THNE THNE_002 F0510810 A A
THNE THNE_002 F1403760 G G
THNE THNE_002 F2410310 A A
THNE THNE_002 F2708910 A A
THNE THNE_002 F1804730 C C
THNE THNE_002 F0517470 G G
THNE THNE_002 F2310180 A A
THNE THNE_002 F1706120 A G
THNE THNE_002 F2904890 A A
THNE THNE_002 F1804660 A A
THNE THNE_002 F2504930 A G
THNE THNE_002 F1903590 G G
THNE THNE_002 F0709680 A G
THNE THNE_002 F0817180 A G
THNE THNE_002 F1810340 G G
THNE THNE_002 F1610930 G G
THNE THNE_002 F1017830 A A
THNE THNE_002 F0132200 G G
THNE THNE_002 F2908860 C C
THNE THNE_002 F0203840 A A
THNE THNE_002 F2909890 G G
THNE THNE_002 F2903320 G G
THNE THNE_002 F0703030 G G
THNE THNE_002 F2203410 C C
THNE THNE_002 UN G G
THNE THNE_002 F0719680 G G
THNE THNE_002 F1017280 A C
THNE THNE_002 F0211620 A G
THNE THNE_002 F2506600 A A
THNE THNE_002 F0820380 A G
THNE THNE_002 F2707770 G G
THNE THNE_002 F0820270 G G
THNE THNE_002 F2015390 A A
THNE THNE_002 F0132770 C C
THNE THNE_002 F2806120 G G
THNE THNE_002 F1204620 A A
THNE THNE_002 UN G G
THNE THNE_002 F0415800 A A
THNE THNE_002 F1008250 C C
THNE THNE_002 F1306660 A A
THNE THNE_002 F0412740 G G
THNE THNE_002 F2704100 G G
THNE THNE_002 F1807480 G G
THNE THNE_002 F1017680 G G
THNE THNE_002 F0303920 G G
THNE THNE_002 F1100650 A G
THNE THNE_002 F0609790 G G
THNE THNE_002 F2212870 G G
THNE THNE_002 F1309360 G G
THNE THNE_002 F1115810 G G
THNE THNE_002 F1312180 A A
THNE THNE_002 F0009770 A A
THNE THNE_002 F0406360 G G
THNE THNE_002 F1707360 G G
THNE THNE_002 F1508860 A T
THNE THNE_002 F2608700 A A
THNE THNE_002 F0817030 G G
THNE THNE_002 F2405090 G G
THNE THNE_002 F2113270 A G
THNE THNE_002 F1709190 G G
THNE THNE_002 F0214350 A A
THNE THNE_002 F2305800 A C
THNE THNE_002 F0709200 G G
THNE THNE_002 F2202640 A G
THNE THNE_002 F2505750 C C
THNE THNE_002 F0421730 C C
THNE THNE_002 F2101200 C C
THNE THNE_002 F0811080 G G
THNE THNE_002 F1810550 G G
THNE THNE_002 F2406410 A A
THNE THNE_002 F1307100 A A
THNE THNE_002 F1615960 G G
THNE THNE_002 F0904190 G G
THNE THNE_002 F2012900 A A
THNE THNE_002 F1700080 A A
THNE THNE_002 F0423280 A G
THNE THNE_002 F2610520 G G
THNE THNE_002 F0704620 A A
THNE THNE_002 F1909320 G G
THNE THNE_002 F0919330 A G
THNE THNE_002 FXX06610 A A
THNE THNE_002 F2404010 C C
THNE THNE_002 F1113490 G G
THNE THNE_002 F0512740 G G
THNE THNE_002 F1514190 G G
THNE THNE_002 F0121540 A A
THNE THNE_002 UN G G
THNE THNE_002 F2204210 G G
THNE THNE_002 F2302440 C C
THNE THNE_002 F0617540 A G
THNE THNE_002 F0804970 G G
THNE THNE_002 F0126330 C C
THNE THNE_002 F0624580 C C
THNE THNE_002 F2702140 G G
THNE THNE_002 F0201370 A G
THNE THNE_002 F2205320 A A
THNE THNE_002 F1706890 C C
THNE THNE_002 F0306590 A A
THNE THNE_002 F2601720 A G
THNE THNE_002 F1010650 G G
THNE THNE_002 F1906960 G G
THNE THNE_002 F2609660 A G
THNE THNE_002 F0704700 G G
THNE THNE_002 F0520920 G G
THNE THNE_002 F1410060 A A
THNE THNE_002 F0406010 G G
THNE THNE_002 F1516880 G G
THNE THNE_002 F1910310 A G
THNE THNE_002 F1110280 G G
THNE THNE_002 F2104040 A A
THNE THNE_002 F0818410 G G
THNE THNE_002 F1312460 A A
THNE THNE_002 F0219490 G G
THNE THNE_002 F1902050 G G
THNE THNE_002 F2407190 A A
THNE THNE_002 F2202660 C C
THNE THNE_002 F2014820 G G
THNE THNE_002 F1514270 T T
THNE THNE_002 F0132220 G G
THNE THNE_002 F0614910 A A
THNE THNE_002 F2603430 A A
THNE THNE_002 F0518760 A G
THNE THNE_002 F1504760 A G
THNE THNE_002 F1907740 A C
THNE THNE_002 F2002610 G G
THNE THNE_002 F2004210 G G
THNE THNE_002 F1413310 A A
THNE THNE_002 F0001740 A A
THNE THNE_002 F1414020 A A
THNE THNE_002 F2013370 A A
THNE THNE_002 F2707980 G G
THNE THNE_002 F0421890 C C
THNE THNE_002 F0916340 G G
THNE THNE_002 F0009820 A G
THNE THNE_002 F1301090 G G
THNE THNE_002 F1610580 A A
THNE THNE_002 F1013790 G G
THNE THNE_002 F1002550 G G
THNE THNE_002 F0902430 G G
THNE THNE_002 F0000830 G G
THNE THNE_002 F1016460 G G
THNE THNE_002 F0127970 G G
THNE THNE_002 F1505120 G G
THNE THNE_002 F2014070 A A
THNE THNE_002 F0512000 G G
THNE THNE_002 F1005050 A G
THNE THNE_002 UN G G
THNE THNE_002 F2406950 G G
THNE THNE_002 F2904930 G G
THNE THNE_002 F1713500 G G
THNE THNE_002 F0002200 C C
THNE THNE_002 F1010620 G G
THNE THNE_002 F1309230 G G
THNE THNE_002 F2906630 G G
THNE THNE_002 F2301500 G G
THNE THNE_002 F1612450 G G
THNE THNE_002 F0213030 G G
THNE THNE_002 F0618930 C C
THNE THNE_002 F1212450 A A
THNE THNE_002 F2111640 A A
THNE THNE_002 F2607640 C C
THNE THNE_002 F1612050 G G
THNE THNE_002 F2601550 G G
THNE THNE_002 F2106560 A A
THNE THNE_002 F2310300 A A
THNE THNE_002 F2209970 C C
THNE THNE_002 F0318670 A G
THNE THNE_002 F2909280 A G
THNE THNE_002 F1610500 G G
THNE THNE_002 F1704270 G G
THNE THNE_002 F2411490 G G
THNE THNE_002 F2204130 A A
THNE THNE_002 F0129920 A A
THNE THNE_002 F2203110 C C
THNE THNE_002 FXX07120 A A
THNE THNE_002 F2508270 G G
THNE THNE_002 F1803130 C C
THNE THNE_002 F0002080 G G
THNE THNE_002 F2107020 G G
THNE THNE_002 F0913690 G G
THNE THNE_002 F1701430 G G
THNE THNE_002 F2407590 A A
THNE THNE_002 F1211090 G G
THNE THNE_002 F2015140 G G
THNE THNE_002 F0621730 G G
THNE THNE_002 F0000400 G G
THNE THNE_002 F1313600 A A
THNE THNE_002 F2502230 G G
THNE THNE_002 F2905780 C C
THNE THNE_002 F0307190 T T
THNE THNE_002 F2809380 A C
THNE THNE_002 F2212720 A A
THNE THNE_002 F0400520 G G
THNE THNE_002 F1511960 C C
THNE THNE_002 F0623590 G G
THNE THNE_002 F0311950 G G
THNE THNE_002 F1804950 A A
THNE THNE_002 F2906760 A G
THNE THNE_002 F0821400 A A
THNE THNE_002 F0913350 A A
THNE THNE_002 F0132810 A G
THNE THNE_002 F2403780 C C
THNE THNE_002 F0707140 A C
THNE THNE_002 F0225180 G G
THNE THNE_002 F1801010 A A
THNE THNE_002 F1107210 A A
THNE THNE_002 F2707890 G G
THNE THNE_002 F0623370 A A
THNE THNE_002 F0919530 A T
THNE THNE_002 F0519850 A A
THNE THNE_002 F0805110 A A
THNE THNE_002 F1504550 G G
THNE THNE_002 F2210880 A A
THNE THNE_002 F1122120 G G
THNE THNE_002 F0116220 G G
THNE THNE_002 F0813640 A A
THNE THNE_002 F0011110 G G
THNE THNE_002 FXX06760 G G
THNE THNE_002 F1310770 G G
THNE THNE_002 F1712170 A A
THNE THNE_002 F2905210 A G
THNE THNE_002 F0704940 A G
THNE THNE_002 F2910110 C C
THNE THNE_002 F1503890 C C
THNE THNE_002 F2015480 C C
THNE THNE_002 F0721300 A G
THNE THNE_002 F1018990 C C
THNE THNE_002 F2211540 A G
THNE THNE_002 F0320690 A A
THNE THNE_002 F0119570 A A
THNE THNE_002 F1801280 A A
THNE THNE_002 F0314110 G G
THNE THNE_002 F2211580 A A
THNE THNE_002 F1407750 A G
THNE THNE_002 F0416140 A A
THNE THNE_002 F0325530 G G
THNE THNE_002 F1405140 G G
THNE THNE_002 UN C C
THNE THNE_002 F0010360 G G
THNE THNE_002 F0914230 G G
THNE THNE_002 F0409620 A A
THNE THNE_002 F1317440 G G
THNE THNE_002 F2302650 A A
THNE THNE_002 F2402820 A G
THNE THNE_002 F1811770 A A
THNE THNE_002 F0521710 G G
THNE THNE_002 F1415430 A A
THNE THNE_002 F2605510 G G
THNE THNE_002 F1812000 G G
THNE THNE_002 F1804840 A G
THNE THNE_002 F2603760 A A
THNE THNE_002 F0621190 G G
THNE THNE_002 F1209560 G G
THNE THNE_002 F2908600 G G
THNE THNE_002 F2901540 C C
THNE THNE_002 F1021730 G G
THNE THNE_002 F1908520 G G
THNE THNE_002 F0815680 G G
THNE THNE_002 F2111160 G G
THNE THNE_002 F1020380 A G
THNE THNE_002 F2111860 A G
THNE THNE_002 F1201680 A A
THNE THNE_002 F1911630 A G
THNE THNE_002 F1604510 A G
THNE THNE_002 F1607950 C C
THNE THNE_002 F2000080 A G
THNE THNE_002 F0218570 C C
THNE THNE_002 F2107150 G G
THNE THNE_002 F0117210 A A
THNE THNE_002 F1302370 G G
THNE THNE_002 F1008810 A G
THNE THNE_002 F0701840 G G
THNE THNE_002 F2303990 A A
THNE THNE_002 F2303480 G G
THNE THNE_002 F0100650 A G
THNE THNE_002 F2607010 G G
THNE THNE_002 F0512400 G G
THNE THNE_002 F2902180 G G
THNE THNE_002 FXX07280 A C
THNE THNE_002 F2003020 G G
THNE THNE_002 F0305710 G G
THNE THNE_002 F2603220 C G
THNE THNE_002 F0417460 A A
THNE THNE_002 F0304820 A A
THNE THNE_002 UN G G
THNE THNE_002 F0609580 C C
THNE THNE_002 F0312420 G G
THNE THNE_002 F1607610 G G
THNE THNE_002 F2001040 G G
THNE THNE_002 F2806780 A G
THNE THNE_002 F0520630 A A
THNE THNE_002 F1210430 C C
THNE THNE_002 F2500630 A A
THNE THNE_002 UN A C
THNE THNE_002 F1713550 G G
THNE THNE_002 F0722080 A A
THNE THNE_002 F0817720 G G
THNE THNE_002 F2903160 A A
THNE THNE_002 F1102420 G G
THNE THNE_002 F2801370 A A
THNE THNE_002 F0818820 C C
THNE THNE_002 F2401620 A A
THNE THNE_002 F0118500 A A
THNE THNE_002 F0409900 G G
THNE THNE_002 F1812160 C G
THNE THNE_002 UN A G
THNE THNE_002 F2304070 G G
THNE THNE_002 F2302900 G G
THNE THNE_002 F0224280 G G
THNE THNE_002 F0603650 A A
THNE THNE_002 F0215810 G G
THNE THNE_002 F1900850 G G
THNE THNE_002 F0212840 A G
THNE THNE_002 F0512730 G G
THNE THNE_002 UN G G
THNE THNE_002 F2206340 C C
THNE THNE_002 UN A A
THNE THNE_002 F0502760 A G
THNE THNE_002 F0512310 G G
THNE THNE_002 F0215600 A A
THNE THNE_002 F0404000 A A
THNE THNE_002 F0123200 A A
THNE THNE_002 F2102960 G G
THNE THNE_002 F1100750 G G
THNE THNE_002 F0302170 G G
THNE THNE_002 F0410830 C G
THNE THNE_002 F0011140 G G
THNE THNE_002 F0309660 C C
THNE THNE_002 F1317530 C C
THNE THNE_002 F0115140 G G
THNE THNE_002 F0806740 G G
THNE THNE_002 F2106660 G G
THNE THNE_002 F2602720 A A
THNE THNE_002 F2901550 A G
THNE THNE_002 F1104060 G G
THNE THNE_002 F0707260 A G
THNE THNE_002 F2700900 A A
THNE THNE_002 F0305570 G G
THNE THNE_002 F1510550 G G
THNE THNE_002 F0915890 A A
THNE THNE_002 F1206250 G G
THNE THNE_002 F1907260 G G
THNE THNE_002 F0321530 A A
THNE THNE_002 F2902500 A G
THNE THNE_002 UN G G
THNE THNE_002 UN C C
THNE THNE_002 F1110330 A A
THNE THNE_002 F1715110 A A
THNE THNE_002 F1018850 A A
THNE THNE_002 F1507540 C C
THNE THNE_002 F2910290 G G
THNE THNE_002 F0319960 A A
THNE THNE_002 F2708180 A A
THNE THNE_002 F2101960 G G
THNE THNE_002 F2308540 C C
THNE THNE_002 F2705280 T T
THNE THNE_002 F1003810 A A
THNE THNE_002 F1112290 A A
THNE THNE_002 F0116090 A G
THNE THNE_002 F1505940 G G
THNE THNE_002 F1504610 G G
THNE THNE_002 F2905740 G G
THNE THNE_002 F1704450 G G
THNE THNE_002 F1117250 A A
THNE THNE_002 F1502440 C G
THNE THNE_002 F0323900 A A
THNE THNE_002 F2907940 A A
THNE THNE_002 F2406280 A A
THNE THNE_002 F0518860 G G
THNE THNE_002 F2605440 A A
THNE THNE_002 F2604930 A A
THNE THNE_002 F0218890 G G
THNE THNE_002 F2014540 G G
THNE THNE_002 F0916520 G G
THNE THNE_002 F0305190 G G
THNE THNE_002 F1120560 G G
THNE THNE_002 F0002970 G G
THNE THNE_002 F1001740 A A
THNE THNE_002 F0505730 A C
THNE THNE_002 F0918630 A A
THNE THNE_002 F0711050 G G
THNE THNE_002 F0908550 A G
THNE THNE_002 FXX04540 A A
THNE THNE_002 F0423720 G G
THNE THNE_002 F1119780 A A
THNE THNE_002 F0420390 G G
THNE THNE_002 F0123800 C G
THNE THNE_002 F0721490 A A
THNE THNE_002 F0720690 G G
THNE THNE_002 F1016720 G G
THNE THNE_002 F0224880 A A
THNE THNE_002 F0305150 A A
THNE THNE_002 F0506850 A A
THNE THNE_002 F0125710 G G
THNE THNE_002 F0702140 A A
THNE THNE_002 F1804750 G G
THNE THNE_002 F0421510 A G
THNE THNE_002 F2604650 C C
THNE THNE_002 F0223490 G G
THNE THNE_002 F0612440 G G
THNE THNE_002 F2013310 G G
THNE THNE_002 F1508270 A G
THNE THNE_002 F1103440 A G
THNE THNE_002 F0514260 A A
THNE THNE_002 F0512020 G G
THNE THNE_002 F2707520 G G
THNE THNE_002 F1316940 G G
THNE THNE_002 F1003710 A A
THNE THNE_002 F1116710 G G
THNE THNE_002 F2605170 A A
THNE THNE_002 F1705900 G G
THNE THNE_002 F1102960 C G
THNE THNE_002 F1514300 A A
THNE THNE_002 F1121480 G G
THNE THNE_002 F1505560 C C
THNE THNE_002 F2905900 G G
THNE THNE_002 F1101600 A A
THNE THNE_002 F2902570 C C
THNE THNE_002 F0707230 A G
THNE THNE_002 F1812760 C C
THNE THNE_002 F0218780 T T
THNE THNE_002 F0823490 G G
THNE THNE_002 F2004250 A A
THNE THNE_002 F2905040 G G
THNE THNE_002 F2412150 G G
THNE THNE_002 F0604190 G G
THNE THNE_002 F0808870 C C
THNE THNE_002 F0301590 C C
THNE THNE_002 F2113530 A A
THNE THNE_002 F0916720 A A
THNE THNE_002 F1119850 C C
THNE THNE_002 F0210170 G G
THNE THNE_002 F0805130 G G
THNE THNE_002 F1316380 G G
THNE THNE_002 F1122500 G G
THNE THNE_002 F1700190 G G
THNE THNE_002 F2004390 G G
THNE THNE_002 F1207730 C C
THNE THNE_002 F1705230 A A
THNE THNE_002 F2700500 A A
THNE THNE_002 F2508490 A A
THNE THNE_002 F0720230 A G
THNE THNE_002 F0320980 G G
THNE THNE_002 F0704120 G G
THNE THNE_002 F1302960 A G
THNE THNE_002 F0711700 G G
THNE THNE_002 F0115010 G G
THNE THNE_002 UN C C
THNE THNE_002 UN A A
THNE THNE_002 F0222020 G G
THNE THNE_002 F0130520 A A
THNE THNE_002 F0603580 G G
THNE THNE_002 F2508170 G G
THNE THNE_002 F2709370 G G
THNE THNE_002 F2801850 G G
THNE THNE_002 F2604890 G G
THNE THNE_002 F1803950 A G
THNE THNE_002 F2603270 C C
THNE THNE_002 F0207890 G G
THNE THNE_002 F1122130 G G
THNE THNE_002 F0323020 G G
THNE THNE_002 F2402920 A A
THNE THNE_002 F0409810 A A
THNE THNE_002 UN G G
THNE THNE_002 F2412670 G G
THNE THNE_002 F1703910 A A
THNE THNE_002 F0220000 A A
THNE THNE_002 F0512600 A A
THNE THNE_002 F2507620 G G
THNE THNE_002 F0127760 G G
THNE THNE_002 F0518040 A A
THNE THNE_002 F1606690 A A
THNE THNE_002 F2112800 G G
THNE THNE_002 F1812810 G G
THNE THNE_002 F0821760 A A
THNE THNE_002 F0703190 A A
THNE THNE_002 F0701030 C C
THNE THNE_002 F1409420 G G
THNE THNE_002 F2000990 A G
THNE THNE_002 F1909920 A A
THNE THNE_002 F0129670 A A
THNE THNE_002 F1200450 C C
THNE THNE_002 F2507990 G G
THNE THNE_002 F1905840 G G
THNE THNE_002 F1018130 A A
THNE THNE_002 F1515260 A G
THNE THNE_002 F1905450 C C
THNE THNE_002 F2411800 C C
THNE THNE_002 F2111680 G G
THNE THNE_002 F2403980 A A
THNE THNE_002 F0122860 A G
THNE THNE_002 F0500160 G G
THNE THNE_002 F0107780 G G
THNE THNE_002 F1205490 G G
THNE THNE_002 F0823610 G G
THNE THNE_002 F1316540 A A
THNE THNE_002 F1105730 A A
THNE THNE_002 F0520150 A A
THNE THNE_002 F0519380 C C
THNE THNE_002 F1405640 G G
THNE THNE_002 F1120580 A G
THNE THNE_002 F1901320 A A
THNE THNE_002 UN A A
THNE THNE_002 F0709890 A G
THNE THNE_002 F0400830 A A
THNE THNE_002 F0901430 G G
THNE THNE_002 F2703610 A A
THNE THNE_002 F1309830 G G
THNE THNE_002 F1115260 A A
THNE THNE_002 F1019020 G G
THNE THNE_002 F1216740 G G
THNE THNE_002 F0803560 A A
THNE THNE_002 F0900710 G G
THNE THNE_002 F2411890 G G
THNE THNE_002 F1312120 G G
THNE THNE_002 F0424240 A G
THNE THNE_002 F0903600 G G
THNE THNE_002 F2400180 A A
THNE THNE_002 F0810190 A A
THNE THNE_002 F1008570 A G
THNE THNE_002 F1506420 C G
THNE THNE_002 F0122840 G G
THNE THNE_002 F0302540 G G
THNE THNE_002 F1908900 G G
THNE THNE_002 F2505770 G G
THNE THNE_002 UN G G
THNE THNE_002 F1902530 C C
THNE THNE_002 F0614490 G G
THNE THNE_002 F1712440 A C
THNE THNE_002 F1117510 G G
THNE THNE_002 UN G G
THNE THNE_002 F1004830 A A
THNE THNE_002 F1715410 G G
THNE THNE_002 FXX04750 G G
THNE THNE_002 F0512930 G G
THNE THNE_002 F1407920 G G
THNE THNE_002 F1902760 A G
THNE THNE_002 F0621630 G G
THNE THNE_002 F1505250 G G
THNE THNE_002 F2906870 C C
THNE THNE_002 F0612860 C C
THNE THNE_002 F0206560 C C
THNE THNE_002 F2410630 G G
THNE THNE_002 F2300260 A A
THNE THNE_002 F2402330 A A
THNE THNE_002 F0302020 G G
THNE THNE_002 F2305840 A G
THNE THNE_002 F1201360 C C
THNE THNE_002 F1612950 G G
THNE THNE_002 F0901960 G G
THNE THNE_002 F2002980 G G
THNE THNE_002 F0129460 A G
THNE THNE_002 F0418750 G G
THNE THNE_002 F0903130 G G
THNE THNE_002 F0801800 G G
THNE THNE_002 F2801130 G G
THNE THNE_002 UN G G
THNE THNE_002 F1020930 G G
THNE THNE_002 F0804080 A A
THNE THNE_002 F2610630 G G
THNE THNE_002 F1600620 A A
THNE THNE_002 UN G G
THNE THNE_002 F1407270 G G
THNE THNE_002 F1114970 A G
THNE THNE_002 UN A A
THNE THNE_002 F1118310 A A
THNE THNE_002 F1216350 G G
THNE THNE_002 F0901600 G G
THNE THNE_002 F0611670 A A
THNE THNE_002 F1811810 A A
THNE THNE_002 F2509780 G G
THNE THNE_002 F0503230 A A
THNE THNE_002 F2503650 G G
THNE THNE_002 F0521260 G G
THNE THNE_002 F0905720 A A
THNE THNE_002 F0308330 C C
THNE THNE_002 F2601540 G G
THNE THNE_002 F0601160 G G
THNE THNE_002 F0919590 A G
THNE THNE_002 F1116010 G G
THNE THNE_002 F0703000 G G
THNE THNE_002 UN A A
THNE THNE_002 F1216170 G G
THNE THNE_002 F1508170 G G
THNE THNE_002 F2704640 A A
THNE THNE_002 F1103570 G G
THNE THNE_002 F1803690 A G
THNE THNE_002 F0620700 A A
THNE THNE_002 F0219590 A G
THNE THNE_002 F0505690 A A
THNE THNE_002 F2404550 A G
THNE THNE_002 F2709390 A A
THNE THNE_002 F1311290 A G
THNE THNE_002 F0102870 A G
THNE THNE_002 F1800070 G G
THNE THNE_002 F2210330 G G
THNE THNE_002 F0624560 G G
THNE THNE_002 F1908270 G G
THNE THNE_002 F2209630 C C
THNE THNE_002 F1615180 G G
THNE THNE_002 F1708790 A A
THNE THNE_002 F0016590 G G
THNE THNE_002 F0129290 A A
THNE THNE_002 F2114190 G G
THNE THNE_002 F2411440 A A
THNE THNE_002 F0227460 G G
THNE THNE_002 F2013690 G G
THNE THNE_002 F2508740 A A
THNE THNE_002 FXX06410 A A
THNE THNE_002 F1020310 A A
THNE THNE_002 F1003990 G G
THNE THNE_002 F1611890 A A
THNE THNE_002 F2001450 A A
THNE THNE_002 F0405850 C C
THNE THNE_002 F0324550 A A
THNE THNE_002 F1609100 C C
THNE THNE_002 F2008320 A A
THNE THNE_002 F2608970 A G
THNE THNE_002 F0715550 A A
THNE THNE_002 F0126930 G G
THNE THNE_002 F0902230 A A
THNE THNE_002 F0701930 G G
THNE THNE_002 F0800520 C C
THNE THNE_002 F2910090 A A
THNE THNE_002 F1002110 G G
THNE THNE_002 UN G G
THNE THNE_002 F0800290 G G
THNE THNE_002 F2110620 A G
THNE THNE_002 F1400390 G G
THNE THNE_002 F0418770 A A
THNE THNE_002 F0821880 G G
THNE THNE_002 F0316410 A G
THNE THNE_002 F0817610 A A
THNE THNE_002 F1500080 A G
THNE THNE_002 F0218370 G G
THNE THNE_002 F0907550 G G
THNE THNE_002 UN A G
THNE THNE_002 F2206020 A A
THNE THNE_002 F0314350 G G
THNE THNE_002 F1215900 G G
THNE THNE_002 F1606390 A G
THNE THNE_002 F0010970 G G
THNE THNE_002 F0201390 A A
THNE THNE_002 F0008880 A A
THNE THNE_002 F1800850 A G
THNE THNE_002 F1907590 G G
THNE THNE_002 F0701660 G G
THNE THNE_002 F0502560 A A
THNE THNE_002 UN T T
THNE THNE_002 F2610430 A G
THNE THNE_002 UN G G
THNE THNE_002 F0712520 A G
THNE THNE_002 F0011040 G G
THNE THNE_002 F0103570 G G
THNE THNE_002 F0106670 A A
THNE THNE_002 F2212340 G G
THNE THNE_002 F1603530 A G
THNE THNE_002 F1417130 A G
THNE THNE_002 F0801860 G G
THNE THNE_002 F2102720 C C
THNE THNE_002 F0129660 A C
THNE THNE_002 F2211470 G G
THNE THNE_002 F0206030 G G
THNE THNE_002 F1516390 G G
THNE THNE_002 F2904440 G G
THNE THNE_002 F0621260 A A
THNE THNE_002 F0712180 G G
THNE THNE_002 F0305200 A G
THNE THNE_002 F0215540 A G
THNE THNE_002 F0517250 G G
THNE THNE_002 F2301290 G G
THNE THNE_002 F1808620 G G
THNE THNE_002 F2411810 C C
THNE THNE_002 F0509240 T T
THNE THNE_002 F0911920 G G
THNE THNE_002 F0401870 A A
THNE THNE_002 F0317040 G G
THNE THNE_002 UN C G
THNE THNE_002 F0420790 A A
THNE THNE_002 F0123050 A A
THNE THNE_002 F1504190 A G
THNE THNE_002 F0706430 G G
THNE THNE_002 F1305920 C C
THNE THNE_002 F0114210 A G
THNE THNE_002 F0130510 G G
THNE THNE_002 F0920290 G G
THNE THNE_002 UN C C
THNE THNE_002 F0110520 A A
THNE THNE_002 F0132080 G G
THNE THNE_002 F0715980 A G
THNE THNE_002 F1100730 A A
THNE THNE_002 F1122250 A G
THNE THNE_002 F1119750 G G
THNE THNE_002 F1109040 A A
THNE THNE_002 F0803850 G G
THNE THNE_002 F0302740 G G
THNE THNE_002 F0306640 A G
THNE THNE_002 F2209360 A A
THNE THNE_002 F0122820 G G
THNE THNE_002 F0802810 C C
THNE THNE_002 F0520960 A A
THNE THNE_002 F0510130 A A
THNE THNE_002 UN G G
THNE THNE_002 F0717390 G G
THNE THNE_002 F0624920 G G
THNE THNE_002 F1118640 G G
THNE THNE_002 F2300880 A A
THNE THNE_002 F0512140 C C
THNE THNE_002 UN G G
THNE THNE_002 F2110360 A G
THNE THNE_002 UN A C
THNE THNE_002 F0502340 A A
THNE THNE_002 F1515100 C C
THNE THNE_002 F0322790 C C
THNE THNE_002 F1603610 G G
THNE THNE_002 F0307650 G G
THNE THNE_002 F2404400 G G
THNE THNE_002 F0809670 G G
THNE THNE_002 F1703610 G G
THNE THNE_002 F0130080 G G
THNE THNE_002 F2501650 A A
THNE THNE_002 F2702990 G G
THNE THNE_002 F1901930 G G
THNE THNE_002 F2905010 C C
THNE THNE_002 F1415440 G G
THNE THNE_002 F0127440 T T
THNE THNE_002 F1601930 G G
THNE THNE_002 F2106630 G G
THNE THNE_002 FXX05200 G G
THNE THNE_002 F1903080 A A
THNE THNE_002 F1505530 G G
THNE THNE_002 F1009600 A A
THNE THNE_002 F0704190 G G
THNE THNE_002 F0414460 A A
THNE THNE_002 F1701570 G G
THNE THNE_002 F0218610 A A
THNE THNE_002 F2006740 A G
THNE THNE_002 F0707790 A A
THNE THNE_002 F1902520 G G
THNE THNE_002 F1121890 G G
THNE THNE_002 F2709050 G G
THNE THNE_002 F2503590 A G
THNE THNE_002 F0705100 A C
THNE THNE_002 F0917600 A G
THNE THNE_002 F1314430 A A
THNE THNE_002 F0302030 G G
THNE THNE_002 F2203960 G G
THNE THNE_002 F1808460 A A
THNE THNE_002 F0116490 G G
THNE THNE_002 F1515040 G G
THNE THNE_002 F0010830 G G
THNE THNE_002 F0305000 A A
THNE THNE_002 F1403020 A A
THNE THNE_002 F0808470 A A
THNE THNE_002 F0226340 A A
THNE THNE_002 F1417170 G G
THNE THNE_002 F1311890 A A
THNE THNE_002 F0611530 A A
THNE THNE_002 F2709770 C C
THNE THNE_002 F1403730 G G
THNE THNE_002 F1904610 A A
THNE THNE_002 F0500370 G G
THNE THNE_002 F2006630 G G
THNE THNE_002 F2702160 A A
THNE THNE_002 F2008410 G G
THNE THNE_002 F0301350 G G
THNE THNE_002 F2405020 A A
THNE THNE_002 F0008130 A A
THNE THNE_002 F1316100 G G
THNE THNE_002 F0514220 A C
THNE THNE_002 F2608550 C C
THNE THNE_002 F0125780 G G
THNE THNE_002 F1507740 C C
THNE THNE_002 F1510990 G G
THNE THNE_002 F0010500 G G
THNE THNE_002 F0227050 G G
THNE THNE_002 F1509270 G G
THNE THNE_002 F1004060 A A
THNE THNE_002 F2201150 G G
THNE THNE_002 F0412680 G G
THNE THNE_002 F2507030 G G
THNE THNE_002 F1111890 A A
THNE THNE_002 F2000510 G G
THNE THNE_002 F0812860 A A
THNE THNE_002 F0424490 A A
THNE THNE_002 F0906690 A G
THNE THNE_002 F2301030 A A
THNE THNE_002 F0519040 A G
THNE THNE_002 F0711140 G G
THNE THNE_002 F0510890 G G
THNE THNE_002 F1504070 G G
THNE THNE_002 F0310980 G G
THNE THNE_002 F1307820 G G
THNE THNE_002 F1913330 A A
THNE THNE_002 F2609670 T T
THNE THNE_002 F1904420 A A
THNE THNE_002 UN A A
THNE THNE_002 F0519910 G G
THNE THNE_002 F0915350 C C
THNE THNE_002 F2908250 G G
THNE THNE_002 F2107500 A A
THNE THNE_002 F1407200 A A
THNE THNE_002 F0706720 G G
THNE THNE_002 F0909070 A G
THNE THNE_002 F1121700 A A
THNE THNE_002 F1202340 A G
THNE THNE_002 F1600930 A A
THNE THNE_002 F1805020 C C
THNE THNE_002 F1506440 G G
THNE THNE_002 F1802210 G G
THNE THNE_002 F2411850 G G
THNE THNE_002 F2111700 G G
THNE THNE_002 F0422710 A G
THNE THNE_002 UN A G
THNE THNE_002 F0112610 A G
THNE THNE_002 F0210300 A A
THNE THNE_002 F1012400 A G
THNE THNE_002 UN G G
THNE THNE_002 F2509840 G G
THNE THNE_002 F0517280 G G
THNE THNE_002 F1111020 G G
THNE THNE_002 F2304610 G G
THNE THNE_002 F2103890 C C
THNE THNE_002 F1315040 A A
THNE THNE_002 F1801700 G G
THNE THNE_002 F1802130 A C
THNE THNE_002 F0013290 C C
THNE THNE_002 F2801390 A G
THNE THNE_002 F2305000 G G
THNE THNE_002 F1104250 A C
THNE THNE_002 F1108580 T T
THNE THNE_002 F0611890 A A
THNE THNE_002 F0418920 A A
THNE THNE_002 F0223750 A A
THNE THNE_002 F1509280 G G
THNE THNE_002 F0521010 G G
THNE THNE_002 F2808070 G G
THNE THNE_002 F2200390 A A
THNE THNE_002 F1908030 A A
THNE THNE_002 F0421090 G G
THNE THNE_002 F0916060 G G
THNE THNE_002 F1909730 G G
THNE THNE_002 F1607980 A A
THNE THNE_002 F0624020 G G
THNE THNE_002 F2602930 G G
THNE THNE_002 F0117060 G G
THNE THNE_002 F1101240 G G
THNE THNE_002 F2106940 G G
THNE THNE_002 F0806260 A G
THNE THNE_002 F0200570 A A
THNE THNE_002 UN A A
THNE THNE_002 F2907400 G G
THNE THNE_002 F1119380 G G
THNE THNE_002 F2211760 A A
THNE THNE_002 F2808140 C C
THNE THNE_002 F1021610 G G
THNE THNE_002 F0702680 G G
THNE THNE_002 F1813200 G G
THNE THNE_002 F0917320 A G
THNE THNE_002 F1808360 A G
THNE THNE_002 F2102510 C C
THNE THNE_002 F0615450 G G
THNE THNE_002 UN G G
THNE THNE_002 F2203200 A A
THNE THNE_002 F1913140 G G
THNE THNE_002 F0701680 G G
THNE THNE_002 F0904770 A A
THNE THNE_002 F2806290 G G
THNE THNE_002 F0130690 G G
THNE THNE_002 F0514270 G G
THNE THNE_002 F1312080 C C
THNE THNE_002 F0132830 G G
THNE THNE_002 F2405300 G G
THNE THNE_002 FXX02950 A A
THNE THNE_002 F1006900 C C
THNE THNE_002 F1706260 G G
THNE THNE_002 F1202620 G G
THNE THNE_002 F1302580 G G
THNE THNE_002 F2012050 A A
THNE THNE_002 F0210190 A A
THNE THNE_002 F0804960 G G
THNE THNE_002 F2807910 A G
THNE THNE_002 F1609550 A A
THNE THNE_002 F0013780 G G
THNE THNE_002 F0414170 C C
THNE THNE_002 F0013700 G G
THNE THNE_002 F1611380 A A
THNE THNE_002 F2205060 A G
THNE THNE_002 UN G G
THNE THNE_002 F0204620 A A
THNE THNE_002 F2206200 A A
THNE THNE_002 F1803960 A G
THNE THNE_002 F2212360 A A
THNE THNE_002 F0410370 A C
THNE THNE_002 F1206850 C C
THNE THNE_002 F0013900 G G
THNE THNE_002 F0102930 G G
THNE THNE_002 F1311660 G G
THNE THNE_002 FXX07180 A G
THNE THNE_002 UN G G
THNE THNE_002 F0821260 G G
THNE THNE_002 F0719700 C C
THNE THNE_002 UN G G
THNE THNE_002 F0704970 A G
THNE THNE_002 F0324740 G G
THNE THNE_002 F1120660 A G
THNE THNE_002 F2300430 A G
THNE THNE_002 F1119220 A G
THNE THNE_002 F0013990 G G
THNE THNE_002 F2610660 G G
THNE THNE_002 F0408350 G G
THNE THNE_002 F1609310 G G
THNE THNE_002 F2402870 C G
THNE THNE_002 F0425080 A A
THNE THNE_002 F0113150 A A
THNE THNE_002 F0516880 A A
THNE THNE_002 F1709220 A G
THNE THNE_002 F1509220 G G
THNE THNE_002 F0306940 C C
THNE THNE_002 F1309170 A G
THNE THNE_002 F1206400 A G
THNE THNE_002 F1912330 G G
THNE THNE_002 F0616050 C C
THNE THNE_002 F2107090 C C
THNE THNE_002 F0300670 A A
THNE THNE_002 F1614590 G G
THNE THNE_002 F0133080 G G
THNE THNE_002 F0800360 G G
THNE THNE_002 F1216530 G G
THNE THNE_002 F2801300 A A
THNE THNE_002 F2702810 G G
THNE THNE_002 F1604840 G G
THNE THNE_002 F0607830 A A
THNE THNE_002 F2908700 A C
THNE THNE_002 F0717260 C C
THNE THNE_002 F1111260 A A
THNE THNE_002 F0110360 G G
THNE THNE_002 F0321770 A A
THNE THNE_002 F0318690 G G
THNE THNE_002 F0222250 A G
THNE THNE_002 F1011510 C G
THNE THNE_002 F1712110 A A
THNE THNE_002 F1904810 G G
THNE THNE_002 F2310120 A A
THNE THNE_002 F0114090 C C
THNE THNE_002 F1509970 A A
THNE THNE_002 F1714130 A C
THNE THNE_002 F1206960 A A
THNE THNE_002 F2705750 A A
THNE THNE_002 F0710460 G G
THNE THNE_002 F1803170 G G
THNE THNE_002 F0124260 G G
THNE THNE_002 F1909030 C C
THNE THNE_002 F0518060 C C
THNE THNE_002 F1905080 A G
THNE THNE_002 UN C C
THNE THNE_002 F1912400 G G
THNE THNE_002 F0424350 C C
THNE THNE_002 F1302080 A A
THNE THNE_002 F0312350 G G
THNE THNE_002 F0800390 G G
THNE THNE_002 F1610180 A A
THNE THNE_002 F1210050 A A
THNE THNE_002 UN A A
THNE THNE_002 F1603080 A A
THNE THNE_002 F1313500 G G
THNE THNE_002 F1504490 G G
THNE THNE_002 F2310450 G G
THNE THNE_002 UN G G
THNE THNE_002 F1307660 A A
THNE THNE_002 F2708270 A A
THNE THNE_002 F0907850 A A
THNE THNE_002 UN A A
THNE THNE_002 F0409650 G G
THNE THNE_002 F2300810 A A
THNE THNE_002 F0410090 G G
THNE THNE_002 F0517530 G G
THNE THNE_002 F0907820 A A
THNE THNE_002 F0128090 A A
THNE THNE_002 F0317720 A G
THNE THNE_002 F0117050 G G
THNE THNE_002 F0520590 G G
THNE THNE_002 F0602470 A A
THNE THNE_002 F2806480 C G
THNE THNE_002 F2107590 G G
THNE THNE_002 F1106690 G G
THNE THNE_002 F2304280 A A
THNE THNE_002 F0621650 A G
THNE THNE_002 F1905850 G G
THNE THNE_002 F1117000 G G
THNE THNE_002 F0420760 G G
THNE THNE_002 F1415030 G G
THNE THNE_002 UN G G
THNE THNE_002 F0016000 G G
THNE THNE_002 F1710970 A G
THNE THNE_002 F1317800 G G
THNE THNE_002 F2200920 G G
THNE THNE_002 F1416300 A A
THNE THNE_002 F0401850 A A
THNE THNE_002 F0808030 T T
THNE THNE_002 F1407010 A A
THNE THNE_002 F0302040 A A
THNE THNE_002 F0420850 G G
THNE THNE_002 F0617100 A A
THNE THNE_002 F1105960 A C
THNE THNE_002 F0213310 A G
THNE THNE_002 F0418640 A G
THNE THNE_002 F0418320 G G
THNE THNE_002 F0625200 A G
THNE THNE_002 F0012700 C C
THNE THNE_002 F1516210 G G
THNE THNE_002 F0805210 G G
THNE THNE_002 F2103290 G G
THNE THNE_002 F1002200 G G
THNE THNE_002 F1313810 G G
THNE THNE_002 F2609700 C C
THNE THNE_002 F0506400 G G
THNE THNE_002 F1500130 A A
THNE THNE_002 F0511870 A A
THNE THNE_002 F1118980 G G
THNE THNE_002 F1408010 G G
THNE THNE_002 F1516280 C C
THNE THNE_002 F0617840 A A
THNE THNE_002 F2210670 A A
THNE THNE_002 FXX01390 A G
THNE THNE_002 F0414500 A A
THNE THNE_002 F1314930 G G
THNE THNE_002 F0822240 A G
THNE THNE_002 F0519420 G G
THNE THNE_002 F0325650 G G
THNE THNE_002 F1111130 C C
THNE THNE_002 F1121590 A A
THNE THNE_002 F1715210 A G
THNE THNE_002 F1700970 G G
THNE THNE_002 F0718740 A A
THNE THNE_002 F1007600 G G
THNE THNE_002 F0715140 A A
THNE THNE_002 F1704030 A G
THNE THNE_002 F2303070 G G
THNE THNE_002 F1615070 G G
THNE THNE_002 UN G G
THNE THNE_002 F1205370 G G
THNE THNE_002 F1908640 C C
THNE THNE_002 F0701330 A G
THNE THNE_002 F0622200 G G
THNE THNE_002 F0815760 G G
THNE THNE_002 F1203290 G G
THNE THNE_002 F2801780 A A
THNE THNE_002 F0819940 A A
THNE THNE_002 F0015670 T T
THNE THNE_002 F0305450 G G
THNE THNE_002 F1901720 G G
THNE THNE_002 F1805650 G G
THNE THNE_002 F0919580 A A
THNE THNE_002 F1912430 G G
THNE THNE_002 F2508200 G G
THNE THNE_002 F0212960 G G
THNE THNE_002 F1302570 C C
THNE THNE_002 F0916850 G G
THNE THNE_002 F0204640 C C
THNE THNE_002 F0718750 G G
THNE THNE_002 F0205730 A A
THNE THNE_002 UN C C
THNE THNE_002 F1021670 A A
THNE THNE_002 F2800780 A A
THNE THNE_002 F1307230 A G
THNE THNE_002 F2708610 G G
THNE THNE_002 F1113840 A A
THNE THNE_002 F0820460 A G
THNE THNE_002 F1600600 G G
THNE THNE_002 F0501740 G G
THNE THNE_002 F1313080 A G
THNE THNE_002 F1405260 G G
THNE THNE_002 F0717660 G G
THNE THNE_002 F2001360 C C
THNE THNE_002 F0518690 G G
THNE THNE_002 F1213620 G G
THNE THNE_002 F2708010 G G
THNE THNE_002 F0502400 A A
THNE THNE_002 F0012570 C C
THNE THNE_002 F0700510 G G
THNE THNE_002 F1003800 G G
THNE THNE_002 F0322230 A A
THNE THNE_002 F2310000 A A
THNE THNE_002 F0408480 A A
THNE THNE_002 F1805760 G G
THNE THNE_002 F1910340 G G
THNE THNE_002 F1713230 G G
THNE THNE_002 FXX04360 G G
THNE THNE_002 F0506070 G G
THNE THNE_002 F0508170 A A
THNE THNE_002 UN A G
THNE THNE_002 F1812650 A A
THNE THNE_002 F1610120 G G
THNE THNE_002 F1311210 C C
THNE THNE_002 F0818450 A C
THNE THNE_002 F1311640 C C
THNE THNE_002 F1402100 G G
THNE THNE_002 F0129130 T T
THNE THNE_002 F2608710 G G
THNE THNE_002 F0218580 A T
THNE THNE_002 F2809340 C C
THNE THNE_002 F0624930 G G
THNE THNE_002 F1012970 A G
THNE THNE_002 F0224720 G G
THNE THNE_002 F2302300 A T
THNE THNE_002 F0702050 G G
THNE THNE_002 UN A A
THNE THNE_002 F0702350 G G
THNE THNE_002 F0416260 A A
THNE THNE_002 F1515350 G G
THNE THNE_002 F0714760 G G
THNE THNE_002 F0012690 A A
THNE THNE_002 F0012640 A A
THNE THNE_002 F2506230 G G
THNE THNE_002 F1907300 G G
THNE THNE_002 F1103690 G G
THNE THNE_002 F0132370 A A
THNE THNE_002 F1609070 A A
THNE THNE_002 F1301570 G G
THNE THNE_002 F2708570 A A
THNE THNE_002 F1605960 A A
THNE THNE_002 FXX01100 C C
THNE THNE_002 F0901370 G G
THNE THNE_002 F0612060 G G
THNE THNE_002 F2910390 G G
THNE THNE_002 F0805150 A G
THNE THNE_002 F2407440 A A
THNE THNE_002 F2205050 A C
THNE THNE_002 F2001010 G G
THNE THNE_002 F1302650 A A
THNE THNE_002 F1004690 G G
THNE THNE_002 F1201320 A G
THNE THNE_002 F0107080 G G
THNE THNE_002 F0613530 G G
THNE THNE_002 F1122430 A A
THNE THNE_002 F1214750 G G
THNE THNE_002 F1612400 C C
THNE THNE_002 F0212850 A A
THNE THNE_002 F1909150 A G
THNE THNE_002 F1201060 C C
THNE THNE_002 F1911490 A G
THNE THNE_002 UN G G
THNE THNE_002 F1704920 A A
THNE THNE_002 F0412080 G G
THNE THNE_002 F0918730 G G
THNE THNE_002 F0209540 A A
THNE THNE_002 F2013030 G G
THNE THNE_002 F2301590 C C
THNE THNE_002 F0914270 G G
THNE THNE_002 F0304350 G G
THNE THNE_002 F0700910 A G
THNE THNE_002 F0421500 A G
THNE THNE_002 F1402740 A G
THNE THNE_002 F2602280 A A
THNE THNE_002 F0000520 G G
THNE THNE_002 F0920000 G G
THNE THNE_002 F0820800 G G
THNE THNE_002 F2007430 G G
THNE THNE_002 F1109310 C C
THNE THNE_002 F1001110 A G
THNE THNE_002 F2610730 G G
THNE THNE_002 F0901270 G G
THNE THNE_002 F1121800 G G
THNE THNE_002 F1304160 A A
THNE THNE_002 F2708240 G G
THNE THNE_002 F1102190 G G
THNE THNE_002 F2500050 A G
THNE THNE_002 F2014690 A G
THNE THNE_002 FXX04610 A A
THNE THNE_002 F0422370 G G
THNE THNE_002 F0701100 G G
THNE THNE_002 F1411710 A A
THNE THNE_002 F1911260 G G
THNE THNE_002 F2508840 A A
THNE THNE_002 F0313800 A A
THNE THNE_002 F1804610 G G
THNE THNE_002 F1912300 C C
THNE THNE_002 F1121460 G G
THNE THNE_002 F1912760 G G
THNE THNE_002 F0606760 G G
THNE THNE_002 F0818080 A G
THNE THNE_002 F1606600 A A
THNE THNE_002 F0814490 G G
THNE THNE_002 F2014420 G G
THNE THNE_002 F2507750 G G
THNE THNE_002 F0102680 G G
THNE THNE_002 F2210500 G G
THNE THNE_002 F1106770 G G
THNE THNE_002 UN A A
THNE THNE_002 F2505150 A G
THNE THNE_002 F1807040 A A
THNE THNE_002 F2304060 C C
THNE THNE_002 F2310630 G G
THNE THNE_002 F2705520 A A
THNE THNE_002 F2209690 A A
THNE THNE_002 F2502960 G G
THNE THNE_002 F2807250 A G
THNE THNE_002 F1700440 A A
THNE THNE_002 F1608210 G G
THNE THNE_002 F0311840 C C
THNE THNE_002 F1003720 A A
THNE THNE_002 F1208480 A A
THNE THNE_002 F2104820 A G
THNE THNE_002 F2014230 C C
THNE THNE_002 F0520810 G G
THNE THNE_002 F2406920 G G
THNE THNE_002 F2600280 A G
THNE THNE_002 F1303120 A C
THNE THNE_002 F1802220 C C
THNE THNE_002 F1206520 A A
THNE THNE_002 F2901470 G G
THNE THNE_002 F1110560 A G
THNE THNE_002 F2801180 G G
THNE THNE_002 F1808730 A G
THNE THNE_002 F1803030 G G
THNE THNE_002 F0619940 C C
THNE THNE_002 F0101660 A A
THNE THNE_002 F0505890 C C
THNE THNE_002 F0809240 A G
THNE THNE_002 F2106140 G G
THNE THNE_002 F0914320 G G
THNE THNE_002 F1110770 G G
THNE THNE_002 UN A A
THNE THNE_002 F2908320 C C
THNE THNE_002 F0208880 G G
THNE THNE_002 F0305130 C C
THNE THNE_002 F1405050 A A
THNE THNE_002 F0910610 G G
THNE THNE_002 F0718560 A A
THNE THNE_002 F2004850 A A
THNE THNE_002 F1102520 G G
THNE THNE_002 F1413950 G G
THNE THNE_002 F2104250 A A
THNE THNE_002 F1405300 G G
THNE THNE_002 F1908840 A A
THNE THNE_002 F1516400 A A
THNE THNE_002 F2808580 A C
THNE THNE_002 UN G G
THNE THNE_002 F2807600 A A
THNE THNE_002 F1110840 A G
THNE THNE_002 F2909910 G G
THNE THNE_002 F1002240 G G
THNE THNE_002 F1905790 G G
THNE THNE_002 UN G G
THNE THNE_002 F0221030 A A
THNE THNE_002 F1100270 A G
THNE THNE_002 F0521760 C C
THNE THNE_002 F1314310 A A
THNE THNE_002 F0012860 A A
THNE THNE_002 F2210970 G G
THNE THNE_002 F1115340 A G
THNE THNE_002 F2000530 G G
THNE THNE_002 F2402230 G G
THNE THNE_002 F2403740 G G
THNE THNE_002 F2908450 G G
THNE THNE_002 F1308240 A A
THNE THNE_002 F1704040 A G
THNE THNE_002 F0210480 G G
THNE THNE_002 F1609680 A A
THNE THNE_002 F1516220 C C
THNE THNE_002 F1002850 G G
THNE THNE_002 F1611410 G G
THNE THNE_002 F0014710 G G
THNE THNE_002 F0521400 G G
THNE THNE_002 F1906510 A A
THNE THNE_002 F2014630 A A
THNE THNE_002 F0008900 A C
THNE THNE_002 F2909130 A A
THNE THNE_002 F1610030 G G
THNE THNE_002 F0609550 G G
THNE THNE_002 F0416090 A A
THNE THNE_002 F1120930 A G
THNE THNE_002 F0905800 A A
THNE THNE_002 F0818580 A A
THNE THNE_002 F1806980 A A
THNE THNE_002 F0909670 G G
THNE THNE_002 F1001640 A A
THNE THNE_002 F0815830 C C
THNE THNE_002 F0704240 G G
THNE THNE_002 F2901480 G G
THNE THNE_002 F0219040 G G
THNE THNE_002 F0132130 G G
THNE THNE_002 F2504920 A C
THNE THNE_002 F1910080 A A
THNE THNE_002 F0823220 A G
THNE THNE_002 F0513020 A A
THNE THNE_002 F1911090 G G
THNE THNE_002 F0914120 A A
THNE THNE_002 F1301690 G G
THNE THNE_002 F1910500 G G
THNE THNE_002 F1906760 G G
THNE THNE_002 F2106950 A A
THNE THNE_002 F0322730 T T
THNE THNE_002 F0118480 G G
THNE THNE_002 F0308190 A A
THNE THNE_002 F2508370 G G
THNE THNE_002 F1307810 G G
THNE THNE_002 F2002000 A A
THNE THNE_002 F0012250 C C
THNE THNE_002 F0519460 G G
THNE THNE_002 F1414480 G G
THNE THNE_002 F0815480 A A
THNE THNE_002 F2704050 A A
THNE THNE_002 UN G G
THNE THNE_002 UN G G
THNE THNE_002 F2412940 G G
THNE THNE_002 F2201220 A C
THNE THNE_002 F0518110 C C
THNE THNE_002 F0012220 A G
THNE THNE_002 F1810330 A A
THNE THNE_002 F2400260 C C
THNE THNE_002 F0129410 A A
THNE THNE_002 F0520330 G G
THNE THNE_002 F0517290 G G
THNE THNE_002 F0817940 G G
THNE THNE_002 F2907370 G G
THNE THNE_002 F1011260 A A
THNE THNE_002 F0705830 A G
THNE THNE_002 F2909480 A A
THNE THNE_002 F0015660 A A
THNE THNE_002 F1710680 G G
THNE THNE_002 F1515520 C C
THNE THNE_002 F0701480 A G
THNE THNE_002 F0205430 G G
THNE THNE_002 F0316870 G G
THNE THNE_002 F0205860 A A
THNE THNE_002 F0706670 A T
THNE THNE_002 F0919410 C C
THNE THNE_002 F1613830 A A
THNE THNE_002 F2208870 G G
THNE THNE_002 UN G G
THNE THNE_002 F1412540 C G
THNE THNE_002 F2603030 A C
THNE THNE_002 UN G G
THNE THNE_002 F2100370 G G
THNE THNE_002 F0009040 C C
THNE THNE_002 F2705180 G G
THNE THNE_002 F0015940 G G
THNE THNE_002 F1002340 A A
THNE THNE_002 F2206260 C C
THNE THNE_002 F1713000 C C
THNE THNE_002 F2905000 A A
THNE THNE_002 F0906890 A A
THNE THNE_002 F2805560 G G
THNE THNE_002 F0012550 A A
THNE THNE_002 F0402550 G G
THNE THNE_002 F1203590 A G
THNE THNE_002 F0618350 A A
THNE THNE_002 F0703650 A A
THNE THNE_002 F2409010 G G
THNE THNE_002 F0302620 A A
THNE THNE_002 F2303400 G G
THNE THNE_002 F2706580 G G
THNE THNE_002 F1113450 G G
THNE THNE_002 F1020430 G G
THNE THNE_002 F0218590 A A
THNE THNE_002 F2103150 G G
THNE THNE_002 F0625330 A G
THNE THNE_002 FXX04650 G G
THNE THNE_002 F0520290 A A
THNE THNE_002 F0012280 G G
THNE THNE_002 F1414200 G G
THNE THNE_002 F0719490 A G
THNE THNE_002 F0410620 A G
THNE THNE_002 F0900590 G G
THNE THNE_002 F0801590 A A
THNE THNE_002 F1606470 A A
THNE THNE_002 F2508940 G G
THNE THNE_002 F2211050 G G
THNE THNE_002 F0321070 G G
THNE THNE_002 F0503240 A A
THNE THNE_002 F2803330 A C
THNE THNE_002 F1122080 A G
THNE THNE_002 F0908080 G G
THNE THNE_002 F0118590 A A
THNE THNE_002 UN G G
THNE THNE_002 F1412990 G G
THNE THNE_002 F2806750 G G
THNE THNE_002 F2600200 G G
THNE THNE_002 F0607750 G G
THNE THNE_002 F1106670 G G
THNE THNE_002 F0420630 A G
THNE THNE_002 F0219930 G G
THNE THNE_002 F2007530 C C
THNE THNE_002 F2706560 G G
THNE THNE_002 F1402310 G G
THNE THNE_002 F0133210 A A
THNE THNE_002 F0205510 G G
THNE THNE_002 F1516860 A A
THNE THNE_002 F2014920 G G
THNE THNE_002 F1019000 A A
THNE THNE_002 F2910050 G G
THNE THNE_002 F1413500 A A
THNE THNE_002 F0117120 A A
THNE THNE_002 F1118590 G G
THNE THNE_002 F2302720 G G
THNE THNE_002 UN A G
THNE THNE_002 F1121380 G G
THNE THNE_002 F2206970 A G
THNE THNE_002 F0419780 G G
THNE THNE_002 F2503710 A A
THNE THNE_002 F0324150 A G
THNE THNE_002 F0512980 A A
THNE THNE_002 F0619460 G G
THNE THNE_002 F0603460 G G
THNE THNE_002 F0514630 G G
THNE THNE_002 F2113690 A A
THNE THNE_002 F0501330 A A
THNE THNE_002 F1704260 A G
THNE THNE_002 F1802160 G G
THNE THNE_002 F1005190 G G
THNE THNE_002 F0814950 G G
THNE THNE_002 F2507570 C C
THNE THNE_002 F0423700 A A
THNE THNE_002 F2111490 G G
THNE THNE_002 F1801150 A C
THNE THNE_002 F0318300 G G
THNE THNE_002 F1004400 G G
THNE THNE_002 F2201430 G G
THNE THNE_002 F1409820 A A
THNE THNE_002 F0209110 G G
THNE THNE_002 F2501100 A A
THNE THNE_002 F2014930 G G
THNE THNE_002 F0504210 C C
THNE THNE_002 F1807540 A A
THNE THNE_002 F1305680 G G
THNE THNE_002 F2707350 A A
THNE THNE_002 UN C G
THNE THNE_002 F0100700 G G
THNE THNE_002 F1200810 A A
THNE THNE_002 F1910890 G G
THNE THNE_002 F0813830 A A
THNE THNE_002 F1809720 G G
THNE THNE_002 F1009130 A A
THNE THNE_002 F0221370 G G
THNE THNE_002 F2604410 A A
THNE THNE_002 F0120460 C C
THNE THNE_002 F0104570 G G
THNE THNE_002 FXX05930 C C
THNE THNE_002 F0219130 A A
THNE THNE_002 F1500590 G G
THNE THNE_002 F1512880 A A
THNE THNE_002 F1003080 A A
THNE THNE_002 F0619450 G G
THNE THNE_002 F0215630 G G
THNE THNE_002 F1912440 A A
THNE THNE_002 F0320710 C C
THNE THNE_002 F2109670 G G
THNE THNE_002 F0103830 G G
THNE THNE_002 F1208350 A A
THNE THNE_002 F0712280 A A
THNE THNE_002 F2806810 G G
THNE THNE_002 F0519870 G G
THNE THNE_002 F2210240 G G
THNE THNE_002 F0130430 G G
THNE THNE_002 F2310530 A A
THNE THNE_002 F1500600 A A
THNE THNE_002 F0507740 G G
THNE THNE_002 F0901390 G G
THNE THNE_002 F0010310 A G
THNE THNE_002 F0911450 A A
THNE THNE_002 F1105670 G G
THNE THNE_002 F2805480 A A
THNE THNE_002 F1201440 G G
THNE THNE_002 F0817740 A G
THNE THNE_002 F1019380 G G
THNE THNE_002 F2907860 A A
THNE THNE_002 F0410910 G G
THNE THNE_002 F2002340 A G
THNE THNE_002 F2105970 G G
THNE THNE_002 F1018720 G G
THNE THNE_002 F1803760 G G
THNE THNE_002 F0416360 A G
THNE THNE_002 F1509070 C C
THNE THNE_002 F1805810 A A
THNE THNE_002 F2303430 C C
THNE THNE_002 F1214290 C C
THNE THNE_002 F1311270 G G
THNE THNE_002 F2308570 C C
THNE THNE_002 F2907390 G G
THNE THNE_002 F1800830 A G
THNE THNE_002 F2004490 G G
THNE THNE_002 F0310250 A A
THNE THNE_002 F1106760 G G
THNE THNE_002 F1015830 C C
THNE THNE_002 F0120100 A A
THNE THNE_002 F0409270 A A
THNE THNE_002 F0815960 G G
THNE THNE_002 F0324170 G G
THNE THNE_002 F2107400 G G
THNE THNE_002 F2310470 A G
THNE THNE_002 F0920240 G G
THNE THNE_002 F1612780 A A
THNE THNE_002 F2002380 A A
THNE THNE_002 F1808760 A A
THNE THNE_002 F1806230 G G
THNE THNE_002 F1810070 G G
THNE THNE_002 F0521340 G G
THNE THNE_002 F1212220 A A
THNE THNE_002 F1216270 G G
THNE THNE_002 F0625140 A A
THNE THNE_002 F2104400 G G
THNE THNE_002 F0507180 G G
THNE THNE_002 F2905960 C C
THNE THNE_002 F0414830 G G
THNE THNE_002 F2205860 A G
THNE THNE_002 F0318120 G G
THNE THNE_002 F0917620 G G
THNE THNE_002 F0611710 A A
THNE THNE_002 F1009680 A G
THNE THNE_002 F1703680 G G
THNE THNE_002 F1120870 C C
THNE THNE_002 F2910000 G G
THNE THNE_002 F0702390 G G
THNE THNE_002 F2910320 G G
THNE THNE_002 F1515560 G G
THNE THNE_002 F1111060 A A
THNE THNE_002 F0208390 A A
THNE THNE_002 F1507410 G G
THNE THNE_002 F1317580 A G
THNE THNE_002 F0407130 C C
THNE THNE_002 F2303370 G G
THNE THNE_002 F0416020 G G
THNE THNE_002 F1613230 G G
THNE THNE_002 F0003640 A A
THNE THNE_002 F2407540 G G
THNE THNE_002 F1215890 G G
THNE THNE_002 F0502470 C C
THNE THNE_002 F0609880 A A
THNE THNE_002 F0325000 C C
THNE THNE_002 F2303740 G G
THNE THNE_002 F1016680 A A
THNE THNE_002 F2700230 G G
THNE THNE_002 F0409690 T T
THNE THNE_002 F2609580 G G
THNE THNE_002 F1016950 C G
THNE THNE_002 F1713720 G G
THNE THNE_002 F0209400 A T
THNE THNE_002 F0808380 C C
THNE THNE_002 F2005360 G G
THNE THNE_002 F1306630 C C
THNE THNE_002 F0202450 G G
THNE THNE_002 F0132280 G G
THNE THNE_002 F1603370 A A
THNE THNE_002 F1302930 T T
THNE THNE_002 F2803720 G G
THNE THNE_002 F0410930 A C
THNE THNE_002 F2209980 G G
THNE THNE_002 F0013770 C C
THNE THNE_002 F2211170 G G
THNE THNE_002 F1203960 G G
THNE THNE_002 UN G G
THNE THNE_002 F2802320 G G
THNE THNE_002 F1515320 A A
THNE THNE_002 F1706150 G G
THNE THNE_002 F2013970 C C
THNE THNE_002 F2113850 A A
THNE THNE_002 UN G G
THNE THNE_002 F0115590 A A
THNE THNE_002 F0014140 G G
THNE THNE_002 F0306810 C C
THNE THNE_002 F0220470 G G
THNE THNE_002 F0808210 G G
THNE THNE_002 F1122200 G G
THNE THNE_002 F1701610 G G
THNE THNE_002 F1900690 G G
THNE THNE_002 F1301180 A G
THNE THNE_002 F1119300 G G
THNE THNE_002 F0015210 A C
THNE THNE_002 F2100600 A A
THNE THNE_002 F0519920 G G
THNE THNE_002 F2909520 G G
THNE THNE_002 F0130540 G G
THNE THNE_002 F1013690 A A
THNE THNE_002 F0424310 G G
THNE THNE_002 F1710670 G G
THNE THNE_002 F0422690 G G
THNE THNE_002 F1305160 A A
THNE THNE_002 F1206650 A A
THNE THNE_002 F2509730 A A
THNE THNE_002 F2707550 A A
THNE THNE_002 F2104930 T T
THNE THNE_002 F0912740 G G
THNE THNE_002 F0012480 G G
THNE THNE_002 F1000450 C C
THNE THNE_002 F1003600 A A
THNE THNE_002 F0810990 A A
THNE THNE_002 F2212790 G G
THNE THNE_002 F0222110 A G
THNE THNE_002 F1107950 A A
THNE THNE_002 F2400620 A G
THNE THNE_002 F0405900 A A
THNE THNE_002 UN A A
THNE THNE_002 F0915850 G G
THNE THNE_002 F1809120 G G
THNE THNE_002 F0423780 C C
THNE THNE_002 F0128910 G G
THNE THNE_002 F0321050 A G
THNE THNE_002 F0325550 G G
THNE THNE_002 UN A A
THNE THNE_002 F0319710 G G
THNE THNE_002 F1116820 G G
THNE THNE_002 F1009250 C C
THNE THNE_002 F0421440 A A
THNE THNE_002 F2701580 A A
THNE THNE_002 UN C C
THNE THNE_002 F0218980 G G
THNE THNE_002 F1902290 A G
THNE THNE_002 FXX05660 A A
THNE THNE_002 F1410210 C C
THNE THNE_002 F2508280 A C
THNE THNE_002 F0127220 G G
THNE THNE_002 F1605290 G G
THNE THNE_002 F2606750 G G
THNE THNE_002 F0306770 G G
THNE THNE_002 UN A A
THNE THNE_002 F0223190 A A
THNE THNE_002 UN A A
THNE THNE_002 F0424370 G G
THNE THNE_002 F0423900 G G
THNE THNE_002 F0301830 A A
THNE THNE_002 F0514850 G G
THNE THNE_002 F2104580 A G
THNE THNE_002 F1902230 A G
THNE THNE_002 F2908500 G G
THNE THNE_002 F2704580 G G
THNE THNE_002 F2407880 C C
THNE THNE_002 F2808470 C C
THNE THNE_002 UN A A
THNE THNE_002 F2609190 A A
THNE THNE_002 F0419640 G G
THNE THNE_002 F1511880 G G
THNE THNE_002 F2705870 A G
THNE THNE_002 F1611330 G G
THNE THNE_002 F2503110 A A
THNE THNE_002 F2509000 G G
THNE THNE_002 F1515160 G G
THNE THNE_002 F0004180 G G
THNE THNE_002 F2706500 G G
THNE THNE_002 F2400850 G G
THNE THNE_002 F0703070 G G
THNE THNE_002 F1404490 G G
THNE THNE_002 F0414130 G G
THNE THNE_002 F2014700 A C
THNE THNE_002 F1208670 G G
THNE THNE_002 F1303350 G G
THNE THNE_002 F0318410 A G
THNE THNE_002 F1609320 A A
THNE THNE_002 F2805750 G G
THNE THNE_002 F0605380 A A
THNE THNE_002 F2701370 C C
THNE THNE_002 F0817520 T T
THNE THNE_002 F0708480 G G
THNE THNE_002 F1101740 A G
THNE THNE_002 F2502420 G G
THNE THNE_002 F0700370 G G
THNE THNE_002 F0515470 G G
THNE THNE_002 F2909750 A A
THNE THNE_002 F0705930 G G
THNE THNE_002 F2210690 G G
THNE THNE_002 F1809480 G G
THNE THNE_002 F2204050 G G
THNE THNE_002 F2200610 G G
THNE THNE_002 F1611930 G G
THNE THNE_002 F2010860 G G
THNE THNE_002 F1002030 A G
THNE THNE_002 F1205590 A G
THNE THNE_002 F1511280 A G
THNE THNE_002 F1205200 C C
THNE THNE_002 UN C C
THNE THNE_002 F1021550 G G
THNE THNE_002 F2804120 A A
THNE THNE_002 UN G G
THNE THNE_002 F1712960 G G
THNE THNE_002 UN G G
THNE THNE_002 F1111110 A A
THNE THNE_002 F1714220 A A
THNE THNE_002 F0112370 G G
THNE THNE_002 F2103230 C C
THNE THNE_002 F1202160 A A
THNE THNE_002 F0518300 A A
THNE THNE_002 F0810430 G G
THNE THNE_002 F0621760 A A
THNE THNE_002 F2408740 G G
THNE THNE_002 F0915820 G G
THNE THNE_002 F1615370 A G
THNE THNE_002 UN A A
THNE THNE_002 F1009490 G G
THNE THNE_002 F2509570 G G
THNE THNE_002 F1703090 C C
THNE THNE_002 F1710260 G G
THNE THNE_002 F1214720 G G
THNE THNE_002 F1804010 C C
THNE THNE_002 F2014480 G G
THNE THNE_002 F0014180 A A
THNE THNE_002 FXX03540 G G
THNE THNE_002 F2707860 G G
THNE THNE_002 F0614700 G G
THNE THNE_002 UN A A
THNE THNE_002 F0011610 C C
THNE THNE_002 F1301780 G G
THNE THNE_002 F1009700 G G
THNE THNE_002 F0508530 G G
THNE THNE_002 F1709170 G G
THNE THNE_002 F0510970 G G
THNE THNE_002 F2502630 G G
THNE THNE_002 UN G G
THNE THNE_002 UN C C
THNE THNE_002 F0323140 G G
THNE THNE_002 F2709720 G G
THNE THNE_002 F0014190 C G
THNE THNE_002 F0001850 C C
THNE THNE_002 F2308070 A G
THNE THNE_002 F0128330 A A
THNE THNE_002 F2212680 C C
THNE THNE_002 F0322220 A G
THNE THNE_002 F0114340 C C
THNE THNE_002 F1414970 G G
THNE THNE_002 F1216780 G G
THNE THNE_002 F2212270 G G
THNE THNE_002 F0715210 G G
THNE THNE_002 F1801680 A G
THNE THNE_002 UN A G
THNE THNE_002 F0705180 C G
THNE THNE_002 F0510080 G G
THNE THNE_002 F2401300 G G
THNE THNE_002 F1911890 C C
THNE THNE_002 F1614810 A A
THNE THNE_002 F0205670 G G
THNE THNE_002 F1315680 A A
THNE THNE_002 F0515760 A A
THNE THNE_002 F1810580 C C
THNE THNE_002 F1900980 A G
THNE THNE_002 F0127800 G G
THNE THNE_002 F1710750 C C
THNE THNE_002 F0014670 A G
THNE THNE_002 F1200210 G G
THNE THNE_002 F2605400 A A
THNE THNE_002 F0700360 A G
THNE THNE_002 F1100190 A G
THNE THNE_002 F0518920 G G
THNE THNE_002 F2404310 A A
THNE THNE_002 F0322330 G G
THNE THNE_002 F1311670 G G
THNE THNE_002 F2609090 G G
THNE THNE_002 F0804410 G G
THNE THNE_002 F1102050 G G
THNE THNE_002 F1010750 A A
THNE THNE_002 UN G G
THNE THNE_002 F0820240 C C
THNE THNE_002 F0002540 C C
THNE THNE_002 F1911420 A A
THNE THNE_002 F1903870 G G
THNE THNE_002 F0325350 G G
THNE THNE_002 F1315720 G G
THNE THNE_002 F0622120 G G
THNE THNE_002 UN A A
THNE THNE_002 F1510530 A A
THNE THNE_002 F2004180 C C
THNE THNE_002 FXX02110 C C
THNE THNE_002 F2303330 A A
THNE THNE_002 F1205990 G G
THNE THNE_002 F2602590 G G
THNE THNE_002 F2203280 G G
THNE THNE_002 F1608930 G G
THNE THNE_002 F2608830 C C
THNE THNE_002 F0406880 G G
THNE THNE_002 F2609980 A G
THNE THNE_002 F0220740 A A
THNE THNE_002 F2509830 A A
THNE THNE_002 F0811100 G G
THNE THNE_002 F2707000 G G
THNE THNE_002 F0213800 A G
THNE THNE_002 F0706450 A G
THNE THNE_002 F1712060 G G
THNE THNE_002 F1306000 C C
THNE THNE_002 F1205070 G G
THNE THNE_002 F1613670 G G
THNE THNE_002 F1115130 C C
THNE THNE_002 F0210130 C C
THNE THNE_002 F0117880 A A
THNE THNE_002 F1706130 G G
THNE THNE_002 F0100980 G G
THNE THNE_002 F1117830 A G
THNE THNE_002 F0814810 G G
THNE THNE_002 F0111080 A G
THNE THNE_002 F0132340 A A
THNE THNE_002 F0802390 C C
THNE THNE_002 F2501210 G G
THNE THNE_002 F0323440 C C
THNE THNE_002 F2212280 G G
THNE THNE_002 F2508540 G G
THNE THNE_002 F0622590 C C
THNE THNE_002 F1009200 A A
THNE THNE_002 F0415210 A G
THNE THNE_002 F1801310 G G
THNE THNE_002 UN A A
THNE THNE_002 F2806560 A A
THNE THNE_002 F1801620 G G
THNE THNE_002 F0126290 C C
THNE THNE_002 F2705540 G G
THNE THNE_002 F0820340 A A
THNE THNE_002 F0209030 G G
THNE THNE_002 F2910130 G G
THNE THNE_002 F2308390 G G
THNE THNE_002 F2606530 C C
THNE THNE_002 F2800040 G G
THNE THNE_002 F0412260 G G
THNE THNE_002 F1121880 G G
THNE THNE_002 F1802320 G G
THNE THNE_002 F1009470 C C
THNE THNE_002 F0130110 G G
THNE THNE_002 F0200250 A A
THNE THNE_002 F1110100 A A
THNE THNE_002 F1018310 G G
THNE THNE_002 F0413410 A A
THNE THNE_002 F0000770 A A
THNE THNE_002 F0815340 G G
THNE THNE_002 F2101620 A A
THNE THNE_002 F2405140 T T
THNE THNE_002 F1016890 G G
THNE THNE_002 F0423790 G G
THNE THNE_002 F0822870 G G
THNE THNE_002 F0517310 G G
THNE THNE_002 F0320660 G G
THNE THNE_002 F0700960 G G
THNE THNE_002 F1112440 A G
THNE THNE_002 F2010460 G G
THNE THNE_002 F1912800 G G
THNE THNE_002 F0722070 C C
THNE THNE_002 F1403090 G G
THNE THNE_002 F1004660 G G
THNE THNE_002 F0820720 G G
THNE THNE_002 F1611950 A A
THNE THNE_002 F1212540 A A
THNE THNE_002 F0902380 C C
THNE THNE_002 F1612250 A A
THNE THNE_002 F2210260 G G
THNE THNE_002 F0707400 G G
THNE THNE_002 F1216110 G G
THNE THNE_002 F1400480 G G
THNE THNE_002 FXX00750 A C
THNE THNE_002 F0709560 G G
THNE THNE_002 F0013310 A A
THNE THNE_002 F0516190 G G
THNE THNE_002 F1715120 G G
THNE THNE_002 F1714950 G G
THNE THNE_002 F0815950 A G
THNE THNE_002 F0403250 A C
THNE THNE_002 F2300860 C C
THNE THNE_002 F0013260 A C
THNE THNE_002 F1308850 G G
THNE THNE_002 F1913360 G G
THNE THNE_002 F0208100 C C
THNE THNE_002 F1102620 G G
THNE THNE_002 F2305900 A A
THNE THNE_002 FXX03780 A A
THNE THNE_002 F1907470 G G
THNE THNE_002 F2910220 A A
THNE THNE_002 F2001130 A A
THNE THNE_002 F1206240 G G
THNE THNE_002 F1508080 A A
THNE THNE_002 F2402420 A C
THNE THNE_002 UN A A
THNE THNE_002 F1516590 G G
THNE THNE_002 F0111530 G G
THNE THNE_002 F1110160 G G
THNE THNE_002 F0113040 A A
THNE THNE_002 F1304450 A A
THNE THNE_002 F0509140 A A
THNE THNE_002 F1013770 G G
THNE THNE_002 F2700730 C C
THNE THNE_002 F0520480 G G
THNE THNE_002 F0109150 G G
THNE THNE_002 F2015230 A G
THNE THNE_002 UN C C
THNE THNE_002 F2402760 T T
THNE THNE_002 F2005650 G G
THNE THNE_002 F1703070 G G
THNE THNE_002 F1303300 A G
THNE THNE_002 FXX07010 A G
THNE THNE_002 F1900630 A A
THNE THNE_002 F0013380 G G
THNE THNE_002 F2204430 G G
THNE THNE_002 F0114170 A G
THNE THNE_002 F0127740 A A
THNE THNE_002 F1803080 A G
THNE THNE_002 F0609910 T T
THNE THNE_002 F1118250 A A
THNE THNE_002 F0503250 G G
THNE THNE_002 F0622260 G G
THNE THNE_002 F1906090 A A
THNE THNE_002 F1113740 G G
THNE THNE_002 F0310160 A G
THNE THNE_002 F2304830 G G
THNE THNE_002 F1910480 A A
THNE THNE_002 F0126490 A A
THNE THNE_002 F0407090 C C
THNE THNE_002 F1007410 A G
THNE THNE_002 F2608160 C C
THNE THNE_002 F1415810 G G
THNE THNE_002 F1713650 A A
THNE THNE_002 F1513650 C C
THNE THNE_002 UN A A
THNE THNE_002 F0322130 G G
THNE THNE_002 F1503690 C C
THNE THNE_002 F1306990 A A
THNE THNE_002 F1308180 G G
THNE THNE_002 F2403150 A A
THNE THNE_002 F0822600 G G
THNE THNE_002 F0510860 A A
THNE THNE_002 UN A A
THNE THNE_002 F1909490 G G
THNE THNE_002 F2301630 A A
THNE THNE_002 F1611000 A A
THNE THNE_002 F1000190 C C
THNE THNE_002 F0702670 G G
THNE THNE_002 F1615900 C C
THNE THNE_002 F1211480 G G
THNE THNE_002 F1602420 A A
THNE THNE_002 F1414960 A A
THNE THNE_002 F2014500 A G
THNE THNE_002 UN A A
THNE THNE_002 F0904660 G G
THNE THNE_002 F2604770 C C
THNE THNE_002 F2100160 G G
THNE THNE_002 F1405230 G G
THNE THNE_002 F2200530 A A
THNE THNE_002 F2306050 A G
THNE THNE_002 F0318280 A A
THNE THNE_002 FXX02350 G G
THNE THNE_002 F2310400 A A
THNE THNE_002 F0609700 A A
THNE THNE_002 F1018450 A G
THNE THNE_002 F1811620 C C
THNE THNE_002 F1807590 A A
THNE THNE_002 F0124180 A C
THNE THNE_002 F1414360 G G
THNE THNE_002 F0614350 C C
THNE THNE_002 F0717410 A A
THNE THNE_002 F0512230 G G
THNE THNE_002 F2504500 A A
THNE THNE_002 F1905530 A G
THNE THNE_002 F0816490 A G
THNE THNE_002 UN G G
THNE THNE_002 F0913980 G G
THNE THNE_002 F2401930 A A
THNE THNE_002 F1310760 G G
THNE THNE_002 F0421490 A G
THNE THNE_002 F1301140 A A
THNE THNE_002 F2310740 G G
THNE THNE_002 F2707840 G G
THNE THNE_002 F0128880 G G
THNE THNE_002 F1314860 A A
THNE THNE_002 F2005900 A A
THNE THNE_002 F1005500 C C
THNE THNE_002 F2105720 G G
THNE THNE_002 F2410660 C C
THNE THNE_002 F1306110 A G
THNE THNE_002 F2206960 A G
THNE THNE_002 F0227140 G G
THNE THNE_002 F1307260 C C
THNE THNE_002 F1707910 G G
THNE THNE_002 F0127580 A A
THNE THNE_002 F0313720 G G
THNE THNE_002 F2304980 G G
THNE THNE_002 F0315500 G G
THNE THNE_002 F2910400 G G
THNE THNE_002 F2410560 C C
THNE THNE_002 F2305650 C C
THNE THNE_002 F0910030 A A
THNE THNE_002 F1008720 A G
THNE THNE_002 F0115150 G G
THNE THNE_002 F0425360 G G
THNE THNE_002 F2610590 G G
THNE THNE_002 F2707070 G G
THNE THNE_002 F2210960 G G
THNE THNE_002 F0422820 G G
THNE THNE_002 F0109330 C C
THNE THNE_002 F2703260 A C
THNE THNE_002 F1510590 C C
THNE THNE_002 F2000800 G G
THNE THNE_002 F0324470 A G
THNE THNE_002 F2307910 A G
THNE THNE_002 F1408840 G G
THNE THNE_002 F0313770 A C
THNE THNE_002 UN A A
THNE THNE_002 F2210420 G G
THNE THNE_002 F1806570 A A
THNE THNE_002 F1413460 A A
THNE THNE_002 F1117520 G G
THNE THNE_002 F0401340 A G
THNE THNE_002 F2906830 C C
THNE THNE_002 F0415980 A G
THNE THNE_002 F1414310 A A
THNE THNE_002 F0129380 A G
THNE THNE_002 F0013390 C C
THNE THNE_002 F1110620 G G
THNE THNE_002 F1121600 G G
THNE THNE_002 F2602680 A A
THNE THNE_002 F1009090 G G
THNE THNE_002 F2401240 C C
THNE THNE_002 F0918650 C C
THNE THNE_002 F1515200 A A
THNE THNE_002 UN C C
THNE THNE_002 F0132320 A G
THNE THNE_002 F0130160 G G
THNE THNE_002 F0217040 G G
THNE THNE_002 F1508100 G G
THNE THNE_002 F1312230 G G
THNE THNE_002 F0113140 C C
THNE THNE_002 F0219560 G G
THNE THNE_002 F2901620 G G
THNE THNE_002 F0214260 A C
THNE THNE_002 F2411640 A A
THNE THNE_002 F1121970 G G
THNE THNE_002 F1101000 G G
THNE THNE_002 F1301500 G G
THNE THNE_002 F1012810 G G
THNE THNE_002 F2304100 A C
THNE THNE_002 F0002630 A A
THNE THNE_002 F2306240 A T
THNE THNE_002 UN G G
THNE THNE_002 UN G G
THNE THNE_002 F1414380 A A
THNE THNE_002 F0206860 G G
THNE THNE_002 F0223770 G G
THNE THNE_002 F1102690 A G
THNE THNE_002 F0612420 A A
THNE THNE_002 F0226270 A A
THNE THNE_002 F1709780 C C
THNE THNE_002 F0716360 G G
THNE THNE_002 F2700350 A A
THNE THNE_002 F2909540 C C
THNE THNE_002 F0416200 A A
THNE THNE_002 F0621770 G G
THNE THNE_002 F0622080 A A
THNE THNE_002 F0920100 A A
THNE THNE_002 F0504160 C C
THNE THNE_002 F2106270 A C
THNE THNE_002 F0220420 A A
THNE THNE_002 F0220920 G G
THNE THNE_002 F1602370 C C
THNE THNE_002 F2503480 G G
THNE THNE_002 F1903710 G G
THNE THNE_002 F2400360 G G
THNE THNE_002 F0402380 C C
THNE THNE_002 F2102690 A A
THNE THNE_002 F0908530 G G
THNE THNE_002 F0219070 A A
THNE THNE_002 F2506080 C C
THNE THNE_002 F2902750 G G
THNE THNE_002 F1114500 A A
THNE THNE_002 UN A A
THNE THNE_002 F0315160 G G
THNE THNE_002 F1813180 A A
THNE THNE_002 F1215750 G G
THNE THNE_002 F2307050 G G
THNE THNE_002 F0809900 G G
THNE THNE_002 F2505470 A G
THNE THNE_002 F1103200 G G
THNE THNE_002 F1018420 G G
THNE THNE_002 F2407770 G G
THNE THNE_002 F2102940 A A
THNE THNE_002 F1504780 G G
THNE THNE_002 F1801880 A A
THNE THNE_002 F1315890 A A
THNE THNE_002 F1314670 A A
THNE THNE_002 F1405390 G G
THNE THNE_002 F0200610 A A
THNE THNE_002 UN A G
THNE THNE_002 F2404860 G G
THNE THNE_002 F0618130 G G
THNE THNE_002 F2002200 G G
THNE THNE_002 F2309840 G G
THNE THNE_002 F1306310 A A
THNE THNE_002 F1303570 C C
THNE THNE_002 F0129610 A G
THNE THNE_002 F0804620 A A
THNE THNE_002 F0010470 G G
THNE THNE_002 F0700970 G G
THNE THNE_002 F1309400 G G
THNE THNE_002 F1311410 C C
THNE THNE_002 F0819430 G G
THNE THNE_002 F0323690 A A
THNE THNE_002 F1803180 A A
THNE THNE_002 F0917290 C C
THNE THNE_002 F1200510 G G
THNE THNE_002 F1811040 A A
THNE THNE_002 F0122280 G G
THNE THNE_002 F1303560 G G
THNE THNE_002 F2807670 A A
THNE THNE_002 F2606970 G G
THNE THNE_002 F2707040 G G
THNE THNE_002 F1803780 A A
THNE THNE_002 F1513000 G G
THNE THNE_002 UN C C
THNE THNE_002 F2401450 G G
THNE THNE_002 F0224830 C C
THNE THNE_002 F1316750 C C
THNE THNE_002 F1508220 C C
THNE THNE_002 UN G G
THNE THNE_002 F1503100 A A
THNE THNE_002 F1516250 G G
THNE THNE_002 F2209840 C C
THNE THNE_002 F0701010 A A
THNE THNE_002 F2211080 A A
THNE THNE_002 F0322780 G G
THNE THNE_002 F1216790 C C
THNE THNE_002 F0115250 G G
THNE THNE_002 F1501210 A A
THNE THNE_002 F2407830 G G
THNE THNE_002 F1101140 G G
THNE THNE_002 F0421780 G G
THNE THNE_002 F1315870 G G
THNE THNE_002 F1112580 A G
THNE THNE_002 F1600340 A G
THNE THNE_002 F0300370 A C
THNE THNE_002 F1609090 G G
THNE THNE_002 F0129240 A A
THNE THNE_002 F0420260 A A
THNE THNE_002 F1508730 A A
THNE THNE_002 F2901010 C C
THNE THNE_002 F1309610 G G
THNE THNE_002 F0312670 G G
THNE THNE_002 F2503530 G G
THNE THNE_002 UN G G
THNE THNE_002 F1708080 G G
THNE THNE_002 F1712880 G G
THNE THNE_002 F1305710 G G
THNE THNE_002 F1017080 G G
THNE THNE_002 F0712870 C C
THNE THNE_002 F2603300 G G
THNE THNE_002 F2212420 G G
THNE THNE_002 F2407700 C C
THNE THNE_002 F0619090 A A
THNE THNE_002 F0310340 A A
THNE THNE_002 F1013820 A A
THNE THNE_002 F1017700 C G
THNE THNE_002 F0010400 G G
THNE THNE_002 F2604080 A A
THNE THNE_002 F0303490 A A
THNE THNE_002 F0502200 G G
THNE THNE_002 F1601020 A A
THNE THNE_002 F0919760 G G
THNE THNE_002 F1703630 G G
THNE THNE_002 F0719770 A A
THNE THNE_002 F0411350 C C
THNE THNE_002 F1116890 A A
THNE THNE_002 F1913110 A A
THNE THNE_002 F1004930 A C
THNE THNE_002 UN A A
THNE THNE_002 F2001480 G G
THNE THNE_002 F1214040 G G
THNE THNE_002 F2004890 G G
THNE THNE_002 F2005100 G G
THNE THNE_002 F1214470 G G
THNE THNE_002 F0132820 G G
THNE THNE_002 F0323160 A A
THNE THNE_002 F0005530 A G
THNE THNE_002 F0905110 C C
THNE THNE_002 F2409430 A A
THNE THNE_002 F1909550 G G
THNE THNE_002 F1102880 A A
THNE THNE_002 F1415510 A A
THNE THNE_002 F0305040 A G
THNE THNE_002 F1505960 G G
THNE THNE_002 FXX01940 G G
THNE THNE_002 F2000120 A G
THNE THNE_002 F0913090 A G
THNE THNE_002 F2504330 G G
THNE THNE_002 F0514740 G G
THNE THNE_002 F0614460 A G
THNE THNE_002 F1805320 G G
THNE THNE_002 F2304140 C C
THNE THNE_002 F2605950 A G
THNE THNE_002 F2000870 A A
THNE THNE_002 F1016390 G G
THNE THNE_002 F1407960 A A
THNE THNE_002 F0013850 A C
THNE THNE_002 F1715180 G G
THNE THNE_002 F2209150 G G
THNE THNE_002 F2904810 A A
THNE THNE_002 F1813440 A G
THNE THNE_002 F0817700 G G
THNE THNE_002 F1708800 G G
THNE THNE_002 F0010430 A A
THNE THNE_002 F0216200 A A
THNE THNE_002 F1000510 A G
THNE THNE_002 F0103220 A C
THNE THNE_002 F0701580 G G
THNE THNE_002 F2006920 G G
THNE THNE_002 F0315360 A A
THNE THNE_002 F1205230 A A
THNE THNE_002 UN G G
THNE THNE_002 F0314220 G G
THNE THNE_002 F2508760 G G
THNE THNE_002 F2113800 G G
THNE THNE_002 F2111040 A A
THNE THNE_002 F1509290 G G
THNE THNE_002 F0208590 G G
THNE THNE_002 F0719420 A G
THNE THNE_002 F1908330 A A
THNE THNE_002 F2609850 A C
THNE THNE_002 F0703140 A G
THNE THNE_002 F1609970 G G
THNE THNE_002 F1021260 G G
THNE THNE_002 F0505410 G G
THNE THNE_002 F0721480 A A
THNE THNE_002 F2206930 A A
THNE THNE_002 F0418710 A A
THNE THNE_002 F1002890 A A
THNE THNE_002 F0919870 C C
THNE THNE_002 F1306600 G G
THNE THNE_002 F1608560 C C
THNE THNE_002 F2107650 G G
THNE THNE_002 F0010860 G G
THNE THNE_002 F2806240 A G
THNE THNE_002 F0413530 G G
THNE THNE_002 F2609960 G G
THNE THNE_002 F1614400 C C
THNE THNE_002 F0010850 C C
THNE THNE_002 F1016780 A A
THNE THNE_002 F0322510 G G
THNE THNE_002 F0620810 A A
THNE THNE_002 F1805130 A C
THNE THNE_002 F1902650 C C
THNE THNE_002 F2604550 A G
THNE THNE_002 F0216170 A A
THNE THNE_002 F1404930 G G
THNE THNE_002 F1809160 A A
THNE THNE_002 UN G G
THNE THNE_002 F0006440 A A
THNE THNE_002 F1807060 A A
THNE THNE_002 F2402180 A G
THNE THNE_002 F2408430 G G
THNE THNE_002 F1516170 A A
THNE THNE_002 F1609270 A C
THNE THNE_002 F1813280 A A
THNE THNE_002 F0320790 G G
THNE THNE_002 F0205220 A A
THNE THNE_002 F1120640 G G
THNE THNE_002 F0519790 A A
THNE THNE_002 F0316520 A G
THNE THNE_002 F0218050 G G
THNE THNE_002 UN A A
THNE THNE_002 F1316900 G G
THNE THNE_002 F2101800 G G
THNE THNE_002 F0516200 G G
THNE THNE_002 F0513380 G G
THNE THNE_002 F1121000 G G
THNE THNE_002 F1214610 C C
THNE THNE_002 F1202870 A G
THNE THNE_002 F2410250 G G
THNE THNE_002 F2906890 A G
THNE THNE_002 F0915400 G G
THNE THNE_002 F0324530 G G
THNE THNE_002 F0122730 A G
THNE THNE_002 F1806770 G G
THNE THNE_002 F1212180 A G
THNE THNE_002 F1809180 G G
THNE THNE_002 F2204510 G G
THNE THNE_002 UN G G
THNE THNE_002 F1509580 A C
THNE THNE_002 F0214500 G G
THNE THNE_002 F0205000 A C
THNE THNE_002 F0009950 A T
THNE THNE_002 F1908370 A A
THNE THNE_002 F1802540 G G
THNE THNE_002 F0604040 A G
THNE THNE_002 F2506240 G G
THNE THNE_002 F0009960 A A
THNE THNE_002 F1406380 A A
THNE THNE_002 F1119680 A G
THNE THNE_002 F0505360 G G
THNE THNE_002 F2408970 A A
THNE THNE_002 F1109480 A G
THNE THNE_002 F0204350 C C
THNE THNE_002 F1414550 A G
THNE THNE_002 F2203020 C C
THNE THNE_002 F2002390 G G
THNE THNE_002 F1114710 A A
THNE THNE_002 F1315280 G G
THNE THNE_002 F2002920 A A
THNE THNE_002 F1712910 G G
THNE THNE_002 F1904000 A G
THNE THNE_002 F2302520 G G
THNE THNE_002 F1313890 G G
THNE THNE_002 F0318460 G G
THNE THNE_002 F2502410 C C
THNE THNE_002 F2802450 G G
THNE THNE_002 F1609530 A A
THNE THNE_002 F0707420 G G
THNE THNE_002 F0015980 G G
THNE THNE_002 F1206890 G G
THNE THNE_002 F2109410 A A
THNE THNE_002 F2403010 C C
THNE THNE_002 F0907430 A A
THNE THNE_002 F1904630 A G
THNE THNE_002 F0518410 A A
THNE THNE_002 F2307770 A A
THNE THNE_002 F0108140 A G
THNE THNE_002 F1004070 G G
THNE THNE_002 F0010030 G G
THNE THNE_002 F0504580 C C
THNE THNE_002 F1913660 G G
THNE THNE_002 F0015320 G G
THNE THNE_002 F1214970 G G
THNE THNE_002 F0210550 C G
THNE THNE_002 F1015490 A A
THNE THNE_002 F2609060 G G
THNE THNE_002 F2402470 G G
THNE THNE_002 F0303380 C C
THNE THNE_002 F0720470 A G
THNE THNE_002 F1101630 G G
THNE THNE_002 F0920080 A G
THNE THNE_002 F2507630 G G
THNE THNE_002 F1407130 G G
THNE THNE_002 F1903750 G G
THNE THNE_002 F1903960 C C
THNE THNE_002 F2610450 A G
THNE THNE_002 F0421930 G G
THNE THNE_002 F0519700 G G
THNE THNE_002 F0511900 C C
THNE THNE_002 F1315120 A A
THNE THNE_002 F1313980 A A
THNE THNE_002 F2900860 G G
THNE THNE_002 F0823430 G G
THNE THNE_002 F1813110 A A
THNE THNE_002 F0623180 C C
THNE THNE_002 F1002970 G G
THNE THNE_002 F1121390 A A
THNE THNE_002 F1909360 A A
THNE THNE_002 F0210590 A A
THNE THNE_002 F1003040 A A
THNE THNE_002 F0907690 G G
THNE THNE_002 F2212710 G G
THNE THNE_002 F0813950 A G
THNE THNE_002 FXX03350 A A
THNE THNE_002 F2203260 G G
THNE THNE_002 F0009790 A G
THNE THNE_002 F0226680 G G
THNE THNE_002 F1109860 C C
THNE THNE_002 F1901520 A A
THNE THNE_002 F1110500 A A
THNE THNE_002 F0514780 G G
THNE THNE_002 F1000940 G G
THNE THNE_002 F1612510 G G
THNE THNE_002 F1121870 G G
THNE THNE_002 F2907650 G G
THNE THNE_002 FXX01780 G G
THNE THNE_002 F1502390 A A
THNE THNE_002 F1100860 A C
THNE THNE_002 F2110930 A A
THNE THNE_002 F2703890 A A
THNE THNE_002 F0129940 A G
THNE THNE_002 F0916890 G G
THNE THNE_002 F0308060 G G
THNE THNE_002 F0302280 G G
THNE THNE_002 F0714240 G G
THNE THNE_002 F0605770 A A
THNE THNE_002 F2707630 G G
THNE THNE_002 F1708270 A G
THNE THNE_002 F0212910 G G
THNE THNE_002 UN C C
THNE THNE_002 F1301640 A A
THNE THNE_002 F0512070 G G
THNE THNE_002 F1109000 A G
THNE THNE_002 F0711720 A A
THNE THNE_002 F0425120 A A
THNE THNE_002 F2013220 G G
THNE THNE_002 F0918800 G G
THNE THNE_002 F0404520 G G
THNE THNE_002 F0411630 G G
THNE THNE_002 UN G G
THNE THNE_002 F0126570 G G
THNE THNE_002 F0009900 G G
THNE THNE_002 F0217840 A A
THNE THNE_002 F1314810 G G
THNE THNE_002 F1414490 A A
THNE THNE_002 F1714450 C C
THNE THNE_002 F0811090 A A
THNE THNE_002 F2203540 A A
THNE THNE_002 F1807520 C C
THNE THNE_002 F1310910 A A
THNE THNE_002 F1414250 G G
THNE THNE_002 F1502560 C C
THNE THNE_002 F0010200 A A
THNE THNE_002 F1514800 G G
THNE THNE_002 F0621120 A A
THNE THNE_002 F1103490 A A
THNE THNE_002 F0222440 G G
THNE THNE_002 F2608950 A G
THNE THNE_002 F0203280 A A
THNE THNE_002 F1714540 G G
THNE THNE_002 F1400670 G G
THNE THNE_002 F2402720 A A
THNE THNE_002 F0813070 A A
THNE THNE_002 F2702870 A A
THNE THNE_002 F0130730 G G
THNE THNE_002 F0815460 G G
THNE THNE_002 F1001670 A A
THNE THNE_002 F2907830 A A
THNE THNE_002 F0821250 G G
THNE THNE_002 F2607540 G G
THNE THNE_002 F0204430 C C
THNE THNE_002 F0814710 A A
THNE THNE_002 F1315710 G G
THNE THNE_002 F0905440 G G
THNE THNE_002 F0401380 G G
THNE THNE_002 F0109340 A A
THNE THNE_002 F0305070 A G
THNE THNE_002 F1809370 A A
THNE THNE_002 F0219440 G G
THNE THNE_002 F1714990 A A
THNE THNE_002 F0010080 A A
THNE THNE_002 F1007450 A A
THNE THNE_002 F2202680 G G
THNE THNE_002 F1007430 C C
THNE THNE_002 F0701730 G G
THNE THNE_002 F2112400 G G
THNE THNE_002 F1204080 C C
THNE THNE_002 F2114080 G G
THNE THNE_002 F0811770 C C
THNE THNE_002 F0314820 G G
THNE THNE_002 F1302250 C C
THNE THNE_002 UN C C
THNE THNE_002 F0418270 G G
THNE THNE_002 F0325270 C C
THNE THNE_002 F0708580 A G
THNE THNE_002 F1502490 A A
THNE THNE_002 F0425400 G G
THNE THNE_002 F2208640 G G
THNE THNE_002 F0214250 C C
THNE THNE_002 F1906100 A G
THNE THNE_002 F1305570 A A
THNE THNE_002 F0010140 A A
THNE THNE_002 F1019510 G G
THNE THNE_002 F1021230 A A
THNE THNE_002 F1608270 G G
THNE THNE_002 F0711970 G G
THNE THNE_002 F0312660 A A
THNE THNE_002 F0918120 G G
THNE THNE_002 F1202380 G G
THNE THNE_002 F1609770 T T
THNE THNE_002 F1901940 G G
THNE THNE_002 F0612900 G G
THNE THNE_002 F2303950 G G
THNE THNE_002 FXX04380 C C
THNE THNE_002 F2807950 G G
THNE THNE_002 F2201340 G G
THNE THNE_002 F0315480 A A
THNE THNE_002 F1912470 G G
THNE THNE_002 F2103410 A A
THNE THNE_002 F2807150 G G
THNE THNE_002 F0818430 A G
THNE THNE_002 F2706770 G G
THNE THNE_002 F1206880 A A
THNE THNE_002 F1810600 G G
THNE THNE_002 F0201250 A A
THNE THNE_002 UN C C
THNE THNE_002 F2801200 A G
THNE THNE_002 F0801740 G G
THNE THNE_002 F0416120 G G
THNE THNE_002 F1611740 G G
THNE THNE_002 F1004430 G G
THNE THNE_002 F1017690 G G
THNE THNE_002 F2610710 G G
THNE THNE_002 F1801140 A G
THNE THNE_002 F0810350 A A
THNE THNE_002 F2603120 G G
THNE THNE_002 F0705200 A G
THNE THNE_002 F1907970 C C
THNE THNE_002 F0409110 A G
THNE THNE_002 F1205730 G G
THNE THNE_002 F2806350 A A
THNE THNE_002 F2204160 A A
THNE THNE_002 F1410310 G G
THNE THNE_002 FXX02000 A A
THNE THNE_002 F0423430 G G
THNE THNE_002 F0822940 A A
THNE THNE_002 F2008500 G G
THNE THNE_002 F1007220 G G
THNE THNE_002 F1910220 G G
THNE THNE_002 F0710300 G G
THNE THNE_002 F1805470 G G
THNE THNE_002 F0911720 C C
THNE THNE_002 UN G G
THNE THNE_002 F2205080 G G
THNE THNE_002 F2303030 G G
THNE THNE_002 F0122440 A A
THNE THNE_002 F2207240 A A
THNE THNE_002 F0804810 A A
THNE THNE_002 F2509720 C C
THNE THNE_002 F0317630 A G
THNE THNE_002 F2607420 G G
THNE THNE_002 F0113320 A C
THNE THNE_002 F0710840 G G
THNE THNE_002 F0011510 G G
THNE THNE_002 FXX01020 A A
THNE THNE_002 F2402170 G G
THNE THNE_002 F1800930 A G
THNE THNE_002 F0808410 C C
THNE THNE_002 FXX07000 A T
THNE THNE_002 F1114230 A A
THNE THNE_002 F0218850 G G
THNE THNE_002 F1215650 G G
THNE THNE_002 F0317590 A C
THNE THNE_002 F2303640 C C
THNE THNE_002 F1505380 G G
THNE THNE_002 F1020260 G G
THNE THNE_002 F0722470 C C
THNE THNE_002 F2604750 G G
THNE THNE_002 F0225900 A A
THNE THNE_002 F0822580 A A
THNE THNE_002 F1506670 G G
THNE THNE_002 FXX04500 C C
THNE THNE_002 F1505130 G G
THNE THNE_002 F2014000 A A
THNE THNE_002 F0614250 G G
THNE THNE_002 F0702400 A A
THNE THNE_002 F2800920 G G
THNE THNE_002 UN G G
THNE THNE_002 F0816270 A G
THNE THNE_002 F1203200 G G
THNE THNE_002 F0914980 A A
THNE THNE_002 F0302580 G G
THNE THNE_002 F0217080 G G
THNE THNE_002 F0509630 A G
THNE THNE_002 F2004710 C C
THNE THNE_002 UN A A
THNE THNE_002 F1515330 G G
THNE THNE_002 F0817960 A A
THNE THNE_002 F1404120 G G
THNE THNE_002 F0224420 C C
THNE THNE_002 F1607570 T T
THNE THNE_002 F2806490 A G
THNE THNE_002 F2504940 G G
THNE THNE_002 F0912590 G G
THNE THNE_002 F0011560 G G
THNE THNE_002 F1701300 G G
THNE THNE_002 UN G G
THNE THNE_002 F0519400 G G
THNE THNE_002 F1118470 G G
THNE THNE_002 F2412840 G G
THNE THNE_002 F2014640 T T
THNE THNE_002 F2608540 G G
THNE THNE_002 F1801530 A C
THNE THNE_002 F0914710 A A
THNE THNE_002 F1714720 G G
THNE THNE_002 F0402530 G G
THNE THNE_002 F2902360 A G
THNE THNE_002 F1111010 A G
THNE THNE_002 F0215870 A A
THNE THNE_002 F1306160 G G
THNE THNE_002 F0804100 G G
THNE THNE_002 F2410010 G G
THNE THNE_002 F0422620 G G
THNE THNE_002 F0211420 A A
THNE THNE_002 F0214340 A C
THNE THNE_002 F2203590 G G
THNE THNE_002 F0515000 G G
THNE THNE_002 F1311060 G G
THNE THNE_002 F1414300 A A
THNE THNE_002 UN G G
THNE THNE_002 F2407210 G G
THNE THNE_002 F1306260 G G
THNE THNE_002 F1809960 G G
THNE THNE_002 F0006520 A G
THNE THNE_002 F2103680 A G
THNE THNE_002 F2112350 C C
THNE THNE_002 F1121900 A A
THNE THNE_002 F2509600 A A
THNE THNE_002 F0713240 G G
THNE THNE_002 F2705580 G G
THNE THNE_002 F2808030 G G
THNE THNE_002 F2303760 G G
THNE THNE_002 F0305940 A G
THNE THNE_002 F0707750 A A
THNE THNE_002 F1004570 C C
THNE THNE_002 F1912090 A G
THNE THNE_002 F1907310 A A
THNE THNE_002 F0714260 A A
THNE THNE_002 UN A A
THNE THNE_002 F0011890 G G
THNE THNE_002 F1912390 G G
THNE THNE_002 F1503970 A A
THNE THNE_002 F0703430 G G
THNE THNE_002 F1601790 A A
THNE THNE_002 F1600100 G G
THNE THNE_002 F1603250 G G
THNE THNE_002 F0602750 G G
THNE THNE_002 F0518770 A C
THNE THNE_002 F0721230 G G
THNE THNE_002 F0919140 G G
THNE THNE_002 F0411240 A A
THNE THNE_002 F0818150 G G
THNE THNE_002 F1812730 A A
THNE THNE_002 F2701310 G G
THNE THNE_002 F2307650 A A
THNE THNE_002 F2501970 G G
THNE THNE_002 F0315870 G G
THNE THNE_002 F0820680 A G
THNE THNE_002 UN C C
THNE THNE_002 F2303170 A G
THNE THNE_002 F2007150 G G
THNE THNE_002 F1103820 C G
THNE THNE_002 F2806930 A A
THNE THNE_002 F2303150 C C
THNE THNE_002 F1005130 G G
THNE THNE_002 F0521660 G G
THNE THNE_002 F2302860 A A
THNE THNE_002 F2209640 G G
THNE THNE_002 F0314260 G G
THNE THNE_002 F1800700 A A
THNE THNE_002 F0912070 A A
THNE THNE_002 F2707690 G G
THNE THNE_002 F0308540 G G
THNE THNE_002 F0713570 G G
THNE THNE_002 UN A G
THNE THNE_002 UN G G
THNE THNE_002 F1600460 G G
THNE THNE_002 F1103770 G G
THNE THNE_002 F1513060 C C
THNE THNE_002 F0620020 G G
THNE THNE_002 F1114660 C C
THNE THNE_002 F1713790 G G
THNE THNE_002 F1119340 G G
THNE THNE_002 F2610000 A A
THNE THNE_002 F1313930 G G
THNE THNE_002 F2106690 G G
THNE THNE_002 F0401300 G G
THNE THNE_002 F0913050 G G
THNE THNE_002 F1400190 G G
THNE THNE_002 F2310750 A G
THNE THNE_002 F1101760 G G
THNE THNE_002 F1020830 G G
THNE THNE_002 F1007460 A A
THNE THNE_002 F0211970 A A
THNE THNE_002 F0505560 A A
THNE THNE_002 F2508710 G G
THNE THNE_002 F0303570 G G
THNE THNE_002 F2609870 G G
THNE THNE_002 F2904360 A A
THNE THNE_002 F0114870 G G
THNE THNE_002 F2202380 G G
THNE THNE_002 F1205770 A A
THNE THNE_002 F1609190 A A
THNE THNE_002 F2200860 G G
THNE THNE_002 F0126100 A A
THNE THNE_002 F2808490 A C
THNE THNE_002 UN G G
THNE THNE_002 F1715690 C C
THNE THNE_002 F1001240 G G
THNE THNE_002 F1105310 A G
THNE THNE_002 F1409570 G G
THNE THNE_002 F1611110 A A
THNE THNE_002 F0200940 G G
THNE THNE_002 UN A A
THNE THNE_002 F2401170 G G
THNE THNE_002 F0512240 A A
THNE THNE_002 F0705440 A A
THNE THNE_002 F0505580 A G
THNE THNE_002 F0623040 A A
THNE THNE_002 F1704110 A A
THNE THNE_002 F0314830 G G
THNE THNE_002 F2001260 C C
THNE THNE_002 F1908830 G G
THNE THNE_002 F1810430 G G
THNE THNE_002 F2908640 A A
THNE THNE_002 F0811810 G G
THNE THNE_002 F2906820 A A
THNE THNE_002 F2904880 A A
THNE THNE_002 F0011730 A A
THNE THNE_002 F2702000 A C
THNE THNE_002 F0702310 G G
THNE THNE_002 F2903260 G G
THNE THNE_002 F0225340 A A
THNE THNE_002 F2908070 C C
THNE THNE_002 F0814070 G G
THNE THNE_002 F2014830 C G
THNE THNE_002 F1106680 G G
THNE THNE_002 UN A A
THNE THNE_002 F2104790 A A
THNE THNE_002 F1503590 G G
THNE THNE_002 F0821130 G G
THNE THNE_002 F1505050 C C
THNE THNE_002 F2302270 A G
THNE THNE_002 F0115710 A A
THNE THNE_002 F2011970 G G
THNE THNE_002 F0901540 C C
THNE THNE_002 F0509440 G G
THNE THNE_002 F0107940 G G
THNE THNE_002 F0603130 A A
THNE THNE_002 F0409550 A A
THNE THNE_002 F2901780 G G
THNE THNE_002 F0218340 G G
THNE THNE_002 F1106350 A A
THNE THNE_002 F0002850 A A
THNE THNE_002 F0412840 G G
THNE THNE_002 F0505460 G G
THNE THNE_002 UN T T
THNE THNE_002 F2709660 A A
THNE THNE_002 F1405600 A A
THNE THNE_002 F0910290 A G
THNE THNE_002 F0309310 A G
THNE THNE_002 F0224460 A A
THNE THNE_002 F1013130 G G
THNE THNE_002 F0114450 A A
THNE THNE_002 F2903660 A A
THNE THNE_002 F2310070 G G
THNE THNE_002 F0520760 G G
THNE THNE_002 F1507780 C C
THNE THNE_002 F1110990 A A
THNE THNE_002 F1812880 G G
THNE THNE_002 F0511580 G G
THNE THNE_002 F2105360 G G
THNE THNE_002 F1801060 A A
THNE THNE_002 F0222970 G G
THNE THNE_002 F0920180 G G
THNE THNE_002 F0605840 G G
THNE THNE_002 F0623620 G G
THNE THNE_002 F2805510 A A
THNE THNE_002 FXX03290 C C
THNE THNE_002 F1122020 G G
THNE THNE_002 F0424980 G G
THNE THNE_002 F2007240 A G
THNE THNE_002 F1713450 A A
THNE THNE_002 F0113890 A A
THNE THNE_002 F2702670 C C
THNE THNE_002 F0303970 A G
THNE THNE_002 F0324570 A G
THNE THNE_002 F0813250 A G
THNE THNE_002 F0625070 G G
THNE THNE_002 F1902550 A C
THNE THNE_002 F0518550 G G
THNE THNE_002 F2900460 A A
THNE THNE_002 F1021090 A A
THNE THNE_002 F1310570 G G
THNE THNE_002 F1017880 G G
THNE THNE_002 F2113880 G G
THNE THNE_002 F1610630 C C
THNE THNE_002 F0111720 G G
THNE THNE_002 F1216180 G G
THNE THNE_002 F0115500 G G
THNE THNE_002 F0211350 G G
THNE THNE_002 F0315240 A A
THNE THNE_002 F0011360 A A
THNE THNE_002 F1006990 A A
THNE THNE_002 F0208940 G G
THNE THNE_002 F2001920 C C
THNE THNE_002 F1116830 G G
THNE THNE_002 F1106520 A A
THNE THNE_002 F0105130 A A
THNE THNE_002 F0315350 A A
THNE THNE_002 F1707380 A A
THNE THNE_002 F2210030 G G
THNE THNE_002 F0805990 G G
THNE THNE_002 F1711740 G G
THNE THNE_002 F0011420 G G
THNE THNE_002 F0425150 A A
THNE THNE_002 F2909060 A A
THNE THNE_002 F1804560 A A
THNE THNE_002 F0127720 C C
THNE THNE_002 F1808370 A G
THNE THNE_002 F0129930 A C
THNE THNE_002 F1122670 G G
THNE THNE_002 F0622390 A C
THNE THNE_002 F0127690 A A
THNE THNE_002 F0914070 G G
THNE THNE_002 F0712540 A A
THNE THNE_002 F0916580 G G
THNE THNE_002 F2709490 G G
THNE THNE_002 F0519670 G G
THNE THNE_002 F0710220 C C
THNE THNE_002 F0700670 G G
THNE THNE_002 F0804980 G G
THNE THNE_002 FXX00380 A C
THNE THNE_002 F0120090 A G
THNE THNE_002 F0109290 G G
THNE THNE_002 F1122030 G G
THNE THNE_002 F0702610 C C
THNE THNE_002 UN G G
THNE THNE_002 F1312690 G G
THNE THNE_002 F2708420 C C
THNE THNE_002 F1111140 A A
THNE THNE_002 F2509820 G G
THNE THNE_002 F1706190 A C
THNE THNE_002 F1202510 A G
THNE THNE_002 F1214370 A A
THNE THNE_002 F0011190 G G
THNE THNE_002 F0212350 G G
THNE THNE_002 F0401550 A A
THNE THNE_002 F0129340 A A
THNE THNE_002 F1906450 G G
THNE THNE_002 F0719760 G G
THNE THNE_002 F1606680 G G
THNE THNE_002 F2111830 A G
THNE THNE_002 F1903790 A G
THNE THNE_002 F0804210 G G
THNE THNE_002 F2000590 A A
THNE THNE_002 F1205580 A A
THNE THNE_002 F2304450 G G
THNE THNE_002 F0625280 G G
THNE THNE_002 F0714470 C C
THNE THNE_002 F0701780 G G
THNE THNE_002 F1309480 C C
THNE THNE_002 F0810770 A A
THNE THNE_002 F0422200 G G
THNE THNE_002 F0612450 A A
THNE THNE_002 F2803080 A C
THNE THNE_002 F0302400 A A
THNE THNE_002 FXX06230 A A
THNE THNE_002 F2802890 G G
THNE THNE_002 F2503880 A G
THNE THNE_002 F2703340 A C
THNE THNE_002 F2504110 A A
THNE THNE_002 F1801740 G G
THNE THNE_002 F1205120 T T
THNE THNE_002 F2705160 A G
THNE THNE_002 F0703310 G G
THNE THNE_002 F0304160 G G
THNE THNE_002 F0602650 A T
THNE THNE_002 F1806970 A A
THNE THNE_002 F0406060 G G
THNE THNE_002 F2302700 C G
THNE THNE_002 F1409300 A A
THNE THNE_002 UN A A
THNE THNE_002 F1306480 G G
THNE THNE_002 F2208690 C C
THNE THNE_002 F1007880 A G
THNE THNE_002 F2100800 A G
THNE THNE_002 F2407360 A A
THNE THNE_002 F1608530 G G
THNE THNE_002 F1810730 G G
THNE THNE_002 F1805370 G G
THNE THNE_002 F0218840 G G
THNE THNE_002 F0322180 A A
THNE THNE_002 F0322640 G G
THNE THNE_002 F0322890 C C
THNE THNE_002 F1900800 G G
THNE THNE_002 F0419690 G G
THNE THNE_002 UN A A
THNE THNE_002 F1117880 G G
THNE THNE_002 F2801600 G G
THNE THNE_002 F0624540 C C
THNE THNE_002 F1417020 A C
THNE THNE_002 F2204090 G G
THNE THNE_002 F2004900 G G
THNE THNE_002 F2706360 A A
THNE THNE_002 F2112150 A G
THNE THNE_002 UN A A
THNE THNE_002 F1314340 G G
THNE THNE_002 F2305880 G G
THNE THNE_002 F0310480 G G
THNE THNE_002 F1209940 A C
THNE THNE_002 F2304520 G G
THNE THNE_002 F1111040 G G
THNE THNE_002 F1120850 G G
THNE THNE_002 F1204110 G G
THNE THNE_002 F1314470 A A
THNE THNE_002 F0504940 G G
THNE THNE_002 F1002310 G G
THNE THNE_002 F2201350 G G
THNE THNE_002 F0802350 A A
THNE THNE_002 UN A G
THNE THNE_002 F0714390 A A
THNE THNE_002 F2909120 A A
THNE THNE_002 F0325050 A C
THNE THNE_002 F2310680 G G
THNE THNE_002 F0114200 A C
THNE THNE_002 F0501190 G G
THNE THNE_002 F1009530 G G
THNE THNE_002 F1608740 A G
THNE THNE_002 F0113660 G G
THNE THNE_002 F0213840 A A
THNE THNE_002 F2804350 C C
THNE THNE_002 F0218720 G G
THNE THNE_002 F0512450 A G
THNE THNE_002 F1715850 A A
THNE THNE_002 F2900470 G G
THNE THNE_002 F2212230 G G
THNE THNE_002 F0805710 G G
THNE THNE_002 F1003750 A G
THNE THNE_002 F1202700 A T
THNE THNE_002 F1409970 G G
THNE THNE_002 F2107030 C C
THNE THNE_002 F1414700 G G
THNE THNE_002 F1206620 G G
THNE THNE_002 F1104720 G G
THNE THNE_002 F2804550 A C
THNE THNE_002 F1006930 A A
THNE THNE_002 F0217710 A A
THNE THNE_002 F2309810 A G
THNE THNE_002 F1101590 C C
THNE THNE_002 F2400700 A A
THNE THNE_002 F0804910 A A
THNE THNE_002 F2902470 C C
THNE THNE_002 F1511850 G G
THNE THNE_002 F0321140 G G
THNE THNE_002 UN C C
THNE THNE_002 F0915930 G G
THNE THNE_002 F2106090 A G
THNE THNE_002 F0902310 A A
THNE THNE_002 F1604950 G G
THNE THNE_002 F2700740 A G
THNE THNE_002 F1516680 A A
THNE THNE_002 F1122270 A A
THNE THNE_002 F2107470 A G
THNE THNE_002 F2503490 A A
THNE THNE_002 F0517060 G G
THNE THNE_002 F1406350 A A
THNE THNE_002 F0224940 G G
THNE THNE_002 F0309480 G G
THNE THNE_002 F0609570 G G
THNE THNE_002 F0124490 C C
THNE THNE_002 F1600560 G G
THNE THNE_002 F0506950 G G
THNE THNE_002 F1111840 A G
THNE THNE_002 F2805770 A A
THNE THNE_002 F2707800 G G
THNE THNE_002 F1021280 G G
THNE THNE_002 F1903170 A G
THNE THNE_002 F1312020 A A
THNE THNE_002 F1001400 G G
THNE THNE_002 F0705080 A G
THNE THNE_002 F0317280 G G
THNE THNE_002 F0300800 A A
THNE THNE_002 F1102230 A G
THNE THNE_002 F0422270 G G
THNE THNE_002 F2302090 A G
THNE THNE_002 F0204660 A A
THNE THNE_002 F0702560 A A
THNE THNE_002 F0209390 G G
THNE THNE_002 F2015370 A A
THNE THNE_002 F2105730 G G
THNE THNE_002 F0504750 A A
THNE THNE_002 F0901340 A A
THNE THNE_002 F0919920 A A
THNE THNE_002 F2001970 A C
THNE THNE_002 F2707160 G G
THNE THNE_002 F0819580 A A
THNE THNE_002 F1005630 A G
THNE THNE_002 F0324880 C C
THNE THNE_002 F1612830 A A
THNE THNE_002 F2106900 C C
THNE THNE_002 F0916500 C C
THNE THNE_002 F1013070 C C
THNE THNE_002 UN A A
THNE THNE_002 F2202710 C C
THNE THNE_002 F2204190 A G
THNE THNE_002 F2402960 C C
THNE THNE_002 F0226880 A A
THNE THNE_002 F1013850 A A
THNE THNE_002 F2009330 A C
THNE THNE_002 F0503860 G G
THNE THNE_002 F1309690 G G
THNE THNE_002 UN A A
THNE THNE_002 F2707420 G G
THNE THNE_002 F0306380 A G
THNE THNE_002 F0411520 A A
THNE THNE_002 F2509850 G G
THNE THNE_002 F2206100 G G
THNE THNE_002 F1516820 G G
THNE THNE_002 F0624770 G G
THNE THNE_002 F1008500 G G
THNE THNE_002 F1304830 G G
THNE THNE_002 F0202050 G G
THNE THNE_002 F1313230 G G
THNE THNE_002 F2700710 A G
THNE THNE_002 F0016570 G G
THNE THNE_002 F2800790 A G
THNE THNE_002 F0409640 A A
THNE THNE_002 F0623790 A A
THNE THNE_002 F1114450 A A
THNE THNE_002 F1503220 A A
THNE THNE_002 F1205090 A A
THNE THNE_002 F2301650 G G
THNE THNE_002 F1103790 G G
THNE THNE_002 F1902510 G G
THNE THNE_002 F1810920 A A
THNE THNE_002 F1114460 G G
THNE THNE_002 UN G G
THNE THNE_002 F0614380 G G
THNE THNE_002 F0803070 G G
THNE THNE_002 F1004450 G G
THNE THNE_002 F1001930 G G
THNE THNE_002 F2805630 A G
THNE THNE_002 F0700720 A G
THNE THNE_002 F2111920 A A
THNE THNE_002 F0324540 A A
THNE THNE_002 F0703060 G G
THNE THNE_002 F1416630 A C
THNE THNE_002 F2501980 G G
THNE THNE_002 F0612250 A A
THNE THNE_002 F0132260 A G
THNE THNE_002 F2206250 C C
THNE THNE_002 F0226300 G G
THNE THNE_002 F1600450 A A
THNE THNE_002 F2806920 A A
THNE THNE_002 UN A G
THNE THNE_002 F1810480 A A
THNE THNE_002 F1317020 G G
THNE THNE_002 F1604850 G G
THNE THNE_002 F2204170 A A
THNE THNE_002 F0127640 G G
THNE THNE_002 F1800760 T T
THNE THNE_002 F1107910 A C
THNE THNE_002 F0221390 C C
THNE THNE_002 F0425340 G G
THNE THNE_002 F1504090 A G
THNE THNE_002 F1005390 A A
THNE THNE_002 F0402990 A A
THNE THNE_002 F2015250 G G
THNE THNE_002 F0010490 A G
THNE THNE_002 F2408920 G G
THNE THNE_002 F2113110 A C
THNE THNE_002 F2909200 A G
THNE THNE_002 F0308900 A A
THNE THNE_002 F0126690 A A
THNE THNE_002 F0914310 G G
THNE THNE_002 F1205870 G G
THNE THNE_002 F0506300 G G
THNE THNE_002 F2605020 C C
THNE THNE_002 F2114110 A G
THNE THNE_002 F2908440 G G
THNE THNE_002 F1614030 G G
THNE THNE_002 UN A A
THNE THNE_002 F0709030 A A
THNE THNE_002 F0131070 G G
THNE THNE_002 F1007080 T T
THNE THNE_002 F1115470 G G
THNE THNE_002 F1116360 G G
[truncated: 13,610,320 more chars]
