# Supplementary material for: Genetic analysis of Thai cattle reveals a Southeast Asian indicine ancestry
Source: PeerJ. 2015 Oct 27;3:e1318. doi: 10.7717/peerj.1318 (PMC4627918; doi:10.7717/peerj.1318)
Supplement: Dataset S1 [file peerj-03-1318-s003.zip › S3 Dataset/snps_Thailand_THS]

THS THS_116 F0100010 C C BTA-29644-no-rs
THS THS_116 F0100020 A A BTA-29515-no-rs
THS THS_116 F0100030 A A BTA-29334-no-rs
THS THS_116 F0100040 A A BTA-28763-no-rs
THS THS_116 F0100050 A A BTA-32647-no-rs
THS THS_116 F0100060 A G BTA-103663-no-rs
THS THS_116 F0100070 G G Hapmap49509-BTA-17127
THS THS_116 F0100080 G G BTA-95262-no-rs
THS THS_116 F0100090 A A Hapmap42400-BTA-102731
THS THS_116 F0100100 A G BTA-40478-no-rs
THS THS_116 F0100110 A A Hapmap24476-BTA-130730
THS THS_116 F0100120 A A BTA-36593-no-rs
THS THS_116 F0100140 G G Hapmap47551-BTA-25902
THS THS_116 F0100150 A A Hapmap52416-rs29016842
THS THS_116 F0100160 A A BTA-47238-no-rs
THS THS_116 F0100170 A A BTA-103555-no-rs
THS THS_116 F0100180 A A Hapmap41451-BTA-119981
THS THS_116 F0100190 G G Hapmap43437-BTA-101873
THS THS_116 F0100200 A A Hapmap57391-rs29026905
THS THS_116 F0100210 A G Hapmap58800-rs29016980
THS THS_116 F0100220 G G ARS-BFGL-NGS-16466
THS THS_116 F0100240 A G Hapmap50221-BTA-112986
THS THS_116 F0100250 A A Hapmap34944-BES1_Contig627_1906
THS THS_116 F0100270 G G ARS-BFGL-NGS-98142
THS THS_116 F0100280 A A Hapmap53946-rs29015852
THS THS_116 F0100290 A A ARS-BFGL-NGS-66449
THS THS_116 F0100310 G G ARS-BFGL-BAC-32770
THS THS_116 F0100320 G G ARS-BFGL-NGS-65067
THS THS_116 F0100330 A A ARS-BFGL-BAC-31497
THS THS_116 F0100340 A A ARS-BFGL-BAC-32722
THS THS_116 F0100350 G G ARS-BFGL-BAC-34682
THS THS_116 F0100360 G G ARS-BFGL-NGS-3964
THS THS_116 F0100370 C C ARS-BFGL-NGS-98203
THS THS_116 F0100390 A A ARS-BFGL-BAC-36895
THS THS_116 F0100400 G G ARS-BFGL-BAC-2376
THS THS_116 F0100420 A A ARS-BFGL-BAC-31722
THS THS_116 F0100430 C C BTA-49284-no-rs
THS THS_116 F0100440 C C ARS-BFGL-BAC-6557
THS THS_116 F0100480 A A ARS-BFGL-BAC-14857
THS THS_116 F0100490 A A Hapmap53766-ss46526150
THS THS_116 F0100500 C C ARS-BFGL-NGS-115971
THS THS_116 F0100510 A G ARS-BFGL-NGS-62826
THS THS_116 F0100520 A A BTA-39394-no-rs
THS THS_116 F0100530 G G ARS-BFGL-NGS-109301
THS THS_116 F0100550 G G ARS-BFGL-NGS-87636
THS THS_116 F0100560 C C Hapmap24070-BTA-123581
THS THS_116 F0100570 G G ARS-BFGL-NGS-39992
THS THS_116 F0100580 G G ARS-BFGL-BAC-754
THS THS_116 F0100600 C C ARS-BFGL-BAC-13059
THS THS_116 F0100610 A A ARS-BFGL-BAC-14930
THS THS_116 F0100620 A A ARS-BFGL-BAC-15552
THS THS_116 F0100630 C C ARS-BFGL-BAC-15580
THS THS_116 F0100640 G G ARS-BFGL-NGS-11433
THS THS_116 F0100650 A G ARS-BFGL-NGS-25183
THS THS_116 F0100660 A G ARS-BFGL-NGS-76349
THS THS_116 F0100670 G G ARS-BFGL-BAC-16253
THS THS_116 F0100680 G G ARS-BFGL-BAC-7317
THS THS_116 F0100690 G G ARS-BFGL-BAC-11152
THS THS_116 F0100700 G G ARS-BFGL-NGS-29653
THS THS_116 F0100710 G G ARS-BFGL-BAC-14982
THS THS_116 F0100720 G G BTA-120704-no-rs
THS THS_116 F0100730 C C ARS-BFGL-BAC-6733
THS THS_116 F0100740 A A ARS-BFGL-NGS-85297
THS THS_116 F0100750 A A ARS-BFGL-NGS-16727
THS THS_116 F0100760 A G ARS-BFGL-NGS-115671
THS THS_116 F0100770 G G ARS-BFGL-NGS-71085
THS THS_116 F0100780 C C ARS-BFGL-NGS-21352
THS THS_116 F0100790 A G ARS-BFGL-NGS-103391
THS THS_116 F0100820 A C ARS-BFGL-NGS-92033
THS THS_116 F0100830 G G ARS-BFGL-NGS-89044
THS THS_116 F0100840 G G ARS-BFGL-NGS-79093
THS THS_116 F0100850 A A ARS-BFGL-NGS-58892
THS THS_116 F0100860 G G ARS-BFGL-NGS-98287
THS THS_116 F0100870 A A BTB-00001612
THS THS_116 F0100880 G G Hapmap53592-rs29009975
THS THS_116 F0100890 G G ARS-BFGL-NGS-15775
THS THS_116 F0100900 G G ARS-BFGL-NGS-59192
THS THS_116 F0100920 G G BTB-00001299
THS THS_116 F0100930 G G ARS-BFGL-NGS-37412
THS THS_116 F0100940 A A ARS-BFGL-NGS-16784
THS THS_116 F0100950 G G BTB-02081949
THS THS_116 F0100960 A A BTB-00001074
THS THS_116 F0100970 G G ARS-BFGL-NGS-43924
THS THS_116 F0100980 G G ARS-BFGL-NGS-30999
THS THS_116 F0101000 A A Hapmap57114-rs29012843
THS THS_116 F0101010 A A ARS-USMARC-Parent-DQ381153-rs29012842
THS THS_116 F0101020 G G ARS-BFGL-NGS-37505
THS THS_116 F0101030 A A ARS-BFGL-NGS-75879
THS THS_116 F0101040 G G ARS-BFGL-NGS-107481
THS THS_116 F0101050 C C ARS-BFGL-NGS-108686
THS THS_116 F0101060 G G BTA-31687-no-rs
THS THS_116 F0101070 G G ARS-BFGL-NGS-36096
THS THS_116 F0101080 G G BTA-32603-no-rs
THS THS_116 F0101090 G G ARS-BFGL-NGS-109014
THS THS_116 F0101110 G G ARS-BFGL-NGS-43005
THS THS_116 F0101120 A G Hapmap59750-rs29024375
THS THS_116 F0101130 A A BTB-00002335
THS THS_116 F0101140 G G ARS-BFGL-NGS-107287
THS THS_116 F0101150 A A Hapmap42514-BTA-33574
THS THS_116 F0101160 A A ARS-BFGL-NGS-81011
THS THS_116 F0101170 A A BTB-00003162
THS THS_116 F0101180 G G BTB-00002966
THS THS_116 F0101190 C C ARS-BFGL-BAC-15173
THS THS_116 F0101200 G G BTA-34568-no-rs
THS THS_116 F0101210 G G Hapmap42913-BTA-33619
THS THS_116 F0101220 G G BTA-33606-no-rs
THS THS_116 F0101230 G G BTB-00002687
THS THS_116 F0101250 G G BTB-01991572
THS THS_116 F0101260 G G BTB-02105769
THS THS_116 F0101270 A G ARS-BFGL-NGS-65157
THS THS_116 F0101280 A A BTB-01996267
THS THS_116 F0101300 C C Hapmap38555-BTA-101264
THS THS_116 F0101320 A A BTB-01160486
THS THS_116 F0101330 C C Hapmap60540-rs29021339
THS THS_116 F0101350 A A Hapmap60652-rs29022048
THS THS_116 F0101360 A A BTB-01160178
THS THS_116 F0101380 G G ARS-BFGL-NGS-111125
THS THS_116 F0101390 A A BTB-01160026
THS THS_116 F0101400 G G BTB-01159977
THS THS_116 F0101420 G G Hapmap44178-BTA-101248
THS THS_116 F0101430 G G ARS-BFGL-NGS-114983
THS THS_116 F0101440 G G BTB-01728863
THS THS_116 F0101460 G G ARS-BFGL-NGS-100349
THS THS_116 F0101490 C C BTB-00003770
THS THS_116 F0101500 G G BTB-00003715
THS THS_116 F0101510 C C Hapmap38892-BTA-36614
THS THS_116 F0101520 G G BTB-00003652
THS THS_116 F0101530 A A BTA-120711-no-rs
THS THS_116 F0101540 G G BTA-36594-no-rs
THS THS_116 F0101550 G G BTA-35637-no-rs
THS THS_116 F0101570 G G BTA-35598-no-rs
THS THS_116 F0101580 G G Hapmap58931-rs29010773
THS THS_116 F0101590 A G BTA-15152-rs29026517
THS THS_116 F0101610 G G BTB-01560572
THS THS_116 F0101620 G G BTB-01560539
THS THS_116 F0101640 A A Hapmap36132-SCAFFOLD45728_8109
THS THS_116 F0101650 G G ARS-BFGL-NGS-113844
THS THS_116 F0101660 A A ARS-BFGL-NGS-28832
THS THS_116 F0101670 G G BTB-01489336
THS THS_116 F0101680 C C ARS-BFGL-NGS-115389
THS THS_116 F0101690 G G BTB-01489466
THS THS_116 F0101710 G G Hapmap51901-BTA-42438
THS THS_116 F0101720 G G BTA-43315-no-rs
THS THS_116 F0101730 A G ARS-BFGL-NGS-41525
THS THS_116 F0101740 G G Hapmap34831-BES10_Contig712_1090
THS THS_116 F0101760 A A UA-IFASA-8265
THS THS_116 F0101790 G G BTA-45181-no-rs
THS THS_116 F0101810 A G BTA-45221-no-rs
THS THS_116 F0101820 C C Hapmap39203-BTA-46163
THS THS_116 F0101840 A A BTA-46228-no-rs
THS THS_116 F0101850 A A BTA-46243-no-rs
THS THS_116 F0101860 A A BTA-47159-no-rs
THS THS_116 F0101870 G G BTA-16441-no-rs
THS THS_116 F0101880 C C ARS-BFGL-NGS-62077
THS THS_116 F0101890 C C BTB-00004951
THS THS_116 F0101900 G G ARS-BFGL-NGS-38621
THS THS_116 F0101910 G G ARS-BFGL-NGS-103833
THS THS_116 F0101920 G G Hapmap44081-BTA-48210
THS THS_116 F0101930 A A ARS-BFGL-NGS-114174
THS THS_116 F0101940 G G BTA-48234-no-rs
THS THS_116 F0101950 A A Hapmap48967-BTA-97940
THS THS_116 F0101960 A A BTB-01493780
THS THS_116 F0101980 A A BTA-50285-no-rs
THS THS_116 F0101990 G G Hapmap41255-BTA-40460
THS THS_116 F0102000 G G BTA-114657-no-rs
THS THS_116 F0102010 A G ARS-BFGL-NGS-116504
THS THS_116 F0102020 A A BTA-114662-no-rs
THS THS_116 F0102030 G G BTA-97382-no-rs
THS THS_116 F0102050 G G ARS-BFGL-NGS-105113
THS THS_116 F0102060 G G ARS-BFGL-NGS-44292
THS THS_116 F0102070 G G UA-IFASA-6811
THS THS_116 F0102080 A G ARS-BFGL-BAC-32146
THS THS_116 F0102090 A G Hapmap42827-BTA-116887
THS THS_116 F0102110 A A ARS-BFGL-NGS-109383
THS THS_116 F0102130 G G Hapmap54851-rs29025437
THS THS_116 F0102140 A A ARS-BFGL-NGS-119108
THS THS_116 F0102150 G G BTA-94232-no-rs
THS THS_116 F0102160 A A ARS-BFGL-BAC-27364
THS THS_116 F0102180 G G Hapmap49483-BTA-120432
THS THS_116 F0102190 G G Hapmap59566-rs29024165
THS THS_116 F0102200 G G BTA-120430-no-rs
THS THS_116 F0102210 A A Hapmap58026-ss46526282
THS THS_116 F0102220 A A Hapmap52559-rs29015773
THS THS_116 F0102230 A A ARS-BFGL-NGS-118398
THS THS_116 F0102240 G G ARS-BFGL-NGS-40533
THS THS_116 F0102250 A A ARS-BFGL-NGS-14644
THS THS_116 F0102260 C C Hapmap39995-BTA-39516
THS THS_116 F0102270 G G Hapmap50953-BTA-39491
THS THS_116 F0102280 A A BTA-38496-no-rs
THS THS_116 F0102300 A A ARS-BFGL-NGS-113570
THS THS_116 F0102310 A A Hapmap54975-rs29019203
THS THS_116 F0102320 A A Hapmap49138-BTA-37549
THS THS_116 F0102340 A A UA-IFASA-5979
THS THS_116 F0102350 G G ARS-BFGL-NGS-548
THS THS_116 F0102360 A A ARS-BFGL-NGS-43310
THS THS_116 F0102370 A A ARS-BFGL-NGS-1296
THS THS_116 F0102400 C C Hapmap44892-BTA-50337
THS THS_116 F0102410 A A BTA-50328-no-rs
THS THS_116 F0102420 A A ARS-BFGL-NGS-108684
THS THS_116 F0102440 A A Hapmap25334-BTA-160518
THS THS_116 F0102450 G G Hapmap51416-BTA-19350
THS THS_116 F0102460 A G ARS-BFGL-NGS-113551
THS THS_116 F0102480 A A ARS-BFGL-NGS-113751
THS THS_116 F0102490 A A BTA-122626-no-rs
THS THS_116 F0102500 C C Hapmap60823-rs29019235
THS THS_116 F0102510 G G ARS-BFGL-NGS-36767
THS THS_116 F0102520 A A Hapmap40304-BTA-17131
THS THS_116 F0102530 C C Hapmap38737-BTA-22640
THS THS_116 F0102540 G G ARS-BFGL-BAC-6567
THS THS_116 F0102550 G G Hapmap54322-rs29009637
THS THS_116 F0102560 G G Hapmap43814-BTA-22629
THS THS_116 F0102570 A A BTA-22639-no-rs
THS THS_116 F0102580 G G Hapmap40340-BTA-19161
THS THS_116 F0102610 C C BTA-55326-no-rs
THS THS_116 F0102620 A A ARS-BFGL-NGS-115663
THS THS_116 F0102650 A G Hapmap55464-rs29015665
THS THS_116 F0102660 A A BTA-54318-no-rs
THS THS_116 F0102670 A C Hapmap24370-BTA-123717
THS THS_116 F0102680 G G ARS-BFGL-NGS-28701
THS THS_116 F0102690 A A BTB-00005611
THS THS_116 F0102720 A A ARS-BFGL-BAC-14244
THS THS_116 F0102740 C C Hapmap38791-BTA-89194
THS THS_116 F0102760 G G ARS-BFGL-BAC-11034
THS THS_116 F0102770 A A Hapmap41477-BTA-20618
THS THS_116 F0102790 G G ARS-BFGL-BAC-685
THS THS_116 F0102800 A A BTA-93452-no-rs
THS THS_116 F0102810 A C Hapmap24222-BTA-88936
THS THS_116 F0102820 C C Hapmap61111-rs29019811
THS THS_116 F0102830 G G ARS-BFGL-NGS-21333
THS THS_116 F0102840 G G BTA-89311-no-rs
THS THS_116 F0102850 C C Hapmap38049-BTA-104527
THS THS_116 F0102870 A A ARS-BFGL-NGS-26402
THS THS_116 F0102880 C C Hapmap24335-BTA-127763
THS THS_116 F0102900 A A ARS-BFGL-NGS-104754
THS THS_116 F0102910 C C DIAS-91
THS THS_116 F0102920 A C Hapmap52363-rs29013338
THS THS_116 F0102940 A G ARS-BFGL-NGS-107530
THS THS_116 F0102950 G G BTA-28028-no-rs
THS THS_116 F0102960 A A BTB-00502293
THS THS_116 F0102970 A A BTB-00502247
THS THS_116 F0102980 A A BTB-00502081
THS THS_116 F0103000 A A BTB-01224604
THS THS_116 F0103010 A A Hapmap51685-BTA-113867
THS THS_116 F0103020 A G Hapmap50227-BTA-113868
THS THS_116 F0103030 A C BTB-01224765
THS THS_116 F0103040 G G ARS-BFGL-NGS-78179
THS THS_116 F0103050 C C ARS-BFGL-NGS-102441
THS THS_116 F0103060 A G ARS-BFGL-BAC-13008
THS THS_116 F0103070 A A BTA-113886-no-rs
THS THS_116 F0103080 A A BTB-01225435
THS THS_116 F0103100 G G BTA-28351-no-rs
THS THS_116 F0103110 G G ARS-BFGL-NGS-35955
THS THS_116 F0103120 G G Hapmap58809-rs29017514
THS THS_116 F0103130 A A BTB-01193748
THS THS_116 F0103140 G G BTB-01193581
THS THS_116 F0103150 A A BTB-00569345
THS THS_116 F0103160 G G ARS-BFGL-NGS-95377
THS THS_116 F0103170 G G BTB-00569130
THS THS_116 F0103180 A A BTB-01193494
THS THS_116 F0103190 A A ARS-BFGL-NGS-109692
THS THS_116 F0103210 G G BTB-01999110
THS THS_116 F0103220 A A ARS-BFGL-NGS-32422
THS THS_116 F0103230 G G UA-IFASA-6298
THS THS_116 F0103270 A A BTB-01084226
THS THS_116 F0103290 G G BTB-01084177
THS THS_116 F0103300 G G BTB-01083987
THS THS_116 F0103310 A A Hapmap51162-BTA-118728
THS THS_116 F0103320 C C ARS-BFGL-NGS-22727
THS THS_116 F0103330 A A BTB-01872049
THS THS_116 F0103350 A A BTA-118719-no-rs
THS THS_116 F0103360 G G Hapmap25883-BTA-155422
THS THS_116 F0103370 G G Hapmap60239-rs29019581
THS THS_116 F0103400 G G BTB-00757868
THS THS_116 F0103410 G G BTB-00757888
THS THS_116 F0103420 A A ARS-BFGL-NGS-51809
THS THS_116 F0103440 A A Hapmap55434-rs29009793
THS THS_116 F0103450 A A ARS-BFGL-BAC-11101
THS THS_116 F0103460 A A BTB-01083468
THS THS_116 F0103480 G G Hapmap54349-rs29011587
THS THS_116 F0103500 A A Hapmap48613-BTA-112066
THS THS_116 F0103510 G G BTA-20344-no-rs
THS THS_116 F0103520 G G BTB-01846351
THS THS_116 F0103530 G G ARS-BFGL-NGS-112632
THS THS_116 F0103540 A G BTB-00005987
THS THS_116 F0103550 A A Hapmap44269-BTA-67047
THS THS_116 F0103560 A G ARS-BFGL-NGS-104769
THS THS_116 F0103570 G G ARS-BFGL-NGS-26632
THS THS_116 F0103580 A G BTB-00006408
THS THS_116 F0103590 C C Hapmap28603-BTA-123758
THS THS_116 F0103600 A G ARS-BFGL-NGS-99611
THS THS_116 F0103610 G G BTB-01511592
THS THS_116 F0103630 A G BTB-01511695
THS THS_116 F0103640 G G BTB-01511764
THS THS_116 F0103650 A G BTB-01931918
THS THS_116 F0103660 A A Hapmap60697-rs29009870
THS THS_116 F0103690 A G Hapmap33466-BTA-107178
THS THS_116 F0103700 A A Hapmap32384-BTA-160993
THS THS_116 F0103710 A A BTB-01890165
THS THS_116 F0103720 G G BTB-01342789
THS THS_116 F0103740 G G BTA-26174-no-rs
THS THS_116 F0103750 G G ARS-BFGL-NGS-111605
THS THS_116 F0103760 C C ARS-BFGL-NGS-119653
THS THS_116 F0103770 A A ARS-BFGL-BAC-6686
THS THS_116 F0103780 G G ARS-BFGL-NGS-94650
THS THS_116 F0103800 A G BTA-39405-no-rs
THS THS_116 F0103820 G G ARS-BFGL-NGS-1416
THS THS_116 F0103830 G G ARS-BFGL-NGS-29732
THS THS_116 F0103840 A C Hapmap38278-BTA-104803
THS THS_116 F0103850 A A BTA-119061-no-rs
THS THS_116 F0103860 G G BTA-39399-no-rs
THS THS_116 F0103870 C C UA-IFASA-3994
THS THS_116 F0103880 A A ARS-BFGL-BAC-11761
THS THS_116 F0103890 G G Hapmap43257-BTA-39396
THS THS_116 F0103940 A G ARS-BFGL-NGS-116430
THS THS_116 F0103960 A A ARS-BFGL-BAC-15578
THS THS_116 F0103970 C C ARS-BFGL-NGS-10334
THS THS_116 F0103980 A A BTA-39438-no-rs
THS THS_116 F0104000 C C Hapmap28872-BTA-162555
THS THS_116 F0104030 G G Hapmap54489-rs29018413
THS THS_116 F0104040 G G Hapmap60044-rs29010295
THS THS_116 F0104050 G G Hapmap26189-BTA-157760
THS THS_116 F0104060 A A ARS-BFGL-NGS-68915
THS THS_116 F0104070 G G UA-IFASA-1500
THS THS_116 F0104090 C C Hapmap39987-BTA-25749
THS THS_116 F0104100 A A ARS-BFGL-NGS-41203
THS THS_116 F0104110 A G Hapmap26436-BTA-152791
THS THS_116 F0104120 A A Hapmap49929-BTA-24619
THS THS_116 F0104130 A A BTB-01332064
THS THS_116 F0104140 A G ARS-BFGL-NGS-100534
THS THS_116 F0104150 G G Hapmap53902-rs29027390
THS THS_116 F0104160 A A BTB-01332122
THS THS_116 F0104170 A A BTB-01210202
THS THS_116 F0104200 G G BTB-01210232
THS THS_116 F0104230 G G BTB-01116126
THS THS_116 F0104240 A A BTB-01116136
THS THS_116 F0104250 G G Hapmap42716-BTA-88423
THS THS_116 F0104260 G G BTB-01116164
THS THS_116 F0104270 A A DPI-50
THS THS_116 F0104280 A A BTB-01897472
THS THS_116 F0104290 G G BTB-01798639
THS THS_116 F0104300 A A BTA-07140-rs29026807
THS THS_116 F0104310 G G BTB-01116193
THS THS_116 F0104320 A T ARS-BFGL-NGS-51361
THS THS_116 F0104340 G G UA-IFASA-9053
THS THS_116 F0104350 G G ARS-BFGL-BAC-15637
THS THS_116 F0104360 A A Hapmap26157-BTA-148092
THS THS_116 F0104370 G G ARS-BFGL-NGS-117957
THS THS_116 F0104380 A G BTB-00010729
THS THS_116 F0104390 A A BTA-59229-no-rs
THS THS_116 F0104410 C C ARS-BFGL-NGS-118519
THS THS_116 F0104420 A A Hapmap58795-rs29016849
THS THS_116 F0104430 A A BTA-120720-no-rs
THS THS_116 F0104440 A A BTB-00008450
THS THS_116 F0104450 A A BTB-00011076
THS THS_116 F0104460 G G BTB-01668820
THS THS_116 F0104470 G G BTB-02025707
THS THS_116 F0104480 A A BTB-01437861
THS THS_116 F0104490 G G BTB-01548042
THS THS_116 F0104500 A A BTB-01438016
THS THS_116 F0104510 A T ARS-BFGL-NGS-46591
THS THS_116 F0104530 A C Hapmap52694-rs29013683
THS THS_116 F0104540 A G ARS-BFGL-NGS-97225
THS THS_116 F0104550 A A BTB-01153475
THS THS_116 F0104560 G G BTB-01153166
THS THS_116 F0104570 G G ARS-BFGL-NGS-29682
THS THS_116 F0104600 A G BTB-01153241
THS THS_116 F0104620 A A Hapmap32844-BTA-151959
THS THS_116 F0104630 A G BTB-01885509
THS THS_116 F0104640 A A BTB-01821892
THS THS_116 F0104650 A A ARS-BFGL-BAC-16283
THS THS_116 F0104680 A C BTA-49319-no-rs
THS THS_116 F0104690 A A BTB-00010021
THS THS_116 F0104710 A C Hapmap39274-BTA-49324
THS THS_116 F0104720 A A ARS-BFGL-NGS-85045
THS THS_116 F0104730 A A BTB-00010474
THS THS_116 F0104740 A A ARS-BFGL-BAC-14984
THS THS_116 F0104750 A A BTB-00010532
THS THS_116 F0104770 A G ARS-BFGL-BAC-11218
THS THS_116 F0104780 A G BTB-00014074
THS THS_116 F0104790 A A BTB-00014123
THS THS_116 F0104800 A G Hapmap54584-rs29014870
THS THS_116 F0104820 A A BTA-15153-rs29026518
THS THS_116 F0104840 A C Hapmap52220-rs29016259
THS THS_116 F0104850 C C BTB-00008277
THS THS_116 F0104860 A G BTA-49236-no-rs
THS THS_116 F0104870 G G BTB-00008090
THS THS_116 F0104880 A A BTA-39462-no-rs
THS THS_116 F0104890 C C Hapmap52764-rs29022780
THS THS_116 F0104910 A A BTB-00007882
THS THS_116 F0104920 C C BTB-00007842
THS THS_116 F0104930 G G UA-IFASA-5116
THS THS_116 F0104940 G G ARS-BFGL-NGS-103546
THS THS_116 F0104950 A A BTB-00007705
THS THS_116 F0104960 A A BTB-01976950
THS THS_116 F0104980 A G BTA-49269-no-rs
THS THS_116 F0104990 C C ARS-BFGL-BAC-6735
THS THS_116 F0105000 G G BTA-49259-no-rs
THS THS_116 F0105010 A A BTA-49255-no-rs
THS THS_116 F0105020 A G ARS-BFGL-BAC-6737
THS THS_116 F0105030 A A ARS-BFGL-NGS-110541
THS THS_116 F0105040 C C Hapmap60828-rs29019992
THS THS_116 F0105050 A C BTB-00009762
THS THS_116 F0105060 G G ARS-BFGL-NGS-82685
THS THS_116 F0105080 G G BTA-49297-no-rs
THS THS_116 F0105090 G G BTA-49289-no-rs
THS THS_116 F0105100 G G ARS-BFGL-NGS-103498
THS THS_116 F0105110 G G Hapmap50707-BTA-49285
THS THS_116 F0105120 G G ARS-BFGL-BAC-13086
THS THS_116 F0105130 G G ARS-BFGL-NGS-34568
THS THS_116 F0105140 A A BTA-49283-no-rs
THS THS_116 F0105150 A G ARS-BFGL-BAC-16299
THS THS_116 F0105160 A G ARS-BFGL-NGS-16145
THS THS_116 F0105170 A A BTB-00009327
THS THS_116 F0105180 G G BTB-00009271
THS THS_116 F0105190 A G BTB-00009232
THS THS_116 F0105200 A G ARS-BFGL-NGS-20807
THS THS_116 F0105210 G G BTB-00009156
THS THS_116 F0105220 G G Hapmap26753-BTA-158146
THS THS_116 F0105230 C C BTA-114108-no-rs
THS THS_116 F0105240 A A ARS-BFGL-NGS-20230
THS THS_116 F0105250 A A ARS-BFGL-NGS-36242
THS THS_116 F0105260 C C ARS-BFGL-NGS-50954
THS THS_116 F0105270 C C ARS-BFGL-NGS-62746
THS THS_116 F0105280 G G BTB-01484696
THS THS_116 F0105290 G G ARS-BFGL-BAC-13724
THS THS_116 F0105300 A A Hapmap52417-rs29016891
THS THS_116 F0105310 G G Hapmap50927-BTA-28806
THS THS_116 F0105320 A A Hapmap59621-rs29013246
THS THS_116 F0105330 G G ARS-BFGL-NGS-11151
THS THS_116 F0105340 G G Hapmap50928-BTA-28811
THS THS_116 F0105350 G G ARS-BFGL-BAC-13744
THS THS_116 F0105360 C C BTB-01265899
THS THS_116 F0105380 A A Hapmap51561-BTA-120459
THS THS_116 F0105390 G G BTB-01265720
THS THS_116 F0105400 A C BTB-01533869
THS THS_116 F0105410 A C BTB-01265513
THS THS_116 F0105440 A G Hapmap42876-BTA-23541
THS THS_116 F0105450 A A ARS-BFGL-NGS-115015
THS THS_116 F0105460 A T Hapmap29626-BTA-155192
THS THS_116 F0105470 G G BTA-108804-no-rs
THS THS_116 F0105480 C G BTB-00011225
THS THS_116 F0105490 A G BTB-00011494
THS THS_116 F0105500 C C ARS-BFGL-NGS-46004
THS THS_116 F0105560 A G BTB-01285492
THS THS_116 F0105570 A A BTB-01285832
THS THS_116 F0105580 G G ARS-BFGL-NGS-111117
THS THS_116 F0105590 G G BTB-01285855
THS THS_116 F0105600 G G BTB-01334086
THS THS_116 F0105610 G G BTB-01334157
THS THS_116 F0105630 G G ARS-BFGL-BAC-15050
THS THS_116 F0105640 A A BTB-01333903
THS THS_116 F0105670 A A Hapmap28062-BTA-163502
THS THS_116 F0105690 A G BTB-00012150
THS THS_116 F0105700 C C BTB-00012128
THS THS_116 F0105710 G G ARS-BFGL-BAC-14387
THS THS_116 F0105720 G G BTB-00011988
THS THS_116 F0105730 A A ARS-BFGL-NGS-20624
THS THS_116 F0105740 C C ARS-BFGL-BAC-15059
THS THS_116 F0105750 A A ARS-BFGL-NGS-119690
THS THS_116 F0105770 G G BTA-59279-no-rs
THS THS_116 F0105780 G G BTB-00012425
THS THS_116 F0105790 A A BTB-00012448
THS THS_116 F0105800 A A BTB-01734615
THS THS_116 F0105820 G G ARS-BFGL-NGS-108911
THS THS_116 F0105840 A A ARS-BFGL-NGS-74692
THS THS_116 F0105850 A A BTB-00012560
THS THS_116 F0105860 A A Hapmap40010-BTA-59286
THS THS_116 F0105880 A A ARS-BFGL-BAC-11193
THS THS_116 F0105890 G G ARS-BFGL-NGS-119297
THS THS_116 F0105900 A G ARS-BFGL-NGS-24142
THS THS_116 F0105920 A G ARS-BFGL-NGS-114084
THS THS_116 F0105940 G G BTB-02049040
THS THS_116 F0105960 G G ARS-BFGL-BAC-7359
THS THS_116 F0105970 A G BTA-59299-no-rs
THS THS_116 F0105980 A A BTB-00013370
THS THS_116 F0106000 A G BTB-00013460
THS THS_116 F0106020 C C ARS-BFGL-BAC-7369
THS THS_116 F0106030 G G ARS-BFGL-NGS-14285
THS THS_116 F0106050 G G ARS-BFGL-NGS-40158
THS THS_116 F0106060 A A BTA-18114-no-rs
THS THS_116 F0106070 A G BTB-01303393
THS THS_116 F0106080 A A BTB-01303334
THS THS_116 F0106090 G G BTA-87372-no-rs
THS THS_116 F0106110 A A Hapmap32039-BTA-131798
THS THS_116 F0106120 A A Hapmap50687-BTA-41950
THS THS_116 F0106140 A C BTB-00013894
THS THS_116 F0106150 G G ARS-BFGL-NGS-97949
THS THS_116 F0106160 C C BTB-00013847
THS THS_116 F0106170 G G BTA-110980-no-rs
THS THS_116 F0106180 A A BTB-01653833
THS THS_116 F0106190 A G BTB-01653794
THS THS_116 F0106210 A A BTB-01335860
THS THS_116 F0106230 G G ARS-BFGL-NGS-11623
THS THS_116 F0106240 A G BTB-01843131
THS THS_116 F0106250 G G ARS-BFGL-NGS-80747
THS THS_116 F0106270 G G BTB-01955576
THS THS_116 F0106280 A G ARS-BFGL-NGS-64530
THS THS_116 F0106290 A G BTB-01755357
THS THS_116 F0106300 A A BTB-02018681
THS THS_116 F0106320 G G Hapmap43017-BTA-69173
THS THS_116 F0106330 A A BTB-00014368
THS THS_116 F0106340 C C ARS-BFGL-NGS-1179
THS THS_116 F0106380 A C Hapmap38175-BTA-69177
THS THS_116 F0106400 G G BTB-00014686
THS THS_116 F0106410 A G BTB-00014722
THS THS_116 F0106420 A A ARS-BFGL-NGS-81358
THS THS_116 F0106430 A G BTB-00014850
THS THS_116 F0106450 A G BTB-00015102
THS THS_116 F0106470 A A BTB-00015164
THS THS_116 F0106480 A A Hapmap58994-rs29021251
THS THS_116 F0106490 A C Hapmap40138-BTA-69192
THS THS_116 F0106510 C C ARS-BFGL-NGS-19127
THS THS_116 F0106520 A A BTB-00016647
THS THS_116 F0106530 A C BTA-69212-no-rs
THS THS_116 F0106560 A A BTB-00015961
THS THS_116 F0106570 G G BTB-00016058
THS THS_116 F0106580 G G Hapmap48855-BTA-69221
THS THS_116 F0106600 A A BTA-69226-no-rs
THS THS_116 F0106620 G G BTB-00901823
THS THS_116 F0106630 G G BTB-00901868
THS THS_116 F0106650 A A BTB-00902072
THS THS_116 F0106660 A A BTB-00902144
THS THS_116 F0106680 C C ARS-BFGL-NGS-45064
THS THS_116 F0106700 G G Hapmap43403-BTA-91448
THS THS_116 F0106710 G G BTB-01419032
THS THS_116 F0106720 A A BTA-91456-no-rs
THS THS_116 F0106730 A A Hapmap34824-BES10_Contig592_452
THS THS_116 F0106740 A A BTB-01419286
THS THS_116 F0106760 A A BTA-60805-no-rs
THS THS_116 F0106770 G G BTB-00929993
THS THS_116 F0106780 A A ARS-BFGL-BAC-11852
THS THS_116 F0106800 A A Hapmap55373-rs29027574
THS THS_116 F0106810 A A BTB-00930093
THS THS_116 F0106820 A G BTB-00930215
THS THS_116 F0106830 A G BTB-00930351
THS THS_116 F0106840 G G Hapmap49364-BTA-89353
THS THS_116 F0106860 G G BTB-01965833
THS THS_116 F0106870 G G BTB-01965810
THS THS_116 F0106880 G G Hapmap43629-BTA-60810
THS THS_116 F0106890 A A BTB-00930398
THS THS_116 F0106910 A A Hapmap47907-BTA-29493
THS THS_116 F0106920 A A Hapmap43823-BTA-27227
THS THS_116 F0106930 G G BTB-01890914
THS THS_116 F0106940 A G UA-IFASA-4161
THS THS_116 F0106950 G G BTB-01210899
THS THS_116 F0106970 G G BTB-00017000
THS THS_116 F0106990 G G BTA-79188-no-rs
THS THS_116 F0107010 A A BTB-01210835
THS THS_116 F0107020 G G BTB-01210806
THS THS_116 F0107030 C C BTB-01210766
THS THS_116 F0107040 A A BTA-111133-no-rs
THS THS_116 F0107050 A A ARS-BFGL-NGS-100434
THS THS_116 F0107060 A A BTB-00016718
THS THS_116 F0107080 G G ARS-BFGL-NGS-28489
THS THS_116 F0107090 A A DPI-55
THS THS_116 F0107100 A A Hapmap32018-BTA-123851
THS THS_116 F0107110 A G BTB-00016898
THS THS_116 F0107120 A A BTB-00016906
THS THS_116 F0107130 A A ARS-BFGL-NGS-60721
THS THS_116 F0107140 A A BTB-01682411
THS THS_116 F0107150 G G Hapmap24792-BTA-123860
THS THS_116 F0107160 A C DPI-2
THS THS_116 F0107180 A A ARS-BFGL-BAC-837
THS THS_116 F0107200 A A BTB-00017157
THS THS_116 F0107230 A A Hapmap40144-BTA-79228
THS THS_116 F0107240 A G ARS-BFGL-NGS-116830
THS THS_116 F0107250 A A Hapmap41641-BTA-79222
THS THS_116 F0107260 A G BTB-00017988
THS THS_116 F0107270 G G ARS-BFGL-BAC-4996
THS THS_116 F0107280 A G Hapmap57330-rs29009759
THS THS_116 F0107290 G G BTA-79216-no-rs
THS THS_116 F0107300 G G Hapmap48471-BTA-79215
THS THS_116 F0107310 A A BTB-00017697
THS THS_116 F0107320 A A ARS-BFGL-BAC-11284
THS THS_116 F0107330 C C ARS-BFGL-NGS-116207
THS THS_116 F0107340 A A Hapmap50474-BTA-79209
THS THS_116 F0107350 A A BTB-00017422
THS THS_116 F0107360 G G ARS-BFGL-BAC-11294
THS THS_116 F0107370 C C BTA-79205-no-rs
THS THS_116 F0107380 A A Hapmap43356-BTA-79201
THS THS_116 F0107400 A G ARS-BFGL-NGS-44057
THS THS_116 F0107410 A A ARS-BFGL-NGS-38419
THS THS_116 F0107420 A G Hapmap49369-BTA-89952
THS THS_116 F0107440 G G BTA-115758-no-rs
THS THS_116 F0107450 G G BTA-111758-no-rs
THS THS_116 F0107460 G G DPI-27
THS THS_116 F0107470 G G BTA-111760-no-rs
THS THS_116 F0107480 G G DPI-28
THS THS_116 F0107490 G G ARS-BFGL-BAC-11938
THS THS_116 F0107500 A T Hapmap46343-BTA-111768
THS THS_116 F0107510 G G BTA-111771-no-rs
THS THS_116 F0107520 A A ARS-BFGL-NGS-84905
THS THS_116 F0107530 C C BTA-120277-no-rs
THS THS_116 F0107540 A G ARS-BFGL-NGS-12168
THS THS_116 F0107560 G G ARS-BFGL-BAC-14429
THS THS_116 F0107570 C C Hapmap39875-BTA-97144
THS THS_116 F0107580 A T Hapmap29197-BTA-97143
THS THS_116 F0107590 G G Hapmap42111-BTA-122184
THS THS_116 F0107600 C C ARS-BFGL-NGS-23720
THS THS_116 F0107610 G G Hapmap25605-BTA-155012
THS THS_116 F0107630 C C ARS-BFGL-NGS-64136
THS THS_116 F0107650 A A ARS-BFGL-NGS-114608
THS THS_116 F0107670 G G BTA-115317-no-rs
THS THS_116 F0107680 G G ARS-BFGL-NGS-42813
THS THS_116 F0107690 A G ARS-BFGL-NGS-85768
THS THS_116 F0107710 A A Hapmap51081-BTA-89053
THS THS_116 F0107730 G G ARS-BFGL-NGS-97815
THS THS_116 F0107760 A A BTA-109574-no-rs
THS THS_116 F0107780 G G ARS-BFGL-NGS-26011
THS THS_116 F0107790 G G BTA-96881-no-rs
THS THS_116 F0107810 A A ARS-BFGL-NGS-84347
THS THS_116 F0107830 A G Hapmap47738-BTA-79246
THS THS_116 F0107840 A A ARS-BFGL-BAC-12579
THS THS_116 F0107850 A A Hapmap27571-BTA-123885
THS THS_116 F0107860 A A BTB-01810584
THS THS_116 F0107870 A G ARS-BFGL-NGS-107020
THS THS_116 F0107900 A A BTB-00018760
THS THS_116 F0107910 A C Hapmap38790-BTA-87413
THS THS_116 F0107920 A A ARS-BFGL-BAC-13195
THS THS_116 F0107930 G G BTB-01806368
THS THS_116 F0107940 G G ARS-BFGL-NGS-34353
THS THS_116 F0107960 C C ARS-BFGL-NGS-20360
THS THS_116 F0107980 A A BTB-00018408
THS THS_116 F0107990 C C BTB-00018345
THS THS_116 F0108010 G G BTA-117821-no-rs
THS THS_116 F0108050 C C ARS-BFGL-NGS-86662
THS THS_116 F0108060 G G ARS-BFGL-BAC-13216
THS THS_116 F0108070 G G ARS-BFGL-NGS-110537
THS THS_116 F0108080 G G ARS-BFGL-NGS-23908
THS THS_116 F0108090 A G BTB-01250420
THS THS_116 F0108110 A A ARS-BFGL-NGS-111921
THS THS_116 F0108120 G G BTB-01952363
THS THS_116 F0108130 C C BTA-111731-no-rs
THS THS_116 F0108140 A A ARS-BFGL-NGS-32825
THS THS_116 F0108150 A A BTB-01462455
THS THS_116 F0108160 C C Hapmap34927-BES7_Contig453_1164
THS THS_116 F0108170 C C Hapmap38709-BTA-88324
THS THS_116 F0108190 G G BTB-01555269
THS THS_116 F0108200 A A BTB-01555328
THS THS_116 F0108210 A A ARS-BFGL-NGS-104431
THS THS_116 F0108220 A A ARS-BFGL-NGS-45335
THS THS_116 F0108250 A A BTB-01135743
THS THS_116 F0108260 A A Hapmap23514-BTA-150593
THS THS_116 F0108270 G G Hapmap47786-BTA-95575
THS THS_116 F0108280 A G Hapmap33740-BTA-95578
THS THS_116 F0108290 A G BTA-95584-no-rs
THS THS_116 F0108300 C C Hapmap38486-BTA-30602
THS THS_116 F0108310 C C Hapmap38103-BTA-28646
THS THS_116 F0108320 A A Hapmap33759-BTA-160998
THS THS_116 F0108330 A C BTB-01848824
THS THS_116 F0108340 A A BTA-122159-no-rs
THS THS_116 F0108350 G G BTB-01136210
THS THS_116 F0108360 G G BTA-95587-no-rs
THS THS_116 F0108370 A G ARS-BFGL-NGS-106725
THS THS_116 F0108380 G G Hapmap54599-rs29019617
THS THS_116 F0108390 A A ARS-BFGL-NGS-23369
THS THS_116 F0108400 A A ARS-BFGL-NGS-118356
THS THS_116 F0108410 A A ARS-BFGL-NGS-63816
THS THS_116 F0108420 C C Hapmap52536-rs29011297
THS THS_116 F0108430 G G Hapmap48210-BTA-120730
THS THS_116 F0108440 G G BTB-00019290
THS THS_116 F0108450 A A ARS-BFGL-NGS-106432
THS THS_116 F0108460 A A ARS-BFGL-BAC-15157
THS THS_116 F0108470 G G ARS-BFGL-NGS-43530
THS THS_116 F0108480 A G Hapmap50812-BTA-89669
THS THS_116 F0108490 C C BTB-00019496
THS THS_116 F0108510 A A BTB-01708786
THS THS_116 F0108520 G G ARS-BFGL-NGS-56548
THS THS_116 F0108530 G G BTB-01955018
THS THS_116 F0108540 T T BTA-104608-no-rs
THS THS_116 F0108550 A A ARS-BFGL-NGS-81807
THS THS_116 F0108570 G G BTB-01567958
THS THS_116 F0108600 G G BTB-00019569
THS THS_116 F0108610 A G BTB-00019582
THS THS_116 F0108620 G G ARS-BFGL-NGS-10059
THS THS_116 F0108630 A A BTA-89689-no-rs
THS THS_116 F0108640 A A Hapmap53820-rs29010070
THS THS_116 F0108650 G G BTB-00019683
THS THS_116 F0108660 A A BTB-00019705
THS THS_116 F0108670 G G ARS-BFGL-NGS-106220
THS THS_116 F0108680 G G BTB-00019769
THS THS_116 F0108700 A A ARS-BFGL-NGS-12781
THS THS_116 F0108710 C C Hapmap60973-rs29018366
THS THS_116 F0108720 C C Hapmap23873-BTA-139450
THS THS_116 F0108730 A G ARS-BFGL-BAC-15804
THS THS_116 F0108750 G G BTB-00019912
THS THS_116 F0108760 T T Hapmap46502-BTA-89692
THS THS_116 F0108770 A G ARS-BFGL-NGS-89857
THS THS_116 F0108780 G G BTA-89698-no-rs
THS THS_116 F0108800 A A Hapmap59911-rs29013984
THS THS_116 F0108810 A A BTA-20952-no-rs
THS THS_116 F0108820 A A BTA-89708-no-rs
THS THS_116 F0108830 A A BTB-00020263
THS THS_116 F0108840 A A Hapmap47773-BTA-89713
THS THS_116 F0108850 A A BTA-89717-no-rs
THS THS_116 F0108860 G G BTB-00020638
THS THS_116 F0108870 A A BTB-00020648
THS THS_116 F0108880 A A BTA-89719-no-rs
THS THS_116 F0108900 A A ARS-BFGL-NGS-19097
THS THS_116 F0108910 G G ARS-BFGL-NGS-106743
THS THS_116 F0108920 A A ARS-BFGL-NGS-64154
THS THS_116 F0108930 A G ARS-BFGL-NGS-118112
THS THS_116 F0108940 G G ARS-BFGL-NGS-96886
THS THS_116 F0108950 G G Hapmap49368-BTA-89726
THS THS_116 F0108960 C C Hapmap28225-BTA-123915
THS THS_116 F0108970 G G BTB-00020882
THS THS_116 F0108980 G G ARS-BFGL-NGS-116079
THS THS_116 F0108990 A A ARS-BFGL-NGS-118317
THS THS_116 F0109010 G G Hapmap57419-rs29025772
THS THS_116 F0109020 A A Hapmap43396-BTA-89742
THS THS_116 F0109030 G G BTB-00021157
THS THS_116 F0109040 A A BTB-00021173
THS THS_116 F0109060 G G BTB-00021247
THS THS_116 F0109070 G G BTA-89748-no-rs
THS THS_116 F0109090 A A BTB-00021385
THS THS_116 F0109100 A A BTB-00021354
THS THS_116 F0109110 A A BTB-01788892
THS THS_116 F0109120 A A BTA-21519-no-rs
THS THS_116 F0109130 G G BTA-21524-no-rs
THS THS_116 F0109140 G G ARS-BFGL-NGS-75951
THS THS_116 F0109160 G G BTA-95285-no-rs
THS THS_116 F0109170 A A BTB-01462206
THS THS_116 F0109180 G G BTB-01462237
THS THS_116 F0109190 G G ARS-BFGL-NGS-68706
THS THS_116 F0109200 G G ARS-BFGL-NGS-113748
THS THS_116 F0109210 A C Hapmap38803-BTA-104250
THS THS_116 F0109220 A G ARS-BFGL-NGS-119382
THS THS_116 F0109240 G G BTB-00478374
THS THS_116 F0109250 C C BTB-00478347
THS THS_116 F0109260 C C ARS-BFGL-NGS-10512
THS THS_116 F0109270 G G BTB-01781942
THS THS_116 F0109280 A A BTA-90373-no-rs
THS THS_116 F0109290 G G ARS-BFGL-NGS-34687
THS THS_116 F0109300 A A BTB-01462011
THS THS_116 F0109310 A A BTB-01461996
THS THS_116 F0109330 C C ARS-BFGL-NGS-31674
THS THS_116 F0109340 A A ARS-BFGL-NGS-33309
THS THS_116 F0109350 G G BTA-10863-rs29016414
THS THS_116 F0109380 A G ARS-BFGL-NGS-114234
THS THS_116 F0109410 G G BTA-89820-no-rs
THS THS_116 F0109430 G G UA-IFASA-4106
THS THS_116 F0109460 G G BTB-00468519
THS THS_116 F0109480 A A ARS-BFGL-NGS-67684
THS THS_116 F0109490 G G BTB-00468485
THS THS_116 F0109500 A A BTB-00468476
THS THS_116 F0109520 A A BTB-01608930
THS THS_116 F0109540 C C BTA-109011-no-rs
THS THS_116 F0109560 A C Hapmap39710-BTA-108633
THS THS_116 F0109580 A G ARS-BFGL-NGS-41577
THS THS_116 F0109600 C C ARS-BFGL-NGS-23106
THS THS_116 F0109610 A A Hapmap40153-BTA-99041
THS THS_116 F0109630 G G ARS-BFGL-NGS-56683
THS THS_116 F0109640 G G ARS-BFGL-BAC-24524
THS THS_116 F0109650 A A Hapmap55429-rs29012753
THS THS_116 F0109660 G G BTB-02090792
THS THS_116 F0109670 C C BTB-01702372
THS THS_116 F0109680 G G BTB-01572184
THS THS_116 F0109690 A A Hapmap43751-BTA-104783
THS THS_116 F0109700 G G BTA-10188-no-rs
THS THS_116 F0109710 A G Hapmap27626-BTA-155536
THS THS_116 F0109720 G G BTB-01967977
THS THS_116 F0109730 G G BTB-01663516
THS THS_116 F0109740 G G Hapmap42068-BTA-111564
THS THS_116 F0109750 A G Hapmap32121-BTA-156159
THS THS_116 F0109760 C C BTB-01202377
THS THS_116 F0109770 G G BTA-122400-no-rs
THS THS_116 F0109780 A A Hapmap60003-rs29024905
THS THS_116 F0109810 G G ARS-BFGL-NGS-105365
THS THS_116 F0109830 A A ARS-BFGL-NGS-73983
THS THS_116 F0109840 G G ARS-BFGL-BAC-16973
THS THS_116 F0109850 A A Hapmap49948-BTA-29490
THS THS_116 F0109860 A A BTB-00021951
THS THS_116 F0109870 C C BTB-00021917
THS THS_116 F0109900 A G BTB-00021776
THS THS_116 F0109910 A A Hapmap59092-rs29024583
THS THS_116 F0109940 C C Hapmap38806-BTA-110152
THS THS_116 F0109950 C C BTB-01645206
THS THS_116 F0109960 G G BTB-01645280
THS THS_116 F0109970 G G BTB-01146938
THS THS_116 F0109980 A A Hapmap26719-BTA-151471
THS THS_116 F0109990 A A BTB-01146838
THS THS_116 F0110020 A A ARS-BFGL-NGS-49634
THS THS_116 F0110030 A A BTB-01202368
THS THS_116 F0110040 A A BTA-113021-no-rs
THS THS_116 F0110050 G G BTB-01077379
THS THS_116 F0110060 A A BTB-01077277
THS THS_116 F0110080 G G Hapmap57446-rs29023998
THS THS_116 F0110090 G G Hapmap50571-BTA-112994
THS THS_116 F0110100 C C BTB-01077007
THS THS_116 F0110110 G G ARS-BFGL-BAC-15402
THS THS_116 F0110120 C C BTB-00132817
THS THS_116 F0110130 G G BTB-01699628
THS THS_116 F0110140 A A BTA-114651-no-rs
THS THS_116 F0110150 A A Hapmap41715-BTA-100026
THS THS_116 F0110160 A A Hapmap30497-BTA-123949
THS THS_116 F0110170 A A BTB-00022097
THS THS_116 F0110180 G G BTB-00022142
THS THS_116 F0110190 G G BTB-01165120
THS THS_116 F0110210 G G Hapmap49829-BTA-101896
THS THS_116 F0110220 T T Hapmap29401-BTA-152822
THS THS_116 F0110230 A A BTB-01164952
THS THS_116 F0110250 G G Hapmap52897-rs29012790
THS THS_116 F0110260 G G BTB-01164879
THS THS_116 F0110270 A A BTB-00022352
THS THS_116 F0110290 A A Hapmap41716-BTA-100042
THS THS_116 F0110300 C C ARS-BFGL-NGS-103521
THS THS_116 F0110310 G G ARS-BFGL-NGS-101533
THS THS_116 F0110320 A A ARS-BFGL-NGS-6521
THS THS_116 F0110330 G G ARS-BFGL-NGS-14638
THS THS_116 F0110340 A G Hapmap42747-BTA-97910
THS THS_116 F0110350 G G BTB-00184675
THS THS_116 F0110360 G G ARS-BFGL-NGS-27696
THS THS_116 F0110380 A G BTB-01661970
THS THS_116 F0110400 G G ARS-BFGL-NGS-80227
THS THS_116 F0110410 A A BTB-01303321
THS THS_116 F0110420 G G UA-IFASA-6260
THS THS_116 F0110430 G G BTB-02033694
THS THS_116 F0110440 A A BTA-07486-rs29027151
THS THS_116 F0110460 A G Hapmap54644-rs29022483
THS THS_116 F0110480 G G BTB-00023392
THS THS_116 F0110490 A C BTB-00023322
THS THS_116 F0110520 A A ARS-BFGL-NGS-26781
THS THS_116 F0110540 A A Hapmap23148-BTA-123974
THS THS_116 F0110550 A A ARS-BFGL-NGS-69861
THS THS_116 F0110560 C C UA-IFASA-5103
THS THS_116 F0110570 C C ARS-BFGL-NGS-105123
THS THS_116 F0110580 A A BTB-01743557
THS THS_116 F0110590 G G ARS-BFGL-NGS-17305
THS THS_116 F0110600 G G Hapmap42392-BTA-100065
THS THS_116 F0110610 A A BTB-00022907
THS THS_116 F0110620 A A ARS-BFGL-BAC-17968
THS THS_116 F0110630 G G ARS-BFGL-NGS-112553
THS THS_116 F0110640 G G BTA-100060-no-rs
THS THS_116 F0110650 A A ARS-BFGL-BAC-23725
THS THS_116 F0110660 G G BTA-100058-no-rs
THS THS_116 F0110670 A A Hapmap47522-BTA-120738
THS THS_116 F0110690 G G BTA-120739-no-rs
THS THS_116 F0110700 G G ARS-BFGL-NGS-89588
THS THS_116 F0110710 A G BTB-00026002
THS THS_116 F0110720 G G Hapmap33710-BTA-110763
THS THS_116 F0110730 A C ARS-BFGL-NGS-76469
THS THS_116 F0110740 A G ARS-BFGL-NGS-78259
THS THS_116 F0110760 C C Hapmap38361-BTA-93866
THS THS_116 F0110770 G G ARS-BFGL-BAC-32896
THS THS_116 F0110780 A A BTA-93863-no-rs
THS THS_116 F0110790 A A BTB-01131178
THS THS_116 F0110810 G G BTB-01131103
THS THS_116 F0110820 G G Hapmap51652-BTA-89898
THS THS_116 F0110830 G G BTB-01315457
THS THS_116 F0110850 A G Hapmap47540-BTA-21819
THS THS_116 F0110860 A A BTB-01315516
THS THS_116 F0110870 A G ARS-BFGL-NGS-86970
THS THS_116 F0110880 G G BTA-21826-no-rs
THS THS_116 F0110890 A A ARS-BFGL-NGS-37379
THS THS_116 F0110910 A C BTB-01712147
THS THS_116 F0110920 A A BTB-01712157
THS THS_116 F0110930 A A ARS-BFGL-NGS-43783
THS THS_116 F0110940 A A BTB-01605050
THS THS_116 F0110950 G G Hapmap49009-BTA-107212
THS THS_116 F0110960 C C BTA-30265-no-rs
THS THS_116 F0110970 A A BTB-01044365
THS THS_116 F0110990 G G ARS-BFGL-NGS-114712
THS THS_116 F0111010 A G ARS-BFGL-NGS-24057
THS THS_116 F0111020 G G BTB-00217542
THS THS_116 F0111030 G G UA-IFASA-7275
THS THS_116 F0111040 G G ARS-BFGL-NGS-40967
THS THS_116 F0111050 C C ARS-BFGL-NGS-111929
THS THS_116 F0111060 C C Hapmap38807-BTA-110324
THS THS_116 F0111070 A A BTA-110335-no-rs
THS THS_116 F0111090 A A BTB-00026585
THS THS_116 F0111110 G G BTB-00026752
THS THS_116 F0111140 G G Hapmap48975-BTA-99363
THS THS_116 F0111150 G G Hapmap57738-rs29023662
THS THS_116 F0111160 G G Hapmap53221-rs29019635
THS THS_116 F0111190 C C ARS-BFGL-NGS-107096
THS THS_116 F0111200 G G BTB-00025053
THS THS_116 F0111220 A A ARS-BFGL-NGS-94761
THS THS_116 F0111230 A A ARS-BFGL-NGS-18743
THS THS_116 F0111240 G G BTA-110282-no-rs
THS THS_116 F0111250 G G Hapmap47174-BTA-110289
THS THS_116 F0111260 A A BTB-00025135
THS THS_116 F0111270 G G ARS-BFGL-BAC-18388
THS THS_116 F0111290 A A BTB-00025197
THS THS_116 F0111300 G G BTB-00025322
THS THS_116 F0111310 A A ARS-BFGL-NGS-100189
THS THS_116 F0111320 A A Hapmap47502-BTA-110302
THS THS_116 F0111330 A A BTB-00025760
THS THS_116 F0111340 G G BTA-92077-no-rs
THS THS_116 F0111350 A A BTB-00025875
THS THS_116 F0111360 A A Hapmap24136-BTA-124014
THS THS_116 F0111370 A A Hapmap27147-BTA-124015
THS THS_116 F0111380 G G BTB-01914655
THS THS_116 F0111390 A A ARS-BFGL-NGS-89318
THS THS_116 F0111400 G G ARS-BFGL-NGS-115305
THS THS_116 F0111410 G G Hapmap32092-BTA-149957
THS THS_116 F0111420 G G ARS-BFGL-NGS-85105
THS THS_116 F0111440 G G ARS-BFGL-NGS-82485
THS THS_116 F0111450 G G Hapmap33225-BTA-151395
THS THS_116 F0111460 G G ARS-BFGL-NGS-39684
THS THS_116 F0111470 G G Hapmap43173-BTA-120253
THS THS_116 F0111480 A A ARS-BFGL-NGS-115307
THS THS_116 F0111490 A A BTA-25880-no-rs
THS THS_116 F0111500 A C ARS-BFGL-NGS-87494
THS THS_116 F0111510 A G BTA-25876-no-rs
THS THS_116 F0111530 A G ARS-BFGL-NGS-31315
THS THS_116 F0111540 G G BTA-25809-no-rs
THS THS_116 F0111550 A A BTA-25883-no-rs
THS THS_116 F0111560 G G BTA-25886-no-rs
THS THS_116 F0111570 G G ARS-BFGL-NGS-111138
THS THS_116 F0111580 A G ARS-BFGL-NGS-38890
THS THS_116 F0111590 A G ARS-BFGL-NGS-59270
THS THS_116 F0111600 G G ARS-BFGL-NGS-15221
THS THS_116 F0111610 A A ARS-BFGL-NGS-52696
THS THS_116 F0111620 A A ARS-BFGL-NGS-5836
THS THS_116 F0111630 C C Hapmap39218-BTA-25795
THS THS_116 F0111640 G G ARS-BFGL-NGS-89
THS THS_116 F0111650 C C UA-IFASA-5597
THS THS_116 F0111660 A G ARS-BFGL-NGS-18996
THS THS_116 F0111670 C C BTA-25386-no-rs
THS THS_116 F0111680 A A Hapmap59481-rs29019616
THS THS_116 F0111690 A G BTA-25403-no-rs
THS THS_116 F0111710 A G Hapmap44594-BTA-25389
THS THS_116 F0111730 A C Hapmap38147-BTA-25404
THS THS_116 F0111740 G G ARS-BFGL-NGS-102073
THS THS_116 F0111770 A G ARS-BFGL-NGS-109258
THS THS_116 F0111780 A G ARS-BFGL-NGS-112451
THS THS_116 F0111790 A G ARS-BFGL-NGS-87988
THS THS_116 F0111800 G G Hapmap50295-BTA-25892
THS THS_116 F0111810 G G ARS-BFGL-NGS-19423
THS THS_116 F0111820 G G ARS-BFGL-NGS-109846
THS THS_116 F0111830 A G ARS-BFGL-NGS-40337
THS THS_116 F0111840 A G ARS-BFGL-NGS-63947
THS THS_116 F0111850 G G Hapmap36459-SCAFFOLD9563_462
THS THS_116 F0111860 A A Hapmap23307-BTA-124083
THS THS_116 F0111870 G G ARS-BFGL-NGS-103637
THS THS_116 F0111880 G G ARS-BFGL-NGS-48341
THS THS_116 F0111890 C C BTA-02836-rs29010381
THS THS_116 F0111900 G G Hapmap44172-BTA-96950
THS THS_116 F0111910 G G Hapmap47450-BTA-96948
THS THS_116 F0111930 A C BTA-31615-no-rs
THS THS_116 F0111940 A A Hapmap44328-BTA-97952
THS THS_116 F0111950 A A ARS-USMARC-Parent-DQ404150-rs29012530
THS THS_116 F0111960 A A UA-IFASA-2167
THS THS_116 F0111970 G G UA-IFASA-2169
THS THS_116 F0111980 G G ARS-BFGL-NGS-16908
THS THS_116 F0111990 A A Hapmap34104-BES10_Contig701_1260
THS THS_116 F0112000 G G Hapmap28737-BTA-124074
THS THS_116 F0112010 A A BTB-00028136
THS THS_116 F0112020 A A BTB-01868157
THS THS_116 F0112030 A G Hapmap40924-BTA-21991
THS THS_116 F0112050 G G Hapmap48289-BTA-31617
THS THS_116 F0112060 A A ARS-BFGL-NGS-94997
THS THS_116 F0112080 A A BTB-00028383
THS THS_116 F0112090 A A BTB-00028406
THS THS_116 F0112100 A G BTB-00028484
THS THS_116 F0112110 G G Hapmap25636-BTA-31622
THS THS_116 F0112120 G G Hapmap48717-BTA-31633
THS THS_116 F0112130 G G BTB-00028647
THS THS_116 F0112150 C C BTB-00028594
THS THS_116 F0112170 G G Hapmap31065-BTA-123406
THS THS_116 F0112180 G G BTA-31638-no-rs
THS THS_116 F0112190 A A ARS-BFGL-NGS-110620
THS THS_116 F0112200 G G BTA-31643-no-rs
THS THS_116 F0112210 A G BTB-00028937
THS THS_116 F0112230 G G Hapmap59475-rs29014975
THS THS_116 F0112240 G G ARS-BFGL-NGS-36297
THS THS_116 F0112250 A C ARS-BFGL-NGS-115239
THS THS_116 F0112260 A A ARS-BFGL-NGS-4257
THS THS_116 F0112270 G G BTB-01413909
THS THS_116 F0112280 G G BTB-01414057
THS THS_116 F0112290 A A BTB-01839251
THS THS_116 F0112300 G G BTB-02009342
THS THS_116 F0112310 A A BTA-23353-no-rs
THS THS_116 F0112320 A A ARS-BFGL-NGS-117152
THS THS_116 F0112330 G G UA-IFASA-7336
THS THS_116 F0112340 A C UA-IFASA-5504
THS THS_116 F0112350 A A ARS-BFGL-NGS-63954
THS THS_116 F0112360 G G Hapmap57078-ss46526391
THS THS_116 F0112370 G G ARS-BFGL-NGS-30543
THS THS_116 F0112380 A A BTB-00029666
THS THS_116 F0112410 C C ARS-BFGL-NGS-58051
THS THS_116 F0112430 G G ARS-BFGL-NGS-107624
THS THS_116 F0112440 A C BTB-00030270
THS THS_116 F0112450 A A ARS-BFGL-NGS-3821
THS THS_116 F0112460 G G Hapmap41191-BTA-16674
THS THS_116 F0112470 A A BTB-02006134
THS THS_116 F0112480 G G Hapmap59735-rs29016420
THS THS_116 F0112490 A A ARS-BFGL-BAC-20015
THS THS_116 F0112500 G G ARS-BFGL-NGS-14821
THS THS_116 F0112510 A A Hapmap48293-BTA-32595
THS THS_116 F0112520 G G BTB-00031129
THS THS_116 F0112530 C C BTA-92181-no-rs
THS THS_116 F0112540 A A BTB-01426064
THS THS_116 F0112550 A A ARS-BFGL-BAC-20592
THS THS_116 F0112560 G G BTB-00030962
THS THS_116 F0112570 C C Hapmap38402-BTA-32592
THS THS_116 F0112580 G G BTB-00030894
THS THS_116 F0112590 A A BTA-31690-no-rs
THS THS_116 F0112600 A A BTB-00030699
THS THS_116 F0112610 A A ARS-BFGL-NGS-27164
THS THS_116 F0112630 A A Hapmap53538-rs29018897
THS THS_116 F0112640 A A ARS-BFGL-NGS-2189
THS THS_116 F0112650 A A Hapmap51585-BTA-32601
THS THS_116 F0112660 A A BTB-01644632
THS THS_116 F0112670 G G ARS-BFGL-NGS-40229
THS THS_116 F0112680 G G ARS-BFGL-NGS-101934
THS THS_116 F0112690 A G BTB-02071091
THS THS_116 F0112700 G G Hapmap33719-BTA-153081
THS THS_116 F0112710 C C BTA-32604-no-rs
THS THS_116 F0112720 C C Hapmap39200-BTA-32607
THS THS_116 F0112730 A C Hapmap38640-BTA-92406
THS THS_116 F0112750 A A BTB-00031464
THS THS_116 F0112760 A A BTB-00031535
THS THS_116 F0112780 G G ARS-BFGL-NGS-102719
THS THS_116 F0112790 A A BTB-00031657
THS THS_116 F0112800 A A ARS-BFGL-NGS-115080
THS THS_116 F0112810 A A ARS-BFGL-NGS-114995
THS THS_116 F0112820 G G ARS-BFGL-NGS-100977
THS THS_116 F0112830 A A BTB-01665387
THS THS_116 F0112840 G G ARS-BFGL-NGS-14335
THS THS_116 F0112860 G G ARS-BFGL-NGS-106011
THS THS_116 F0112870 A G BTB-01285049
THS THS_116 F0112880 G G ARS-BFGL-NGS-112682
THS THS_116 F0112910 A G Hapmap49510-BTA-17452
THS THS_116 F0112920 A G ARS-BFGL-NGS-4583
THS THS_116 F0112930 A A BTA-32633-no-rs
THS THS_116 F0112950 G G BTB-00031779
THS THS_116 F0112970 A A BTA-108948-no-rs
THS THS_116 F0112980 G G BTA-101821-no-rs
THS THS_116 F0112990 A A ARS-BFGL-NGS-116361
THS THS_116 F0113000 A G Hapmap49061-BTA-122268
THS THS_116 F0113010 G G ARS-BFGL-NGS-44433
THS THS_116 F0113020 A G Hapmap44333-BTA-104611
THS THS_116 F0113030 A A ARS-BFGL-NGS-105436
THS THS_116 F0113040 A A ARS-BFGL-NGS-3132
THS THS_116 F0113050 A G BTB-00640138
THS THS_116 F0113060 C C ARS-BFGL-NGS-101996
THS THS_116 F0113070 G G BTB-00639971
THS THS_116 F0113080 G G Hapmap31089-BTA-130737
THS THS_116 F0113090 G G Hapmap46935-BTA-113728
THS THS_116 F0113100 C C BTB-01687826
THS THS_116 F0113110 G G BTB-01687859
THS THS_116 F0113120 A A BTB-00639914
THS THS_116 F0113140 A A ARS-BFGL-NGS-31791
THS THS_116 F0113150 A A ARS-BFGL-NGS-27619
THS THS_116 F0113180 A A BTB-00450984
THS THS_116 F0113190 C C UA-IFASA-9174
THS THS_116 F0113200 A A BTB-00451094
THS THS_116 F0113210 G G BTB-00033025
THS THS_116 F0113230 G G BTB-00033060
THS THS_116 F0113240 G G ARS-BFGL-NGS-71757
THS THS_116 F0113250 G G BTB-00033090
THS THS_116 F0113260 G G Hapmap31536-BTA-34573
THS THS_116 F0113280 G G ARS-BFGL-NGS-15927
THS THS_116 F0113290 C C ARS-BFGL-NGS-112971
THS THS_116 F0113300 G G BTB-00026837
THS THS_116 F0113310 A G Hapmap31713-BTA-124020
THS THS_116 F0113320 A C ARS-BFGL-NGS-33635
THS THS_116 F0113330 A G BTB-00027047
THS THS_116 F0113340 A A BTB-00027056
THS THS_116 F0113350 A G BTA-15412-no-rs
THS THS_116 F0113360 A T Hapmap45865-BTA-15414
THS THS_116 F0113370 A G ARS-BFGL-NGS-112600
THS THS_116 F0113380 A G ARS-BFGL-NGS-36873
THS THS_116 F0113390 A C BTB-00027149
THS THS_116 F0113400 A A BTB-00027170
THS THS_116 F0113410 A A BTB-00027201
THS THS_116 F0113420 A A ARS-BFGL-NGS-54090
THS THS_116 F0113430 A A BTB-00027298
THS THS_116 F0113440 A G BTB-00027332
THS THS_116 F0113450 A A BTB-00027405
THS THS_116 F0113460 G G Hapmap42852-BTA-15416
THS THS_116 F0113470 A G BTB-00027409
THS THS_116 F0113480 A A Hapmap32539-BTA-124026
THS THS_116 F0113490 G G Hapmap55251-rs29014781
THS THS_116 F0113510 A A ARS-BFGL-NGS-83021
THS THS_116 F0113520 G G BTB-00027583
THS THS_116 F0113540 A G ARS-BFGL-NGS-61496
THS THS_116 F0113550 A A ARS-BFGL-NGS-3996
THS THS_116 F0113560 A A ARS-BFGL-NGS-115763
THS THS_116 F0113570 A A ARS-BFGL-NGS-43799
THS THS_116 F0113580 G G Hapmap40403-BTA-15429
THS THS_116 F0113600 A G ARS-BFGL-BAC-19440
THS THS_116 F0113610 A A BTB-00027638
THS THS_116 F0113620 A C ARS-BFGL-NGS-111569
THS THS_116 F0113640 A A Hapmap39399-BTA-33610
THS THS_116 F0113650 A G Hapmap40951-BTA-33609
THS THS_116 F0113660 A G ARS-BFGL-NGS-35041
THS THS_116 F0113670 A G ARS-BFGL-NGS-38335
THS THS_116 F0113680 A A BTA-33604-no-rs
THS THS_116 F0113690 A A ARS-BFGL-NGS-117561
THS THS_116 F0113700 G G ARS-BFGL-NGS-14087
THS THS_116 F0113710 A A Hapmap54041-ss46526276
THS THS_116 F0113720 A A ARS-BFGL-NGS-36705
THS THS_116 F0113730 G G Hapmap51211-BTA-33586
THS THS_116 F0113740 A A Hapmap31714-BTA-124164
THS THS_116 F0113760 A A BTB-00032674
THS THS_116 F0113770 A A BTB-00032648
THS THS_116 F0113780 G G BTB-00033186
THS THS_116 F0113790 G G Hapmap25638-BTA-33585
THS THS_116 F0113800 G G ARS-BFGL-NGS-4572
THS THS_116 F0113820 A A ARS-BFGL-NGS-6075
THS THS_116 F0113830 A A BTB-00026096
THS THS_116 F0113840 G G BTB-00026110
THS THS_116 F0113850 G G BTA-31636-no-rs
THS THS_116 F0113860 T T BTA-05186-no-rs
THS THS_116 F0113870 G G BTB-00028704
THS THS_116 F0113890 A A ARS-BFGL-NGS-3449
THS THS_116 F0113910 A A BTB-00032205
THS THS_116 F0113920 G G BTB-00032200
THS THS_116 F0113930 A A BTB-00032163
THS THS_116 F0113940 A A BTB-00032153
THS THS_116 F0113950 A A ARS-BFGL-NGS-56081
THS THS_116 F0113960 A A Hapmap58284-rs29018937
THS THS_116 F0113970 A A BTA-33571-no-rs
THS THS_116 F0113980 C C ARS-BFGL-NGS-77553
THS THS_116 F0113990 C C ARS-BFGL-NGS-119133
THS THS_116 F0114000 C C ARS-BFGL-NGS-39596
THS THS_116 F0114010 G G Hapmap41826-BTA-31654
THS THS_116 F0114020 A A ARS-BFGL-NGS-117312
THS THS_116 F0114030 G G ARS-BFGL-NGS-113914
THS THS_116 F0114040 A A BTB-01736179
THS THS_116 F0114060 G G BTA-34599-no-rs
THS THS_116 F0114070 G G ARS-BFGL-NGS-7521
THS THS_116 F0114080 G G ARS-BFGL-NGS-4503
THS THS_116 F0114090 C C ARS-BFGL-NGS-27724
THS THS_116 F0114100 G G ARS-BFGL-BAC-3570
THS THS_116 F0114110 A G Hapmap46988-BTA-34591
THS THS_116 F0114120 A G ARS-BFGL-NGS-111491
THS THS_116 F0114130 G G ARS-BFGL-NGS-9429
THS THS_116 F0114150 A A ARS-BFGL-NGS-72247
THS THS_116 F0114160 C C Hapmap39647-BTA-34584
THS THS_116 F0114170 G G ARS-BFGL-NGS-31379
THS THS_116 F0114190 G G Hapmap59979-rs29025402
THS THS_116 F0114200 A A ARS-BFGL-NGS-35021
THS THS_116 F0114210 G G ARS-BFGL-NGS-26771
THS THS_116 F0114220 G G ARS-BFGL-NGS-100745
THS THS_116 F0114230 G G BTA-120514-no-rs
THS THS_116 F0114250 G G ARS-BFGL-NGS-118460
THS THS_116 F0114260 A C ARS-BFGL-NGS-118306
THS THS_116 F0114270 G G ARS-BFGL-NGS-109126
THS THS_116 F0114280 A A ARS-BFGL-NGS-114985
THS THS_116 F0114290 G G BTA-104019-no-rs
THS THS_116 F0114300 A A BTA-104027-no-rs
THS THS_116 F0114310 G G ARS-BFGL-NGS-115898
THS THS_116 F0114320 G G ARS-BFGL-NGS-59612
THS THS_116 F0114330 A C Hapmap38055-BTA-120751
THS THS_116 F0114350 G G ARS-BFGL-NGS-40924
THS THS_116 F0114360 G G BTA-33563-no-rs
THS THS_116 F0114370 A G ARS-BFGL-NGS-41287
THS THS_116 F0114380 A G Hapmap59820-rs29019798
THS THS_116 F0114390 C C BTA-33557-no-rs
THS THS_116 F0114400 G G ARS-BFGL-NGS-110495
THS THS_116 F0114410 A G UA-IFASA-5307
THS THS_116 F0114420 G G ARS-BFGL-NGS-62687
THS THS_116 F0114430 A C ARS-BFGL-NGS-111716
THS THS_116 F0114440 G G ARS-BFGL-NGS-104241
THS THS_116 F0114450 A A ARS-BFGL-NGS-34399
THS THS_116 F0114460 A G Hapmap30498-BTA-124121
THS THS_116 F0114470 A A ARS-BFGL-NGS-111271
THS THS_116 F0114480 G G ARS-BFGL-NGS-111283
THS THS_116 F0114490 A A ARS-BFGL-NGS-93742
THS THS_116 F0114500 A T Hapmap29367-BTA-159930
THS THS_116 F0114510 G G Hapmap31066-BTA-124117
THS THS_116 F0114530 G G Hapmap41227-BTA-32644
THS THS_116 F0114540 A A BTA-32640-no-rs
THS THS_116 F0114550 A A Hapmap39468-BTA-120746
THS THS_116 F0114560 A A BTA-32637-no-rs
THS THS_116 F0114570 G G BTB-00031796
THS THS_116 F0114580 A G Hapmap48672-BTA-17044
THS THS_116 F0114590 G G Hapmap59145-ss46526952
THS THS_116 F0114600 G G BTA-86103-no-rs
THS THS_116 F0114610 G G Hapmap50667-BTA-34616
THS THS_116 F0114620 G G ARS-BFGL-NGS-80523
THS THS_116 F0114630 G G ARS-BFGL-NGS-119161
THS THS_116 F0114650 A G ARS-BFGL-NGS-5124
THS THS_116 F0114660 A A ARS-BFGL-NGS-119936
THS THS_116 F0114670 G G ARS-BFGL-BAC-35332
THS THS_116 F0114680 G G Hapmap53495-rs29015962
THS THS_116 F0114690 G G ARS-BFGL-NGS-97095
THS THS_116 F0114700 A A Hapmap43841-BTA-34601
THS THS_116 F0114710 G G ARS-BFGL-NGS-49636
THS THS_116 F0114730 A A Hapmap40324-BTA-34602
THS THS_116 F0114740 A C ARS-BFGL-NGS-56509
THS THS_116 F0114750 A G ARS-BFGL-NGS-16910
THS THS_116 F0114760 G G BTA-34638-no-rs
THS THS_116 F0114770 A A Hapmap51826-BTA-34625
THS THS_116 F0114780 G G BTA-34624-no-rs
THS THS_116 F0114790 C C Hapmap60655-rs29025422
THS THS_116 F0114800 G G ARS-BFGL-NGS-117761
THS THS_116 F0114810 C C ARS-BFGL-NGS-37507
THS THS_116 F0114840 G G BTA-90633-no-rs
THS THS_116 F0114850 A A ARS-BFGL-NGS-118075
THS THS_116 F0114860 A A ARS-BFGL-NGS-87873
THS THS_116 F0114870 G G ARS-BFGL-NGS-34176
THS THS_116 F0114880 A C ARS-BFGL-NGS-78165
THS THS_116 F0114890 A A ARS-BFGL-NGS-45476
THS THS_116 F0114900 A A ARS-BFGL-NGS-117741
THS THS_116 F0114910 G G Hapmap42521-BTA-35582
THS THS_116 F0114920 A A Hapmap43559-BTA-35576
THS THS_116 F0114940 G G ARS-BFGL-NGS-103884
THS THS_116 F0114950 C C ARS-BFGL-NGS-118725
THS THS_116 F0114960 A A ARS-BFGL-NGS-118451
THS THS_116 F0114970 G G ARS-BFGL-NGS-94206
THS THS_116 F0114980 C C ARS-BFGL-NGS-112042
THS THS_116 F0114990 G G ARS-BFGL-NGS-100698
THS THS_116 F0115000 G G ARS-BFGL-NGS-59448
THS THS_116 F0115010 G G ARS-BFGL-NGS-25863
THS THS_116 F0115020 G G Hapmap41511-BTA-34652
THS THS_116 F0115040 G G ARS-BFGL-NGS-40388
THS THS_116 F0115050 G G Hapmap40716-BTA-34647
THS THS_116 F0115080 A A BTA-34645-no-rs
THS THS_116 F0115100 G G Hapmap50160-BTA-93856
THS THS_116 F0115110 A A BTA-35604-no-rs
THS THS_116 F0115130 G G ARS-BFGL-NGS-93288
THS THS_116 F0115140 G G ARS-BFGL-NGS-25392
THS THS_116 F0115150 G G ARS-BFGL-NGS-31642
THS THS_116 F0115170 A A ARS-BFGL-BAC-73
THS THS_116 F0115180 G G ARS-BFGL-BAC-32073
THS THS_116 F0115190 A A ARS-BFGL-BAC-34001
THS THS_116 F0115200 G G ARS-BFGL-NGS-114968
THS THS_116 F0115210 G G ARS-BFGL-NGS-53144
THS THS_116 F0115220 A G ARS-BFGL-NGS-23062
THS THS_116 F0115230 C C ARS-BFGL-NGS-104306
THS THS_116 F0115240 A A ARS-BFGL-NGS-93801
THS THS_116 F0115250 G G ARS-BFGL-NGS-32169
THS THS_116 F0115260 A A ARS-BFGL-BAC-36572
THS THS_116 F0115270 C C BTA-35627-no-rs
THS THS_116 F0115280 A A BTA-35628-no-rs
THS THS_116 F0115290 G G UA-IFASA-4774
THS THS_116 F0115300 A A ARS-BFGL-NGS-114627
THS THS_116 F0115310 G G BTA-35631-no-rs
THS THS_116 F0115330 A G ARS-BFGL-NGS-7099
THS THS_116 F0115340 A A Hapmap38109-BTA-36588
THS THS_116 F0115350 A G Hapmap33656-BTA-124230
THS THS_116 F0115360 A A ARS-BFGL-NGS-4924
THS THS_116 F0115380 A A ARS-BFGL-NGS-14026
THS THS_116 F0115390 G G Hapmap26468-BTA-160919
THS THS_116 F0115400 G G ARS-BFGL-NGS-37438
THS THS_116 F0115410 G G ARS-BFGL-NGS-81861
THS THS_116 F0115420 A A Hapmap39889-BTA-114934
THS THS_116 F0115430 A A Hapmap51396-BTA-114937
THS THS_116 F0115440 A A ARS-BFGL-NGS-37067
THS THS_116 F0115450 C C Hapmap60658-rs29025870
THS THS_116 F0115460 A A Hapmap51567-BTA-17154
THS THS_116 F0115470 A G Hapmap35190-BES10_Contig762_2071
THS THS_116 F0115480 G G Hapmap25308-BTA-153014
THS THS_116 F0115500 G G ARS-BFGL-NGS-34525
THS THS_116 F0115510 A A ARS-BFGL-NGS-15456
THS THS_116 F0115530 G G ARS-BFGL-BAC-31478
THS THS_116 F0115540 C C Hapmap39961-BTA-100527
THS THS_116 F0115550 G G Hapmap59172-rs29012834
THS THS_116 F0115560 G G Hapmap26435-BTA-152318
THS THS_116 F0115570 G G ARS-BFGL-NGS-64672
THS THS_116 F0115580 G G Hapmap42898-BTA-28764
THS THS_116 F0115590 G G ARS-BFGL-NGS-30137
THS THS_116 F0115600 A A ARS-BFGL-NGS-41839
THS THS_116 F0115610 G G ARS-BFGL-BAC-31487
THS THS_116 F0115620 A A BTA-116098-no-rs
THS THS_116 F0115630 A A Hapmap51363-BTA-97517
THS THS_116 F0115640 A A Hapmap44063-BTA-36599
THS THS_116 F0115650 C C ARS-BFGL-NGS-1406
THS THS_116 F0115660 A A BTA-95639-no-rs
THS THS_116 F0115670 C C BTA-95638-no-rs
THS THS_116 F0115690 A A BTA-18708-no-rs
THS THS_116 F0115700 G G Hapmap50334-BTA-36619
THS THS_116 F0115720 G G Hapmap44231-BTA-36623
THS THS_116 F0115730 G G BTA-36624-no-rs
THS THS_116 F0115740 A G Hapmap34720-BES7_Contig462_688
THS THS_116 F0115750 A C ARS-BFGL-NGS-4661
THS THS_116 F0115760 G G Hapmap25593-BTA-151723
THS THS_116 F0115780 G G Hapmap42923-BTA-36604
THS THS_116 F0115800 A A ARS-BFGL-NGS-80187
THS THS_116 F0115810 C C ARS-BFGL-NGS-76454
THS THS_116 F0115820 A G Hapmap33573-BTA-124252
THS THS_116 F0115830 G G Hapmap41244-BTA-36610
THS THS_116 F0115840 A A ARS-BFGL-NGS-73801
THS THS_116 F0115850 G G Hapmap48729-BTA-36615
THS THS_116 F0115860 G G Hapmap58919-rs29009958
THS THS_116 F0115870 G G ARS-BFGL-NGS-56146
THS THS_116 F0115880 G G BTA-36640-no-rs
THS THS_116 F0115890 A A Hapmap39375-BTA-112108
THS THS_116 F0115900 A G Hapmap47180-BTA-112104
THS THS_116 F0115910 A A ARS-BFGL-NGS-13617
THS THS_116 F0115920 A G Hapmap26500-BTA-37512
THS THS_116 F0115930 G G ARS-BFGL-BAC-31500
THS THS_116 F0115940 G G BTA-37493-no-rs
THS THS_116 F0115950 C C BTB-00034904
THS THS_116 F0115960 C C BTA-37492-no-rs
THS THS_116 F0115970 G G BTB-00034886
THS THS_116 F0115980 A G BTA-37489-no-rs
THS THS_116 F0115990 G G ARS-BFGL-NGS-47287
THS THS_116 F0116000 G G ARS-BFGL-NGS-119431
THS THS_116 F0116010 A A ARS-BFGL-BAC-33415
THS THS_116 F0116020 G G BTB-00034743
THS THS_116 F0116030 G G Hapmap43564-BTA-36647
THS THS_116 F0116040 A A BTB-00034692
THS THS_116 F0116050 G G Hapmap40722-BTA-36642
THS THS_116 F0116070 G G BTB-00034595
THS THS_116 F0116080 A A ARS-BFGL-NGS-111725
THS THS_116 F0116090 G G ARS-BFGL-NGS-25522
THS THS_116 F0116100 G G BTB-00034522
THS THS_116 F0116110 C C ARS-BFGL-NGS-77877
THS THS_116 F0116130 C C Hapmap60527-rs29019904
THS THS_116 F0116140 G G BTB-00034294
THS THS_116 F0116150 A A Hapmap27043-BTA-36631
THS THS_116 F0116160 A A ARS-BFGL-NGS-108728
THS THS_116 F0116170 A A BTB-00034221
THS THS_116 F0116180 G G Hapmap51218-BTA-36630
THS THS_116 F0116200 G G Hapmap49586-BTA-36632
THS THS_116 F0116220 G G ARS-BFGL-NGS-24966
THS THS_116 F0116230 G G ARS-BFGL-NGS-44036
THS THS_116 F0116240 C C ARS-BFGL-NGS-68451
THS THS_116 F0116250 G G ARS-BFGL-NGS-113198
THS THS_116 F0116260 A A Hapmap51438-BTA-37566
THS THS_116 F0116270 G G ARS-BFGL-NGS-111888
THS THS_116 F0116280 A A BTB-00036018
THS THS_116 F0116290 A G ARS-BFGL-NGS-100951
THS THS_116 F0116300 A G BTA-37567-no-rs
THS THS_116 F0116310 G G Hapmap41250-BTA-38429
THS THS_116 F0116320 C C ARS-BFGL-NGS-13183
THS THS_116 F0116330 G G ARS-BFGL-NGS-38958
THS THS_116 F0116340 G G ARS-BFGL-NGS-22536
THS THS_116 F0116360 A A BTB-00036147
THS THS_116 F0116370 A A Hapmap50131-BTA-85559
THS THS_116 F0116380 C C ARS-BFGL-NGS-103850
THS THS_116 F0116390 C C ARS-BFGL-NGS-1768
THS THS_116 F0116400 A A ARS-BFGL-NGS-19741
THS THS_116 F0116420 A A ARS-BFGL-NGS-1514
THS THS_116 F0116430 G G ARS-BFGL-NGS-15671
THS THS_116 F0116450 A A BTA-38441-no-rs
THS THS_116 F0116460 A A ARS-BFGL-NGS-44794
THS THS_116 F0116470 G G BTA-38445-no-rs
THS THS_116 F0116480 G G BTA-01205-rs29012172
THS THS_116 F0116490 G G ARS-BFGL-NGS-26946
THS THS_116 F0116500 G G Hapmap43250-BTA-37524
THS THS_116 F0116510 G G BTB-00035080
THS THS_116 F0116520 A A BTA-37523-no-rs
THS THS_116 F0116540 G G UA-IFASA-6360
THS THS_116 F0116550 A A BTA-39534-no-rs
THS THS_116 F0116570 G G ARS-BFGL-NGS-96340
THS THS_116 F0116580 G G BTA-39532-no-rs
THS THS_116 F0116600 A A ARS-BFGL-NGS-41472
THS THS_116 F0116610 A A Hapmap14994-rs29012500
THS THS_116 F0116620 G G ARS-BFGL-NGS-78633
THS THS_116 F0116630 G G ARS-BFGL-NGS-112626
THS THS_116 F0116640 G G Hapmap41856-BTA-39501
THS THS_116 F0116650 G G Hapmap53238-rs29021199
THS THS_116 F0116660 G G BTA-39503-no-rs
THS THS_116 F0116670 A C ARS-BFGL-NGS-17054
THS THS_116 F0116680 A G BTA-39510-no-rs
THS THS_116 F0116690 G G ARS-BFGL-NGS-106454
THS THS_116 F0116700 A G ARS-BFGL-NGS-116286
THS THS_116 F0116710 A G ARS-BFGL-NGS-71379
THS THS_116 F0116720 A A Hapmap42929-BTA-39525
THS THS_116 F0116730 A G BTA-39523-no-rs
THS THS_116 F0116740 A A BTA-39521-no-rs
THS THS_116 F0116760 A G ARS-BFGL-NGS-56254
THS THS_116 F0116770 G G Hapmap51440-BTA-39517
THS THS_116 F0116780 A A BTB-01187540
THS THS_116 F0116790 A A Hapmap55227-rs29009709
THS THS_116 F0116800 C C BTB-01777594
THS THS_116 F0116830 G G Hapmap47824-BTA-107197
THS THS_116 F0116840 G G Hapmap53346-ss46526210
THS THS_116 F0116860 G G BTB-01187418
THS THS_116 F0116870 A T ARS-BFGL-NGS-50379
THS THS_116 F0116880 G G Hapmap54984-rs29020611
THS THS_116 F0116890 A A ARS-BFGL-NGS-55109
THS THS_116 F0116900 G G BTA-107210-no-rs
THS THS_116 F0116920 G G BTA-107196-no-rs
THS THS_116 F0116930 G G BTB-00035766
THS THS_116 F0116940 G G Hapmap42233-BTA-49670
THS THS_116 F0116950 G G ARS-BFGL-NGS-19217
THS THS_116 F0116960 G G Hapmap30916-BTA-91383
THS THS_116 F0116970 A G ARS-BFGL-NGS-111849
THS THS_116 F0116980 G G BTB-01059241
THS THS_116 F0116990 G G Hapmap49142-BTA-38495
THS THS_116 F0117010 A A BTA-38502-no-rs
THS THS_116 F0117020 G G ARS-BFGL-NGS-14913
THS THS_116 F0117030 C C ARS-BFGL-NGS-68869
THS THS_116 F0117040 G G ARS-BFGL-NGS-98669
THS THS_116 F0117050 G G ARS-BFGL-NGS-27858
THS THS_116 F0117060 G G ARS-BFGL-NGS-27316
THS THS_116 F0117070 G G Hapmap40421-BTA-39479
THS THS_116 F0117080 A A ARS-BFGL-NGS-69661
THS THS_116 F0117090 A A BTB-00037209
THS THS_116 F0117100 G G BTA-39489-no-rs
THS THS_116 F0117110 G G ARS-BFGL-NGS-64298
THS THS_116 F0117120 A A ARS-BFGL-NGS-2950
THS THS_116 F0117130 G G BTB-00036349
THS THS_116 F0117140 G G ARS-BFGL-NGS-5044
THS THS_116 F0117150 A A ARS-BFGL-NGS-35667
THS THS_116 F0117170 G G ARS-BFGL-NGS-57025
THS THS_116 F0117180 A A Hapmap23583-BTA-124292
THS THS_116 F0117190 C C ARS-BFGL-NGS-111457
THS THS_116 F0117200 G G Hapmap41853-BTA-38436
THS THS_116 F0117210 A A ARS-BFGL-NGS-25172
THS THS_116 F0117220 G G Hapmap49141-BTA-38455
THS THS_116 F0117240 C C Hapmap39022-BTA-38447
THS THS_116 F0117250 G G ARS-BFGL-NGS-53869
THS THS_116 F0117270 G G ARS-BFGL-BAC-27363
THS THS_116 F0117280 G G Hapmap40527-BTA-38457
THS THS_116 F0117300 A A BTB-00036444
THS THS_116 F0117310 G G Hapmap51899-BTA-38469
THS THS_116 F0117320 A A BTB-01702174
THS THS_116 F0117330 A G BTB-01702150
THS THS_116 F0117340 A A ARS-BFGL-NGS-92094
THS THS_116 F0117350 G G Hapmap57884-rs29026697
THS THS_116 F0117360 G G ARS-BFGL-NGS-22690
THS THS_116 F0117370 G G BTB-01431374
THS THS_116 F0117380 G G ARS-BFGL-NGS-4047
THS THS_116 F0117390 A A ARS-BFGL-NGS-16561
THS THS_116 F0117400 A A BTB-01431442
THS THS_116 F0117420 C C Hapmap38311-BTA-39536
THS THS_116 F0117430 A A Hapmap44071-BTA-39540
THS THS_116 F0117450 G G ARS-BFGL-NGS-118640
THS THS_116 F0117460 G G BTB-00038173
THS THS_116 F0117470 A A BTB-00038184
THS THS_116 F0117490 G G BTA-39548-no-rs
THS THS_116 F0117500 A A BTB-00038398
THS THS_116 F0117510 G G Hapmap40679-BTA-122761
THS THS_116 F0117520 A A Hapmap55404-rs29024815
THS THS_116 F0117530 C C BTB-00038421
THS THS_116 F0117540 A A Hapmap33711-BTA-124326
THS THS_116 F0117550 C C ARS-BFGL-BAC-33752
THS THS_116 F0117560 A G ARS-BFGL-NGS-117410
THS THS_116 F0117570 A C Hapmap23258-BTA-124332
THS THS_116 F0117590 A A ARS-BFGL-NGS-54077
THS THS_116 F0117600 A A BTB-00038446
THS THS_116 F0117610 G G BTB-00037084
THS THS_116 F0117620 G G ARS-BFGL-NGS-58323
THS THS_116 F0117630 G G BTB-00037008
THS THS_116 F0117640 G G BTB-00037001
THS THS_116 F0117660 G G Hapmap43254-BTA-38489
THS THS_116 F0117670 G G BTA-38487-no-rs
THS THS_116 F0117680 G G BTB-00036985
THS THS_116 F0117690 A A BTB-00036965
THS THS_116 F0117700 G G ARS-BFGL-NGS-115710
THS THS_116 F0117710 A A Hapmap48736-BTA-38482
THS THS_116 F0117720 G G BTB-00036914
THS THS_116 F0117730 G G ARS-BFGL-NGS-72201
THS THS_116 F0117740 G G ARS-BFGL-NGS-82014
THS THS_116 F0117750 A A BTB-00036683
THS THS_116 F0117760 A G ARS-BFGL-NGS-110543
THS THS_116 F0117770 G G BTB-00036784
THS THS_116 F0117780 G G Hapmap45277-BTA-38474
THS THS_116 F0117800 A C BTA-38476-no-rs
THS THS_116 F0117810 A G ARS-BFGL-NGS-22301
THS THS_116 F0117820 G G BTA-24439-no-rs
THS THS_116 F0117830 G G ARS-BFGL-BAC-6363
THS THS_116 F0117850 C C ARS-BFGL-NGS-13673
THS THS_116 F0117860 G G ARS-BFGL-BAC-33122
THS THS_116 F0117870 G G ARS-BFGL-NGS-20558
THS THS_116 F0117880 A A ARS-BFGL-NGS-30991
THS THS_116 F0117890 A A BTB-02052555
THS THS_116 F0117900 G G Hapmap59015-rs29021588
THS THS_116 F0117910 G G BTB-00038588
THS THS_116 F0117920 G G Hapmap49096-BTA-25573
THS THS_116 F0117930 G G BTB-00038586
THS THS_116 F0117940 C C BTA-13139-rs29018103
THS THS_116 F0117950 A A BTB-01293857
THS THS_116 F0117960 A G BTB-01858021
THS THS_116 F0117980 G G Hapmap44359-BTA-25574
THS THS_116 F0117990 G G BTA-122780-no-rs
THS THS_116 F0118000 G G BTA-25575-no-rs
THS THS_116 F0118010 G G ARS-BFGL-NGS-105257
THS THS_116 F0118020 G G Hapmap27233-BTA-162669
THS THS_116 F0118030 G G Hapmap47477-BTA-103865
THS THS_116 F0118040 G G BTA-103871-no-rs
THS THS_116 F0118050 G G Hapmap54455-rs29016036
THS THS_116 F0118060 A A ARS-BFGL-NGS-114428
THS THS_116 F0118070 G G Hapmap47817-BTA-104461
THS THS_116 F0118080 G G Hapmap57808-rs29009859
THS THS_116 F0118090 A A BTB-00039314
THS THS_116 F0118100 A A BTB-01837777
THS THS_116 F0118110 A A BTB-00039253
THS THS_116 F0118120 A G ARS-BFGL-NGS-112470
THS THS_116 F0118130 A A Hapmap54781-rs29010500
THS THS_116 F0118140 A G Hapmap27046-BTA-40513
THS THS_116 F0118150 A A BTA-40510-no-rs
THS THS_116 F0118160 C C BTB-01349174
THS THS_116 F0118170 A C Hapmap23067-BTA-124363
THS THS_116 F0118180 A A BTA-40495-no-rs
THS THS_116 F0118190 C C BTA-40493-no-rs
THS THS_116 F0118200 G G Hapmap58015-rs29026448
THS THS_116 F0118210 A A Hapmap33838-BES2_Contig218_781
THS THS_116 F0118220 G G BTA-40481-no-rs
THS THS_116 F0118230 A A BTB-01195945
THS THS_116 F0118240 A A BTA-108728-no-rs
THS THS_116 F0118250 G G BTB-01195902
THS THS_116 F0118260 A A Hapmap47529-BTA-122384
THS THS_116 F0118270 G G BTB-01196345
THS THS_116 F0118280 G G ARS-BFGL-NGS-94042
THS THS_116 F0118290 G G BTB-01196514
THS THS_116 F0118300 A A Hapmap51798-BTA-108723
THS THS_116 F0118310 A A Hapmap27729-BTA-108726
THS THS_116 F0118320 A A ARS-BFGL-NGS-16663
THS THS_116 F0118330 G G BTB-01196775
THS THS_116 F0118350 G G BTB-01196519
THS THS_116 F0118360 G G BTB-00040563
THS THS_116 F0118370 G G BTB-00040624
THS THS_116 F0118380 G G BTA-119425-no-rs
THS THS_116 F0118390 G G BTB-01401158
THS THS_116 F0118400 A A Hapmap51342-BTA-88730
THS THS_116 F0118410 G G UA-IFASA-7467
THS THS_116 F0118420 A A BTA-88734-no-rs
THS THS_116 F0118430 A A BTB-01401420
THS THS_116 F0118440 G G ARS-BFGL-NGS-107398
THS THS_116 F0118450 G G Hapmap51446-BTA-41504
THS THS_116 F0118460 G G ARS-BFGL-NGS-23253
THS THS_116 F0118470 G G Hapmap27148-BTA-124406
THS THS_116 F0118480 G G ARS-BFGL-NGS-29136
THS THS_116 F0118500 A A ARS-BFGL-NGS-25311
THS THS_116 F0118510 A A BTB-00041036
THS THS_116 F0118520 G G BTA-41494-no-rs
THS THS_116 F0118530 A A Hapmap51445-BTA-41490
THS THS_116 F0118540 G G BTA-41484-no-rs
THS THS_116 F0118550 A A ARS-BFGL-NGS-3794
THS THS_116 F0118560 A A BTB-00040808
THS THS_116 F0118570 A G Hapmap41534-BTA-41482
THS THS_116 F0118580 G G ARS-BFGL-NGS-78317
THS THS_116 F0118590 A A ARS-BFGL-NGS-29444
THS THS_116 F0118600 A A BTA-41479-no-rs
THS THS_116 F0118620 A A ARS-BFGL-NGS-12933
THS THS_116 F0118640 G G ARS-BFGL-BAC-36098
THS THS_116 F0118650 G G Hapmap48236-BTA-17964
THS THS_116 F0118660 C C Hapmap60827-rs29019866
THS THS_116 F0118670 A A Hapmap49986-BTA-41525
THS THS_116 F0118680 G G ARS-BFGL-NGS-21075
THS THS_116 F0118690 A G Hapmap30020-BTA-150228
THS THS_116 F0118700 T T Hapmap46543-BTA-94613
THS THS_116 F0118720 A A Hapmap54568-rs29010311
THS THS_116 F0118730 A A BTA-94612-no-rs
THS THS_116 F0118740 C G Hapmap28877-BTA-24431
THS THS_116 F0118750 T T BTA-24432-no-rs
THS THS_116 F0118760 G G Hapmap44640-BTA-24435
THS THS_116 F0118770 G G Hapmap55511-rs29010538
THS THS_116 F0118780 A A BTB-01331667
THS THS_116 F0118790 G G BTB-01331698
THS THS_116 F0118800 A A BTB-01331738
THS THS_116 F0118810 A A ARS-BFGL-NGS-60701
THS THS_116 F0118820 G G Hapmap27463-BTA-162240
THS THS_116 F0118830 A A BTB-01846098
THS THS_116 F0118840 G G BTA-24073-no-rs
THS THS_116 F0118850 G G Hapmap41804-BTA-24071
THS THS_116 F0118860 G G ARS-BFGL-NGS-67044
THS THS_116 F0118870 G G BTB-01342372
THS THS_116 F0118880 G G ARS-BFGL-BAC-36911
THS THS_116 F0118900 A A ARS-BFGL-NGS-20424
THS THS_116 F0118910 A A BTB-01762766
THS THS_116 F0118920 G G BTB-01762784
THS THS_116 F0118930 A A Hapmap33028-BTA-147613
THS THS_116 F0118940 C C ARS-BFGL-NGS-54694
THS THS_116 F0118950 A A BTB-02064590
THS THS_116 F0118960 A A ARS-BFGL-NGS-115400
THS THS_116 F0118980 A A BTB-01331303
THS THS_116 F0118990 A A BTB-01748272
THS THS_116 F0119000 A A BTA-118144-no-rs
THS THS_116 F0119010 A A BTA-112211-no-rs
THS THS_116 F0119030 A A BTB-01331221
THS THS_116 F0119040 A A BTB-01331173
THS THS_116 F0119050 A A BTB-01211220
THS THS_116 F0119090 T T ARS-BFGL-NGS-39699
THS THS_116 F0119100 A A Hapmap26451-BTA-156064
THS THS_116 F0119110 A A Hapmap52705-rs29019397
THS THS_116 F0119120 A C ARS-BFGL-NGS-23990
THS THS_116 F0119140 A A BTA-17925-no-rs
THS THS_116 F0119150 T T BTA-17923-no-rs
THS THS_116 F0119170 A A BTA-17929-no-rs
THS THS_116 F0119210 G G Hapmap25356-BTA-42424
THS THS_116 F0119240 G G Hapmap42562-BTA-48245
THS THS_116 F0119250 C G ARS-BFGL-NGS-107347
THS THS_116 F0119260 G G BTA-48243-no-rs
THS THS_116 F0119280 A A Hapmap61079-rs29013410
THS THS_116 F0119290 A G Hapmap42952-BTA-48143
THS THS_116 F0119300 A A ARS-BFGL-BAC-36882
THS THS_116 F0119310 G G ARS-BFGL-BAC-36880
THS THS_116 F0119320 G G Hapmap49190-BTA-48142
THS THS_116 F0119330 A A ARS-BFGL-BAC-36877
THS THS_116 F0119340 G G Hapmap55432-rs29009621
THS THS_116 F0119360 G G Hapmap42235-BTA-50604
THS THS_116 F0119370 A A BTB-00768631
THS THS_116 F0119380 A A Hapmap24383-BTA-158893
THS THS_116 F0119390 G G BTB-01087150
THS THS_116 F0119410 G G ARS-BFGL-NGS-14083
THS THS_116 F0119420 G G ARS-BFGL-NGS-104582
THS THS_116 F0119430 G G ARS-BFGL-NGS-106939
THS THS_116 F0119440 G G BTB-01086885
THS THS_116 F0119450 G G ARS-BFGL-NGS-80214
THS THS_116 F0119470 G G BTB-01086841
THS THS_116 F0119480 G G BTB-01086812
THS THS_116 F0119490 A A BTB-01086804
THS THS_116 F0119500 A A BTB-01086791
THS THS_116 F0119520 A G Hapmap27891-BTA-158889
THS THS_116 F0119530 G G BTB-01591692
THS THS_116 F0119540 A G ARS-BFGL-NGS-113387
THS THS_116 F0119550 A G ARS-BFGL-NGS-83934
THS THS_116 F0119560 A A Hapmap52675-rs29021342
THS THS_116 F0119570 A A ARS-BFGL-NGS-25039
THS THS_116 F0119580 A G Hapmap48635-BTA-118353
THS THS_116 F0119590 A A ARS-BFGL-BAC-36902
THS THS_116 F0119600 G G BTA-122559-no-rs
THS THS_116 F0119610 C C ARS-BFGL-NGS-104619
THS THS_116 F0119640 T T ARS-BFGL-NGS-2011
THS THS_116 F0119650 A A ARS-BFGL-NGS-89308
THS THS_116 F0119660 G G Hapmap32288-BTA-124469
THS THS_116 F0119670 G G Hapmap58062-rs29012621
THS THS_116 F0119680 G G ARS-BFGL-NGS-8753
THS THS_116 F0119690 A A ARS-BFGL-NGS-110016
THS THS_116 F0119700 A A BTA-44237-no-rs
THS THS_116 F0119710 G G Hapmap50694-BTA-44240
THS THS_116 F0119730 A A Hapmap59668-rs29015093
THS THS_116 F0119740 A A BTA-44249-no-rs
THS THS_116 F0119750 G G ARS-BFGL-NGS-104596
THS THS_116 F0119760 A G BTA-44254-no-rs
THS THS_116 F0119770 G G Hapmap42941-BTA-44265
THS THS_116 F0119780 A A BTA-44267-no-rs
THS THS_116 F0119790 A G ARS-BFGL-NGS-14357
THS THS_116 F0119800 A G Hapmap51902-BTA-44288
THS THS_116 F0119810 A A ARS-BFGL-NGS-40587
THS THS_116 F0119820 G G Hapmap47007-BTA-43282
THS THS_116 F0119830 A A ARS-BFGL-NGS-96389
THS THS_116 F0119840 G G UA-IFASA-7818
THS THS_116 F0119850 G G BTA-43302-no-rs
THS THS_116 F0119860 A A ARS-BFGL-NGS-60021
THS THS_116 F0119870 G G ARS-BFGL-BAC-31698
THS THS_116 F0119890 A A Hapmap54512-rs29023726
THS THS_116 F0119900 A G ARS-BFGL-NGS-19572
THS THS_116 F0119910 A A Hapmap49174-BTA-43310
THS THS_116 F0119920 A C ARS-BFGL-NGS-4387
THS THS_116 F0119930 A A ARS-BFGL-NGS-96411
THS THS_116 F0119940 A C ARS-BFGL-NGS-94996
THS THS_116 F0119950 A G Hapmap42551-BTA-43327
THS THS_116 F0119960 A A ARS-BFGL-NGS-112806
THS THS_116 F0119970 A A BTA-43335-no-rs
THS THS_116 F0119980 A G Hapmap27374-BTA-124435
THS THS_116 F0119990 A A ARS-BFGL-NGS-94323
THS THS_116 F0120000 C C BTB-01871789
THS THS_116 F0120010 G G Hapmap31867-BTA-43339
THS THS_116 F0120030 A C Hapmap40001-BTA-43342
THS THS_116 F0120040 G G BTA-43345-no-rs
THS THS_116 F0120050 A A ARS-BFGL-NGS-119126
THS THS_116 F0120070 G G ARS-BFGL-NGS-72769
THS THS_116 F0120080 C C Hapmap39920-BTA-43352
THS THS_116 F0120090 A G ARS-BFGL-NGS-34686
THS THS_116 F0120100 A A ARS-BFGL-NGS-29866
THS THS_116 F0120110 A A Hapmap54106-rs29011049
THS THS_116 F0120120 A A Hapmap40109-BTA-120766
THS THS_116 F0120130 A A BTA-43360-no-rs
THS THS_116 F0120140 A A Hapmap46568-BTA-43363
THS THS_116 F0120150 G G Hapmap58135-rs29019531
THS THS_116 F0120160 A A ARS-BFGL-NGS-119866
THS THS_116 F0120170 G G Hapmap31069-BTA-124454
THS THS_116 F0120180 G G BTB-00042406
THS THS_116 F0120190 A A Hapmap55148-rs29025486
THS THS_116 F0120200 G G BTB-00042454
THS THS_116 F0120210 G G BTB-00042539
THS THS_116 F0120220 G G BTB-00042515
THS THS_116 F0120230 A A Hapmap44463-BTA-43379
THS THS_116 F0120240 G G BTB-00042676
THS THS_116 F0120250 T T Hapmap46140-BTA-43381
THS THS_116 F0120260 C C BTB-00042694
THS THS_116 F0120270 A A Hapmap49178-BTA-44203
THS THS_116 F0120280 G G Hapmap49992-BTA-44204
THS THS_116 F0120290 T T BTA-44205-no-rs
THS THS_116 F0120310 A A Hapmap43268-BTA-44209
THS THS_116 F0120320 G G Hapmap49612-BTA-44210
THS THS_116 F0120330 C C Hapmap38957-BTA-44222
THS THS_116 F0120340 G G Hapmap32784-BTA-124466
THS THS_116 F0120350 A A Hapmap43856-BTA-44227
THS THS_116 F0120370 G G ARS-USMARC-Parent-DQ404149-no-rs
THS THS_116 F0120380 G G BTB-01469883
THS THS_116 F0120390 A G BTB-01469847
THS THS_116 F0120400 A A BTA-95964-no-rs
THS THS_116 F0120410 G G Hapmap57255-rs29022894
THS THS_116 F0120420 G G BTB-01832367
THS THS_116 F0120440 A G BTA-24729-no-rs
THS THS_116 F0120450 G G Hapmap41389-BTA-95970
THS THS_116 F0120470 C C Hapmap38145-BTA-23986
THS THS_116 F0120480 A A BTB-01568299
THS THS_116 F0120490 G G BTB-01568192
THS THS_116 F0120510 C C BTB-00044639
THS THS_116 F0120520 A G BTA-45212-no-rs
THS THS_116 F0120530 G G Hapmap59492-rs29020368
THS THS_116 F0120540 A A Hapmap46219-BTA-45209
THS THS_116 F0120550 A A ARS-BFGL-BAC-32921
THS THS_116 F0120560 G G BTB-00044397
THS THS_116 F0120570 G G Hapmap48767-BTA-45204
THS THS_116 F0120580 G G BTA-45203-no-rs
THS THS_116 F0120590 A A BTA-45195-no-rs
THS THS_116 F0120600 A A ARS-BFGL-NGS-38583
THS THS_116 F0120610 A G Hapmap48344-BTA-45183
THS THS_116 F0120620 G G BTB-00043898
THS THS_116 F0120630 A G ARS-BFGL-NGS-22608
THS THS_116 F0120640 G G BTA-45180-no-rs
THS THS_116 F0120650 G G BTB-00043787
THS THS_116 F0120660 A A BTB-00043646
THS THS_116 F0120670 G G Hapmap47302-BTA-45176
THS THS_116 F0120680 G G BTB-00043598
THS THS_116 F0120690 A C BTB-01631847
THS THS_116 F0120700 C C BTB-01631727
THS THS_116 F0120710 A A Hapmap49857-BTA-109064
THS THS_116 F0120720 G G BTB-00043545
THS THS_116 F0120740 G G ARS-BFGL-NGS-61644
THS THS_116 F0120750 G G BTB-01234729
THS THS_116 F0120760 C C ARS-BFGL-NGS-97041
THS THS_116 F0120770 C C BTB-01234598
THS THS_116 F0120780 G G BTB-01234531
THS THS_116 F0120790 A A BTB-01234416
THS THS_116 F0120830 A A BTB-01234321
THS THS_116 F0120850 A A Hapmap43160-BTA-116211
THS THS_116 F0120880 G G BTB-01136854
THS THS_116 F0120890 C C BTB-01997024
THS THS_116 F0120910 G G BTB-01136812
THS THS_116 F0120920 G G BTA-95705-no-rs
THS THS_116 F0120930 G G Hapmap53234-rs29020933
THS THS_116 F0120950 G G BTA-95685-no-rs
THS THS_116 F0120960 A G BTA-95676-no-rs
THS THS_116 F0120970 A A BTB-01136517
THS THS_116 F0120980 G G BTB-01136480
THS THS_116 F0121000 A A Hapmap26420-BTA-148636
THS THS_116 F0121010 A G Hapmap28099-BTA-150614
THS THS_116 F0121020 C C BTB-01684686
THS THS_116 F0121030 C C BTB-00807186
THS THS_116 F0121040 A C BTB-00807137
THS THS_116 F0121050 A A BTB-00807095
THS THS_116 F0121070 G G BTA-51653-no-rs
THS THS_116 F0121080 G G BTB-00047321
THS THS_116 F0121090 C C ARS-BFGL-NGS-35839
THS THS_116 F0121100 C C BTB-00047274
THS THS_116 F0121130 G G BTA-46150-no-rs
THS THS_116 F0121140 A A ARS-BFGL-NGS-54096
THS THS_116 F0121150 C C ARS-BFGL-BAC-4585
THS THS_116 F0121180 A A Hapmap42215-BTA-45259
THS THS_116 F0121190 A A ARS-BFGL-NGS-20050
THS THS_116 F0121200 G G BTB-00046888
THS THS_116 F0121210 A A Hapmap51453-BTA-45251
THS THS_116 F0121220 A A BTB-00046704
THS THS_116 F0121230 G G BTB-00046682
THS THS_116 F0121240 G G BTB-00046603
THS THS_116 F0121250 G G ARS-BFGL-NGS-76111
THS THS_116 F0121270 C C BTB-00007274
THS THS_116 F0121280 A G BTB-00006833
THS THS_116 F0121300 A G BTA-39406-no-rs
THS THS_116 F0121330 T T BTB-00046543
THS THS_116 F0121350 A A BTB-02074068
THS THS_116 F0121360 G G BTB-00045786
THS THS_116 F0121380 C C Hapmap38948-BTA-28757
THS THS_116 F0121390 C C BTB-01831301
THS THS_116 F0121400 A A BTB-01579839
THS THS_116 F0121410 G G BTB-01579794
THS THS_116 F0121420 A A BTB-01579733
THS THS_116 F0121430 A G Hapmap42893-BTA-27908
THS THS_116 F0121440 A C BTB-02007023
THS THS_116 F0121450 G G BTB-01582427
THS THS_116 F0121460 A A BTA-39422-no-rs
THS THS_116 F0121480 G G BTB-00044897
THS THS_116 F0121490 G G BTB-00044677
THS THS_116 F0121500 G G BTA-45217-no-rs
THS THS_116 F0121510 G G BTB-00044654
THS THS_116 F0121520 A A Hapmap44077-BTA-45213
THS THS_116 F0121530 A A Hapmap51361-BTA-97011
THS THS_116 F0121540 G G ARS-BFGL-NGS-24511
THS THS_116 F0121550 G G ARS-BFGL-NGS-73237
THS THS_116 F0121570 C C BTA-23128-no-rs
THS THS_116 F0121580 A A ARS-BFGL-NGS-111524
THS THS_116 F0121590 A A BTB-00048807
THS THS_116 F0121600 G G BTB-00048761
THS THS_116 F0121610 A A BTB-00048739
THS THS_116 F0121620 G G Hapmap55247-rs29011752
THS THS_116 F0121640 A G Hapmap13023-BTA-95276
THS THS_116 F0121650 G G Hapmap27036-BTA-163250
THS THS_116 F0121670 G G ARS-BFGL-NGS-70855
THS THS_116 F0121680 G G BTB-00048676
THS THS_116 F0121690 G G Hapmap48954-BTA-95284
THS THS_116 F0121700 C C Hapmap39135-BTA-46239
THS THS_116 F0121710 A A BTB-00048624
THS THS_116 F0121720 A A ARS-BFGL-NGS-119793
THS THS_116 F0121730 G G BTB-00048535
THS THS_116 F0121740 A A BTB-00048482
THS THS_116 F0121750 G G Hapmap47310-BTA-46212
THS THS_116 F0121760 G G BTB-00048449
THS THS_116 F0121770 C C ARS-BFGL-NGS-115565
THS THS_116 F0121780 A A BTB-00048319
THS THS_116 F0121790 C C ARS-BFGL-NGS-81410
THS THS_116 F0121800 A A BTB-00048187
THS THS_116 F0121840 A A BTB-00048035
THS THS_116 F0121860 G G Hapmap32019-BTA-124526
THS THS_116 F0121880 G G BTB-00047563
THS THS_116 F0121890 C C ARS-BFGL-NGS-85915
THS THS_116 F0121900 A G UA-IFASA-4990
THS THS_116 F0121910 G G Hapmap59715-rs29022224
THS THS_116 F0121920 G G BTB-00049037
THS THS_116 F0121930 A A BTB-00049060
THS THS_116 F0121940 A G BTB-00049075
THS THS_116 F0121960 C C BTB-00240967
THS THS_116 F0121970 G G ARS-BFGL-NGS-63747
THS THS_116 F0121980 G G ARS-BFGL-NGS-51005
THS THS_116 F0121990 G G ARS-BFGL-NGS-106513
THS THS_116 F0122000 A A BTB-00049653
THS THS_116 F0122010 G G Hapmap44218-BTA-18307
THS THS_116 F0122020 A A Hapmap38658-BTA-121982
THS THS_116 F0122030 A A BTB-00045631
THS THS_116 F0122040 G G Hapmap34753-BES7_Contig483_2157
THS THS_116 F0122050 G G ARS-BFGL-BAC-31718
THS THS_116 F0122060 G G ARS-BFGL-NGS-235
THS THS_116 F0122070 G G ARS-BFGL-NGS-114023
THS THS_116 F0122080 C C ARS-BFGL-NGS-111509
THS THS_116 F0122090 G G BTB-00045263
THS THS_116 F0122100 G G BTA-45222-no-rs
THS THS_116 F0122110 A T Hapmap46299-BTA-46253
THS THS_116 F0122120 A A BTB-00049354
THS THS_116 F0122130 C C ARS-BFGL-NGS-89261
THS THS_116 F0122140 A A BTB-00049502
THS THS_116 F0122150 G G BTB-01319681
THS THS_116 F0122160 C C Hapmap38386-BTA-122729
THS THS_116 F0122170 A G ARS-BFGL-NGS-110222
THS THS_116 F0122180 G G Hapmap42097-BTA-120192
THS THS_116 F0122190 G G BTA-120188-no-rs
THS THS_116 F0122210 A A ARS-BFGL-NGS-35848
THS THS_116 F0122220 A A Hapmap44346-BTA-120193
THS THS_116 F0122230 G G Hapmap42098-BTA-120200
THS THS_116 F0122250 A C BTB-01263441
THS THS_116 F0122260 G G BTB-01961443
THS THS_116 F0122270 G G BTA-109427-no-rs
THS THS_116 F0122280 G G ARS-BFGL-NGS-32083
THS THS_116 F0122290 G G BTB-02008740
THS THS_116 F0122300 G G Hapmap48271-BTA-27390
THS THS_116 F0122310 A A ARS-BFGL-NGS-118240
THS THS_116 F0122320 A A ARS-BFGL-NGS-535
THS THS_116 F0122330 G G ARS-BFGL-NGS-10422
THS THS_116 F0122340 A A BTB-01201574
THS THS_116 F0122350 A A Hapmap44213-BTA-122843
THS THS_116 F0122360 G G BTB-01201524
THS THS_116 F0122380 A A ARS-BFGL-NGS-115502
THS THS_116 F0122400 C C ARS-BFGL-NGS-66914
THS THS_116 F0122410 C C ARS-BFGL-NGS-118671
THS THS_116 F0122420 A A BTA-00854-rs29014005
THS THS_116 F0122430 A A ARS-BFGL-NGS-93455
THS THS_116 F0122440 A A ARS-BFGL-NGS-33623
THS THS_116 F0122460 G G BTA-111239-no-rs
THS THS_116 F0122480 G G Hapmap50869-BTA-111237
THS THS_116 F0122490 G G ARS-USMARC-Parent-DQ404151-rs29019282
THS THS_116 F0122500 A A ARS-BFGL-NGS-109041
THS THS_116 F0122510 G G Hapmap27886-BTA-156087
THS THS_116 F0122520 A A Hapmap40040-BTA-104644
THS THS_116 F0122530 A A BTB-01568926
THS THS_116 F0122550 G G BTB-01859913
THS THS_116 F0122560 A A BTA-15268-no-rs
THS THS_116 F0122580 A A BTB-01184881
THS THS_116 F0122600 C C BTA-102465-no-rs
THS THS_116 F0122620 A A ARS-BFGL-BAC-16136
THS THS_116 F0122630 G G BTB-01166725
THS THS_116 F0122640 C C ARS-BFGL-NGS-87118
THS THS_116 F0122650 A A ARS-BFGL-BAC-16138
THS THS_116 F0122660 G G BTB-01166773
THS THS_116 F0122670 A A Hapmap41730-BTA-102454
THS THS_116 F0122680 A A ARS-BFGL-NGS-105415
THS THS_116 F0122690 A A BTA-102461-no-rs
THS THS_116 F0122700 A A Hapmap38800-BTA-102469
THS THS_116 F0122710 G G Hapmap51789-BTA-102473
THS THS_116 F0122720 G G BTB-01167043
THS THS_116 F0122740 A G ARS-BFGL-NGS-57889
THS THS_116 F0122750 A A Hapmap39532-BTA-102468
THS THS_116 F0122760 C C ARS-BFGL-NGS-119115
THS THS_116 F0122770 A A ARS-BFGL-NGS-109823
THS THS_116 F0122780 C C BTA-96415-no-rs
THS THS_116 F0122790 A A BTB-01140101
THS THS_116 F0122800 A A BTB-01139983
THS THS_116 F0122810 A G ARS-BFGL-NGS-18066
THS THS_116 F0122820 G G ARS-BFGL-NGS-26803
THS THS_116 F0122830 A A ARS-BFGL-NGS-110339
THS THS_116 F0122840 G G ARS-BFGL-NGS-26090
THS THS_116 F0122850 C C ARS-BFGL-NGS-89681
THS THS_116 F0122860 A G ARS-BFGL-NGS-26007
THS THS_116 F0122870 A G BTB-02056490
THS THS_116 F0122880 A A ARS-BFGL-NGS-104170
THS THS_116 F0122890 G G ARS-BFGL-NGS-104436
THS THS_116 F0122900 C C BTB-00049530
THS THS_116 F0122910 G G BTB-00049527
THS THS_116 F0122920 A G ARS-BFGL-NGS-12115
THS THS_116 F0122930 A T BTA-114834-no-rs
THS THS_116 F0122950 A C BTB-01229664
THS THS_116 F0122960 G G Hapmap43087-BTA-87783
THS THS_116 F0122970 A A ARS-BFGL-NGS-97925
THS THS_116 F0122980 G G BTB-01562245
THS THS_116 F0122990 A A BTA-104132-no-rs
THS THS_116 F0123010 A A ARS-BFGL-NGS-18134
THS THS_116 F0123020 A A ARS-BFGL-NGS-61822
THS THS_116 F0123030 G G ARS-BFGL-BAC-16144
THS THS_116 F0123050 A A ARS-BFGL-NGS-26766
THS THS_116 F0123060 A A BTB-00049802
THS THS_116 F0123070 A C UA-IFASA-7369
THS THS_116 F0123080 G G BTB-00049981
THS THS_116 F0123110 A A BTB-00049996
THS THS_116 F0123120 A C ARS-BFGL-NGS-104897
THS THS_116 F0123130 A A ARS-BFGL-NGS-112379
THS THS_116 F0123140 A A BTA-47227-no-rs
THS THS_116 F0123150 G G Hapmap46825-BTA-47232
THS THS_116 F0123160 A G ARS-BFGL-NGS-16218
THS THS_116 F0123170 A A ARS-BFGL-NGS-16950
THS THS_116 F0123180 A A ARS-BFGL-NGS-110332
THS THS_116 F0123190 A A ARS-BFGL-NGS-68690
THS THS_116 F0123210 A A ARS-BFGL-BAC-6558
THS THS_116 F0123220 A A Hapmap60237-rs29019540
THS THS_116 F0123240 A A BTB-01058479
THS THS_116 F0123250 G G ARS-BFGL-NGS-22231
THS THS_116 F0123260 G G BTB-01058465
THS THS_116 F0123280 A A BTA-122011-no-rs
THS THS_116 F0123290 G G ARS-BFGL-NGS-43953
THS THS_116 F0123300 G G BTB-01058228
THS THS_116 F0123310 G G ARS-BFGL-NGS-42310
THS THS_116 F0123330 C C BTA-89559-no-rs
THS THS_116 F0123350 A A ARS-BFGL-NGS-2027
THS THS_116 F0123360 C C Hapmap39601-BTA-89540
THS THS_116 F0123380 G G BTB-01057526
THS THS_116 F0123390 G G Hapmap26702-BTA-148607
THS THS_116 F0123400 G G Hapmap47770-BTA-89520
THS THS_116 F0123410 A A BTA-94396-no-rs
THS THS_116 F0123450 G G ARS-BFGL-NGS-76535
THS THS_116 F0123470 G G ARS-BFGL-NGS-92715
THS THS_116 F0123480 C C ARS-BFGL-NGS-11580
THS THS_116 F0123490 C C BTB-01457148
THS THS_116 F0123500 G G ARS-BFGL-NGS-37145
THS THS_116 F0123510 C C UA-IFASA-1795
THS THS_116 F0123520 G G BTB-01744054
THS THS_116 F0123540 G G BTA-12381-rs29024334
THS THS_116 F0123560 G G BTB-00050464
THS THS_116 F0123570 A A BTA-47242-no-rs
THS THS_116 F0123580 G G Hapmap53293-rs29016851
THS THS_116 F0123600 G G ARS-BFGL-NGS-57677
THS THS_116 F0123620 C C BTA-105039-no-rs
THS THS_116 F0123630 A A BTB-02041724
THS THS_116 F0123640 C C Hapmap38720-BTA-105046
THS THS_116 F0123650 A G Hapmap27149-BTA-124565
THS THS_116 F0123660 C C BTA-90528-no-rs
THS THS_116 F0123670 G G BTA-48168-no-rs
THS THS_116 F0123680 G G Hapmap51239-BTA-48169
THS THS_116 F0123690 C C BTB-00051291
THS THS_116 F0123700 G G BTB-02083452
THS THS_116 F0123710 A A Hapmap24434-BTA-48171
THS THS_116 F0123740 G G Hapmap50370-BTA-48158
THS THS_116 F0123750 G G ARS-BFGL-NGS-20062
THS THS_116 F0123760 A A BTA-20517-no-rs
THS THS_116 F0123770 A A Hapmap60528-rs29019947
THS THS_116 F0123780 C C BTB-01305960
THS THS_116 F0123790 G G BTB-01305946
THS THS_116 F0123800 C C ARS-BFGL-NGS-25618
THS THS_116 F0123810 A A BTB-01641194
THS THS_116 F0123820 A A Hapmap51142-BTA-109780
THS THS_116 F0123830 G G BTB-01499384
THS THS_116 F0123840 G G BTA-98511-no-rs
THS THS_116 F0123850 A A UA-IFASA-1947
THS THS_116 F0123860 G G Hapmap51365-BTA-98510
THS THS_116 F0123870 G G BTB-00051535
THS THS_116 F0123880 G G ARS-BFGL-NGS-93375
THS THS_116 F0123890 A A ARS-BFGL-NGS-13821
THS THS_116 F0123900 A A BTA-48213-no-rs
THS THS_116 F0123910 C C Hapmap39027-BTA-48208
THS THS_116 F0123930 G G ARS-BFGL-NGS-10545
THS THS_116 F0123940 C C ARS-BFGL-NGS-119905
THS THS_116 F0123950 G G BTB-00051924
THS THS_116 F0123960 A A Hapmap42953-BTA-48231
THS THS_116 F0123980 G G BTB-00052514
THS THS_116 F0123990 A A BTB-00052487
THS THS_116 F0124050 A A BTB-00052201
THS THS_116 F0124060 G G Hapmap48354-BTA-48238
THS THS_116 F0124070 A A BTB-00052307
THS THS_116 F0124080 G G ARS-BFGL-NGS-105650
THS THS_116 F0124100 G G BTB-01543431
THS THS_116 F0124110 G G BTB-01543375
THS THS_116 F0124120 A A BTB-01632443
THS THS_116 F0124130 G G BTB-01632428
THS THS_116 F0124150 G G Hapmap41567-BTA-52975
THS THS_116 F0124160 A G Hapmap24824-BTA-136168
THS THS_116 F0124170 G G ARS-BFGL-NGS-59470
THS THS_116 F0124180 A C ARS-BFGL-NGS-31534
THS THS_116 F0124190 A A Hapmap46305-BTA-53011
THS THS_116 F0124200 G G BTB-02013809
THS THS_116 F0124210 G G ARS-BFGL-NGS-112497
THS THS_116 F0124220 G G BTB-01877866
THS THS_116 F0124230 G G ARS-BFGL-NGS-119723
THS THS_116 F0124240 G G Hapmap44086-BTA-49351
THS THS_116 F0124250 A A BTB-00052737
THS THS_116 F0124260 G G ARS-BFGL-NGS-27741
THS THS_116 F0124270 A A ARS-BFGL-NGS-117328
THS THS_116 F0124280 G G ARS-BFGL-NGS-91306
THS THS_116 F0124290 C C BTB-00052826
THS THS_116 F0124300 A A BTB-01943865
THS THS_116 F0124320 A G BTA-49362-no-rs
THS THS_116 F0124330 A A ARS-BFGL-NGS-50236
THS THS_116 F0124340 A C ARS-BFGL-BAC-7205
THS THS_116 F0124350 A G BTB-00053237
THS THS_116 F0124360 C C BTA-114286-no-rs
THS THS_116 F0124370 G G ARS-BFGL-NGS-110032
THS THS_116 F0124380 A A Hapmap34409-BES7_Contig244_858
THS THS_116 F0124390 A A ARS-BFGL-BAC-7200
THS THS_116 F0124400 A A ARS-BFGL-BAC-7198
THS THS_116 F0124410 A A Hapmap23082-BTA-147775
THS THS_116 F0124420 A A Hapmap38442-BTA-87622
THS THS_116 F0124430 C C ARS-BFGL-BAC-12932
THS THS_116 F0124440 C C BTB-00052067
THS THS_116 F0124450 C C ARS-BFGL-BAC-12930
THS THS_116 F0124460 A G BTB-00052125
THS THS_116 F0124470 A A BTB-01476130
THS THS_116 F0124490 C C ARS-BFGL-NGS-35170
THS THS_116 F0124500 C C BTB-00052149
THS THS_116 F0124510 C C Hapmap24093-BTA-150863
THS THS_116 F0124520 G G ARS-BFGL-NGS-7481
THS THS_116 F0124530 G G BTB-00053634
THS THS_116 F0124540 A A ARS-BFGL-BAC-13578
THS THS_116 F0124550 G G BTA-08303-rs29021865
THS THS_116 F0124560 A A ARS-BFGL-NGS-23874
THS THS_116 F0124570 C C Hapmap39043-BTA-84510
THS THS_116 F0124580 A A BTA-120125-no-rs
THS THS_116 F0124590 G G BTB-01771527
THS THS_116 F0124610 G G Hapmap59251-rs29020792
THS THS_116 F0124620 A A ARS-BFGL-BAC-14193
THS THS_116 F0124630 G G BTA-49368-no-rs
THS THS_116 F0124640 A A Hapmap59700-rs29027306
THS THS_116 F0124650 A A BTB-00053769
THS THS_116 F0124660 G G BTA-49375-no-rs
THS THS_116 F0124670 G G BTB-00053802
THS THS_116 F0124680 A A BTB-01117225
THS THS_116 F0124690 G G BTB-01117320
THS THS_116 F0124700 C C Hapmap23106-BTA-89134
THS THS_116 F0124710 G G BTB-01904540
THS THS_116 F0124720 A A BTB-01116994
THS THS_116 F0124730 G G BTB-01116925
THS THS_116 F0124740 A A Hapmap25578-BTA-148357
THS THS_116 F0124750 A A BTB-01116848
THS THS_116 F0124760 C C BTB-01116846
THS THS_116 F0124770 C C ARS-BFGL-NGS-114386
THS THS_116 F0124780 G G Hapmap25850-BTA-148345
THS THS_116 F0124790 A G Hapmap25955-BTA-89120
THS THS_116 F0124800 A A ARS-BFGL-NGS-119141
THS THS_116 F0124840 C C Hapmap39835-BTA-49382
THS THS_116 F0124850 A G BTB-00054360
THS THS_116 F0124860 A A Hapmap43795-BTA-16918
THS THS_116 F0124870 G G ARS-BFGL-NGS-102027
THS THS_116 F0124880 G G ARS-BFGL-NGS-12402
THS THS_116 F0124890 A A Hapmap55173-rs29024142
THS THS_116 F0124900 G G BTA-49389-no-rs
THS THS_116 F0124910 A A BTB-00054117
THS THS_116 F0124920 A A BTB-00054095
THS THS_116 F0124930 G G BTB-00054052
THS THS_116 F0124940 A A BTB-00054069
THS THS_116 F0124950 C C BTB-00054609
THS THS_116 F0124960 A A BTA-49414-no-rs
THS THS_116 F0124970 G G Hapmap27254-BTA-49411
THS THS_116 F0124980 A A Hapmap43868-BTA-49405
THS THS_116 F0124990 G G BTB-00054470
THS THS_116 F0125000 A A ARS-BFGL-NGS-105510
THS THS_116 F0125010 A A ARS-BFGL-BAC-14216
THS THS_116 F0125020 A A ARS-BFGL-NGS-7472
THS THS_116 F0125030 G G BTB-01382680
THS THS_116 F0125050 G G Hapmap59501-rs29020824
THS THS_116 F0125060 G G ARS-BFGL-NGS-15972
THS THS_116 F0125070 G G BTB-01694763
THS THS_116 F0125080 A G BTB-01694723
THS THS_116 F0125090 A A BTB-01694682
THS THS_116 F0125100 A A ARS-BFGL-NGS-39073
THS THS_116 F0125110 A A ARS-BFGL-NGS-104872
THS THS_116 F0125120 G G BTB-00054661
THS THS_116 F0125130 G G BTB-00054647
THS THS_116 F0125140 G G BTB-00056029
THS THS_116 F0125180 A A ARS-BFGL-BAC-14851
THS THS_116 F0125190 C C Hapmap38963-BTA-50274
THS THS_116 F0125200 A A ARS-BFGL-NGS-91292
THS THS_116 F0125210 G G ARS-BFGL-BAC-14843
THS THS_116 F0125220 A A BTB-00055621
THS THS_116 F0125230 A A ARS-BFGL-NGS-72670
THS THS_116 F0125240 A A BTB-01479818
THS THS_116 F0125250 G G Hapmap47791-BTA-96755
THS THS_116 F0125270 G G BTB-01794781
THS THS_116 F0125300 A A Hapmap43812-BTA-22336
THS THS_116 F0125320 A A BTA-22052-no-rs
THS THS_116 F0125350 A A Hapmap31516-BTA-161480
THS THS_116 F0125360 G G BTA-22049-no-rs
THS THS_116 F0125370 A A BTA-114011-no-rs
THS THS_116 F0125380 A A Hapmap25115-BTA-50291
THS THS_116 F0125390 A A Hapmap50904-BTA-17187
THS THS_116 F0125400 G G BTB-00056059
THS THS_116 F0125410 G G Hapmap50245-BTA-117044
THS THS_116 F0125420 G G Hapmap45144-BTA-100450
THS THS_116 F0125430 A A Hapmap26724-BTA-152272
THS THS_116 F0125470 A A BTB-01405008
THS THS_116 F0125500 G G ARS-BFGL-NGS-8991
THS THS_116 F0125520 G G Hapmap50536-BTA-99808
THS THS_116 F0125530 G G ARS-BFGL-NGS-111513
THS THS_116 F0125540 A A BTB-01369713
THS THS_116 F0125550 A A BTB-01369884
THS THS_116 F0125560 G G BTB-01369953
THS THS_116 F0125570 A A ARS-BFGL-NGS-89910
THS THS_116 F0125580 A A BTB-01615126
THS THS_116 F0125590 G G Hapmap47487-BTA-107875
THS THS_116 F0125610 G G ARS-BFGL-NGS-106103
THS THS_116 F0125620 G G ARS-BFGL-NGS-78815
THS THS_116 F0125630 A A Hapmap41768-BTA-120174
THS THS_116 F0125640 G G BTB-01772672
THS THS_116 F0125650 G G ARS-BFGL-NGS-107861
THS THS_116 F0125660 C C BTA-53307-no-rs
THS THS_116 F0125670 A A BTB-00060880
THS THS_116 F0125680 G G BTB-00060751
THS THS_116 F0125690 G G ARS-BFGL-NGS-98257
THS THS_116 F0125700 G G ARS-BFGL-NGS-113021
THS THS_116 F0125710 G G ARS-BFGL-NGS-25639
THS THS_116 F0125720 G G ARS-BFGL-NGS-100109
THS THS_116 F0125740 A A Hapmap48368-BTA-50297
THS THS_116 F0125750 G G ARS-BFGL-NGS-79291
THS THS_116 F0125760 A A ARS-BFGL-BAC-7227
THS THS_116 F0125770 A A ARS-BFGL-NGS-41058
THS THS_116 F0125780 G G ARS-BFGL-NGS-27011
THS THS_116 F0125790 C C BTA-50361-no-rs
THS THS_116 F0125800 A G BTB-00057802
THS THS_116 F0125810 G G BTB-01935567
THS THS_116 F0125830 A A Hapmap52333-rs29027485
THS THS_116 F0125850 G G BTB-01472166
THS THS_116 F0125870 A A ARS-USMARC-Parent-AY761135-rs29003723
THS THS_116 F0125880 G G ARS-BFGL-NGS-55389
THS THS_116 F0125890 A A BTA-96197-no-rs
THS THS_116 F0125910 A A Hapmap50377-BTA-50302
THS THS_116 F0125920 A A BTB-00056188
THS THS_116 F0125930 G G BTA-50305-no-rs
THS THS_116 F0125940 A A BTB-00056214
THS THS_116 F0125950 A A BTB-00056233
THS THS_116 F0125960 A A BTB-00056238
THS THS_116 F0125970 A A ARS-BFGL-BAC-15540
THS THS_116 F0125990 C C BTB-01663737
THS THS_116 F0126000 A A ARS-BFGL-NGS-9109
THS THS_116 F0126010 G G ARS-BFGL-NGS-105585
THS THS_116 F0126030 G G ARS-BFGL-BAC-16161
THS THS_116 F0126040 A A Hapmap42138-BTA-21868
THS THS_116 F0126050 G G DIAS-3
THS THS_116 F0126070 G G ARS-BFGL-NGS-92777
THS THS_116 F0126080 G G BTB-00056583
THS THS_116 F0126090 C C BTB-00056613
THS THS_116 F0126100 A A ARS-BFGL-NGS-34197
THS THS_116 F0126110 G G ARS-BFGL-NGS-111607
THS THS_116 F0126120 G G ARS-BFGL-NGS-118073
THS THS_116 F0126130 G G ARS-BFGL-NGS-40904
THS THS_116 F0126140 G G ARS-BFGL-NGS-118749
THS THS_116 F0126150 C C ARS-BFGL-NGS-42035
THS THS_116 F0126160 G G ARS-BFGL-NGS-61598
THS THS_116 F0126170 G G ARS-BFGL-NGS-86926
THS THS_116 F0126180 A A ARS-BFGL-NGS-5560
THS THS_116 F0126190 G G ARS-BFGL-NGS-411
THS THS_116 F0126200 A A BTB-00056939
THS THS_116 F0126210 G G Hapmap49636-BTA-50341
THS THS_116 F0126220 G G BTA-01811-rs29012765
THS THS_116 F0126230 G G ARS-BFGL-NGS-36975
THS THS_116 F0126240 G G ARS-BFGL-NGS-1224
THS THS_116 F0126250 G G ARS-BFGL-NGS-82206
THS THS_116 F0126260 A A BTA-50347-no-rs
THS THS_116 F0126270 A A ARS-BFGL-NGS-104657
THS THS_116 F0126280 C C BTB-00057150
THS THS_116 F0126290 G G ARS-BFGL-NGS-31046
THS THS_116 F0126300 G G BTB-00057251
THS THS_116 F0126310 A A ARS-BFGL-NGS-116868
THS THS_116 F0126320 G G ARS-BFGL-NGS-57577
THS THS_116 F0126330 C C ARS-BFGL-NGS-24528
THS THS_116 F0126340 A A ARS-BFGL-NGS-99827
THS THS_116 F0126350 G G BTB-00057662
THS THS_116 F0126360 G G BTB-02067404
THS THS_116 F0126380 G G ARS-BFGL-NGS-92306
THS THS_116 F0126390 G G BTA-49421-no-rs
THS THS_116 F0126400 C C ARS-BFGL-NGS-76771
THS THS_116 F0126410 G G BTB-00055174
THS THS_116 F0126420 C C ARS-BFGL-NGS-14969
THS THS_116 F0126430 A A BTA-49441-no-rs
THS THS_116 F0126440 G G ARS-BFGL-NGS-116542
THS THS_116 F0126460 A A ARS-BFGL-NGS-64270
THS THS_116 F0126470 A A BTB-01407440
THS THS_116 F0126480 G G ARS-BFGL-NGS-40583
THS THS_116 F0126500 G G ARS-BFGL-NGS-80200
THS THS_116 F0126510 G G Hapmap58543-rs29022778
THS THS_116 F0126540 G G ARS-BFGL-NGS-96173
THS THS_116 F0126550 G G Hapmap41763-BTA-117901
THS THS_116 F0126560 A A BTB-01744858
THS THS_116 F0126570 G G ARS-BFGL-NGS-33162
THS THS_116 F0126580 A A Hapmap35473-SCAFFOLD317442_12259
THS THS_116 F0126590 G G BTA-91136-no-rs
THS THS_116 F0126600 G G ARS-BFGL-BAC-13551
THS THS_116 F0126620 G G Hapmap42453-BTA-122047
THS THS_116 F0126640 C C Hapmap38448-BTA-92131
THS THS_116 F0126650 A A BTB-01476933
THS THS_116 F0126660 G G Hapmap47449-BTA-96490
THS THS_116 F0126670 G G Hapmap35746-SCAFFOLD181011_3284
THS THS_116 F0126680 A A ARS-BFGL-NGS-5193
THS THS_116 F0126690 A A ARS-BFGL-NGS-35567
THS THS_116 F0126700 G G ARS-BFGL-NGS-18962
THS THS_116 F0126710 A A ARS-BFGL-NGS-74871
THS THS_116 F0126720 A A ARS-BFGL-NGS-112867
THS THS_116 F0126730 C C Hapmap39275-BTA-51342
THS THS_116 F0126740 A A ARS-BFGL-NGS-236
THS THS_116 F0126760 G G ARS-BFGL-NGS-56582
THS THS_116 F0126770 G G ARS-BFGL-NGS-6392
THS THS_116 F0126780 G G BTB-00058404
THS THS_116 F0126790 A A ARS-BFGL-NGS-117553
THS THS_116 F0126800 A A Hapmap27474-BTA-53033
THS THS_116 F0126810 G G BTA-53036-no-rs
THS THS_116 F0126820 G G BTA-53040-no-rs
THS THS_116 F0126830 C C ARS-BFGL-BAC-5990
THS THS_116 F0126840 A A ARS-BFGL-NGS-111760
THS THS_116 F0126850 C C BTB-00058659
THS THS_116 F0126860 G G BTA-51376-no-rs
THS THS_116 F0126870 A A BTB-00058727
THS THS_116 F0126880 C C ARS-BFGL-NGS-84687
THS THS_116 F0126890 G G BTB-00059126
THS THS_116 F0126900 G G BTB-00059171
THS THS_116 F0126910 A A ARS-BFGL-NGS-107359
THS THS_116 F0126920 C C ARS-BFGL-NGS-56103
THS THS_116 F0126930 G G ARS-BFGL-NGS-26489
THS THS_116 F0126940 A A ARS-BFGL-NGS-37759
THS THS_116 F0126950 G G BTB-00059235
THS THS_116 F0126970 A A Hapmap50014-BTA-51389
THS THS_116 F0126980 G G ARS-BFGL-NGS-23583
THS THS_116 F0126990 C C BTB-00059412
THS THS_116 F0127000 A A ARS-BFGL-NGS-10455
THS THS_116 F0127010 A A ARS-BFGL-NGS-82386
THS THS_116 F0127030 G G Hapmap51604-BTA-51399
THS THS_116 F0127040 A A ARS-BFGL-NGS-14657
THS THS_116 F0127050 G G Hapmap48798-BTA-51401
THS THS_116 F0127060 A A ARS-BFGL-NGS-102045
THS THS_116 F0127070 A A ARS-BFGL-NGS-97163
THS THS_116 F0127080 A A ARS-BFGL-NGS-37095
THS THS_116 F0127100 G G ARS-BFGL-BAC-693
THS THS_116 F0127110 A C ARS-BFGL-NGS-15866
THS THS_116 F0127120 A G BTA-53359-no-rs
THS THS_116 F0127130 A G ARS-BFGL-NGS-1834
THS THS_116 F0127140 C C Hapmap38506-BTA-52316
THS THS_116 F0127150 G G ARS-BFGL-NGS-79259
THS THS_116 F0127160 C C ARS-BFGL-NGS-55877
THS THS_116 F0127170 A G Hapmap35028-BES2_Contig431_1271
THS THS_116 F0127180 G G BTA-02520-rs29010074
THS THS_116 F0127190 A A ARS-BFGL-NGS-112530
THS THS_116 F0127200 A A ARS-BFGL-BAC-11042
THS THS_116 F0127210 A G BTB-00059569
THS THS_116 F0127220 G G ARS-BFGL-NGS-30324
THS THS_116 F0127230 G G BTB-00059627
THS THS_116 F0127240 G G ARS-BFGL-NGS-4200
THS THS_116 F0127250 A G ARS-BFGL-NGS-104132
THS THS_116 F0127260 G G ARS-BFGL-NGS-68753
THS THS_116 F0127270 A A BTB-00061242
THS THS_116 F0127280 G G Hapmap45405-BTA-111896
THS THS_116 F0127290 G G BTB-00061316
THS THS_116 F0127300 G G BTB-02025691
THS THS_116 F0127310 A A BTA-17898-no-rs
THS THS_116 F0127320 A A BTB-01287574
THS THS_116 F0127330 G G Hapmap42863-BTA-17899
THS THS_116 F0127340 G G BTB-01215047
THS THS_116 F0127350 G G BTB-01215066
THS THS_116 F0127360 C C BTB-01215096
THS THS_116 F0127380 C C BTB-01215203
THS THS_116 F0127390 G G BTB-01963898
THS THS_116 F0127400 G G BTB-00061551
THS THS_116 F0127410 G G BTB-00061571
THS THS_116 F0127420 A A ARS-BFGL-BAC-11057
THS THS_116 F0127430 A C ARS-BFGL-NGS-115064
THS THS_116 F0127440 T T ARS-BFGL-NGS-26880
THS THS_116 F0127450 A A Hapmap24138-BTA-124742
THS THS_116 F0127460 A A BTA-53322-no-rs
THS THS_116 F0127470 T T Hapmap45933-BTA-53323
THS THS_116 F0127480 A A Hapmap29089-BTA-99541
THS THS_116 F0127490 G G BTB-01641095
THS THS_116 F0127500 A G ARS-BFGL-NGS-100206
THS THS_116 F0127510 A A Hapmap39319-BTA-25543
THS THS_116 F0127540 G G BTB-01789715
THS THS_116 F0127550 G G ARS-BFGL-NGS-119029
THS THS_116 F0127580 A A ARS-BFGL-NGS-3162
THS THS_116 F0127590 G G BTB-00062018
THS THS_116 F0127600 A A BTB-00062051
THS THS_116 F0127610 G G ARS-BFGL-NGS-54112
THS THS_116 F0127620 G G ARS-BFGL-BAC-11680
THS THS_116 F0127630 C C ARS-BFGL-NGS-100981
THS THS_116 F0127640 G G ARS-BFGL-NGS-35508
THS THS_116 F0127650 A A ARS-BFGL-NGS-108336
THS THS_116 F0127670 G G Hapmap35582-SCAFFOLD40562_2432
THS THS_116 F0127680 G G ARS-BFGL-NGS-106616
THS THS_116 F0127690 A A ARS-BFGL-NGS-34641
THS THS_116 F0127700 G G BTB-00062715
THS THS_116 F0127710 G G ARS-BFGL-NGS-114679
THS THS_116 F0127730 G G ARS-BFGL-NGS-78666
THS THS_116 F0127740 A A ARS-BFGL-NGS-31382
THS THS_116 F0127750 A A DIAS-5
THS THS_116 F0127760 G G ARS-BFGL-NGS-2595
THS THS_116 F0127770 A A ARS-BFGL-NGS-106296
THS THS_116 F0127780 A A ARS-BFGL-NGS-105305
THS THS_116 F0127790 G G ARS-BFGL-NGS-101030
THS THS_116 F0127800 G G ARS-BFGL-NGS-30809
THS THS_116 F0127810 G G BTB-01355084
THS THS_116 F0127830 G G BTB-01355011
THS THS_116 F0127850 G G ARS-BFGL-NGS-72308
THS THS_116 F0127860 G G ARS-BFGL-BAC-11061
THS THS_116 F0127870 A A ARS-BFGL-NGS-113451
THS THS_116 F0127880 A A Hapmap48385-BTA-54303
THS THS_116 F0127890 G G BTB-00063891
THS THS_116 F0127900 G G BTB-00063883
THS THS_116 F0127910 G G BTB-00063876
THS THS_116 F0127920 C C ARS-BFGL-NGS-13683
THS THS_116 F0127930 C C ARS-BFGL-NGS-113807
THS THS_116 F0127950 C C ARS-BFGL-NGS-38619
THS THS_116 F0127960 A G ARS-BFGL-NGS-99025
THS THS_116 F0127970 G G ARS-BFGL-NGS-2473
THS THS_116 F0127980 A A ARS-BFGL-BAC-11687
THS THS_116 F0127990 A A BTA-53368-no-rs
THS THS_116 F0128010 G G BTB-00063821
THS THS_116 F0128020 A A Hapmap51252-BTA-53367
THS THS_116 F0128030 G G BTB-00063344
THS THS_116 F0128040 G G ARS-BFGL-NGS-98138
THS THS_116 F0128050 A G ARS-BFGL-NGS-11236
THS THS_116 F0128060 C C ARS-BFGL-NGS-119829
THS THS_116 F0128070 C C ARS-BFGL-NGS-12806
THS THS_116 F0128080 G G ARS-BFGL-NGS-107390
THS THS_116 F0128090 A A ARS-BFGL-NGS-27844
THS THS_116 F0128110 A A ARS-BFGL-NGS-67054
THS THS_116 F0128120 G G ARS-BFGL-NGS-119153
THS THS_116 F0128130 G G ARS-BFGL-NGS-91055
THS THS_116 F0128150 C C ARS-BFGL-NGS-37290
THS THS_116 F0128160 G G BTB-00039698
THS THS_116 F0128170 G G ARS-BFGL-NGS-60475
THS THS_116 F0128180 A A BTA-40533-no-rs
THS THS_116 F0128190 G G BTA-120764-no-rs
THS THS_116 F0128200 A A BTB-00039553
THS THS_116 F0128210 A A ARS-BFGL-NGS-68966
THS THS_116 F0128220 A A Hapmap52330-rs29021130
THS THS_116 F0128230 G G ARS-BFGL-NGS-112400
THS THS_116 F0128250 C C ARS-BFGL-BAC-14873
THS THS_116 F0128270 A A Hapmap41179-BTA-120763
THS THS_116 F0128280 G G Hapmap42704-BTA-84999
THS THS_116 F0128300 G G Hapmap25857-BTA-149860
THS THS_116 F0128310 C C Hapmap23999-BTA-146876
THS THS_116 F0128320 A A BTB-00406913
THS THS_116 F0128330 A A ARS-BFGL-NGS-30726
THS THS_116 F0128340 G G Hapmap55182-rs29024603
THS THS_116 F0128350 G G Hapmap34056-BES2_Contig421_810
THS THS_116 F0128360 A A ARS-BFGL-NGS-60119
THS THS_116 F0128370 G G BTB-01457500
THS THS_116 F0128380 A A DIAS-7
THS THS_116 F0128390 A A BTB-00064766
THS THS_116 F0128400 A A ARS-BFGL-BAC-5529
THS THS_116 F0128430 A G ARS-BFGL-NGS-76451
THS THS_116 F0128440 G G BTB-01773000
THS THS_116 F0128450 A A BTB-01777620
THS THS_116 F0128460 A A BTB-01305420
THS THS_116 F0128470 A A ARS-BFGL-NGS-106059
THS THS_116 F0128480 G G BTB-01305472
THS THS_116 F0128490 G G BTA-122684-no-rs
THS THS_116 F0128500 A A ARS-BFGL-NGS-103518
THS THS_116 F0128510 A A BTB-01305554
THS THS_116 F0128520 A A BTB-01305624
THS THS_116 F0128540 G G Hapmap49524-BTA-20495
THS THS_116 F0128550 G G ARS-BFGL-NGS-105560
THS THS_116 F0128560 A G Hapmap49908-BTA-20502
THS THS_116 F0128570 A G Hapmap47123-BTA-85678
THS THS_116 F0128580 A G BTB-00126668
THS THS_116 F0128590 A G BTA-67523-no-rs
THS THS_116 F0128600 A A ARS-BFGL-NGS-77178
THS THS_116 F0128620 G G ARS-BFGL-NGS-117937
THS THS_116 F0128630 A G Hapmap33038-BTA-149927
THS THS_116 F0128640 G G BTA-100315-no-rs
THS THS_116 F0128650 A G ARS-BFGL-NGS-110299
THS THS_116 F0128660 A A Hapmap54009-rs29018701
THS THS_116 F0128670 A G ARS-BFGL-NGS-4637
THS THS_116 F0128680 C C ARS-BFGL-NGS-82122
THS THS_116 F0128690 C C ARS-BFGL-NGS-107473
THS THS_116 F0128700 A A ARS-BFGL-NGS-76160
THS THS_116 F0128720 A A ARS-BFGL-NGS-59760
THS THS_116 F0128730 G G BTB-00070923
THS THS_116 F0128750 C C BTA-57342-no-rs
THS THS_116 F0128760 G G BTB-00070740
THS THS_116 F0128780 G G ARS-BFGL-NGS-73455
THS THS_116 F0128790 G G ARS-BFGL-NGS-13638
THS THS_116 F0128800 A A Hapmap40074-BTA-54364
THS THS_116 F0128820 A G ARS-BFGL-NGS-14502
THS THS_116 F0128830 G G ARS-BFGL-NGS-104662
THS THS_116 F0128850 G G Hapmap51743-BTA-54330
THS THS_116 F0128860 A A ARS-BFGL-NGS-52663
THS THS_116 F0128870 G G Hapmap41748-BTA-108916
THS THS_116 F0128880 G G ARS-BFGL-NGS-31585
THS THS_116 F0128890 G G BTB-01839901
THS THS_116 F0128900 C C Hapmap38201-BTA-15716
THS THS_116 F0128910 G G ARS-BFGL-NGS-30261
THS THS_116 F0128920 A A ARS-BFGL-NGS-111417
THS THS_116 F0128930 G G Hapmap41574-BTA-54365
THS THS_116 F0128940 A G BTB-00067270
THS THS_116 F0128950 A C ARS-BFGL-NGS-118700
THS THS_116 F0128960 G G UA-IFASA-4369
THS THS_116 F0128970 C C Hapmap39005-BTA-113964
THS THS_116 F0128980 A A ARS-BFGL-NGS-91441
THS THS_116 F0128990 G G ARS-BFGL-NGS-22768
THS THS_116 F0129000 A A BTB-01225777
THS THS_116 F0129010 G G ARS-BFGL-NGS-106484
THS THS_116 F0129020 A A ARS-BFGL-NGS-44907
THS THS_116 F0129030 G G ARS-BFGL-NGS-114203
THS THS_116 F0129040 G G BTB-00067063
THS THS_116 F0129050 A A UA-IFASA-3744
THS THS_116 F0129060 A A BTB-01951526
THS THS_116 F0129070 C C BTB-01955138
THS THS_116 F0129080 T T BTB-01844108
THS THS_116 F0129090 A C ARS-BFGL-NGS-104338
THS THS_116 F0129100 A A ARS-BFGL-NGS-118672
THS THS_116 F0129110 C C ARS-BFGL-NGS-39171
THS THS_116 F0129120 A G ARS-BFGL-NGS-40286
THS THS_116 F0129150 G G ARS-BFGL-NGS-62175
THS THS_116 F0129160 A G BTB-01710763
THS THS_116 F0129170 A A ARS-BFGL-NGS-82489
THS THS_116 F0129180 A G ARS-BFGL-NGS-39460
THS THS_116 F0129190 A A ARS-BFGL-NGS-117826
THS THS_116 F0129210 A A BTB-00066611
THS THS_116 F0129220 A G BTB-00066658
THS THS_116 F0129230 G G Hapmap29959-BTA-124825
THS THS_116 F0129240 A C ARS-BFGL-NGS-32191
THS THS_116 F0129250 A G BTA-55383-no-rs
THS THS_116 F0129260 A C ARS-BFGL-NGS-114541
THS THS_116 F0129270 G G Hapmap40443-BTA-55393
THS THS_116 F0129280 A G Hapmap47658-BTA-55394
THS THS_116 F0129290 A A ARS-BFGL-NGS-26431
THS THS_116 F0129300 G G ARS-BFGL-NGS-112657
THS THS_116 F0129320 C C ARS-BFGL-NGS-119572
THS THS_116 F0129330 G G ARS-BFGL-NGS-10924
THS THS_116 F0129340 A A ARS-BFGL-NGS-34751
THS THS_116 F0129360 G G ARS-BFGL-NGS-114130
THS THS_116 F0129370 A A Hapmap42587-BTA-56345
THS THS_116 F0129380 A A ARS-BFGL-NGS-31728
THS THS_116 F0129390 C C ARS-BFGL-NGS-119636
THS THS_116 F0129400 G G UA-IFASA-2306
THS THS_116 F0129410 A G ARS-BFGL-NGS-29228
THS THS_116 F0129420 A G ARS-BFGL-NGS-57723
THS THS_116 F0129430 A A ARS-BFGL-NGS-119550
THS THS_116 F0129440 G G ARS-BFGL-NGS-104426
THS THS_116 F0129450 A A ARS-BFGL-NGS-19493
THS THS_116 F0129460 A A ARS-BFGL-NGS-2621
THS THS_116 F0129470 G G ARS-BFGL-BAC-15516
THS THS_116 F0129480 A A ARS-BFGL-NGS-105531
THS THS_116 F0129500 A G ARS-BFGL-BAC-15523
THS THS_116 F0129510 G G ARS-BFGL-NGS-44300
THS THS_116 F0129530 C C ARS-BFGL-NGS-110098
THS THS_116 F0129540 A G ARS-BFGL-NGS-115887
THS THS_116 F0129550 A G ARS-BFGL-NGS-52981
THS THS_116 F0129560 G G ARS-BFGL-NGS-104259
THS THS_116 F0129580 G G BTB-00067759
THS THS_116 F0129590 G G BTB-00067814
THS THS_116 F0129610 G G ARS-BFGL-NGS-32029
THS THS_116 F0129640 G G BTB-00068200
THS THS_116 F0129650 G G ARS-BFGL-NGS-13498
THS THS_116 F0129660 C C ARS-BFGL-NGS-26672
THS THS_116 F0129670 A G ARS-BFGL-NGS-25984
THS THS_116 F0129680 G G ARS-BFGL-NGS-106123
THS THS_116 F0129690 C C ARS-BFGL-NGS-68058
THS THS_116 F0129700 A A BTB-00977334
THS THS_116 F0129710 G G ARS-BFGL-NGS-117505
THS THS_116 F0129720 G G BTA-55340-no-rs
THS THS_116 F0129730 A G ARS-BFGL-NGS-119891
THS THS_116 F0129740 C C ARS-BFGL-NGS-103161
THS THS_116 F0129750 G G ARS-BFGL-NGS-82590
THS THS_116 F0129770 A A ARS-BFGL-NGS-20055
THS THS_116 F0129780 G G ARS-BFGL-NGS-40393
THS THS_116 F0129800 A A ARS-BFGL-NGS-119449
THS THS_116 F0129810 A C Hapmap38514-BTA-63523
THS THS_116 F0129820 C C ARS-BFGL-NGS-17766
THS THS_116 F0129830 A G ARS-BFGL-NGS-96151
THS THS_116 F0129840 A G ARS-BFGL-NGS-4901
THS THS_116 F0129850 A A ARS-BFGL-NGS-91408
THS THS_116 F0129860 G G ARS-BFGL-NGS-56584
THS THS_116 F0129870 G G ARS-BFGL-NGS-104105
THS THS_116 F0129880 G G ARS-BFGL-NGS-109985
THS THS_116 F0129890 A A ARS-BFGL-NGS-69466
THS THS_116 F0129900 G G ARS-BFGL-NGS-105140
THS THS_116 F0129910 G G ARS-BFGL-BAC-15514
THS THS_116 F0129920 A A ARS-BFGL-NGS-24811
THS THS_116 F0129930 A C ARS-BFGL-NGS-34622
THS THS_116 F0129960 A A Hapmap57299-ss46527085
THS THS_116 F0129970 G G ARS-BFGL-NGS-41123
THS THS_116 F0129980 C C ARS-BFGL-NGS-90750
THS THS_116 F0129990 A A ARS-BFGL-NGS-105691
THS THS_116 F0130000 G G BTB-01660659
THS THS_116 F0130050 A A ARS-BFGL-NGS-22713
THS THS_116 F0130060 G G ARS-BFGL-NGS-40732
THS THS_116 F0130090 G G ARS-BFGL-NGS-100090
THS THS_116 F0130100 A A ARS-BFGL-NGS-4848
THS THS_116 F0130110 G G ARS-BFGL-NGS-31102
THS THS_116 F0130120 A A ARS-BFGL-NGS-13121
THS THS_116 F0130130 G G ARS-BFGL-NGS-87570
THS THS_116 F0130140 G G ARS-BFGL-NGS-76347
THS THS_116 F0130150 G G ARS-BFGL-NGS-103649
THS THS_116 F0130160 G G ARS-BFGL-NGS-31778
THS THS_116 F0130170 A A ARS-BFGL-NGS-105044
THS THS_116 F0130200 A A Hapmap54522-ss46526129
THS THS_116 F0130210 A G ARS-BFGL-NGS-108391
THS THS_116 F0130220 A C ARS-BFGL-NGS-53898
THS THS_116 F0130230 G G Hapmap45294-BTA-56387
THS THS_116 F0130240 G G BTA-56389-no-rs
THS THS_116 F0130250 G G ARS-BFGL-NGS-109493
THS THS_116 F0130280 A G BTB-01598310
THS THS_116 F0130290 G G Hapmap47823-BTA-106742
THS THS_116 F0130320 G G Hapmap30204-BTA-124882
THS THS_116 F0130330 G G ARS-BFGL-NGS-1705
THS THS_116 F0130340 G G BTA-19847-no-rs
THS THS_116 F0130350 A A ARS-BFGL-NGS-5057
THS THS_116 F0130360 A A ARS-BFGL-NGS-78784
THS THS_116 F0130370 G G Hapmap46782-BTA-19874
THS THS_116 F0130390 A A BTB-01301015
THS THS_116 F0130400 A A Hapmap39197-BTA-23280
THS THS_116 F0130410 A A ARS-BFGL-NGS-13206
THS THS_116 F0130420 G G ARS-BFGL-NGS-103851
THS THS_116 F0130430 G G ARS-BFGL-NGS-29750
THS THS_116 F0130440 G G ARS-BFGL-NGS-65139
THS THS_116 F0130450 A A ARS-BFGL-NGS-13441
THS THS_116 F0130470 G G ARS-BFGL-NGS-110564
THS THS_116 F0130480 A A ARS-BFGL-NGS-69609
THS THS_116 F0130490 G G Hapmap47854-BTA-119090
THS THS_116 F0130500 A A ARS-BFGL-NGS-43565
THS THS_116 F0130510 G G ARS-BFGL-NGS-26772
THS THS_116 F0130520 A A ARS-BFGL-NGS-25873
THS THS_116 F0130530 G G ARS-BFGL-NGS-13051
THS THS_116 F0130540 G G ARS-BFGL-NGS-30170
THS THS_116 F0130550 G G ARS-BFGL-NGS-117882
THS THS_116 F0130570 G G BTB-00043331
THS THS_116 F0130580 G G ARS-BFGL-BAC-12960
THS THS_116 F0130590 C C Hapmap45492-BTA-44298
THS THS_116 F0130600 A A BTB-00043127
THS THS_116 F0130610 G G ARS-BFGL-NGS-113002
THS THS_116 F0130620 G G ARS-BFGL-NGS-8140
THS THS_116 F0130630 A A BTB-01761180
THS THS_116 F0130640 G G BTB-00043033
THS THS_116 F0130650 G G ARS-BFGL-NGS-676
THS THS_116 F0130660 C C UA-IFASA-9633
THS THS_116 F0130680 A A ARS-BFGL-NGS-86458
THS THS_116 F0130690 G G ARS-BFGL-NGS-27434
THS THS_116 F0130700 A A ARS-BFGL-NGS-55521
THS THS_116 F0130710 A A BTB-00073744
THS THS_116 F0130720 G G ARS-BFGL-NGS-91705
THS THS_116 F0130730 G G ARS-BFGL-NGS-33258
THS THS_116 F0130740 A G ARS-BFGL-NGS-72541
THS THS_116 F0130760 C C ARS-BFGL-NGS-103396
THS THS_116 F0130770 C C ARS-BFGL-BAC-13623
THS THS_116 F0130780 A G ARS-BFGL-NGS-54529
THS THS_116 F0130790 G G ARS-BFGL-NGS-42828
THS THS_116 F0130800 A A ARS-BFGL-NGS-107257
THS THS_116 F0130810 C C ARS-BFGL-NGS-59701
THS THS_116 F0130820 G G ARS-BFGL-NGS-67754
THS THS_116 F0130830 G G ARS-BFGL-NGS-72865
THS THS_116 F0130840 A A ARS-BFGL-NGS-102593
THS THS_116 F0130850 G G ARS-BFGL-NGS-1
THS THS_116 F0130860 G G ARS-BFGL-NGS-97531
THS THS_116 F0130870 G G ARS-BFGL-NGS-103594
THS THS_116 F0130890 A A BTB-01975281
THS THS_116 F0130900 G G ARS-BFGL-NGS-105884
THS THS_116 F0130910 G G BTB-00069904
THS THS_116 F0130920 A A BTB-00069859
THS THS_116 F0130930 A A ARS-BFGL-NGS-60951
THS THS_116 F0130940 C C BTB-00069838
THS THS_116 F0130950 G G ARS-BFGL-BAC-13595
THS THS_116 F0130960 A G BTB-00069749
THS THS_116 F0130970 A A BTB-00069681
THS THS_116 F0130980 C C ARS-BFGL-BAC-5688
THS THS_116 F0130990 G G ARS-BFGL-NGS-119736
THS THS_116 F0131010 G G ARS-BFGL-NGS-95621
THS THS_116 F0131020 G G ARS-BFGL-NGS-117639
THS THS_116 F0131030 A A BTB-00070218
THS THS_116 F0131040 G G Hapmap25017-BTA-124913
THS THS_116 F0131060 G G ARS-BFGL-NGS-105124
THS THS_116 F0131070 G G ARS-BFGL-NGS-35604
THS THS_116 F0131080 G G ARS-BFGL-NGS-5818
THS THS_116 F0131090 C C ARS-BFGL-NGS-69011
THS THS_116 F0131100 G G ARS-BFGL-NGS-110193
THS THS_116 F0131110 A A ARS-BFGL-NGS-104670
THS THS_116 F0131120 G G ARS-BFGL-NGS-22078
THS THS_116 F0131130 G G ARS-BFGL-NGS-67866
THS THS_116 F0131140 G G Hapmap57645-rs29027916
THS THS_116 F0131150 G G ARS-BFGL-NGS-12786
THS THS_116 F0131160 C C ARS-BFGL-NGS-22335
THS THS_116 F0131180 A A ARS-BFGL-NGS-71332
THS THS_116 F0131190 A A Hapmap42257-BTA-57319
THS THS_116 F0131200 A A ARS-BFGL-NGS-39807
THS THS_116 F0131210 G G ARS-BFGL-NGS-108762
THS THS_116 F0131230 A A Hapmap22959-BTA-57327
THS THS_116 F0131240 A A ARS-BFGL-NGS-116625
THS THS_116 F0131250 G G ARS-BFGL-NGS-5854
THS THS_116 F0131260 A A ARS-BFGL-NGS-41125
THS THS_116 F0131270 C C ARS-BFGL-NGS-14751
THS THS_116 F0131280 A A ARS-BFGL-NGS-70523
THS THS_116 F0131290 C C ARS-BFGL-NGS-57499
THS THS_116 F0131300 G G ARS-BFGL-NGS-116979
THS THS_116 F0131310 G G Hapmap35832-SCAFFOLD197372_885
THS THS_116 F0131330 C C ARS-BFGL-NGS-43355
THS THS_116 F0131360 A A ARS-BFGL-NGS-76122
THS THS_116 F0131370 G G BTB-01241144
THS THS_116 F0131390 G G ARS-BFGL-NGS-112213
THS THS_116 F0131400 G G ARS-BFGL-NGS-117060
THS THS_116 F0131410 A A BTA-116423-no-rs
THS THS_116 F0131420 G G Hapmap48626-BTA-116429
THS THS_116 F0131430 G G ARS-BFGL-NGS-44348
THS THS_116 F0131440 G G Hapmap53709-rs29017440
THS THS_116 F0131450 G G Hapmap42082-BTA-116435
THS THS_116 F0131460 A A BTB-01778303
THS THS_116 F0131470 A A BTA-120479-no-rs
THS THS_116 F0131480 A A Hapmap60790-rs29024220
THS THS_116 F0131490 A A BTA-16239-no-rs
THS THS_116 F0131500 A G Hapmap32785-BTA-124994
THS THS_116 F0131510 C C Hapmap28850-BTA-124990
THS THS_116 F0131520 G G Hapmap43297-BTA-57357
THS THS_116 F0131530 A A BTB-00070977
THS THS_116 F0131540 A A BTA-57354-no-rs
THS THS_116 F0131560 A A Hapmap53066-rs29026782
THS THS_116 F0131580 G G Hapmap48211-BTA-120784
THS THS_116 F0131600 C C ARS-BFGL-NGS-78008
THS THS_116 F0131610 G G ARS-BFGL-NGS-110293
THS THS_116 F0131620 G G Hapmap48261-BTA-24663
THS THS_116 F0131630 A A ARS-BFGL-NGS-109294
THS THS_116 F0131640 G G ARS-BFGL-NGS-41812
THS THS_116 F0131650 G G BTA-58265-no-rs
THS THS_116 F0131670 A A Hapmap48393-BTA-58266
THS THS_116 F0131680 A G ARS-BFGL-NGS-22321
THS THS_116 F0131690 G G ARS-BFGL-NGS-16576
THS THS_116 F0131700 C G Hapmap56337-ss46526524
THS THS_116 F0131710 G G ARS-BFGL-NGS-102650
THS THS_116 F0131720 A G ARS-BFGL-NGS-77917
THS THS_116 F0131730 C C ARS-BFGL-NGS-45342
THS THS_116 F0131740 A G ARS-BFGL-NGS-11586
THS THS_116 F0131780 A G ARS-BFGL-NGS-100423
THS THS_116 F0131790 A G Hapmap53097-rs29016261
THS THS_116 F0131800 G G ARS-BFGL-BAC-13028
THS THS_116 F0131810 G G ARS-BFGL-NGS-57103
THS THS_116 F0131820 A G ARS-BFGL-NGS-4822
THS THS_116 F0131830 C C ARS-BFGL-NGS-118847
THS THS_116 F0131840 G G ARS-BFGL-NGS-98981
THS THS_116 F0131860 G G ARS-BFGL-NGS-18905
THS THS_116 F0131880 A T ARS-BFGL-NGS-45330
THS THS_116 F0131890 A A BTB-01686439
THS THS_116 F0131900 A A Hapmap31496-BTA-156726
THS THS_116 F0131910 G G BTB-01008912
THS THS_116 F0131920 A A ARS-BFGL-NGS-40053
THS THS_116 F0131930 A A BTB-01660026
THS THS_116 F0131940 A G ARS-BFGL-NGS-115711
THS THS_116 F0131950 G G ARS-BFGL-NGS-110570
THS THS_116 F0131960 A A Hapmap44395-BTA-64864
THS THS_116 F0131990 A A ARS-BFGL-NGS-114385
THS THS_116 F0132000 G G ARS-BFGL-NGS-103669
THS THS_116 F0132020 G G ARS-BFGL-NGS-4798
THS THS_116 F0132040 A A Hapmap38166-BTA-58293
THS THS_116 F0132050 A A ARS-BFGL-NGS-78856
THS THS_116 F0132060 C C ARS-BFGL-NGS-118315
THS THS_116 F0132070 A A ARS-BFGL-NGS-73213
THS THS_116 F0132080 G G ARS-BFGL-NGS-26782
THS THS_116 F0132100 G G BTB-01486160
THS THS_116 F0132120 A A BTB-01486242
THS THS_116 F0132130 G G ARS-BFGL-NGS-29097
THS THS_116 F0132140 G G ARS-BFGL-NGS-61565
THS THS_116 F0132150 C C BTA-97271-no-rs
THS THS_116 F0132160 G G Hapmap28036-BTA-125012
THS THS_116 F0132170 C C Hapmap38969-BTA-58311
THS THS_116 F0132180 G G BTA-58309-no-rs
THS THS_116 F0132200 G G ARS-BFGL-NGS-24242
THS THS_116 F0132210 A G BTB-00073037
THS THS_116 F0132220 G G ARS-BFGL-NGS-24636
THS THS_116 F0132230 G G BTB-00072962
THS THS_116 F0132250 G G ARS-BFGL-NGS-22096
THS THS_116 F0132260 G G ARS-BFGL-NGS-35476
THS THS_116 F0132270 G G Hapmap57477-rs29022938
THS THS_116 F0132280 G G ARS-BFGL-NGS-30076
THS THS_116 F0132300 A A Hapmap39189-BTA-100013
THS THS_116 F0132350 A A ARS-BFGL-NGS-43112
THS THS_116 F0132360 G G ARS-BFGL-NGS-58627
THS THS_116 F0132370 A A ARS-BFGL-NGS-284
THS THS_116 F0132380 G G ARS-BFGL-NGS-83392
THS THS_116 F0132390 G G ARS-BFGL-NGS-93838
THS THS_116 F0132400 G G ARS-BFGL-NGS-102466
THS THS_116 F0132410 A A ARS-BFGL-NGS-103480
THS THS_116 F0132420 G G ARS-BFGL-NGS-61517
THS THS_116 F0132430 A G Hapmap60257-rs29016165
THS THS_116 F0132440 A A Hapmap55716-rs29015966
THS THS_116 F0132450 G G Hapmap42032-BTA-100094
THS THS_116 F0132460 A A BTA-100095-no-rs
THS THS_116 F0132470 A G Hapmap57491-ss46526066
THS THS_116 F0132480 A G Hapmap47183-BTA-113360
THS THS_116 F0132490 A A ARS-BFGL-NGS-104351
THS THS_116 F0132510 A A BTA-15318-no-rs
THS THS_116 F0132540 C C BTB-00074326
THS THS_116 F0132550 A A ARS-BFGL-BAC-14292
THS THS_116 F0132560 G G Hapmap46776-BTA-15316
THS THS_116 F0132570 A C BTB-00074258
THS THS_116 F0132590 C C BTB-00024012
THS THS_116 F0132620 G G BTB-00024024
THS THS_116 F0132650 G G ARS-BFGL-BAC-14288
THS THS_116 F0132660 G G BTA-120733-no-rs
THS THS_116 F0132670 G G BTA-120735-no-rs
THS THS_116 F0132680 G G Hapmap54019-rs29023016
THS THS_116 F0132690 G G BTB-00073892
THS THS_116 F0132700 A A Hapmap59327-rs29016284
THS THS_116 F0132710 A C ARS-BFGL-NGS-36714
THS THS_116 F0132730 G G ARS-BFGL-NGS-114975
THS THS_116 F0132740 G G ARS-BFGL-NGS-14247
THS THS_116 F0132750 C C Hapmap3051-BTA-15299
THS THS_116 F0132770 C C ARS-BFGL-NGS-2430
THS THS_116 F0132780 A G BTB-00074122
THS THS_116 F0132800 A A BTB-00382006
THS THS_116 F0132810 A G ARS-BFGL-NGS-24919
THS THS_116 F0132820 A G ARS-BFGL-NGS-32312
THS THS_116 F0132830 G G ARS-BFGL-NGS-27443
THS THS_116 F0132840 A C ARS-BFGL-NGS-36332
THS THS_116 F0132850 G G ARS-BFGL-NGS-75385
THS THS_116 F0132870 G G Hapmap43186-BTA-15325
THS THS_116 F0132880 A A BTB-00074914
THS THS_116 F0132890 G G BTB-00074935
THS THS_116 F0132900 A A Hapmap40402-BTA-15329
THS THS_116 F0132910 G G ARS-BFGL-NGS-54653
THS THS_116 F0132920 A A ARS-BFGL-BAC-16186
THS THS_116 F0132930 A G ARS-BFGL-NGS-5053
THS THS_116 F0132940 A G BTB-01633174
THS THS_116 F0132950 A A BTB-01633159
THS THS_116 F0132960 A A BTB-01633151
THS THS_116 F0132970 A A Hapmap52737-rs29021682
THS THS_116 F0132980 G G ARS-BFGL-NGS-78277
THS THS_116 F0132990 C C BTA-15333-no-rs
THS THS_116 F0133000 A A BTB-00075551
THS THS_116 F0133010 A A ARS-BFGL-NGS-12147
THS THS_116 F0133030 A G BTA-15354-no-rs
THS THS_116 F0133050 A G UA-IFASA-4140
THS THS_116 F0133060 G G Hapmap51199-BTA-27719
THS THS_116 F0133080 G G ARS-BFGL-NGS-27660
THS THS_116 F0133090 G G BTA-15355-no-rs
THS THS_116 F0133100 A G ARS-BFGL-NGS-111718
THS THS_116 F0133110 G G BTB-00076266
THS THS_116 F0133120 G G BTB-00076308
THS THS_116 F0133130 A C BTB-00076382
THS THS_116 F0133140 G G BTB-00076466
THS THS_116 F0133150 A A Hapmap48589-BTA-107619
THS THS_116 F0133160 A G ARS-BFGL-NGS-1001
THS THS_116 F0133170 A A ARS-BFGL-NGS-42512
THS THS_116 F0133180 A A ARS-BFGL-NGS-2076
THS THS_116 F0133190 A A ARS-USMARC-Parent-AY943841-rs17871566
THS THS_116 F0133200 A A ARS-BFGL-NGS-20387
THS THS_116 F0133210 A A ARS-BFGL-NGS-29472
THS THS_116 F0133220 C C BTA-39380-no-rs
THS THS_116 F0133230 A A ARS-BFGL-NGS-116700
THS THS_116 F0133240 G G Hapmap20495-rs29024564
THS THS_116 F0133250 A A BTB-00076647
THS THS_116 F0133290 G G ARS-BFGL-NGS-5747
THS THS_116 F0133300 A A BTA-15338-no-rs
THS THS_116 F0133310 A C ARS-BFGL-NGS-99002
THS THS_116 F0133320 G G BTA-86397-no-rs
THS THS_116 F0133330 G G ARS-BFGL-NGS-4086
THS THS_116 F0133340 G G ARS-BFGL-NGS-73542
THS THS_116 F0133350 A G ARS-BFGL-NGS-19721
THS THS_116 F0133360 G G ARS-BFGL-NGS-101788
THS THS_116 F0133370 G G BTA-105868-no-rs
THS THS_116 F0133380 G G BTB-01585499
THS THS_116 F0133390 G G ARS-BFGL-NGS-113905
THS THS_116 F0133400 G G ARS-BFGL-NGS-90894
THS THS_116 F0133410 G G ARS-BFGL-NGS-83544
THS THS_116 F0133420 G G Hapmap26498-BTA-33060
THS THS_116 F0200020 A A BTA-29604-no-rs
THS THS_116 F0200030 A G BTA-29589-no-rs
THS THS_116 F0200040 A A BTA-29193-no-rs
THS THS_116 F0200050 A A BTA-28576-no-rs
THS THS_116 F0200060 G G BTA-28579-no-rs
THS THS_116 F0200080 A A Hapmap32375-BTA-158518
THS THS_116 F0200110 C C BTA-02913-rs29010456
THS THS_116 F0200120 A A Hapmap49624-BTA-47893
THS THS_116 F0200130 G G BTA-101353-no-rs
THS THS_116 F0200140 G G BTA-47092-no-rs
THS THS_116 F0200160 A A Hapmap53684-rs29025784
THS THS_116 F0200170 T T BTA-49495-no-rs
THS THS_116 F0200180 A A BTA-68746-no-rs
THS THS_116 F0200200 A G BTA-114831-no-rs
THS THS_116 F0200210 A C Hapmap23447-BTA-47495
THS THS_116 F0200230 A A Hapmap34848-BES1_Contig523_1341
THS THS_116 F0200240 G G BTB-01789851
THS THS_116 F0200250 A A ARS-BFGL-NGS-31104
THS THS_116 F0200260 G G BTB-00077301
THS THS_116 F0200270 A A Hapmap32829-BTA-147228
THS THS_116 F0200280 G G ARS-BFGL-NGS-11180
THS THS_116 F0200290 A A BTB-01204330
THS THS_116 F0200300 A G ARS-BFGL-NGS-112825
THS THS_116 F0200310 G G BTA-109914-no-rs
THS THS_116 F0200320 C C BTB-01204098
THS THS_116 F0200330 A A ARS-BFGL-NGS-5376
THS THS_116 F0200340 T T BTB-01204067
THS THS_116 F0200350 G G ARS-BFGL-NGS-101054
THS THS_116 F0200360 A A Hapmap23466-BTA-155656
THS THS_116 F0200370 C C BTB-01204033
THS THS_116 F0200380 G G ARS-BFGL-NGS-55528
THS THS_116 F0200390 A A Hapmap41152-BTA-109926
THS THS_116 F0200400 C C ARS-BFGL-NGS-74920
THS THS_116 F0200410 A A BTA-109912-no-rs
THS THS_116 F0200420 C C Hapmap52514-rs29024554
THS THS_116 F0200430 G G ARS-BFGL-BAC-44757
THS THS_116 F0200440 A A ARS-BFGL-NGS-16717
THS THS_116 F0200450 A A Hapmap55208-ss46526613
THS THS_116 F0200460 G G ARS-BFGL-NGS-117794
THS THS_116 F0200470 A G UA-IFASA-5944
THS THS_116 F0200480 A A BTA-10744-no-rs
THS THS_116 F0200490 G G ARS-BFGL-NGS-118760
THS THS_116 F0200500 A G BTB-00077456
THS THS_116 F0200510 A A BTB-00077399
THS THS_116 F0200520 A A ARS-BFGL-NGS-6050
THS THS_116 F0200530 A A BTB-00077286
THS THS_116 F0200540 G G ARS-BFGL-NGS-55090
THS THS_116 F0200560 A G BTB-01710358
THS THS_116 F0200570 A A ARS-BFGL-NGS-27330
THS THS_116 F0200590 G G ARS-BFGL-NGS-118297
THS THS_116 F0200610 A A ARS-BFGL-NGS-31985
THS THS_116 F0200620 G G BTB-00077049
THS THS_116 F0200630 G G BTB-00077213
THS THS_116 F0200640 C C BTB-00335932
THS THS_116 F0200650 G G ARS-BFGL-NGS-60387
THS THS_116 F0200660 C C BTA-48265-no-rs
THS THS_116 F0200670 A A Hapmap41656-BTA-82957
THS THS_116 F0200680 G G ARS-BFGL-NGS-18261
THS THS_116 F0200690 C C ARS-BFGL-NGS-108007
THS THS_116 F0200700 A A ARS-BFGL-NGS-115117
THS THS_116 F0200710 C C ARS-BFGL-BAC-35148
THS THS_116 F0200730 A A ARS-BFGL-NGS-113652
THS THS_116 F0200740 G G ARS-BFGL-NGS-23733
THS THS_116 F0200750 A G ARS-BFGL-NGS-74769
THS THS_116 F0200760 A G Hapmap31400-BTA-133561
THS THS_116 F0200770 A A ARS-BFGL-NGS-73421
THS THS_116 F0200780 A A ARS-BFGL-NGS-110437
THS THS_116 F0200790 A A Hapmap43973-BTA-93569
THS THS_116 F0200800 G G ARS-BFGL-NGS-103086
THS THS_116 F0200810 G G ARS-BFGL-NGS-113403
THS THS_116 F0200820 G G ARS-BFGL-NGS-40516
THS THS_116 F0200840 A G ARS-BFGL-NGS-36537
THS THS_116 F0200850 A G ARS-BFGL-NGS-67261
THS THS_116 F0200860 A A ARS-BFGL-NGS-53839
THS THS_116 F0200870 A G ARS-BFGL-NGS-60640
THS THS_116 F0200880 A A ARS-BFGL-NGS-44712
THS THS_116 F0200890 C C ARS-BFGL-BAC-42496
THS THS_116 F0200910 G G Hapmap40838-BTA-92488
THS THS_116 F0200920 G G ARS-BFGL-NGS-61983
THS THS_116 F0200930 C C ARS-BFGL-NGS-46839
THS THS_116 F0200940 G G ARS-BFGL-NGS-34236
THS THS_116 F0200950 G G Hapmap48616-BTA-112393
THS THS_116 F0200960 A A ARS-BFGL-NGS-15763
THS THS_116 F0200970 G G ARS-BFGL-NGS-100540
THS THS_116 F0200990 A A ARS-BFGL-NGS-102353
THS THS_116 F0201000 T T BTA-112386-no-rs
THS THS_116 F0201010 G G ARS-BFGL-NGS-63030
THS THS_116 F0201020 G G ARS-BFGL-NGS-59921
THS THS_116 F0201030 G G Hapmap43083-BTA-86781
THS THS_116 F0201050 A A ARS-BFGL-NGS-112731
THS THS_116 F0201060 A A ARS-BFGL-NGS-4063
THS THS_116 F0201080 G G Hapmap50886-BTA-121204
THS THS_116 F0201120 A A BTB-00078030
THS THS_116 F0201130 C C BTB-00077963
THS THS_116 F0201140 A A Hapmap39337-BTA-46816
THS THS_116 F0201150 G G BTB-01790320
THS THS_116 F0201160 C C BTB-01790271
THS THS_116 F0201170 A G Hapmap53000-ss46526222
THS THS_116 F0201180 G G BTB-00077801
THS THS_116 F0201190 G G BTB-00077766
THS THS_116 F0201200 G G BTB-01739851
THS THS_116 F0201210 G G BTB-01739873
THS THS_116 F0201220 A A Hapmap40228-BTA-88147
THS THS_116 F0201230 A A ARS-BFGL-NGS-43499
THS THS_116 F0201240 G G BTB-00078999
THS THS_116 F0201250 A A ARS-BFGL-NGS-33525
THS THS_116 F0201270 G G BTB-00079042
THS THS_116 F0201280 A A ARS-BFGL-NGS-17759
THS THS_116 F0201290 G G ARS-BFGL-NGS-12749
THS THS_116 F0201300 G G BTA-47785-no-rs
THS THS_116 F0201310 G G ARS-BFGL-NGS-6152
THS THS_116 F0201320 A A BTA-97386-no-rs
THS THS_116 F0201330 A A Hapmap54320-rs29012920
THS THS_116 F0201350 G G ARS-BFGL-NGS-24135
THS THS_116 F0201370 A A ARS-BFGL-NGS-24537
THS THS_116 F0201380 G G ARS-BFGL-NGS-21306
THS THS_116 F0201390 A A ARS-BFGL-NGS-2658
THS THS_116 F0201400 G G ARS-BFGL-NGS-4106
THS THS_116 F0201420 A G Hapmap57611-rs29021061
THS THS_116 F0201430 T T BTA-47428-no-rs
THS THS_116 F0201440 A G ARS-BFGL-NGS-101125
THS THS_116 F0201450 A A ARS-BFGL-NGS-106761
THS THS_116 F0201460 A A Hapmap44381-BTA-47399
THS THS_116 F0201470 A A Hapmap54109-rs29011261
THS THS_116 F0201480 A G ARS-BFGL-NGS-39978
THS THS_116 F0201490 C C ARS-BFGL-BAC-2619
THS THS_116 F0201520 G G ARS-BFGL-NGS-6033
THS THS_116 F0201530 G G BTA-47839-no-rs
THS THS_116 F0201540 A C ARS-BFGL-NGS-93854
THS THS_116 F0201550 C C Hapmap52624-rs29010906
THS THS_116 F0201560 A A ARS-BFGL-NGS-100748
THS THS_116 F0201570 G G ARS-BFGL-NGS-4516
THS THS_116 F0201580 G G ARS-BFGL-NGS-17147
THS THS_116 F0201590 C C ARS-BFGL-NGS-15417
THS THS_116 F0201600 G G ARS-BFGL-NGS-112454
THS THS_116 F0201610 G G ARS-BFGL-NGS-11319
THS THS_116 F0201620 G G Hapmap54028-rs29023584
THS THS_116 F0201630 G G Hapmap47560-BTA-30470
THS THS_116 F0201650 A A Hapmap52728-rs29018577
THS THS_116 F0201660 A A BTA-47483-no-rs
THS THS_116 F0201690 A A Hapmap53965-rs29017456
THS THS_116 F0201700 C C Hapmap60397-ss46527095
THS THS_116 F0201720 G G ARS-BFGL-NGS-52961
THS THS_116 F0201740 A A BTB-01977132
THS THS_116 F0201750 A A ARS-BFGL-BAC-2817
THS THS_116 F0201760 A A BTA-47624-no-rs
THS THS_116 F0201770 A A ARS-BFGL-NGS-110677
THS THS_116 F0201780 G G BTB-01717869
THS THS_116 F0201790 A A BTA-27415-no-rs
THS THS_116 F0201800 G G BTA-85707-no-rs
THS THS_116 F0201830 C C Hapmap38635-BTA-85702
THS THS_116 F0201850 A A BTA-85701-no-rs
THS THS_116 F0201870 G G ARS-BFGL-NGS-1661
THS THS_116 F0201890 C C ARS-BFGL-NGS-66412
THS THS_116 F0201900 G G ARS-BFGL-NGS-11710
THS THS_116 F0201920 G G BTB-01110991
THS THS_116 F0201940 A A BTB-01929933
THS THS_116 F0201950 A A ARS-BFGL-NGS-16689
THS THS_116 F0201960 A A Hapmap51331-BTA-85692
THS THS_116 F0201970 A A BTB-01435656
THS THS_116 F0201980 A A ARS-BFGL-NGS-37283
THS THS_116 F0201990 G G BTB-01435557
THS THS_116 F0202030 G G BTB-00079213
THS THS_116 F0202040 G G BTB-02073364
THS THS_116 F0202050 G G ARS-BFGL-NGS-35384
THS THS_116 F0202060 A A ARS-BFGL-NGS-11560
THS THS_116 F0202120 A A BTB-02094616
THS THS_116 F0202140 G G BTB-00079297
THS THS_116 F0202150 G G Hapmap43273-BTA-47993
THS THS_116 F0202160 A G BTB-00079257
THS THS_116 F0202170 A A BTB-00079368
THS THS_116 F0202180 A A ARS-BFGL-NGS-111530
THS THS_116 F0202190 A A Hapmap55212-rs29013415
THS THS_116 F0202200 G G BTB-00079476
THS THS_116 F0202240 A A BTB-02016659
THS THS_116 F0202260 C C Hapmap38411-BTA-48376
THS THS_116 F0202270 C C Hapmap23397-BTA-133598
THS THS_116 F0202280 G G Hapmap49896-BTA-17263
THS THS_116 F0202290 C C ARS-BFGL-NGS-64273
THS THS_116 F0202300 C C Hapmap38502-BTA-48351
THS THS_116 F0202310 C C ARS-BFGL-NGS-114790
THS THS_116 F0202320 G G Hapmap54204-rs29015637
THS THS_116 F0202340 A A Hapmap44337-BTA-109205
THS THS_116 F0202350 A A Hapmap51139-BTA-109204
THS THS_116 F0202360 A A ARS-BFGL-BAC-33704
THS THS_116 F0202370 A A Hapmap51202-BTA-28358
THS THS_116 F0202380 C C BTA-45006-no-rs
THS THS_116 F0202390 G G ARS-BFGL-NGS-14614
THS THS_116 F0202400 T T Hapmap46264-BTA-96369
THS THS_116 F0202410 A A Hapmap40653-BTA-114312
THS THS_116 F0202420 A G Hapmap25889-BTA-156942
THS THS_116 F0202440 C C ARS-BFGL-NGS-69447
THS THS_116 F0202450 G G ARS-BFGL-NGS-30075
THS THS_116 F0202460 A A BTA-23383-no-rs
THS THS_116 F0202470 G G Hapmap44041-BTA-23382
THS THS_116 F0202490 A A ARS-BFGL-NGS-38353
THS THS_116 F0202500 G G ARS-BFGL-NGS-53911
THS THS_116 F0202510 A A ARS-BFGL-NGS-39506
THS THS_116 F0202520 A G ARS-BFGL-NGS-91026
THS THS_116 F0202530 G G Hapmap27018-BTA-158911
THS THS_116 F0202540 A A ARS-BFGL-NGS-116628
THS THS_116 F0202550 G G BTA-109791-no-rs
THS THS_116 F0202560 A G BTA-48951-no-rs
THS THS_116 F0202570 A G Hapmap42566-BTA-48928
THS THS_116 F0202580 A C Hapmap38897-BTA-48906
THS THS_116 F0202590 A A ARS-BFGL-NGS-40106
THS THS_116 F0202600 A A BTA-48863-no-rs
THS THS_116 F0202610 G G ARS-BFGL-NGS-103955
THS THS_116 F0202640 G G ARS-BFGL-BAC-27295
THS THS_116 F0202660 A A Hapmap34694-BES3_Contig475_1491
THS THS_116 F0202670 A G ARS-BFGL-NGS-91327
THS THS_116 F0202680 C C ARS-BFGL-NGS-84317
THS THS_116 F0202700 A G BTA-110520-no-rs
THS THS_116 F0202710 A A Hapmap32135-BTA-159962
THS THS_116 F0202730 A A BTA-20489-no-rs
THS THS_116 F0202740 A A ARS-BFGL-BAC-35552
THS THS_116 F0202750 G G Hapmap42480-BTA-23201
THS THS_116 F0202780 G G Hapmap49523-BTA-20486
THS THS_116 F0202790 G G BTA-117245-no-rs
THS THS_116 F0202810 A A ARS-BFGL-NGS-88387
THS THS_116 F0202830 A A ARS-BFGL-BAC-27305
THS THS_116 F0202840 A A Hapmap41795-BTA-20481
THS THS_116 F0202850 A A BTA-20471-no-rs
THS THS_116 F0202860 G G ARS-BFGL-BAC-32402
THS THS_116 F0202870 G G ARS-BFGL-NGS-43437
THS THS_116 F0202880 A A ARS-BFGL-BAC-32404
THS THS_116 F0202900 G G ARS-BFGL-NGS-88388
THS THS_116 F0202920 G G Hapmap49193-BTA-48784
THS THS_116 F0202930 G G Hapmap54937-rs29013687
THS THS_116 F0202940 A C Hapmap60935-rs29012413
THS THS_116 F0202960 A C Hapmap39412-BTA-48779
THS THS_116 F0202970 A G BTA-48736-no-rs
THS THS_116 F0202990 A A ARS-BFGL-NGS-38281
THS THS_116 F0203000 G G Hapmap59876-rs29018046
THS THS_116 F0203010 A A Hapmap24345-BTA-151300
THS THS_116 F0203020 A A ARS-BFGL-NGS-89098
THS THS_116 F0203030 A G ARS-BFGL-NGS-74668
THS THS_116 F0203040 A A Hapmap30285-BTA-151296
THS THS_116 F0203060 A A BTA-97453-no-rs
THS THS_116 F0203070 G G ARS-BFGL-NGS-112128
THS THS_116 F0203080 G G Hapmap47793-BTA-97444
THS THS_116 F0203100 A A BTB-01144233
THS THS_116 F0203110 G G Hapmap54766-rs29012658
THS THS_116 F0203120 A C Hapmap52534-rs29010223
THS THS_116 F0203140 C C Hapmap38137-BTA-112893
THS THS_116 F0203150 A A Hapmap33059-BTA-158581
THS THS_116 F0203160 A A BTB-01085343
THS THS_116 F0203170 A G ARS-BFGL-NGS-117019
THS THS_116 F0203200 A A Hapmap60797-rs29023429
THS THS_116 F0203210 G G Hapmap58884-rs29013431
THS THS_116 F0203230 G G ARS-BFGL-NGS-108876
THS THS_116 F0203240 A A Hapmap47192-BTA-119165
THS THS_116 F0203260 A G BTB-01084842
THS THS_116 F0203270 A A ARS-BFGL-NGS-82028
THS THS_116 F0203280 A A ARS-BFGL-NGS-3324
THS THS_116 F0203290 A A BTB-01084639
THS THS_116 F0203300 G G ARS-BFGL-NGS-105012
THS THS_116 F0203310 A A BTB-01084561
THS THS_116 F0203340 A G ARS-BFGL-NGS-104492
THS THS_116 F0203370 A A ARS-BFGL-BAC-29210
THS THS_116 F0203380 A G BTB-01600567
THS THS_116 F0203390 A A BTB-01600593
THS THS_116 F0203410 G G Hapmap44576-BTA-90136
THS THS_116 F0203420 A A BTB-01410599
THS THS_116 F0203430 A A ARS-BFGL-NGS-36375
THS THS_116 F0203440 G G BTB-01410432
THS THS_116 F0203450 A A BTA-90131-no-rs
THS THS_116 F0203460 A G BTB-01845736
THS THS_116 F0203470 G G Hapmap42488-BTA-26728
THS THS_116 F0203480 A A ARS-BFGL-NGS-118141
THS THS_116 F0203490 A G BTB-00080812
THS THS_116 F0203510 A G ARS-BFGL-NGS-1216
THS THS_116 F0203520 G G Hapmap35360-SCAFFOLD145911_8451
THS THS_116 F0203530 G G Hapmap58340-rs29009785
THS THS_116 F0203540 G G BTA-109896-no-rs
THS THS_116 F0203550 A A ARS-BFGL-NGS-4303
THS THS_116 F0203560 G G Hapmap33260-BTA-163723
THS THS_116 F0203570 A G BTB-01363466
THS THS_116 F0203580 G G Hapmap47905-BTA-28908
THS THS_116 F0203600 G G Hapmap41678-BTA-91191
THS THS_116 F0203610 C C BTB-01952715
THS THS_116 F0203630 G G BTB-01853142
THS THS_116 F0203640 G G Hapmap58412-rs29020884
THS THS_116 F0203660 A A BTB-00080955
THS THS_116 F0203680 A A Hapmap38868-BTA-97511
THS THS_116 F0203690 G G Hapmap28148-BTA-97509
THS THS_116 F0203700 A A BTA-49759-no-rs
THS THS_116 F0203720 G G BTA-49719-no-rs
THS THS_116 F0203730 G G BTA-97510-no-rs
THS THS_116 F0203740 A A ARS-BFGL-NGS-38278
THS THS_116 F0203760 C C Hapmap61050-rs29013591
THS THS_116 F0203770 G G BTA-18292-no-rs
THS THS_116 F0203780 A A BTA-04435-no-rs
THS THS_116 F0203790 A A BTB-01290659
THS THS_116 F0203800 G G BTB-01290636
THS THS_116 F0203810 A A BTB-01290581
THS THS_116 F0203820 A A ARS-BFGL-NGS-71755
THS THS_116 F0203830 A A BTB-00081745
THS THS_116 F0203840 A A ARS-BFGL-NGS-24246
THS THS_116 F0203850 C C BTB-02054371
THS THS_116 F0203870 G G BTB-00082046
THS THS_116 F0203880 A A Hapmap25114-BTA-49906
THS THS_116 F0203890 A A BTB-01559455
THS THS_116 F0203900 A A ARS-BFGL-NGS-104601
THS THS_116 F0203920 T T Hapmap46225-BTA-49570
THS THS_116 F0203930 G G Hapmap57556-rs29009916
THS THS_116 F0203940 C C BTA-49599-no-rs
THS THS_116 F0203950 G G BTB-00081145
THS THS_116 F0203960 G G Hapmap41889-BTA-49622
THS THS_116 F0203970 A A Hapmap47640-BTA-49632
THS THS_116 F0203980 A A BTB-00081257
THS THS_116 F0203990 G G ARS-BFGL-NGS-113397
THS THS_116 F0204000 A G Hapmap47641-BTA-49646
THS THS_116 F0204010 A G Hapmap34168-BES3_Contig310_1112
THS THS_116 F0204020 A A BTB-00081403
THS THS_116 F0204030 A A Hapmap30496-BTA-123052
THS THS_116 F0204040 G G Hapmap56313-rs29022477
THS THS_116 F0204050 G G BTB-00081518
THS THS_116 F0204070 A A BTA-49711-no-rs
THS THS_116 F0204090 A A ARS-BFGL-BAC-35137
THS THS_116 F0204100 A A ARS-BFGL-NGS-86079
THS THS_116 F0204110 A A Hapmap31401-BTA-133646
THS THS_116 F0204120 A A Hapmap53232-rs29020795
THS THS_116 F0204130 C C BTB-00065996
THS THS_116 F0204140 G G Hapmap43615-BTA-54400
THS THS_116 F0204150 A C BTB-00066182
THS THS_116 F0204160 G G BTA-55303-no-rs
THS THS_116 F0204170 A A Hapmap38416-BTA-55305
THS THS_116 F0204180 G G Hapmap32021-BTA-124822
THS THS_116 F0204200 C C BTB-00066363
THS THS_116 F0204210 A A BTB-00082256
THS THS_116 F0204220 A G ARS-BFGL-NGS-101460
THS THS_116 F0204240 A A BTB-01112664
THS THS_116 F0204250 G G BTB-01112693
THS THS_116 F0204260 G G ARS-BFGL-NGS-17648
THS THS_116 F0204270 A A BTA-86806-no-rs
THS THS_116 F0204280 G G BTA-11872-rs29017618
THS THS_116 F0204290 G G BTB-01112732
THS THS_116 F0204300 A A BTB-01112800
THS THS_116 F0204310 A A BTB-01112810
THS THS_116 F0204320 A A Hapmap49351-BTA-86808
THS THS_116 F0204330 A A ARS-BFGL-NGS-23300
THS THS_116 F0204340 G G ARS-BFGL-NGS-13597
THS THS_116 F0204350 A C ARS-BFGL-NGS-32739
THS THS_116 F0204360 A A BTB-01112851
THS THS_116 F0204370 G G Hapmap59161-rs29014139
THS THS_116 F0204380 A A BTB-01113018
THS THS_116 F0204400 G G BTB-01555229
THS THS_116 F0204410 A A BTB-01555215
THS THS_116 F0204420 A A ARS-BFGL-NGS-105466
THS THS_116 F0204430 C C ARS-BFGL-NGS-33299
THS THS_116 F0204440 A A BTB-01112976
THS THS_116 F0204450 G G ARS-BFGL-NGS-39206
THS THS_116 F0204460 G G Hapmap51079-BTA-88097
THS THS_116 F0204470 A A Hapmap60669-rs29018484
THS THS_116 F0204480 A A Hapmap59959-rs29020690
THS THS_116 F0204490 A A BTB-00083220
THS THS_116 F0204500 G G Hapmap47636-BTA-46626
THS THS_116 F0204510 A A BTB-00083120
THS THS_116 F0204530 G G BTB-00083095
THS THS_116 F0204540 G G BTA-14230-rs29022995
THS THS_116 F0204550 G G ARS-BFGL-NGS-111881
THS THS_116 F0204560 G G ARS-BFGL-NGS-116058
THS THS_116 F0204570 G G ARS-BFGL-NGS-75240
THS THS_116 F0204580 A C Hapmap39315-BTA-12536
THS THS_116 F0204590 G G ARS-BFGL-BAC-35112
THS THS_116 F0204600 A A BTB-00082770
THS THS_116 F0204620 A A ARS-BFGL-NGS-27536
THS THS_116 F0204630 C C BTB-00082871
THS THS_116 F0204640 C C ARS-BFGL-NGS-28187
THS THS_116 F0204650 C C ARS-BFGL-NGS-118009
THS THS_116 F0204660 A A ARS-BFGL-NGS-35223
THS THS_116 F0204670 G G BTA-09814-rs29025970
THS THS_116 F0204680 G G BTA-46844-no-rs
THS THS_116 F0204690 A A BTB-00086860
THS THS_116 F0204700 A A ARS-USMARC-Parent-AY776154-no-rs
THS THS_116 F0204730 C C BTB-00083549
THS THS_116 F0204740 A A Hapmap48774-BTA-46697
THS THS_116 F0204750 A A Hapmap32159-BTA-46703
THS THS_116 F0204760 A A BTB-01168588
THS THS_116 F0204770 G G UA-IFASA-1574
THS THS_116 F0204790 A A BTB-01728391
THS THS_116 F0204800 G G ARS-BFGL-NGS-102509
THS THS_116 F0204810 G G ARS-BFGL-NGS-119036
THS THS_116 F0204820 A A BTB-01168531
THS THS_116 F0204830 C C ARS-BFGL-NGS-77089
THS THS_116 F0204840 A G ARS-BFGL-NGS-115155
THS THS_116 F0204850 A A ARS-BFGL-NGS-86527
THS THS_116 F0204860 A C Hapmap23325-BTA-153123
THS THS_116 F0204870 A T BTB-01782721
THS THS_116 F0204880 A G ARS-BFGL-NGS-37899
THS THS_116 F0204890 G G BTA-115979-no-rs
THS THS_116 F0204900 G G BTB-01718242
THS THS_116 F0204910 A A BTA-46780-no-rs
THS THS_116 F0204920 G G BTB-00085394
THS THS_116 F0204930 A A BTB-00089403
THS THS_116 F0204940 G G Hapmap50971-BTA-46778
THS THS_116 F0204950 G G BTB-00085347
THS THS_116 F0204960 A A BTB-00085328
THS THS_116 F0204980 A A BTB-00085286
THS THS_116 F0204990 A A Hapmap60122-rs29018097
THS THS_116 F0205000 A C ARS-BFGL-NGS-32709
THS THS_116 F0205010 A G Hapmap32801-BTA-133738
THS THS_116 F0205020 G G ARS-BFGL-NGS-41733
THS THS_116 F0205030 G G Hapmap47964-BTA-46752
THS THS_116 F0205040 G G ARS-BFGL-NGS-23786
THS THS_116 F0205050 A A ARS-BFGL-BAC-30348
THS THS_116 F0205070 A A Hapmap31538-BTA-46748
THS THS_116 F0205080 A A BTB-00084907
THS THS_116 F0205090 C C Hapmap38677-BTA-46746
THS THS_116 F0205140 A A BTB-00084635
THS THS_116 F0205160 A G Hapmap50365-BTA-46730
THS THS_116 F0205180 A A BTB-00084343
THS THS_116 F0205200 A A ARS-BFGL-NGS-59293
THS THS_116 F0205210 A A ARS-BFGL-NGS-89591
THS THS_116 F0205220 A A ARS-BFGL-NGS-32608
THS THS_116 F0205230 G G BTB-01693574
THS THS_116 F0205240 G G ARS-BFGL-NGS-118058
THS THS_116 F0205270 G G BTB-01543286
THS THS_116 F0205280 G G BTB-01543251
THS THS_116 F0205290 A A BTB-01543204
THS THS_116 F0205300 G G BTB-01543144
THS THS_116 F0205310 A A Hapmap56915-rs29026677
THS THS_116 F0205320 A A BTB-00085503
THS THS_116 F0205330 A A Hapmap31402-BTA-133751
THS THS_116 F0205340 A A BTB-00085538
THS THS_116 F0205350 G G BTB-00085622
THS THS_116 F0205370 G G BTB-00085877
THS THS_116 F0205390 A A Hapmap59009-rs29027446
THS THS_116 F0205400 A G ARS-BFGL-NGS-103110
THS THS_116 F0205420 A A ARS-BFGL-NGS-81142
THS THS_116 F0205430 G G ARS-BFGL-NGS-29277
THS THS_116 F0205450 A G Hapmap40436-BTA-46804
THS THS_116 F0205460 G G Hapmap58163-rs29021257
THS THS_116 F0205470 G G BTA-46852-no-rs
THS THS_116 F0205480 G G BTB-00086968
THS THS_116 F0205490 G G BTA-46847-no-rs
THS THS_116 F0205510 G G ARS-BFGL-NGS-29474
THS THS_116 F0205520 G G ARS-BFGL-NGS-10872
THS THS_116 F0205530 A A ARS-BFGL-NGS-99222
THS THS_116 F0205540 G G ARS-BFGL-NGS-14875
THS THS_116 F0205550 G G ARS-BFGL-NGS-4499
THS THS_116 F0205560 A A Hapmap52128-rs29015710
THS THS_116 F0205570 G G Hapmap57629-rs29027188
THS THS_116 F0205580 G G Hapmap59917-rs29012418
THS THS_116 F0205590 G G BTB-00087562
THS THS_116 F0205600 G G ARS-BFGL-NGS-43595
THS THS_116 F0205610 G G BTB-00087717
THS THS_116 F0205640 A A BTB-00087761
THS THS_116 F0205650 A A BTB-00087821
THS THS_116 F0205660 A A BTA-46908-no-rs
THS THS_116 F0205670 G G ARS-BFGL-NGS-3079
THS THS_116 F0205680 A A BTB-00083874
THS THS_116 F0205690 G G Hapmap44380-BTA-46707
THS THS_116 F0205700 G G ARS-BFGL-NGS-113556
THS THS_116 F0205710 G G BTB-00084004
THS THS_116 F0205730 A A ARS-BFGL-NGS-28193
THS THS_116 F0205740 G G Hapmap51237-BTA-46716
THS THS_116 F0205750 G G Hapmap26122-BTA-133766
THS THS_116 F0205770 A A ARS-BFGL-NGS-43484
THS THS_116 F0205780 A G ARS-BFGL-NGS-108909
THS THS_116 F0205790 A A Hapmap58903-rs29012194
THS THS_116 F0205810 A A BTB-00085949
THS THS_116 F0205830 A A ARS-BFGL-NGS-101553
THS THS_116 F0205860 A A ARS-BFGL-NGS-2928
THS THS_116 F0205870 G G Hapmap43586-BTA-46818
THS THS_116 F0205890 C C ARS-BFGL-NGS-61392
THS THS_116 F0205900 G G Hapmap46703-BTA-46822
THS THS_116 F0205910 G G BTA-121216-no-rs
THS THS_116 F0205920 G G ARS-BFGL-NGS-67669
THS THS_116 F0205950 A A Hapmap31749-BTA-133764
THS THS_116 F0205960 A A BTA-46928-no-rs
THS THS_116 F0205970 A G ARS-BFGL-NGS-6133
THS THS_116 F0205990 A C ARS-BFGL-NGS-40302
THS THS_116 F0206000 G G BTB-00088008
THS THS_116 F0206010 G G ARS-BFGL-NGS-38536
THS THS_116 F0206020 A C BTA-46926-no-rs
THS THS_116 F0206030 A G ARS-BFGL-NGS-26680
THS THS_116 F0206040 A G BTA-47105-no-rs
THS THS_116 F0206050 C C BTB-00091700
THS THS_116 F0206060 G G BTB-00091568
THS THS_116 F0206080 G G Hapmap50368-BTA-47103
THS THS_116 F0206100 C C ARS-BFGL-BAC-2618
THS THS_116 F0206110 A A Hapmap35504-SCAFFOLD52046_3051
THS THS_116 F0206120 G G Hapmap43272-BTA-47100
THS THS_116 F0206130 C C Hapmap52660-ss46526812
THS THS_116 F0206150 C C Hapmap39717-BTA-112973
THS THS_116 F0206170 G G ARS-BFGL-NGS-11470
THS THS_116 F0206180 G G BTA-123273-no-rs
THS THS_116 F0206190 G G BTB-00089002
THS THS_116 F0206200 A A BTB-00089278
THS THS_116 F0206210 A A ARS-BFGL-NGS-39504
THS THS_116 F0206220 C C ARS-BFGL-NGS-14624
THS THS_116 F0206230 A A ARS-BFGL-NGS-59654
THS THS_116 F0206240 C C BTB-01724071
THS THS_116 F0206250 G G ARS-BFGL-NGS-16854
THS THS_116 F0206260 G G UA-IFASA-5527
THS THS_116 F0206270 C C ARS-BFGL-NGS-86717
THS THS_116 F0206280 G G Hapmap50367-BTA-47094
THS THS_116 F0206290 A A BTB-00091356
THS THS_116 F0206300 A A BTB-00091350
THS THS_116 F0206310 G G BTB-00091195
THS THS_116 F0206320 G G Hapmap59218-rs29014793
THS THS_116 F0206330 A A ARS-BFGL-NGS-107504
THS THS_116 F0206340 A G BTB-00091109
THS THS_116 F0206350 A A BTA-47081-no-rs
THS THS_116 F0206360 A A BTB-00090936
THS THS_116 F0206370 A G BTB-00090874
THS THS_116 F0206380 T T ARS-BFGL-NGS-48318
THS THS_116 F0206390 G G Hapmap33265-BTA-47080
THS THS_116 F0206400 G G ARS-BFGL-NGS-77438
THS THS_116 F0206410 A A BTA-47074-no-rs
THS THS_116 F0206450 A A Hapmap39657-BTA-47071
THS THS_116 F0206460 A A Hapmap25643-BTA-47070
THS THS_116 F0206470 A C ARS-BFGL-NGS-77240
THS THS_116 F0206480 A A ARS-BFGL-NGS-40971
THS THS_116 F0206490 G G ARS-BFGL-NGS-110725
THS THS_116 F0206500 A A Hapmap44243-BTA-47059
THS THS_116 F0206510 A A BTA-47052-no-rs
THS THS_116 F0206520 C C BTB-00090163
THS THS_116 F0206540 G G Hapmap59045-rs29026016
THS THS_116 F0206550 G G BTB-00090016
THS THS_116 F0206560 C C ARS-BFGL-NGS-26177
THS THS_116 F0206570 A A Hapmap57743-rs29026473
THS THS_116 F0206580 G G Hapmap48633-BTA-118034
THS THS_116 F0206600 G G BTB-01141030
THS THS_116 F0206610 G G BTA-15124-rs29026489
THS THS_116 F0206620 G G ARS-BFGL-NGS-13789
THS THS_116 F0206630 C C BTB-01141260
THS THS_116 F0206640 T T Hapmap56032-rs29022835
THS THS_116 F0206650 G G ARS-BFGL-BAC-31010
THS THS_116 F0206660 A A Hapmap51783-BTA-96615
THS THS_116 F0206670 A A BTA-96624-no-rs
THS THS_116 F0206680 G G Hapmap41697-BTA-96617
THS THS_116 F0206690 C C Hapmap61063-rs29026680
THS THS_116 F0206700 G G BTB-01494206
THS THS_116 F0206710 G G ARS-BFGL-NGS-19813
THS THS_116 F0206730 A A BTB-01494177
THS THS_116 F0206750 G G BTB-01494156
THS THS_116 F0206760 A A Hapmap54696-rs29024868
THS THS_116 F0206770 G G Hapmap43138-BTA-107007
THS THS_116 F0206780 A A Hapmap39178-BTA-96630
THS THS_116 F0206790 A A ARS-BFGL-NGS-99856
THS THS_116 F0206800 G G ARS-BFGL-NGS-104761
THS THS_116 F0206810 G G BTA-89168-no-rs
THS THS_116 F0206820 G G BTA-09540-no-rs
THS THS_116 F0206830 A A BTB-01987495
THS THS_116 F0206840 A A BTA-30375-no-rs
THS THS_116 F0206850 A A BTA-30381-no-rs
THS THS_116 F0206860 G G ARS-BFGL-NGS-31833
THS THS_116 F0206870 G G ARS-BFGL-NGS-13167
THS THS_116 F0206880 G G Hapmap32886-BTA-30414
THS THS_116 F0206890 G G BTA-30419-no-rs
THS THS_116 F0206900 A A Hapmap50650-BTA-30427
THS THS_116 F0206910 G G BTB-01978664
THS THS_116 F0206920 A A Hapmap61002-rs29016992
THS THS_116 F0206940 G G BTB-01817112
THS THS_116 F0206950 G G Hapmap49514-BTA-18186
THS THS_116 F0206960 G G BTB-01243338
THS THS_116 F0206970 G G ARS-BFGL-BAC-33169
THS THS_116 F0206980 C C BTB-01045439
THS THS_116 F0206990 A A ARS-BFGL-NGS-94388
THS THS_116 F0207000 A A ARS-BFGL-NGS-118404
THS THS_116 F0207010 A G ARS-BFGL-NGS-38622
THS THS_116 F0207020 A G ARS-BFGL-NGS-64281
THS THS_116 F0207030 G G BTA-47106-no-rs
THS THS_116 F0207040 G G ARS-BFGL-NGS-72090
THS THS_116 F0207050 G G ARS-BFGL-BAC-28097
THS THS_116 F0207060 A C Hapmap23355-BTA-133816
THS THS_116 F0207070 C C ARS-BFGL-BAC-2683
THS THS_116 F0207080 A A Hapmap52303-rs29012101
THS THS_116 F0207090 G G ARS-BFGL-BAC-28969
THS THS_116 F0207100 G G BTB-01386993
THS THS_116 F0207110 G G ARS-BFGL-BAC-29585
THS THS_116 F0207130 A A ARS-BFGL-BAC-30773
THS THS_116 F0207140 A G ARS-BFGL-NGS-103589
THS THS_116 F0207150 G G Hapmap40825-BTA-87008
THS THS_116 F0207180 G G ARS-BFGL-BAC-31395
THS THS_116 F0207190 G G ARS-BFGL-NGS-61127
THS THS_116 F0207210 G G Hapmap59234-rs29019491
THS THS_116 F0207220 G G ARS-BFGL-BAC-28436
THS THS_116 F0207230 G G ARS-BFGL-BAC-29664
THS THS_116 F0207240 A A ARS-BFGL-BAC-30229
THS THS_116 F0207250 G G Hapmap27615-BTA-151650
THS THS_116 F0207280 G G ARS-BFGL-BAC-33235
THS THS_116 F0207290 G G Hapmap51366-BTA-98577
THS THS_116 F0207300 A A ARS-BFGL-BAC-29079
THS THS_116 F0207320 C C ARS-BFGL-BAC-2680
THS THS_116 F0207330 A A ARS-BFGL-NGS-36416
THS THS_116 F0207340 A G ARS-BFGL-BAC-29051
THS THS_116 F0207350 A A ARS-BFGL-BAC-30860
THS THS_116 F0207370 A G ARS-BFGL-BAC-33265
THS THS_116 F0207380 A A ARS-BFGL-BAC-33842
THS THS_116 F0207390 A A ARS-BFGL-BAC-29669
THS THS_116 F0207400 A A ARS-BFGL-BAC-29706
THS THS_116 F0207410 G G Hapmap40659-BTA-116165
THS THS_116 F0207420 A A Hapmap22879-BTA-157592
THS THS_116 F0207430 A G Hapmap27145-BTA-116154
THS THS_116 F0207440 A A ARS-BFGL-BAC-68
THS THS_116 F0207460 C C ARS-BFGL-NGS-112255
THS THS_116 F0207470 C C BTA-116184-no-rs
THS THS_116 F0207480 A A ARS-BFGL-NGS-119470
THS THS_116 F0207490 C C Hapmap22739-BTA-116164
THS THS_116 F0207500 G G Hapmap27486-BTA-90141
THS THS_116 F0207520 A G Hapmap33662-BTA-133826
THS THS_116 F0207530 G G Hapmap25812-BTA-133837
THS THS_116 F0207540 A A BTB-01944931
THS THS_116 F0207550 A A BTA-47136-no-rs
THS THS_116 F0207570 G G BTA-47138-no-rs
THS THS_116 F0207580 A C BTB-00092571
THS THS_116 F0207600 A G ARS-BFGL-NGS-80635
THS THS_116 F0207610 A C BTA-104779-no-rs
THS THS_116 F0207640 G G BTB-00093483
THS THS_116 F0207650 A G ARS-BFGL-NGS-36319
THS THS_116 F0207660 A G BTA-47279-no-rs
THS THS_116 F0207680 A A Hapmap44597-BTA-47277
THS THS_116 F0207710 A A BTB-00093291
THS THS_116 F0207720 A A BTB-00093151
THS THS_116 F0207730 A A ARS-BFGL-NGS-39862
THS THS_116 F0207750 G G BTB-00093074
THS THS_116 F0207760 C C BTB-00093060
THS THS_116 F0207770 A G Hapmap42950-BTA-47265
THS THS_116 F0207780 A A BTA-47262-no-rs
THS THS_116 F0207790 A A BTB-00092969
THS THS_116 F0207800 C C ARS-BFGL-NGS-3960
THS THS_116 F0207810 A G BTB-00092817
THS THS_116 F0207850 A A BTB-00092756
THS THS_116 F0207860 G G BTA-47150-no-rs
THS THS_116 F0207870 A G ARS-BFGL-NGS-113793
THS THS_116 F0207890 G G ARS-BFGL-NGS-25909
THS THS_116 F0207900 G G Hapmap41879-BTA-47145
THS THS_116 F0207930 G G BTB-00094591
THS THS_116 F0207940 C C ARS-BFGL-NGS-23688
THS THS_116 F0207960 A G BTA-47299-no-rs
THS THS_116 F0207970 G G BTB-00094379
THS THS_116 F0207980 G G BTB-00094296
THS THS_116 F0207990 G G BTB-00094289
THS THS_116 F0208000 A A BTB-00094283
THS THS_116 F0208010 G G Hapmap33197-BTA-133869
THS THS_116 F0208030 C C BTB-00094170
THS THS_116 F0208040 A G ARS-BFGL-NGS-6378
THS THS_116 F0208050 G G ARS-BFGL-BAC-42858
THS THS_116 F0208060 A A BTB-00093853
THS THS_116 F0208070 A A BTB-00093776
THS THS_116 F0208080 A A BTB-00093748
THS THS_116 F0208110 A A BTB-00093713
THS THS_116 F0208120 C C BTB-00088238
THS THS_116 F0208140 A A BTB-00088434
THS THS_116 F0208150 G G BTB-00088458
THS THS_116 F0208160 G G ARS-BFGL-NGS-65913
THS THS_116 F0208170 T T Hapmap46221-BTA-46942
THS THS_116 F0208190 C C BTB-00088621
THS THS_116 F0208200 A A ARS-BFGL-BAC-2749
THS THS_116 F0208220 A G ARS-BFGL-BAC-30629
THS THS_116 F0208230 A A BTB-00088688
THS THS_116 F0208240 C C ARS-BFGL-NGS-74043
THS THS_116 F0208250 G G BTB-01896843
THS THS_116 F0208260 C C ARS-BFGL-NGS-119116
THS THS_116 F0208270 A A BTB-00092589
THS THS_116 F0208290 A G ARS-BFGL-NGS-64127
THS THS_116 F0208300 G G UA-IFASA-6488
THS THS_116 F0208310 G G Hapmap26123-BTA-133877
THS THS_116 F0208320 A G ARS-BFGL-NGS-64022
THS THS_116 F0208340 A A BTB-00969696
THS THS_116 F0208350 A A BTB-00969746
THS THS_116 F0208360 A G BTB-00969752
THS THS_116 F0208370 T T Hapmap45885-BTA-63051
THS THS_116 F0208380 A A ARS-BFGL-BAC-30745
THS THS_116 F0208390 A A ARS-BFGL-NGS-29993
THS THS_116 F0208400 G G ARS-BFGL-NGS-100791
THS THS_116 F0208410 A A BTA-95758-no-rs
THS THS_116 F0208420 G G Hapmap30561-BTA-150629
THS THS_116 F0208430 G G Hapmap47871-BTA-122165
THS THS_116 F0208440 G G BTB-00089372
THS THS_116 F0208450 G G BTB-00089384
THS THS_116 F0208460 A A Hapmap49623-BTA-46979
THS THS_116 F0208470 A C Hapmap61145-rs29025790
THS THS_116 F0208480 A A BTB-01798423
THS THS_116 F0208490 A A Hapmap25811-BTA-133786
THS THS_116 F0208500 A A BTA-26450-no-rs
THS THS_116 F0208510 G G Hapmap51878-BTA-117353
THS THS_116 F0208520 G G BTB-00295753
THS THS_116 F0208530 A A BTB-00295725
THS THS_116 F0208540 A A BTB-01246228
THS THS_116 F0208550 A A Hapmap24346-BTA-158052
THS THS_116 F0208570 G G ARS-BFGL-BAC-3633
THS THS_116 F0208590 G G ARS-BFGL-NGS-32446
THS THS_116 F0208610 A G Hapmap26705-BTA-149119
THS THS_116 F0208620 A A ARS-BFGL-NGS-85296
THS THS_116 F0208630 G G ARS-BFGL-NGS-110726
THS THS_116 F0208640 G G Hapmap25251-BTA-133896
THS THS_116 F0208660 A A ARS-BFGL-NGS-117164
THS THS_116 F0208680 C C Hapmap39151-BTA-22132
THS THS_116 F0208690 G G Hapmap27039-BTA-22947
THS THS_116 F0208700 A G ARS-BFGL-NGS-102089
THS THS_116 F0208710 G G Hapmap33597-BTA-154241
THS THS_116 F0208720 A A Hapmap42250-BTA-55589
THS THS_116 F0208730 G G ARS-BFGL-BAC-30704
THS THS_116 F0208740 G G Hapmap55306-rs29018633
THS THS_116 F0208760 A A BTA-55603-no-rs
THS THS_116 F0208770 A A ARS-BFGL-BAC-30703
THS THS_116 F0208780 A A Hapmap25533-BTA-133664
THS THS_116 F0208790 G G BTA-46613-no-rs
THS THS_116 F0208800 A A ARS-BFGL-NGS-75
THS THS_116 F0208810 A A ARS-BFGL-NGS-48564
THS THS_116 F0208820 C C Hapmap52382-rs29019574
THS THS_116 F0208830 A G Hapmap58509-rs29024139
THS THS_116 F0208840 A G ARS-BFGL-NGS-117267
THS THS_116 F0208850 G G ARS-BFGL-NGS-118643
THS THS_116 F0208860 A G ARS-BFGL-NGS-57870
THS THS_116 F0208870 A A Hapmap39595-BTA-85742
THS THS_116 F0208880 G G ARS-BFGL-NGS-28859
THS THS_116 F0208900 A G Hapmap40693-BTA-23038
THS THS_116 F0208910 G G Hapmap24585-BTA-23037
THS THS_116 F0208920 A G Hapmap43527-BTA-24641
THS THS_116 F0208930 G G Hapmap41189-BTA-122751
THS THS_116 F0208940 A G ARS-BFGL-NGS-34549
THS THS_116 F0208950 A A Hapmap40998-BTA-47401
THS THS_116 F0208960 G G ARS-BFGL-NGS-78890
THS THS_116 F0208970 G G Hapmap48776-BTA-47395
THS THS_116 F0208980 C C ARS-BFGL-NGS-20574
THS THS_116 F0209000 A A UA-IFASA-9548
THS THS_116 F0209010 A A Hapmap27442-BTA-156175
THS THS_116 F0209020 A G Hapmap30225-BTA-133903
THS THS_116 F0209030 G G ARS-BFGL-NGS-3108
THS THS_116 F0209040 A G ARS-BFGL-NGS-38727
THS THS_116 F0209050 A G ARS-BFGL-BAC-31338
THS THS_116 F0209070 A A BTA-47365-no-rs
THS THS_116 F0209080 G G Hapmap53285-rs29015860
THS THS_116 F0209100 A G BTB-00096057
THS THS_116 F0209110 A A ARS-BFGL-NGS-29623
THS THS_116 F0209120 A A Hapmap55130-rs29021614
THS THS_116 F0209130 A G Hapmap32300-BTA-133908
THS THS_116 F0209140 G G Hapmap30794-BTA-133911
THS THS_116 F0209150 A G Hapmap32557-BTA-133920
THS THS_116 F0209160 A C ARS-BFGL-NGS-60043
THS THS_116 F0209170 A G ARS-BFGL-BAC-2813
THS THS_116 F0209190 A G ARS-BFGL-NGS-103291
THS THS_116 F0209200 C C Hapmap23256-BTA-113482
THS THS_116 F0209210 G G ARS-BFGL-NGS-112315
THS THS_116 F0209220 A A ARS-BFGL-BAC-29510
THS THS_116 F0209230 A G ARS-BFGL-NGS-104922
THS THS_116 F0209240 G G BTB-01053800
THS THS_116 F0209250 G G BTB-01053796
THS THS_116 F0209260 G G BTA-113476-no-rs
THS THS_116 F0209270 G G Hapmap47839-BTA-113475
THS THS_116 F0209320 A A Hapmap28052-BTA-156755
THS THS_116 F0209330 G G Hapmap55508-rs29010162
THS THS_116 F0209340 A G BTB-01053755
THS THS_116 F0209360 G G ARS-BFGL-NGS-83225
THS THS_116 F0209370 G G BTB-01053710
THS THS_116 F0209380 G G Hapmap27206-BTA-156749
THS THS_116 F0209390 A A ARS-BFGL-NGS-35226
THS THS_116 F0209400 A A ARS-BFGL-NGS-30068
THS THS_116 F0209410 G G ARS-BFGL-NGS-23722
THS THS_116 F0209430 G G ARS-BFGL-BAC-41568
THS THS_116 F0209450 A A ARS-BFGL-NGS-92476
THS THS_116 F0209480 A G Hapmap43158-BTA-113479
THS THS_116 F0209490 G G BTB-01810212
THS THS_116 F0209520 A A BTB-01648501
THS THS_116 F0209530 G G BTB-01648482
THS THS_116 F0209540 A A ARS-BFGL-NGS-2854
THS THS_116 F0209550 A A Hapmap59739-rs29016910
THS THS_116 F0209570 C C ARS-BFGL-NGS-99769
THS THS_116 F0209580 A A Hapmap38483-BTA-25757
THS THS_116 F0209590 A A BTA-25759-no-rs
THS THS_116 F0209600 G G BTB-01341517
THS THS_116 F0209630 C C BTB-01871274
THS THS_116 F0209640 A A BTB-01883711
THS THS_116 F0209650 A A ARS-BFGL-NGS-55184
THS THS_116 F0209660 C C BTA-25760-no-rs
THS THS_116 F0209670 A A ARS-BFGL-BAC-2790
THS THS_116 F0209680 C C BTB-00096979
THS THS_116 F0209690 A A Hapmap48777-BTA-47434
THS THS_116 F0209700 T T BTA-47437-no-rs
THS THS_116 F0209710 A A ARS-BFGL-BAC-29526
THS THS_116 F0209720 A A BTA-47440-no-rs
THS THS_116 F0209740 A A Hapmap57995-rs29022905
THS THS_116 F0209760 A A BTB-00097114
THS THS_116 F0209770 A C BTB-00097126
THS THS_116 F0209780 A G Hapmap44080-BTA-47449
THS THS_116 F0209790 G G Hapmap54983-rs29020503
THS THS_116 F0209800 A A Hapmap51456-BTA-47469
THS THS_116 F0209810 A A BTB-01878940
THS THS_116 F0209830 G G BTB-01242431
THS THS_116 F0209840 C G ARS-BFGL-NGS-48471
THS THS_116 F0209850 G G BTB-01242342
THS THS_116 F0209860 G G BTB-01242298
THS THS_116 F0209880 G G BTB-01242184
THS THS_116 F0209890 A A ARS-BFGL-NGS-4574
THS THS_116 F0209900 G G ARS-BFGL-NGS-45548
THS THS_116 F0209910 A A ARS-BFGL-NGS-115659
THS THS_116 F0209920 C C ARS-BFGL-NGS-105507
THS THS_116 F0209940 A A BTA-19852-no-rs
THS THS_116 F0209950 C C BTB-01838972
THS THS_116 F0209960 G G BTB-01247268
THS THS_116 F0209970 T T BTB-01247241
THS THS_116 F0209980 A A ARS-BFGL-NGS-11153
THS THS_116 F0210010 G G BTA-27803-no-rs
THS THS_116 F0210030 A C BTA-49947-no-rs
THS THS_116 F0210040 A G ARS-BFGL-NGS-41803
THS THS_116 F0210050 A A ARS-BFGL-NGS-43758
THS THS_116 F0210060 G G ARS-BFGL-NGS-8309
THS THS_116 F0210070 G G Hapmap26509-BTA-47504
THS THS_116 F0210080 A A ARS-BFGL-NGS-79459
THS THS_116 F0210090 A A ARS-BFGL-NGS-81054
THS THS_116 F0210100 A A UA-IFASA-9607
THS THS_116 F0210110 G G Hapmap47965-BTA-47481
THS THS_116 F0210120 G G ARS-BFGL-NGS-18591
THS THS_116 F0210130 C C ARS-BFGL-NGS-30987
THS THS_116 F0210140 A A ARS-BFGL-NGS-93283
THS THS_116 F0210150 A A BTA-47484-no-rs
THS THS_116 F0210160 A A ARS-BFGL-NGS-14766
THS THS_116 F0210170 G G ARS-BFGL-NGS-25825
THS THS_116 F0210180 A A Hapmap23460-BTA-133938
THS THS_116 F0210190 A A ARS-BFGL-NGS-27508
THS THS_116 F0210200 G G Hapmap55415-ss46526681
THS THS_116 F0210210 G G ARS-BFGL-NGS-79233
THS THS_116 F0210230 C C ARS-BFGL-NGS-15616
THS THS_116 F0210240 G G Hapmap50202-BTA-106854
THS THS_116 F0210250 G G Hapmap59844-rs29025329
THS THS_116 F0210270 G G Hapmap43136-BTA-106852
THS THS_116 F0210280 G G ARS-BFGL-NGS-66375
THS THS_116 F0210300 A A ARS-BFGL-NGS-27169
THS THS_116 F0210320 G G Hapmap53891-rs29021231
THS THS_116 F0210330 C C Hapmap38896-BTA-47506
THS THS_116 F0210350 A A ARS-BFGL-NGS-67924
THS THS_116 F0210360 A A ARS-USMARC-Parent-DQ422949-rs29011466
THS THS_116 F0210370 C C ARS-USMARC-Parent-AY841151-rs29003466
THS THS_116 F0210380 A A ARS-BFGL-NGS-108620
THS THS_116 F0210390 C C ARS-BFGL-NGS-1099
THS THS_116 F0210400 A A ARS-BFGL-NGS-92794
THS THS_116 F0210410 A G Hapmap29983-BTA-133945
THS THS_116 F0210420 A A ARS-BFGL-BAC-41571
THS THS_116 F0210430 A G Hapmap50824-BTA-92238
THS THS_116 F0210440 A A Hapmap34002-BES11_Contig450_949
THS THS_116 F0210450 A G ARS-BFGL-NGS-44416
THS THS_116 F0210460 A G Hapmap41882-BTA-47592
THS THS_116 F0210470 A A ARS-BFGL-NGS-16519
THS THS_116 F0210480 G G ARS-BFGL-NGS-29014
THS THS_116 F0210500 G G Hapmap57575-rs29011345
THS THS_116 F0210510 A G Hapmap44600-BTA-47582
THS THS_116 F0210520 C C ARS-BFGL-NGS-119305
THS THS_116 F0210530 G G Hapmap48631-BTA-117251
THS THS_116 F0210540 A G ARS-BFGL-NGS-100319
THS THS_116 F0210560 G G Hapmap34454-BES3_Contig368_1159
THS THS_116 F0210570 G G Hapmap41551-BTA-47567
THS THS_116 F0210580 G G ARS-BFGL-NGS-110511
THS THS_116 F0210600 G G ARS-BFGL-BAC-47330
THS THS_116 F0210610 A C ARS-BFGL-NGS-83687
THS THS_116 F0210620 G G BTA-47601-no-rs
THS THS_116 F0210650 A A Hapmap55249-rs29014403
THS THS_116 F0210670 G G ARS-BFGL-NGS-98094
THS THS_116 F0210680 G G Hapmap48352-BTA-47529
THS THS_116 F0210690 A G Hapmap26789-BTA-47530
THS THS_116 F0210700 A A INRA-180
THS THS_116 F0210710 A C ARS-BFGL-NGS-103557
THS THS_116 F0210720 A A ARS-BFGL-NGS-82865
THS THS_116 F0210730 G G Hapmap43862-BTA-47538
THS THS_116 F0210740 A G ARS-BFGL-BAC-35245
THS THS_116 F0210750 A A BTA-47540-no-rs
THS THS_116 F0210760 G G ARS-BFGL-NGS-114697
THS THS_116 F0210780 A A Hapmap43863-BTA-47554
THS THS_116 F0210790 A G BTA-47558-no-rs
THS THS_116 F0210800 G G Hapmap59340-rs29017240
THS THS_116 F0210810 A A BTA-14682-no-rs
THS THS_116 F0210820 A G Hapmap47966-BTA-47563
THS THS_116 F0210830 A A Hapmap18416-rs29019993
THS THS_116 F0210840 A A ARS-BFGL-NGS-113042
THS THS_116 F0210850 A A Hapmap42449-BTA-120321
THS THS_116 F0210870 A G ARS-BFGL-NGS-104615
THS THS_116 F0210890 C C Hapmap35440-SCAFFOLD43266_711
THS THS_116 F0210900 A G ARS-BFGL-NGS-38341
THS THS_116 F0210910 G G BTA-120308-no-rs
THS THS_116 F0210920 G G ARS-BFGL-NGS-113925
THS THS_116 F0210930 C C ARS-BFGL-NGS-79853
THS THS_116 F0210940 A C Hapmap40308-BTA-47694
THS THS_116 F0210950 A A ARS-BFGL-NGS-82931
THS THS_116 F0210960 A C BTA-47682-no-rs
THS THS_116 F0210980 C C Hapmap38756-BTA-47676
THS THS_116 F0210990 G G BTB-00099032
THS THS_116 F0211000 G G BTA-47675-no-rs
THS THS_116 F0211010 C C BTB-00098952
THS THS_116 F0211020 A A Hapmap42228-BTA-47674
THS THS_116 F0211030 C C BTB-00098919
THS THS_116 F0211050 A A BTB-00098901
THS THS_116 F0211060 A A Hapmap41883-BTA-47665
THS THS_116 F0211070 A A ARS-BFGL-BAC-35838
THS THS_116 F0211080 G G Hapmap25927-BTA-17036
THS THS_116 F0211100 G G BTB-01720538
THS THS_116 F0211110 A A ARS-BFGL-NGS-108848
THS THS_116 F0211120 G G BTB-01741550
THS THS_116 F0211130 A A BTB-01741678
THS THS_116 F0211140 G G BTB-00097683
THS THS_116 F0211150 A A Hapmap27390-BTA-133992
THS THS_116 F0211160 A A BTB-00097813
THS THS_116 F0211190 C C Hapmap38755-BTA-47611
THS THS_116 F0211200 G G BTA-47612-no-rs
THS THS_116 F0211210 G G BTB-00098202
THS THS_116 F0211220 G G BTB-00098220
THS THS_116 F0211230 G G BTB-00098296
THS THS_116 F0211240 G G BTA-47620-no-rs
THS THS_116 F0211260 A G ARS-BFGL-NGS-117857
THS THS_116 F0211270 G G BTB-00098350
THS THS_116 F0211280 G G ARS-BFGL-NGS-115807
THS THS_116 F0211290 A A BTB-00098343
THS THS_116 F0211300 A A BTA-47622-no-rs
THS THS_116 F0211310 G G Hapmap27663-BTA-47633
THS THS_116 F0211320 A A BTB-00098380
THS THS_116 F0211330 A A ARS-BFGL-BAC-37051
THS THS_116 F0211340 A A ARS-BFGL-NGS-109901
THS THS_116 F0211350 G G ARS-BFGL-NGS-34526
THS THS_116 F0211360 A A Hapmap52423-rs29022902
THS THS_116 F0211370 G G BTB-00098528
THS THS_116 F0211380 G G Hapmap42227-BTA-47643
THS THS_116 F0211400 A A BTB-00098707
THS THS_116 F0211410 T T BTB-00098730
THS THS_116 F0211420 A G ARS-BFGL-NGS-3385
THS THS_116 F0211430 A C ARS-BFGL-NGS-118744
THS THS_116 F0211440 G G Hapmap43865-BTA-47654
THS THS_116 F0211450 A A ARS-BFGL-NGS-59320
THS THS_116 F0211460 C C Hapmap45495-BTA-47659
THS THS_116 F0211490 A A BTA-47656-no-rs
THS THS_116 F0211500 A A BTB-00098808
THS THS_116 F0211510 G G BTB-00098799
THS THS_116 F0211520 A A BTB-00098773
THS THS_116 F0211530 C C Hapmap60959-rs29025559
THS THS_116 F0211540 G G BTB-01266966
THS THS_116 F0211560 A A BTA-120552-no-rs
THS THS_116 F0211580 A A BTB-01266880
THS THS_116 F0211590 A A BTB-01266858
THS THS_116 F0211600 A A ARS-BFGL-NGS-65713
THS THS_116 F0211610 A A BTB-01266794
THS THS_116 F0211620 A A ARS-BFGL-NGS-24278
THS THS_116 F0211630 A A BTB-01266707
THS THS_116 F0211640 G G BTB-01266622
THS THS_116 F0211650 G G Hapmap48664-BTA-16199
THS THS_116 F0211660 A A BTB-01625704
THS THS_116 F0211670 C C Hapmap38282-BTA-108693
THS THS_116 F0211680 A A Hapmap42418-BTA-108690
THS THS_116 F0211700 A A Hapmap34316-BES5_Contig205_709
THS THS_116 F0211710 G G BTB-01274050
THS THS_116 F0211720 A A Hapmap33246-BTA-159394
THS THS_116 F0211730 A A Hapmap31810-BTA-155140
THS THS_116 F0211740 C C ARS-BFGL-NGS-49789
THS THS_116 F0211750 A A ARS-BFGL-NGS-59969
THS THS_116 F0211760 G G BTB-01559051
THS THS_116 F0211770 A A BTB-01412384
THS THS_116 F0211780 A A Hapmap50149-BTA-90491
THS THS_116 F0211790 C C BTB-01412526
THS THS_116 F0211800 G G Hapmap50816-BTA-90485
THS THS_116 F0211810 G G BTB-01412462
THS THS_116 F0211820 G G BTB-01412441
THS THS_116 F0211830 C C BTB-01412391
THS THS_116 F0211840 A A BTA-46608-no-rs
THS THS_116 F0211850 C C BTB-02061251
THS THS_116 F0211860 G G BTA-01008-rs29011975
THS THS_116 F0211880 G G BTB-00082706
THS THS_116 F0211890 A A BTB-01390827
THS THS_116 F0211900 A A BTB-01390865
THS THS_116 F0211910 A A ARS-BFGL-NGS-118904
THS THS_116 F0211920 A A Hapmap48220-BTA-121978
THS THS_116 F0211930 A A BTB-01390921
THS THS_116 F0211940 G G Hapmap58989-rs29020790
THS THS_116 F0211950 G G Hapmap43801-BTA-18254
THS THS_116 F0211970 A A ARS-BFGL-NGS-34148
THS THS_116 F0211980 A A Hapmap44423-BTA-90469
THS THS_116 F0211990 A G BTB-01621450
THS THS_116 F0212010 G G BTA-88865-no-rs
THS THS_116 F0212020 A G BTB-01775964
THS THS_116 F0212030 G G Hapmap34718-BES7_Contig295_922
THS THS_116 F0212040 A G ARS-BFGL-NGS-88182
THS THS_116 F0212050 G G BTA-09659-rs29025817
THS THS_116 F0212060 A G BTB-01391891
THS THS_116 F0212070 A G UA-IFASA-8123
THS THS_116 F0212090 G G BTB-00183404
THS THS_116 F0212100 A A BTB-00183384
THS THS_116 F0212110 A A Hapmap50447-BTA-70481
THS THS_116 F0212120 G G BTB-01391805
THS THS_116 F0212130 A A Hapmap29674-BTA-160310
THS THS_116 F0212140 A G Hapmap25908-BTA-160304
THS THS_116 F0212160 A A BTB-01294125
THS THS_116 F0212170 G G BTB-01293919
THS THS_116 F0212180 G G Hapmap51787-BTA-101971
THS THS_116 F0212210 G G BTB-01165311
THS THS_116 F0212220 A A ARS-BFGL-NGS-111213
THS THS_116 F0212230 A A Hapmap43745-BTA-101961
THS THS_116 F0212240 G G BTB-01165248
THS THS_116 F0212250 G G BTB-01165238
THS THS_116 F0212260 C C BTB-01165225
THS THS_116 F0212270 A A Hapmap41404-BTA-101995
THS THS_116 F0212280 A A BTB-01165178
THS THS_116 F0212290 G G Hapmap43123-BTA-101963
THS THS_116 F0212300 G G BTB-01165150
THS THS_116 F0212310 G G BTB-01892981
THS THS_116 F0212320 C C Hapmap23257-BTA-123353
THS THS_116 F0212340 G G Hapmap48508-BTA-88108
THS THS_116 F0212350 G G ARS-BFGL-NGS-34732
THS THS_116 F0212360 A G BTB-01753605
THS THS_116 F0212370 C C Hapmap23015-BTA-145943
THS THS_116 F0212380 A G Hapmap33880-BES9_Contig535_933
THS THS_116 F0212390 A A Hapmap38699-BTA-81626
THS THS_116 F0212400 A C BTB-00353784
THS THS_116 F0212410 G G Hapmap44140-BTA-81617
THS THS_116 F0212420 G G BTB-00353647
THS THS_116 F0212430 A C BTB-01160731
THS THS_116 F0212440 A C ARS-BFGL-NGS-15557
THS THS_116 F0212450 A A BTB-01160816
THS THS_116 F0212460 C C Hapmap60963-rs29015781
THS THS_116 F0212470 A A ARS-BFGL-NGS-105321
THS THS_116 F0212480 G G Hapmap27618-BTA-152634
THS THS_116 F0212510 A A Hapmap41401-BTA-101347
THS THS_116 F0212540 A A BTB-01161211
THS THS_116 F0212580 G G BTA-106070-no-rs
THS THS_116 F0212590 A A BTA-101359-no-rs
THS THS_116 F0212610 A A BTA-101354-no-rs
THS THS_116 F0212620 A A Hapmap28102-BTA-152636
THS THS_116 F0212630 G G BTB-01819043
THS THS_116 F0212640 A A BTB-01146113
THS THS_116 F0212650 A A BTB-01146092
THS THS_116 F0212660 A A BTB-01145879
THS THS_116 F0212670 G G Hapmap28163-BTA-151437
THS THS_116 F0212690 G G BTB-00335888
THS THS_116 F0212700 A A BTA-19224-no-rs
THS THS_116 F0212750 G G BTB-00099725
THS THS_116 F0212760 G G ARS-BFGL-NGS-43662
THS THS_116 F0212770 A A Hapmap25253-BTA-134017
THS THS_116 F0212780 A G Hapmap54628-rs29021692
THS THS_116 F0212790 G G Hapmap44382-BTA-47704
THS THS_116 F0212800 A G BTB-00099340
THS THS_116 F0212810 A G Hapmap44246-BTA-47696
THS THS_116 F0212820 G G BTB-00099180
THS THS_116 F0212830 A C Hapmap52345-rs29024293
THS THS_116 F0212840 A G ARS-BFGL-NGS-25349
THS THS_116 F0212850 A A ARS-BFGL-NGS-28503
THS THS_116 F0212860 G G BTB-01197362
THS THS_116 F0212870 A A ARS-BFGL-NGS-117385
THS THS_116 F0212880 A A BTB-01197150
THS THS_116 F0212890 A A BTB-01196985
THS THS_116 F0212900 A A ARS-BFGL-NGS-72562
THS THS_116 F0212910 G G ARS-BFGL-NGS-33092
THS THS_116 F0212920 G G ARS-BFGL-NGS-90955
THS THS_116 F0212930 A A ARS-BFGL-NGS-111122
THS THS_116 F0212940 A A ARS-BFGL-NGS-83275
THS THS_116 F0212950 A A ARS-BFGL-NGS-43350
THS THS_116 F0212960 G G ARS-BFGL-NGS-28178
THS THS_116 F0212970 G G ARS-BFGL-NGS-23883
THS THS_116 F0212990 A A ARS-BFGL-NGS-5784
THS THS_116 F0213000 G G Hapmap47220-BTA-22362
THS THS_116 F0213010 G G BTA-23960-no-rs
THS THS_116 F0213020 A A BTA-23963-no-rs
THS THS_116 F0213040 A A ARS-BFGL-NGS-37839
THS THS_116 F0213050 G G ARS-BFGL-NGS-117608
THS THS_116 F0213060 G G Hapmap31501-BTA-158286
THS THS_116 F0213080 G G BTB-01361440
THS THS_116 F0213100 G G BTA-88935-no-rs
THS THS_116 F0213110 C C BTB-01902301
THS THS_116 F0213120 A A BTB-01402854
THS THS_116 F0213130 T T ARS-BFGL-NGS-44854
THS THS_116 F0213140 G G ARS-BFGL-NGS-74193
THS THS_116 F0213150 G G ARS-BFGL-NGS-9262
THS THS_116 F0213160 G G Hapmap51345-BTA-88931
THS THS_116 F0213180 C C Hapmap52568-rs29017559
THS THS_116 F0213190 A G BTB-01651888
THS THS_116 F0213200 G G BTB-01806590
THS THS_116 F0213230 A A BTB-00100191
THS THS_116 F0213240 A G ARS-BFGL-NGS-4659
THS THS_116 F0213260 A C Hapmap40271-BTA-47722
THS THS_116 F0213280 A A ARS-BFGL-NGS-38875
THS THS_116 F0213290 A A ARS-BFGL-NGS-114516
THS THS_116 F0213300 G G ARS-BFGL-NGS-117095
THS THS_116 F0213310 G G ARS-BFGL-NGS-2796
THS THS_116 F0213330 G G BTB-01071488
THS THS_116 F0213340 G G ARS-BFGL-NGS-13806
THS THS_116 F0213360 C C Hapmap38373-BTA-107037
THS THS_116 F0213370 G G ARS-BFGL-NGS-36803
THS THS_116 F0213380 A G ARS-BFGL-NGS-42047
THS THS_116 F0213390 A A ARS-BFGL-NGS-114507
THS THS_116 F0213400 A A ARS-BFGL-NGS-50482
THS THS_116 F0213410 A C ARS-BFGL-NGS-43990
THS THS_116 F0213420 C C ARS-BFGL-NGS-102846
THS THS_116 F0213430 A A ARS-BFGL-NGS-96661
THS THS_116 F0213440 C C Hapmap38999-BTA-107039
THS THS_116 F0213460 T T Hapmap55796-rs29011172
THS THS_116 F0213470 G G ARS-BFGL-NGS-119079
THS THS_116 F0213480 G G ARS-BFGL-NGS-110203
THS THS_116 F0213490 G G Hapmap58378-rs29015037
THS THS_116 F0213500 C C ARS-BFGL-NGS-3831
THS THS_116 F0213510 G G Hapmap48387-BTA-55128
THS THS_116 F0213520 A A ARS-BFGL-NGS-109852
THS THS_116 F0213540 A G ARS-BFGL-NGS-65334
THS THS_116 F0213550 A A Hapmap25038-BTA-134021
THS THS_116 F0213560 A A Hapmap39204-BTA-47760
THS THS_116 F0213570 A A BTA-47765-no-rs
THS THS_116 F0213580 A A ARS-BFGL-NGS-103465
THS THS_116 F0213590 G G ARS-BFGL-NGS-92772
THS THS_116 F0213600 A A Hapmap42558-BTA-47788
THS THS_116 F0213610 G G Hapmap48778-BTA-47791
THS THS_116 F0213620 A A Hapmap59807-rs29011612
THS THS_116 F0213630 G G Hapmap60325-rs29019351
THS THS_116 F0213640 A A Hapmap52390-rs29021802
THS THS_116 F0213650 A A ARS-BFGL-NGS-60312
THS THS_116 F0213660 A A Hapmap44202-BTA-115270
THS THS_116 F0213670 G G Hapmap31403-BTA-134024
THS THS_116 F0213680 G G ARS-BFGL-NGS-12099
THS THS_116 F0213690 G G ARS-BFGL-NGS-106570
THS THS_116 F0213700 A A Hapmap41553-BTA-47816
THS THS_116 F0213710 G G Hapmap41276-BTA-47819
THS THS_116 F0213720 G G ARS-BFGL-NGS-58238
THS THS_116 F0213730 G G ARS-BFGL-NGS-102253
THS THS_116 F0213740 A G ARS-BFGL-NGS-79494
THS THS_116 F0213750 A C Hapmap39338-BTA-47826
THS THS_116 F0213760 A G BTA-47828-no-rs
THS THS_116 F0213770 C C ARS-BFGL-NGS-104000
THS THS_116 F0213790 A G Hapmap40999-BTA-47831
THS THS_116 F0213800 A G ARS-BFGL-NGS-30962
THS THS_116 F0213810 A A ARS-BFGL-NGS-115485
THS THS_116 F0213820 G G ARS-BFGL-NGS-101408
THS THS_116 F0213830 C C Hapmap23544-BTA-134040
THS THS_116 F0213840 A A ARS-BFGL-NGS-35045
THS THS_116 F0213850 A G ARS-BFGL-NGS-61102
THS THS_116 F0213860 A C ARS-BFGL-NGS-100643
THS THS_116 F0213870 T T BTA-47843-no-rs
THS THS_116 F0213880 G G ARS-BFGL-NGS-117921
THS THS_116 F0213900 G G BTA-47853-no-rs
THS THS_116 F0213920 A A ARS-BFGL-NGS-107635
THS THS_116 F0213930 A A Hapmap53658-rs29027494
THS THS_116 F0213940 A A Hapmap41884-BTA-47859
THS THS_116 F0213950 C C ARS-BFGL-NGS-42334
THS THS_116 F0213960 G G ARS-BFGL-NGS-118706
THS THS_116 F0213970 G G Hapmap27582-BTA-134049
THS THS_116 F0213980 A A BTA-47869-no-rs
THS THS_116 F0213990 G G ARS-BFGL-NGS-94
THS THS_116 F0214000 G G Hapmap51571-BTA-20582
THS THS_116 F0214010 A G ARS-BFGL-NGS-85797
THS THS_116 F0214020 A A Hapmap47221-BTA-22428
THS THS_116 F0214030 C C Hapmap45413-BTA-20418
THS THS_116 F0214040 G G ARS-BFGL-NGS-102881
THS THS_116 F0214060 G G Hapmap41184-BTA-121229
THS THS_116 F0214070 A G ARS-BFGL-NGS-41523
THS THS_116 F0214090 G G BTA-53248-no-rs
THS THS_116 F0214100 G G Hapmap41290-BTA-53251
THS THS_116 F0214120 A A Hapmap40176-BTA-47878
THS THS_116 F0214130 G G ARS-BFGL-NGS-115279
THS THS_116 F0214140 G G ARS-BFGL-NGS-111934
THS THS_116 F0214150 A A ARS-BFGL-NGS-72192
THS THS_116 F0214160 C C UA-IFASA-3968
THS THS_116 F0214170 C C Hapmap38501-BTA-47902
THS THS_116 F0214180 G G ARS-BFGL-NGS-35984
THS THS_116 F0214190 A A ARS-BFGL-NGS-55148
THS THS_116 F0214210 G G Hapmap57234-rs29024553
THS THS_116 F0214220 G G Hapmap47637-BTA-47889
THS THS_116 F0214230 G G ARS-BFGL-NGS-36544
THS THS_116 F0214240 G G ARS-BFGL-NGS-116582
THS THS_116 F0214250 C C ARS-BFGL-NGS-33412
THS THS_116 F0214270 G G ARS-BFGL-NGS-55238
THS THS_116 F0214280 A A ARS-BFGL-NGS-55924
THS THS_116 F0214290 A G BTA-47944-no-rs
THS THS_116 F0214300 G G ARS-BFGL-NGS-96204
THS THS_116 F0214310 G G Hapmap51598-BTA-47943
THS THS_116 F0214320 A A ARS-BFGL-NGS-102636
THS THS_116 F0214330 A A ARS-BFGL-NGS-110609
THS THS_116 F0214340 C C ARS-BFGL-NGS-33852
THS THS_116 F0214350 A A ARS-BFGL-NGS-24410
THS THS_116 F0214360 G G Hapmap41497-BTA-29595
THS THS_116 F0214370 G G ARS-BFGL-NGS-117458
THS THS_116 F0214380 C C ARS-BFGL-NGS-82679
THS THS_116 F0214390 A A Hapmap60552-rs29017490
THS THS_116 F0214400 G G ARS-BFGL-NGS-118876
THS THS_116 F0214410 A A Hapmap39925-BTA-47947
THS THS_116 F0214420 C C ARS-BFGL-NGS-71473
THS THS_116 F0214440 A A ARS-BFGL-NGS-59506
THS THS_116 F0214450 A A Hapmap60758-rs29010833
THS THS_116 F0214460 C C BTA-47963-no-rs
THS THS_116 F0214490 A G ARS-BFGL-NGS-70734
THS THS_116 F0214500 G G ARS-BFGL-NGS-32707
THS THS_116 F0214510 A A BTB-01332880
THS THS_116 F0214520 G G BTB-01332833
THS THS_116 F0214530 C C BTB-01332745
THS THS_116 F0214540 A A BTA-24666-no-rs
THS THS_116 F0214550 G G ARS-BFGL-NGS-118138
THS THS_116 F0214580 A G ARS-BFGL-NGS-95329
THS THS_116 F0214590 A C BTB-01332453
THS THS_116 F0214620 C C BTB-01953354
THS THS_116 F0214640 G G BTB-01689724
THS THS_116 F0214650 A A ARS-BFGL-NGS-112281
THS THS_116 F0214660 C C ARS-BFGL-NGS-89146
THS THS_116 F0214670 A G BTB-01601989
THS THS_116 F0214730 G G BTB-01297051
THS THS_116 F0214740 G G Hapmap49519-BTA-19205
THS THS_116 F0214750 G G ARS-BFGL-NGS-80573
THS THS_116 F0214760 G G BTA-19206-no-rs
THS THS_116 F0214770 G G Hapmap44054-BTA-28998
THS THS_116 F0214780 A A BTB-01297138
THS THS_116 F0214790 G G ARS-BFGL-NGS-115732
THS THS_116 F0214800 C C Hapmap45359-BTA-47978
THS THS_116 F0214810 A A Hapmap51178-BTA-18113
THS THS_116 F0214820 G G Hapmap43407-BTA-93630
THS THS_116 F0214840 G G Hapmap41723-BTA-101688
THS THS_116 F0214850 G G BTB-01536946
THS THS_116 F0214910 A A BTA-27370-no-rs
THS THS_116 F0214920 C C ARS-BFGL-NGS-47229
THS THS_116 F0214930 A A Hapmap51555-BTA-115578
THS THS_116 F0214940 A A ARS-BFGL-BAC-40066
THS THS_116 F0214950 A A Hapmap32866-BTA-160457
THS THS_116 F0214990 C C ARS-BFGL-NGS-102669
THS THS_116 F0215000 C C Hapmap28506-BTA-151467
THS THS_116 F0215010 G G BTB-00121016
THS THS_116 F0215020 G G BTB-00121025
THS THS_116 F0215030 A A BTB-00121035
THS THS_116 F0215040 A A BTA-48005-no-rs
THS THS_116 F0215050 G G Hapmap29874-BTA-47999
THS THS_116 F0215060 G G ARS-BFGL-NGS-12128
THS THS_116 F0215070 G G BTA-11592-rs29017351
THS THS_116 F0215090 G G ARS-BFGL-NGS-80431
THS THS_116 F0215100 A A ARS-BFGL-NGS-90287
THS THS_116 F0215110 G G BTA-68918-no-rs
THS THS_116 F0215120 C C ARS-BFGL-NGS-119922
THS THS_116 F0215130 A A BTB-00121590
THS THS_116 F0215140 C C ARS-BFGL-NGS-62901
THS THS_116 F0215150 A A BTB-01611164
THS THS_116 F0215160 C C BTA-21857-no-rs
THS THS_116 F0215170 A G Hapmap30596-BTA-161397
THS THS_116 F0215190 A A ARS-BFGL-NGS-105016
THS THS_116 F0215200 G G Hapmap40748-BTA-47979
THS THS_116 F0215210 A A BTB-00720132
THS THS_116 F0215220 A C Hapmap38837-BTA-43552
THS THS_116 F0215230 G G ARS-BFGL-NGS-95316
THS THS_116 F0215240 A A ARS-BFGL-NGS-108472
THS THS_116 F0215250 A G Hapmap49404-BTA-100549
THS THS_116 F0215260 A A BTB-01522343
THS THS_116 F0215270 A G ARS-BFGL-NGS-118417
THS THS_116 F0215280 A A Hapmap25231-BTA-120294
THS THS_116 F0215290 A C BTB-01774593
THS THS_116 F0215300 C C ARS-BFGL-NGS-83221
THS THS_116 F0215310 G G Hapmap50975-BTA-47969
THS THS_116 F0215320 A A Hapmap31404-BTA-134082
THS THS_116 F0215340 G G Hapmap48780-BTA-47965
THS THS_116 F0215350 G G Hapmap35220-BES9_Contig365_495
THS THS_116 F0215360 G G ARS-BFGL-NGS-40052
THS THS_116 F0215370 G G BTA-47992-no-rs
THS THS_116 F0215380 A A ARS-BFGL-NGS-35948
THS THS_116 F0215390 A A Hapmap40749-BTA-47991
THS THS_116 F0215400 A G ARS-BFGL-NGS-12123
THS THS_116 F0215410 C C ARS-BFGL-NGS-1606
THS THS_116 F0215420 G G ARS-BFGL-NGS-88046
THS THS_116 F0215430 G G ARS-BFGL-NGS-61695
THS THS_116 F0215440 G G ARS-BFGL-NGS-112141
THS THS_116 F0215450 A A Hapmap40177-BTA-47989
THS THS_116 F0215460 A A ARS-BFGL-NGS-105719
THS THS_116 F0215470 A G ARS-BFGL-NGS-103138
THS THS_116 F0215480 G G ARS-BFGL-NGS-114814
THS THS_116 F0215490 A A ARS-BFGL-NGS-12877
THS THS_116 F0215500 A A ARS-BFGL-NGS-200
THS THS_116 F0215510 A A ARS-BFGL-NGS-58619
THS THS_116 F0215520 G G ARS-BFGL-NGS-16745
THS THS_116 F0215530 C C ARS-BFGL-NGS-22157
THS THS_116 F0215540 A A ARS-BFGL-NGS-26704
THS THS_116 F0215550 G G ARS-BFGL-NGS-101411
THS THS_116 F0215560 C C Hapmap45428-BTA-47987
THS THS_116 F0215580 G G ARS-BFGL-NGS-1934
THS THS_116 F0215590 G G ARS-BFGL-NGS-85372
THS THS_116 F0215600 A A ARS-BFGL-NGS-25361
THS THS_116 F0215610 C C ARS-BFGL-NGS-48402
THS THS_116 F0215620 A A ARS-BFGL-NGS-21498
THS THS_116 F0215630 G G ARS-BFGL-NGS-29723
THS THS_116 F0215640 A A ARS-BFGL-NGS-114696
THS THS_116 F0215650 A A ARS-BFGL-NGS-112489
THS THS_116 F0215660 G G ARS-BFGL-NGS-22906
THS THS_116 F0215680 G G ARS-BFGL-NGS-85252
THS THS_116 F0215690 A G ARS-BFGL-NGS-86652
THS THS_116 F0215700 G G ARS-BFGL-NGS-17953
THS THS_116 F0215710 G G ARS-BFGL-NGS-15738
THS THS_116 F0215720 G G ARS-BFGL-NGS-108527
THS THS_116 F0215730 C C ARS-BFGL-NGS-99167
THS THS_116 F0215770 C G ARS-BFGL-NGS-43775
THS THS_116 F0215780 G G ARS-BFGL-NGS-39860
THS THS_116 F0215790 G G ARS-BFGL-NGS-80861
THS THS_116 F0215800 A A Hapmap52909-rs29011193
THS THS_116 F0215810 A A ARS-BFGL-NGS-25338
THS THS_116 F0215820 A A ARS-BFGL-NGS-100817
THS THS_116 F0215830 A A BTA-113411-no-rs
THS THS_116 F0215840 C C Hapmap38063-BTA-24769
THS THS_116 F0215850 A A ARS-BFGL-NGS-69450
THS THS_116 F0215860 A A ARS-BFGL-NGS-44906
THS THS_116 F0215870 A A ARS-BFGL-NGS-33838
THS THS_116 F0215890 G G Hapmap32389-BTA-162402
THS THS_116 F0215900 A C Hapmap40272-BTA-48011
THS THS_116 F0215910 G G Hapmap24464-BTA-134139
THS THS_116 F0215940 A A ARS-BFGL-NGS-106694
THS THS_116 F0215950 G G ARS-BFGL-NGS-114498
THS THS_116 F0215960 A A Hapmap23430-BTA-134149
THS THS_116 F0215970 C C ARS-BFGL-NGS-38139
THS THS_116 F0215980 T T ARS-BFGL-NGS-47830
THS THS_116 F0215990 A A ARS-BFGL-NGS-110318
THS THS_116 F0216000 A A ARS-BFGL-NGS-17788
THS THS_116 F0216010 G G ARS-BFGL-NGS-38374
THS THS_116 F0216020 A A Hapmap23997-BTA-145416
THS THS_116 F0216030 G G ARS-BFGL-NGS-74202
THS THS_116 F0216040 G G ARS-BFGL-NGS-104166
THS THS_116 F0216070 T T ARS-BFGL-NGS-51807
THS THS_116 F0216090 A A Hapmap34364-BES1_Contig549_1508
THS THS_116 F0216100 A G Hapmap32368-BTA-157293
THS THS_116 F0216110 A A Hapmap39129-BTA-115423
THS THS_116 F0216120 A G Hapmap25610-BTA-157302
THS THS_116 F0216130 A A ARS-BFGL-NGS-40097
THS THS_116 F0216140 A A Hapmap51098-BTA-96589
THS THS_116 F0216160 G G Hapmap32607-BTA-150987
THS THS_116 F0216170 A A ARS-BFGL-NGS-32559
THS THS_116 F0216180 G G BTA-96598-no-rs
THS THS_116 F0216190 A A BTA-96600-no-rs
THS THS_116 F0216200 A A ARS-BFGL-NGS-32409
THS THS_116 F0216210 A A BTA-96609-no-rs
THS THS_116 F0216220 C C Hapmap24002-BTA-150995
THS THS_116 F0216230 A A ARS-BFGL-NGS-69160
THS THS_116 F0216270 G G ARS-BFGL-NGS-104820
THS THS_116 F0216280 A G UA-IFASA-4619
THS THS_116 F0216290 A G BTB-01063267
THS THS_116 F0216300 A G Hapmap43512-BTA-21374
THS THS_116 F0216310 A G BTB-01313469
THS THS_116 F0216330 G G BTB-01313376
THS THS_116 F0216340 C C ARS-BFGL-NGS-106759
THS THS_116 F0216350 C C ARS-BFGL-NGS-102866
THS THS_116 F0216360 C C BTB-02066351
THS THS_116 F0216370 G G Hapmap50277-BTA-20931
THS THS_116 F0216380 A A ARS-BFGL-NGS-106237
THS THS_116 F0216390 G G Hapmap42472-BTA-21372
THS THS_116 F0216400 A A BTB-01313103
THS THS_116 F0216410 G G BTB-00917603
THS THS_116 F0216420 A C BTB-00917506
THS THS_116 F0216430 A A BTA-60260-no-rs
THS THS_116 F0216460 C C ARS-BFGL-NGS-83348
THS THS_116 F0216470 G G BTB-00425849
THS THS_116 F0216480 A A ARS-BFGL-NGS-109828
THS THS_116 F0216490 C C Hapmap38907-BTA-70141
THS THS_116 F0216500 G G BTB-00425912
THS THS_116 F0216510 C C BTA-48073-no-rs
THS THS_116 F0216520 G G BTB-00103234
THS THS_116 F0216530 A A ARS-BFGL-NGS-18407
THS THS_116 F0216540 A A BTB-00103137
THS THS_116 F0216550 G G ARS-BFGL-NGS-111158
THS THS_116 F0216570 G G BTB-00102936
THS THS_116 F0216580 C C BTB-00102915
THS THS_116 F0216590 C C Hapmap52707-rs29020755
THS THS_116 F0216610 G G Hapmap44226-BTA-29223
THS THS_116 F0216620 C C ARS-BFGL-NGS-65669
THS THS_116 F0216640 A A BTB-00102386
THS THS_116 F0216650 G G BTA-48043-no-rs
THS THS_116 F0216670 C C BTA-98940-no-rs
THS THS_116 F0216680 A A Hapmap42752-BTA-98939
THS THS_116 F0216700 A A ARS-BFGL-NGS-88183
THS THS_116 F0216710 G G BTB-01516197
THS THS_116 F0216720 A A Hapmap49399-BTA-99938
THS THS_116 F0216730 G G BTA-102943-no-rs
THS THS_116 F0216740 G G Hapmap41407-BTA-102938
THS THS_116 F0216760 G G BTB-01720563
THS THS_116 F0216770 A G Hapmap26185-BTA-157573
THS THS_116 F0216780 G G Hapmap40841-BTA-94957
THS THS_116 F0216790 G G BTB-01945480
THS THS_116 F0216800 G G BTB-01767882
THS THS_116 F0216810 A A BTB-01767855
THS THS_116 F0216820 A A Hapmap43777-BTA-115985
THS THS_116 F0216840 T T BTB-00103401
THS THS_116 F0216850 G G ARS-BFGL-NGS-21252
THS THS_116 F0216870 A A Hapmap25645-BTA-48106
THS THS_116 F0216880 A A BTB-01860738
THS THS_116 F0216890 G G BTB-01860839
THS THS_116 F0216900 C C BTB-00103543
THS THS_116 F0216910 A A BTB-00103559
THS THS_116 F0216930 C C ARS-BFGL-NGS-5148
THS THS_116 F0216940 G G BTB-01374180
THS THS_116 F0216950 G G BTB-01374162
THS THS_116 F0216960 A A Hapmap61010-rs29023283
THS THS_116 F0216970 G G BTB-01373917
THS THS_116 F0216980 G G ARS-BFGL-NGS-116036
THS THS_116 F0216990 C C Hapmap24266-BTA-29850
THS THS_116 F0217000 A A BTB-01809666
THS THS_116 F0217010 A A ARS-BFGL-NGS-81445
THS THS_116 F0217020 A A UA-IFASA-2241
THS THS_116 F0217030 G G ARS-BFGL-NGS-37942
THS THS_116 F0217040 G G ARS-BFGL-NGS-31780
THS THS_116 F0217050 G G ARS-BFGL-NGS-110862
THS THS_116 F0217060 G G ARS-BFGL-NGS-118432
THS THS_116 F0217070 A A Hapmap33049-BTA-153946
THS THS_116 F0217080 G G ARS-BFGL-NGS-33744
THS THS_116 F0217090 G G ARS-BFGL-NGS-65317
THS THS_116 F0217100 C C Hapmap39881-BTA-105105
THS THS_116 F0217110 G G ARS-BFGL-NGS-117618
THS THS_116 F0217130 A A BTA-107075-no-rs
THS THS_116 F0217140 A G Hapmap43710-BTA-86183
THS THS_116 F0217150 A G ARS-BFGL-NGS-94630
THS THS_116 F0217160 G G Hapmap35064-BES1_Contig468_700
THS THS_116 F0217170 G G Hapmap51332-BTA-86182
THS THS_116 F0217180 C C ARS-BFGL-NGS-38368
THS THS_116 F0217190 A C ARS-BFGL-NGS-114651
THS THS_116 F0217200 C C ARS-BFGL-NGS-84024
THS THS_116 F0217230 A A BTA-86190-no-rs
THS THS_116 F0217240 A A Hapmap34302-BES7_Contig241_1853
THS THS_116 F0217250 A A Hapmap33855-BES7_Contig421_544
THS THS_116 F0217270 G G ARS-BFGL-NGS-105974
THS THS_116 F0217280 A A Hapmap48925-BTA-86217
THS THS_116 F0217290 A A ARS-BFGL-NGS-109686
THS THS_116 F0217300 A G Hapmap51692-BTA-119034
THS THS_116 F0217310 C C Hapmap45521-BTA-94820
THS THS_116 F0217320 G G ARS-BFGL-NGS-41490
THS THS_116 F0217330 C C ARS-BFGL-NGS-5680
THS THS_116 F0217340 A A Hapmap50262-BTA-122131
THS THS_116 F0217360 G G ARS-BFGL-NGS-94696
THS THS_116 F0217380 G G Hapmap41554-BTA-48125
THS THS_116 F0217390 G G Hapmap42104-BTA-121232
THS THS_116 F0217400 A A Hapmap46066-BTA-25653
THS THS_116 F0217420 A G BTA-89488-no-rs
THS THS_116 F0217450 C C Hapmap39613-BTA-105821
THS THS_116 F0217470 G G Hapmap45703-BTA-105835
THS THS_116 F0217480 G G ARS-BFGL-NGS-71649
THS THS_116 F0217490 A A Hapmap60088-rs29027650
THS THS_116 F0217500 G G BTA-48254-no-rs
THS THS_116 F0217510 A A Hapmap42031-BTA-04949
THS THS_116 F0217520 C C Hapmap38231-BTA-48248
THS THS_116 F0217560 G G Hapmap26991-BTA-151076
THS THS_116 F0217590 G G Hapmap32841-BTA-151065
THS THS_116 F0217600 A G ARS-BFGL-NGS-55339
THS THS_116 F0217610 A A BTA-114138-no-rs
THS THS_116 F0217630 G G BTA-114131-no-rs
THS THS_116 F0217640 A A BTA-114129-no-rs
THS THS_116 F0217650 G G BTA-114128-no-rs
THS THS_116 F0217680 A A Hapmap26980-BTA-149220
THS THS_116 F0217690 G G BTA-19428-no-rs
THS THS_116 F0217710 A A ARS-BFGL-NGS-35102
THS THS_116 F0217720 A A Hapmap55911-rs29026510
THS THS_116 F0217730 G G ARS-BFGL-NGS-117030
THS THS_116 F0217750 G G Hapmap25339-BTA-161916
THS THS_116 F0217760 G G Hapmap47638-BTA-47957
THS THS_116 F0217770 A A BTA-02686-no-rs
THS THS_116 F0217780 A A BTB-00101557
THS THS_116 F0217790 G G Hapmap46704-BTA-48392
THS THS_116 F0217800 A G ARS-BFGL-NGS-108914
THS THS_116 F0217820 G G ARS-BFGL-NGS-114269
THS THS_116 F0217830 A A Hapmap43275-BTA-48394
THS THS_116 F0217840 A A ARS-BFGL-NGS-33177
THS THS_116 F0217860 C C Hapmap38073-BTA-48398
THS THS_116 F0217870 G G Hapmap26656-BTA-134276
THS THS_116 F0217890 G G ARS-BFGL-NGS-147
THS THS_116 F0217900 G G DIAS-139
THS THS_116 F0217910 A A Hapmap48897-BTA-79849
THS THS_116 F0217920 G G BTA-31127-no-rs
THS THS_116 F0217930 G G ARS-BFGL-NGS-105950
THS THS_116 F0217940 G G BTA-48332-no-rs
THS THS_116 F0217960 A A BTA-45265-no-rs
THS THS_116 F0217970 A A Hapmap49925-BTA-24427
THS THS_116 F0217980 C C Hapmap38542-BTA-90295
THS THS_116 F0217990 G G BTA-90292-no-rs
THS THS_116 F0218000 A G BTA-90298-no-rs
THS THS_116 F0218010 A A Hapmap38934-BTA-117244
THS THS_116 F0218020 G G Hapmap41106-BTA-90288
THS THS_116 F0218030 A A ARS-BFGL-NGS-55270
THS THS_116 F0218040 G G Hapmap41789-BTA-18419
THS THS_116 F0218060 G G ARS-BFGL-NGS-100636
THS THS_116 F0218070 A G Hapmap33178-BTA-111773
THS THS_116 F0218080 C C BTA-85504-no-rs
THS THS_116 F0218090 G G BTA-85505-no-rs
THS THS_116 F0218110 A A Hapmap51556-BTA-116563
THS THS_116 F0218120 G G ARS-BFGL-NGS-74898
THS THS_116 F0218130 A G ARS-BFGL-NGS-91673
THS THS_116 F0218140 A A BTA-116567-no-rs
THS THS_116 F0218160 A G ARS-BFGL-NGS-119235
THS THS_116 F0218170 G G Hapmap53419-rs29015159
THS THS_116 F0218180 G G Hapmap35020-BES8_Contig415_403
THS THS_116 F0218190 A G ARS-BFGL-NGS-87101
THS THS_116 F0218200 A A ARS-BFGL-NGS-37296
THS THS_116 F0218210 G G Hapmap33966-BES2_Contig368_774
THS THS_116 F0218220 G G ARS-BFGL-NGS-115594
THS THS_116 F0218230 G G ARS-BFGL-NGS-106192
THS THS_116 F0218240 A A ARS-BFGL-NGS-15573
THS THS_116 F0218250 A A BTA-48371-no-rs
THS THS_116 F0218260 C C Hapmap39700-BTA-93776
THS THS_116 F0218270 C C ARS-BFGL-NGS-84868
THS THS_116 F0218280 A A ARS-BFGL-NGS-40189
THS THS_116 F0218290 G G Hapmap40899-BTA-119486
THS THS_116 F0218300 A A ARS-BFGL-NGS-87633
THS THS_116 F0218310 G G ARS-BFGL-NGS-110835
THS THS_116 F0218320 A A ARS-BFGL-NGS-105648
THS THS_116 F0218340 G G ARS-BFGL-NGS-34371
THS THS_116 F0218350 A G ARS-BFGL-NGS-100793
THS THS_116 F0218360 G G ARS-BFGL-NGS-118468
THS THS_116 F0218370 A G ARS-BFGL-NGS-26540
THS THS_116 F0218380 A A ARS-BFGL-NGS-102616
THS THS_116 F0218400 G G ARS-BFGL-NGS-15250
THS THS_116 F0218420 C C ARS-BFGL-NGS-117117
THS THS_116 F0218430 A G Hapmap27565-BTA-101823
THS THS_116 F0218450 A A Hapmap34613-BES4_Contig478_1334
THS THS_116 F0218460 A A ARS-BFGL-NGS-94922
THS THS_116 F0218470 A G ARS-BFGL-NGS-102842
THS THS_116 F0218480 A G ARS-BFGL-NGS-113881
THS THS_116 F0218490 G G ARS-BFGL-NGS-116169
THS THS_116 F0218500 G G ARS-BFGL-NGS-18347
THS THS_116 F0218510 A A Hapmap33034-BTA-149129
THS THS_116 F0218530 A A BTA-48377-no-rs
THS THS_116 F0218540 G G Hapmap43982-BTA-99111
THS THS_116 F0218550 A A BTA-98135-no-rs
THS THS_116 F0218570 C C ARS-BFGL-NGS-25165
THS THS_116 F0218580 A A ARS-BFGL-NGS-28347
THS THS_116 F0218590 A A ARS-BFGL-NGS-29370
THS THS_116 F0218600 C C ARS-BFGL-NGS-18268
THS THS_116 F0218610 A A ARS-BFGL-NGS-26907
THS THS_116 F0218620 G G ARS-BFGL-NGS-43977
THS THS_116 F0218640 G G BTA-97942-no-rs
THS THS_116 F0218650 A A Hapmap35082-BES9_Contig524_1040
THS THS_116 F0218660 A A Hapmap33033-BTA-149123
THS THS_116 F0218670 C C ARS-BFGL-NGS-93026
THS THS_116 F0218690 A A ARS-BFGL-NGS-53141
THS THS_116 F0218700 A A Hapmap23473-BTA-24083
THS THS_116 F0218710 A A Hapmap43523-BTA-24093
THS THS_116 F0218720 G G ARS-BFGL-NGS-35056
THS THS_116 F0218730 A G Hapmap51704-BTA-24101
THS THS_116 F0218740 C C Hapmap40056-BTA-24104
THS THS_116 F0218750 A C BTA-48356-no-rs
THS THS_116 F0218770 G G Hapmap49625-BTA-48411
THS THS_116 F0218780 T T ARS-BFGL-NGS-25774
THS THS_116 F0218790 G G Hapmap42563-BTA-48403
THS THS_116 F0218800 A A Hapmap39751-BTA-48401
THS THS_116 F0218810 A C Hapmap34940-BES2_Contig197_1060
THS THS_116 F0218820 A A BTA-24303-no-rs
THS THS_116 F0218840 G G ARS-BFGL-NGS-3488
THS THS_116 F0218850 C G ARS-BFGL-NGS-33666
THS THS_116 F0218860 A G ARS-BFGL-NGS-92633
THS THS_116 F0218870 G G Hapmap26718-BTA-151140
THS THS_116 F0218880 G G ARS-BFGL-NGS-83045
THS THS_116 F0218890 G G ARS-BFGL-NGS-25561
THS THS_116 F0218900 G G ARS-BFGL-NGS-46633
THS THS_116 F0218910 G G ARS-BFGL-NGS-43811
THS THS_116 F0218920 G G ARS-BFGL-NGS-40833
THS THS_116 F0218930 C C ARS-BFGL-NGS-47406
THS THS_116 F0218940 A A Hapmap33390-BTA-157206
THS THS_116 F0218950 G G Hapmap49462-BTA-115124
THS THS_116 F0218960 G G ARS-BFGL-NGS-111012
THS THS_116 F0218970 A A BTA-115090-no-rs
THS THS_116 F0218980 G G ARS-BFGL-NGS-3031
THS THS_116 F0218990 G G Hapmap50235-BTA-115103
THS THS_116 F0219000 G G Hapmap48193-BTA-116132
THS THS_116 F0219010 G G Hapmap35338-VSWAP1E1185A_scf01
THS THS_116 F0219020 G G ARS-BFGL-NGS-55602
THS THS_116 F0219030 A A Hapmap35872-SCAFFOLD260252_27183
THS THS_116 F0219040 G G ARS-BFGL-NGS-29095
THS THS_116 F0219050 G G Hapmap25322-BTA-157216
THS THS_116 F0219060 A A ARS-BFGL-NGS-102205
THS THS_116 F0219080 T T ARS-BFGL-NGS-117556
THS THS_116 F0219090 A G Hapmap34795-BES5_Contig306_381
THS THS_116 F0219100 G G Hapmap49408-BTA-101235
THS THS_116 F0219110 G G Hapmap53672-rs29025245
THS THS_116 F0219130 A A ARS-BFGL-NGS-2970
THS THS_116 F0219140 A A ARS-BFGL-NGS-14827
THS THS_116 F0219150 G G ARS-BFGL-NGS-55742
THS THS_116 F0219160 A G ARS-BFGL-NGS-21761
THS THS_116 F0219170 G G Hapmap50705-BTA-48425
THS THS_116 F0219190 G G ARS-BFGL-NGS-21852
THS THS_116 F0219200 G G ARS-BFGL-NGS-73869
THS THS_116 F0219210 G G ARS-BFGL-NGS-109871
THS THS_116 F0219220 G G ARS-BFGL-NGS-101080
THS THS_116 F0219230 G G Hapmap53544-rs29023487
THS THS_116 F0219240 G G Hapmap30796-BTA-134326
THS THS_116 F0219250 A A Hapmap50979-BTA-48487
THS THS_116 F0219260 G G Hapmap42564-BTA-48483
THS THS_116 F0219270 A A BTA-48480-no-rs
THS THS_116 F0219280 G G ARS-BFGL-NGS-3705
THS THS_116 F0219290 A G ARS-BFGL-NGS-23872
THS THS_116 F0219300 G G ARS-BFGL-NGS-19042
THS THS_116 F0219310 A A Hapmap25536-BTA-134311
THS THS_116 F0219330 A A BTA-48579-no-rs
THS THS_116 F0219340 A A ARS-BFGL-NGS-98354
THS THS_116 F0219350 C C Hapmap45109-BTA-48575
THS THS_116 F0219360 G G BTA-48570-no-rs
THS THS_116 F0219370 G G Hapmap47020-BTA-48569
THS THS_116 F0219380 G G Hapmap33198-BTA-134378
THS THS_116 F0219390 A G ARS-BFGL-NGS-36683
THS THS_116 F0219410 G G ARS-BFGL-NGS-103501
THS THS_116 F0219420 G G ARS-BFGL-NGS-72925
THS THS_116 F0219430 A A ARS-BFGL-NGS-10147
THS THS_116 F0219440 G G ARS-BFGL-NGS-33331
THS THS_116 F0219450 C C ARS-BFGL-NGS-100369
THS THS_116 F0219460 A A Hapmap51953-BTA-48787
THS THS_116 F0219480 A A ARS-BFGL-NGS-1113
THS THS_116 F0219490 A G ARS-BFGL-NGS-24608
THS THS_116 F0219500 C C Hapmap38603-BTA-48461
THS THS_116 F0219510 G G UA-IFASA-7039
THS THS_116 F0219520 A A BTA-48456-no-rs
THS THS_116 F0219530 C C Hapmap39155-BTA-48449
THS THS_116 F0219550 A A Hapmap44082-BTA-48435
THS THS_116 F0219560 G G ARS-BFGL-NGS-31792
THS THS_116 F0219570 G G Hapmap26486-BTA-163878
THS THS_116 F0219580 A C ARS-BFGL-NGS-115142
THS THS_116 F0219590 G G ARS-BFGL-NGS-26395
THS THS_116 F0219610 C C Hapmap61031-rs29027609
THS THS_116 F0219620 A A Hapmap22958-BTA-48415
THS THS_116 F0219630 G G UA-IFASA-5660
THS THS_116 F0219640 C G ARS-BFGL-NGS-113475
THS THS_116 F0219650 G G Hapmap34527-BES11_Contig435_1761
THS THS_116 F0219660 G G Hapmap48357-BTA-48473
THS THS_116 F0219670 A A ARS-BFGL-NGS-5965
THS THS_116 F0219690 G G Hapmap54233-rs29024025
THS THS_116 F0219720 A A ARS-BFGL-NGS-3990
THS THS_116 F0219730 A A ARS-BFGL-NGS-107381
THS THS_116 F0219740 A A Hapmap34329-BES11_Contig247_1378
THS THS_116 F0219760 G G ARS-BFGL-NGS-12630
THS THS_116 F0219770 A A ARS-BFGL-NGS-101219
THS THS_116 F0219780 A G ARS-BFGL-NGS-97871
THS THS_116 F0219790 G G ARS-BFGL-NGS-6067
THS THS_116 F0219800 A G UA-IFASA-4555
THS THS_116 F0219810 G G ARS-BFGL-NGS-43366
THS THS_116 F0219820 G G Hapmap26416-BTA-146953
THS THS_116 F0219830 A A Hapmap29650-BTA-146970
THS THS_116 F0219840 G G ARS-BFGL-NGS-10610
THS THS_116 F0219850 A A Hapmap24312-BTA-26382
THS THS_116 F0219870 A G Hapmap49348-BTA-85365
THS THS_116 F0219890 G G BTA-121937-no-rs
THS THS_116 F0219900 A G BTA-07769-no-rs
THS THS_116 F0219910 C C Hapmap52627-rs29014567
THS THS_116 F0219930 A G ARS-BFGL-NGS-29467
THS THS_116 F0219940 G G ARS-BFGL-NGS-103616
THS THS_116 F0219950 A A Hapmap43786-BTA-120600
THS THS_116 F0219960 G G ARS-BFGL-NGS-56651
THS THS_116 F0219970 G G Hapmap32080-BTA-146977
THS THS_116 F0219980 A A Hapmap48209-BTA-120609
THS THS_116 F0219990 C C ARS-BFGL-NGS-113504
THS THS_116 F0220000 A A ARS-BFGL-NGS-25939
THS THS_116 F0220020 C C Hapmap39708-BTA-106258
THS THS_116 F0220030 A A BTA-106252-no-rs
THS THS_116 F0220040 G G BTA-27937-no-rs
THS THS_116 F0220050 A A ARS-BFGL-NGS-13829
THS THS_116 F0220060 G G Hapmap50640-BTA-27930
THS THS_116 F0220070 G G ARS-BFGL-NGS-100077
THS THS_116 F0220080 A A Hapmap40933-BTA-27209
THS THS_116 F0220090 T T Hapmap46280-BTA-114375
THS THS_116 F0220100 G G Hapmap48190-BTA-114376
THS THS_116 F0220110 G G ARS-BFGL-NGS-60714
THS THS_116 F0220120 G G BTA-114984-no-rs
THS THS_116 F0220130 G G Hapmap36094-SCAFFOLD96944_22403
THS THS_116 F0220140 A A Hapmap26483-BTA-163178
THS THS_116 F0220150 G G ARS-BFGL-NGS-94750
THS THS_116 F0220170 A A BTA-92857-no-rs
THS THS_116 F0220180 A A Hapmap41556-BTA-48495
THS THS_116 F0220190 C C ARS-BFGL-NGS-102802
THS THS_116 F0220200 A A BTA-48498-no-rs
THS THS_116 F0220210 A A BTA-27081-no-rs
THS THS_116 F0220220 A A BTA-48503-no-rs
THS THS_116 F0220240 A G ARS-BFGL-NGS-17875
THS THS_116 F0220250 A A Hapmap44084-BTA-48504
THS THS_116 F0220260 A A Hapmap50215-BTA-111911
THS THS_116 F0220270 C C ARS-BFGL-NGS-10767
THS THS_116 F0220290 A G ARS-BFGL-NGS-117120
THS THS_116 F0220300 G G ARS-BFGL-NGS-99972
THS THS_116 F0220310 A A BTA-48618-no-rs
THS THS_116 F0220320 A A Hapmap42565-BTA-48634
THS THS_116 F0220330 G G ARS-BFGL-NGS-116538
THS THS_116 F0220340 A C ARS-BFGL-NGS-35963
THS THS_116 F0220350 G G ARS-BFGL-NGS-3947
THS THS_116 F0220360 G G ARS-BFGL-NGS-115558
THS THS_116 F0220370 A A BTA-48544-no-rs
THS THS_116 F0220380 A A Hapmap43276-BTA-48540
THS THS_116 F0220390 A G DPI-42
THS THS_116 F0220400 G G ARS-BFGL-NGS-108514
THS THS_116 F0220410 G G Hapmap47971-BTA-48835
THS THS_116 F0220420 A A ARS-BFGL-NGS-31901
THS THS_116 F0220430 A A ARS-BFGL-NGS-100821
THS THS_116 F0220440 A A ARS-BFGL-NGS-86172
THS THS_116 F0220450 C C ARS-BFGL-NGS-93707
THS THS_116 F0220460 G G Hapmap47972-BTA-48849
THS THS_116 F0220470 G G ARS-BFGL-NGS-30149
THS THS_116 F0220480 G G INRA-475
THS THS_116 F0220490 A A ARS-BFGL-NGS-114318
THS THS_116 F0220500 A C BTA-101149-no-rs
THS THS_116 F0220510 A C BTA-48808-no-rs
THS THS_116 F0220520 C C ARS-BFGL-NGS-115369
THS THS_116 F0220530 A G Hapmap49626-BTA-48806
THS THS_116 F0220540 A A ARS-BFGL-NGS-105142
THS THS_116 F0220550 A A Hapmap47970-BTA-48811
THS THS_116 F0220560 C C ARS-BFGL-NGS-110823
THS THS_116 F0220570 C C ARS-BFGL-NGS-108614
THS THS_116 F0220580 G G ARS-BFGL-NGS-83734
THS THS_116 F0220590 G G ARS-BFGL-NGS-95894
THS THS_116 F0220600 A C BTB-00107988
THS THS_116 F0220620 A A UA-IFASA-5357
THS THS_116 F0220630 G G BTA-48822-no-rs
THS THS_116 F0220640 G G ARS-BFGL-NGS-36309
THS THS_116 F0220660 A G ARS-BFGL-NGS-4394
THS THS_116 F0220670 G G ARS-BFGL-NGS-15353
THS THS_116 F0220680 G G BTB-00108131
THS THS_116 F0220690 G G BTA-48880-no-rs
THS THS_116 F0220700 A A BTA-48881-no-rs
THS THS_116 F0220710 A A ARS-BFGL-NGS-68367
THS THS_116 F0220720 G G BTB-00108859
THS THS_116 F0220730 G G ARS-BFGL-NGS-102918
THS THS_116 F0220740 A A ARS-BFGL-NGS-30950
THS THS_116 F0220760 A A Hapmap33477-BTA-134394
THS THS_116 F0220770 A G ARS-BFGL-NGS-116634
THS THS_116 F0220780 G G ARS-BFGL-NGS-5566
THS THS_116 F0220790 C C Hapmap38321-BTA-48884
THS THS_116 F0220810 A A BTB-00108904
THS THS_116 F0220820 G G BTB-00108937
THS THS_116 F0220830 C C ARS-BFGL-NGS-116461
THS THS_116 F0220840 A A ARS-BFGL-NGS-41507
THS THS_116 F0220850 G G ARS-BFGL-NGS-108395
THS THS_116 F0220860 G G Hapmap48213-BTA-121240
THS THS_116 F0220870 T T ARS-BFGL-NGS-20052
THS THS_116 F0220880 A A UA-IFASA-6288
THS THS_116 F0220890 A A ARS-BFGL-NGS-5061
THS THS_116 F0220900 A A BTA-48902-no-rs
THS THS_116 F0220910 G G ARS-BFGL-NGS-19219
THS THS_116 F0220920 G G ARS-BFGL-NGS-31902
THS THS_116 F0220930 G G BTB-00109296
THS THS_116 F0220950 G G BTB-00109355
THS THS_116 F0220960 G G ARS-BFGL-NGS-102778
THS THS_116 F0220970 C C Hapmap23715-BTA-48904
THS THS_116 F0220980 G G ARS-BFGL-NGS-53218
THS THS_116 F0220990 G G ARS-BFGL-NGS-7772
THS THS_116 F0221000 G G Hapmap50373-BTA-48875
THS THS_116 F0221010 A A ARS-BFGL-NGS-16660
THS THS_116 F0221020 G G Hapmap56966-ss46526654
THS THS_116 F0221030 A A ARS-BFGL-NGS-28963
THS THS_116 F0221040 A A ARS-BFGL-NGS-19550
THS THS_116 F0221050 A A ARS-BFGL-NGS-78963
THS THS_116 F0221070 C C ARS-BFGL-NGS-109206
THS THS_116 F0221080 C C ARS-BFGL-NGS-82852
THS THS_116 F0221090 A A BTA-48864-no-rs
THS THS_116 F0221100 A A BTB-00108243
THS THS_116 F0221120 G G ARS-BFGL-NGS-60484
THS THS_116 F0221130 G G ARS-BFGL-NGS-82228
THS THS_116 F0221140 G G BTB-00109619
THS THS_116 F0221150 G G ARS-BFGL-NGS-72876
THS THS_116 F0221160 G G BTB-00109560
THS THS_116 F0221170 G G ARS-BFGL-NGS-99327
THS THS_116 F0221180 A G ARS-BFGL-NGS-14681
THS THS_116 F0221200 G G BTA-09704-no-rs
THS THS_116 F0221210 A A ARS-BFGL-NGS-117879
THS THS_116 F0221220 G G ARS-BFGL-NGS-113828
THS THS_116 F0221230 G G Hapmap49392-BTA-97343
THS THS_116 F0221240 A A ARS-BFGL-NGS-23161
THS THS_116 F0221250 G G ARS-BFGL-NGS-36162
THS THS_116 F0221260 A A BTB-01307548
THS THS_116 F0221270 G G BTB-01307502
THS THS_116 F0221280 G G BTB-01307478
THS THS_116 F0221290 G G BTB-01307462
THS THS_116 F0221300 A A Hapmap23773-BTA-161118
THS THS_116 F0221330 A G BTA-48931-no-rs
THS THS_116 F0221340 G G Hapmap59277-rs29027486
THS THS_116 F0221360 G G Hapmap49627-BTA-48925
THS THS_116 F0221380 G G BTB-00109720
THS THS_116 F0221400 A A BTB-00109704
THS THS_116 F0221410 G G BTB-00111033
THS THS_116 F0221430 G G BTB-00111010
THS THS_116 F0221440 A G ARS-BFGL-NGS-78128
THS THS_116 F0221450 C C BTB-00110958
THS THS_116 F0221460 A A BTB-00110886
THS THS_116 F0221470 G G Hapmap47913-BTA-31653
THS THS_116 F0221480 A A BTA-92340-no-rs
THS THS_116 F0221490 A A Hapmap48786-BTA-49002
THS THS_116 F0221500 G G Hapmap35128-BES3_Contig428_1619
THS THS_116 F0221520 A A ARS-BFGL-NGS-110109
THS THS_116 F0221540 G G Hapmap49194-BTA-48985
THS THS_116 F0221550 A A BTB-00110654
THS THS_116 F0221560 G G Hapmap42568-BTA-48982
THS THS_116 F0221570 G G BTB-00110604
THS THS_116 F0221590 G G Hapmap48785-BTA-48976
THS THS_116 F0221600 G G Hapmap59378-rs29018764
THS THS_116 F0221610 C C Hapmap52138-rs29018607
THS THS_116 F0221630 A A BTB-00110277
THS THS_116 F0221640 A A Hapmap25360-BTA-48962
THS THS_116 F0221670 G G BTB-00110204
THS THS_116 F0221680 A G Hapmap30800-BTA-134508
THS THS_116 F0221690 C C BTB-00110135
THS THS_116 F0221700 G G BTB-00110046
THS THS_116 F0221710 A A ARS-BFGL-NGS-45261
THS THS_116 F0221720 A A BTB-01169423
THS THS_116 F0221730 G G BTB-01169886
THS THS_116 F0221740 A A BTB-01169838
THS THS_116 F0221750 A A BTB-01169774
THS THS_116 F0221760 A A ARS-BFGL-NGS-90923
THS THS_116 F0221770 G G ARS-BFGL-NGS-58985
THS THS_116 F0221780 A A Hapmap24848-BTA-147861
THS THS_116 F0221790 G G Hapmap32590-BTA-147852
THS THS_116 F0221800 G G ARS-BFGL-NGS-76658
THS THS_116 F0221810 G G BTB-01291176
THS THS_116 F0221820 A G Hapmap36382-SCAFFOLD210095_19074
THS THS_116 F0221830 A G ARS-USMARC-Parent-DQ786757-rs29019900
THS THS_116 F0221840 A A ARS-BFGL-BAC-27268
THS THS_116 F0221850 G G UA-IFASA-5029
THS THS_116 F0221860 A A ARS-BFGL-BAC-27863
THS THS_116 F0221870 A A ARS-BFGL-NGS-78979
THS THS_116 F0221880 G G ARS-BFGL-BAC-34335
THS THS_116 F0221900 A A Hapmap35744-SCAFFOLD60587_8279
THS THS_116 F0221910 A A ARS-BFGL-NGS-110787
THS THS_116 F0221920 A G ARS-BFGL-NGS-66563
THS THS_116 F0221930 G G ARS-BFGL-NGS-13938
THS THS_116 F0221940 A A DPI-47
THS THS_116 F0221950 G G Hapmap41836-BTA-34506
THS THS_116 F0221960 A A BTB-00551399
THS THS_116 F0221970 G G Hapmap42518-BTA-34464
THS THS_116 F0221980 A G UA-IFASA-5601
THS THS_116 F0221990 A G BTA-34427-no-rs
THS THS_116 F0222000 G G BTB-00551233
THS THS_116 F0222010 G G BTB-00551216
THS THS_116 F0222020 G G ARS-BFGL-NGS-25868
THS THS_116 F0222040 A A BTB-00427067
THS THS_116 F0222050 A A ARS-BFGL-NGS-2201
THS THS_116 F0222060 C C BTB-00427084
THS THS_116 F0222070 C C Hapmap23931-BTA-125639
THS THS_116 F0222080 A A BTB-00111467
THS THS_116 F0222090 A G ARS-BFGL-NGS-5579
THS THS_116 F0222100 A A BTB-00111486
THS THS_116 F0222110 G G ARS-BFGL-NGS-30241
THS THS_116 F0222120 A G BTA-49028-no-rs
THS THS_116 F0222130 G G BTB-00111799
THS THS_116 F0222140 C C Hapmap39834-BTA-49029
THS THS_116 F0222150 A A BTB-00111863
THS THS_116 F0222160 A G ARS-BFGL-NGS-102741
THS THS_116 F0222170 T T Hapmap46209-BTA-28196
THS THS_116 F0222180 C C ARS-BFGL-NGS-14857
THS THS_116 F0222190 G G BTA-49040-no-rs
THS THS_116 F0222230 G G BTB-00112380
THS THS_116 F0222240 G G ARS-BFGL-NGS-63424
THS THS_116 F0222250 A G ARS-BFGL-NGS-27703
THS THS_116 F0222290 A A BTB-00112740
THS THS_116 F0222300 C C BTA-49059-no-rs
THS THS_116 F0222310 G G ARS-BFGL-NGS-12225
THS THS_116 F0222320 C C BTB-00112997
THS THS_116 F0222330 G G ARS-BFGL-BAC-33707
THS THS_116 F0222340 G G ARS-BFGL-NGS-106589
THS THS_116 F0222350 G G BTB-00113026
THS THS_116 F0222360 A A Hapmap27743-BTA-134534
THS THS_116 F0222370 G G BTB-00113177
THS THS_116 F0222380 G G ARS-BFGL-NGS-68289
THS THS_116 F0222390 C C ARS-BFGL-NGS-6012
THS THS_116 F0222400 A A BTB-01879927
THS THS_116 F0222430 A A ARS-BFGL-BAC-34933
THS THS_116 F0222440 G G ARS-BFGL-NGS-33229
THS THS_116 F0222450 G G ARS-BFGL-NGS-19038
THS THS_116 F0222470 G G ARS-BFGL-NGS-18886
THS THS_116 F0222480 A A ARS-BFGL-NGS-5970
THS THS_116 F0222490 G G UA-IFASA-2047
THS THS_116 F0222500 A G ARS-BFGL-NGS-11306
THS THS_116 F0222510 A A Hapmap54594-rs29019168
THS THS_116 F0222520 A A BTB-01145402
THS THS_116 F0222530 A A Hapmap48541-BTA-97822
THS THS_116 F0222540 A G Hapmap33101-BTA-97812
THS THS_116 F0222550 A G ARS-BFGL-NGS-43428
THS THS_116 F0222560 A G Hapmap55517-rs29019665
THS THS_116 F0222570 G G BTB-01694252
THS THS_116 F0222580 G G BTA-114272-no-rs
THS THS_116 F0222590 A A BTB-01991723
THS THS_116 F0222600 A A Hapmap55127-rs29027121
THS THS_116 F0222610 G G ARS-BFGL-NGS-38350
THS THS_116 F0222620 G G BTB-01301691
THS THS_116 F0222640 G G ARS-BFGL-BAC-34939
THS THS_116 F0222650 A A BTA-19993-no-rs
THS THS_116 F0222670 A G ARS-BFGL-NGS-40251
THS THS_116 F0222690 A A BTA-20032-no-rs
THS THS_116 F0222700 A C ARS-BFGL-NGS-59820
THS THS_116 F0222710 G G Hapmap40620-BTA-98529
THS THS_116 F0222720 A A ARS-BFGL-NGS-1266
THS THS_116 F0222730 A A Hapmap46266-BTA-98535
THS THS_116 F0222750 G G ARS-BFGL-NGS-67309
THS THS_116 F0222760 A A ARS-BFGL-BAC-34942
THS THS_116 F0222770 G G Hapmap41658-BTA-83101
THS THS_116 F0222780 A A BTA-122435-no-rs
THS THS_116 F0222800 G G BTA-110884-no-rs
THS THS_116 F0222840 A A BTB-01343496
THS THS_116 F0222850 G G Hapmap48268-BTA-26250
THS THS_116 F0222860 A G BTB-01343453
THS THS_116 F0222870 A A ARS-BFGL-NGS-1630
THS THS_116 F0222880 A A Hapmap27370-BTA-123236
THS THS_116 F0222890 G G BTA-114996-no-rs
THS THS_116 F0222910 G G ARS-BFGL-NGS-71980
THS THS_116 F0222920 A G ARS-BFGL-NGS-95256
THS THS_116 F0222930 G G Hapmap45649-BTA-29691
THS THS_116 F0222940 G G Hapmap42778-BTA-105679
THS THS_116 F0222960 A A BTA-103195-no-rs
THS THS_116 F0222970 A A ARS-BFGL-NGS-34440
THS THS_116 F0222980 G G ARS-BFGL-NGS-87148
THS THS_116 F0223010 G G BTB-00478003
THS THS_116 F0223020 G G UA-IFASA-4825
THS THS_116 F0223030 G G ARS-BFGL-NGS-21107
THS THS_116 F0223040 A A BTB-00821810
THS THS_116 F0223050 C C Hapmap45112-BTA-52425
THS THS_116 F0223060 A G UA-IFASA-8833
THS THS_116 F0223070 G G ARS-BFGL-NGS-117340
THS THS_116 F0223080 C C Hapmap52537-rs29011369
THS THS_116 F0223100 G G ARS-BFGL-NGS-94004
THS THS_116 F0223110 G G BTB-00113625
THS THS_116 F0223120 C C Hapmap40249-BTA-49086
THS THS_116 F0223130 G G BTB-00113683
THS THS_116 F0223140 G G Hapmap26658-BTA-134539
THS THS_116 F0223150 C C Hapmap23205-BTA-134541
THS THS_116 F0223160 A A Hapmap41888-BTA-49091
THS THS_116 F0223170 A A ARS-BFGL-BAC-35548
THS THS_116 F0223180 A A BTA-49096-no-rs
THS THS_116 F0223190 A A ARS-BFGL-NGS-30337
THS THS_116 F0223220 G G Hapmap54770-rs29009608
THS THS_116 F0223230 A A BTA-106396-no-rs
THS THS_116 F0223240 A A ARS-BFGL-NGS-43721
THS THS_116 F0223250 G G ARS-BFGL-NGS-107330
THS THS_116 F0223260 C C Hapmap38323-BTA-49132
THS THS_116 F0223270 A A ARS-BFGL-NGS-43444
THS THS_116 F0223280 A A ARS-BFGL-NGS-107909
THS THS_116 F0223300 A G BTA-103078-no-rs
THS THS_116 F0223310 C C ARS-BFGL-NGS-112195
THS THS_116 F0223330 G G BTA-95472-no-rs
THS THS_116 F0223340 A A Hapmap54608-rs29020417
THS THS_116 F0223350 A A ARS-BFGL-BAC-27299
THS THS_116 F0223370 A C Hapmap40169-BTA-20295
THS THS_116 F0223380 A A BTA-20306-no-rs
THS THS_116 F0223390 A A BTA-20298-no-rs
THS THS_116 F0223400 C C ARS-BFGL-NGS-15373
THS THS_116 F0223430 A A ARS-BFGL-NGS-67146
THS THS_116 F0223440 G G Hapmap48359-BTA-49135
THS THS_116 F0223450 G G ARS-BFGL-NGS-111324
THS THS_116 F0223460 C C ARS-BFGL-NGS-36321
THS THS_116 F0223470 A A ARS-BFGL-NGS-41173
THS THS_116 F0223480 G G ARS-BFGL-NGS-41920
THS THS_116 F0223490 G G ARS-BFGL-NGS-25658
THS THS_116 F0223500 A A ARS-BFGL-NGS-114878
THS THS_116 F0223510 G G ARS-BFGL-BAC-2444
THS THS_116 F0223520 A A Hapmap51734-BTA-49164
THS THS_116 F0223540 A A ARS-BFGL-NGS-110996
THS THS_116 F0223550 A A Hapmap53196-rs29011523
THS THS_116 F0223560 A A Hapmap54936-rs29013679
THS THS_116 F0223570 G G ARS-BFGL-NGS-12170
THS THS_116 F0223580 A A ARS-BFGL-NGS-90746
THS THS_116 F0223590 G G ARS-BFGL-NGS-8841
THS THS_116 F0223600 G G ARS-BFGL-NGS-15508
THS THS_116 F0223610 A A Hapmap53065-rs29026778
THS THS_116 F0223620 A A ARS-BFGL-NGS-108811
THS THS_116 F0223630 G G DPI-38
THS THS_116 F0223650 G G ARS-BFGL-NGS-38010
THS THS_116 F0223660 G G ARS-BFGL-NGS-108985
THS THS_116 F0223670 G G ARS-BFGL-NGS-101286
THS THS_116 F0223680 G G BTA-99195-no-rs
THS THS_116 F0223690 A A ARS-BFGL-NGS-84106
THS THS_116 F0223700 A A ARS-BFGL-NGS-118696
THS THS_116 F0223710 A A BTA-20378-no-rs
THS THS_116 F0223730 A A ARS-BFGL-NGS-61938
THS THS_116 F0223740 G G ARS-BFGL-NGS-66771
THS THS_116 F0223750 A A ARS-BFGL-NGS-27277
THS THS_116 F0223770 G G ARS-BFGL-NGS-31836
THS THS_116 F0223780 C C ARS-BFGL-NGS-22917
THS THS_116 F0223790 A A Hapmap43869-BTA-49512
THS THS_116 F0223800 C C ARS-BFGL-NGS-112016
THS THS_116 F0223810 C C Hapmap40273-BTA-49510
THS THS_116 F0223830 G G Hapmap42569-BTA-49229
THS THS_116 F0223840 A A BTA-49444-no-rs
THS THS_116 F0223850 G G ARS-BFGL-BAC-36866
THS THS_116 F0223860 G G ARS-BFGL-NGS-100978
THS THS_116 F0223870 A A ARS-BFGL-NGS-78381
THS THS_116 F0223880 G G Hapmap7226-BTA-49450
THS THS_116 F0223900 G G BTA-49454-no-rs
THS THS_116 F0223910 G G ARS-BFGL-NGS-83173
THS THS_116 F0223920 A A Hapmap38678-BTA-49219
THS THS_116 F0223930 A A Hapmap40117-BTA-28672
THS THS_116 F0223940 A A Hapmap36148-SCAFFOLD76057_3389
THS THS_116 F0223950 A A BTA-49203-no-rs
THS THS_116 F0223960 G G BTA-49198-no-rs
THS THS_116 F0223970 G G ARS-BFGL-NGS-35823
THS THS_116 F0223980 C C ARS-BFGL-NGS-115856
THS THS_116 F0223990 G G ARS-BFGL-NGS-108220
THS THS_116 F0224000 G G ARS-BFGL-NGS-116850
THS THS_116 F0224010 C C ARS-BFGL-NGS-84506
THS THS_116 F0224020 C C UA-IFASA-7185
THS THS_116 F0224030 C C BTA-49540-no-rs
THS THS_116 F0224040 A A Hapmap30526-BTA-134605
THS THS_116 F0224050 G G ARS-BFGL-NGS-119739
THS THS_116 F0224060 G G ARS-BFGL-NGS-7234
THS THS_116 F0224080 G G ARS-BFGL-NGS-4641
THS THS_116 F0224090 G G ARS-BFGL-NGS-7800
THS THS_116 F0224100 A A Hapmap40897-BTA-118409
THS THS_116 F0224110 G G Hapmap29048-BTA-157271
THS THS_116 F0224120 G G ARS-BFGL-NGS-64846
THS THS_116 F0224130 G G BTA-18115-no-rs
THS THS_116 F0224140 G G Hapmap47023-BTA-49508
THS THS_116 F0224150 A A ARS-BFGL-NGS-104439
THS THS_116 F0224160 A A ARS-BFGL-NGS-91428
THS THS_116 F0224170 A A ARS-BFGL-NGS-103290
THS THS_116 F0224180 A A ARS-BFGL-NGS-107013
THS THS_116 F0224190 A A ARS-BFGL-NGS-40444
THS THS_116 F0224200 G G ARS-BFGL-NGS-58778
THS THS_116 F0224210 A A BTA-107470-no-rs
THS THS_116 F0224220 G G ARS-BFGL-NGS-101039
THS THS_116 F0224230 A A BTA-03671-no-rs
THS THS_116 F0224240 C C ARS-BFGL-NGS-95181
THS THS_116 F0224250 A A ARS-BFGL-NGS-119638
THS THS_116 F0224260 A A BTA-49594-no-rs
THS THS_116 F0224270 A A Hapmap54417-rs29027359
THS THS_116 F0224280 G G ARS-BFGL-NGS-25329
THS THS_116 F0224290 A A Hapmap52874-ss46526209
THS THS_116 F0224300 C C ARS-BFGL-NGS-5686
THS THS_116 F0224310 G G Hapmap41278-BTA-49585
THS THS_116 F0224320 A G ARS-BFGL-NGS-66184
THS THS_116 F0224330 G G ARS-BFGL-NGS-102874
THS THS_116 F0224340 G G ARS-BFGL-NGS-73087
THS THS_116 F0224350 A G ARS-BFGL-NGS-109463
THS THS_116 F0224360 G G Hapmap35887-SCAFFOLD5242_24725
THS THS_116 F0224370 A G ARS-BFGL-NGS-98246
THS THS_116 F0224380 A C ARS-BFGL-NGS-42079
THS THS_116 F0224390 A G ARS-BFGL-NGS-100296
THS THS_116 F0224400 G G Hapmap40752-BTA-49567
THS THS_116 F0224410 A A ARS-BFGL-NGS-22422
THS THS_116 F0224420 A C ARS-BFGL-NGS-33757
THS THS_116 F0224430 A G Hapmap30527-BTA-134607
THS THS_116 F0224440 G G ARS-BFGL-NGS-119472
THS THS_116 F0224450 A A ARS-BFGL-NGS-108473
THS THS_116 F0224460 A A ARS-BFGL-NGS-34396
THS THS_116 F0224480 G G ARS-BFGL-NGS-69013
THS THS_116 F0224490 A C ARS-BFGL-NGS-109716
THS THS_116 F0224500 G G Hapmap41006-BTA-49551
THS THS_116 F0224510 G G ARS-BFGL-NGS-81173
THS THS_116 F0224520 A A ARS-BFGL-BAC-27287
THS THS_116 F0224530 G G ARS-BFGL-NGS-83761
THS THS_116 F0224540 G G ARS-BFGL-NGS-106374
THS THS_116 F0224550 A G ARS-BFGL-NGS-15468
THS THS_116 F0224560 A C ARS-BFGL-NGS-54715
THS THS_116 F0224570 A A UA-IFASA-5041
THS THS_116 F0224580 C C ARS-BFGL-NGS-63081
THS THS_116 F0224600 G G ARS-BFGL-NGS-58655
THS THS_116 F0224610 G G ARS-BFGL-NGS-62504
THS THS_116 F0224640 C C ARS-BFGL-NGS-90958
THS THS_116 F0224650 G G Hapmap49571-BTA-32781
THS THS_116 F0224670 A G ARS-BFGL-NGS-75379
THS THS_116 F0224690 A A ARS-BFGL-NGS-119285
THS THS_116 F0224700 G G ARS-BFGL-NGS-19266
THS THS_116 F0224710 G G Hapmap30019-BTA-150024
THS THS_116 F0224720 G G ARS-BFGL-NGS-28354
THS THS_116 F0224730 G G ARS-BFGL-NGS-118090
THS THS_116 F0224740 A A ARS-BFGL-NGS-64086
THS THS_116 F0224750 C C ARS-BFGL-NGS-39882
THS THS_116 F0224760 G G Hapmap40494-BTA-121252
THS THS_116 F0224770 G G BTA-121254-no-rs
THS THS_116 F0224780 C C Hapmap23633-BTA-134648
THS THS_116 F0224790 A A BTA-49642-no-rs
THS THS_116 F0224800 G G ARS-BFGL-NGS-73988
THS THS_116 F0224810 A A ARS-BFGL-NGS-101887
THS THS_116 F0224830 C C ARS-BFGL-NGS-32113
THS THS_116 F0224840 G G ARS-BFGL-NGS-113668
THS THS_116 F0224850 A A BTA-49626-no-rs
THS THS_116 F0224860 C C ARS-BFGL-NGS-47002
THS THS_116 F0224870 G G ARS-BFGL-BAC-27911
THS THS_116 F0224890 G G Hapmap53519-rs29024663
THS THS_116 F0224900 G G Hapmap53350-ss46526471
THS THS_116 F0224910 A A ARS-BFGL-NGS-117131
THS THS_116 F0224930 A A ARS-BFGL-NGS-116217
THS THS_116 F0224940 G G ARS-BFGL-NGS-35163
THS THS_116 F0224950 A A BTA-49621-no-rs
THS THS_116 F0224960 G G Hapmap42570-BTA-49617
THS THS_116 F0224970 C C Hapmap38132-BTA-09265
THS THS_116 F0224990 G G ARS-BFGL-NGS-118068
THS THS_116 F0225000 G G ARS-BFGL-NGS-112535
THS THS_116 F0225010 A A ARS-BFGL-NGS-21164
THS THS_116 F0225020 A A Hapmap42232-BTA-49615
THS THS_116 F0225030 A A BTA-49607-no-rs
THS THS_116 F0225040 G G ARS-BFGL-NGS-110953
THS THS_116 F0225050 G G ARS-BFGL-NGS-119884
THS THS_116 F0225060 G G ARS-BFGL-NGS-15428
THS THS_116 F0225070 G G ARS-BFGL-NGS-60545
THS THS_116 F0225080 G G ARS-BFGL-NGS-17656
THS THS_116 F0225090 C C BTB-00115953
THS THS_116 F0225100 G G Hapmap42955-BTA-49648
THS THS_116 F0225120 A A ARS-BFGL-NGS-77018
THS THS_116 F0225130 G G UA-IFASA-8340
THS THS_116 F0225140 A A ARS-BFGL-NGS-119220
THS THS_116 F0225150 G G ARS-BFGL-NGS-998
THS THS_116 F0225160 G G ARS-BFGL-NGS-20267
THS THS_116 F0225170 A A Hapmap24430-BTA-134672
THS THS_116 F0225180 A G ARS-BFGL-NGS-24930
THS THS_116 F0225190 A A Hapmap32892-BTA-49676
THS THS_116 F0225200 A A ARS-BFGL-NGS-107006
THS THS_116 F0225210 G G ARS-BFGL-NGS-118505
THS THS_116 F0225220 G G ARS-BFGL-NGS-38248
THS THS_116 F0225230 G G ARS-BFGL-BAC-32411
THS THS_116 F0225240 G G ARS-BFGL-NGS-36936
THS THS_116 F0225250 G G ARS-BFGL-NGS-119799
THS THS_116 F0225270 G G Hapmap32668-BTA-49653
THS THS_116 F0225280 A A ARS-BFGL-NGS-115982
THS THS_116 F0225290 G G ARS-BFGL-NGS-104716
THS THS_116 F0225300 G G ARS-BFGL-NGS-108804
THS THS_116 F0225310 G G ARS-BFGL-BAC-32424
THS THS_116 F0225330 A G ARS-BFGL-NGS-75279
THS THS_116 F0225340 A A ARS-BFGL-NGS-34317
THS THS_116 F0225350 A A ARS-BFGL-NGS-21994
THS THS_116 F0225360 C G ARS-BFGL-NGS-6176
THS THS_116 F0225370 G G ARS-BFGL-BAC-32707
THS THS_116 F0225390 G G Hapmap34844-VSWAP1E67289A_scf
THS THS_116 F0225400 G G ARS-BFGL-NGS-3963
THS THS_116 F0225410 A A ARS-BFGL-NGS-58272
THS THS_116 F0225420 A A ARS-BFGL-NGS-80059
THS THS_116 F0225430 A G ARS-BFGL-NGS-98458
THS THS_116 F0225440 G G Hapmap41279-BTA-49700
THS THS_116 F0225490 G G BTA-31250-no-rs
THS THS_116 F0225500 G G ARS-BFGL-NGS-92765
THS THS_116 F0225510 G G ARS-BFGL-NGS-45691
THS THS_116 F0225520 G G ARS-BFGL-NGS-118924
THS THS_116 F0225530 G G ARS-BFGL-NGS-116294
THS THS_116 F0225540 A C ARS-BFGL-NGS-41994
THS THS_116 F0225550 G G ARS-BFGL-NGS-10586
THS THS_116 F0225560 A A ARS-BFGL-NGS-104227
THS THS_116 F0225570 A A ARS-BFGL-NGS-17529
THS THS_116 F0225580 A A ARS-BFGL-NGS-70559
THS THS_116 F0225600 A A ARS-BFGL-NGS-111873
THS THS_116 F0225610 A A ARS-BFGL-NGS-62579
THS THS_116 F0225630 A A ARS-BFGL-NGS-91346
THS THS_116 F0225640 G G ARS-BFGL-NGS-77983
THS THS_116 F0225650 G G ARS-BFGL-NGS-112511
THS THS_116 F0225660 A C Hapmap60694-rs29012608
THS THS_116 F0225670 G G ARS-BFGL-NGS-106554
THS THS_116 F0225680 C C ARS-BFGL-NGS-3925
THS THS_116 F0225700 C C ARS-BFGL-NGS-63980
THS THS_116 F0225720 G G BTA-49745-no-rs
THS THS_116 F0225730 A A BTA-49748-no-rs
THS THS_116 F0225740 A A ARS-BFGL-NGS-40911
THS THS_116 F0225770 G G ARS-BFGL-NGS-88498
THS THS_116 F0225780 C C ARS-BFGL-NGS-106993
THS THS_116 F0225790 G G ARS-BFGL-NGS-116941
THS THS_116 F0225800 G G ARS-BFGL-NGS-118140
THS THS_116 F0225810 G G ARS-BFGL-NGS-116403
THS THS_116 F0225820 G G Hapmap50985-BTA-49760
THS THS_116 F0225830 G G ARS-BFGL-NGS-36151
THS THS_116 F0225840 G G ARS-BFGL-NGS-2341
THS THS_116 F0225860 G G ARS-BFGL-NGS-102007
THS THS_116 F0225870 C C Hapmap39569-BTA-49765
THS THS_116 F0225880 G G ARS-BFGL-NGS-90021
THS THS_116 F0225890 A A BTA-49769-no-rs
THS THS_116 F0225900 A A ARS-BFGL-NGS-33709
THS THS_116 F0225930 G G ARS-BFGL-NGS-22750
THS THS_116 F0225950 A A Hapmap24409-BTA-49777
THS THS_116 F0225960 A A ARS-BFGL-NGS-106346
THS THS_116 F0225970 A A ARS-BFGL-NGS-56131
THS THS_116 F0225990 A A ARS-BFGL-NGS-63923
THS THS_116 F0226000 G G ARS-BFGL-NGS-39631
THS THS_116 F0226010 G G Hapmap49195-BTA-49787
THS THS_116 F0226020 G G ARS-BFGL-NGS-118362
THS THS_116 F0226030 G G ARS-BFGL-NGS-104608
THS THS_116 F0226040 G G ARS-BFGL-NGS-114524
THS THS_116 F0226050 A A ARS-BFGL-NGS-65958
THS THS_116 F0226060 A A ARS-BFGL-NGS-108175
THS THS_116 F0226070 G G ARS-BFGL-NGS-43912
THS THS_116 F0226080 A A ARS-BFGL-NGS-116330
THS THS_116 F0226090 G G ARS-BFGL-NGS-54356
THS THS_116 F0226100 G G ARS-BFGL-NGS-14778
THS THS_116 F0226110 G G ARS-BFGL-NGS-39547
THS THS_116 F0226120 A A ARS-BFGL-NGS-60058
THS THS_116 F0226130 C C Hapmap38604-BTA-49811
THS THS_116 F0226140 G G ARS-BFGL-NGS-2286
THS THS_116 F0226150 G G ARS-BFGL-NGS-44323
THS THS_116 F0226160 G G BTB-00117379
THS THS_116 F0226170 G G UA-IFASA-1690
THS THS_116 F0226180 G G BTB-02096577
THS THS_116 F0226190 G G BTB-00117780
THS THS_116 F0226210 G G ARS-BFGL-NGS-110186
THS THS_116 F0226220 G G ARS-BFGL-NGS-37699
THS THS_116 F0226240 A A ARS-BFGL-NGS-91633
THS THS_116 F0226250 G G BTA-114983-no-rs
THS THS_116 F0226260 G G BTB-01230813
THS THS_116 F0226270 A A ARS-BFGL-NGS-31856
THS THS_116 F0226290 G G BTB-01230903
THS THS_116 F0226300 G G ARS-BFGL-NGS-35482
THS THS_116 F0226310 G G Hapmap47186-BTA-114970
THS THS_116 F0226320 G G Hapmap46765-BTA-114976
THS THS_116 F0226330 G G BTB-01978832
THS THS_116 F0226340 A A ARS-BFGL-NGS-26965
THS THS_116 F0226360 A A ARS-BFGL-NGS-105785
THS THS_116 F0226370 G G ARS-BFGL-NGS-77887
THS THS_116 F0226380 G G ARS-BFGL-NGS-83481
THS THS_116 F0226400 A A BTA-121261-no-rs
THS THS_116 F0226410 G G Hapmap51459-BTA-49829
THS THS_116 F0226420 A G Hapmap31096-BTA-134778
THS THS_116 F0226430 G G BTA-49847-no-rs
THS THS_116 F0226440 A A ARS-BFGL-NGS-110419
THS THS_116 F0226450 A A BTB-00118121
THS THS_116 F0226460 A A BTB-00688407
THS THS_116 F0226470 A A ARS-BFGL-NGS-118497
THS THS_116 F0226480 A G ARS-BFGL-NGS-60038
THS THS_116 F0226500 A C ARS-BFGL-NGS-108583
THS THS_116 F0226510 C C ARS-BFGL-NGS-10357
THS THS_116 F0226530 G G ARS-BFGL-NGS-39303
THS THS_116 F0226540 G G ARS-BFGL-NGS-67648
THS THS_116 F0226550 G G ARS-BFGL-NGS-10870
THS THS_116 F0226560 G G BTB-01734946
THS THS_116 F0226570 G G ARS-BFGL-NGS-116376
THS THS_116 F0226580 G G ARS-BFGL-NGS-110442
THS THS_116 F0226590 C C ARS-BFGL-NGS-89509
THS THS_116 F0226600 A A ARS-BFGL-NGS-113511
THS THS_116 F0226610 A G ARS-BFGL-NGS-39399
THS THS_116 F0226620 C C ARS-BFGL-NGS-55823
THS THS_116 F0226630 G G ARS-BFGL-NGS-8557
THS THS_116 F0226640 C C ARS-BFGL-NGS-59915
THS THS_116 F0226650 A A ARS-BFGL-NGS-22876
THS THS_116 F0226670 G G BTB-01411358
THS THS_116 F0226680 G G ARS-BFGL-NGS-32991
THS THS_116 F0226690 G G ARS-BFGL-NGS-18173
THS THS_116 F0226700 A G ARS-BFGL-NGS-88930
THS THS_116 F0226710 C C ARS-BFGL-NGS-110390
THS THS_116 F0226720 G G ARS-BFGL-NGS-58955
THS THS_116 F0226730 A A ARS-BFGL-NGS-22911
THS THS_116 F0226740 A A ARS-BFGL-NGS-40768
THS THS_116 F0226750 G G ARS-BFGL-NGS-43961
THS THS_116 F0226760 G G BTB-00107514
THS THS_116 F0226770 G G ARS-BFGL-NGS-115355
THS THS_116 F0226780 G G ARS-BFGL-NGS-66393
THS THS_116 F0226790 G G ARS-BFGL-NGS-109758
THS THS_116 F0226800 A G ARS-BFGL-NGS-110038
THS THS_116 F0226810 A C ARS-BFGL-NGS-40019
THS THS_116 F0226820 A G ARS-BFGL-NGS-66860
THS THS_116 F0226830 G G ARS-BFGL-NGS-37077
THS THS_116 F0226840 G G ARS-BFGL-NGS-22691
THS THS_116 F0226860 G G ARS-BFGL-NGS-93576
THS THS_116 F0226880 A A ARS-BFGL-NGS-35304
THS THS_116 F0226900 A A Hapmap53367-rs29014082
THS THS_116 F0226920 G G ARS-BFGL-NGS-95583
THS THS_116 F0226930 G G ARS-BFGL-NGS-86145
THS THS_116 F0226940 G G ARS-BFGL-NGS-60573
THS THS_116 F0226960 G G ARS-BFGL-NGS-112835
THS THS_116 F0226970 A A BTA-48701-no-rs
THS THS_116 F0226980 G G ARS-BFGL-NGS-113378
THS THS_116 F0226990 A A ARS-BFGL-NGS-119400
THS THS_116 F0227010 G G Hapmap48784-BTA-48699
THS THS_116 F0227020 C C ARS-BFGL-NGS-10134
THS THS_116 F0227040 G G ARS-BFGL-NGS-36536
THS THS_116 F0227050 G G ARS-BFGL-NGS-27023
THS THS_116 F0227060 A A ARS-BFGL-NGS-5980
THS THS_116 F0227070 G G ARS-BFGL-NGS-63440
THS THS_116 F0227100 A A ARS-BFGL-NGS-64060
THS THS_116 F0227110 G G ARS-BFGL-NGS-110388
THS THS_116 F0227130 C C ARS-BFGL-NGS-55916
THS THS_116 F0227140 G G ARS-BFGL-NGS-31609
THS THS_116 F0227150 G G ARS-BFGL-NGS-93197
THS THS_116 F0227160 G G ARS-BFGL-NGS-115989
THS THS_116 F0227180 G G ARS-BFGL-NGS-42074
THS THS_116 F0227200 G G BTA-48655-no-rs
THS THS_116 F0227210 A G ARS-BFGL-NGS-67260
THS THS_116 F0227220 C C ARS-BFGL-NGS-97129
THS THS_116 F0227240 C C ARS-BFGL-NGS-63264
THS THS_116 F0227250 G G ARS-BFGL-NGS-1066
THS THS_116 F0227260 A G ARS-BFGL-NGS-102755
THS THS_116 F0227270 G G ARS-BFGL-NGS-111732
THS THS_116 F0227290 G G BTA-26833-no-rs
THS THS_116 F0227340 C C ARS-BFGL-NGS-114321
THS THS_116 F0227350 G G ARS-BFGL-NGS-59235
THS THS_116 F0227360 G G ARS-BFGL-NGS-68682
THS THS_116 F0227370 A A ARS-BFGL-NGS-22059
THS THS_116 F0227380 A A ARS-BFGL-NGS-36460
THS THS_116 F0227390 G G ARS-BFGL-NGS-5444
THS THS_116 F0227400 G G BTB-01367355
THS THS_116 F0227420 G G ARS-BFGL-NGS-119798
THS THS_116 F0227430 C C Hapmap36167-SCAFFOLD110080_39281
THS THS_116 F0227440 G G ARS-BFGL-NGS-105413
THS THS_116 F0227450 G G ARS-BFGL-NGS-65879
THS THS_116 F0227460 G G ARS-BFGL-NGS-2645
THS THS_116 F0227470 A A ARS-BFGL-NGS-110452
THS THS_116 F0227480 C C ARS-BFGL-NGS-101492
THS THS_116 F0227490 G G ARS-BFGL-NGS-63882
THS THS_116 F0227500 G G Hapmap49560-BTA-29329
THS THS_116 F0227510 G G ARS-BFGL-NGS-37352
THS THS_116 F0227520 G G ARS-BFGL-NGS-108902
THS THS_116 F0227530 A A ARS-BFGL-NGS-116288
THS THS_116 F0227540 G G ARS-BFGL-NGS-102467
THS THS_116 F0227550 A A Hapmap52845-rs29027154
THS THS_116 F0227560 G G ARS-BFGL-NGS-14555
THS THS_116 F0227570 A A ARS-BFGL-NGS-118957
THS THS_116 F0227580 C C ARS-BFGL-NGS-36345
THS THS_116 F0227600 G G Hapmap30228-BTA-134737
THS THS_116 F0227610 G G ARS-BFGL-NGS-18350
THS THS_116 F0227630 G G ARS-BFGL-NGS-116761
THS THS_116 F0227640 A G ARS-BFGL-NGS-74658
THS THS_116 F0300010 A G BTA-29639-no-rs
THS THS_116 F0300020 G G BTA-28541-no-rs
THS THS_116 F0300030 G G BTA-28412-no-rs
THS THS_116 F0300050 G G Hapmap48432-BTA-67079
THS THS_116 F0300070 C C BTA-121571-no-rs
THS THS_116 F0300080 A A Hapmap51921-BTA-87964
THS THS_116 F0300090 A A Hapmap39877-BTA-99831
THS THS_116 F0300100 A G BTA-14976-no-rs
THS THS_116 F0300110 G G BTA-20420-no-rs
THS THS_116 F0300120 G G BTA-68737-no-rs
THS THS_116 F0300130 G G Hapmap50576-BTA-114951
THS THS_116 F0300150 C C ARS-BFGL-NGS-105381
THS THS_116 F0300160 G G Hapmap42163-BTA-27347
THS THS_116 F0300170 A A ARS-BFGL-NGS-2129
THS THS_116 F0300190 G G ARS-BFGL-NGS-102079
THS THS_116 F0300200 C C Hapmap52622-rs29010435
THS THS_116 F0300210 G G ARS-BFGL-NGS-64689
THS THS_116 F0300220 A A Hapmap51852-BTA-69630
THS THS_116 F0300240 A A ARS-BFGL-NGS-67047
THS THS_116 F0300250 A A Hapmap42634-BTA-68567
THS THS_116 F0300260 C C ARS-BFGL-NGS-112252
THS THS_116 F0300270 G G BTA-68271-no-rs
THS THS_116 F0300280 G G ARS-BFGL-NGS-15882
THS THS_116 F0300290 G G Hapmap47698-BTA-67920
THS THS_116 F0300300 C C ARS-BFGL-NGS-104680
THS THS_116 F0300310 A A BTA-67713-no-rs
THS THS_116 F0300320 A A ARS-BFGL-NGS-104064
THS THS_116 F0300340 A G ARS-BFGL-NGS-100744
THS THS_116 F0300360 G G ARS-BFGL-NGS-11332
THS THS_116 F0300370 A A ARS-BFGL-NGS-32185
THS THS_116 F0300380 A A Hapmap33009-BTA-140874
THS THS_116 F0300390 A A Hapmap36815-SCAFFOLD195739_3723
THS THS_116 F0300400 G G BTA-67311-no-rs
THS THS_116 F0300430 C C ARS-BFGL-NGS-55261
THS THS_116 F0300440 A C ARS-BFGL-NGS-22647
THS THS_116 F0300450 G G ARS-BFGL-NGS-73776
THS THS_116 F0300490 G G Hapmap42631-BTA-67529
THS THS_116 F0300500 G G ARS-BFGL-NGS-106194
THS THS_116 F0300520 A A ARS-BFGL-NGS-103585
THS THS_116 F0300530 G G ARS-BFGL-NGS-104816
THS THS_116 F0300540 A A BTA-122370-no-rs
THS THS_116 F0300550 C C Hapmap38375-BTA-108207
THS THS_116 F0300560 A A Hapmap39193-BTA-108208
THS THS_116 F0300570 A A Hapmap44439-BTA-108216
THS THS_116 F0300580 A A Hapmap42796-BTA-108223
THS THS_116 F0300590 A G ARS-BFGL-NGS-65445
THS THS_116 F0300600 C C ARS-BFGL-NGS-112097
THS THS_116 F0300630 A C INRA-516
THS THS_116 F0300640 G G ARS-BFGL-NGS-70807
THS THS_116 F0300650 G G ARS-BFGL-NGS-38656
THS THS_116 F0300680 G G ARS-BFGL-NGS-23958
THS THS_116 F0300690 G G ARS-BFGL-NGS-4246
THS THS_116 F0300700 G G Hapmap32813-BTA-140901
THS THS_116 F0300710 G G ARS-BFGL-NGS-56798
THS THS_116 F0300720 A A ARS-BFGL-NGS-55588
THS THS_116 F0300730 C C INRA-483
THS THS_116 F0300740 A A ARS-BFGL-NGS-37900
THS THS_116 F0300750 A A ARS-BFGL-NGS-100433
THS THS_116 F0300760 G G ARS-BFGL-NGS-114557
THS THS_116 F0300780 G G Hapmap49267-BTA-67976
THS THS_116 F0300790 G G ARS-BFGL-NGS-66946
THS THS_116 F0300800 A G ARS-BFGL-NGS-35211
THS THS_116 F0300810 G G ARS-BFGL-NGS-36590
THS THS_116 F0300820 G G BTA-115986-no-rs
THS THS_116 F0300850 A G INRA-603
THS THS_116 F0300860 T T INRA-600
THS THS_116 F0300880 G G BTB-01214798
THS THS_116 F0300900 A A BTB-01769418
THS THS_116 F0300920 G G BTB-01214581
THS THS_116 F0300950 A A BTB-01214467
THS THS_116 F0300960 G G Hapmap46931-BTA-111633
THS THS_116 F0300980 C C ARS-BFGL-NGS-112520
THS THS_116 F0300990 A G Hapmap1583-BTA-111660
THS THS_116 F0301000 G G ARS-BFGL-NGS-37237
THS THS_116 F0301010 A A BTB-01539152
THS THS_116 F0301040 G G Hapmap47843-BTA-115636
THS THS_116 F0301050 A G Hapmap49464-BTA-115633
THS THS_116 F0301060 C C BTB-01594939
THS THS_116 F0301070 C C Hapmap39882-BTA-106655
THS THS_116 F0301090 A A ARS-BFGL-NGS-7652
THS THS_116 F0301100 A G ARS-BFGL-NGS-81031
THS THS_116 F0301110 A G ARS-BFGL-NGS-113026
THS THS_116 F0301120 A A INRA-661
THS THS_116 F0301130 A G ARS-BFGL-NGS-118372
THS THS_116 F0301140 A A BTB-01234759
THS THS_116 F0301150 A A BTB-01234863
THS THS_116 F0301170 A G BTB-01745829
THS THS_116 F0301180 A A ARS-BFGL-NGS-13674
THS THS_116 F0301190 A A Hapmap49710-BTA-68634
THS THS_116 F0301200 A A ARS-BFGL-NGS-81166
THS THS_116 F0301210 G G Hapmap54825-rs29027025
THS THS_116 F0301220 G G BTB-01338216
THS THS_116 F0301230 G G BTA-30089-no-rs
THS THS_116 F0301240 A A BTA-25432-no-rs
THS THS_116 F0301260 G G BTA-21472-no-rs
THS THS_116 F0301270 G G BTB-01862604
THS THS_116 F0301280 A A BTA-68843-no-rs
THS THS_116 F0301290 A G Hapmap25263-BTA-140958
THS THS_116 F0301300 A G BTA-68856-no-rs
THS THS_116 F0301310 A A BTB-00121290
THS THS_116 F0301330 A G BTB-01333253
THS THS_116 F0301340 G G BTB-01333281
THS THS_116 F0301350 A G ARS-BFGL-NGS-26988
THS THS_116 F0301360 A C ARS-BFGL-NGS-114131
THS THS_116 F0301370 A G BTB-01678000
THS THS_116 F0301380 G G BTB-01678060
THS THS_116 F0301390 G G BTB-00296101
THS THS_116 F0301410 G G Hapmap31813-BTA-155869
THS THS_116 F0301420 A G BTA-110709-no-rs
THS THS_116 F0301430 C C ARS-BFGL-NGS-116469
THS THS_116 F0301440 A A BTA-68965-no-rs
THS THS_116 F0301450 A G Hapmap42294-BTA-69421
THS THS_116 F0301460 G G ARS-BFGL-NGS-7279
THS THS_116 F0301490 A G Hapmap54926-ss46526189
THS THS_116 F0301500 G G Hapmap48052-BTA-69153
THS THS_116 F0301510 G G Hapmap50758-BTA-69128
THS THS_116 F0301520 G G BTA-69126-no-rs
THS THS_116 F0301530 A A UA-IFASA-4438
THS THS_116 F0301540 G G ARS-BFGL-NGS-112786
THS THS_116 F0301550 A A ARS-BFGL-NGS-104594
THS THS_116 F0301570 G G ARS-BFGL-NGS-101921
THS THS_116 F0301580 A A BTA-88009-no-rs
THS THS_116 F0301590 A C ARS-BFGL-NGS-25819
THS THS_116 F0301600 G G Hapmap32868-BTA-161473
THS THS_116 F0301610 G G ARS-BFGL-NGS-21885
THS THS_116 F0301620 G G ARS-BFGL-NGS-60242
THS THS_116 F0301630 G G Hapmap34025-BES5_Contig212_565
THS THS_116 F0301640 C C ARS-BFGL-NGS-22334
THS THS_116 F0301650 A G BTA-66930-no-rs
THS THS_116 F0301670 G G ARS-BFGL-NGS-5956
THS THS_116 F0301680 G G ARS-BFGL-NGS-112616
THS THS_116 F0301690 G G INRA-345
THS THS_116 F0301720 A A INRA-636
THS THS_116 F0301730 G G ARS-BFGL-NGS-13090
THS THS_116 F0301740 A A INRA-672
THS THS_116 F0301750 G G INRA-442
THS THS_116 F0301760 C C ARS-BFGL-NGS-5249
THS THS_116 F0301770 A G Hapmap58601-rs29027882
THS THS_116 F0301800 G G ARS-BFGL-NGS-24116
THS THS_116 F0301810 G G ARS-BFGL-NGS-86173
THS THS_116 F0301820 A A ARS-BFGL-NGS-35918
THS THS_116 F0301830 A A ARS-BFGL-NGS-30351
THS THS_116 F0301840 G G INRA-414
THS THS_116 F0301850 C C Hapmap23285-BTA-163492
THS THS_116 F0301870 A A Hapmap39362-BTA-95002
THS THS_116 F0301880 G G ARS-BFGL-NGS-97347
THS THS_116 F0301910 A G ARS-BFGL-NGS-108869
THS THS_116 F0301920 G G INRA-304
THS THS_116 F0301930 C C ARS-BFGL-NGS-18442
THS THS_116 F0301940 G G ARS-BFGL-NGS-105595
THS THS_116 F0301950 A A ARS-BFGL-NGS-1014
THS THS_116 F0301960 A A ARS-BFGL-NGS-94819
THS THS_116 F0301970 A G ARS-BFGL-NGS-113388
THS THS_116 F0301980 A A ARS-BFGL-NGS-8587
THS THS_116 F0301990 G G ARS-BFGL-NGS-118428
THS THS_116 F0302000 A G ARS-BFGL-NGS-55688
THS THS_116 F0302010 G G ARS-BFGL-NGS-61631
THS THS_116 F0302030 G G ARS-BFGL-NGS-2694
THS THS_116 F0302040 A A ARS-BFGL-NGS-27948
THS THS_116 F0302050 A A ARS-BFGL-NGS-112230
THS THS_116 F0302060 G G ARS-BFGL-NGS-40088
THS THS_116 F0302070 A A Hapmap31432-BTA-140949
THS THS_116 F0302080 A G ARS-BFGL-NGS-6957
THS THS_116 F0302090 G G ARS-BFGL-NGS-103878
THS THS_116 F0302100 G G BTA-69900-no-rs
THS THS_116 F0302130 A C ARS-BFGL-NGS-70744
THS THS_116 F0302170 A G ARS-BFGL-NGS-25382
THS THS_116 F0302180 G G Hapmap40339-BTA-117016
THS THS_116 F0302190 G G ARS-BFGL-NGS-23174
THS THS_116 F0302200 G G ARS-BFGL-NGS-73929
THS THS_116 F0302210 G G ARS-BFGL-NGS-87298
THS THS_116 F0302230 A A Hapmap39956-BTA-94317
THS THS_116 F0302240 A A ARS-BFGL-NGS-23250
THS THS_116 F0302250 G G ARS-BFGL-NGS-101769
THS THS_116 F0302260 A A Hapmap49050-BTA-119760
THS THS_116 F0302270 C C ARS-BFGL-NGS-4357
THS THS_116 F0302280 G G ARS-BFGL-NGS-33062
THS THS_116 F0302290 G G ARS-BFGL-NGS-90596
THS THS_116 F0302300 G G BTA-119329-no-rs
THS THS_116 F0302310 G G Hapmap47900-BTA-26234
THS THS_116 F0302320 A G BTA-26230-no-rs
THS THS_116 F0302330 C G Hapmap45266-BTA-26244
THS THS_116 F0302340 G G ARS-BFGL-NGS-104320
THS THS_116 F0302350 A G ARS-BFGL-NGS-109482
THS THS_116 F0302360 C C BTA-91502-no-rs
THS THS_116 F0302370 C C Hapmap56299-rs29010540
THS THS_116 F0302380 A G ARS-BFGL-NGS-36635
THS THS_116 F0302390 A A Hapmap54084-rs29012865
THS THS_116 F0302400 A A ARS-BFGL-NGS-34794
THS THS_116 F0302410 A A ARS-BFGL-NGS-37422
THS THS_116 F0302420 G G ARS-BFGL-NGS-1819
THS THS_116 F0302430 A A ARS-BFGL-NGS-38423
THS THS_116 F0302440 G G Hapmap60323-rs29014816
THS THS_116 F0302460 T T ARS-BFGL-NGS-49272
THS THS_116 F0302470 C C ARS-BFGL-NGS-20009
THS THS_116 F0302490 C C ARS-BFGL-NGS-117349
THS THS_116 F0302500 G G ARS-BFGL-NGS-6932
THS THS_116 F0302510 G G ARS-BFGL-NGS-103120
THS THS_116 F0302520 G G ARS-BFGL-NGS-16268
THS THS_116 F0302530 A A ARS-BFGL-NGS-100336
THS THS_116 F0302540 A G ARS-BFGL-NGS-26099
THS THS_116 F0302550 A A ARS-BFGL-NGS-106179
THS THS_116 F0302590 G G ARS-BFGL-NGS-106490
THS THS_116 F0302600 A G ARS-BFGL-NGS-108231
THS THS_116 F0302610 G G ARS-BFGL-NGS-119921
THS THS_116 F0302620 A A ARS-BFGL-NGS-29355
THS THS_116 F0302630 A A Hapmap53387-rs29010859
THS THS_116 F0302640 C C BTA-12976-rs29024920
THS THS_116 F0302650 C C ARS-BFGL-NGS-54795
THS THS_116 F0302660 G G ARS-BFGL-NGS-1316
THS THS_116 F0302670 C C ARS-BFGL-NGS-119773
THS THS_116 F0302690 A A UA-IFASA-8925
THS THS_116 F0302700 A A ARS-BFGL-NGS-75039
THS THS_116 F0302710 G G Hapmap53344-ss46526153
THS THS_116 F0302720 G G ARS-BFGL-NGS-73625
THS THS_116 F0302730 A A Hapmap43906-BTA-66658
THS THS_116 F0302740 A G ARS-BFGL-NGS-26797
THS THS_116 F0302750 C C ARS-BFGL-NGS-73876
THS THS_116 F0302760 G G INRA-320
THS THS_116 F0302770 A A ARS-BFGL-NGS-16812
THS THS_116 F0302790 A G ARS-BFGL-NGS-84180
THS THS_116 F0302810 A G ARS-BFGL-NGS-110659
THS THS_116 F0302820 G G INRA-232
THS THS_116 F0302830 G G ARS-BFGL-NGS-10423
THS THS_116 F0302850 A A ARS-BFGL-NGS-119291
THS THS_116 F0302860 A A Hapmap60445-rs29011589
THS THS_116 F0302870 A A ARS-BFGL-NGS-107249
THS THS_116 F0302880 G G BTA-66651-no-rs
THS THS_116 F0302890 A A ARS-BFGL-NGS-102327
THS THS_116 F0302900 A A ARS-BFGL-NGS-119953
THS THS_116 F0302910 G G ARS-BFGL-NGS-106009
THS THS_116 F0302930 A A ARS-BFGL-NGS-13586
THS THS_116 F0302940 A G ARS-BFGL-NGS-91310
THS THS_116 F0302950 G G ARS-BFGL-NGS-13057
THS THS_116 F0302960 A G ARS-BFGL-NGS-113318
THS THS_116 F0302970 A A Hapmap42643-BTA-69885
THS THS_116 F0302980 G G ARS-BFGL-NGS-64215
THS THS_116 F0302990 G G INRA-409
THS THS_116 F0303000 C C ARS-BFGL-NGS-102528
THS THS_116 F0303010 G G ARS-BFGL-NGS-112579
THS THS_116 F0303030 A G ARS-BFGL-NGS-95132
THS THS_116 F0303040 A G ARS-BFGL-NGS-42677
THS THS_116 F0303050 A A ARS-BFGL-NGS-54121
THS THS_116 F0303060 G G ARS-BFGL-NGS-18525
THS THS_116 F0303070 G G ARS-BFGL-NGS-91059
THS THS_116 F0303080 G G Hapmap40793-BTA-69866
THS THS_116 F0303090 A A Hapmap26961-BTA-141000
THS THS_116 F0303100 A G Hapmap27869-BTA-140998
THS THS_116 F0303110 A A Hapmap39423-BTA-69854
THS THS_116 F0303120 G G ARS-BFGL-NGS-37429
THS THS_116 F0303130 G G ARS-BFGL-NGS-37224
THS THS_116 F0303140 G G ARS-BFGL-NGS-10941
THS THS_116 F0303160 G G ARS-BFGL-NGS-6776
THS THS_116 F0303180 A A ARS-BFGL-NGS-1859
THS THS_116 F0303190 A A ARS-BFGL-NGS-100248
THS THS_116 F0303200 C C BTA-69696-no-rs
THS THS_116 F0303210 A A ARS-BFGL-NGS-41579
THS THS_116 F0303220 G G ARS-BFGL-NGS-20167
THS THS_116 F0303230 C C BTA-69618-no-rs
THS THS_116 F0303240 G G INRA-266
THS THS_116 F0303250 A A BTA-69575-no-rs
THS THS_116 F0303260 A A Hapmap44275-BTA-69573
THS THS_116 F0303270 C C ARS-BFGL-NGS-1718
THS THS_116 F0303280 G G Hapmap56996-rs29010816
THS THS_116 F0303290 A A ARS-BFGL-NGS-76278
THS THS_116 F0303300 A G Hapmap58478-rs29015763
THS THS_116 F0303310 A C BTA-67160-no-rs
THS THS_116 F0303320 A G Hapmap41052-BTA-67164
THS THS_116 F0303330 A A BTA-67276-no-rs
THS THS_116 F0303340 C C BTA-103528-no-rs
THS THS_116 F0303350 A A ARS-BFGL-NGS-61394
THS THS_116 F0303360 A A BTA-121572-no-rs
THS THS_116 F0303370 A G Hapmap34129-BES11_Contig277_1586
THS THS_116 F0303380 C C ARS-BFGL-NGS-32868
THS THS_116 F0303390 A A ARS-BFGL-NGS-97793
THS THS_116 F0303400 A A ARS-BFGL-NGS-92168
THS THS_116 F0303440 G G ARS-BFGL-NGS-102388
THS THS_116 F0303450 T T ARS-BFGL-NGS-17105
THS THS_116 F0303460 C C Hapmap39500-BTA-66798
THS THS_116 F0303470 C C ARS-BFGL-NGS-42701
THS THS_116 F0303490 A A ARS-BFGL-NGS-32244
THS THS_116 F0303500 A G Hapmap54330-rs29010082
THS THS_116 F0303510 G G ARS-BFGL-NGS-52272
THS THS_116 F0303520 G G INRA-404
THS THS_116 F0303540 A G INRA-234
THS THS_116 F0303550 A G BTA-66824-no-rs
THS THS_116 F0303560 A A INRA-453
THS THS_116 F0303570 G G ARS-BFGL-NGS-34169
THS THS_116 F0303580 G G ARS-BFGL-NGS-13158
THS THS_116 F0303590 A A ARS-BFGL-NGS-115915
THS THS_116 F0303600 A A INRA-371
THS THS_116 F0303620 A A Hapmap50435-BTA-66860
THS THS_116 F0303630 G G ARS-BFGL-NGS-107446
THS THS_116 F0303650 A A ARS-BFGL-NGS-61739
THS THS_116 F0303660 A C INRA-533
THS THS_116 F0303680 G G UA-IFASA-7892
THS THS_116 F0303690 C C Hapmap35248-BES5_Contig554_1101
THS THS_116 F0303700 G G INRA-413
THS THS_116 F0303720 A A ARS-BFGL-NGS-100210
THS THS_116 F0303730 G G INRA-269
THS THS_116 F0303770 A A INRA-683
THS THS_116 F0303780 G G ARS-BFGL-NGS-76744
THS THS_116 F0303800 G G Hapmap55417-ss46527060
THS THS_116 F0303810 G G ARS-BFGL-NGS-108054
THS THS_116 F0303830 A A ARS-USMARC-Parent-DQ647187-rs29010510
THS THS_116 F0303840 A A ARS-BFGL-NGS-97101
THS THS_116 F0303850 A A ARS-BFGL-NGS-62323
THS THS_116 F0303860 A A Hapmap49491-BTA-121574
THS THS_116 F0303870 G G Hapmap59143-ss46526687
THS THS_116 F0303880 A A INRA-274
THS THS_116 F0303890 G G ARS-BFGL-NGS-18382
THS THS_116 F0303900 G G ARS-BFGL-NGS-114746
THS THS_116 F0303910 C C ARS-BFGL-NGS-74921
THS THS_116 F0303920 G G ARS-BFGL-NGS-24326
THS THS_116 F0303930 G G INRA-584
THS THS_116 F0303940 G G Hapmap41329-BTA-66828
THS THS_116 F0303960 A A ARS-BFGL-NGS-99338
THS THS_116 F0303970 A G ARS-BFGL-NGS-34492
THS THS_116 F0303980 C C Hapmap23289-BTA-66836
THS THS_116 F0303990 A A ARS-BFGL-NGS-6675
THS THS_116 F0304000 A A Hapmap34896-BES2_Contig311_734
THS THS_116 F0304010 A G ARS-BFGL-NGS-117867
THS THS_116 F0304020 G G INRA-565
THS THS_116 F0304030 G G ARS-BFGL-NGS-104522
THS THS_116 F0304060 A A Hapmap60947-rs29019824
THS THS_116 F0304080 G G Hapmap48042-BTA-66967
THS THS_116 F0304090 C C ARS-BFGL-NGS-79371
THS THS_116 F0304100 G G Hapmap59299-rs29022370
THS THS_116 F0304110 A A Hapmap33860-BES7_Contig442_1439
THS THS_116 F0304120 A G ARS-BFGL-NGS-41773
THS THS_116 F0304130 G G ARS-BFGL-NGS-105811
THS THS_116 F0304150 A A ARS-BFGL-NGS-103648
THS THS_116 F0304160 A G ARS-BFGL-NGS-34836
THS THS_116 F0304180 A A Hapmap45949-BTA-66899
THS THS_116 F0304190 G G ARS-BFGL-NGS-74718
THS THS_116 F0304200 G G INRA-335
THS THS_116 F0304220 G G BTA-66912-no-rs
THS THS_116 F0304230 G G Hapmap51755-BTA-66918
THS THS_116 F0304250 A A ARS-BFGL-NGS-24002
THS THS_116 F0304260 A C BTA-86312-no-rs
THS THS_116 F0304290 G G Hapmap58023-ss46526193
THS THS_116 F0304300 A A ARS-BFGL-NGS-14193
THS THS_116 F0304310 A A BTA-66968-no-rs
THS THS_116 F0304320 G G Hapmap48431-BTA-66970
THS THS_116 F0304340 A A Hapmap26514-BTA-66981
THS THS_116 F0304350 G G ARS-BFGL-NGS-28573
THS THS_116 F0304360 A A BTA-66984-no-rs
THS THS_116 F0304370 A A INRA-289
THS THS_116 F0304390 A A ARS-BFGL-NGS-76574
THS THS_116 F0304400 C C ARS-BFGL-NGS-118132
THS THS_116 F0304410 A G INRA-474
THS THS_116 F0304420 A A ARS-BFGL-NGS-58365
THS THS_116 F0304430 G G Hapmap26465-BTA-160174
THS THS_116 F0304440 A A Hapmap25576-BTA-148174
THS THS_116 F0304450 A A ARS-BFGL-NGS-98450
THS THS_116 F0304460 A A Hapmap34737-BES11_Contig221_1196
THS THS_116 F0304480 G G Hapmap48174-BTA-108346
THS THS_116 F0304490 A A BTA-108345-no-rs
THS THS_116 F0304500 A G ARS-BFGL-NGS-114548
THS THS_116 F0304510 A G Hapmap54955-rs29010328
THS THS_116 F0304520 C C Hapmap38962-BTA-49018
THS THS_116 F0304540 G G Hapmap46744-BTA-03982
THS THS_116 F0304550 G G ARS-BFGL-NGS-105385
THS THS_116 F0304560 A A ARS-BFGL-NGS-8787
THS THS_116 F0304570 G G ARS-BFGL-NGS-111769
THS THS_116 F0304580 A A ARS-BFGL-NGS-23372
THS THS_116 F0304590 G G ARS-BFGL-NGS-76525
THS THS_116 F0304600 A G ARS-BFGL-NGS-118942
THS THS_116 F0304610 C C ARS-BFGL-NGS-23483
THS THS_116 F0304620 C C ARS-BFGL-NGS-3883
THS THS_116 F0304630 G G Hapmap48043-BTA-67009
THS THS_116 F0304640 G G ARS-BFGL-NGS-45686
THS THS_116 F0304650 G G ARS-BFGL-NGS-104248
THS THS_116 F0304660 G G BTA-85212-no-rs
THS THS_116 F0304680 A A INRA-287
THS THS_116 F0304690 G G UA-IFASA-9337
THS THS_116 F0304700 A A UA-IFASA-699
THS THS_116 F0304710 G G Hapmap47694-BTA-67030
THS THS_116 F0304720 G G ARS-BFGL-NGS-112843
THS THS_116 F0304740 C C ARS-BFGL-NGS-115816
THS THS_116 F0304750 A A ARS-BFGL-NGS-40236
THS THS_116 F0304760 A A ARS-BFGL-NGS-97373
THS THS_116 F0304770 G G Hapmap53614-rs29011537
THS THS_116 F0304780 A A ARS-BFGL-NGS-5054
THS THS_116 F0304790 G G ARS-BFGL-NGS-112076
THS THS_116 F0304810 C C ARS-BFGL-NGS-105342
THS THS_116 F0304820 A A ARS-BFGL-NGS-25246
THS THS_116 F0304830 G G ARS-BFGL-NGS-111883
THS THS_116 F0304840 C C Hapmap23648-BTA-159232
THS THS_116 F0304850 G G ARS-BFGL-NGS-36823
THS THS_116 F0304860 A A ARS-BFGL-NGS-18824
THS THS_116 F0304870 G G ARS-BFGL-NGS-42733
THS THS_116 F0304880 A A ARS-BFGL-NGS-111370
THS THS_116 F0304890 C C ARS-BFGL-NGS-105333
THS THS_116 F0304900 G G ARS-BFGL-NGS-15627
THS THS_116 F0304910 G G Hapmap31109-BTA-141167
THS THS_116 F0304920 G G ARS-BFGL-NGS-72372
THS THS_116 F0304940 C C BTA-67090-no-rs
THS THS_116 F0304950 C C ARS-BFGL-NGS-89797
THS THS_116 F0304960 G G Hapmap54189-rs29022505
THS THS_116 F0304970 A A ARS-BFGL-NGS-90407
THS THS_116 F0304980 G G ARS-BFGL-NGS-111848
THS THS_116 F0304990 A A ARS-BFGL-NGS-101029
THS THS_116 F0305000 A G ARS-BFGL-NGS-26956
THS THS_116 F0305010 G G ARS-BFGL-NGS-22908
THS THS_116 F0305020 C C ARS-BFGL-NGS-6812
THS THS_116 F0305040 A G ARS-BFGL-NGS-32344
THS THS_116 F0305050 G G Hapmap49888-BTA-122624
THS THS_116 F0305060 A G INRA-496
THS THS_116 F0305070 A G ARS-BFGL-NGS-33324
THS THS_116 F0305090 C C INRA-376
THS THS_116 F0305100 G G ARS-BFGL-NGS-117241
THS THS_116 F0305110 C C ARS-BFGL-NGS-83702
THS THS_116 F0305130 C C ARS-BFGL-NGS-28865
THS THS_116 F0305140 A A Hapmap26402-BTA-141183
THS THS_116 F0305150 A A ARS-BFGL-NGS-25632
THS THS_116 F0305160 A A BTA-67320-no-rs
THS THS_116 F0305170 G G ARS-BFGL-NGS-112694
THS THS_116 F0305180 A A Hapmap59965-rs29021049
THS THS_116 F0305190 G G ARS-BFGL-NGS-25569
THS THS_116 F0305200 G G ARS-BFGL-NGS-26693
THS THS_116 F0305210 G G ARS-BFGL-NGS-118212
THS THS_116 F0305220 A A BTA-67336-no-rs
THS THS_116 F0305230 C C Hapmap52267-rs29027608
THS THS_116 F0305250 T T ARS-BFGL-NGS-108661
THS THS_116 F0305260 C C ARS-BFGL-NGS-91105
THS THS_116 F0305270 A A ARS-BFGL-NGS-113776
THS THS_116 F0305280 A G ARS-BFGL-NGS-104159
THS THS_116 F0305290 A C ARS-BFGL-NGS-78676
THS THS_116 F0305310 G G Hapmap57870-rs29020744
THS THS_116 F0305320 A A INRA-658
THS THS_116 F0305330 G G Hapmap51023-BTA-67162
THS THS_116 F0305340 C C INRA-534
THS THS_116 F0305350 A A INRA-440
THS THS_116 F0305370 A T Hapmap46529-BTA-67163
THS THS_116 F0305380 A A ARS-BFGL-NGS-23116
THS THS_116 F0305400 A G ARS-BFGL-NGS-87081
THS THS_116 F0305410 A A BTA-67261-no-rs
THS THS_116 F0305430 G G Hapmap26232-BTA-67268
THS THS_116 F0305440 G G UA-IFASA-9717
THS THS_116 F0305450 G G ARS-BFGL-NGS-28144
THS THS_116 F0305460 A G Hapmap44422-BTA-90337
THS THS_116 F0305470 A A BTA-90354-no-rs
THS THS_116 F0305490 A A BTA-90312-no-rs
THS THS_116 F0305510 A A BTA-90323-no-rs
THS THS_116 F0305520 A G BTA-67350-no-rs
THS THS_116 F0305530 G G Hapmap27668-BTA-67346
THS THS_116 F0305540 A A ARS-BFGL-NGS-116953
THS THS_116 F0305550 A A BTA-67345-no-rs
THS THS_116 F0305560 G G ARS-BFGL-NGS-86370
THS THS_116 F0305570 G G ARS-BFGL-NGS-25438
THS THS_116 F0305580 A A ARS-BFGL-NGS-113072
THS THS_116 F0305590 G G Hapmap33584-BTA-141202
THS THS_116 F0305600 C C BTB-00125265
THS THS_116 F0305610 G G INRA-641
THS THS_116 F0305620 A A BTA-100704-no-rs
THS THS_116 F0305630 A A BTB-01523770
THS THS_116 F0305640 G G ARS-BFGL-NGS-72368
THS THS_116 F0305650 A A ARS-BFGL-NGS-114461
THS THS_116 F0305660 G G ARS-BFGL-NGS-119919
THS THS_116 F0305670 G G ARS-BFGL-NGS-54540
THS THS_116 F0305690 G G ARS-BFGL-NGS-57102
THS THS_116 F0305700 A A BTA-67383-no-rs
THS THS_116 F0305730 A A ARS-BFGL-NGS-108958
THS THS_116 F0305740 A A Hapmap30073-BTA-67374
THS THS_116 F0305750 G G ARS-BFGL-NGS-102586
THS THS_116 F0305760 T T INRA-701
THS THS_116 F0305770 A A ARS-BFGL-NGS-113746
THS THS_116 F0305780 A A ARS-BFGL-NGS-76281
THS THS_116 F0305790 G G Hapmap51026-BTA-67362
THS THS_116 F0305810 G G ARS-BFGL-NGS-105297
THS THS_116 F0305820 G G Hapmap31187-BTA-160351
THS THS_116 F0305830 A A ARS-BFGL-NGS-66677
THS THS_116 F0305840 A A Hapmap33913-BES9_Contig264_1036
THS THS_116 F0305870 A A ARS-BFGL-NGS-40213
THS THS_116 F0305880 C C BTB-01420286
THS THS_116 F0305890 A A BTB-00125277
THS THS_116 F0305900 A A ARS-BFGL-NGS-114304
THS THS_116 F0305910 A G INRA-378
THS THS_116 F0305920 A C BTB-00125348
THS THS_116 F0305930 A A ARS-BFGL-NGS-111118
THS THS_116 F0305940 G G ARS-BFGL-NGS-33910
THS THS_116 F0305950 G G BTB-02075948
THS THS_116 F0305970 A A BTB-01671364
THS THS_116 F0305980 G G ARS-BFGL-NGS-117779
THS THS_116 F0305990 A A BTB-00125979
THS THS_116 F0306000 A A INRA-633
THS THS_116 F0306010 A G BTB-00126026
THS THS_116 F0306030 C C ARS-BFGL-NGS-3842
THS THS_116 F0306040 A A BTB-01890822
THS THS_116 F0306050 A G ARS-BFGL-NGS-5984
THS THS_116 F0306060 A A BTB-01899293
THS THS_116 F0306070 G G ARS-BFGL-NGS-85942
THS THS_116 F0306080 G G BTB-00126452
THS THS_116 F0306090 A A BTB-02037802
THS THS_116 F0306100 A A BTB-00126406
THS THS_116 F0306110 A A Hapmap60497-rs29027497
THS THS_116 F0306120 A A ARS-BFGL-NGS-14671
THS THS_116 F0306130 A A Hapmap40909-BTA-121580
THS THS_116 F0306140 A A ARS-BFGL-NGS-52849
THS THS_116 F0306150 G G ARS-BFGL-NGS-38953
THS THS_116 F0306160 A C ARS-BFGL-NGS-117560
THS THS_116 F0306170 A A ARS-BFGL-NGS-69065
THS THS_116 F0306180 G G ARS-BFGL-NGS-85575
THS THS_116 F0306200 A A Hapmap39503-BTA-67470
THS THS_116 F0306210 A A ARS-BFGL-NGS-113982
THS THS_116 F0306220 C C BTB-00124417
THS THS_116 F0306230 G G Hapmap50065-BTA-67274
THS THS_116 F0306240 G G Hapmap58559-rs29023519
THS THS_116 F0306250 G G ARS-BFGL-NGS-103874
THS THS_116 F0306260 A G ARS-BFGL-NGS-117870
THS THS_116 F0306270 G G ARS-BFGL-NGS-42736
THS THS_116 F0306280 G G ARS-BFGL-NGS-95773
THS THS_116 F0306290 G G ARS-BFGL-NGS-77834
THS THS_116 F0306300 G G INRA-194
THS THS_116 F0306320 A A BTB-00124726
THS THS_116 F0306340 G G ARS-BFGL-NGS-119309
THS THS_116 F0306350 A G ARS-BFGL-NGS-86767
THS THS_116 F0306370 A A BTA-67303-no-rs
THS THS_116 F0306380 A A ARS-BFGL-NGS-35338
THS THS_116 F0306390 G G ARS-BFGL-NGS-115128
THS THS_116 F0306400 A A ARS-BFGL-NGS-43118
THS THS_116 F0306410 G G Hapmap42629-BTA-67307
THS THS_116 F0306420 A G BTA-67308-no-rs
THS THS_116 F0306430 A G Hapmap51025-BTA-67309
THS THS_116 F0306460 G G Hapmap53424-rs29019267
THS THS_116 F0306470 G G ARS-BFGL-NGS-114699
THS THS_116 F0306480 A G ARS-BFGL-NGS-67960
THS THS_116 F0306490 G G Hapmap57750-ss46526998
THS THS_116 F0306500 G G Hapmap41054-BTA-67528
THS THS_116 F0306510 A A BTA-88149-no-rs
THS THS_116 F0306520 T T BTA-67533-no-rs
THS THS_116 F0306530 G G Hapmap41457-BTA-121582
THS THS_116 F0306550 G G BTA-67536-no-rs
THS THS_116 F0306560 A A ARS-BFGL-NGS-118771
THS THS_116 F0306570 G G ARS-BFGL-NGS-36405
THS THS_116 F0306580 A A ARS-BFGL-NGS-83049
THS THS_116 F0306590 A C ARS-BFGL-NGS-24548
THS THS_116 F0306600 A G ARS-BFGL-NGS-19686
THS THS_116 F0306610 A A ARS-BFGL-NGS-61241
THS THS_116 F0306620 A G BTA-122551-no-rs
THS THS_116 F0306630 A G Hapmap49798-BTA-92389
THS THS_116 F0306640 G G ARS-BFGL-NGS-2680
THS THS_116 F0306650 C C INRA-217
THS THS_116 F0306660 A T ARS-BFGL-NGS-14022
THS THS_116 F0306670 G G BTA-01846-rs29012800
THS THS_116 F0306690 A G ARS-BFGL-NGS-101762
THS THS_116 F0306700 C C INRA-476
THS THS_116 F0306710 A C Hapmap52513-rs29024428
THS THS_116 F0306720 G G INRA-339
THS THS_116 F0306730 G G Hapmap43907-BTA-67629
THS THS_116 F0306740 G G ARS-BFGL-NGS-109648
THS THS_116 F0306750 G G Hapmap41614-BTA-67626
THS THS_116 F0306760 G G Hapmap41055-BTA-67615
THS THS_116 F0306770 G G ARS-BFGL-NGS-30334
THS THS_116 F0306780 A A ARS-BFGL-NGS-100508
THS THS_116 F0306790 G G ARS-BFGL-NGS-23295
THS THS_116 F0306800 C C ARS-BFGL-NGS-117495
THS THS_116 F0306810 C C ARS-BFGL-NGS-30143
THS THS_116 F0306820 A G Hapmap43012-BTA-67593
THS THS_116 F0306830 G G Hapmap55463-rs29026005
THS THS_116 F0306840 G G BTA-67581-no-rs
THS THS_116 F0306870 G G INRA-110
THS THS_116 F0306880 A A BTA-67567-no-rs
THS THS_116 F0306900 G G ARS-BFGL-NGS-1886
THS THS_116 F0306910 C C ARS-BFGL-NGS-38910
THS THS_116 F0306920 A A Hapmap54069-rs29012123
THS THS_116 F0306930 A A Hapmap39975-BTA-121583
THS THS_116 F0306950 G G Hapmap51175-BTA-17459
THS THS_116 F0306970 G G ARS-BFGL-NGS-73422
THS THS_116 F0306980 G G ARS-BFGL-NGS-56674
THS THS_116 F0307020 A A BTA-91560-no-rs
THS THS_116 F0307030 G G ARS-BFGL-NGS-2067
THS THS_116 F0307040 A A Hapmap50814-BTA-89905
THS THS_116 F0307050 A A BTA-122016-no-rs
THS THS_116 F0307080 A G BTA-93899-no-rs
THS THS_116 F0307090 A G ARS-BFGL-NGS-15485
THS THS_116 F0307100 G G INRA-465
THS THS_116 F0307110 G G ARS-BFGL-NGS-103488
THS THS_116 F0307120 A A BTB-01737920
THS THS_116 F0307130 A A Hapmap60829-rs29020073
THS THS_116 F0307160 A A BTA-99693-no-rs
THS THS_116 F0307170 A A BTB-01155098
THS THS_116 F0307180 A A BTA-97380-no-rs
THS THS_116 F0307190 A A ARS-BFGL-NGS-24876
THS THS_116 F0307220 G G Hapmap58662-rs29014458
THS THS_116 F0307230 G G Hapmap51027-BTA-67630
THS THS_116 F0307240 C C Hapmap52326-rs29020672
THS THS_116 F0307250 A A BTA-86782-no-rs
THS THS_116 F0307260 A A BTB-01436085
THS THS_116 F0307270 A A BTA-114258-no-rs
THS THS_116 F0307300 A A BTA-93165-no-rs
THS THS_116 F0307310 A A BTB-01436290
THS THS_116 F0307320 G G BTB-01436387
THS THS_116 F0307340 A A BTB-01405574
THS THS_116 F0307350 C C BTB-01405537
THS THS_116 F0307360 G G ARS-USMARC-Parent-AY842472-rs29001941
THS THS_116 F0307370 G G BTB-01405471
THS THS_116 F0307380 C C BTB-01405443
THS THS_116 F0307390 A A Hapmap31786-BTA-148388
THS THS_116 F0307410 A A BTB-01582160
THS THS_116 F0307420 A A ARS-BFGL-NGS-112442
THS THS_116 F0307430 A A BTB-01582389
THS THS_116 F0307440 A A BTB-01704990
THS THS_116 F0307450 G G INRA-332
THS THS_116 F0307470 G G Hapmap59377-rs29018679
THS THS_116 F0307480 C C BTA-20637-no-rs
THS THS_116 F0307500 C C ARS-BFGL-NGS-110776
THS THS_116 F0307510 G G ARS-BFGL-NGS-84893
THS THS_116 F0307520 G G ARS-BFGL-NGS-113447
THS THS_116 F0307540 A A BTA-100337-no-rs
THS THS_116 F0307550 A A Hapmap48985-BTA-100340
THS THS_116 F0307560 G G Hapmap33718-BTA-152247
THS THS_116 F0307580 A A BTA-119272-no-rs
THS THS_116 F0307590 G G Hapmap60335-rs29018229
THS THS_116 F0307610 A A ARS-BFGL-NGS-117662
THS THS_116 F0307620 C C Hapmap39048-BTA-99764
THS THS_116 F0307640 C C ARS-BFGL-NGS-103300
THS THS_116 F0307650 G G ARS-BFGL-NGS-26859
THS THS_116 F0307660 G G INRA-645
THS THS_116 F0307670 A A ARS-BFGL-NGS-42742
THS THS_116 F0307680 G G ARS-BFGL-NGS-45264
THS THS_116 F0307690 A A ARS-BFGL-NGS-115249
THS THS_116 F0307700 G G Hapmap57990-rs29018907
THS THS_116 F0307720 G G BTA-90242-no-rs
THS THS_116 F0307750 A G ARS-BFGL-NGS-54102
THS THS_116 F0307760 G G Hapmap50499-BTA-90255
THS THS_116 F0307770 C C ARS-BFGL-NGS-4191
THS THS_116 F0307780 A A ARS-BFGL-NGS-115461
THS THS_116 F0307790 A A ARS-BFGL-NGS-76208
THS THS_116 F0307800 A G Hapmap58939-rs29011360
THS THS_116 F0307810 G G BTA-67833-no-rs
THS THS_116 F0307820 A A ARS-BFGL-NGS-94815
THS THS_116 F0307830 A G ARS-BFGL-NGS-4915
THS THS_116 F0307840 A A BTA-91078-no-rs
THS THS_116 F0307850 G G ARS-BFGL-NGS-115126
THS THS_116 F0307860 A A INRA-196
THS THS_116 F0307870 A G ARS-BFGL-NGS-102970
THS THS_116 F0307890 A G ARS-BFGL-NGS-38388
THS THS_116 F0307900 A A ARS-BFGL-NGS-4511
THS THS_116 F0307910 G G ARS-BFGL-NGS-56706
THS THS_116 F0307920 A A Hapmap41056-BTA-67710
THS THS_116 F0307930 G G ARS-BFGL-NGS-16742
THS THS_116 F0307940 A G ARS-BFGL-NGS-102336
THS THS_116 F0307950 G G Hapmap49704-BTA-67707
THS THS_116 F0307960 A A ARS-BFGL-NGS-43914
THS THS_116 F0307970 A C ARS-BFGL-NGS-113910
THS THS_116 F0307980 G G ARS-BFGL-NGS-57417
THS THS_116 F0307990 G G ARS-BFGL-NGS-110746
THS THS_116 F0308000 G G Hapmap43653-BTA-67682
THS THS_116 F0308010 C C ARS-BFGL-NGS-83737
THS THS_116 F0308020 G G ARS-BFGL-NGS-4513
THS THS_116 F0308030 G G ARS-BFGL-NGS-57015
THS THS_116 F0308040 G G Hapmap32070-BTA-141319
THS THS_116 F0308060 G G ARS-BFGL-NGS-33061
THS THS_116 F0308070 A A Hapmap32570-BTA-141315
THS THS_116 F0308080 G G INRA-587
THS THS_116 F0308090 G G Hapmap26489-BTA-19424
THS THS_116 F0308100 A G INRA-624
THS THS_116 F0308110 A C ARS-BFGL-NGS-55002
THS THS_116 F0308140 G G Hapmap33878-BES3_Contig472_2031
THS THS_116 F0308150 T T INRA-506
THS THS_116 F0308160 G G Hapmap43908-BTA-67758
THS THS_116 F0308170 G G Hapmap58769-rs29025951
THS THS_116 F0308180 C G ARS-BFGL-NGS-116605
THS THS_116 F0308210 A C BTA-67750-no-rs
THS THS_116 F0308220 G G BTA-67746-no-rs
THS THS_116 F0308230 A A ARS-BFGL-NGS-108225
THS THS_116 F0308240 C G ARS-BFGL-NGS-109336
THS THS_116 F0308250 A G UA-IFASA-8370
THS THS_116 F0308270 G G INRA-547
THS THS_116 F0308280 G G UA-IFASA-5469
THS THS_116 F0308290 A A Hapmap32814-BTA-141339
THS THS_116 F0308300 A A INRA-598
THS THS_116 F0308310 A A ARS-BFGL-NGS-112152
THS THS_116 F0308320 G G BTA-67763-no-rs
THS THS_116 F0308330 C C ARS-BFGL-NGS-26327
THS THS_116 F0308340 G G ARS-BFGL-NGS-74304
THS THS_116 F0308350 A A Hapmap34274-BES9_Contig508_1511
THS THS_116 F0308360 G G BTB-01704067
THS THS_116 F0308370 A A Hapmap55244-rs29011654
THS THS_116 F0308390 C C Hapmap38207-BTA-19427
THS THS_116 F0308400 A A BTB-02008212
THS THS_116 F0308410 G G BTB-01463352
THS THS_116 F0308420 A A BTB-01463390
THS THS_116 F0308430 A A BTB-01608596
THS THS_116 F0308440 G G BTB-01608641
THS THS_116 F0308460 A A Hapmap27022-BTA-159739
THS THS_116 F0308470 A A BTB-01800728
THS THS_116 F0308480 C C ARS-USMARC-Parent-DQ435443-rs29010802
THS THS_116 F0308510 G G BTB-01851577
THS THS_116 F0308520 G G BTB-01537126
THS THS_116 F0308530 A A BTB-01537076
THS THS_116 F0308540 A G ARS-BFGL-NGS-34084
THS THS_116 F0308550 C C ARS-USMARC-Parent-AY842474-rs29003226
THS THS_116 F0308560 A G Hapmap33936-BES2_Contig521_671
THS THS_116 F0308570 A A Hapmap50807-BTA-86717
THS THS_116 F0308580 G G BTB-01384383
THS THS_116 F0308590 G G Hapmap51073-BTA-86722
THS THS_116 F0308600 A G BTA-18980-no-rs
THS THS_116 F0308610 A G Hapmap42865-BTA-18979
THS THS_116 F0308620 A A ARS-BFGL-NGS-22476
THS THS_116 F0308630 G G Hapmap50494-BTA-86544
THS THS_116 F0308640 A G BTB-00462925
THS THS_116 F0308650 G G Hapmap35349-BES3_Contig390_1348
THS THS_116 F0308660 A G BTB-00462855
THS THS_116 F0308670 G G Hapmap44321-BTA-96862
THS THS_116 F0308680 A A BTB-01924446
THS THS_116 F0308690 G G ARS-BFGL-NGS-4358
THS THS_116 F0308700 A A BTB-00462798
THS THS_116 F0308710 G G Hapmap42708-BTA-86534
THS THS_116 F0308720 G G Hapmap43383-BTA-86533
THS THS_116 F0308740 G G BTB-00462657
THS THS_116 F0308750 A G ARS-BFGL-NGS-115493
THS THS_116 F0308770 A A Hapmap48045-BTA-67779
THS THS_116 F0308790 A G INRA-472
THS THS_116 F0308800 G G Hapmap48658-BTA-122432
THS THS_116 F0308810 G G ARS-BFGL-NGS-2006
THS THS_116 F0308820 A A BTB-00127875
THS THS_116 F0308830 A A BTB-00127835
THS THS_116 F0308840 A G Hapmap32815-BTA-141391
THS THS_116 F0308850 G G Hapmap48847-BTA-67772
THS THS_116 F0308870 G G BTB-00127618
THS THS_116 F0308890 A A Hapmap50755-BTA-67770
THS THS_116 F0308900 A A ARS-BFGL-NGS-35566
THS THS_116 F0308910 G G Hapmap40787-BTA-67768
THS THS_116 F0308930 G G ARS-BFGL-NGS-18230
THS THS_116 F0308940 A G ARS-BFGL-NGS-114558
THS THS_116 F0308960 G G ARS-BFGL-NGS-79934
THS THS_116 F0308970 A A ARS-BFGL-NGS-54036
THS THS_116 F0308980 A A ARS-BFGL-NGS-93330
THS THS_116 F0308990 G G ARS-BFGL-NGS-100739
THS THS_116 F0309000 G G ARS-BFGL-NGS-2325
THS THS_116 F0309010 G G ARS-BFGL-NGS-24128
THS THS_116 F0309020 C C ARS-BFGL-NGS-112061
THS THS_116 F0309060 G G Hapmap46773-BTA-121585
THS THS_116 F0309070 A A ARS-BFGL-NGS-116978
THS THS_116 F0309080 G G Hapmap33067-BTA-160932
THS THS_116 F0309090 G G Hapmap59096-rs29024776
THS THS_116 F0309100 A A ARS-BFGL-NGS-60373
THS THS_116 F0309110 G G Hapmap44203-BTA-115893
THS THS_116 F0309120 A A ARS-BFGL-NGS-103527
THS THS_116 F0309130 A G ARS-BFGL-NGS-119151
THS THS_116 F0309140 A A Hapmap33585-BTA-141411
THS THS_116 F0309160 C C ARS-BFGL-NGS-116927
THS THS_116 F0309170 G G ARS-BFGL-NGS-40545
THS THS_116 F0309180 G G ARS-BFGL-NGS-112083
THS THS_116 F0309190 A A ARS-USMARC-Parent-AY842473-rs29001956
THS THS_116 F0309200 G G ARS-BFGL-NGS-104366
THS THS_116 F0309220 G G Hapmap42003-BTA-90261
THS THS_116 F0309230 G G ARS-BFGL-NGS-114827
THS THS_116 F0309250 G G ARS-BFGL-NGS-115817
THS THS_116 F0309260 G G ARS-BFGL-NGS-23466
THS THS_116 F0309270 G G Hapmap59329-rs29016370
THS THS_116 F0309280 A A Hapmap55023-rs29015745
THS THS_116 F0309290 A A INRA-131
THS THS_116 F0309300 T T ARS-BFGL-NGS-119852
THS THS_116 F0309310 G G ARS-BFGL-NGS-34393
THS THS_116 F0309320 A A Hapmap57732-rs29023272
THS THS_116 F0309330 C C Hapmap60708-rs29011181
THS THS_116 F0309340 A A BTA-100463-no-rs
THS THS_116 F0309350 C C INRA-648
THS THS_116 F0309360 A A Hapmap42034-BTA-100462
THS THS_116 F0309370 G G Hapmap44021-BTA-122250
THS THS_116 F0309390 G G INRA-611
THS THS_116 F0309400 A A Hapmap26166-BTA-152279
THS THS_116 F0309410 G G ARS-BFGL-NGS-57280
THS THS_116 F0309420 G G Hapmap59681-rs29019879
THS THS_116 F0309430 C C Hapmap38121-BTA-67952
THS THS_116 F0309440 A A ARS-BFGL-NGS-53271
THS THS_116 F0309450 G G INRA-201
THS THS_116 F0309460 G G ARS-BFGL-NGS-85284
THS THS_116 F0309470 A A INRA-618
THS THS_116 F0309480 G G ARS-BFGL-NGS-35164
THS THS_116 F0309490 A A Hapmap31706-BTA-122950
THS THS_116 F0309510 A A Hapmap60328-rs29027404
THS THS_116 F0309520 C C ARS-BFGL-NGS-111399
THS THS_116 F0309530 A G ARS-BFGL-NGS-105483
THS THS_116 F0309540 G G BTA-67983-no-rs
THS THS_116 F0309550 A G Hapmap43654-BTA-67984
THS THS_116 F0309560 A G ARS-BFGL-NGS-83439
THS THS_116 F0309570 A G Hapmap58808-rs29017431
THS THS_116 F0309590 A A ARS-BFGL-NGS-36299
THS THS_116 F0309600 A G Hapmap27807-BTA-99527
THS THS_116 F0309610 A G BTA-22647-no-rs
THS THS_116 F0309630 A A INRA-170
THS THS_116 F0309640 G G INRA-510
THS THS_116 F0309650 A A Hapmap43965-BTA-89883
THS THS_116 F0309660 C C ARS-BFGL-NGS-25387
THS THS_116 F0309670 A A BTA-89881-no-rs
THS THS_116 F0309680 A A ARS-BFGL-NGS-38691
THS THS_116 F0309690 A A INRA-687
THS THS_116 F0309700 A G Hapmap49266-BTA-67908
THS THS_116 F0309710 A A BTA-67911-no-rs
THS THS_116 F0309720 A G INRA-297
THS THS_116 F0309730 G G BTA-67916-no-rs
THS THS_116 F0309750 A A ARS-BFGL-NGS-61489
THS THS_116 F0309760 G G ARS-BFGL-NGS-109932
THS THS_116 F0309770 A G ARS-BFGL-NGS-113707
THS THS_116 F0309780 A G ARS-BFGL-NGS-109989
THS THS_116 F0309790 A A ARS-BFGL-NGS-43845
THS THS_116 F0309800 A A ARS-BFGL-NGS-68522
THS THS_116 F0309810 C C ARS-BFGL-NGS-119065
THS THS_116 F0309820 A A ARS-BFGL-NGS-98515
THS THS_116 F0309830 G G Hapmap57193-rs29021598
THS THS_116 F0309840 A G Hapmap48848-BTA-67904
THS THS_116 F0309850 G G ARS-BFGL-NGS-43853
THS THS_116 F0309860 A G ARS-BFGL-NGS-112952
THS THS_116 F0309870 A C Hapmap39818-BTA-29723
THS THS_116 F0309880 A T Hapmap46132-BTA-29718
THS THS_116 F0309900 A G BTA-92147-no-rs
THS THS_116 F0309910 G G Hapmap43098-BTA-92145
THS THS_116 F0309920 A G ARS-BFGL-NGS-117514
THS THS_116 F0309930 A G INRA-417
THS THS_116 F0309940 A A ARS-BFGL-NGS-9883
THS THS_116 F0309960 A A ARS-BFGL-NGS-83033
THS THS_116 F0309970 A G BTA-67896-no-rs
THS THS_116 F0309980 A G Hapmap51282-BTA-67903
THS THS_116 F0309990 A G ARS-BFGL-NGS-62913
THS THS_116 F0310010 A G Hapmap53284-rs29015774
THS THS_116 F0310020 A G Hapmap25267-BTA-141454
THS THS_116 F0310040 G G Hapmap50438-BTA-67925
THS THS_116 F0310050 A A Hapmap31179-BTA-158673
THS THS_116 F0310060 G G ARS-BFGL-NGS-14675
THS THS_116 F0310080 G G BTA-118287-no-rs
THS THS_116 F0310090 C C Hapmap39892-BTA-118279
THS THS_116 F0310100 A A Hapmap23647-BTA-158339
THS THS_116 F0310120 A A INRA-685
THS THS_116 F0310130 A A Hapmap44542-BTA-39695
THS THS_116 F0310140 G G Hapmap43782-BTA-118016
THS THS_116 F0310150 A C Hapmap22861-BTA-141421
THS THS_116 F0310160 A G ARS-BFGL-NGS-31407
THS THS_116 F0310170 G G INRA-176
THS THS_116 F0310180 G G ARS-BFGL-NGS-103935
THS THS_116 F0310190 G G ARS-BFGL-NGS-119366
THS THS_116 F0310200 A A ARS-BFGL-NGS-71355
THS THS_116 F0310210 G G INRA-704
THS THS_116 F0310220 A G INRA-691
THS THS_116 F0310230 A A ARS-BFGL-NGS-116677
THS THS_116 F0310240 A G Hapmap43156-BTA-112841
THS THS_116 F0310250 A G ARS-BFGL-NGS-2985
THS THS_116 F0310260 A A INRA-337
THS THS_116 F0310290 A G ARS-BFGL-NGS-69251
THS THS_116 F0310300 G G Hapmap44119-BTA-67972
THS THS_116 F0310330 A G Hapmap30633-BTA-67965
THS THS_116 F0310340 A C ARS-BFGL-NGS-32229
THS THS_116 F0310350 G G BTA-67964-no-rs
THS THS_116 F0310360 A A Hapmap55448-rs29020629
THS THS_116 F0310380 C C Hapmap52375-rs29010802
THS THS_116 F0310400 A A BTA-16282-no-rs
THS THS_116 F0310430 A A ARS-BFGL-NGS-111614
THS THS_116 F0310440 A A ARS-BFGL-NGS-20652
THS THS_116 F0310450 A A Hapmap43014-BTA-68033
THS THS_116 F0310460 A A ARS-BFGL-NGS-109806
THS THS_116 F0310470 A A ARS-BFGL-NGS-112146
THS THS_116 F0310480 G G ARS-BFGL-NGS-34944
THS THS_116 F0310500 A G INRA-519
THS THS_116 F0310510 G G ARS-BFGL-NGS-81
THS THS_116 F0310520 G G INRA-649
THS THS_116 F0310540 A G ARS-BFGL-NGS-16054
THS THS_116 F0310550 A G INRA-451
THS THS_116 F0310560 A A Hapmap41059-BTA-68043
THS THS_116 F0310570 A A ARS-BFGL-NGS-69220
THS THS_116 F0310580 G G ARS-BFGL-NGS-53229
THS THS_116 F0310590 A A Hapmap61026-rs29020444
THS THS_116 F0310600 G G Hapmap59005-rs29027243
THS THS_116 F0310610 A A BTA-68049-no-rs
THS THS_116 F0310620 A A ARS-BFGL-NGS-18095
THS THS_116 F0310630 A G UA-IFASA-9204
THS THS_116 F0310650 C C ARS-BFGL-NGS-79057
THS THS_116 F0310660 A G ARS-BFGL-NGS-13810
THS THS_116 F0310670 A G ARS-BFGL-NGS-115664
THS THS_116 F0310680 G G BTB-02020352
THS THS_116 F0310690 G G ARS-BFGL-NGS-24055
THS THS_116 F0310700 G G Hapmap41331-BTA-68128
THS THS_116 F0310710 A G BTB-00130969
THS THS_116 F0310720 T T Hapmap56074-rs29026779
THS THS_116 F0310740 G G BTB-01830087
THS THS_116 F0310750 A A Hapmap41468-BTA-19097
THS THS_116 F0310760 A A ARS-BFGL-NGS-68572
THS THS_116 F0310770 G G BTB-01323076
THS THS_116 F0310800 A A BTB-01322824
THS THS_116 F0310820 A A BTA-22670-no-rs
THS THS_116 F0310830 A A ARS-BFGL-NGS-110525
THS THS_116 F0310840 G G BTA-22681-no-rs
THS THS_116 F0310850 G G Hapmap30333-BTA-22676
THS THS_116 F0310860 A G Hapmap50439-BTA-68100
THS THS_116 F0310870 G G Hapmap53609-rs29011253
THS THS_116 F0310880 A A BTB-00130588
THS THS_116 F0310890 A A ARS-BFGL-NGS-12004
THS THS_116 F0310900 A A Hapmap48436-BTA-68098
THS THS_116 F0310910 G G BTA-68096-no-rs
THS THS_116 F0310920 G G INRA-520
THS THS_116 F0310930 A A Hapmap39465-BTA-116795
THS THS_116 F0310940 G G Hapmap32532-BTA-116798
THS THS_116 F0310950 A A ARS-BFGL-NGS-111744
THS THS_116 F0310960 A A BTA-19821-no-rs
THS THS_116 F0310980 G G ARS-BFGL-NGS-27073
THS THS_116 F0310990 A A BTB-01660862
THS THS_116 F0311000 G G Hapmap55332-rs29012951
THS THS_116 F0311010 A C BTB-01660967
THS THS_116 F0311020 G G BTB-00131085
THS THS_116 F0311030 G G Hapmap48047-BTA-68130
THS THS_116 F0311060 A A BTA-68146-no-rs
THS THS_116 F0311070 C C ARS-BFGL-NGS-119733
THS THS_116 F0311080 T T INRA-456
THS THS_116 F0311090 A G BTB-00131364
THS THS_116 F0311100 G G BTB-00131540
THS THS_116 F0311110 C C BTB-01587097
THS THS_116 F0311120 G G BTB-01587043
THS THS_116 F0311130 A A BTA-96237-no-rs
THS THS_116 F0311140 A A Hapmap48535-BTA-96235
THS THS_116 F0311150 A A ARS-BFGL-NGS-112148
THS THS_116 F0311160 A G Hapmap59991-rs29016955
THS THS_116 F0311180 A A BTB-02017777
THS THS_116 F0311190 A A BTB-01210452
THS THS_116 F0311200 A A BTB-01982674
THS THS_116 F0311210 A G ARS-BFGL-NGS-15662
THS THS_116 F0311220 G G Hapmap51550-BTA-111095
THS THS_116 F0311230 G G BTB-01210479
THS THS_116 F0311240 G G Hapmap34029-BES2_Contig454_1301
THS THS_116 F0311250 A A Hapmap41459-BTA-122439
THS THS_116 F0311260 G G Hapmap48183-BTA-111096
THS THS_116 F0311280 G G Hapmap33237-BTA-156042
THS THS_116 F0311290 A A BTB-01629547
THS THS_116 F0311310 G G BTB-01629562
THS THS_116 F0311320 G G ARS-BFGL-NGS-57708
THS THS_116 F0311340 A G UA-IFASA-9724
THS THS_116 F0311350 A A UA-IFASA-7751
THS THS_116 F0311360 A C BTB-01359494
THS THS_116 F0311370 A A BTB-01359472
THS THS_116 F0311380 A A Hapmap60154-rs29009992
THS THS_116 F0311400 G G BTA-28367-no-rs
THS THS_116 F0311420 G G BTA-111984-no-rs
THS THS_116 F0311430 C C BTB-01215910
THS THS_116 F0311440 G G BTB-01215923
THS THS_116 F0311450 G G BTA-111973-no-rs
THS THS_116 F0311470 G G BTB-01215978
THS THS_116 F0311480 G G BTB-01215981
THS THS_116 F0311490 T T BTA-19671-no-rs
THS THS_116 F0311500 G G BTA-111980-no-rs
THS THS_116 F0311510 G G BTA-96764-no-rs
THS THS_116 F0311520 C C BTB-01480514
THS THS_116 F0311530 A A BTB-02081764
THS THS_116 F0311540 C C BTB-01480538
THS THS_116 F0311550 A C Hapmap60621-rs29009820
THS THS_116 F0311570 C C BTB-01659236
THS THS_116 F0311580 A A BTB-01659257
THS THS_116 F0311590 G G Hapmap60120-rs29018018
THS THS_116 F0311600 C C ARS-BFGL-NGS-91906
THS THS_116 F0311610 G G Hapmap27957-BTA-141461
THS THS_116 F0311620 A G Hapmap35621-SCAFFOLD36250_11008
THS THS_116 F0311630 A G BTB-01897140
THS THS_116 F0311640 A C BTB-00132114
THS THS_116 F0311670 G G BTA-68164-no-rs
THS THS_116 F0311680 A G BTB-00131847
THS THS_116 F0311720 G G BTB-00131667
THS THS_116 F0311730 A A BTB-00131640
THS THS_116 F0311740 G G ARS-BFGL-NGS-112978
THS THS_116 F0311750 G G BTA-104049-no-rs
THS THS_116 F0311760 A C BTA-104054-no-rs
THS THS_116 F0311770 A G BTB-01755216
THS THS_116 F0311790 A A BTB-01755246
THS THS_116 F0311810 C C Hapmap23441-BTA-158332
THS THS_116 F0311830 A A BTB-01662069
THS THS_116 F0311840 C C ARS-BFGL-NGS-28774
THS THS_116 F0311860 A A BTA-118180-no-rs
THS THS_116 F0311870 A A BTA-05965-rs29020116
THS THS_116 F0311890 A A BTA-118190-no-rs
THS THS_116 F0311900 T T Hapmap46271-BTA-105331
THS THS_116 F0311920 A G Hapmap48164-BTA-105327
THS THS_116 F0311930 A A BTA-107655-no-rs
THS THS_116 F0311940 G G Hapmap43143-BTA-107652
THS THS_116 F0311950 G G ARS-BFGL-NGS-24905
THS THS_116 F0311970 G G Hapmap34153-BES4_Contig290_1439
THS THS_116 F0311980 C C BTB-01177772
THS THS_116 F0311990 A G Hapmap42777-BTA-105321
THS THS_116 F0312000 A A BTB-01177668
THS THS_116 F0312010 G G ARS-BFGL-NGS-43553
THS THS_116 F0312020 A A Hapmap48578-BTA-105324
THS THS_116 F0312030 G G ARS-BFGL-NGS-11902
THS THS_116 F0312040 A A BTA-105510-no-rs
THS THS_116 F0312050 C C BTB-01580535
THS THS_116 F0312060 A A BTB-01580562
THS THS_116 F0312070 G G BTB-01900082
THS THS_116 F0312080 G G Hapmap49033-BTA-115567
THS THS_116 F0312090 G G BTA-115566-no-rs
THS THS_116 F0312110 A A BTB-01819775
THS THS_116 F0312120 C C Hapmap40266-BTA-26005
THS THS_116 F0312130 A G Hapmap55356-rs29019303
THS THS_116 F0312140 C C Hapmap39940-BTA-68017
THS THS_116 F0312160 A A BTA-121588-no-rs
THS THS_116 F0312170 C C Hapmap40185-BTA-68018
THS THS_116 F0312180 G G ARS-BFGL-NGS-19966
THS THS_116 F0312190 A A BTB-02075090
THS THS_116 F0312200 G G ARS-BFGL-NGS-103136
THS THS_116 F0312230 G G Hapmap41669-BTA-87427
THS THS_116 F0312240 G G ARS-BFGL-NGS-104721
THS THS_116 F0312260 A C BTB-01203398
THS THS_116 F0312270 G G BTB-01203408
THS THS_116 F0312280 G G Hapmap58090-rs29011201
THS THS_116 F0312290 A A BTB-01203471
THS THS_116 F0312300 A A BTB-01203529
THS THS_116 F0312310 A A ARS-BFGL-NGS-44279
THS THS_116 F0312320 C C BTB-01203653
THS THS_116 F0312330 A A Hapmap41426-BTA-109878
THS THS_116 F0312340 A A Hapmap32625-BTA-155642
THS THS_116 F0312350 G G ARS-BFGL-NGS-2777
THS THS_116 F0312380 G G ARS-BFGL-NGS-84153
THS THS_116 F0312390 A A BTA-74217-no-rs
THS THS_116 F0312400 C C Hapmap39597-BTA-87082
THS THS_116 F0312420 G G ARS-BFGL-NGS-25259
THS THS_116 F0312440 G G BTB-01805031
THS THS_116 F0312450 G G INRA-400
THS THS_116 F0312470 A G Hapmap26754-BTA-158188
THS THS_116 F0312480 A G ARS-BFGL-NGS-93369
THS THS_116 F0312490 G G Hapmap43909-BTA-68300
THS THS_116 F0312500 A A Hapmap50441-BTA-68295
THS THS_116 F0312510 G G BTB-00133369
THS THS_116 F0312520 T T ARS-BFGL-NGS-11705
THS THS_116 F0312530 G G ARS-BFGL-NGS-95501
THS THS_116 F0312540 G G BTA-101561-no-rs
THS THS_116 F0312550 G G INRA-256
THS THS_116 F0312560 A A Hapmap54928-ss46526596
THS THS_116 F0312570 G G BTB-01535640
THS THS_116 F0312580 A A BTB-01097129
THS THS_116 F0312590 G G BTB-01097190
THS THS_116 F0312610 G G Hapmap59693-rs29021260
THS THS_116 F0312620 A A BTA-68264-no-rs
THS THS_116 F0312630 A A BTB-00133036
THS THS_116 F0312640 G G BTB-00268758
THS THS_116 F0312650 G G ARS-BFGL-NGS-100381
THS THS_116 F0312660 A A ARS-BFGL-NGS-33433
THS THS_116 F0312670 G G ARS-BFGL-NGS-32201
THS THS_116 F0312680 G G BTB-01097609
THS THS_116 F0312690 A A BTB-01097645
THS THS_116 F0312710 A A ARS-BFGL-NGS-43311
THS THS_116 F0312730 G G ARS-BFGL-NGS-5902
THS THS_116 F0312740 C G ARS-BFGL-NGS-118001
THS THS_116 F0312750 C C BTB-01098164
THS THS_116 F0312760 G G ARS-BFGL-NGS-90350
THS THS_116 F0312770 A C BTB-01635474
THS THS_116 F0312780 A A BTB-01635437
THS THS_116 F0312790 G G Hapmap48179-BTA-109399
THS THS_116 F0312800 G G ARS-BFGL-NGS-13532
THS THS_116 F0312810 A A BTB-01098205
THS THS_116 F0312820 C C BTA-94554-no-rs
THS THS_116 F0312830 A G BTA-94549-no-rs
THS THS_116 F0312840 G G ARS-BFGL-NGS-21734
THS THS_116 F0312870 G G ARS-BFGL-NGS-116367
THS THS_116 F0312880 A A ARS-BFGL-NGS-88177
THS THS_116 F0312890 G G Hapmap48270-BTA-27130
THS THS_116 F0312900 G G Hapmap44273-BTA-68311
THS THS_116 F0312910 G G BTB-00134027
THS THS_116 F0312920 A A INRA-99
THS THS_116 F0312930 T T Hapmap46316-BTA-68304
THS THS_116 F0312940 A G BTB-00133827
THS THS_116 F0312960 A A BTB-01635025
THS THS_116 F0312970 G G BTB-01635015
THS THS_116 F0312990 A A BTB-00133701
THS THS_116 F0313000 G G BTB-00133671
THS THS_116 F0313010 A A ARS-USMARC-53
THS THS_116 F0313020 A A BTB-01711286
THS THS_116 F0313040 G G BTB-00134789
THS THS_116 F0313060 A A BTB-00134823
THS THS_116 F0313070 A A BTB-00134876
THS THS_116 F0313080 A G BTB-00134893
THS THS_116 F0313090 A A Hapmap39504-BTA-68327
THS THS_116 F0313100 A C BTB-00134756
THS THS_116 F0313110 G G BTB-00134713
THS THS_116 F0313130 A A BTB-00134495
THS THS_116 F0313150 G G Hapmap34313-BES4_Contig160_1015
THS THS_116 F0313170 G G BTA-68322-no-rs
THS THS_116 F0313180 A A Hapmap54534-rs29013555
THS THS_116 F0313200 G G ARS-BFGL-NGS-14073
THS THS_116 F0313210 G G BTB-00134979
THS THS_116 F0313220 A A BTB-00134966
THS THS_116 F0313230 A C BTB-00135076
THS THS_116 F0313240 A G ARS-BFGL-NGS-102662
THS THS_116 F0313250 A C BTB-00135094
THS THS_116 F0313260 A G UA-IFASA-8522
THS THS_116 F0313280 G G Hapmap48259-BTA-24407
THS THS_116 F0313300 G G BTB-01887376
THS THS_116 F0313330 A G BTB-00096498
THS THS_116 F0313370 A A BTB-01093811
THS THS_116 F0313380 G G ARS-BFGL-NGS-72031
THS THS_116 F0313390 G G BTB-01093766
THS THS_116 F0313400 G G Hapmap27902-BTA-47391
THS THS_116 F0313410 A A BTB-01293453
THS THS_116 F0313420 G G BTB-01817097
THS THS_116 F0313430 G G Hapmap54082-rs29012776
THS THS_116 F0313440 G G BTB-01293485
THS THS_116 F0313450 G G ARS-BFGL-NGS-8303
THS THS_116 F0313460 A A BTB-01293614
THS THS_116 F0313470 A A BTB-01293745
THS THS_116 F0313480 G G BTB-01293817
THS THS_116 F0313490 A A BTB-01393342
THS THS_116 F0313500 G G BTA-87963-no-rs
THS THS_116 F0313510 A A ARS-BFGL-NGS-42295
THS THS_116 F0313530 G G BTA-87962-no-rs
THS THS_116 F0313540 A A BTB-01282002
THS THS_116 F0313550 A C BTB-01392993
THS THS_116 F0313570 G G ARS-BFGL-NGS-115928
THS THS_116 F0313580 A A Hapmap27208-BTA-157501
THS THS_116 F0313590 C C BTB-01905862
THS THS_116 F0313600 A G BTB-01230096
THS THS_116 F0313610 A A BTB-00135233
THS THS_116 F0313620 G G BTB-01281916
THS THS_116 F0313630 A A BTB-01281817
THS THS_116 F0313640 A A BTB-01281718
THS THS_116 F0313650 A A BTB-01281672
THS THS_116 F0313660 A A Hapmap51082-BTA-89468
THS THS_116 F0313690 A G ARS-BFGL-NGS-67327
THS THS_116 F0313700 G G ARS-BFGL-NGS-49057
THS THS_116 F0313710 C C ARS-BFGL-NGS-115797
THS THS_116 F0313720 A A ARS-BFGL-NGS-31620
THS THS_116 F0313730 G G BTA-94835-no-rs
THS THS_116 F0313740 G G Hapmap48544-BTA-98418
THS THS_116 F0313750 G G BTA-26708-no-rs
THS THS_116 F0313760 G G ARS-BFGL-NGS-89183
THS THS_116 F0313770 C C ARS-BFGL-NGS-317
THS THS_116 F0313780 A A BTA-98420-no-rs
THS THS_116 F0313790 A A ARS-USMARC-Parent-DQ489377-rs29026932
THS THS_116 F0313800 A A ARS-BFGL-NGS-28676
THS THS_116 F0313810 A A BTB-01863309
THS THS_116 F0313820 G G Hapmap40508-BTA-21513
THS THS_116 F0313830 A A ARS-BFGL-NGS-13928
THS THS_116 F0313840 G G Hapmap42603-BTA-61004
THS THS_116 F0313850 T T ARS-BFGL-NGS-48139
THS THS_116 F0313860 A G BTA-123155-no-rs
THS THS_116 F0313870 A G Hapmap25809-BTA-132460
THS THS_116 F0313880 G G Hapmap27987-BTA-43649
THS THS_116 F0313890 A A BTB-00722506
THS THS_116 F0313900 A A Hapmap32799-BTA-132450
THS THS_116 F0313910 C C BTB-01072128
THS THS_116 F0313920 G G Hapmap48592-BTA-107734
THS THS_116 F0313930 A G ARS-BFGL-NGS-108605
THS THS_116 F0313950 C C BTA-107777-no-rs
THS THS_116 F0313960 G G BTA-107776-no-rs
THS THS_116 F0313970 G G ARS-BFGL-NGS-119369
THS THS_116 F0313980 A A BTA-107775-no-rs
THS THS_116 F0313990 A A Hapmap57979-rs29017982
THS THS_116 F0314000 A A Hapmap43144-BTA-107773
THS THS_116 F0314010 A A ARS-BFGL-NGS-18931
THS THS_116 F0314020 G G BTA-107738-no-rs
THS THS_116 F0314040 A G Hapmap60223-rs29010020
THS THS_116 F0314050 A A ARS-BFGL-NGS-67585
THS THS_116 F0314060 A A BTB-01071609
THS THS_116 F0314070 A A BTB-00135542
THS THS_116 F0314080 A A Hapmap55103-rs29011390
THS THS_116 F0314090 A A BTA-68360-no-rs
THS THS_116 F0314100 G G BTB-00135596
THS THS_116 F0314110 G G ARS-BFGL-NGS-25040
THS THS_116 F0314120 G G Hapmap40459-BTA-68361
THS THS_116 F0314130 A A Hapmap42002-BTA-89609
THS THS_116 F0314150 G G BTB-00135337
THS THS_116 F0314170 C G ARS-BFGL-NGS-16740
THS THS_116 F0314200 A A Hapmap43910-BTA-68352
THS THS_116 F0314210 G G Hapmap49707-BTA-68355
THS THS_116 F0314220 G G ARS-BFGL-NGS-32439
THS THS_116 F0314230 A A ARS-BFGL-NGS-8612
THS THS_116 F0314250 G G BTB-00135420
THS THS_116 F0314270 G G ARS-BFGL-NGS-37007
THS THS_116 F0314280 G G BTB-01933332
THS THS_116 F0314310 G G BTB-01542662
THS THS_116 F0314320 G G BTB-01542625
THS THS_116 F0314330 A A ARS-BFGL-NGS-40979
THS THS_116 F0314350 G G ARS-BFGL-NGS-26551
THS THS_116 F0314360 A G BTB-00136493
THS THS_116 F0314370 G G ARS-BFGL-NGS-79186
THS THS_116 F0314380 A A BTB-00135877
THS THS_116 F0314390 G G BTB-02080963
THS THS_116 F0314400 G G BTB-00136380
THS THS_116 F0314410 G G BTB-00136366
THS THS_116 F0314420 A A BTB-02041459
THS THS_116 F0314430 G G BTA-94162-no-rs
THS THS_116 F0314440 G G BTB-00136311
THS THS_116 F0314460 G G Hapmap53126-rs29022865
THS THS_116 F0314470 A A BTB-01834732
THS THS_116 F0314480 G G UA-IFASA-5864
THS THS_116 F0314490 A A BTB-00136082
THS THS_116 F0314500 G G ARS-BFGL-NGS-57421
THS THS_116 F0314510 G G Hapmap44312-BTA-91481
THS THS_116 F0314520 G G BTB-01508954
THS THS_116 F0314530 C C BTB-01508965
THS THS_116 F0314540 A A BTB-01509081
THS THS_116 F0314600 G G BTB-01789933
THS THS_116 F0314610 G G Hapmap27270-BTA-92143
THS THS_116 F0314630 C C BTB-00136736
THS THS_116 F0314640 C C Hapmap45138-BTA-87857
THS THS_116 F0314650 C C BTB-01923614
THS THS_116 F0314660 G G ARS-BFGL-NGS-66643
THS THS_116 F0314670 C C BTB-01059999
THS THS_116 F0314680 G G ARS-BFGL-NGS-39184
THS THS_116 F0314690 G G INRA-259
THS THS_116 F0314700 A A BTB-01946683
THS THS_116 F0314710 G G ARS-BFGL-NGS-103309
THS THS_116 F0314720 A A BTA-68406-no-rs
THS THS_116 F0314730 G G BTB-00137106
THS THS_116 F0314740 A A Hapmap44396-BTA-68407
THS THS_116 F0314750 A A ARS-BFGL-NGS-96724
THS THS_116 F0314760 G G BTB-01869177
THS THS_116 F0314770 G G BTB-00137261
THS THS_116 F0314780 G G BTB-00137231
THS THS_116 F0314790 G G BTB-01917890
THS THS_116 F0314800 G G BTB-00137287
THS THS_116 F0314810 A A BTA-115703-no-rs
THS THS_116 F0314820 G G ARS-BFGL-NGS-33377
THS THS_116 F0314830 G G ARS-BFGL-NGS-34260
THS THS_116 F0314840 A A Hapmap48092-BTA-82679
THS THS_116 F0314850 A A BTB-00373687
THS THS_116 F0314860 A A BTA-82678-no-rs
THS THS_116 F0314880 G G ARS-BFGL-NGS-114340
THS THS_116 F0314900 A A ARS-BFGL-NGS-67919
THS THS_116 F0314910 A A BTB-01375201
THS THS_116 F0314920 C C ARS-BFGL-NGS-6658
THS THS_116 F0314940 G G Hapmap42166-BTA-28554
THS THS_116 F0314950 G G ARS-BFGL-NGS-115005
THS THS_116 F0314960 G G ARS-BFGL-NGS-111499
THS THS_116 F0314970 A G Hapmap48514-BTA-89077
THS THS_116 F0314980 G G BTB-01168168
THS THS_116 F0314990 A A BTA-102712-no-rs
THS THS_116 F0315000 G G Hapmap48656-BTA-122282
THS THS_116 F0315010 G G Hapmap33503-BTA-153060
THS THS_116 F0315020 C C Hapmap38558-BTA-102711
THS THS_116 F0315030 C C BTB-01168089
THS THS_116 F0315040 A A BTB-01168059
THS THS_116 F0315050 C C UA-IFASA-2622
THS THS_116 F0315060 G G BTB-01167901
THS THS_116 F0315080 C C BTB-01155362
THS THS_116 F0315090 C C BTB-01155381
THS THS_116 F0315100 A A Hapmap33276-BTA-99846
THS THS_116 F0315110 C C Hapmap39300-BTA-99855
THS THS_116 F0315120 G G ARS-BFGL-NGS-14808
THS THS_116 F0315130 A G BTB-01155479
THS THS_116 F0315140 C C ARS-BFGL-NGS-60582
THS THS_116 F0315150 G G ARS-BFGL-NGS-40730
THS THS_116 F0315160 G G ARS-BFGL-NGS-31953
THS THS_116 F0315170 A A BTA-99819-no-rs
THS THS_116 F0315180 A A Hapmap50178-BTA-99822
THS THS_116 F0315190 A A BTB-01155798
THS THS_116 F0315200 A A Hapmap41709-BTA-99825
THS THS_116 F0315220 A A Hapmap28134-BTA-152098
THS THS_116 F0315230 A A BTB-01155969
THS THS_116 F0315240 A A ARS-BFGL-NGS-34527
THS THS_116 F0315250 G G BTB-00597108
THS THS_116 F0315260 A A UA-IFASA-6589
THS THS_116 F0315280 G G ARS-BFGL-NGS-74572
THS THS_116 F0315290 G G BTB-00137697
THS THS_116 F0315300 A A Hapmap35806-LR_4_149F1-SNP1
THS THS_116 F0315320 A A ARS-BFGL-NGS-118634
THS THS_116 F0315330 G G BTA-91587-no-rs
THS THS_116 F0315340 A A Hapmap49708-BTA-68421
THS THS_116 F0315350 A A ARS-BFGL-NGS-34570
THS THS_116 F0315360 A A ARS-BFGL-NGS-32429
THS THS_116 F0315380 A A ARS-BFGL-NGS-63410
THS THS_116 F0315390 A A Hapmap41129-BTA-102412
THS THS_116 F0315400 T T BTA-102407-no-rs
THS THS_116 F0315410 C C BTB-01543508
THS THS_116 F0315420 A A Hapmap58391-rs29019654
THS THS_116 F0315430 G G BTB-00138938
THS THS_116 F0315440 G G ARS-BFGL-NGS-114072
THS THS_116 F0315470 A A BTB-00139181
THS THS_116 F0315480 A A ARS-BFGL-NGS-33471
THS THS_116 F0315490 A C INRA-321
THS THS_116 F0315500 G G ARS-BFGL-NGS-31628
THS THS_116 F0315510 G G ARS-BFGL-NGS-106180
THS THS_116 F0315520 A G BTB-00139667
THS THS_116 F0315530 C C BTB-00139621
THS THS_116 F0315550 G G ARS-BFGL-NGS-112987
THS THS_116 F0315580 A A Hapmap33205-BTA-141538
THS THS_116 F0315590 A G ARS-BFGL-NGS-103424
THS THS_116 F0315610 T T Hapmap55763-rs29012939
THS THS_116 F0315620 A A BTB-01876776
THS THS_116 F0315640 G G BTB-00138441
THS THS_116 F0315650 G G BTA-68453-no-rs
THS THS_116 F0315660 G G BTB-00138041
THS THS_116 F0315670 G G Hapmap34665-BES10_Contig789_3212
THS THS_116 F0315680 G G ARS-BFGL-NGS-108208
THS THS_116 F0315690 A A BTB-00137937
THS THS_116 F0315700 G G BTB-00137929
THS THS_116 F0315710 G G BTA-68508-no-rs
THS THS_116 F0315720 G G ARS-BFGL-NGS-77911
THS THS_116 F0315730 A A BTB-01771876
THS THS_116 F0315740 C C BTA-68507-no-rs
THS THS_116 F0315750 G G ARS-BFGL-NGS-117782
THS THS_116 F0315760 A A BTB-00139874
THS THS_116 F0315770 A A ARS-BFGL-NGS-83572
THS THS_116 F0315780 C C BTB-00139825
THS THS_116 F0315790 A A BTA-68497-no-rs
THS THS_116 F0315810 G G INRA-137
THS THS_116 F0315820 G G BTB-00139691
THS THS_116 F0315830 A A Hapmap58865-ss46526158
THS THS_116 F0315840 C C BTB-01588432
THS THS_116 F0315860 A A BTB-01528637
THS THS_116 F0315870 G G ARS-BFGL-NGS-34027
THS THS_116 F0315880 A A Hapmap47805-BTA-101148
THS THS_116 F0315890 A G Hapmap41719-BTA-101147
THS THS_116 F0315900 A A BTB-00139963
THS THS_116 F0315910 A G BTB-00139975
THS THS_116 F0315920 G G BTB-00140027
THS THS_116 F0315930 G G Hapmap41060-BTA-68516
THS THS_116 F0315940 G G BTA-68532-no-rs
THS THS_116 F0315950 A A ARS-BFGL-NGS-100377
THS THS_116 F0315970 A A BTB-00140314
THS THS_116 F0315980 A A BTA-68535-no-rs
THS THS_116 F0315990 A A BTB-00140409
THS THS_116 F0316000 A A BTB-00140470
THS THS_116 F0316010 A A Hapmap49268-BTA-68367
THS THS_116 F0316030 A C Hapmap40290-BTA-68546
THS THS_116 F0316040 G G UA-IFASA-8398
THS THS_116 F0316060 A A Hapmap47699-BTA-68564
THS THS_116 F0316070 G G Hapmap49271-BTA-68562
THS THS_116 F0316080 A A ARS-BFGL-NGS-17040
THS THS_116 F0316090 A A BTB-00140750
THS THS_116 F0316100 G G ARS-BFGL-NGS-65863
THS THS_116 F0316110 G G Hapmap49270-BTA-68543
THS THS_116 F0316120 G G BTA-19745-no-rs
THS THS_116 F0316130 A A ARS-BFGL-NGS-1567
THS THS_116 F0316140 A A BTA-29968-no-rs
THS THS_116 F0316150 G G ARS-BFGL-NGS-96076
THS THS_116 F0316160 G G ARS-BFGL-NGS-44176
THS THS_116 F0316170 A A BTB-01466399
THS THS_116 F0316180 C C BTB-01466258
THS THS_116 F0316190 G G BTB-01466252
THS THS_116 F0316200 A G ARS-BFGL-NGS-109293
THS THS_116 F0316220 G G BTB-01466122
THS THS_116 F0316230 A A Hapmap54744-rs29013475
THS THS_116 F0316240 A A BTB-00140587
THS THS_116 F0316250 G G BTB-00146339
THS THS_116 F0316260 A A ARS-BFGL-NGS-18644
THS THS_116 F0316270 G G BTB-02040570
THS THS_116 F0316290 A A ARS-BFGL-NGS-99481
THS THS_116 F0316300 A A ARS-BFGL-NGS-2215
THS THS_116 F0316310 A C ARS-BFGL-NGS-14549
THS THS_116 F0316320 G G ARS-BFGL-NGS-107651
THS THS_116 F0316340 G G BTB-00141153
THS THS_116 F0316350 G G BTA-68573-no-rs
THS THS_116 F0316360 A G BTA-68574-no-rs
THS THS_116 F0316370 G G BTA-68578-no-rs
THS THS_116 F0316380 A A ARS-BFGL-NGS-23096
THS THS_116 F0316390 C C ARS-BFGL-NGS-73607
THS THS_116 F0316400 A C ARS-BFGL-NGS-119769
THS THS_116 F0316410 A A ARS-BFGL-NGS-26530
THS THS_116 F0316420 A A ARS-BFGL-NGS-103524
THS THS_116 F0316430 A A BTA-95406-no-rs
THS THS_116 F0316440 C C ARS-BFGL-NGS-38551
THS THS_116 F0316450 A A BTB-01577228
THS THS_116 F0316460 G G BTA-105192-no-rs
THS THS_116 F0316470 A G BTA-105204-no-rs
THS THS_116 F0316480 C C ARS-BFGL-NGS-36351
THS THS_116 F0316490 A G BTB-01463885
THS THS_116 F0316510 C C Hapmap34100-BES3_Contig74_659
THS THS_116 F0316530 G G ARS-BFGL-NGS-20008
THS THS_116 F0316540 C C ARS-BFGL-NGS-114856
THS THS_116 F0316550 G G Hapmap41493-BTA-28649
THS THS_116 F0316560 G G BTB-01389905
THS THS_116 F0316570 G G BTB-01389843
THS THS_116 F0316580 A A BTB-01389777
THS THS_116 F0316600 G G BTB-01389756
THS THS_116 F0316610 A A BTB-01389725
THS THS_116 F0316620 A A ARS-BFGL-NGS-66463
THS THS_116 F0316650 A A Hapmap39464-BTA-116273
THS THS_116 F0316660 A A BTB-01240416
THS THS_116 F0316670 A G Hapmap43161-BTA-116272
THS THS_116 F0316680 A T BTB-01240408
THS THS_116 F0316690 G G BTB-01240396
THS THS_116 F0316700 A A BTB-01240403
THS THS_116 F0316710 G G ARS-BFGL-NGS-67595
THS THS_116 F0316720 A A BTA-68864-no-rs
THS THS_116 F0316730 G G Hapmap43465-BTA-111846
THS THS_116 F0316750 G G BTB-01240360
THS THS_116 F0316760 A G Hapmap27778-BTA-157634
THS THS_116 F0316770 A A ARS-BFGL-NGS-11769
THS THS_116 F0316780 G G Hapmap48852-BTA-68859
THS THS_116 F0316790 A G BTA-68587-no-rs
THS THS_116 F0316820 A A BTB-00141391
THS THS_116 F0316830 G G Hapmap58361-rs29011460
THS THS_116 F0316850 C C ARS-BFGL-NGS-101320
THS THS_116 F0316870 G G ARS-BFGL-NGS-29278
THS THS_116 F0316880 G G ARS-BFGL-NGS-117463
THS THS_116 F0316890 A A BTB-01794313
THS THS_116 F0316900 A A ARS-BFGL-NGS-15341
THS THS_116 F0316910 A A BTA-95419-no-rs
THS THS_116 F0316920 G G ARS-BFGL-NGS-4407
THS THS_116 F0316930 A A Hapmap38643-BTA-95454
THS THS_116 F0316940 G G ARS-BFGL-NGS-53706
THS THS_116 F0316970 G G ARS-BFGL-NGS-109435
THS THS_116 F0316990 A A Hapmap45966-BTA-95438
THS THS_116 F0317000 A A BTA-95441-no-rs
THS THS_116 F0317020 A A Hapmap57348-rs29011302
THS THS_116 F0317030 G G Hapmap53568-rs29013441
THS THS_116 F0317040 A G ARS-BFGL-NGS-26741
THS THS_116 F0317060 A G ARS-BFGL-NGS-22159
THS THS_116 F0317080 A A ARS-BFGL-NGS-102929
THS THS_116 F0317090 A G ARS-BFGL-NGS-110127
THS THS_116 F0317100 G G Hapmap50442-BTA-68886
THS THS_116 F0317110 G G Hapmap54157-rs29026707
THS THS_116 F0317120 A A ARS-BFGL-NGS-11603
THS THS_116 F0317130 A G BTA-68885-no-rs
THS THS_116 F0317140 G G ARS-BFGL-NGS-40956
THS THS_116 F0317150 A A ARS-BFGL-NGS-20299
THS THS_116 F0317160 C C ARS-BFGL-NGS-104209
THS THS_116 F0317170 A A ARS-BFGL-NGS-102902
THS THS_116 F0317180 A G Hapmap32684-BTA-89476
THS THS_116 F0317190 A G BTA-89470-no-rs
THS THS_116 F0317200 A A BTA-68872-no-rs
THS THS_116 F0317210 G G Hapmap58247-rs29024002
THS THS_116 F0317220 G G BTA-68609-no-rs
THS THS_116 F0317230 A C BTA-68610-no-rs
THS THS_116 F0317240 A G ARS-BFGL-NGS-57959
THS THS_116 F0317250 G G BTA-68613-no-rs
THS THS_116 F0317260 G G BTB-00141992
THS THS_116 F0317270 A A ARS-BFGL-NGS-104839
THS THS_116 F0317280 G G ARS-BFGL-NGS-3521
THS THS_116 F0317310 A A BTB-00141843
THS THS_116 F0317320 A G ARS-BFGL-NGS-100159
THS THS_116 F0317330 A A BTB-01893977
THS THS_116 F0317340 A A Hapmap41488-BTA-24106
THS THS_116 F0317350 G G BTB-00143361
THS THS_116 F0317360 A G ARS-BFGL-NGS-74207
THS THS_116 F0317370 A A ARS-BFGL-NGS-10080
THS THS_116 F0317380 G G BTA-68670-no-rs
THS THS_116 F0317390 A A BTA-11699-no-rs
THS THS_116 F0317400 G G ARS-BFGL-NGS-18659
THS THS_116 F0317410 G G BTB-00143286
THS THS_116 F0317420 G G BTB-00143272
THS THS_116 F0317430 A A ARS-BFGL-NGS-67624
THS THS_116 F0317440 G G ARS-BFGL-NGS-100813
THS THS_116 F0317450 A A BTB-00143051
THS THS_116 F0317460 G G ARS-BFGL-NGS-70437
THS THS_116 F0317470 A A BTB-00142919
THS THS_116 F0317480 A A BTB-00142904
THS THS_116 F0317490 G G ARS-BFGL-NGS-100400
THS THS_116 F0317510 G G BTB-00142718
THS THS_116 F0317530 C C ARS-BFGL-NGS-44564
THS THS_116 F0317540 A A ARS-BFGL-NGS-71626
THS THS_116 F0317550 C C BTB-00142582
THS THS_116 F0317560 A A Hapmap41332-BTA-68635
THS THS_116 F0317570 G G BTB-00142550
THS THS_116 F0317580 C C BTB-00142497
THS THS_116 F0317590 C C ARS-BFGL-NGS-33677
THS THS_116 F0317600 A A INRA-342
THS THS_116 F0317620 A A Hapmap43328-BTA-68633
THS THS_116 F0317630 G G ARS-BFGL-NGS-33630
THS THS_116 F0317640 G G BTB-00142187
THS THS_116 F0317650 A G BTB-00142159
THS THS_116 F0317660 G G BTB-00142145
THS THS_116 F0317670 A A ARS-BFGL-NGS-44533
THS THS_116 F0317680 G G BTB-00141705
THS THS_116 F0317690 A A BTB-01755444
THS THS_116 F0317700 G G BTA-79026-no-rs
THS THS_116 F0317710 G G Hapmap57748-ss46526142
THS THS_116 F0317720 G G ARS-BFGL-NGS-27852
THS THS_116 F0317730 A A ARS-BFGL-NGS-61705
THS THS_116 F0317740 A A Hapmap34238-BES1_Contig417_1330
THS THS_116 F0317750 G G ARS-BFGL-NGS-16595
THS THS_116 F0317760 A A BTB-01295488
THS THS_116 F0317770 G G ARS-BFGL-NGS-4466
THS THS_116 F0317780 G G Hapmap30329-BTA-163245
THS THS_116 F0317790 A A ARS-BFGL-NGS-102021
THS THS_116 F0317800 C C Hapmap38204-BTA-17242
THS THS_116 F0317810 A A BTB-01295576
THS THS_116 F0317820 A A ARS-BFGL-NGS-104009
THS THS_116 F0317830 G G BTB-00143455
THS THS_116 F0317840 G G BTB-00143468
THS THS_116 F0317850 A A ARS-BFGL-NGS-21298
THS THS_116 F0317860 G G BTA-19061-no-rs
THS THS_116 F0317880 A A Hapmap40504-BTA-18839
THS THS_116 F0317890 G G BTB-01294629
THS THS_116 F0317900 A A BTB-01294562
THS THS_116 F0317910 C C BTB-01294529
THS THS_116 F0317920 G G Hapmap27186-BTA-151189
THS THS_116 F0317930 A A BTB-01143243
THS THS_116 F0317950 G G BTB-01143158
THS THS_116 F0317960 A A Hapmap42056-BTA-108680
THS THS_116 F0317970 A A Hapmap26177-BTA-155133
THS THS_116 F0317990 C C BTB-01195774
THS THS_116 F0318000 G G ARS-BFGL-NGS-13119
THS THS_116 F0318020 A A ARS-BFGL-NGS-40591
THS THS_116 F0318030 G G ARS-BFGL-NGS-117695
THS THS_116 F0318040 C C BTB-02058084
THS THS_116 F0318050 C C BTA-108673-no-rs
THS THS_116 F0318060 A A BTB-01195588
THS THS_116 F0318080 A A ARS-BFGL-NGS-116962
THS THS_116 F0318090 G G BTB-01195369
THS THS_116 F0318100 A A ARS-BFGL-NGS-73518
THS THS_116 F0318110 G G Hapmap47494-BTA-108688
THS THS_116 F0318120 G G ARS-BFGL-NGS-29953
THS THS_116 F0318130 T T BTB-01195129
THS THS_116 F0318140 A A BTB-01899527
THS THS_116 F0318160 T T BTA-68624-no-rs
THS THS_116 F0318170 A A ARS-BFGL-NGS-5408
THS THS_116 F0318180 G G BTA-68622-no-rs
THS THS_116 F0318190 A A BTB-00142063
THS THS_116 F0318200 G G ARS-BFGL-NGS-58887
THS THS_116 F0318210 G G ARS-BFGL-NGS-8722
THS THS_116 F0318220 A G ARS-BFGL-NGS-100838
THS THS_116 F0318230 G G BTB-00143481
THS THS_116 F0318240 G G ARS-BFGL-NGS-1062
THS THS_116 F0318250 G G ARS-BFGL-NGS-118592
THS THS_116 F0318270 A G ARS-BFGL-NGS-40486
THS THS_116 F0318280 A A ARS-BFGL-NGS-31520
THS THS_116 F0318290 G G ARS-BFGL-NGS-12795
THS THS_116 F0318300 G G ARS-BFGL-NGS-29595
THS THS_116 F0318310 A G ARS-BFGL-NGS-36607
THS THS_116 F0318330 C C ARS-BFGL-NGS-111526
THS THS_116 F0318340 G G ARS-BFGL-NGS-20205
THS THS_116 F0318350 A A BTB-00143793
THS THS_116 F0318360 C C Hapmap45127-BTA-68693
THS THS_116 F0318370 G G ARS-BFGL-NGS-60657
THS THS_116 F0318380 G G Hapmap30250-BTA-141615
THS THS_116 F0318390 G G ARS-BFGL-NGS-85256
THS THS_116 F0318410 A A ARS-BFGL-NGS-30450
THS THS_116 F0318420 G G ARS-BFGL-NGS-94913
THS THS_116 F0318430 G G ARS-BFGL-NGS-55546
THS THS_116 F0318440 G G Hapmap53382-rs29010425
THS THS_116 F0318450 C C BTB-00145030
THS THS_116 F0318460 G G ARS-BFGL-NGS-32792
THS THS_116 F0318470 G G BTB-00144052
THS THS_116 F0318480 A A BTB-00144037
THS THS_116 F0318490 A G BTA-68708-no-rs
THS THS_116 F0318510 A G BTB-00143960
THS THS_116 F0318520 A G ARS-BFGL-NGS-58066
THS THS_116 F0318550 A A ARS-BFGL-NGS-119300
THS THS_116 F0318560 A A ARS-BFGL-NGS-116828
THS THS_116 F0318570 G G ARS-BFGL-NGS-24090
THS THS_116 F0318580 A G ARS-BFGL-NGS-65964
THS THS_116 F0318590 G G ARS-BFGL-NGS-40934
THS THS_116 F0318610 A A ARS-BFGL-NGS-55541
THS THS_116 F0318620 G G Hapmap42636-BTA-68725
THS THS_116 F0318630 G G UA-IFASA-2729
THS THS_116 F0318640 A A BTB-00144361
THS THS_116 F0318650 A A ARS-BFGL-NGS-110079
THS THS_116 F0318660 A A ARS-BFGL-NGS-101551
THS THS_116 F0318670 A A ARS-BFGL-NGS-2480
THS THS_116 F0318680 G G ARS-BFGL-NGS-91142
THS THS_116 F0318690 G G ARS-BFGL-NGS-27702
THS THS_116 F0318710 A A Hapmap44056-BTA-31538
THS THS_116 F0318720 A A Hapmap23711-BTA-31541
THS THS_116 F0318730 G G ARS-BFGL-NGS-103815
THS THS_116 F0318740 G G ARS-BFGL-NGS-80689
THS THS_116 F0318770 A A BTB-01604189
THS THS_116 F0318790 A A ARS-BFGL-NGS-84424
THS THS_116 F0318810 A A ARS-BFGL-NGS-77516
THS THS_116 F0318840 A G BTB-01517645
THS THS_116 F0318850 A A INRA-431
THS THS_116 F0318860 C C ARS-BFGL-NGS-119850
THS THS_116 F0318870 A A ARS-BFGL-NGS-114552
THS THS_116 F0318900 G G ARS-BFGL-NGS-119104
THS THS_116 F0318910 G G BTB-00145298
THS THS_116 F0318920 G G Hapmap41617-BTA-68815
THS THS_116 F0318930 A A Hapmap52112-rs29014008
THS THS_116 F0318940 A A BTB-00145372
THS THS_116 F0318950 A A BTB-00145401
THS THS_116 F0318970 G G BTA-68842-no-rs
THS THS_116 F0318980 A A ARS-BFGL-NGS-116126
THS THS_116 F0318990 G G ARS-BFGL-NGS-113944
THS THS_116 F0319000 A A BTB-00145926
THS THS_116 F0319010 A A Hapmap36465-SCAFFOLD163794_561
THS THS_116 F0319020 A A ARS-BFGL-NGS-116734
THS THS_116 F0319050 A A ARS-BFGL-NGS-46027
THS THS_116 F0319060 A A BTB-00146049
THS THS_116 F0319070 A G ARS-BFGL-NGS-21385
THS THS_116 F0319080 A A ARS-BFGL-NGS-55496
THS THS_116 F0319090 G G BTB-00148014
THS THS_116 F0319120 A A BTB-02090559
THS THS_116 F0319130 G G BTB-02031560
THS THS_116 F0319140 A A BTA-95308-no-rs
THS THS_116 F0319150 G G Hapmap32838-BTA-150446
THS THS_116 F0319160 G G BTB-00147175
THS THS_116 F0319170 C C ARS-BFGL-NGS-103342
THS THS_116 F0319190 G G BTA-95310-no-rs
THS THS_116 F0319200 C C BTB-00147118
THS THS_116 F0319210 A A BTB-00147091
THS THS_116 F0319220 G G BTB-00147033
THS THS_116 F0319230 G G Hapmap25832-BTA-141681
THS THS_116 F0319250 A A Hapmap51483-BTA-68908
THS THS_116 F0319260 A A BTB-00146940
THS THS_116 F0319270 A A Hapmap47075-BTA-68904
THS THS_116 F0319290 G G BTB-01991408
THS THS_116 F0319300 A A Hapmap58012-rs29023729
THS THS_116 F0319310 A A Hapmap42637-BTA-68894
THS THS_116 F0319330 G G ARS-BFGL-NGS-90515
THS THS_116 F0319340 C C ARS-BFGL-NGS-69405
THS THS_116 F0319350 G G Hapmap58527-rs29018282
THS THS_116 F0319360 G G Hapmap44120-BTA-68892
THS THS_116 F0319370 A A Hapmap52129-rs29016142
THS THS_116 F0319380 G G BTB-01675651
THS THS_116 F0319390 A A ARS-BFGL-NGS-1871
THS THS_116 F0319400 A A Hapmap59127-rs29023698
THS THS_116 F0319410 G G BTA-35586-no-rs
THS THS_116 F0319420 G G BTB-00033773
THS THS_116 F0319440 G G BTB-00147504
THS THS_116 F0319450 A A ARS-BFGL-NGS-113164
THS THS_116 F0319460 G G ARS-BFGL-NGS-19108
THS THS_116 F0319470 G G BTB-00147645
THS THS_116 F0319490 G G BTB-00147684
THS THS_116 F0319500 A A Hapmap58697-rs29019997
THS THS_116 F0319510 C C BTB-00147757
THS THS_116 F0319520 G G ARS-BFGL-NGS-114466
THS THS_116 F0319530 G G ARS-BFGL-NGS-67035
THS THS_116 F0319540 G G BTB-00147847
THS THS_116 F0319550 G G ARS-BFGL-NGS-63629
THS THS_116 F0319560 G G BTB-00147905
THS THS_116 F0319570 G G BTA-26108-no-rs
THS THS_116 F0319580 A A BTB-01919893
THS THS_116 F0319590 A A Hapmap38905-BTA-68975
THS THS_116 F0319610 A A BTA-68991-no-rs
THS THS_116 F0319620 T T BTA-68995-no-rs
THS THS_116 F0319630 G G Hapmap54904-rs29018615
THS THS_116 F0319640 A A ARS-BFGL-NGS-64998
THS THS_116 F0319650 G G Hapmap48440-BTA-68997
THS THS_116 F0319660 A A ARS-BFGL-NGS-113457
THS THS_116 F0319670 A A BTB-00151079
THS THS_116 F0319680 G G ARS-BFGL-NGS-112757
THS THS_116 F0319690 A A BTA-68998-no-rs
THS THS_116 F0319700 G G ARS-BFGL-NGS-102345
THS THS_116 F0319710 G G ARS-BFGL-NGS-30298
THS THS_116 F0319730 G G ARS-BFGL-NGS-110549
THS THS_116 F0319740 G G UA-IFASA-3979
THS THS_116 F0319750 G G BTB-00151595
THS THS_116 F0319770 C C BTB-00151766
THS THS_116 F0319780 A A BTB-00151846
THS THS_116 F0319790 G G Hapmap47700-BTA-69019
THS THS_116 F0319800 A A BTB-00152030
THS THS_116 F0319810 A A Hapmap50068-BTA-69023
THS THS_116 F0319830 G G Hapmap49273-BTA-69030
THS THS_116 F0319840 A A INRA-437
THS THS_116 F0319850 G G ARS-BFGL-NGS-98870
THS THS_116 F0319860 G G BTB-01546439
THS THS_116 F0319880 A A BTA-102722-no-rs
THS THS_116 F0319890 C C ARS-BFGL-NGS-113053
THS THS_116 F0319900 G G ARS-BFGL-NGS-63710
THS THS_116 F0319910 A A ARS-BFGL-NGS-105312
THS THS_116 F0319920 G G Hapmap26515-BTA-68968
THS THS_116 F0319930 A A BTB-00150213
THS THS_116 F0319950 A A BTB-00150138
THS THS_116 F0319960 A A ARS-BFGL-NGS-25489
THS THS_116 F0319970 C C ARS-BFGL-NGS-117068
THS THS_116 F0319980 C C ARS-BFGL-NGS-5068
THS THS_116 F0319990 A G Hapmap40335-BTA-108334
THS THS_116 F0320000 A A BTB-01621981
THS THS_116 F0320010 G G ARS-BFGL-NGS-102201
THS THS_116 F0320020 G G BTB-00962989
THS THS_116 F0320030 G G ARS-BFGL-NGS-43684
THS THS_116 F0320040 A A ARS-BFGL-NGS-99618
THS THS_116 F0320050 A C Hapmap39765-BTA-62582
THS THS_116 F0320060 G G Hapmap48025-BTA-62581
THS THS_116 F0320070 A G Hapmap58086-rs29011003
THS THS_116 F0320080 A A BTB-00962887
THS THS_116 F0320100 A A BTB-00962857
THS THS_116 F0320110 A A ARS-BFGL-NGS-18926
THS THS_116 F0320120 G G BTA-62573-no-rs
THS THS_116 F0320130 G G ARS-BFGL-NGS-115184
THS THS_116 F0320140 G G BTB-00962714
THS THS_116 F0320150 G G ARS-BFGL-NGS-115218
THS THS_116 F0320170 G G ARS-BFGL-NGS-111078
THS THS_116 F0320190 G G ARS-BFGL-NGS-100867
THS THS_116 F0320200 G G ARS-BFGL-NGS-88686
THS THS_116 F0320210 G G ARS-BFGL-NGS-116359
THS THS_116 F0320220 G G ARS-BFGL-NGS-81928
THS THS_116 F0320230 C C Hapmap44755-BTA-110608
THS THS_116 F0320240 A A ARS-BFGL-NGS-108152
THS THS_116 F0320260 G G ARS-BFGL-NGS-36272
THS THS_116 F0320270 G G BTB-01810328
THS THS_116 F0320280 A A ARS-BFGL-NGS-40683
THS THS_116 F0320290 G G ARS-BFGL-NGS-16203
THS THS_116 F0320310 G G ARS-BFGL-NGS-91400
THS THS_116 F0320320 A A Hapmap31545-BTA-68938
THS THS_116 F0320330 G G BTB-01852630
THS THS_116 F0320340 A A BTA-20822-no-rs
THS THS_116 F0320350 G G BTA-69039-no-rs
THS THS_116 F0320360 G G Hapmap40790-BTA-69035
THS THS_116 F0320370 G G BTB-01461710
THS THS_116 F0320380 G G BTB-01461761
THS THS_116 F0320390 A A ARS-BFGL-NGS-3757
THS THS_116 F0320400 G G BTB-01461865
THS THS_116 F0320410 A A BTB-01461869
THS THS_116 F0320420 A A BTB-01551546
THS THS_116 F0320430 A A BTB-01461921
THS THS_116 F0320440 C C ARS-BFGL-NGS-109837
THS THS_116 F0320450 G G Hapmap51790-BTA-103080
THS THS_116 F0320470 G G BTB-01874931
THS THS_116 F0320480 A A Hapmap50443-BTA-69040
THS THS_116 F0320500 G G Hapmap48051-BTA-69046
THS THS_116 F0320510 G G UA-IFASA-7459
THS THS_116 F0320520 G G Hapmap50757-BTA-69058
THS THS_116 F0320540 G G Hapmap57408-rs29021851
THS THS_116 F0320550 G G Hapmap40575-BTA-68961
THS THS_116 F0320560 G G Hapmap48439-BTA-68959
THS THS_116 F0320570 A A BTB-00149135
THS THS_116 F0320580 A A ARS-BFGL-NGS-85560
THS THS_116 F0320590 G G ARS-BFGL-NGS-3713
THS THS_116 F0320600 G G ARS-BFGL-NGS-44013
THS THS_116 F0320610 G G BTB-00148969
THS THS_116 F0320620 A A BTA-120086-no-rs
THS THS_116 F0320630 G G ARS-BFGL-NGS-5703
THS THS_116 F0320640 G G BTB-00152595
THS THS_116 F0320650 G G BTA-69065-no-rs
THS THS_116 F0320660 G G ARS-BFGL-NGS-31154
THS THS_116 F0320670 G G ARS-BFGL-NGS-117992
THS THS_116 F0320690 A A ARS-BFGL-NGS-25027
THS THS_116 F0320700 G G ARS-BFGL-NGS-8915
THS THS_116 F0320710 C C ARS-BFGL-NGS-2973
THS THS_116 F0320720 G G ARS-BFGL-NGS-83009
THS THS_116 F0320730 A A ARS-BFGL-NGS-104136
THS THS_116 F0320740 G G ARS-BFGL-NGS-11485
THS THS_116 F0320750 C C BTA-28274-no-rs
THS THS_116 F0320760 A A Hapmap43224-BTA-28273
THS THS_116 F0320770 A A ARS-BFGL-NGS-58675
THS THS_116 F0320780 G G ARS-BFGL-NGS-105245
THS THS_116 F0320790 G G ARS-BFGL-NGS-32606
THS THS_116 F0320800 G G ARS-BFGL-NGS-67676
THS THS_116 F0320810 C C ARS-BFGL-NGS-56858
THS THS_116 F0320820 A A ARS-BFGL-NGS-72836
THS THS_116 F0320830 A G BTB-00153270
THS THS_116 F0320840 G G ARS-BFGL-NGS-57574
THS THS_116 F0320850 G G BTB-00153367
THS THS_116 F0320860 A A ARS-BFGL-NGS-102829
THS THS_116 F0320870 G G Hapmap51484-BTA-69114
THS THS_116 F0320880 A A Hapmap38340-BTA-69123
THS THS_116 F0320890 G G ARS-BFGL-NGS-102138
THS THS_116 F0320900 G G ARS-BFGL-NGS-94424
THS THS_116 F0320920 A A ARS-BFGL-NGS-80197
THS THS_116 F0320930 C C ARS-BFGL-NGS-70256
THS THS_116 F0320940 A G ARS-BFGL-NGS-116824
THS THS_116 F0320950 C C ARS-BFGL-NGS-20122
THS THS_116 F0320960 G G ARS-BFGL-NGS-38370
THS THS_116 F0320970 A G ARS-BFGL-NGS-118597
THS THS_116 F0320980 G G ARS-BFGL-NGS-25854
THS THS_116 F0321000 G G Hapmap48854-BTA-69129
THS THS_116 F0321010 A A Hapmap49274-BTA-69134
THS THS_116 F0321020 C C BTA-69143-no-rs
THS THS_116 F0321030 G G BTA-90843-no-rs
THS THS_116 F0321050 A A ARS-BFGL-NGS-30263
THS THS_116 F0321070 G G ARS-BFGL-NGS-29420
THS THS_116 F0321080 C C ARS-BFGL-NGS-13927
THS THS_116 F0321090 A A ARS-BFGL-NGS-103745
THS THS_116 F0321100 A A Hapmap34299-BES7_Contig426_708
THS THS_116 F0321110 A A BTA-123020-no-rs
THS THS_116 F0321120 A A Hapmap31146-BTA-151624
THS THS_116 F0321140 G G ARS-BFGL-NGS-35125
THS THS_116 F0321150 G G ARS-BFGL-NGS-44731
THS THS_116 F0321160 A A Hapmap54172-rs29027626
THS THS_116 F0321170 G G Hapmap48279-BTA-29512
THS THS_116 F0321180 G G ARS-BFGL-NGS-107015
THS THS_116 F0321190 A A INRA-346
THS THS_116 F0321200 A A Hapmap48983-BTA-100103
THS THS_116 F0321220 A A Hapmap30857-BTA-155398
THS THS_116 F0321230 C C Hapmap23328-BTA-155401
THS THS_116 F0321240 G G Hapmap50204-BTA-107668
THS THS_116 F0321250 G G BTB-01612988
THS THS_116 F0321270 C C ARS-BFGL-NGS-80882
THS THS_116 F0321280 C C BTB-00189157
THS THS_116 F0321290 A A Hapmap48864-BTA-70759
THS THS_116 F0321310 G G BTB-01781132
THS THS_116 F0321320 A A ARS-BFGL-NGS-114073
THS THS_116 F0321340 G G Hapmap58721-rs29026738
THS THS_116 F0321350 G G ARS-BFGL-NGS-118243
THS THS_116 F0321360 G G ARS-BFGL-NGS-55043
THS THS_116 F0321370 G G ARS-BFGL-NGS-1038
THS THS_116 F0321380 A A ARS-BFGL-NGS-115055
THS THS_116 F0321390 G G BTB-00154062
THS THS_116 F0321400 G G ARS-BFGL-NGS-119590
THS THS_116 F0321410 G G BTB-00154000
THS THS_116 F0321420 A A ARS-BFGL-NGS-110816
THS THS_116 F0321430 G G ARS-BFGL-NGS-119168
THS THS_116 F0321440 G G ARS-BFGL-NGS-114028
THS THS_116 F0321450 A A ARS-BFGL-NGS-59886
THS THS_116 F0321460 A A ARS-BFGL-NGS-109983
THS THS_116 F0321470 G G ARS-BFGL-NGS-54531
THS THS_116 F0321480 A A ARS-BFGL-NGS-11573
THS THS_116 F0321490 C C ARS-BFGL-NGS-113303
THS THS_116 F0321500 C C ARS-BFGL-NGS-37152
THS THS_116 F0321510 A A BTA-69340-no-rs
THS THS_116 F0321520 A A ARS-BFGL-NGS-52588
THS THS_116 F0321530 A A ARS-BFGL-NGS-25455
THS THS_116 F0321550 G G Hapmap60034-rs29012205
THS THS_116 F0321560 A A ARS-BFGL-NGS-19484
THS THS_116 F0321570 G G ARS-BFGL-NGS-64377
THS THS_116 F0321590 G G ARS-BFGL-NGS-98850
THS THS_116 F0321600 G G ARS-BFGL-NGS-117787
THS THS_116 F0321610 G G ARS-BFGL-NGS-81463
THS THS_116 F0321620 A G Hapmap51868-BTA-98973
THS THS_116 F0321630 G G ARS-BFGL-NGS-18305
THS THS_116 F0321650 G G ARS-BFGL-NGS-110121
THS THS_116 F0321660 G G ARS-BFGL-NGS-83285
THS THS_116 F0321670 G G ARS-BFGL-NGS-111314
THS THS_116 F0321690 A A Hapmap22746-BTA-141712
THS THS_116 F0321710 A G BTB-00148908
THS THS_116 F0321720 G G INRA-111
THS THS_116 F0321730 A A BTB-01932810
THS THS_116 F0321740 A A ARS-BFGL-NGS-23119
THS THS_116 F0321750 G G BTB-00148619
THS THS_116 F0321760 A A BTB-00148451
THS THS_116 F0321780 A A BTB-00148396
THS THS_116 F0321790 G G BTB-01676489
THS THS_116 F0321800 A A ARS-BFGL-NGS-11315
THS THS_116 F0321810 G G ARS-BFGL-NGS-71944
THS THS_116 F0321820 G G ARS-BFGL-NGS-74461
THS THS_116 F0321840 A A ARS-BFGL-NGS-40609
THS THS_116 F0321850 A A ARS-BFGL-NGS-53821
THS THS_116 F0321860 A A ARS-BFGL-NGS-96503
THS THS_116 F0321870 A A UA-IFASA-5880
THS THS_116 F0321880 A G Hapmap53765-ss46526662
THS THS_116 F0321890 A G BTA-118429-no-rs
THS THS_116 F0321900 G G ARS-BFGL-NGS-103337
THS THS_116 F0321910 A G ARS-BFGL-NGS-43577
THS THS_116 F0321940 A A BTB-00154601
THS THS_116 F0321960 G G BTB-00154673
THS THS_116 F0321970 A A BTB-00154795
THS THS_116 F0321980 A A ARS-BFGL-NGS-18988
THS THS_116 F0321990 G G BTB-00154774
THS THS_116 F0322000 A A ARS-BFGL-NGS-14748
THS THS_116 F0322010 G G Hapmap48053-BTA-69359
THS THS_116 F0322020 G G BTA-69352-no-rs
THS THS_116 F0322030 G G BTB-00154724
THS THS_116 F0322040 G G BTB-00154716
THS THS_116 F0322050 A A BTB-00154681
THS THS_116 F0322060 G G ARS-BFGL-NGS-4585
THS THS_116 F0322080 A G ARS-BFGL-NGS-107219
THS THS_116 F0322090 G G BTB-00154898
THS THS_116 F0322100 G G BTA-69365-no-rs
THS THS_116 F0322110 A A BTB-00154950
THS THS_116 F0322120 A G ARS-BFGL-NGS-114139
THS THS_116 F0322130 G G ARS-BFGL-NGS-31442
THS THS_116 F0322140 A A Hapmap48054-BTA-69366
THS THS_116 F0322150 A A BTB-00155085
THS THS_116 F0322160 A G ARS-BFGL-NGS-113079
THS THS_116 F0322170 C C ARS-BFGL-NGS-37288
THS THS_116 F0322180 A A ARS-BFGL-NGS-34880
THS THS_116 F0322190 A A Hapmap54695-rs29024848
THS THS_116 F0322210 A A ARS-BFGL-NGS-70647
THS THS_116 F0322220 A G ARS-BFGL-NGS-30729
THS THS_116 F0322230 A A ARS-BFGL-NGS-28282
THS THS_116 F0322240 G G Hapmap35089-BES2_Contig293_493
THS THS_116 F0322250 A A ARS-BFGL-NGS-66328
THS THS_116 F0322260 G G BTA-69413-no-rs
THS THS_116 F0322280 G G ARS-BFGL-NGS-17719
THS THS_116 F0322300 C C ARS-BFGL-NGS-116391
THS THS_116 F0322310 A G ARS-BFGL-NGS-14687
THS THS_116 F0322320 C C ARS-BFGL-NGS-117810
THS THS_116 F0322330 G G ARS-BFGL-NGS-3085
THS THS_116 F0322350 G G ARS-BFGL-NGS-107126
THS THS_116 F0322360 G G ARS-BFGL-NGS-12226
THS THS_116 F0322370 G G ARS-BFGL-NGS-60487
THS THS_116 F0322390 G G ARS-BFGL-NGS-91446
THS THS_116 F0322400 G G ARS-BFGL-NGS-118037
THS THS_116 F0322410 C C ARS-BFGL-NGS-36397
THS THS_116 F0322420 A A ARS-BFGL-NGS-87394
THS THS_116 F0322430 A C ARS-BFGL-NGS-181
THS THS_116 F0322440 A G ARS-BFGL-NGS-4363
THS THS_116 F0322450 C C ARS-BFGL-NGS-77559
THS THS_116 F0322460 A A BTA-69456-no-rs
THS THS_116 F0322470 A G BTA-69458-no-rs
THS THS_116 F0322480 A G ARS-BFGL-NGS-39799
THS THS_116 F0322490 G G ARS-BFGL-NGS-16026
THS THS_116 F0322500 A A Hapmap42295-BTA-69468
THS THS_116 F0322510 G G ARS-BFGL-NGS-32541
THS THS_116 F0322520 G G Hapmap52816-rs29014115
THS THS_116 F0322530 G G ARS-BFGL-NGS-113490
THS THS_116 F0322550 A G ARS-BFGL-NGS-83416
THS THS_116 F0322560 A A ARS-BFGL-NGS-111293
THS THS_116 F0322570 A A ARS-BFGL-NGS-35757
THS THS_116 F0322580 C C ARS-BFGL-NGS-114817
THS THS_116 F0322600 A G ARS-BFGL-NGS-103191
THS THS_116 F0322610 G G ARS-BFGL-NGS-54892
THS THS_116 F0322630 G G Hapmap53978-rs29024239
THS THS_116 F0322640 G G ARS-BFGL-NGS-34881
THS THS_116 F0322650 A C ARS-BFGL-NGS-22796
THS THS_116 F0322670 A A ARS-BFGL-NGS-102149
THS THS_116 F0322680 G G Hapmap34322-BES8_Contig446_1023
THS THS_116 F0322690 A A INRA-329
THS THS_116 F0322710 G G BTB-00156159
THS THS_116 F0322720 A A ARS-BFGL-NGS-105427
THS THS_116 F0322730 T T ARS-BFGL-NGS-29124
THS THS_116 F0322750 G G BTB-00156248
THS THS_116 F0322760 G G BTB-00156263
THS THS_116 F0322770 G G BTB-00156269
THS THS_116 F0322780 G G ARS-BFGL-NGS-32157
THS THS_116 F0322790 C C ARS-BFGL-NGS-26847
THS THS_116 F0322800 G G BTA-69504-no-rs
THS THS_116 F0322810 T T Hapmap46016-BTA-69507
THS THS_116 F0322820 G G ARS-BFGL-NGS-107194
THS THS_116 F0322830 G G BTA-69514-no-rs
THS THS_116 F0322840 G G BTA-69519-no-rs
THS THS_116 F0322850 G G ARS-BFGL-NGS-40837
THS THS_116 F0322860 G G BTB-00156558
THS THS_116 F0322870 A A BTB-00156546
THS THS_116 F0322880 A G Hapmap25833-BTA-141827
THS THS_116 F0322890 C C ARS-BFGL-NGS-3489
THS THS_116 F0322900 C C BTB-00156662
THS THS_116 F0322910 G G BTB-00156691
THS THS_116 F0322920 G G BTB-00390861
THS THS_116 F0322930 G G BTB-00156807
THS THS_116 F0322940 G G BTA-01438-rs29012403
THS THS_116 F0322950 A A Hapmap58315-ss46527116
THS THS_116 F0322960 A A BTB-00156962
THS THS_116 F0322970 A A BTB-00157013
THS THS_116 F0322980 G G ARS-BFGL-NGS-15623
THS THS_116 F0323000 G G Hapmap57496-ss46526163
THS THS_116 F0323010 G G ARS-BFGL-NGS-118207
THS THS_116 F0323020 G G ARS-BFGL-NGS-25919
THS THS_116 F0323030 C C ARS-BFGL-NGS-75491
THS THS_116 F0323040 A A ARS-BFGL-NGS-13753
THS THS_116 F0323050 A A BTB-00157181
THS THS_116 F0323060 G G ARS-BFGL-NGS-11532
THS THS_116 F0323070 C C Hapmap38245-BTA-69529
THS THS_116 F0323080 C C Hapmap38079-BTA-69532
THS THS_116 F0323090 G G ARS-BFGL-NGS-72900
THS THS_116 F0323100 A A BTB-00157833
THS THS_116 F0323120 G G ARS-BFGL-NGS-82373
THS THS_116 F0323130 C C ARS-BFGL-NGS-105069
THS THS_116 F0323140 G G ARS-BFGL-NGS-30708
THS THS_116 F0323150 C C ARS-BFGL-NGS-38245
THS THS_116 F0323160 A A ARS-BFGL-NGS-32314
THS THS_116 F0323170 G G Hapmap53696-rs29016125
THS THS_116 F0323190 A A ARS-BFGL-NGS-74948
THS THS_116 F0323200 G G Hapmap30841-BTA-147966
THS THS_116 F0323210 G G BTA-69565-no-rs
THS THS_116 F0323220 A A BTA-69569-no-rs
THS THS_116 F0323230 A A Hapmap35643-SCAFFOLD318144_4314
THS THS_116 F0323240 G G BTB-01948148
THS THS_116 F0323250 G G Hapmap42062-BTA-109789
THS THS_116 F0323270 A A ARS-BFGL-NGS-37809
THS THS_116 F0323280 C C ARS-BFGL-NGS-44131
THS THS_116 F0323290 G G ARS-BFGL-NGS-6202
THS THS_116 F0323310 G G ARS-BFGL-NGS-85333
THS THS_116 F0323320 G G ARS-BFGL-NGS-97849
THS THS_116 F0323330 G G ARS-BFGL-NGS-71345
THS THS_116 F0323340 C C ARS-BFGL-NGS-110683
THS THS_116 F0323350 G G ARS-BFGL-NGS-1158
THS THS_116 F0323360 C C BTA-87451-no-rs
THS THS_116 F0323370 G G ARS-BFGL-NGS-18163
THS THS_116 F0323380 A A ARS-BFGL-NGS-115246
THS THS_116 F0323390 A A ARS-BFGL-NGS-19581
THS THS_116 F0323400 G G ARS-BFGL-NGS-55894
THS THS_116 F0323410 C C ARS-BFGL-NGS-71827
THS THS_116 F0323420 G G ARS-BFGL-NGS-65128
THS THS_116 F0323440 C C ARS-BFGL-NGS-31023
THS THS_116 F0323450 A A ARS-BFGL-NGS-17440
THS THS_116 F0323460 C C BTA-117752-no-rs
THS THS_116 F0323470 A A ARS-BFGL-NGS-104342
THS THS_116 F0323480 G G ARS-BFGL-NGS-41860
THS THS_116 F0323490 G G Hapmap57254-rs29022776
THS THS_116 F0323500 G G Hapmap36506-SCAFFOLD66564_4543
THS THS_116 F0323510 A G BTB-00158983
THS THS_116 F0323520 A A ARS-BFGL-NGS-119649
THS THS_116 F0323530 G G BTA-69614-no-rs
THS THS_116 F0323540 C C ARS-BFGL-NGS-54891
THS THS_116 F0323550 A A ARS-BFGL-NGS-1337
THS THS_116 F0323560 G G BTB-00158861
THS THS_116 F0323570 G G ARS-BFGL-NGS-115970
THS THS_116 F0323580 G G ARS-BFGL-NGS-41721
THS THS_116 F0323590 G G Hapmap56950-ss46526304
THS THS_116 F0323600 G G ARS-BFGL-NGS-43320
THS THS_116 F0323620 G G BTB-01626709
THS THS_116 F0323630 G G BTB-01626711
THS THS_116 F0323640 A A Hapmap41420-BTA-108706
THS THS_116 F0323650 G G BTB-01648149
THS THS_116 F0323670 G G ARS-BFGL-NGS-112729
THS THS_116 F0323680 G G ARS-BFGL-NGS-101499
THS THS_116 F0323700 A A ARS-BFGL-NGS-43764
THS THS_116 F0323710 A A ARS-BFGL-NGS-22015
THS THS_116 F0323720 G G BTB-01406305
THS THS_116 F0323730 C C ARS-BFGL-NGS-116451
THS THS_116 F0323740 C C ARS-BFGL-NGS-447
THS THS_116 F0323750 G G BTB-01567028
THS THS_116 F0323760 G G Hapmap46912-BTA-104565
THS THS_116 F0323770 A G ARS-BFGL-NGS-84593
THS THS_116 F0323790 A A ARS-BFGL-NGS-17285
THS THS_116 F0323800 G G ARS-BFGL-NGS-106280
THS THS_116 F0323810 C C ARS-BFGL-NGS-65126
THS THS_116 F0323820 C G ARS-BFGL-NGS-110265
THS THS_116 F0323830 G G ARS-BFGL-NGS-62557
THS THS_116 F0323840 G G ARS-BFGL-NGS-100462
THS THS_116 F0323850 C C BTB-00157794
THS THS_116 F0323860 A G ARS-BFGL-NGS-59537
THS THS_116 F0323870 A G Hapmap55088-rs29012399
THS THS_116 F0323880 A G ARS-BFGL-NGS-10529
THS THS_116 F0323890 A G BTB-00160155
THS THS_116 F0323900 A G ARS-BFGL-NGS-25543
THS THS_116 F0323920 A C ARS-BFGL-NGS-108947
THS THS_116 F0323930 A G BTB-00160067
THS THS_116 F0323940 G G ARS-BFGL-NGS-2210
THS THS_116 F0323960 G G ARS-BFGL-NGS-2229
THS THS_116 F0323970 G G ARS-BFGL-NGS-115035
THS THS_116 F0323980 A G ARS-BFGL-NGS-85967
THS THS_116 F0323990 A A BTB-00159970
THS THS_116 F0324000 A A BTA-69646-no-rs
THS THS_116 F0324010 G G BTB-00159950
THS THS_116 F0324020 C C ARS-BFGL-NGS-70140
THS THS_116 F0324040 C C Hapmap39235-BTA-69641
THS THS_116 F0324050 A A ARS-BFGL-NGS-39960
THS THS_116 F0324060 A G ARS-BFGL-NGS-43561
THS THS_116 F0324070 G G BTB-02088155
THS THS_116 F0324080 A G ARS-BFGL-NGS-58196
THS THS_116 F0324090 A A BTB-01326963
THS THS_116 F0324100 C C ARS-BFGL-NGS-115542
THS THS_116 F0324110 G G Hapmap58504-rs29017745
THS THS_116 F0324120 C C ARS-BFGL-NGS-113768
THS THS_116 F0324130 G G Hapmap46691-BTA-122744
THS THS_116 F0324140 A A ARS-BFGL-NGS-64994
THS THS_116 F0324150 A G ARS-BFGL-NGS-29544
THS THS_116 F0324160 A G Hapmap47380-BTA-69661
THS THS_116 F0324170 G G ARS-BFGL-NGS-2988
THS THS_116 F0324180 A G ARS-BFGL-NGS-116794
THS THS_116 F0324230 G G ARS-BFGL-NGS-101112
THS THS_116 F0324250 G G ARS-BFGL-NGS-83233
THS THS_116 F0324260 A A BTB-00160676
THS THS_116 F0324270 C C ARS-BFGL-NGS-119955
THS THS_116 F0324290 G G ARS-BFGL-NGS-85459
THS THS_116 F0324300 G G ARS-BFGL-NGS-114175
THS THS_116 F0324320 A C ARS-BFGL-NGS-41558
THS THS_116 F0324340 G G BTB-00160996
THS THS_116 F0324350 A A ARS-BFGL-NGS-1295
THS THS_116 F0324370 A A ARS-BFGL-NGS-44462
THS THS_116 F0324380 C C Hapmap38870-BTA-01737
THS THS_116 F0324410 G G ARS-BFGL-NGS-104832
THS THS_116 F0324430 G G BTB-00719521
THS THS_116 F0324440 C C ARS-BFGL-NGS-23162
THS THS_116 F0324450 C G ARS-BFGL-NGS-20649
THS THS_116 F0324460 A G ARS-BFGL-NGS-80276
THS THS_116 F0324470 A G ARS-BFGL-NGS-3169
THS THS_116 F0324480 G G BTA-43482-no-rs
THS THS_116 F0324490 A A ARS-BFGL-NGS-78981
THS THS_116 F0324530 G G ARS-BFGL-NGS-32677
THS THS_116 F0324540 A G ARS-BFGL-NGS-35462
THS THS_116 F0324550 A C ARS-BFGL-NGS-26479
THS THS_116 F0324560 G G ARS-BFGL-NGS-95951
THS THS_116 F0324570 G G ARS-BFGL-NGS-34496
THS THS_116 F0324580 A A Hapmap52099-rs29024307
THS THS_116 F0324590 A A ARS-BFGL-NGS-7438
THS THS_116 F0324610 G G ARS-BFGL-NGS-105543
THS THS_116 F0324620 G G ARS-BFGL-NGS-60900
THS THS_116 F0324630 G G BTB-00162978
THS THS_116 F0324640 G G Hapmap27478-BTA-69755
THS THS_116 F0324650 G G Hapmap58580-ss46526434
THS THS_116 F0324670 A A ARS-BFGL-NGS-69961
THS THS_116 F0324680 G G ARS-BFGL-NGS-116445
THS THS_116 F0324690 G G ARS-BFGL-NGS-91769
THS THS_116 F0324700 G G BTB-00163323
THS THS_116 F0324710 A A ARS-BFGL-NGS-102745
THS THS_116 F0324720 A A ARS-BFGL-NGS-7410
THS THS_116 F0324740 G G ARS-BFGL-NGS-27579
THS THS_116 F0324760 G G BTA-69789-no-rs
THS THS_116 F0324770 A A BTA-69790-no-rs
THS THS_116 F0324790 A G ARS-BFGL-NGS-60556
THS THS_116 F0324800 G G ARS-BFGL-NGS-37142
THS THS_116 F0324810 A A Hapmap25268-BTA-141858
THS THS_116 F0324820 G G ARS-BFGL-NGS-10379
THS THS_116 F0324850 G G ARS-BFGL-NGS-101315
THS THS_116 F0324860 A A ARS-BFGL-NGS-75987
THS THS_116 F0324870 G G ARS-BFGL-NGS-90439
THS THS_116 F0324880 C C ARS-BFGL-NGS-35269
THS THS_116 F0324890 A A BTB-00163972
THS THS_116 F0324900 A A Hapmap46717-BTA-69803
THS THS_116 F0324910 G G ARS-BFGL-NGS-88017
THS THS_116 F0324920 G G ARS-BFGL-NGS-39448
THS THS_116 F0324930 G G BTB-01453884
THS THS_116 F0324940 G G ARS-BFGL-NGS-112991
THS THS_116 F0324950 G G ARS-BFGL-NGS-19387
THS THS_116 F0324960 A G ARS-BFGL-NGS-105174
THS THS_116 F0324970 G G ARS-BFGL-NGS-72055
THS THS_116 F0325000 C C ARS-BFGL-NGS-30038
THS THS_116 F0325010 A G ARS-BFGL-NGS-98739
THS THS_116 F0325020 G G BTA-69827-no-rs
THS THS_116 F0325030 A G ARS-BFGL-NGS-1743
THS THS_116 F0325040 A G ARS-BFGL-NGS-116145
THS THS_116 F0325060 G G ARS-BFGL-NGS-107739
THS THS_116 F0325070 G G ARS-BFGL-NGS-115757
THS THS_116 F0325090 G G ARS-BFGL-NGS-7542
THS THS_116 F0325100 C C ARS-BFGL-NGS-20403
THS THS_116 F0325120 G G ARS-BFGL-NGS-76298
THS THS_116 F0325130 G G ARS-BFGL-NGS-223
THS THS_116 F0325140 G G ARS-BFGL-NGS-103152
THS THS_116 F0325150 G G BTB-00161805
THS THS_116 F0325160 G G Hapmap52849-rs29021928
THS THS_116 F0325180 G G ARS-BFGL-NGS-110914
THS THS_116 F0325190 G G ARS-BFGL-NGS-92456
THS THS_116 F0325200 A A ARS-BFGL-NGS-104799
THS THS_116 F0325210 G G ARS-BFGL-NGS-1034
THS THS_116 F0325220 G G ARS-BFGL-NGS-115266
THS THS_116 F0325230 G G BTB-00161751
THS THS_116 F0325250 C C ARS-BFGL-NGS-66204
THS THS_116 F0325260 G G BTB-01784003
THS THS_116 F0325270 C C ARS-BFGL-NGS-3340
THS THS_116 F0325280 T T ARS-BFGL-NGS-6917
THS THS_116 F0325300 G G ARS-BFGL-NGS-109754
THS THS_116 F0325320 C C ARS-BFGL-NGS-108682
THS THS_116 F0325330 A A ARS-BFGL-NGS-68307
THS THS_116 F0325340 G G ARS-BFGL-NGS-101343
THS THS_116 F0325350 G G ARS-BFGL-NGS-30905
THS THS_116 F0325360 G G ARS-BFGL-NGS-74724
THS THS_116 F0325370 C C ARS-BFGL-NGS-103345
THS THS_116 F0325380 A A ARS-BFGL-NGS-109106
THS THS_116 F0325390 G G ARS-BFGL-NGS-12670
THS THS_116 F0325400 G G Hapmap47115-BTA-84071
THS THS_116 F0325440 G G ARS-BFGL-NGS-113935
THS THS_116 F0325450 A A ARS-BFGL-NGS-16314
THS THS_116 F0325460 A A ARS-BFGL-NGS-76685
THS THS_116 F0325470 G G ARS-BFGL-NGS-105794
THS THS_116 F0325480 G G ARS-BFGL-NGS-92218
THS THS_116 F0325490 A A ARS-BFGL-NGS-67185
THS THS_116 F0325500 A A Hapmap52284-rs29018845
THS THS_116 F0325510 G G BTB-00297874
THS THS_116 F0325520 A A ARS-BFGL-NGS-4905
THS THS_116 F0325530 A A ARS-BFGL-NGS-25064
THS THS_116 F0325540 G G BTA-55057-no-rs
THS THS_116 F0325550 G G ARS-BFGL-NGS-30266
THS THS_116 F0325570 G G BTA-03895-no-rs
THS THS_116 F0325580 A A ARS-BFGL-NGS-90519
THS THS_116 F0325590 A A ARS-BFGL-NGS-7302
THS THS_116 F0325600 G G ARS-BFGL-NGS-70541
THS THS_116 F0325610 A A ARS-BFGL-NGS-58676
THS THS_116 F0325630 G G ARS-BFGL-NGS-114675
THS THS_116 F0325640 A A ARS-BFGL-NGS-42322
THS THS_116 F0325650 A A ARS-BFGL-NGS-2807
THS THS_116 F0325660 G G ARS-BFGL-NGS-19124
THS THS_116 F0400010 A G BTA-29384-no-rs
THS THS_116 F0400020 A A BTA-28670-no-rs
THS THS_116 F0400030 G G BTA-29407-no-rs
THS THS_116 F0400040 A G Hapmap26962-BTA-141949
THS THS_116 F0400070 C C Hapmap38667-BTA-28216
THS THS_116 F0400090 A A Hapmap42498-BTA-29406
THS THS_116 F0400100 A A Hapmap51293-BTA-71066
THS THS_116 F0400110 A A ARS-BFGL-NGS-114472
THS THS_116 F0400120 A A BTA-71063-no-rs
THS THS_116 F0400130 G G ARS-USMARC-Parent-AY842475-rs29002127
THS THS_116 F0400150 C C Hapmap23425-BTA-113673
THS THS_116 F0400160 C C Hapmap52120-rs29014886
THS THS_116 F0400170 A A Hapmap55620-rs29024432
THS THS_116 F0400180 G G ARS-BFGL-NGS-84351
THS THS_116 F0400190 A G ARS-BFGL-NGS-18108
THS THS_116 F0400200 G G ARS-BFGL-NGS-36492
THS THS_116 F0400220 A A Hapmap44528-BTA-17816
THS THS_116 F0400230 A A ARS-BFGL-NGS-40647
THS THS_116 F0400240 C C ARS-BFGL-NGS-102687
THS THS_116 F0400250 A G ARS-BFGL-NGS-42949
THS THS_116 F0400300 C C BTA-90533-no-rs
THS THS_116 F0400320 C C ARS-BFGL-NGS-10643
THS THS_116 F0400330 A A Hapmap49842-BTA-105986
THS THS_116 F0400340 A A Hapmap46397-BTA-105989
THS THS_116 F0400350 G G Hapmap40886-BTA-111629
THS THS_116 F0400360 G G Hapmap33046-BTA-153710
THS THS_116 F0400370 G G Hapmap36019-SCAFFOLD146556_5946
THS THS_116 F0400380 G G ARS-BFGL-NGS-108486
THS THS_116 F0400400 G G ARS-BFGL-NGS-949
THS THS_116 F0400410 G G BTA-118504-no-rs
THS THS_116 F0400420 G G Hapmap42088-BTA-118523
THS THS_116 F0400430 G G Hapmap45542-BTA-118525
THS THS_116 F0400440 A A BTA-118538-no-rs
THS THS_116 F0400460 G G ARS-BFGL-NGS-8807
THS THS_116 F0400470 G G ARS-BFGL-NGS-10160
THS THS_116 F0400480 A A Hapmap33179-BTA-118558
THS THS_116 F0400490 G G ARS-BFGL-NGS-42453
THS THS_116 F0400500 G G ARS-BFGL-NGS-57926
THS THS_116 F0400510 A C ARS-BFGL-NGS-71592
THS THS_116 F0400520 G G ARS-BFGL-NGS-24888
THS THS_116 F0400530 G G ARS-BFGL-NGS-117422
THS THS_116 F0400540 G G BTA-91693-no-rs
THS THS_116 F0400550 A A Hapmap23596-BTA-149292
THS THS_116 F0400570 A G ARS-BFGL-NGS-115291
THS THS_116 F0400580 C C Hapmap52491-rs29011086
THS THS_116 F0400590 C C Hapmap38139-BTA-116454
THS THS_116 F0400610 G G ARS-BFGL-NGS-81557
THS THS_116 F0400620 G G UA-IFASA-6828
THS THS_116 F0400640 A C ARS-BFGL-NGS-112064
THS THS_116 F0400650 G G ARS-BFGL-NGS-14645
THS THS_116 F0400660 A A ARS-BFGL-NGS-6621
THS THS_116 F0400680 A A ARS-BFGL-NGS-104060
THS THS_116 F0400690 A A BTA-98753-no-rs
THS THS_116 F0400700 G G ARS-BFGL-NGS-19875
THS THS_116 F0400730 G G ARS-BFGL-NGS-22774
THS THS_116 F0400740 G G ARS-BFGL-NGS-75685
THS THS_116 F0400750 G G Hapmap31372-BTA-116014
THS THS_116 F0400770 A A ARS-BFGL-NGS-95980
THS THS_116 F0400780 G G ARS-BFGL-NGS-41865
THS THS_116 F0400790 A G ARS-BFGL-NGS-91047
THS THS_116 F0400800 A A ARS-BFGL-NGS-112260
THS THS_116 F0400810 A G ARS-BFGL-NGS-23776
THS THS_116 F0400830 A A ARS-BFGL-NGS-26036
THS THS_116 F0400840 G G ARS-BFGL-NGS-36821
THS THS_116 F0400850 G G Hapmap27594-BTA-141889
THS THS_116 F0400860 G G ARS-BFGL-NGS-60734
THS THS_116 F0400870 G G ARS-BFGL-NGS-5701
THS THS_116 F0400880 C C ARS-BFGL-NGS-55059
THS THS_116 F0400890 A A BTA-101845-no-rs
THS THS_116 F0400900 G G Hapmap40914-BTA-122270
THS THS_116 F0400910 G G Hapmap34855-BES3_Contig373_1182
THS THS_116 F0400920 G G Hapmap31698-BTA-101848
THS THS_116 F0400940 G G ARS-BFGL-NGS-40270
THS THS_116 F0400960 G G Hapmap54675-rs29016879
THS THS_116 F0400970 G G ARS-BFGL-NGS-20734
THS THS_116 F0400980 A A ARS-BFGL-NGS-104086
THS THS_116 F0401000 A G ARS-BFGL-NGS-66869
THS THS_116 F0401010 A A ARS-BFGL-NGS-82018
THS THS_116 F0401020 A A BTB-01902057
THS THS_116 F0401040 A A BTB-01574552
THS THS_116 F0401060 T T ARS-BFGL-NGS-46206
THS THS_116 F0401080 A A BTB-00165156
THS THS_116 F0401090 A A BTB-00165088
THS THS_116 F0401100 A G ARS-BFGL-NGS-89749
THS THS_116 F0401110 G G ARS-BFGL-NGS-82239
THS THS_116 F0401130 G G BTA-13505-rs29018464
THS THS_116 F0401140 G G ARS-BFGL-NGS-118155
THS THS_116 F0401150 A A BTA-100920-no-rs
THS THS_116 F0401160 A A ARS-BFGL-NGS-70391
THS THS_116 F0401180 G G Hapmap27790-BTA-163267
THS THS_116 F0401200 G G ARS-BFGL-NGS-110061
THS THS_116 F0401220 G G BTA-117194-no-rs
THS THS_116 F0401230 C C ARS-BFGL-NGS-10858
THS THS_116 F0401260 A A Hapmap49472-BTA-117185
THS THS_116 F0401280 A C BTA-117183-no-rs
THS THS_116 F0401290 C C ARS-BFGL-NGS-36200
THS THS_116 F0401300 G G ARS-BFGL-NGS-34128
THS THS_116 F0401310 A A BTA-117177-no-rs
THS THS_116 F0401320 G G BTA-117204-no-rs
THS THS_116 F0401340 G G ARS-BFGL-NGS-31713
THS THS_116 F0401360 C C BTB-01643687
THS THS_116 F0401370 A A ARS-BFGL-NGS-12856
THS THS_116 F0401380 G G ARS-BFGL-NGS-33308
THS THS_116 F0401390 G G Hapmap32119-BTA-155791
THS THS_116 F0401400 C C Hapmap38808-BTA-110530
THS THS_116 F0401420 G G ARS-BFGL-NGS-114611
THS THS_116 F0401430 G G Hapmap49078-BTA-19830
THS THS_116 F0401450 A A ARS-BFGL-NGS-109936
THS THS_116 F0401460 A A Hapmap60503-rs29018741
THS THS_116 F0401470 A A BTB-01952103
THS THS_116 F0401480 A G BTB-01951988
THS THS_116 F0401490 G G ARS-BFGL-NGS-106704
THS THS_116 F0401500 A G ARS-BFGL-NGS-103410
THS THS_116 F0401510 G G Hapmap49928-BTA-24568
THS THS_116 F0401520 C G ARS-BFGL-NGS-48368
THS THS_116 F0401530 A A ARS-BFGL-NGS-88802
THS THS_116 F0401540 A C ARS-BFGL-NGS-79631
THS THS_116 F0401550 A A ARS-BFGL-NGS-34749
THS THS_116 F0401560 G G Hapmap29841-BTA-150778
THS THS_116 F0401580 G G ARS-BFGL-NGS-71657
THS THS_116 F0401590 A G BTB-00685072
THS THS_116 F0401600 G G ARS-BFGL-NGS-57919
THS THS_116 F0401610 A A BTB-01580681
THS THS_116 F0401620 A A ARS-BFGL-NGS-119714
THS THS_116 F0401640 G G BTB-01511800
THS THS_116 F0401660 C C BTB-01511967
THS THS_116 F0401670 G G BTB-02078736
THS THS_116 F0401690 G G BTB-01652367
THS THS_116 F0401700 A A ARS-BFGL-NGS-106409
THS THS_116 F0401710 C C Hapmap52665-rs29012059
THS THS_116 F0401730 A C Hapmap39581-BTA-70101
THS THS_116 F0401740 A A BTB-00165658
THS THS_116 F0401760 A A ARS-BFGL-NGS-10539
THS THS_116 F0401770 G G BTB-00165398
THS THS_116 F0401780 A A BTB-00165406
THS THS_116 F0401790 G G BTB-01476402
THS THS_116 F0401800 C C BTB-01476421
THS THS_116 F0401810 A A BTB-00165541
THS THS_116 F0401820 A A ARS-BFGL-NGS-109843
THS THS_116 F0401830 C C BTB-00165617
THS THS_116 F0401840 G G ARS-BFGL-NGS-79026
THS THS_116 F0401850 A G ARS-BFGL-NGS-27931
THS THS_116 F0401860 C C ARS-BFGL-NGS-112143
THS THS_116 F0401870 A A ARS-BFGL-NGS-26731
THS THS_116 F0401880 G G ARS-BFGL-NGS-112129
THS THS_116 F0401900 G G Hapmap47436-BTA-88975
THS THS_116 F0401910 A A ARS-BFGL-NGS-78920
THS THS_116 F0401920 G G BTA-00702-no-rs
THS THS_116 F0401950 G G Hapmap35652-SCAFFOLD151622_1051
THS THS_116 F0401960 G G BTA-02892-no-rs
THS THS_116 F0401970 G G ARS-BFGL-NGS-64636
THS THS_116 F0401980 G G BTA-109138-no-rs
THS THS_116 F0402020 C C Hapmap40298-BTA-109122
THS THS_116 F0402030 G G Hapmap47828-BTA-109121
THS THS_116 F0402040 G G BTB-01200056
THS THS_116 F0402050 G G BTB-01831345
THS THS_116 F0402060 G G ARS-BFGL-NGS-68586
THS THS_116 F0402070 G G BTB-00166030
THS THS_116 F0402080 C C Hapmap39425-BTA-70290
THS THS_116 F0402090 A C BTA-114356-no-rs
THS THS_116 F0402110 A G ARS-BFGL-NGS-60306
THS THS_116 F0402120 C C ARS-BFGL-NGS-102120
THS THS_116 F0402130 A A BTB-01891488
THS THS_116 F0402140 A A Hapmap53031-rs29011318
THS THS_116 F0402150 G G BTB-01841922
THS THS_116 F0402160 G G BTB-01873064
THS THS_116 F0402170 A A BTA-104863-no-rs
THS THS_116 F0402180 C G ARS-BFGL-NGS-39533
THS THS_116 F0402190 G G Hapmap53581-rs29012683
THS THS_116 F0402200 G G BTA-19475-no-rs
THS THS_116 F0402210 C C ARS-BFGL-NGS-74263
THS THS_116 F0402220 G G ARS-BFGL-NGS-118059
THS THS_116 F0402230 A A Hapmap41216-BTA-27440
THS THS_116 F0402240 A A Hapmap36194-SCAFFOLD221336_1415
THS THS_116 F0402250 G G Hapmap41577-BTA-54943
THS THS_116 F0402260 T T ARS-BFGL-NGS-105052
THS THS_116 F0402270 C C ARS-BFGL-NGS-44390
THS THS_116 F0402280 G G BTA-54952-no-rs
THS THS_116 F0402310 C C Hapmap52040-rs29011076
THS THS_116 F0402320 G G BTB-00166174
THS THS_116 F0402330 A A Hapmap52420-rs29024866
THS THS_116 F0402340 G G ARS-BFGL-NGS-6349
THS THS_116 F0402350 C C ARS-BFGL-NGS-119302
THS THS_116 F0402360 G G BTA-70039-no-rs
THS THS_116 F0402380 C C ARS-BFGL-NGS-31916
THS THS_116 F0402390 G G BTA-70340-no-rs
THS THS_116 F0402400 A A Hapmap49924-BTA-24223
THS THS_116 F0402410 A A BTA-70386-no-rs
THS THS_116 F0402420 A A Hapmap26137-BTA-141904
THS THS_116 F0402430 G G ARS-BFGL-NGS-48662
THS THS_116 F0402440 C C ARS-BFGL-NGS-78129
THS THS_116 F0402450 A A BTA-70495-no-rs
THS THS_116 F0402460 A A ARS-BFGL-NGS-12804
THS THS_116 F0402470 G G ARS-BFGL-NGS-48351
THS THS_116 F0402530 G G ARS-BFGL-NGS-33824
THS THS_116 F0402540 G G Hapmap34780-BES10_Contig790_1642
THS THS_116 F0402570 A A ARS-BFGL-NGS-68531
THS THS_116 F0402580 G G Hapmap50844-BTA-100855
THS THS_116 F0402590 A A ARS-BFGL-NGS-15904
THS THS_116 F0402600 G G Hapmap40647-BTA-110965
THS THS_116 F0402610 G G ARS-BFGL-NGS-100502
THS THS_116 F0402620 G G ARS-BFGL-NGS-60358
THS THS_116 F0402630 G G ARS-BFGL-NGS-9719
THS THS_116 F0402650 A A ARS-BFGL-NGS-63842
THS THS_116 F0402660 A A Hapmap38652-BTA-111852
THS THS_116 F0402690 C C ARS-BFGL-NGS-119164
THS THS_116 F0402700 A A Hapmap31510-BTA-160139
THS THS_116 F0402710 A A Hapmap58672-rs29015213
THS THS_116 F0402720 G G Hapmap43542-BTA-27796
THS THS_116 F0402730 A G BTA-27791-no-rs
THS THS_116 F0402740 G G ARS-BFGL-NGS-89632
THS THS_116 F0402750 A G Hapmap59633-rs29013953
THS THS_116 F0402760 C C Hapmap45207-BTA-71975
THS THS_116 F0402770 A G ARS-BFGL-NGS-74427
THS THS_116 F0402780 A C BTA-70786-no-rs
THS THS_116 F0402790 A A ARS-BFGL-NGS-113152
THS THS_116 F0402810 G G BTA-120817-no-rs
THS THS_116 F0402820 A A BTA-77279-no-rs
THS THS_116 F0402830 G G BTA-77280-no-rs
THS THS_116 F0402850 A A BTA-105634-no-rs
THS THS_116 F0402860 C C ARS-BFGL-NGS-103767
THS THS_116 F0402870 A A ARS-BFGL-NGS-76578
THS THS_116 F0402890 A G BTA-12681-no-rs
THS THS_116 F0402900 C C Hapmap39584-BTA-71323
THS THS_116 F0402910 G G Hapmap50265-BTA-13206
THS THS_116 F0402920 G G ARS-BFGL-NGS-15769
THS THS_116 F0402930 A A Hapmap55272-rs29026835
THS THS_116 F0402940 G G Hapmap54441-rs29025631
THS THS_116 F0402950 A G ARS-BFGL-NGS-119147
THS THS_116 F0402960 A G Hapmap31111-BTA-141921
THS THS_116 F0402970 A G ARS-BFGL-NGS-7237
THS THS_116 F0402990 A G ARS-BFGL-NGS-35546
THS THS_116 F0403000 G G BTA-70966-no-rs
THS THS_116 F0403010 A A ARS-BFGL-NGS-116209
THS THS_116 F0403020 G G Hapmap44709-BTA-70915
THS THS_116 F0403030 A A BTA-70896-no-rs
THS THS_116 F0403040 G G ARS-BFGL-NGS-89237
THS THS_116 F0403060 C C ARS-BFGL-NGS-38976
THS THS_116 F0403070 A A BTA-85383-no-rs
THS THS_116 F0403080 G G BTA-85377-no-rs
THS THS_116 F0403090 G G BTA-85374-no-rs
THS THS_116 F0403100 C C Hapmap60832-rs29020531
THS THS_116 F0403110 G G Hapmap33025-BTA-147009
THS THS_116 F0403120 C C Hapmap61065-rs29026870
THS THS_116 F0403140 A G BTA-57136-no-rs
THS THS_116 F0403150 A A ARS-USMARC-Parent-DQ647186-rs29014143
THS THS_116 F0403160 A A Hapmap58054-rs29014143
THS THS_116 F0403170 A G ARS-BFGL-NGS-106938
THS THS_116 F0403180 G G ARS-BFGL-NGS-20771
THS THS_116 F0403190 G G Hapmap51610-BTA-57120
THS THS_116 F0403200 A A ARS-BFGL-NGS-52712
THS THS_116 F0403210 G G ARS-BFGL-NGS-92535
THS THS_116 F0403220 G G ARS-BFGL-NGS-117256
THS THS_116 F0403230 G G BTA-85407-no-rs
THS THS_116 F0403240 A A Hapmap38534-BTA-85405
THS THS_116 F0403250 A C ARS-BFGL-NGS-31254
THS THS_116 F0403260 A C ARS-BFGL-NGS-109228
THS THS_116 F0403270 A A Hapmap50489-BTA-85396
THS THS_116 F0403280 G G Hapmap50800-BTA-85394
THS THS_116 F0403290 G G ARS-BFGL-NGS-56542
THS THS_116 F0403300 C C Hapmap40227-BTA-85393
THS THS_116 F0403320 A G UA-IFASA-7278
THS THS_116 F0403330 A A BTA-85395-no-rs
THS THS_116 F0403340 C C BTA-123019-no-rs
THS THS_116 F0403350 A A Hapmap51543-BTA-108077
THS THS_116 F0403370 G G Hapmap48706-BTA-28292
THS THS_116 F0403390 G G ARS-BFGL-NGS-102518
THS THS_116 F0403400 G G ARS-BFGL-NGS-37517
THS THS_116 F0403410 G G Hapmap33770-BTA-104911
THS THS_116 F0403420 G G BTA-104909-no-rs
THS THS_116 F0403430 A A Hapmap40099-BTA-104903
THS THS_116 F0403440 A A BTA-104895-no-rs
THS THS_116 F0403450 A G ARS-BFGL-NGS-84310
THS THS_116 F0403470 A A ARS-BFGL-NGS-107551
THS THS_116 F0403480 C C Hapmap38872-BTA-104883
THS THS_116 F0403490 A A UA-IFASA-6068
THS THS_116 F0403500 A A BTB-01176772
THS THS_116 F0403530 A G BTB-00138822
THS THS_116 F0403540 G G Hapmap48049-BTA-68465
THS THS_116 F0403550 A A BTB-01980891
THS THS_116 F0403570 A A Hapmap60624-rs29010248
THS THS_116 F0403580 A A ARS-BFGL-NGS-40975
THS THS_116 F0403590 C C BTB-01659956
THS THS_116 F0403600 G G BTA-111286-no-rs
THS THS_116 F0403620 C C BTB-01986609
THS THS_116 F0403640 G G BTB-00166627
THS THS_116 F0403650 A A Hapmap51036-BTA-71487
THS THS_116 F0403660 A C ARS-BFGL-NGS-86175
THS THS_116 F0403680 C C ARS-BFGL-NGS-110781
THS THS_116 F0403690 A C BTA-71542-no-rs
THS THS_116 F0403700 G G Hapmap57609-rs29021001
THS THS_116 F0403710 C C BTA-71588-no-rs
THS THS_116 F0403730 A G BTB-00167173
THS THS_116 F0403740 A A BTB-00167286
THS THS_116 F0403750 G G BTB-01238607
THS THS_116 F0403760 A A BTB-01238565
THS THS_116 F0403770 G G BTB-01238546
THS THS_116 F0403780 C C BTB-01238492
THS THS_116 F0403790 G G Hapmap31768-BTA-141947
THS THS_116 F0403800 A A BTB-01888967
THS THS_116 F0403810 A A BTB-00167380
THS THS_116 F0403820 A A BTB-00167408
THS THS_116 F0403830 A A Hapmap43831-BTA-29394
THS THS_116 F0403840 A A Hapmap47236-BTA-29404
THS THS_116 F0403870 A A ARS-BFGL-NGS-108298
THS THS_116 F0403880 A A Hapmap59250-rs29020746
THS THS_116 F0403890 G G BTB-01108661
THS THS_116 F0403900 A A BTB-01108729
THS THS_116 F0403910 A A ARS-BFGL-NGS-79920
THS THS_116 F0403920 G G BTB-01108785
THS THS_116 F0403940 G G BTA-38557-no-rs
THS THS_116 F0403950 G G BTA-93539-no-rs
THS THS_116 F0403960 A A Hapmap51522-BTA-93536
THS THS_116 F0403970 G G ARS-BFGL-NGS-110874
THS THS_116 F0403980 G G ARS-BFGL-NGS-97488
THS THS_116 F0403990 A C BTA-93538-no-rs
THS THS_116 F0404000 A A ARS-BFGL-NGS-25363
THS THS_116 F0404010 G G BTB-00224778
THS THS_116 F0404020 A A BTA-72096-no-rs
THS THS_116 F0404030 G G BTA-72072-no-rs
THS THS_116 F0404040 G G BTA-72059-no-rs
THS THS_116 F0404050 A A BTB-00167579
THS THS_116 F0404060 A A UA-IFASA-5600
THS THS_116 F0404070 G G BTB-00167503
THS THS_116 F0404080 A A Hapmap50078-BTA-71995
THS THS_116 F0404090 A C ARS-BFGL-NGS-60801
THS THS_116 F0404100 G G BTB-00167820
THS THS_116 F0404110 C C Hapmap39092-BTA-72158
THS THS_116 F0404120 A G BTB-00168235
THS THS_116 F0404130 G G BTA-72234-no-rs
THS THS_116 F0404150 G G BTA-72259-no-rs
THS THS_116 F0404160 C C BTB-00168404
THS THS_116 F0404180 A G ARS-BFGL-NGS-111862
THS THS_116 F0404190 C C BTA-72397-no-rs
THS THS_116 F0404200 G G ARS-BFGL-NGS-117041
THS THS_116 F0404210 A G BTB-00168676
THS THS_116 F0404220 A A BTB-00168819
THS THS_116 F0404230 G G ARS-BFGL-NGS-40177
THS THS_116 F0404240 G G BTB-00168895
THS THS_116 F0404260 C C BTA-00676-rs29013829
THS THS_116 F0404270 C C BTB-01054295
THS THS_116 F0404280 C C Hapmap23330-BTA-159853
THS THS_116 F0404290 G G BTB-01054325
THS THS_116 F0404300 G G BTB-01054355
THS THS_116 F0404310 C C BTB-01054403
THS THS_116 F0404330 A A ARS-BFGL-NGS-84478
THS THS_116 F0404340 A A BTB-01054433
THS THS_116 F0404350 A A ARS-BFGL-NGS-20631
THS THS_116 F0404380 G G ARS-BFGL-NGS-63022
THS THS_116 F0404390 G G BTB-01054610
THS THS_116 F0404400 G G Hapmap28140-BTA-159872
THS THS_116 F0404410 G G Hapmap33790-BTA-159878
THS THS_116 F0404420 G G Hapmap27025-BTA-159880
THS THS_116 F0404430 G G BTA-17400-no-rs
THS THS_116 F0404440 A A ARS-BFGL-NGS-38914
THS THS_116 F0404450 G G BTB-01054838
THS THS_116 F0404460 A A BTB-01054853
THS THS_116 F0404470 A A BTB-01054876
THS THS_116 F0404490 G G ARS-BFGL-NGS-16360
THS THS_116 F0404500 G G BTB-00169017
THS THS_116 F0404510 G G ARS-BFGL-NGS-59734
THS THS_116 F0404530 G G BTB-01581703
THS THS_116 F0404540 T T BTA-72579-no-rs
THS THS_116 F0404550 G G BTB-01054917
THS THS_116 F0404560 A A Hapmap33098-BTA-72619
THS THS_116 F0404590 A A Hapmap50909-BTA-17901
THS THS_116 F0404610 G G Hapmap33386-BTA-155833
THS THS_116 F0404620 G G ARS-BFGL-NGS-78425
THS THS_116 F0404630 C C Hapmap39036-BTA-72676
THS THS_116 F0404640 A A Hapmap48063-BTA-72675
THS THS_116 F0404670 A A Hapmap50895-BTA-122111
THS THS_116 F0404680 A A Hapmap27013-BTA-158242
THS THS_116 F0404690 G G BTB-00677925
THS THS_116 F0404700 G G BTB-01450068
THS THS_116 F0404720 A A ARS-BFGL-NGS-116078
THS THS_116 F0404730 T T BTA-40988-no-rs
THS THS_116 F0404740 A A Hapmap61077-rs29023731
THS THS_116 F0404750 C C ARS-BFGL-NGS-62654
THS THS_116 F0404760 A A BTB-01483314
THS THS_116 F0404770 C C Hapmap61072-rs29024053
THS THS_116 F0404780 G G BTB-01483102
THS THS_116 F0404790 A C Hapmap24027-BTA-97007
THS THS_116 F0404800 C C BTB-01483070
THS THS_116 F0404820 G G Hapmap43740-BTA-05954
THS THS_116 F0404840 C C Hapmap60681-rs29013301
THS THS_116 F0404850 C C BTB-00169573
THS THS_116 F0404860 A A BTB-00169592
THS THS_116 F0404870 A A BTA-72691-no-rs
THS THS_116 F0404880 C C BTB-01914792
THS THS_116 F0404890 G G BTB-01768836
THS THS_116 F0404900 A A BTB-01768855
THS THS_116 F0404910 G G BTB-00169811
THS THS_116 F0404920 A A BTA-72712-no-rs
THS THS_116 F0404930 A A Hapmap43716-BTA-87799
THS THS_116 F0404940 A A BTB-01931258
THS THS_116 F0404960 A A BTA-93303-no-rs
THS THS_116 F0404970 A A ARS-BFGL-NGS-76763
THS THS_116 F0404980 G G BTA-65897-no-rs
THS THS_116 F0404990 G G Hapmap45129-BTA-72713
THS THS_116 F0405000 G G BTB-00169886
THS THS_116 F0405010 G G BTB-00169898
THS THS_116 F0405020 A A BTB-00169916
THS THS_116 F0405030 A A Hapmap46098-BTA-72714
THS THS_116 F0405040 A A Hapmap49725-BTA-72716
THS THS_116 F0405050 A A BTA-72719-no-rs
THS THS_116 F0405060 A A ARS-BFGL-NGS-22423
THS THS_116 F0405070 C C ARS-BFGL-NGS-68962
THS THS_116 F0405080 G G ARS-BFGL-NGS-107984
THS THS_116 F0405100 C C ARS-BFGL-NGS-42454
THS THS_116 F0405120 G G BTB-01186470
THS THS_116 F0405140 G G Hapmap50203-BTA-107053
THS THS_116 F0405150 G G ARS-BFGL-NGS-90892
THS THS_116 F0405160 G G ARS-BFGL-NGS-83726
THS THS_116 F0405170 A A BTB-01186320
THS THS_116 F0405180 G G Hapmap26732-BTA-154664
THS THS_116 F0405190 A A BTB-01186280
THS THS_116 F0405200 G G Hapmap49426-BTA-107052
THS THS_116 F0405210 G G BTB-01186204
THS THS_116 F0405220 G G Hapmap50554-BTA-107048
THS THS_116 F0405230 G G Hapmap33382-BTA-154661
THS THS_116 F0405240 A A BTA-107055-no-rs
THS THS_116 F0405270 A A BTB-01383912
THS THS_116 F0405280 A A ARS-BFGL-NGS-57582
THS THS_116 F0405300 A A BTB-01383949
THS THS_116 F0405310 G G Hapmap49350-BTA-86626
THS THS_116 F0405330 A A BTB-01858633
THS THS_116 F0405340 A A BTB-01507338
THS THS_116 F0405360 A A BTB-01507411
THS THS_116 F0405390 G G ARS-BFGL-NGS-36273
THS THS_116 F0405400 G G BTB-00171304
THS THS_116 F0405410 C C ARS-BFGL-NGS-46509
THS THS_116 F0405430 A A ARS-BFGL-NGS-16437
THS THS_116 F0405450 G G Hapmap45628-BTA-72755
THS THS_116 F0405460 A A Hapmap53225-rs29020561
THS THS_116 F0405470 A G BTA-72752-no-rs
THS THS_116 F0405480 C C BTB-00170935
THS THS_116 F0405490 A A Hapmap59743-rs29017061
THS THS_116 F0405500 A A BTB-00170854
THS THS_116 F0405510 C C BTB-00170785
THS THS_116 F0405520 G G BTB-00170600
THS THS_116 F0405540 A G BTB-00170517
THS THS_116 F0405560 A G ARS-BFGL-NGS-117044
THS THS_116 F0405570 A A Hapmap32816-BTA-142006
THS THS_116 F0405580 A C ARS-BFGL-NGS-75741
THS THS_116 F0405590 A A ARS-BFGL-NGS-36204
THS THS_116 F0405600 A A ARS-BFGL-NGS-72533
THS THS_116 F0405610 A G BTB-00170362
THS THS_116 F0405620 C C ARS-BFGL-NGS-19334
THS THS_116 F0405650 C C UA-IFASA-4775
THS THS_116 F0405670 A G ARS-BFGL-NGS-65240
THS THS_116 F0405680 A A ARS-BFGL-NGS-1024
THS THS_116 F0405690 A G Hapmap58244-rs29017637
THS THS_116 F0405700 A G BTB-01114634
THS THS_116 F0405710 G G BTB-01114585
THS THS_116 F0405720 C C Hapmap44790-BTA-87385
THS THS_116 F0405730 A A BTA-87383-no-rs
THS THS_116 F0405740 G G BTA-87380-no-rs
THS THS_116 F0405750 A A BTA-23043-no-rs
THS THS_116 F0405760 G G Hapmap48929-BTA-87386
THS THS_116 F0405770 G G BTB-01843574
THS THS_116 F0405780 G G BTB-00171908
THS THS_116 F0405790 A A BTB-00171880
THS THS_116 F0405820 G G BTB-00171763
THS THS_116 F0405830 G G ARS-BFGL-NGS-73435
THS THS_116 F0405840 G G BTB-00171649
THS THS_116 F0405850 C G ARS-BFGL-NGS-26477
THS THS_116 F0405860 G G BTB-00171619
THS THS_116 F0405870 A G ARS-BFGL-NGS-112133
THS THS_116 F0405880 A G BTB-01575998
THS THS_116 F0405890 A A BTB-01576013
THS THS_116 F0405900 A G ARS-BFGL-NGS-30249
THS THS_116 F0405910 G G BTB-01353572
THS THS_116 F0405920 G G Hapmap31523-BTA-163301
THS THS_116 F0405940 C C BTB-01353784
THS THS_116 F0405950 A G BTB-01420058
THS THS_116 F0405960 G G Hapmap31886-BTA-91526
THS THS_116 F0405970 A G ARS-BFGL-NGS-69270
THS THS_116 F0405980 A C BTB-01571937
THS THS_116 F0405990 G G Hapmap33048-BTA-153800
THS THS_116 F0406000 G G BTB-01202743
THS THS_116 F0406020 A A BTB-01202801
THS THS_116 F0406030 A A Hapmap51800-BTA-109764
THS THS_116 F0406060 A G ARS-BFGL-NGS-34851
THS THS_116 F0406070 A G BTB-01839830
THS THS_116 F0406090 A A ARS-BFGL-NGS-109450
THS THS_116 F0406100 A G BTB-00172016
THS THS_116 F0406110 G G BTB-00171972
THS THS_116 F0406120 A A Hapmap44276-BTA-69937
THS THS_116 F0406130 A A Hapmap54229-rs29017613
THS THS_116 F0406140 A A ARS-BFGL-NGS-48336
THS THS_116 F0406160 G G BTB-01538878
THS THS_116 F0406170 A A BTB-01538862
THS THS_116 F0406180 A A Hapmap38265-BTA-96973
THS THS_116 F0406190 G G ARS-BFGL-NGS-63028
THS THS_116 F0406200 C C ARS-BFGL-NGS-3588
THS THS_116 F0406210 G G BTB-01482562
THS THS_116 F0406230 G G BTB-00172924
THS THS_116 F0406240 A A ARS-BFGL-NGS-70466
THS THS_116 F0406260 C C BTB-00172843
THS THS_116 F0406270 A A Hapmap25788-BTA-123085
THS THS_116 F0406290 G G ARS-BFGL-NGS-54162
THS THS_116 F0406310 A A ARS-BFGL-NGS-78071
THS THS_116 F0406320 A A BTB-00172204
THS THS_116 F0406330 G G BTB-00172155
THS THS_116 F0406360 A G ARS-BFGL-NGS-24358
THS THS_116 F0406370 A A BTB-00172973
THS THS_116 F0406380 A A BTB-00172997
THS THS_116 F0406390 G G ARS-BFGL-NGS-106740
THS THS_116 F0406400 G G UA-IFASA-7669
THS THS_116 F0406410 G G BTB-00173094
THS THS_116 F0406420 A A ARS-BFGL-NGS-117872
THS THS_116 F0406430 G G ARS-BFGL-NGS-13954
THS THS_116 F0406440 A A BTB-00173411
THS THS_116 F0406450 C C ARS-BFGL-NGS-105499
THS THS_116 F0406460 A C ARS-BFGL-NGS-15527
THS THS_116 F0406480 A A ARS-BFGL-NGS-118824
THS THS_116 F0406490 C C BTB-00173673
THS THS_116 F0406500 G G ARS-BFGL-NGS-18278
THS THS_116 F0406510 C C ARS-BFGL-NGS-100804
THS THS_116 F0406520 A A BTA-69986-no-rs
THS THS_116 F0406550 G G BTA-96367-no-rs
THS THS_116 F0406560 A A BTB-01475995
THS THS_116 F0406590 G G BTB-01437296
THS THS_116 F0406600 A A ARS-BFGL-NGS-106534
THS THS_116 F0406610 G G BTB-00174705
THS THS_116 F0406620 G G BTA-89083-no-rs
THS THS_116 F0406630 G G BTB-00174639
THS THS_116 F0406640 G G ARS-BFGL-NGS-12244
THS THS_116 F0406650 A A BTB-00174592
THS THS_116 F0406660 A A BTB-00174573
THS THS_116 F0406670 C C BTB-00174357
THS THS_116 F0406690 A A BTA-122225-no-rs
THS THS_116 F0406700 C C BTB-01513833
THS THS_116 F0406710 A A BTA-99714-no-rs
THS THS_116 F0406720 G G BTB-01513732
THS THS_116 F0406730 A C Hapmap60901-rs29025219
THS THS_116 F0406740 G G BTB-01306265
THS THS_116 F0406760 G G Hapmap49080-BTA-20801
THS THS_116 F0406780 G G ARS-BFGL-NGS-61221
THS THS_116 F0406790 A A BTA-44996-no-rs
THS THS_116 F0406800 G G Hapmap59001-rs29026882
THS THS_116 F0406810 A A Hapmap38318-BTA-45002
THS THS_116 F0406820 G G BTB-00746336
THS THS_116 F0406830 A A BTB-01934112
THS THS_116 F0406840 G G BTB-01144391
THS THS_116 F0406850 C C BTA-97585-no-rs
THS THS_116 F0406860 G G BTA-97586-no-rs
THS THS_116 F0406870 G G BTB-01793118
THS THS_116 F0406880 G G ARS-BFGL-NGS-30948
THS THS_116 F0406890 A A BTB-01269449
THS THS_116 F0406900 A A BTB-01269498
THS THS_116 F0406920 A A BTB-01269751
THS THS_116 F0406940 C C ARS-BFGL-NGS-11497
THS THS_116 F0406950 A G BTB-01269835
THS THS_116 F0406980 G G BTB-01956014
THS THS_116 F0406990 G G ARS-BFGL-NGS-115810
THS THS_116 F0407000 C C BTB-00174824
THS THS_116 F0407010 A A BTA-122414-no-rs
THS THS_116 F0407020 A A ARS-BFGL-NGS-44357
THS THS_116 F0407040 C C BTB-00174891
THS THS_116 F0407050 G G BTB-00174922
THS THS_116 F0407060 G G BTB-00174955
THS THS_116 F0407080 G G BTB-02009505
THS THS_116 F0407090 C C ARS-BFGL-NGS-31424
THS THS_116 F0407100 G G BTB-01204607
THS THS_116 F0407110 A A BTA-06276-rs29020640
THS THS_116 F0407120 A A BTB-00175065
THS THS_116 F0407130 C C ARS-BFGL-NGS-3000
THS THS_116 F0407140 A A Hapmap46017-BTA-70007
THS THS_116 F0407150 A G BTA-70016-no-rs
THS THS_116 F0407160 A A BTB-00175289
THS THS_116 F0407170 A A ARS-BFGL-NGS-71927
THS THS_116 F0407180 G G Hapmap44123-BTA-70017
THS THS_116 F0407190 G G BTB-00175429
THS THS_116 F0407200 A A ARS-BFGL-NGS-102878
THS THS_116 F0407210 G G BTB-01377921
THS THS_116 F0407220 G G ARS-BFGL-NGS-71177
THS THS_116 F0407230 A A Hapmap59221-rs29014908
THS THS_116 F0407240 G G BTB-01378225
THS THS_116 F0407250 A G BTB-01812636
THS THS_116 F0407260 A G BTB-01812529
THS THS_116 F0407270 A G Hapmap51645-BTA-85793
THS THS_116 F0407280 A A BTB-01378315
THS THS_116 F0407290 A A BTA-102832-no-rs
THS THS_116 F0407300 A G ARS-BFGL-NGS-86219
THS THS_116 F0407320 G G Hapmap43100-BTA-92592
THS THS_116 F0407330 T T ARS-BFGL-NGS-114191
THS THS_116 F0407340 G G Hapmap28441-BTA-162110
THS THS_116 F0407350 A A ARS-BFGL-NGS-45761
THS THS_116 F0407360 A G Hapmap34763-BES8_Contig497_586
THS THS_116 F0407370 G G BTB-01330413
THS THS_116 F0407380 C C BTB-01330347
THS THS_116 F0407390 A C Hapmap33884-BES3_Contig263_765
THS THS_116 F0407420 A A BTB-01228342
THS THS_116 F0407430 G G BTB-01228397
THS THS_116 F0407440 G G Hapmap34749-BES4_Contig461_1146
THS THS_116 F0407450 A A BTB-01228256
THS THS_116 F0407460 G G Hapmap44201-BTA-114510
THS THS_116 F0407470 G G Hapmap42448-BTA-119409
THS THS_116 F0407480 A A BTB-01762953
THS THS_116 F0407490 A A Hapmap54385-rs29020436
THS THS_116 F0407500 A A Hapmap28138-BTA-157033
THS THS_116 F0407510 A A Hapmap47073-BTA-66626
THS THS_116 F0407520 A G BTB-01007607
THS THS_116 F0407530 A A BTB-01007462
THS THS_116 F0407550 A A ARS-BFGL-NGS-39071
THS THS_116 F0407570 C C BTA-121623-no-rs
THS THS_116 F0407580 A A ARS-BFGL-NGS-89253
THS THS_116 F0407600 A A Hapmap60225-rs29010786
THS THS_116 F0407610 A G BTB-00175546
THS THS_116 F0407620 A A BTA-70020-no-rs
THS THS_116 F0407630 A A BTA-70088-no-rs
THS THS_116 F0407640 A A BTB-00177281
THS THS_116 F0407650 A G Hapmap59278-rs29027495
THS THS_116 F0407660 A A BTB-00177408
THS THS_116 F0407670 C C Hapmap60522-rs29015286
THS THS_116 F0407680 A C Hapmap61001-rs29016986
THS THS_116 F0407690 G G BTA-70113-no-rs
THS THS_116 F0407700 A G BTA-70122-no-rs
THS THS_116 F0407710 A A Hapmap44397-BTA-70124
THS THS_116 F0407720 A T Hapmap46157-BTA-70132
THS THS_116 F0407740 A A Hapmap51853-BTA-70134
THS THS_116 F0407750 C C ARS-BFGL-NGS-21786
THS THS_116 F0407760 G G BTB-00178002
THS THS_116 F0407770 C C Hapmap38426-BTA-70226
THS THS_116 F0407780 G G BTB-00178249
THS THS_116 F0407790 G G BTB-00178261
THS THS_116 F0407810 G G BTB-00178304
THS THS_116 F0407830 A C Hapmap24355-BTA-70234
THS THS_116 F0407840 C C BTA-70238-no-rs
THS THS_116 F0407850 A A BTA-70243-no-rs
THS THS_116 F0407860 G G ARS-BFGL-NGS-119322
THS THS_116 F0407900 T T Hapmap46435-BTA-70245
THS THS_116 F0407910 G G BTB-00178575
THS THS_116 F0407920 G G UA-IFASA-6877
THS THS_116 F0407930 A A BTB-00178603
THS THS_116 F0407940 C C BTB-00484017
THS THS_116 F0407950 A A Hapmap35078-BES2_Contig476_674
THS THS_116 F0407960 G G BTB-01885061
THS THS_116 F0407970 A A Hapmap24263-BTA-161141
THS THS_116 F0407980 G G ARS-BFGL-NGS-115775
THS THS_116 F0407990 G G BTB-01308664
THS THS_116 F0408000 A A BTB-01308655
THS THS_116 F0408020 A A BTB-01308598
THS THS_116 F0408030 C C BTB-01780414
THS THS_116 F0408040 G G BTB-01780264
THS THS_116 F0408050 G G Hapmap43331-BTA-70083
THS THS_116 F0408070 G G ARS-BFGL-NGS-41445
THS THS_116 F0408080 G G Hapmap53600-rs29010856
THS THS_116 F0408090 A A BTB-00176906
THS THS_116 F0408100 A A BTB-01629661
THS THS_116 F0408110 A A Hapmap31165-BTA-155258
THS THS_116 F0408120 G G Hapmap43454-BTA-108936
THS THS_116 F0408130 C C ARS-BFGL-NGS-113933
THS THS_116 F0408140 G G ARS-BFGL-NGS-5483
THS THS_116 F0408150 A G BTB-01930921
THS THS_116 F0408160 A A ARS-BFGL-NGS-80648
THS THS_116 F0408180 C C ARS-BFGL-NGS-116298
THS THS_116 F0408190 A G Hapmap32165-BTA-70044
THS THS_116 F0408200 A A BTB-00176697
THS THS_116 F0408210 A A BTB-00176654
THS THS_116 F0408220 A A BTB-00176602
THS THS_116 F0408230 A A Hapmap50070-BTA-70041
THS THS_116 F0408240 A A Hapmap43212-BTA-23629
THS THS_116 F0408250 G G BTB-00176543
THS THS_116 F0408260 G G ARS-BFGL-NGS-113104
THS THS_116 F0408270 G G BTB-00176460
THS THS_116 F0408280 A G Hapmap26963-BTA-142028
THS THS_116 F0408290 A A BTB-00176269
THS THS_116 F0408300 A A BTB-00176227
THS THS_116 F0408310 C C ARS-BFGL-NGS-1278
THS THS_116 F0408320 G G BTB-00176150
THS THS_116 F0408330 G G Hapmap43659-BTA-70032
THS THS_116 F0408340 G G Hapmap41203-BTA-20852
THS THS_116 F0408350 G G ARS-BFGL-NGS-27598
THS THS_116 F0408360 A A ARS-BFGL-NGS-110306
THS THS_116 F0408370 A A ARS-BFGL-NGS-112465
THS THS_116 F0408390 A A BTB-00890646
THS THS_116 F0408400 A A BTB-00890676
THS THS_116 F0408410 A G BTA-119980-no-rs
THS THS_116 F0408420 G G BTB-01119935
THS THS_116 F0408430 A A BTB-01120104
THS THS_116 F0408440 A G BTB-01119916
THS THS_116 F0408450 A C Hapmap38735-BTA-22307
THS THS_116 F0408470 A A ARS-BFGL-NGS-100360
THS THS_116 F0408480 A A ARS-BFGL-NGS-28295
THS THS_116 F0408490 A A BTB-01478115
THS THS_116 F0408500 G G BTB-01927917
THS THS_116 F0408510 G G BTB-01478303
THS THS_116 F0408520 A A BTB-01771861
THS THS_116 F0408530 A G Hapmap25108-BTA-18447
THS THS_116 F0408540 G G BTB-01995313
THS THS_116 F0408550 G G BTB-00178712
THS THS_116 F0408560 C C Hapmap38691-BTA-70276
THS THS_116 F0408570 A A BTB-00178810
THS THS_116 F0408580 G G BTB-00178816
THS THS_116 F0408590 A A BTB-01922107
THS THS_116 F0408610 G G Hapmap27871-BTA-142084
THS THS_116 F0408620 C C Hapmap40021-BTA-70278
THS THS_116 F0408630 A G BTB-00178966
THS THS_116 F0408640 C C Hapmap38341-BTA-70281
THS THS_116 F0408660 C C BTB-00179180
THS THS_116 F0408670 G G BTA-70282-no-rs
THS THS_116 F0408700 C C BTB-00179309
THS THS_116 F0408710 G G BTA-70284-no-rs
THS THS_116 F0408730 G G BTB-00179461
THS THS_116 F0408740 A A BTB-00179484
THS THS_116 F0408750 G G BTB-00179490
THS THS_116 F0408760 A A BTB-00179514
THS THS_116 F0408770 A A BTA-70293-no-rs
THS THS_116 F0408780 A A ARS-BFGL-NGS-63223
THS THS_116 F0408790 A A BTB-00178642
THS THS_116 F0408810 G G Hapmap55510-rs29010454
THS THS_116 F0408830 G G BTA-26807-no-rs
THS THS_116 F0408840 A G Hapmap47167-BTA-107276
THS THS_116 F0408850 A G ARS-BFGL-NGS-112363
THS THS_116 F0408860 A G ARS-BFGL-NGS-112234
THS THS_116 F0408880 G G ARS-BFGL-NGS-13663
THS THS_116 F0408890 G G ARS-BFGL-NGS-113663
THS THS_116 F0408900 A A Hapmap42789-BTA-107266
THS THS_116 F0408910 T T Hapmap29687-BTA-154733
THS THS_116 F0408920 A A ARS-BFGL-NGS-90974
THS THS_116 F0408930 A A Hapmap55018-rs29025758
THS THS_116 F0408940 A A Hapmap60804-rs29027881
THS THS_116 F0408950 A A Hapmap28059-BTA-161846
THS THS_116 F0408960 G G ARS-BFGL-NGS-64346
THS THS_116 F0408980 A A ARS-BFGL-NGS-115790
THS THS_116 F0409000 G G Hapmap51913-BTA-70389
THS THS_116 F0409010 G G Hapmap31113-BTA-142103
THS THS_116 F0409020 A A ARS-BFGL-NGS-12941
THS THS_116 F0409030 G G BTB-00181826
THS THS_116 F0409040 A A BTB-01652821
THS THS_116 F0409050 A C BTB-01652857
THS THS_116 F0409070 A A BTB-01721967
THS THS_116 F0409090 A A ARS-BFGL-NGS-110957
THS THS_116 F0409100 G G BTB-00182380
THS THS_116 F0409120 C C Hapmap38427-BTA-70434
THS THS_116 F0409130 G G Hapmap49715-BTA-70437
THS THS_116 F0409150 A G ARS-BFGL-NGS-38841
THS THS_116 F0409160 A G BTB-00181882
THS THS_116 F0409170 G G ARS-BFGL-NGS-40525
THS THS_116 F0409180 A G BTB-01330323
THS THS_116 F0409190 G G ARS-BFGL-NGS-11339
THS THS_116 F0409200 G G BTB-01330302
THS THS_116 F0409210 A C BTA-24137-no-rs
THS THS_116 F0409220 G G BTA-24135-no-rs
THS THS_116 F0409240 G G BTA-37625-no-rs
THS THS_116 F0409250 C C BTB-00614426
THS THS_116 F0409260 G G Hapmap59465-rs29011243
THS THS_116 F0409270 A A ARS-BFGL-NGS-29867
THS THS_116 F0409280 C C BTA-113800-no-rs
THS THS_116 F0409290 A A BTB-00182993
THS THS_116 F0409300 G G ARS-BFGL-NGS-90711
THS THS_116 F0409310 A A BTA-70441-no-rs
THS THS_116 F0409320 A G BTB-01562667
THS THS_116 F0409330 G G BTA-11650-rs29017408
THS THS_116 F0409350 A A ARS-BFGL-NGS-66875
THS THS_116 F0409370 G G BTB-01351245
THS THS_116 F0409380 A A BTB-01351221
THS THS_116 F0409390 G G BTA-27223-no-rs
THS THS_116 F0409400 A G ARS-BFGL-NGS-38285
THS THS_116 F0409410 C G ARS-BFGL-NGS-108242
THS THS_116 F0409420 A A ARS-BFGL-NGS-79746
THS THS_116 F0409440 G G ARS-BFGL-NGS-835
THS THS_116 F0409450 G G Hapmap47168-BTA-107289
THS THS_116 F0409460 A C ARS-BFGL-NGS-101418
THS THS_116 F0409470 A G ARS-BFGL-NGS-14155
THS THS_116 F0409480 G G Hapmap48862-BTA-70431
THS THS_116 F0409490 G G ARS-BFGL-NGS-117740
THS THS_116 F0409500 G G BTA-70433-no-rs
THS THS_116 F0409510 A G BTB-00182719
THS THS_116 F0409520 A G BTB-00182731
THS THS_116 F0409530 G G BTB-00182742
THS THS_116 F0409540 A A BTB-00182760
THS THS_116 F0409550 A A ARS-BFGL-NGS-34358
THS THS_116 F0409560 A A BTB-00182813
THS THS_116 F0409570 A A BTB-00183301
THS THS_116 F0409580 C C BTB-00183295
THS THS_116 F0409590 A G Hapmap50446-BTA-70460
THS THS_116 F0409600 A A Hapmap51033-BTA-70457
THS THS_116 F0409610 A G BTA-70459-no-rs
THS THS_116 F0409620 A A ARS-BFGL-NGS-25083
THS THS_116 F0409640 A A ARS-BFGL-NGS-35394
THS THS_116 F0409650 G G ARS-BFGL-NGS-2783
THS THS_116 F0409660 G G ARS-BFGL-NGS-100769
THS THS_116 F0409680 A G ARS-BFGL-NGS-105598
THS THS_116 F0409690 A T ARS-BFGL-NGS-30059
THS THS_116 F0409700 A A ARS-BFGL-NGS-43583
THS THS_116 F0409710 A G BTB-00183944
THS THS_116 F0409720 C C ARS-BFGL-NGS-98878
THS THS_116 F0409730 A C ARS-BFGL-NGS-102463
THS THS_116 F0409740 G G ARS-BFGL-NGS-20161
THS THS_116 F0409750 G G BTA-70508-no-rs
THS THS_116 F0409760 A A BTB-00183730
THS THS_116 F0409770 G G BTA-70505-no-rs
THS THS_116 F0409780 A A BTA-70504-no-rs
THS THS_116 F0409800 A A Hapmap43660-BTA-70498
THS THS_116 F0409810 A C ARS-BFGL-NGS-25928
THS THS_116 F0409820 G G ARS-BFGL-NGS-95937
THS THS_116 F0409830 C C BTA-70487-no-rs
THS THS_116 F0409840 A A BTA-110861-no-rs
THS THS_116 F0409850 C C BTB-01651634
THS THS_116 F0409860 A G Hapmap40337-BTA-110858
THS THS_116 F0409870 A A ARS-BFGL-NGS-40546
THS THS_116 F0409880 G G BTB-00183304
THS THS_116 F0409890 G G ARS-BFGL-NGS-86664
THS THS_116 F0409900 G G ARS-BFGL-NGS-25314
THS THS_116 F0409910 G G ARS-BFGL-NGS-78163
THS THS_116 F0409920 G G BTB-01637746
THS THS_116 F0409930 A G Hapmap26447-BTA-155502
THS THS_116 F0409940 G G ARS-USMARC-349
THS THS_116 F0409950 C C Hapmap39284-BTA-70361
THS THS_116 F0409960 A A BTB-00180546
THS THS_116 F0409990 C C BTB-00180592
THS THS_116 F0410000 G G BTA-70363-no-rs
THS THS_116 F0410010 A A ARS-BFGL-NGS-112622
THS THS_116 F0410020 G G Hapmap28169-BTA-70367
THS THS_116 F0410030 T T Hapmap46158-BTA-70371
THS THS_116 F0410040 G G BTB-00180945
THS THS_116 F0410060 G G Hapmap41338-BTA-70373
THS THS_116 F0410070 A A BTB-00181018
THS THS_116 F0410080 A A ARS-BFGL-NGS-80947
THS THS_116 F0410090 G G ARS-BFGL-NGS-27837
THS THS_116 F0410100 A A BTB-00181232
THS THS_116 F0410110 A A BTA-70379-no-rs
THS THS_116 F0410120 A A ARS-BFGL-NGS-78873
THS THS_116 F0410130 A A Hapmap50445-BTA-70383
THS THS_116 F0410140 A A ARS-BFGL-NGS-78389
THS THS_116 F0410160 A G Hapmap48860-BTA-70350
THS THS_116 F0410170 A A Hapmap40186-BTA-70345
THS THS_116 F0410180 A A BTB-00180381
THS THS_116 F0410190 A A Hapmap53745-rs29022883
THS THS_116 F0410200 A G BTA-94736-no-rs
THS THS_116 F0410210 A A BTB-00179771
THS THS_116 F0410220 A G ARS-BFGL-NGS-61023
THS THS_116 F0410230 A G UA-IFASA-8621
THS THS_116 F0410240 C C UA-IFASA-6205
THS THS_116 F0410260 G G Hapmap35076-BES8_Contig223_1291
THS THS_116 F0410270 A C BTA-70317-no-rs
THS THS_116 F0410280 A G Hapmap43020-BTA-70327
THS THS_116 F0410290 A A ARS-BFGL-NGS-14039
THS THS_116 F0410300 G G BTB-01669008
THS THS_116 F0410310 G G Hapmap44583-BTA-111987
THS THS_116 F0410320 A G UA-IFASA-7498
THS THS_116 F0410330 G G BTA-70335-no-rs
THS THS_116 F0410340 A A BTB-00180208
THS THS_116 F0410350 A A BTA-01291-no-rs
THS THS_116 F0410360 A A ARS-BFGL-NGS-110245
THS THS_116 F0410370 A C ARS-BFGL-NGS-27553
THS THS_116 F0410380 A G ARS-BFGL-NGS-110001
THS THS_116 F0410390 G G ARS-BFGL-NGS-114035
THS THS_116 F0410400 A C BTA-16657-no-rs
THS THS_116 F0410410 A A BTA-101318-no-rs
THS THS_116 F0410420 A A ARS-BFGL-NGS-9028
THS THS_116 F0410450 A A BTB-01287474
THS THS_116 F0410480 G G BTA-25507-no-rs
THS THS_116 F0410500 A A Hapmap54947-rs29009770
THS THS_116 F0410510 A A ARS-BFGL-NGS-119646
THS THS_116 F0410530 G G Hapmap55648-rs29025355
THS THS_116 F0410540 G G BTB-00184775
THS THS_116 F0410550 C C ARS-BFGL-NGS-117196
THS THS_116 F0410560 G G ARS-BFGL-NGS-113150
THS THS_116 F0410570 A A Hapmap33797-BTA-70610
THS THS_116 F0410580 G G Hapmap32817-BTA-142177
THS THS_116 F0410590 A A BTB-00185536
THS THS_116 F0410600 A A Hapmap51289-BTA-70566
THS THS_116 F0410610 A A BTB-00184917
THS THS_116 F0410620 A A ARS-BFGL-NGS-29401
THS THS_116 F0410630 G G BTB-00185584
THS THS_116 F0410640 A A UA-IFASA-6226
THS THS_116 F0410650 A A BTB-00185792
THS THS_116 F0410660 G G BTB-00185806
THS THS_116 F0410670 G G Hapmap43914-BTA-70640
THS THS_116 F0410680 A A BTA-82217-no-rs
THS THS_116 F0410690 A A Hapmap58409-rs29020726
THS THS_116 F0410700 G G BTB-00185894
THS THS_116 F0410710 A A ARS-BFGL-NGS-66729
THS THS_116 F0410720 A A BTB-00366265
THS THS_116 F0410740 C C BTA-82215-no-rs
THS THS_116 F0410750 G G Hapmap41484-BTA-22365
THS THS_116 F0410760 A A ARS-BFGL-NGS-77960
THS THS_116 F0410770 G G BTB-01592886
THS THS_116 F0410790 A A BTA-28293-no-rs
THS THS_116 F0410800 A A BTB-01592646
THS THS_116 F0410830 C C ARS-BFGL-NGS-25383
THS THS_116 F0410850 A A BTB-01065803
THS THS_116 F0410860 A A BTB-01065788
THS THS_116 F0410870 A G Hapmap33589-BTA-152068
THS THS_116 F0410880 A A ARS-BFGL-NGS-114296
THS THS_116 F0410890 A A BTB-01065960
THS THS_116 F0410910 G G ARS-BFGL-NGS-2979
THS THS_116 F0410920 G G BTB-01066119
THS THS_116 F0410930 C C ARS-BFGL-NGS-30090
THS THS_116 F0410940 A G BTB-01066167
THS THS_116 F0410950 A G ARS-BFGL-NGS-38893
THS THS_116 F0410970 A A BTA-99754-no-rs
THS THS_116 F0410980 A A BTB-01066266
THS THS_116 F0410990 A A ARS-BFGL-NGS-38480
THS THS_116 F0411000 T T Hapmap45967-BTA-99756
THS THS_116 F0411040 G G Hapmap26164-BTA-152081
THS THS_116 F0411050 G G ARS-BFGL-NGS-113702
THS THS_116 F0411060 A A BTB-01066453
THS THS_116 F0411070 A A BTA-120046-no-rs
THS THS_116 F0411080 A A BTB-00188504
THS THS_116 F0411090 A G BTB-00188617
THS THS_116 F0411100 G G BTB-00188660
THS THS_116 F0411110 A A Hapmap33484-BTA-142221
THS THS_116 F0411120 A G Hapmap48445-BTA-70755
THS THS_116 F0411140 A A BTB-00188992
THS THS_116 F0411150 G G ARS-BFGL-NGS-115783
THS THS_116 F0411160 G G BTB-00189082
THS THS_116 F0411170 A A ARS-BFGL-NGS-43257
THS THS_116 F0411180 G G BTB-00940872
THS THS_116 F0411200 G G Hapmap40772-BTA-61438
THS THS_116 F0411210 G G BTB-00940849
THS THS_116 F0411220 G G BTB-01418162
THS THS_116 F0411240 A A ARS-BFGL-NGS-34001
THS THS_116 F0411250 G G BTB-01298839
THS THS_116 F0411260 A A BTB-01298917
THS THS_116 F0411270 A G BTB-01298865
THS THS_116 F0411280 G G ARS-BFGL-NGS-39795
THS THS_116 F0411290 A A BTB-01298928
THS THS_116 F0411300 A A BTB-01298953
THS THS_116 F0411310 G G BTA-19471-no-rs
THS THS_116 F0411330 G G Hapmap34965-BES8_Contig580_3561
THS THS_116 F0411350 C C ARS-BFGL-NGS-32285
THS THS_116 F0411360 A A BTA-110705-no-rs
THS THS_116 F0411370 G G BTB-01263701
THS THS_116 F0411390 G G ARS-BFGL-NGS-6723
THS THS_116 F0411400 A A BTB-01263779
THS THS_116 F0411410 A A BTB-01738708
THS THS_116 F0411430 A A BTB-01263819
THS THS_116 F0411440 A A BTB-01263848
THS THS_116 F0411450 G G BTB-01889269
THS THS_116 F0411470 G G Hapmap42660-BTA-75089
THS THS_116 F0411490 C C ARS-BFGL-NGS-57182
THS THS_116 F0411500 A A BTB-00186038
THS THS_116 F0411510 G G BTB-00186089
THS THS_116 F0411520 A A ARS-BFGL-NGS-35354
THS THS_116 F0411530 G G ARS-BFGL-NGS-10804
THS THS_116 F0411550 A A BTB-00186413
THS THS_116 F0411570 A A Hapmap54543-rs29011993
THS THS_116 F0411580 G G BTB-00186634
THS THS_116 F0411590 A A Hapmap23995-BTA-142201
THS THS_116 F0411600 C C BTA-70675-no-rs
THS THS_116 F0411610 A A ARS-BFGL-NGS-111478
THS THS_116 F0411620 A A BTB-00186736
THS THS_116 F0411630 G G ARS-BFGL-NGS-33150
THS THS_116 F0411640 A G BTB-00186757
THS THS_116 F0411650 G G BTA-06202-rs29020566
THS THS_116 F0411660 G G BTB-00186856
THS THS_116 F0411670 G G BTB-00186866
THS THS_116 F0411680 G G Hapmap48652-BTA-121634
THS THS_116 F0411690 A A BTB-00186895
THS THS_116 F0411700 G G BTA-70690-no-rs
THS THS_116 F0411710 G G Hapmap55341-rs29010064
THS THS_116 F0411720 A A ARS-BFGL-NGS-58469
THS THS_116 F0411730 C C ARS-BFGL-NGS-84791
THS THS_116 F0411740 A A BTB-02035389
THS THS_116 F0411750 C C Hapmap39521-BTA-89033
THS THS_116 F0411760 A G BTB-01403737
THS THS_116 F0411770 A A Hapmap47769-BTA-89036
THS THS_116 F0411780 G G Hapmap25577-BTA-148332
THS THS_116 F0411800 A A BTA-70707-no-rs
THS THS_116 F0411810 C C ARS-BFGL-NGS-99336
THS THS_116 F0411820 G G BTA-70715-no-rs
THS THS_116 F0411840 A G Hapmap27260-BTA-70716
THS THS_116 F0411850 G G BTB-00187975
THS THS_116 F0411860 A A BTB-00187988
THS THS_116 F0411870 A G BTB-00188171
THS THS_116 F0411880 G G BTA-70725-no-rs
THS THS_116 F0411890 A A BTB-00188028
THS THS_116 F0411900 C C Hapmap38342-BTA-70722
THS THS_116 F0411910 G G BTB-00188098
THS THS_116 F0411920 G G BTA-70724-no-rs
THS THS_116 F0411950 G G Hapmap33364-BTA-142214
THS THS_116 F0411960 G G BTA-70744-no-rs
THS THS_116 F0411970 C C Hapmap60763-rs29014471
THS THS_116 F0411980 G G Hapmap53694-rs29015972
THS THS_116 F0411990 G G ARS-BFGL-NGS-105821
THS THS_116 F0412000 G G Hapmap57810-rs29009951
THS THS_116 F0412010 A A BTB-01640588
THS THS_116 F0412040 A A BTB-01264154
THS THS_116 F0412050 A A Hapmap58879-rs29013265
THS THS_116 F0412060 A A ARS-BFGL-NGS-109868
THS THS_116 F0412070 A A ARS-BFGL-NGS-23272
THS THS_116 F0412080 G G ARS-BFGL-NGS-28532
THS THS_116 F0412090 A A Hapmap49880-BTA-120276
THS THS_116 F0412120 A A Hapmap43783-BTA-119428
THS THS_116 F0412130 G G BTA-119434-no-rs
THS THS_116 F0412140 G G BTB-01752000
THS THS_116 F0412150 A A BTB-00189289
THS THS_116 F0412160 G G ARS-BFGL-NGS-115676
THS THS_116 F0412170 A A Hapmap52199-rs29020557
THS THS_116 F0412180 A G BTA-70752-no-rs
THS THS_116 F0412200 A A BTB-00189357
THS THS_116 F0412210 A A BTA-70765-no-rs
THS THS_116 F0412220 G G BTA-70767-no-rs
THS THS_116 F0412230 G G Hapmap43661-BTA-70769
THS THS_116 F0412240 G G UA-IFASA-1608
THS THS_116 F0412250 A A Hapmap39679-BTA-70777
THS THS_116 F0412260 G G ARS-BFGL-NGS-31095
THS THS_116 F0412270 G G BTB-00189889
THS THS_116 F0412300 A G BTB-00190258
THS THS_116 F0412310 G G BTB-00190417
THS THS_116 F0412320 G G BTB-00190444
THS THS_116 F0412330 A G ARS-BFGL-NGS-118588
THS THS_116 F0412340 A A BTB-00190485
THS THS_116 F0412350 A A BTB-02042206
THS THS_116 F0412360 G G ARS-BFGL-NGS-114455
THS THS_116 F0412370 A A BTA-70802-no-rs
THS THS_116 F0412380 A A BTA-70794-no-rs
THS THS_116 F0412400 A G BTB-00190917
THS THS_116 F0412410 C C BTA-70806-no-rs
THS THS_116 F0412420 A A ARS-BFGL-NGS-5482
THS THS_116 F0412430 G G ARS-BFGL-NGS-116115
THS THS_116 F0412440 G G ARS-BFGL-NGS-102202
THS THS_116 F0412450 A A Hapmap51420-BTA-20855
THS THS_116 F0412460 T T ARS-BFGL-NGS-119775
THS THS_116 F0412470 G G ARS-BFGL-NGS-42679
THS THS_116 F0412480 G G ARS-BFGL-NGS-109556
THS THS_116 F0412490 G G ARS-BFGL-NGS-71481
THS THS_116 F0412510 G G ARS-BFGL-NGS-38567
THS THS_116 F0412520 G G ARS-BFGL-NGS-100984
THS THS_116 F0412530 G G ARS-BFGL-NGS-118435
THS THS_116 F0412540 G G Hapmap47381-BTA-70830
THS THS_116 F0412550 A A ARS-BFGL-NGS-42618
THS THS_116 F0412560 G G Hapmap49717-BTA-70840
THS THS_116 F0412570 G G Hapmap27404-BTA-142249
THS THS_116 F0412580 A A Hapmap39680-BTA-70826
THS THS_116 F0412590 A G ARS-BFGL-NGS-24133
THS THS_116 F0412600 G G ARS-BFGL-NGS-56156
THS THS_116 F0412610 G G ARS-BFGL-NGS-115377
THS THS_116 F0412620 T T ARS-BFGL-NGS-46170
THS THS_116 F0412630 A G ARS-BFGL-NGS-98675
THS THS_116 F0412640 A A BTB-00187477
THS THS_116 F0412650 T T ARS-BFGL-NGS-115237
THS THS_116 F0412660 G G BTB-00187201
THS THS_116 F0412670 G G BTB-00187176
THS THS_116 F0412680 G G ARS-BFGL-NGS-27033
THS THS_116 F0412710 A C BTB-00187008
THS THS_116 F0412720 A G Hapmap42645-BTA-70875
THS THS_116 F0412740 G G ARS-BFGL-NGS-24321
THS THS_116 F0412750 A A ARS-BFGL-NGS-101883
THS THS_116 F0412770 G G ARS-BFGL-NGS-100947
THS THS_116 F0412780 G G Hapmap54734-rs29026555
THS THS_116 F0412790 G G ARS-BFGL-NGS-110519
THS THS_116 F0412800 C C BTB-00192005
THS THS_116 F0412820 G G Hapmap26405-BTA-142255
THS THS_116 F0412830 A A BTB-00191792
THS THS_116 F0412840 G G ARS-BFGL-NGS-3438
THS THS_116 F0412850 C C BTB-02003236
THS THS_116 F0412860 A A BTB-00191572
THS THS_116 F0412870 G G BTB-00191555
THS THS_116 F0412880 G G BTA-70855-no-rs
THS THS_116 F0412900 G G BTA-14805-rs29023564
THS THS_116 F0412910 A A ARS-BFGL-NGS-92793
THS THS_116 F0412920 A G Hapmap50451-BTA-70851
THS THS_116 F0412930 G G BTB-00191341
THS THS_116 F0412940 A A BTB-00191279
THS THS_116 F0412950 G G BTB-00191251
THS THS_116 F0412960 A A Hapmap47080-BTA-70846
THS THS_116 F0412990 A A BTB-00191081
THS THS_116 F0413000 C G ARS-BFGL-NGS-118506
THS THS_116 F0413010 A G BTA-70842-no-rs
THS THS_116 F0413040 A A ARS-BFGL-NGS-12397
THS THS_116 F0413050 G G BTB-00193035
THS THS_116 F0413060 A A BTA-70899-no-rs
THS THS_116 F0413090 C C ARS-BFGL-NGS-19036
THS THS_116 F0413110 A A ARS-BFGL-NGS-86043
THS THS_116 F0413120 A A BTB-00193368
THS THS_116 F0413130 C C BTB-00193392
THS THS_116 F0413140 G G Hapmap43154-BTA-11252
THS THS_116 F0413150 G G BTB-00193466
THS THS_116 F0413160 A A BTA-121635-no-rs
THS THS_116 F0413170 A G ARS-BFGL-NGS-117482
THS THS_116 F0413180 G G BTB-00193651
THS THS_116 F0413190 T T Hapmap46159-BTA-70956
THS THS_116 F0413200 A A Hapmap53492-rs29026148
THS THS_116 F0413210 A A BTA-70947-no-rs
THS THS_116 F0413220 A A Hapmap39583-BTA-70939
THS THS_116 F0413230 A A BTA-70929-no-rs
THS THS_116 F0413240 G G ARS-BFGL-NGS-39957
THS THS_116 F0413260 C C Hapmap52603-rs29015892
THS THS_116 F0413270 G G Hapmap48446-BTA-70928
THS THS_116 F0413280 G G Hapmap50452-BTA-70921
THS THS_116 F0413290 C C Hapmap36742-SCAFFOLD70177_16088
THS THS_116 F0413300 G G ARS-BFGL-NGS-37873
THS THS_116 F0413310 G G ARS-BFGL-NGS-43016
THS THS_116 F0413330 A A Hapmap55086-rs29012211
THS THS_116 F0413340 C C ARS-BFGL-NGS-78154
THS THS_116 F0413350 G G BTA-56392-no-rs
THS THS_116 F0413360 A A ARS-BFGL-NGS-4920
THS THS_116 F0413370 A A ARS-BFGL-NGS-113815
THS THS_116 F0413380 A A ARS-BFGL-NGS-115492
THS THS_116 F0413400 A A DIAS-119
THS THS_116 F0413410 A A ARS-BFGL-NGS-31114
THS THS_116 F0413440 G G Hapmap43916-BTA-70890
THS THS_116 F0413450 A G BTA-70887-no-rs
THS THS_116 F0413460 G G BTA-70882-no-rs
THS THS_116 F0413470 G G Hapmap43334-BTA-70880
THS THS_116 F0413490 C C Hapmap39941-BTA-70878
THS THS_116 F0413500 G G ARS-BFGL-NGS-68143
THS THS_116 F0413510 A A BTA-106266-no-rs
THS THS_116 F0413520 C C BTA-120546-no-rs
THS THS_116 F0413530 G G ARS-BFGL-NGS-32516
THS THS_116 F0413540 A A BTA-70965-no-rs
THS THS_116 F0413550 A A Hapmap55516-rs29015265
THS THS_116 F0413560 A A Hapmap55079-rs29012053
THS THS_116 F0413580 A A Hapmap36353-SCAFFOLD29708_3468
THS THS_116 F0413600 A A Hapmap26478-BTA-161959
THS THS_116 F0413610 G G BTB-01327575
THS THS_116 F0413620 A A ARS-BFGL-NGS-118587
THS THS_116 F0413650 G G BTB-01392193
THS THS_116 F0413660 C C ARS-BFGL-NGS-91573
THS THS_116 F0413670 G G BTB-01392143
THS THS_116 F0413680 G G BTB-01392113
THS THS_116 F0413690 G G BTB-01392065
THS THS_116 F0413700 G G Hapmap30641-BTA-87844
THS THS_116 F0413720 G G BTB-00193817
THS THS_116 F0413730 G G ARS-BFGL-NGS-61465
THS THS_116 F0413740 C C ARS-BFGL-NGS-90204
THS THS_116 F0413770 G G Hapmap30253-BTA-142277
THS THS_116 F0413780 A A ARS-BFGL-NGS-99441
THS THS_116 F0413800 G G ARS-BFGL-NGS-20949
THS THS_116 F0413830 A G ARS-BFGL-NGS-36762
THS THS_116 F0413840 A A BTB-01411318
THS THS_116 F0413850 G G BTB-01411209
THS THS_116 F0413860 G G ARS-BFGL-NGS-13878
THS THS_116 F0413870 G G Hapmap48240-BTA-18657
THS THS_116 F0413880 G G ARS-BFGL-NGS-107905
THS THS_116 F0413890 G G BTB-00194057
THS THS_116 F0413920 A A BTB-00194018
THS THS_116 F0413930 C C BTA-70990-no-rs
THS THS_116 F0413940 G G ARS-BFGL-NGS-37173
THS THS_116 F0413950 G G ARS-BFGL-NGS-23789
THS THS_116 F0413970 A A BTB-00194107
THS THS_116 F0413990 G G BTB-00194223
THS THS_116 F0414000 G G BTA-70997-no-rs
THS THS_116 F0414010 G G ARS-BFGL-NGS-41130
THS THS_116 F0414020 G G BTA-70999-no-rs
THS THS_116 F0414030 A C ARS-BFGL-NGS-36591
THS THS_116 F0414040 G G Hapmap57289-ss46526668
THS THS_116 F0414050 A A Hapmap38810-BTA-112510
THS THS_116 F0414060 C G ARS-BFGL-NGS-44674
THS THS_116 F0414070 A A ARS-BFGL-NGS-39056
THS THS_116 F0414080 G G Hapmap51035-BTA-71047
THS THS_116 F0414090 A A Hapmap47704-BTA-71045
THS THS_116 F0414100 G G BTA-71030-no-rs
THS THS_116 F0414110 A G BTB-00194614
THS THS_116 F0414120 C C Hapmap40188-BTA-71028
THS THS_116 F0414130 G G ARS-BFGL-NGS-30436
THS THS_116 F0414140 C C ARS-BFGL-NGS-12934
THS THS_116 F0414150 A G ARS-BFGL-NGS-116611
THS THS_116 F0414160 A G Hapmap26406-BTA-142298
THS THS_116 F0414170 C C ARS-BFGL-NGS-27521
THS THS_116 F0414180 C C BTB-00195350
THS THS_116 F0414190 G G Hapmap48059-BTA-71067
THS THS_116 F0414200 A A BTA-71062-no-rs
THS THS_116 F0414210 C C ARS-BFGL-NGS-44314
THS THS_116 F0414220 G G ARS-BFGL-NGS-79224
THS THS_116 F0414230 C C BTA-71058-no-rs
THS THS_116 F0414250 C C BTB-00195098
THS THS_116 F0414260 G G BTA-71052-no-rs
THS THS_116 F0414270 A C BTB-00195004
THS THS_116 F0414280 C C BTB-00194991
THS THS_116 F0414290 G G Hapmap51854-BTA-71049
THS THS_116 F0414300 G G ARS-BFGL-NGS-111515
THS THS_116 F0414310 G G Hapmap30912-BTA-71048
THS THS_116 F0414320 G G BTA-106667-no-rs
THS THS_116 F0414330 G G BTA-106668-no-rs
THS THS_116 F0414340 C C Hapmap39010-BTA-121642
THS THS_116 F0414350 C C Hapmap38730-BTA-121643
THS THS_116 F0414360 A A ARS-BFGL-NGS-57945
THS THS_116 F0414370 G G Hapmap46862-BTA-71103
THS THS_116 F0414400 C C BTA-71107-no-rs
THS THS_116 F0414410 A A BTA-71112-no-rs
THS THS_116 F0414430 G G Hapmap49719-BTA-71119
THS THS_116 F0414440 G G ARS-BFGL-NGS-38308
THS THS_116 F0414450 G G ARS-BFGL-NGS-10347
THS THS_116 F0414460 A A ARS-BFGL-NGS-26905
THS THS_116 F0414480 A A Hapmap38430-BTA-71131
THS THS_116 F0414490 C C ARS-BFGL-NGS-37048
THS THS_116 F0414500 A A ARS-BFGL-NGS-28053
THS THS_116 F0414520 G G ARS-BFGL-NGS-7407
THS THS_116 F0414530 A G ARS-BFGL-NGS-38191
THS THS_116 F0414540 A G ARS-BFGL-NGS-4110
THS THS_116 F0414550 A G ARS-BFGL-NGS-67967
THS THS_116 F0414560 A G Hapmap33251-BTA-160264
THS THS_116 F0414570 G G ARS-BFGL-NGS-4941
THS THS_116 F0414580 A A Hapmap44212-BTA-122090
THS THS_116 F0414590 G G ARS-BFGL-NGS-21631
THS THS_116 F0414610 A A Hapmap32854-BTA-155083
THS THS_116 F0414620 A A Hapmap30302-BTA-155091
THS THS_116 F0414630 A A Hapmap42647-BTA-71143
THS THS_116 F0414640 G G ARS-BFGL-NGS-88361
THS THS_116 F0414650 G G ARS-BFGL-NGS-105661
THS THS_116 F0414660 A G ARS-BFGL-NGS-105263
THS THS_116 F0414670 G G Hapmap47172-BTA-109521
THS THS_116 F0414680 G G ARS-BFGL-NGS-119675
THS THS_116 F0414690 G G ARS-BFGL-NGS-115217
THS THS_116 F0414710 G G Hapmap41750-BTA-109512
THS THS_116 F0414720 G G ARS-BFGL-NGS-70032
THS THS_116 F0414730 G G BTA-116026-no-rs
THS THS_116 F0414740 A A ARS-BFGL-NGS-116468
THS THS_116 F0414750 A A Hapmap49439-BTA-109526
THS THS_116 F0414760 G G ARS-BFGL-NGS-36876
THS THS_116 F0414770 G G ARS-BFGL-NGS-51159
THS THS_116 F0414780 A G ARS-BFGL-NGS-115010
THS THS_116 F0414790 A A ARS-BFGL-NGS-102713
THS THS_116 F0414800 G G ARS-BFGL-NGS-8047
THS THS_116 F0414810 A A ARS-BFGL-NGS-19933
THS THS_116 F0414820 G G BTA-71180-no-rs
THS THS_116 F0414830 G G ARS-BFGL-NGS-2994
THS THS_116 F0414840 A C Hapmap39351-BTA-71190
THS THS_116 F0414850 G G Hapmap42648-BTA-71195
THS THS_116 F0414860 G G ARS-BFGL-NGS-6754
THS THS_116 F0414880 A G ARS-BFGL-NGS-64170
THS THS_116 F0414900 G G ARS-BFGL-NGS-41489
THS THS_116 F0414910 G G ARS-BFGL-NGS-20921
THS THS_116 F0414920 G G BTA-97670-no-rs
THS THS_116 F0414950 A T ARS-BFGL-NGS-11190
THS THS_116 F0414960 A G ARS-BFGL-NGS-42898
THS THS_116 F0414970 G G BTA-71318-no-rs
THS THS_116 F0414980 G G ARS-BFGL-NGS-42007
THS THS_116 F0414990 G G BTA-71331-no-rs
THS THS_116 F0415000 G G Hapmap43662-BTA-71333
THS THS_116 F0415010 A A Hapmap43917-BTA-71319
THS THS_116 F0415020 A G Hapmap32089-BTA-148976
THS THS_116 F0415030 A A Hapmap42065-BTA-111154
THS THS_116 F0415040 A G Hapmap49452-BTA-112834
THS THS_116 F0415050 A A BTB-01595589
THS THS_116 F0415060 C C BTA-106677-no-rs
THS THS_116 F0415070 A A BTB-01595788
THS THS_116 F0415100 A G BTB-00196354
THS THS_116 F0415120 G G BTB-00196559
THS THS_116 F0415140 G G BTA-71334-no-rs
THS THS_116 F0415150 A C ARS-BFGL-NGS-21842
THS THS_116 F0415160 G G BTA-71353-no-rs
THS THS_116 F0415180 A G BTB-00196774
THS THS_116 F0415190 G G BTB-00196827
THS THS_116 F0415200 A A BTB-00196932
THS THS_116 F0415210 G G ARS-BFGL-NGS-31033
THS THS_116 F0415220 G G Hapmap44399-BTA-71366
THS THS_116 F0415230 A A BTB-00197052
THS THS_116 F0415240 G G BTA-71368-no-rs
THS THS_116 F0415250 G G BTB-00197128
THS THS_116 F0415260 A A BTB-01709170
THS THS_116 F0415270 G G BTB-00197149
THS THS_116 F0415300 A G Hapmap42080-BTA-115228
THS THS_116 F0415310 A A ARS-BFGL-NGS-3874
THS THS_116 F0415320 A A BTB-02044451
THS THS_116 F0415330 G G BTB-01955910
THS THS_116 F0415340 G G BTB-01327945
THS THS_116 F0415350 G G BTB-01328019
THS THS_116 F0415370 A A BTB-01664105
THS THS_116 F0415380 A A ARS-BFGL-NGS-86255
THS THS_116 F0415400 C C BTB-01328155
THS THS_116 F0415410 A G Hapmap31842-BTA-161975
THS THS_116 F0415420 G G Hapmap54648-rs29025386
THS THS_116 F0415430 A A BTB-00197584
THS THS_116 F0415440 A G BTB-00197593
THS THS_116 F0415460 A A ARS-BFGL-NGS-55672
THS THS_116 F0415470 G G Hapmap43771-BTA-114609
THS THS_116 F0415480 A A ARS-BFGL-NGS-67968
THS THS_116 F0415490 G G BTB-01657329
THS THS_116 F0415530 G G Hapmap49284-BTA-71431
THS THS_116 F0415540 A A BTA-71430-no-rs
THS THS_116 F0415550 A A ARS-BFGL-NGS-61452
THS THS_116 F0415560 A A ARS-BFGL-NGS-106987
THS THS_116 F0415590 A A ARS-BFGL-NGS-21456
THS THS_116 F0415600 A A BTB-00198412
THS THS_116 F0415620 A A BTA-71456-no-rs
THS THS_116 F0415630 G G ARS-BFGL-NGS-15231
THS THS_116 F0415640 A A BTB-00198560
THS THS_116 F0415650 A A ARS-BFGL-NGS-5226
THS THS_116 F0415660 A A Hapmap50073-BTA-71460
THS THS_116 F0415670 G G ARS-BFGL-NGS-110647
THS THS_116 F0415680 G G BTA-71464-no-rs
THS THS_116 F0415700 A A ARS-BFGL-NGS-60615
THS THS_116 F0415710 A A BTA-71466-no-rs
THS THS_116 F0415730 A A Hapmap51296-BTA-71488
THS THS_116 F0415740 A C BTB-02088809
THS THS_116 F0415750 A A BTB-00198956
THS THS_116 F0415760 G G Hapmap51855-BTA-71491
THS THS_116 F0415770 A A ARS-BFGL-NGS-75548
THS THS_116 F0415780 G G ARS-BFGL-NGS-13161
THS THS_116 F0415790 A G ARS-BFGL-NGS-113427
THS THS_116 F0415800 A A ARS-BFGL-NGS-2431
THS THS_116 F0415810 A G ARS-BFGL-NGS-102407
THS THS_116 F0415820 A G BTB-00199492
THS THS_116 F0415840 G G BTB-02034959
THS THS_116 F0415850 A C ARS-BFGL-NGS-87527
THS THS_116 F0415870 A A BTA-71511-no-rs
THS THS_116 F0415880 A A ARS-BFGL-NGS-57334
THS THS_116 F0415890 G G BTA-71520-no-rs
THS THS_116 F0415900 C C ARS-BFGL-NGS-36071
THS THS_116 F0415910 G G ARS-BFGL-NGS-83904
THS THS_116 F0415920 A A ARS-BFGL-NGS-117534
THS THS_116 F0415930 A A ARS-BFGL-NGS-112329
THS THS_116 F0415940 G G BTB-00200025
THS THS_116 F0415950 C C Hapmap23010-BTA-142347
THS THS_116 F0415960 A A ARS-BFGL-NGS-24039
THS THS_116 F0415970 A A ARS-BFGL-NGS-118884
THS THS_116 F0415980 A A ARS-BFGL-NGS-31715
THS THS_116 F0415990 G G ARS-BFGL-NGS-110085
THS THS_116 F0416000 A A ARS-BFGL-NGS-37807
THS THS_116 F0416010 A G ARS-BFGL-NGS-22118
THS THS_116 F0416020 A G ARS-BFGL-NGS-30005
THS THS_116 F0416030 A G ARS-BFGL-NGS-16805
THS THS_116 F0416040 G G Hapmap35361-SCAFFOLD86356_3447
THS THS_116 F0416050 G G ARS-BFGL-NGS-13086
THS THS_116 F0416060 A A ARS-BFGL-NGS-65189
THS THS_116 F0416070 G G Hapmap47081-BTA-71390
THS THS_116 F0416080 A G ARS-BFGL-NGS-4753
THS THS_116 F0416090 A A ARS-BFGL-NGS-2905
THS THS_116 F0416100 G G Hapmap53144-ss46525999
THS THS_116 F0416130 A A ARS-BFGL-NGS-116590
THS THS_116 F0416140 A A ARS-BFGL-NGS-25053
THS THS_116 F0416150 G G ARS-BFGL-NGS-105631
THS THS_116 F0416160 A A ARS-BFGL-NGS-78009
THS THS_116 F0416170 G G ARS-BFGL-NGS-43041
THS THS_116 F0416180 G G BTA-71093-no-rs
THS THS_116 F0416190 A A ARS-BFGL-NGS-119503
THS THS_116 F0416200 A A ARS-BFGL-NGS-3188
THS THS_116 F0416210 C C BTB-00195629
THS THS_116 F0416220 G G BTB-00195600
THS THS_116 F0416230 A G BTB-00195550
THS THS_116 F0416240 A A BTB-00197240
THS THS_116 F0416250 A G ARS-BFGL-NGS-112549
THS THS_116 F0416260 A A ARS-BFGL-NGS-28378
THS THS_116 F0416270 C C Hapmap39800-BTA-102932
THS THS_116 F0416280 A G ARS-BFGL-NGS-112268
THS THS_116 F0416290 A G BTB-02051812
THS THS_116 F0416310 A G Hapmap54517-rs29026587
THS THS_116 F0416330 A A BTB-01096875
THS THS_116 F0416340 A A BTA-22393-no-rs
THS THS_116 F0416350 A A ARS-BFGL-NGS-58613
THS THS_116 F0416360 A A ARS-BFGL-NGS-2980
THS THS_116 F0416370 A A Hapmap51399-BTA-116973
THS THS_116 F0416380 A G BTA-116976-no-rs
THS THS_116 F0416390 A C Hapmap38208-BTA-22377
THS THS_116 F0416400 G G ARS-BFGL-NGS-116200
THS THS_116 F0416410 A A ARS-BFGL-NGS-112048
THS THS_116 F0416420 C C ARS-BFGL-NGS-11194
THS THS_116 F0416440 A G Hapmap42140-BTA-22375
THS THS_116 F0416450 A A BTB-01096614
THS THS_116 F0416470 A A Hapmap25056-BTA-142365
THS THS_116 F0416480 G G ARS-BFGL-NGS-117732
THS THS_116 F0416500 A A Hapmap31114-BTA-142349
THS THS_116 F0416520 A A Hapmap34214-BES4_Contig204_631
THS THS_116 F0416540 C C ARS-BFGL-NGS-92811
THS THS_116 F0416550 G G ARS-BFGL-NGS-114694
THS THS_116 F0416560 A A BTB-00200089
THS THS_116 F0416570 G G BTB-00200143
THS THS_116 F0416580 G G ARS-BFGL-NGS-98435
THS THS_116 F0416590 G G ARS-BFGL-NGS-112996
THS THS_116 F0416600 A A BTB-01425165
THS THS_116 F0416610 A A ARS-BFGL-NGS-7918
THS THS_116 F0416620 C C ARS-BFGL-NGS-71861
THS THS_116 F0416630 G G ARS-BFGL-NGS-104278
THS THS_116 F0416640 G G Hapmap48945-BTA-92136
THS THS_116 F0416650 A A BTB-01425393
THS THS_116 F0416660 A A BTB-01928726
THS THS_116 F0416670 G G Hapmap26212-BTA-163017
THS THS_116 F0416680 A A BTB-00200199
THS THS_116 F0416690 G G ARS-BFGL-NGS-81609
THS THS_116 F0416700 G G Hapmap42298-BTA-71527
THS THS_116 F0416710 A A BTB-00200250
THS THS_116 F0416720 A A BTB-00200262
THS THS_116 F0416730 G G BTB-02028475
THS THS_116 F0416740 A A BTB-01687798
THS THS_116 F0416750 A A BTB-01687779
THS THS_116 F0416760 A A Hapmap46191-BTA-101479
THS THS_116 F0416790 G G BTB-01162076
THS THS_116 F0416810 C C BTA-101472-no-rs
THS THS_116 F0416820 G G BTA-89872-no-rs
THS THS_116 F0416830 A A Hapmap41721-BTA-101476
THS THS_116 F0416840 C C BTB-01162263
THS THS_116 F0416850 T T BTA-101478-no-rs
THS THS_116 F0416900 A A BTA-101495-no-rs
THS THS_116 F0416920 A A BTB-01162643
THS THS_116 F0416930 A A BTA-71551-no-rs
THS THS_116 F0416960 C C BTA-71564-no-rs
THS THS_116 F0416980 G G Hapmap54007-rs29018645
THS THS_116 F0416990 C C Hapmap40292-BTA-71565
THS THS_116 F0417010 A A BTA-71570-no-rs
THS THS_116 F0417020 G G ARS-BFGL-NGS-15424
THS THS_116 F0417040 A A Hapmap41792-BTA-18792
THS THS_116 F0417050 C C BTA-71575-no-rs
THS THS_116 F0417060 C C Hapmap60835-rs29021024
THS THS_116 F0417070 A G ARS-BFGL-NGS-90094
THS THS_116 F0417080 A A BTA-87133-no-rs
THS THS_116 F0417090 C C ARS-BFGL-NGS-87131
THS THS_116 F0417110 G G BTB-00567011
THS THS_116 F0417120 G G BTB-00567063
THS THS_116 F0417130 C C Hapmap38069-BTA-34757
THS THS_116 F0417140 A G BTB-01497193
THS THS_116 F0417150 A A ARS-BFGL-NGS-108354
THS THS_116 F0417160 C C ARS-BFGL-NGS-104979
THS THS_116 F0417170 C C BTB-01497290
THS THS_116 F0417180 G G BTB-00566951
THS THS_116 F0417190 A A BTB-00566808
THS THS_116 F0417200 G G BTB-00566778
THS THS_116 F0417210 A A BTB-00566744
THS THS_116 F0417220 G G ARS-BFGL-NGS-100651
THS THS_116 F0417230 A A BTB-00566688
THS THS_116 F0417260 A A BTB-00566662
THS THS_116 F0417270 A A BTB-00922140
THS THS_116 F0417280 C C ARS-BFGL-NGS-116146
THS THS_116 F0417290 G G BTB-00200609
THS THS_116 F0417300 G G ARS-BFGL-NGS-19836
THS THS_116 F0417310 C C BTA-121647-no-rs
THS THS_116 F0417320 C C ARS-BFGL-NGS-86056
THS THS_116 F0417340 A A BTB-01260470
THS THS_116 F0417350 G G BTB-01260511
THS THS_116 F0417360 G G Hapmap42094-BTA-119925
THS THS_116 F0417370 C C BTA-122586-no-rs
THS THS_116 F0417380 G G ARS-BFGL-NGS-21207
THS THS_116 F0417390 A A ARS-BFGL-NGS-117077
THS THS_116 F0417400 G G BTB-01261028
THS THS_116 F0417410 G G Hapmap40666-BTA-119930
THS THS_116 F0417420 G G Hapmap30589-BTA-158871
THS THS_116 F0417430 A A Hapmap59506-rs29021284
THS THS_116 F0417440 A A BTB-01261088
THS THS_116 F0417460 A A ARS-BFGL-NGS-25242
THS THS_116 F0417490 A A Hapmap41486-BTA-23276
THS THS_116 F0417500 C C BTB-01379210
THS THS_116 F0417510 A A BTB-01379114
THS THS_116 F0417520 G G BTA-23277-no-rs
THS THS_116 F0417540 G G ARS-BFGL-NGS-84090
THS THS_116 F0417550 G G BTB-01857387
THS THS_116 F0417560 A A Hapmap42743-BTA-96829
THS THS_116 F0417590 C C BTB-01142755
THS THS_116 F0417600 A A BTA-96831-no-rs
THS THS_116 F0417620 A A Hapmap60682-rs29013346
THS THS_116 F0417630 A A BTA-96843-no-rs
THS THS_116 F0417640 A A ARS-BFGL-NGS-70877
THS THS_116 F0417650 C G ARS-BFGL-NGS-43812
THS THS_116 F0417680 G G BTB-01744249
THS THS_116 F0417690 A A BTB-01943785
THS THS_116 F0417700 A A ARS-BFGL-NGS-111033
THS THS_116 F0417710 A G ARS-BFGL-NGS-117737
THS THS_116 F0417720 G G ARS-BFGL-NGS-16338
THS THS_116 F0417730 A A BTA-16834-no-rs
THS THS_116 F0417740 A A BTB-02023591
THS THS_116 F0417750 A A BTB-01278441
THS THS_116 F0417760 G G BTB-01278461
THS THS_116 F0417770 A A ARS-BFGL-NGS-107560
THS THS_116 F0417780 A A BTB-01278734
THS THS_116 F0417800 G G ARS-BFGL-NGS-110046
THS THS_116 F0417810 G G BTB-01443627
THS THS_116 F0417820 A A BTB-01443527
THS THS_116 F0417840 G G BTB-01443471
THS THS_116 F0417850 G G ARS-BFGL-NGS-92104
THS THS_116 F0417860 A A Hapmap51093-BTA-93609
THS THS_116 F0417870 C C BTB-01739497
THS THS_116 F0417880 A A ARS-BFGL-NGS-20868
THS THS_116 F0417900 A A Hapmap34293-BES10_Contig535_1147
THS THS_116 F0417910 G G BTB-01816187
THS THS_116 F0417920 G G Hapmap43022-BTA-71548
THS THS_116 F0417940 A A Hapmap35157-BES8_Contig505_1669
THS THS_116 F0417980 A G BTA-104491-no-rs
THS THS_116 F0417990 A G BTB-01565771
THS THS_116 F0418000 G G Hapmap43446-BTA-104493
THS THS_116 F0418010 A A BTB-01045403
THS THS_116 F0418020 A A Hapmap39905-BTA-27381
THS THS_116 F0418040 G G BTB-01257567
THS THS_116 F0418050 G G ARS-BFGL-NGS-90168
THS THS_116 F0418060 G G BTB-01257685
THS THS_116 F0418070 G G BTB-01031947
THS THS_116 F0418090 A A Hapmap39674-BTA-65901
THS THS_116 F0418100 C C Hapmap38052-BTA-110922
THS THS_116 F0418110 G G BTB-01652664
THS THS_116 F0418130 G G ARS-BFGL-NGS-17043
THS THS_116 F0418140 A A ARS-BFGL-NGS-118088
THS THS_116 F0418160 A A BTB-01774413
THS THS_116 F0418170 A A Hapmap39421-BTA-65907
THS THS_116 F0418180 C C BTA-01163-rs29012130
THS THS_116 F0418190 A A BTB-01032336
THS THS_116 F0418200 A C ARS-BFGL-NGS-114143
THS THS_116 F0418210 A A Hapmap58407-rs29020619
THS THS_116 F0418230 G G ARS-BFGL-NGS-112480
THS THS_116 F0418250 G G BTA-65924-no-rs
THS THS_116 F0418260 A G BTA-65926-no-rs
THS THS_116 F0418270 A G ARS-BFGL-NGS-33395
THS THS_116 F0418280 G G BTA-44040-no-rs
THS THS_116 F0418300 A A ARS-BFGL-NGS-54357
THS THS_116 F0418320 G G ARS-BFGL-NGS-27980
THS THS_116 F0418330 A G Hapmap50629-BTA-25069
THS THS_116 F0418340 A A Hapmap53958-rs29016492
THS THS_116 F0418350 G G BTA-25084-no-rs
THS THS_116 F0418360 C C BTB-00201350
THS THS_116 F0418370 A A ARS-BFGL-NGS-77569
THS THS_116 F0418380 A A BTB-01100536
THS THS_116 F0418390 A A BTB-01100556
THS THS_116 F0418400 A A ARS-BFGL-NGS-54384
THS THS_116 F0418410 A A ARS-BFGL-NGS-7693
THS THS_116 F0418420 G G Hapmap55029-rs29016123
THS THS_116 F0418440 A G Hapmap26494-BTA-25104
THS THS_116 F0418480 C C BTB-01290330
THS THS_116 F0418490 A A BTB-01290382
THS THS_116 F0418500 C C Hapmap38817-BTA-18244
THS THS_116 F0418510 C C BTA-18245-no-rs
THS THS_116 F0418520 A A Hapmap44030-BTA-18247
THS THS_116 F0418530 G G Hapmap51697-BTA-18251
THS THS_116 F0418540 G G ARS-BFGL-NGS-98200
THS THS_116 F0418550 G G Hapmap40678-BTA-122051
THS THS_116 F0418560 A A Hapmap58408-rs29020693
THS THS_116 F0418570 G G ARS-BFGL-NGS-103506
THS THS_116 F0418580 A A Hapmap47782-BTA-94386
THS THS_116 F0418590 G G ARS-BFGL-NGS-118105
THS THS_116 F0418600 G G ARS-BFGL-NGS-2327
THS THS_116 F0418620 G G ARS-BFGL-NGS-96866
THS THS_116 F0418630 A A BTA-58912-no-rs
THS THS_116 F0418660 A G Hapmap43626-BTA-58917
THS THS_116 F0418680 G G ARS-BFGL-NGS-78641
THS THS_116 F0418700 G G ARS-BFGL-NGS-19301
THS THS_116 F0418710 A A ARS-BFGL-NGS-32488
THS THS_116 F0418720 C C BTB-00879812
THS THS_116 F0418730 G G BTA-58931-no-rs
THS THS_116 F0418740 C C BTB-00880226
THS THS_116 F0418750 G G ARS-BFGL-NGS-26218
THS THS_116 F0418760 G G BTA-22993-no-rs
THS THS_116 F0418770 A C ARS-BFGL-NGS-26522
THS THS_116 F0418790 A A BTB-01323560
THS THS_116 F0418800 C C ARS-BFGL-NGS-11448
THS THS_116 F0418810 A A Hapmap51964-BTA-100658
THS THS_116 F0418820 C C BTB-01323835
THS THS_116 F0418830 A A BTA-100657-no-rs
THS THS_116 F0418850 G G ARS-BFGL-NGS-55428
THS THS_116 F0418870 G G BTB-01323949
THS THS_116 F0418890 A A BTA-119205-no-rs
THS THS_116 F0418910 A G BTB-01591267
THS THS_116 F0418920 A A ARS-BFGL-NGS-27273
THS THS_116 F0418930 A A Hapmap25897-BTA-158225
THS THS_116 F0418940 A A BTA-117837-no-rs
THS THS_116 F0418950 G G Hapmap50910-BTA-18270
THS THS_116 F0418960 A A ARS-BFGL-NGS-95211
THS THS_116 F0418970 C C BTA-95761-no-rs
THS THS_116 F0418980 A A BTB-01836036
THS THS_116 F0419020 G G BTB-01312850
THS THS_116 F0419030 G G BTB-01312780
THS THS_116 F0419040 A A Hapmap48685-BTA-21347
THS THS_116 F0419050 A A BTB-01312713
THS THS_116 F0419060 G G Hapmap32385-BTA-161252
THS THS_116 F0419070 G G BTB-01312690
THS THS_116 F0419080 C C BTB-01312667
THS THS_116 F0419090 C C BTB-02085810
THS THS_116 F0419110 A G BTA-16491-no-rs
THS THS_116 F0419120 A A BTB-00201541
THS THS_116 F0419130 A A BTA-71585-no-rs
THS THS_116 F0419140 G G BTA-109007-no-rs
THS THS_116 F0419150 A A ARS-BFGL-NGS-114354
THS THS_116 F0419160 A A BTB-01450748
THS THS_116 F0419170 A A Hapmap54863-rs29015630
THS THS_116 F0419180 A A BTB-01845975
THS THS_116 F0419220 C C BTB-01707050
THS THS_116 F0419230 A A BTB-01707017
THS THS_116 F0419240 C C BTA-11696-no-rs
THS THS_116 F0419250 A A ARS-BFGL-NGS-40883
THS THS_116 F0419260 A G ARS-BFGL-NGS-2409
THS THS_116 F0419270 G G BTB-00202348
THS THS_116 F0419280 C C BTB-00202376
THS THS_116 F0419300 A A ARS-BFGL-NGS-11480
THS THS_116 F0419310 A G ARS-BFGL-NGS-109045
THS THS_116 F0419320 A C BTB-02013962
THS THS_116 F0419330 A G Hapmap44010-BTA-115749
THS THS_116 F0419340 A A Hapmap42822-BTA-115746
THS THS_116 F0419350 A C BTB-02000619
THS THS_116 F0419370 A G ARS-BFGL-NGS-12375
THS THS_116 F0419380 G G ARS-BFGL-NGS-118100
THS THS_116 F0419390 A A BTB-00201719
THS THS_116 F0419400 G G BTB-00201722
THS THS_116 F0419420 C C BTB-00201779
THS THS_116 F0419440 A G Hapmap47201-BTA-121648
THS THS_116 F0419450 A G BTB-00202149
THS THS_116 F0419470 A A BTB-00202195
THS THS_116 F0419500 A G BTB-01295144
THS THS_116 F0419510 G G ARS-BFGL-NGS-94823
THS THS_116 F0419520 G G ARS-BFGL-NGS-114724
THS THS_116 F0419540 G G BTB-01295203
THS THS_116 F0419550 A A Hapmap32136-BTA-160383
THS THS_116 F0419560 G G Hapmap49518-BTA-19021
THS THS_116 F0419580 A A BTB-01295275
THS THS_116 F0419610 G G ARS-BFGL-NGS-21549
THS THS_116 F0419620 G G Hapmap34400-BES9_Contig569_627
THS THS_116 F0419630 G G Hapmap41207-BTA-22424
THS THS_116 F0419640 G G ARS-BFGL-NGS-30397
THS THS_116 F0419650 G G ARS-BFGL-NGS-7333
THS THS_116 F0419660 G G BTA-22421-no-rs
THS THS_116 F0419670 A A ARS-BFGL-NGS-101028
THS THS_116 F0419680 A A ARS-BFGL-NGS-59298
THS THS_116 F0419690 G G ARS-BFGL-NGS-34894
THS THS_116 F0419710 C C ARS-BFGL-NGS-89108
THS THS_116 F0419720 G G ARS-BFGL-NGS-104187
THS THS_116 F0419730 G G BTB-00203359
THS THS_116 F0419740 C C Hapmap40190-BTA-71658
THS THS_116 F0419750 G G ARS-BFGL-NGS-75789
THS THS_116 F0419760 A A ARS-BFGL-NGS-94932
THS THS_116 F0419770 G G Hapmap46719-BTA-71648
THS THS_116 F0419780 G G ARS-BFGL-NGS-29534
THS THS_116 F0419790 G G ARS-BFGL-NGS-110883
THS THS_116 F0419800 A A ARS-BFGL-NGS-55655
THS THS_116 F0419810 A G Hapmap31548-BTA-71641
THS THS_116 F0419820 G G ARS-BFGL-NGS-23095
THS THS_116 F0419830 A A BTB-00202937
THS THS_116 F0419840 A A ARS-BFGL-NGS-95926
THS THS_116 F0419850 G G BTB-00202925
THS THS_116 F0419860 A A ARS-BFGL-NGS-90102
THS THS_116 F0419870 A A ARS-BFGL-NGS-102642
THS THS_116 F0419880 A A BTA-71636-no-rs
THS THS_116 F0419890 A A BTA-71635-no-rs
THS THS_116 F0419900 A A Hapmap40578-BTA-71629
THS THS_116 F0419910 G G Hapmap33892-BES6_Contig314_677
THS THS_116 F0419920 G G Hapmap25269-BTA-142380
THS THS_116 F0419930 G G ARS-BFGL-NGS-110997
THS THS_116 F0419940 C C BTB-00202623
THS THS_116 F0419950 A A BTB-00202516
THS THS_116 F0419960 G G BTB-00202549
THS THS_116 F0419970 A A ARS-BFGL-NGS-1781
THS THS_116 F0419980 C C ARS-BFGL-NGS-66456
THS THS_116 F0420000 G G ARS-BFGL-NGS-115061
THS THS_116 F0420010 G G Hapmap57853-rs29019570
THS THS_116 F0420020 G G ARS-BFGL-NGS-61449
THS THS_116 F0420030 G G Hapmap47708-BTA-71597
THS THS_116 F0420040 A A BTB-00202476
THS THS_116 F0420060 G G ARS-BFGL-NGS-92365
THS THS_116 F0420070 A C BTB-01700995
THS THS_116 F0420090 G G BTA-71660-no-rs
THS THS_116 F0420100 G G BTA-71659-no-rs
THS THS_116 F0420110 G G BTB-00203399
THS THS_116 F0420120 G G BTB-00203384
THS THS_116 F0420140 A A BTB-00203494
THS THS_116 F0420150 G G UA-IFASA-7564
THS THS_116 F0420160 G G ARS-BFGL-NGS-17969
THS THS_116 F0420170 A A Hapmap49884-BTA-121649
THS THS_116 F0420180 C C BTB-01502164
THS THS_116 F0420190 G G ARS-BFGL-NGS-18171
THS THS_116 F0420200 G G ARS-BFGL-NGS-16539
THS THS_116 F0420210 A A BTB-00203567
THS THS_116 F0420230 A A BTA-71665-no-rs
THS THS_116 F0420240 G G BTA-71670-no-rs
THS THS_116 F0420250 A G Hapmap31115-BTA-142396
THS THS_116 F0420260 A A ARS-BFGL-NGS-32192
THS THS_116 F0420270 G G ARS-BFGL-NGS-115390
THS THS_116 F0420280 G G Hapmap48060-BTA-71676
THS THS_116 F0420290 C C ARS-BFGL-NGS-101101
THS THS_116 F0420300 C C ARS-BFGL-NGS-95268
THS THS_116 F0420310 A A BTB-02090805
THS THS_116 F0420320 A A BTB-01298816
THS THS_116 F0420330 A G UA-IFASA-8046
THS THS_116 F0420350 A A ARS-BFGL-NGS-93211
THS THS_116 F0420360 G G ARS-BFGL-NGS-104016
THS THS_116 F0420370 A A ARS-BFGL-NGS-108550
THS THS_116 F0420380 A A ARS-BFGL-NGS-116643
THS THS_116 F0420390 G G ARS-BFGL-NGS-25615
THS THS_116 F0420400 A A Hapmap41073-BTA-71719
THS THS_116 F0420410 A G BTA-71718-no-rs
THS THS_116 F0420430 A G Hapmap58854-rs29023486
THS THS_116 F0420440 G G BTB-00204531
THS THS_116 F0420450 G G BTA-71714-no-rs
THS THS_116 F0420460 C C Hapmap52502-rs29022385
THS THS_116 F0420470 G G ARS-BFGL-NGS-104149
THS THS_116 F0420480 A A Hapmap47385-BTA-71710
THS THS_116 F0420490 G G ARS-BFGL-NGS-112856
THS THS_116 F0420500 A C UA-IFASA-9287
THS THS_116 F0420510 A A ARS-BFGL-NGS-100061
THS THS_116 F0420520 A A ARS-BFGL-NGS-22905
THS THS_116 F0420530 A C ARS-BFGL-NGS-95780
THS THS_116 F0420540 C C Hapmap28499-BTA-142459
THS THS_116 F0420550 C C ARS-BFGL-NGS-101094
THS THS_116 F0420560 G G ARS-BFGL-NGS-37346
THS THS_116 F0420570 G G ARS-BFGL-NGS-38881
THS THS_116 F0420580 A G Hapmap25270-BTA-142450
THS THS_116 F0420590 A G ARS-BFGL-NGS-103036
THS THS_116 F0420600 A A ARS-BFGL-NGS-13008
THS THS_116 F0420610 A G ARS-BFGL-NGS-23026
THS THS_116 F0420630 A G ARS-BFGL-NGS-29465
THS THS_116 F0420640 G G ARS-BFGL-NGS-96752
THS THS_116 F0420670 G G ARS-BFGL-NGS-58689
THS THS_116 F0420680 G G Hapmap50765-BTA-71773
THS THS_116 F0420690 A A Hapmap25948-BTA-71764
THS THS_116 F0420700 G G Hapmap50564-BTA-110789
THS THS_116 F0420710 G G ARS-BFGL-NGS-66558
THS THS_116 F0420730 G G Hapmap30599-BTA-162355
THS THS_116 F0420740 A A ARS-BFGL-NGS-12738
THS THS_116 F0420750 G G BTA-71813-no-rs
THS THS_116 F0420760 G G ARS-BFGL-NGS-27902
THS THS_116 F0420770 G G BTA-71811-no-rs
THS THS_116 F0420780 G G Hapmap50074-BTA-71803
THS THS_116 F0420790 A A ARS-BFGL-NGS-26750
THS THS_116 F0420830 A A ARS-BFGL-NGS-112658
THS THS_116 F0420840 A G Hapmap41736-BTA-104096
THS THS_116 F0420850 G G ARS-BFGL-NGS-27951
THS THS_116 F0420870 C C ARS-BFGL-NGS-38990
THS THS_116 F0420880 G G ARS-BFGL-NGS-77010
THS THS_116 F0420890 A A ARS-BFGL-NGS-112013
THS THS_116 F0420900 A C Hapmap22943-BTA-153575
THS THS_116 F0420910 A A ARS-BFGL-NGS-91439
THS THS_116 F0420920 G G BTA-19530-no-rs
THS THS_116 F0420930 A A Hapmap60639-rs29020598
THS THS_116 F0420940 G G Hapmap58149-rs29020595
THS THS_116 F0420950 C C BTA-22968-no-rs
THS THS_116 F0420970 A A Hapmap43664-BTA-71842
THS THS_116 F0420980 C C BTA-71843-no-rs
THS THS_116 F0420990 G G ARS-BFGL-NGS-2354
THS THS_116 F0421000 G G ARS-BFGL-NGS-100449
THS THS_116 F0421010 C C Hapmap38979-BTA-71851
THS THS_116 F0421020 G G BTA-99928-no-rs
THS THS_116 F0421030 A A ARS-BFGL-NGS-14075
THS THS_116 F0421050 G G Hapmap47083-BTA-71984
THS THS_116 F0421060 G G ARS-BFGL-NGS-95671
THS THS_116 F0421070 G G ARS-BFGL-NGS-12793
THS THS_116 F0421080 G G ARS-BFGL-NGS-99093
THS THS_116 F0421090 G G ARS-BFGL-NGS-27298
THS THS_116 F0421100 G G ARS-BFGL-NGS-2253
THS THS_116 F0421110 G G Hapmap36297-SCAFFOLD20555_14349
THS THS_116 F0421120 G G BTA-109842-no-rs
THS THS_116 F0421130 A A ARS-BFGL-NGS-15146
THS THS_116 F0421140 A A BTA-71817-no-rs
THS THS_116 F0421150 A A Hapmap48448-BTA-71823
THS THS_116 F0421160 A A ARS-BFGL-NGS-118823
THS THS_116 F0421180 A A ARS-BFGL-NGS-111916
THS THS_116 F0421190 A A ARS-BFGL-NGS-110051
THS THS_116 F0421200 G G BTA-71976-no-rs
THS THS_116 F0421220 G G BTA-71972-no-rs
THS THS_116 F0421230 C C ARS-BFGL-NGS-51016
THS THS_116 F0421240 A G Hapmap26775-BTA-163348
THS THS_116 F0421250 C C Hapmap23844-BTA-71970
THS THS_116 F0421260 G G Hapmap59107-rs29018244
THS THS_116 F0421270 G G BTA-03464-rs29011228
THS THS_116 F0421280 A A ARS-BFGL-NGS-94541
THS THS_116 F0421290 A A ARS-BFGL-NGS-107258
THS THS_116 F0421300 G G ARS-BFGL-NGS-84112
THS THS_116 F0421310 A G BTA-71941-no-rs
THS THS_116 F0421320 A A Hapmap39285-BTA-71932
THS THS_116 F0421330 A G ARS-BFGL-NGS-17060
THS THS_116 F0421340 G G ARS-BFGL-NGS-7597
THS THS_116 F0421350 G G ARS-BFGL-NGS-107748
THS THS_116 F0421360 G G Hapmap41623-BTA-71924
THS THS_116 F0421370 G G Hapmap50076-BTA-71917
THS THS_116 F0421380 A G ARS-BFGL-NGS-7736
THS THS_116 F0421390 G G Hapmap49721-BTA-71904
THS THS_116 F0421400 C C Hapmap38246-BTA-71900
THS THS_116 F0421410 G G Hapmap52823-rs29010271
THS THS_116 F0421440 A A ARS-BFGL-NGS-30302
THS THS_116 F0421450 A A ARS-BFGL-NGS-38025
THS THS_116 F0421460 A A ARS-BFGL-NGS-54025
THS THS_116 F0421470 A A Hapmap39860-BTA-71869
THS THS_116 F0421480 A A ARS-BFGL-NGS-12472
THS THS_116 F0421490 A G ARS-BFGL-NGS-31561
THS THS_116 F0421500 G G ARS-BFGL-NGS-28579
THS THS_116 F0421510 A G ARS-BFGL-NGS-25648
THS THS_116 F0421520 A A Hapmap51374-BTA-104594
THS THS_116 F0421540 G G Hapmap49935-BTA-25519
THS THS_116 F0421550 A A BTA-25518-no-rs
THS THS_116 F0421560 G G BTA-25515-no-rs
THS THS_116 F0421570 G G BTA-25514-no-rs
THS THS_116 F0421580 A A ARS-BFGL-NGS-92785
THS THS_116 F0421590 A A ARS-BFGL-NGS-116722
THS THS_116 F0421600 G G ARS-BFGL-NGS-4050
THS THS_116 F0421610 A A ARS-BFGL-NGS-115811
THS THS_116 F0421630 A A ARS-BFGL-NGS-42985
THS THS_116 F0421650 G G ARS-BFGL-NGS-54543
THS THS_116 F0421660 G G ARS-BFGL-NGS-73232
THS THS_116 F0421670 A G ARS-BFGL-NGS-70987
THS THS_116 F0421690 A G ARS-BFGL-NGS-81546
THS THS_116 F0421700 A A BTA-85913-no-rs
THS THS_116 F0421710 T T BTA-72155-no-rs
THS THS_116 F0421730 C C ARS-BFGL-NGS-24428
THS THS_116 F0421740 T T Hapmap46021-BTA-72146
THS THS_116 F0421750 A A ARS-BFGL-NGS-109141
THS THS_116 F0421760 A A Hapmap60483-rs29010048
THS THS_116 F0421770 A A ARS-BFGL-NGS-109036
THS THS_116 F0421780 G G ARS-BFGL-NGS-32175
THS THS_116 F0421790 C C ARS-BFGL-NGS-117579
THS THS_116 F0421810 G G ARS-BFGL-NGS-105153
THS THS_116 F0421820 G G Hapmap32072-BTA-142491
THS THS_116 F0421830 G G Hapmap49722-BTA-72000
THS THS_116 F0421840 C C ARS-BFGL-NGS-115725
THS THS_116 F0421850 G G ARS-BFGL-NGS-110903
THS THS_116 F0421870 G G Hapmap60027-rs29013402
THS THS_116 F0421880 A A ARS-BFGL-NGS-109861
THS THS_116 F0421890 C C ARS-BFGL-NGS-24686
THS THS_116 F0421910 G G ARS-BFGL-NGS-111427
THS THS_116 F0421920 G G BTA-72028-no-rs
THS THS_116 F0421930 G G ARS-BFGL-NGS-32907
THS THS_116 F0421950 A A ARS-BFGL-NGS-106683
THS THS_116 F0421960 C C ARS-BFGL-NGS-110705
THS THS_116 F0421980 A A ARS-BFGL-NGS-76618
THS THS_116 F0421990 G G DIAS-292
THS THS_116 F0422000 A A ARS-BFGL-NGS-84962
THS THS_116 F0422010 C C ARS-BFGL-NGS-64545
THS THS_116 F0422020 A G ARS-BFGL-NGS-40249
THS THS_116 F0422040 G G ARS-BFGL-NGS-111574
THS THS_116 F0422050 G G ARS-BFGL-NGS-117297
THS THS_116 F0422060 C C ARS-BFGL-NGS-118330
THS THS_116 F0422080 G G ARS-BFGL-NGS-36520
THS THS_116 F0422090 C C BTA-72114-no-rs
THS THS_116 F0422100 C C Hapmap23591-BTA-142567
THS THS_116 F0422110 C C ARS-BFGL-NGS-38295
THS THS_116 F0422120 C C BTA-72133-no-rs
THS THS_116 F0422130 G G ARS-BFGL-NGS-74635
THS THS_116 F0422140 A A Hapmap31080-BTA-128722
THS THS_116 F0422160 G G ARS-BFGL-NGS-5899
THS THS_116 F0422170 A G ARS-BFGL-NGS-76596
THS THS_116 F0422180 G G ARS-BFGL-NGS-103970
THS THS_116 F0422190 A A ARS-BFGL-NGS-72134
THS THS_116 F0422200 G G ARS-BFGL-NGS-3479
THS THS_116 F0422210 G G Hapmap52792-rs29022854
THS THS_116 F0422220 A A Hapmap30256-BTA-142517
THS THS_116 F0422230 A G Hapmap43665-BTA-72047
THS THS_116 F0422240 G G ARS-BFGL-NGS-104647
THS THS_116 F0422250 G G ARS-BFGL-NGS-54107
THS THS_116 F0422270 G G ARS-BFGL-NGS-35219
THS THS_116 F0422280 G G Hapmap35759-SCAFFOLD161053_2988
THS THS_116 F0422290 A G Hapmap47387-BTA-72195
THS THS_116 F0422300 G G ARS-BFGL-NGS-19331
THS THS_116 F0422320 A G Hapmap51932-BTA-119886
THS THS_116 F0422330 A A ARS-BFGL-NGS-35727
THS THS_116 F0422340 G G Hapmap49723-BTA-72140
THS THS_116 F0422360 A A ARS-BFGL-NGS-76188
THS THS_116 F0422370 G G ARS-BFGL-NGS-28655
THS THS_116 F0422380 A A BTA-72136-no-rs
THS THS_116 F0422390 G G ARS-BFGL-NGS-114935
THS THS_116 F0422400 A A BTA-72073-no-rs
THS THS_116 F0422410 C C ARS-BFGL-NGS-112115
THS THS_116 F0422420 A G ARS-BFGL-NGS-115890
THS THS_116 F0422430 G G ARS-BFGL-NGS-113040
THS THS_116 F0422440 A G Hapmap48869-BTA-72045
THS THS_116 F0422450 A A ARS-BFGL-NGS-11642
THS THS_116 F0422460 G G ARS-BFGL-NGS-87361
THS THS_116 F0422470 G G ARS-BFGL-NGS-40926
THS THS_116 F0422480 G G ARS-BFGL-NGS-86901
THS THS_116 F0422490 A A BTA-72091-no-rs
THS THS_116 F0422500 A A BTA-90241-no-rs
THS THS_116 F0422510 G G ARS-BFGL-NGS-39879
THS THS_116 F0422520 G G Hapmap34662-BES8_Contig470_1089
THS THS_116 F0422530 G G ARS-BFGL-NGS-91867
THS THS_116 F0422540 A A ARS-BFGL-NGS-35619
THS THS_116 F0422550 A A BTA-72108-no-rs
THS THS_116 F0422570 A A ARS-BFGL-NGS-14130
THS THS_116 F0422590 G G BTA-72201-no-rs
THS THS_116 F0422600 G G ARS-BFGL-NGS-51989
THS THS_116 F0422610 G G Hapmap54943-rs29012215
THS THS_116 F0422620 G G ARS-BFGL-NGS-33842
THS THS_116 F0422630 G G ARS-BFGL-NGS-106898
THS THS_116 F0422640 G G ARS-BFGL-NGS-45265
THS THS_116 F0422660 G G ARS-BFGL-NGS-6837
THS THS_116 F0422670 A A BTA-72227-no-rs
THS THS_116 F0422680 G G ARS-BFGL-NGS-73118
THS THS_116 F0422690 G G ARS-BFGL-NGS-30190
THS THS_116 F0422710 G G ARS-BFGL-NGS-27142
THS THS_116 F0422720 A A BTA-72244-no-rs
THS THS_116 F0422730 G G BTA-72255-no-rs
THS THS_116 F0422740 A A Hapmap39964-BTA-104515
THS THS_116 F0422750 A A BTA-104512-no-rs
THS THS_116 F0422760 A A ARS-BFGL-NGS-38080
THS THS_116 F0422770 G G ARS-BFGL-NGS-22840
THS THS_116 F0422780 A A BTA-72509-no-rs
THS THS_116 F0422790 C C BTA-72277-no-rs
THS THS_116 F0422800 C C ARS-BFGL-NGS-1972
THS THS_116 F0422820 G G ARS-BFGL-NGS-31667
THS THS_116 F0422840 G G Hapmap48062-BTA-72409
THS THS_116 F0422870 A G Hapmap60331-rs29025506
THS THS_116 F0422880 G G Hapmap41345-BTA-72417
THS THS_116 F0422890 A A BTA-05074-no-rs
THS THS_116 F0422900 A A BTB-00208066
THS THS_116 F0422910 A A Hapmap54547-rs29012198
THS THS_116 F0422920 A A BTB-00208231
THS THS_116 F0422930 G G UA-IFASA-2147
THS THS_116 F0422940 C C Hapmap60610-rs29026521
THS THS_116 F0422950 A A BTB-00208407
THS THS_116 F0422960 G G BTB-00208358
THS THS_116 F0422970 A A ARS-BFGL-NGS-63988
THS THS_116 F0422980 A A Hapmap34657-BES3_Contig465_3267
THS THS_116 F0422990 G G Hapmap41946-BTA-72562
THS THS_116 F0423000 A A ARS-BFGL-NGS-2057
THS THS_116 F0423030 A A Hapmap60085-rs29027425
THS THS_116 F0423040 G G Hapmap42301-BTA-72566
THS THS_116 F0423050 A G Hapmap33207-BTA-142657
THS THS_116 F0423060 A A BTA-96211-no-rs
THS THS_116 F0423070 G G Hapmap50170-BTA-96224
THS THS_116 F0423080 A C Hapmap52487-rs29009830
THS THS_116 F0423090 G G Hapmap33223-BTA-150780
THS THS_116 F0423110 A G Hapmap34480-BES11_Contig223_1325
THS THS_116 F0423120 A A BTB-01644763
THS THS_116 F0423130 G G ARS-BFGL-NGS-5944
THS THS_116 F0423140 G G BTB-01367046
THS THS_116 F0423150 G G BTB-01367029
THS THS_116 F0423160 G G BTB-01366974
THS THS_116 F0423170 A G Hapmap34027-BES1_Contig459_655
THS THS_116 F0423180 G G BTB-01366960
THS THS_116 F0423190 G G Hapmap55493-rs29026602
THS THS_116 F0423210 A G BTB-01163345
THS THS_116 F0423220 G G Hapmap50184-BTA-101607
THS THS_116 F0423240 A G Hapmap31474-BTA-152740
THS THS_116 F0423260 A A ARS-BFGL-NGS-42786
THS THS_116 F0423280 G G ARS-BFGL-NGS-24470
THS THS_116 F0423290 A A ARS-BFGL-NGS-39403
THS THS_116 F0423300 A G BTB-01755781
THS THS_116 F0423310 A G ARS-BFGL-NGS-87419
THS THS_116 F0423320 G G BTA-08354-no-rs
THS THS_116 F0423330 A G ARS-BFGL-NGS-111592
THS THS_116 F0423340 A G ARS-BFGL-NGS-61198
THS THS_116 F0423350 G G Hapmap24643-BTA-123363
THS THS_116 F0423360 A A ARS-BFGL-NGS-57230
THS THS_116 F0423370 G G ARS-BFGL-NGS-38659
THS THS_116 F0423380 A G ARS-BFGL-NGS-74516
THS THS_116 F0423390 A A Hapmap59891-rs29026543
THS THS_116 F0423400 G G Hapmap28310-BTA-149519
THS THS_116 F0423410 G G ARS-BFGL-NGS-19306
THS THS_116 F0423420 A A Hapmap25272-BTA-142660
THS THS_116 F0423430 G G ARS-BFGL-NGS-33589
THS THS_116 F0423440 C C BTA-72569-no-rs
THS THS_116 F0423450 G G ARS-BFGL-NGS-118333
THS THS_116 F0423460 A G Hapmap57291-ss46526771
THS THS_116 F0423470 A A BTA-72550-no-rs
THS THS_116 F0423480 A A Hapmap49724-BTA-72549
THS THS_116 F0423490 A A ARS-BFGL-NGS-97171
THS THS_116 F0423500 A A ARS-BFGL-NGS-83962
THS THS_116 F0423510 A A ARS-BFGL-NGS-43056
THS THS_116 F0423530 C C Hapmap39428-BTA-72555
THS THS_116 F0423540 A C ARS-BFGL-NGS-103059
THS THS_116 F0423550 A A ARS-BFGL-NGS-19833
THS THS_116 F0423560 A G ARS-BFGL-NGS-60533
THS THS_116 F0423570 C C ARS-BFGL-NGS-115174
THS THS_116 F0423580 G G ARS-BFGL-NGS-3908
THS THS_116 F0423600 A A ARS-BFGL-NGS-80140
THS THS_116 F0423610 A G Hapmap47085-BTA-72511
THS THS_116 F0423620 A G ARS-BFGL-NGS-112056
THS THS_116 F0423630 A G Hapmap33896-BES4_Contig479_1391
THS THS_116 F0423670 G G BTA-17747-no-rs
THS THS_116 F0423680 G G ARS-BFGL-NGS-58988
THS THS_116 F0423690 G G ARS-BFGL-NGS-119857
THS THS_116 F0423700 A A ARS-BFGL-NGS-29581
THS THS_116 F0423710 A A ARS-BFGL-NGS-43533
THS THS_116 F0423720 G G ARS-BFGL-NGS-25593
THS THS_116 F0423730 G G ARS-BFGL-NGS-116908
THS THS_116 F0423750 G G ARS-BFGL-NGS-107181
THS THS_116 F0423760 A A ARS-BFGL-NGS-15477
THS THS_116 F0423770 A A ARS-BFGL-NGS-113492
THS THS_116 F0423780 C C ARS-BFGL-NGS-3026
THS THS_116 F0423790 G G ARS-BFGL-NGS-31139
THS THS_116 F0423800 A G ARS-BFGL-NGS-16030
THS THS_116 F0423820 A G BTB-00213426
THS THS_116 F0423840 G G ARS-BFGL-NGS-21084
THS THS_116 F0423850 G G BTB-00208601
THS THS_116 F0423860 G G ARS-BFGL-NGS-119660
THS THS_116 F0423870 A A Hapmap56914-rs29020849
THS THS_116 F0423880 G G ARS-BFGL-NGS-53034
THS THS_116 F0423890 G G Hapmap41624-BTA-72459
THS THS_116 F0423900 G G ARS-BFGL-NGS-30343
THS THS_116 F0423910 G G ARS-BFGL-NGS-52807
THS THS_116 F0423920 G G ARS-BFGL-NGS-107790
THS THS_116 F0423930 A G ARS-BFGL-NGS-10207
THS THS_116 F0423940 A A ARS-BFGL-NGS-22851
THS THS_116 F0423960 A A BTB-00210179
THS THS_116 F0423970 A T Hapmap29532-BTA-142672
THS THS_116 F0423980 G G Hapmap47710-BTA-72578
THS THS_116 F0423990 C C Hapmap40223-BTA-72576
THS THS_116 F0424000 C C BTB-00211341
THS THS_116 F0424010 A A Hapmap47177-BTA-111089
THS THS_116 F0424020 C G ARS-BFGL-NGS-23036
THS THS_116 F0424030 G G BTB-00692290
THS THS_116 F0424040 G G BTA-42720-no-rs
THS THS_116 F0424060 A A ARS-BFGL-NGS-70849
THS THS_116 F0424070 A G BTB-00691811
THS THS_116 F0424080 C C ARS-BFGL-NGS-95252
THS THS_116 F0424100 G G ARS-BFGL-NGS-15767
THS THS_116 F0424130 A G Hapmap31803-BTA-153726
THS THS_116 F0424150 A A BTA-97928-no-rs
THS THS_116 F0424170 G G BTB-01493530
THS THS_116 F0424180 C C BTB-01493550
THS THS_116 F0424200 C G Hapmap28815-BTA-155553
THS THS_116 F0424210 A A Hapmap52979-rs29022837
THS THS_116 F0424220 A G BTA-109747-no-rs
THS THS_116 F0424230 G G Hapmap60162-rs29015028
THS THS_116 F0424240 G G ARS-BFGL-NGS-26072
THS THS_116 F0424250 C C Hapmap24004-BTA-151710
THS THS_116 F0424260 A G BTA-98685-no-rs
THS THS_116 F0424270 G G Hapmap26203-BTA-160775
THS THS_116 F0424280 A G Hapmap30010-BTA-147554
THS THS_116 F0424290 G G BTB-01386463
THS THS_116 F0424300 A A ARS-BFGL-NGS-106832
THS THS_116 F0424310 G G ARS-BFGL-NGS-30174
THS THS_116 F0424320 G G Hapmap35944-SCAFFOLD165677_14451
THS THS_116 F0424330 G G Hapmap47156-BTA-102488
THS THS_116 F0424340 G G BTB-01544087
THS THS_116 F0424350 C C ARS-BFGL-NGS-27759
THS THS_116 F0424360 A C BTB-01544170
THS THS_116 F0424370 G G ARS-BFGL-NGS-30342
THS THS_116 F0424380 A G ARS-BFGL-NGS-80182
THS THS_116 F0424390 G G ARS-BFGL-NGS-20970
THS THS_116 F0424400 G G BTB-01706569
THS THS_116 F0424410 A A ARS-BFGL-NGS-22183
THS THS_116 F0424420 A G ARS-BFGL-NGS-559
THS THS_116 F0424430 A A ARS-BFGL-NGS-84093
THS THS_116 F0424450 A G BTB-00212876
THS THS_116 F0424470 A G ARS-BFGL-NGS-115924
THS THS_116 F0424480 A A Hapmap54131-rs29019697
THS THS_116 F0424490 G G ARS-BFGL-NGS-27061
THS THS_116 F0424500 G G ARS-BFGL-NGS-118564
THS THS_116 F0424510 G G BTB-00212554
THS THS_116 F0424520 G G Hapmap57921-rs29025578
THS THS_116 F0424530 A G ARS-BFGL-NGS-101955
THS THS_116 F0424540 A G ARS-BFGL-NGS-83291
THS THS_116 F0424550 G G ARS-BFGL-NGS-11071
THS THS_116 F0424560 G G ARS-BFGL-NGS-20980
THS THS_116 F0424570 G G Hapmap41947-BTA-72630
THS THS_116 F0424580 G G Hapmap31880-BTA-72627
THS THS_116 F0424590 G G BTA-98250-no-rs
THS THS_116 F0424600 G G ARS-BFGL-NGS-112113
THS THS_116 F0424620 G G ARS-BFGL-NGS-23165
THS THS_116 F0424630 A G ARS-BFGL-NGS-101246
THS THS_116 F0424640 G G BTB-01147791
THS THS_116 F0424660 G G ARS-BFGL-NGS-83683
THS THS_116 F0424680 G G ARS-USMARC-Parent-DQ647188-rs29011099
THS THS_116 F0424700 C C ARS-BFGL-NGS-1907
THS THS_116 F0424710 G G BTB-01148141
THS THS_116 F0424720 G G ARS-BFGL-NGS-67251
THS THS_116 F0424730 G G Hapmap46738-BTA-98261
THS THS_116 F0424740 G G UA-IFASA-6990
THS THS_116 F0424750 G G ARS-BFGL-NGS-36393
THS THS_116 F0424780 G G ARS-BFGL-NGS-68153
THS THS_116 F0424790 A G ARS-BFGL-NGS-14405
THS THS_116 F0424800 A A ARS-BFGL-NGS-75679
THS THS_116 F0424810 A A ARS-BFGL-NGS-44782
THS THS_116 F0424820 G G Hapmap35657-SCAFFOLD15929_9264
THS THS_116 F0424850 A A Hapmap52573-rs29023352
THS THS_116 F0424860 G G ARS-BFGL-NGS-118785
THS THS_116 F0424880 C C ARS-BFGL-NGS-17799
THS THS_116 F0424890 G G ARS-BFGL-NGS-107119
THS THS_116 F0424900 A A BTB-01418542
THS THS_116 F0424910 A A ARS-BFGL-NGS-105311
THS THS_116 F0424920 A G BTB-01418405
THS THS_116 F0424930 A A BTA-09461-rs29025622
THS THS_116 F0424940 G G Hapmap57317-rs29012231
THS THS_116 F0424950 A A ARS-BFGL-NGS-79475
THS THS_116 F0424960 A A ARS-BFGL-NGS-38992
THS THS_116 F0424970 A A ARS-BFGL-NGS-15678
THS THS_116 F0424980 G G ARS-BFGL-NGS-34474
THS THS_116 F0424990 A A ARS-BFGL-NGS-101851
THS THS_116 F0425000 A A ARS-BFGL-NGS-114119
THS THS_116 F0425010 C C ARS-BFGL-NGS-102091
THS THS_116 F0425020 G G ARS-BFGL-NGS-111133
THS THS_116 F0425030 G G ARS-BFGL-NGS-8846
THS THS_116 F0425040 G G ARS-BFGL-NGS-89379
THS THS_116 F0425050 G G BTB-00213455
THS THS_116 F0425070 A A ARS-BFGL-NGS-75537
THS THS_116 F0425080 A A ARS-BFGL-NGS-27615
THS THS_116 F0425100 G G ARS-BFGL-NGS-112019
THS THS_116 F0425110 C C ARS-BFGL-NGS-119926
THS THS_116 F0425120 A G ARS-BFGL-NGS-33132
THS THS_116 F0425140 G G ARS-BFGL-NGS-21976
THS THS_116 F0425150 A A ARS-BFGL-NGS-34604
THS THS_116 F0425160 A A BTB-00502815
THS THS_116 F0425190 A A ARS-BFGL-NGS-112401
THS THS_116 F0425210 C C ARS-BFGL-NGS-111175
THS THS_116 F0425220 A A ARS-BFGL-NGS-19373
THS THS_116 F0425230 G G ARS-BFGL-NGS-111407
THS THS_116 F0425250 G G ARS-BFGL-NGS-69250
THS THS_116 F0425260 G G ARS-BFGL-NGS-111974
THS THS_116 F0425280 G G BTA-72591-no-rs
THS THS_116 F0425290 A A ARS-BFGL-NGS-85925
THS THS_116 F0425310 G G ARS-BFGL-NGS-14567
THS THS_116 F0425320 A A ARS-BFGL-NGS-77055
THS THS_116 F0425340 G G ARS-BFGL-NGS-35527
THS THS_116 F0425350 G G ARS-BFGL-NGS-117596
THS THS_116 F0425360 G G ARS-BFGL-NGS-31650
THS THS_116 F0425370 G G ARS-BFGL-NGS-116168
THS THS_116 F0425380 G G Hapmap32572-BTA-142704
THS THS_116 F0425390 G G Hapmap30001-BTA-142716
THS THS_116 F0425400 G G ARS-BFGL-NGS-33408
THS THS_116 F0500010 A A BTA-29483-no-rs
THS THS_116 F0500020 C C BTA-28787-no-rs
THS THS_116 F0500040 A A Hapmap23220-BTA-155380
THS THS_116 F0500050 G G Hapmap58252-rs29024363
THS THS_116 F0500060 A A BTA-61857-no-rs
THS THS_116 F0500070 G G BTA-103859-no-rs
THS THS_116 F0500090 G G Hapmap54173-rs29021717
THS THS_116 F0500100 G G BTA-74159-no-rs
THS THS_116 F0500110 A A BTA-75452-no-rs
THS THS_116 F0500140 G G Hapmap41705-BTA-98456
THS THS_116 F0500150 G G BTA-74036-no-rs
THS THS_116 F0500160 G G ARS-BFGL-NGS-26008
THS THS_116 F0500170 C C BTB-01498763
THS THS_116 F0500180 G G BTB-02030199
THS THS_116 F0500200 G G BTB-01711382
THS THS_116 F0500210 A A BTA-88485-no-rs
THS THS_116 F0500220 A A BTA-16278-no-rs
THS THS_116 F0500230 C C Hapmap39548-BTA-16277
THS THS_116 F0500250 G G BTB-01708183
THS THS_116 F0500260 G G BTA-115175-no-rs
THS THS_116 F0500270 A A BTB-01942045
THS THS_116 F0500280 G G ARS-BFGL-NGS-40261
THS THS_116 F0500290 T T BTB-01659413
THS THS_116 F0500300 A A BTA-111224-no-rs
THS THS_116 F0500320 C C ARS-BFGL-NGS-39170
THS THS_116 F0500330 A A BTB-01659437
THS THS_116 F0500340 A A BTB-01735789
THS THS_116 F0500350 A G BTB-01735758
[truncated: 8,942,724 more chars]
