# Supplementary material for: Genetic analysis of Thai cattle reveals a Southeast Asian indicine ancestry
Source: PeerJ. 2015 Oct 27;3:e1318. doi: 10.7717/peerj.1318 (PMC4627918; doi:10.7717/peerj.1318)
Supplement: Table S3 — The information includes breed names, breed sample size, sub-species, continent, and geographic origin. [file peerj-03-1318-s004.xls]

## Sheet: Bovine general info
Breed code	Breed	No. Samples	(Sub)Species	Continent	Geographic Origin
BALI	Bali	20	Bos javanicus	Asia	Bali, Indonesia
ZFU	Zebu Fulani	20	Bos t. indicus	Africa	Benin
ZBO	Zebu Bororo	20	Bos t. indicus	Africa	Chad
ZMA	Zebu from Madagascar	20	Bos t. indicus	Africa	Madagascar
NEL	Nelore	20	Bos t. indicus	Americas	Brazil
BR	Brahman	20	Bos t. indicus	Americas	Gulf Coast, United States
ONG	Ongole Grade	20	Bos t. indicus	Asia	Andhra Pradesh, India
ACH	Achai	12	Bos t. indicus	Asia	Khyber Pakhtun Khwa, Pakistan
RSIN	Red Sindhi	10	Bos t. indicus	Asia	Sindh, Pakistan
CHO	Cholistani	11	Bos t. indicus	Asia	Cholistan Desert, Punjab, Pakistan
GIR	Gir	20	Bos t. indicus	Asia	Gujerat, India
HAR	Hariana	10	Bos t. indicus	Asia	Haryana plains, India
BRE	Brebes	9	Bos t. indicus	Asia	Indonesia
PES	Pesisir	6	Bos t. indicus	Asia	Indonesia
DAJ	Dajal	10	Bos t. indicus	Asia	Punjab, Pakistan
BAG	Bhagnari	10	Bos t. indicus	Asia	Kaochi, Kalat, and Baluchistan, Pakistan
GBI	Gabrali	10	Bos t. indicus	Asia	Khyber Pakhtun Khwa, Pakistan
MAD	Madura	7	Bos t. indicus	Asia	Madura Island, Indonesia
KAN	Kankraj	10	Bos t. indicus	Asia	North Gujerat, India
LOH	Lohani	10	Bos t. indicus	Asia	Northwest Pakistan
DHA	Dhanni	12	Bos t. indicus	Asia	Punjab, Pakistan
HIS	Hissar	10	Bos t. indicus	Asia	Punjab, Pakistan
SAHW	Sahiwal	17	Bos t. indicus	Asia	Punjab, Pakistan
THA	Tharparkar	12	Bos t. indicus	Asia	Southeast Sindh, Pakistan
ROJ	Rojhan	10	Bos t. indicus	Asia	Punjab, Pakistan
ACE	Aceh	12	Bos t. indicus	Asia	Sumatra, Indonesia
LAG	Lagune	20	Bos t. taurus	Africa	Benin
BAO	Baoule	20	Bos t. taurus	Africa	Burkina Faso
KUR	Kuri	20	Bos t. taurus	Africa	Chad
NDAM	N'Dama	20	Bos t. taurus	Africa	Ivory Coast, Africa
OUL	Oulmès Zaer	19	Bos t. taurus	Africa	Morocco
ND1	N'Dama	14	Bos t. taurus	Africa	Southeast Burkina Faso
ND2	N'Dama	17	Bos t. taurus	Africa	Southwest Burkina Faso
SOM	Somba	20	Bos t. taurus	Africa	Togo
ROMO	Romosinuano	8	Bos t. taurus	Americas	Columbia
CRK	Florida Cracker	9	Bos t. taurus	Americas	Florida, United States
TXLH	Texas Longhorn	20	Bos t. taurus	Americas	Texas, United States
BSW	Brown Swiss	20	Bos t. taurus	Americas	United States
ANR	Red Angus	19	Bos t. taurus	Americas	United States
SENP	Senepol	19	Bos t. taurus	Americas	United States Virgin Islands
WAGY	Wagyu	12	Bos t. taurus	Asia	Japan
HANW	Hanwoo	8	Bos t. taurus	Asia	Korea
MG	Mongolian	5	Bos t. taurus	Asia	Mongolia1
AN	Angus	20	Bos t. taurus	Europe	Aberdeenshire, Scotland
SIM	Simmental	20	Bos t. taurus	Europe	Bern, Switzerland
MAAN	Maine-Anjou	20	Bos t. taurus	Europe	Brittany, France
GEL	Gelbvieh	20	Bos t. taurus	Europe	Central Germany
RMG	Romagnola	20	Bos t. taurus	Europe	Emilia, Italy
SH	Beef Shorthorn	17	Bos t. taurus	Europe	England
LINC	Lincoln Red	9	Bos t. taurus	Europe	England
MSH	Milking Shorthorn	9	Bos t. taurus	Europe	England
MONT	Montbeliard	20	Bos t. taurus	Europe	France
NORM	Normande	20	Bos t. taurus	Europe	France
GNS	Guernsey	20	Bos t. taurus	Europe	Guernsey Island
HO	Holstein	20	Bos t. taurus	Europe	Holland
JER	Jersey	20	Bos t. taurus	Europe	Jersey Island
LM	Limousin	20	Bos t. taurus	Europe	Massif Central, France
SAL	Salers	20	Bos t. taurus	Europe	Massif Central, France
VOS	Vosgienne	20	Bos t. taurus	Europe	Northeast France
BPN	Bretonne Black Pied	18	Bos t. taurus	Europe	Northwest France
PRP	French Red Pied Lowland	20	Bos t. taurus	Europe	Northwest France
MAR	Maraichine (Parthenaise)	19	Bos t. taurus	Europe	Northwest France
PIED	Piedmontese	20	Bos t. taurus	Europe	Northwest Italy
NRC	Norwegian Red	20	Bos t. taurus	Europe	Norway
CHA	Charolais	20	Bos t. taurus	Europe	Saône-et-Loire, France
AYR	Finnish Ayrshire	18	Bos t. taurus	Europe	Scotland/Finland
AUB	Aubrac	20	Bos t. taurus	Europe	South France
ABO	Abondance	20	Bos t. taurus	Europe	Southeast France
TAR	Tarine	18	Bos t. taurus	Europe	Southeast France
GAS	Gascon	20	Bos t. taurus	Europe	Southwest France
BRVH	Braunvieh	20	Bos t. taurus	Europe	Switzerland
AB	Anatolian Black	8	Bos t. taurus	Europe	Turkey
ASY	Anatolian Southern Yellow	8	Bos t. taurus	Europe	Turkey
EAR	East Anatolian Red	8	Bos t. taurus	Europe	Turkey
SAR	South Anatolian Red	8	Bos t. taurus	Europe	Turkey
TG	Turkish Grey	8	Bos t. taurus	Europe	Turkey
HFD	Hereford	20	Bos t. taurus	Europe	Wales
CHIA	Chianina	9	Bos t. taurus	Europe	West Central Italy
SCHL	Scottish Highland	8	Bos t. taurus	Europe	Western Scottland
BORG	Borgou	20	Hybrid	Africa	Benin
SHK	Sheko	17	Hybrid	Africa	Ethiopia
ZEB	East African Shorthorn Zebu	20	Hybrid	Africa	Kenya
BOR	Boran	20	Hybrid	Africa	southern Ethiopia
CANC	Canchim	20	Hybrid	Americas	Brazil
BEFM	Beefmaster	20	Hybrid	Americas	Texas, United States
SGT	Santa Gertrudis	20	Hybrid	Americas	Texas, United States
LX	Luxi	5	Hybrid	Asia	Shandong Province, China
OBB	Bison Bison	4	Bison bison	USA	USA
THNE	Kho-Isaan cow	10	Bos t. indicus	Asia	Northeastern Thailand
THS	Kho-Chon	5	Bos t. indicus	Asia	Southern Thailand
THC	Kho-Lan	5	Bos t. indicus	Asia	Central Thailand
THR	Kho-Khaolumpoon	8	Bos t. indicus	Asia	Northern Thailand origin, Thailand
