# Supplementary material for: Genetic analysis of Thai cattle reveals a Southeast Asian indicine ancestry
Source: PeerJ. 2015 Oct 27;3:e1318. doi: 10.7717/peerj.1318 (PMC4627918; doi:10.7717/peerj.1318)
Supplement: Dataset S2 — The Q values inferred by ADMIXTURE for each modeled K are shown for each individual, which are labeled according to breed information. The data are organized into three folders, each of which represents the ADMIXTURE experiments described in Fig. S5. [file peerj-03-1318-s007.zip]

Archive with 757 entries (723 files):
- SupplementDataS7/
- SupplementDataS7/.DS_Store
- __MACOSX/
- __MACOSX/SupplementDataS7/
- __MACOSX/SupplementDataS7/._.DS_Store
- SupplementDataS7/1397breeds/
- SupplementDataS7/1397breeds/1.Q
- SupplementDataS7/1397breeds/10.Q
- SupplementDataS7/1397breeds/100.Q
- SupplementDataS7/1397breeds/11.Q
- SupplementDataS7/1397breeds/12.Q
- SupplementDataS7/1397breeds/13.Q
- SupplementDataS7/1397breeds/14.Q
- SupplementDataS7/1397breeds/15.Q
- SupplementDataS7/1397breeds/16.Q
- SupplementDataS7/1397breeds/17.Q
- SupplementDataS7/1397breeds/18.Q
- SupplementDataS7/1397breeds/19.Q
- SupplementDataS7/1397breeds/2.Q
- SupplementDataS7/1397breeds/20.Q
- SupplementDataS7/1397breeds/21.Q
- SupplementDataS7/1397breeds/22.Q
- SupplementDataS7/1397breeds/23.Q
- SupplementDataS7/1397breeds/24.Q
- SupplementDataS7/1397breeds/25.Q
- SupplementDataS7/1397breeds/26.Q
- SupplementDataS7/1397breeds/27.Q
- SupplementDataS7/1397breeds/28.Q
- SupplementDataS7/1397breeds/29.Q
- SupplementDataS7/1397breeds/3.Q
- SupplementDataS7/1397breeds/30.Q
- SupplementDataS7/1397breeds/31.Q
- SupplementDataS7/1397breeds/32.Q
- SupplementDataS7/1397breeds/33.Q
- SupplementDataS7/1397breeds/34.Q
- SupplementDataS7/1397breeds/35.Q
- SupplementDataS7/1397breeds/36.Q
- SupplementDataS7/1397breeds/37.Q
- SupplementDataS7/1397breeds/38.Q
- SupplementDataS7/1397breeds/39.Q
- SupplementDataS7/1397breeds/4.Q
- SupplementDataS7/1397breeds/40.Q
- SupplementDataS7/1397breeds/41.Q
- SupplementDataS7/1397breeds/42.Q
- SupplementDataS7/1397breeds/43.Q
- SupplementDataS7/1397breeds/44.Q
- SupplementDataS7/1397breeds/45.Q
- SupplementDataS7/1397breeds/46.Q
- SupplementDataS7/1397breeds/47.Q
- SupplementDataS7/1397breeds/48.Q
- SupplementDataS7/1397breeds/49.Q
- SupplementDataS7/1397breeds/5.Q
- SupplementDataS7/1397breeds/50.Q
- SupplementDataS7/1397breeds/51.Q
- SupplementDataS7/1397breeds/52.Q
- SupplementDataS7/1397breeds/53.Q
- SupplementDataS7/1397breeds/54.Q
- SupplementDataS7/1397breeds/55.Q
- SupplementDataS7/1397breeds/56.Q
- SupplementDataS7/1397breeds/57.Q
- SupplementDataS7/1397breeds/58.Q
- SupplementDataS7/1397breeds/59.Q
- SupplementDataS7/1397breeds/6.Q
- SupplementDataS7/1397breeds/60.Q
- SupplementDataS7/1397breeds/61.Q
- SupplementDataS7/1397breeds/62.Q
- SupplementDataS7/1397breeds/63.Q
- SupplementDataS7/1397breeds/64.Q
- SupplementDataS7/1397breeds/65.Q
- SupplementDataS7/1397breeds/66.Q
- SupplementDataS7/1397breeds/67.Q
- SupplementDataS7/1397breeds/68.Q
- SupplementDataS7/1397breeds/69.Q
- SupplementDataS7/1397breeds/7.Q
- SupplementDataS7/1397breeds/70.Q
- SupplementDataS7/1397breeds/71.Q
- SupplementDataS7/1397breeds/72.Q
- SupplementDataS7/1397breeds/73.Q
- SupplementDataS7/1397breeds/74.Q
- SupplementDataS7/1397breeds/75.Q
- SupplementDataS7/1397breeds/76.Q
- SupplementDataS7/1397breeds/77.Q
- SupplementDataS7/1397breeds/78.Q
- SupplementDataS7/1397breeds/79.Q
- SupplementDataS7/1397breeds/8.Q
- SupplementDataS7/1397breeds/80.Q
- SupplementDataS7/1397breeds/81.Q
- SupplementDataS7/1397breeds/82.Q
- SupplementDataS7/1397breeds/83.Q
- SupplementDataS7/1397breeds/84.Q
- SupplementDataS7/1397breeds/85.Q
- SupplementDataS7/1397breeds/86.Q
- SupplementDataS7/1397breeds/87.Q
- SupplementDataS7/1397breeds/88.Q
- SupplementDataS7/1397breeds/89.Q
- SupplementDataS7/1397breeds/9.Q
- SupplementDataS7/1397breeds/90.Q
- SupplementDataS7/1397breeds/91.Q
- SupplementDataS7/1397breeds/92.Q
- SupplementDataS7/1397breeds/93.Q
- SupplementDataS7/1397breeds/94.Q
- SupplementDataS7/1397breeds/95.Q
- SupplementDataS7/1397breeds/96.Q
- SupplementDataS7/1397breeds/97.Q
- SupplementDataS7/1397breeds/98.Q
- SupplementDataS7/1397breeds/99.Q
- SupplementDataS7/1397breeds/README.txt
- SupplementDataS7/28experiments/
- SupplementDataS7/28experiments/experiment_1/
- SupplementDataS7/28experiments/experiment_1/1.Q
- SupplementDataS7/28experiments/experiment_1/10.Q
- SupplementDataS7/28experiments/experiment_1/11.Q
- SupplementDataS7/28experiments/experiment_1/12.Q
- SupplementDataS7/28experiments/experiment_1/13.Q
- SupplementDataS7/28experiments/experiment_1/14.Q
- SupplementDataS7/28experiments/experiment_1/15.Q
- SupplementDataS7/28experiments/experiment_1/16.Q
- SupplementDataS7/28experiments/experiment_1/17.Q
- SupplementDataS7/28experiments/experiment_1/18.Q
- SupplementDataS7/28experiments/experiment_1/19.Q
- SupplementDataS7/28experiments/experiment_1/2.Q
- SupplementDataS7/28experiments/experiment_1/20.Q
- SupplementDataS7/28experiments/experiment_1/3.Q
- SupplementDataS7/28experiments/experiment_1/4.Q
- SupplementDataS7/28experiments/experiment_1/5.Q
- SupplementDataS7/28experiments/experiment_1/6.Q
- SupplementDataS7/28experiments/experiment_1/7.Q
- SupplementDataS7/28experiments/experiment_1/8.Q
- SupplementDataS7/28experiments/experiment_1/9.Q
- SupplementDataS7/28experiments/experiment_1/sample.ind
- SupplementDataS7/28experiments/experiment_10/
- SupplementDataS7/28experiments/experiment_10/1.Q
- SupplementDataS7/28experiments/experiment_10/10.Q
- SupplementDataS7/28experiments/experiment_10/11.Q
- SupplementDataS7/28experiments/experiment_10/12.Q
- SupplementDataS7/28experiments/experiment_10/13.Q
- SupplementDataS7/28experiments/experiment_10/14.Q
- SupplementDataS7/28experiments/experiment_10/15.Q
- SupplementDataS7/28experiments/experiment_10/16.Q
- SupplementDataS7/28experiments/experiment_10/17.Q
- SupplementDataS7/28experiments/experiment_10/18.Q
- SupplementDataS7/28experiments/experiment_10/19.Q
- SupplementDataS7/28experiments/experiment_10/2.Q
- SupplementDataS7/28experiments/experiment_10/20.Q
- SupplementDataS7/28experiments/experiment_10/3.Q
- SupplementDataS7/28experiments/experiment_10/4.Q
- SupplementDataS7/28experiments/experiment_10/5.Q
- SupplementDataS7/28experiments/experiment_10/6.Q
- SupplementDataS7/28experiments/experiment_10/7.Q
- SupplementDataS7/28experiments/experiment_10/8.Q
- SupplementDataS7/28experiments/experiment_10/9.Q
- SupplementDataS7/28experiments/experiment_10/sample.ind
- SupplementDataS7/28experiments/experiment_11/
- SupplementDataS7/28experiments/experiment_11/1.Q
- SupplementDataS7/28experiments/experiment_11/10.Q
- SupplementDataS7/28experiments/experiment_11/11.Q
- SupplementDataS7/28experiments/experiment_11/12.Q
- SupplementDataS7/28experiments/experiment_11/13.Q
- SupplementDataS7/28experiments/experiment_11/14.Q
- SupplementDataS7/28experiments/experiment_11/15.Q
- SupplementDataS7/28experiments/experiment_11/16.Q
- SupplementDataS7/28experiments/experiment_11/17.Q
- SupplementDataS7/28experiments/experiment_11/18.Q
- SupplementDataS7/28experiments/experiment_11/19.Q
- SupplementDataS7/28experiments/experiment_11/2.Q
- SupplementDataS7/28experiments/experiment_11/20.Q
- SupplementDataS7/28experiments/experiment_11/3.Q
- SupplementDataS7/28experiments/experiment_11/4.Q
- SupplementDataS7/28experiments/experiment_11/5.Q
- SupplementDataS7/28experiments/experiment_11/6.Q
- SupplementDataS7/28experiments/experiment_11/7.Q
- SupplementDataS7/28experiments/experiment_11/8.Q
- SupplementDataS7/28experiments/experiment_11/9.Q
- SupplementDataS7/28experiments/experiment_11/sample.ind
- SupplementDataS7/28experiments/experiment_12/
- SupplementDataS7/28experiments/experiment_12/1.Q
- SupplementDataS7/28experiments/experiment_12/10.Q
- SupplementDataS7/28experiments/experiment_12/11.Q
- SupplementDataS7/28experiments/experiment_12/12.Q
- SupplementDataS7/28experiments/experiment_12/13.Q
- SupplementDataS7/28experiments/experiment_12/14.Q
- SupplementDataS7/28experiments/experiment_12/15.Q
- SupplementDataS7/28experiments/experiment_12/16.Q
- SupplementDataS7/28experiments/experiment_12/17.Q
- SupplementDataS7/28experiments/experiment_12/18.Q
- SupplementDataS7/28experiments/experiment_12/19.Q
- SupplementDataS7/28experiments/experiment_12/2.Q
- SupplementDataS7/28experiments/experiment_12/20.Q
- SupplementDataS7/28experiments/experiment_12/3.Q
- SupplementDataS7/28experiments/experiment_12/4.Q
- SupplementDataS7/28experiments/experiment_12/5.Q
- SupplementDataS7/28experiments/experiment_12/6.Q
- SupplementDataS7/28experiments/experiment_12/7.Q
- SupplementDataS7/28experiments/experiment_12/8.Q
- SupplementDataS7/28experiments/experiment_12/9.Q
- SupplementDataS7/28experiments/experiment_12/sample.ind
- SupplementDataS7/28experiments/experiment_13/
- SupplementDataS7/28experiments/experiment_13/1.Q
- SupplementDataS7/28experiments/experiment_13/10.Q
- SupplementDataS7/28experiments/experiment_13/11.Q
- SupplementDataS7/28experiments/experiment_13/12.Q
- SupplementDataS7/28experiments/experiment_13/13.Q
- SupplementDataS7/28experiments/experiment_13/14.Q
- SupplementDataS7/28experiments/experiment_13/15.Q
- SupplementDataS7/28experiments/experiment_13/16.Q
- SupplementDataS7/28experiments/experiment_13/17.Q
- SupplementDataS7/28experiments/experiment_13/18.Q
- SupplementDataS7/28experiments/experiment_13/19.Q
- SupplementDataS7/28experiments/experiment_13/2.Q
- SupplementDataS7/28experiments/experiment_13/20.Q
- SupplementDataS7/28experiments/experiment_13/3.Q
- SupplementDataS7/28experiments/experiment_13/4.Q
- SupplementDataS7/28experiments/experiment_13/5.Q
- SupplementDataS7/28experiments/experiment_13/6.Q
- SupplementDataS7/28experiments/experiment_13/7.Q
- SupplementDataS7/28experiments/experiment_13/8.Q
- SupplementDataS7/28experiments/experiment_13/9.Q
- SupplementDataS7/28experiments/experiment_13/sample.ind
- SupplementDataS7/28experiments/experiment_14/
- SupplementDataS7/28experiments/experiment_14/1.Q
- SupplementDataS7/28experiments/experiment_14/10.Q
- SupplementDataS7/28experiments/experiment_14/11.Q
- SupplementDataS7/28experiments/experiment_14/12.Q
- SupplementDataS7/28experiments/experiment_14/13.Q
- SupplementDataS7/28experiments/experiment_14/14.Q
- SupplementDataS7/28experiments/experiment_14/15.Q
- SupplementDataS7/28experiments/experiment_14/16.Q
- SupplementDataS7/28experiments/experiment_14/17.Q
- SupplementDataS7/28experiments/experiment_14/18.Q
- SupplementDataS7/28experiments/experiment_14/19.Q
- SupplementDataS7/28experiments/experiment_14/2.Q
- SupplementDataS7/28experiments/experiment_14/20.Q
- SupplementDataS7/28experiments/experiment_14/3.Q
- SupplementDataS7/28experiments/experiment_14/4.Q
- SupplementDataS7/28experiments/experiment_14/5.Q
- SupplementDataS7/28experiments/experiment_14/6.Q
- SupplementDataS7/28experiments/experiment_14/7.Q
- SupplementDataS7/28experiments/experiment_14/8.Q
- SupplementDataS7/28experiments/experiment_14/9.Q
- SupplementDataS7/28experiments/experiment_14/sample.ind
- SupplementDataS7/28experiments/experiment_15/
- SupplementDataS7/28experiments/experiment_15/1.Q
- SupplementDataS7/28experiments/experiment_15/10.Q
- SupplementDataS7/28experiments/experiment_15/11.Q
- SupplementDataS7/28experiments/experiment_15/12.Q
- SupplementDataS7/28experiments/experiment_15/13.Q
- SupplementDataS7/28experiments/experiment_15/14.Q
- SupplementDataS7/28experiments/experiment_15/15.Q
- SupplementDataS7/28experiments/experiment_15/16.Q
- SupplementDataS7/28experiments/experiment_15/17.Q
- SupplementDataS7/28experiments/experiment_15/18.Q
- SupplementDataS7/28experiments/experiment_15/19.Q
- SupplementDataS7/28experiments/experiment_15/2.Q
- SupplementDataS7/28experiments/experiment_15/20.Q
- SupplementDataS7/28experiments/experiment_15/3.Q
- SupplementDataS7/28experiments/experiment_15/4.Q
- SupplementDataS7/28experiments/experiment_15/5.Q
- SupplementDataS7/28experiments/experiment_15/6.Q
- SupplementDataS7/28experiments/experiment_15/7.Q
- SupplementDataS7/28experiments/experiment_15/8.Q
- SupplementDataS7/28experiments/experiment_15/9.Q
- SupplementDataS7/28experiments/experiment_15/sample.ind
- SupplementDataS7/28experiments/experiment_16/
- SupplementDataS7/28experiments/experiment_16/1.Q
- SupplementDataS7/28experiments/experiment_16/10.Q
- SupplementDataS7/28experiments/experiment_16/11.Q
- SupplementDataS7/28experiments/experiment_16/12.Q
- SupplementDataS7/28experiments/experiment_16/13.Q
- SupplementDataS7/28experiments/experiment_16/14.Q
- SupplementDataS7/28experiments/experiment_16/15.Q
- SupplementDataS7/28experiments/experiment_16/16.Q
- SupplementDataS7/28experiments/experiment_16/17.Q
- SupplementDataS7/28experiments/experiment_16/18.Q
- SupplementDataS7/28experiments/experiment_16/19.Q
- SupplementDataS7/28experiments/experiment_16/2.Q
- SupplementDataS7/28experiments/experiment_16/20.Q
- SupplementDataS7/28experiments/experiment_16/3.Q
- SupplementDataS7/28experiments/experiment_16/4.Q
- SupplementDataS7/28experiments/experiment_16/5.Q
- SupplementDataS7/28experiments/experiment_16/6.Q
- SupplementDataS7/28experiments/experiment_16/7.Q
- SupplementDataS7/28experiments/experiment_16/8.Q
- SupplementDataS7/28experiments/experiment_16/9.Q
- SupplementDataS7/28experiments/experiment_16/sample.ind
- SupplementDataS7/28experiments/experiment_17/
- SupplementDataS7/28experiments/experiment_17/1.Q
- SupplementDataS7/28experiments/experiment_17/10.Q
- SupplementDataS7/28experiments/experiment_17/11.Q
- SupplementDataS7/28experiments/experiment_17/12.Q
- SupplementDataS7/28experiments/experiment_17/13.Q
- SupplementDataS7/28experiments/experiment_17/14.Q
- SupplementDataS7/28experiments/experiment_17/15.Q
- SupplementDataS7/28experiments/experiment_17/16.Q
- SupplementDataS7/28experiments/experiment_17/17.Q
- SupplementDataS7/28experiments/experiment_17/18.Q
- SupplementDataS7/28experiments/experiment_17/19.Q
- SupplementDataS7/28experiments/experiment_17/2.Q
- SupplementDataS7/28experiments/experiment_17/20.Q
- SupplementDataS7/28experiments/experiment_17/3.Q
- SupplementDataS7/28experiments/experiment_17/4.Q
[truncated: 457 more entries]
