# Supplementary material for: Genetic analysis of Thai cattle reveals a Southeast Asian indicine ancestry
Source: PeerJ. 2015 Oct 27;3:e1318. doi: 10.7717/peerj.1318 (PMC4627918; doi:10.7717/peerj.1318)
Supplement: Dataset S2 — The Q values inferred by ADMIXTURE for each modeled K are shown for each individual, which are labeled according to breed information. The data are organized into three folders, each of which represents the ADMIXTURE experiments described in Fig. S5. [file peerj-03-1318-s007.zip › SupplementDataS7/1397breeds/10.Q]

0.032070 0.000010 0.013809 0.000010 0.020610 0.931213 0.002248 0.000010 0.000010 0.000010
0.039703 0.000010 0.020783 0.000010 0.000010 0.915546 0.023908 0.000010 0.000010 0.000010
0.033844 0.000010 0.000010 0.000010 0.000010 0.953846 0.012240 0.000010 0.000010 0.000010
0.000010 0.000010 0.000010 0.000010 0.000010 0.999910 0.000010 0.000010 0.000010 0.000010
0.000010 0.000010 0.022726 0.000010 0.020718 0.948119 0.008377 0.000010 0.000010 0.000010
0.022653 0.000010 0.000010 0.000010 0.000010 0.977267 0.000010 0.000010 0.000010 0.000010
0.003593 0.000010 0.000010 0.000010 0.000010 0.996327 0.000010 0.000010 0.000010 0.000010
0.000010 0.000010 0.000010 0.000010 0.000010 0.999910 0.000010 0.000010 0.000010 0.000010
0.053468 0.000010 0.001020 0.000010 0.002705 0.925462 0.000010 0.017295 0.000010 0.000010
0.001838 0.012666 0.010466 0.000010 0.010646 0.956635 0.007710 0.000010 0.000010 0.000010
0.020939 0.000010 0.015015 0.000010 0.000010 0.933340 0.030645 0.000010 0.000010 0.000010
0.000010 0.000010 0.000010 0.000010 0.000010 0.999910 0.000010 0.000010 0.000010 0.000010
0.004654 0.000010 0.000010 0.000010 0.000010 0.983841 0.000010 0.011435 0.000010 0.000010
0.026536 0.000010 0.001496 0.000010 0.004557 0.937341 0.030020 0.000010 0.000010 0.000010
0.017280 0.004621 0.010540 0.000010 0.000010 0.902440 0.064384 0.000694 0.000010 0.000010
0.000010 0.000010 0.000010 0.000010 0.000010 0.999910 0.000010 0.000010 0.000010 0.000010
0.033993 0.000010 0.000010 0.000010 0.000010 0.965927 0.000010 0.000010 0.000010 0.000010
0.029725 0.000010 0.000010 0.000010 0.000010 0.957483 0.012722 0.000010 0.000010 0.000010
0.058402 0.000010 0.001117 0.000010 0.000010 0.926764 0.013657 0.000010 0.000010 0.000010
0.004478 0.000010 0.000010 0.000010 0.000010 0.984807 0.010646 0.000010 0.000010 0.000010
0.000010 0.999910 0.000010 0.000010 0.000010 0.000010 0.000010 0.000010 0.000010 0.000010
0.058275 0.931686 0.003067 0.000010 0.006912 0.000010 0.000010 0.000010 0.000010 0.000010
0.000010 0.999910 0.000010 0.000010 0.000010 0.000010 0.000010 0.000010 0.000010 0.000010
0.000010 0.985669 0.000010 0.000010 0.000010 0.014251 0.000010 0.000010 0.000010 0.000010
0.008533 0.991387 0.000010 0.000010 0.000010 0.000010 0.000010 0.000010 0.000010 0.000010
0.008066 0.985246 0.003338 0.000010 0.000010 0.000010 0.003289 0.000010 0.000010 0.000010
0.000010 0.999910 0.000010 0.000010 0.000010 0.000010 0.000010 0.000010 0.000010 0.000010
0.000010 0.999910 0.000010 0.000010 0.000010 0.000010 0.000010 0.000010 0.000010 0.000010
0.000014 0.999906 0.000010 0.000010 0.000010 0.000010 0.000010 0.000010 0.000010 0.000010
0.000010 0.999910 0.000010 0.000010 0.000010 0.000010 0.000010 0.000010 0.000010 0.000010
0.004319 0.966481 0.001650 0.000010 0.001122 0.000010 0.023655 0.002733 0.000010 0.000010
0.033384 0.837044 0.127818 0.000010 0.000010 0.000010 0.000010 0.001694 0.000010 0.000010
0.009733 0.904764 0.065594 0.000010 0.009285 0.007828 0.002756 0.000010 0.000010 0.000010
0.047697 0.911624 0.013832 0.000010 0.020121 0.000010 0.000010 0.006676 0.000010 0.000010
0.000010 0.999910 0.000010 0.000010 0.000010 0.000010 0.000010 0.000010 0.000010 0.000010
0.000010 0.999910 0.000010 0.000010 0.000010 0.000010 0.000010 0.000010 0.000010 0.000010
0.032482 0.904248 0.023119 0.000010 0.000010 0.040092 0.000010 0.000010 0.000010 0.000010
0.000010 0.994779 0.000010 0.000010 0.005141 0.000010 0.000010 0.000010 0.000010 0.000010
0.000010 0.999910 0.000010 0.000010 0.000010 0.000010 0.000010 0.000010 0.000010 0.000010
0.000010 0.999910 0.000010 0.000010 0.000010 0.000010 0.000010 0.000010 0.000010 0.000010
0.005480 0.005799 0.849895 0.000010 0.039420 0.016370 0.064490 0.018516 0.000010 0.000010
0.008198 0.011596 0.821410 0.000010 0.034961 0.007176 0.098545 0.018084 0.000010 0.000010
0.000945 0.020524 0.869197 0.000010 0.032833 0.000010 0.059180 0.017282 0.000010 0.000010
0.003798 0.007399 0.891881 0.003526 0.032583 0.002317 0.044044 0.014433 0.000010 0.000010
0.009820 0.010158 0.842000 0.000010 0.041207 0.000010 0.071598 0.025178 0.000010 0.000010
0.009227 0.006066 0.856774 0.000010 0.039690 0.000902 0.073820 0.013491 0.000010 0.000010
0.010303 0.000034 0.851757 0.000010 0.040178 0.009601 0.070878 0.017219 0.000010 0.000010
0.010375 0.021718 0.841001 0.001490 0.036402 0.000010 0.061613 0.027371 0.000010 0.000010
0.019789 0.008085 0.895492 0.000010 0.027425 0.000010 0.045348 0.003820 0.000010 0.000010
0.000246 0.004248 0.891280 0.001975 0.027692 0.000010 0.046671 0.027859 0.000010 0.000010
0.006265 0.012696 0.869647 0.000010 0.029977 0.000010 0.067903 0.013471 0.000010 0.000010
0.003942 0.000922 0.853778 0.000126 0.024819 0.009219 0.085232 0.021942 0.000010 0.000010
0.002863 0.016485 0.867115 0.000010 0.042284 0.002444 0.044889 0.023890 0.000010 0.000010
0.009973 0.017892 0.862295 0.000010 0.031454 0.004745 0.044090 0.029522 0.000010 0.000010
0.001878 0.006070 0.842870 0.000010 0.041285 0.002856 0.083796 0.021214 0.000010 0.000010
0.000010 0.016353 0.861248 0.000010 0.027943 0.007333 0.059282 0.027800 0.000010 0.000010
0.016284 0.012773 0.861502 0.003896 0.041001 0.000010 0.042820 0.015263 0.006440 0.000010
0.029025 0.013345 0.839170 0.003092 0.033170 0.000010 0.057475 0.024694 0.000010 0.000010
0.002495 0.012396 0.883932 0.000010 0.030683 0.000010 0.049215 0.021239 0.000010 0.000010
0.000010 0.015928 0.854672 0.001130 0.040981 0.012052 0.048537 0.026669 0.000010 0.000010
0.164069 0.038735 0.639111 0.003590 0.009089 0.025228 0.092328 0.018785 0.000010 0.009056
0.136922 0.100141 0.578270 0.003256 0.021963 0.033508 0.090668 0.019470 0.000010 0.015793
0.193612 0.132344 0.539124 0.000010 0.029188 0.034864 0.033004 0.007046 0.011335 0.019472
0.179094 0.112184 0.487142 0.001583 0.027953 0.055697 0.070318 0.016124 0.000010 0.049894
0.159876 0.085640 0.559568 0.000010 0.017830 0.029898 0.124343 0.009443 0.001825 0.011566
0.176705 0.094999 0.590190 0.002715 0.035054 0.024757 0.051019 0.000010 0.003576 0.020975
0.184681 0.105322 0.515251 0.000010 0.044582 0.030000 0.052833 0.010611 0.001252 0.055458
0.135754 0.109143 0.577315 0.000010 0.037126 0.017844 0.092159 0.013397 0.006576 0.010675
0.179998 0.102759 0.562523 0.006893 0.013691 0.019570 0.083792 0.000010 0.000010 0.030754
0.203539 0.063011 0.565521 0.000010 0.035019 0.029358 0.089581 0.000010 0.004326 0.009625
0.166546 0.122532 0.527088 0.000010 0.019188 0.049289 0.080297 0.001849 0.000010 0.033192
0.198561 0.108912 0.553102 0.000010 0.001101 0.024088 0.077707 0.012577 0.000010 0.023933
0.135614 0.078198 0.592330 0.000010 0.026237 0.024996 0.121400 0.007899 0.000010 0.013306
0.180626 0.120829 0.523688 0.004415 0.019474 0.023246 0.066999 0.008784 0.039073 0.012866
0.166470 0.057302 0.537956 0.001607 0.015186 0.054021 0.100471 0.026032 0.001055 0.039901
0.154228 0.085806 0.554927 0.000010 0.019396 0.042715 0.085447 0.010795 0.033143 0.013532
0.143977 0.094565 0.565515 0.001664 0.021626 0.028968 0.084397 0.009585 0.004018 0.045683
0.192048 0.127817 0.520686 0.002462 0.018940 0.000010 0.091642 0.005600 0.000010 0.040785
0.186830 0.082378 0.591312 0.002699 0.017576 0.033964 0.063230 0.009319 0.000010 0.012682
0.181292 0.127075 0.544246 0.001213 0.029372 0.013016 0.067164 0.003859 0.032111 0.000651
0.009485 0.000010 0.964277 0.001039 0.010132 0.000010 0.015017 0.000010 0.000010 0.000010
0.002672 0.000010 0.986484 0.000010 0.000010 0.000010 0.010774 0.000010 0.000010 0.000010
0.000735 0.000010 0.994630 0.000010 0.000010 0.000010 0.000010 0.004564 0.000010 0.000010
0.006405 0.020262 0.950404 0.000010 0.000010 0.022080 0.000010 0.000799 0.000010 0.000010
0.000010 0.000010 0.998475 0.000010 0.000010 0.000010 0.000850 0.000605 0.000010 0.000010
0.010161 0.015943 0.966771 0.000010 0.005036 0.000010 0.002039 0.000010 0.000010 0.000010
0.000010 0.000010 0.999910 0.000010 0.000010 0.000010 0.000010 0.000010 0.000010 0.000010
0.000010 0.000010 0.979352 0.000010 0.010239 0.000010 0.000010 0.010339 0.000010 0.000010
0.012278 0.000010 0.973232 0.000010 0.000010 0.000010 0.001171 0.013260 0.000010 0.000010
0.000010 0.000010 0.958805 0.000010 0.002488 0.018850 0.010852 0.008954 0.000010 0.000010
0.000010 0.000010 0.990038 0.000971 0.008917 0.000010 0.000010 0.000014 0.000010 0.000010
0.003662 0.005604 0.975322 0.000010 0.000138 0.000010 0.013125 0.002109 0.000010 0.000010
0.008084 0.000010 0.990460 0.000010 0.000016 0.000010 0.001381 0.000010 0.000010 0.000010
0.000010 0.000010 0.990878 0.000010 0.009042 0.000010 0.000010 0.000010 0.000010 0.000010
0.000862 0.000010 0.940848 0.000010 0.011115 0.012098 0.025900 0.009137 0.000010 0.000010
0.000010 0.000010 0.974354 0.000010 0.000010 0.000010 0.018385 0.007192 0.000010 0.000010
0.000010 0.000010 0.999910 0.000010 0.000010 0.000010 0.000010 0.000010 0.000010 0.000010
0.000010 0.000010 0.979815 0.000010 0.000010 0.000010 0.010149 0.009967 0.000010 0.000010
0.006122 0.000010 0.956413 0.000010 0.003436 0.000010 0.026222 0.007757 0.000010 0.000010
0.000010 0.049865 0.932076 0.002655 0.000010 0.000010 0.000010 0.015344 0.000010 0.000010
0.000010 0.000010 0.004749 0.000917 0.000010 0.000010 0.812100 0.122526 0.059658 0.000010
0.000010 0.000010 0.045960 0.007540 0.000010 0.000010 0.788228 0.118576 0.036172 0.003484
0.000010 0.000010 0.000010 0.006705 0.000010 0.000010 0.805517 0.146905 0.018607 0.022216
0.059111 0.000010 0.188790 0.001816 0.007611 0.000010 0.603943 0.089719 0.048980 0.000010
0.062312 0.000010 0.136497 0.010091 0.000010 0.000010 0.645252 0.100288 0.045520 0.000010
0.033257 0.000010 0.086946 0.000414 0.000010 0.000010 0.707407 0.110715 0.061221 0.000010
0.009121 0.000010 0.076892 0.003459 0.000010 0.000010 0.737958 0.137526 0.035004 0.000010
0.000010 0.000010 0.042810 0.009921 0.000010 0.000010 0.783706 0.132693 0.030820 0.000010
0.007332 0.000010 0.050230 0.000010 0.000010 0.000010 0.790945 0.111564 0.039879 0.000010
0.012856 0.000010 0.067293 0.000370 0.000010 0.000010 0.752071 0.122347 0.045023 0.000010
0.000010 0.000010 0.032415 0.000010 0.000010 0.000010 0.801377 0.126892 0.039256 0.000010
0.000010 0.000010 0.061673 0.006270 0.000010 0.000010 0.759927 0.136695 0.026125 0.009270
0.000010 0.000010 0.184163 0.006487 0.002729 0.019219 0.563359 0.150906 0.054448 0.018669
0.000010 0.000010 0.186697 0.007701 0.000010 0.000010 0.557632 0.166018 0.071174 0.010738
0.000010 0.000010 0.158602 0.010776 0.000010 0.000010 0.582244 0.165366 0.071870 0.011103
0.000010 0.000010 0.166077 0.012225 0.011589 0.000010 0.563730 0.158434 0.076468 0.011447
0.000010 0.000010 0.194012 0.008979 0.002079 0.009717 0.550830 0.144694 0.074779 0.014890
0.000010 0.000010 0.179043 0.007837 0.005111 0.000010 0.551640 0.162439 0.071326 0.022573
0.023034 0.000010 0.289449 0.002826 0.031865 0.000010 0.469420 0.101484 0.059485 0.022417
0.026604 0.002365 0.276289 0.006738 0.035980 0.000010 0.468275 0.096435 0.073908 0.013397
0.019781 0.018691 0.614775 0.006667 0.025598 0.166164 0.113139 0.035165 0.000010 0.000010
0.016695 0.000010 0.711075 0.000010 0.023633 0.067799 0.168806 0.011952 0.000010 0.000010
0.000010 0.012381 0.672812 0.003915 0.012678 0.142472 0.137021 0.018690 0.000010 0.000010
0.007081 0.000010 0.772102 0.002288 0.030554 0.010330 0.149873 0.027742 0.000010 0.000010
0.000010 0.000491 0.749829 0.000010 0.036747 0.028015 0.162266 0.022612 0.000010 0.000010
0.000010 0.004104 0.790247 0.000010 0.016205 0.012924 0.150848 0.025632 0.000010 0.000010
0.000010 0.000010 0.771302 0.000010 0.028163 0.005836 0.188353 0.006297 0.000010 0.000010
0.000010 0.000010 0.775407 0.000010 0.034857 0.008531 0.166310 0.014844 0.000010 0.000010
0.000010 0.000010 0.766425 0.003234 0.040009 0.036947 0.146389 0.006956 0.000010 0.000010
0.000010 0.000010 0.685580 0.000242 0.036805 0.041186 0.208518 0.027629 0.000010 0.000010
0.000010 0.000010 0.738011 0.000010 0.040524 0.019167 0.177423 0.024825 0.000010 0.000010
0.006164 0.000010 0.754152 0.000010 0.049807 0.015877 0.156670 0.017290 0.000010 0.000010
0.000010 0.000010 0.791442 0.000010 0.029109 0.001492 0.164733 0.013174 0.000010 0.000010
0.003463 0.000010 0.754464 0.000010 0.053428 0.009734 0.161419 0.017452 0.000010 0.000010
0.000010 0.004876 0.763056 0.000010 0.029946 0.007146 0.175234 0.005870 0.007486 0.006366
0.000010 0.000010 0.757422 0.000010 0.048926 0.002105 0.163646 0.026291 0.000010 0.001569
0.004301 0.000010 0.793403 0.000010 0.040381 0.009626 0.136130 0.016119 0.000010 0.000010
0.043163 0.012285 0.658937 0.002308 0.048674 0.016967 0.182445 0.024823 0.008792 0.001606
0.000010 0.001826 0.721096 0.000829 0.018811 0.117471 0.117317 0.022620 0.000010 0.000010
0.052511 0.019805 0.484596 0.001336 0.050796 0.038828 0.289851 0.062256 0.000010 0.000010
0.061431 0.011582 0.330315 0.002346 0.051338 0.075180 0.309077 0.067280 0.064141 0.027311
0.002286 0.000010 0.422082 0.000010 0.059573 0.000010 0.338527 0.074617 0.073644 0.029241
0.360364 0.020866 0.154334 0.000010 0.025256 0.211836 0.170826 0.023784 0.025358 0.007365
0.055999 0.037778 0.315455 0.000010 0.029855 0.185176 0.244731 0.070708 0.037244 0.023046
0.018246 0.007732 0.219437 0.000010 0.042022 0.398451 0.203010 0.052279 0.040328 0.018484
0.008183 0.009249 0.393861 0.000010 0.048642 0.014346 0.342238 0.069503 0.079970 0.033998
0.000010 0.000010 0.392228 0.000010 0.070425 0.014320 0.331612 0.074649 0.087704 0.029033
0.011495 0.000010 0.384772 0.000010 0.065910 0.000010 0.346002 0.084832 0.077800 0.029158
0.015769 0.000010 0.353323 0.000010 0.054437 0.034587 0.376043 0.067353 0.063714 0.034754
0.010826 0.000010 0.825029 0.000010 0.027256 0.018333 0.096254 0.022261 0.000010 0.000010
0.011265 0.010147 0.767551 0.000010 0.024722 0.034412 0.126554 0.025319 0.000010 0.000010
0.017918 0.049827 0.732588 0.000010 0.009492 0.059120 0.094531 0.033502 0.003003 0.000010
0.033804 0.038349 0.781371 0.002218 0.037598 0.014922 0.073012 0.018705 0.000010 0.000010
0.000010 0.056259 0.774088 0.002362 0.020358 0.026954 0.115257 0.002929 0.001772 0.000010
0.001427 0.023405 0.694637 0.001042 0.026299 0.134838 0.103365 0.014968 0.000010 0.000010
0.020659 0.067777 0.670887 0.000010 0.011290 0.142034 0.086248 0.001076 0.000010 0.000010
0.027913 0.047624 0.711997 0.000010 0.006933 0.094453 0.085105 0.019555 0.006401 0.000010
0.014444 0.042218 0.713153 0.000010 0.008703 0.145713 0.064072 0.003573 0.000010 0.008104
0.010758 0.074557 0.702515 0.000010 0.005841 0.134825 0.065217 0.004030 0.000010 0.002237
0.031545 0.023956 0.628857 0.000010 0.008081 0.220804 0.076720 0.000010 0.010007 0.000010
0.029027 0.049180 0.684940 0.000010 0.008793 0.156574 0.060356 0.011102 0.000010 0.000010
0.001255 0.048997 0.693674 0.000010 0.013135 0.157687 0.085212 0.000010 0.000010 0.000010
0.039231 0.039112 0.680430 0.003287 0.023878 0.118356 0.091597 0.000265 0.003834 0.000010
0.035814 0.004161 0.730618 0.002373 0.022442 0.078251 0.108324 0.014744 0.000010 0.003262
0.016345 0.050507 0.680372 0.000010 0.022779 0.122769 0.091504 0.002898 0.012805 0.000010
0.044659 0.043896 0.698276 0.001750 0.011386 0.112511 0.049643 0.006297 0.024114 0.007467
0.042443 0.070342 0.689128 0.000539 0.015046 0.084877 0.074009 0.020863 0.002745 0.000010
0.018649 0.060629 0.677147 0.000010 0.007362 0.156772 0.073863 0.005547 0.000010 0.000010
0.023973 0.033225 0.639688 0.000212 0.035126 0.145586 0.094403 0.016416 0.011361 0.000010
0.596771 0.005548 0.215479 0.000010 0.006924 0.072878 0.099191 0.003178 0.000010 0.000010
0.544840 0.014745 0.215647 0.007857 0.015749 0.071364 0.100829 0.019704 0.009254 0.000010
0.633906 0.006544 0.175173 0.000010 0.018339 0.014696 0.137192 0.014120 0.000010 0.000010
0.532365 0.070615 0.182111 0.000010 0.030964 0.074240 0.107082 0.002594 0.000010 0.000010
0.643498 0.000010 0.171430 0.000010 0.040809 0.000010 0.124452 0.019760 0.000010 0.000010
0.623055 0.000010 0.199433 0.000010 0.031330 0.030729 0.109089 0.006324 0.000010 0.000010
0.654898 0.000010 0.169680 0.000010 0.026764 0.000010 0.126461 0.022146 0.000010 0.000010
0.589470 0.008533 0.167809 0.000010 0.024056 0.035720 0.163719 0.010659 0.000013 0.000010
0.632002 0.000010 0.172400 0.000010 0.032069 0.005226 0.136674 0.021589 0.000010 0.000010
0.617395 0.000010 0.165863 0.000010 0.042388 0.015362 0.152348 0.006604 0.000010 0.000010
0.599393 0.000803 0.198056 0.000010 0.026047 0.016853 0.154075 0.004743 0.000010 0.000010
0.613483 0.000010 0.182716 0.000010 0.028840 0.044290 0.121888 0.008743 0.000010 0.000010
0.665520 0.000010 0.168718 0.000010 0.009923 0.020179 0.121508 0.014113 0.000010 0.000010
0.632059 0.000010 0.169262 0.000010 0.036267 0.014168 0.144866 0.003338 0.000010 0.000010
0.628321 0.016548 0.192181 0.000010 0.028425 0.026693 0.105949 0.001852 0.000010 0.000010
0.639215 0.000010 0.187255 0.000010 0.030515 0.003775 0.126734 0.012465 0.000010 0.000010
0.596371 0.000755 0.169502 0.000010 0.027105 0.029547 0.161996 0.014695 0.000010 0.000010
0.631170 0.020407 0.153862 0.000010 0.025560 0.036845 0.128362 0.003764 0.000010 0.000010
0.603346 0.003712 0.190337 0.000010 0.033768 0.017452 0.138718 0.012636 0.000010 0.000010
0.624691 0.010492 0.192327 0.000010 0.034792 0.000010 0.127380 0.010277 0.000010 0.000010
0.103256 0.006811 0.257395 0.000010 0.118892 0.033092 0.462455 0.018069 0.000010 0.000010
0.073041 0.003760 0.290524 0.000010 0.087145 0.018678 0.518989 0.007832 0.000010 0.000010
0.066575 0.021514 0.305473 0.000010 0.096516 0.021570 0.478844 0.009478 0.000010 0.000010
0.096345 0.018962 0.278585 0.000017 0.097986 0.030161 0.469145 0.008779 0.000010 0.000010
0.070027 0.029100 0.269102 0.000010 0.115920 0.006220 0.503081 0.006520 0.000010 0.000010
0.081710 0.009072 0.238927 0.000010 0.097825 0.035416 0.537011 0.000010 0.000010 0.000010
0.101651 0.019147 0.233872 0.000010 0.091275 0.025668 0.517203 0.011154 0.000010 0.000010
0.102641 0.003923 0.290083 0.000920 0.075338 0.011373 0.497814 0.017888 0.000010 0.000010
0.085453 0.018661 0.282747 0.000010 0.079089 0.026557 0.502233 0.005229 0.000010 0.000010
0.102864 0.015435 0.255044 0.000010 0.095261 0.030378 0.495491 0.005498 0.000010 0.000010
0.059835 0.010977 0.245390 0.000010 0.103328 0.053022 0.527408 0.000010 0.000010 0.000010
0.079885 0.006121 0.270276 0.000010 0.109124 0.047039 0.479849 0.007676 0.000010 0.000010
0.096881 0.000010 0.283082 0.000010 0.084482 0.014948 0.510869 0.009699 0.000010 0.000010
0.081941 0.012575 0.260810 0.000010 0.087137 0.002432 0.537741 0.017333 0.000010 0.000010
0.075260 0.011825 0.254732 0.000010 0.106450 0.019409 0.531365 0.000929 0.000010 0.000010
0.089358 0.005377 0.225287 0.000018 0.102254 0.038972 0.538704 0.000010 0.000010 0.000010
0.085196 0.002929 0.312441 0.000010 0.081120 0.024560 0.493132 0.000591 0.000010 0.000010
0.105036 0.013741 0.260682 0.000010 0.095014 0.028980 0.488681 0.007837 0.000010 0.000010
0.100357 0.025195 0.251776 0.000010 0.093791 0.027324 0.498306 0.003221 0.000010 0.000010
0.081751 0.000010 0.277602 0.001935 0.118864 0.025768 0.492575 0.001475 0.000010 0.000010
0.005341 0.000010 0.604436 0.000010 0.089722 0.008348 0.249600 0.034170 0.008353 0.000010
0.008182 0.015953 0.574146 0.000010 0.067168 0.011373 0.278283 0.029876 0.015000 0.000010
0.000886 0.019759 0.562018 0.006451 0.083126 0.017669 0.262201 0.042999 0.004881 0.000010
0.006871 0.011832 0.591997 0.000010 0.087272 0.030674 0.231111 0.040213 0.000010 0.000010
0.000010 0.007851 0.622827 0.000010 0.058532 0.017903 0.240955 0.047343 0.000010 0.004558
0.000010 0.013483 0.606272 0.000017 0.086202 0.014232 0.235667 0.037410 0.006698 0.000010
0.000010 0.004621 0.597462 0.002471 0.076577 0.024231 0.244764 0.046018 0.003635 0.000210
0.008456 0.008215 0.603560 0.001107 0.079747 0.013288 0.248890 0.029871 0.006856 0.000010
0.019699 0.011581 0.607540 0.000010 0.075486 0.018299 0.226776 0.035451 0.005148 0.000010
0.000300 0.016610 0.621854 0.002158 0.058383 0.014219 0.242321 0.037372 0.006773 0.000010
0.002188 0.014132 0.607739 0.000010 0.077957 0.020020 0.230725 0.041407 0.003937 0.001885
0.000010 0.002755 0.576913 0.001197 0.073942 0.005941 0.299407 0.035556 0.000010 0.004269
0.015481 0.014747 0.628241 0.000010 0.067543 0.000010 0.234924 0.033072 0.005962 0.000010
0.005551 0.010533 0.574053 0.000010 0.084340 0.010141 0.273084 0.033409 0.000010 0.008869
0.004084 0.027733 0.566055 0.000010 0.087647 0.024393 0.236364 0.042157 0.011547 0.000010
0.008880 0.000114 0.585379 0.000010 0.080553 0.023247 0.263085 0.026411 0.012309 0.000010
0.000937 0.013308 0.579037 0.001918 0.073499 0.024383 0.252337 0.047234 0.000010 0.007337
0.014430 0.006090 0.624087 0.003381 0.081211 0.024461 0.215343 0.030978 0.000010 0.000010
0.000010 0.018616 0.598964 0.004417 0.077151 0.012880 0.237155 0.050787 0.000010 0.000010
0.003973 0.007435 0.616018 0.000086 0.085892 0.021833 0.224891 0.038120 0.000010 0.001741
0.000010 0.000010 0.371216 0.002037 0.046371 0.000010 0.404066 0.069597 0.081921 0.024762
0.000010 0.000010 0.385396 0.000010 0.050428 0.000010 0.403269 0.053344 0.082142 0.025381
0.000010 0.000010 0.375486 0.000010 0.043717 0.000010 0.400697 0.060495 0.089366 0.030200
0.000010 0.000010 0.374079 0.000010 0.041548 0.000010 0.403727 0.073842 0.055937 0.050826
0.000010 0.000010 0.379010 0.000010 0.048003 0.000010 0.408097 0.062254 0.074660 0.027937
0.000010 0.000010 0.386345 0.000010 0.056574 0.000010 0.375056 0.058687 0.076673 0.046625
0.000010 0.000010 0.374484 0.000010 0.053540 0.000010 0.391113 0.074272 0.063187 0.043364
0.000010 0.000010 0.366345 0.000010 0.054519 0.000010 0.412278 0.059605 0.082942 0.024271
0.000010 0.003487 0.369020 0.000010 0.065585 0.000010 0.382196 0.064402 0.064089 0.051192
0.000010 0.000010 0.369069 0.000010 0.055608 0.000010 0.395374 0.052898 0.115906 0.011105
0.000010 0.000010 0.360665 0.000010 0.039233 0.000010 0.432607 0.063471 0.078299 0.025686
0.000010 0.000010 0.390879 0.000010 0.038299 0.000010 0.410558 0.052713 0.064634 0.042877
0.000010 0.000010 0.360749 0.005477 0.037157 0.000010 0.423555 0.053321 0.101096 0.018615
0.000010 0.000010 0.357472 0.000010 0.058544 0.000010 0.408645 0.067635 0.073905 0.033759
0.000010 0.000010 0.358633 0.000010 0.043729 0.000010 0.442713 0.046072 0.075987 0.032827
0.000010 0.000010 0.349554 0.000010 0.058770 0.000010 0.422649 0.063229 0.073179 0.032579
0.000010 0.000010 0.351581 0.000010 0.031609 0.003307 0.444577 0.049623 0.092003 0.027270
0.000010 0.000010 0.353332 0.000010 0.052677 0.000010 0.423311 0.066021 0.064138 0.040480
0.000010 0.000010 0.381319 0.000010 0.062763 0.000010 0.392039 0.052314 0.071505 0.040021
0.000010 0.000010 0.357478 0.000010 0.045853 0.000010 0.428647 0.064989 0.077985 0.025008
0.000010 0.007452 0.992468 0.000010 0.000010 0.000010 0.000010 0.000010 0.000010 0.000010
0.005492 0.079039 0.863380 0.000213 0.000010 0.034652 0.010662 0.006532 0.000010 0.000010
0.033211 0.039639 0.789798 0.000010 0.008461 0.121883 0.000010 0.006967 0.000010 0.000010
0.000032 0.002665 0.972388 0.000010 0.014911 0.003627 0.000010 0.006336 0.000010 0.000010
0.055625 0.088971 0.703098 0.000010 0.000010 0.140100 0.000010 0.012157 0.000010 0.000010
0.010727 0.035304 0.844487 0.000010 0.022314 0.086840 0.000010 0.000289 0.000010 0.000010
0.004400 0.008127 0.764260 0.000010 0.000010 0.218311 0.000010 0.004851 0.000010 0.000010
0.017028 0.066901 0.863856 0.000010 0.001052 0.050797 0.000010 0.000325 0.000010 0.000010
0.015715 0.069757 0.799651 0.000010 0.000010 0.114320 0.000010 0.000507 0.000010 0.000010
0.014916 0.051705 0.840134 0.000010 0.014121 0.076987 0.000010 0.002097 0.000010 0.000010
0.047825 0.022565 0.767247 0.000010 0.005211 0.149397 0.000010 0.007715 0.000010 0.000010
0.032159 0.033628 0.623247 0.000010 0.000010 0.292373 0.000233 0.018320 0.000010 0.000010
0.085284 0.006608 0.737501 0.000010 0.000010 0.170547 0.000010 0.000010 0.000010 0.000010
0.036195 0.055822 0.741002 0.000010 0.001799 0.158350 0.000010 0.006792 0.000010 0.000010
0.039954 0.023945 0.657400 0.000010 0.000010 0.271840 0.006152 0.000668 0.000010 0.000010
0.030370 0.009826 0.923921 0.000010 0.009996 0.014007 0.000010 0.011842 0.000010 0.000010
0.000010 0.012982 0.965817 0.000010 0.003108 0.011210 0.000010 0.006833 0.000010 0.000010
0.030982 0.011439 0.520610 0.000010 0.000010 0.417699 0.000010 0.019220 0.000010 0.000010
0.000010 0.016379 0.956788 0.000010 0.000010 0.017773 0.000010 0.009001 0.000010 0.000010
0.002545 0.092812 0.833837 0.000010 0.000010 0.059518 0.000010 0.011239 0.000010 0.000010
0.023893 0.119770 0.225461 0.011695 0.072130 0.021694 0.246180 0.075038 0.044513 0.159625
0.043989 0.066263 0.306618 0.000010 0.072371 0.027994 0.264213 0.097693 0.017610 0.103239
0.033639 0.095517 0.259673 0.004306 0.083478 0.034953 0.230942 0.069510 0.017433 0.170548
0.020833 0.060200 0.335963 0.000010 0.109045 0.026855 0.304102 0.111009 0.031304 0.000680
0.047952 0.099326 0.302842 0.000010 0.085680 0.004365 0.283638 0.101185 0.009322 0.065680
0.008303 0.081313 0.274923 0.005502 0.075795 0.027763 0.244576 0.092195 0.020733 0.168896
0.034252 0.144907 0.240939 0.000010 0.074051 0.023894 0.234513 0.094138 0.000010 0.153287
0.035384 0.084796 0.325232 0.007228 0.093524 0.045960 0.282960 0.109013 0.000010 0.015893
0.030917 0.078164 0.310518 0.000010 0.086395 0.020409 0.254262 0.116487 0.012892 0.089946
0.003539 0.062771 0.341597 0.008356 0.105373 0.037442 0.309463 0.118109 0.000010 0.013339
0.018133 0.090189 0.338841 0.000010 0.098033 0.034509 0.272809 0.104441 0.019658 0.023378
0.047113 0.077691 0.341815 0.002311 0.081025 0.009425 0.296106 0.098628 0.018038 0.027848
0.017067 0.070840 0.345358 0.000010 0.080805 0.035576 0.285647 0.121997 0.017723 0.024977
0.036129 0.078321 0.301206 0.000010 0.099640 0.040158 0.297532 0.102966 0.014823 0.029213
0.036763 0.061102 0.354881 0.000010 0.093725 0.000010 0.300506 0.091481 0.027035 0.034487
0.007989 0.061303 0.355078 0.002854 0.090613 0.037181 0.296243 0.103595 0.014561 0.030583
0.048879 0.063385 0.324277 0.000010 0.109837 0.026859 0.281882 0.092265 0.012036 0.040569
0.031983 0.072044 0.321580 0.000010 0.083559 0.029992 0.266023 0.099380 0.054899 0.040530
0.036371 0.075105 0.342280 0.000010 0.075408 0.032766 0.265174 0.105515 0.021623 0.045748
0.016372 0.067334 0.341873 0.000010 0.089238 0.030812 0.327052 0.111896 0.010259 0.005153
0.045027 0.198439 0.209829 0.000010 0.093865 0.147189 0.305611 0.000010 0.000010 0.000010
0.000127 0.175244 0.194460 0.002214 0.093450 0.186034 0.344602 0.003849 0.000010 0.000010
0.000010 0.150179 0.207560 0.000010 0.092390 0.193069 0.356752 0.000010 0.000010 0.000010
0.005078 0.153997 0.220621 0.001667 0.103252 0.186773 0.328581 0.000010 0.000010 0.000010
0.017779 0.166811 0.209059 0.000010 0.097069 0.151762 0.357480 0.000010 0.000010 0.000010
0.026514 0.164563 0.216334 0.000010 0.082459 0.179925 0.330164 0.000010 0.000010 0.000010
0.008942 0.183394 0.238493 0.000010 0.087825 0.168316 0.312990 0.000010 0.000010 0.000010
0.021246 0.159980 0.227609 0.000010 0.080437 0.180913 0.329775 0.000010 0.000010 0.000010
0.122616 0.000010 0.000010 0.004125 0.037078 0.000386 0.820049 0.000010 0.000010 0.015705
0.110501 0.011304 0.037677 0.000010 0.019593 0.030910 0.764306 0.007559 0.000010 0.018130
0.114727 0.005147 0.000010 0.004834 0.031519 0.024955 0.786652 0.008763 0.016768 0.006627
0.115657 0.000010 0.000010 0.005696 0.011780 0.000010 0.835053 0.009127 0.000010 0.022647
0.117263 0.000010 0.000010 0.001675 0.037362 0.020888 0.769786 0.009841 0.000010 0.043156
0.077550 0.066874 0.170057 0.000010 0.091815 0.063560 0.299962 0.063801 0.016917 0.149453
0.098102 0.070445 0.174469 0.000010 0.077058 0.034743 0.325616 0.056157 0.000010 0.163390
0.100009 0.066059 0.152504 0.000010 0.080378 0.014703 0.366013 0.086688 0.003826 0.129809
0.102568 0.058740 0.164167 0.000010 0.076972 0.046956 0.319245 0.060455 0.021264 0.149623
0.077433 0.077134 0.150821 0.001303 0.088914 0.040576 0.364529 0.062032 0.010086 0.127172
0.064137 0.074133 0.160828 0.000010 0.092614 0.083107 0.335904 0.064539 0.011726 0.113002
0.060689 0.060823 0.159185 0.000010 0.094221 0.085800 0.360482 0.074492 0.021863 0.082433
0.089456 0.086124 0.132710 0.000010 0.083599 0.034452 0.350822 0.074361 0.009656 0.138811
0.099339 0.068871 0.133399 0.000010 0.067371 0.076774 0.344867 0.048366 0.031593 0.129411
0.090852 0.085839 0.151824 0.000010 0.088824 0.042033 0.343843 0.054186 0.000010 0.142579
0.067097 0.074076 0.150409 0.000010 0.091600 0.062760 0.324517 0.063589 0.052010 0.113931
0.104103 0.056496 0.152396 0.000010 0.070496 0.026179 0.327921 0.072964 0.026877 0.162558
0.093280 0.070383 0.181888 0.000010 0.086452 0.036062 0.355826 0.060961 0.029776 0.085361
0.060590 0.069856 0.196869 0.000010 0.082466 0.059501 0.334813 0.062630 0.042623 0.090642
0.999910 0.000010 0.000010 0.000010 0.000010 0.000010 0.000010 0.000010 0.000010 0.000010
0.864874 0.000010 0.069898 0.000010 0.000010 0.000269 0.064898 0.000010 0.000010 0.000010
0.999910 0.000010 0.000010 0.000010 0.000010 0.000010 0.000010 0.000010 0.000010 0.000010
0.999910 0.000010 0.000010 0.000010 0.000010 0.000010 0.000010 0.000010 0.000010 0.000010
0.999910 0.000010 0.000010 0.000010 0.000010 0.000010 0.000010 0.000010 0.000010 0.000010
0.939886 0.000010 0.028681 0.000010 0.000010 0.001426 0.029947 0.000010 0.000010 0.000010
0.686721 0.020570 0.055546 0.000010 0.023957 0.059197 0.145043 0.008937 0.000010 0.000010
0.846226 0.013803 0.039119 0.000010 0.015667 0.032335 0.046326 0.004873 0.000010 0.001632
0.948235 0.025317 0.026378 0.000010 0.000010 0.000010 0.000010 0.000010 0.000010 0.000010
0.999910 0.000010 0.000010 0.000010 0.000010 0.000010 0.000010 0.000010 0.000010 0.000010
0.999910 0.000010 0.000010 0.000010 0.000010 0.000010 0.000010 0.000010 0.000010 0.000010
0.999910 0.000010 0.000010 0.000010 0.000010 0.000010 0.000010 0.000010 0.000010 0.000010
0.975041 0.000010 0.010123 0.000010 0.000010 0.000010 0.011248 0.003529 0.000010 0.000010
0.999910 0.000010 0.000010 0.000010 0.000010 0.000010 0.000010 0.000010 0.000010 0.000010
0.999910 0.000010 0.000010 0.000010 0.000010 0.000010 0.000010 0.000010 0.000010 0.000010
0.999910 0.000010 0.000010 0.000010 0.000010 0.000010 0.000010 0.000010 0.000010 0.000010
0.999910 0.000010 0.000010 0.000010 0.000010 0.000010 0.000010 0.000010 0.000010 0.000010
0.923972 0.000010 0.011941 0.000010 0.010667 0.000010 0.049608 0.003762 0.000010 0.000010
0.979672 0.000010 0.004644 0.000010 0.000010 0.015614 0.000010 0.000010 0.000010 0.000010
0.995937 0.000010 0.000010 0.000010 0.003983 0.000010 0.000010 0.000010 0.000010 0.000010
0.999910 0.000010 0.000010 0.000010 0.000010 0.000010 0.000010 0.000010 0.000010 0.000010
0.927476 0.000010 0.000010 0.000010 0.003131 0.030865 0.029637 0.008840 0.000010 0.000010
0.999910 0.000010 0.000010 0.000010 0.000010 0.000010 0.000010 0.000010 0.000010 0.000010
0.903739 0.003415 0.000010 0.000010 0.018483 0.000010 0.062317 0.011996 0.000010 0.000010
0.918731 0.000010 0.027120 0.000010 0.011987 0.003064 0.034722 0.004336 0.000010 0.000010
0.918427 0.000010 0.001237 0.000010 0.007419 0.012986 0.059881 0.000010 0.000010 0.000010
0.999910 0.000010 0.000010 0.000010 0.000010 0.000010 0.000010 0.000010 0.000010 0.000010
0.971311 0.000010 0.013513 0.000010 0.000010 0.012418 0.000010 0.002698 0.000010 0.000010
0.618320 0.045810 0.272126 0.000010 0.002514 0.013045 0.045648 0.002508 0.000010 0.000010
0.969764 0.000010 0.019322 0.000010 0.000123 0.000010 0.010731 0.000010 0.000010 0.000010
0.966320 0.000010 0.000010 0.000010 0.000010 0.023719 0.006906 0.002996 0.000010 0.000010
0.874415 0.000010 0.015277 0.000010 0.000010 0.063188 0.032078 0.014992 0.000010 0.000010
0.849953 0.000010 0.030127 0.000010 0.001142 0.082687 0.036042 0.000010 0.000010 0.000010
0.880371 0.000010 0.098543 0.000010 0.000010 0.010161 0.010865 0.000010 0.000010 0.000010
0.853126 0.040221 0.094240 0.000010 0.003660 0.008137 0.000010 0.000575 0.000010 0.000010
0.019425 0.047272 0.288261 0.000010 0.072803 0.061932 0.299748 0.096030 0.041787 0.072731
0.017051 0.071458 0.261436 0.000010 0.075959 0.073572 0.306031 0.082404 0.048362 0.063717
0.039225 0.109376 0.287961 0.000010 0.075614 0.043010 0.285454 0.084856 0.042658 0.031835
0.051472 0.067522 0.282749 0.000010 0.060234 0.060535 0.272925 0.102292 0.002675 0.099588
0.011537 0.069193 0.286217 0.000010 0.083569 0.056198 0.305001 0.091428 0.008158 0.088689
0.034689 0.105731 0.278277 0.000010 0.074203 0.051524 0.251272 0.067526 0.065218 0.071550
0.057726 0.056436 0.293858 0.000010 0.067068 0.060253 0.272727 0.109275 0.003807 0.078839
0.048394 0.046003 0.348238 0.008189 0.067003 0.031444 0.287417 0.090356 0.016000 0.056955
0.087690 0.005970 0.000010 0.000010 0.000010 0.906270 0.000010 0.000010 0.000010 0.000010
0.000010 0.000010 0.000010 0.000010 0.000010 0.999910 0.000010 0.000010 0.000010 0.000010
0.000010 0.000010 0.000010 0.000010 0.000010 0.999910 0.000010 0.000010 0.000010 0.000010
0.013987 0.000010 0.000010 0.000010 0.000010 0.980310 0.000010 0.005633 0.000010 0.000010
0.008483 0.000010 0.000010 0.000010 0.000010 0.975957 0.014652 0.000849 0.000010 0.000010
0.001434 0.000010 0.000010 0.000010 0.032797 0.944836 0.020873 0.000010 0.000010 0.000010
0.000010 0.000010 0.000010 0.000010 0.004651 0.995269 0.000010 0.000010 0.000010 0.000010
0.059769 0.008638 0.000010 0.000010 0.000010 0.931523 0.000010 0.000010 0.000010 0.000010
0.026507 0.000010 0.000010 0.000010 0.000010 0.973413 0.000010 0.000010 0.000010 0.000010
0.000010 0.000010 0.000010 0.000010 0.000010 0.999910 0.000010 0.000010 0.000010 0.000010
0.000010 0.000010 0.000010 0.000010 0.000010 0.999910 0.000010 0.000010 0.000010 0.000010
0.000010 0.000010 0.000010 0.000010 0.000010 0.999910 0.000010 0.000010 0.000010 0.000010
0.030123 0.000010 0.000010 0.000010 0.032844 0.936962 0.000010 0.000010 0.000010 0.000010
0.045031 0.017523 0.000010 0.000010 0.000010 0.937376 0.000010 0.000010 0.000010 0.000010
0.000010 0.000010 0.000010 0.000010 0.000010 0.999910 0.000010 0.000010 0.000010 0.000010
0.000010 0.000126 0.000010 0.000010 0.000010 0.999794 0.000010 0.000010 0.000010 0.000010
0.000010 0.000010 0.000010 0.000010 0.000010 0.999910 0.000010 0.000010 0.000010 0.000010
0.000010 0.000010 0.000010 0.000010 0.000010 0.999910 0.000010 0.000010 0.000010 0.000010
0.000010 0.000010 0.000010 0.000010 0.000010 0.999910 0.000010 0.000010 0.000010 0.000010
0.066723 0.104470 0.274519 0.000010 0.124818 0.075364 0.240444 0.056432 0.003150 0.054070
0.004029 0.089954 0.266653 0.000010 0.133459 0.144559 0.296834 0.055850 0.008641 0.000010
0.069885 0.168896 0.194976 0.001150 0.170148 0.103860 0.237931 0.041653 0.004733 0.006768
0.038999 0.164336 0.215054 0.000010 0.173504 0.101344 0.252022 0.040641 0.000010 0.014079
0.040893 0.116587 0.237434 0.001976 0.160684 0.125482 0.264162 0.032949 0.001476 0.018358
0.054836 0.074617 0.247618 0.000010 0.134786 0.121839 0.296666 0.042065 0.000010 0.027554
0.036829 0.072473 0.268089 0.000010 0.160380 0.128375 0.262837 0.038234 0.000010 0.032762
0.002832 0.074824 0.273381 0.002571 0.132914 0.172489 0.281927 0.044169 0.004620 0.010272
0.029833 0.092111 0.270542 0.000010 0.161873 0.149167 0.247437 0.027098 0.000010 0.021919
0.118346 0.020370 0.028921 0.000010 0.023384 0.056032 0.739723 0.013194 0.000010 0.000010
0.113242 0.000010 0.000010 0.000010 0.008066 0.012158 0.866474 0.000010 0.000010 0.000010
0.114686 0.006164 0.039085 0.000010 0.028686 0.032794 0.777740 0.000815 0.000010 0.000010
0.093058 0.000010 0.000010 0.000010 0.000010 0.002252 0.904619 0.000010 0.000010 0.000010
0.105730 0.000010 0.000010 0.000010 0.006900 0.017538 0.864964 0.004818 0.000010 0.000010
0.126248 0.000010 0.000010 0.000010 0.000010 0.000010 0.873171 0.000510 0.000010 0.000010
0.119567 0.000010 0.025244 0.000010 0.034243 0.042655 0.778241 0.000010 0.000010 0.000010
0.090831 0.000010 0.000010 0.000010 0.007093 0.014071 0.885821 0.002135 0.000010 0.000010
0.089663 0.000010 0.000010 0.000010 0.000010 0.000010 0.907748 0.002519 0.000010 0.000010
0.099801 0.000010 0.000010 0.000010 0.000010 0.017202 0.882926 0.000010 0.000010 0.000010
0.127270 0.000010 0.000010 0.000010 0.000010 0.000010 0.872650 0.000010 0.000010 0.000010
0.086593 0.000010 0.000010 0.002345 0.000010 0.029882 0.881120 0.000010 0.000010 0.000010
0.086288 0.000010 0.000010 0.000010 0.000010 0.000010 0.913632 0.000010 0.000010 0.000010
0.102548 0.000010 0.000010 0.004432 0.000010 0.000010 0.892949 0.000010 0.000010 0.000010
0.137005 0.027696 0.103154 0.000010 0.070205 0.054937 0.589191 0.017782 0.000010 0.000010
0.120466 0.010237 0.066067 0.000010 0.039664 0.044031 0.704450 0.015056 0.000010 0.000010
0.105178 0.000010 0.000010 0.000010 0.001817 0.029513 0.862256 0.001186 0.000010 0.000010
0.075933 0.000010 0.000010 0.000010 0.000010 0.000010 0.923987 0.000010 0.000010 0.000010
0.107896 0.000010 0.000010 0.000010 0.000010 0.000010 0.892024 0.000010 0.000010 0.000010
0.094117 0.000010 0.000010 0.001075 0.000010 0.000010 0.887985 0.016763 0.000010 0.000010
0.085542 0.049860 0.012069 0.000010 0.056116 0.138696 0.657677 0.000010 0.000010 0.000010
0.130402 0.031119 0.000010 0.000010 0.035280 0.133849 0.669300 0.000010 0.000010 0.000010
0.121948 0.049978 0.025032 0.000010 0.038033 0.110311 0.654658 0.000010 0.000010 0.000010
0.136319 0.048964 0.036609 0.000010 0.037676 0.103216 0.637177 0.000010 0.000010 0.000010
0.151961 0.038519 0.000010 0.000010 0.027721 0.105678 0.676071 0.000010 0.000010 0.000010
0.109038 0.048483 0.008097 0.000010 0.047426 0.123046 0.663870 0.000010 0.000010 0.000010
0.120249 0.030400 0.013900 0.000010 0.046249 0.088968 0.700193 0.000010 0.000010 0.000010
0.178402 0.042707 0.000010 0.000010 0.032211 0.080085 0.666546 0.000010 0.000010 0.000010
0.134472 0.025747 0.000010 0.000010 0.044152 0.110395 0.685183 0.000010 0.000010 0.000010
0.099808 0.061297 0.015480 0.000010 0.035396 0.121937 0.666041 0.000010 0.000010 0.000010
0.152684 0.046929 0.003018 0.000010 0.031757 0.111943 0.653629 0.000010 0.000010 0.000010
0.123272 0.048656 0.000010 0.000010 0.043231 0.102440 0.682351 0.000010 0.000010 0.000010
0.170369 0.061857 0.000010 0.000010 0.021906 0.108523 0.637294 0.000010 0.000010 0.000010
0.122972 0.035340 0.000010 0.000010 0.030875 0.147133 0.663630 0.000010 0.000010 0.000010
0.142135 0.041882 0.009647 0.000010 0.041203 0.089443 0.675651 0.000010 0.000010 0.000010
0.063815 0.048855 0.233803 0.001328 0.060236 0.082316 0.456751 0.052876 0.000010 0.000010
0.142252 0.029803 0.000010 0.000010 0.041292 0.129204 0.657400 0.000010 0.000010 0.000010
0.116041 0.054523 0.000010 0.000010 0.037749 0.121882 0.669756 0.000010 0.000010 0.000010
0.058204 0.000010 0.017318 0.000277 0.443325 0.000010 0.480826 0.000010 0.000010 0.000010
0.000010 0.000010 0.000010 0.000010 0.999910 0.000010 0.000010 0.000010 0.000010 0.000010
0.000010 0.000010 0.000010 0.000010 0.999910 0.000010 0.000010 0.000010 0.000010 0.000010
0.000010 0.000010 0.000010 0.000010 0.999910 0.000010 0.000010 0.000010 0.000010 0.000010
0.000010 0.000010 0.000010 0.000010 0.999910 0.000010 0.000010 0.000010 0.000010 0.000010
0.000010 0.000010 0.000010 0.000010 0.999910 0.000010 0.000010 0.000010 0.000010 0.000010
0.000010 0.000010 0.117965 0.000010 0.873746 0.000010 0.008218 0.000010 0.000010 0.000010
0.000010 0.000010 0.096153 0.000010 0.854670 0.000010 0.042156 0.006961 0.000010 0.000010
0.000010 0.000010 0.000010 0.000010 0.999910 0.000010 0.000010 0.000010 0.000010 0.000010
0.000010 0.000010 0.025465 0.000010 0.974455 0.000010 0.000010 0.000010 0.000010 0.000010
0.000010 0.000010 0.000010 0.000010 0.999910 0.000010 0.000010 0.000010 0.000010 0.000010
0.000010 0.000010 0.000015 0.000010 0.999895 0.000010 0.000010 0.000020 0.000010 0.000010
0.000010 0.000010 0.000010 0.000010 0.999910 0.000010 0.000010 0.000010 0.000010 0.000010
0.000010 0.000010 0.014995 0.000010 0.971952 0.000010 0.000010 0.012983 0.000010 0.000010
0.000010 0.000010 0.000010 0.000010 0.999910 0.000010 0.000010 0.000010 0.000010 0.000010
0.000010 0.000010 0.000010 0.000010 0.999910 0.000010 0.000010 0.000010 0.000010 0.000010
0.000010 0.000010 0.000010 0.000010 0.999905 0.000010 0.000015 0.000010 0.000010 0.000010
0.000010 0.000010 0.134605 0.000010 0.805858 0.000010 0.058874 0.000603 0.000010 0.000010
0.000010 0.000010 0.000010 0.000010 0.999910 0.000010 0.000010 0.000010 0.000010 0.000010
0.002322 0.000010 0.112858 0.000010 0.802180 0.003175 0.079416 0.000010 0.000010 0.000010
0.007161 0.000010 0.817952 0.000010 0.017454 0.000010 0.139049 0.015813 0.002531 0.000010
0.007085 0.000010 0.776319 0.000010 0.033124 0.000010 0.183412 0.000010 0.000010 0.000010
0.000010 0.000010 0.796820 0.000010 0.008839 0.005727 0.182476 0.003745 0.000913 0.001450
0.010517 0.000010 0.809025 0.000010 0.022476 0.000010 0.156814 0.001117 0.000010 0.000010
0.008947 0.000010 0.788325 0.000010 0.029202 0.000010 0.157847 0.015629 0.000010 0.000010
0.000010 0.000010 0.810892 0.000010 0.016793 0.000010 0.165753 0.006501 0.000010 0.000010
0.016123 0.002636 0.743680 0.000010 0.035052 0.000010 0.181261 0.021208 0.000010 0.000010
0.000010 0.004351 0.806169 0.000010 0.020022 0.000011 0.152516 0.016890 0.000010 0.000010
0.010261 0.000010 0.803171 0.000010 0.036512 0.000010 0.148381 0.001625 0.000010 0.000010
0.020491 0.000010 0.759014 0.000010 0.026504 0.000010 0.179374 0.014567 0.000010 0.000010
0.026139 0.000010 0.770542 0.000010 0.023639 0.011393 0.160143 0.008104 0.000010 0.000010
0.000010 0.000010 0.811933 0.000010 0.024250 0.000010 0.158790 0.000010 0.000010 0.004966
0.000010 0.000010 0.757967 0.000010 0.034999 0.000010 0.195040 0.010862 0.001082 0.000010
0.003132 0.000010 0.813884 0.000010 0.017469 0.000010 0.150600 0.014865 0.000010 0.000010
0.007362 0.000010 0.811384 0.000010 0.008430 0.000010 0.161968 0.010348 0.000468 0.000010
0.008245 0.000010 0.785140 0.000010 0.016305 0.000010 0.179574 0.010685 0.000010 0.000010
0.005496 0.000010 0.795106 0.000010 0.019627 0.000010 0.171541 0.003741 0.004448 0.000010
0.011107 0.000010 0.787382 0.000010 0.026830 0.011677 0.158960 0.002025 0.001989 0.000010
0.002485 0.001225 0.754541 0.000010 0.024010 0.007489 0.200280 0.002653 0.007297 0.000010
0.000010 0.000010 0.785050 0.001717 0.026370 0.000010 0.176879 0.009934 0.000010 0.000010
0.000010 0.011692 0.209367 0.000010 0.352970 0.015181 0.390287 0.020463 0.000010 0.000010
0.000010 0.000010 0.236985 0.000010 0.351208 0.003535 0.407039 0.001182 0.000010 0.000010
0.000010 0.001532 0.178317 0.000010 0.353242 0.003915 0.453714 0.009240 0.000010 0.000010
0.000010 0.000010 0.230543 0.000010 0.389548 0.000010 0.370170 0.009679 0.000010 0.000010
0.000010 0.000010 0.244240 0.000010 0.361888 0.019213 0.374599 0.000010 0.000010 0.000010
0.005220 0.000010 0.198745 0.000010 0.369372 0.015112 0.402753 0.008759 0.000010 0.000010
0.000010 0.004051 0.243362 0.000010 0.366732 0.000010 0.375886 0.009918 0.000010 0.000010
0.000010 0.000010 0.231158 0.000010 0.379318 0.000010 0.383884 0.005580 0.000010 0.000010
0.000010 0.007511 0.203298 0.000010 0.388526 0.000010 0.395852 0.004762 0.000010 0.000010
0.000010 0.000010 0.203282 0.000010 0.411649 0.000010 0.378091 0.006918 0.000010 0.000010
0.006694 0.010061 0.284965 0.000010 0.321657 0.000038 0.370616 0.005939 0.000010 0.000010
0.001474 0.000010 0.207434 0.000010 0.340909 0.013715 0.430203 0.006225 0.000010 0.000010
0.000205 0.002975 0.221868 0.000010 0.335575 0.007828 0.420549 0.010969 0.000010 0.000010
0.007596 0.008081 0.203839 0.000010 0.336303 0.006274 0.428403 0.009473 0.000010 0.000010
0.009617 0.000010 0.174051 0.000010 0.374325 0.012838 0.420066 0.009063 0.000010 0.000010
0.014851 0.000010 0.174780 0.000010 0.365494 0.000010 0.434055 0.010770 0.000010 0.000010
0.009941 0.000010 0.179529 0.000010 0.325785 0.024836 0.452540 0.007329 0.000010 0.000010
0.000010 0.000010 0.173136 0.000010 0.363803 0.007908 0.435375 0.019729 0.000010 0.000010
0.003413 0.005151 0.219846 0.000010 0.375739 0.020845 0.371304 0.003672 0.000010 0.000010
0.008927 0.005189 0.224968 0.000010 0.350886 0.012038 0.381451 0.016510 0.000010 0.000010
0.010662 0.000010 0.943323 0.000010 0.000010 0.000010 0.045945 0.000010 0.000010 0.000010
0.015999 0.000010 0.983921 0.000010 0.000010 0.000010 0.000010 0.000010 0.000010 0.000010
0.007443 0.000010 0.992477 0.000010 0.000010 0.000010 0.000010 0.000010 0.000010 0.000010
0.002112 0.000010 0.997808 0.000010 0.000010 0.000010 0.000010 0.000010 0.000010 0.000010
0.000010 0.000010 0.999910 0.000010 0.000010 0.000010 0.000010 0.000010 0.000010 0.000010
0.004793 0.000010 0.950145 0.000010 0.009534 0.000324 0.029367 0.005797 0.000010 0.000010
0.000010 0.000010 0.999910 0.000010 0.000010 0.000010 0.000010 0.000010 0.000010 0.000010
0.000010 0.000010 0.999715 0.000010 0.000205 0.000010 0.000010 0.000010 0.000010 0.000010
0.000010 0.000010 0.998372 0.000010 0.001548 0.000010 0.000010 0.000010 0.000010 0.000010
0.005493 0.000010 0.937245 0.000010 0.004345 0.000010 0.052857 0.000010 0.000010 0.000010
0.000010 0.000010 0.999910 0.000010 0.000010 0.000010 0.000010 0.000010 0.000010 0.000010
0.000249 0.000010 0.990053 0.000010 0.002583 0.000010 0.000010 0.007054 0.000010 0.000010
0.015087 0.000010 0.974220 0.000010 0.000010 0.000010 0.010623 0.000010 0.000010 0.000010
0.022543 0.000010 0.936722 0.000010 0.000010 0.008077 0.029508 0.003099 0.000010 0.000010
0.011766 0.000010 0.971213 0.000010 0.000010 0.000010 0.016951 0.000010 0.000010 0.000010
0.000010 0.000010 0.985020 0.000010 0.000010 0.006974 0.000010 0.007936 0.000010 0.000010
0.014704 0.000010 0.950622 0.000010 0.000010 0.000010 0.034605 0.000010 0.000010 0.000010
0.009757 0.000010 0.981340 0.000010 0.008833 0.000010 0.000010 0.000010 0.000010 0.000010
0.017352 0.000010 0.982218 0.000010 0.000360 0.000010 0.000010 0.000010 0.000010 0.000010
0.007065 0.000010 0.992855 0.000010 0.000010 0.000010 0.000010 0.000010 0.000010 0.000010
0.212544 0.013349 0.054809 0.000010 0.044893 0.089978 0.578072 0.006324 0.000010 0.000010
0.235628 0.024935 0.034999 0.000010 0.010946 0.099200 0.585431 0.008832 0.000010 0.000010
0.191776 0.032238 0.018919 0.000010 0.021802 0.085228 0.649996 0.000010 0.000010 0.000010
0.238142 0.006333 0.000015 0.000010 0.017540 0.114399 0.623532 0.000010 0.000010 0.000010
0.220244 0.026965 0.005363 0.000010 0.013259 0.082792 0.633154 0.018193 0.000010 0.000010
0.231670 0.019565 0.027474 0.000010 0.019821 0.074835 0.623118 0.003488 0.000010 0.000010
0.225996 0.037374 0.000010 0.000010 0.033990 0.076675 0.620762 0.005163 0.000010 0.000010
0.218388 0.012947 0.000010 0.000010 0.010312 0.084506 0.660574 0.013232 0.000010 0.000010
0.239107 0.003083 0.002997 0.000010 0.018175 0.095711 0.624839 0.016057 0.000010 0.000010
0.258349 0.021355 0.038726 0.000010 0.032900 0.068834 0.574271 0.005535 0.000010 0.000010
0.223557 0.007835 0.014351 0.000010 0.025068 0.076431 0.650294 0.002434 0.000010 0.000010
0.216006 0.010632 0.026986 0.000010 0.016853 0.076984 0.632909 0.019600 0.000010 0.000010
0.230791 0.025126 0.000010 0.000010 0.014429 0.092676 0.636929 0.000010 0.000010 0.000010
0.246938 0.034123 0.011731 0.000010 0.012883 0.088400 0.602078 0.003818 0.000010 0.000010
0.249726 0.023945 0.023552 0.000010 0.014407 0.065750 0.617489 0.005100 0.000010 0.000010
0.260118 0.015675 0.003693 0.000010 0.034763 0.071581 0.610876 0.003264 0.000010 0.000010
0.242831 0.021117 0.027514 0.000010 0.022917 0.082930 0.599237 0.003425 0.000010 0.000010
0.236277 0.013433 0.005301 0.000010 0.032348 0.079904 0.628329 0.004378 0.000010 0.000010
0.196679 0.010443 0.027628 0.000010 0.040021 0.068248 0.656942 0.000010 0.000010 0.000010
0.279037 0.000010 0.019407 0.000316 0.005945 0.064744 0.630510 0.000010 0.000010 0.000010
0.000010 0.000010 0.206615 0.000010 0.047649 0.010706 0.300600 0.123091 0.125289 0.186018
0.004269 0.000010 0.238982 0.000010 0.051698 0.000010 0.293851 0.116874 0.120270 0.174026
0.002574 0.000064 0.230535 0.005382 0.042966 0.000010 0.259646 0.117164 0.134815 0.206844
0.004834 0.000010 0.287390 0.000010 0.045174 0.009048 0.316552 0.099404 0.103273 0.134304
0.000010 0.010709 0.295682 0.003948 0.048735 0.007473 0.313309 0.112352 0.091143 0.116638
0.000010 0.011378 0.214057 0.000010 0.030374 0.000010 0.270025 0.108013 0.128005 0.238118
0.000010 0.000944 0.331326 0.000010 0.044643 0.007404 0.290705 0.110098 0.084927 0.129933
0.000010 0.000010 0.313399 0.000010 0.049029 0.008160 0.288519 0.115197 0.097789 0.127877
0.024144 0.000010 0.157284 0.000821 0.024443 0.000010 0.336301 0.123045 0.119416 0.214527
0.000010 0.000010 0.208667 0.000010 0.028568 0.000010 0.265321 0.114209 0.143738 0.239458
0.004452 0.000010 0.208698 0.000010 0.030322 0.000010 0.242364 0.121755 0.121787 0.270592
0.000010 0.000010 0.214151 0.000010 0.028662 0.000010 0.248345 0.128425 0.115669 0.264708
0.000010 0.000010 0.215089 0.000010 0.011581 0.000010 0.272075 0.111864 0.129025 0.260327
0.000010 0.000010 0.192927 0.000010 0.019137 0.000010 0.266352 0.136833 0.154693 0.230018
0.000010 0.000010 0.212796 0.000010 0.035927 0.000010 0.247078 0.127424 0.118692 0.258044
0.000010 0.000010 0.177292 0.000010 0.025689 0.003622 0.277646 0.142326 0.130368 0.243027
0.000010 0.000475 0.310139 0.000010 0.027988 0.000010 0.207804 0.124596 0.112986 0.215982
0.000010 0.000010 0.191219 0.000010 0.009210 0.000010 0.239908 0.142390 0.137450 0.279783
0.000010 0.001828 0.185235 0.000010 0.015862 0.008049 0.230171 0.145150 0.139939 0.273746
0.000010 0.000010 0.180534 0.000010 0.023378 0.000010 0.241743 0.129010 0.162114 0.263181
0.000010 0.000010 0.162720 0.000010 0.022687 0.000010 0.245249 0.162774 0.118513 0.288018
0.000010 0.000010 0.178581 0.006959 0.003432 0.000010 0.293507 0.126087 0.147922 0.243483
0.000010 0.000010 0.202521 0.000010 0.013820 0.002844 0.232159 0.146215 0.139068 0.263342
0.000013 0.000010 0.179470 0.000010 0.008985 0.000010 0.260638 0.126438 0.132396 0.292031
0.000010 0.004240 0.178826 0.002564 0.004150 0.000010 0.239893 0.215734 0.176324 0.178249
0.000010 0.000010 0.161095 0.000010 0.017062 0.000010 0.211763 0.200365 0.197609 0.212066
0.006621 0.000010 0.168187 0.000010 0.011245 0.005945 0.239740 0.190723 0.189676 0.187842
0.001467 0.001429 0.164237 0.000010 0.019948 0.007769 0.216671 0.173793 0.196992 0.217683
0.000010 0.000010 0.121548 0.000010 0.031196 0.000010 0.226442 0.219760 0.202436 0.198579
0.008218 0.000010 0.135316 0.000010 0.007339 0.000010 0.220400 0.209789 0.246074 0.172835
0.000140 0.000010 0.172558 0.001149 0.006766 0.000010 0.210075 0.200661 0.210413 0.198218
0.000010 0.000010 0.163153 0.000010 0.017551 0.000010 0.221559 0.215275 0.237386 0.145036
0.000010 0.000010 0.197233 0.000010 0.024291 0.000010 0.275063 0.120064 0.127027 0.256282
0.000010 0.000010 0.247628 0.000010 0.040282 0.000010 0.238594 0.119978 0.110911 0.242567
0.000010 0.000010 0.210020 0.000010 0.043643 0.000010 0.259831 0.117062 0.130040 0.239365
0.000010 0.000010 0.217155 0.000010 0.019770 0.000010 0.260520 0.124254 0.116310 0.261950
0.000010 0.000010 0.280319 0.000010 0.048633 0.006989 0.276809 0.113721 0.099413 0.174087
0.000010 0.000010 0.196391 0.000010 0.020218 0.000010 0.273473 0.127713 0.158922 0.223244
0.000010 0.000010 0.242266 0.000010 0.022652 0.000010 0.274276 0.118432 0.116882 0.225452
0.000010 0.000010 0.281765 0.002834 0.009568 0.006598 0.252749 0.118999 0.118382 0.209084
0.000010 0.000010 0.000010 0.000010 0.000010 0.000010 0.000010 0.872417 0.108291 0.019222
0.000010 0.000010 0.000010 0.003490 0.000010 0.000010 0.000010 0.853590 0.108963 0.033897
0.000010 0.000010 0.000515 0.002695 0.000010 0.000010 0.000010 0.833223 0.136572 0.026945
0.000010 0.000010 0.000010 0.000612 0.000010 0.000010 0.000010 0.788589 0.177213 0.033526
0.000010 0.000010 0.000010 0.002310 0.000010 0.000010 0.000010 0.854020 0.110415 0.033195
0.000010 0.000010 0.000010 0.001454 0.000010 0.000010 0.000010 0.739827 0.193281 0.065378
0.000010 0.000010 0.000010 0.000010 0.000010 0.000010 0.000010 0.999910 0.000010 0.000010
0.000010 0.000010 0.000010 0.000010 0.000010 0.000010 0.000010 0.999910 0.000010 0.000010
0.000010 0.000010 0.000010 0.000010 0.000010 0.000010 0.000010 0.999910 0.000010 0.000010
0.000010 0.000010 0.000010 0.000010 0.000010 0.000010 0.000010 0.999910 0.000010 0.000010
0.000010 0.000010 0.000010 0.000010 0.000010 0.000010 0.000010 0.999910 0.000010 0.000010
0.000010 0.000010 0.000010 0.000010 0.000010 0.000010 0.000010 0.999910 0.000010 0.000010
0.000010 0.000010 0.000010 0.000010 0.000010 0.000010 0.000010 0.999910 0.000010 0.000010
0.000010 0.000010 0.000010 0.000010 0.000010 0.000010 0.000010 0.999910 0.000010 0.000010
0.000010 0.000010 0.000010 0.000010 0.000010 0.000010 0.000010 0.999910 0.000010 0.000010
0.000010 0.000010 0.000010 0.000010 0.000010 0.000010 0.000010 0.999910 0.000010 0.000010
0.000010 0.000010 0.000010 0.000010 0.000010 0.000010 0.000010 0.999910 0.000010 0.000010
0.000010 0.000010 0.000010 0.000010 0.000010 0.000010 0.000010 0.999910 0.000010 0.000010
0.000010 0.000010 0.000010 0.000010 0.000010 0.000010 0.000010 0.999910 0.000010 0.000010
0.000010 0.000010 0.000010 0.000010 0.000016 0.000010 0.000010 0.999904 0.000010 0.000010
0.015520 0.011184 0.000010 0.000010 0.005972 0.000010 0.019728 0.050413 0.656935 0.240217
0.010186 0.015226 0.000010 0.000010 0.000010 0.000522 0.009526 0.066018 0.635609 0.262883
0.015943 0.019838 0.001307 0.000563 0.000010 0.000010 0.000010 0.042115 0.726018 0.194186
0.026393 0.000010 0.003037 0.000010 0.005283 0.001015 0.000010 0.054150 0.661966 0.248127
0.027564 0.007775 0.000010 0.001105 0.000010 0.011439 0.000010 0.066267 0.638383 0.247437
0.015021 0.029600 0.000010 0.000010 0.000010 0.000010 0.000010 0.056358 0.690287 0.208683
0.019680 0.007845 0.000010 0.005188 0.000010 0.000010 0.000010 0.058886 0.662433 0.245928
0.030047 0.019782 0.000010 0.000010 0.000010 0.000010 0.016794 0.066146 0.605398 0.261793
0.004061 0.000010 0.003550 0.000010 0.003660 0.000010 0.000010 0.049464 0.677345 0.261880
0.000010 0.002825 0.000010 0.000897 0.000010 0.018276 0.000010 0.048863 0.693764 0.235335
0.024276 0.000010 0.000010 0.000010 0.000010 0.001874 0.005324 0.066169 0.649950 0.252369
0.029893 0.013661 0.007979 0.003138 0.000012 0.000010 0.000010 0.052424 0.688999 0.203875
0.005003 0.020145 0.000010 0.000010 0.000010 0.004833 0.000010 0.046649 0.692120 0.231210
0.002295 0.012069 0.000010 0.000010 0.000010 0.004086 0.008787 0.056768 0.659821 0.256143
0.033654 0.000010 0.000010 0.001287 0.000010 0.002884 0.000010 0.072478 0.680685 0.208971
0.017437 0.000010 0.000010 0.009817 0.006353 0.000010 0.000010 0.045394 0.706093 0.214866
0.011322 0.003728 0.003558 0.000010 0.000010 0.006295 0.000010 0.042137 0.664739 0.268190
0.025089 0.014719 0.000010 0.003980 0.000010 0.002809 0.000010 0.052147 0.644917 0.256310
0.017846 0.020482 0.000010 0.000971 0.000010 0.011960 0.000010 0.049371 0.677139 0.222202
0.005823 0.018320 0.000010 0.001747 0.000010 0.000010 0.006406 0.061423 0.659679 0.246572
0.000027 0.000010 0.016328 0.002895 0.005978 0.001206 0.005519 0.000010 0.025207 0.942819
0.001822 0.000010 0.012945 0.000010 0.013109 0.005492 0.010165 0.000010 0.004943 0.951495
0.010425 0.011615 0.006600 0.000203 0.013152 0.006862 0.006987 0.010583 0.012053 0.921521
0.020346 0.011507 0.009499 0.000498 0.009323 0.000010 0.014333 0.000010 0.000010 0.934464
0.015232 0.015506 0.035788 0.003305 0.001159 0.000010 0.013007 0.000010 0.027468 0.888515
0.008591 0.000010 0.015427 0.001869 0.004227 0.005780 0.019675 0.008698 0.006841 0.928881
0.005922 0.005105 0.000010 0.000010 0.009032 0.000010 0.009920 0.000010 0.009820 0.960161
0.001353 0.012790 0.013749 0.000010 0.007153 0.000010 0.024228 0.003636 0.000794 0.936276
0.020474 0.024403 0.023514 0.004577 0.015349 0.000010 0.020543 0.001196 0.018058 0.871876
0.038756 0.021424 0.037807 0.002725 0.004687 0.010685 0.038475 0.000010 0.002981 0.842450
0.023283 0.016699 0.035940 0.001127 0.007224 0.013473 0.022131 0.003882 0.000010 0.876231
0.022510 0.013525 0.005436 0.000010 0.000015 0.000010 0.015068 0.000010 0.000010 0.943407
0.006737 0.000010 0.008051 0.000010 0.003872 0.000010 0.013110 0.000010 0.004283 0.963907
0.012215 0.014463 0.019507 0.000010 0.009653 0.012892 0.024184 0.000010 0.000010 0.907056
0.008109 0.007811 0.024909 0.000010 0.011218 0.002635 0.009082 0.000010 0.006362 0.929854
0.037019 0.007981 0.000010 0.000010 0.006776 0.002863 0.023089 0.000010 0.050538 0.871703
0.022820 0.023203 0.007072 0.000010 0.001854 0.002125 0.025353 0.002913 0.006553 0.908097
0.009377 0.013741 0.016850 0.000010 0.010326 0.000010 0.031507 0.005100 0.017487 0.895592
0.005107 0.015695 0.017095 0.000010 0.005995 0.000010 0.010477 0.000010 0.000010 0.945590
0.001100 0.007524 0.011525 0.000010 0.004832 0.000010 0.020184 0.003108 0.012929 0.938777
0.000010 0.000010 0.013290 0.000010 0.000010 0.000010 0.000010 0.002078 0.000911 0.983660
0.000010 0.000010 0.000010 0.000010 0.001454 0.006808 0.000010 0.000010 0.000010 0.991668
0.000010 0.000010 0.000010 0.003670 0.000010 0.000010 0.000010 0.000092 0.000010 0.996169
0.000010 0.000010 0.000010 0.000010 0.000013 0.000010 0.000012 0.000012 0.000010 0.999904
0.000010 0.000010 0.000010 0.000010 0.000010 0.000010 0.000010 0.000795 0.000010 0.999125
0.000010 0.000010 0.007858 0.000010 0.000010 0.000010 0.000010 0.002664 0.007143 0.982275
0.000010 0.000010 0.000010 0.000010 0.002823 0.000010 0.000010 0.000010 0.000010 0.997097
0.000010 0.000010 0.000010 0.000010 0.000010 0.000010 0.003151 0.001391 0.000010 0.995388
0.000010 0.000010 0.000010 0.000010 0.002307 0.000010 0.000010 0.000010 0.000010 0.997613
0.000010 0.000010 0.000010 0.006638 0.000703 0.000010 0.000010 0.000010 0.000010 0.992589
0.000010 0.000010 0.000010 0.000010 0.000010 0.000010 0.000010 0.000010 0.000010 0.999910
0.000010 0.000010 0.000010 0.000583 0.000010 0.000010 0.001230 0.000010 0.000010 0.998116
0.000010 0.000010 0.002936 0.000010 0.001230 0.000010 0.000010 0.000010 0.006064 0.989709
0.000010 0.000010 0.000016 0.000013 0.000013 0.000010 0.000010 0.000010 0.000010 0.999899
0.004334 0.000010 0.000247 0.000010 0.006686 0.006185 0.000010 0.000010 0.014601 0.967907
0.000010 0.000010 0.001530 0.000010 0.003044 0.000010 0.004182 0.000010 0.000010 0.991183
0.000010 0.000010 0.007804 0.002682 0.003623 0.000010 0.000010 0.002032 0.000010 0.983809
0.000010 0.000010 0.015260 0.004013 0.006636 0.000010 0.000010 0.000899 0.000010 0.973143
0.000010 0.000010 0.000194 0.000010 0.000010 0.000010 0.000010 0.002245 0.000010 0.997491
0.000010 0.000010 0.000010 0.000010 0.000010 0.000010 0.000010 0.000010 0.000010 0.999910
0.000010 0.000010 0.000010 0.000010 0.000010 0.000010 0.000010 0.000010 0.000010 0.999910
0.000010 0.000010 0.000010 0.000010 0.000010 0.000010 0.000010 0.000010 0.000010 0.999910
0.000010 0.000010 0.000010 0.000017 0.000010 0.000010 0.000010 0.000010 0.000010 0.999903
0.000010 0.000010 0.000010 0.000373 0.000010 0.000010 0.000010 0.000010 0.000010 0.999547
0.000010 0.000010 0.000010 0.000010 0.000010 0.000010 0.000010 0.000010 0.000010 0.999910
0.000010 0.000010 0.000010 0.000010 0.000010 0.000010 0.000010 0.000010 0.000010 0.999910
0.000010 0.000010 0.000010 0.000010 0.000010 0.000010 0.000010 0.000010 0.000010 0.999910
0.000012 0.000010 0.000010 0.000010 0.000011 0.000010 0.000010 0.000010 0.002180 0.997737
0.000010 0.000010 0.000010 0.000010 0.000010 0.000010 0.000010 0.000010 0.000010 0.999910
0.000010 0.000010 0.000010 0.000019 0.000010 0.000010 0.000010 0.000010 0.000010 0.999901
0.000010 0.000010 0.000010 0.000010 0.000010 0.000010 0.000010 0.000010 0.000010 0.999910
0.000010 0.000010 0.000010 0.000010 0.000010 0.000010 0.000010 0.000010 0.000010 0.999910
0.000010 0.000010 0.000010 0.000014 0.000010 0.000010 0.000010 0.000010 0.000010 0.999906
0.000010 0.000010 0.000010 0.000010 0.000010 0.000010 0.000010 0.000010 0.000010 0.999910
0.002259 0.000010 0.000010 0.000010 0.000010 0.002182 0.000010 0.000010 0.002415 0.993084
0.000010 0.000010 0.000010 0.000010 0.000010 0.000010 0.000010 0.000010 0.000010 0.999910
0.000010 0.000010 0.000010 0.000010 0.000010 0.000010 0.000010 0.000010 0.000010 0.999910
0.000010 0.000010 0.000010 0.000010 0.000010 0.000010 0.000010 0.000010 0.000010 0.999910
0.000010 0.000010 0.000010 0.003970 0.000010 0.000010 0.000010 0.000010 0.000010 0.995950
0.000010 0.000010 0.000010 0.000010 0.000010 0.000010 0.000010 0.000010 0.000010 0.999910
0.002816 0.000010 0.000010 0.000010 0.000010 0.004295 0.000010 0.000010 0.000010 0.992818
0.000010 0.000010 0.000010 0.000010 0.000010 0.000010 0.000010 0.000010 0.000010 0.999910
0.000010 0.000010 0.000010 0.000010 0.000010 0.000010 0.000010 0.002342 0.000010 0.997578
0.000010 0.000010 0.000010 0.003010 0.004750 0.000010 0.000010 0.000010 0.000010 0.992171
0.000010 0.000010 0.000010 0.003613 0.000010 0.000010 0.000010 0.000010 0.000010 0.996307
0.000010 0.000010 0.000010 0.000010 0.000010 0.000010 0.000010 0.000010 0.000010 0.999910
0.000010 0.000010 0.000012 0.000010 0.000017 0.000010 0.000010 0.000010 0.000010 0.999901
0.000010 0.000010 0.000010 0.000010 0.000010 0.000010 0.000013 0.000010 0.000010 0.999907
0.000010 0.000010 0.000010 0.000010 0.000010 0.000010 0.000010 0.000010 0.000010 0.999910
0.012394 0.000010 0.000010 0.000010 0.000010 0.002006 0.000010 0.000010 0.000010 0.985530
0.000010 0.000010 0.000010 0.000010 0.000010 0.000010 0.000010 0.000010 0.000010 0.999910
0.000010 0.000010 0.000010 0.000010 0.000010 0.000010 0.000010 0.000010 0.000010 0.999910
0.000010 0.000010 0.000010 0.000010 0.000010 0.000010 0.000010 0.000010 0.000010 0.999910
0.000010 0.000010 0.006044 0.003526 0.001405 0.000010 0.000010 0.005205 0.000010 0.983771
0.000010 0.000010 0.005552 0.001434 0.000010 0.000010 0.002729 0.000866 0.003060 0.986319
0.000010 0.000010 0.000010 0.000010 0.000010 0.000010 0.000010 0.000010 0.000010 0.999910
0.000010 0.000010 0.000010 0.000010 0.000010 0.000010 0.000010 0.000010 0.000010 0.999910
0.000010 0.000010 0.000010 0.000010 0.000010 0.000010 0.000010 0.000010 0.000010 0.999910
0.000010 0.000010 0.000010 0.000010 0.000010 0.000010 0.000010 0.000010 0.000010 0.999910
0.000010 0.000010 0.000010 0.000010 0.000011 0.000010 0.000010 0.000010 0.000010 0.999909
0.000010 0.000010 0.000010 0.000010 0.000010 0.000010 0.000010 0.000010 0.000010 0.999910
0.000010 0.000010 0.000010 0.000010 0.000010 0.000010 0.000010 0.000010 0.000010 0.999910
0.000010 0.000010 0.000010 0.000010 0.000010 0.000010 0.000010 0.000010 0.000010 0.999910
0.000010 0.000010 0.000010 0.000010 0.000010 0.000010 0.000010 0.000010 0.001471 0.998449
0.000010 0.000010 0.000010 0.000010 0.000010 0.000010 0.000010 0.000010 0.000010 0.999910
0.000010 0.000010 0.000010 0.000010 0.000010 0.000010 0.000010 0.000010 0.000010 0.999910
0.000010 0.000010 0.000010 0.000010 0.000010 0.000010 0.000010 0.000010 0.000010 0.999910
0.000010 0.000010 0.000010 0.004002 0.000010 0.000010 0.000010 0.000010 0.012907 0.983021
0.000010 0.000010 0.000010 0.000010 0.000010 0.000010 0.000010 0.000010 0.005387 0.994533
0.000010 0.000013 0.000010 0.005314 0.000010 0.000010 0.000010 0.000010 0.008497 0.986117
0.000010 0.000010 0.000010 0.008190 0.000010 0.000010 0.000010 0.000010 0.021384 0.970356
0.000010 0.000010 0.000010 0.000013 0.000010 0.000010 0.000010 0.002252 0.011706 0.985969
0.000010 0.000010 0.000010 0.000010 0.000010 0.000010 0.000010 0.001990 0.000010 0.997930
0.000010 0.000010 0.000010 0.000010 0.000010 0.000010 0.000010 0.000010 0.000010 0.999910
0.000010 0.000010 0.000010 0.000010 0.000010 0.000010 0.000010 0.000010 0.018142 0.981778
0.000010 0.000010 0.000010 0.005919 0.000010 0.000010 0.000010 0.000010 0.008851 0.985160
0.000010 0.000010 0.000010 0.001339 0.000010 0.000010 0.000010 0.004350 0.024635 0.969615
0.000010 0.000010 0.000010 0.006007 0.000010 0.000010 0.000010 0.004529 0.005218 0.984186
0.000813 0.000010 0.000010 0.003691 0.000010 0.000010 0.000010 0.000010 0.006992 0.988443
0.000010 0.000010 0.000010 0.000010 0.000010 0.000010 0.000010 0.000010 0.022022 0.977898
0.001638 0.000010 0.001481 0.001637 0.000010 0.000010 0.000010 0.000959 0.013167 0.981078
0.000010 0.000010 0.000010 0.000010 0.000010 0.000010 0.000883 0.004380 0.011238 0.983439
0.000010 0.000010 0.019589 0.000010 0.002785 0.000010 0.006495 0.000010 0.048054 0.923028
0.000010 0.000010 0.000010 0.002572 0.000010 0.000010 0.000010 0.002096 0.012983 0.982289
0.000010 0.000010 0.000010 0.000010 0.000010 0.000010 0.000010 0.000010 0.013789 0.986131
0.000010 0.000010 0.000010 0.005578 0.000010 0.000010 0.000010 0.007915 0.002473 0.983974
0.000010 0.000010 0.000010 0.000010 0.000010 0.000010 0.000010 0.000010 0.015876 0.984044
0.000010 0.000010 0.000010 0.000010 0.001314 0.000010 0.000010 0.000010 0.014690 0.983926
0.000010 0.000010 0.000010 0.000010 0.000010 0.005387 0.000010 0.000010 0.018919 0.975624
0.000010 0.000010 0.007210 0.000011 0.000010 0.000010 0.000010 0.000010 0.010242 0.982477
0.000010 0.000010 0.000010 0.000010 0.000010 0.000010 0.000010 0.000010 0.000010 0.999910
0.000015 0.000010 0.000010 0.000010 0.000010 0.000010 0.000010 0.000010 0.000010 0.999905
0.000010 0.000010 0.000012 0.000010 0.000010 0.000010 0.000010 0.000013 0.000010 0.999905
0.000010 0.000010 0.000010 0.003236 0.000010 0.000010 0.000010 0.000010 0.000010 0.996684
0.000835 0.000019 0.000010 0.000010 0.082090 0.000010 0.007458 0.007757 0.000010 0.901801
0.000010 0.000010 0.000010 0.000010 0.000010 0.000010 0.000010 0.000010 0.000010 0.999910
0.005580 0.000010 0.006747 0.005793 0.053400 0.000010 0.001688 0.002093 0.012996 0.911683
0.000010 0.000010 0.000010 0.000010 0.000010 0.000010 0.000010 0.001587 0.010282 0.988061
0.000010 0.000010 0.000010 0.000010 0.000010 0.000010 0.000010 0.000714 0.000491 0.998725
0.000010 0.000010 0.000010 0.003226 0.000010 0.000010 0.003370 0.000010 0.020948 0.972396
0.000010 0.000010 0.000010 0.000010 0.000010 0.000010 0.000010 0.000010 0.009813 0.990107
0.000010 0.000010 0.000010 0.002840 0.000010 0.000010 0.000010 0.000010 0.002097 0.994994
0.000011 0.000011 0.000011 0.001396 0.000010 0.000010 0.000010 0.000010 0.000010 0.998521
0.000010 0.000010 0.000010 0.002792 0.000010 0.000010 0.000010 0.000010 0.003704 0.993434
0.000010 0.000010 0.000010 0.000010 0.000010 0.000010 0.000010 0.000010 0.000010 0.999910
0.000011 0.000010 0.000013 0.005047 0.000013 0.000010 0.000011 0.000010 0.009150 0.985725
0.000010 0.000010 0.000010 0.000010 0.000010 0.000010 0.000010 0.000010 0.000010 0.999910
0.000010 0.000010 0.007056 0.000010 0.000010 0.000010 0.000010 0.000010 0.003847 0.989027
0.000010 0.000010 0.000010 0.000010 0.000010 0.000010 0.000010 0.000010 0.000010 0.999910
0.000010 0.000010 0.000010 0.004563 0.000010 0.000010 0.000010 0.000010 0.029176 0.966191
0.000010 0.000010 0.015426 0.000010 0.000259 0.000010 0.000010 0.000010 0.013404 0.970851
0.000010 0.000010 0.000010 0.000010 0.000010 0.000010 0.000010 0.000010 0.020249 0.979671
0.000010 0.000010 0.007843 0.005075 0.002434 0.000010 0.051399 0.016447 0.024749 0.892023
0.000010 0.000010 0.000010 0.001985 0.001891 0.000010 0.065878 0.021936 0.025381 0.882890
0.000010 0.000010 0.000010 0.005187 0.004138 0.000010 0.026037 0.007348 0.032025 0.925224
0.000010 0.000010 0.004726 0.006274 0.000010 0.000010 0.059430 0.025802 0.025499 0.878230
0.003075 0.000179 0.009006 0.000224 0.000010 0.000010 0.013324 0.000010 0.030247 0.943915
0.000010 0.000454 0.043567 0.007738 0.000262 0.000010 0.049406 0.007461 0.055983 0.835109
0.000010 0.000010 0.018681 0.004585 0.005613 0.000010 0.027820 0.000010 0.054031 0.889229
0.000010 0.000010 0.005625 0.009198 0.003973 0.000010 0.065284 0.022861 0.042132 0.850897
0.004644 0.000011 0.000010 0.001732 0.016521 0.000010 0.045556 0.018892 0.032252 0.880371
0.000010 0.000010 0.010344 0.004816 0.001453 0.000010 0.052959 0.012800 0.029068 0.888530
0.000719 0.000010 0.013582 0.002592 0.000010 0.000010 0.037550 0.019256 0.022843 0.903426
0.003844 0.000010 0.035640 0.003009 0.002358 0.000010 0.035215 0.024968 0.036369 0.858578
0.000010 0.000010 0.000010 0.000010 0.000010 0.000010 0.000010 0.113370 0.776196 0.110364
0.000010 0.000010 0.000010 0.000900 0.000010 0.000010 0.000010 0.093920 0.795937 0.109182
0.000010 0.000010 0.000010 0.000430 0.000010 0.000010 0.004688 0.095528 0.795770 0.103533
0.000010 0.000010 0.000010 0.000010 0.000010 0.000010 0.000010 0.102360 0.790840 0.106730
0.000010 0.000010 0.000610 0.001495 0.000010 0.000010 0.000010 0.095535 0.804919 0.097391
0.000010 0.000010 0.000010 0.000010 0.000010 0.000010 0.000010 0.093175 0.797567 0.109187
0.000010 0.000010 0.000010 0.000010 0.000010 0.000010 0.000010 0.096665 0.780963 0.122301
0.000010 0.000010 0.000010 0.001735 0.000010 0.000010 0.000010 0.121158 0.771345 0.105701
0.000010 0.000010 0.000301 0.000010 0.000010 0.000010 0.000010 0.094131 0.788634 0.116874
0.000010 0.000010 0.000010 0.000010 0.000010 0.000010 0.000010 0.105203 0.805947 0.088780
0.000010 0.000010 0.010198 0.000010 0.005508 0.000010 0.005623 0.101345 0.771091 0.106194
0.000010 0.000010 0.000010 0.000010 0.000010 0.000010 0.000010 0.097648 0.801098 0.101184
0.000010 0.000010 0.000010 0.000010 0.000010 0.000010 0.000010 0.089243 0.812942 0.097745
0.000010 0.000010 0.003341 0.000010 0.000750 0.000010 0.000010 0.090626 0.806138 0.099095
0.000010 0.000010 0.000010 0.000010 0.000010 0.000010 0.000010 0.097355 0.826324 0.076251
0.000010 0.000010 0.000010 0.000010 0.000010 0.000010 0.000010 0.102666 0.802312 0.094952
0.000010 0.000010 0.000010 0.000010 0.000012 0.000010 0.000010 0.108612 0.807824 0.083492
0.000010 0.000010 0.000010 0.000010 0.000010 0.000010 0.003069 0.105564 0.782077 0.109230
0.000010 0.000010 0.000010 0.000010 0.000010 0.000010 0.000010 0.103148 0.751345 0.145437
0.000010 0.000010 0.000010 0.000010 0.000010 0.000010 0.000010 0.104242 0.801981 0.093707
0.221472 0.391038 0.000010 0.000010 0.000010 0.012495 0.000010 0.003198 0.000010 0.371748
0.190877 0.459384 0.000010 0.000010 0.000010 0.013693 0.000010 0.000010 0.041017 0.294979
0.243910 0.368750 0.032383 0.002065 0.011622 0.000010 0.020812 0.003893 0.016321 0.300233
0.202634 0.474754 0.000010 0.000010 0.000998 0.000010 0.000010 0.002274 0.000010 0.319291
0.201349 0.462189 0.000010 0.000010 0.000010 0.000010 0.000010 0.002229 0.000010 0.334173
0.214875 0.430291 0.000010 0.000010 0.000010 0.020102 0.000010 0.002121 0.000010 0.332560
0.185862 0.473364 0.030905 0.000010 0.000090 0.005070 0.000010 0.018679 0.000010 0.286000
0.178606 0.364279 0.074664 0.000010 0.008136 0.066777 0.000010 0.009463 0.000010 0.298044
0.168641 0.379834 0.088391 0.000018 0.012229 0.016589 0.070002 0.000010 0.014744 0.249542
0.224802 0.397129 0.008311 0.000010 0.002347 0.000109 0.013889 0.006563 0.000010 0.346831
0.202075 0.418705 0.001039 0.000010 0.009697 0.027323 0.008882 0.008099 0.000010 0.324160
0.187536 0.456505 0.000010 0.000010 0.000010 0.029975 0.000010 0.006283 0.000010 0.319651
0.185918 0.420378 0.000010 0.000898 0.000010 0.000010 0.000010 0.012982 0.000010 0.379775
0.172757 0.481894 0.000010 0.000010 0.000010 0.000010 0.000010 0.003070 0.000010 0.342219
0.215960 0.426237 0.000010 0.000010 0.000896 0.000010 0.000010 0.002111 0.000010 0.354747
0.196992 0.470585 0.000010 0.000408 0.002801 0.000010 0.000010 0.007886 0.000010 0.321287
0.206505 0.426399 0.007038 0.000010 0.000010 0.000010 0.000010 0.006725 0.000010 0.353283
0.219056 0.404245 0.029474 0.000010 0.009832 0.005675 0.026082 0.008351 0.000010 0.297265
0.221236 0.404715 0.011543 0.000010 0.016122 0.000010 0.000010 0.000010 0.015291 0.331053
0.205707 0.396732 0.000010 0.000010 0.008215 0.005560 0.016081 0.001163 0.000010 0.366512
0.413702 0.098987 0.032278 0.000923 0.016832 0.014418 0.058280 0.014565 0.003269 0.346747
0.454435 0.079828 0.019120 0.000010 0.014288 0.009392 0.068360 0.000010 0.007970 0.346587
0.392267 0.120840 0.066318 0.000010 0.019680 0.013078 0.038872 0.014001 0.028510 0.306424
0.322636 0.057070 0.035684 0.008005 0.000010 0.276782 0.030426 0.006188 0.025373 0.237826
0.445585 0.085794 0.066978 0.004458 0.022772 0.000334 0.013900 0.014147 0.041978 0.304056
0.401266 0.107675 0.048395 0.004800 0.017058 0.016420 0.043806 0.000010 0.059172 0.301398
0.425488 0.109178 0.033349 0.000010 0.006093 0.022072 0.064822 0.000010 0.000010 0.338968
0.477455 0.120218 0.030197 0.000010 0.022531 0.005439 0.052388 0.000010 0.009192 0.282560
0.477952 0.061038 0.026004 0.000010 0.028306 0.024205 0.038837 0.000010 0.007810 0.335828
0.479663 0.069885 0.044913 0.000010 0.027997 0.000010 0.068248 0.020967 0.000427 0.287881
0.438680 0.111172 0.062124 0.001887 0.021760 0.008437 0.028759 0.006802 0.000010 0.320369
0.408457 0.125272 0.042290 0.000010 0.020225 0.000010 0.057649 0.000010 0.000010 0.346067
0.440571 0.072046 0.003278 0.000668 0.026544 0.020822 0.082334 0.000010 0.032299 0.321429
0.433856 0.098355 0.026122 0.000010 0.023401 0.000010 0.052236 0.000010 0.048097 0.317903
0.455350 0.083441 0.087790 0.000010 0.025906 0.000010 0.030716 0.000010 0.023264 0.293502
0.437087 0.107538 0.022141 0.000010 0.015444 0.000010 0.007440 0.000174 0.054716 0.355440
0.455198 0.074595 0.069693 0.000010 0.025967 0.000010 0.034228 0.005142 0.012791 0.322365
0.448948 0.068105 0.100724 0.000674 0.037463 0.000010 0.029280 0.009401 0.000010 0.305385
0.331267 0.059170 0.139048 0.004361 0.016026 0.124441 0.070202 0.008215 0.011012 0.236257
0.415544 0.131706 0.073613 0.001450 0.002307 0.010199 0.032331 0.007321 0.027916 0.297614
0.131101 0.055770 0.379621 0.004089 0.023279 0.041474 0.000010 0.000010 0.060578 0.304069
0.151589 0.038845 0.369104 0.001786 0.016220 0.042706 0.041872 0.000010 0.040820 0.297048
0.075187 0.007325 0.377131 0.000010 0.009675 0.008786 0.056436 0.011691 0.023216 0.430543
0.135862 0.003838 0.335413 0.000010 0.019302 0.017287 0.101894 0.004953 0.000010 0.381430
0.092099 0.023544 0.430678 0.000010 0.016954 0.000010 0.049864 0.003864 0.045723 0.337254
0.130398 0.049284 0.445552 0.000010 0.002679 0.000010 0.079914 0.011342 0.000010 0.280801
0.100851 0.042987 0.439541 0.000010 0.010554 0.020542 0.061410 0.011836 0.010656 0.301612
0.125407 0.000010 0.432684 0.000010 0.002005 0.004979 0.070297 0.012362 0.000010 0.352236
0.128468 0.056530 0.333980 0.012524 0.019593 0.005232 0.040819 0.011268 0.007672 0.383914
0.104583 0.065606 0.344840 0.000010 0.013264 0.000010 0.063809 0.001191 0.000010 0.406678
0.108478 0.039001 0.368737 0.000010 0.021826 0.036753 0.061347 0.014946 0.000010 0.348891
0.118209 0.045806 0.383325 0.005722 0.028292 0.016646 0.061582 0.006544 0.000010 0.333863
0.106398 0.004210 0.394115 0.000010 0.039352 0.018533 0.066819 0.027955 0.000721 0.341887
0.118045 0.043532 0.410558 0.009566 0.000010 0.016226 0.064606 0.011302 0.000010 0.326145
0.119389 0.038235 0.344505 0.005705 0.026959 0.012653 0.081677 0.005594 0.028358 0.336925
0.112037 0.018670 0.386808 0.000010 0.019459 0.035288 0.067314 0.012136 0.011522 0.336757
0.091619 0.016042 0.402872 0.000010 0.024418 0.000010 0.067374 0.012234 0.007430 0.377990
0.098260 0.009427 0.450150 0.000010 0.018676 0.005071 0.076734 0.014320 0.000010 0.327341
0.106876 0.013337 0.432750 0.000010 0.007183 0.000010 0.076035 0.000010 0.000010 0.363780
0.106353 0.058663 0.392484 0.003397 0.009279 0.036814 0.082343 0.010684 0.017501 0.282481
0.000010 0.000010 0.000010 0.000010 0.000010 0.000010 0.000010 0.231156 0.632744 0.136030
0.000010 0.000010 0.000010 0.000010 0.000010 0.000010 0.000010 0.243213 0.652611 0.104107
0.000010 0.000010 0.000010 0.000010 0.000010 0.000010 0.000010 0.239608 0.660412 0.099910
0.000010 0.000010 0.000010 0.000010 0.000010 0.000010 0.000010 0.230215 0.689467 0.080248
0.000010 0.000010 0.000010 0.000010 0.000010 0.000010 0.000010 0.250737 0.661047 0.088146
0.000852 0.000010 0.005245 0.000010 0.000010 0.000010 0.000010 0.259854 0.660141 0.073859
0.000010 0.000010 0.003467 0.000010 0.000010 0.000010 0.000010 0.251458 0.648092 0.096922
0.000010 0.000010 0.000010 0.000010 0.000010 0.000010 0.000010 0.228637 0.649376 0.121918
0.000010 0.000010 0.000010 0.000010 0.000010 0.000010 0.000010 0.211279 0.697469 0.091182
0.000010 0.000010 0.000010 0.000010 0.000010 0.000010 0.000010 0.267280 0.648780 0.083870
0.000010 0.000010 0.000010 0.000010 0.000010 0.000010 0.000010 0.261546 0.655352 0.083032
0.000010 0.000010 0.000010 0.000010 0.000010 0.000010 0.001537 0.258469 0.657872 0.082063
0.000010 0.000010 0.000010 0.000010 0.000010 0.000010 0.000010 0.229703 0.656663 0.113563
0.000010 0.000010 0.000010 0.000459 0.000010 0.000010 0.000010 0.225866 0.669954 0.103661
0.000010 0.000010 0.000010 0.000010 0.000010 0.000010 0.000010 0.256266 0.634708 0.108956
0.000010 0.000010 0.000010 0.003157 0.000010 0.000010 0.000010 0.240697 0.665880 0.090206
0.000010 0.000010 0.000010 0.000010 0.000010 0.000010 0.000010 0.222763 0.722813 0.054355
0.000010 0.000010 0.000010 0.048843 0.000010 0.000010 0.000010 0.000010 0.005785 0.945301
0.002930 0.000010 0.000010 0.063615 0.006572 0.000010 0.000010 0.000010 0.018616 0.908216
0.000010 0.000010 0.000010 0.055666 0.000010 0.000010 0.000010 0.000010 0.000708 0.943556
0.000010 0.000010 0.000010 0.071252 0.000010 0.000010 0.000010 0.000376 0.000010 0.928301
0.003005 0.005267 0.022860 0.069150 0.000010 0.000010 0.000010 0.004672 0.000010 0.895007
0.000515 0.000010 0.006403 0.200205 0.000010 0.000010 0.000010 0.010813 0.000010 0.782014
0.005100 0.000010 0.494720 0.103561 0.000010 0.000010 0.000010 0.000010 0.000010 0.396558
0.003503 0.000010 0.496782 0.104472 0.000010 0.000010 0.000010 0.000010 0.000010 0.395183
0.000010 0.000010 0.498580 0.104650 0.000010 0.000010 0.000010 0.000010 0.000010 0.396700
0.026884 0.000811 0.409727 0.045624 0.002532 0.023031 0.032950 0.004520 0.003598 0.450322
0.026222 0.000010 0.412182 0.046444 0.003774 0.022964 0.031236 0.004525 0.003997 0.448646
0.000010 0.002654 0.000529 0.072308 0.000010 0.000010 0.005666 0.001943 0.015423 0.901448
0.000010 0.005410 0.311337 0.084169 0.012690 0.012848 0.040134 0.000360 0.000010 0.533032
0.047767 0.008769 0.011180 0.123478 0.002504 0.003264 0.013493 0.014491 0.034042 0.741011
0.000010 0.000010 0.000010 0.076114 0.000010 0.007556 0.000010 0.000010 0.000010 0.916260
0.000010 0.000010 0.000010 0.079542 0.000010 0.007092 0.003122 0.001660 0.000010 0.908535
0.000010 0.006956 0.001168 0.046126 0.000010 0.001453 0.000015 0.000010 0.003603 0.940650
0.001545 0.000010 0.000010 0.034928 0.000010 0.000010 0.000010 0.000010 0.000010 0.963457
0.000010 0.000010 0.000010 0.059208 0.000010 0.000010 0.005472 0.000010 0.000010 0.935250
0.000010 0.000010 0.000010 0.087193 0.004497 0.000010 0.000013 0.002765 0.000010 0.905482
0.000010 0.000010 0.000010 0.999910 0.000010 0.000010 0.000010 0.000010 0.000010 0.000010
0.000010 0.000010 0.000010 0.999910 0.000010 0.000010 0.000010 0.000010 0.000010 0.000010
0.000010 0.000010 0.000010 0.999903 0.000017 0.000010 0.000010 0.000010 0.000010 0.000010
0.000010 0.000010 0.000010 0.999910 0.000010 0.000010 0.000010 0.000010 0.000010 0.000010
0.000010 0.000010 0.000010 0.999910 0.000010 0.000010 0.000010 0.000010 0.000010 0.000010
0.000010 0.000010 0.000010 0.999910 0.000010 0.000010 0.000010 0.000010 0.000010 0.000010
0.000010 0.000010 0.000010 0.999910 0.000010 0.000010 0.000010 0.000010 0.000010 0.000010
0.000010 0.000010 0.000010 0.999908 0.000010 0.000010 0.000011 0.000011 0.000010 0.000010
0.000010 0.000010 0.000010 0.999910 0.000010 0.000010 0.000010 0.000010 0.000010 0.000010
0.000010 0.000010 0.000010 0.999910 0.000010 0.000010 0.000010 0.000010 0.000010 0.000010
0.000010 0.000010 0.000010 0.999910 0.000010 0.000010 0.000010 0.000010 0.000010 0.000010
0.000010 0.000010 0.000010 0.999910 0.000010 0.000010 0.000010 0.000010 0.000010 0.000010
0.000010 0.000010 0.000010 0.999910 0.000010 0.000010 0.000010 0.000010 0.000010 0.000010
0.000010 0.000010 0.000010 0.999910 0.000010 0.000010 0.000010 0.000010 0.000010 0.000010
0.000010 0.000010 0.000010 0.999910 0.000010 0.000010 0.000010 0.000010 0.000010 0.000010
0.000010 0.000010 0.421681 0.517029 0.026612 0.000010 0.033019 0.001610 0.000010 0.000010
0.000010 0.000010 0.000010 0.649652 0.000010 0.000010 0.000010 0.000010 0.000010 0.350268
0.000010 0.000010 0.000010 0.460866 0.002607 0.000010 0.000010 0.001771 0.015048 0.519658
0.000010 0.000010 0.000010 0.999910 0.000010 0.000010 0.000010 0.000010 0.000010 0.000010
0.000010 0.000010 0.000010 0.999910 0.000010 0.000010 0.000010 0.000010 0.000010 0.000010
0.000010 0.000010 0.000010 0.065048 0.033235 0.004898 0.000010 0.002206 0.000010 0.894562
0.000010 0.000010 0.000010 0.080050 0.000010 0.000010 0.000010 0.000010 0.000010 0.919870
0.010831 0.000010 0.000010 0.073401 0.000010 0.000010 0.000010 0.000010 0.000010 0.915697
0.000010 0.000010 0.000010 0.078066 0.000010 0.000010 0.000010 0.000119 0.000010 0.921745
0.000010 0.000010 0.000010 0.065532 0.000010 0.000010 0.000013 0.000010 0.000010 0.934386
0.000010 0.000010 0.000010 0.094045 0.000010 0.000019 0.000010 0.000010 0.000010 0.905866
0.000010 0.000010 0.000010 0.080732 0.000010 0.000010 0.000010 0.000010 0.000010 0.919188
0.003216 0.000010 0.000010 0.060058 0.000010 0.000010 0.000010 0.000010 0.000010 0.936656
0.000010 0.000010 0.000010 0.071536 0.000010 0.000010 0.000010 0.000010 0.000010 0.928384
0.000010 0.000010 0.000010 0.060489 0.000010 0.000010 0.000010 0.000010 0.000010 0.939431
0.000010 0.000010 0.000861 0.055994 0.006102 0.000010 0.000010 0.000010 0.002230 0.934762
0.000010 0.000010 0.000010 0.075006 0.000010 0.000010 0.000010 0.000010 0.000010 0.924914
0.000010 0.000010 0.000010 0.106737 0.000010 0.000010 0.004038 0.000010 0.000010 0.889155
0.000010 0.000010 0.000010 0.132317 0.001415 0.000010 0.000010 0.001634 0.000010 0.864574
0.000747 0.000010 0.007595 0.125705 0.000010 0.000010 0.000010 0.000010 0.000010 0.865894
0.000010 0.000010 0.007309 0.127098 0.000010 0.000010 0.000012 0.000010 0.000010 0.865520
0.000010 0.000010 0.000010 0.113490 0.003153 0.000010 0.000010 0.009573 0.000010 0.873725
0.000010 0.000010 0.000010 0.111337 0.003950 0.000010 0.000010 0.009118 0.000010 0.875536
0.000010 0.000010 0.004404 0.358566 0.000010 0.000010 0.000010 0.022855 0.000010 0.614115
0.000010 0.000010 0.001578 0.351541 0.000010 0.000010 0.007504 0.015038 0.004401 0.619898
0.000010 0.000010 0.011089 0.340597 0.000010 0.000010 0.000010 0.011231 0.009084 0.627949
0.000010 0.000010 0.006857 0.344535 0.000010 0.000010 0.000010 0.012305 0.000010 0.636243
0.000010 0.000010 0.000010 0.365145 0.000010 0.000010 0.000010 0.018934 0.000010 0.615851
0.002148 0.000010 0.000010 0.356866 0.000010 0.000010 0.003756 0.013862 0.000010 0.623317
0.000010 0.000010 0.000573 0.341737 0.000010 0.000010 0.000010 0.023695 0.000010 0.633934
0.000010 0.000010 0.000010 0.264455 0.000010 0.000010 0.000782 0.013767 0.000010 0.720936
0.000010 0.000010 0.007800 0.173248 0.000010 0.000010 0.007365 0.000747 0.000010 0.810789
0.000010 0.000010 0.011233 0.253970 0.000010 0.000010 0.000010 0.009051 0.009650 0.716046
0.003501 0.000010 0.002169 0.239482 0.005408 0.000010 0.009316 0.006936 0.000339 0.732829
0.000010 0.000010 0.000010 0.283129 0.000010 0.000010 0.000010 0.009658 0.000010 0.707142
0.000010 0.000010 0.000010 0.283258 0.000010 0.000010 0.000010 0.008707 0.000010 0.707964
0.005609 0.000010 0.000010 0.237430 0.002220 0.000010 0.012869 0.004196 0.002616 0.735030
0.000010 0.000010 0.004709 0.274140 0.004559 0.000010 0.000403 0.009424 0.015500 0.691235
0.000010 0.000010 0.007137 0.252006 0.000010 0.000010 0.000010 0.010537 0.000010 0.730260
0.000010 0.000010 0.000010 0.000010 0.000010 0.000010 0.000010 0.000010 0.000010 0.999910
0.000010 0.000010 0.000010 0.001606 0.000010 0.000010 0.000010 0.000010 0.000010 0.998314
0.000010 0.000010 0.000010 0.002950 0.000010 0.000010 0.000010 0.000010 0.004717 0.992263
0.016811 0.000010 0.000010 0.006085 0.012178 0.009946 0.091954 0.000010 0.000010 0.862985
0.000010 0.000010 0.000010 0.000010 0.000010 0.000010 0.000010 0.000010 0.000010 0.999910
0.000010 0.000010 0.000010 0.000010 0.000010 0.000010 0.000010 0.000010 0.000010 0.999910
0.014233 0.003579 0.007489 0.004269 0.000010 0.002499 0.079262 0.000010 0.026733 0.861917
0.017272 0.000010 0.000010 0.005494 0.012106 0.008221 0.093428 0.000010 0.000010 0.863439
0.000010 0.000010 0.000010 0.000010 0.000013 0.000010 0.000010 0.000010 0.000010 0.999907
0.000010 0.000010 0.000010 0.005438 0.000010 0.000010 0.000010 0.000010 0.009401 0.985091
0.000010 0.000010 0.000010 0.001517 0.000010 0.000010 0.000010 0.000884 0.006527 0.991011
0.000010 0.000010 0.000010 0.003705 0.000010 0.000010 0.000010 0.000010 0.015920 0.980305
0.000010 0.000010 0.000010 0.000010 0.000010 0.000010 0.000010 0.000010 0.010828 0.989092
0.000010 0.000010 0.000016 0.000010 0.000010 0.000010 0.000010 0.000010 0.007316 0.992598
0.000010 0.000010 0.000010 0.000010 0.000010 0.000010 0.000010 0.000010 0.019476 0.980444
0.000010 0.000010 0.000010 0.000010 0.000010 0.000010 0.000010 0.000010 0.000010 0.999910
0.000010 0.000010 0.000010 0.000010 0.000010 0.000010 0.000010 0.000010 0.000010 0.999910
0.003160 0.002112 0.000010 0.001431 0.000172 0.000010 0.010807 0.000010 0.021569 0.960720
0.000010 0.000010 0.000010 0.006572 0.000010 0.000010 0.000010 0.000010 0.008545 0.984813
0.000010 0.000010 0.000010 0.000010 0.001314 0.000010 0.000010 0.000010 0.009148 0.989468
0.000010 0.000374 0.014268 0.002602 0.000010 0.000010 0.019746 0.007251 0.017484 0.938245
0.000010 0.000010 0.000010 0.000010 0.000010 0.000010 0.000010 0.000010 0.000010 0.999910
0.004073 0.000010 0.019270 0.004791 0.005478 0.000010 0.035071 0.001685 0.038174 0.891439
0.000010 0.000010 0.000010 0.000010 0.000010 0.000010 0.000010 0.000010 0.000010 0.999910
0.000010 0.000010 0.000010 0.000010 0.000010 0.000010 0.000010 0.000010 0.000010 0.999910
0.000010 0.000010 0.012604 0.000719 0.003509 0.000010 0.033991 0.008228 0.027094 0.913824
0.000010 0.000010 0.000010 0.000010 0.000010 0.000010 0.000010 0.000013 0.000010 0.999907
0.000010 0.002424 0.023667 0.010246 0.005039 0.000010 0.070827 0.016544 0.067265 0.803969
0.000010 0.000010 0.036037 0.006603 0.008509 0.000010 0.051566 0.017927 0.028394 0.850934
0.005889 0.000010 0.034631 0.005777 0.007666 0.002245 0.056150 0.013296 0.032812 0.841523
0.000010 0.000010 0.000010 0.000010 0.000010 0.000010 0.000010 0.000010 0.000010 0.999910
0.000010 0.000010 0.000010 0.000010 0.000010 0.000010 0.000010 0.000010 0.000010 0.999910
0.000010 0.000010 0.000010 0.000010 0.000010 0.000010 0.000010 0.000010 0.000010 0.999910
0.000010 0.000010 0.000010 0.000010 0.000010 0.000010 0.000010 0.000010 0.000010 0.999910
0.000010 0.000010 0.000010 0.000010 0.000010 0.000010 0.000010 0.000010 0.000010 0.999910
0.000010 0.000010 0.000010 0.000010 0.000010 0.000010 0.000010 0.000010 0.000010 0.999910
0.000010 0.000010 0.000010 0.000010 0.000010 0.000010 0.000010 0.000010 0.000010 0.999910
0.000010 0.000010 0.000010 0.000010 0.000010 0.000010 0.000010 0.000010 0.000010 0.999910
0.000010 0.000010 0.000010 0.000010 0.000010 0.000010 0.000010 0.000010 0.000010 0.999910
0.000010 0.000010 0.000010 0.000010 0.000010 0.000010 0.000010 0.000010 0.000010 0.999910
0.000010 0.000010 0.000010 0.008090 0.000010 0.000010 0.000010 0.000010 0.000010 0.991830
0.000010 0.000010 0.000010 0.002027 0.000010 0.000010 0.000010 0.000010 0.000010 0.997893
0.000010 0.000010 0.000010 0.000010 0.000013 0.000010 0.000010 0.000010 0.000010 0.999907
0.000010 0.000010 0.000010 0.000010 0.000010 0.000010 0.000010 0.000010 0.000010 0.999910
0.000010 0.000011 0.000010 0.002481 0.000010 0.000010 0.000010 0.000010 0.000010 0.997438
0.000010 0.000010 0.000010 0.000010 0.000013 0.000010 0.000010 0.000010 0.000010 0.999907
0.000010 0.000010 0.000010 0.000010 0.000010 0.000010 0.000010 0.000010 0.000010 0.999910
0.000010 0.000010 0.000010 0.000013 0.000010 0.000010 0.000010 0.000010 0.000010 0.999907
0.000010 0.000010 0.000010 0.000010 0.000010 0.000010 0.000010 0.000010 0.000010 0.999910
0.000010 0.000010 0.000010 0.000010 0.000010 0.000010 0.000010 0.000010 0.002993 0.996927
0.000010 0.000010 0.000013 0.000010 0.000010 0.000010 0.000010 0.000010 0.000010 0.999907
0.000010 0.000010 0.000010 0.000010 0.000010 0.000010 0.000010 0.000010 0.000010 0.999910
0.000010 0.000010 0.000010 0.000010 0.000010 0.000010 0.000010 0.000010 0.000010 0.999910
0.000010 0.000010 0.000010 0.000010 0.000010 0.000010 0.000010 0.000010 0.000010 0.999910
0.000010 0.000010 0.000010 0.000010 0.000010 0.000010 0.000010 0.000010 0.000010 0.999910
0.000010 0.000010 0.000010 0.000010 0.000010 0.000010 0.000010 0.000010 0.000010 0.999910
0.000010 0.000010 0.000010 0.000010 0.000010 0.000010 0.000010 0.000010 0.000010 0.999910
0.000010 0.000010 0.000010 0.000010 0.000010 0.000010 0.000010 0.000010 0.000010 0.999910
0.000010 0.000010 0.000010 0.000010 0.000010 0.000010 0.000010 0.000010 0.000010 0.999910
0.000010 0.000010 0.000010 0.000010 0.000010 0.000010 0.000010 0.000010 0.000010 0.999910
0.001978 0.000010 0.000010 0.002725 0.012176 0.003509 0.013143 0.000010 0.014146 0.952291
0.000010 0.000010 0.000010 0.002689 0.000010 0.000010 0.000400 0.000010 0.021594 0.975257
0.000010 0.000010 0.000010 0.001316 0.000010 0.000010 0.000010 0.000010 0.008369 0.990245
0.000010 0.000010 0.000010 0.000010 0.000010 0.000010 0.000010 0.000010 0.000010 0.999910
0.000010 0.000010 0.000010 0.003349 0.000010 0.000010 0.000010 0.000010 0.000010 0.996571
0.000010 0.000010 0.000010 0.000123 0.000010 0.000010 0.000010 0.000010 0.016215 0.983591
0.000010 0.000010 0.000010 0.000010 0.000010 0.000010 0.000010 0.000010 0.008527 0.991393
0.000010 0.000010 0.000010 0.000010 0.000010 0.000010 0.000010 0.000010 0.007826 0.992094
0.000010 0.000010 0.000010 0.004093 0.000010 0.000010 0.000017 0.000010 0.018343 0.977488
0.000010 0.000010 0.001276 0.000010 0.001279 0.000010 0.000010 0.000010 0.011694 0.985691
0.000010 0.000010 0.000010 0.000010 0.000010 0.000010 0.000010 0.946394 0.053526 0.000010
0.000010 0.000010 0.000010 0.000010 0.000010 0.000010 0.000010 0.941965 0.047266 0.010700
0.000010 0.000010 0.000010 0.000010 0.000010 0.000010 0.000010 0.960902 0.038870 0.000157
0.000010 0.000010 0.000010 0.000010 0.000010 0.000010 0.000010 0.941490 0.045580 0.012861
0.000010 0.000010 0.000010 0.000010 0.000010 0.000010 0.000010 0.965517 0.034403 0.000010
0.000010 0.000010 0.000010 0.000010 0.000010 0.000010 0.000010 0.970016 0.026525 0.003389
0.000010 0.000010 0.000010 0.000643 0.000010 0.000010 0.000010 0.966198 0.033088 0.000010
0.000010 0.000010 0.000010 0.000010 0.000010 0.000010 0.000010 0.932760 0.067160 0.000010
0.000010 0.000010 0.000010 0.002112 0.000010 0.000010 0.000010 0.924454 0.072314 0.001060
0.000010 0.000010 0.000010 0.000010 0.000010 0.000010 0.000010 0.932386 0.044502 0.023041
0.000010 0.000010 0.000010 0.000010 0.000010 0.000010 0.000010 0.958408 0.041512 0.000010
0.000010 0.000010 0.000010 0.000010 0.000010 0.000010 0.000010 0.952597 0.047323 0.000010
0.000010 0.000010 0.000010 0.000010 0.000010 0.000010 0.000010 0.948623 0.034945 0.016362
0.000010 0.000010 0.000010 0.000010 0.000010 0.000010 0.000010 0.967871 0.023052 0.009007
0.000010 0.000010 0.000010 0.000010 0.000010 0.000010 0.000010 0.929662 0.070258 0.000010
0.000010 0.000010 0.000010 0.000010 0.000010 0.000010 0.000010 0.971486 0.028434 0.000010
0.000010 0.000010 0.000010 0.003157 0.000011 0.000010 0.000010 0.961705 0.035067 0.000010
0.000010 0.000010 0.000010 0.000010 0.000010 0.000010 0.000010 0.954775 0.024703 0.020452
0.000010 0.000010 0.000010 0.003775 0.000010 0.000010 0.000010 0.969828 0.026328 0.000010
0.000010 0.000010 0.000010 0.000010 0.000010 0.000010 0.000010 0.960452 0.039468 0.000010
0.000010 0.000010 0.000010 0.000010 0.000010 0.000010 0.000010 0.941359 0.024013 0.034558
0.000010 0.000010 0.000010 0.000010 0.000010 0.000010 0.000010 0.875902 0.019503 0.104526
0.000010 0.000010 0.000010 0.000010 0.000010 0.000010 0.000010 0.945016 0.000010 0.054904
0.000010 0.000010 0.000010 0.000010 0.000010 0.000010 0.000010 0.915632 0.009872 0.074425
0.000010 0.000010 0.000010 0.000010 0.000010 0.000010 0.000010 0.882297 0.020782 0.096851
0.000010 0.000010 0.000010 0.000010 0.000010 0.000010 0.000010 0.950509 0.023527 0.025894
0.000010 0.000010 0.000010 0.000010 0.000010 0.000010 0.000010 0.858800 0.047973 0.093156
0.000010 0.000010 0.000010 0.000010 0.000010 0.000010 0.000010 0.906502 0.027497 0.065931
0.000010 0.000010 0.000010 0.000010 0.000010 0.000010 0.000010 0.870252 0.057187 0.072491
0.000010 0.000010 0.000010 0.000010 0.000010 0.000010 0.000010 0.909308 0.000010 0.090612
0.000010 0.000010 0.000010 0.000010 0.000010 0.000010 0.000010 0.930805 0.000010 0.069115
0.000010 0.000010 0.000010 0.000010 0.000010 0.000010 0.000010 0.787336 0.066993 0.145602
0.000010 0.000010 0.000010 0.000010 0.000010 0.000010 0.000010 0.879943 0.007693 0.112294
0.000010 0.000010 0.000010 0.000010 0.000010 0.000010 0.000010 0.829685 0.075418 0.094827
0.000010 0.000010 0.000010 0.000010 0.000010 0.000010 0.000010 0.883538 0.044803 0.071589
0.000010 0.000010 0.000010 0.000010 0.000010 0.000010 0.000010 0.866355 0.040866 0.092709
0.000010 0.000010 0.000010 0.000010 0.000010 0.000010 0.000010 0.932764 0.000010 0.067156
0.005718 0.000010 0.332291 0.000010 0.058844 0.000010 0.169386 0.404646 0.029075 0.000010
0.000010 0.000010 0.435111 0.001012 0.047529 0.000010 0.144097 0.350562 0.021649 0.000010
0.000010 0.000010 0.417835 0.000431 0.052373 0.000010 0.147239 0.372268 0.009815 0.000010
0.004129 0.000939 0.420101 0.000010 0.058651 0.000010 0.141670 0.353482 0.020998 0.000010
0.012861 0.000010 0.397138 0.000010 0.050336 0.004435 0.148449 0.358575 0.028176 0.000010
0.010175 0.000010 0.517533 0.004405 0.035009 0.000010 0.123151 0.304820 0.004878 0.000010
0.006115 0.005861 0.566666 0.002255 0.032261 0.000010 0.133215 0.247740 0.005867 0.000010
0.000010 0.005097 0.448817 0.000010 0.062128 0.000010 0.122410 0.350764 0.010744 0.000010
0.008440 0.002152 0.424965 0.000010 0.059599 0.000010 0.139869 0.353179 0.011765 0.000010
0.007974 0.000911 0.406825 0.000010 0.051970 0.000010 0.148310 0.360908 0.023073 0.000010
0.013750 0.000010 0.341843 0.000010 0.052684 0.012097 0.153784 0.405888 0.019923 0.000010
0.005227 0.014430 0.478004 0.004271 0.053772 0.000010 0.131487 0.309611 0.003177 0.000010
0.004743 0.000010 0.428352 0.000015 0.046452 0.012093 0.141939 0.365643 0.000742 0.000010
0.000010 0.000010 0.457337 0.000010 0.057158 0.000010 0.135745 0.332123 0.017587 0.000010
0.013778 0.000010 0.527836 0.004580 0.041036 0.000010 0.118565 0.286041 0.008133 0.000010
0.000010 0.008017 0.504159 0.000010 0.064260 0.000010 0.137399 0.282944 0.003181 0.000010
0.002334 0.000010 0.409548 0.000010 0.059782 0.000010 0.137262 0.372215 0.018819 0.000010
0.008212 0.000013 0.399481 0.000010 0.051400 0.000010 0.138906 0.379416 0.022542 0.000010
0.000924 0.001767 0.409653 0.000010 0.040570 0.012878 0.144502 0.379967 0.009718 0.000010
0.011044 0.000010 0.953856 0.000010 0.011154 0.000010 0.023177 0.000719 0.000010 0.000010
0.000010 0.000010 0.986271 0.003427 0.000010 0.000010 0.000010 0.010232 0.000010 0.000010
0.014200 0.002011 0.944247 0.000010 0.006233 0.005943 0.027326 0.000010 0.000010 0.000010
0.000010 0.000010 0.961232 0.000010 0.018544 0.000010 0.007024 0.013140 0.000010 0.000010
0.000010 0.000010 0.993465 0.000010 0.002811 0.000010 0.000010 0.003653 0.000010 0.000010
0.000010 0.000010 0.999910 0.000010 0.000010 0.000010 0.000010 0.000010 0.000010 0.000010
0.000010 0.000010 0.999910 0.000010 0.000010 0.000010 0.000010 0.000010 0.000010 0.000010
0.000010 0.000010 0.993319 0.000010 0.006601 0.000010 0.000010 0.000010 0.000010 0.000010
0.000010 0.000010 0.979832 0.000010 0.018221 0.000010 0.000010 0.000010 0.000010 0.001876
0.001936 0.000010 0.993648 0.000010 0.004346 0.000010 0.000010 0.000010 0.000010 0.000010
0.000010 0.000010 0.959130 0.000010 0.006380 0.004042 0.028551 0.000010 0.001484 0.000373
0.008689 0.000010 0.966962 0.000010 0.012516 0.000010 0.000010 0.009089 0.000010 0.002694
0.006040 0.000010 0.993880 0.000010 0.000010 0.000010 0.000010 0.000010 0.000010 0.000010
0.000010 0.000010 0.999910 0.000010 0.000010 0.000010 0.000010 0.000010 0.000010 0.000010
0.014881 0.000010 0.982845 0.000010 0.000010 0.000010 0.000010 0.002204 0.000010 0.000010
0.011897 0.000010 0.980774 0.005169 0.001628 0.000482 0.000010 0.000010 0.000010 0.000010
0.007794 0.000010 0.965364 0.000010 0.014426 0.000010 0.000010 0.008672 0.003693 0.000010
0.006483 0.000010 0.974849 0.000010 0.018598 0.000010 0.000010 0.000010 0.000010 0.000010
0.013869 0.000010 0.965890 0.001867 0.000010 0.000010 0.013779 0.003205 0.001350 0.000010
0.000279 0.000010 0.991107 0.000010 0.008543 0.000010 0.000010 0.000010 0.000010 0.000010
0.000010 0.000010 0.000010 0.000459 0.000010 0.000010 0.000010 0.945241 0.034054 0.020186
0.000010 0.000010 0.000010 0.000010 0.000010 0.000010 0.000010 0.999910 0.000010 0.000010
0.000010 0.000010 0.000010 0.000010 0.000010 0.000010 0.000010 0.999910 0.000010 0.000010
0.000010 0.000010 0.000010 0.000010 0.000010 0.000010 0.000010 0.999910 0.000010 0.000010
0.000010 0.000010 0.000010 0.000010 0.000010 0.000010 0.000010 0.979772 0.013636 0.006522
0.000010 0.000010 0.000010 0.000010 0.000010 0.000010 0.000010 0.999910 0.000010 0.000010
0.000010 0.000010 0.000010 0.000010 0.000010 0.000010 0.000010 0.999910 0.000010 0.000010
0.000010 0.000010 0.000010 0.001605 0.000010 0.000010 0.000010 0.933959 0.024122 0.040253
0.000010 0.000010 0.000010 0.000010 0.000010 0.000010 0.000010 0.999910 0.000010 0.000010
0.000010 0.000010 0.000010 0.000010 0.000010 0.000010 0.000010 0.999910 0.000010 0.000010
0.000010 0.000010 0.000010 0.000010 0.000010 0.000010 0.000010 0.999910 0.000010 0.000010
0.000010 0.000010 0.000010 0.000010 0.000010 0.000010 0.000010 0.999910 0.000010 0.000010
0.000010 0.000010 0.000010 0.000010 0.000010 0.000010 0.000010 0.999910 0.000010 0.000010
0.000010 0.000010 0.000010 0.000010 0.000010 0.000010 0.000010 0.999910 0.000010 0.000010
0.000010 0.000010 0.000010 0.000010 0.000010 0.000010 0.000010 0.999910 0.000010 0.000010
0.000010 0.000010 0.000010 0.000010 0.000010 0.000010 0.000010 0.999910 0.000010 0.000010
0.000010 0.000010 0.000010 0.000010 0.000010 0.000010 0.000010 0.999910 0.000010 0.000010
0.000010 0.000010 0.000010 0.000010 0.000010 0.000010 0.000010 0.999910 0.000010 0.000010
0.000010 0.000010 0.000010 0.000010 0.000010 0.000010 0.000010 0.954400 0.025267 0.020263
0.000010 0.000010 0.000010 0.000010 0.000010 0.000010 0.000010 0.999910 0.000010 0.000010
0.000010 0.000010 0.000010 0.000010 0.000010 0.000010 0.000010 0.000010 0.999910 0.000010
0.000010 0.000010 0.000010 0.000010 0.000010 0.000010 0.000010 0.000010 0.999910 0.000010
0.000010 0.000010 0.000010 0.000010 0.000010 0.000010 0.000010 0.000010 0.999910 0.000010
0.000010 0.000010 0.000010 0.000010 0.000010 0.000010 0.000010 0.000010 0.999910 0.000010
0.000010 0.000010 0.000010 0.000010 0.000010 0.000010 0.000010 0.000010 0.999910 0.000010
0.000010 0.000010 0.036325 0.000010 0.000010 0.000010 0.000010 0.040606 0.923000 0.000010
0.000010 0.000010 0.000010 0.000010 0.000010 0.000010 0.000010 0.000010 0.999910 0.000010
0.000010 0.000010 0.000010 0.000010 0.000010 0.000010 0.000010 0.000010 0.999910 0.000010
0.000010 0.000010 0.000010 0.000010 0.000010 0.000010 0.000010 0.000010 0.999910 0.000010
0.000010 0.000010 0.000010 0.000010 0.000010 0.000010 0.000010 0.000010 0.999910 0.000010
0.000010 0.000010 0.000010 0.000010 0.000010 0.000010 0.000010 0.000010 0.999910 0.000010
0.000010 0.000010 0.000010 0.000010 0.000010 0.000010 0.000010 0.000010 0.999910 0.000010
0.000010 0.000010 0.000010 0.000010 0.000010 0.000010 0.000010 0.000010 0.999910 0.000010
0.000010 0.000010 0.000010 0.000010 0.000010 0.000010 0.000010 0.000010 0.999910 0.000010
0.000010 0.000010 0.000010 0.000010 0.000010 0.000010 0.000010 0.000010 0.999910 0.000010
0.000010 0.000010 0.000010 0.000010 0.000010 0.000010 0.000010 0.000010 0.999910 0.000010
0.000010 0.000010 0.000010 0.000010 0.000010 0.000010 0.000010 0.000010 0.999910 0.000010
0.000010 0.000010 0.015139 0.000010 0.002299 0.000010 0.004918 0.000010 0.977584 0.000010
0.000010 0.000010 0.000010 0.000010 0.000010 0.000010 0.000010 0.000010 0.999910 0.000010
0.000010 0.000010 0.000010 0.000010 0.000010 0.000010 0.000010 0.000010 0.999910 0.000010
0.000010 0.000010 0.000010 0.000010 0.000010 0.000010 0.000010 0.198005 0.592222 0.209702
0.000010 0.000010 0.000010 0.000010 0.000010 0.000010 0.000010 0.203789 0.593194 0.202947
0.000010 0.000010 0.000010 0.000010 0.000010 0.000010 0.000010 0.270663 0.503109 0.226158
0.000010 0.000010 0.000010 0.000010 0.000010 0.000010 0.000010 0.178999 0.610847 0.210084
0.000010 0.000010 0.000010 0.000010 0.000010 0.000010 0.000010 0.190407 0.617586 0.191937
0.000010 0.000010 0.000010 0.000010 0.000010 0.000010 0.000010 0.179918 0.628924 0.191089
0.000010 0.000010 0.000010 0.000010 0.000010 0.000010 0.000010 0.241481 0.537740 0.220708
0.000010 0.000010 0.000010 0.000010 0.000010 0.000010 0.000010 0.233429 0.532428 0.234074
0.000010 0.000010 0.000010 0.004715 0.000010 0.000010 0.000010 0.205612 0.602306 0.187307
0.000010 0.000010 0.000010 0.000010 0.000010 0.000010 0.000010 0.225960 0.536702 0.237268
0.000010 0.000010 0.000010 0.000010 0.000010 0.000010 0.000010 0.271379 0.521952 0.206599
0.000010 0.000010 0.000010 0.000010 0.000010 0.000010 0.000010 0.230696 0.571840 0.197394
0.000010 0.000010 0.000010 0.000010 0.000010 0.000010 0.000010 0.180666 0.604576 0.214688
0.000010 0.000010 0.000010 0.002615 0.000010 0.000010 0.000010 0.310054 0.473521 0.213750
0.000010 0.000010 0.000010 0.000010 0.000010 0.000010 0.000010 0.168856 0.594481 0.236593
0.000010 0.000010 0.000010 0.000010 0.000010 0.000010 0.000010 0.201172 0.589752 0.209006
0.000010 0.000010 0.000010 0.003421 0.000010 0.000010 0.000010 0.222445 0.504924 0.269149
0.000010 0.000010 0.000010 0.000010 0.000010 0.000010 0.000010 0.170495 0.612703 0.216732
0.000010 0.000010 0.000010 0.000010 0.000010 0.000010 0.000010 0.240692 0.555221 0.204017
0.000010 0.000010 0.000010 0.004862 0.000010 0.000010 0.000010 0.227096 0.535338 0.232643
0.040227 0.025442 0.551070 0.000281 0.075970 0.041646 0.232984 0.032360 0.000010 0.000010
0.055533 0.039077 0.521507 0.000010 0.111969 0.030781 0.222117 0.018629 0.000366 0.000010
0.053541 0.021193 0.573066 0.000010 0.096647 0.015416 0.225692 0.014415 0.000010 0.000010
0.040620 0.022724 0.532622 0.001906 0.097753 0.020314 0.273732 0.010309 0.000010 0.000010
0.058023 0.042402 0.552004 0.002164 0.091471 0.015380 0.218754 0.019783 0.000010 0.000010
0.026503 0.047750 0.538611 0.001430 0.086838 0.033771 0.231949 0.033128 0.000010 0.000010
0.032460 0.037097 0.585424 0.000010 0.094721 0.012229 0.204598 0.031686 0.001765 0.000010
0.020620 0.012521 0.569521 0.000010 0.096514 0.025901 0.239914 0.034980 0.000010 0.000010
0.023407 0.023410 0.553283 0.000010 0.083632 0.026798 0.273322 0.016120 0.000010 0.000010
0.002553 0.037233 0.577649 0.000010 0.084457 0.049123 0.231537 0.017418 0.000010 0.000010
0.000010 0.026535 0.569506 0.001082 0.084660 0.043125 0.253912 0.021150 0.000010 0.000010
0.043475 0.043631 0.530454 0.000010 0.096874 0.016235 0.245585 0.019877 0.003850 0.000010
0.048219 0.042741 0.571550 0.000010 0.081745 0.020042 0.222530 0.013143 0.000010 0.000010
0.025071 0.030289 0.562932 0.000010 0.085091 0.047762 0.220037 0.026406 0.002391 0.000010
0.012838 0.052592 0.562791 0.000010 0.091098 0.037707 0.219528 0.018244 0.005181 0.000010
0.031770 0.039479 0.532973 0.004642 0.097434 0.017555 0.244403 0.031725 0.000010 0.000010
0.049181 0.038480 0.535856 0.000010 0.094174 0.027380 0.232848 0.022050 0.000010 0.000010
0.047005 0.031219 0.512310 0.000010 0.110901 0.039900 0.228956 0.022192 0.007498 0.000010
0.024477 0.034298 0.515135 0.000010 0.102038 0.050036 0.242424 0.029543 0.000010 0.002028
0.000010 0.000010 0.000010 0.000010 0.000010 0.000010 0.000010 0.872321 0.093437 0.034172
0.000010 0.000010 0.000010 0.000010 0.000010 0.000010 0.000010 0.872432 0.101380 0.026118
0.000010 0.000010 0.000010 0.000010 0.000010 0.000010 0.000010 0.881737 0.118183 0.000010
0.000010 0.000010 0.000010 0.000010 0.000010 0.000010 0.000010 0.886858 0.099968 0.013103
0.000010 0.000010 0.000010 0.000010 0.000010 0.000010 0.000010 0.944567 0.055353 0.000010
0.000010 0.000010 0.000010 0.000010 0.000010 0.000010 0.000010 0.880966 0.067605 0.051360
0.000010 0.000010 0.000010 0.000010 0.000010 0.000010 0.000010 0.905661 0.077595 0.016674
0.000010 0.000010 0.000010 0.002586 0.000010 0.000010 0.000010 0.940830 0.037181 0.019343
0.000010 0.000010 0.000010 0.000010 0.000010 0.000010 0.000010 0.911961 0.080225 0.007744
0.000010 0.000010 0.000010 0.000010 0.000010 0.000010 0.000010 0.898152 0.072696 0.029082
0.000010 0.000010 0.000010 0.000010 0.000010 0.000010 0.000010 0.895278 0.087666 0.016986
0.000010 0.000010 0.000010 0.000010 0.000010 0.000010 0.000010 0.895744 0.072306 0.031880
0.000010 0.000010 0.000010 0.000010 0.000010 0.000010 0.000010 0.961304 0.033232 0.005394
0.000010 0.000010 0.000010 0.000010 0.000010 0.000010 0.000010 0.897545 0.093091 0.009294
0.126950 0.023416 0.108393 0.000010 0.049066 0.043434 0.648699 0.000010 0.000010 0.000010
0.105595 0.033852 0.114344 0.000010 0.068601 0.077834 0.581769 0.017975 0.000010 0.000010
0.120674 0.021201 0.102868 0.000010 0.044710 0.057722 0.648498 0.004297 0.000010 0.000010
0.115133 0.041866 0.151048 0.000010 0.056103 0.066857 0.568682 0.000280 0.000010 0.000010
0.110469 0.033722 0.153000 0.000010 0.052638 0.075413 0.565425 0.009304 0.000010 0.000010
0.123692 0.024185 0.087704 0.000010 0.042476 0.068451 0.653452 0.000010 0.000010 0.000010
0.155472 0.026257 0.060331 0.000634 0.052110 0.055943 0.648362 0.000872 0.000010 0.000010
0.114738 0.016142 0.077456 0.002682 0.041536 0.066050 0.671077 0.010298 0.000010 0.000010
0.110103 0.048764 0.115514 0.000010 0.055166 0.036472 0.621081 0.012870 0.000010 0.000010
0.113209 0.029111 0.041162 0.000010 0.032783 0.076470 0.707225 0.000010 0.000010 0.000010
0.128112 0.044569 0.143448 0.000010 0.053260 0.078700 0.545750 0.004712 0.000010 0.001429
0.119090 0.038446 0.087547 0.000010 0.031273 0.055589 0.660975 0.007051 0.000010 0.000010
0.115004 0.016566 0.115038 0.000010 0.036426 0.069271 0.634767 0.012898 0.000010 0.000010
0.121535 0.036772 0.130733 0.000010 0.060570 0.061654 0.575845 0.012861 0.000010 0.000010
0.098372 0.017236 0.088610 0.000010 0.041269 0.052818 0.677538 0.024128 0.000010 0.000010
0.138044 0.015121 0.108297 0.000072 0.041663 0.054842 0.630407 0.011535 0.000010 0.000010
0.113316 0.023030 0.115322 0.000010 0.022212 0.039485 0.662258 0.024346 0.000010 0.000010
0.116182 0.033962 0.100079 0.006190 0.046386 0.064287 0.615062 0.017832 0.000010 0.000010
0.133598 0.028053 0.143203 0.000010 0.039449 0.052940 0.602717 0.000010 0.000010 0.000010
0.123920 0.039010 0.115444 0.000010 0.044002 0.069038 0.589872 0.018684 0.000010 0.000010
0.000010 0.000694 0.939369 0.000010 0.021774 0.000010 0.017448 0.020666 0.000010 0.000010
0.000010 0.002457 0.933338 0.000010 0.017977 0.000010 0.026343 0.019835 0.000010 0.000010
0.000792 0.019154 0.943237 0.000010 0.026171 0.000010 0.000010 0.010597 0.000010 0.000010
0.000010 0.020275 0.904625 0.000010 0.020559 0.014142 0.021606 0.018753 0.000010 0.000010
0.002437 0.012675 0.944989 0.000010 0.021368 0.005294 0.001483 0.011724 0.000010 0.000010
0.001166 0.007773 0.965315 0.000010 0.012924 0.000010 0.010396 0.002386 0.000010 0.000010
0.000010 0.007648 0.933356 0.000744 0.028704 0.000010 0.019857 0.009651 0.000010 0.000010
0.000010 0.000010 0.931767 0.000010 0.032740 0.000010 0.016535 0.018898 0.000010 0.000010
0.000010 0.001442 0.959691 0.001455 0.007162 0.006047 0.014080 0.010093 0.000010 0.000010
0.003164 0.011344 0.942346 0.000010 0.010893 0.018424 0.000010 0.013789 0.000010 0.000010
0.000010 0.022952 0.948936 0.000010 0.011675 0.000010 0.000010 0.016378 0.000010 0.000010
0.001594 0.007422 0.950931 0.000010 0.014426 0.000010 0.016670 0.008916 0.000010 0.000010
0.000010 0.029101 0.938323 0.000010 0.025163 0.000010 0.000010 0.007352 0.000010 0.000010
0.000010 0.001813 0.918403 0.000010 0.022170 0.000010 0.033387 0.024176 0.000010 0.000010
0.017351 0.000010 0.931747 0.000010 0.033864 0.000010 0.000010 0.016979 0.000010 0.000010
0.014886 0.010958 0.923194 0.000010 0.029036 0.000010 0.012517 0.009368 0.000010 0.000010
0.020227 0.001744 0.941674 0.000010 0.022146 0.000010 0.008557 0.005611 0.000010 0.000010
0.003551 0.000010 0.947282 0.000691 0.029798 0.000010 0.000010 0.018629 0.000010 0.000010
0.011559 0.010809 0.941655 0.000010 0.017372 0.005609 0.000010 0.012955 0.000010 0.000010
0.001056 0.000010 0.949623 0.000010 0.033681 0.000010 0.000010 0.015580 0.000010 0.000010
0.000010 0.000010 0.000010 0.000010 0.000010 0.000010 0.000010 0.192464 0.520793 0.286673
0.000010 0.000010 0.000010 0.000010 0.000010 0.000010 0.000010 0.206668 0.579198 0.214063
0.000010 0.000010 0.000010 0.004052 0.000010 0.000010 0.000010 0.201469 0.550590 0.243828
0.000010 0.000010 0.000010 0.000010 0.000010 0.000010 0.000010 0.220206 0.503383 0.276341
0.000010 0.000010 0.000010 0.000010 0.000010 0.000010 0.000010 0.212047 0.563103 0.224781
0.000010 0.000010 0.000010 0.000010 0.000010 0.000010 0.000010 0.206223 0.551238 0.242469
0.000010 0.000010 0.000010 0.000010 0.000010 0.000010 0.000010 0.235098 0.508751 0.256081
0.000010 0.000010 0.000010 0.003047 0.000010 0.000010 0.000010 0.228372 0.531200 0.237321
0.000010 0.000010 0.000010 0.000010 0.000010 0.000010 0.000010 0.207643 0.493804 0.298484
0.000010 0.000010 0.000010 0.000010 0.000010 0.000010 0.000010 0.204890 0.539306 0.255734
0.000010 0.000010 0.000010 0.000010 0.000010 0.000010 0.000010 0.199261 0.528669 0.272000
0.000010 0.000010 0.000010 0.000010 0.000010 0.000010 0.000010 0.239882 0.536654 0.223394
0.000010 0.000010 0.000010 0.000010 0.000010 0.000010 0.000010 0.198864 0.515428 0.285638
0.000010 0.000010 0.000010 0.000010 0.000010 0.000010 0.000010 0.214431 0.544580 0.240919
0.000010 0.000010 0.000010 0.000010 0.000010 0.000010 0.000010 0.169980 0.584098 0.245852
0.000010 0.000010 0.000010 0.000010 0.000010 0.000010 0.000010 0.220203 0.507317 0.272409
0.000010 0.000010 0.000010 0.003301 0.000010 0.000010 0.000010 0.247236 0.512505 0.236898
0.000010 0.000010 0.000010 0.000010 0.000010 0.000010 0.000010 0.230324 0.500719 0.268887
0.000010 0.000010 0.000010 0.000010 0.000010 0.000010 0.000010 0.212280 0.556483 0.231167
0.000010 0.000010 0.000010 0.002365 0.000010 0.000010 0.000010 0.200677 0.497828 0.299070
0.000010 0.000010 0.000010 0.000010 0.000010 0.000010 0.000010 0.999910 0.000010 0.000010
0.000010 0.000010 0.000010 0.000010 0.000010 0.000010 0.000010 0.999910 0.000010 0.000010
0.000010 0.000010 0.000010 0.000010 0.000010 0.000010 0.000010 0.999910 0.000010 0.000010
0.000010 0.000010 0.000010 0.000010 0.000010 0.000010 0.000010 0.999910 0.000010 0.000010
0.000010 0.000010 0.000010 0.000010 0.000010 0.000010 0.000010 0.999910 0.000010 0.000010
0.000010 0.000010 0.000010 0.000010 0.000010 0.000010 0.000010 0.999910 0.000010 0.000010
0.000010 0.000010 0.000010 0.000010 0.000010 0.000010 0.000010 0.999910 0.000010 0.000010
0.000010 0.000010 0.000010 0.000010 0.000010 0.000010 0.000010 0.999910 0.000010 0.000010
0.000010 0.000010 0.000010 0.000010 0.000010 0.000010 0.000010 0.999910 0.000010 0.000010
0.000010 0.000010 0.000010 0.000010 0.000010 0.000010 0.000010 0.999910 0.000010 0.000010
0.000010 0.000010 0.000010 0.000010 0.000010 0.000010 0.000010 0.999910 0.000010 0.000010
0.000010 0.000010 0.000010 0.000010 0.000010 0.000010 0.000010 0.999910 0.000010 0.000010
0.000010 0.000010 0.000010 0.000010 0.000010 0.000010 0.000010 0.999910 0.000010 0.000010
0.000010 0.000010 0.000010 0.000010 0.000010 0.000010 0.000010 0.999910 0.000010 0.000010
0.000010 0.000010 0.000010 0.000010 0.000010 0.000010 0.000010 0.999910 0.000010 0.000010
0.000010 0.000010 0.000010 0.000010 0.000010 0.000010 0.000010 0.999910 0.000010 0.000010
0.000010 0.000010 0.000010 0.000010 0.000010 0.000010 0.000010 0.999910 0.000010 0.000010
0.000010 0.000010 0.000010 0.000010 0.000010 0.000010 0.000010 0.999910 0.000010 0.000010
0.000010 0.000010 0.000010 0.000010 0.000010 0.000010 0.000010 0.999910 0.000010 0.000010
0.000010 0.000010 0.000010 0.000010 0.000010 0.000010 0.000010 0.999910 0.000010 0.000010
0.129771 0.038351 0.298536 0.000010 0.101050 0.047816 0.382638 0.001808 0.000010 0.000010
0.129128 0.036795 0.317649 0.000010 0.104891 0.059151 0.336198 0.016159 0.000010 0.000010
0.104490 0.043069 0.305458 0.000010 0.104089 0.057526 0.362584 0.022754 0.000010 0.000010
0.100876 0.042538 0.347542 0.003650 0.109989 0.046641 0.342645 0.004817 0.000010 0.001293
0.117838 0.023123 0.378483 0.000010 0.121001 0.077046 0.265574 0.016905 0.000010 0.000010
0.131487 0.023800 0.358217 0.000010 0.126111 0.054401 0.302723 0.003231 0.000010 0.000010
0.112378 0.020100 0.365284 0.000010 0.132448 0.058284 0.287644 0.015714 0.008128 0.000010
0.162002 0.045099 0.342936 0.000422 0.117146 0.044012 0.281395 0.006968 0.000010 0.000010
0.135745 0.045278 0.252392 0.000010 0.118022 0.076552 0.346133 0.025847 0.000010 0.000010
0.103573 0.032804 0.326568 0.000010 0.078150 0.050742 0.402531 0.005602 0.000010 0.000010
0.104746 0.025776 0.382781 0.000010 0.119083 0.058129 0.283996 0.021751 0.000010 0.003718
0.137230 0.029333 0.336284 0.000010 0.101917 0.043699 0.350535 0.000971 0.000010 0.000010
0.116618 0.038672 0.357315 0.003423 0.094735 0.044585 0.338416 0.004371 0.000010 0.001855
0.114984 0.031457 0.338490 0.002506 0.106258 0.047766 0.350663 0.007856 0.000010 0.000010
0.100103 0.022764 0.388197 0.000010 0.120094 0.065514 0.295652 0.007646 0.000010 0.000010
0.166488 0.053967 0.332352 0.003172 0.100733 0.033690 0.286134 0.023444 0.000010 0.000010
0.129265 0.026480 0.294238 0.000010 0.113789 0.053552 0.373676 0.008969 0.000010 0.000010
0.122904 0.041475 0.321124 0.000010 0.092822 0.043213 0.378422 0.000010 0.000010 0.000010
0.000010 0.000010 0.000010 0.000010 0.000010 0.000010 0.000010 0.440927 0.463894 0.095108
0.000010 0.000010 0.000010 0.000010 0.000010 0.000010 0.000010 0.430612 0.465906 0.103413
0.002770 0.000010 0.003278 0.002305 0.003424 0.000010 0.000010 0.427143 0.432549 0.128501
0.000010 0.000010 0.000010 0.000010 0.000010 0.000010 0.000010 0.443063 0.430118 0.126749
0.000010 0.000010 0.000010 0.000010 0.000010 0.000010 0.000010 0.471329 0.437852 0.090749
0.000010 0.000010 0.000010 0.002422 0.000010 0.000010 0.000010 0.415080 0.489035 0.093403
0.000010 0.000010 0.000010 0.000010 0.002943 0.000010 0.000010 0.423277 0.438181 0.135539
0.000010 0.000010 0.000010 0.001079 0.000010 0.000010 0.000010 0.423033 0.462266 0.113562
0.000010 0.000010 0.000010 0.003037 0.007097 0.000010 0.001208 0.424905 0.448231 0.115481
0.000010 0.000010 0.000010 0.000010 0.000010 0.000010 0.000010 0.446153 0.471062 0.082714
0.000010 0.000010 0.001020 0.003703 0.000010 0.000010 0.000010 0.418090 0.448683 0.128454
0.000010 0.000010 0.000010 0.001626 0.000010 0.000010 0.000010 0.433528 0.412493 0.152293
0.000010 0.000010 0.000010 0.000010 0.000010 0.000010 0.000010 0.428662 0.453566 0.117702
0.000010 0.000010 0.000010 0.000010 0.000010 0.000010 0.000010 0.448000 0.469330 0.082599
0.000010 0.000010 0.000010 0.000769 0.000010 0.000010 0.000010 0.436448 0.420782 0.141941
0.000010 0.000010 0.004836 0.006560 0.000010 0.000010 0.000010 0.443176 0.427536 0.117842
0.000010 0.000010 0.002865 0.005957 0.000010 0.000010 0.000010 0.470852 0.430446 0.089829
0.000010 0.000010 0.000010 0.000010 0.001288 0.000010 0.000010 0.445868 0.464120 0.088664
0.000010 0.000010 0.000010 0.000010 0.004477 0.000010 0.000010 0.424117 0.461318 0.110028
0.000010 0.000010 0.000010 0.000010 0.000010 0.000010 0.000010 0.438926 0.439599 0.121405
0.002447 0.012994 0.848880 0.000010 0.016006 0.000010 0.076107 0.043525 0.000010 0.000010
0.000010 0.031910 0.807011 0.000010 0.047604 0.000010 0.064243 0.049182 0.000010 0.000010
0.008547 0.011533 0.826457 0.001365 0.043565 0.000010 0.076593 0.031911 0.000010 0.000010
0.015107 0.019853 0.853309 0.001097 0.008788 0.000010 0.064289 0.037527 0.000010 0.000010
0.000010 0.009869 0.828085 0.000010 0.008964 0.017575 0.081264 0.053870 0.000010 0.000342
0.000010 0.007319 0.862292 0.000010 0.037310 0.000010 0.061126 0.031903 0.000010 0.000010
0.000010 0.008170 0.821284 0.000010 0.042917 0.008086 0.086149 0.033354 0.000010 0.000010
0.000010 0.016103 0.840206 0.000514 0.030195 0.010198 0.075040 0.027714 0.000010 0.000010
0.004116 0.005528 0.845753 0.000010 0.010707 0.003759 0.099113 0.030993 0.000010 0.000010
0.013362 0.015021 0.813799 0.000010 0.028170 0.000010 0.089020 0.040588 0.000010 0.000010
0.000010 0.015840 0.819319 0.000010 0.049950 0.012764 0.073157 0.028929 0.000010 0.000010
0.000010 0.016283 0.813881 0.000010 0.039212 0.005008 0.097489 0.028087 0.000010 0.000010
0.001847 0.014171 0.844165 0.000010 0.038282 0.019960 0.053416 0.028129 0.000010 0.000010
0.010640 0.009449 0.849225 0.000010 0.030533 0.012264 0.059599 0.028260 0.000010 0.000010
0.016318 0.003444 0.824417 0.000010 0.031904 0.005318 0.084733 0.033837 0.000010 0.000010
0.000010 0.007926 0.861461 0.000010 0.030023 0.001426 0.065699 0.033424 0.000010 0.000010
0.000010 0.004398 0.847061 0.000010 0.028410 0.000010 0.086865 0.030323 0.000010 0.002903
0.002470 0.015148 0.811093 0.000010 0.043851 0.009803 0.086861 0.030743 0.000010 0.000010
0.004755 0.022087 0.841641 0.000010 0.036844 0.000010 0.067119 0.027513 0.000010 0.000010
0.000010 0.000010 0.880801 0.000025 0.032234 0.002201 0.066273 0.018427 0.000010 0.000010
0.000224 0.000010 0.920330 0.000010 0.030532 0.000010 0.048413 0.000451 0.000010 0.000010
0.000010 0.000010 0.921227 0.000114 0.032479 0.000010 0.042203 0.003927 0.000010 0.000010
0.003949 0.001443 0.919593 0.000010 0.037089 0.000010 0.037876 0.000010 0.000010 0.000010
0.001137 0.000010 0.912319 0.000010 0.018105 0.000010 0.067614 0.000775 0.000010 0.000010
0.000010 0.000010 0.906690 0.000230 0.022165 0.000010 0.064816 0.006049 0.000010 0.000010
0.002693 0.000010 0.941384 0.000010 0.009236 0.000010 0.045069 0.001568 0.000010 0.000010
0.000010 0.000010 0.922534 0.000010 0.028569 0.000010 0.039197 0.009640 0.000010 0.000010
0.000010 0.000010 0.899874 0.000010 0.032843 0.000010 0.067213 0.000010 0.000010 0.000010
0.000010 0.000010 0.886977 0.002097 0.023798 0.001594 0.058818 0.026173 0.000010 0.000513
0.000010 0.007436 0.904698 0.002998 0.026933 0.000010 0.051593 0.006301 0.000010 0.000010
0.000010 0.000010 0.907227 0.000010 0.032887 0.000010 0.056262 0.003564 0.000010 0.000010
0.000010 0.000010 0.930784 0.000010 0.019837 0.008976 0.039566 0.000787 0.000010 0.000010
0.000010 0.000010 0.897986 0.000010 0.029619 0.000010 0.064007 0.008328 0.000010 0.000010
0.000010 0.000010 0.918387 0.000010 0.020718 0.003068 0.050006 0.007771 0.000010 0.000010
0.000010 0.000010 0.891696 0.000010 0.002243 0.002245 0.087737 0.014031 0.002007 0.000010
0.000010 0.000010 0.923210 0.000010 0.013752 0.000010 0.043187 0.019792 0.000010 0.000010
0.000010 0.006630 0.937872 0.000010 0.011328 0.000010 0.030758 0.013362 0.000010 0.000010
0.000010 0.000010 0.912463 0.000010 0.031891 0.000010 0.055576 0.000010 0.000010 0.000010
0.003297 0.007781 0.746120 0.000651 0.011602 0.033959 0.181021 0.015549 0.000010 0.000010
0.024474 0.000329 0.807488 0.000010 0.031994 0.012957 0.107247 0.013666 0.001825 0.000010
0.022027 0.000010 0.776331 0.000374 0.027757 0.012966 0.158313 0.002201 0.000010 0.000010
0.014414 0.000010 0.732036 0.000010 0.027471 0.034995 0.184165 0.006880 0.000010 0.000010
0.002931 0.000010 0.895570 0.000010 0.025133 0.000010 0.068344 0.007972 0.000010 0.000010
0.005678 0.000010 0.950305 0.000010 0.016240 0.000010 0.020044 0.007684 0.000010 0.000010
0.071067 0.000010 0.503883 0.004396 0.033234 0.038260 0.346084 0.003046 0.000010 0.000010
0.018822 0.000010 0.742745 0.000010 0.032946 0.019467 0.168696 0.017284 0.000010 0.000010
0.048117 0.000010 0.560721 0.002256 0.032864 0.018590 0.328528 0.008895 0.000010 0.000010
0.012564 0.000010 0.862679 0.000010 0.020379 0.002554 0.088686 0.013098 0.000010 0.000010
0.006313 0.000010 0.863078 0.002567 0.015362 0.018927 0.092406 0.001318 0.000010 0.000010
0.016693 0.000010 0.904583 0.000010 0.006628 0.013541 0.048183 0.010331 0.000010 0.000010
0.016888 0.000010 0.906972 0.001154 0.021299 0.000010 0.047690 0.005666 0.000300 0.000010
0.017959 0.000010 0.879597 0.000010 0.014959 0.000010 0.082623 0.004812 0.000010 0.000010
0.000010 0.000010 0.958657 0.000010 0.018032 0.000010 0.014287 0.008964 0.000010 0.000010
0.031487 0.003937 0.719556 0.000010 0.031435 0.015364 0.198182 0.000010 0.000010 0.000010
0.000010 0.000010 0.926040 0.001428 0.012780 0.000010 0.041730 0.016343 0.001639 0.000010
0.022560 0.000010 0.826363 0.000010 0.026488 0.000010 0.118030 0.006510 0.000010 0.000010
0.005148 0.000010 0.927203 0.000010 0.012717 0.000010 0.054872 0.000010 0.000010 0.000010
0.021566 0.002920 0.866334 0.000393 0.018493 0.010382 0.070838 0.004808 0.004257 0.000010
0.000010 0.000010 0.000010 0.000010 0.000010 0.000010 0.000010 0.397114 0.432344 0.170472
0.000010 0.000010 0.000010 0.000010 0.000010 0.000010 0.000010 0.433229 0.418879 0.147822
0.000010 0.000010 0.000010 0.000010 0.000010 0.000010 0.000010 0.437950 0.368121 0.193859
0.000010 0.000010 0.000010 0.000010 0.000010 0.000010 0.000010 0.635603 0.244191 0.120136
0.000010 0.000010 0.000010 0.000010 0.000010 0.000010 0.000010 0.464810 0.365801 0.169319
0.000010 0.000010 0.000010 0.000010 0.000010 0.000010 0.000010 0.450530 0.367089 0.182311
0.000010 0.000010 0.010513 0.000010 0.005234 0.003446 0.000010 0.608364 0.258976 0.113427
0.000010 0.000010 0.000010 0.000010 0.000010 0.000010 0.000010 0.446559 0.380640 0.172731
0.000010 0.000010 0.000010 0.000010 0.000010 0.000010 0.000010 0.363551 0.427643 0.208737
0.000010 0.000010 0.000010 0.000010 0.000010 0.000010 0.000010 0.467150 0.346935 0.185845
0.000010 0.000010 0.000010 0.000010 0.000010 0.000010 0.000010 0.545607 0.320394 0.133928
0.000010 0.000010 0.000010 0.000010 0.000010 0.000010 0.000010 0.465331 0.372781 0.161817
0.000010 0.000010 0.000010 0.001465 0.000010 0.000010 0.000010 0.482871 0.390332 0.125271
0.000010 0.000010 0.000010 0.000010 0.000010 0.000010 0.000010 0.559032 0.318450 0.122448
0.000010 0.000010 0.000010 0.000010 0.000010 0.000010 0.000010 0.576721 0.306438 0.116771
0.000010 0.000010 0.000010 0.002310 0.000010 0.000010 0.000010 0.517243 0.325948 0.154439
0.000010 0.000010 0.000010 0.000010 0.000010 0.000010 0.000010 0.510422 0.328627 0.160881
0.000010 0.000010 0.000010 0.000010 0.000010 0.000010 0.000010 0.406894 0.416762 0.176274
0.000010 0.000010 0.000010 0.000010 0.000010 0.000010 0.000010 0.536660 0.305338 0.157931
0.000010 0.000010 0.000010 0.002961 0.000010 0.000010 0.000010 0.485715 0.350353 0.160912
0.000010 0.000010 0.000010 0.999910 0.000010 0.000010 0.000010 0.000010 0.000010 0.000010
0.000010 0.000010 0.000010 0.999910 0.000010 0.000010 0.000010 0.000010 0.000010 0.000010
0.000010 0.000010 0.000010 0.999910 0.000010 0.000010 0.000010 0.000010 0.000010 0.000010
0.000010 0.000010 0.000010 0.999910 0.000010 0.000010 0.000010 0.000010 0.000010 0.000010
0.002518 0.002169 0.000010 0.047698 0.000014 0.005261 0.000010 0.001056 0.000010 0.941254
0.000010 0.000010 0.004611 0.033879 0.002643 0.000010 0.004297 0.002380 0.030112 0.922047
0.007470 0.000010 0.003488 0.045999 0.000010 0.000010 0.000010 0.000087 0.000010 0.942906
0.000968 0.000010 0.009433 0.064985 0.000010 0.000010 0.002839 0.002866 0.000010 0.918869
0.006363 0.000010 0.000010 0.037339 0.000010 0.000010 0.001289 0.002030 0.000010 0.952929
0.000010 0.000010 0.000010 0.069856 0.000010 0.000010 0.000010 0.000010 0.000010 0.930064
0.000010 0.000010 0.000010 0.080050 0.000010 0.000010 0.000010 0.000010 0.000010 0.919870
0.000010 0.000010 0.000010 0.070463 0.000010 0.000010 0.000010 0.000010 0.000010 0.929457
0.000010 0.000010 0.000010 0.078094 0.000010 0.000010 0.000010 0.000010 0.000010 0.921826
0.000010 0.000010 0.000010 0.075843 0.000010 0.000010 0.002318 0.002158 0.000010 0.919621
0.003805 0.000010 0.010846 0.073660 0.000087 0.000010 0.005296 0.002140 0.000010 0.904135
0.007326 0.000010 0.000010 0.084291 0.000010 0.000010 0.000010 0.001455 0.000010 0.906868
0.009774 0.000010 0.000010 0.065310 0.006296 0.000010 0.000010 0.004723 0.000010 0.913847
0.000010 0.000010 0.000010 0.079755 0.000010 0.000010 0.000010 0.000010 0.000010 0.920165
0.000010 0.000010 0.007589 0.064157 0.004796 0.000010 0.000010 0.002274 0.000010 0.921133
0.017964 0.002898 0.024684 0.026107 0.000264 0.003047 0.030930 0.000081 0.000010 0.894015
0.000010 0.000010 0.000460 0.044518 0.001026 0.000010 0.000010 0.002145 0.000010 0.951801
0.000010 0.000010 0.000010 0.048892 0.000010 0.000010 0.000010 0.000010 0.000010 0.951028
0.000010 0.000010 0.000994 0.045667 0.000010 0.000010 0.000010 0.000010 0.000010 0.953268
0.005653 0.000010 0.000272 0.034135 0.003083 0.000010 0.000629 0.000888 0.007107 0.948213
0.000010 0.000010 0.000404 0.046303 0.000010 0.000010 0.000010 0.000010 0.020721 0.932512
0.000010 0.000010 0.000010 0.040546 0.000010 0.000010 0.000010 0.001763 0.011051 0.946581
0.010274 0.000010 0.006470 0.031666 0.001087 0.000010 0.000010 0.003131 0.000010 0.947333
0.000010 0.000010 0.000010 0.093494 0.000010 0.000010 0.000010 0.000018 0.000010 0.906419
0.000010 0.000010 0.000010 0.098022 0.000013 0.000010 0.000010 0.000010 0.000010 0.901895
0.000010 0.000020 0.000010 0.107003 0.000010 0.000012 0.000016 0.000018 0.000010 0.892891
0.000010 0.000010 0.000010 0.107413 0.000010 0.000010 0.000010 0.000010 0.000010 0.892507
0.000012 0.000010 0.000013 0.106416 0.000010 0.000010 0.000010 0.000010 0.000010 0.893499
0.000010 0.000010 0.078848 0.113689 0.007919 0.000010 0.189320 0.053569 0.000010 0.556615
0.000010 0.000010 0.082690 0.111198 0.000010 0.000010 0.182568 0.066229 0.000010 0.557265
0.000010 0.000010 0.077264 0.110789 0.004518 0.000010 0.210803 0.065592 0.000135 0.530870
0.000010 0.000010 0.073026 0.118356 0.017128 0.003534 0.190807 0.056366 0.000010 0.540752
0.000010 0.000010 0.087651 0.123124 0.012351 0.000010 0.174050 0.047649 0.030004 0.525141
0.000010 0.000010 0.290772 0.002198 0.037188 0.013342 0.362804 0.078587 0.073950 0.141138
0.000793 0.006550 0.329467 0.001833 0.032567 0.010055 0.328078 0.103264 0.046319 0.141073
0.003292 0.000010 0.353695 0.002044 0.033860 0.014708 0.339813 0.097239 0.041137 0.114201
0.000010 0.000010 0.333868 0.000010 0.035584 0.000010 0.356491 0.090048 0.053161 0.130808
0.005875 0.000010 0.364318 0.005235 0.029925 0.000010 0.330484 0.093095 0.043751 0.127297
