# Supplementary material for: Genetic analysis of Thai cattle reveals a Southeast Asian indicine ancestry
Source: PeerJ. 2015 Oct 27;3:e1318. doi: 10.7717/peerj.1318 (PMC4627918; doi:10.7717/peerj.1318)
Supplement: Dataset S2 — The Q values inferred by ADMIXTURE for each modeled K are shown for each individual, which are labeled according to breed information. The data are organized into three folders, each of which represents the ADMIXTURE experiments described in Fig. S5. [file peerj-03-1318-s007.zip › SupplementDataS7/1397breeds/11.Q]

0.209722 0.000010 0.022278 0.000010 0.761375 0.001304 0.000010 0.005262 0.000010 0.000010 0.000010
0.223551 0.012584 0.000010 0.000010 0.716092 0.027425 0.000010 0.020288 0.000010 0.000010 0.000010
0.227394 0.034628 0.000010 0.000010 0.737898 0.000010 0.000010 0.000010 0.000010 0.000010 0.000010
0.173608 0.007535 0.000010 0.000010 0.798601 0.020179 0.000010 0.000017 0.000010 0.000010 0.000010
0.187142 0.023127 0.018699 0.000010 0.749465 0.021508 0.000010 0.000010 0.000010 0.000010 0.000010
0.226957 0.000010 0.000010 0.000010 0.772953 0.000010 0.000010 0.000010 0.000010 0.000010 0.000010
0.207399 0.000010 0.000010 0.000010 0.781912 0.000010 0.010609 0.000010 0.000010 0.000010 0.000010
0.195695 0.000010 0.000010 0.000010 0.804215 0.000010 0.000010 0.000010 0.000010 0.000010 0.000010
0.241150 0.009520 0.000010 0.000010 0.724943 0.003516 0.020810 0.000010 0.000010 0.000010 0.000010
0.198563 0.014655 0.006010 0.000010 0.780702 0.000010 0.000010 0.000010 0.000010 0.000010 0.000010
0.199651 0.034372 0.000010 0.000010 0.751870 0.005569 0.004332 0.004155 0.000010 0.000010 0.000010
0.188379 0.000010 0.000010 0.000010 0.811531 0.000010 0.000010 0.000010 0.000010 0.000010 0.000010
0.199990 0.000010 0.000010 0.000010 0.785210 0.004879 0.009851 0.000010 0.000010 0.000010 0.000010
0.201375 0.025647 0.001215 0.000010 0.756007 0.000010 0.007610 0.008097 0.000010 0.000010 0.000010
0.198915 0.055710 0.000010 0.000010 0.723442 0.011105 0.006145 0.004633 0.000010 0.000010 0.000010
0.185422 0.000010 0.000010 0.000010 0.814488 0.000010 0.000010 0.000010 0.000010 0.000010 0.000010
0.223029 0.000010 0.000010 0.000010 0.771459 0.000016 0.005426 0.000010 0.000010 0.000010 0.000010
0.211680 0.032297 0.000010 0.000010 0.755944 0.000010 0.000010 0.000010 0.000010 0.000010 0.000010
0.247413 0.045029 0.000010 0.000010 0.707477 0.000010 0.000010 0.000010 0.000010 0.000010 0.000010
0.208881 0.043098 0.000010 0.000010 0.747490 0.000010 0.000461 0.000010 0.000010 0.000010 0.000010
0.000010 0.000010 0.044303 0.000010 0.887229 0.068388 0.000010 0.000010 0.000010 0.000010 0.000010
0.043399 0.002173 0.053155 0.000010 0.837648 0.059917 0.000010 0.003658 0.000010 0.000010 0.000010
0.000010 0.000010 0.036799 0.000010 0.908417 0.054704 0.000010 0.000010 0.000010 0.000010 0.000010
0.000013 0.000010 0.040800 0.000010 0.895795 0.063322 0.000010 0.000010 0.000010 0.000010 0.000010
0.003226 0.000010 0.045872 0.000010 0.863623 0.079135 0.000010 0.008084 0.000010 0.000010 0.000010
0.000010 0.020858 0.034566 0.000010 0.856548 0.083869 0.000010 0.004099 0.000010 0.000010 0.000010
0.000010 0.000010 0.048799 0.000010 0.948907 0.002214 0.000010 0.000010 0.000010 0.000010 0.000010
0.000010 0.000010 0.042560 0.000010 0.877477 0.061301 0.000010 0.018591 0.000010 0.000010 0.000010
0.000010 0.000010 0.039066 0.000010 0.904221 0.056633 0.000010 0.000010 0.000010 0.000010 0.000010
0.000010 0.013290 0.059448 0.000010 0.901789 0.023477 0.000010 0.001937 0.000010 0.000010 0.000010
0.000010 0.031131 0.041787 0.000010 0.850831 0.066974 0.000010 0.009218 0.000010 0.000010 0.000010
0.021808 0.000010 0.035093 0.000010 0.750282 0.179982 0.001714 0.011071 0.000010 0.000010 0.000010
0.000010 0.000010 0.054599 0.000010 0.825563 0.103178 0.000010 0.016590 0.000010 0.000010 0.000010
0.029972 0.014774 0.064863 0.000010 0.814634 0.066792 0.001535 0.006153 0.000010 0.000010 0.001247
0.000010 0.000010 0.045111 0.000010 0.906829 0.047980 0.000010 0.000010 0.000010 0.000010 0.000010
0.000010 0.000010 0.041635 0.000010 0.938622 0.019663 0.000010 0.000010 0.000010 0.000010 0.000010
0.025117 0.000010 0.045584 0.000010 0.843118 0.080809 0.000010 0.005312 0.000010 0.000010 0.000010
0.000010 0.000010 0.054541 0.000010 0.890216 0.046224 0.001344 0.007615 0.000010 0.000010 0.000010
0.000010 0.000010 0.039640 0.000010 0.940990 0.019290 0.000010 0.000010 0.000010 0.000010 0.000010
0.000010 0.000010 0.053259 0.000010 0.899018 0.047340 0.000010 0.000314 0.000010 0.000010 0.000010
0.006577 0.047084 0.042000 0.000010 0.013944 0.849871 0.020699 0.019784 0.000010 0.000010 0.000010
0.006602 0.068832 0.038860 0.000010 0.011287 0.823080 0.018536 0.032763 0.000010 0.000010 0.000010
0.000010 0.041213 0.036632 0.000010 0.010206 0.866389 0.018052 0.027440 0.000010 0.000010 0.000027
0.003290 0.040147 0.035206 0.000010 0.003013 0.892483 0.018080 0.003222 0.000010 0.000010 0.004530
0.006307 0.055120 0.044537 0.000010 0.000487 0.843641 0.026868 0.023000 0.000010 0.000010 0.000010
0.008580 0.054227 0.042970 0.000010 0.000014 0.856223 0.015356 0.022589 0.000010 0.000010 0.000010
0.010963 0.039908 0.043726 0.000010 0.000277 0.849236 0.016753 0.039097 0.000010 0.000010 0.000010
0.009454 0.047067 0.041254 0.000010 0.010080 0.843696 0.030213 0.016207 0.000010 0.000010 0.001999
0.020468 0.022923 0.031425 0.000010 0.000010 0.894722 0.005570 0.024841 0.000010 0.000010 0.000010
0.000128 0.030244 0.031015 0.000067 0.000010 0.890054 0.030766 0.015497 0.000010 0.000010 0.002198
0.005270 0.047286 0.034371 0.000010 0.000010 0.871083 0.015011 0.026929 0.000010 0.000010 0.000010
0.003749 0.062530 0.027004 0.000010 0.000010 0.854204 0.023143 0.028882 0.000010 0.000010 0.000449
0.003168 0.024088 0.046595 0.000010 0.011909 0.866904 0.025043 0.022252 0.000010 0.000010 0.000010
0.010066 0.028188 0.036062 0.000010 0.018005 0.861788 0.032611 0.013240 0.000010 0.000010 0.000010
0.000010 0.074404 0.044362 0.000010 0.000010 0.845031 0.024274 0.011869 0.000010 0.000010 0.000010
0.000010 0.032979 0.031512 0.000010 0.016286 0.863554 0.029200 0.026419 0.000010 0.000010 0.000010
0.015690 0.028233 0.045364 0.000010 0.000010 0.861833 0.016789 0.020749 0.007272 0.000010 0.004040
0.026448 0.041240 0.036402 0.000010 0.000010 0.838122 0.025006 0.029548 0.000010 0.000010 0.003194
0.003016 0.026417 0.035599 0.000010 0.003068 0.884165 0.022496 0.025200 0.000010 0.000010 0.000010
0.001151 0.038875 0.045071 0.000010 0.017959 0.855483 0.030221 0.009954 0.000010 0.000010 0.001255
0.159621 0.091949 0.012948 0.000010 0.049572 0.643532 0.020949 0.007525 0.000010 0.010390 0.003495
0.130649 0.097609 0.025643 0.010588 0.113338 0.585308 0.021984 0.004786 0.000010 0.007640 0.002443
0.191095 0.041858 0.036408 0.000010 0.148511 0.541520 0.009287 0.000010 0.009744 0.021549 0.000010
0.179026 0.071831 0.032190 0.002568 0.146400 0.492452 0.017416 0.008525 0.000010 0.047641 0.001940
0.154729 0.106252 0.021356 0.000010 0.099554 0.560543 0.008696 0.035310 0.000010 0.013530 0.000010
0.170952 0.057781 0.041212 0.000965 0.106740 0.594273 0.000010 0.000010 0.005539 0.019434 0.003086
0.183889 0.041043 0.050056 0.000083 0.121446 0.517559 0.010931 0.018691 0.000395 0.055897 0.000010
0.128094 0.098576 0.042657 0.000011 0.108191 0.585165 0.015164 0.003242 0.005783 0.013108 0.000010
0.173429 0.077976 0.020714 0.001950 0.105602 0.568593 0.000010 0.014900 0.000010 0.029047 0.007769
0.201070 0.071989 0.040994 0.006558 0.078158 0.566455 0.000012 0.027729 0.004505 0.002520 0.000010
0.162340 0.089593 0.024772 0.005873 0.149567 0.532993 0.004137 0.001987 0.000010 0.028717 0.000010
0.191724 0.086367 0.006524 0.000010 0.116133 0.558843 0.015609 0.000010 0.000010 0.024760 0.000010
0.126994 0.112078 0.030775 0.008329 0.086116 0.597909 0.007662 0.024432 0.000010 0.005686 0.000010
0.175150 0.061241 0.025722 0.001857 0.131508 0.527317 0.009591 0.012482 0.037910 0.011220 0.006002
0.166273 0.096031 0.019190 0.009447 0.091201 0.538978 0.026829 0.018437 0.001223 0.030999 0.001391
0.152167 0.082630 0.023501 0.010693 0.108918 0.558527 0.012086 0.014949 0.030405 0.006116 0.000010
0.141582 0.069721 0.026977 0.017285 0.109862 0.567332 0.009959 0.023650 0.000593 0.031379 0.001659
0.179452 0.083976 0.026574 0.008231 0.114351 0.527551 0.004904 0.019466 0.000010 0.032985 0.002500
0.186638 0.051462 0.023062 0.008319 0.100309 0.592037 0.009749 0.021406 0.000010 0.005206 0.001801
0.171926 0.069395 0.038121 0.003411 0.125794 0.546129 0.005175 0.009252 0.028281 0.000010 0.002507
0.007581 0.010332 0.009763 0.000010 0.000010 0.953980 0.003886 0.012946 0.000010 0.000010 0.001472
0.001741 0.000010 0.000010 0.000010 0.000010 0.966526 0.000018 0.031646 0.000010 0.000010 0.000010
0.000417 0.000010 0.000010 0.000010 0.000010 0.975489 0.006935 0.017089 0.000010 0.000010 0.000010
0.010789 0.000010 0.000010 0.000010 0.034501 0.941948 0.004199 0.008503 0.000010 0.000010 0.000010
0.000010 0.000010 0.000010 0.000010 0.000010 0.972822 0.000010 0.027088 0.000010 0.000010 0.000010
0.008433 0.000010 0.005549 0.000010 0.015146 0.956660 0.000010 0.013653 0.000010 0.000010 0.000509
0.000010 0.000010 0.000010 0.000010 0.000010 0.993410 0.003196 0.003314 0.000010 0.000010 0.000010
0.000010 0.000010 0.008498 0.000010 0.000010 0.959090 0.011286 0.021056 0.000010 0.000010 0.000010
0.008945 0.000010 0.000010 0.000010 0.000010 0.949369 0.011693 0.029923 0.000010 0.000010 0.000010
0.002019 0.000010 0.003188 0.000010 0.004772 0.947929 0.007910 0.034132 0.000010 0.000010 0.000010
0.000038 0.000010 0.007745 0.000010 0.000010 0.980199 0.002385 0.008316 0.000010 0.000010 0.001267
0.004924 0.000010 0.000864 0.000010 0.000010 0.959577 0.001550 0.033025 0.000010 0.000010 0.000010
0.007508 0.000010 0.000010 0.000010 0.000010 0.982893 0.000010 0.009520 0.000010 0.000010 0.000010
0.000010 0.000010 0.011376 0.000010 0.000010 0.981102 0.003244 0.004207 0.000010 0.000010 0.000010
0.005248 0.000010 0.012613 0.000010 0.004946 0.930565 0.008817 0.037761 0.000010 0.000010 0.000010
0.000010 0.000010 0.000010 0.000010 0.000010 0.962918 0.007594 0.029408 0.000010 0.000010 0.000010
0.000010 0.000010 0.000010 0.000010 0.000010 0.985721 0.001757 0.012442 0.000010 0.000010 0.000010
0.000010 0.000010 0.000010 0.000010 0.000010 0.965116 0.010495 0.024309 0.000010 0.000010 0.000010
0.004996 0.002152 0.004618 0.000010 0.000010 0.945279 0.008062 0.034842 0.000010 0.000010 0.000010
0.000010 0.000010 0.000010 0.000010 0.044171 0.909672 0.013668 0.030194 0.000010 0.000010 0.002235
0.000010 0.000010 0.000010 0.000010 0.000010 0.000010 0.000010 0.999900 0.000010 0.000010 0.000010
0.000010 0.000010 0.000010 0.000010 0.000010 0.000010 0.000010 0.999900 0.000010 0.000010 0.000010
0.000010 0.000010 0.000010 0.000010 0.000010 0.000010 0.000010 0.999900 0.000010 0.000010 0.000010
0.069737 0.081602 0.016517 0.000010 0.007755 0.131249 0.021337 0.671765 0.000010 0.000010 0.000010
0.077549 0.036249 0.006434 0.000010 0.000010 0.070605 0.016443 0.788548 0.000010 0.000010 0.004132
0.056920 0.012925 0.000010 0.000010 0.000010 0.022459 0.009808 0.897827 0.000010 0.000010 0.000010
0.000010 0.000010 0.000010 0.000010 0.000010 0.000010 0.000010 0.999900 0.000010 0.000010 0.000010
0.000010 0.000010 0.000010 0.000010 0.000010 0.000010 0.000010 0.999900 0.000010 0.000010 0.000010
0.000010 0.000010 0.000010 0.000010 0.000010 0.000010 0.000010 0.999900 0.000010 0.000010 0.000010
0.000010 0.000010 0.000010 0.000010 0.000010 0.000010 0.000010 0.999900 0.000010 0.000010 0.000010
0.000010 0.000010 0.000010 0.000010 0.000010 0.000010 0.000010 0.999900 0.000010 0.000010 0.000010
0.000010 0.000010 0.000010 0.000010 0.000010 0.000010 0.000010 0.999900 0.000010 0.000010 0.000010
0.000010 0.079312 0.024022 0.004626 0.009578 0.162029 0.087525 0.594561 0.015503 0.011556 0.011278
0.000010 0.081389 0.009047 0.007487 0.000010 0.157140 0.098489 0.602659 0.032356 0.000010 0.011403
0.000010 0.068407 0.022225 0.000010 0.000010 0.125520 0.098179 0.635582 0.023388 0.012699 0.013971
0.000010 0.048035 0.034590 0.006579 0.000010 0.135444 0.089790 0.636192 0.027049 0.007379 0.014922
0.000010 0.069826 0.022629 0.009084 0.000010 0.174250 0.083533 0.591402 0.037839 0.000010 0.011408
0.000010 0.046080 0.029881 0.000010 0.000010 0.152752 0.094814 0.615865 0.030269 0.019904 0.010405
0.032412 0.063264 0.046762 0.003277 0.000010 0.255015 0.046473 0.502524 0.025521 0.020652 0.004091
0.035015 0.060904 0.049502 0.004708 0.006859 0.242275 0.041346 0.501801 0.039499 0.011132 0.006961
0.056007 0.029983 0.035450 0.000010 0.143951 0.606942 0.026966 0.094980 0.000010 0.000010 0.005690
0.032345 0.057710 0.033849 0.000010 0.041535 0.700734 0.000010 0.133777 0.000010 0.000010 0.000010
0.022557 0.043956 0.020909 0.000010 0.125425 0.666751 0.008577 0.108176 0.000010 0.000010 0.003619
0.012645 0.044088 0.040867 0.000010 0.000010 0.756141 0.017241 0.128969 0.000010 0.000010 0.000010
0.000010 0.041508 0.045671 0.000010 0.027113 0.738035 0.009285 0.138339 0.000010 0.000010 0.000010
0.000010 0.036303 0.027734 0.000010 0.017223 0.778189 0.014747 0.125755 0.000010 0.000010 0.000010
0.000010 0.071917 0.036367 0.000010 0.000010 0.759701 0.000010 0.131946 0.000010 0.000010 0.000010
0.000010 0.037961 0.046588 0.000010 0.000010 0.765647 0.002907 0.146837 0.000010 0.000010 0.000010
0.006945 0.052154 0.049741 0.000010 0.022079 0.759843 0.000010 0.106602 0.000010 0.000010 0.002595
0.001044 0.112166 0.044934 0.000010 0.026160 0.678987 0.017378 0.119291 0.000010 0.000010 0.000010
0.002414 0.061218 0.050612 0.000010 0.009282 0.728894 0.011999 0.135541 0.000010 0.000010 0.000010
0.014758 0.033401 0.060418 0.000010 0.000215 0.742931 0.002446 0.145791 0.000010 0.000010 0.000010
0.000010 0.051353 0.038517 0.000010 0.000010 0.781746 0.002752 0.125572 0.000010 0.000010 0.000010
0.006650 0.056350 0.063567 0.000010 0.000010 0.747395 0.006611 0.119378 0.000010 0.000010 0.000010
0.000010 0.059266 0.039286 0.000010 0.010540 0.747626 0.000010 0.134837 0.000010 0.008395 0.000010
0.000010 0.034183 0.059035 0.000010 0.005702 0.741143 0.013526 0.146361 0.000010 0.000010 0.000010
0.009140 0.034490 0.049723 0.000010 0.000010 0.781949 0.006431 0.118217 0.000010 0.000010 0.000010
0.045480 0.082714 0.056880 0.003061 0.022360 0.651743 0.015598 0.114161 0.006332 0.000010 0.001662
0.018273 0.039609 0.024736 0.000010 0.099850 0.708189 0.016491 0.092811 0.000010 0.000010 0.000010
0.043292 0.241090 0.055414 0.004855 0.035963 0.488835 0.055011 0.075508 0.000010 0.000010 0.000010
0.072865 0.125217 0.065045 0.000010 0.074308 0.325920 0.049225 0.204511 0.050763 0.029307 0.002830
0.000010 0.130911 0.074283 0.020042 0.000010 0.413365 0.051225 0.240196 0.062762 0.007186 0.000010
0.394172 0.122680 0.027632 0.002528 0.181887 0.154579 0.018423 0.071007 0.022683 0.004399 0.000010
0.086023 0.123996 0.038146 0.000010 0.184928 0.314001 0.058449 0.141245 0.030262 0.022928 0.000010
0.093744 0.101569 0.046843 0.010091 0.323809 0.217894 0.042375 0.119915 0.036806 0.006944 0.000010
0.005670 0.137751 0.063124 0.031845 0.021489 0.389942 0.047902 0.233523 0.068453 0.000291 0.000010
0.000010 0.139345 0.083340 0.001485 0.012123 0.387497 0.056133 0.218302 0.076085 0.025669 0.000010
0.006659 0.143019 0.078006 0.000010 0.000010 0.384512 0.064404 0.230186 0.063262 0.029922 0.000010
0.015066 0.196379 0.065696 0.013583 0.019500 0.352397 0.049540 0.215047 0.051794 0.020988 0.000010
0.013960 0.044608 0.030461 0.000010 0.006681 0.817752 0.018806 0.067692 0.000010 0.000010 0.000010
0.012683 0.086547 0.027143 0.000010 0.030716 0.765465 0.023094 0.054312 0.000010 0.000010 0.000010
0.027016 0.047412 0.014108 0.000010 0.091428 0.728940 0.030524 0.058172 0.002370 0.000010 0.000010
0.033902 0.033771 0.041344 0.000010 0.050330 0.773756 0.016718 0.048130 0.000010 0.000010 0.002020
0.000010 0.091889 0.021697 0.003410 0.073970 0.776157 0.004576 0.027836 0.000010 0.000010 0.000435
0.025871 0.054080 0.029729 0.000010 0.126539 0.690540 0.011479 0.061070 0.000010 0.000010 0.000661
0.045452 0.059642 0.015280 0.000010 0.170261 0.669624 0.000669 0.039031 0.000010 0.000010 0.000010
0.044352 0.044169 0.010810 0.001168 0.116523 0.708807 0.017428 0.053420 0.003303 0.000010 0.000010
0.041890 0.037993 0.011814 0.002964 0.149339 0.710526 0.002959 0.037369 0.000010 0.005126 0.000010
0.037745 0.030101 0.010325 0.000010 0.172051 0.698236 0.002689 0.046673 0.000010 0.002149 0.000010
0.075114 0.045902 0.012064 0.000010 0.188407 0.624168 0.000010 0.043878 0.010426 0.000010 0.000010
0.058310 0.035579 0.011858 0.000010 0.166374 0.681087 0.010746 0.036007 0.000010 0.000010 0.000010
0.030671 0.051731 0.015466 0.000010 0.165613 0.693881 0.000010 0.042588 0.000010 0.000010 0.000010
0.059770 0.058329 0.027447 0.000010 0.123550 0.675979 0.000010 0.048788 0.002537 0.000010 0.003570
0.047356 0.067225 0.025243 0.000010 0.061667 0.724107 0.012879 0.056443 0.000010 0.003067 0.001993
0.034076 0.074811 0.025517 0.000010 0.138204 0.680174 0.003252 0.031029 0.012907 0.000010 0.000010
0.066549 0.018249 0.014980 0.010536 0.128439 0.690837 0.004699 0.043562 0.021879 0.000010 0.000260
0.057776 0.022332 0.020521 0.000010 0.132859 0.684741 0.017203 0.063359 0.000468 0.000010 0.000721
0.046943 0.036662 0.011867 0.000010 0.180000 0.672652 0.003560 0.048276 0.000010 0.000010 0.000010
0.050614 0.060086 0.038933 0.000046 0.139396 0.641249 0.015259 0.043208 0.011189 0.000010 0.000010
0.602889 0.094270 0.008561 0.000010 0.055921 0.215949 0.002720 0.019651 0.000010 0.000010 0.000010
0.554860 0.067280 0.020200 0.000010 0.064630 0.214134 0.015352 0.048574 0.006899 0.000010 0.008051
0.624481 0.127210 0.020026 0.000010 0.006992 0.177520 0.011042 0.032690 0.000010 0.000010 0.000010
0.535021 0.110292 0.033254 0.000010 0.114670 0.189793 0.002099 0.014831 0.000010 0.000010 0.000010
0.632456 0.109840 0.042914 0.000010 0.000010 0.171799 0.017808 0.025134 0.000010 0.000010 0.000010
0.619329 0.107177 0.032961 0.000010 0.013165 0.201721 0.004895 0.020712 0.000010 0.000010 0.000010
0.641821 0.128350 0.027533 0.000010 0.000010 0.173219 0.022320 0.006708 0.000010 0.000010 0.000010
0.582993 0.164818 0.024885 0.000010 0.021795 0.174835 0.009317 0.021318 0.000010 0.000010 0.000010
0.623225 0.117246 0.032885 0.000010 0.000010 0.173975 0.019043 0.033576 0.000010 0.000010 0.000010
0.610345 0.132974 0.044657 0.000010 0.000010 0.171213 0.003690 0.037072 0.000010 0.000010 0.000010
0.588479 0.152306 0.027082 0.000010 0.004236 0.201506 0.003334 0.023017 0.000010 0.000010 0.000010
0.610502 0.134007 0.028017 0.000010 0.019736 0.188547 0.008468 0.010683 0.000010 0.000010 0.000010
0.658984 0.121878 0.011288 0.000010 0.000010 0.172888 0.012444 0.022468 0.000010 0.000010 0.000010
0.622781 0.133548 0.036615 0.000010 0.000010 0.169907 0.000010 0.037090 0.000010 0.000010 0.000010
0.623101 0.104184 0.030556 0.000010 0.028779 0.196794 0.000891 0.015655 0.000010 0.000010 0.000010
0.628877 0.118709 0.030895 0.000010 0.000010 0.188168 0.010305 0.022995 0.000010 0.000010 0.000010
0.588786 0.153678 0.028160 0.000010 0.013009 0.172495 0.012157 0.031675 0.000010 0.000010 0.000010
0.628166 0.115688 0.028112 0.000010 0.037690 0.157968 0.000608 0.031728 0.000010 0.000010 0.000010
0.597085 0.119528 0.035572 0.000010 0.007777 0.189594 0.009356 0.041049 0.000010 0.000010 0.000010
0.613759 0.117856 0.036594 0.000010 0.000010 0.196100 0.007479 0.028163 0.000010 0.000010 0.000010
0.072966 0.455600 0.118017 0.000010 0.010308 0.276919 0.016614 0.049536 0.000010 0.000010 0.000010
0.031696 0.519634 0.084624 0.000010 0.000010 0.311516 0.007204 0.045277 0.000010 0.000010 0.000010
0.034127 0.460423 0.097745 0.000010 0.016235 0.322885 0.006998 0.061545 0.000010 0.000010 0.000010
0.064238 0.465052 0.098447 0.000010 0.013137 0.298800 0.007272 0.053013 0.000010 0.000010 0.000010
0.029418 0.492276 0.115729 0.000010 0.013678 0.289187 0.004881 0.054791 0.000010 0.000010 0.000010
0.044456 0.541550 0.098368 0.000010 0.006366 0.263507 0.000010 0.045702 0.000010 0.000010 0.000010
0.065975 0.512711 0.091556 0.000010 0.011262 0.258082 0.009028 0.051346 0.000010 0.000010 0.000010
0.064447 0.485238 0.073720 0.000010 0.000010 0.309563 0.015888 0.051084 0.000010 0.000010 0.000020
0.052728 0.497195 0.078737 0.000010 0.011755 0.305863 0.003944 0.049737 0.000010 0.000010 0.000010
0.069053 0.494643 0.095460 0.000010 0.011364 0.280197 0.003874 0.045368 0.000010 0.000010 0.000010
0.027648 0.527216 0.101888 0.000010 0.021777 0.267241 0.000010 0.054180 0.000010 0.000010 0.000010
0.050359 0.485315 0.106405 0.000010 0.015374 0.289644 0.007072 0.045790 0.000010 0.000010 0.000010
0.055760 0.511679 0.081592 0.000010 0.000010 0.303993 0.009371 0.037555 0.000010 0.000010 0.000010
0.035933 0.537779 0.085932 0.000010 0.000010 0.282265 0.017234 0.040808 0.000010 0.000010 0.000010
0.036984 0.528927 0.106252 0.000010 0.000010 0.280216 0.000010 0.047561 0.000010 0.000010 0.000010
0.054183 0.549364 0.102008 0.000010 0.000408 0.249045 0.000010 0.044943 0.000010 0.000010 0.000010
0.048098 0.506827 0.079406 0.000010 0.000010 0.335937 0.002285 0.027396 0.000010 0.000010 0.000010
0.069443 0.488625 0.095875 0.000010 0.008383 0.284587 0.006881 0.046166 0.000010 0.000010 0.000010
0.063508 0.501382 0.094254 0.000010 0.017895 0.274291 0.001695 0.046935 0.000010 0.000010 0.000010
0.047089 0.497735 0.116369 0.000010 0.000010 0.299991 0.001812 0.035478 0.000010 0.000010 0.001486
0.000010 0.160648 0.095622 0.005625 0.000010 0.603092 0.026911 0.108052 0.000010 0.000010 0.000010
0.000010 0.199065 0.072747 0.003057 0.018911 0.576452 0.024400 0.097504 0.007835 0.000010 0.000010
0.000010 0.164146 0.089836 0.000010 0.027453 0.561682 0.032752 0.116029 0.002773 0.000010 0.005298
0.004909 0.147805 0.094500 0.000094 0.028669 0.592606 0.031542 0.099845 0.000010 0.000010 0.000010
0.000010 0.167443 0.063613 0.005101 0.015088 0.622097 0.040478 0.086139 0.000010 0.000010 0.000010
0.000010 0.155186 0.093487 0.000402 0.017478 0.603408 0.030850 0.095522 0.003636 0.000010 0.000010
0.000010 0.157397 0.083077 0.001920 0.016707 0.596338 0.038136 0.105011 0.000010 0.000010 0.001384
0.001439 0.166939 0.085595 0.000010 0.009656 0.605683 0.022033 0.102727 0.004516 0.000010 0.001391
0.015371 0.135039 0.082506 0.000010 0.022945 0.604312 0.026100 0.109893 0.003804 0.000010 0.000010
0.000010 0.156759 0.064626 0.002358 0.020282 0.621943 0.030080 0.100084 0.001912 0.000010 0.001936
0.000010 0.150467 0.084601 0.000010 0.022582 0.607017 0.033938 0.098172 0.003184 0.000010 0.000010
0.000010 0.185819 0.080092 0.000010 0.000010 0.571589 0.023632 0.138028 0.000010 0.000010 0.000790
0.006656 0.147142 0.072516 0.000013 0.011016 0.625743 0.024571 0.109365 0.002957 0.000010 0.000010
0.000010 0.179515 0.091336 0.005434 0.010399 0.574113 0.024268 0.114329 0.000010 0.000577 0.000010
0.000584 0.139393 0.096362 0.003669 0.042690 0.564682 0.034234 0.115841 0.002525 0.000010 0.000010
0.003884 0.174433 0.086406 0.000736 0.015843 0.583854 0.019003 0.108920 0.006900 0.000010 0.000010
0.000010 0.164578 0.079848 0.000012 0.025058 0.577593 0.039167 0.108262 0.000010 0.004632 0.000830
0.010666 0.144815 0.086320 0.000010 0.020325 0.626570 0.026087 0.083796 0.000010 0.000010 0.001391
0.000010 0.140595 0.082951 0.000010 0.025717 0.597634 0.041374 0.108706 0.000010 0.000010 0.002982
0.001281 0.134866 0.092076 0.000010 0.020260 0.613430 0.028408 0.109639 0.000010 0.000010 0.000010
0.000010 0.145954 0.067568 0.020059 0.000010 0.365888 0.040210 0.287166 0.072408 0.000469 0.000258
0.000010 0.104228 0.075286 0.023724 0.000010 0.386690 0.025823 0.320925 0.063275 0.000017 0.000010
0.000010 0.106755 0.066867 0.015962 0.000010 0.378708 0.029497 0.317383 0.073742 0.011055 0.000010
0.000010 0.110019 0.063165 0.001699 0.000010 0.384428 0.045535 0.307780 0.041419 0.045924 0.000010
0.000010 0.110188 0.072480 0.027556 0.000010 0.382665 0.032554 0.319435 0.055081 0.000010 0.000010
0.000010 0.104358 0.080187 0.030514 0.000010 0.387395 0.030415 0.292336 0.061010 0.013754 0.000010
0.000010 0.104748 0.076559 0.021788 0.000010 0.377144 0.043895 0.310407 0.043711 0.021717 0.000010
0.000010 0.109064 0.080668 0.014759 0.000010 0.366895 0.027226 0.327243 0.068613 0.005501 0.000010
0.000010 0.111581 0.086938 0.014984 0.000010 0.373592 0.037348 0.294101 0.046896 0.034530 0.000010
0.000010 0.100366 0.079313 0.002206 0.000010 0.371161 0.023836 0.318659 0.099853 0.004577 0.000010
0.000010 0.134976 0.063922 0.013740 0.000010 0.364881 0.033612 0.316905 0.065805 0.006131 0.000010
0.000010 0.106792 0.064061 0.027587 0.000010 0.392770 0.022095 0.327815 0.047270 0.011581 0.000010
0.000010 0.110294 0.061869 0.012867 0.000010 0.361726 0.022620 0.339268 0.084688 0.000010 0.006639
0.000010 0.125467 0.081290 0.012643 0.000010 0.360495 0.039599 0.303166 0.058531 0.018780 0.000010
0.000014 0.120776 0.069770 0.022784 0.000010 0.356895 0.016690 0.350101 0.058294 0.004655 0.000010
0.000010 0.115931 0.084589 0.021709 0.000010 0.351303 0.034275 0.328141 0.056343 0.007680 0.000010
0.000010 0.132033 0.053888 0.017082 0.008616 0.348474 0.017775 0.340468 0.072724 0.008920 0.000010
0.000010 0.130904 0.076082 0.017908 0.000010 0.354228 0.037083 0.315834 0.049301 0.018628 0.000010
0.000010 0.096723 0.088464 0.018537 0.000010 0.385282 0.026064 0.311766 0.052164 0.020970 0.000010
0.000015 0.130876 0.069494 0.024123 0.000010 0.357499 0.035404 0.325642 0.056917 0.000010 0.000010
0.000010 0.000010 0.000010 0.000010 0.006023 0.991169 0.002728 0.000010 0.000010 0.000010 0.000010
0.012852 0.000134 0.000010 0.000010 0.100260 0.864316 0.009107 0.012924 0.000010 0.000010 0.000367
0.057558 0.000010 0.010679 0.000010 0.130563 0.788189 0.012140 0.000821 0.000010 0.000010 0.000010
0.001810 0.000010 0.015234 0.000010 0.004477 0.964847 0.011340 0.002241 0.000010 0.000010 0.000010
0.082185 0.000010 0.001767 0.000010 0.190780 0.709293 0.015916 0.000010 0.000010 0.000010 0.000010
0.025021 0.000010 0.024076 0.000010 0.098742 0.847422 0.004679 0.000010 0.000010 0.000010 0.000010
0.046680 0.000010 0.000010 0.000010 0.181434 0.760625 0.007175 0.004025 0.000010 0.000010 0.000010
0.025975 0.000010 0.003229 0.000010 0.100258 0.866766 0.003712 0.000010 0.000010 0.000010 0.000010
0.039413 0.000010 0.000010 0.000010 0.153779 0.800924 0.005814 0.000010 0.000010 0.000010 0.000010
0.027625 0.000010 0.014942 0.001327 0.106240 0.843557 0.006259 0.000010 0.000010 0.000010 0.000010
0.078737 0.000010 0.006758 0.000010 0.136088 0.765820 0.012537 0.000010 0.000010 0.000010 0.000010
0.082847 0.017015 0.000010 0.000010 0.258915 0.618833 0.022330 0.000010 0.000010 0.000010 0.000010
0.117962 0.000010 0.000010 0.000010 0.141737 0.739719 0.000512 0.000010 0.000010 0.000010 0.000010
0.068203 0.000010 0.003818 0.000010 0.172743 0.743914 0.011262 0.000010 0.000010 0.000010 0.000010
0.092246 0.011338 0.001208 0.000010 0.234867 0.655331 0.004961 0.000010 0.000010 0.000010 0.000010
0.032326 0.000011 0.010539 0.000010 0.016319 0.924309 0.016447 0.000010 0.000010 0.000010 0.000010
0.000010 0.000010 0.005637 0.000010 0.016043 0.959123 0.011051 0.008085 0.000010 0.000010 0.000010
0.112827 0.000010 0.000010 0.000010 0.343457 0.519037 0.024608 0.000010 0.000010 0.000010 0.000010
0.000010 0.000010 0.000010 0.000010 0.029536 0.955853 0.014531 0.000010 0.000010 0.000010 0.000010
0.010749 0.000010 0.003379 0.000010 0.132465 0.837079 0.016261 0.000017 0.000010 0.000010 0.000010
0.010755 0.203368 0.080150 0.002433 0.123003 0.241995 0.070137 0.056208 0.042407 0.158164 0.011380
0.032236 0.215332 0.079767 0.003950 0.080823 0.320170 0.093744 0.058130 0.015970 0.099868 0.000010
0.026382 0.173274 0.092256 0.016663 0.113804 0.273599 0.064310 0.066266 0.014857 0.153684 0.004904
0.007574 0.249050 0.115973 0.000010 0.071261 0.352039 0.105867 0.067770 0.028199 0.002247 0.000010
0.030598 0.218214 0.093830 0.000010 0.098410 0.315249 0.094732 0.076775 0.004900 0.067271 0.000010
0.000010 0.187102 0.084375 0.008649 0.093933 0.286074 0.086821 0.068565 0.018651 0.160119 0.005703
0.019989 0.191991 0.083719 0.002355 0.150475 0.257678 0.088274 0.055402 0.000010 0.150097 0.000010
0.025006 0.230944 0.102206 0.000010 0.112184 0.339283 0.104281 0.063282 0.000010 0.015414 0.007380
0.018902 0.207602 0.093191 0.006732 0.086436 0.324350 0.112807 0.054433 0.012489 0.083049 0.000010
0.000010 0.260449 0.111733 0.000010 0.078244 0.358054 0.114624 0.054565 0.000010 0.015296 0.007006
0.007524 0.210485 0.107410 0.000010 0.106708 0.355983 0.098985 0.071824 0.016734 0.024327 0.000010
0.028662 0.248631 0.088665 0.010550 0.075288 0.358040 0.094348 0.059230 0.017381 0.016574 0.002631
0.008865 0.215358 0.088819 0.000010 0.091618 0.359670 0.115733 0.078763 0.015463 0.025692 0.000010
0.024046 0.252622 0.107440 0.019389 0.097040 0.319565 0.099032 0.057750 0.014583 0.008522 0.000010
0.019318 0.239497 0.100623 0.000017 0.050704 0.368723 0.085254 0.075933 0.026112 0.033810 0.000010
0.000010 0.230301 0.099516 0.000010 0.082190 0.367902 0.097854 0.076103 0.012382 0.031054 0.002678
0.037412 0.216863 0.117823 0.000010 0.077872 0.336450 0.086518 0.076876 0.007718 0.042447 0.000010
0.020617 0.222829 0.091564 0.000010 0.085167 0.338561 0.096327 0.049723 0.054255 0.040938 0.000010
0.027354 0.192646 0.084125 0.006677 0.091401 0.353827 0.098137 0.088357 0.017780 0.039686 0.000010
0.002250 0.268969 0.096921 0.000010 0.079714 0.359013 0.106222 0.072286 0.009638 0.004966 0.000010
0.043799 0.299555 0.103470 0.000010 0.290158 0.233885 0.000010 0.029083 0.000010 0.000010 0.000010
0.005044 0.333240 0.101159 0.000010 0.296529 0.217133 0.001171 0.043621 0.000010 0.000010 0.002073
0.003763 0.365241 0.097410 0.000010 0.275123 0.233500 0.000010 0.024912 0.000010 0.000010 0.000010
0.010889 0.331985 0.108999 0.000010 0.276142 0.243908 0.000010 0.026314 0.000010 0.000010 0.001723
0.015557 0.339728 0.105546 0.000010 0.260291 0.228371 0.000010 0.050456 0.000010 0.000010 0.000010
0.033662 0.306213 0.090527 0.000010 0.284608 0.236628 0.000010 0.048311 0.000010 0.000010 0.000010
0.011837 0.304283 0.094799 0.000010 0.289593 0.260304 0.000010 0.039133 0.000010 0.000010 0.000010
0.025185 0.330092 0.086564 0.000010 0.276967 0.248096 0.000010 0.033047 0.000010 0.000010 0.000010
0.032688 0.916712 0.024575 0.004420 0.000010 0.000010 0.000010 0.002068 0.000010 0.018776 0.000721
0.038444 0.840275 0.008220 0.002864 0.000010 0.060484 0.011816 0.020445 0.000010 0.017422 0.000010
0.038907 0.875263 0.023990 0.000010 0.000010 0.000010 0.015973 0.015116 0.021805 0.006845 0.002073
0.024717 0.920358 0.002024 0.000010 0.000010 0.000010 0.012988 0.008325 0.000010 0.025939 0.005609
0.039198 0.854004 0.027017 0.000010 0.000010 0.000010 0.013292 0.018193 0.004440 0.043814 0.000010
0.068512 0.259017 0.097175 0.000010 0.104057 0.182288 0.059012 0.065353 0.014231 0.150336 0.000010
0.080666 0.291652 0.082968 0.019739 0.081263 0.192189 0.051610 0.056908 0.000010 0.142985 0.000010
0.074051 0.347464 0.083868 0.018627 0.061578 0.174435 0.083689 0.040019 0.005913 0.110346 0.000010
0.088220 0.290087 0.081137 0.009523 0.079869 0.181692 0.056736 0.051473 0.021663 0.139590 0.000010
0.057181 0.334320 0.094796 0.004300 0.092620 0.171805 0.057850 0.051928 0.012672 0.121276 0.001252
0.055119 0.304088 0.098860 0.005047 0.123249 0.178454 0.060326 0.054703 0.013605 0.106540 0.000010
0.051408 0.330034 0.099049 0.024297 0.110125 0.178930 0.070233 0.055431 0.025490 0.054993 0.000010
0.067794 0.327668 0.089581 0.007171 0.094591 0.154053 0.070544 0.046312 0.012008 0.130268 0.000010
0.086815 0.320215 0.070893 0.005509 0.112415 0.151698 0.044197 0.052505 0.032525 0.123218 0.000010
0.073620 0.306663 0.095743 0.021505 0.102072 0.174284 0.049069 0.056010 0.000010 0.121014 0.000010
0.055752 0.290852 0.097542 0.016367 0.108137 0.169375 0.059353 0.053405 0.052186 0.097022 0.000010
0.085849 0.290360 0.075401 0.005791 0.063428 0.169569 0.068164 0.058030 0.027840 0.155559 0.000010
0.074626 0.322391 0.091921 0.017152 0.080366 0.203311 0.056289 0.055355 0.031326 0.067253 0.000010
0.050295 0.287669 0.089241 0.027406 0.102918 0.216694 0.057284 0.062723 0.044452 0.061308 0.000010
0.999900 0.000010 0.000010 0.000010 0.000010 0.000010 0.000010 0.000010 0.000010 0.000010 0.000010
0.854596 0.074201 0.000010 0.000010 0.000010 0.071117 0.000010 0.000016 0.000010 0.000010 0.000010
0.999900 0.000010 0.000010 0.000010 0.000010 0.000010 0.000010 0.000010 0.000010 0.000010 0.000010
0.999900 0.000010 0.000010 0.000010 0.000010 0.000010 0.000010 0.000010 0.000010 0.000010 0.000010
0.999893 0.000011 0.000010 0.000010 0.000016 0.000010 0.000010 0.000010 0.000010 0.000010 0.000010
0.929498 0.048651 0.000013 0.000010 0.000010 0.021768 0.000010 0.000010 0.000010 0.000010 0.000010
0.684367 0.154235 0.024896 0.000010 0.051814 0.061605 0.008151 0.014891 0.000010 0.000010 0.000010
0.849194 0.032903 0.017632 0.000502 0.034662 0.034555 0.001915 0.028606 0.000010 0.000011 0.000010
0.947622 0.000010 0.000010 0.000010 0.015455 0.028650 0.000010 0.008203 0.000010 0.000010 0.000010
0.999898 0.000012 0.000010 0.000010 0.000010 0.000010 0.000010 0.000010 0.000010 0.000010 0.000010
0.999900 0.000010 0.000010 0.000010 0.000010 0.000010 0.000010 0.000010 0.000010 0.000010 0.000010
0.999890 0.000010 0.000020 0.000010 0.000010 0.000010 0.000010 0.000010 0.000010 0.000010 0.000010
0.967659 0.028239 0.000010 0.000010 0.000010 0.000498 0.003535 0.000010 0.000010 0.000010 0.000010
0.999891 0.000010 0.000010 0.000010 0.000019 0.000010 0.000010 0.000010 0.000010 0.000010 0.000010
0.999900 0.000010 0.000010 0.000010 0.000010 0.000010 0.000010 0.000010 0.000010 0.000010 0.000010
0.999900 0.000010 0.000010 0.000010 0.000010 0.000010 0.000010 0.000010 0.000010 0.000010 0.000010
0.999900 0.000010 0.000010 0.000010 0.000010 0.000010 0.000010 0.000010 0.000010 0.000010 0.000010
0.916827 0.048721 0.012355 0.000010 0.000010 0.012359 0.002617 0.007070 0.000010 0.000010 0.000010
0.986928 0.000010 0.000010 0.000010 0.000010 0.012982 0.000010 0.000010 0.000010 0.000010 0.000010
0.994099 0.000010 0.005811 0.000010 0.000010 0.000010 0.000010 0.000010 0.000010 0.000010 0.000010
0.999900 0.000010 0.000010 0.000010 0.000010 0.000010 0.000010 0.000010 0.000010 0.000010 0.000010
0.927869 0.041235 0.003092 0.000010 0.016140 0.000010 0.006849 0.004765 0.000010 0.000010 0.000010
0.999900 0.000010 0.000010 0.000010 0.000010 0.000010 0.000010 0.000010 0.000010 0.000010 0.000010
0.891992 0.079330 0.017539 0.000010 0.000010 0.000010 0.011070 0.000010 0.000010 0.000010 0.000010
0.914685 0.034785 0.014497 0.000010 0.000010 0.027182 0.002950 0.005851 0.000010 0.000010 0.000010
0.914528 0.065930 0.007920 0.000010 0.000010 0.003179 0.000010 0.008383 0.000010 0.000010 0.000010
0.999891 0.000010 0.000010 0.000010 0.000019 0.000010 0.000010 0.000010 0.000010 0.000010 0.000010
0.975309 0.000010 0.000010 0.000010 0.000010 0.012833 0.000768 0.011020 0.000010 0.000010 0.000010
0.613337 0.054880 0.005091 0.000010 0.046541 0.274951 0.004268 0.000892 0.000010 0.000010 0.000010
0.970367 0.004492 0.001331 0.000010 0.000010 0.014220 0.000010 0.009531 0.000010 0.000010 0.000010
0.972755 0.023012 0.000010 0.000010 0.000010 0.000010 0.004152 0.000010 0.000010 0.000010 0.000010
0.882145 0.049163 0.000010 0.000010 0.038161 0.015579 0.014891 0.000010 0.000010 0.000010 0.000010
0.862008 0.055326 0.003313 0.000010 0.044372 0.034921 0.000010 0.000010 0.000010 0.000010 0.000010
0.878842 0.021225 0.000010 0.000010 0.000010 0.099853 0.000010 0.000010 0.000010 0.000010 0.000010
0.848457 0.005428 0.006912 0.000010 0.040427 0.098316 0.000410 0.000010 0.000010 0.000010 0.000010
0.013605 0.236916 0.079072 0.000010 0.087263 0.302544 0.090184 0.077336 0.040807 0.072253 0.000010
0.011513 0.259083 0.083890 0.003720 0.116527 0.276557 0.078144 0.062910 0.047981 0.059668 0.000010
0.026955 0.246357 0.084053 0.017399 0.129379 0.305494 0.081170 0.053044 0.041455 0.014685 0.000010
0.043758 0.240411 0.066923 0.015917 0.101324 0.299029 0.099402 0.046783 0.003294 0.083149 0.000010
0.002042 0.258282 0.090795 0.009878 0.101224 0.299578 0.086590 0.065556 0.007531 0.078515 0.000010
0.025974 0.215145 0.082109 0.016502 0.132568 0.294438 0.064053 0.049919 0.064218 0.055064 0.000010
0.051412 0.240722 0.072741 0.009478 0.091457 0.310527 0.107085 0.042871 0.004910 0.068786 0.000010
0.035769 0.232987 0.073713 0.006369 0.061671 0.359419 0.085356 0.071574 0.014940 0.050294 0.007909
0.274441 0.000010 0.000010 0.000010 0.725469 0.000010 0.000010 0.000010 0.000010 0.000010 0.000010
0.224096 0.000010 0.000010 0.000010 0.775814 0.000010 0.000010 0.000010 0.000010 0.000010 0.000010
0.195311 0.000010 0.000010 0.000010 0.804599 0.000010 0.000010 0.000010 0.000010 0.000010 0.000010
0.213148 0.000010 0.000010 0.000010 0.779084 0.000010 0.006631 0.001067 0.000010 0.000010 0.000010
0.208016 0.017127 0.000010 0.000010 0.761688 0.000010 0.000392 0.012716 0.000010 0.000010 0.000010
0.189627 0.005829 0.029783 0.000010 0.761847 0.000010 0.000010 0.012854 0.000010 0.000010 0.000010
0.184258 0.000010 0.008735 0.000010 0.806928 0.000010 0.000010 0.000010 0.000010 0.000010 0.000010
0.240026 0.000010 0.000010 0.000010 0.757913 0.000010 0.001981 0.000010 0.000010 0.000010 0.000010
0.232020 0.000010 0.000010 0.000010 0.767378 0.000522 0.000010 0.000010 0.000010 0.000010 0.000010
0.178999 0.000010 0.001482 0.000010 0.819439 0.000010 0.000010 0.000010 0.000010 0.000010 0.000010
0.172490 0.000010 0.000010 0.000010 0.827420 0.000010 0.000010 0.000010 0.000010 0.000010 0.000010
0.193623 0.000010 0.000010 0.000010 0.806287 0.000010 0.000010 0.000010 0.000010 0.000010 0.000010
0.211490 0.016320 0.034707 0.000010 0.734735 0.000010 0.000010 0.002688 0.000010 0.000010 0.000010
0.233090 0.000010 0.000010 0.000010 0.766820 0.000010 0.000010 0.000010 0.000010 0.000010 0.000010
0.177936 0.000010 0.000010 0.000010 0.821974 0.000010 0.000010 0.000010 0.000010 0.000010 0.000010
0.175455 0.000010 0.002429 0.000010 0.822036 0.000010 0.000010 0.000010 0.000010 0.000010 0.000010
0.210249 0.000010 0.000010 0.000010 0.789661 0.000010 0.000010 0.000010 0.000010 0.000010 0.000010
0.207613 0.000010 0.000010 0.000010 0.792297 0.000010 0.000010 0.000010 0.000010 0.000010 0.000010
0.217234 0.000010 0.000010 0.000010 0.761391 0.012024 0.000016 0.009274 0.000010 0.000010 0.000010
0.065446 0.188687 0.133620 0.000010 0.152255 0.286012 0.051838 0.067197 0.000010 0.054916 0.000010
0.013560 0.245655 0.142170 0.000010 0.194186 0.283647 0.052318 0.060603 0.007831 0.000010 0.000010
0.073177 0.195817 0.182089 0.004327 0.237459 0.213061 0.037924 0.048333 0.003182 0.004189 0.000443
0.041447 0.209616 0.186621 0.002898 0.232225 0.234018 0.037059 0.044843 0.000010 0.011252 0.000010
0.047247 0.218193 0.170062 0.000010 0.204474 0.252486 0.029228 0.057325 0.000609 0.018350 0.002015
0.058433 0.255064 0.142546 0.009292 0.160251 0.262338 0.038765 0.055307 0.000010 0.017984 0.000010
0.043109 0.228897 0.167042 0.001730 0.164319 0.281694 0.035958 0.046581 0.000010 0.030650 0.000010
0.017166 0.243105 0.140516 0.000010 0.203405 0.288586 0.042416 0.047813 0.004573 0.009938 0.002473
0.037592 0.228670 0.167799 0.008067 0.199052 0.285363 0.026405 0.033418 0.000010 0.013615 0.000010
0.054985 0.810359 0.014830 0.000010 0.021905 0.056749 0.016186 0.024947 0.000010 0.000010 0.000010
0.027283 0.972627 0.000010 0.000010 0.000010 0.000010 0.000010 0.000010 0.000010 0.000010 0.000010
0.045921 0.848831 0.020773 0.000010 0.000010 0.059071 0.001971 0.023383 0.000010 0.000010 0.000010
0.000010 0.999900 0.000010 0.000010 0.000010 0.000010 0.000010 0.000010 0.000010 0.000010 0.000010
0.015103 0.970825 0.000010 0.000010 0.000010 0.000010 0.013992 0.000010 0.000010 0.000010 0.000010
0.027414 0.969714 0.000010 0.000010 0.000010 0.000010 0.002793 0.000010 0.000010 0.000010 0.000010
0.051004 0.860133 0.024786 0.000010 0.000010 0.049194 0.000010 0.014824 0.000010 0.000010 0.000010
0.000010 0.993408 0.000010 0.000010 0.000010 0.000010 0.006502 0.000010 0.000010 0.000010 0.000010
0.000010 0.995355 0.000010 0.000010 0.000010 0.000010 0.004555 0.000010 0.000010 0.000010 0.000010
0.009486 0.990424 0.000010 0.000010 0.000010 0.000010 0.000010 0.000010 0.000010 0.000010 0.000010
0.027895 0.972013 0.000010 0.000010 0.000010 0.000010 0.000012 0.000010 0.000010 0.000010 0.000010
0.000010 0.995830 0.000010 0.000010 0.000010 0.000010 0.001567 0.000010 0.000010 0.000010 0.002523
0.000010 0.999900 0.000010 0.000010 0.000010 0.000010 0.000010 0.000010 0.000010 0.000010 0.000010
0.000010 0.995353 0.000010 0.000010 0.000010 0.000010 0.003180 0.000010 0.000010 0.000010 0.001387
0.091748 0.632350 0.066110 0.000010 0.036642 0.127040 0.018751 0.027320 0.000010 0.000010 0.000010
0.061679 0.771794 0.033705 0.000010 0.005258 0.090814 0.018937 0.017773 0.000010 0.000010 0.000010
0.021695 0.973281 0.000010 0.000010 0.000010 0.000010 0.004944 0.000010 0.000010 0.000010 0.000010
0.000010 0.999900 0.000010 0.000010 0.000010 0.000010 0.000010 0.000010 0.000010 0.000010 0.000010
0.004914 0.994996 0.000010 0.000010 0.000010 0.000010 0.000010 0.000010 0.000010 0.000010 0.000010
0.000010 0.979469 0.000010 0.000010 0.000010 0.000010 0.019926 0.000010 0.000010 0.000010 0.000526
0.046176 0.793007 0.044254 0.000010 0.083196 0.033308 0.000010 0.000010 0.000010 0.000010 0.000010
0.089491 0.797128 0.024885 0.000010 0.061816 0.023356 0.000010 0.003274 0.000010 0.000010 0.000010
0.075882 0.782180 0.026003 0.000010 0.063307 0.052567 0.000010 0.000010 0.000010 0.000010 0.000010
0.088064 0.759992 0.027304 0.000010 0.057663 0.066915 0.000010 0.000013 0.000010 0.000010 0.000010
0.100770 0.817579 0.012631 0.000010 0.046319 0.022642 0.000010 0.000010 0.000010 0.000010 0.000010
0.066857 0.788681 0.036354 0.000010 0.072805 0.033860 0.000010 0.001392 0.000010 0.000010 0.000010
0.069513 0.819457 0.031435 0.000010 0.031767 0.040606 0.000843 0.006339 0.000010 0.000010 0.000010
0.124752 0.824697 0.021108 0.000010 0.029374 0.000010 0.000010 0.000010 0.000010 0.000010 0.000010
0.085077 0.822546 0.035799 0.000010 0.048035 0.006776 0.000010 0.001718 0.000010 0.000010 0.000010
0.051437 0.802656 0.022898 0.000010 0.077472 0.045476 0.000010 0.000010 0.000010 0.000010 0.000010
0.105181 0.791551 0.020066 0.000010 0.056680 0.026462 0.000010 0.000010 0.000010 0.000010 0.000010
0.071855 0.829464 0.030392 0.000010 0.046459 0.021770 0.000010 0.000010 0.000010 0.000010 0.000010
0.122263 0.769109 0.009868 0.000010 0.072180 0.026521 0.000010 0.000010 0.000010 0.000010 0.000010
0.081550 0.814994 0.021337 0.000010 0.076461 0.005598 0.000010 0.000010 0.000010 0.000010 0.000010
0.090005 0.800803 0.032291 0.000010 0.042355 0.034486 0.000010 0.000010 0.000010 0.000010 0.000010
0.047578 0.403800 0.062654 0.000010 0.089191 0.242732 0.042779 0.111002 0.000010 0.000010 0.000234
0.097957 0.807249 0.035241 0.000010 0.059481 0.000012 0.000010 0.000010 0.000010 0.000010 0.000010
0.071357 0.799058 0.029213 0.000010 0.078598 0.021714 0.000010 0.000010 0.000010 0.000010 0.000010
0.008041 0.518995 0.440786 0.000010 0.000010 0.022113 0.002042 0.007972 0.000010 0.000010 0.000010
0.000010 0.000010 0.999900 0.000010 0.000010 0.000010 0.000010 0.000010 0.000010 0.000010 0.000010
0.000010 0.000010 0.999900 0.000010 0.000010 0.000010 0.000010 0.000010 0.000010 0.000010 0.000010
0.000010 0.000010 0.999886 0.000013 0.000012 0.000010 0.000010 0.000010 0.000010 0.000019 0.000010
0.000010 0.000010 0.999900 0.000010 0.000010 0.000010 0.000010 0.000010 0.000010 0.000010 0.000010
0.000010 0.000010 0.999900 0.000010 0.000010 0.000010 0.000010 0.000010 0.000010 0.000010 0.000010
0.000010 0.000010 0.877610 0.000010 0.000010 0.122300 0.000010 0.000010 0.000010 0.000010 0.000010
0.000010 0.022064 0.857072 0.000010 0.000010 0.102797 0.007783 0.010223 0.000010 0.000010 0.000010
0.000010 0.000010 0.999900 0.000010 0.000010 0.000010 0.000010 0.000010 0.000010 0.000010 0.000010
0.000010 0.000010 0.976936 0.000010 0.000010 0.022974 0.000010 0.000010 0.000010 0.000010 0.000010
0.000010 0.000010 0.999900 0.000010 0.000010 0.000010 0.000010 0.000010 0.000010 0.000010 0.000010
0.000010 0.000010 0.999900 0.000010 0.000010 0.000010 0.000010 0.000010 0.000010 0.000010 0.000010
0.000010 0.000010 0.999900 0.000010 0.000010 0.000010 0.000010 0.000010 0.000010 0.000010 0.000010
0.000010 0.000010 0.973376 0.000010 0.000010 0.012806 0.013738 0.000010 0.000010 0.000010 0.000010
0.000010 0.000010 0.999900 0.000010 0.000010 0.000010 0.000010 0.000010 0.000010 0.000010 0.000010
0.000010 0.000010 0.999900 0.000010 0.000010 0.000010 0.000010 0.000010 0.000010 0.000010 0.000010
0.000010 0.000010 0.999900 0.000010 0.000010 0.000010 0.000010 0.000010 0.000010 0.000010 0.000010
0.000010 0.035375 0.810752 0.000010 0.000010 0.140088 0.001259 0.012465 0.000010 0.000010 0.000010
0.000010 0.000010 0.999900 0.000010 0.000010 0.000010 0.000010 0.000010 0.000010 0.000010 0.000010
0.004242 0.056336 0.806492 0.000010 0.000010 0.117293 0.000010 0.015578 0.000010 0.000010 0.000010
0.014498 0.000010 0.029975 0.000010 0.000010 0.791199 0.001656 0.162612 0.000010 0.000010 0.000010
0.011931 0.024862 0.045431 0.000010 0.000010 0.747257 0.000010 0.170459 0.000010 0.000010 0.000010
0.004160 0.031656 0.020582 0.000010 0.000010 0.773713 0.000010 0.169828 0.000010 0.000010 0.000010
0.016017 0.000010 0.032331 0.000010 0.000010 0.776154 0.000010 0.175428 0.000010 0.000010 0.000010
0.017170 0.000302 0.043451 0.000010 0.000010 0.768693 0.000010 0.170324 0.000010 0.000010 0.000010
0.005272 0.013828 0.029119 0.000010 0.000010 0.788569 0.000010 0.163152 0.000010 0.000010 0.000010
0.017585 0.037639 0.046891 0.000010 0.000010 0.727081 0.005186 0.165567 0.000010 0.000010 0.000010
0.000010 0.006932 0.033827 0.000010 0.007921 0.788024 0.001518 0.161728 0.000010 0.000010 0.000010
0.017282 0.003010 0.048442 0.000010 0.000010 0.779344 0.000010 0.151862 0.000010 0.000010 0.000010
0.027102 0.020527 0.039531 0.000010 0.000010 0.739199 0.000010 0.173581 0.000010 0.000010 0.000010
0.035712 0.005773 0.036234 0.000010 0.005938 0.748412 0.000010 0.167882 0.000010 0.000010 0.000010
0.008026 0.014588 0.035351 0.000014 0.000010 0.791015 0.000010 0.147819 0.000010 0.003147 0.000010
0.000010 0.040141 0.047813 0.000010 0.000010 0.737823 0.000010 0.174153 0.000010 0.000010 0.000010
0.010301 0.000010 0.030164 0.000010 0.000010 0.790499 0.000010 0.168966 0.000010 0.000010 0.000010
0.013817 0.000010 0.019834 0.000010 0.000010 0.778884 0.000010 0.187395 0.000010 0.000010 0.000010
0.013925 0.021320 0.029011 0.000010 0.000010 0.767656 0.000010 0.168029 0.000010 0.000010 0.000010
0.009612 0.011908 0.032792 0.000010 0.000010 0.767117 0.000010 0.178511 0.000010 0.000010 0.000010
0.019210 0.021001 0.039734 0.000010 0.000010 0.765384 0.000010 0.154611 0.000010 0.000010 0.000010
0.005852 0.037614 0.036036 0.000010 0.011037 0.731258 0.000010 0.178152 0.000010 0.000010 0.000010
0.004884 0.020831 0.040138 0.000010 0.000010 0.760848 0.000010 0.173239 0.000010 0.000010 0.000010
0.000010 0.344637 0.363358 0.000010 0.008320 0.240739 0.023337 0.019560 0.000010 0.000010 0.000010
0.000010 0.322743 0.361498 0.000010 0.000010 0.261662 0.000142 0.053895 0.000010 0.000010 0.000010
0.000010 0.386848 0.362906 0.000010 0.000010 0.205939 0.011191 0.033055 0.000010 0.000010 0.000010
0.000010 0.301596 0.400054 0.000010 0.000010 0.258948 0.011268 0.028074 0.000010 0.000010 0.000010
0.000010 0.310217 0.373737 0.000010 0.000387 0.275880 0.000010 0.039718 0.000010 0.000010 0.000010
0.000010 0.331546 0.383127 0.000010 0.000010 0.228404 0.008118 0.048745 0.000010 0.000010 0.000010
0.000010 0.311788 0.376570 0.000010 0.000010 0.274927 0.011301 0.025353 0.000010 0.000010 0.000010
0.000010 0.306436 0.389552 0.000010 0.000010 0.261958 0.006104 0.035890 0.000010 0.000010 0.000010
0.000010 0.326338 0.400863 0.000010 0.000010 0.238869 0.006342 0.027527 0.000010 0.000010 0.000010
0.000010 0.310974 0.423076 0.000010 0.000010 0.238871 0.010667 0.016353 0.000010 0.000010 0.000010
0.000010 0.313807 0.332623 0.000010 0.000010 0.315718 0.006450 0.031342 0.000010 0.000010 0.000010
0.000010 0.372573 0.350986 0.000010 0.000010 0.233385 0.007317 0.035679 0.000010 0.000010 0.000010
0.000010 0.354723 0.343910 0.000010 0.000010 0.245535 0.010250 0.045522 0.000010 0.000010 0.000010
0.000010 0.366155 0.346406 0.000010 0.000015 0.232749 0.009342 0.045285 0.000010 0.000010 0.000010
0.000020 0.375824 0.384477 0.000010 0.000010 0.207601 0.012442 0.019586 0.000010 0.000010 0.000010
0.000010 0.383676 0.374442 0.000010 0.000010 0.203804 0.013004 0.025015 0.000010 0.000010 0.000010
0.000010 0.409167 0.336536 0.000010 0.000010 0.212261 0.009287 0.032688 0.000010 0.000010 0.000010
0.000010 0.368997 0.373592 0.000010 0.000010 0.201758 0.021160 0.034434 0.000010 0.000010 0.000010
0.000010 0.315389 0.387180 0.000010 0.010160 0.248057 0.004066 0.035097 0.000010 0.000010 0.000010
0.000010 0.323968 0.364795 0.000010 0.000449 0.258380 0.017988 0.034370 0.000010 0.000010 0.000010
0.003049 0.056037 0.000010 0.000010 0.000010 0.940833 0.000010 0.000010 0.000010 0.000010 0.000010
0.015621 0.000010 0.000010 0.000010 0.000010 0.984289 0.000010 0.000010 0.000010 0.000010 0.000010
0.007641 0.000010 0.000010 0.000010 0.000010 0.992269 0.000010 0.000010 0.000010 0.000010 0.000010
0.001720 0.000010 0.000010 0.000010 0.000010 0.998186 0.000013 0.000010 0.000010 0.000010 0.000010
0.000010 0.000010 0.000010 0.000010 0.000010 0.999900 0.000010 0.000010 0.000010 0.000010 0.000010
0.000692 0.038168 0.004828 0.000010 0.000010 0.946003 0.010248 0.000010 0.000010 0.000010 0.000010
0.000010 0.000010 0.000010 0.000010 0.000010 0.999900 0.000010 0.000010 0.000010 0.000010 0.000010
0.000010 0.000010 0.000010 0.000010 0.000010 0.999900 0.000010 0.000010 0.000010 0.000010 0.000010
0.000010 0.000010 0.002186 0.000010 0.000010 0.995827 0.001907 0.000010 0.000010 0.000010 0.000010
0.000010 0.060867 0.000010 0.000010 0.000010 0.939043 0.000010 0.000010 0.000010 0.000010 0.000010
0.000010 0.000010 0.000010 0.000010 0.000010 0.998494 0.000491 0.000936 0.000010 0.000010 0.000010
0.000010 0.000010 0.000446 0.000010 0.000010 0.987635 0.011839 0.000010 0.000010 0.000010 0.000010
0.012087 0.021384 0.000010 0.000010 0.000010 0.966449 0.000010 0.000010 0.000010 0.000010 0.000010
0.023301 0.029665 0.000010 0.000010 0.000010 0.934689 0.006649 0.005636 0.000010 0.000010 0.000010
0.010058 0.022037 0.000010 0.000010 0.000010 0.965598 0.002237 0.000010 0.000010 0.000010 0.000010
0.000010 0.001534 0.000010 0.000010 0.000010 0.984455 0.013200 0.000010 0.000741 0.000010 0.000010
0.008975 0.043587 0.000010 0.000015 0.000010 0.947354 0.000010 0.000010 0.000010 0.000010 0.000010
0.007611 0.003051 0.007727 0.000010 0.000010 0.981542 0.000010 0.000010 0.000010 0.000010 0.000010
0.018332 0.000010 0.001472 0.000010 0.000010 0.980113 0.000013 0.000010 0.000010 0.000010 0.000010
0.007310 0.000010 0.000010 0.000010 0.000010 0.992600 0.000010 0.000010 0.000010 0.000010 0.000010
0.171158 0.675528 0.035654 0.000010 0.031271 0.077542 0.008798 0.000010 0.000010 0.000010 0.000010
0.195066 0.676035 0.000619 0.000010 0.048027 0.057072 0.011427 0.011713 0.000010 0.000010 0.000010
0.143860 0.761932 0.008411 0.000010 0.031747 0.049829 0.002163 0.002017 0.000010 0.000010 0.000010
0.196628 0.753489 0.004177 0.000010 0.027079 0.018566 0.000010 0.000010 0.000010 0.000010 0.000010
0.170402 0.746610 0.000497 0.000010 0.029313 0.030460 0.022669 0.000010 0.000010 0.000010 0.000010
0.183010 0.720410 0.009422 0.000010 0.022430 0.056747 0.007930 0.000010 0.000010 0.000010 0.000010
0.176493 0.708409 0.025935 0.000010 0.040241 0.025183 0.007774 0.015924 0.000010 0.000010 0.000010
0.168100 0.781232 0.000010 0.000010 0.013862 0.018772 0.017974 0.000010 0.000010 0.000010 0.000010
0.193287 0.746482 0.002225 0.000010 0.012129 0.027999 0.017828 0.000010 0.000010 0.000010 0.000010
0.213823 0.660831 0.025387 0.000010 0.020967 0.064966 0.008506 0.005481 0.000010 0.000010 0.000010
0.171735 0.752974 0.015280 0.000010 0.010309 0.036887 0.007519 0.005255 0.000010 0.000010 0.000010
0.167433 0.725200 0.005194 0.000010 0.015829 0.050499 0.022307 0.013497 0.000010 0.000010 0.000010
0.183901 0.767210 0.003194 0.000648 0.036227 0.005715 0.003065 0.000010 0.000010 0.000010 0.000010
0.203849 0.709122 0.000568 0.000010 0.036719 0.042025 0.007668 0.000010 0.000010 0.000010 0.000010
0.201632 0.692990 0.006051 0.000010 0.020864 0.047853 0.005908 0.024663 0.000010 0.000010 0.000010
0.212572 0.715164 0.021926 0.000010 0.012344 0.030410 0.004596 0.002948 0.000010 0.000010 0.000010
0.198854 0.691508 0.012216 0.000010 0.031457 0.051257 0.005194 0.009473 0.000010 0.000010 0.000010
0.189262 0.722107 0.022456 0.000010 0.017338 0.027750 0.005154 0.015894 0.000010 0.000010 0.000010
0.145561 0.753889 0.030063 0.000010 0.000010 0.056969 0.000010 0.013457 0.000010 0.000010 0.000010
0.224197 0.729452 0.000010 0.000010 0.000010 0.034141 0.000751 0.011378 0.000010 0.000010 0.000031
0.000010 0.145395 0.054456 0.019652 0.000010 0.206696 0.104317 0.190425 0.112563 0.166466 0.000010
0.000010 0.128730 0.061170 0.007820 0.000010 0.229968 0.097499 0.201452 0.106482 0.166849 0.000010
0.001140 0.084330 0.054029 0.024384 0.000010 0.220648 0.095751 0.211415 0.120863 0.182384 0.005046
0.000010 0.166158 0.053912 0.017662 0.001519 0.283027 0.081432 0.187644 0.091710 0.116916 0.000010
0.000010 0.138051 0.057978 0.016387 0.013900 0.289360 0.090465 0.211283 0.078743 0.099183 0.004640
0.000010 0.103053 0.038062 0.014603 0.012702 0.205299 0.088397 0.200032 0.115928 0.221905 0.000010
0.000010 0.117001 0.055417 0.019486 0.006278 0.325666 0.090933 0.201360 0.076231 0.107608 0.000010
0.000010 0.128540 0.059849 0.007625 0.000010 0.306795 0.095727 0.194701 0.087780 0.118951 0.000010
0.008940 0.208825 0.028686 0.016872 0.000010 0.153344 0.107092 0.168549 0.108607 0.198451 0.000624
0.000010 0.083709 0.042123 0.029147 0.000014 0.197307 0.093739 0.214682 0.130200 0.209059 0.000010
0.001640 0.088813 0.039758 0.039987 0.000010 0.200014 0.104035 0.185791 0.110400 0.229542 0.000010
0.000010 0.073783 0.038485 0.012816 0.000010 0.200274 0.108838 0.214729 0.098366 0.252679 0.000010
0.000010 0.106541 0.021904 0.009766 0.000010 0.204888 0.093516 0.197563 0.115820 0.249973 0.000010
0.000010 0.092338 0.029519 0.023176 0.000010 0.187415 0.118576 0.201448 0.138422 0.209077 0.000010
0.000010 0.088312 0.046952 0.026928 0.000010 0.208429 0.110829 0.180773 0.106763 0.230985 0.000010
0.000010 0.092969 0.038878 0.025284 0.000010 0.166130 0.120020 0.224077 0.116792 0.215820 0.000010
0.000010 0.073465 0.036759 0.021776 0.000010 0.300613 0.108022 0.163026 0.102571 0.193738 0.000010
0.000010 0.066492 0.018082 0.026884 0.000010 0.186919 0.122458 0.202737 0.124913 0.251484 0.000010
0.000010 0.054393 0.025953 0.017204 0.008486 0.180552 0.122987 0.208465 0.126868 0.255072 0.000010
0.000010 0.080786 0.034311 0.015940 0.000010 0.176014 0.110711 0.186280 0.149052 0.246875 0.000010
0.000010 0.077563 0.031331 0.017425 0.000010 0.158672 0.143823 0.196512 0.103654 0.270989 0.000010
0.000010 0.138117 0.009150 0.000010 0.000010 0.170744 0.107957 0.187554 0.135641 0.243996 0.006811
0.000010 0.069077 0.024016 0.020563 0.000010 0.193002 0.128322 0.197346 0.124707 0.242937 0.000010
0.000010 0.087554 0.018783 0.023755 0.000010 0.176170 0.106642 0.201091 0.115718 0.270258 0.000010
0.000010 0.114405 0.012006 0.004637 0.000010 0.174906 0.200640 0.151500 0.164985 0.174549 0.002350
0.000010 0.085001 0.024230 0.011852 0.000010 0.155344 0.184294 0.152288 0.186775 0.200187 0.000010
0.002649 0.133952 0.015334 0.002353 0.000010 0.162161 0.177510 0.139965 0.180625 0.185432 0.000010
0.000456 0.083806 0.025708 0.020727 0.005179 0.157271 0.158182 0.167725 0.182710 0.198226 0.000010
0.000010 0.077667 0.040826 0.000010 0.000010 0.115987 0.201165 0.176805 0.187723 0.199787 0.000010
0.004638 0.086396 0.015522 0.002720 0.000010 0.127254 0.193732 0.166249 0.231068 0.172401 0.000010
0.000010 0.075995 0.013383 0.029453 0.000010 0.164172 0.183312 0.165531 0.198233 0.169402 0.000499
0.000010 0.091179 0.022615 0.000363 0.000010 0.156819 0.199692 0.159077 0.224695 0.145529 0.000010
0.000010 0.087487 0.036267 0.009466 0.000010 0.192043 0.099254 0.216328 0.111951 0.247174 0.000010
0.000010 0.073102 0.050355 0.017713 0.000010 0.245418 0.102450 0.188339 0.097034 0.225558 0.000010
0.000010 0.066089 0.056793 0.010948 0.000010 0.202304 0.093483 0.227788 0.115115 0.227450 0.000010
0.000010 0.069602 0.029379 0.006596 0.000010 0.209776 0.103405 0.227159 0.096819 0.257235 0.000010
0.000010 0.108312 0.059375 0.006599 0.000792 0.270979 0.094211 0.205817 0.088250 0.165645 0.000010
0.000010 0.095240 0.028853 0.010769 0.000010 0.187438 0.106134 0.214705 0.145395 0.211437 0.000010
0.000010 0.080111 0.033406 0.021028 0.000010 0.234022 0.094920 0.231466 0.101279 0.203736 0.000010
0.000010 0.087500 0.018274 0.018049 0.000010 0.274977 0.098716 0.202669 0.107336 0.187725 0.004735
0.000010 0.000010 0.000010 0.004827 0.000010 0.000010 0.872258 0.000010 0.108465 0.014380 0.000010
0.000010 0.000010 0.000010 0.015153 0.000010 0.000010 0.853385 0.000010 0.108919 0.018727 0.003757
0.000010 0.000010 0.000016 0.006574 0.000010 0.000638 0.832703 0.000010 0.137459 0.019938 0.002631
0.000010 0.000010 0.000010 0.008875 0.000010 0.000010 0.788425 0.000010 0.177651 0.024501 0.000487
0.000010 0.000010 0.000010 0.018921 0.000010 0.000010 0.853568 0.000447 0.109835 0.014974 0.002204
0.000010 0.000010 0.000010 0.018622 0.000010 0.000010 0.739442 0.000010 0.194359 0.046155 0.001362
0.000010 0.000010 0.000010 0.000010 0.000010 0.000010 0.999900 0.000010 0.000010 0.000010 0.000010
0.000010 0.000010 0.000010 0.000010 0.000010 0.000010 0.999900 0.000010 0.000010 0.000010 0.000010
0.000010 0.000010 0.000010 0.000010 0.000010 0.000010 0.999900 0.000010 0.000010 0.000010 0.000010
0.000010 0.000010 0.000019 0.000020 0.000010 0.000010 0.999879 0.000010 0.000010 0.000011 0.000010
0.000010 0.000010 0.000010 0.000010 0.000010 0.000010 0.999900 0.000010 0.000010 0.000010 0.000010
0.000010 0.000010 0.000010 0.000010 0.000010 0.000010 0.999900 0.000010 0.000010 0.000010 0.000010
0.000010 0.000010 0.000010 0.000010 0.000010 0.000010 0.999900 0.000010 0.000010 0.000010 0.000010
0.000010 0.000010 0.000010 0.000016 0.000010 0.000010 0.999894 0.000010 0.000010 0.000010 0.000010
0.000010 0.000010 0.000010 0.000010 0.000010 0.000010 0.999900 0.000010 0.000010 0.000010 0.000010
0.000010 0.000010 0.000010 0.000010 0.000010 0.000010 0.999900 0.000010 0.000010 0.000010 0.000010
0.000010 0.000010 0.000010 0.000010 0.000010 0.000010 0.999900 0.000010 0.000010 0.000010 0.000010
0.000010 0.000010 0.000010 0.000010 0.000010 0.000010 0.999900 0.000010 0.000010 0.000010 0.000010
0.000010 0.000010 0.000010 0.000010 0.000010 0.000010 0.999900 0.000010 0.000010 0.000010 0.000010
0.000010 0.000010 0.000010 0.000010 0.000010 0.000010 0.999900 0.000010 0.000010 0.000010 0.000010
0.014029 0.024417 0.007688 0.030421 0.005352 0.000010 0.050129 0.001104 0.658273 0.208566 0.000010
0.008726 0.013972 0.000010 0.054084 0.013514 0.000010 0.065365 0.000010 0.636430 0.207870 0.000010
0.017452 0.000010 0.000010 0.014261 0.014212 0.007112 0.041036 0.000010 0.726359 0.178460 0.001079
0.025056 0.004398 0.004433 0.022751 0.000010 0.002758 0.053438 0.000010 0.662266 0.224870 0.000010
0.030141 0.000010 0.000010 0.016585 0.016550 0.000010 0.066255 0.000010 0.638888 0.230272 0.001270
0.012708 0.007003 0.000010 0.007597 0.024057 0.003300 0.055742 0.000010 0.687685 0.201880 0.000010
0.022442 0.000010 0.000010 0.017155 0.001173 0.005229 0.058086 0.000010 0.662007 0.228431 0.005448
0.025104 0.026479 0.000010 0.006118 0.015743 0.000010 0.065604 0.000010 0.605455 0.255457 0.000010
0.003517 0.000010 0.003492 0.014884 0.000010 0.004677 0.048948 0.000010 0.677992 0.246450 0.000010
0.000324 0.000010 0.000010 0.008474 0.020354 0.000010 0.048756 0.000010 0.694502 0.226618 0.000930
0.021307 0.011367 0.000010 0.012249 0.000010 0.000010 0.065025 0.000010 0.650650 0.239353 0.000010
0.029656 0.006437 0.001893 0.027632 0.003974 0.011544 0.051198 0.000010 0.690104 0.173713 0.003840
0.005396 0.000010 0.000010 0.022032 0.024354 0.000010 0.046774 0.000010 0.693295 0.208099 0.000010
0.001212 0.011922 0.000010 0.019357 0.013902 0.000010 0.056793 0.000013 0.660402 0.236370 0.000010
0.034586 0.002685 0.000010 0.016741 0.000010 0.000010 0.071819 0.000010 0.681464 0.191431 0.001234
0.017787 0.000010 0.006084 0.018501 0.000010 0.000010 0.045201 0.000010 0.707075 0.195611 0.009701
0.010692 0.005805 0.000010 0.015805 0.005799 0.003390 0.041558 0.000010 0.665033 0.251888 0.000010
0.025176 0.003949 0.000010 0.015998 0.014069 0.000010 0.051646 0.000010 0.645789 0.239445 0.003899
0.018991 0.006360 0.000010 0.013038 0.025505 0.000010 0.049165 0.000010 0.677225 0.208688 0.000998
0.005946 0.009136 0.000010 0.015699 0.012823 0.000010 0.059143 0.006461 0.658619 0.230005 0.002148
0.000280 0.004223 0.006344 0.052973 0.000010 0.017313 0.000010 0.000374 0.025417 0.890521 0.002534
0.003768 0.010078 0.014255 0.065937 0.000979 0.013891 0.000010 0.000010 0.004603 0.886459 0.000010
0.011070 0.006162 0.014180 0.055429 0.016203 0.006831 0.010207 0.001195 0.011714 0.866998 0.000010
0.017709 0.021623 0.011279 0.045422 0.002299 0.011959 0.000010 0.000010 0.000010 0.889668 0.000010
0.010976 0.020219 0.001362 0.038819 0.011628 0.036377 0.000010 0.000010 0.026576 0.851659 0.002365
0.006461 0.026551 0.004131 0.055408 0.000010 0.015231 0.009086 0.000010 0.006952 0.874426 0.001733
0.005737 0.009840 0.010267 0.075589 0.001651 0.000010 0.000010 0.002620 0.008903 0.885365 0.000010
0.000010 0.026428 0.008103 0.063374 0.006126 0.018426 0.002813 0.000015 0.001384 0.873311 0.000010
0.019696 0.017586 0.018366 0.063543 0.020339 0.026791 0.001095 0.001458 0.017553 0.809204 0.004370
0.036994 0.039091 0.005947 0.058080 0.026218 0.042743 0.000010 0.000010 0.003196 0.785405 0.002305
0.024075 0.021316 0.008058 0.047269 0.024519 0.038714 0.003501 0.001656 0.000010 0.830218 0.000665
0.019434 0.025078 0.000262 0.050448 0.005261 0.006357 0.000010 0.000010 0.000010 0.893120 0.000010
0.005906 0.011946 0.003983 0.075307 0.000010 0.007803 0.000010 0.001561 0.004079 0.889386 0.000010
0.011718 0.026640 0.010944 0.058116 0.020284 0.022530 0.000010 0.000010 0.000010 0.849728 0.000010
0.008180 0.008161 0.012287 0.058786 0.008330 0.026391 0.000010 0.000112 0.005657 0.872075 0.000010
0.036064 0.016677 0.007997 0.036777 0.008815 0.000230 0.000010 0.009488 0.046974 0.836958 0.000010
0.021558 0.023244 0.004688 0.058501 0.020652 0.010047 0.002202 0.003339 0.005328 0.850431 0.000010
0.007767 0.030380 0.011983 0.050201 0.008833 0.022077 0.004554 0.000010 0.018272 0.845913 0.000010
0.002742 0.013492 0.006285 0.070528 0.011962 0.019514 0.000010 0.000010 0.000010 0.875438 0.000010
0.000010 0.023646 0.004453 0.057533 0.000010 0.016376 0.003217 0.000010 0.012292 0.882444 0.000010
0.000010 0.000010 0.000011 0.011565 0.000010 0.012226 0.002013 0.000010 0.000507 0.973627 0.000010
0.000010 0.000010 0.002038 0.014165 0.005049 0.000010 0.000010 0.000010 0.000010 0.978678 0.000010
0.000010 0.000010 0.000010 0.025602 0.000010 0.000010 0.000010 0.000010 0.000010 0.971756 0.002562
0.000010 0.000010 0.000010 0.014505 0.000010 0.000010 0.000010 0.000010 0.000010 0.985405 0.000010
0.000010 0.000010 0.000010 0.022785 0.000010 0.000010 0.000010 0.000010 0.000010 0.977125 0.000010
0.000010 0.000010 0.000010 0.028409 0.000010 0.007259 0.002513 0.000010 0.006850 0.954911 0.000010
0.000010 0.000010 0.001687 0.034468 0.000010 0.000010 0.000010 0.000010 0.000010 0.963765 0.000010
0.000010 0.001685 0.000010 0.030748 0.000010 0.000010 0.001225 0.000010 0.000010 0.966272 0.000010
0.000010 0.000010 0.000736 0.029500 0.000010 0.000010 0.000010 0.000010 0.000010 0.969684 0.000010
0.000010 0.000010 0.000010 0.025655 0.000010 0.000010 0.000010 0.000010 0.000010 0.968152 0.006113
0.000010 0.000010 0.000010 0.025968 0.000010 0.000010 0.000010 0.000010 0.000010 0.973942 0.000010
0.000010 0.000010 0.000010 0.022186 0.000010 0.000010 0.000010 0.000010 0.000010 0.977724 0.000010
0.000010 0.000010 0.001198 0.031028 0.000010 0.001281 0.000010 0.000010 0.006525 0.959908 0.000010
0.000010 0.000010 0.000010 0.036367 0.000010 0.000010 0.000010 0.000010 0.000010 0.963543 0.000010
0.007528 0.000010 0.007024 0.036995 0.000010 0.002802 0.000010 0.000010 0.014511 0.931089 0.000010
0.000010 0.000010 0.004387 0.018750 0.000010 0.002338 0.000010 0.001221 0.000010 0.973244 0.000010
0.000010 0.000010 0.002519 0.033081 0.000010 0.007877 0.001895 0.000010 0.000010 0.952476 0.002101
0.000010 0.000010 0.005620 0.025145 0.000010 0.014692 0.001069 0.000010 0.000010 0.950149 0.003274
0.000010 0.000010 0.000010 0.032722 0.000010 0.000010 0.001563 0.000010 0.000010 0.965634 0.000010
0.000010 0.000010 0.000010 0.034153 0.000010 0.000010 0.000010 0.000010 0.000010 0.965757 0.000010
0.000010 0.000010 0.000010 0.044577 0.000010 0.000010 0.000010 0.000010 0.000010 0.955333 0.000010
0.000010 0.000010 0.000010 0.037540 0.000010 0.000010 0.000010 0.000010 0.000010 0.962370 0.000010
0.000010 0.000010 0.000010 0.035189 0.000010 0.000010 0.000010 0.000010 0.000010 0.964721 0.000010
0.000010 0.000010 0.000010 0.047108 0.000010 0.000010 0.000010 0.000010 0.000010 0.952802 0.000010
0.000010 0.000010 0.000010 0.022695 0.000010 0.000010 0.000010 0.000010 0.000010 0.977215 0.000010
0.000010 0.000010 0.000010 0.038053 0.000010 0.000010 0.000010 0.000010 0.000010 0.961857 0.000010
0.000010 0.000010 0.000010 0.056867 0.000010 0.000010 0.000010 0.000010 0.000010 0.943043 0.000010
0.000010 0.000010 0.000010 0.054392 0.000010 0.000010 0.000010 0.000010 0.000506 0.945023 0.000010
0.000010 0.000010 0.000010 0.029624 0.000010 0.000010 0.000010 0.000010 0.000010 0.970286 0.000010
0.000010 0.000010 0.000010 0.021148 0.000010 0.000010 0.000010 0.000010 0.000010 0.978762 0.000010
0.000010 0.000010 0.000010 0.031592 0.000010 0.000010 0.000010 0.000010 0.000010 0.968318 0.000010
0.000010 0.000010 0.000010 0.046658 0.000010 0.000010 0.000010 0.000010 0.000010 0.953252 0.000010
0.000010 0.000010 0.000010 0.044547 0.000010 0.000010 0.000010 0.000010 0.000010 0.955363 0.000010
0.000010 0.000010 0.000010 0.024998 0.000010 0.000010 0.000010 0.000010 0.000010 0.974912 0.000010
0.003324 0.000010 0.000010 0.035107 0.000010 0.000010 0.000010 0.000010 0.001793 0.959706 0.000010
0.000010 0.000010 0.000010 0.011912 0.000010 0.000010 0.000010 0.000010 0.000010 0.987998 0.000010
0.000010 0.000010 0.000010 0.042781 0.000010 0.000010 0.000010 0.000010 0.000010 0.957129 0.000010
0.000018 0.000010 0.000010 0.074034 0.000010 0.000010 0.000010 0.000010 0.000010 0.925868 0.000010
0.000010 0.000010 0.000010 0.065403 0.000010 0.000010 0.000010 0.000010 0.000010 0.931104 0.003413
0.000010 0.000010 0.000010 0.079175 0.000010 0.000010 0.000010 0.000010 0.000010 0.920735 0.000010
0.006576 0.000010 0.000010 0.074264 0.000010 0.000010 0.000010 0.000010 0.000010 0.919080 0.000010
0.000010 0.000010 0.000010 0.059157 0.000010 0.000010 0.000010 0.000010 0.000010 0.940753 0.000010
0.000010 0.000010 0.000010 0.072550 0.000010 0.000010 0.001844 0.000010 0.000010 0.925527 0.000010
0.000010 0.000010 0.004123 0.075923 0.000015 0.000010 0.000010 0.000010 0.000010 0.916981 0.002898
0.000010 0.000010 0.000010 0.068730 0.000010 0.000010 0.000010 0.000010 0.000010 0.927807 0.003384
0.000010 0.000010 0.000010 0.068741 0.000010 0.000010 0.000010 0.000010 0.000010 0.931169 0.000010
0.000010 0.000010 0.000010 0.071960 0.000010 0.000010 0.000010 0.000010 0.000010 0.927950 0.000010
0.000010 0.000010 0.000010 0.065777 0.000010 0.000010 0.000010 0.000010 0.000010 0.934133 0.000010
0.000010 0.000010 0.000010 0.068053 0.000010 0.000010 0.000010 0.000010 0.000010 0.931857 0.000010
0.013820 0.000010 0.000010 0.054631 0.000010 0.000010 0.000010 0.000010 0.000010 0.931469 0.000010
0.000010 0.000010 0.000010 0.067712 0.000010 0.000010 0.000010 0.000010 0.000010 0.932198 0.000010
0.000010 0.000010 0.000010 0.084267 0.000010 0.000010 0.000010 0.000010 0.000010 0.915643 0.000010
0.000010 0.000010 0.000010 0.073752 0.000010 0.000010 0.000010 0.000010 0.000010 0.926158 0.000010
0.000010 0.000010 0.001832 0.063655 0.000010 0.004653 0.004768 0.001030 0.000010 0.920885 0.003137
0.000010 0.001702 0.000010 0.070536 0.000010 0.006090 0.000940 0.000010 0.002067 0.917499 0.001127
0.000010 0.000010 0.000010 0.073926 0.000010 0.000010 0.000010 0.000010 0.000010 0.925984 0.000010
0.000010 0.000010 0.000010 0.069784 0.000010 0.000010 0.000010 0.000010 0.000010 0.930126 0.000010
0.000010 0.000010 0.000010 0.050309 0.000010 0.000010 0.000010 0.000010 0.000010 0.949601 0.000010
0.000010 0.000010 0.000013 0.065407 0.000010 0.000010 0.000010 0.000010 0.000010 0.934499 0.000010
0.000010 0.000010 0.000010 0.047195 0.000010 0.000010 0.000010 0.000010 0.000010 0.952715 0.000010
0.000010 0.000010 0.000010 0.039810 0.000010 0.000010 0.000010 0.000010 0.000010 0.960100 0.000010
0.000010 0.000010 0.000010 0.051855 0.000010 0.000010 0.000010 0.000010 0.000010 0.948055 0.000010
0.000010 0.000010 0.000010 0.056632 0.000010 0.000010 0.000010 0.000010 0.000010 0.943278 0.000010
0.000010 0.000010 0.000010 0.060039 0.000010 0.000010 0.000010 0.000010 0.000297 0.939583 0.000010
0.000010 0.000010 0.000010 0.060335 0.000010 0.000010 0.000010 0.000010 0.000010 0.939575 0.000010
0.000010 0.000010 0.000010 0.050890 0.000010 0.000010 0.000010 0.000010 0.000010 0.949020 0.000010
0.000010 0.000010 0.000010 0.031057 0.000010 0.000010 0.000010 0.000010 0.000010 0.968853 0.000010
0.000010 0.000010 0.000010 0.072747 0.000010 0.000010 0.000010 0.000010 0.011918 0.911476 0.003789
0.000010 0.000010 0.000010 0.058175 0.000010 0.000010 0.000010 0.000010 0.003234 0.938510 0.000010
0.000010 0.000010 0.000010 0.040190 0.000010 0.000010 0.000010 0.000010 0.007139 0.947829 0.004772
0.000010 0.000013 0.000010 0.045711 0.000010 0.000010 0.000010 0.000010 0.020533 0.925862 0.007821
0.000010 0.000010 0.000010 0.046562 0.000010 0.000010 0.001211 0.000010 0.012140 0.940016 0.000010
0.000010 0.000010 0.000010 0.049271 0.000010 0.000010 0.000985 0.000010 0.000010 0.949665 0.000010
0.000010 0.000010 0.000010 0.046992 0.000010 0.000010 0.000010 0.000010 0.000010 0.952918 0.000010
0.000010 0.000010 0.000010 0.050492 0.000010 0.000010 0.000010 0.000010 0.016808 0.932620 0.000010
0.000010 0.000010 0.000010 0.081363 0.000010 0.000010 0.000010 0.000010 0.007946 0.905055 0.005567
0.000010 0.000010 0.000010 0.040669 0.000010 0.000010 0.004232 0.000010 0.022614 0.932082 0.000344
0.000010 0.000010 0.000010 0.050110 0.000010 0.000010 0.004361 0.000148 0.003234 0.936645 0.005453
0.000010 0.000010 0.000010 0.050260 0.000010 0.000010 0.000010 0.001406 0.003433 0.941393 0.003448
0.000010 0.000010 0.000010 0.036538 0.000010 0.000010 0.000010 0.000010 0.019453 0.943929 0.000010
0.000010 0.000010 0.000010 0.063316 0.000010 0.000010 0.000010 0.006040 0.009522 0.921052 0.000010
0.000010 0.000010 0.000010 0.041233 0.000010 0.000010 0.004047 0.000047 0.011949 0.942664 0.000010
0.000010 0.000010 0.001966 0.048426 0.000010 0.014429 0.000010 0.016065 0.040659 0.878406 0.000010
0.000010 0.000010 0.000010 0.051392 0.000010 0.000010 0.000194 0.003616 0.008124 0.935773 0.000852
0.000010 0.000010 0.000010 0.042091 0.000010 0.000010 0.000010 0.006186 0.000010 0.951643 0.000010
0.000010 0.000010 0.000010 0.057926 0.000010 0.000010 0.007664 0.000010 0.001836 0.927485 0.005030
0.000010 0.000010 0.000010 0.057547 0.000010 0.000010 0.000017 0.000010 0.014911 0.927454 0.000010
0.000010 0.000010 0.000652 0.050457 0.000010 0.000010 0.000010 0.001975 0.010325 0.936531 0.000010
0.000010 0.003312 0.000010 0.061714 0.000010 0.000010 0.000010 0.000644 0.020291 0.913979 0.000010
0.000010 0.000010 0.000010 0.060329 0.000010 0.006936 0.000010 0.000010 0.009280 0.923385 0.000010
0.000010 0.000010 0.000010 0.055791 0.000010 0.000010 0.000010 0.000010 0.000010 0.944119 0.000010
0.000010 0.000010 0.000010 0.058417 0.000010 0.000010 0.000010 0.000010 0.000010 0.941493 0.000010
0.000010 0.000010 0.000010 0.066389 0.000010 0.000010 0.000010 0.000010 0.000010 0.933521 0.000010
0.000010 0.000010 0.000010 0.061246 0.000010 0.000010 0.000010 0.000010 0.000010 0.936615 0.002059
0.000101 0.000010 0.082409 0.059467 0.000010 0.000010 0.006167 0.010445 0.000010 0.841361 0.000010
0.000010 0.000010 0.000010 0.073914 0.000010 0.000010 0.000010 0.000010 0.000010 0.925996 0.000010
0.005250 0.000010 0.053605 0.069684 0.000010 0.006776 0.001772 0.002590 0.011940 0.842586 0.005777
0.000010 0.000010 0.000010 0.062481 0.000010 0.000010 0.000010 0.003013 0.006296 0.928139 0.000010
0.000010 0.000010 0.000010 0.077803 0.000010 0.000010 0.000359 0.000010 0.000162 0.921606 0.000010
0.000010 0.000010 0.000010 0.064201 0.000010 0.000010 0.000010 0.004767 0.017102 0.911134 0.002735
0.000010 0.000010 0.000010 0.068914 0.000010 0.000010 0.000010 0.000010 0.008555 0.922452 0.000010
0.000010 0.000010 0.000010 0.076284 0.000010 0.000010 0.000010 0.000010 0.000757 0.920845 0.002045
0.000010 0.000010 0.000010 0.041889 0.000010 0.000010 0.000010 0.000010 0.000010 0.958021 0.000010
0.000010 0.000010 0.000010 0.048073 0.000010 0.000010 0.000010 0.000010 0.001007 0.948836 0.002014
0.000010 0.000010 0.000010 0.050960 0.000010 0.000010 0.000010 0.000010 0.000010 0.948950 0.000010
0.000010 0.000010 0.000010 0.048268 0.000010 0.000010 0.000010 0.000010 0.006673 0.940187 0.004802
0.000010 0.000010 0.000010 0.059552 0.000010 0.000010 0.000010 0.000010 0.000010 0.940358 0.000010
0.000010 0.000010 0.000010 0.052874 0.000010 0.006703 0.000010 0.000010 0.003864 0.936490 0.000010
0.000010 0.000010 0.000010 0.037674 0.000010 0.000010 0.000010 0.000010 0.000010 0.962236 0.000010
0.000010 0.000010 0.000016 0.063991 0.000010 0.000010 0.000010 0.000010 0.027551 0.904156 0.004227
0.000010 0.000010 0.000485 0.065654 0.000010 0.012477 0.000010 0.003020 0.011860 0.906455 0.000010
0.000010 0.000010 0.000010 0.459306 0.000010 0.000010 0.000010 0.000010 0.000010 0.540604 0.000010
0.000010 0.019981 0.005249 0.040875 0.000010 0.005906 0.012071 0.038254 0.020196 0.852635 0.004813
0.000010 0.019093 0.004040 0.041094 0.000010 0.000010 0.015510 0.058367 0.015483 0.845334 0.001049
0.000010 0.000112 0.007143 0.053010 0.000010 0.000010 0.002343 0.032587 0.025685 0.875132 0.003957
0.000010 0.014561 0.000895 0.045139 0.000010 0.006974 0.019198 0.055127 0.018386 0.834669 0.005030
0.003073 0.002791 0.000010 0.041656 0.000010 0.008827 0.000010 0.012845 0.025825 0.904942 0.000010
0.000010 0.012677 0.002434 0.039392 0.000010 0.038034 0.001955 0.051031 0.051375 0.796868 0.006213
0.000010 0.013842 0.005690 0.040377 0.000010 0.017576 0.000010 0.017483 0.049365 0.850947 0.004689
0.000010 0.015730 0.004052 0.039066 0.000010 0.008234 0.017103 0.060695 0.031933 0.815227 0.007941
0.004773 0.013577 0.017587 0.034959 0.000010 0.000010 0.015295 0.039577 0.026199 0.847784 0.000229
0.000010 0.015457 0.005065 0.030610 0.000010 0.009852 0.008782 0.043145 0.022561 0.860630 0.003878
0.000010 0.012617 0.001611 0.037746 0.000010 0.012296 0.015011 0.033422 0.017660 0.867506 0.002111
0.003999 0.001395 0.003295 0.041367 0.000010 0.035728 0.019735 0.041359 0.033838 0.816457 0.002816
0.000010 0.000010 0.000010 0.023020 0.000010 0.000010 0.111564 0.002848 0.776172 0.086336 0.000010
0.000010 0.000010 0.000010 0.022720 0.000010 0.000010 0.094031 0.000010 0.796830 0.085360 0.000999
0.000010 0.000010 0.000010 0.005172 0.000010 0.000010 0.093534 0.007800 0.795366 0.098068 0.000010
0.000010 0.000010 0.000010 0.015421 0.000010 0.000010 0.096407 0.008616 0.790695 0.088801 0.000010
0.000010 0.000010 0.000010 0.005844 0.000010 0.000951 0.095375 0.000010 0.805341 0.091223 0.001216
0.000010 0.000010 0.000010 0.024462 0.000010 0.000010 0.093122 0.000010 0.798345 0.084001 0.000010
0.000010 0.000010 0.000010 0.018576 0.000010 0.000010 0.096744 0.000010 0.781419 0.103190 0.000010
0.000010 0.000010 0.000010 0.007196 0.000010 0.000010 0.117964 0.004917 0.770779 0.097605 0.001490
0.000010 0.000010 0.000010 0.010969 0.000010 0.000301 0.094228 0.000010 0.788923 0.105519 0.000010
0.000010 0.000010 0.000010 0.013312 0.000010 0.000010 0.105194 0.000010 0.806379 0.075044 0.000010
0.000010 0.006533 0.004949 0.018103 0.000010 0.009702 0.101463 0.000010 0.771832 0.087377 0.000010
0.000010 0.000010 0.000010 0.010070 0.000010 0.000010 0.097625 0.000010 0.801594 0.090641 0.000010
0.000010 0.000010 0.000010 0.030293 0.000010 0.000010 0.089178 0.000010 0.813825 0.066634 0.000010
0.000010 0.000010 0.001048 0.016421 0.000010 0.001353 0.089388 0.003392 0.807049 0.081309 0.000010
0.000010 0.000010 0.000010 0.000010 0.000010 0.000010 0.097507 0.000010 0.826287 0.076126 0.000010
0.000010 0.000010 0.000010 0.009594 0.000010 0.000010 0.102655 0.000010 0.803029 0.084651 0.000010
0.000010 0.000010 0.000010 0.008617 0.000010 0.000010 0.108692 0.000010 0.808111 0.074510 0.000010
0.000010 0.000425 0.000010 0.020955 0.000010 0.000010 0.105227 0.003488 0.782236 0.087619 0.000010
0.000010 0.000010 0.000010 0.022131 0.000010 0.000010 0.103255 0.000010 0.751440 0.123104 0.000010
0.000010 0.000010 0.000010 0.005622 0.000010 0.000010 0.104296 0.000010 0.802198 0.087814 0.000010
0.214211 0.000010 0.013141 0.019324 0.389802 0.007589 0.005556 0.000010 0.000010 0.347922 0.002425
0.176019 0.012312 0.023070 0.024712 0.435662 0.025873 0.000010 0.000010 0.028173 0.274149 0.000010
0.233774 0.009180 0.029365 0.028583 0.343069 0.046696 0.004186 0.025057 0.001745 0.274817 0.003529
0.194850 0.000010 0.035493 0.030106 0.443293 0.000040 0.007212 0.003017 0.000010 0.285960 0.000010
0.197309 0.000010 0.030971 0.012775 0.429122 0.000010 0.009336 0.000010 0.000010 0.320437 0.000010
0.210327 0.000010 0.013672 0.034243 0.423360 0.014112 0.004728 0.004674 0.000010 0.294855 0.000010
0.170868 0.000010 0.021660 0.014072 0.445087 0.063878 0.015657 0.001368 0.000010 0.267056 0.000335
0.183751 0.000010 0.025335 0.032194 0.394001 0.085493 0.005431 0.010421 0.000010 0.263344 0.000010
0.156533 0.052862 0.035162 0.013129 0.367522 0.108205 0.000010 0.022239 0.005196 0.235789 0.003353
0.206596 0.005895 0.022712 0.026505 0.381301 0.031083 0.001596 0.008448 0.000010 0.315844 0.000010
0.194099 0.007784 0.032800 0.031151 0.409845 0.025647 0.005019 0.004719 0.000010 0.288916 0.000010
0.181180 0.000010 0.017454 0.027235 0.453308 0.022279 0.010070 0.000010 0.000010 0.288434 0.000010
0.172935 0.008890 0.012049 0.045239 0.386163 0.032412 0.011103 0.000010 0.000010 0.327771 0.003418
0.162215 0.000010 0.018966 0.022784 0.443437 0.032851 0.004318 0.000010 0.000010 0.315388 0.000010
0.211374 0.000010 0.028414 0.011141 0.397971 0.000014 0.010129 0.000010 0.000010 0.340916 0.000010
0.185852 0.000010 0.037651 0.026364 0.425345 0.025324 0.006907 0.000010 0.000010 0.289410 0.003117
0.191491 0.000010 0.021029 0.042583 0.391125 0.041635 0.007521 0.000010 0.000010 0.304576 0.000010
0.199784 0.027746 0.028841 0.018868 0.380820 0.058939 0.007531 0.003909 0.000010 0.273541 0.000010
0.209993 0.000010 0.031765 0.036035 0.374121 0.028771 0.000010 0.016892 0.011137 0.291256 0.000010
0.191486 0.019934 0.026703 0.015154 0.381891 0.014008 0.001419 0.002056 0.000010 0.347330 0.000010
0.405250 0.057050 0.021356 0.036158 0.105944 0.038960 0.013428 0.009161 0.002208 0.308030 0.002455
0.446412 0.063852 0.019739 0.015087 0.078081 0.031694 0.000010 0.008294 0.004553 0.332268 0.000010
0.386980 0.035885 0.028187 0.037077 0.123737 0.072498 0.013365 0.006783 0.026599 0.268878 0.000010
0.373372 0.037198 0.000482 0.030107 0.269789 0.038655 0.007803 0.001166 0.024767 0.209614 0.007047
0.436841 0.026672 0.027037 0.014064 0.078490 0.068276 0.015726 0.000010 0.034836 0.292617 0.005432
0.396623 0.033358 0.023782 0.017790 0.114441 0.054360 0.000010 0.016091 0.054622 0.283406 0.005516
0.421084 0.056933 0.010810 0.015994 0.114586 0.041427 0.000010 0.018599 0.000010 0.320536 0.000010
0.467248 0.056945 0.028921 0.043651 0.115532 0.041063 0.000010 0.000822 0.005581 0.240218 0.000010
0.474935 0.041296 0.031575 0.016598 0.074664 0.032554 0.000010 0.002860 0.005992 0.319507 0.000010
0.471474 0.059086 0.033285 0.030838 0.063448 0.051000 0.018754 0.016365 0.000010 0.255730 0.000010
0.429833 0.041282 0.025375 0.035873 0.108049 0.068883 0.005619 0.000010 0.000010 0.281326 0.003740
0.397853 0.056002 0.026292 0.030972 0.112588 0.056124 0.000010 0.007330 0.000010 0.312043 0.000776
0.432266 0.082505 0.028953 0.026790 0.080348 0.013434 0.000010 0.010459 0.029956 0.293902 0.001376
0.423602 0.058024 0.029047 0.026069 0.082739 0.036423 0.000010 0.007403 0.044382 0.292291 0.000010
0.443077 0.054388 0.027553 0.013131 0.071585 0.089192 0.000010 0.000010 0.019658 0.281385 0.000010
0.431062 0.026923 0.023202 0.026577 0.074592 0.037622 0.000010 0.000010 0.052459 0.327534 0.000010
0.445728 0.044177 0.029937 0.033944 0.067910 0.074384 0.004744 0.000010 0.009493 0.289663 0.000010
0.442042 0.045427 0.042452 0.027635 0.048207 0.106786 0.010200 0.000010 0.000010 0.276286 0.000945
0.351040 0.063845 0.019768 0.019465 0.145973 0.144988 0.007890 0.015596 0.009726 0.217464 0.004245
0.408900 0.038873 0.007662 0.033971 0.129881 0.082016 0.006741 0.000010 0.027537 0.261609 0.002800
0.137477 0.000010 0.026329 0.016760 0.085569 0.376464 0.000010 0.005379 0.060230 0.287554 0.004217
0.155479 0.038859 0.018693 0.025788 0.066380 0.372830 0.000010 0.007149 0.042201 0.270998 0.001612
0.074405 0.045047 0.010732 0.022975 0.010445 0.377100 0.011515 0.016424 0.023601 0.407746 0.000010
0.131240 0.091366 0.020264 0.026558 0.011130 0.338676 0.004468 0.020981 0.000010 0.355296 0.000010
0.087658 0.048639 0.018424 0.026081 0.019177 0.431790 0.005083 0.005125 0.046130 0.311883 0.000010
0.122999 0.082675 0.006238 0.023731 0.031766 0.452736 0.012656 0.009235 0.000010 0.257944 0.000010
0.097110 0.063777 0.012386 0.010448 0.053515 0.441439 0.013556 0.004955 0.010443 0.292360 0.000010
0.121700 0.061005 0.002232 0.019361 0.000010 0.432623 0.012529 0.016943 0.000010 0.333577 0.000010
0.124639 0.035502 0.023074 0.027626 0.056263 0.335693 0.012261 0.008864 0.006024 0.357077 0.012977
0.100161 0.045173 0.017845 0.029819 0.051380 0.348521 0.000010 0.031978 0.000010 0.375094 0.000010
0.110944 0.048563 0.024480 0.014769 0.062480 0.369581 0.014307 0.020736 0.000010 0.334121 0.000010
0.117119 0.045176 0.030973 0.020682 0.053842 0.385022 0.005727 0.022920 0.000010 0.312991 0.005538
0.105142 0.061240 0.039181 0.012705 0.015541 0.396407 0.028784 0.009559 0.001480 0.329950 0.000010
0.117604 0.044591 0.001178 0.016611 0.051449 0.413172 0.010070 0.026551 0.000010 0.309087 0.009675
0.115572 0.074983 0.030608 0.004172 0.037796 0.350493 0.006501 0.012942 0.026994 0.333711 0.006229
0.115855 0.053005 0.022491 0.014927 0.040047 0.390590 0.012207 0.016872 0.011604 0.322392 0.000010
0.089194 0.049707 0.026989 0.016357 0.006384 0.403677 0.011511 0.027788 0.006283 0.362100 0.000010
0.093637 0.069542 0.019397 0.006100 0.006987 0.452079 0.014630 0.015435 0.000010 0.322173 0.000010
0.100686 0.068374 0.008180 0.008352 0.007944 0.432383 0.000010 0.017942 0.000010 0.356108 0.000010
0.106512 0.069130 0.012516 0.009101 0.081992 0.397266 0.010551 0.018437 0.017220 0.273694 0.003582
0.000010 0.000010 0.000010 0.015911 0.000010 0.000010 0.231063 0.000017 0.633385 0.119564 0.000010
0.000010 0.000010 0.000010 0.018370 0.000010 0.000010 0.243271 0.000010 0.651921 0.086368 0.000010
0.000010 0.000010 0.000010 0.003158 0.000010 0.000010 0.239678 0.000010 0.660434 0.096659 0.000010
0.000010 0.000010 0.000010 0.022976 0.000010 0.000010 0.229949 0.000010 0.691222 0.055783 0.000010
0.000010 0.000010 0.000012 0.008657 0.000010 0.000010 0.250798 0.000010 0.660598 0.079875 0.000010
0.000010 0.000010 0.000010 0.018198 0.000010 0.000010 0.257564 0.009469 0.660164 0.054545 0.000010
0.000010 0.000010 0.000010 0.011271 0.000010 0.000010 0.249184 0.007427 0.646715 0.085344 0.000010
0.000010 0.000010 0.000010 0.006467 0.000010 0.000010 0.228832 0.000010 0.648565 0.116066 0.000010
0.000010 0.000010 0.000010 0.013228 0.000010 0.000010 0.211124 0.000010 0.698678 0.076900 0.000010
0.000010 0.000010 0.000010 0.015486 0.000010 0.000010 0.265823 0.002384 0.648711 0.067536 0.000010
0.000010 0.000010 0.000010 0.007246 0.000010 0.000010 0.260336 0.002137 0.654623 0.075598 0.000010
0.000010 0.000010 0.000010 0.001646 0.000010 0.000010 0.254261 0.008257 0.656143 0.079633 0.000010
0.000010 0.000010 0.000010 0.004318 0.000010 0.000010 0.226237 0.005654 0.654189 0.109542 0.000010
0.000010 0.000010 0.000010 0.021814 0.000010 0.000010 0.220604 0.008529 0.666464 0.082530 0.000010
0.000010 0.000010 0.000010 0.000010 0.000010 0.000010 0.256485 0.000010 0.632919 0.110515 0.000010
0.000010 0.000010 0.000010 0.002017 0.000010 0.000010 0.240761 0.000010 0.665739 0.087576 0.003847
0.000010 0.000010 0.000010 0.008388 0.000010 0.000010 0.222876 0.000010 0.722636 0.046030 0.000010
0.000010 0.000010 0.000010 0.027897 0.000010 0.000010 0.000010 0.000010 0.001056 0.922958 0.048020
0.002877 0.000010 0.006385 0.015355 0.000010 0.000010 0.000010 0.000010 0.015832 0.896956 0.062546
0.000010 0.000010 0.000010 0.041190 0.000010 0.000010 0.000010 0.000134 0.000010 0.904293 0.054312
0.000010 0.000010 0.000010 0.016839 0.000010 0.000010 0.000010 0.000010 0.000010 0.913407 0.069674
0.004256 0.000010 0.000010 0.026894 0.000135 0.023738 0.004580 0.003255 0.000010 0.868865 0.068249
0.000147 0.000010 0.000010 0.003994 0.000010 0.002109 0.008898 0.006569 0.000010 0.780635 0.197607
0.005108 0.000010 0.000010 0.000010 0.000010 0.481018 0.000010 0.012427 0.000010 0.399486 0.101902
0.003315 0.000010 0.000010 0.000010 0.000010 0.484104 0.000010 0.011574 0.000010 0.398145 0.102801
0.000010 0.000010 0.000010 0.000010 0.000010 0.484918 0.000010 0.012334 0.000010 0.399717 0.102961
0.030150 0.033927 0.002248 0.000010 0.011667 0.410274 0.006079 0.004521 0.003114 0.453673 0.044337
0.029363 0.031214 0.003863 0.000010 0.011969 0.411858 0.006203 0.004947 0.003486 0.451907 0.045180
0.000010 0.005435 0.000010 0.020812 0.002033 0.000796 0.001313 0.000010 0.015442 0.883409 0.070731
0.000010 0.041621 0.013783 0.022154 0.010257 0.313576 0.001643 0.000010 0.000010 0.513421 0.083513
0.046902 0.010808 0.002571 0.021559 0.011610 0.011007 0.013004 0.006522 0.031223 0.722923 0.121871
0.000010 0.006764 0.000010 0.025532 0.000010 0.000010 0.000010 0.000010 0.000010 0.892821 0.074813
0.000010 0.009170 0.000010 0.021478 0.000010 0.000010 0.001312 0.000010 0.000010 0.889379 0.078600
0.000010 0.000010 0.000474 0.031926 0.006694 0.000010 0.000010 0.002168 0.002727 0.910359 0.045612
0.000046 0.000010 0.000010 0.035283 0.000010 0.000010 0.000010 0.001505 0.000010 0.929013 0.034093
0.000010 0.000010 0.000010 0.036553 0.000010 0.001206 0.000010 0.004439 0.000010 0.899847 0.057895
0.000010 0.000010 0.002471 0.023501 0.000010 0.000010 0.000415 0.004292 0.000010 0.884171 0.085099
0.000010 0.000010 0.000010 0.000010 0.000010 0.000010 0.000010 0.000010 0.000010 0.000010 0.999900
0.000010 0.000010 0.000010 0.000010 0.000010 0.000010 0.000010 0.000010 0.000010 0.000010 0.999900
0.000010 0.000010 0.000010 0.000010 0.000010 0.000010 0.000010 0.000010 0.000010 0.000010 0.999900
0.000010 0.000010 0.000010 0.000010 0.000010 0.000010 0.000010 0.000010 0.000010 0.000010 0.999900
0.000010 0.000010 0.000010 0.000010 0.000010 0.000010 0.000010 0.000010 0.000010 0.000010 0.999900
0.000010 0.000010 0.000010 0.000010 0.000010 0.000010 0.000010 0.000010 0.000010 0.000010 0.999900
0.000010 0.000010 0.000010 0.000010 0.000010 0.000010 0.000010 0.000010 0.000010 0.000010 0.999900
0.000010 0.000010 0.000010 0.000010 0.000010 0.000010 0.000010 0.000010 0.000010 0.000010 0.999900
0.000010 0.000010 0.000010 0.000010 0.000010 0.000010 0.000010 0.000010 0.000010 0.000010 0.999900
0.000010 0.000010 0.000010 0.000010 0.000010 0.000010 0.000010 0.000010 0.000010 0.000010 0.999900
0.000010 0.000010 0.000010 0.000010 0.000010 0.000010 0.000010 0.000010 0.000010 0.000010 0.999900
0.000010 0.000010 0.000010 0.000010 0.000010 0.000010 0.000010 0.000010 0.000010 0.000010 0.999900
0.000010 0.000010 0.000010 0.000010 0.000010 0.000010 0.000010 0.000010 0.000010 0.000010 0.999900
0.000010 0.000010 0.000010 0.000010 0.000010 0.000010 0.000010 0.000010 0.000010 0.000010 0.999900
0.000010 0.000010 0.000010 0.000010 0.000010 0.000010 0.000010 0.000010 0.000010 0.000010 0.999900
0.000010 0.013653 0.028383 0.000010 0.000010 0.423904 0.001835 0.015199 0.000010 0.000010 0.516976
0.000010 0.000010 0.000010 0.001285 0.000010 0.000010 0.000010 0.000010 0.000010 0.350991 0.647644
0.000010 0.000010 0.000010 0.004597 0.000010 0.000010 0.000010 0.006370 0.011006 0.518289 0.459677
0.000010 0.000010 0.000010 0.000010 0.000010 0.000010 0.000010 0.000010 0.000010 0.000010 0.999900
0.000010 0.000010 0.000010 0.000010 0.000010 0.000010 0.000010 0.000010 0.000010 0.000010 0.999900
0.002882 0.000010 0.034522 0.000010 0.000010 0.000010 0.001463 0.000634 0.000010 0.898693 0.061756
0.000010 0.000010 0.000010 0.000010 0.000010 0.000010 0.000010 0.000010 0.000010 0.922701 0.077209
0.010139 0.000010 0.000010 0.006336 0.000010 0.000010 0.000010 0.000192 0.000010 0.913339 0.069933
0.000010 0.000010 0.000010 0.000010 0.000010 0.000010 0.000010 0.000010 0.000010 0.925078 0.074832
0.000010 0.000010 0.000010 0.000010 0.000010 0.000010 0.000010 0.000010 0.000010 0.937951 0.061959
0.000010 0.000010 0.000010 0.000010 0.000010 0.000010 0.000010 0.000010 0.000010 0.909429 0.090481
0.000010 0.000010 0.000010 0.003718 0.000010 0.000010 0.000010 0.000010 0.000010 0.918332 0.077869
0.002282 0.000010 0.000010 0.006687 0.000010 0.000010 0.000010 0.000010 0.000010 0.933687 0.057274
0.000010 0.000010 0.000010 0.002497 0.000010 0.000015 0.000010 0.000010 0.000010 0.929494 0.067924
0.000010 0.000010 0.000010 0.003176 0.000010 0.000010 0.000010 0.000010 0.000010 0.938096 0.058649
0.000010 0.000010 0.005937 0.000010 0.000010 0.000010 0.000010 0.000010 0.000010 0.941255 0.052728
0.000010 0.000010 0.000010 0.000010 0.000010 0.000010 0.000010 0.000010 0.000010 0.928172 0.071738
0.000010 0.003633 0.000010 0.010911 0.000010 0.000010 0.000010 0.000010 0.000010 0.882183 0.103204
0.000010 0.000010 0.000984 0.000010 0.000010 0.000010 0.000010 0.000010 0.000010 0.870121 0.128814
0.001125 0.000010 0.000010 0.000010 0.000010 0.004747 0.000010 0.000588 0.000010 0.872038 0.121442
0.000538 0.000010 0.000010 0.000010 0.000010 0.004653 0.000010 0.000010 0.000010 0.871796 0.122943
0.000010 0.000010 0.000758 0.000620 0.000010 0.000010 0.007732 0.005457 0.000010 0.875946 0.109437
0.000010 0.000010 0.001625 0.000010 0.000010 0.000010 0.007180 0.004931 0.000010 0.879273 0.106931
0.000010 0.000010 0.000010 0.000010 0.000010 0.000010 0.015908 0.013631 0.000010 0.615065 0.355326
0.000010 0.000010 0.000010 0.000010 0.000010 0.000010 0.003778 0.025014 0.000010 0.621958 0.349180
0.000010 0.000010 0.000010 0.000010 0.000010 0.000010 0.001787 0.025447 0.000010 0.634922 0.337773
0.000010 0.000010 0.000010 0.000010 0.000010 0.001857 0.009219 0.008194 0.000010 0.639941 0.340729
0.000010 0.000010 0.000010 0.000010 0.000010 0.000010 0.011181 0.010242 0.000010 0.616992 0.361516
0.000066 0.000010 0.000010 0.000010 0.000010 0.000010 0.008670 0.012124 0.000010 0.624889 0.354190
0.000010 0.000010 0.000010 0.000010 0.000010 0.000010 0.017518 0.008903 0.000010 0.635738 0.337770
0.000010 0.000010 0.000010 0.001119 0.000010 0.000010 0.006122 0.009480 0.000010 0.721366 0.261853
0.000010 0.000420 0.000010 0.032393 0.000010 0.009623 0.000010 0.006912 0.000010 0.779067 0.171535
0.000010 0.000010 0.000012 0.006540 0.000010 0.007452 0.007541 0.007036 0.007677 0.712479 0.251233
0.002725 0.000010 0.007914 0.006001 0.000010 0.000010 0.003564 0.014112 0.000010 0.727696 0.237948
0.000010 0.000010 0.000010 0.004339 0.000010 0.000010 0.009433 0.000014 0.000010 0.705635 0.280519
0.000010 0.000010 0.000010 0.003646 0.000010 0.000010 0.008350 0.000010 0.000010 0.707405 0.280529
0.006052 0.000847 0.002617 0.005113 0.000010 0.000010 0.001933 0.013410 0.005312 0.728777 0.235918
0.000010 0.000010 0.004783 0.002559 0.000010 0.002789 0.007769 0.003181 0.016119 0.691263 0.271508
0.000010 0.000010 0.000010 0.007366 0.000010 0.004960 0.008664 0.004077 0.000010 0.726130 0.248755
0.000010 0.000010 0.000010 0.061129 0.000010 0.000010 0.000010 0.000010 0.000010 0.938781 0.000010
0.000010 0.000010 0.000010 0.059961 0.000010 0.000010 0.000010 0.000010 0.000010 0.939337 0.000622
0.000010 0.000010 0.000010 0.065827 0.000010 0.000010 0.000010 0.000010 0.003378 0.928100 0.002625
0.012224 0.099280 0.011900 0.040740 0.000010 0.001459 0.000010 0.004113 0.000010 0.824982 0.005272
0.000010 0.000010 0.000010 0.055475 0.000010 0.000010 0.000010 0.000010 0.000010 0.944435 0.000010
0.000010 0.000010 0.000010 0.055999 0.000010 0.000010 0.000010 0.000010 0.000010 0.943911 0.000010
0.007096 0.085343 0.000010 0.040149 0.002435 0.009120 0.000010 0.000010 0.029103 0.823494 0.003232
0.012031 0.099757 0.011588 0.040758 0.000010 0.001701 0.000010 0.003973 0.000010 0.825445 0.004717
0.000010 0.000010 0.000010 0.054595 0.000010 0.000010 0.000010 0.000010 0.000010 0.945315 0.000010
0.000010 0.000010 0.000010 0.054591 0.000010 0.000010 0.000010 0.000010 0.007873 0.932480 0.004986
0.000010 0.000010 0.000010 0.047632 0.000010 0.000010 0.000010 0.000010 0.005539 0.945861 0.000898
0.000010 0.000010 0.000010 0.060840 0.000010 0.000010 0.000010 0.000010 0.014347 0.921637 0.003106
0.000010 0.000010 0.000010 0.064338 0.000010 0.000010 0.000010 0.000010 0.010544 0.925038 0.000010
0.000010 0.000010 0.000010 0.064479 0.000010 0.000010 0.000010 0.000010 0.006564 0.928877 0.000010
0.000010 0.000010 0.000010 0.061205 0.000010 0.000010 0.000010 0.000010 0.017418 0.921297 0.000010
0.000010 0.000010 0.000010 0.061189 0.000010 0.000010 0.000010 0.000010 0.000010 0.938721 0.000010
0.000010 0.000010 0.000010 0.062143 0.000010 0.000010 0.000010 0.000010 0.000010 0.937767 0.000010
0.002316 0.011657 0.000226 0.059707 0.000018 0.000010 0.000010 0.001851 0.020115 0.903433 0.000657
0.000010 0.000010 0.000010 0.043047 0.000010 0.000010 0.000010 0.000010 0.004834 0.945940 0.006108
0.000010 0.000010 0.001103 0.056181 0.000010 0.000010 0.000010 0.000010 0.008511 0.934136 0.000010
0.000010 0.000010 0.000010 0.042617 0.000010 0.014657 0.004413 0.025158 0.013715 0.896458 0.002943
0.000010 0.000010 0.000010 0.011370 0.000010 0.000010 0.000010 0.000010 0.000010 0.988540 0.000010
0.002931 0.020821 0.006405 0.044768 0.000010 0.019494 0.000189 0.016686 0.036009 0.848492 0.004195
0.000010 0.000010 0.000010 0.022982 0.000010 0.000010 0.000010 0.000010 0.000010 0.976928 0.000010
0.000010 0.000010 0.000010 0.040710 0.000010 0.000010 0.000010 0.000010 0.000010 0.959200 0.000010
0.000010 0.014027 0.005433 0.030797 0.000010 0.012774 0.006045 0.022063 0.024527 0.884304 0.000010
0.000010 0.000010 0.000010 0.037226 0.000010 0.000010 0.000010 0.000010 0.000010 0.962684 0.000010
0.000010 0.033646 0.006568 0.045038 0.001577 0.022242 0.012523 0.046481 0.060765 0.761901 0.009249
0.000010 0.012186 0.011760 0.040057 0.000010 0.033740 0.013891 0.047315 0.022657 0.811840 0.006534
0.005170 0.022499 0.010385 0.033509 0.001586 0.029763 0.008709 0.046017 0.027791 0.808815 0.005756
0.000010 0.000010 0.000010 0.999900 0.000010 0.000010 0.000010 0.000010 0.000010 0.000010 0.000010
0.000010 0.000010 0.000010 0.999900 0.000010 0.000010 0.000010 0.000010 0.000010 0.000010 0.000010
0.000010 0.000010 0.000010 0.999900 0.000010 0.000010 0.000010 0.000010 0.000010 0.000010 0.000010
0.000010 0.000010 0.000010 0.999900 0.000010 0.000010 0.000010 0.000010 0.000010 0.000010 0.000010
0.000010 0.000010 0.000010 0.999900 0.000010 0.000010 0.000010 0.000010 0.000010 0.000010 0.000010
0.000010 0.000010 0.000010 0.999900 0.000010 0.000010 0.000010 0.000010 0.000010 0.000010 0.000010
0.000010 0.000010 0.000010 0.999900 0.000010 0.000010 0.000010 0.000010 0.000010 0.000010 0.000010
0.000010 0.000010 0.000010 0.999896 0.000010 0.000010 0.000014 0.000010 0.000010 0.000010 0.000010
0.000010 0.000010 0.000010 0.249068 0.000010 0.000010 0.000010 0.000010 0.000010 0.750842 0.000010
0.000010 0.000010 0.000010 0.248075 0.000010 0.000010 0.000010 0.000010 0.000010 0.751835 0.000010
0.000010 0.000010 0.000010 0.083143 0.000010 0.000010 0.000010 0.000010 0.000010 0.909274 0.007503
0.000010 0.000010 0.000010 0.087612 0.000010 0.000010 0.000010 0.000010 0.000010 0.910726 0.001582
0.000010 0.000010 0.000010 0.062648 0.000010 0.000010 0.000010 0.000010 0.000010 0.937262 0.000010
0.000010 0.000010 0.000010 0.084162 0.000010 0.000010 0.000010 0.000010 0.000010 0.915748 0.000010
0.000010 0.000010 0.000010 0.067990 0.000010 0.000010 0.000010 0.000010 0.000010 0.929902 0.002028
0.000010 0.000010 0.000010 0.062881 0.000010 0.000010 0.000010 0.000010 0.000010 0.937029 0.000010
0.000010 0.000010 0.000010 0.056930 0.000010 0.000010 0.000010 0.000010 0.000010 0.942980 0.000010
0.000010 0.000010 0.000010 0.095434 0.000010 0.000010 0.000010 0.000010 0.000010 0.904476 0.000010
0.000010 0.000010 0.000010 0.053340 0.000010 0.000010 0.000010 0.000010 0.000010 0.946570 0.000010
0.000010 0.000010 0.000010 0.721756 0.000010 0.000010 0.000010 0.000010 0.000010 0.278154 0.000010
0.000020 0.000010 0.000010 0.055481 0.000010 0.000010 0.000010 0.000010 0.000010 0.944419 0.000010
0.000010 0.000010 0.000010 0.096465 0.000010 0.000010 0.000010 0.000010 0.000010 0.903445 0.000010
0.000010 0.000010 0.000010 0.077239 0.000010 0.000010 0.000010 0.000010 0.000010 0.922671 0.000010
0.000010 0.000010 0.000010 0.066920 0.000010 0.000010 0.000010 0.000010 0.000010 0.932990 0.000010
0.000010 0.000010 0.000010 0.083218 0.000010 0.000010 0.000010 0.000010 0.000010 0.916692 0.000010
0.000010 0.000010 0.000010 0.071937 0.000010 0.000010 0.000010 0.000010 0.000010 0.927973 0.000010
0.000010 0.000010 0.000010 0.049514 0.000010 0.000010 0.000010 0.000010 0.000010 0.950396 0.000010
0.000010 0.000010 0.000010 0.081225 0.000010 0.000010 0.000010 0.000010 0.000010 0.918685 0.000010
0.000010 0.000010 0.000010 0.062212 0.000010 0.000010 0.000010 0.000010 0.000010 0.937698 0.000010
0.000010 0.000010 0.000010 0.062530 0.000010 0.000010 0.000010 0.000010 0.000010 0.937380 0.000010
0.002675 0.009554 0.012214 0.059498 0.000967 0.001206 0.000010 0.004788 0.012628 0.894131 0.002330
0.000010 0.000011 0.000010 0.073432 0.000010 0.000010 0.000010 0.000010 0.021224 0.902781 0.002492
0.000010 0.000010 0.000010 0.066272 0.000010 0.000010 0.000010 0.000010 0.006416 0.926470 0.000773
0.000010 0.000010 0.000010 0.046044 0.000010 0.000010 0.000010 0.000010 0.000010 0.953866 0.000010
0.000010 0.000010 0.000010 0.039438 0.000010 0.000010 0.000010 0.000010 0.000010 0.958869 0.001614
0.000010 0.000010 0.000010 0.048767 0.000010 0.000010 0.000010 0.000010 0.014184 0.936969 0.000010
0.000010 0.000010 0.000010 0.039677 0.000010 0.000010 0.000010 0.000926 0.002215 0.957111 0.000010
0.000010 0.000010 0.000010 0.059307 0.000010 0.000010 0.000010 0.000010 0.006386 0.934227 0.000010
0.000010 0.000010 0.000010 0.059395 0.000010 0.000010 0.000010 0.000010 0.016546 0.920181 0.003808
0.000010 0.000010 0.000010 0.071211 0.000010 0.000010 0.000010 0.004022 0.008919 0.915778 0.000010
0.000010 0.000010 0.000010 0.000010 0.000010 0.000010 0.946277 0.000010 0.053633 0.000010 0.000010
0.000010 0.000010 0.000010 0.005620 0.000010 0.000010 0.941956 0.000010 0.046626 0.005728 0.000010
0.000010 0.000010 0.000010 0.002808 0.000010 0.000010 0.961310 0.000010 0.035803 0.000010 0.000010
0.000010 0.000010 0.000010 0.001940 0.000010 0.000010 0.941347 0.000010 0.045087 0.011556 0.000010
0.000010 0.000010 0.000010 0.000010 0.000010 0.000010 0.965502 0.000010 0.034408 0.000010 0.000010
0.000010 0.000010 0.000010 0.000010 0.000010 0.000010 0.970171 0.000010 0.025143 0.004606 0.000010
0.000010 0.000010 0.000010 0.009425 0.000010 0.000010 0.968410 0.000010 0.022085 0.000010 0.000010
0.000010 0.000010 0.000010 0.000010 0.000010 0.000010 0.932576 0.000010 0.067334 0.000010 0.000010
0.000010 0.000010 0.000010 0.000010 0.000010 0.000010 0.924455 0.000163 0.071021 0.002463 0.001838
0.000010 0.000010 0.000010 0.000010 0.000010 0.000010 0.932609 0.000010 0.043274 0.024037 0.000010
0.000010 0.000010 0.000010 0.000010 0.000010 0.000010 0.958286 0.000010 0.041624 0.000010 0.000010
0.000010 0.000010 0.000010 0.004701 0.000010 0.000010 0.953604 0.000010 0.041615 0.000010 0.000010
0.000010 0.000010 0.000010 0.005506 0.000010 0.000010 0.948409 0.000010 0.035338 0.010677 0.000010
0.000010 0.000010 0.000010 0.000010 0.000010 0.000010 0.968531 0.000010 0.018885 0.012504 0.000010
0.000010 0.000010 0.000010 0.000884 0.000010 0.000010 0.929638 0.000010 0.069395 0.000013 0.000010
0.000010 0.000010 0.000010 0.000010 0.000010 0.000010 0.971275 0.000010 0.028635 0.000010 0.000010
0.000010 0.000010 0.000010 0.000010 0.000010 0.000010 0.961473 0.000010 0.035500 0.000010 0.002947
0.000010 0.000010 0.000010 0.000010 0.000010 0.000010 0.954700 0.000010 0.024313 0.020907 0.000010
0.000010 0.000010 0.000010 0.000010 0.000010 0.000010 0.969775 0.000010 0.026240 0.000010 0.003905
0.000010 0.000010 0.000010 0.000010 0.000010 0.000010 0.960269 0.000010 0.039641 0.000010 0.000010
0.000010 0.000010 0.000010 0.016773 0.000010 0.000010 0.940970 0.000010 0.024592 0.017595 0.000010
0.000010 0.000010 0.000010 0.030723 0.000010 0.000010 0.875237 0.000010 0.021534 0.072436 0.000010
0.000010 0.000010 0.000010 0.029100 0.000010 0.000010 0.944338 0.000010 0.003135 0.023358 0.000010
0.000010 0.000010 0.000010 0.026860 0.000010 0.000010 0.915450 0.000010 0.010126 0.047494 0.000010
0.000010 0.000010 0.000010 0.032136 0.000010 0.000010 0.882162 0.000010 0.021245 0.064386 0.000010
0.000010 0.000010 0.000010 0.027513 0.000010 0.000010 0.950629 0.000010 0.021778 0.000010 0.000010
0.000010 0.000010 0.000010 0.037588 0.000010 0.000010 0.858071 0.000010 0.050758 0.053513 0.000010
0.000010 0.000010 0.000010 0.022108 0.000010 0.000010 0.906079 0.000010 0.028515 0.043228 0.000010
0.000010 0.000010 0.000010 0.034945 0.000010 0.000010 0.869448 0.000010 0.060868 0.034669 0.000010
0.000010 0.000010 0.000010 0.036127 0.000010 0.000010 0.909260 0.000010 0.000010 0.054533 0.000010
0.000010 0.000010 0.000010 0.030637 0.000010 0.000010 0.930651 0.000010 0.000010 0.038632 0.000010
0.000010 0.000010 0.000010 0.040139 0.000010 0.000010 0.786499 0.000010 0.070075 0.103216 0.000010
0.000010 0.000010 0.000010 0.035046 0.000010 0.000010 0.879327 0.000010 0.009386 0.076172 0.000010
0.000010 0.000010 0.000010 0.024306 0.000010 0.000010 0.829371 0.000010 0.076266 0.069986 0.000010
0.000010 0.000010 0.000010 0.028606 0.000010 0.000010 0.882747 0.000010 0.048006 0.040571 0.000010
0.000010 0.000010 0.000010 0.043285 0.000010 0.000010 0.865340 0.000010 0.043896 0.047409 0.000010
0.000010 0.000010 0.000010 0.034722 0.000010 0.000010 0.932076 0.000010 0.002345 0.030787 0.000010
0.001201 0.088971 0.064529 0.000010 0.000010 0.331422 0.395122 0.092988 0.025727 0.000010 0.000010
0.000010 0.062763 0.054029 0.000010 0.000010 0.433363 0.342322 0.087636 0.019470 0.000010 0.000377
0.000010 0.048793 0.061119 0.000010 0.000010 0.419526 0.362384 0.100824 0.006291 0.000010 0.001022
0.005176 0.044885 0.068319 0.000010 0.000010 0.421072 0.342977 0.099660 0.017871 0.000010 0.000010
0.012503 0.065074 0.057353 0.000010 0.000010 0.396469 0.349612 0.094577 0.024372 0.000010 0.000010
0.009020 0.053584 0.040378 0.000010 0.000010 0.516552 0.298419 0.073712 0.003847 0.000010 0.004458
0.002142 0.080453 0.038911 0.000010 0.000010 0.569163 0.243584 0.058696 0.005132 0.000010 0.001889
0.000010 0.032453 0.072540 0.000010 0.000010 0.452350 0.341074 0.094378 0.007155 0.000010 0.000010
0.008492 0.058102 0.067868 0.000010 0.000010 0.422883 0.343776 0.089745 0.009095 0.000010 0.000010
0.007356 0.060941 0.058792 0.000010 0.000010 0.405703 0.350754 0.096857 0.019559 0.000010 0.000010
0.015759 0.073899 0.060278 0.000010 0.001355 0.344689 0.396408 0.091156 0.016426 0.000010 0.000010
0.002578 0.068772 0.063255 0.000010 0.007491 0.480993 0.304022 0.067285 0.000907 0.000010 0.004676
0.006869 0.049871 0.055326 0.000010 0.005746 0.426054 0.353943 0.102151 0.000010 0.000010 0.000010
0.000010 0.053716 0.065228 0.000010 0.000010 0.457370 0.324089 0.084148 0.015399 0.000010 0.000010
0.013878 0.043565 0.046464 0.000010 0.000010 0.524196 0.278547 0.083890 0.005637 0.000010 0.003793
0.000010 0.063710 0.073310 0.000010 0.000011 0.507964 0.275862 0.078104 0.000999 0.000010 0.000010
0.002932 0.046207 0.067979 0.000010 0.000010 0.408196 0.362180 0.096896 0.015570 0.000010 0.000010
0.008000 0.053953 0.058569 0.000010 0.000010 0.398427 0.370207 0.091289 0.019515 0.000010 0.000010
0.000010 0.082584 0.045987 0.000010 0.009181 0.411953 0.374386 0.067400 0.008468 0.000010 0.000010
0.009091 0.015930 0.010627 0.000010 0.000010 0.944606 0.003719 0.015977 0.000010 0.000010 0.000010
0.000010 0.000010 0.000010 0.000010 0.000010 0.965626 0.010307 0.020272 0.000010 0.000010 0.003725
0.014482 0.020115 0.006961 0.000010 0.001302 0.935208 0.000010 0.021882 0.000010 0.000010 0.000010
0.000010 0.000010 0.018768 0.000010 0.000010 0.954722 0.016096 0.010344 0.000010 0.000010 0.000010
0.000010 0.000010 0.001480 0.000010 0.000010 0.980984 0.006734 0.010731 0.000010 0.000010 0.000010
0.000010 0.000010 0.000010 0.000010 0.000010 0.989719 0.000010 0.010191 0.000010 0.000010 0.000010
0.000010 0.000010 0.000010 0.000010 0.000010 0.993691 0.000010 0.006219 0.000010 0.000010 0.000010
0.000010 0.000010 0.008293 0.000010 0.000010 0.990483 0.000369 0.000785 0.000010 0.000010 0.000010
0.000010 0.000010 0.017111 0.000010 0.000010 0.970810 0.000010 0.008914 0.000010 0.003094 0.000010
0.002756 0.000010 0.004003 0.000010 0.000010 0.986769 0.004845 0.001567 0.000010 0.000010 0.000010
0.000010 0.011919 0.006448 0.002339 0.000010 0.946230 0.000010 0.033004 0.000010 0.000010 0.000010
0.008637 0.000010 0.011588 0.000010 0.000010 0.949017 0.010816 0.016995 0.000010 0.002897 0.000010
0.006662 0.000010 0.000010 0.000010 0.000010 0.993248 0.000010 0.000010 0.000010 0.000010 0.000010
0.000010 0.000010 0.000010 0.000010 0.000010 0.995277 0.000010 0.004633 0.000010 0.000010 0.000010
0.013439 0.000010 0.000010 0.000192 0.000010 0.971604 0.005070 0.009635 0.000010 0.000010 0.000010
0.011682 0.000010 0.002347 0.000010 0.000010 0.961286 0.000010 0.019647 0.000010 0.000010 0.004979
0.006599 0.000010 0.013863 0.000010 0.000010 0.959703 0.012597 0.002288 0.004900 0.000010 0.000010
0.005814 0.000010 0.018768 0.000010 0.000010 0.962754 0.000010 0.012594 0.000010 0.000010 0.000010
0.013515 0.000010 0.000010 0.000010 0.000010 0.957020 0.005004 0.021208 0.000846 0.000010 0.002357
0.000010 0.000010 0.010174 0.000010 0.000010 0.983063 0.000010 0.006683 0.000010 0.000010 0.000010
0.000010 0.000010 0.000010 0.008283 0.000010 0.000010 0.944763 0.000010 0.034792 0.011506 0.000596
0.000010 0.000010 0.000010 0.000010 0.000010 0.000010 0.999900 0.000010 0.000010 0.000010 0.000010
0.000010 0.000010 0.000010 0.000010 0.000010 0.000010 0.999900 0.000010 0.000010 0.000010 0.000010
0.000010 0.000010 0.000010 0.000010 0.000010 0.000010 0.999900 0.000010 0.000010 0.000010 0.000010
0.000010 0.000010 0.000010 0.004434 0.000010 0.000010 0.980169 0.000010 0.011821 0.003506 0.000010
0.000010 0.000010 0.000010 0.000010 0.000010 0.000010 0.999900 0.000010 0.000010 0.000010 0.000010
0.000010 0.000010 0.000010 0.000010 0.000010 0.000010 0.999900 0.000010 0.000010 0.000010 0.000010
0.000010 0.000010 0.000010 0.006994 0.000010 0.000010 0.933605 0.000010 0.024399 0.033318 0.001624
0.000010 0.000010 0.000010 0.000010 0.000010 0.000010 0.999900 0.000010 0.000010 0.000010 0.000010
0.000010 0.000010 0.000010 0.000010 0.000010 0.000010 0.999900 0.000010 0.000010 0.000010 0.000010
0.000010 0.000010 0.000010 0.000010 0.000010 0.000010 0.999900 0.000010 0.000010 0.000010 0.000010
0.000010 0.000010 0.000010 0.000010 0.000010 0.000010 0.999900 0.000010 0.000010 0.000010 0.000010
0.000010 0.000010 0.000010 0.000010 0.000010 0.000010 0.999891 0.000010 0.000019 0.000010 0.000010
0.000010 0.000010 0.000010 0.000010 0.000010 0.000010 0.999900 0.000010 0.000010 0.000010 0.000010
0.000010 0.000010 0.000010 0.000010 0.000010 0.000010 0.999900 0.000010 0.000010 0.000010 0.000010
0.000010 0.000010 0.000010 0.000010 0.000010 0.000010 0.999900 0.000010 0.000010 0.000010 0.000010
0.000010 0.000010 0.000010 0.000010 0.000010 0.000010 0.999900 0.000010 0.000010 0.000010 0.000010
0.000010 0.000010 0.000010 0.000010 0.000010 0.000010 0.999900 0.000010 0.000010 0.000010 0.000010
0.000010 0.000010 0.000010 0.002013 0.000010 0.000010 0.954099 0.000010 0.025438 0.018381 0.000010
0.000010 0.000010 0.000010 0.000010 0.000010 0.000010 0.999900 0.000010 0.000010 0.000010 0.000010
0.000010 0.000010 0.000010 0.000010 0.000010 0.000010 0.000010 0.000010 0.999900 0.000010 0.000010
0.000010 0.000010 0.000010 0.000010 0.000010 0.000010 0.000010 0.000010 0.999900 0.000010 0.000010
0.000010 0.000010 0.000010 0.000010 0.000010 0.000010 0.000010 0.000010 0.999900 0.000010 0.000010
0.000010 0.000010 0.000010 0.000010 0.000010 0.000010 0.000010 0.000010 0.999900 0.000010 0.000010
0.000010 0.000010 0.000010 0.000010 0.000010 0.000010 0.000010 0.000010 0.999900 0.000010 0.000010
0.000010 0.000010 0.000010 0.000010 0.000010 0.036315 0.040533 0.000289 0.922793 0.000010 0.000010
0.000010 0.000010 0.000010 0.000010 0.000010 0.000010 0.000010 0.000010 0.999900 0.000010 0.000010
0.000010 0.000010 0.000010 0.000010 0.000010 0.000010 0.000010 0.000010 0.999900 0.000010 0.000010
0.000010 0.000010 0.000010 0.000010 0.000010 0.000010 0.000010 0.000010 0.999900 0.000010 0.000010
0.000010 0.000010 0.000010 0.000010 0.000010 0.000010 0.000010 0.000010 0.999900 0.000010 0.000010
0.000010 0.000010 0.000010 0.000010 0.000010 0.000010 0.000010 0.000010 0.999900 0.000010 0.000010
0.000010 0.000010 0.000010 0.000010 0.000010 0.000010 0.000010 0.000010 0.999900 0.000010 0.000010
0.000010 0.000010 0.000010 0.000010 0.000010 0.000010 0.000010 0.000010 0.999900 0.000010 0.000010
0.000010 0.000010 0.000010 0.000010 0.000010 0.000010 0.000010 0.000010 0.999900 0.000010 0.000010
0.000010 0.000010 0.000010 0.000010 0.000010 0.000010 0.000010 0.000010 0.999900 0.000010 0.000010
0.000010 0.000010 0.000010 0.000010 0.000010 0.000010 0.000010 0.000010 0.999900 0.000010 0.000010
0.000010 0.000010 0.000010 0.000010 0.000010 0.000010 0.000010 0.000010 0.999900 0.000010 0.000010
0.000010 0.010904 0.000010 0.000010 0.000010 0.011819 0.000010 0.000010 0.977196 0.000010 0.000010
0.000010 0.000010 0.000010 0.000010 0.000010 0.000010 0.000010 0.000010 0.999900 0.000010 0.000010
0.000010 0.000010 0.000010 0.000010 0.000010 0.000010 0.000010 0.000010 0.999900 0.000010 0.000010
0.000010 0.000010 0.000010 0.015394 0.000010 0.000010 0.197500 0.000010 0.594642 0.192394 0.000010
0.000010 0.000010 0.000010 0.019166 0.000010 0.000010 0.203329 0.000010 0.595151 0.182285 0.000010
0.000010 0.000010 0.000010 0.022988 0.000010 0.000010 0.270619 0.000010 0.502763 0.203560 0.000010
0.000010 0.000010 0.000010 0.020849 0.000010 0.000010 0.178774 0.000010 0.611767 0.188540 0.000010
0.000010 0.000010 0.000010 0.026029 0.000010 0.000010 0.189877 0.000010 0.620052 0.163972 0.000010
0.000010 0.000010 0.000010 0.020256 0.000010 0.000010 0.179415 0.000010 0.631083 0.169176 0.000010
0.000010 0.000010 0.000010 0.018969 0.000010 0.000010 0.241356 0.000010 0.538064 0.201541 0.000010
0.000010 0.000010 0.000010 0.012856 0.000010 0.000010 0.233304 0.000010 0.532797 0.220973 0.000010
0.000010 0.000010 0.000010 0.021798 0.000010 0.000010 0.205176 0.000010 0.604291 0.163869 0.004805
0.000010 0.000010 0.000010 0.025371 0.000010 0.000010 0.225581 0.000010 0.538259 0.210719 0.000010
0.000010 0.000010 0.000010 0.020062 0.000010 0.000010 0.271130 0.000010 0.522719 0.186019 0.000010
0.000010 0.000010 0.000010 0.016736 0.000010 0.000010 0.230328 0.000010 0.573211 0.179655 0.000010
0.000010 0.000010 0.000010 0.030781 0.000010 0.000010 0.180016 0.000010 0.607232 0.181902 0.000010
0.000010 0.000010 0.000010 0.015854 0.000010 0.000010 0.309849 0.000010 0.474002 0.197925 0.002310
0.000010 0.000010 0.000010 0.025822 0.000010 0.000010 0.168456 0.000010 0.596196 0.209456 0.000010
0.000010 0.000010 0.000010 0.031449 0.000010 0.000010 0.200803 0.000010 0.591433 0.176244 0.000010
0.000010 0.000010 0.000010 0.013291 0.000010 0.000010 0.222135 0.000010 0.505766 0.255237 0.003511
0.000010 0.000010 0.000010 0.041294 0.000010 0.000010 0.169928 0.000010 0.614883 0.173825 0.000010
0.000010 0.000010 0.000010 0.034861 0.000010 0.000010 0.240149 0.000010 0.557365 0.167555 0.000010
0.000010 0.000010 0.000010 0.026117 0.000010 0.000010 0.226929 0.000010 0.535917 0.206015 0.004962
0.035195 0.180753 0.080963 0.000010 0.048111 0.557213 0.027936 0.069788 0.000010 0.000010 0.000010
0.049879 0.170249 0.117863 0.000010 0.055041 0.529301 0.014955 0.062672 0.000010 0.000010 0.000010
0.043763 0.181119 0.100751 0.000010 0.024108 0.580266 0.011362 0.058591 0.000010 0.000010 0.000010
0.029348 0.217253 0.101399 0.000010 0.029063 0.538788 0.005196 0.077594 0.000010 0.000010 0.001329
0.048524 0.166650 0.097715 0.000010 0.044371 0.556956 0.014739 0.069210 0.000010 0.000010 0.001804
0.017447 0.198669 0.091733 0.000010 0.063125 0.550615 0.031618 0.045260 0.000018 0.000010 0.001494
0.024682 0.152168 0.101261 0.000010 0.036781 0.593209 0.027992 0.062665 0.001213 0.000010 0.000010
0.012068 0.189740 0.100622 0.000010 0.020900 0.575146 0.030272 0.071211 0.000010 0.000010 0.000010
0.013653 0.215598 0.089447 0.000010 0.033763 0.560198 0.010913 0.076388 0.000010 0.000010 0.000010
0.001231 0.171552 0.090939 0.000010 0.065216 0.582701 0.011820 0.076500 0.000010 0.000010 0.000010
0.000010 0.210745 0.087464 0.000010 0.047916 0.577924 0.018473 0.056215 0.000010 0.000010 0.001223
0.032149 0.183639 0.102419 0.000010 0.048065 0.535928 0.014335 0.080121 0.003315 0.000010 0.000010
0.040587 0.163597 0.088025 0.000010 0.051960 0.576067 0.008088 0.071635 0.000010 0.000010 0.000010
0.022082 0.176032 0.089778 0.000010 0.057309 0.569196 0.023478 0.060118 0.001977 0.000010 0.000010
0.006791 0.175416 0.096708 0.000010 0.074261 0.571599 0.015718 0.054534 0.004944 0.000010 0.000010
0.020878 0.203084 0.102293 0.000010 0.041524 0.542619 0.028819 0.056162 0.000010 0.000010 0.004591
0.041658 0.179508 0.100322 0.000010 0.051285 0.542701 0.017643 0.066843 0.000010 0.000010 0.000010
0.041221 0.192690 0.115380 0.000010 0.050863 0.520607 0.019791 0.051807 0.007612 0.000010 0.000010
0.020456 0.200049 0.107070 0.000010 0.060463 0.522890 0.025894 0.061334 0.000010 0.001814 0.000010
0.000010 0.000010 0.000010 0.003416 0.000010 0.000010 0.872179 0.000010 0.092655 0.031680 0.000010
0.000010 0.000010 0.000010 0.001338 0.000010 0.000010 0.872305 0.000010 0.100951 0.025336 0.000010
0.000010 0.000010 0.000010 0.000560 0.000010 0.000010 0.881444 0.000010 0.117916 0.000010 0.000010
0.000010 0.000010 0.000010 0.006703 0.000010 0.000010 0.886504 0.000010 0.100106 0.006618 0.000010
0.000010 0.000010 0.000010 0.003624 0.000010 0.000010 0.945107 0.000010 0.051188 0.000010 0.000010
0.000010 0.000010 0.000010 0.019257 0.000010 0.000010 0.880869 0.000010 0.067362 0.032441 0.000010
0.000010 0.000010 0.000010 0.000010 0.000010 0.000010 0.905656 0.000010 0.076882 0.017383 0.000010
0.000010 0.000010 0.000010 0.003742 0.000010 0.000010 0.940548 0.000010 0.037716 0.015611 0.002323
0.000010 0.000010 0.000010 0.000010 0.000010 0.000010 0.912199 0.000010 0.078080 0.009640 0.000010
0.000010 0.000010 0.000010 0.007712 0.000010 0.000010 0.898113 0.000010 0.071878 0.022228 0.000010
0.000010 0.000010 0.000010 0.011778 0.000010 0.000010 0.895022 0.000010 0.087450 0.005680 0.000010
0.000010 0.000010 0.000010 0.010846 0.000010 0.000010 0.895225 0.000010 0.073010 0.020849 0.000010
0.000010 0.000010 0.000010 0.009013 0.000010 0.000010 0.962251 0.000010 0.028656 0.000010 0.000010
0.000010 0.000010 0.000010 0.008890 0.000010 0.000010 0.897581 0.000010 0.092162 0.001297 0.000010
0.073610 0.693993 0.043253 0.000010 0.017500 0.133986 0.000010 0.037608 0.000010 0.000010 0.000010
0.066107 0.608719 0.066860 0.000010 0.058798 0.136831 0.016116 0.046529 0.000010 0.000010 0.000010
0.074206 0.678650 0.040043 0.000010 0.028282 0.122825 0.001685 0.054269 0.000010 0.000010 0.000010
0.074203 0.600655 0.053063 0.000010 0.059765 0.173153 0.000010 0.039111 0.000010 0.000010 0.000010
0.073326 0.588245 0.050219 0.000010 0.056954 0.170280 0.006249 0.054687 0.000010 0.000010 0.000010
0.075392 0.701813 0.036831 0.000010 0.037728 0.111645 0.000010 0.036542 0.000010 0.000010 0.000010
0.104657 0.696063 0.045751 0.000010 0.034579 0.081511 0.001465 0.035935 0.000010 0.000010 0.000010
0.063438 0.733439 0.034401 0.000010 0.026529 0.103845 0.013788 0.022262 0.000010 0.000010 0.002267
0.059750 0.654447 0.051186 0.000010 0.039968 0.138789 0.012442 0.043378 0.000010 0.000010 0.000010
0.061333 0.769488 0.023851 0.000010 0.044793 0.066744 0.001980 0.031771 0.000010 0.000010 0.000010
0.089662 0.585232 0.050210 0.003309 0.069945 0.165239 0.004599 0.031774 0.000010 0.000010 0.000010
0.063390 0.708839 0.023930 0.000010 0.047105 0.113464 0.008202 0.035030 0.000010 0.000010 0.000010
0.069352 0.669380 0.032753 0.000010 0.033410 0.135713 0.011792 0.047559 0.000010 0.000010 0.000010
0.082642 0.588080 0.057136 0.000010 0.053270 0.148905 0.009991 0.059935 0.000010 0.000010 0.000010
0.045334 0.726855 0.035835 0.000010 0.017312 0.112402 0.024759 0.037463 0.000010 0.000010 0.000010
0.088308 0.666685 0.035611 0.000010 0.020956 0.128640 0.011157 0.048603 0.000010 0.000010 0.000010
0.060410 0.697969 0.014881 0.000010 0.018523 0.135639 0.022823 0.049715 0.000010 0.000010 0.000010
0.070819 0.658540 0.042532 0.001839 0.046104 0.122137 0.018111 0.034763 0.000010 0.000010 0.005135
0.089439 0.622373 0.035528 0.000010 0.036165 0.162158 0.000010 0.054288 0.000010 0.000010 0.000010
0.078787 0.635577 0.039617 0.000010 0.055472 0.139387 0.018630 0.032489 0.000010 0.000010 0.000010
0.000010 0.000010 0.024187 0.000010 0.000010 0.930713 0.022340 0.022689 0.000010 0.000010 0.000010
0.000010 0.001560 0.021047 0.000010 0.000010 0.931303 0.021966 0.024065 0.000010 0.000010 0.000010
0.002969 0.000010 0.030730 0.000010 0.011806 0.939281 0.015154 0.000010 0.000010 0.000010 0.000010
0.000010 0.007472 0.024178 0.000010 0.031055 0.908430 0.022556 0.006258 0.000010 0.000010 0.000010
0.004824 0.000010 0.024648 0.000010 0.010048 0.942854 0.015351 0.002225 0.000010 0.000010 0.000010
0.000989 0.011515 0.014376 0.000010 0.000772 0.963772 0.006883 0.001653 0.000010 0.000010 0.000010
0.000010 0.008316 0.032384 0.000010 0.000010 0.935602 0.013062 0.010576 0.000010 0.000010 0.000010
0.000010 0.010050 0.035423 0.000010 0.000010 0.931762 0.022695 0.000010 0.000010 0.000010 0.000010
0.000010 0.017616 0.007165 0.000010 0.000343 0.958653 0.014615 0.000010 0.000010 0.000010 0.001558
0.008606 0.000010 0.011325 0.000010 0.020118 0.941608 0.018283 0.000010 0.000010 0.000010 0.000010
0.000010 0.000010 0.017174 0.000010 0.011488 0.948671 0.020348 0.002260 0.000010 0.000010 0.000010
0.001563 0.005212 0.017138 0.000010 0.000010 0.951420 0.012157 0.012460 0.000010 0.000010 0.000010
0.000010 0.000010 0.026870 0.000010 0.026943 0.935643 0.010474 0.000010 0.000010 0.000010 0.000010
0.000010 0.013168 0.023838 0.000010 0.000010 0.918236 0.026432 0.018266 0.000010 0.000010 0.000010
0.017169 0.000010 0.035227 0.000010 0.000010 0.926466 0.021069 0.000010 0.000010 0.000010 0.000010
0.017157 0.008334 0.032074 0.000010 0.000010 0.924539 0.012528 0.005319 0.000010 0.000010 0.000010
0.020061 0.000010 0.023489 0.000073 0.000010 0.934395 0.006976 0.014955 0.000010 0.000010 0.000010
0.003062 0.000010 0.029933 0.000010 0.000010 0.937613 0.021867 0.007464 0.000010 0.000010 0.000010
0.014246 0.000010 0.019935 0.000010 0.008490 0.940235 0.017034 0.000010 0.000010 0.000010 0.000010
0.001073 0.000010 0.033094 0.000010 0.000010 0.946062 0.019701 0.000010 0.000010 0.000010 0.000010
0.000010 0.000010 0.000010 0.022226 0.000010 0.000010 0.192230 0.000010 0.521531 0.263943 0.000010
0.000010 0.000010 0.000010 0.029387 0.000010 0.000010 0.206269 0.000010 0.581014 0.183259 0.000010
0.000010 0.000010 0.000010 0.015508 0.000010 0.000010 0.201353 0.000010 0.550991 0.228014 0.004074
0.000010 0.000010 0.000010 0.013456 0.000010 0.000010 0.220213 0.000010 0.503099 0.263161 0.000010
0.000010 0.000010 0.000010 0.033471 0.000010 0.000010 0.211603 0.000010 0.565466 0.189389 0.000010
0.000010 0.000010 0.000010 0.016405 0.000010 0.000010 0.205946 0.000010 0.552313 0.225266 0.000010
0.000010 0.000010 0.000010 0.021658 0.000010 0.000010 0.234818 0.000010 0.509845 0.233608 0.000010
0.000010 0.000010 0.000010 0.030185 0.000010 0.000010 0.227983 0.000010 0.532651 0.205935 0.003187
0.000010 0.000010 0.000010 0.018667 0.000010 0.000010 0.207366 0.000010 0.494664 0.279234 0.000010
0.000010 0.000010 0.000010 0.026907 0.000010 0.000010 0.204655 0.000010 0.540152 0.228215 0.000010
0.000010 0.000010 0.000010 0.010145 0.000010 0.000010 0.199078 0.000010 0.529142 0.261564 0.000010
0.000010 0.000010 0.000010 0.016136 0.000010 0.000010 0.239621 0.000010 0.537683 0.206490 0.000010
0.000010 0.000010 0.000010 0.029419 0.000010 0.000010 0.198645 0.000010 0.516251 0.255615 0.000010
0.000010 0.000010 0.000010 0.022729 0.000010 0.000010 0.214147 0.000010 0.545640 0.217415 0.000010
0.000010 0.000010 0.000010 0.013647 0.000010 0.000010 0.169769 0.000010 0.584761 0.231754 0.000010
0.000010 0.000010 0.000010 0.037366 0.000010 0.000010 0.219978 0.000010 0.508102 0.234485 0.000010
0.000010 0.000010 0.000010 0.010928 0.000010 0.000010 0.247182 0.000010 0.512499 0.226077 0.003254
0.000010 0.000010 0.000010 0.023051 0.000010 0.000010 0.230161 0.000010 0.501118 0.245599 0.000010
0.000010 0.000010 0.000010 0.009029 0.000010 0.000010 0.211991 0.000010 0.557398 0.221512 0.000010
0.000010 0.000010 0.000010 0.031735 0.000010 0.000010 0.200549 0.000010 0.498113 0.267470 0.002073
0.000010 0.000010 0.000010 0.000010 0.000010 0.000010 0.999900 0.000010 0.000010 0.000010 0.000010
0.000010 0.000010 0.000010 0.000010 0.000010 0.000010 0.999900 0.000010 0.000010 0.000010 0.000010
0.000010 0.000010 0.000010 0.000010 0.000010 0.000010 0.999900 0.000010 0.000010 0.000010 0.000010
0.000010 0.000010 0.000010 0.000010 0.000010 0.000010 0.999900 0.000010 0.000010 0.000010 0.000010
0.000010 0.000010 0.000010 0.000010 0.000010 0.000010 0.999895 0.000015 0.000010 0.000010 0.000010
0.000010 0.000010 0.000010 0.000010 0.000010 0.000010 0.999900 0.000010 0.000010 0.000010 0.000010
0.000010 0.000010 0.000010 0.000010 0.000010 0.000010 0.999900 0.000010 0.000010 0.000010 0.000010
0.000010 0.000010 0.000010 0.000010 0.000010 0.000010 0.999900 0.000010 0.000010 0.000010 0.000010
0.000010 0.000010 0.000010 0.000010 0.000010 0.000010 0.999900 0.000010 0.000010 0.000010 0.000010
0.000010 0.000010 0.000010 0.000010 0.000010 0.000010 0.999900 0.000010 0.000010 0.000010 0.000010
0.000010 0.000010 0.000010 0.000010 0.000010 0.000010 0.999900 0.000010 0.000010 0.000010 0.000010
0.000010 0.000010 0.000010 0.000010 0.000010 0.000010 0.999900 0.000010 0.000010 0.000010 0.000010
0.000010 0.000010 0.000010 0.000010 0.000010 0.000010 0.999899 0.000011 0.000010 0.000010 0.000010
0.000010 0.000010 0.000010 0.000010 0.000010 0.000010 0.999900 0.000010 0.000010 0.000010 0.000010
0.000010 0.000010 0.000010 0.000010 0.000010 0.000010 0.999900 0.000010 0.000010 0.000010 0.000010
0.000010 0.000010 0.000010 0.000010 0.000010 0.000010 0.999900 0.000010 0.000010 0.000010 0.000010
0.000010 0.000010 0.000010 0.000010 0.000010 0.000010 0.999900 0.000010 0.000010 0.000010 0.000010
0.000010 0.000010 0.000010 0.000010 0.000010 0.000010 0.999900 0.000010 0.000010 0.000010 0.000010
0.000010 0.000010 0.000010 0.000010 0.000010 0.000010 0.999900 0.000010 0.000010 0.000010 0.000010
0.000010 0.000010 0.000010 0.000010 0.000010 0.000010 0.999900 0.000010 0.000010 0.000010 0.000010
0.105581 0.391904 0.101461 0.000010 0.050255 0.320159 0.002039 0.028560 0.000010 0.000010 0.000010
0.116003 0.307845 0.109477 0.000010 0.066336 0.331204 0.013087 0.056008 0.000010 0.000010 0.000010
0.089136 0.341904 0.107992 0.000010 0.067530 0.321468 0.020128 0.051803 0.000010 0.000010 0.000010
0.088157 0.295721 0.117027 0.002303 0.060845 0.362556 0.000010 0.071150 0.000010 0.000010 0.002211
0.116786 0.233483 0.125247 0.000010 0.068870 0.391795 0.014773 0.049005 0.000010 0.000010 0.000010
0.120840 0.282103 0.129572 0.000010 0.048495 0.374686 0.001611 0.042652 0.000010 0.000010 0.000010
0.106582 0.246517 0.136192 0.002152 0.053593 0.377730 0.012720 0.058880 0.005614 0.000010 0.000010
0.150311 0.249085 0.122033 0.000010 0.063580 0.353860 0.003065 0.058026 0.000010 0.000010 0.000010
0.123197 0.344506 0.121321 0.000010 0.082301 0.271016 0.025858 0.031760 0.000010 0.000010 0.000010
0.083066 0.377376 0.083597 0.000010 0.047277 0.343358 0.001550 0.063736 0.000010 0.000010 0.000010
0.099371 0.238289 0.124767 0.004979 0.058123 0.391335 0.016489 0.066617 0.000010 0.000010 0.000010
0.121131 0.322389 0.106140 0.000010 0.044730 0.352077 0.000010 0.053482 0.000010 0.000010 0.000010
0.104190 0.287756 0.099676 0.000010 0.057660 0.370693 0.000010 0.075882 0.000010 0.001457 0.002656
0.099192 0.324918 0.111256 0.000010 0.048641 0.355172 0.005227 0.053002 0.000010 0.000010 0.002562
0.095826 0.244877 0.125033 0.000010 0.060316 0.397226 0.002308 0.074375 0.000010 0.000010 0.000010
0.153126 0.249079 0.106488 0.000303 0.065834 0.343465 0.019630 0.059431 0.000010 0.000010 0.002624
0.112987 0.350060 0.117594 0.000010 0.048265 0.310158 0.006057 0.054839 0.000010 0.000010 0.000010
0.100356 0.362883 0.099099 0.000010 0.053367 0.339255 0.000010 0.044990 0.000010 0.000010 0.000010
0.000010 0.000010 0.000010 0.019750 0.000010 0.000010 0.440602 0.000013 0.465097 0.074479 0.000010
0.000010 0.000010 0.000010 0.030431 0.000010 0.000010 0.430265 0.000010 0.466900 0.072334 0.000010
0.000010 0.000010 0.001185 0.016091 0.000010 0.000010 0.423258 0.015270 0.429539 0.112228 0.002389
0.000010 0.000010 0.000010 0.021612 0.000010 0.000010 0.442730 0.000010 0.431048 0.104541 0.000010
0.000010 0.000010 0.000010 0.005901 0.000010 0.000010 0.468260 0.005427 0.435087 0.085266 0.000010
0.000010 0.000010 0.000010 0.007270 0.000010 0.000010 0.414853 0.000010 0.489704 0.085875 0.002237
0.000010 0.000010 0.003120 0.015322 0.000010 0.000010 0.422837 0.000010 0.439593 0.119068 0.000010
0.000010 0.000010 0.000010 0.019863 0.000010 0.000010 0.422722 0.000539 0.461690 0.094175 0.000962
0.000010 0.000010 0.001437 0.051204 0.000010 0.000010 0.418815 0.015937 0.450446 0.058227 0.003895
0.000010 0.000010 0.000010 0.019190 0.000010 0.000010 0.445952 0.000010 0.472017 0.062770 0.000010
0.000010 0.000010 0.000010 0.011350 0.000010 0.000010 0.413726 0.009000 0.444151 0.118612 0.003110
0.000010 0.000010 0.000010 0.005151 0.000010 0.000010 0.433268 0.000403 0.411725 0.148292 0.001110
0.000010 0.000010 0.000010 0.019382 0.000010 0.000010 0.428271 0.000010 0.455177 0.097100 0.000010
0.000010 0.000010 0.000010 0.013628 0.000010 0.000010 0.444501 0.005966 0.467288 0.068557 0.000010
0.000010 0.000010 0.000010 0.000010 0.000010 0.000010 0.436359 0.000010 0.420586 0.142694 0.000291
0.000010 0.000010 0.000010 0.016623 0.000010 0.000010 0.440571 0.009524 0.425475 0.101241 0.006516
0.000010 0.000010 0.000010 0.004684 0.000010 0.000010 0.468344 0.007762 0.426981 0.086539 0.005640
0.000010 0.000010 0.000690 0.000010 0.000010 0.000010 0.444826 0.002268 0.463123 0.089033 0.000010
0.000010 0.000010 0.002696 0.014752 0.000010 0.000010 0.422545 0.003938 0.461955 0.094063 0.000010
0.000010 0.000010 0.000010 0.003512 0.000010 0.000010 0.436959 0.003397 0.437859 0.118214 0.000010
0.000010 0.049813 0.020254 0.000010 0.002245 0.848505 0.043424 0.035710 0.000010 0.000010 0.000010
0.000010 0.033430 0.052853 0.000010 0.020931 0.807971 0.048752 0.036013 0.000010 0.000010 0.000010
0.006664 0.055786 0.047325 0.000010 0.000010 0.827608 0.032709 0.028403 0.000010 0.000010 0.001464
0.010585 0.060172 0.012483 0.000010 0.008044 0.858133 0.040710 0.007824 0.000010 0.000010 0.002018
0.000010 0.045092 0.013109 0.000010 0.019101 0.826575 0.053107 0.042707 0.000010 0.000269 0.000010
0.000010 0.029439 0.041244 0.000010 0.000010 0.864492 0.032717 0.032048 0.000010 0.000010 0.000010
0.000010 0.060051 0.045183 0.000010 0.008710 0.823819 0.034627 0.027559 0.000010 0.000010 0.000010
0.000010 0.043121 0.034375 0.000010 0.017943 0.839972 0.027232 0.036646 0.000010 0.000010 0.000670
0.001115 0.072776 0.014108 0.000010 0.000015 0.846826 0.031425 0.033695 0.000010 0.000010 0.000010
0.008055 0.065388 0.031640 0.000010 0.008160 0.812790 0.040731 0.033196 0.000010 0.000010 0.000010
0.000010 0.058190 0.052527 0.000010 0.020140 0.823115 0.031922 0.014055 0.000010 0.000010 0.000010
0.000010 0.066156 0.042934 0.000010 0.011214 0.813523 0.027547 0.038575 0.000010 0.000010 0.000010
0.003825 0.031086 0.041451 0.000010 0.024532 0.844481 0.029858 0.024726 0.000010 0.000010 0.000010
0.011354 0.037734 0.034325 0.000010 0.014395 0.850611 0.030218 0.021322 0.000010 0.000010 0.000010
0.015138 0.057294 0.036212 0.001363 0.000991 0.823182 0.033974 0.031818 0.000010 0.000010 0.000010
0.000010 0.026992 0.034849 0.000010 0.007233 0.858348 0.032752 0.039776 0.000010 0.000010 0.000010
0.000010 0.049454 0.031766 0.000010 0.000010 0.846308 0.030161 0.039292 0.000010 0.002968 0.000010
0.000536 0.062438 0.046773 0.000010 0.017267 0.811662 0.031343 0.029940 0.000010 0.000010 0.000010
0.001738 0.041157 0.041117 0.000010 0.016295 0.841351 0.027737 0.030565 0.000010 0.000010 0.000010
0.000010 0.038746 0.034438 0.000010 0.000010 0.879966 0.019676 0.026853 0.000010 0.000010 0.000271
0.003724 0.000010 0.033420 0.000010 0.000010 0.909057 0.000798 0.052941 0.000010 0.000010 0.000010
0.000010 0.011710 0.034066 0.000010 0.000010 0.916272 0.005032 0.032861 0.000010 0.000010 0.000010
0.005329 0.000010 0.040005 0.000010 0.000010 0.903635 0.000010 0.050961 0.000010 0.000010 0.000010
0.000010 0.033237 0.020335 0.000010 0.000010 0.906114 0.000249 0.040005 0.000010 0.000010 0.000010
0.000010 0.016874 0.026480 0.000010 0.000010 0.894756 0.004112 0.057718 0.000010 0.000010 0.000010
0.005012 0.003966 0.011934 0.000010 0.000010 0.933809 0.001459 0.043770 0.000010 0.000010 0.000010
0.000010 0.000010 0.032287 0.000010 0.000010 0.916126 0.008645 0.042873 0.000010 0.000010 0.000010
0.000010 0.019556 0.036075 0.000010 0.000010 0.895909 0.000010 0.048390 0.000010 0.000010 0.000010
0.000010 0.013532 0.027738 0.000010 0.000010 0.879663 0.024531 0.052253 0.000010 0.000151 0.002091
0.000010 0.019718 0.031159 0.000010 0.000010 0.907559 0.007273 0.030287 0.000010 0.000010 0.003954
0.000010 0.006584 0.037420 0.000010 0.000010 0.901270 0.001889 0.052777 0.000010 0.000010 0.000010
0.000010 0.025012 0.020701 0.000010 0.000010 0.924089 0.001994 0.028145 0.000010 0.000010 0.000010
0.000010 0.025394 0.031243 0.000010 0.000010 0.890114 0.007230 0.045960 0.000010 0.000010 0.000010
0.000010 0.022039 0.023532 0.000010 0.000010 0.917371 0.009468 0.027529 0.000010 0.000010 0.000010
0.000010 0.037153 0.005159 0.000010 0.000010 0.883732 0.012064 0.060043 0.001799 0.000010 0.000010
0.000010 0.004811 0.016758 0.000010 0.000010 0.918508 0.019572 0.040291 0.000010 0.000010 0.000010
0.000010 0.000010 0.015598 0.000010 0.003045 0.928625 0.012930 0.039600 0.000010 0.000151 0.000010
0.000010 0.007900 0.036135 0.000010 0.000010 0.911310 0.000010 0.044585 0.000010 0.000010 0.000010
0.000010 0.146314 0.013710 0.002137 0.025328 0.746047 0.012720 0.053703 0.000010 0.000010 0.000010
0.023798 0.062052 0.034943 0.001240 0.006699 0.799609 0.010950 0.060679 0.000010 0.000010 0.000010
0.016107 0.124813 0.029329 0.000010 0.000393 0.777269 0.001006 0.051018 0.000010 0.000010 0.000035
0.013065 0.140090 0.029753 0.000010 0.014349 0.732860 0.003064 0.066779 0.000010 0.000010 0.000010
0.000664 0.033069 0.028188 0.000010 0.000010 0.893078 0.007377 0.037574 0.000010 0.000010 0.000010
0.007110 0.000051 0.017834 0.000010 0.000010 0.947456 0.010275 0.017224 0.000010 0.000010 0.000010
0.050012 0.350933 0.031283 0.000010 0.003123 0.515523 0.002593 0.042215 0.000010 0.000010 0.004289
0.013001 0.154142 0.033766 0.000010 0.000010 0.746894 0.017673 0.034473 0.000010 0.000010 0.000010
0.022631 0.329764 0.030238 0.000010 0.000010 0.567255 0.009467 0.038815 0.000010 0.000010 0.001789
0.009984 0.062889 0.021910 0.000010 0.000010 0.861181 0.013473 0.030513 0.000010 0.000010 0.000010
0.007630 0.060308 0.017886 0.000010 0.007173 0.861881 0.000775 0.041784 0.000010 0.000010 0.002532
0.021870 0.013720 0.010341 0.000010 0.000010 0.899224 0.009760 0.045036 0.000010 0.000010 0.000010
0.015162 0.024342 0.022152 0.000010 0.000010 0.901414 0.006163 0.029333 0.000933 0.000010 0.000471
0.013205 0.060199 0.014417 0.000010 0.000010 0.873329 0.005604 0.033196 0.000010 0.000010 0.000010
0.000010 0.000010 0.019122 0.000010 0.000010 0.952517 0.010875 0.017417 0.000010 0.000010 0.000010
0.022233 0.187121 0.032073 0.000010 0.002368 0.727704 0.000010 0.028451 0.000010 0.000010 0.000010
0.000010 0.022539 0.014925 0.000143 0.000010 0.922133 0.018962 0.017885 0.002294 0.000010 0.001090
0.015742 0.091183 0.027589 0.000010 0.000010 0.824440 0.007180 0.033815 0.000010 0.000010 0.000010
0.004292 0.027137 0.015497 0.000010 0.000010 0.925144 0.000012 0.027868 0.000010 0.000010 0.000010
0.021904 0.052535 0.020336 0.000010 0.003414 0.865634 0.003811 0.027654 0.003278 0.000010 0.001415
0.000010 0.000010 0.000010 0.023839 0.000010 0.000010 0.396843 0.000010 0.433349 0.145899 0.000010
0.000010 0.000010 0.000010 0.004298 0.000010 0.000010 0.433105 0.000010 0.419127 0.143400 0.000010
0.000010 0.000010 0.000010 0.011312 0.000010 0.000010 0.437555 0.000010 0.369367 0.181695 0.000010
0.000010 0.000010 0.000010 0.008103 0.000010 0.000010 0.635318 0.000010 0.244452 0.112057 0.000010
0.000010 0.000010 0.000010 0.020816 0.000010 0.000010 0.464385 0.000010 0.366965 0.147764 0.000010
0.000010 0.000010 0.000010 0.000246 0.000010 0.000010 0.450482 0.000010 0.366010 0.183192 0.000010
0.000010 0.000010 0.005234 0.022045 0.000010 0.013168 0.606840 0.002761 0.259155 0.090758 0.000010
0.000010 0.000010 0.000010 0.016022 0.000010 0.000010 0.446267 0.000010 0.381460 0.156181 0.000010
0.000010 0.000010 0.000010 0.039276 0.000010 0.000010 0.363077 0.000010 0.429328 0.168249 0.000010
0.000010 0.000010 0.000010 0.017435 0.000010 0.000010 0.466757 0.000010 0.347609 0.168129 0.000010
0.000010 0.000010 0.000010 0.024395 0.000010 0.000010 0.545050 0.000010 0.321858 0.108627 0.000010
0.000010 0.000010 0.000010 0.023437 0.000010 0.000010 0.464932 0.000010 0.374174 0.137387 0.000010
0.000010 0.000010 0.000010 0.017299 0.000010 0.000010 0.482807 0.000010 0.390803 0.108275 0.000756
0.000010 0.000010 0.000010 0.010139 0.000010 0.000010 0.558711 0.000010 0.319303 0.111778 0.000010
0.000010 0.000010 0.000010 0.013979 0.000010 0.000010 0.576460 0.000010 0.307386 0.102105 0.000010
0.000010 0.000010 0.000010 0.010065 0.000010 0.000010 0.517062 0.000010 0.326423 0.144087 0.002304
0.000010 0.000010 0.000010 0.019738 0.000010 0.000010 0.510027 0.000010 0.329556 0.140609 0.000010
0.000010 0.000010 0.000010 0.012789 0.000010 0.000010 0.406353 0.000010 0.418598 0.162190 0.000010
0.000010 0.000010 0.000010 0.017922 0.000010 0.000010 0.536132 0.000010 0.307021 0.138855 0.000010
0.000010 0.000010 0.000010 0.018630 0.000010 0.000010 0.485184 0.000010 0.352084 0.140992 0.003050
0.000010 0.000010 0.000010 0.000010 0.000010 0.000010 0.000010 0.000010 0.000010 0.000010 0.999900
0.000010 0.000010 0.000010 0.000010 0.000010 0.000010 0.000010 0.000010 0.000010 0.000010 0.999900
0.000010 0.000010 0.000010 0.000010 0.000010 0.000010 0.000010 0.000010 0.000010 0.000010 0.999900
0.000010 0.000010 0.000010 0.000010 0.000010 0.000010 0.000010 0.000010 0.000010 0.000010 0.999900
0.003042 0.000010 0.000010 0.021407 0.006529 0.000010 0.000587 0.000010 0.000010 0.922087 0.046298
0.000010 0.000010 0.003027 0.043027 0.000010 0.004746 0.001371 0.005444 0.027838 0.881485 0.033033
0.007341 0.000010 0.000010 0.028736 0.000010 0.002668 0.000010 0.000117 0.000010 0.916229 0.044859
0.000351 0.000010 0.000010 0.016708 0.000010 0.007513 0.001720 0.006561 0.000010 0.904087 0.063021
0.005760 0.000010 0.000010 0.028824 0.000010 0.000010 0.001215 0.002419 0.000010 0.926088 0.035645
0.000010 0.000010 0.000010 0.018203 0.000010 0.000010 0.000010 0.000010 0.000010 0.914600 0.067117
0.000010 0.000010 0.000010 0.000010 0.000010 0.000010 0.000010 0.000010 0.000010 0.922527 0.077383
0.000010 0.000010 0.000010 0.004634 0.000010 0.000010 0.000010 0.000010 0.000010 0.926652 0.068634
0.000010 0.000010 0.000010 0.000010 0.000010 0.000010 0.000010 0.000010 0.000010 0.923811 0.076099
0.000010 0.000010 0.000010 0.000010 0.000010 0.000010 0.000010 0.003772 0.000010 0.922578 0.073570
0.002580 0.007933 0.000010 0.013708 0.000010 0.008615 0.001843 0.000010 0.000010 0.893255 0.072026
0.006830 0.000010 0.000010 0.000010 0.000010 0.000010 0.000529 0.000010 0.000010 0.910604 0.081967
0.008494 0.000010 0.005937 0.009230 0.000010 0.000010 0.003253 0.002807 0.000010 0.907365 0.062874
0.000010 0.000010 0.000010 0.006570 0.000010 0.000010 0.000010 0.000317 0.000010 0.916123 0.076920
0.000010 0.000010 0.004012 0.006830 0.000010 0.000010 0.002289 0.008451 0.000010 0.916108 0.062260
0.016554 0.027732 0.000660 0.021120 0.003121 0.024680 0.000010 0.006689 0.000010 0.874755 0.024668
0.000010 0.000010 0.000010 0.000010 0.000010 0.000010 0.000010 0.003610 0.000010 0.953840 0.042470
0.000010 0.000010 0.000010 0.013621 0.000010 0.000010 0.000010 0.000010 0.000010 0.940162 0.046137
0.000010 0.000010 0.000010 0.011318 0.000010 0.000010 0.000010 0.003402 0.000010 0.941815 0.043395
0.005756 0.000010 0.002662 0.033913 0.000010 0.000010 0.001160 0.000949 0.004919 0.917293 0.033318
0.000010 0.000010 0.000010 0.029604 0.000010 0.000010 0.000010 0.002031 0.016626 0.907095 0.044585
0.000010 0.000010 0.000010 0.035656 0.000010 0.000010 0.001112 0.000010 0.011026 0.912626 0.039520
0.010357 0.000010 0.000451 0.036871 0.000010 0.006106 0.003075 0.000010 0.000010 0.912963 0.030137
0.000010 0.000010 0.000010 0.000010 0.000010 0.000010 0.000010 0.000010 0.000010 0.909689 0.090221
0.000010 0.000010 0.000014 0.012034 0.000010 0.000010 0.000010 0.000010 0.000010 0.893178 0.094704
0.000010 0.000010 0.000010 0.000010 0.000010 0.000010 0.000010 0.000010 0.000010 0.896695 0.103215
0.000010 0.000010 0.000010 0.000010 0.000010 0.000010 0.000010 0.000010 0.000010 0.895312 0.104598
0.000010 0.000010 0.000010 0.000010 0.000010 0.000010 0.000010 0.000010 0.000010 0.897527 0.102383
0.000010 0.038193 0.017238 0.000010 0.000010 0.060907 0.030415 0.194510 0.000010 0.546824 0.111873
0.000010 0.048947 0.001843 0.000010 0.000010 0.074174 0.043291 0.173441 0.000010 0.548093 0.110172
0.000010 0.058740 0.009944 0.000010 0.000010 0.069067 0.040437 0.191622 0.000010 0.519518 0.110632
0.000010 0.036856 0.023353 0.000010 0.001530 0.062074 0.036781 0.191884 0.000010 0.530540 0.116952
0.000010 0.021980 0.018963 0.000010 0.000010 0.080488 0.031142 0.186030 0.015326 0.524848 0.121194
0.000010 0.104598 0.047045 0.023979 0.012205 0.276074 0.049576 0.313778 0.055021 0.114636 0.003078
0.002203 0.086831 0.044629 0.003768 0.016333 0.312688 0.075175 0.291310 0.029433 0.134105 0.003524
0.004139 0.116406 0.046198 0.009851 0.000113 0.340673 0.070378 0.283184 0.025392 0.100590 0.003077
0.000010 0.103410 0.047504 0.018099 0.000010 0.317297 0.057515 0.309839 0.035965 0.110340 0.000010
0.000012 0.132169 0.041054 0.000048 0.000010 0.349687 0.067897 0.247844 0.028365 0.127962 0.004952
