# Supplementary material for: Genetic analysis of Thai cattle reveals a Southeast Asian indicine ancestry
Source: PeerJ. 2015 Oct 27;3:e1318. doi: 10.7717/peerj.1318 (PMC4627918; doi:10.7717/peerj.1318)
Supplement: Dataset S2 — The Q values inferred by ADMIXTURE for each modeled K are shown for each individual, which are labeled according to breed information. The data are organized into three folders, each of which represents the ADMIXTURE experiments described in Fig. S5. [file peerj-03-1318-s007.zip › SupplementDataS7/1397breeds/12.Q]

0.020540 0.000010 0.000010 0.000010 0.031952 0.000010 0.002819 0.013791 0.930828 0.000010 0.000010 0.000010
0.000010 0.000010 0.000012 0.000010 0.039646 0.000010 0.024185 0.020958 0.915129 0.000010 0.000010 0.000010
0.000010 0.000010 0.000010 0.000010 0.033576 0.000010 0.013149 0.000010 0.953185 0.000010 0.000010 0.000010
0.000010 0.000010 0.000010 0.000010 0.000010 0.000010 0.000010 0.000010 0.999890 0.000010 0.000010 0.000010
0.020642 0.000010 0.000010 0.000010 0.000019 0.000010 0.009335 0.022538 0.947397 0.000010 0.000010 0.000010
0.000010 0.000010 0.000010 0.000010 0.022682 0.000010 0.000010 0.000010 0.977218 0.000010 0.000010 0.000010
0.000010 0.000010 0.000010 0.000010 0.003609 0.000010 0.000010 0.000010 0.996291 0.000010 0.000010 0.000010
0.000010 0.000010 0.000010 0.000010 0.000010 0.000010 0.000010 0.000010 0.999890 0.000010 0.000010 0.000010
0.002631 0.000010 0.012639 0.000010 0.053544 0.000010 0.000010 0.001107 0.925016 0.005004 0.000010 0.000010
0.010456 0.000010 0.000010 0.000010 0.001762 0.000010 0.008023 0.009697 0.956275 0.001082 0.000010 0.012655
0.000010 0.000010 0.000010 0.000010 0.020771 0.000010 0.031101 0.014405 0.932801 0.000852 0.000010 0.000010
0.000010 0.000010 0.000010 0.000010 0.000010 0.000010 0.000010 0.000010 0.999890 0.000010 0.000010 0.000010
0.000010 0.000010 0.000010 0.000010 0.004317 0.000010 0.000010 0.000010 0.982927 0.012666 0.000010 0.000010
0.004716 0.000010 0.000010 0.000010 0.026491 0.000010 0.029885 0.001924 0.936915 0.000010 0.000010 0.000010
0.000010 0.000010 0.000010 0.000010 0.016989 0.000010 0.064338 0.009474 0.901762 0.002859 0.000010 0.004519
0.000010 0.000010 0.000010 0.000010 0.000010 0.000010 0.000010 0.000010 0.999890 0.000010 0.000010 0.000010
0.000010 0.000010 0.000010 0.000010 0.033998 0.000010 0.000010 0.000010 0.965902 0.000010 0.000010 0.000010
0.000010 0.000010 0.000010 0.000010 0.029526 0.000010 0.013559 0.000010 0.956824 0.000010 0.000010 0.000010
0.000010 0.000010 0.000010 0.000010 0.058227 0.000010 0.014159 0.001329 0.926205 0.000010 0.000010 0.000010
0.000010 0.000010 0.000010 0.000010 0.004186 0.000010 0.011162 0.000010 0.984142 0.000430 0.000010 0.000010
0.000010 0.000010 0.000010 0.000010 0.000010 0.000010 0.000010 0.000010 0.000010 0.000010 0.000010 0.999890
0.006899 0.000010 0.000010 0.000010 0.058038 0.000010 0.000010 0.003715 0.000010 0.000010 0.000010 0.931268
0.000010 0.000010 0.000010 0.000010 0.000010 0.000010 0.000010 0.000010 0.000010 0.000010 0.000010 0.999890
0.000010 0.000010 0.000010 0.000010 0.000010 0.000010 0.000010 0.000010 0.014305 0.000010 0.000010 0.985595
0.000010 0.000010 0.000010 0.000010 0.008553 0.000010 0.000010 0.000010 0.000010 0.000010 0.000010 0.991347
0.000010 0.000010 0.000010 0.000010 0.007946 0.000010 0.003515 0.003718 0.000010 0.000010 0.000010 0.984741
0.000010 0.000010 0.000010 0.000010 0.000010 0.000010 0.000010 0.000010 0.000010 0.000010 0.000010 0.999890
0.000010 0.000010 0.000010 0.000010 0.000010 0.000010 0.000010 0.000010 0.000010 0.000010 0.000010 0.999890
0.000010 0.000010 0.000010 0.000010 0.000010 0.000010 0.000010 0.000010 0.000010 0.000010 0.000010 0.999890
0.000010 0.000010 0.000010 0.000010 0.000010 0.000010 0.000010 0.000010 0.000010 0.000010 0.000010 0.999890
0.000857 0.000010 0.006588 0.000010 0.003911 0.000010 0.022377 0.000010 0.000010 0.000010 0.000010 0.966196
0.000010 0.000010 0.003273 0.000010 0.033224 0.000010 0.000010 0.126707 0.000010 0.000010 0.000010 0.836715
0.009214 0.000010 0.000010 0.000010 0.009602 0.000010 0.003243 0.065935 0.007668 0.000010 0.000010 0.904278
0.019828 0.000010 0.009561 0.000010 0.047551 0.000010 0.000010 0.011713 0.000010 0.000010 0.000010 0.911276
0.000010 0.000010 0.000010 0.000010 0.000010 0.000010 0.000010 0.000010 0.000010 0.000010 0.000010 0.999890
0.000010 0.000010 0.000010 0.000010 0.000010 0.000010 0.000010 0.000010 0.000010 0.000010 0.000010 0.999890
0.000010 0.000010 0.000010 0.000010 0.032336 0.000010 0.000010 0.023637 0.040030 0.000010 0.000010 0.903917
0.005310 0.000010 0.000010 0.000010 0.000010 0.000010 0.000010 0.000010 0.000010 0.000010 0.000010 0.994590
0.000010 0.000010 0.000010 0.000010 0.000010 0.000010 0.000010 0.000010 0.000010 0.000010 0.000010 0.999890
0.000010 0.000010 0.000010 0.000010 0.000010 0.000010 0.000010 0.000010 0.000010 0.000010 0.000010 0.999890
0.039122 0.000010 0.016184 0.000010 0.005451 0.000010 0.063048 0.845986 0.016044 0.008440 0.000010 0.005684
0.034460 0.000010 0.025780 0.000010 0.008051 0.000010 0.096358 0.816738 0.006953 0.000010 0.000010 0.011608
0.032420 0.000010 0.021117 0.000010 0.000899 0.000010 0.057299 0.864618 0.000013 0.003156 0.000010 0.020438
0.032107 0.000010 0.022192 0.003315 0.003842 0.000010 0.042526 0.886362 0.002173 0.000010 0.000010 0.007443
0.040834 0.000010 0.025047 0.000010 0.009668 0.000010 0.070062 0.837281 0.000010 0.006964 0.000010 0.010095
0.039310 0.000010 0.019936 0.000010 0.009169 0.000010 0.072473 0.852375 0.000841 0.000010 0.000010 0.005847
0.039854 0.000010 0.022566 0.000010 0.010237 0.000010 0.068539 0.847844 0.009588 0.001294 0.000010 0.000038
0.036086 0.000010 0.018619 0.001364 0.010178 0.000010 0.060459 0.836987 0.000010 0.014861 0.000010 0.021406
0.026853 0.000010 0.012644 0.000010 0.019516 0.000010 0.042919 0.889555 0.000010 0.000010 0.000010 0.008454
0.027485 0.000010 0.014183 0.002005 0.000335 0.000010 0.045011 0.887159 0.000010 0.019605 0.000010 0.004177
0.029561 0.000010 0.010314 0.000010 0.006157 0.000010 0.066711 0.864875 0.000010 0.009772 0.000010 0.012560
0.024404 0.000010 0.023027 0.000096 0.004002 0.000010 0.083291 0.849593 0.009015 0.005818 0.000010 0.000724
0.041956 0.000010 0.025094 0.000010 0.002794 0.000010 0.043192 0.863069 0.002195 0.005057 0.000010 0.016602
0.031247 0.000010 0.021731 0.000010 0.010162 0.000010 0.042724 0.858006 0.004615 0.013667 0.000010 0.017808
0.040698 0.000010 0.022754 0.000010 0.001854 0.000010 0.082238 0.838542 0.002561 0.005447 0.000010 0.005866
0.027609 0.000010 0.024440 0.000010 0.000010 0.000010 0.057524 0.857002 0.007288 0.009811 0.000010 0.016276
0.040608 0.000010 0.021936 0.003866 0.016267 0.003555 0.041824 0.856028 0.000010 0.000221 0.003071 0.012603
0.032533 0.000010 0.032727 0.002501 0.028871 0.000010 0.055781 0.834104 0.000010 0.000010 0.000010 0.013432
0.030423 0.000010 0.026422 0.000010 0.002555 0.000010 0.047139 0.879892 0.000010 0.001082 0.000010 0.012436
0.040592 0.000010 0.028327 0.001261 0.000010 0.000010 0.047224 0.850786 0.012010 0.004129 0.000010 0.015631
0.008766 0.003786 0.002814 0.002663 0.164078 0.000010 0.090945 0.636337 0.024972 0.016405 0.010452 0.038771
0.021746 0.008845 0.020285 0.003142 0.136671 0.000010 0.089580 0.574831 0.033213 0.000010 0.011669 0.099998
0.029014 0.007519 0.000010 0.000010 0.193571 0.000010 0.030977 0.535180 0.034809 0.004510 0.031970 0.132420
0.027678 0.049867 0.015330 0.001534 0.178789 0.000010 0.069397 0.485018 0.055593 0.004755 0.000010 0.112018
0.017488 0.000010 0.000010 0.000010 0.159779 0.000010 0.121881 0.557198 0.029520 0.006644 0.021850 0.085600
0.034669 0.016628 0.000010 0.002952 0.176404 0.000010 0.050643 0.587783 0.024792 0.000270 0.010864 0.094976
0.044083 0.044189 0.010751 0.000010 0.184521 0.000010 0.050946 0.511271 0.029980 0.000010 0.018892 0.105337
0.036481 0.010219 0.020397 0.000010 0.135269 0.005869 0.091083 0.573836 0.017822 0.000010 0.000010 0.108993
0.013719 0.031117 0.000010 0.007150 0.179877 0.000010 0.083650 0.562443 0.019361 0.000010 0.000010 0.102644
0.034542 0.000902 0.000010 0.000010 0.203448 0.000010 0.088014 0.562442 0.029280 0.000010 0.018424 0.062908
0.018916 0.033310 0.000010 0.000010 0.166398 0.000010 0.079318 0.524632 0.049059 0.005996 0.000010 0.122329
0.001030 0.021566 0.006597 0.000010 0.198509 0.000010 0.076353 0.550454 0.023869 0.008719 0.004142 0.108740
0.025951 0.013417 0.004427 0.000010 0.135331 0.000010 0.120666 0.590211 0.024743 0.007311 0.000010 0.077913
0.018869 0.002459 0.001402 0.004433 0.180527 0.002450 0.065628 0.519960 0.023283 0.003050 0.057248 0.120692
0.015102 0.037760 0.014556 0.001420 0.166248 0.004383 0.099170 0.535442 0.053716 0.014982 0.000010 0.057210
0.018921 0.008031 0.010468 0.000010 0.154003 0.009505 0.085050 0.551279 0.042319 0.000010 0.034720 0.085684
0.021130 0.023296 0.000010 0.001814 0.143927 0.000010 0.082028 0.559419 0.027977 0.007448 0.038566 0.094375
0.018344 0.040218 0.013703 0.002460 0.191735 0.000010 0.089626 0.516197 0.000010 0.000010 0.000010 0.127677
0.017301 0.011432 0.013414 0.002648 0.186727 0.000010 0.061614 0.588226 0.033797 0.000589 0.001944 0.082299
0.029174 0.000010 0.001971 0.000693 0.181140 0.010475 0.066045 0.541292 0.012849 0.002819 0.026515 0.127018
0.009954 0.000010 0.002573 0.001070 0.009461 0.000010 0.013808 0.959358 0.000010 0.003725 0.000010 0.000010
0.000010 0.000010 0.000010 0.000010 0.002736 0.000010 0.009064 0.980730 0.000010 0.007391 0.000010 0.000010
0.000010 0.000010 0.011827 0.000010 0.000280 0.000010 0.000010 0.987803 0.000010 0.000010 0.000010 0.000010
0.000010 0.000010 0.000010 0.000010 0.006006 0.000010 0.000010 0.942862 0.021868 0.009165 0.000010 0.020028
0.000010 0.000010 0.006462 0.000010 0.000010 0.000010 0.000010 0.992882 0.000010 0.000566 0.000010 0.000010
0.004415 0.000010 0.000010 0.000010 0.009953 0.000010 0.001566 0.962943 0.000010 0.005148 0.000010 0.015914
0.000010 0.000010 0.000010 0.000010 0.000010 0.000010 0.000010 0.994432 0.000010 0.005468 0.000010 0.000010
0.009599 0.000010 0.015606 0.000010 0.000010 0.000010 0.000010 0.973487 0.000010 0.001229 0.000010 0.000010
0.000010 0.000010 0.010279 0.000010 0.012354 0.000010 0.000015 0.968617 0.000010 0.008666 0.000010 0.000010
0.002456 0.000010 0.000347 0.000010 0.000010 0.000010 0.008922 0.955322 0.019272 0.013621 0.000010 0.000010
0.008407 0.000010 0.007257 0.000810 0.000010 0.000010 0.000010 0.983446 0.000010 0.000010 0.000010 0.000010
0.000177 0.000010 0.000010 0.000010 0.003865 0.000010 0.011669 0.969693 0.000010 0.009187 0.000010 0.005348
0.000010 0.000010 0.000010 0.000010 0.008132 0.000010 0.000813 0.986224 0.000010 0.004751 0.000010 0.000010
0.008645 0.000010 0.005543 0.000010 0.000010 0.000010 0.000010 0.985722 0.000010 0.000010 0.000010 0.000010
0.011017 0.000010 0.000010 0.000010 0.001112 0.000010 0.023950 0.936933 0.012189 0.014738 0.000010 0.000010
0.000010 0.000010 0.000010 0.000010 0.000010 0.000010 0.015342 0.970439 0.000010 0.014129 0.000010 0.000010
0.000010 0.000010 0.004206 0.000010 0.000010 0.000010 0.000010 0.994308 0.000010 0.001396 0.000010 0.000010
0.000010 0.000010 0.000010 0.000010 0.000010 0.000010 0.007042 0.972769 0.000010 0.020072 0.000010 0.000038
0.003131 0.000010 0.011710 0.000010 0.006310 0.000010 0.024986 0.951205 0.000010 0.002599 0.000010 0.000010
0.000010 0.000010 0.007607 0.002573 0.000010 0.000010 0.000010 0.927099 0.000010 0.013155 0.000010 0.049496
0.000010 0.000010 0.130612 0.000010 0.000010 0.000010 0.787912 0.011597 0.000010 0.000010 0.069799 0.000010
0.000010 0.000010 0.125072 0.004785 0.000010 0.000010 0.766267 0.052981 0.000010 0.000010 0.050826 0.000010
0.000010 0.000010 0.149596 0.006520 0.000010 0.000010 0.788215 0.000010 0.000010 0.000010 0.055588 0.000010
0.007909 0.000010 0.094234 0.001259 0.058729 0.008292 0.591338 0.192970 0.000010 0.000010 0.045230 0.000010
0.000010 0.000010 0.107932 0.009625 0.061894 0.011135 0.630569 0.141710 0.000010 0.000010 0.037083 0.000010
0.000010 0.000010 0.121897 0.000069 0.032566 0.013142 0.689598 0.091668 0.000010 0.000010 0.051010 0.000010
0.000010 0.000010 0.144898 0.002390 0.009097 0.000010 0.719188 0.083904 0.000010 0.000010 0.040463 0.000010
0.000010 0.000010 0.142330 0.008807 0.000010 0.000010 0.763570 0.050201 0.000010 0.000010 0.035022 0.000010
0.000010 0.000010 0.125030 0.000010 0.007211 0.000010 0.768223 0.057272 0.000010 0.000010 0.042194 0.000010
0.000010 0.000010 0.132751 0.000698 0.012907 0.001502 0.732430 0.074530 0.000010 0.000010 0.045133 0.000010
0.000010 0.000010 0.137167 0.000010 0.000010 0.000010 0.777571 0.040704 0.000010 0.000010 0.044478 0.000010
0.000010 0.001313 0.137816 0.006548 0.000010 0.000010 0.739431 0.070764 0.000010 0.003838 0.040242 0.000010
0.002438 0.000010 0.134962 0.006711 0.000010 0.000010 0.551134 0.186889 0.019419 0.009695 0.088712 0.000010
0.000010 0.000511 0.155697 0.007870 0.000010 0.014737 0.545527 0.189721 0.000010 0.009948 0.075948 0.000010
0.000213 0.000010 0.164883 0.010264 0.000010 0.004336 0.569093 0.161352 0.000010 0.000010 0.089809 0.000010
0.011985 0.000010 0.157462 0.012103 0.000010 0.006310 0.551082 0.168554 0.000010 0.000010 0.092455 0.000010
0.002187 0.000010 0.133267 0.007813 0.000010 0.002724 0.538921 0.196370 0.009640 0.005630 0.103418 0.000010
0.005036 0.000010 0.154237 0.007097 0.000010 0.000010 0.537272 0.181629 0.000010 0.000010 0.114669 0.000010
0.031027 0.006668 0.092803 0.002349 0.024054 0.000483 0.459427 0.290583 0.000010 0.002109 0.090475 0.000010
0.035261 0.000010 0.082737 0.005601 0.027584 0.000418 0.458122 0.277478 0.000010 0.005317 0.104915 0.002547
0.025490 0.000010 0.026387 0.006635 0.019753 0.000010 0.110673 0.612717 0.165988 0.013739 0.000010 0.018589
0.023447 0.000010 0.008704 0.000010 0.016523 0.000010 0.165511 0.709657 0.067891 0.008216 0.000010 0.000010
0.012681 0.000010 0.013404 0.004008 0.000010 0.000010 0.134153 0.670669 0.142258 0.010488 0.000010 0.012299
0.030594 0.000010 0.019360 0.000010 0.006959 0.000010 0.145296 0.769586 0.010793 0.011947 0.005425 0.000010
0.036599 0.000010 0.029212 0.000010 0.000010 0.000010 0.157632 0.748207 0.027879 0.000010 0.000010 0.000412
0.016068 0.000010 0.016141 0.000010 0.000010 0.000010 0.147164 0.787650 0.012724 0.013751 0.002656 0.003806
0.027910 0.000010 0.009997 0.000010 0.000010 0.000010 0.184468 0.768775 0.005797 0.002993 0.000010 0.000010
0.034713 0.000010 0.023240 0.000010 0.000010 0.000010 0.161375 0.772152 0.008449 0.000010 0.000010 0.000010
0.039996 0.000010 0.003670 0.003482 0.000010 0.000010 0.142383 0.764780 0.037346 0.008293 0.000010 0.000010
0.036800 0.000010 0.017069 0.000010 0.000010 0.000010 0.203487 0.683448 0.040978 0.012605 0.005563 0.000010
0.040286 0.000010 0.023920 0.000010 0.000010 0.000010 0.173586 0.735168 0.019073 0.007906 0.000010 0.000010
0.049861 0.000010 0.009006 0.000010 0.006203 0.000010 0.152428 0.752352 0.016057 0.014043 0.000010 0.000010
0.029038 0.000010 0.012899 0.000010 0.000010 0.000010 0.160831 0.788995 0.001499 0.006679 0.000010 0.000010
0.053291 0.000010 0.019856 0.000010 0.003544 0.000010 0.157891 0.752377 0.009723 0.003267 0.000010 0.000010
0.029523 0.000010 0.000010 0.000010 0.000010 0.000010 0.171427 0.758716 0.006866 0.010139 0.018675 0.004605
0.048965 0.001433 0.022816 0.000010 0.000010 0.000010 0.159091 0.755691 0.002057 0.009896 0.000010 0.000010
0.040387 0.000010 0.016865 0.000010 0.004450 0.000010 0.132389 0.790514 0.009548 0.005795 0.000010 0.000010
0.048468 0.000010 0.012549 0.001245 0.043170 0.000010 0.178416 0.657161 0.016706 0.014544 0.015351 0.012368
0.018599 0.000010 0.010722 0.000930 0.000010 0.000010 0.114801 0.718679 0.117267 0.017529 0.000010 0.001434
0.050397 0.000010 0.050602 0.001340 0.052003 0.000010 0.287554 0.483205 0.038261 0.017055 0.000010 0.019553
0.051026 0.003945 0.054487 0.002820 0.060845 0.001186 0.302468 0.329407 0.075050 0.000010 0.106156 0.012599
0.059261 0.008199 0.062512 0.000010 0.001747 0.012804 0.332138 0.421723 0.000010 0.001640 0.099947 0.000010
0.025090 0.001784 0.022306 0.000010 0.359944 0.005843 0.168369 0.153797 0.211621 0.000010 0.030235 0.020991
0.029132 0.010389 0.067319 0.000010 0.055634 0.006330 0.240512 0.314350 0.185119 0.000010 0.053016 0.038179
0.041925 0.005084 0.035929 0.000010 0.017891 0.006903 0.199172 0.219127 0.398002 0.009523 0.057792 0.008642
0.047847 0.009001 0.054309 0.000010 0.007735 0.012003 0.335715 0.394233 0.014022 0.001139 0.114619 0.009366
0.069996 0.004685 0.037609 0.000010 0.000010 0.022798 0.324993 0.391993 0.014709 0.022939 0.110248 0.000010
0.065752 0.011729 0.060764 0.000010 0.011073 0.020580 0.339456 0.384526 0.000010 0.015893 0.090196 0.000010
0.053631 0.006842 0.044165 0.000010 0.015385 0.000013 0.369857 0.352195 0.034708 0.007537 0.115648 0.000010
0.027041 0.000010 0.000010 0.000010 0.010904 0.001013 0.094431 0.820786 0.018118 0.027657 0.000010 0.000010
0.024651 0.000010 0.009193 0.000010 0.011134 0.000010 0.124793 0.765016 0.034564 0.021087 0.000010 0.009521
0.009079 0.000010 0.040895 0.000010 0.017643 0.003845 0.091660 0.728338 0.058772 0.000010 0.000010 0.049728
0.037188 0.000010 0.018547 0.002134 0.033675 0.000010 0.071197 0.777639 0.014853 0.006455 0.000010 0.038283
0.019993 0.000010 0.000011 0.002171 0.000010 0.000384 0.113876 0.770331 0.026625 0.008765 0.001818 0.056007
0.026031 0.000010 0.008260 0.001273 0.001278 0.000010 0.101695 0.691051 0.134610 0.012679 0.000010 0.023093
0.010516 0.000010 0.000010 0.000010 0.020379 0.000010 0.085102 0.665731 0.141465 0.009435 0.000010 0.067324
0.006467 0.000010 0.025391 0.000010 0.027577 0.005583 0.083580 0.708189 0.094589 0.001228 0.000010 0.047366
0.007915 0.006743 0.000010 0.000018 0.014280 0.001981 0.063395 0.708890 0.145340 0.009694 0.000010 0.041724
0.005099 0.000010 0.000010 0.000010 0.010603 0.003106 0.063886 0.697742 0.134425 0.010885 0.000010 0.074213
0.008079 0.000010 0.000010 0.000010 0.031533 0.009883 0.076887 0.628974 0.220792 0.000010 0.000010 0.023800
0.008582 0.000010 0.000010 0.000010 0.028953 0.000010 0.059119 0.680974 0.156296 0.017112 0.000010 0.048913
0.012720 0.000010 0.000010 0.000010 0.001034 0.000010 0.084664 0.689728 0.157220 0.005859 0.000010 0.048724
0.023396 0.000010 0.008108 0.002724 0.039001 0.005175 0.088326 0.675853 0.118312 0.000010 0.000010 0.039076
0.022236 0.003245 0.009910 0.002241 0.035738 0.000451 0.106543 0.727348 0.077894 0.010403 0.000010 0.003982
0.022399 0.000010 0.006270 0.000010 0.016163 0.000010 0.090832 0.676932 0.122589 0.000896 0.013528 0.050359
0.011182 0.007168 0.004885 0.001687 0.044623 0.014519 0.048724 0.695028 0.112403 0.005202 0.010914 0.043666
0.014660 0.000010 0.009886 0.000010 0.042370 0.004734 0.071978 0.686035 0.084656 0.015533 0.000010 0.070119
0.007047 0.000010 0.010913 0.000010 0.018465 0.000010 0.072583 0.673898 0.156603 0.000010 0.000010 0.060441
0.034412 0.000010 0.023815 0.000010 0.022994 0.012268 0.092578 0.634972 0.145973 0.000010 0.000010 0.032948
0.006529 0.000010 0.008474 0.000010 0.596495 0.000010 0.097557 0.212874 0.072527 0.000010 0.000010 0.005494
0.015837 0.000010 0.013917 0.007498 0.544633 0.000404 0.099034 0.214960 0.071247 0.006752 0.010810 0.014896
0.017991 0.000010 0.018289 0.000010 0.633471 0.000010 0.136149 0.173318 0.014372 0.000010 0.000010 0.006360
0.030507 0.000010 0.000010 0.000010 0.531951 0.000010 0.106266 0.179948 0.073734 0.006978 0.000010 0.070565
0.040235 0.000010 0.000010 0.000010 0.643038 0.000010 0.123565 0.169298 0.000010 0.023794 0.000010 0.000010
0.030961 0.000010 0.000010 0.000010 0.622611 0.000010 0.108001 0.196937 0.030386 0.011043 0.000010 0.000010
0.026394 0.000010 0.008325 0.000010 0.654224 0.000010 0.126430 0.168412 0.000010 0.016154 0.000010 0.000010
0.023838 0.000010 0.000266 0.000010 0.589226 0.000010 0.163563 0.167558 0.035144 0.012302 0.000010 0.008063
0.031776 0.000010 0.019441 0.000010 0.631478 0.000010 0.135957 0.171443 0.004889 0.004966 0.000010 0.000010
0.042039 0.000010 0.008324 0.000010 0.617089 0.000010 0.151572 0.164794 0.014729 0.001403 0.000010 0.000010
0.025746 0.000010 0.008669 0.000010 0.598960 0.000010 0.153322 0.196160 0.016437 0.000010 0.000010 0.000657
0.028287 0.000010 0.000010 0.000010 0.613008 0.000010 0.121627 0.180407 0.043807 0.012804 0.000010 0.000010
0.009750 0.000010 0.016081 0.000010 0.664928 0.000010 0.121164 0.167491 0.019934 0.000603 0.000010 0.000010
0.035957 0.000010 0.000010 0.000010 0.631622 0.000010 0.144484 0.167277 0.013649 0.006951 0.000010 0.000010
0.027650 0.000010 0.000010 0.000010 0.627875 0.000010 0.104792 0.189304 0.026386 0.007374 0.000010 0.016568
0.030141 0.000010 0.016530 0.000010 0.638811 0.000010 0.126269 0.185143 0.003046 0.000010 0.000010 0.000010
0.026956 0.000010 0.009301 0.000010 0.595839 0.000010 0.161699 0.168568 0.028962 0.008105 0.000010 0.000531
0.025011 0.000010 0.000010 0.000010 0.630607 0.000010 0.127307 0.150077 0.036232 0.010384 0.000010 0.020332
0.033891 0.000010 0.007286 0.000010 0.602988 0.000010 0.137906 0.189532 0.017033 0.007715 0.000010 0.003610
0.034422 0.000010 0.000429 0.000010 0.624142 0.000010 0.127249 0.191566 0.000010 0.011821 0.000010 0.010322
0.117815 0.000010 0.000010 0.000010 0.101953 0.000010 0.463282 0.254726 0.030914 0.025253 0.000010 0.006006
0.086203 0.000010 0.000010 0.000010 0.071946 0.000010 0.519230 0.288460 0.017121 0.014582 0.000010 0.002408
0.095739 0.000010 0.000497 0.000010 0.065437 0.000010 0.479430 0.304004 0.019998 0.014250 0.000010 0.020604
0.097150 0.000010 0.017687 0.000010 0.095230 0.000010 0.468058 0.275415 0.028375 0.000010 0.000010 0.018035
0.114993 0.000010 0.000010 0.000010 0.068788 0.000010 0.503183 0.267261 0.004660 0.012904 0.000010 0.028161
0.097355 0.000010 0.000010 0.000010 0.080416 0.000010 0.538697 0.239438 0.033658 0.002563 0.000010 0.007822
0.090565 0.000010 0.011386 0.000010 0.100601 0.000010 0.517989 0.232289 0.023781 0.005673 0.000010 0.017676
0.074296 0.000010 0.000010 0.001070 0.101535 0.000010 0.497586 0.288382 0.010080 0.024463 0.000010 0.002547
0.078323 0.000010 0.001793 0.000010 0.084314 0.000010 0.502958 0.281036 0.024823 0.009183 0.000010 0.017529
0.094553 0.000010 0.000010 0.000083 0.101980 0.000010 0.495770 0.253145 0.028258 0.011999 0.000010 0.014171
0.102906 0.000010 0.000732 0.000010 0.058503 0.000010 0.529485 0.247054 0.051701 0.000010 0.000010 0.009569
0.108411 0.000010 0.003945 0.000010 0.078655 0.000010 0.480576 0.268692 0.045217 0.009369 0.000010 0.005094
0.083054 0.000010 0.000010 0.000010 0.095329 0.000010 0.511180 0.278338 0.012424 0.019614 0.000010 0.000010
0.086456 0.000010 0.003937 0.000010 0.080562 0.000010 0.538693 0.259651 0.000664 0.018567 0.000010 0.011430
0.105565 0.000010 0.000010 0.000010 0.073771 0.000010 0.531924 0.251145 0.017211 0.009799 0.000010 0.010534
0.101444 0.000010 0.000010 0.000010 0.087945 0.000010 0.539798 0.224149 0.036986 0.005462 0.000010 0.004166
0.079729 0.000010 0.000010 0.000010 0.083738 0.000010 0.492965 0.306668 0.022694 0.012216 0.000010 0.001940
0.094278 0.000010 0.003290 0.000010 0.103699 0.000010 0.489563 0.259479 0.027316 0.009759 0.000010 0.012576
0.093004 0.000010 0.000010 0.000010 0.098977 0.000010 0.499148 0.249357 0.025371 0.010355 0.000010 0.023739
0.117601 0.000010 0.000010 0.001800 0.080207 0.000010 0.491792 0.273171 0.023839 0.011540 0.000010 0.000010
0.089547 0.000010 0.022978 0.000010 0.004958 0.000010 0.246191 0.602674 0.007890 0.015228 0.010494 0.000010
0.066568 0.000010 0.032908 0.000010 0.007675 0.000010 0.275813 0.571887 0.010865 0.001762 0.016739 0.015752
0.082629 0.000010 0.025578 0.005817 0.000317 0.000010 0.259518 0.560612 0.017296 0.022323 0.006199 0.019691
0.087091 0.000010 0.026804 0.000010 0.006608 0.000010 0.228763 0.589589 0.029748 0.019483 0.000010 0.011873
0.057955 0.003907 0.048062 0.000010 0.000010 0.000010 0.237722 0.621114 0.016946 0.004792 0.001551 0.007921
0.085905 0.000010 0.027481 0.000010 0.000010 0.000010 0.232476 0.604258 0.013588 0.014378 0.008639 0.013235
0.076539 0.000010 0.023135 0.000010 0.000010 0.000010 0.241393 0.595681 0.023231 0.025564 0.009807 0.004610
0.079169 0.000010 0.036025 0.000871 0.008117 0.000010 0.245143 0.600672 0.012948 0.000010 0.008790 0.008236
0.075160 0.000010 0.035123 0.000010 0.019267 0.005103 0.223354 0.605523 0.018037 0.006902 0.000010 0.011500
0.058261 0.000010 0.021760 0.001150 0.000155 0.000010 0.239106 0.620205 0.013770 0.019072 0.010112 0.016389
0.077894 0.000010 0.032836 0.000010 0.002051 0.000010 0.227427 0.605463 0.019452 0.011876 0.008981 0.013990
0.073781 0.002724 0.020011 0.001105 0.000010 0.000010 0.295692 0.575396 0.005411 0.019991 0.003483 0.002385
0.067096 0.000010 0.027223 0.000010 0.014663 0.006774 0.232392 0.625421 0.000010 0.012266 0.000010 0.014125
0.084160 0.000010 0.033312 0.000010 0.004903 0.000010 0.270153 0.571250 0.009551 0.002412 0.013725 0.010505
0.087329 0.000010 0.047517 0.000010 0.003781 0.000010 0.232771 0.563747 0.024112 0.000010 0.013125 0.027578
0.079954 0.000010 0.031710 0.000010 0.008462 0.000010 0.258965 0.582798 0.022592 0.000010 0.015469 0.000010
0.072793 0.000010 0.047922 0.000892 0.000325 0.009337 0.249851 0.576506 0.024010 0.005032 0.000010 0.013314
0.080891 0.000010 0.018667 0.002452 0.013861 0.002072 0.213281 0.621486 0.023928 0.017416 0.000010 0.005926
0.076958 0.000010 0.034827 0.003750 0.000010 0.000010 0.233908 0.597733 0.012517 0.021650 0.000010 0.018616
0.085741 0.000157 0.024764 0.000182 0.003911 0.000010 0.221592 0.614385 0.021402 0.017422 0.003121 0.007314
0.045158 0.000010 0.051516 0.000736 0.000010 0.000010 0.394534 0.371584 0.000010 0.000010 0.136410 0.000010
0.049679 0.000010 0.027511 0.000010 0.000010 0.000010 0.391493 0.387048 0.000010 0.006000 0.138209 0.000010
0.043498 0.000010 0.044285 0.000010 0.000010 0.000010 0.389014 0.374915 0.000010 0.000010 0.148218 0.000010
0.041379 0.013318 0.055148 0.000010 0.000010 0.000010 0.393076 0.374723 0.000010 0.000010 0.122296 0.000010
0.047725 0.000010 0.032311 0.000010 0.000010 0.000010 0.396249 0.380646 0.000010 0.010078 0.132932 0.000010
0.056085 0.000010 0.017909 0.000010 0.000010 0.000010 0.363913 0.386649 0.000010 0.012215 0.163170 0.000010
0.053165 0.010127 0.046227 0.000010 0.000010 0.000010 0.381725 0.375471 0.000010 0.009844 0.123391 0.000010
0.054155 0.000010 0.039460 0.000010 0.000010 0.000010 0.399713 0.367586 0.000010 0.000010 0.139015 0.000010
0.065566 0.017548 0.042159 0.000010 0.000010 0.000010 0.371898 0.369614 0.000010 0.004010 0.125488 0.003677
0.055758 0.000010 0.035580 0.000010 0.000010 0.000010 0.382582 0.369851 0.000010 0.000010 0.156159 0.000010
0.038959 0.000010 0.043079 0.000010 0.000010 0.000010 0.420366 0.362607 0.000010 0.001216 0.133713 0.000010
0.037480 0.000010 0.028661 0.000010 0.000010 0.000010 0.399364 0.391859 0.000010 0.000591 0.141985 0.000010
0.037660 0.000010 0.019958 0.001450 0.000010 0.000010 0.411851 0.361912 0.000010 0.009733 0.157386 0.000010
0.058607 0.000010 0.032661 0.000010 0.000010 0.000010 0.397770 0.358255 0.000010 0.012477 0.140169 0.000010
0.043126 0.000010 0.025432 0.000010 0.000010 0.000010 0.430492 0.359233 0.000010 0.000010 0.141647 0.000010
0.058332 0.000010 0.048136 0.000010 0.000010 0.000010 0.409953 0.349602 0.000010 0.000010 0.133907 0.000010
0.031162 0.000010 0.031769 0.000010 0.000010 0.000010 0.433359 0.351761 0.004284 0.000013 0.147602 0.000010
0.052403 0.000010 0.030476 0.000010 0.000010 0.000010 0.412765 0.353522 0.000010 0.012711 0.138063 0.000010
0.061924 0.000010 0.032976 0.000010 0.000010 0.000010 0.379802 0.380418 0.000010 0.000010 0.144811 0.000010
0.045798 0.000010 0.047064 0.000010 0.000010 0.000010 0.417443 0.357861 0.000010 0.000010 0.131763 0.000010
0.000010 0.000010 0.007317 0.000010 0.000010 0.000010 0.000010 0.985436 0.000010 0.000010 0.000010 0.007156
0.000010 0.000010 0.012765 0.000137 0.005542 0.000010 0.009574 0.858517 0.034544 0.000010 0.000010 0.078871
0.008337 0.000010 0.012326 0.000010 0.033130 0.000010 0.000010 0.784973 0.121715 0.000010 0.000010 0.039459
0.014619 0.000010 0.001034 0.000010 0.000243 0.000010 0.000010 0.966998 0.003418 0.011370 0.000010 0.002268
0.000013 0.000010 0.018049 0.000010 0.055532 0.000010 0.000010 0.697777 0.139839 0.000010 0.000010 0.088730
0.022114 0.000010 0.000205 0.000010 0.010634 0.000010 0.000010 0.839318 0.086849 0.005762 0.000010 0.035068
0.000010 0.000010 0.010847 0.000010 0.003761 0.000010 0.000010 0.759313 0.218127 0.000010 0.000010 0.007881
0.000749 0.000010 0.007162 0.000010 0.016957 0.000010 0.000010 0.858079 0.050312 0.000010 0.000010 0.066681
0.000010 0.000010 0.000010 0.000010 0.015559 0.000010 0.000010 0.791779 0.113651 0.009721 0.000010 0.069218
0.013847 0.000010 0.008538 0.000010 0.014828 0.000010 0.000010 0.834479 0.076768 0.000010 0.000010 0.051481
0.005050 0.000010 0.012434 0.000010 0.047865 0.000010 0.000010 0.762836 0.149184 0.000435 0.000010 0.022146
0.000010 0.000010 0.001927 0.000010 0.032343 0.000010 0.000173 0.620877 0.292302 0.019252 0.000010 0.033076
0.000010 0.000010 0.002397 0.000010 0.085440 0.000010 0.000010 0.735137 0.170499 0.000010 0.000010 0.006457
0.001571 0.000010 0.011847 0.000010 0.036217 0.000010 0.000010 0.736491 0.158225 0.000010 0.000010 0.055589
0.000010 0.000010 0.000010 0.000010 0.039837 0.000010 0.005448 0.652984 0.271596 0.006446 0.000010 0.023628
0.009565 0.000010 0.011953 0.000010 0.030474 0.000010 0.000010 0.918164 0.013691 0.006424 0.000010 0.009679
0.003010 0.000010 0.005038 0.000010 0.000010 0.000010 0.000010 0.960692 0.011132 0.007213 0.000010 0.012853
0.000010 0.000010 0.009744 0.000010 0.030983 0.000010 0.000010 0.518486 0.417422 0.011910 0.000010 0.011394
0.000010 0.000010 0.012494 0.000010 0.000010 0.000010 0.000010 0.950686 0.017617 0.003125 0.000010 0.016009
0.000010 0.000010 0.016666 0.000010 0.002375 0.000010 0.000010 0.829163 0.059237 0.000010 0.000010 0.092489
0.071154 0.149769 0.074161 0.011870 0.023570 0.003657 0.242797 0.223418 0.020975 0.000010 0.058447 0.120172
0.071302 0.103976 0.105592 0.000010 0.043428 0.003686 0.261599 0.305064 0.027404 0.000010 0.011280 0.066650
0.082454 0.164256 0.075314 0.004197 0.033280 0.000010 0.226699 0.256398 0.034763 0.000010 0.026622 0.095997
0.108108 0.000010 0.116935 0.000010 0.020045 0.005030 0.300617 0.334401 0.026304 0.000010 0.028167 0.060363
0.084703 0.066126 0.110219 0.000010 0.047008 0.006367 0.280662 0.301214 0.003889 0.000010 0.000010 0.099782
0.075297 0.164188 0.078666 0.005559 0.008178 0.008694 0.242530 0.274009 0.026875 0.015679 0.019082 0.081244
0.072915 0.151091 0.104036 0.000010 0.033496 0.000010 0.231252 0.238661 0.023207 0.000010 0.000010 0.145302
0.092332 0.013873 0.119085 0.007030 0.034696 0.000010 0.279828 0.322606 0.044939 0.000010 0.000010 0.085581
0.085621 0.085349 0.111204 0.000010 0.030186 0.000010 0.252547 0.308719 0.019589 0.009288 0.019203 0.078274
0.104224 0.004973 0.122095 0.008096 0.002976 0.000010 0.306035 0.339168 0.036575 0.001309 0.011237 0.063302
0.096773 0.026978 0.118557 0.000010 0.017171 0.008377 0.268958 0.335701 0.033546 0.000010 0.002738 0.091181
0.080259 0.023760 0.102957 0.002058 0.046316 0.001696 0.293841 0.339841 0.008276 0.000010 0.022832 0.078154
0.079846 0.023044 0.114924 0.000010 0.016521 0.002662 0.283261 0.343908 0.035018 0.012284 0.017205 0.071317
0.099077 0.031035 0.099196 0.000010 0.035362 0.005723 0.295883 0.299992 0.039446 0.011341 0.004670 0.078265
0.092826 0.035670 0.099928 0.000010 0.035801 0.012338 0.297807 0.352285 0.000010 0.000010 0.011866 0.061449
0.089620 0.020270 0.105847 0.003214 0.007196 0.000010 0.292365 0.352843 0.036918 0.000010 0.030117 0.061589
0.109105 0.044237 0.105324 0.000010 0.047920 0.003724 0.278340 0.321331 0.026190 0.000010 0.000010 0.063799
0.082480 0.029033 0.094371 0.000010 0.031160 0.011569 0.263420 0.319532 0.029743 0.002108 0.064059 0.072516
0.074729 0.033287 0.104734 0.000010 0.035463 0.000010 0.261458 0.339892 0.032348 0.000010 0.042347 0.075714
0.088382 0.001233 0.099034 0.000010 0.015693 0.001128 0.324481 0.340770 0.029833 0.016170 0.015761 0.067507
0.093612 0.000010 0.000010 0.000010 0.044696 0.000010 0.306690 0.211489 0.145985 0.000010 0.000010 0.197468
0.092999 0.000010 0.000010 0.002448 0.000010 0.000010 0.344604 0.193752 0.184387 0.007699 0.000010 0.174061
0.091915 0.000010 0.000010 0.000010 0.000010 0.000010 0.358926 0.209139 0.191053 0.000010 0.000010 0.148897
0.102713 0.000010 0.001817 0.001596 0.004410 0.000010 0.328980 0.219541 0.185374 0.002532 0.000010 0.153007
0.096340 0.000010 0.000010 0.000010 0.016895 0.000010 0.357733 0.207336 0.150209 0.005874 0.000010 0.165563
0.081945 0.000010 0.003793 0.000010 0.025924 0.000010 0.329724 0.216080 0.178727 0.000010 0.000010 0.163757
0.087523 0.000010 0.000010 0.000010 0.008376 0.000014 0.314689 0.240140 0.166891 0.000010 0.000010 0.182317
0.079749 0.000010 0.000010 0.000010 0.020482 0.000010 0.331703 0.227329 0.179218 0.002730 0.000010 0.158738
0.036717 0.017028 0.000010 0.003827 0.119733 0.000010 0.822624 0.000010 0.000010 0.000010 0.000010 0.000010
0.018876 0.013952 0.000010 0.000010 0.108401 0.006246 0.764639 0.035640 0.028320 0.014422 0.000010 0.009473
0.030666 0.001681 0.007644 0.003819 0.112139 0.024813 0.787491 0.000010 0.022264 0.005759 0.000010 0.003703
0.010312 0.023013 0.000010 0.005622 0.112133 0.000010 0.834023 0.000010 0.000010 0.014837 0.000010 0.000010
0.036421 0.043620 0.005636 0.001479 0.114869 0.000010 0.769744 0.000010 0.017968 0.010224 0.000010 0.000010
0.091162 0.136966 0.043858 0.000010 0.077070 0.000010 0.297355 0.169529 0.062922 0.016149 0.038268 0.066701
0.076428 0.148777 0.052794 0.000010 0.097446 0.000010 0.322395 0.173765 0.033877 0.001650 0.022392 0.070456
0.079558 0.120200 0.073165 0.000010 0.099201 0.000010 0.363856 0.151929 0.013491 0.013953 0.018633 0.065993
0.076210 0.132992 0.042355 0.000010 0.102085 0.000010 0.316804 0.163084 0.046030 0.012246 0.049446 0.058729
0.088089 0.106733 0.055407 0.001510 0.076587 0.000010 0.361102 0.149625 0.039960 0.001914 0.042167 0.076896
0.091859 0.087830 0.056619 0.000310 0.063278 0.000010 0.331852 0.159111 0.082768 0.000010 0.052249 0.074104
0.093420 0.066407 0.065483 0.000010 0.060020 0.000010 0.357340 0.158181 0.084867 0.004501 0.048866 0.060894
0.082678 0.123703 0.071628 0.000010 0.088541 0.000010 0.348080 0.131715 0.033721 0.000010 0.033511 0.086393
0.066709 0.116949 0.030284 0.000010 0.098662 0.005219 0.342725 0.132754 0.075944 0.013146 0.048814 0.068785
0.088042 0.122407 0.040562 0.000010 0.090185 0.000010 0.340893 0.150870 0.041194 0.008122 0.031952 0.085753
0.090379 0.097462 0.055254 0.000010 0.066363 0.000010 0.321679 0.149638 0.062224 0.000010 0.082740 0.074230
0.069793 0.150129 0.053095 0.000010 0.103485 0.002513 0.325883 0.151777 0.025379 0.015698 0.045948 0.056290
0.085676 0.071091 0.049383 0.000010 0.092639 0.000010 0.352978 0.180752 0.035344 0.006450 0.055253 0.070413
0.081684 0.069285 0.047296 0.000010 0.060099 0.001978 0.331572 0.195657 0.058785 0.005158 0.078501 0.069973
0.000010 0.000010 0.000010 0.000010 0.999890 0.000010 0.000010 0.000010 0.000010 0.000010 0.000010 0.000010
0.000010 0.000010 0.000010 0.000010 0.864348 0.000010 0.065399 0.070163 0.000010 0.000010 0.000010 0.000010
0.000010 0.000010 0.000010 0.000010 0.999890 0.000010 0.000010 0.000010 0.000010 0.000010 0.000010 0.000010
0.000010 0.000010 0.000010 0.000010 0.999890 0.000010 0.000010 0.000010 0.000010 0.000010 0.000010 0.000010
0.000010 0.000010 0.000010 0.000010 0.999890 0.000010 0.000010 0.000010 0.000010 0.000010 0.000010 0.000010
0.000010 0.000010 0.000010 0.000010 0.939494 0.000010 0.030653 0.028252 0.001185 0.000346 0.000010 0.000010
0.023497 0.000010 0.012964 0.000010 0.686214 0.000010 0.144474 0.053816 0.058480 0.000010 0.000010 0.020505
0.015544 0.000184 0.001223 0.000010 0.846029 0.001778 0.046180 0.038182 0.032213 0.004926 0.000010 0.013721
0.000010 0.000010 0.000010 0.000010 0.947804 0.000010 0.000010 0.025146 0.000010 0.001736 0.000010 0.025234
0.000010 0.000010 0.000010 0.000010 0.999890 0.000010 0.000010 0.000010 0.000010 0.000010 0.000010 0.000010
0.000010 0.000010 0.000010 0.000010 0.999890 0.000010 0.000010 0.000010 0.000010 0.000010 0.000010 0.000010
0.000010 0.000010 0.000010 0.000010 0.999890 0.000010 0.000010 0.000010 0.000010 0.000010 0.000010 0.000010
0.000010 0.000010 0.000010 0.000010 0.974534 0.000010 0.011204 0.008978 0.000010 0.005204 0.000010 0.000010
0.000010 0.000010 0.000010 0.000010 0.999890 0.000010 0.000010 0.000010 0.000010 0.000010 0.000010 0.000010
0.000010 0.000010 0.000010 0.000010 0.999890 0.000010 0.000010 0.000010 0.000010 0.000010 0.000010 0.000010
0.000010 0.000010 0.000010 0.000010 0.999890 0.000010 0.000010 0.000010 0.000010 0.000010 0.000010 0.000010
0.000010 0.000010 0.000010 0.000010 0.999890 0.000010 0.000010 0.000010 0.000010 0.000010 0.000010 0.000010
0.010360 0.000010 0.004825 0.000010 0.923507 0.000010 0.049575 0.010889 0.000010 0.000784 0.000010 0.000010
0.000010 0.000010 0.003138 0.000010 0.979338 0.000010 0.000010 0.001877 0.015566 0.000010 0.000010 0.000010
0.004119 0.000010 0.000010 0.000010 0.995781 0.000010 0.000010 0.000010 0.000010 0.000010 0.000010 0.000010
0.000010 0.000010 0.000010 0.000010 0.999890 0.000010 0.000010 0.000010 0.000010 0.000010 0.000010 0.000010
0.002799 0.000010 0.001040 0.000010 0.927208 0.000010 0.029470 0.000010 0.030730 0.008694 0.000010 0.000010
0.000010 0.000010 0.000010 0.000010 0.999890 0.000010 0.000010 0.000010 0.000010 0.000010 0.000010 0.000010
0.018315 0.000010 0.009387 0.000010 0.903162 0.000010 0.062089 0.000010 0.000010 0.003480 0.000010 0.003507
0.011573 0.000010 0.000010 0.000010 0.918493 0.000010 0.035032 0.026197 0.002430 0.006215 0.000010 0.000010
0.007347 0.000010 0.000010 0.000010 0.918009 0.000010 0.060724 0.001159 0.012691 0.000010 0.000010 0.000010
0.000010 0.000010 0.000010 0.000010 0.999890 0.000010 0.000010 0.000010 0.000010 0.000010 0.000010 0.000010
0.000010 0.000010 0.004690 0.000010 0.971174 0.000010 0.000010 0.011937 0.012119 0.000010 0.000010 0.000010
0.001781 0.000010 0.000010 0.000010 0.618107 0.002608 0.045674 0.268769 0.012399 0.005068 0.000010 0.045554
0.000010 0.000010 0.000010 0.000010 0.969500 0.000010 0.011424 0.018581 0.000010 0.000415 0.000010 0.000010
0.000010 0.000010 0.000010 0.000010 0.965944 0.000010 0.006684 0.000010 0.023486 0.003806 0.000010 0.000010
0.000010 0.000010 0.000010 0.000010 0.873873 0.000010 0.032743 0.012995 0.063156 0.017164 0.000010 0.000010
0.000833 0.000010 0.000010 0.000010 0.849507 0.000010 0.037633 0.029812 0.082144 0.000010 0.000010 0.000010
0.000010 0.000010 0.000010 0.000010 0.879924 0.000010 0.012206 0.097780 0.010010 0.000010 0.000010 0.000010
0.003195 0.000010 0.004032 0.000010 0.852778 0.000010 0.000010 0.091785 0.007979 0.000010 0.000010 0.040171
0.072083 0.059928 0.080090 0.000010 0.018927 0.008574 0.297018 0.287089 0.061249 0.011818 0.055701 0.047514
0.075492 0.055959 0.055828 0.000010 0.016481 0.020279 0.304144 0.260768 0.072797 0.024495 0.042559 0.071188
0.074872 0.020365 0.067431 0.000010 0.038611 0.011667 0.283131 0.286784 0.042420 0.013753 0.051565 0.109392
0.059753 0.091802 0.079717 0.000010 0.050896 0.000010 0.270729 0.281492 0.059680 0.024300 0.014090 0.067522
0.082898 0.066622 0.062947 0.000010 0.010984 0.000010 0.301623 0.284738 0.055377 0.022050 0.043501 0.069241
0.072935 0.054942 0.059956 0.000010 0.034254 0.006064 0.247907 0.276191 0.051089 0.000010 0.090323 0.106318
0.066732 0.075224 0.099609 0.000010 0.057030 0.000010 0.270428 0.292499 0.059608 0.014270 0.008036 0.056544
0.066434 0.034450 0.059369 0.008202 0.047993 0.000010 0.283618 0.346366 0.030772 0.023321 0.053334 0.046130
0.000010 0.000010 0.000010 0.000010 0.087731 0.000010 0.000010 0.000010 0.906144 0.000010 0.000010 0.006036
0.000010 0.000010 0.000010 0.000010 0.000010 0.000010 0.000010 0.000010 0.999890 0.000010 0.000010 0.000010
0.000010 0.000010 0.000872 0.000010 0.000010 0.000010 0.000010 0.000010 0.999028 0.000010 0.000010 0.000010
0.000010 0.000010 0.006157 0.000010 0.013803 0.000010 0.000010 0.000010 0.979951 0.000010 0.000010 0.000010
0.000010 0.000010 0.000010 0.000010 0.008319 0.000010 0.013656 0.000010 0.975464 0.002481 0.000010 0.000010
0.032876 0.000010 0.000010 0.000010 0.001399 0.000010 0.020977 0.000010 0.944669 0.000010 0.000010 0.000010
0.004826 0.000010 0.000010 0.000010 0.000010 0.000010 0.000010 0.000010 0.995074 0.000010 0.000010 0.000010
0.000010 0.000010 0.000010 0.000010 0.059661 0.000010 0.000010 0.000010 0.931374 0.000137 0.000010 0.008749
0.000010 0.000010 0.000010 0.000010 0.026500 0.000010 0.000010 0.000010 0.973400 0.000010 0.000010 0.000010
0.000010 0.000010 0.000010 0.000010 0.000010 0.000010 0.000010 0.000010 0.999890 0.000010 0.000010 0.000010
0.000010 0.000010 0.000010 0.000010 0.000010 0.000010 0.000010 0.000010 0.999890 0.000010 0.000010 0.000010
0.000010 0.000010 0.000010 0.000010 0.000010 0.000010 0.000010 0.000010 0.999890 0.000010 0.000010 0.000010
0.033029 0.000010 0.000010 0.000010 0.030116 0.000010 0.000010 0.000010 0.936765 0.000010 0.000010 0.000010
0.000010 0.000010 0.000010 0.000010 0.045166 0.000010 0.000010 0.000010 0.937186 0.000010 0.000010 0.017558
0.000010 0.000010 0.000010 0.000010 0.000010 0.000010 0.000010 0.000010 0.999890 0.000010 0.000010 0.000010
0.000010 0.000010 0.000010 0.000010 0.000010 0.000010 0.000010 0.000010 0.999607 0.000010 0.000010 0.000293
0.000010 0.000010 0.000010 0.000010 0.000010 0.000010 0.000010 0.000010 0.999890 0.000010 0.000010 0.000010
0.000010 0.000010 0.000010 0.000010 0.000010 0.000010 0.000010 0.000010 0.999890 0.000010 0.000010 0.000010
0.000010 0.000010 0.000010 0.000010 0.000010 0.000010 0.000010 0.000010 0.999890 0.000010 0.000010 0.000010
0.124288 0.034873 0.048337 0.000010 0.066242 0.000010 0.237405 0.272367 0.074716 0.003970 0.033311 0.104469
0.133013 0.000010 0.038924 0.000010 0.003614 0.000010 0.294675 0.266577 0.143846 0.019738 0.009872 0.089711
0.169717 0.003796 0.035700 0.001089 0.069640 0.007136 0.236148 0.195123 0.103273 0.009180 0.000571 0.168627
0.173024 0.011368 0.039485 0.000010 0.038641 0.003153 0.250254 0.214533 0.100662 0.004653 0.000010 0.164206
0.160083 0.016855 0.038061 0.002159 0.040467 0.002740 0.262049 0.236551 0.124563 0.000010 0.000010 0.116452
0.134435 0.027476 0.023178 0.000010 0.054400 0.000010 0.295622 0.247373 0.120811 0.022810 0.000010 0.073864
0.159908 0.032664 0.025671 0.000010 0.036513 0.000010 0.261762 0.267537 0.127436 0.016422 0.000010 0.072058
0.132472 0.003457 0.026980 0.002519 0.002498 0.000010 0.280105 0.272248 0.171601 0.017049 0.016523 0.074539
0.161467 0.021799 0.017444 0.000010 0.029420 0.000010 0.246553 0.270272 0.148333 0.013011 0.000010 0.091672
0.022780 0.000010 0.011088 0.000010 0.116358 0.000010 0.740114 0.029043 0.053146 0.007969 0.000010 0.019462
0.008260 0.000010 0.000010 0.000758 0.111114 0.000010 0.870572 0.000010 0.009226 0.000010 0.000010 0.000010
0.027388 0.000010 0.000010 0.000010 0.112798 0.000010 0.778435 0.038209 0.030223 0.007744 0.000010 0.005153
0.000010 0.000010 0.000010 0.000010 0.090931 0.000010 0.908965 0.000010 0.000014 0.000010 0.000010 0.000010
0.005741 0.000010 0.000010 0.000010 0.103029 0.000010 0.864546 0.000010 0.014203 0.012411 0.000010 0.000010
0.000010 0.000010 0.000010 0.000010 0.121107 0.000010 0.866113 0.000010 0.000010 0.012690 0.000010 0.000010
0.033515 0.000010 0.000010 0.000010 0.117265 0.000010 0.779990 0.025400 0.039405 0.004365 0.000010 0.000010
0.006806 0.000010 0.006250 0.000010 0.087967 0.000010 0.885682 0.000010 0.010935 0.002300 0.000010 0.000010
0.000010 0.000010 0.009311 0.000010 0.085431 0.000010 0.905168 0.000010 0.000010 0.000010 0.000010 0.000010
0.000010 0.000010 0.000010 0.000010 0.097435 0.000010 0.885139 0.000010 0.013966 0.003381 0.000010 0.000010
0.000010 0.000010 0.000010 0.000010 0.123597 0.000010 0.872484 0.000010 0.000010 0.003829 0.000010 0.000010
0.000010 0.000010 0.000355 0.002617 0.084371 0.000010 0.881979 0.000010 0.026362 0.004257 0.000010 0.000010
0.000010 0.000010 0.000010 0.000010 0.082716 0.000010 0.913840 0.000010 0.000010 0.003354 0.000010 0.000010
0.000010 0.000010 0.000010 0.004177 0.098246 0.000010 0.889632 0.000010 0.000010 0.007865 0.000010 0.000010
0.069568 0.000010 0.006432 0.000010 0.135494 0.000010 0.589823 0.102314 0.052883 0.017402 0.000010 0.026044
0.039109 0.000010 0.002001 0.000010 0.118790 0.000010 0.705582 0.066016 0.041875 0.018103 0.000010 0.008484
0.000010 0.000010 0.000010 0.000010 0.102165 0.000010 0.861113 0.000010 0.025204 0.011438 0.000010 0.000010
0.000010 0.000010 0.000010 0.000010 0.071954 0.000010 0.923035 0.000010 0.000010 0.004921 0.000010 0.000010
0.000010 0.000010 0.000010 0.000010 0.104882 0.000010 0.894260 0.000010 0.000010 0.000769 0.000010 0.000010
0.000010 0.000010 0.000010 0.000363 0.090053 0.000010 0.884704 0.000010 0.000010 0.024800 0.000010 0.000010
0.055542 0.000010 0.000010 0.000010 0.084201 0.000010 0.664035 0.013961 0.134872 0.000010 0.000010 0.047329
0.035257 0.000010 0.000010 0.000010 0.129069 0.000010 0.675487 0.000010 0.130812 0.000010 0.000010 0.029305
0.037494 0.000010 0.000637 0.000010 0.120385 0.000010 0.660211 0.026481 0.106832 0.000010 0.000010 0.047910
0.037349 0.000010 0.000010 0.000010 0.134768 0.000010 0.642361 0.038803 0.099943 0.000010 0.000010 0.046715
0.027643 0.000010 0.000010 0.000010 0.150624 0.000010 0.682003 0.000010 0.102633 0.000010 0.000010 0.037028
0.047290 0.000010 0.000010 0.000010 0.107619 0.000010 0.668563 0.010568 0.119522 0.000010 0.000010 0.046377
0.045908 0.000010 0.000897 0.000010 0.118814 0.000010 0.704960 0.015547 0.085889 0.000066 0.000010 0.027878
0.032060 0.000010 0.000010 0.000010 0.176880 0.000010 0.673775 0.000010 0.076950 0.000010 0.000010 0.040265
0.044016 0.000010 0.000010 0.000010 0.132900 0.000010 0.691769 0.000010 0.107351 0.000010 0.000010 0.023893
0.034793 0.000010 0.000010 0.000010 0.098395 0.000010 0.671685 0.017318 0.118082 0.000628 0.000010 0.059048
0.031354 0.000010 0.000010 0.000010 0.151297 0.000010 0.659487 0.004777 0.108615 0.000010 0.000010 0.044409
0.043158 0.000010 0.000010 0.000010 0.121829 0.000010 0.689240 0.000010 0.099243 0.000010 0.000010 0.046460
0.021701 0.000010 0.000010 0.000010 0.168765 0.000010 0.644226 0.000177 0.105621 0.000010 0.000010 0.059450
0.030753 0.000010 0.000010 0.000010 0.121637 0.000010 0.670299 0.000010 0.143749 0.000010 0.000010 0.033492
0.040514 0.000010 0.000010 0.000010 0.140452 0.000010 0.680998 0.011814 0.086250 0.000010 0.000010 0.039912
0.059791 0.000010 0.040252 0.001150 0.063118 0.000010 0.455069 0.233778 0.080634 0.018008 0.000010 0.048171
0.041307 0.000010 0.000010 0.000010 0.140965 0.000010 0.663319 0.000010 0.126237 0.000010 0.000010 0.028103
0.037490 0.000010 0.000010 0.000010 0.114771 0.000010 0.676488 0.000010 0.118569 0.000010 0.000010 0.052612
0.442722 0.000010 0.000010 0.000199 0.056213 0.000010 0.479987 0.015888 0.000010 0.004932 0.000010 0.000010
0.999890 0.000010 0.000010 0.000010 0.000010 0.000010 0.000010 0.000010 0.000010 0.000010 0.000010 0.000010
0.999890 0.000010 0.000010 0.000010 0.000010 0.000010 0.000010 0.000010 0.000010 0.000010 0.000010 0.000010
0.999890 0.000010 0.000010 0.000010 0.000010 0.000010 0.000010 0.000010 0.000010 0.000010 0.000010 0.000010
0.999890 0.000010 0.000010 0.000010 0.000010 0.000010 0.000010 0.000010 0.000010 0.000010 0.000010 0.000010
0.999890 0.000010 0.000010 0.000010 0.000010 0.000010 0.000010 0.000010 0.000010 0.000010 0.000010 0.000010
0.873543 0.000010 0.000010 0.000010 0.000010 0.000010 0.008377 0.117990 0.000010 0.000010 0.000010 0.000010
0.854486 0.000010 0.008344 0.000010 0.000010 0.000010 0.040655 0.096435 0.000010 0.000010 0.000010 0.000010
0.999890 0.000010 0.000010 0.000010 0.000010 0.000010 0.000010 0.000010 0.000010 0.000010 0.000010 0.000010
0.974206 0.000010 0.000010 0.000010 0.000010 0.000010 0.000010 0.025694 0.000010 0.000010 0.000010 0.000010
0.999890 0.000010 0.000010 0.000010 0.000010 0.000010 0.000010 0.000010 0.000010 0.000010 0.000010 0.000010
0.999890 0.000010 0.000010 0.000010 0.000010 0.000010 0.000010 0.000010 0.000010 0.000010 0.000010 0.000010
0.999890 0.000010 0.000010 0.000010 0.000010 0.000010 0.000010 0.000010 0.000010 0.000010 0.000010 0.000010
0.971933 0.000010 0.000010 0.000010 0.000010 0.000010 0.000010 0.014057 0.000010 0.013920 0.000010 0.000010
0.999890 0.000010 0.000010 0.000010 0.000010 0.000010 0.000010 0.000010 0.000010 0.000010 0.000010 0.000010
0.999890 0.000010 0.000010 0.000010 0.000010 0.000010 0.000010 0.000010 0.000010 0.000010 0.000010 0.000010
0.999890 0.000010 0.000010 0.000010 0.000010 0.000010 0.000010 0.000010 0.000010 0.000010 0.000010 0.000010
0.805569 0.000010 0.000010 0.000010 0.000010 0.000010 0.057793 0.133858 0.000010 0.002699 0.000010 0.000010
0.999890 0.000010 0.000010 0.000010 0.000010 0.000010 0.000010 0.000010 0.000010 0.000010 0.000010 0.000010
0.801378 0.000010 0.000010 0.000010 0.001967 0.000010 0.078178 0.108309 0.002032 0.008075 0.000010 0.000010
0.017146 0.000010 0.000010 0.000010 0.007590 0.000010 0.134436 0.814136 0.000010 0.024111 0.002521 0.000010
0.033043 0.000010 0.000010 0.000010 0.006758 0.000010 0.179067 0.772914 0.000010 0.008148 0.000010 0.000010
0.008290 0.000010 0.000010 0.000010 0.000010 0.000010 0.177646 0.791195 0.005205 0.015094 0.002510 0.000010
0.021855 0.000010 0.000010 0.000010 0.010004 0.000010 0.151382 0.804179 0.000010 0.012511 0.000010 0.000010
0.029135 0.000010 0.000010 0.000010 0.008916 0.000010 0.153330 0.786223 0.000010 0.022326 0.000010 0.000010
0.016288 0.000010 0.000010 0.000010 0.000010 0.000010 0.159927 0.804858 0.000010 0.018848 0.000010 0.000010
0.034846 0.000010 0.012136 0.000010 0.016155 0.000010 0.177595 0.741809 0.000010 0.015040 0.000010 0.002368
0.018761 0.000010 0.000010 0.000010 0.000010 0.000010 0.147716 0.798660 0.000010 0.030321 0.000010 0.004472
0.036467 0.000010 0.000010 0.000010 0.010397 0.000010 0.144202 0.800676 0.000010 0.008187 0.000010 0.000010
0.026642 0.000010 0.000010 0.000010 0.020478 0.000010 0.174214 0.756431 0.000010 0.021281 0.000895 0.000010
0.023789 0.000010 0.000010 0.000010 0.025857 0.000010 0.156174 0.768447 0.011704 0.013970 0.000010 0.000010
0.024205 0.003391 0.000010 0.000010 0.000010 0.000010 0.154063 0.808818 0.000010 0.006657 0.002806 0.000010
0.034707 0.000010 0.000010 0.000010 0.000010 0.000010 0.189674 0.754308 0.000010 0.019716 0.001526 0.000010
0.017130 0.000010 0.000010 0.000010 0.002913 0.000010 0.145593 0.809315 0.000010 0.024980 0.000010 0.000010
0.008502 0.000010 0.006973 0.000010 0.007261 0.002928 0.156592 0.808830 0.000010 0.008865 0.000010 0.000010
0.016285 0.000010 0.000010 0.000010 0.008088 0.000010 0.175511 0.782989 0.000010 0.017056 0.000010 0.000010
0.019551 0.000010 0.000010 0.000010 0.005451 0.004241 0.166605 0.791145 0.000010 0.012948 0.000010 0.000010
0.026665 0.000010 0.000010 0.000010 0.010819 0.003398 0.153708 0.782890 0.011109 0.011361 0.000010 0.000010
0.024111 0.000010 0.000010 0.000010 0.002594 0.000010 0.195142 0.752073 0.007600 0.009331 0.007960 0.001150
0.026192 0.000010 0.000010 0.001338 0.000010 0.001830 0.171837 0.781427 0.000010 0.017316 0.000010 0.000010
0.351338 0.000010 0.000010 0.000010 0.000010 0.000010 0.390133 0.208527 0.013079 0.025336 0.000010 0.011527
0.348780 0.000010 0.000010 0.000010 0.000010 0.000010 0.405507 0.233082 0.001843 0.010718 0.000010 0.000010
0.351440 0.000010 0.000010 0.000010 0.000010 0.000010 0.453853 0.176489 0.001811 0.015720 0.000010 0.000627
0.387328 0.000010 0.000010 0.000010 0.000010 0.000010 0.369548 0.228905 0.000010 0.014140 0.000010 0.000010
0.360563 0.000010 0.000010 0.000010 0.000010 0.000010 0.375942 0.245809 0.017607 0.000010 0.000010 0.000010
0.367740 0.000010 0.001172 0.000010 0.004470 0.000010 0.402476 0.198237 0.014099 0.011755 0.000010 0.000010
0.364491 0.000010 0.000010 0.000010 0.000010 0.000010 0.374560 0.241196 0.000010 0.016579 0.000010 0.003104
0.377177 0.000010 0.000010 0.000010 0.000010 0.000010 0.382096 0.228534 0.000010 0.012114 0.000010 0.000010
0.386274 0.000010 0.000010 0.000010 0.000010 0.000010 0.394190 0.200684 0.000010 0.012311 0.000010 0.006470
0.409122 0.000010 0.000010 0.000010 0.000010 0.000010 0.376437 0.199940 0.000010 0.014420 0.000010 0.000010
0.319485 0.000010 0.000010 0.000010 0.005332 0.000010 0.369091 0.280921 0.000010 0.015645 0.000010 0.009465
0.338909 0.000010 0.000010 0.000010 0.000879 0.000010 0.429588 0.204648 0.011966 0.013950 0.000010 0.000010
0.333654 0.000010 0.000010 0.000010 0.000010 0.000010 0.420155 0.219617 0.006173 0.018012 0.000010 0.002328
0.334563 0.000010 0.000010 0.000010 0.006772 0.000010 0.427951 0.202764 0.004990 0.015436 0.000010 0.007474
0.372344 0.000010 0.000010 0.000010 0.008240 0.000010 0.420503 0.171503 0.011467 0.015883 0.000010 0.000010
0.363437 0.000010 0.000010 0.000010 0.013191 0.000010 0.433910 0.172568 0.000010 0.016824 0.000010 0.000010
0.323855 0.000010 0.000010 0.000010 0.008792 0.000010 0.452242 0.176846 0.023378 0.014828 0.000010 0.000010
0.361771 0.000010 0.000010 0.000010 0.000010 0.000010 0.435652 0.171559 0.006042 0.024906 0.000010 0.000010
0.374310 0.000010 0.002615 0.000010 0.002633 0.000010 0.371158 0.219243 0.019886 0.005408 0.000010 0.004707
0.349253 0.000010 0.000010 0.000010 0.008122 0.000010 0.382382 0.224651 0.010675 0.020774 0.000010 0.004093
0.000010 0.000010 0.000010 0.000010 0.010243 0.000010 0.045970 0.938403 0.000010 0.005304 0.000010 0.000010
0.000013 0.000010 0.000010 0.000010 0.015701 0.000010 0.000010 0.980366 0.000010 0.003841 0.000010 0.000010
0.000010 0.000010 0.000010 0.000010 0.007386 0.000010 0.000010 0.989674 0.000010 0.002850 0.000010 0.000010
0.000010 0.000010 0.000010 0.000010 0.001987 0.000010 0.000010 0.994918 0.000010 0.003005 0.000010 0.000010
0.000010 0.000010 0.000010 0.000010 0.000010 0.000010 0.000010 0.999890 0.000010 0.000010 0.000010 0.000010
0.009153 0.000010 0.010864 0.000010 0.004385 0.000010 0.028645 0.946138 0.000037 0.000728 0.000010 0.000010
0.000010 0.000010 0.000010 0.000010 0.000010 0.000010 0.000010 0.999890 0.000010 0.000010 0.000010 0.000010
0.000405 0.000010 0.000010 0.000010 0.000010 0.000010 0.000010 0.998675 0.000010 0.000830 0.000010 0.000010
0.001090 0.000010 0.000010 0.000010 0.000010 0.000010 0.000010 0.990958 0.000010 0.007862 0.000010 0.000010
0.004361 0.000010 0.000010 0.000010 0.005103 0.000010 0.054274 0.936183 0.000010 0.000010 0.000010 0.000010
0.000010 0.000010 0.000010 0.000010 0.000010 0.000010 0.000010 0.995812 0.000010 0.004088 0.000010 0.000010
0.001624 0.000010 0.000010 0.000010 0.000010 0.000010 0.000010 0.982890 0.000010 0.015396 0.000010 0.000010
0.000010 0.000010 0.000010 0.000010 0.014844 0.000010 0.011990 0.973077 0.000010 0.000010 0.000010 0.000010
0.000010 0.000010 0.004219 0.000010 0.022486 0.000010 0.028313 0.932434 0.007801 0.004688 0.000010 0.000010
0.000010 0.000010 0.000010 0.000010 0.011289 0.000010 0.015538 0.962579 0.000010 0.010515 0.000010 0.000010
0.000010 0.000010 0.000010 0.000010 0.000010 0.000010 0.000010 0.978051 0.003552 0.018307 0.000010 0.000010
0.000010 0.000010 0.000010 0.000010 0.014635 0.000010 0.035707 0.949568 0.000010 0.000010 0.000010 0.000010
0.009110 0.000010 0.000010 0.000010 0.010116 0.000010 0.000010 0.980683 0.000010 0.000010 0.000010 0.000010
0.000879 0.000010 0.000103 0.000010 0.017720 0.000010 0.000010 0.981218 0.000010 0.000010 0.000010 0.000010
0.000010 0.000010 0.000010 0.000010 0.007315 0.000010 0.000010 0.992585 0.000010 0.000010 0.000010 0.000010
0.044026 0.000010 0.010569 0.000010 0.211017 0.000010 0.581308 0.053993 0.087579 0.000010 0.000010 0.011459
0.010409 0.000010 0.000010 0.000010 0.234123 0.000010 0.587190 0.033395 0.097254 0.014492 0.000010 0.023086
0.020657 0.000010 0.000010 0.000010 0.190142 0.000010 0.653242 0.018730 0.081996 0.004701 0.000010 0.030481
0.017378 0.000010 0.000010 0.000010 0.236635 0.000010 0.629473 0.000010 0.111752 0.000010 0.000010 0.004692
0.012407 0.000010 0.013991 0.000010 0.218668 0.000010 0.635476 0.004435 0.079794 0.009519 0.000010 0.025670
0.019196 0.000010 0.000010 0.000010 0.229983 0.000010 0.625272 0.026489 0.072014 0.008776 0.000010 0.018221
0.032677 0.000010 0.000010 0.000010 0.224287 0.000010 0.621775 0.000010 0.073383 0.012044 0.000010 0.035774
0.009655 0.000010 0.002256 0.000010 0.216617 0.000010 0.663318 0.000010 0.081931 0.014864 0.000010 0.011310
0.017670 0.000010 0.005352 0.000010 0.237754 0.000010 0.628291 0.002962 0.092600 0.014411 0.000010 0.000919
0.032273 0.000010 0.011095 0.000010 0.256954 0.000010 0.576607 0.037217 0.066199 0.000010 0.000010 0.019607
0.024149 0.000010 0.008925 0.000010 0.221992 0.000010 0.652854 0.012486 0.073373 0.000010 0.000010 0.006171
0.016319 0.000010 0.011428 0.000010 0.214489 0.000010 0.634895 0.026761 0.074110 0.012921 0.000010 0.009037
0.013497 0.000010 0.000010 0.000010 0.229180 0.000010 0.640207 0.000010 0.089838 0.003946 0.000010 0.023272
0.012246 0.000010 0.000010 0.000010 0.245425 0.000010 0.604154 0.011513 0.085526 0.008679 0.000010 0.032407
0.013560 0.000010 0.011417 0.000010 0.248138 0.000010 0.619023 0.022430 0.063053 0.000010 0.000010 0.022328
0.033661 0.000010 0.000010 0.000010 0.258519 0.000010 0.613294 0.002433 0.069212 0.009242 0.000010 0.013588
0.021913 0.000010 0.009332 0.000010 0.241310 0.000010 0.601394 0.025778 0.080427 0.000010 0.000010 0.019797
0.031200 0.000010 0.000010 0.000010 0.234607 0.000010 0.630484 0.004004 0.076875 0.011192 0.000010 0.011588
0.039721 0.000010 0.000010 0.000010 0.195193 0.000010 0.659844 0.030839 0.065289 0.000010 0.000010 0.009054
0.005419 0.000010 0.000010 0.000284 0.277755 0.000010 0.633655 0.017458 0.061877 0.003502 0.000010 0.000010
0.047225 0.156446 0.085280 0.000010 0.000010 0.026340 0.295419 0.206404 0.010547 0.017104 0.155204 0.000010
0.050917 0.139948 0.091561 0.000010 0.004260 0.007651 0.288268 0.237965 0.000010 0.001997 0.177403 0.000010
0.041965 0.165545 0.069865 0.005185 0.002624 0.003211 0.253677 0.230118 0.000010 0.016307 0.210971 0.000521
0.043807 0.104260 0.082050 0.000010 0.004583 0.000010 0.311712 0.284697 0.008644 0.000010 0.160208 0.000010
0.048091 0.078418 0.089735 0.003540 0.000010 0.000010 0.305408 0.294535 0.007392 0.000010 0.161584 0.011267
0.030060 0.197829 0.067935 0.000010 0.000010 0.012216 0.264033 0.213547 0.000010 0.011023 0.191712 0.011615
0.043874 0.100407 0.081914 0.000010 0.000010 0.000010 0.283778 0.330274 0.007464 0.010483 0.140298 0.001477
0.047844 0.100173 0.094402 0.000010 0.000010 0.005550 0.282363 0.313409 0.008412 0.002900 0.144916 0.000010
0.023675 0.183036 0.073075 0.000950 0.023636 0.019639 0.331959 0.156931 0.000010 0.027648 0.159432 0.000010
0.027739 0.205456 0.067938 0.000010 0.000010 0.027351 0.260282 0.208752 0.000010 0.020320 0.182123 0.000010
0.029447 0.240409 0.095306 0.000010 0.003940 0.017877 0.238135 0.207879 0.000010 0.005971 0.161006 0.000010
0.028225 0.225499 0.070907 0.000010 0.000010 0.000010 0.242376 0.214089 0.000010 0.029010 0.189844 0.000010
0.010910 0.213170 0.060725 0.000010 0.000010 0.000687 0.266236 0.214641 0.000010 0.016006 0.217586 0.000010
0.018229 0.186962 0.083909 0.000010 0.000010 0.007057 0.259908 0.193180 0.000010 0.019748 0.230968 0.000010
0.035345 0.224976 0.091966 0.000010 0.000010 0.016601 0.241520 0.212150 0.000010 0.013858 0.163546 0.000010
0.025222 0.201860 0.091914 0.000010 0.000010 0.012395 0.270886 0.178086 0.003492 0.020502 0.195613 0.000010
0.027144 0.179691 0.078034 0.000010 0.000010 0.000445 0.202541 0.309123 0.000010 0.020804 0.181530 0.000658
0.009506 0.235320 0.092494 0.000010 0.000010 0.006044 0.233919 0.190246 0.000010 0.017566 0.214865 0.000010
0.015279 0.228427 0.082301 0.000010 0.000010 0.009495 0.224505 0.184993 0.007837 0.028473 0.216264 0.002405
0.022140 0.217330 0.075452 0.000010 0.000010 0.018366 0.236042 0.180150 0.000010 0.019334 0.231146 0.000010
0.022271 0.239089 0.103450 0.000010 0.000010 0.000010 0.239402 0.162129 0.000010 0.026159 0.207449 0.000010
0.002788 0.204215 0.076095 0.007354 0.000010 0.016402 0.288831 0.177222 0.000010 0.021013 0.206051 0.000010
0.012584 0.218104 0.092674 0.000010 0.000010 0.000010 0.226123 0.202335 0.003655 0.018595 0.225892 0.000010
0.007772 0.237483 0.062929 0.000010 0.000010 0.006514 0.253194 0.180318 0.000010 0.025295 0.226454 0.000010
0.003459 0.132688 0.135009 0.002771 0.000010 0.022651 0.234951 0.178638 0.000010 0.045640 0.240264 0.003909
0.016221 0.161816 0.136414 0.000010 0.000010 0.018689 0.207709 0.159343 0.000010 0.023041 0.276727 0.000010
0.010035 0.137934 0.135003 0.000010 0.006939 0.016630 0.235258 0.165826 0.006377 0.017047 0.268932 0.000010
0.019615 0.172947 0.088795 0.000010 0.001669 0.046717 0.211841 0.163517 0.007905 0.049064 0.236250 0.001669
0.029816 0.148111 0.140759 0.000010 0.000010 0.026893 0.220903 0.122548 0.000010 0.038235 0.272696 0.000010
0.006267 0.116555 0.139046 0.000010 0.008816 0.035067 0.214752 0.134321 0.000010 0.023962 0.321183 0.000010
0.006057 0.146738 0.128980 0.000888 0.000726 0.021278 0.204204 0.171557 0.000010 0.029395 0.290156 0.000010
0.015329 0.077222 0.126633 0.000010 0.000010 0.008241 0.216969 0.161845 0.000010 0.031972 0.361749 0.000010
0.023721 0.218539 0.081103 0.000010 0.000010 0.011009 0.268884 0.197114 0.000010 0.012357 0.187233 0.000010
0.039005 0.208299 0.081075 0.000010 0.000010 0.007206 0.233689 0.247651 0.000010 0.014620 0.168415 0.000010
0.042995 0.188716 0.068188 0.000010 0.000010 0.000010 0.253294 0.209399 0.000010 0.012967 0.224391 0.000010
0.018887 0.226549 0.082977 0.000010 0.000010 0.000010 0.254540 0.217255 0.000010 0.015399 0.184342 0.000010
0.047952 0.146014 0.086987 0.000010 0.000010 0.004675 0.271496 0.279391 0.007235 0.007730 0.148490 0.000010
0.019678 0.182119 0.076006 0.000010 0.000010 0.021965 0.267305 0.196548 0.000010 0.020120 0.216219 0.000010
0.022210 0.191631 0.083574 0.000010 0.000010 0.003143 0.267813 0.241804 0.000010 0.011389 0.178396 0.000010
0.009195 0.178147 0.079877 0.002995 0.000010 0.008378 0.247457 0.280009 0.006906 0.017344 0.169672 0.000010
0.000010 0.000010 0.752346 0.000010 0.000010 0.004297 0.000010 0.000010 0.000010 0.110482 0.132795 0.000010
0.000010 0.000010 0.738965 0.001215 0.000010 0.000010 0.000010 0.000010 0.000010 0.098220 0.161520 0.000010
0.000010 0.000010 0.708678 0.000010 0.000010 0.000010 0.000010 0.000010 0.000010 0.107562 0.183670 0.000010
0.000010 0.000010 0.668181 0.000547 0.000010 0.001477 0.000010 0.000010 0.000010 0.096509 0.233215 0.000010
0.000010 0.015458 0.743025 0.001539 0.000010 0.006828 0.000010 0.000010 0.000010 0.104268 0.128822 0.000010
0.000010 0.032948 0.619265 0.000329 0.000010 0.017700 0.000010 0.000010 0.000010 0.095333 0.234366 0.000010
0.000010 0.000010 0.903763 0.000010 0.000010 0.000010 0.000010 0.000010 0.000010 0.096137 0.000010 0.000010
0.000010 0.000010 0.924111 0.000010 0.000010 0.000010 0.000010 0.000010 0.000010 0.075789 0.000010 0.000010
0.000010 0.000010 0.906876 0.000010 0.000010 0.000010 0.000010 0.000010 0.000010 0.093024 0.000010 0.000010
0.000010 0.000010 0.939122 0.000010 0.000010 0.000010 0.000010 0.000010 0.000016 0.060771 0.000010 0.000010
0.000010 0.000010 0.946094 0.000010 0.000010 0.000010 0.000010 0.000010 0.000010 0.053806 0.000010 0.000010
0.000010 0.000010 0.962333 0.000010 0.000010 0.000010 0.000010 0.000010 0.000012 0.037566 0.000010 0.000010
0.000010 0.000010 0.941271 0.000010 0.000010 0.000010 0.000010 0.000010 0.000010 0.058629 0.000010 0.000010
0.000010 0.000010 0.947066 0.000010 0.000010 0.000010 0.000010 0.000010 0.000010 0.052834 0.000010 0.000010
0.000010 0.000010 0.909977 0.000010 0.000010 0.000010 0.000010 0.000010 0.000010 0.089923 0.000010 0.000010
0.000010 0.000010 0.890749 0.000010 0.000010 0.000010 0.000010 0.000010 0.000010 0.109151 0.000010 0.000010
0.000010 0.000010 0.903965 0.000010 0.000010 0.000010 0.000020 0.000014 0.000010 0.095922 0.000010 0.000010
0.000010 0.000010 0.941140 0.000010 0.000010 0.000010 0.000010 0.000010 0.000010 0.058760 0.000010 0.000010
0.000010 0.000010 0.921361 0.000010 0.000010 0.000010 0.000010 0.000011 0.000010 0.078538 0.000010 0.000010
0.000010 0.000010 0.896928 0.000010 0.000010 0.000010 0.000010 0.000010 0.000010 0.102972 0.000010 0.000010
0.002837 0.199521 0.000010 0.000010 0.015207 0.178074 0.015044 0.000010 0.000010 0.000010 0.578067 0.011199
0.000010 0.208145 0.000010 0.000010 0.008728 0.151776 0.005674 0.000010 0.000474 0.000010 0.610700 0.014453
0.000010 0.167413 0.000010 0.000615 0.012064 0.176921 0.000010 0.000010 0.000010 0.000010 0.626189 0.016737
0.002082 0.201374 0.000010 0.000010 0.026395 0.187697 0.000010 0.000010 0.000123 0.000010 0.582269 0.000010
0.000010 0.197335 0.000010 0.000268 0.026228 0.141835 0.000010 0.000010 0.009173 0.000010 0.617667 0.007444
0.000010 0.159142 0.000010 0.000010 0.013396 0.203574 0.000010 0.000010 0.000010 0.000010 0.598480 0.025338
0.000010 0.200076 0.000010 0.004030 0.017257 0.192872 0.000017 0.000010 0.000010 0.000010 0.579204 0.006494
0.000010 0.212802 0.000010 0.000010 0.029431 0.194762 0.016003 0.000010 0.000010 0.003169 0.523860 0.019922
0.000872 0.225611 0.000010 0.000010 0.005954 0.177057 0.000010 0.000010 0.000010 0.000010 0.590436 0.000010
0.000010 0.201049 0.000010 0.000010 0.000010 0.167029 0.000010 0.000010 0.015618 0.000010 0.616223 0.000010
0.000010 0.195309 0.000010 0.000010 0.023917 0.170938 0.000317 0.000010 0.001584 0.000010 0.607876 0.000010
0.000010 0.163902 0.000010 0.002397 0.029484 0.199462 0.000010 0.000010 0.000010 0.000010 0.589885 0.014810
0.000010 0.197598 0.000010 0.000010 0.003645 0.179344 0.000010 0.000010 0.002050 0.000010 0.598881 0.018423
0.000010 0.210829 0.000010 0.000010 0.003166 0.175055 0.007121 0.000010 0.002624 0.000010 0.591248 0.009908
0.000010 0.152197 0.000010 0.000716 0.033264 0.211730 0.000010 0.000010 0.002700 0.000010 0.599333 0.000010
0.004219 0.185498 0.000010 0.008523 0.014834 0.202833 0.000010 0.000010 0.000010 0.000010 0.584034 0.000010
0.000010 0.231734 0.000010 0.000010 0.009185 0.219581 0.000010 0.000010 0.006117 0.000010 0.530015 0.003309
0.000010 0.216495 0.000010 0.003345 0.022661 0.167396 0.000010 0.000010 0.000353 0.000010 0.576751 0.012949
0.000010 0.182669 0.000010 0.000010 0.015939 0.152707 0.000010 0.000010 0.008007 0.000010 0.623346 0.017271
0.000010 0.196123 0.000010 0.001498 0.004304 0.175683 0.000584 0.000010 0.000010 0.000010 0.602967 0.018790
0.006072 0.941675 0.000010 0.002645 0.000010 0.010011 0.005559 0.015280 0.001102 0.000010 0.017614 0.000010
0.012939 0.946539 0.000010 0.000010 0.002240 0.000010 0.009531 0.012211 0.004772 0.000010 0.011718 0.000010
0.013059 0.915959 0.007096 0.000010 0.010229 0.000778 0.006261 0.006863 0.007054 0.000585 0.020700 0.011404
0.009636 0.934534 0.000010 0.000056 0.020156 0.000010 0.014420 0.009530 0.000010 0.000817 0.000010 0.010811
0.000960 0.884841 0.000010 0.002508 0.014953 0.006121 0.012830 0.034069 0.000010 0.000010 0.028465 0.015223
0.004040 0.922161 0.007130 0.001588 0.008074 0.000010 0.018969 0.014662 0.005829 0.000010 0.017517 0.000010
0.008820 0.957604 0.000010 0.000010 0.005920 0.000010 0.009197 0.000010 0.000010 0.000010 0.013449 0.004951
0.007186 0.935162 0.004558 0.000010 0.000916 0.000111 0.024038 0.013832 0.000010 0.000010 0.001797 0.012370
0.015316 0.873585 0.003629 0.004462 0.020442 0.008010 0.020036 0.023343 0.000010 0.000010 0.007031 0.024128
0.004147 0.836539 0.000010 0.002698 0.038490 0.010443 0.038477 0.037599 0.010347 0.000010 0.000010 0.021230
0.007121 0.875820 0.005265 0.000857 0.023158 0.000010 0.021959 0.035511 0.013275 0.000317 0.000010 0.016696
0.000010 0.941677 0.000010 0.000010 0.021895 0.000010 0.015653 0.002054 0.000010 0.006015 0.000010 0.012647
0.003782 0.958113 0.000010 0.000010 0.006268 0.000010 0.012607 0.007272 0.000010 0.000010 0.011897 0.000010
0.009736 0.904635 0.000010 0.000010 0.012136 0.000010 0.024131 0.019573 0.012568 0.000010 0.003160 0.014021
0.011424 0.927907 0.000010 0.000010 0.008103 0.007705 0.009123 0.024289 0.002224 0.002303 0.000010 0.006891
0.005978 0.869138 0.000010 0.000010 0.036477 0.005692 0.021841 0.000010 0.002579 0.000010 0.050302 0.007953
0.001963 0.908409 0.001879 0.000010 0.022481 0.002898 0.025342 0.007163 0.002007 0.002301 0.002621 0.022926
0.010040 0.887469 0.000010 0.000017 0.009434 0.000010 0.030809 0.015646 0.000010 0.001960 0.030919 0.013675
0.006111 0.945288 0.000435 0.000010 0.004672 0.000010 0.010465 0.017698 0.000010 0.000010 0.000010 0.015280
0.004987 0.937074 0.003694 0.000010 0.000585 0.000010 0.019985 0.011148 0.000010 0.000010 0.015504 0.006984
0.000010 0.980866 0.000753 0.000010 0.000010 0.000010 0.000010 0.012576 0.000010 0.001179 0.004556 0.000010
0.001371 0.991054 0.000010 0.000010 0.000010 0.000010 0.000010 0.000010 0.006519 0.000976 0.000010 0.000010
0.000010 0.994956 0.000010 0.003645 0.000010 0.000010 0.000010 0.000010 0.000010 0.001308 0.000010 0.000010
0.000010 0.999890 0.000010 0.000010 0.000010 0.000010 0.000010 0.000010 0.000010 0.000010 0.000010 0.000010
0.000010 0.994130 0.000010 0.000010 0.000010 0.000010 0.000010 0.000010 0.000010 0.000010 0.005770 0.000010
0.000010 0.981447 0.000010 0.000010 0.000010 0.000010 0.000010 0.006824 0.000010 0.003785 0.007863 0.000010
0.003020 0.996880 0.000010 0.000010 0.000010 0.000010 0.000010 0.000010 0.000010 0.000010 0.000010 0.000010
0.000010 0.995243 0.003745 0.000010 0.000010 0.000010 0.000922 0.000010 0.000010 0.000010 0.000010 0.000010
0.002508 0.997392 0.000010 0.000010 0.000010 0.000010 0.000010 0.000010 0.000010 0.000010 0.000010 0.000010
0.000786 0.992532 0.000010 0.006592 0.000010 0.000010 0.000010 0.000010 0.000010 0.000010 0.000010 0.000010
0.000010 0.999890 0.000010 0.000010 0.000010 0.000010 0.000010 0.000010 0.000010 0.000010 0.000010 0.000010
0.000010 0.997748 0.000010 0.000812 0.000010 0.000010 0.001350 0.000010 0.000010 0.000010 0.000010 0.000010
0.000769 0.984924 0.000010 0.000016 0.000010 0.000010 0.000010 0.001561 0.000010 0.000010 0.012660 0.000010
0.000010 0.999890 0.000010 0.000010 0.000010 0.000010 0.000010 0.000010 0.000010 0.000010 0.000010 0.000010
0.005870 0.964030 0.000010 0.000010 0.003760 0.000010 0.000010 0.000010 0.006328 0.000010 0.019943 0.000010
0.003078 0.990940 0.000010 0.000010 0.000010 0.000010 0.003468 0.002434 0.000010 0.000010 0.000010 0.000010
0.003625 0.983427 0.001744 0.002395 0.000010 0.000010 0.000010 0.007425 0.000010 0.001323 0.000010 0.000010
0.006580 0.972510 0.001050 0.004010 0.000010 0.000010 0.000010 0.014921 0.000010 0.000869 0.000010 0.000010
0.000010 0.996310 0.003590 0.000010 0.000010 0.000010 0.000010 0.000010 0.000010 0.000010 0.000010 0.000010
0.000010 0.999890 0.000010 0.000010 0.000010 0.000010 0.000010 0.000010 0.000010 0.000010 0.000010 0.000010
0.000010 0.999889 0.000010 0.000010 0.000010 0.000010 0.000010 0.000010 0.000010 0.000010 0.000010 0.000010
0.000010 0.999890 0.000010 0.000010 0.000010 0.000010 0.000010 0.000010 0.000010 0.000010 0.000010 0.000010
0.000010 0.999890 0.000010 0.000010 0.000010 0.000010 0.000010 0.000010 0.000010 0.000010 0.000010 0.000010
0.000010 0.999595 0.000010 0.000305 0.000010 0.000010 0.000010 0.000010 0.000010 0.000010 0.000010 0.000010
0.000010 0.999890 0.000010 0.000010 0.000010 0.000010 0.000010 0.000010 0.000010 0.000010 0.000010 0.000010
0.000010 0.999890 0.000010 0.000010 0.000010 0.000010 0.000010 0.000010 0.000010 0.000010 0.000010 0.000010
0.000010 0.999890 0.000010 0.000010 0.000010 0.000010 0.000010 0.000010 0.000010 0.000010 0.000010 0.000010
0.000010 0.991635 0.000010 0.000010 0.000010 0.008265 0.000010 0.000010 0.000010 0.000010 0.000010 0.000010
0.000010 0.999890 0.000010 0.000010 0.000010 0.000010 0.000010 0.000010 0.000010 0.000010 0.000010 0.000010
0.000010 0.999890 0.000010 0.000010 0.000010 0.000010 0.000010 0.000010 0.000010 0.000010 0.000010 0.000010
0.000010 0.999890 0.000010 0.000010 0.000010 0.000010 0.000010 0.000010 0.000010 0.000010 0.000010 0.000010
0.000010 0.999890 0.000010 0.000010 0.000010 0.000010 0.000010 0.000010 0.000010 0.000010 0.000010 0.000010
0.000010 0.999890 0.000010 0.000010 0.000010 0.000010 0.000010 0.000010 0.000010 0.000010 0.000010 0.000010
0.000010 0.999890 0.000010 0.000010 0.000010 0.000010 0.000010 0.000010 0.000010 0.000010 0.000010 0.000010
0.000010 0.990288 0.000010 0.000010 0.002758 0.005664 0.000010 0.000010 0.001210 0.000010 0.000010 0.000010
0.000010 0.999890 0.000010 0.000010 0.000010 0.000010 0.000010 0.000010 0.000010 0.000010 0.000010 0.000010
0.000010 0.999890 0.000010 0.000010 0.000010 0.000010 0.000010 0.000010 0.000010 0.000010 0.000010 0.000010
0.000010 0.999889 0.000010 0.000011 0.000010 0.000010 0.000010 0.000010 0.000010 0.000010 0.000010 0.000010
0.000010 0.996093 0.000010 0.003806 0.000010 0.000010 0.000010 0.000010 0.000010 0.000010 0.000012 0.000010
0.000010 0.999890 0.000010 0.000010 0.000010 0.000010 0.000010 0.000010 0.000010 0.000010 0.000010 0.000010
0.000010 0.992795 0.000010 0.000010 0.002547 0.000010 0.000010 0.000010 0.004568 0.000010 0.000010 0.000010
0.000010 0.999890 0.000010 0.000010 0.000010 0.000010 0.000010 0.000010 0.000010 0.000010 0.000010 0.000010
0.000010 0.994505 0.000010 0.000010 0.000010 0.004539 0.000010 0.000010 0.000010 0.000866 0.000010 0.000010
0.004776 0.992063 0.000010 0.003072 0.000010 0.000010 0.000010 0.000010 0.000010 0.000010 0.000010 0.000010
0.000010 0.996237 0.000010 0.003656 0.000010 0.000010 0.000010 0.000010 0.000010 0.000010 0.000017 0.000010
0.000010 0.999418 0.000478 0.000010 0.000010 0.000014 0.000010 0.000010 0.000010 0.000010 0.000010 0.000010
0.000010 0.999890 0.000010 0.000010 0.000010 0.000010 0.000010 0.000010 0.000010 0.000010 0.000010 0.000010
0.000010 0.999890 0.000010 0.000010 0.000010 0.000010 0.000010 0.000010 0.000010 0.000010 0.000010 0.000010
0.000010 0.999890 0.000010 0.000010 0.000010 0.000010 0.000010 0.000010 0.000010 0.000010 0.000010 0.000010
0.000010 0.978810 0.000010 0.000010 0.011665 0.008069 0.000010 0.000010 0.001376 0.000010 0.000010 0.000010
0.000010 0.999890 0.000010 0.000010 0.000010 0.000010 0.000010 0.000010 0.000010 0.000010 0.000010 0.000010
0.000010 0.999890 0.000010 0.000010 0.000010 0.000010 0.000010 0.000010 0.000010 0.000010 0.000010 0.000010
0.000010 0.999890 0.000010 0.000010 0.000010 0.000010 0.000010 0.000010 0.000010 0.000010 0.000010 0.000010
0.001760 0.983309 0.006928 0.003295 0.000010 0.000010 0.000010 0.004638 0.000010 0.000010 0.000010 0.000010
0.000012 0.980207 0.000010 0.001196 0.000010 0.000010 0.000740 0.005799 0.000010 0.000010 0.011986 0.000010
0.000010 0.999890 0.000010 0.000010 0.000010 0.000010 0.000010 0.000010 0.000010 0.000010 0.000010 0.000010
0.000010 0.999890 0.000010 0.000010 0.000010 0.000010 0.000010 0.000010 0.000010 0.000010 0.000010 0.000010
0.000010 0.999890 0.000010 0.000010 0.000010 0.000010 0.000010 0.000010 0.000010 0.000010 0.000010 0.000010
0.000010 0.999890 0.000010 0.000010 0.000010 0.000010 0.000010 0.000010 0.000010 0.000010 0.000010 0.000010
0.000010 0.999890 0.000010 0.000010 0.000010 0.000010 0.000010 0.000010 0.000010 0.000010 0.000010 0.000010
0.000010 0.999885 0.000015 0.000010 0.000010 0.000010 0.000010 0.000010 0.000010 0.000011 0.000010 0.000010
0.000010 0.999890 0.000010 0.000010 0.000010 0.000010 0.000010 0.000010 0.000010 0.000010 0.000010 0.000010
0.000010 0.999890 0.000010 0.000010 0.000010 0.000010 0.000010 0.000010 0.000010 0.000010 0.000010 0.000010
0.000010 0.994964 0.000010 0.000010 0.000010 0.004936 0.000010 0.000010 0.000010 0.000010 0.000010 0.000010
0.000010 0.999889 0.000010 0.000010 0.000010 0.000010 0.000010 0.000010 0.000010 0.000010 0.000011 0.000010
0.000010 0.999890 0.000010 0.000010 0.000010 0.000010 0.000010 0.000010 0.000010 0.000010 0.000010 0.000010
0.000010 0.999890 0.000010 0.000010 0.000010 0.000010 0.000010 0.000010 0.000010 0.000010 0.000010 0.000010
0.000010 0.983264 0.000010 0.003747 0.000010 0.000010 0.000010 0.000010 0.000010 0.000010 0.012900 0.000010
0.000010 0.994861 0.000010 0.000010 0.000010 0.005039 0.000010 0.000010 0.000010 0.000010 0.000010 0.000010
0.000010 0.982473 0.000010 0.004803 0.000010 0.000010 0.000010 0.000010 0.000010 0.000010 0.012633 0.000010
0.000010 0.967143 0.000010 0.007221 0.000010 0.000010 0.000010 0.000010 0.000010 0.000010 0.025547 0.000010
0.000010 0.986324 0.000010 0.000010 0.000010 0.004550 0.000010 0.000010 0.000010 0.003180 0.005865 0.000010
0.000010 0.997029 0.002871 0.000010 0.000010 0.000010 0.000010 0.000010 0.000010 0.000010 0.000010 0.000010
0.000010 0.999890 0.000010 0.000010 0.000010 0.000010 0.000010 0.000010 0.000010 0.000010 0.000010 0.000010
0.000010 0.980243 0.000010 0.000010 0.000010 0.006082 0.000010 0.000010 0.000010 0.000010 0.013585 0.000010
0.000010 0.980597 0.000010 0.005374 0.000010 0.000010 0.000010 0.000010 0.000010 0.000010 0.013939 0.000010
0.000010 0.964035 0.000010 0.000457 0.000010 0.000050 0.000010 0.000010 0.000010 0.000010 0.035377 0.000010
0.000010 0.981886 0.003122 0.006026 0.000010 0.007760 0.000010 0.000010 0.000010 0.001136 0.000010 0.000010
0.000010 0.988952 0.000010 0.003552 0.000737 0.000010 0.000010 0.000010 0.000010 0.000010 0.006678 0.000010
0.000010 0.978482 0.000010 0.000010 0.000010 0.010918 0.000010 0.000010 0.000010 0.000010 0.010509 0.000010
0.000010 0.977197 0.000010 0.001402 0.001182 0.000905 0.000010 0.001191 0.000010 0.000010 0.018062 0.000010
0.000010 0.980778 0.000010 0.000010 0.000010 0.000221 0.000010 0.000010 0.000010 0.003229 0.015693 0.000010
0.002769 0.922399 0.000010 0.000010 0.000010 0.016304 0.005826 0.018726 0.000010 0.000010 0.033915 0.000010
0.000010 0.979258 0.002247 0.002335 0.000010 0.000010 0.000010 0.000010 0.000010 0.000010 0.016080 0.000010
0.000010 0.982539 0.000010 0.000010 0.000010 0.000010 0.000010 0.000010 0.000010 0.000010 0.017361 0.000010
0.000010 0.974031 0.000010 0.005719 0.000010 0.000010 0.000010 0.000010 0.000010 0.003248 0.016922 0.000010
0.000010 0.979715 0.000010 0.000010 0.000010 0.000010 0.000010 0.000010 0.000010 0.000010 0.020185 0.000010
0.001717 0.985977 0.000010 0.000011 0.000010 0.005508 0.000010 0.000010 0.000010 0.000010 0.006719 0.000010
0.000010 0.968590 0.000010 0.000010 0.000010 0.000010 0.000010 0.000010 0.002522 0.000010 0.028799 0.000010
0.000010 0.980742 0.000010 0.000010 0.000010 0.000809 0.000010 0.005956 0.000010 0.000553 0.011870 0.000010
0.000010 0.999890 0.000010 0.000010 0.000010 0.000010 0.000010 0.000010 0.000010 0.000010 0.000010 0.000010
0.000010 0.999890 0.000010 0.000010 0.000010 0.000010 0.000010 0.000010 0.000010 0.000010 0.000010 0.000010
0.000010 0.999890 0.000010 0.000010 0.000010 0.000010 0.000010 0.000010 0.000010 0.000010 0.000010 0.000010
0.000010 0.996436 0.000010 0.003464 0.000010 0.000010 0.000010 0.000010 0.000010 0.000010 0.000010 0.000010
0.082578 0.899460 0.000750 0.000010 0.000897 0.000682 0.006571 0.000010 0.000010 0.006713 0.002310 0.000010
0.000010 0.999890 0.000010 0.000010 0.000010 0.000010 0.000010 0.000010 0.000010 0.000010 0.000010 0.000010
0.053216 0.913112 0.000010 0.005177 0.005562 0.000010 0.002219 0.004301 0.000010 0.005473 0.010901 0.000010
0.000010 0.985045 0.000010 0.000010 0.000010 0.000010 0.000010 0.000010 0.000010 0.000010 0.014855 0.000010
0.000010 0.990197 0.000010 0.000010 0.000010 0.000010 0.000010 0.000010 0.000010 0.000010 0.009703 0.000010
0.000010 0.968385 0.000010 0.003453 0.000010 0.001440 0.000957 0.000010 0.000010 0.000010 0.025695 0.000010
0.000010 0.989173 0.000010 0.000010 0.000010 0.004736 0.000010 0.000010 0.000010 0.000010 0.006001 0.000010
0.000010 0.993416 0.000010 0.002827 0.000010 0.003667 0.000010 0.000010 0.000010 0.000010 0.000010 0.000010
0.000010 0.998685 0.000010 0.001215 0.000010 0.000010 0.000010 0.000010 0.000010 0.000010 0.000010 0.000010
0.000010 0.989020 0.000010 0.002111 0.000010 0.000010 0.000010 0.000010 0.000010 0.000010 0.008779 0.000010
0.000010 0.999890 0.000010 0.000010 0.000010 0.000010 0.000010 0.000010 0.000010 0.000010 0.000010 0.000010
0.000010 0.986677 0.000010 0.005053 0.000010 0.004355 0.000010 0.000010 0.000010 0.000010 0.003835 0.000010
0.000010 0.999890 0.000010 0.000010 0.000010 0.000010 0.000010 0.000010 0.000010 0.000010 0.000010 0.000010
0.000010 0.988660 0.000010 0.000010 0.000010 0.004188 0.000010 0.007062 0.000010 0.000010 0.000010 0.000010
0.000010 0.999890 0.000010 0.000010 0.000010 0.000010 0.000010 0.000010 0.000010 0.000010 0.000010 0.000010
0.000010 0.967732 0.000010 0.003212 0.000010 0.000010 0.000010 0.000010 0.000010 0.000010 0.028966 0.000010
0.000580 0.969727 0.000010 0.000015 0.000010 0.008590 0.000010 0.014732 0.000010 0.000010 0.006297 0.000010
0.000010 0.977906 0.000010 0.000010 0.000010 0.000010 0.000010 0.000010 0.000010 0.000010 0.021994 0.000010
0.002603 0.879124 0.000010 0.005062 0.000010 0.000011 0.049765 0.007724 0.000010 0.008848 0.046823 0.000010
0.002554 0.859677 0.003394 0.002014 0.000010 0.000010 0.063077 0.000010 0.000010 0.005899 0.063334 0.000010
0.003682 0.919140 0.000010 0.004728 0.000010 0.009604 0.024794 0.000010 0.000010 0.004778 0.033223 0.000010
0.000010 0.852417 0.000010 0.006296 0.000010 0.000010 0.057058 0.003568 0.000010 0.012771 0.067830 0.000010
0.000010 0.940595 0.000010 0.000010 0.003137 0.000010 0.011998 0.008004 0.000010 0.000010 0.036195 0.000010
0.000530 0.824208 0.000010 0.007680 0.000010 0.010899 0.048592 0.042188 0.000010 0.000010 0.065536 0.000326
0.005311 0.886828 0.000010 0.004522 0.000010 0.017677 0.026825 0.017318 0.000010 0.000010 0.041468 0.000010
0.003705 0.823829 0.004322 0.009522 0.000010 0.000010 0.063293 0.005426 0.000010 0.001732 0.088131 0.000010
0.016007 0.867575 0.011865 0.001769 0.004838 0.000496 0.043639 0.000010 0.000010 0.000010 0.053770 0.000010
0.001451 0.876859 0.000010 0.004322 0.000010 0.000010 0.050675 0.009019 0.000010 0.008586 0.049037 0.000010
0.000010 0.885391 0.010747 0.002355 0.000611 0.000010 0.035462 0.013185 0.000010 0.000010 0.052199 0.000010
0.002533 0.843172 0.007013 0.003034 0.004285 0.003915 0.033668 0.034820 0.000010 0.008309 0.059232 0.000010
0.000010 0.050348 0.024583 0.000010 0.000010 0.382608 0.000010 0.000010 0.000010 0.018333 0.524058 0.000010
0.000010 0.039648 0.005907 0.000413 0.000010 0.390975 0.000010 0.000010 0.000010 0.011210 0.551786 0.000010
0.000010 0.033297 0.009717 0.000010 0.000010 0.388657 0.002010 0.000010 0.000010 0.008649 0.557610 0.000010
0.000010 0.034622 0.000010 0.000010 0.000010 0.377666 0.000010 0.000010 0.000010 0.021661 0.565970 0.000010
0.000010 0.029279 0.012221 0.000010 0.000010 0.389289 0.000010 0.000428 0.000010 0.004194 0.564529 0.000010
0.000010 0.043453 0.006361 0.000010 0.000010 0.381800 0.000010 0.000010 0.000010 0.012135 0.556180 0.000010
0.000010 0.064095 0.013212 0.000010 0.000010 0.401284 0.000010 0.000010 0.000010 0.015052 0.506287 0.000010
0.000010 0.041424 0.019820 0.002072 0.000010 0.388597 0.000010 0.000010 0.000010 0.028261 0.519765 0.000010
0.000010 0.053008 0.021674 0.000010 0.000010 0.384971 0.000010 0.000010 0.000010 0.000010 0.540268 0.000010
0.000010 0.026948 0.016358 0.000010 0.000010 0.401713 0.000010 0.000010 0.000010 0.017790 0.537120 0.000010
0.006665 0.044388 0.015501 0.000010 0.000010 0.385603 0.002248 0.014172 0.000010 0.013367 0.518017 0.000010
0.000010 0.040301 0.006619 0.000010 0.000010 0.396880 0.000010 0.000010 0.000010 0.019829 0.536301 0.000010
0.000010 0.033249 0.011410 0.000010 0.000010 0.411724 0.000010 0.000010 0.000010 0.004823 0.538723 0.000010
0.000038 0.026097 0.008427 0.000010 0.000010 0.374988 0.000010 0.005573 0.000010 0.000010 0.584817 0.000010
0.000010 0.003193 0.018990 0.000010 0.000010 0.392727 0.000010 0.000010 0.000010 0.000010 0.585010 0.000010
0.000010 0.027594 0.013136 0.000010 0.000010 0.388225 0.000010 0.000010 0.000010 0.012603 0.558372 0.000010
0.000010 0.024058 0.018362 0.000010 0.000010 0.389249 0.000010 0.000010 0.000010 0.016717 0.551544 0.000010
0.000010 0.046170 0.027233 0.000010 0.000010 0.396931 0.000791 0.000010 0.000010 0.009901 0.518913 0.000010
0.000010 0.082451 0.031697 0.000010 0.000010 0.373804 0.000010 0.000010 0.000010 0.000887 0.511090 0.000010
0.000010 0.030612 0.033121 0.000010 0.000010 0.398507 0.000010 0.000010 0.000010 0.000010 0.537681 0.000010
0.000010 0.371160 0.004223 0.000010 0.221268 0.000010 0.000010 0.000010 0.012537 0.000010 0.000010 0.390742
0.000010 0.296244 0.000010 0.000010 0.190645 0.020911 0.000010 0.000010 0.013991 0.000010 0.018984 0.459165
0.011723 0.299140 0.000011 0.002211 0.243870 0.011815 0.020393 0.032301 0.000010 0.004214 0.005809 0.368503
0.000826 0.318716 0.000519 0.000010 0.202442 0.000010 0.000010 0.000010 0.000010 0.003027 0.000010 0.474411
0.000010 0.333322 0.004405 0.000010 0.200782 0.000010 0.000010 0.000010 0.000010 0.000010 0.000010 0.461410
0.000010 0.331701 0.000010 0.000010 0.214495 0.000010 0.000010 0.000010 0.019520 0.004711 0.000010 0.429503
0.000011 0.285244 0.019468 0.000010 0.185527 0.000010 0.000010 0.030599 0.005221 0.000775 0.000010 0.473115
0.007901 0.297260 0.011938 0.000010 0.178447 0.000010 0.000010 0.073644 0.066637 0.000010 0.000010 0.364124
0.012314 0.249761 0.000010 0.000010 0.168603 0.009716 0.069519 0.089065 0.016221 0.000010 0.005126 0.379644
0.002340 0.344888 0.005889 0.000010 0.224512 0.001960 0.013963 0.007725 0.000033 0.001715 0.000010 0.396956
0.009196 0.323248 0.000010 0.000010 0.202063 0.000010 0.007564 0.000180 0.027109 0.012061 0.000010 0.418539
0.000010 0.318538 0.009059 0.000010 0.187126 0.000010 0.000010 0.000010 0.029374 0.000010 0.000010 0.455833
0.000010 0.376282 0.014330 0.000675 0.185282 0.003858 0.000010 0.000010 0.000010 0.000010 0.000010 0.419512
0.000010 0.341571 0.004419 0.000010 0.172460 0.000010 0.000010 0.000010 0.000010 0.000108 0.000010 0.481372
0.000747 0.354177 0.000010 0.000010 0.215659 0.000010 0.000010 0.000010 0.000010 0.003717 0.000010 0.425629
0.002485 0.320781 0.000010 0.000221 0.196664 0.000010 0.000010 0.000010 0.000010 0.009740 0.000010 0.470050
0.000010 0.352415 0.009445 0.000010 0.206273 0.000010 0.000010 0.005749 0.000010 0.000010 0.000010 0.426047
0.009658 0.285821 0.005248 0.000010 0.218922 0.000010 0.024325 0.028978 0.005700 0.000010 0.017302 0.404016
0.015606 0.320822 0.000010 0.000010 0.220950 0.000010 0.000010 0.007561 0.000010 0.000010 0.030797 0.404206
0.007901 0.365770 0.003360 0.000010 0.205441 0.000010 0.015976 0.000010 0.005199 0.000010 0.000010 0.396304
0.016631 0.337165 0.008253 0.000925 0.413412 0.000010 0.057378 0.031392 0.014363 0.003366 0.018194 0.098910
0.013872 0.335213 0.000010 0.000010 0.454147 0.000010 0.066630 0.016189 0.009116 0.000010 0.025079 0.079715
0.019581 0.301224 0.009625 0.000010 0.391888 0.014940 0.038276 0.065665 0.013151 0.002572 0.022326 0.120743
0.000010 0.237359 0.000010 0.007948 0.322441 0.014687 0.030228 0.035530 0.276460 0.006716 0.011700 0.056911
0.022442 0.302310 0.014244 0.004319 0.445294 0.011944 0.013648 0.065136 0.000609 0.000010 0.034469 0.085576
0.016862 0.302396 0.003258 0.004804 0.401184 0.032196 0.042737 0.047210 0.015808 0.000010 0.025942 0.107593
0.006115 0.338175 0.000010 0.000010 0.425169 0.000933 0.064869 0.033960 0.021828 0.000010 0.000010 0.108911
0.022172 0.276455 0.000010 0.000010 0.477213 0.000010 0.051450 0.028613 0.005165 0.000010 0.018740 0.120151
0.027704 0.322795 0.000010 0.000010 0.477719 0.000010 0.036471 0.023014 0.023984 0.000010 0.027221 0.061052
0.027921 0.278421 0.009845 0.000010 0.479392 0.000010 0.066966 0.044358 0.000010 0.008109 0.015146 0.069811
0.021741 0.319844 0.007537 0.001908 0.438415 0.000010 0.028721 0.061486 0.008325 0.001028 0.000010 0.110974
0.020217 0.345938 0.000010 0.000010 0.408240 0.000010 0.057502 0.042913 0.000010 0.000010 0.000010 0.125130
0.026440 0.320681 0.000010 0.000529 0.440266 0.008748 0.081608 0.002591 0.020769 0.000010 0.026430 0.071918
0.023084 0.317177 0.000010 0.000010 0.433465 0.017015 0.051426 0.025416 0.000010 0.000010 0.034085 0.098292
0.025228 0.287592 0.000010 0.000010 0.455036 0.000010 0.029749 0.085168 0.000010 0.000010 0.033894 0.083282
0.015120 0.355626 0.000010 0.000010 0.436704 0.018823 0.006944 0.021474 0.000010 0.000010 0.037727 0.107543
0.025714 0.311390 0.000010 0.000010 0.454973 0.000010 0.033443 0.068529 0.000010 0.000010 0.031224 0.074676
0.037110 0.296349 0.008576 0.000676 0.448709 0.000010 0.028317 0.098974 0.000010 0.000010 0.013379 0.067880
0.016148 0.231519 0.002147 0.004357 0.331009 0.017214 0.070102 0.137982 0.124066 0.007041 0.000010 0.058405
0.002347 0.296876 0.010421 0.001399 0.415197 0.023550 0.031667 0.072387 0.010299 0.000010 0.004388 0.131460
0.023039 0.302109 0.000010 0.004020 0.131071 0.029418 0.000010 0.377050 0.041406 0.000010 0.036310 0.055547
0.015921 0.284440 0.000010 0.001795 0.151146 0.000010 0.039205 0.362604 0.043378 0.000010 0.062814 0.038667
0.009104 0.426195 0.011303 0.000010 0.075041 0.000664 0.055301 0.375161 0.008868 0.000060 0.031000 0.007294
0.019024 0.378894 0.010400 0.000010 0.135576 0.002508 0.100370 0.332812 0.016749 0.000010 0.000010 0.003638
0.016710 0.333371 0.000010 0.000010 0.091850 0.015544 0.049405 0.427615 0.000010 0.003410 0.038798 0.023266
0.002543 0.280811 0.005381 0.000010 0.130367 0.000010 0.078745 0.443804 0.000010 0.009293 0.000010 0.049015
0.010182 0.287014 0.008113 0.000010 0.100700 0.000010 0.060233 0.436072 0.020203 0.000010 0.034544 0.042910
0.001885 0.351843 0.013166 0.000010 0.125190 0.000010 0.069545 0.430607 0.004397 0.003325 0.000010 0.000010
0.019269 0.387535 0.016786 0.012368 0.128163 0.000010 0.040751 0.331596 0.005318 0.000010 0.001850 0.056343
0.013226 0.406297 0.004877 0.000010 0.104388 0.000010 0.062463 0.343247 0.000010 0.000010 0.000010 0.065451
0.021484 0.340732 0.016736 0.000010 0.108438 0.000010 0.059505 0.365934 0.036520 0.000010 0.011648 0.038974
0.027865 0.321007 0.000010 0.005650 0.118211 0.000010 0.058755 0.378839 0.016608 0.008208 0.019190 0.045648
0.039270 0.336514 0.027173 0.000015 0.106193 0.007319 0.066019 0.391667 0.018235 0.003961 0.000010 0.003622
0.000010 0.325534 0.010124 0.009527 0.117929 0.000010 0.063587 0.408734 0.016076 0.004396 0.000678 0.043396
0.026330 0.324941 0.000331 0.005482 0.119393 0.000010 0.080375 0.342075 0.012528 0.000010 0.050593 0.037932
0.019016 0.335902 0.017184 0.000010 0.111876 0.011475 0.066495 0.384614 0.034840 0.000010 0.000010 0.018567
0.023791 0.354457 0.005338 0.000010 0.091506 0.000010 0.064653 0.399189 0.000010 0.000010 0.044869 0.016156
0.018343 0.326774 0.018436 0.000010 0.098035 0.000010 0.076273 0.447477 0.004589 0.000856 0.000010 0.009187
0.007252 0.363225 0.000011 0.000010 0.106670 0.000010 0.075888 0.432214 0.000010 0.000010 0.001607 0.013093
0.008862 0.266737 0.003182 0.003172 0.106209 0.000010 0.080550 0.390062 0.036606 0.001478 0.044526 0.058606
0.000010 0.038323 0.088285 0.000010 0.000010 0.169739 0.000010 0.000010 0.000010 0.039527 0.664056 0.000010
0.000010 0.000010 0.114609 0.000010 0.000010 0.145096 0.000010 0.000010 0.000010 0.018874 0.721340 0.000010
0.000010 0.000010 0.093573 0.000010 0.000010 0.162853 0.000010 0.000010 0.000010 0.037492 0.706002 0.000010
0.000010 0.000010 0.077198 0.000010 0.000010 0.137398 0.000010 0.000010 0.000010 0.041549 0.743776 0.000010
0.000010 0.000010 0.112301 0.000010 0.000010 0.153329 0.000010 0.000010 0.000010 0.032748 0.701543 0.000010
0.000010 0.000010 0.120323 0.000010 0.001057 0.165352 0.000010 0.004788 0.000010 0.041382 0.667039 0.000010
0.000010 0.000010 0.101892 0.000010 0.000010 0.157719 0.000010 0.000010 0.000010 0.046354 0.693954 0.000010
0.000010 0.016753 0.066944 0.000010 0.000010 0.165029 0.000010 0.000010 0.000010 0.049449 0.701755 0.000010
0.000010 0.000010 0.065388 0.000010 0.000010 0.187509 0.000010 0.000010 0.000010 0.036889 0.710134 0.000010
0.000010 0.000010 0.122252 0.000010 0.000010 0.151528 0.000010 0.000010 0.000010 0.039350 0.686790 0.000010
0.000010 0.000010 0.095398 0.000010 0.000010 0.141149 0.000010 0.000010 0.000010 0.057983 0.705390 0.000010
0.000010 0.000010 0.119368 0.000010 0.000010 0.149919 0.000010 0.000010 0.000010 0.037622 0.693011 0.000010
0.000010 0.010110 0.093546 0.000010 0.000010 0.176382 0.000010 0.000010 0.000010 0.029599 0.690293 0.000010
0.000010 0.000010 0.094198 0.000010 0.000010 0.160468 0.000010 0.000010 0.000010 0.018081 0.727173 0.000010
0.000010 0.005103 0.112416 0.000010 0.000010 0.149589 0.000010 0.000010 0.000010 0.034208 0.698615 0.000010
0.000010 0.000010 0.087645 0.002154 0.000010 0.149112 0.000010 0.000010 0.000010 0.043436 0.717583 0.000010
0.000010 0.000010 0.074141 0.000010 0.000010 0.127000 0.000010 0.000010 0.000010 0.037554 0.761225 0.000010
0.000010 0.944506 0.000010 0.048461 0.000010 0.000010 0.000010 0.000010 0.000010 0.001449 0.005504 0.000010
0.006947 0.910659 0.000010 0.063243 0.002965 0.008083 0.000010 0.000010 0.000010 0.000010 0.008043 0.000010
0.000010 0.943212 0.000010 0.055518 0.000010 0.000010 0.000010 0.000010 0.000010 0.000010 0.001180 0.000010
0.000010 0.922368 0.000010 0.070848 0.000010 0.000010 0.000010 0.000010 0.000010 0.000015 0.006690 0.000010
0.000010 0.894326 0.003896 0.068829 0.002907 0.000640 0.000010 0.022421 0.000010 0.001628 0.000010 0.005313
0.000010 0.779053 0.010834 0.199994 0.000012 0.000010 0.000010 0.006564 0.000010 0.000010 0.003482 0.000010
0.000010 0.396991 0.000010 0.103436 0.005134 0.000010 0.000010 0.493527 0.000010 0.000842 0.000010 0.000010
0.000010 0.395447 0.000010 0.104311 0.003457 0.000010 0.000010 0.494869 0.000010 0.001847 0.000010 0.000010
0.000010 0.397010 0.000010 0.104489 0.000014 0.000010 0.000010 0.496777 0.000010 0.001641 0.000010 0.000010
0.002057 0.440536 0.000010 0.045544 0.026876 0.000010 0.031856 0.406539 0.022807 0.003964 0.018854 0.000946
0.003341 0.438542 0.000010 0.046374 0.026291 0.000010 0.030220 0.409212 0.022793 0.003263 0.019933 0.000010
0.000010 0.901231 0.000010 0.071863 0.000010 0.004342 0.005293 0.000811 0.000010 0.001529 0.012619 0.002272
0.012437 0.532544 0.005224 0.083885 0.000010 0.000010 0.039059 0.309089 0.012408 0.000010 0.000010 0.005314
0.002517 0.734072 0.001580 0.123258 0.047853 0.009161 0.013276 0.011271 0.002913 0.007575 0.037884 0.008640
0.000010 0.915518 0.000010 0.075709 0.000010 0.001065 0.000010 0.000010 0.007134 0.000504 0.000010 0.000010
0.000010 0.907986 0.000010 0.079108 0.000010 0.000010 0.002033 0.000010 0.006877 0.003926 0.000010 0.000010
0.000010 0.935794 0.000010 0.046103 0.000010 0.000010 0.000010 0.000010 0.001334 0.000010 0.009911 0.006788
0.000010 0.959216 0.000010 0.034723 0.000583 0.000010 0.000010 0.000010 0.000010 0.000010 0.005398 0.000010
0.000010 0.933341 0.000010 0.059020 0.000010 0.000010 0.004866 0.000010 0.000010 0.000333 0.002370 0.000010
0.004342 0.901233 0.000470 0.086891 0.000010 0.005483 0.000010 0.000010 0.000010 0.001520 0.000010 0.000010
0.000012 0.000014 0.000010 0.999884 0.000010 0.000010 0.000010 0.000010 0.000010 0.000010 0.000010 0.000010
0.000010 0.000010 0.000010 0.999884 0.000013 0.000012 0.000010 0.000010 0.000010 0.000010 0.000010 0.000010
0.000010 0.000010 0.000010 0.999879 0.000018 0.000013 0.000010 0.000010 0.000010 0.000010 0.000010 0.000010
0.000010 0.000016 0.000010 0.999882 0.000010 0.000011 0.000010 0.000010 0.000010 0.000010 0.000010 0.000010
0.000010 0.000010 0.000010 0.999890 0.000010 0.000010 0.000010 0.000010 0.000010 0.000010 0.000010 0.000010
0.000010 0.000010 0.000010 0.999890 0.000010 0.000010 0.000010 0.000010 0.000010 0.000010 0.000010 0.000010
0.000010 0.000010 0.000010 0.999877 0.000010 0.000010 0.000010 0.000014 0.000010 0.000010 0.000018 0.000010
0.000010 0.000010 0.000010 0.999890 0.000010 0.000010 0.000010 0.000010 0.000010 0.000010 0.000010 0.000010
0.000010 0.000010 0.000010 0.999890 0.000010 0.000010 0.000010 0.000010 0.000010 0.000010 0.000010 0.000010
0.000010 0.000010 0.000010 0.999890 0.000010 0.000010 0.000010 0.000010 0.000010 0.000010 0.000010 0.000010
0.000010 0.000011 0.000010 0.999886 0.000010 0.000010 0.000010 0.000013 0.000010 0.000010 0.000010 0.000010
0.000010 0.000010 0.000010 0.999881 0.000010 0.000019 0.000010 0.000010 0.000010 0.000010 0.000010 0.000010
0.000010 0.000012 0.000012 0.999884 0.000010 0.000012 0.000010 0.000010 0.000010 0.000010 0.000010 0.000010
0.000010 0.000019 0.000010 0.999881 0.000010 0.000010 0.000010 0.000010 0.000010 0.000010 0.000010 0.000010
0.000015 0.000011 0.000010 0.999879 0.000010 0.000015 0.000010 0.000010 0.000010 0.000010 0.000010 0.000010
0.026386 0.000010 0.001428 0.517121 0.000010 0.000010 0.032071 0.419911 0.000010 0.003021 0.000010 0.000010
0.000010 0.350401 0.000010 0.649499 0.000010 0.000010 0.000010 0.000010 0.000010 0.000010 0.000010 0.000010
0.001643 0.516886 0.000010 0.460794 0.000010 0.009051 0.000010 0.000010 0.000010 0.001992 0.009574 0.000010
0.000010 0.000010 0.000010 0.999890 0.000010 0.000010 0.000010 0.000010 0.000010 0.000010 0.000010 0.000010
0.000010 0.000010 0.000010 0.999890 0.000010 0.000010 0.000010 0.000010 0.000010 0.000010 0.000010 0.000010
0.032667 0.893806 0.000010 0.064488 0.000010 0.000427 0.000010 0.000010 0.004243 0.004309 0.000010 0.000010
0.000010 0.920388 0.000010 0.079512 0.000010 0.000010 0.000010 0.000010 0.000010 0.000010 0.000010 0.000010
0.000010 0.916015 0.000010 0.072988 0.010907 0.000010 0.000010 0.000010 0.000010 0.000010 0.000010 0.000010
0.000010 0.921214 0.001342 0.077353 0.000010 0.000010 0.000010 0.000010 0.000010 0.000010 0.000010 0.000010
0.000010 0.934807 0.000010 0.065093 0.000010 0.000010 0.000010 0.000010 0.000010 0.000010 0.000010 0.000010
0.000010 0.906731 0.000010 0.093160 0.000010 0.000019 0.000010 0.000010 0.000010 0.000010 0.000010 0.000010
0.000010 0.919628 0.000010 0.080272 0.000010 0.000010 0.000010 0.000010 0.000010 0.000010 0.000010 0.000010
0.000010 0.936993 0.000010 0.059688 0.003229 0.000010 0.000010 0.000010 0.000010 0.000010 0.000010 0.000010
0.000010 0.928643 0.000010 0.071257 0.000010 0.000010 0.000010 0.000010 0.000010 0.000010 0.000010 0.000010
0.000010 0.939747 0.000010 0.060153 0.000010 0.000010 0.000010 0.000010 0.000010 0.000010 0.000010 0.000010
0.005281 0.929928 0.000010 0.055188 0.000010 0.009523 0.000010 0.000010 0.000010 0.000010 0.000010 0.000010
0.000010 0.925340 0.000010 0.074560 0.000010 0.000010 0.000010 0.000010 0.000010 0.000010 0.000010 0.000010
0.000010 0.884467 0.000010 0.105790 0.000010 0.007893 0.001770 0.000010 0.000010 0.000010 0.000010 0.000010
0.001146 0.864262 0.000010 0.131591 0.000010 0.000010 0.000010 0.000010 0.000010 0.002921 0.000010 0.000010
0.000010 0.866497 0.000010 0.125118 0.000611 0.000010 0.000010 0.007694 0.000010 0.000010 0.000010 0.000010
0.000010 0.866049 0.000010 0.126569 0.000013 0.000010 0.000010 0.007289 0.000010 0.000010 0.000010 0.000010
0.002688 0.872954 0.005394 0.113134 0.000010 0.001008 0.000010 0.000010 0.000010 0.004762 0.000010 0.000010
0.003558 0.875415 0.005049 0.110976 0.000010 0.000010 0.000010 0.000010 0.000010 0.004932 0.000010 0.000010
0.000010 0.613787 0.019450 0.358129 0.000010 0.000010 0.000010 0.003959 0.000010 0.004605 0.000010 0.000010
0.000010 0.617972 0.008813 0.351209 0.000010 0.001016 0.006650 0.002143 0.000010 0.005522 0.006635 0.000010
0.000010 0.625367 0.011594 0.340510 0.000010 0.006154 0.000010 0.010238 0.000010 0.000010 0.006078 0.000010
0.000010 0.626367 0.005377 0.344232 0.000010 0.000010 0.000010 0.005699 0.000010 0.002662 0.015602 0.000010
0.000010 0.615538 0.015339 0.364759 0.000010 0.000010 0.000010 0.000010 0.000010 0.004284 0.000010 0.000010
0.000010 0.623082 0.011240 0.356494 0.001935 0.000010 0.003912 0.000010 0.000010 0.003275 0.000010 0.000010
0.000013 0.633583 0.018418 0.341380 0.000010 0.000010 0.000010 0.000301 0.000010 0.006244 0.000010 0.000010
0.000010 0.720328 0.014898 0.264207 0.000010 0.000010 0.000486 0.000010 0.000010 0.000010 0.000010 0.000010
0.000010 0.809695 0.000010 0.172904 0.000010 0.001089 0.007304 0.006994 0.000010 0.001954 0.000010 0.000010
0.000010 0.708985 0.000010 0.253724 0.000010 0.000010 0.000010 0.010363 0.000010 0.005763 0.021095 0.000010
0.005181 0.723080 0.004696 0.239129 0.003178 0.000010 0.008222 0.001387 0.000010 0.000010 0.015087 0.000010
0.000010 0.700816 0.001499 0.282341 0.000010 0.008621 0.000010 0.000010 0.000010 0.006654 0.000010 0.000010
0.000010 0.702394 0.001347 0.282464 0.000010 0.007648 0.000010 0.000010 0.000010 0.006077 0.000010 0.000010
0.002005 0.733827 0.005629 0.237055 0.005579 0.001963 0.011781 0.000010 0.000010 0.000010 0.002120 0.000010
0.004937 0.687648 0.008651 0.273661 0.000010 0.011711 0.000010 0.004075 0.000010 0.000012 0.009264 0.000010
0.000010 0.726970 0.009009 0.251693 0.000010 0.000010 0.000010 0.006739 0.000010 0.000775 0.004753 0.000010
0.000010 0.999890 0.000010 0.000010 0.000010 0.000010 0.000010 0.000010 0.000010 0.000010 0.000010 0.000010
0.000010 0.998529 0.000010 0.001158 0.000010 0.000223 0.000010 0.000010 0.000010 0.000010 0.000010 0.000010
0.000010 0.989437 0.000010 0.002126 0.000010 0.008347 0.000010 0.000010 0.000010 0.000010 0.000010 0.000010
0.012259 0.863302 0.000010 0.005797 0.016507 0.000010 0.092797 0.000010 0.009278 0.000010 0.000010 0.000010
0.000010 0.999890 0.000010 0.000010 0.000010 0.000010 0.000010 0.000010 0.000010 0.000010 0.000010 0.000010
0.000010 0.998793 0.000010 0.000010 0.000010 0.001102 0.000010 0.000010 0.000010 0.000014 0.000010 0.000010
0.000010 0.862478 0.000010 0.004259 0.013932 0.016959 0.079905 0.007818 0.002250 0.000010 0.009407 0.002962
0.012151 0.863708 0.000010 0.005251 0.016894 0.000010 0.094172 0.000010 0.007764 0.000010 0.000010 0.000010
0.000010 0.999890 0.000010 0.000010 0.000010 0.000010 0.000010 0.000010 0.000010 0.000010 0.000010 0.000010
0.000010 0.984786 0.000010 0.005283 0.000010 0.000010 0.000010 0.000010 0.000010 0.000010 0.009841 0.000010
0.000010 0.992117 0.001718 0.001359 0.000010 0.002404 0.000010 0.000010 0.000010 0.000010 0.002332 0.000010
0.000010 0.979429 0.000010 0.003372 0.000010 0.004612 0.000010 0.000010 0.000010 0.000010 0.012506 0.000010
0.000010 0.988260 0.000010 0.000010 0.000010 0.011640 0.000010 0.000010 0.000010 0.000010 0.000010 0.000010
0.000010 0.989913 0.000010 0.000010 0.000010 0.009987 0.000010 0.000010 0.000010 0.000010 0.000010 0.000010
0.000010 0.977339 0.000010 0.000010 0.000010 0.000010 0.000010 0.000010 0.000010 0.000010 0.022561 0.000010
0.000010 0.999890 0.000010 0.000010 0.000010 0.000010 0.000010 0.000010 0.000010 0.000010 0.000010 0.000010
0.000010 0.999890 0.000010 0.000010 0.000010 0.000010 0.000010 0.000010 0.000010 0.000010 0.000010 0.000010
0.000464 0.962686 0.000010 0.001268 0.003011 0.011243 0.010910 0.000010 0.000010 0.000010 0.008287 0.002091
0.000010 0.982275 0.000010 0.006377 0.000010 0.000010 0.000010 0.000010 0.000010 0.000010 0.011258 0.000010
0.000498 0.985203 0.000010 0.000010 0.000010 0.000010 0.000010 0.000010 0.000010 0.000010 0.014209 0.000010
0.000010 0.925862 0.001282 0.002702 0.000010 0.000010 0.018371 0.013855 0.000010 0.000010 0.037294 0.000585
0.000010 0.999890 0.000010 0.000010 0.000010 0.000010 0.000010 0.000010 0.000010 0.000010 0.000010 0.000010
0.005340 0.887001 0.000010 0.004562 0.004047 0.011387 0.034543 0.018160 0.000010 0.000010 0.034918 0.000010
0.000010 0.999890 0.000010 0.000010 0.000010 0.000010 0.000010 0.000010 0.000010 0.000010 0.000010 0.000010
0.000010 0.999890 0.000010 0.000010 0.000010 0.000010 0.000010 0.000010 0.000010 0.000010 0.000010 0.000010
0.003466 0.900460 0.001806 0.000510 0.000010 0.000010 0.032656 0.011539 0.000010 0.000010 0.049513 0.000010
0.000010 0.999890 0.000010 0.000010 0.000010 0.000010 0.000010 0.000010 0.000010 0.000010 0.000010 0.000010
0.005032 0.786869 0.000781 0.009970 0.000010 0.011989 0.069294 0.023549 0.000010 0.003320 0.087269 0.001908
0.008387 0.833816 0.004399 0.006482 0.000010 0.000010 0.049848 0.035655 0.000010 0.003900 0.057474 0.000010
0.007821 0.824036 0.000014 0.005576 0.005494 0.000010 0.054334 0.033767 0.002272 0.003422 0.063244 0.000010
0.000010 0.999890 0.000010 0.000010 0.000010 0.000010 0.000010 0.000010 0.000010 0.000010 0.000010 0.000010
0.000010 0.999890 0.000010 0.000010 0.000010 0.000010 0.000010 0.000010 0.000010 0.000010 0.000010 0.000010
0.000010 0.999890 0.000010 0.000010 0.000010 0.000010 0.000010 0.000010 0.000010 0.000010 0.000010 0.000010
0.000010 0.999890 0.000010 0.000010 0.000010 0.000010 0.000010 0.000010 0.000010 0.000010 0.000010 0.000010
0.000010 0.999890 0.000010 0.000010 0.000010 0.000010 0.000010 0.000010 0.000010 0.000010 0.000010 0.000010
0.000010 0.999890 0.000010 0.000010 0.000010 0.000010 0.000010 0.000010 0.000010 0.000010 0.000010 0.000010
0.000010 0.999890 0.000010 0.000010 0.000010 0.000010 0.000010 0.000010 0.000010 0.000010 0.000010 0.000010
0.000010 0.999890 0.000010 0.000010 0.000010 0.000010 0.000010 0.000010 0.000010 0.000010 0.000010 0.000010
0.000010 0.999890 0.000010 0.000010 0.000010 0.000010 0.000010 0.000010 0.000010 0.000010 0.000010 0.000010
0.000010 0.999890 0.000010 0.000010 0.000010 0.000010 0.000010 0.000010 0.000010 0.000010 0.000010 0.000010
0.000010 0.991709 0.000010 0.008191 0.000010 0.000010 0.000010 0.000010 0.000010 0.000010 0.000010 0.000010
0.000010 0.997948 0.000010 0.001952 0.000010 0.000010 0.000010 0.000010 0.000010 0.000010 0.000010 0.000010
0.000010 0.999890 0.000010 0.000010 0.000010 0.000010 0.000010 0.000010 0.000010 0.000010 0.000010 0.000010
0.000010 0.999890 0.000010 0.000010 0.000010 0.000010 0.000010 0.000010 0.000010 0.000010 0.000010 0.000010
0.000010 0.997430 0.000010 0.002470 0.000010 0.000010 0.000010 0.000010 0.000010 0.000010 0.000010 0.000010
0.000010 0.999890 0.000010 0.000010 0.000010 0.000010 0.000010 0.000010 0.000010 0.000010 0.000010 0.000010
0.000010 0.999889 0.000010 0.000010 0.000010 0.000011 0.000010 0.000010 0.000010 0.000010 0.000010 0.000010
0.000010 0.999890 0.000010 0.000010 0.000010 0.000010 0.000010 0.000010 0.000010 0.000010 0.000010 0.000010
0.000010 0.999890 0.000010 0.000010 0.000010 0.000010 0.000010 0.000010 0.000010 0.000010 0.000010 0.000010
0.000010 0.994730 0.000010 0.000010 0.000010 0.000010 0.000010 0.000010 0.000010 0.000010 0.005170 0.000010
0.000010 0.999890 0.000010 0.000010 0.000010 0.000010 0.000010 0.000010 0.000010 0.000010 0.000010 0.000010
0.000010 0.999890 0.000010 0.000010 0.000010 0.000010 0.000010 0.000010 0.000010 0.000010 0.000010 0.000010
0.000010 0.994614 0.000010 0.000017 0.000010 0.000010 0.000010 0.000010 0.000010 0.000010 0.005279 0.000010
0.000010 0.999890 0.000010 0.000010 0.000010 0.000010 0.000010 0.000010 0.000010 0.000010 0.000010 0.000010
0.000010 0.999889 0.000010 0.000011 0.000010 0.000010 0.000010 0.000010 0.000010 0.000010 0.000010 0.000010
0.000010 0.999890 0.000010 0.000010 0.000010 0.000010 0.000010 0.000010 0.000010 0.000010 0.000010 0.000010
0.000010 0.999890 0.000010 0.000010 0.000010 0.000010 0.000010 0.000010 0.000010 0.000010 0.000010 0.000010
0.000010 0.999889 0.000010 0.000011 0.000010 0.000010 0.000010 0.000010 0.000010 0.000010 0.000010 0.000010
0.000010 0.999889 0.000010 0.000011 0.000010 0.000010 0.000010 0.000010 0.000010 0.000010 0.000010 0.000010
0.000010 0.999890 0.000010 0.000010 0.000010 0.000010 0.000010 0.000010 0.000010 0.000010 0.000010 0.000010
0.011291 0.941569 0.000010 0.002192 0.001904 0.000010 0.011689 0.000010 0.002346 0.000010 0.028959 0.000010
0.000010 0.974041 0.000010 0.002075 0.000010 0.000010 0.000010 0.000010 0.000010 0.000010 0.023794 0.000010
0.000010 0.990584 0.000010 0.000975 0.000010 0.000010 0.000010 0.000010 0.000010 0.000010 0.008351 0.000010
0.000010 0.999890 0.000010 0.000010 0.000010 0.000010 0.000010 0.000010 0.000010 0.000010 0.000010 0.000010
0.000010 0.996553 0.000010 0.003347 0.000010 0.000010 0.000010 0.000010 0.000010 0.000010 0.000010 0.000010
0.000010 0.984395 0.000010 0.000010 0.000010 0.005606 0.000010 0.000010 0.000010 0.000010 0.009909 0.000010
0.000010 0.986437 0.000010 0.000010 0.000010 0.000010 0.000010 0.000010 0.000010 0.000010 0.013463 0.000010
0.000010 0.993054 0.000010 0.000010 0.000010 0.001615 0.000010 0.000010 0.000010 0.000010 0.005240 0.000010
0.000010 0.977879 0.000010 0.003940 0.000010 0.006807 0.000010 0.000010 0.000010 0.000010 0.011295 0.000010
0.001953 0.983260 0.000010 0.000010 0.000010 0.001898 0.000010 0.000015 0.000010 0.000010 0.012804 0.000010
0.000010 0.000010 0.627029 0.000010 0.000010 0.000010 0.000010 0.000010 0.000010 0.315928 0.056953 0.000010
0.000010 0.000010 0.617879 0.000010 0.000010 0.000010 0.000010 0.000010 0.000010 0.315818 0.066213 0.000010
0.000010 0.000010 0.638797 0.000010 0.000010 0.000010 0.000010 0.000010 0.000010 0.319467 0.041646 0.000010
0.000010 0.000010 0.616193 0.000010 0.000010 0.000010 0.000010 0.000010 0.000010 0.313129 0.070588 0.000010
0.000010 0.000010 0.636078 0.000010 0.000010 0.000010 0.000010 0.000010 0.000010 0.328378 0.035454 0.000010
0.000010 0.000010 0.653437 0.000010 0.000010 0.000010 0.000010 0.000010 0.000010 0.315119 0.031354 0.000010
0.000010 0.000010 0.646357 0.000010 0.000010 0.000010 0.000010 0.000010 0.000010 0.321006 0.032547 0.000010
0.000010 0.000010 0.619475 0.000010 0.000010 0.000010 0.000010 0.000010 0.000010 0.308318 0.072117 0.000010
0.000010 0.000010 0.586488 0.000010 0.000010 0.000010 0.000010 0.000010 0.000010 0.326953 0.086469 0.000010
0.000010 0.000010 0.605486 0.000010 0.000010 0.000010 0.000010 0.000010 0.000010 0.314759 0.079665 0.000010
0.000010 0.000010 0.630083 0.000010 0.000010 0.000010 0.000010 0.000010 0.000010 0.326329 0.043498 0.000010
0.000010 0.000010 0.650017 0.000010 0.000010 0.000010 0.000010 0.000010 0.000010 0.303313 0.046579 0.000010
0.000010 0.000010 0.617093 0.000010 0.000010 0.000010 0.000010 0.000010 0.000010 0.326213 0.056604 0.000010
0.000010 0.000010 0.656460 0.000010 0.000010 0.000010 0.000010 0.000010 0.000010 0.308818 0.034632 0.000010
0.000010 0.000010 0.611980 0.000010 0.000010 0.000010 0.000010 0.000010 0.000010 0.309128 0.078802 0.000010
0.000010 0.000010 0.637568 0.000010 0.000010 0.000010 0.000010 0.000010 0.000010 0.332510 0.029832 0.000010
0.000010 0.000010 0.611808 0.000010 0.000010 0.000010 0.000010 0.000010 0.000010 0.345491 0.042611 0.000010
0.000010 0.000010 0.644842 0.000010 0.000010 0.000010 0.000010 0.000010 0.000010 0.302655 0.052412 0.000010
0.000010 0.000010 0.637976 0.000959 0.000010 0.000010 0.000010 0.000010 0.000010 0.330800 0.030185 0.000010
0.000010 0.000010 0.615804 0.000010 0.000010 0.000010 0.000010 0.000010 0.000010 0.340164 0.043942 0.000010
0.000010 0.025370 0.972036 0.000010 0.000010 0.002504 0.000010 0.000010 0.000010 0.000010 0.000010 0.000010
0.000010 0.093582 0.906313 0.000010 0.000010 0.000010 0.000010 0.000010 0.000010 0.000016 0.000010 0.000010
0.000010 0.018832 0.981068 0.000010 0.000010 0.000010 0.000010 0.000010 0.000010 0.000010 0.000010 0.000010
0.000010 0.060004 0.899560 0.000010 0.000010 0.000010 0.000010 0.000010 0.000010 0.040346 0.000010 0.000010
0.000010 0.086351 0.913549 0.000010 0.000010 0.000010 0.000010 0.000010 0.000010 0.000010 0.000010 0.000010
0.000010 0.008435 0.991465 0.000010 0.000010 0.000010 0.000010 0.000010 0.000010 0.000010 0.000010 0.000010
0.000010 0.101233 0.898667 0.000010 0.000010 0.000010 0.000010 0.000010 0.000010 0.000010 0.000010 0.000010
0.000010 0.054428 0.945472 0.000010 0.000010 0.000010 0.000010 0.000010 0.000010 0.000010 0.000010 0.000010
0.000010 0.079391 0.913392 0.000010 0.000010 0.007127 0.000010 0.000010 0.000010 0.000010 0.000010 0.000010
0.000010 0.066750 0.895249 0.000010 0.000010 0.000010 0.000010 0.000010 0.000010 0.037911 0.000010 0.000010
0.000010 0.045141 0.927287 0.000010 0.000010 0.000010 0.000010 0.000010 0.000010 0.027482 0.000010 0.000010
0.000010 0.150345 0.799048 0.000010 0.000010 0.000010 0.000010 0.000010 0.000010 0.014548 0.035979 0.000010
0.000010 0.091899 0.908001 0.000010 0.000010 0.000010 0.000010 0.000010 0.000010 0.000010 0.000010 0.000010
0.000010 0.098964 0.817152 0.000010 0.000010 0.000016 0.000010 0.000010 0.000010 0.037656 0.046142 0.000010
0.000010 0.075908 0.923992 0.000010 0.000010 0.000010 0.000010 0.000010 0.000010 0.000010 0.000010 0.000010
0.000010 0.096502 0.903398 0.000010 0.000010 0.000010 0.000010 0.000010 0.000010 0.000010 0.000010 0.000010
0.000010 0.032793 0.967107 0.000010 0.000010 0.000010 0.000010 0.000010 0.000010 0.000010 0.000010 0.000010
0.058331 0.000010 0.317822 0.000010 0.005618 0.007697 0.165482 0.333270 0.000010 0.093843 0.017898 0.000010
0.047023 0.000010 0.290848 0.000010 0.000010 0.000010 0.139533 0.435282 0.000010 0.065772 0.021482 0.000010
0.052058 0.000010 0.314379 0.000010 0.000010 0.000010 0.140966 0.418470 0.000010 0.067583 0.006484 0.000010
0.058006 0.000010 0.302276 0.000010 0.003820 0.000010 0.136962 0.421711 0.000010 0.061037 0.016110 0.000037
0.049811 0.000010 0.272644 0.000010 0.012610 0.000010 0.143680 0.397856 0.004714 0.089821 0.028824 0.000010
0.035134 0.000010 0.247981 0.002878 0.009588 0.000010 0.118732 0.516190 0.000010 0.064218 0.005240 0.000010
0.031813 0.000010 0.193390 0.000335 0.006215 0.000010 0.128921 0.565277 0.000010 0.060024 0.007901 0.006093
0.061064 0.000010 0.291668 0.000010 0.000010 0.000010 0.117462 0.450046 0.000010 0.068665 0.006382 0.004664
0.059258 0.000010 0.281780 0.000010 0.008312 0.000010 0.135458 0.425400 0.000010 0.079580 0.007940 0.002233
0.051324 0.000010 0.295833 0.000010 0.007730 0.000010 0.142775 0.408079 0.000010 0.072333 0.020570 0.001316
0.052285 0.000010 0.311130 0.000010 0.013594 0.000010 0.148603 0.342130 0.012474 0.100051 0.019692 0.000010
0.053308 0.000010 0.256719 0.003697 0.005704 0.000010 0.126424 0.477011 0.000010 0.062019 0.000433 0.014656
0.045745 0.000010 0.309481 0.000010 0.003969 0.000010 0.136055 0.428405 0.012245 0.064051 0.000010 0.000010
0.056644 0.000010 0.272914 0.000010 0.000010 0.000010 0.129406 0.457513 0.000010 0.066013 0.017450 0.000010
0.040766 0.000010 0.243697 0.002848 0.013320 0.000010 0.113574 0.527342 0.000010 0.048766 0.009648 0.000010
0.063607 0.000010 0.241951 0.000010 0.000010 0.000010 0.131748 0.503604 0.000010 0.049939 0.000113 0.008989
0.058981 0.000010 0.310729 0.000010 0.002401 0.000010 0.131266 0.410634 0.000010 0.068835 0.017104 0.000010
0.050580 0.000010 0.313804 0.000010 0.007932 0.000010 0.133536 0.401470 0.000010 0.074332 0.018296 0.000010
0.040456 0.000010 0.304022 0.000010 0.000473 0.000010 0.140674 0.408596 0.013090 0.083100 0.007548 0.002012
0.010669 0.000010 0.007245 0.000010 0.010885 0.000010 0.022332 0.948789 0.000010 0.000020 0.000010 0.000010
0.000010 0.000010 0.016682 0.003398 0.000010 0.000010 0.000010 0.979830 0.000010 0.000010 0.000010 0.000010
0.006208 0.000010 0.000010 0.000010 0.014206 0.000010 0.027229 0.941524 0.006115 0.003261 0.000010 0.001408
0.017767 0.000010 0.000010 0.000010 0.000010 0.000010 0.005140 0.956197 0.000010 0.020815 0.000010 0.000010
0.002160 0.000010 0.000010 0.000010 0.000010 0.000010 0.000010 0.987911 0.000010 0.009840 0.000010 0.000010
0.000010 0.000010 0.000010 0.000010 0.000010 0.000010 0.000010 0.999890 0.000010 0.000010 0.000010 0.000010
0.000010 0.000010 0.000010 0.000010 0.000010 0.000010 0.000010 0.999198 0.000010 0.000702 0.000010 0.000010
0.006754 0.000010 0.000010 0.000010 0.000010 0.000010 0.000010 0.991281 0.000010 0.001874 0.000010 0.000010
0.016852 0.000010 0.000010 0.000010 0.000010 0.005379 0.000010 0.977679 0.000010 0.000010 0.000010 0.000010
0.003724 0.000010 0.000010 0.000010 0.001818 0.000010 0.000010 0.987446 0.000010 0.006931 0.000010 0.000010
0.006433 0.000010 0.000010 0.000010 0.000010 0.003224 0.026495 0.956489 0.004010 0.003290 0.000010 0.000010
0.011949 0.001187 0.000010 0.000010 0.008452 0.001843 0.000010 0.961673 0.000010 0.014836 0.000010 0.000010
0.000010 0.000010 0.000010 0.000010 0.006134 0.000010 0.000010 0.993766 0.000010 0.000010 0.000010 0.000010
0.000010 0.000010 0.000010 0.000010 0.000010 0.000010 0.000010 0.999687 0.000010 0.000213 0.000010 0.000010
0.000010 0.000010 0.007789 0.000010 0.014527 0.000010 0.000010 0.976901 0.000010 0.000704 0.000010 0.000010
0.001848 0.000010 0.000308 0.005811 0.012170 0.000010 0.000010 0.979409 0.000394 0.000010 0.000010 0.000010
0.013611 0.000010 0.006982 0.000010 0.007088 0.004622 0.000010 0.961207 0.000010 0.006429 0.000010 0.000010
0.018916 0.000010 0.000056 0.000010 0.006798 0.000010 0.000010 0.974149 0.000010 0.000011 0.000010 0.000010
0.000010 0.000010 0.000010 0.001808 0.013610 0.001361 0.011431 0.960007 0.000010 0.011724 0.000010 0.000010
0.008423 0.000010 0.000010 0.000010 0.000378 0.000010 0.000010 0.988454 0.000010 0.002664 0.000010 0.000010
0.000010 0.004383 0.651594 0.000391 0.000010 0.000010 0.000010 0.000010 0.000010 0.289890 0.053672 0.000010
0.000010 0.000010 0.724782 0.000010 0.000010 0.000010 0.000010 0.000010 0.000010 0.275118 0.000010 0.000010
0.000010 0.000010 0.741809 0.000010 0.000010 0.000010 0.000010 0.000010 0.000010 0.258091 0.000010 0.000010
0.000013 0.000010 0.704468 0.000010 0.000010 0.000010 0.000010 0.000010 0.000010 0.295429 0.000010 0.000010
0.000010 0.000010 0.683964 0.000010 0.000010 0.000010 0.000010 0.000010 0.000010 0.296379 0.019567 0.000010
0.000010 0.000010 0.713244 0.000010 0.000010 0.000010 0.000010 0.000010 0.000010 0.286656 0.000010 0.000010
0.000010 0.000010 0.701590 0.000010 0.000010 0.000010 0.000010 0.000010 0.000010 0.298310 0.000010 0.000010
0.000010 0.034085 0.694418 0.001884 0.000010 0.000010 0.000010 0.000010 0.000010 0.244229 0.025315 0.000010
0.000010 0.000010 0.694674 0.000010 0.000010 0.000010 0.000010 0.000010 0.000010 0.305226 0.000010 0.000010
0.000012 0.000010 0.693256 0.000010 0.000010 0.000010 0.000010 0.000010 0.000010 0.306642 0.000010 0.000010
0.000010 0.000010 0.718888 0.000010 0.000010 0.000015 0.000010 0.000010 0.000019 0.280999 0.000010 0.000010
0.000010 0.000010 0.711642 0.000011 0.000010 0.000010 0.000010 0.000010 0.000010 0.288257 0.000010 0.000010
0.000010 0.000010 0.725972 0.000010 0.000010 0.000010 0.000010 0.000010 0.000010 0.273928 0.000010 0.000010
0.000010 0.000010 0.708396 0.000010 0.000010 0.000010 0.000010 0.000010 0.000010 0.291504 0.000010 0.000010
0.000010 0.000010 0.723612 0.000013 0.000010 0.000010 0.000010 0.000010 0.000010 0.276285 0.000010 0.000010
0.000010 0.000010 0.731701 0.000010 0.000010 0.000010 0.000010 0.000010 0.000010 0.268199 0.000010 0.000010
0.000010 0.000010 0.739045 0.000010 0.000010 0.000010 0.000010 0.000010 0.000010 0.260855 0.000010 0.000010
0.000010 0.000010 0.725715 0.000015 0.000010 0.000010 0.000010 0.000010 0.000010 0.274180 0.000010 0.000010
0.000010 0.005918 0.783356 0.000010 0.000010 0.000010 0.000010 0.000010 0.000010 0.178942 0.031704 0.000010
0.000010 0.000010 0.703030 0.000010 0.000010 0.000010 0.000010 0.000010 0.000010 0.296870 0.000010 0.000010
0.000010 0.000010 0.000010 0.000010 0.000010 0.999890 0.000010 0.000010 0.000010 0.000010 0.000010 0.000010
0.000010 0.000010 0.000010 0.000010 0.000010 0.999890 0.000010 0.000010 0.000010 0.000010 0.000010 0.000010
0.000010 0.000010 0.000010 0.000010 0.000010 0.999890 0.000010 0.000010 0.000010 0.000010 0.000010 0.000010
0.000010 0.000010 0.000010 0.000010 0.000010 0.999890 0.000010 0.000010 0.000010 0.000010 0.000010 0.000010
0.000010 0.000010 0.000010 0.000010 0.000010 0.999889 0.000010 0.000010 0.000010 0.000011 0.000010 0.000010
0.000010 0.000010 0.036730 0.000010 0.000010 0.864943 0.000010 0.036527 0.000010 0.018180 0.043551 0.000010
0.000010 0.000010 0.000010 0.000010 0.000010 0.999890 0.000010 0.000010 0.000010 0.000010 0.000010 0.000010
0.000010 0.000010 0.000010 0.000010 0.000010 0.999890 0.000010 0.000010 0.000010 0.000010 0.000010 0.000010
0.000010 0.000010 0.000010 0.000010 0.000010 0.999890 0.000010 0.000010 0.000010 0.000010 0.000010 0.000010
0.000010 0.000010 0.000010 0.000010 0.000010 0.999890 0.000010 0.000010 0.000010 0.000010 0.000010 0.000010
0.000010 0.000010 0.000010 0.000010 0.000010 0.999890 0.000010 0.000010 0.000010 0.000010 0.000010 0.000010
0.000010 0.000010 0.000010 0.000010 0.000010 0.999890 0.000010 0.000010 0.000010 0.000010 0.000010 0.000010
0.000010 0.000010 0.000010 0.000010 0.000010 0.999890 0.000010 0.000010 0.000010 0.000010 0.000010 0.000010
0.000010 0.000010 0.000010 0.000010 0.000010 0.999890 0.000010 0.000010 0.000010 0.000010 0.000010 0.000010
0.000010 0.000010 0.000010 0.000010 0.000010 0.999890 0.000010 0.000010 0.000010 0.000010 0.000010 0.000010
0.000010 0.000010 0.000010 0.000010 0.000010 0.999890 0.000010 0.000010 0.000010 0.000010 0.000010 0.000010
0.000010 0.000010 0.000010 0.000010 0.000010 0.999890 0.000010 0.000010 0.000010 0.000010 0.000010 0.000010
0.000010 0.000010 0.000010 0.000010 0.000010 0.999890 0.000010 0.000010 0.000010 0.000010 0.000010 0.000010
0.000010 0.000010 0.000010 0.000010 0.000010 0.999890 0.000010 0.000010 0.000010 0.000010 0.000010 0.000010
0.000010 0.000010 0.000010 0.000010 0.000010 0.999890 0.000010 0.000010 0.000010 0.000010 0.000010 0.000010
0.000010 0.000010 0.000010 0.000010 0.000010 0.000010 0.000010 0.000010 0.000010 0.006588 0.993312 0.000010
0.000010 0.000010 0.003158 0.000010 0.000010 0.000010 0.000010 0.000010 0.000010 0.013872 0.982880 0.000010
0.000010 0.096182 0.115202 0.000010 0.000010 0.002123 0.000010 0.000010 0.000010 0.032911 0.753512 0.000010
0.000010 0.003884 0.000010 0.000010 0.000010 0.000010 0.000010 0.000010 0.000010 0.000110 0.995915 0.000010
0.000010 0.000010 0.000010 0.000010 0.000010 0.000010 0.000010 0.000010 0.000010 0.000010 0.999890 0.000010
0.000010 0.000010 0.000010 0.000010 0.000010 0.000010 0.000010 0.000010 0.000010 0.000010 0.999890 0.000010
0.000010 0.064279 0.074887 0.000010 0.000010 0.005223 0.000010 0.000010 0.000010 0.024950 0.830591 0.000010
0.000010 0.101259 0.070373 0.000010 0.000010 0.022746 0.000010 0.000010 0.000010 0.039100 0.766453 0.000010
0.000010 0.031233 0.043027 0.004807 0.000010 0.012129 0.000010 0.000010 0.000010 0.018107 0.890637 0.000010
0.000010 0.068516 0.044277 0.000010 0.000010 0.000010 0.000010 0.000010 0.000010 0.032874 0.854254 0.000010
0.000010 0.032806 0.075045 0.000010 0.000010 0.000010 0.000010 0.000010 0.000010 0.040553 0.851515 0.000010
0.000010 0.039755 0.058309 0.000010 0.000010 0.005199 0.000010 0.000010 0.000010 0.025564 0.871103 0.000010
0.000010 0.007249 0.000010 0.000010 0.000010 0.000010 0.000010 0.000010 0.000010 0.002466 0.990195 0.000010
0.000010 0.087943 0.137463 0.002943 0.000010 0.003498 0.000010 0.000010 0.000010 0.051779 0.716314 0.000010
0.000010 0.025124 0.000010 0.000010 0.000010 0.000010 0.000010 0.000010 0.000010 0.000010 0.974776 0.000010
0.000010 0.027954 0.028151 0.000010 0.000010 0.000010 0.000010 0.000010 0.000010 0.010957 0.932858 0.000010
0.000010 0.134725 0.077529 0.002867 0.000010 0.012870 0.000010 0.000010 0.000010 0.021857 0.750092 0.000010
0.000010 0.002623 0.000010 0.000010 0.000010 0.000010 0.000010 0.000010 0.000010 0.000010 0.997277 0.000010
0.000010 0.022509 0.062197 0.000010 0.000010 0.000010 0.000010 0.000010 0.000010 0.015863 0.899351 0.000010
0.000010 0.077308 0.057149 0.003801 0.000010 0.000010 0.000010 0.000010 0.000010 0.026823 0.834849 0.000010
0.075547 0.000010 0.016859 0.000324 0.039839 0.000010 0.231856 0.548529 0.040883 0.021078 0.000010 0.025055
0.111722 0.000010 0.019705 0.000010 0.055164 0.000889 0.220147 0.519137 0.030084 0.004365 0.000010 0.038757
0.096234 0.000010 0.008495 0.000010 0.053152 0.000360 0.224786 0.570253 0.014477 0.011525 0.000010 0.020689
0.097376 0.000010 0.004443 0.002086 0.040209 0.000010 0.272395 0.531395 0.019476 0.010479 0.000010 0.022111
0.091518 0.000010 0.011240 0.002404 0.057627 0.000010 0.216700 0.550253 0.014758 0.013301 0.000010 0.042169
0.086361 0.000010 0.019753 0.001353 0.025950 0.000010 0.231012 0.535912 0.032905 0.019335 0.000010 0.047389
0.094021 0.000010 0.031336 0.000010 0.031968 0.003599 0.202603 0.582351 0.011612 0.005660 0.000010 0.036820
0.095223 0.000010 0.023910 0.000010 0.020016 0.003108 0.238140 0.566603 0.024615 0.016077 0.000010 0.012279
0.083248 0.000010 0.012534 0.000010 0.022928 0.000010 0.271317 0.551555 0.025974 0.009303 0.000010 0.023102
0.083934 0.000010 0.017397 0.000010 0.002176 0.000010 0.230008 0.575037 0.048294 0.006141 0.000010 0.036972
0.084214 0.000010 0.005382 0.001311 0.000010 0.000010 0.252988 0.566570 0.041740 0.021868 0.000010 0.025888
0.096367 0.000010 0.026228 0.000010 0.043071 0.000010 0.243161 0.528559 0.015592 0.000010 0.003323 0.043660
0.081378 0.000010 0.013442 0.000010 0.047875 0.000010 0.220623 0.569510 0.019448 0.005258 0.000010 0.042426
0.084573 0.000010 0.031417 0.000010 0.024546 0.003302 0.218667 0.559629 0.047012 0.000749 0.000010 0.030076
0.090570 0.000010 0.016476 0.000010 0.012321 0.005112 0.218266 0.560286 0.036973 0.007885 0.000010 0.052081
0.097166 0.000010 0.012942 0.004862 0.031255 0.000010 0.243170 0.531075 0.017024 0.023559 0.000010 0.038917
0.094306 0.000010 0.018654 0.000010 0.048855 0.000010 0.230601 0.533674 0.026789 0.008947 0.000010 0.038134
0.110685 0.000010 0.017430 0.000010 0.046612 0.004980 0.227690 0.510191 0.039257 0.010674 0.001750 0.030711
0.101623 0.001760 0.029454 0.000010 0.024101 0.000010 0.240347 0.513447 0.049458 0.005807 0.000010 0.033973
0.000010 0.010787 0.713900 0.000010 0.000010 0.002540 0.000010 0.000010 0.000010 0.149643 0.123059 0.000010
0.000010 0.013515 0.751707 0.000010 0.000010 0.007811 0.000010 0.000010 0.000010 0.119465 0.107431 0.000010
0.000010 0.000010 0.771524 0.000010 0.000010 0.000010 0.000010 0.000010 0.000010 0.109339 0.119046 0.000010
0.000010 0.000010 0.772871 0.000010 0.000010 0.010486 0.000010 0.000010 0.000010 0.113191 0.103371 0.000010
0.000010 0.000010 0.824221 0.000010 0.000010 0.000010 0.000010 0.000010 0.000010 0.125474 0.050216 0.000010
0.000010 0.025406 0.750846 0.000010 0.000010 0.000010 0.000010 0.000010 0.000010 0.123015 0.100653 0.000010
0.000010 0.002585 0.807270 0.000010 0.000010 0.000010 0.000010 0.000010 0.000010 0.103148 0.086917 0.000010
0.000010 0.008370 0.821862 0.002277 0.000010 0.000010 0.000010 0.000010 0.000010 0.124042 0.043378 0.000010
0.000010 0.003945 0.780654 0.000010 0.000010 0.006187 0.000010 0.000010 0.000010 0.136097 0.073048 0.000010
0.000010 0.009728 0.784151 0.000010 0.000010 0.000010 0.000010 0.000010 0.000010 0.112867 0.093174 0.000010
0.000010 0.006142 0.813943 0.000010 0.000010 0.011651 0.000010 0.000010 0.000010 0.089995 0.078199 0.000010
0.000010 0.013568 0.808744 0.000010 0.000010 0.000010 0.000010 0.000010 0.000010 0.092260 0.085348 0.000010
0.000010 0.009917 0.844964 0.000010 0.000010 0.001295 0.000010 0.000010 0.000010 0.131406 0.012348 0.000010
0.000010 0.000010 0.796886 0.000010 0.000010 0.021628 0.000010 0.000010 0.000010 0.105334 0.076072 0.000010
0.048319 0.000010 0.001840 0.000010 0.125324 0.000010 0.649516 0.108925 0.041234 0.002529 0.000010 0.022273
0.068005 0.000010 0.006586 0.000010 0.104075 0.000010 0.582057 0.113959 0.075997 0.016557 0.000010 0.032723
0.043458 0.000010 0.000010 0.000010 0.119206 0.000010 0.647972 0.100633 0.055428 0.013527 0.000010 0.019726
0.055275 0.000010 0.000010 0.000010 0.113657 0.000010 0.568471 0.149953 0.064842 0.007138 0.000010 0.040614
0.051818 0.000010 0.005960 0.000010 0.109135 0.000010 0.565737 0.152429 0.073297 0.009079 0.000010 0.032505
0.042334 0.000010 0.000010 0.000010 0.122065 0.000010 0.656199 0.090173 0.066231 0.000010 0.000010 0.022938
0.051392 0.000010 0.002243 0.000847 0.153802 0.000010 0.648896 0.059735 0.053776 0.004297 0.000010 0.024983
0.040860 0.000010 0.000010 0.002721 0.113135 0.000010 0.671638 0.076626 0.063538 0.017123 0.000010 0.014319
0.054219 0.000010 0.000010 0.000010 0.108510 0.000010 0.621293 0.114414 0.033952 0.020487 0.000010 0.047075
0.031836 0.000010 0.000010 0.000010 0.111552 0.000010 0.707334 0.038225 0.073571 0.010086 0.000010 0.027347
0.052669 0.000010 0.000771 0.000010 0.126843 0.002735 0.546175 0.142763 0.076794 0.007971 0.000010 0.043249
0.030495 0.000010 0.000010 0.000010 0.117208 0.000010 0.660726 0.085835 0.053512 0.015443 0.000010 0.036731
0.035882 0.000010 0.010882 0.000010 0.113446 0.000010 0.635382 0.114357 0.066983 0.007943 0.000010 0.015086
0.059720 0.000010 0.015775 0.000010 0.119981 0.000010 0.576416 0.130233 0.059519 0.002711 0.000010 0.035606
0.040675 0.000010 0.023330 0.000010 0.096785 0.000010 0.678244 0.088034 0.050311 0.006525 0.000010 0.016057
0.041129 0.000010 0.003510 0.000010 0.136329 0.000010 0.631199 0.107746 0.052810 0.013580 0.000010 0.013656
0.021592 0.000010 0.020145 0.000010 0.111664 0.000010 0.662418 0.115244 0.037420 0.009756 0.000010 0.021722
0.045690 0.000010 0.001134 0.006203 0.114586 0.000010 0.615311 0.099833 0.062502 0.022102 0.000010 0.032608
0.038468 0.000013 0.000010 0.000010 0.131996 0.000010 0.603184 0.141794 0.050755 0.006930 0.000010 0.026820
0.043180 0.000010 0.000010 0.000010 0.122482 0.000010 0.590523 0.115500 0.067522 0.023423 0.000010 0.037319
0.021597 0.000010 0.025788 0.000010 0.000010 0.000010 0.015328 0.935044 0.000010 0.001314 0.000010 0.000869
0.017848 0.000010 0.010712 0.000010 0.000010 0.000010 0.024802 0.928700 0.000010 0.015268 0.000010 0.002610
0.026079 0.000010 0.002824 0.000010 0.001021 0.000010 0.000010 0.937810 0.000010 0.013360 0.000010 0.018845
0.020568 0.000010 0.009869 0.000010 0.000010 0.000010 0.020337 0.901168 0.014160 0.013765 0.000010 0.020083
0.021211 0.000010 0.014063 0.000010 0.002726 0.000010 0.000010 0.939917 0.004975 0.004053 0.000010 0.013005
0.012567 0.000010 0.000010 0.000010 0.000919 0.000010 0.008859 0.958043 0.000010 0.012027 0.000010 0.007525
0.028407 0.000010 0.000010 0.001143 0.000010 0.000010 0.019035 0.931085 0.000010 0.013248 0.000010 0.007021
0.033052 0.000010 0.005535 0.000010 0.000010 0.000010 0.014687 0.927945 0.000010 0.018711 0.000010 0.000010
0.006778 0.000010 0.015557 0.001379 0.000010 0.000010 0.013303 0.953678 0.005917 0.001670 0.000010 0.001678
0.009714 0.000010 0.021758 0.000010 0.003391 0.000010 0.000010 0.935936 0.018051 0.000010 0.000010 0.011090
0.011445 0.000010 0.008730 0.000010 0.000010 0.000010 0.000010 0.942603 0.000010 0.014531 0.000010 0.022620
0.014287 0.000010 0.006795 0.000010 0.001692 0.000010 0.015282 0.946229 0.000010 0.008227 0.000010 0.007439
0.024401 0.000010 0.000010 0.000010 0.000010 0.000010 0.000010 0.931892 0.000010 0.015414 0.000010 0.028213
0.021211 0.000010 0.033453 0.000010 0.000010 0.000010 0.031672 0.912672 0.000010 0.000010 0.000010 0.000922
0.033141 0.000010 0.021065 0.000010 0.017308 0.000010 0.000010 0.925838 0.000010 0.002579 0.000010 0.000010
0.028673 0.000010 0.016795 0.000010 0.015056 0.000010 0.010795 0.918142 0.000010 0.000010 0.000010 0.010478
0.021585 0.000010 0.010062 0.000010 0.020242 0.000010 0.007521 0.936089 0.000010 0.002857 0.000010 0.001594
0.029159 0.000010 0.026142 0.000541 0.003379 0.000010 0.000010 0.940708 0.000010 0.000010 0.000010 0.000010
0.016847 0.000010 0.020545 0.000010 0.011688 0.000010 0.000010 0.935211 0.004947 0.000010 0.000010 0.010702
0.033365 0.000010 0.003931 0.000010 0.001093 0.000010 0.000010 0.944006 0.000010 0.017536 0.000010 0.000010
0.000010 0.158204 0.056007 0.000010 0.000010 0.039694 0.000010 0.000010 0.000010 0.016627 0.729399 0.000010
0.000010 0.042100 0.027714 0.000010 0.000010 0.007173 0.000010 0.000010 0.000010 0.024216 0.898727 0.000010
0.000010 0.096508 0.037584 0.004962 0.000010 0.030276 0.000010 0.000010 0.000010 0.026596 0.804015 0.000010
0.000010 0.141721 0.081529 0.000010 0.000010 0.016376 0.000010 0.000010 0.000010 0.013018 0.747286 0.000010
0.000010 0.071609 0.052905 0.000010 0.000010 0.009050 0.000010 0.000010 0.000010 0.018961 0.847405 0.000010
0.000010 0.102214 0.062426 0.000010 0.000010 0.045340 0.000010 0.000010 0.000010 0.014427 0.775523 0.000010
0.000010 0.131143 0.080473 0.000010 0.000010 0.043264 0.000010 0.000010 0.000010 0.036336 0.708714 0.000010
0.000010 0.084739 0.061104 0.000010 0.000010 0.000873 0.000010 0.000010 0.000010 0.024945 0.828269 0.000010
0.000010 0.183598 0.062831 0.000010 0.000010 0.046065 0.000010 0.000010 0.000010 0.033940 0.673495 0.000010
0.000010 0.110539 0.045109 0.000010 0.000010 0.009741 0.000010 0.000010 0.000010 0.024183 0.810358 0.000010
0.000010 0.104991 0.006523 0.000010 0.000010 0.000010 0.000010 0.000010 0.000010 0.039564 0.848843 0.000010
0.000010 0.075853 0.079350 0.000010 0.000010 0.000932 0.000010 0.000010 0.000010 0.018671 0.825124 0.000010
0.000010 0.141212 0.047167 0.000010 0.000010 0.009295 0.000010 0.000010 0.000010 0.017420 0.784835 0.000010
0.000010 0.089168 0.066430 0.000010 0.000010 0.000010 0.000010 0.000010 0.000010 0.005953 0.838369 0.000010
0.000010 0.094042 0.027693 0.000010 0.000010 0.012658 0.000010 0.000010 0.000010 0.002926 0.862611 0.000010
0.000010 0.134151 0.062631 0.000010 0.000010 0.014149 0.000010 0.000010 0.000010 0.027374 0.761625 0.000010
0.000010 0.124013 0.126742 0.001049 0.000010 0.065515 0.000010 0.000010 0.000010 0.013064 0.669557 0.000010
0.000010 0.150387 0.077032 0.000010 0.000010 0.039578 0.000010 0.000010 0.000010 0.038707 0.694226 0.000010
0.000010 0.064047 0.063148 0.000010 0.000010 0.000010 0.000010 0.000010 0.000010 0.000010 0.872715 0.000010
0.000010 0.179063 0.060932 0.000270 0.000010 0.059681 0.000010 0.000010 0.000010 0.025838 0.674155 0.000010
0.000011 0.000010 0.000010 0.000010 0.000014 0.000010 0.000010 0.000010 0.000010 0.999884 0.000010 0.000010
0.000010 0.000010 0.000010 0.000010 0.000010 0.000010 0.000010 0.000010 0.000010 0.999890 0.000010 0.000010
0.000010 0.000010 0.000010 0.000010 0.000010 0.000010 0.000010 0.000010 0.000010 0.999890 0.000010 0.000010
0.000010 0.000010 0.000010 0.000010 0.000010 0.000010 0.000010 0.000010 0.000010 0.999890 0.000010 0.000010
0.000010 0.000010 0.000010 0.000010 0.000010 0.000010 0.000010 0.000010 0.000010 0.999890 0.000010 0.000010
0.000010 0.000010 0.000010 0.000010 0.000010 0.000010 0.000010 0.000010 0.000010 0.999890 0.000010 0.000010
0.000010 0.000010 0.000010 0.000010 0.000010 0.000010 0.000010 0.000010 0.000010 0.999890 0.000010 0.000010
0.000010 0.000010 0.004213 0.000010 0.000010 0.000010 0.000010 0.000013 0.000010 0.995684 0.000010 0.000010
0.000010 0.000010 0.000010 0.000010 0.000010 0.000010 0.000010 0.000010 0.000010 0.999890 0.000010 0.000010
0.000010 0.000010 0.000010 0.000010 0.000010 0.000010 0.000010 0.000010 0.000010 0.999890 0.000010 0.000010
0.000010 0.000010 0.000010 0.000010 0.000010 0.000010 0.000010 0.000010 0.000010 0.999890 0.000010 0.000010
0.000010 0.000010 0.000010 0.000010 0.000010 0.000010 0.000010 0.000010 0.000010 0.999890 0.000010 0.000010
0.000010 0.000010 0.029487 0.000010 0.000010 0.000010 0.000010 0.000010 0.000010 0.970413 0.000010 0.000010
0.000010 0.000010 0.000010 0.000010 0.000010 0.000010 0.000010 0.000010 0.000010 0.999890 0.000010 0.000010
0.000010 0.000010 0.000010 0.000010 0.000010 0.000010 0.000010 0.000010 0.000010 0.999890 0.000010 0.000010
0.000010 0.000010 0.000010 0.000010 0.000010 0.000010 0.000010 0.000010 0.000010 0.999890 0.000010 0.000010
0.000010 0.000010 0.000010 0.000010 0.000010 0.000010 0.000010 0.000010 0.000010 0.999890 0.000010 0.000010
0.000010 0.000010 0.000010 0.000010 0.000010 0.000010 0.000010 0.000010 0.000010 0.999890 0.000010 0.000010
0.000010 0.000010 0.000010 0.000010 0.000010 0.000010 0.000010 0.000010 0.000010 0.999890 0.000010 0.000010
0.000010 0.000010 0.000010 0.000010 0.000010 0.000010 0.000010 0.000010 0.000010 0.999890 0.000010 0.000010
0.100311 0.000010 0.007287 0.000010 0.128907 0.000010 0.382129 0.297282 0.046268 0.000010 0.000010 0.037765
0.104310 0.000010 0.021393 0.000010 0.128437 0.000010 0.334623 0.316602 0.058255 0.000010 0.000010 0.036330
0.103310 0.000010 0.027067 0.000015 0.103636 0.000010 0.362165 0.303537 0.056136 0.001737 0.000010 0.042368
0.109497 0.000015 0.003890 0.003598 0.100307 0.000010 0.341143 0.346613 0.045790 0.004583 0.002628 0.041926
0.120342 0.000010 0.022784 0.000010 0.117283 0.000010 0.264223 0.376337 0.076181 0.000010 0.000010 0.022800
0.125558 0.000010 0.009850 0.000010 0.130943 0.000010 0.300766 0.356011 0.053407 0.000010 0.000010 0.023414
0.131663 0.000010 0.021300 0.000010 0.111857 0.000010 0.285868 0.363344 0.057494 0.000010 0.008736 0.019699
0.116628 0.000010 0.011798 0.000380 0.161377 0.000010 0.280123 0.340931 0.043230 0.000996 0.000010 0.044507
0.117200 0.000010 0.033402 0.000010 0.134772 0.000010 0.345233 0.249416 0.075241 0.000010 0.000010 0.044685
0.077738 0.000010 0.004768 0.000010 0.102784 0.000010 0.401666 0.325715 0.049341 0.005903 0.000010 0.032046
0.118562 0.003605 0.024301 0.000010 0.104136 0.000010 0.282720 0.381096 0.057236 0.002759 0.000010 0.025555
0.101276 0.000010 0.007976 0.000010 0.136523 0.000010 0.348730 0.334014 0.042533 0.000010 0.000010 0.028897
0.094043 0.001735 0.011854 0.003642 0.115932 0.000010 0.335685 0.355052 0.043799 0.000010 0.000010 0.038228
0.105744 0.000010 0.006522 0.002477 0.114236 0.000010 0.350137 0.337076 0.046535 0.006441 0.000010 0.030802
0.119641 0.000010 0.009085 0.000010 0.099592 0.000010 0.294147 0.387471 0.064771 0.002961 0.000010 0.022292
0.100426 0.000010 0.010312 0.003223 0.166072 0.000010 0.285220 0.331426 0.032620 0.017225 0.000010 0.053446
0.113196 0.000010 0.011880 0.000010 0.128469 0.000010 0.372602 0.292853 0.052274 0.002478 0.000010 0.026209
0.092498 0.000010 0.000010 0.000066 0.122196 0.000010 0.377829 0.321386 0.042094 0.002971 0.000010 0.040920
0.000010 0.000010 0.253000 0.000010 0.000010 0.000010 0.000010 0.000010 0.000010 0.074085 0.672825 0.000010
0.000010 0.000010 0.224898 0.000010 0.000010 0.000010 0.000010 0.000010 0.000010 0.086892 0.688120 0.000010
0.001244 0.011369 0.231615 0.001130 0.000010 0.007163 0.000010 0.000010 0.000010 0.088065 0.659364 0.000010
0.000010 0.012851 0.239215 0.000010 0.000010 0.017315 0.000010 0.000010 0.000010 0.094006 0.636543 0.000010
0.000010 0.000010 0.265488 0.000010 0.000010 0.000107 0.000010 0.000010 0.000010 0.100314 0.634011 0.000010
0.000010 0.000010 0.228577 0.000010 0.000010 0.000010 0.000010 0.000010 0.000010 0.066983 0.704350 0.000010
0.000010 0.001832 0.213778 0.000010 0.000010 0.000010 0.000010 0.000010 0.000010 0.087125 0.697185 0.000010
0.000010 0.000010 0.222538 0.000010 0.000010 0.014228 0.000010 0.000010 0.000010 0.085928 0.677227 0.000010
0.000010 0.000010 0.220465 0.004103 0.000010 0.002309 0.000010 0.000010 0.000010 0.093080 0.679973 0.000010
0.000010 0.000010 0.225679 0.000010 0.000010 0.000010 0.000010 0.000010 0.000010 0.109981 0.664250 0.000010
0.000010 0.000010 0.214079 0.001114 0.000010 0.000010 0.000010 0.000010 0.000010 0.081501 0.703225 0.000010
0.000010 0.029136 0.218594 0.000010 0.000010 0.003815 0.000010 0.000010 0.000010 0.097846 0.650539 0.000010
0.000010 0.000010 0.190738 0.000010 0.000010 0.002849 0.000010 0.000010 0.000010 0.116374 0.689958 0.000010
0.000010 0.000010 0.231045 0.000010 0.000010 0.007734 0.000010 0.000010 0.000010 0.110433 0.650708 0.000010
0.000010 0.031691 0.241413 0.000010 0.000010 0.009879 0.000010 0.000010 0.000010 0.087828 0.629120 0.000010
0.000010 0.000010 0.221198 0.003451 0.000010 0.000010 0.000010 0.000010 0.000010 0.107071 0.668200 0.000010
0.000010 0.000010 0.266903 0.000015 0.000010 0.000010 0.000010 0.000010 0.000010 0.096352 0.636650 0.000010
0.000010 0.000010 0.225023 0.000010 0.000010 0.000010 0.000010 0.000010 0.000010 0.107621 0.667266 0.000010
0.000010 0.000010 0.239078 0.000010 0.000010 0.000010 0.000010 0.000010 0.000010 0.068922 0.691909 0.000010
0.000010 0.000010 0.241107 0.000010 0.000010 0.000010 0.000010 0.000010 0.000010 0.079521 0.679282 0.000010
0.015353 0.000010 0.053133 0.000010 0.002398 0.000010 0.072409 0.843402 0.000010 0.000010 0.000010 0.013246
0.047140 0.000010 0.051523 0.000010 0.000010 0.000010 0.062254 0.803343 0.000010 0.003989 0.000010 0.031690
0.042832 0.000010 0.039961 0.001076 0.008373 0.000010 0.074341 0.821862 0.000010 0.000010 0.000010 0.011505
0.008610 0.000010 0.032605 0.001174 0.015025 0.000010 0.062633 0.849350 0.000010 0.010655 0.000010 0.019907
0.008237 0.000010 0.062476 0.000010 0.000010 0.000010 0.078340 0.823181 0.017415 0.000010 0.000010 0.010292
0.036815 0.000010 0.038900 0.000010 0.000010 0.000010 0.058386 0.858343 0.000010 0.000015 0.000010 0.007480
0.042635 0.000010 0.034563 0.000010 0.000010 0.000010 0.084016 0.817433 0.007914 0.005048 0.000010 0.008340
0.029988 0.000010 0.027061 0.000338 0.000010 0.000010 0.073217 0.836071 0.010039 0.006942 0.000010 0.016304
0.010067 0.000010 0.041262 0.000010 0.004081 0.000010 0.095709 0.840229 0.003385 0.000010 0.000010 0.005218
0.027825 0.000010 0.040871 0.000010 0.013005 0.000010 0.087526 0.809608 0.000010 0.006128 0.000010 0.014987
0.049684 0.000010 0.031548 0.000010 0.000010 0.000010 0.071294 0.815814 0.012351 0.003219 0.000010 0.016041
0.038715 0.000010 0.038325 0.000010 0.000010 0.000010 0.093860 0.808115 0.004296 0.000010 0.000010 0.016630
0.037610 0.000010 0.036078 0.000010 0.001573 0.000010 0.051855 0.838949 0.019342 0.000010 0.000010 0.014545
0.030026 0.000010 0.037091 0.000010 0.010808 0.000010 0.055833 0.844345 0.012294 0.000010 0.000010 0.009553
0.031269 0.000010 0.043068 0.000010 0.015925 0.000010 0.082010 0.818883 0.005325 0.000010 0.000010 0.003469
0.029814 0.000010 0.033616 0.000010 0.000010 0.000010 0.063322 0.858111 0.001292 0.005964 0.000010 0.007831
0.028189 0.002798 0.036839 0.000010 0.000010 0.000010 0.084200 0.843094 0.000010 0.000010 0.000010 0.004821
0.043424 0.000010 0.033503 0.000010 0.002246 0.000010 0.084906 0.807260 0.009592 0.003756 0.000010 0.015273
0.036419 0.000010 0.032525 0.000010 0.004572 0.000010 0.065300 0.837499 0.000010 0.001538 0.000010 0.022097
0.031629 0.000010 0.028387 0.000010 0.000010 0.000010 0.063236 0.874748 0.001930 0.000010 0.000010 0.000010
0.029968 0.000010 0.007056 0.000010 0.000139 0.000010 0.046494 0.916271 0.000010 0.000011 0.000010 0.000010
0.031767 0.000010 0.010224 0.000224 0.000010 0.000010 0.040208 0.916982 0.000010 0.000010 0.000535 0.000010
0.037319 0.000010 0.001904 0.000010 0.004243 0.000010 0.037057 0.918060 0.000054 0.000010 0.000010 0.001313
0.017816 0.000010 0.007975 0.000010 0.000929 0.000010 0.065426 0.907783 0.000010 0.000010 0.000010 0.000010
0.021454 0.000010 0.014703 0.000042 0.000010 0.000010 0.062474 0.901256 0.000010 0.000010 0.000010 0.000010
0.008967 0.000010 0.000010 0.000010 0.002671 0.000010 0.043713 0.936228 0.000010 0.008351 0.000010 0.000010
0.027774 0.000010 0.000010 0.000010 0.000010 0.000010 0.037480 0.916898 0.000010 0.017768 0.000010 0.000010
0.032563 0.000010 0.005907 0.000010 0.000010 0.000010 0.065650 0.895801 0.000010 0.000010 0.000010 0.000010
0.023394 0.000010 0.019372 0.002032 0.000010 0.000010 0.056952 0.883637 0.001608 0.012954 0.000010 0.000010
0.026856 0.000010 0.013423 0.002946 0.000010 0.000010 0.049330 0.900195 0.000010 0.000017 0.000010 0.007183
0.032073 0.000010 0.011826 0.000010 0.000010 0.000010 0.053689 0.902332 0.000010 0.000010 0.000010 0.000010
0.018882 0.000010 0.000010 0.000010 0.000010 0.000010 0.038114 0.926183 0.008889 0.007862 0.000010 0.000010
0.028997 0.000010 0.011993 0.000010 0.000010 0.000010 0.062154 0.893225 0.000010 0.003561 0.000010 0.000010
0.020548 0.000010 0.000010 0.000010 0.000010 0.000010 0.048517 0.914297 0.002917 0.013652 0.000010 0.000010
0.002234 0.000010 0.009806 0.000010 0.000010 0.003339 0.085898 0.888223 0.001000 0.009450 0.000010 0.000010
0.013199 0.000010 0.027542 0.000010 0.000010 0.000010 0.040686 0.918493 0.000010 0.000010 0.000010 0.000010
0.010944 0.000010 0.017271 0.000010 0.000010 0.000010 0.029225 0.933545 0.000010 0.002333 0.000010 0.006622
0.031554 0.000010 0.006985 0.000010 0.000010 0.000010 0.052901 0.908480 0.000010 0.000010 0.000010 0.000010
0.011362 0.000010 0.000010 0.001023 0.002416 0.000010 0.179770 0.743298 0.033664 0.021126 0.000010 0.007302
0.031861 0.000010 0.005707 0.000010 0.024345 0.000010 0.105049 0.804239 0.012736 0.013043 0.002980 0.000010
0.027531 0.000010 0.000010 0.000175 0.021940 0.000010 0.156717 0.772328 0.012313 0.008946 0.000010 0.000010
0.027168 0.000010 0.006029 0.000010 0.014183 0.000010 0.182212 0.729423 0.034428 0.006507 0.000010 0.000010
0.024328 0.000010 0.000010 0.000010 0.002904 0.000010 0.064853 0.888512 0.000010 0.019165 0.000176 0.000010
0.015976 0.000010 0.007513 0.000010 0.005734 0.000010 0.019186 0.945694 0.000010 0.005838 0.000010 0.000010
0.032545 0.000010 0.010638 0.004276 0.070080 0.000010 0.344754 0.500627 0.037030 0.000010 0.000010 0.000010
0.032243 0.000010 0.000010 0.000010 0.018099 0.000010 0.167099 0.737618 0.018954 0.025926 0.000010 0.000010
0.032231 0.000010 0.015345 0.002320 0.047207 0.000010 0.327559 0.557702 0.017512 0.000083 0.000010 0.000010
0.019907 0.000010 0.000010 0.000010 0.012512 0.000010 0.087228 0.858622 0.002422 0.019249 0.000010 0.000010
0.015088 0.000010 0.000010 0.002653 0.006108 0.000010 0.090829 0.858451 0.018509 0.008311 0.000010 0.000010
0.006400 0.000010 0.018413 0.000010 0.016396 0.000010 0.045836 0.899396 0.013499 0.000010 0.000010 0.000010
0.020529 0.000010 0.013712 0.000010 0.016560 0.001802 0.046491 0.900845 0.000010 0.000010 0.000010 0.000010
0.014403 0.000010 0.013144 0.000010 0.017855 0.000010 0.080522 0.874007 0.000010 0.000010 0.000010 0.000010
0.017854 0.000010 0.002968 0.000010 0.000010 0.000010 0.013530 0.954397 0.000010 0.011181 0.000010 0.000010
0.031168 0.000010 0.000010 0.000010 0.031156 0.000010 0.197020 0.716141 0.014727 0.006141 0.000010 0.003596
0.012414 0.000010 0.010375 0.000878 0.000010 0.000010 0.040703 0.921551 0.000010 0.011279 0.002750 0.000010
0.026136 0.000010 0.009568 0.000010 0.022143 0.000010 0.116832 0.822340 0.000010 0.002922 0.000010 0.000010
0.012888 0.000010 0.000010 0.000221 0.005001 0.000010 0.054698 0.924950 0.000010 0.002182 0.000010 0.000010
0.018289 0.000010 0.011473 0.002053 0.021617 0.001286 0.069631 0.862610 0.009999 0.000010 0.000010 0.003012
0.000010 0.063969 0.183153 0.000010 0.000010 0.025974 0.000010 0.000010 0.000010 0.111568 0.615265 0.000010
0.000010 0.045304 0.218862 0.000010 0.000010 0.035512 0.000010 0.000010 0.000010 0.116950 0.583303 0.000010
0.000010 0.071462 0.220239 0.000010 0.000010 0.000010 0.000010 0.000010 0.000010 0.112478 0.595741 0.000010
0.000010 0.042083 0.396335 0.000010 0.000010 0.007014 0.000010 0.000010 0.000010 0.174244 0.380254 0.000010
0.000010 0.067484 0.233033 0.000010 0.000010 0.021397 0.000010 0.000010 0.000010 0.138971 0.539045 0.000010
0.000010 0.085190 0.247360 0.000010 0.000010 0.023241 0.000010 0.000010 0.000010 0.113662 0.530476 0.000010
0.001931 0.038950 0.413531 0.000010 0.000010 0.000010 0.000010 0.010342 0.004119 0.132233 0.398844 0.000010
0.000010 0.024349 0.214135 0.000010 0.000010 0.000010 0.000010 0.000010 0.000010 0.110191 0.651245 0.000010
0.000010 0.068999 0.153087 0.000010 0.000010 0.000010 0.000010 0.000010 0.000010 0.087449 0.690385 0.000010
0.000010 0.050824 0.222015 0.000010 0.000010 0.000010 0.000010 0.000010 0.000010 0.132683 0.594397 0.000010
0.000010 0.021922 0.307070 0.000010 0.000010 0.000010 0.000010 0.000010 0.000010 0.144473 0.526455 0.000010
0.000010 0.038754 0.247178 0.000010 0.000010 0.000010 0.000010 0.000010 0.000010 0.112486 0.601502 0.000010
0.000010 0.028742 0.263766 0.000010 0.000010 0.010749 0.000010 0.000010 0.000010 0.124564 0.572109 0.000010
0.000010 0.031733 0.319747 0.000010 0.000010 0.012965 0.000010 0.000010 0.000010 0.155956 0.479530 0.000010
0.000010 0.042494 0.322301 0.000010 0.000010 0.016040 0.000010 0.000010 0.000010 0.184675 0.434419 0.000010
0.000010 0.057527 0.264581 0.002499 0.000010 0.000010 0.000010 0.000010 0.000010 0.165720 0.509603 0.000010
0.000010 0.060192 0.273474 0.000010 0.000010 0.017373 0.000010 0.000010 0.000010 0.148991 0.499900 0.000010
0.000010 0.056527 0.200350 0.000010 0.000010 0.002142 0.000010 0.000010 0.000010 0.098045 0.642866 0.000010
0.000010 0.044405 0.311879 0.000010 0.000010 0.000010 0.000010 0.000010 0.000010 0.132297 0.511340 0.000010
0.000010 0.041668 0.248584 0.001498 0.000010 0.000010 0.000010 0.000010 0.000010 0.132926 0.575254 0.000010
0.000010 0.000010 0.000010 0.999890 0.000010 0.000010 0.000010 0.000010 0.000010 0.000010 0.000010 0.000010
0.000010 0.000012 0.000010 0.999888 0.000010 0.000010 0.000010 0.000010 0.000010 0.000010 0.000010 0.000010
0.000010 0.000011 0.000010 0.999889 0.000010 0.000010 0.000010 0.000010 0.000010 0.000010 0.000010 0.000010
0.000010 0.000012 0.000010 0.999888 0.000010 0.000010 0.000010 0.000010 0.000010 0.000010 0.000010 0.000010
0.000010 0.940355 0.000813 0.047219 0.002465 0.001201 0.000010 0.000010 0.004943 0.001045 0.000010 0.001918
0.002806 0.920810 0.002399 0.033520 0.000010 0.016618 0.004322 0.003529 0.000010 0.000010 0.015955 0.000010
0.000010 0.942447 0.000010 0.045559 0.007324 0.000010 0.000010 0.002527 0.000010 0.001981 0.000102 0.000010
0.000010 0.918591 0.004645 0.064717 0.001102 0.000010 0.002617 0.008267 0.000010 0.000010 0.000010 0.000010
0.000010 0.951380 0.000010 0.037191 0.006037 0.001855 0.001368 0.000010 0.000010 0.002110 0.000010 0.000010
0.000010 0.930285 0.000010 0.069615 0.000010 0.000010 0.000010 0.000010 0.000010 0.000010 0.000010 0.000010
0.000010 0.920083 0.000267 0.079560 0.000010 0.000010 0.000010 0.000010 0.000010 0.000010 0.000010 0.000010
0.000010 0.929767 0.000010 0.070133 0.000010 0.000010 0.000010 0.000010 0.000010 0.000010 0.000010 0.000010
0.000010 0.922229 0.000010 0.077671 0.000010 0.000010 0.000010 0.000010 0.000010 0.000010 0.000010 0.000010
0.000010 0.919114 0.004479 0.075500 0.000010 0.000010 0.000827 0.000010 0.000010 0.000010 0.000010 0.000010
0.000010 0.903765 0.004191 0.073268 0.003599 0.000010 0.004674 0.010443 0.000010 0.000010 0.000010 0.000010
0.000010 0.906245 0.000010 0.083804 0.006660 0.000010 0.000010 0.000010 0.000010 0.003210 0.000010 0.000010
0.005749 0.913157 0.006719 0.064879 0.009426 0.000010 0.000010 0.000010 0.000010 0.000010 0.000010 0.000010
0.000010 0.920446 0.000010 0.079454 0.000010 0.000010 0.000010 0.000010 0.000010 0.000010 0.000010 0.000010
0.004708 0.920879 0.001776 0.063608 0.000010 0.000638 0.000010 0.007294 0.000010 0.001047 0.000010 0.000010
0.000141 0.893517 0.000010 0.025918 0.017933 0.000010 0.030608 0.024700 0.002659 0.001650 0.000010 0.002844
0.000969 0.951865 0.000010 0.044233 0.000010 0.000010 0.000010 0.000010 0.000010 0.002853 0.000010 0.000010
0.000010 0.951227 0.000010 0.048673 0.000010 0.000010 0.000010 0.000010 0.000010 0.000010 0.000010 0.000010
0.000010 0.952469 0.000010 0.045116 0.000010 0.000010 0.000010 0.000010 0.000010 0.002325 0.000010 0.000010
0.002411 0.948090 0.002767 0.034019 0.005431 0.000012 0.000557 0.000010 0.000010 0.000010 0.006673 0.000010
0.000010 0.932147 0.000010 0.045825 0.000010 0.002187 0.000010 0.000010 0.000010 0.000010 0.019761 0.000010
0.000010 0.948266 0.000010 0.040287 0.000010 0.001582 0.000010 0.000010 0.000010 0.002583 0.007212 0.000010
0.001074 0.947015 0.004323 0.031427 0.010089 0.000010 0.000010 0.006013 0.000010 0.000010 0.000010 0.000010
0.000010 0.906954 0.000010 0.092946 0.000010 0.000010 0.000010 0.000010 0.000010 0.000010 0.000010 0.000010
0.000010 0.902334 0.000010 0.097566 0.000010 0.000010 0.000010 0.000010 0.000010 0.000010 0.000010 0.000010
0.000010 0.893088 0.000010 0.106812 0.000010 0.000010 0.000010 0.000010 0.000010 0.000010 0.000010 0.000010
0.000010 0.893018 0.000010 0.106882 0.000010 0.000010 0.000010 0.000010 0.000010 0.000010 0.000010 0.000010
0.000010 0.894045 0.000010 0.105855 0.000010 0.000010 0.000010 0.000010 0.000010 0.000010 0.000010 0.000010
0.007643 0.554379 0.052876 0.113431 0.000010 0.000010 0.185548 0.079968 0.000010 0.003907 0.002208 0.000010
0.000010 0.539967 0.062120 0.111089 0.000010 0.000010 0.178122 0.082441 0.000010 0.000226 0.025984 0.000010
0.004204 0.523038 0.067653 0.110652 0.000010 0.000010 0.206100 0.077674 0.000010 0.000010 0.010629 0.000010
0.017081 0.519362 0.051675 0.117864 0.000010 0.000010 0.185271 0.072325 0.003416 0.000010 0.032965 0.000010
0.012442 0.522878 0.050698 0.122765 0.000010 0.024688 0.170028 0.088569 0.000010 0.000010 0.007891 0.000010
0.036856 0.125691 0.072841 0.001903 0.000010 0.001687 0.354713 0.289602 0.013457 0.000010 0.103219 0.000010
0.031891 0.126070 0.095777 0.001854 0.000573 0.000010 0.321545 0.330000 0.009887 0.002466 0.073224 0.006703
0.033133 0.099198 0.093563 0.001892 0.003512 0.000010 0.332642 0.353672 0.014877 0.000010 0.067481 0.000010
0.035187 0.117919 0.084927 0.000010 0.000010 0.003659 0.349704 0.333865 0.000010 0.000490 0.074209 0.000010
0.029426 0.109103 0.075331 0.005232 0.005405 0.000010 0.324250 0.364151 0.000010 0.010659 0.076413 0.000010
