# Supplementary material for: Genetic analysis of Thai cattle reveals a Southeast Asian indicine ancestry
Source: PeerJ. 2015 Oct 27;3:e1318. doi: 10.7717/peerj.1318 (PMC4627918; doi:10.7717/peerj.1318)
Supplement: Dataset S2 — The Q values inferred by ADMIXTURE for each modeled K are shown for each individual, which are labeled according to breed information. The data are organized into three folders, each of which represents the ADMIXTURE experiments described in Fig. S5. [file peerj-03-1318-s007.zip › SupplementDataS7/1397breeds/13.Q]

0.009835 0.929268 0.008104 0.020280 0.000010 0.000010 0.000010 0.032434 0.000010 0.000010 0.000010 0.000010 0.000010
0.021734 0.914341 0.011384 0.000010 0.000010 0.000010 0.000010 0.040378 0.000010 0.000010 0.012083 0.000010 0.000010
0.000010 0.946817 0.000010 0.000010 0.000010 0.000010 0.000010 0.030318 0.000010 0.000010 0.022765 0.000010 0.000010
0.000802 0.999088 0.000010 0.000010 0.000010 0.000010 0.000010 0.000010 0.000010 0.000010 0.000010 0.000010 0.000010
0.021899 0.943406 0.000010 0.019451 0.000010 0.000010 0.000010 0.000010 0.000010 0.000010 0.015153 0.000010 0.000010
0.000010 0.976084 0.000010 0.000010 0.000010 0.000010 0.000010 0.023806 0.000010 0.000010 0.000010 0.000010 0.000010
0.000010 0.995517 0.000010 0.000010 0.000010 0.000010 0.000010 0.004373 0.000010 0.000010 0.000010 0.000010 0.000010
0.000010 0.999880 0.000010 0.000010 0.000010 0.000010 0.000010 0.000010 0.000010 0.000010 0.000010 0.000010 0.000010
0.002577 0.922621 0.000010 0.002734 0.000010 0.000010 0.012995 0.054450 0.000010 0.000010 0.000010 0.000010 0.004553
0.008933 0.953888 0.000010 0.010388 0.000010 0.000010 0.000010 0.000828 0.000010 0.011730 0.013259 0.000010 0.000915
0.017662 0.930084 0.000481 0.000010 0.000010 0.000010 0.000010 0.019399 0.000010 0.000010 0.031546 0.000010 0.000758
0.000010 0.999880 0.000010 0.000010 0.000010 0.000010 0.000010 0.000010 0.000010 0.000010 0.000010 0.000010 0.000010
0.000010 0.981900 0.000010 0.000010 0.000010 0.000010 0.000010 0.005537 0.000010 0.000010 0.000010 0.000010 0.012463
0.000010 0.935750 0.011623 0.004582 0.000010 0.000010 0.000010 0.025662 0.000010 0.000010 0.022303 0.000010 0.000010
0.010070 0.898047 0.009077 0.000010 0.000010 0.000010 0.000010 0.012984 0.000010 0.003055 0.064474 0.000010 0.002234
0.000010 0.999880 0.000010 0.000010 0.000010 0.000010 0.000010 0.000010 0.000010 0.000010 0.000010 0.000010 0.000010
0.000010 0.965154 0.000010 0.000010 0.000010 0.000010 0.000010 0.034736 0.000010 0.000010 0.000010 0.000010 0.000010
0.000010 0.949449 0.000010 0.000010 0.000010 0.000010 0.000010 0.025509 0.000010 0.000010 0.024943 0.000010 0.000010
0.002078 0.922493 0.000010 0.000010 0.000010 0.000010 0.000010 0.057119 0.000010 0.000010 0.018220 0.000010 0.000010
0.000010 0.979295 0.000010 0.000010 0.000010 0.000010 0.000010 0.002097 0.000010 0.000010 0.018508 0.000010 0.000010
0.000010 0.000010 0.000010 0.000010 0.000010 0.000010 0.000010 0.000010 0.000010 0.999880 0.000010 0.000010 0.000010
0.004821 0.000010 0.000010 0.006569 0.000010 0.000010 0.000010 0.058451 0.000010 0.930069 0.000010 0.000010 0.000010
0.000010 0.000010 0.000010 0.000010 0.000010 0.000010 0.000010 0.000010 0.000010 0.999880 0.000010 0.000010 0.000010
0.000010 0.014830 0.000010 0.000010 0.000010 0.000010 0.000010 0.000010 0.000010 0.985060 0.000010 0.000010 0.000010
0.000010 0.000010 0.000010 0.000010 0.000010 0.000010 0.000010 0.009598 0.000010 0.990292 0.000010 0.000010 0.000010
0.005351 0.000010 0.001039 0.000010 0.000010 0.000010 0.000010 0.009025 0.000010 0.984495 0.000010 0.000010 0.000010
0.000010 0.000010 0.000010 0.000010 0.000010 0.000010 0.000010 0.000010 0.000010 0.999880 0.000010 0.000010 0.000010
0.000010 0.000010 0.000010 0.000010 0.000010 0.000010 0.000010 0.000010 0.000010 0.999880 0.000010 0.000010 0.000010
0.000010 0.000010 0.000010 0.000010 0.000010 0.000010 0.000010 0.000010 0.000010 0.999880 0.000010 0.000010 0.000010
0.000010 0.000010 0.000010 0.000010 0.000010 0.000010 0.000010 0.000010 0.000010 0.999880 0.000010 0.000010 0.000010
0.001264 0.000010 0.003963 0.002242 0.000010 0.000010 0.006534 0.003427 0.000010 0.966176 0.016334 0.000010 0.000010
0.124165 0.000010 0.000010 0.000010 0.000010 0.000010 0.004000 0.035094 0.000010 0.836651 0.000010 0.000010 0.000010
0.055126 0.005711 0.016169 0.009857 0.000010 0.000010 0.000010 0.010749 0.000010 0.902317 0.000010 0.000010 0.000010
0.010356 0.000010 0.001230 0.020336 0.000010 0.000010 0.009158 0.048477 0.000010 0.910374 0.000010 0.000010 0.000010
0.000010 0.000010 0.000010 0.000010 0.000010 0.000010 0.000010 0.000010 0.000010 0.999880 0.000010 0.000010 0.000010
0.000010 0.000010 0.000010 0.000010 0.000010 0.000010 0.000010 0.000010 0.000010 0.999880 0.000010 0.000010 0.000010
0.022268 0.039361 0.000874 0.000010 0.000010 0.000010 0.000010 0.034071 0.000010 0.903345 0.000010 0.000010 0.000010
0.000010 0.000010 0.000010 0.005737 0.000010 0.000010 0.000010 0.000010 0.000010 0.994153 0.000010 0.000010 0.000010
0.000010 0.000010 0.000010 0.000010 0.000010 0.000010 0.000010 0.000010 0.000010 0.999880 0.000010 0.000010 0.000010
0.000010 0.000010 0.000010 0.000010 0.000010 0.000010 0.000010 0.000010 0.000010 0.999880 0.000010 0.000010 0.000010
0.845184 0.014765 0.018148 0.040905 0.000010 0.000010 0.018306 0.004369 0.000010 0.003951 0.046208 0.000010 0.008125
0.817821 0.003818 0.029527 0.037643 0.000010 0.000010 0.026075 0.007405 0.000010 0.008848 0.068813 0.000010 0.000010
0.859615 0.000010 0.024574 0.033867 0.000010 0.000010 0.022685 0.000849 0.000010 0.017097 0.038642 0.000010 0.002619
0.887086 0.000010 0.000459 0.033794 0.004330 0.000010 0.026033 0.004509 0.000010 0.004721 0.039017 0.000010 0.000010
0.836347 0.000014 0.020074 0.042703 0.000010 0.000010 0.026831 0.006811 0.000010 0.007889 0.052615 0.000010 0.006676
0.850817 0.000010 0.020539 0.041615 0.000010 0.000010 0.021467 0.008920 0.000010 0.003452 0.053131 0.000010 0.000010
0.843695 0.006091 0.035808 0.042430 0.000010 0.000010 0.022618 0.010185 0.000010 0.000010 0.038560 0.000010 0.000565
0.836759 0.000010 0.014303 0.038709 0.001848 0.000010 0.021296 0.010245 0.000010 0.018172 0.043599 0.000010 0.015028
0.887283 0.000010 0.021001 0.029127 0.000010 0.000010 0.014133 0.020305 0.000010 0.006948 0.021143 0.000010 0.000010
0.885335 0.000010 0.013435 0.029763 0.002265 0.000010 0.017451 0.000786 0.000010 0.002618 0.029248 0.000010 0.019058
0.863595 0.000010 0.024994 0.031258 0.000010 0.000010 0.011552 0.005230 0.000010 0.009782 0.043897 0.000010 0.009642
0.849319 0.006570 0.025619 0.025016 0.000398 0.000010 0.024465 0.002195 0.000010 0.000010 0.061133 0.000010 0.005246
0.861580 0.000798 0.020599 0.044398 0.000010 0.000010 0.027019 0.003665 0.000010 0.014200 0.023520 0.000010 0.004180
0.856662 0.004558 0.012978 0.033944 0.000010 0.000010 0.025675 0.010021 0.000010 0.015815 0.027832 0.000010 0.012475
0.840905 0.000010 0.009281 0.042516 0.000010 0.000010 0.026944 0.000010 0.000010 0.002421 0.073733 0.000010 0.004140
0.857749 0.006362 0.023719 0.030247 0.000010 0.000010 0.025510 0.000010 0.000010 0.014368 0.032078 0.000010 0.009917
0.853716 0.000010 0.018521 0.041900 0.003895 0.000010 0.023742 0.016876 0.003482 0.009352 0.024697 0.003788 0.000010
0.829792 0.000010 0.026694 0.033245 0.002598 0.000010 0.033164 0.026956 0.000010 0.010818 0.036683 0.000010 0.000010
0.877862 0.000010 0.022159 0.032961 0.000010 0.000010 0.027792 0.003362 0.000010 0.010000 0.024881 0.000010 0.000933
0.850611 0.010965 0.007468 0.042890 0.001075 0.000010 0.033634 0.000010 0.000010 0.012572 0.038353 0.000010 0.002392
0.638562 0.021893 0.006128 0.009765 0.002979 0.002993 0.005701 0.158007 0.012597 0.035291 0.090892 0.000010 0.015182
0.576307 0.028301 0.004083 0.022258 0.002882 0.007702 0.022024 0.129668 0.014751 0.095107 0.096896 0.000010 0.000010
0.533034 0.032963 0.000010 0.029040 0.000010 0.006115 0.000499 0.190105 0.035105 0.128361 0.039765 0.000010 0.004984
0.486011 0.051875 0.006907 0.026611 0.001489 0.050371 0.016335 0.173343 0.000010 0.108983 0.072855 0.000010 0.005201
0.554560 0.025332 0.033380 0.017544 0.000010 0.000010 0.000010 0.153017 0.021490 0.082359 0.106621 0.000010 0.005656
0.586665 0.024227 0.000010 0.034712 0.002949 0.015381 0.000010 0.171075 0.014217 0.091174 0.058182 0.000010 0.001388
0.508631 0.027508 0.016884 0.044994 0.000010 0.043936 0.010590 0.182327 0.019331 0.102828 0.042941 0.000010 0.000010
0.576967 0.013590 0.001327 0.035625 0.000010 0.010723 0.022441 0.128888 0.002029 0.105001 0.098287 0.005102 0.000010
0.562201 0.017206 0.016436 0.013874 0.007308 0.031403 0.000010 0.174249 0.000010 0.098611 0.078671 0.000010 0.000010
0.560481 0.026898 0.025637 0.036083 0.000010 0.000057 0.000015 0.199479 0.019385 0.060266 0.071669 0.000010 0.000010
0.525849 0.045639 0.001699 0.018370 0.000010 0.030786 0.000373 0.158848 0.005287 0.117858 0.089285 0.000010 0.005986
0.552309 0.019661 0.000528 0.000935 0.000010 0.019677 0.009120 0.192631 0.007981 0.103608 0.085813 0.000010 0.007714
0.590906 0.021243 0.021868 0.026261 0.000010 0.013777 0.005547 0.126661 0.000010 0.074537 0.112819 0.000010 0.006350
0.519718 0.021144 0.010794 0.019361 0.004305 0.000840 0.002497 0.176307 0.060448 0.117642 0.062434 0.002529 0.001981
0.534789 0.048372 0.016664 0.015593 0.001196 0.038317 0.014520 0.159491 0.000010 0.054533 0.096649 0.004589 0.015277
0.551515 0.038753 0.013816 0.018656 0.000010 0.007021 0.010702 0.148465 0.037902 0.082731 0.081866 0.008554 0.000010
0.558151 0.024839 0.021295 0.022100 0.001666 0.022710 0.000010 0.140200 0.039866 0.091786 0.070418 0.000010 0.006948
0.516114 0.000010 0.016231 0.018786 0.002212 0.040710 0.014143 0.185145 0.000010 0.123990 0.082629 0.000010 0.000010
0.585018 0.031735 0.019021 0.018041 0.002549 0.010492 0.013565 0.183553 0.003713 0.080065 0.051772 0.000010 0.000466
0.539058 0.011242 0.008797 0.029763 0.000264 0.000010 0.004211 0.175215 0.029361 0.123087 0.068359 0.009263 0.001370
0.949177 0.000010 0.011665 0.009250 0.001362 0.000010 0.006234 0.008865 0.000010 0.000010 0.009776 0.000010 0.003620
0.959985 0.000010 0.030995 0.000010 0.000010 0.000010 0.000010 0.002221 0.000010 0.000010 0.000010 0.000010 0.006708
0.969437 0.000010 0.016174 0.000010 0.000010 0.000010 0.013443 0.000857 0.000010 0.000010 0.000010 0.000010 0.000010
0.934168 0.020021 0.006683 0.000010 0.000010 0.000010 0.000010 0.007389 0.000010 0.020072 0.000010 0.000010 0.011598
0.968629 0.000010 0.026364 0.000010 0.000010 0.000010 0.004127 0.000010 0.000010 0.000010 0.000010 0.000010 0.000790
0.949912 0.000010 0.013191 0.005054 0.000260 0.000010 0.000010 0.009802 0.000010 0.014778 0.000314 0.000010 0.006640
0.987201 0.000010 0.003167 0.000010 0.000010 0.000010 0.001103 0.000010 0.000010 0.000010 0.000010 0.000010 0.008439
0.954175 0.000010 0.020614 0.007718 0.000010 0.000010 0.017036 0.000010 0.000010 0.000010 0.000010 0.000010 0.000378
0.944136 0.000010 0.029412 0.000010 0.000010 0.000010 0.007713 0.009384 0.000010 0.000010 0.000010 0.000010 0.009275
0.937475 0.016264 0.031426 0.002170 0.000010 0.000010 0.000010 0.000010 0.000010 0.000010 0.000010 0.000010 0.012585
0.974403 0.000010 0.007954 0.007429 0.000767 0.000010 0.009284 0.000093 0.000010 0.000010 0.000010 0.000010 0.000010
0.952508 0.000010 0.032678 0.000744 0.000010 0.000010 0.000010 0.003895 0.000010 0.001588 0.000010 0.000010 0.008517
0.976313 0.000010 0.009076 0.000010 0.000010 0.000010 0.000010 0.008086 0.000010 0.000010 0.000011 0.000010 0.006434
0.975581 0.000010 0.003666 0.011182 0.000010 0.000010 0.008900 0.000010 0.000010 0.000010 0.000010 0.000010 0.000590
0.923061 0.010619 0.036775 0.012335 0.000010 0.000010 0.000010 0.002838 0.000010 0.000010 0.000010 0.000010 0.014302
0.957899 0.000010 0.027584 0.000010 0.000010 0.000010 0.000010 0.000010 0.000010 0.000010 0.000010 0.000010 0.014417
0.980908 0.000010 0.011882 0.000010 0.000010 0.000010 0.004906 0.000010 0.000010 0.000010 0.000010 0.000010 0.002214
0.957156 0.000010 0.022206 0.000010 0.000010 0.000010 0.000010 0.000010 0.000010 0.000010 0.000010 0.000010 0.020538
0.939740 0.000010 0.034416 0.004296 0.000010 0.000010 0.011085 0.005950 0.000010 0.000010 0.001511 0.000010 0.002942
0.903810 0.000010 0.029627 0.000010 0.001581 0.000010 0.006403 0.000010 0.000010 0.045413 0.000010 0.000010 0.013097
0.000010 0.000010 0.999880 0.000010 0.000010 0.000010 0.000010 0.000010 0.000010 0.000010 0.000010 0.000010 0.000010
0.000010 0.000010 0.999880 0.000010 0.000010 0.000010 0.000010 0.000010 0.000010 0.000010 0.000010 0.000010 0.000010
0.000010 0.000010 0.999880 0.000010 0.000010 0.000010 0.000010 0.000010 0.000010 0.000010 0.000010 0.000010 0.000010
0.129864 0.014293 0.668146 0.016324 0.000010 0.000010 0.011316 0.067292 0.000010 0.000010 0.078838 0.002890 0.010997
0.067895 0.012546 0.786578 0.005617 0.003736 0.000010 0.018556 0.073979 0.000010 0.000010 0.031043 0.000010 0.000010
0.022190 0.000010 0.893927 0.000010 0.000010 0.000010 0.014781 0.057117 0.000010 0.000010 0.011905 0.000010 0.000010
0.000010 0.000010 0.999880 0.000010 0.000010 0.000010 0.000010 0.000010 0.000010 0.000010 0.000010 0.000010 0.000010
0.000010 0.000010 0.999880 0.000010 0.000010 0.000010 0.000010 0.000010 0.000010 0.000010 0.000010 0.000010 0.000010
0.000010 0.000010 0.999880 0.000010 0.000010 0.000010 0.000010 0.000010 0.000010 0.000010 0.000010 0.000010 0.000010
0.000010 0.000010 0.999880 0.000010 0.000010 0.000010 0.000010 0.000010 0.000010 0.000010 0.000010 0.000010 0.000010
0.000010 0.000010 0.999880 0.000010 0.000010 0.000010 0.000010 0.000010 0.000010 0.000010 0.000010 0.000010 0.000010
0.000010 0.000010 0.999880 0.000010 0.000010 0.000010 0.000010 0.000010 0.000010 0.000010 0.000010 0.000010 0.000010
0.156659 0.027947 0.586572 0.022106 0.010670 0.006922 0.066617 0.000010 0.032104 0.000010 0.072310 0.000010 0.018064
0.157455 0.000010 0.597681 0.008358 0.010872 0.004508 0.082984 0.000010 0.024744 0.000010 0.082685 0.013750 0.016933
0.126358 0.000010 0.630146 0.020853 0.013889 0.005939 0.095592 0.000010 0.027417 0.000010 0.070059 0.006326 0.003391
0.136336 0.000010 0.630688 0.033705 0.014311 0.010801 0.087536 0.000010 0.024379 0.000010 0.049532 0.008980 0.003703
0.170235 0.013372 0.584058 0.021095 0.011067 0.000010 0.061428 0.000010 0.051914 0.000010 0.065337 0.003713 0.017751
0.153366 0.000010 0.609949 0.028406 0.010273 0.000010 0.078602 0.000010 0.064322 0.000010 0.047701 0.000010 0.007330
0.254898 0.000196 0.497446 0.046139 0.003469 0.015865 0.035542 0.033667 0.041751 0.000337 0.063376 0.000220 0.007094
0.241142 0.001706 0.496676 0.048228 0.006390 0.004481 0.024032 0.036240 0.058270 0.007887 0.060406 0.004053 0.010489
0.601602 0.169544 0.092372 0.033517 0.005352 0.000010 0.019580 0.021680 0.000010 0.019534 0.025656 0.000010 0.011133
0.696020 0.070483 0.129583 0.033419 0.000010 0.000010 0.000010 0.016731 0.000010 0.000010 0.050659 0.000010 0.003046
0.661381 0.146016 0.104829 0.020166 0.003568 0.000010 0.003867 0.000010 0.000010 0.013034 0.038369 0.000010 0.008730
0.752812 0.016065 0.123994 0.040053 0.000010 0.000010 0.011532 0.008124 0.000010 0.000010 0.036959 0.000010 0.010411
0.735133 0.032442 0.133042 0.045284 0.000010 0.000010 0.014321 0.000010 0.000010 0.001715 0.038004 0.000010 0.000010
0.774682 0.017553 0.121727 0.026863 0.000010 0.000010 0.008829 0.000010 0.000010 0.005660 0.034094 0.000010 0.010541
0.758041 0.008793 0.128964 0.036325 0.000010 0.000010 0.000010 0.000010 0.000010 0.000010 0.067798 0.000010 0.000010
0.759315 0.015197 0.141573 0.044946 0.000010 0.000010 0.009908 0.000010 0.000010 0.000010 0.028990 0.000010 0.000010
0.756771 0.039581 0.101927 0.048666 0.002553 0.000010 0.000010 0.000010 0.000010 0.000010 0.046874 0.000010 0.003569
0.674619 0.039902 0.113543 0.043797 0.000010 0.000010 0.010621 0.000010 0.000507 0.000010 0.106622 0.000010 0.010338
0.723832 0.021363 0.131335 0.049259 0.000010 0.000010 0.012368 0.000010 0.000010 0.000010 0.056490 0.000010 0.005292
0.736284 0.020941 0.141091 0.059287 0.000010 0.000010 0.000010 0.008365 0.000010 0.000010 0.025281 0.000010 0.008693
0.778725 0.006384 0.121328 0.038102 0.000010 0.000010 0.002603 0.000010 0.000010 0.000010 0.047472 0.000010 0.005325
0.743011 0.012013 0.115100 0.062949 0.000010 0.000010 0.009731 0.004449 0.000010 0.000010 0.051136 0.000010 0.001560
0.743799 0.009241 0.130596 0.038299 0.000010 0.001895 0.000010 0.000010 0.010430 0.006065 0.057474 0.000010 0.002160
0.739584 0.005551 0.142331 0.058761 0.000010 0.000010 0.009475 0.000010 0.000010 0.001912 0.033324 0.000010 0.009012
0.777132 0.014315 0.113425 0.049198 0.000010 0.000010 0.008256 0.006036 0.000010 0.000010 0.027757 0.000010 0.003831
0.648761 0.018702 0.110015 0.055546 0.001242 0.000010 0.004500 0.041817 0.012896 0.011829 0.081478 0.000010 0.013193
0.704500 0.119537 0.091650 0.025329 0.000185 0.000010 0.004676 0.000010 0.000010 0.001423 0.037501 0.000010 0.015160
0.486904 0.030646 0.072784 0.052999 0.000904 0.000010 0.045725 0.038500 0.000010 0.015802 0.240439 0.000010 0.015268
0.325409 0.078314 0.197277 0.063098 0.003449 0.007679 0.036346 0.058621 0.087497 0.012453 0.127549 0.001782 0.000526
0.412680 0.000010 0.232637 0.073260 0.000010 0.010477 0.040463 0.000010 0.076798 0.000010 0.134392 0.017279 0.001975
0.154122 0.210019 0.068091 0.027757 0.000010 0.003252 0.015647 0.352858 0.024226 0.019915 0.117967 0.006125 0.000010
0.312338 0.185824 0.135987 0.035378 0.000010 0.014063 0.055113 0.051510 0.037929 0.038366 0.125172 0.007910 0.000400
0.216138 0.398335 0.115561 0.048500 0.000010 0.008662 0.026357 0.014947 0.044142 0.008219 0.102055 0.007526 0.009549
0.389290 0.014979 0.225468 0.061408 0.000010 0.012148 0.032548 0.003627 0.088757 0.010097 0.140810 0.016937 0.003921
0.387279 0.014635 0.210348 0.081842 0.000014 0.006988 0.016861 0.000010 0.088985 0.000010 0.141579 0.024992 0.026457
0.384202 0.000010 0.221776 0.076751 0.000010 0.015246 0.040530 0.007765 0.066796 0.000010 0.146243 0.023495 0.017167
0.348800 0.034702 0.206228 0.064002 0.000010 0.011246 0.027346 0.008628 0.095477 0.000010 0.195143 0.000010 0.008398
0.810015 0.018218 0.065944 0.029483 0.000010 0.000010 0.000010 0.009896 0.000010 0.000010 0.041210 0.000010 0.025174
0.761213 0.031717 0.052458 0.026810 0.000010 0.000010 0.006437 0.008102 0.000010 0.006992 0.085563 0.000010 0.020668
0.722642 0.056913 0.055190 0.011362 0.000010 0.000010 0.037150 0.017686 0.000010 0.048252 0.047335 0.003431 0.000010
0.769337 0.013431 0.046728 0.039941 0.001697 0.000010 0.015988 0.033830 0.000010 0.036907 0.035620 0.000010 0.006490
0.771005 0.020869 0.026712 0.020383 0.002179 0.000010 0.000065 0.000010 0.002954 0.053191 0.093682 0.000010 0.008932
0.685490 0.133143 0.059063 0.028593 0.000927 0.000011 0.004236 0.000857 0.000010 0.022024 0.053147 0.000010 0.012489
0.661049 0.138427 0.037263 0.012313 0.000010 0.000010 0.000010 0.019142 0.000010 0.065281 0.058067 0.000010 0.008410
0.701975 0.093327 0.051539 0.008580 0.000010 0.000010 0.021720 0.026439 0.000010 0.046012 0.044089 0.004890 0.001399
0.703790 0.143402 0.035389 0.009705 0.000010 0.006643 0.000010 0.013925 0.000010 0.040108 0.036065 0.002055 0.008888
0.690365 0.132914 0.044588 0.006927 0.000010 0.000010 0.000010 0.011095 0.000010 0.072731 0.028981 0.002863 0.009496
0.622524 0.218971 0.043013 0.009707 0.000010 0.000010 0.000010 0.030734 0.000010 0.022794 0.042868 0.009339 0.000010
0.675011 0.154216 0.033850 0.009947 0.000010 0.000010 0.000010 0.028752 0.000010 0.047359 0.034501 0.000010 0.016313
0.686031 0.154759 0.041152 0.014293 0.000010 0.000010 0.000010 0.000341 0.000010 0.047484 0.051563 0.000010 0.004327
0.668597 0.115957 0.046188 0.025662 0.002675 0.000010 0.006293 0.037280 0.000010 0.037836 0.054888 0.004594 0.000010
0.719433 0.075055 0.054810 0.024739 0.001970 0.003149 0.006949 0.033340 0.000010 0.002659 0.067861 0.000010 0.010014
0.673990 0.118900 0.029009 0.023247 0.000010 0.000010 0.006513 0.012707 0.013515 0.048132 0.073810 0.000010 0.000147
0.686107 0.110984 0.041198 0.013304 0.001742 0.007563 0.002620 0.045687 0.009823 0.042092 0.019080 0.014346 0.005454
0.677705 0.085357 0.061353 0.017426 0.000010 0.000010 0.004205 0.042709 0.000010 0.069335 0.022171 0.003398 0.016311
0.667603 0.155946 0.046001 0.009341 0.000010 0.000010 0.008282 0.018634 0.000010 0.059395 0.034748 0.000010 0.000010
0.632386 0.144080 0.040500 0.037239 0.000010 0.000010 0.021849 0.021534 0.000010 0.032400 0.058152 0.011820 0.000010
0.212378 0.069336 0.018142 0.007869 0.000010 0.000010 0.007090 0.589414 0.000010 0.004571 0.091150 0.000010 0.000010
0.211960 0.070151 0.045349 0.018461 0.007622 0.000010 0.009186 0.541113 0.006017 0.014636 0.065879 0.002215 0.007401
0.172839 0.010481 0.030658 0.018919 0.000010 0.000010 0.014803 0.623402 0.000010 0.004051 0.124797 0.000010 0.000010
0.182016 0.069753 0.012414 0.029643 0.000010 0.000010 0.000010 0.523828 0.000010 0.068783 0.106828 0.000010 0.006686
0.169579 0.000010 0.023197 0.041846 0.000010 0.000010 0.000010 0.634337 0.000010 0.000010 0.108522 0.000010 0.022450
0.196386 0.026225 0.018911 0.031457 0.000010 0.000010 0.000010 0.614284 0.000010 0.000010 0.102762 0.000010 0.009915
0.171982 0.000010 0.005952 0.027088 0.000010 0.000010 0.010056 0.643339 0.000010 0.000010 0.127211 0.000010 0.014312
0.171619 0.028515 0.020499 0.023253 0.000010 0.000010 0.000010 0.577764 0.000010 0.005801 0.161315 0.000010 0.011183
0.172256 0.001846 0.032830 0.032904 0.000010 0.000010 0.016014 0.623531 0.000010 0.000010 0.115564 0.000010 0.005006
0.167232 0.010552 0.035920 0.043290 0.000010 0.000010 0.004929 0.608583 0.000010 0.000010 0.128467 0.000010 0.000976
0.197793 0.011223 0.021651 0.026231 0.000010 0.000010 0.006621 0.587211 0.000010 0.000010 0.149211 0.000010 0.000010
0.182848 0.037662 0.009124 0.027099 0.000010 0.000010 0.000010 0.603026 0.000010 0.000010 0.127897 0.000010 0.012284
0.167735 0.016269 0.020477 0.010364 0.000010 0.000010 0.013619 0.655331 0.000010 0.000010 0.115242 0.000010 0.000911
0.165547 0.008538 0.034503 0.035943 0.000010 0.000010 0.000010 0.622145 0.000010 0.000010 0.129059 0.000010 0.004204
0.191992 0.023131 0.012297 0.028682 0.000010 0.000010 0.000010 0.619531 0.000010 0.016175 0.100930 0.000010 0.007212
0.185589 0.000010 0.022056 0.030865 0.000010 0.000010 0.013824 0.629847 0.000010 0.000010 0.117749 0.000010 0.000010
0.170306 0.023694 0.030694 0.027241 0.000010 0.000010 0.005493 0.584338 0.000010 0.000010 0.149967 0.000010 0.008219
0.150449 0.032542 0.029068 0.025382 0.000010 0.000010 0.000010 0.622169 0.000010 0.019788 0.112427 0.000010 0.008125
0.186758 0.013363 0.039839 0.035014 0.000010 0.000010 0.002999 0.594678 0.000010 0.002484 0.116940 0.000010 0.007885
0.191704 0.000010 0.027425 0.034901 0.000010 0.000010 0.000010 0.614593 0.000010 0.008019 0.113360 0.000010 0.009936
0.273174 0.016980 0.046034 0.116400 0.000010 0.000010 0.000010 0.070138 0.000010 0.001314 0.452956 0.000010 0.022954
0.309765 0.000010 0.042828 0.083161 0.000010 0.000010 0.000010 0.033852 0.000010 0.000010 0.518000 0.000010 0.012324
0.320471 0.005731 0.058821 0.095295 0.000010 0.000010 0.000010 0.035384 0.000010 0.013667 0.459283 0.000010 0.011298
0.294316 0.009955 0.049986 0.096012 0.000010 0.000010 0.014599 0.063766 0.000010 0.009213 0.462103 0.000010 0.000010
0.284679 0.000010 0.051412 0.112706 0.000010 0.000010 0.000010 0.031601 0.000010 0.020280 0.489221 0.000010 0.010040
0.263387 0.012112 0.044393 0.097241 0.000010 0.000010 0.000010 0.043694 0.000010 0.000010 0.539103 0.000010 0.000010
0.255993 0.004338 0.048628 0.089763 0.000010 0.000010 0.010340 0.067191 0.000010 0.009753 0.511075 0.000010 0.002879
0.308204 0.000010 0.049042 0.071990 0.000086 0.000010 0.000010 0.066736 0.000010 0.000010 0.482760 0.000010 0.021123
0.303662 0.007338 0.046854 0.076375 0.000010 0.000010 0.002293 0.053442 0.000010 0.009326 0.494992 0.000010 0.005679
0.277681 0.008632 0.041906 0.093598 0.000010 0.000010 0.000010 0.069163 0.000010 0.007456 0.492490 0.000010 0.009023
0.266824 0.033016 0.052378 0.100757 0.000010 0.000010 0.000010 0.022030 0.000010 0.000010 0.524925 0.000010 0.000010
0.286931 0.027971 0.042803 0.104614 0.000010 0.000010 0.003002 0.045523 0.000010 0.000010 0.481449 0.000010 0.007658
0.300542 0.000010 0.034876 0.080159 0.000010 0.000010 0.000010 0.057558 0.000010 0.000010 0.509341 0.000010 0.017454
0.280396 0.000010 0.038610 0.083612 0.000010 0.000010 0.003650 0.037955 0.000010 0.003443 0.535376 0.000010 0.016908
0.277199 0.000110 0.044746 0.104742 0.000010 0.000010 0.000010 0.038698 0.000010 0.000515 0.527011 0.000010 0.006928
0.244544 0.016794 0.041774 0.099905 0.000010 0.000010 0.000010 0.050177 0.000010 0.000010 0.543468 0.000010 0.003278
0.331481 0.002521 0.023864 0.077603 0.000010 0.000010 0.000010 0.048950 0.000010 0.000010 0.503858 0.000010 0.011664
0.283306 0.009026 0.043382 0.094292 0.000010 0.000010 0.001725 0.069925 0.000010 0.002683 0.487046 0.000010 0.008576
0.270668 0.007473 0.043833 0.091970 0.000010 0.000010 0.000010 0.064020 0.000010 0.015187 0.498995 0.000010 0.007804
0.296509 0.003713 0.032030 0.114141 0.001049 0.000010 0.000010 0.047303 0.000010 0.000010 0.495493 0.000010 0.009712
0.599670 0.003651 0.104083 0.094502 0.000010 0.000010 0.016049 0.000010 0.008414 0.000010 0.160301 0.000010 0.013281
0.573542 0.007147 0.093587 0.071150 0.000010 0.000010 0.027816 0.000010 0.013022 0.013634 0.200052 0.000010 0.000010
0.559301 0.013141 0.111941 0.087913 0.005606 0.000010 0.015163 0.000010 0.002711 0.016758 0.165600 0.000010 0.021837
0.588912 0.025948 0.096815 0.093112 0.000010 0.000010 0.017597 0.000699 0.000010 0.010647 0.147361 0.000010 0.018869
0.621036 0.009714 0.081820 0.062765 0.000010 0.004147 0.040487 0.000010 0.000417 0.005450 0.169176 0.000010 0.004958
0.601639 0.006803 0.091161 0.091889 0.000010 0.000010 0.020617 0.000010 0.005351 0.010894 0.157447 0.000010 0.014159
0.594346 0.016429 0.101108 0.081987 0.000073 0.000010 0.014127 0.000010 0.006413 0.002483 0.157415 0.000010 0.025589
0.602802 0.007792 0.097890 0.083817 0.001577 0.000010 0.027623 0.000975 0.005270 0.004840 0.167385 0.000010 0.000010
0.602059 0.014601 0.105801 0.081040 0.000010 0.000010 0.025024 0.014694 0.000010 0.010359 0.136086 0.004054 0.006252
0.619779 0.006838 0.095809 0.063534 0.001236 0.000010 0.013762 0.000010 0.007916 0.014193 0.158242 0.000010 0.018661
0.604109 0.013443 0.092709 0.083387 0.000010 0.000010 0.024705 0.000010 0.006349 0.012358 0.150893 0.000010 0.012006
0.570369 0.000010 0.134246 0.079180 0.000962 0.000010 0.007562 0.000010 0.000010 0.000550 0.186908 0.000010 0.020173
0.621923 0.000010 0.106130 0.071225 0.000010 0.000010 0.018478 0.007403 0.000010 0.012434 0.147167 0.004022 0.011177
0.570984 0.003796 0.110048 0.089613 0.000010 0.000792 0.025192 0.000010 0.007840 0.008438 0.181330 0.000010 0.001936
0.560707 0.021008 0.110921 0.094219 0.000010 0.000010 0.037644 0.000010 0.009167 0.026828 0.139456 0.000010 0.000010
0.581361 0.019325 0.104040 0.085507 0.000010 0.000010 0.024022 0.000835 0.009786 0.000010 0.175073 0.000010 0.000010
0.574244 0.017231 0.103600 0.078147 0.000149 0.000010 0.038936 0.000010 0.000010 0.011294 0.164670 0.007102 0.004596
0.623678 0.021554 0.080524 0.085715 0.001266 0.000010 0.014351 0.007241 0.000010 0.004741 0.144637 0.000010 0.016263
0.596068 0.007981 0.104651 0.082252 0.002685 0.000010 0.024265 0.000010 0.000010 0.016950 0.143629 0.000010 0.021481
0.610989 0.017887 0.106314 0.091118 0.000010 0.000010 0.014782 0.000010 0.000010 0.006713 0.134867 0.000010 0.017279
0.366360 0.000010 0.274099 0.065659 0.000010 0.000010 0.024029 0.000010 0.118570 0.000658 0.150565 0.000010 0.000010
0.387475 0.000010 0.305114 0.073653 0.000010 0.000010 0.000010 0.000010 0.115190 0.000010 0.110928 0.000010 0.007569
0.377611 0.000010 0.300788 0.065622 0.000010 0.000010 0.016085 0.000010 0.125915 0.000010 0.113909 0.000010 0.000010
0.384398 0.000010 0.294362 0.061746 0.000010 0.018222 0.030490 0.000010 0.093853 0.000010 0.116725 0.000010 0.000154
0.382711 0.000010 0.303517 0.071192 0.000010 0.000010 0.002542 0.000010 0.108969 0.000010 0.117396 0.000010 0.013614
0.386594 0.000010 0.277219 0.078301 0.000010 0.001543 0.000010 0.000010 0.138223 0.000010 0.110360 0.000010 0.007699
0.377840 0.000010 0.296526 0.075311 0.000010 0.017607 0.017003 0.000010 0.091751 0.000010 0.111172 0.000010 0.012741
0.367185 0.000010 0.311297 0.078772 0.000010 0.000010 0.009977 0.000010 0.117092 0.000010 0.115607 0.000010 0.000010
0.374091 0.000010 0.281147 0.085487 0.000010 0.023453 0.017844 0.000010 0.095169 0.000010 0.117571 0.000010 0.005188
0.371277 0.000010 0.302813 0.077939 0.000010 0.000010 0.008658 0.000010 0.132188 0.000010 0.107056 0.000010 0.000010
0.366018 0.000010 0.302847 0.062504 0.000010 0.000010 0.013546 0.000010 0.110546 0.000010 0.140687 0.000010 0.003791
0.392861 0.000010 0.312971 0.062684 0.000010 0.000660 0.000129 0.000010 0.115787 0.000010 0.113079 0.000010 0.001779
0.361113 0.000010 0.322963 0.061120 0.002700 0.000010 0.000010 0.000010 0.129026 0.000010 0.117557 0.000010 0.005461
0.360196 0.002427 0.288621 0.079756 0.000010 0.000014 0.006490 0.000010 0.119277 0.000010 0.130303 0.000010 0.012877
0.357435 0.000010 0.332669 0.068491 0.000010 0.000010 0.000010 0.000010 0.114612 0.000010 0.126712 0.000010 0.000010
0.350947 0.000010 0.310591 0.083195 0.000010 0.000010 0.021626 0.000010 0.110371 0.000010 0.123200 0.000010 0.000010
0.347444 0.013693 0.325284 0.052205 0.000010 0.000010 0.000810 0.000010 0.122980 0.000010 0.136301 0.001232 0.000010
0.354205 0.000010 0.301745 0.074478 0.000010 0.000010 0.002120 0.000010 0.114579 0.000010 0.137480 0.000010 0.015333
0.384266 0.000010 0.295828 0.086495 0.000010 0.003070 0.009393 0.000010 0.117625 0.000010 0.103265 0.000010 0.000010
0.357693 0.000010 0.310121 0.068549 0.000010 0.000010 0.019103 0.000010 0.107511 0.000010 0.136953 0.000010 0.000010
0.982477 0.000010 0.000010 0.000010 0.000010 0.000010 0.012103 0.000010 0.000010 0.005321 0.000010 0.000010 0.000010
0.855215 0.032575 0.011571 0.000010 0.000094 0.000010 0.015586 0.007595 0.000010 0.075933 0.001381 0.000010 0.000010
0.780197 0.119014 0.001689 0.009341 0.000010 0.000010 0.016204 0.035503 0.000010 0.037993 0.000010 0.000010 0.000010
0.958898 0.003224 0.001268 0.014461 0.000010 0.000010 0.008902 0.002495 0.000010 0.002153 0.000010 0.000010 0.008550
0.697785 0.137808 0.000010 0.000010 0.000010 0.000010 0.021182 0.056676 0.000010 0.086469 0.000010 0.000010 0.000010
0.838693 0.084462 0.000010 0.022083 0.000010 0.000010 0.005049 0.011515 0.000010 0.033195 0.000010 0.000010 0.004943
0.755366 0.216647 0.002112 0.000010 0.000010 0.000010 0.014220 0.005020 0.000010 0.006566 0.000010 0.000010 0.000010
0.858009 0.047269 0.000010 0.000010 0.000010 0.000010 0.011828 0.018490 0.000010 0.064324 0.000010 0.000010 0.000010
0.788633 0.112496 0.000010 0.000010 0.000010 0.000010 0.000010 0.018735 0.000010 0.066990 0.000010 0.000010 0.013065
0.835192 0.073354 0.000010 0.012498 0.000010 0.000010 0.013131 0.015816 0.000670 0.049279 0.000010 0.000010 0.000010
0.758985 0.147417 0.000010 0.005429 0.000010 0.000010 0.016071 0.050797 0.000010 0.020559 0.000010 0.000010 0.000682
0.614898 0.287867 0.000010 0.000010 0.000010 0.000010 0.005652 0.031655 0.000010 0.029339 0.013007 0.000010 0.017523
0.733761 0.168635 0.000010 0.000010 0.000010 0.000010 0.006509 0.086741 0.000010 0.004275 0.000010 0.000010 0.000010
0.735204 0.155474 0.000010 0.001848 0.000010 0.000010 0.015850 0.037760 0.000010 0.053794 0.000010 0.000010 0.000010
0.650761 0.267154 0.000010 0.000010 0.000010 0.000010 0.000010 0.039381 0.000010 0.022825 0.011458 0.000010 0.008350
0.917381 0.011985 0.000010 0.009184 0.000010 0.000010 0.018766 0.030859 0.000010 0.007847 0.000010 0.000010 0.003918
0.953476 0.009272 0.006721 0.004395 0.000010 0.000010 0.010912 0.000010 0.000010 0.009460 0.000010 0.000010 0.005704
0.519012 0.415592 0.000010 0.000010 0.000010 0.000010 0.013188 0.031252 0.000010 0.009899 0.000010 0.000010 0.010987
0.948561 0.016755 0.000010 0.000010 0.000010 0.000010 0.018153 0.000010 0.000010 0.013871 0.000010 0.000010 0.002580
0.828952 0.056840 0.000010 0.000010 0.000010 0.000010 0.021264 0.002729 0.000010 0.090135 0.000010 0.000010 0.000010
0.233872 0.014891 0.051518 0.072641 0.011712 0.148684 0.069062 0.014023 0.059149 0.115693 0.205144 0.003600 0.000010
0.316822 0.020886 0.052981 0.074921 0.000010 0.102413 0.100328 0.031445 0.012783 0.063833 0.219532 0.004035 0.000010
0.265766 0.030981 0.059396 0.086033 0.004148 0.162525 0.069332 0.024481 0.027547 0.094128 0.175642 0.000010 0.000010
0.348060 0.019380 0.062895 0.110968 0.000010 0.000010 0.111045 0.007208 0.027750 0.054982 0.252944 0.004738 0.000010
0.311580 0.000010 0.071424 0.088315 0.000010 0.064898 0.102869 0.034835 0.000010 0.095970 0.223771 0.006298 0.000010
0.282377 0.021580 0.064645 0.078006 0.005333 0.162224 0.072906 0.000010 0.020312 0.077878 0.191359 0.008747 0.014623
0.247678 0.017219 0.050950 0.074690 0.000010 0.150336 0.099243 0.022524 0.000010 0.141666 0.195654 0.000010 0.000010
0.334792 0.038400 0.057637 0.095670 0.006993 0.013401 0.114095 0.021452 0.000010 0.082111 0.235418 0.000010 0.000010
0.320429 0.012525 0.050681 0.088071 0.000010 0.083433 0.107277 0.019770 0.021645 0.074989 0.212943 0.000010 0.008215
0.353472 0.023061 0.048750 0.106987 0.007548 0.002233 0.118221 0.000010 0.016154 0.057738 0.265806 0.000010 0.000010
0.347122 0.027637 0.064967 0.100362 0.000010 0.024391 0.111943 0.006236 0.004966 0.088147 0.215614 0.008595 0.000010
0.352318 0.000010 0.054393 0.082638 0.001891 0.021667 0.097653 0.032358 0.025786 0.073332 0.256198 0.001747 0.000010
0.355595 0.029518 0.074427 0.083610 0.000010 0.021634 0.108617 0.006542 0.017269 0.067938 0.220735 0.002889 0.011217
0.313712 0.030797 0.052986 0.101944 0.000010 0.028520 0.094349 0.022098 0.008449 0.073332 0.257944 0.005404 0.010456
0.361279 0.000010 0.070137 0.095284 0.000010 0.033757 0.092857 0.021819 0.013087 0.056514 0.242833 0.012404 0.000010
0.363857 0.027296 0.070307 0.093672 0.002953 0.018968 0.098862 0.000010 0.030688 0.057807 0.235560 0.000010 0.000010
0.331595 0.019634 0.070992 0.112372 0.000010 0.043017 0.098407 0.037222 0.000010 0.060726 0.222170 0.003835 0.000010
0.334561 0.021523 0.044640 0.085403 0.000010 0.027183 0.090715 0.019984 0.066920 0.068255 0.227798 0.011568 0.001439
0.348691 0.026343 0.083143 0.078458 0.000010 0.032372 0.096352 0.025663 0.040628 0.072677 0.195644 0.000010 0.000010
0.355026 0.022373 0.067279 0.091357 0.000010 0.000153 0.093048 0.001914 0.017001 0.062815 0.272916 0.000458 0.015650
0.227399 0.129257 0.027542 0.093749 0.000010 0.000010 0.000010 0.028161 0.000010 0.190021 0.303811 0.000010 0.000010
0.208351 0.158370 0.040198 0.091075 0.002285 0.000011 0.000010 0.000010 0.000010 0.164210 0.330614 0.000010 0.004846
0.227396 0.161479 0.022613 0.088463 0.000010 0.000010 0.000010 0.000010 0.000010 0.138125 0.361853 0.000010 0.000010
0.237244 0.163070 0.023916 0.100060 0.002042 0.000010 0.002492 0.000010 0.000010 0.142387 0.328739 0.000010 0.000010
0.222650 0.132543 0.048416 0.096053 0.000010 0.000010 0.000010 0.000010 0.000010 0.155594 0.342054 0.000010 0.002631
0.232265 0.163450 0.046394 0.081998 0.000010 0.000010 0.000010 0.009271 0.000010 0.156661 0.309901 0.000010 0.000010
0.253587 0.145846 0.036782 0.085159 0.000010 0.000010 0.000010 0.000010 0.000010 0.173776 0.304780 0.000010 0.000010
0.242913 0.161162 0.032301 0.078065 0.000010 0.000010 0.000010 0.001260 0.000010 0.150677 0.332190 0.000010 0.001383
0.000010 0.000010 0.001756 0.023636 0.000807 0.023421 0.000010 0.036130 0.000010 0.000010 0.914180 0.000010 0.000010
0.057415 0.001421 0.018161 0.007307 0.000010 0.013150 0.000010 0.040813 0.000010 0.000010 0.836965 0.010659 0.014069
0.000010 0.000010 0.013681 0.023028 0.002222 0.000206 0.011827 0.041235 0.000010 0.000010 0.872429 0.029442 0.005890
0.000010 0.000010 0.007255 0.001060 0.005456 0.025568 0.000010 0.027674 0.000459 0.000010 0.916191 0.000010 0.016288
0.000010 0.000010 0.017084 0.026478 0.000010 0.044356 0.007695 0.041917 0.003463 0.000010 0.850195 0.000010 0.008761
0.179123 0.054677 0.061351 0.091875 0.000010 0.134606 0.037635 0.061058 0.040052 0.062291 0.261929 0.000010 0.015383
0.188106 0.022734 0.051476 0.077603 0.000010 0.145848 0.047896 0.079627 0.026619 0.064227 0.295834 0.000010 0.000010
0.170645 0.000010 0.035932 0.079669 0.000010 0.116671 0.069308 0.077334 0.025778 0.058363 0.353693 0.000010 0.012578
0.178079 0.033736 0.046937 0.076624 0.000010 0.129610 0.037201 0.084598 0.054543 0.052711 0.294674 0.000010 0.011268
0.167800 0.028381 0.045714 0.088693 0.001292 0.102536 0.049984 0.055556 0.049431 0.070489 0.339130 0.000010 0.000983
0.173590 0.072170 0.048409 0.092862 0.000037 0.083801 0.050181 0.044203 0.058746 0.068182 0.307799 0.000010 0.000010
0.174968 0.072389 0.049581 0.094427 0.000010 0.061963 0.059091 0.039475 0.055873 0.054557 0.333661 0.000010 0.003995
0.149436 0.021378 0.041166 0.082983 0.000010 0.119552 0.065486 0.067278 0.040729 0.079088 0.332874 0.000010 0.000010
0.147555 0.063470 0.047766 0.065814 0.000010 0.113438 0.025406 0.077612 0.055312 0.064097 0.323828 0.004207 0.011486
0.168141 0.030374 0.049846 0.089570 0.000010 0.118006 0.033830 0.072085 0.038873 0.080122 0.311592 0.000010 0.007541
0.165597 0.052048 0.047070 0.091474 0.000010 0.093753 0.049194 0.048575 0.088071 0.069627 0.294561 0.000010 0.000010
0.166274 0.014189 0.053904 0.070520 0.000010 0.146371 0.047398 0.086088 0.051781 0.050642 0.296449 0.001777 0.014597
0.197522 0.025125 0.049508 0.086205 0.000010 0.065867 0.042596 0.073013 0.063653 0.064939 0.325864 0.000010 0.005688
0.212725 0.049486 0.056346 0.084112 0.000010 0.065345 0.040519 0.043812 0.084591 0.064780 0.292260 0.001463 0.004552
0.000010 0.000010 0.000010 0.000010 0.000010 0.000010 0.000010 0.999880 0.000010 0.000010 0.000010 0.000010 0.000010
0.069805 0.000010 0.000010 0.000010 0.000010 0.000010 0.000010 0.856236 0.000010 0.000010 0.073859 0.000010 0.000010
0.000010 0.000010 0.000010 0.000010 0.000010 0.000010 0.000010 0.999880 0.000010 0.000010 0.000010 0.000010 0.000010
0.000010 0.000010 0.000010 0.000010 0.000010 0.000010 0.000010 0.999880 0.000010 0.000010 0.000010 0.000010 0.000010
0.000010 0.000010 0.000010 0.000010 0.000010 0.000010 0.000010 0.999880 0.000010 0.000010 0.000010 0.000010 0.000010
0.020303 0.000010 0.000010 0.000010 0.000010 0.000010 0.000010 0.931186 0.000010 0.000010 0.048411 0.000010 0.000010
0.056778 0.051699 0.012935 0.023311 0.000010 0.000010 0.011609 0.674168 0.000010 0.018577 0.150872 0.000010 0.000010
0.029829 0.034543 0.028045 0.016471 0.000010 0.000010 0.000010 0.843962 0.000010 0.013646 0.029494 0.000312 0.003658
0.020315 0.000010 0.005667 0.000010 0.000010 0.000010 0.000010 0.948657 0.000010 0.025272 0.000010 0.000010 0.000010
0.000010 0.000010 0.000010 0.000010 0.000010 0.000010 0.000010 0.999880 0.000010 0.000010 0.000010 0.000010 0.000010
0.000010 0.000010 0.000010 0.000010 0.000010 0.000010 0.000010 0.999880 0.000010 0.000010 0.000010 0.000010 0.000010
0.000010 0.000010 0.000010 0.000010 0.000010 0.000010 0.000010 0.999880 0.000010 0.000010 0.000010 0.000010 0.000010
0.000010 0.000010 0.000010 0.000010 0.000010 0.000010 0.000010 0.968618 0.000010 0.000010 0.026294 0.000010 0.004987
0.000010 0.000010 0.000010 0.000010 0.000010 0.000010 0.000010 0.999880 0.000010 0.000010 0.000010 0.000010 0.000010
0.000010 0.000010 0.000010 0.000010 0.000010 0.000010 0.000010 0.999880 0.000010 0.000010 0.000010 0.000010 0.000010
0.000010 0.000010 0.000010 0.000010 0.000010 0.000010 0.000010 0.999880 0.000010 0.000010 0.000010 0.000010 0.000010
0.000010 0.000010 0.000010 0.000010 0.000010 0.000010 0.000010 0.999880 0.000010 0.000010 0.000010 0.000010 0.000010
0.010345 0.000010 0.007915 0.010331 0.000010 0.000010 0.004413 0.918378 0.000010 0.000010 0.048547 0.000010 0.000010
0.000010 0.017761 0.000010 0.000010 0.000010 0.000010 0.002605 0.979534 0.000010 0.000010 0.000010 0.000010 0.000010
0.000010 0.000010 0.000010 0.005161 0.000010 0.000010 0.000010 0.994729 0.000010 0.000010 0.000010 0.000010 0.000010
0.000010 0.000010 0.000010 0.000010 0.000010 0.000010 0.000010 0.999880 0.000010 0.000010 0.000010 0.000010 0.000010
0.000010 0.029882 0.003038 0.001529 0.000010 0.000010 0.000010 0.923091 0.000010 0.000010 0.034176 0.000010 0.008213
0.000010 0.000010 0.000010 0.000010 0.000010 0.000010 0.000010 0.999880 0.000010 0.000010 0.000010 0.000010 0.000010
0.000010 0.000010 0.000010 0.016267 0.000010 0.000010 0.007871 0.893746 0.000010 0.001164 0.076975 0.000010 0.003907
0.025334 0.002936 0.004522 0.013168 0.000010 0.000010 0.000010 0.914910 0.000010 0.000010 0.033626 0.000010 0.005444
0.000894 0.010226 0.008317 0.007027 0.000010 0.000010 0.000010 0.912904 0.000010 0.000010 0.060562 0.000010 0.000010
0.000010 0.000010 0.000010 0.000010 0.000010 0.000010 0.000010 0.999880 0.000010 0.000010 0.000010 0.000010 0.000010
0.004419 0.014077 0.009470 0.000010 0.000010 0.000010 0.001831 0.970123 0.000010 0.000010 0.000010 0.000010 0.000010
0.268989 0.012065 0.000010 0.000995 0.000010 0.000010 0.000010 0.612795 0.000010 0.044148 0.052101 0.002353 0.006503
0.014276 0.000010 0.009775 0.002448 0.000010 0.000010 0.000010 0.970338 0.000010 0.000010 0.003084 0.000010 0.000010
0.000010 0.025581 0.000010 0.000010 0.000010 0.000010 0.000010 0.965087 0.000010 0.000010 0.005562 0.000010 0.003680
0.011401 0.061364 0.000010 0.000010 0.000010 0.000010 0.000010 0.868326 0.000010 0.000010 0.042372 0.000010 0.016456
0.028900 0.080547 0.000010 0.000430 0.000010 0.000010 0.000010 0.844169 0.000010 0.000010 0.045874 0.000010 0.000010
0.096094 0.009697 0.000010 0.000010 0.000010 0.000010 0.000010 0.876288 0.000010 0.000010 0.017831 0.000010 0.000010
0.091472 0.009924 0.000010 0.002947 0.000010 0.000010 0.003550 0.850224 0.000010 0.040396 0.001427 0.000010 0.000010
0.299434 0.054916 0.072992 0.074771 0.000010 0.057474 0.072681 0.005236 0.058294 0.043975 0.241086 0.007912 0.011219
0.273173 0.065041 0.058688 0.079108 0.000010 0.054152 0.051019 0.001355 0.045131 0.066331 0.263021 0.019710 0.023260
0.298998 0.035060 0.048863 0.077361 0.000010 0.017838 0.063233 0.024379 0.056117 0.104859 0.249941 0.010654 0.012687
0.294768 0.052264 0.042683 0.061882 0.000010 0.089053 0.075851 0.036209 0.018543 0.061556 0.243932 0.000010 0.023239
0.295417 0.044914 0.060230 0.085258 0.000010 0.063856 0.057775 0.000010 0.046630 0.064845 0.260588 0.000010 0.020457
0.287611 0.043821 0.044419 0.075593 0.000010 0.053074 0.055859 0.021241 0.092984 0.102216 0.217484 0.005677 0.000010
0.306575 0.052192 0.038268 0.068499 0.000010 0.071823 0.095890 0.043537 0.013865 0.051485 0.244498 0.000010 0.013350
0.355815 0.024619 0.066064 0.069693 0.007904 0.031893 0.052985 0.034174 0.056164 0.041888 0.236120 0.000010 0.022671
0.000010 0.905148 0.000010 0.000010 0.000010 0.000010 0.000010 0.088980 0.000010 0.005773 0.000010 0.000010 0.000010
0.000010 0.999880 0.000010 0.000010 0.000010 0.000010 0.000010 0.000010 0.000010 0.000010 0.000010 0.000010 0.000010
0.000010 0.997922 0.000010 0.000010 0.000010 0.000010 0.001968 0.000010 0.000010 0.000010 0.000010 0.000010 0.000010
0.000010 0.978434 0.001193 0.000010 0.000010 0.000010 0.004980 0.015303 0.000010 0.000010 0.000010 0.000010 0.000010
0.000010 0.975763 0.012103 0.000010 0.000010 0.000010 0.000010 0.009862 0.000010 0.000010 0.000481 0.000010 0.001711
0.000010 0.943529 0.012649 0.033277 0.000010 0.000010 0.000010 0.003178 0.000010 0.000010 0.007287 0.000010 0.000010
0.000010 0.994084 0.000010 0.005806 0.000010 0.000010 0.000010 0.000010 0.000010 0.000010 0.000010 0.000010 0.000010
0.000010 0.930254 0.000010 0.000010 0.000010 0.000010 0.000010 0.060331 0.000010 0.009002 0.000010 0.000010 0.000323
0.000010 0.972164 0.000010 0.000010 0.000010 0.000010 0.000010 0.027726 0.000010 0.000010 0.000010 0.000010 0.000010
0.000010 0.999880 0.000010 0.000010 0.000010 0.000010 0.000010 0.000010 0.000010 0.000010 0.000010 0.000010 0.000010
0.000010 0.999880 0.000010 0.000010 0.000010 0.000010 0.000010 0.000010 0.000010 0.000010 0.000010 0.000010 0.000010
0.000010 0.999880 0.000010 0.000010 0.000010 0.000010 0.000010 0.000010 0.000010 0.000010 0.000010 0.000010 0.000010
0.000010 0.935303 0.000010 0.033567 0.000010 0.000010 0.000010 0.031029 0.000010 0.000010 0.000010 0.000010 0.000010
0.000010 0.936386 0.000010 0.000010 0.000010 0.000010 0.000010 0.045787 0.000010 0.017727 0.000010 0.000010 0.000010
0.000010 0.999880 0.000010 0.000010 0.000010 0.000010 0.000010 0.000010 0.000010 0.000010 0.000010 0.000010 0.000010
0.000010 0.999048 0.000010 0.000010 0.000010 0.000010 0.000010 0.000010 0.000010 0.000842 0.000010 0.000010 0.000010
0.000010 0.999880 0.000010 0.000010 0.000010 0.000010 0.000010 0.000010 0.000010 0.000010 0.000010 0.000010 0.000010
0.000010 0.999880 0.000010 0.000010 0.000010 0.000010 0.000010 0.000010 0.000010 0.000010 0.000010 0.000010 0.000010
0.000010 0.999880 0.000010 0.000010 0.000010 0.000010 0.000010 0.000010 0.000010 0.000010 0.000010 0.000010 0.000010
0.279278 0.068485 0.062600 0.127217 0.000010 0.033662 0.042987 0.056134 0.033195 0.101687 0.191539 0.000010 0.003198
0.280143 0.131692 0.056391 0.136535 0.000010 0.000010 0.034066 0.000010 0.008987 0.084882 0.247761 0.000010 0.019503
0.206441 0.096485 0.044645 0.172769 0.001197 0.001682 0.030816 0.060264 0.003508 0.165327 0.200795 0.007003 0.009069
0.227919 0.093717 0.041135 0.177200 0.000010 0.009199 0.035354 0.028858 0.003608 0.160591 0.215363 0.002698 0.004347
0.247010 0.116604 0.053716 0.163124 0.001998 0.016420 0.033298 0.029863 0.000010 0.112656 0.222543 0.002748 0.000010
0.260086 0.111367 0.052486 0.138007 0.000010 0.027189 0.019251 0.041322 0.000010 0.069528 0.258574 0.000010 0.022160
0.279962 0.117760 0.043834 0.162637 0.000010 0.032395 0.022272 0.025200 0.000010 0.067316 0.232462 0.000010 0.016133
0.285521 0.157853 0.044459 0.135681 0.002255 0.001533 0.022961 0.000010 0.019719 0.069452 0.244142 0.000010 0.016405
0.282820 0.138102 0.030845 0.162925 0.000010 0.021667 0.016545 0.016953 0.000010 0.086448 0.231730 0.000010 0.011934
0.054500 0.023160 0.023003 0.013376 0.000010 0.000010 0.012736 0.051780 0.000010 0.009386 0.805387 0.000010 0.006633
0.000010 0.000010 0.000010 0.000010 0.000010 0.000010 0.000010 0.029591 0.000010 0.000010 0.970299 0.000010 0.000010
0.057326 0.000010 0.022495 0.019809 0.000010 0.000010 0.000010 0.048512 0.000010 0.000010 0.845309 0.000010 0.006479
0.000010 0.000010 0.000010 0.000010 0.000010 0.000010 0.000010 0.000010 0.000010 0.000010 0.999880 0.000010 0.000010
0.000010 0.000010 0.000010 0.000010 0.000010 0.000010 0.001370 0.016737 0.000010 0.000010 0.967042 0.000010 0.014761
0.000010 0.000010 0.000010 0.000010 0.000010 0.000010 0.000010 0.029377 0.000010 0.000010 0.959390 0.000010 0.011133
0.046066 0.005836 0.013478 0.023428 0.000010 0.000010 0.000010 0.051314 0.000010 0.000010 0.854773 0.000010 0.005044
0.000010 0.000010 0.000010 0.000010 0.000010 0.000010 0.010619 0.000010 0.000010 0.000010 0.989271 0.000010 0.000010
0.000010 0.000010 0.000010 0.000010 0.000010 0.000010 0.009454 0.000010 0.000010 0.000010 0.990436 0.000010 0.000010
0.000010 0.000010 0.000010 0.000010 0.000010 0.000010 0.000010 0.011417 0.000010 0.000010 0.985551 0.000010 0.002932
0.000010 0.000010 0.000010 0.000010 0.000010 0.000010 0.000821 0.031094 0.000010 0.000010 0.966985 0.000010 0.001010
0.000010 0.000010 0.000010 0.000010 0.002622 0.000010 0.000851 0.001104 0.000010 0.000010 0.991985 0.000010 0.003359
0.000010 0.000010 0.000010 0.000010 0.000010 0.000010 0.000010 0.000010 0.000010 0.000010 0.999880 0.000010 0.000010
0.000010 0.000010 0.000010 0.000010 0.001223 0.000010 0.000010 0.001282 0.000010 0.000010 0.989406 0.000010 0.007999
0.124826 0.029859 0.025809 0.064339 0.000010 0.000010 0.007450 0.087598 0.000010 0.015232 0.629739 0.000010 0.015108
0.088797 0.012812 0.016501 0.032648 0.000010 0.000010 0.004668 0.060259 0.000010 0.000010 0.767611 0.000010 0.016654
0.000010 0.000010 0.000010 0.000010 0.000010 0.000010 0.000010 0.023648 0.000010 0.000010 0.965854 0.000010 0.010397
0.000010 0.000010 0.000010 0.000010 0.000010 0.000010 0.000010 0.000010 0.000010 0.000010 0.999880 0.000010 0.000010
0.000010 0.000010 0.000010 0.000010 0.000010 0.000010 0.000010 0.008188 0.000010 0.000010 0.991702 0.000010 0.000010
0.000010 0.000010 0.000010 0.000010 0.000585 0.000010 0.000010 0.000172 0.000010 0.000010 0.975018 0.000010 0.024136
0.034046 0.087005 0.000010 0.041652 0.000010 0.000010 0.000010 0.030988 0.000010 0.018990 0.787249 0.000010 0.000010
0.025235 0.083594 0.002803 0.022642 0.000010 0.000010 0.000010 0.073337 0.000010 0.000832 0.791498 0.000010 0.000010
0.051501 0.059121 0.000010 0.023764 0.000010 0.000010 0.000794 0.066358 0.000010 0.020981 0.777420 0.000010 0.000010
0.066869 0.056146 0.000010 0.024945 0.000010 0.000010 0.000010 0.079046 0.000010 0.017999 0.754926 0.000010 0.000010
0.021185 0.052702 0.000010 0.010756 0.000010 0.000010 0.000010 0.092037 0.000010 0.011533 0.811716 0.000010 0.000010
0.033026 0.072243 0.001255 0.033650 0.000010 0.000010 0.000010 0.054069 0.000010 0.023133 0.782564 0.000010 0.000010
0.040205 0.041973 0.005801 0.029835 0.000010 0.000010 0.004083 0.063165 0.000010 0.000010 0.814877 0.000010 0.000010
0.000010 0.025588 0.000010 0.019281 0.000010 0.000010 0.000010 0.121267 0.000010 0.014874 0.818910 0.000010 0.000010
0.007200 0.060241 0.002238 0.033657 0.000010 0.000010 0.000010 0.076163 0.000010 0.004974 0.815466 0.000010 0.000010
0.043696 0.067782 0.000010 0.019658 0.000010 0.000010 0.000861 0.040102 0.000010 0.029980 0.797861 0.000010 0.000010
0.026850 0.062079 0.000010 0.018031 0.000010 0.000010 0.000010 0.094996 0.000010 0.011735 0.786240 0.000010 0.000010
0.021973 0.048764 0.000010 0.027968 0.000010 0.000010 0.000010 0.063997 0.000010 0.013017 0.824211 0.000010 0.000010
0.025147 0.060331 0.000010 0.007106 0.000010 0.000010 0.000010 0.112722 0.000010 0.030501 0.764123 0.000010 0.000010
0.006338 0.095705 0.000010 0.019342 0.000010 0.000010 0.000010 0.064135 0.000010 0.005402 0.809008 0.000010 0.000010
0.034746 0.037279 0.000010 0.029975 0.000010 0.000010 0.000010 0.084907 0.000010 0.016397 0.796626 0.000010 0.000010
0.240523 0.064948 0.108122 0.059410 0.000054 0.000010 0.028952 0.037109 0.000010 0.041234 0.402615 0.000010 0.017004
0.000010 0.082826 0.000010 0.032807 0.000010 0.000010 0.000010 0.081656 0.000010 0.000010 0.802620 0.000010 0.000010
0.021672 0.072585 0.000010 0.026477 0.000010 0.000010 0.000010 0.059853 0.000010 0.024887 0.794171 0.000010 0.000295
0.021661 0.000010 0.007172 0.440821 0.000015 0.000010 0.000010 0.009552 0.000010 0.000010 0.516132 0.000010 0.004587
0.000010 0.000010 0.000010 0.999880 0.000010 0.000010 0.000010 0.000010 0.000010 0.000010 0.000010 0.000010 0.000010
0.000010 0.000010 0.000010 0.999880 0.000010 0.000010 0.000010 0.000010 0.000010 0.000010 0.000010 0.000010 0.000010
0.000010 0.000014 0.000010 0.999864 0.000017 0.000010 0.000010 0.000010 0.000010 0.000015 0.000010 0.000010 0.000010
0.000010 0.000010 0.000010 0.999880 0.000010 0.000010 0.000010 0.000010 0.000010 0.000010 0.000010 0.000010 0.000010
0.000010 0.000010 0.000010 0.999880 0.000010 0.000010 0.000010 0.000010 0.000010 0.000010 0.000010 0.000010 0.000010
0.122781 0.000010 0.000010 0.877109 0.000010 0.000010 0.000010 0.000010 0.000010 0.000010 0.000010 0.000010 0.000010
0.103508 0.000010 0.008791 0.856933 0.000010 0.000010 0.008027 0.000010 0.000010 0.000010 0.022388 0.000010 0.000283
0.000010 0.000010 0.000020 0.999850 0.000010 0.000018 0.000011 0.000013 0.000010 0.000018 0.000010 0.000010 0.000010
0.023343 0.000010 0.000010 0.976547 0.000010 0.000010 0.000010 0.000010 0.000010 0.000010 0.000010 0.000010 0.000010
0.000010 0.000010 0.000010 0.999880 0.000010 0.000010 0.000010 0.000010 0.000010 0.000010 0.000010 0.000010 0.000010
0.000010 0.000010 0.000016 0.999854 0.000018 0.000010 0.000010 0.000012 0.000014 0.000010 0.000015 0.000010 0.000010
0.000010 0.000010 0.000018 0.999872 0.000010 0.000010 0.000010 0.000010 0.000010 0.000010 0.000010 0.000010 0.000010
0.012433 0.000010 0.000010 0.972954 0.000010 0.000010 0.000010 0.000010 0.000010 0.000010 0.000010 0.000010 0.014512
0.000010 0.000010 0.000010 0.999880 0.000010 0.000010 0.000010 0.000010 0.000010 0.000010 0.000010 0.000010 0.000010
0.000010 0.000010 0.000010 0.999880 0.000010 0.000010 0.000010 0.000010 0.000010 0.000010 0.000010 0.000010 0.000010
0.000010 0.000010 0.000018 0.999868 0.000010 0.000014 0.000010 0.000010 0.000010 0.000010 0.000010 0.000010 0.000010
0.140807 0.001337 0.010601 0.809495 0.000010 0.000010 0.000010 0.000010 0.000010 0.000010 0.035244 0.000010 0.002445
0.000013 0.000010 0.000010 0.999861 0.000016 0.000012 0.000010 0.000010 0.000010 0.000018 0.000010 0.000010 0.000010
0.113578 0.001430 0.012978 0.805249 0.000010 0.000010 0.000010 0.003624 0.000010 0.000010 0.055496 0.000010 0.007586
0.785957 0.003846 0.156412 0.030142 0.000010 0.000010 0.000010 0.012664 0.000010 0.000010 0.000010 0.000010 0.010909
0.748653 0.000010 0.167981 0.046067 0.000010 0.000010 0.000010 0.012785 0.000010 0.000010 0.024434 0.000010 0.000010
0.771453 0.014508 0.165581 0.020200 0.000010 0.000010 0.000010 0.000010 0.000010 0.000010 0.026519 0.000010 0.001669
0.777677 0.000010 0.172674 0.033423 0.000010 0.000010 0.000010 0.016136 0.000010 0.000010 0.000010 0.000010 0.000010
0.766520 0.000010 0.164718 0.043350 0.000010 0.000010 0.000010 0.017900 0.000010 0.000010 0.000010 0.000010 0.007431
0.786118 0.006370 0.158642 0.029325 0.000010 0.000010 0.000010 0.003563 0.000010 0.000010 0.011100 0.000010 0.004822
0.724471 0.000010 0.161890 0.046237 0.000010 0.000010 0.001618 0.017796 0.000010 0.004933 0.034739 0.000010 0.008267
0.780432 0.007362 0.154932 0.032581 0.000010 0.000010 0.000010 0.000010 0.000010 0.004910 0.002495 0.000010 0.017228
0.780906 0.000010 0.148388 0.049066 0.000010 0.000010 0.000010 0.017949 0.000010 0.000552 0.003069 0.000010 0.000010
0.737383 0.001924 0.168704 0.039942 0.000010 0.000010 0.000010 0.026981 0.000010 0.000010 0.018506 0.000010 0.006500
0.746893 0.018151 0.164559 0.035758 0.000010 0.000010 0.000010 0.031275 0.000010 0.000010 0.002355 0.000010 0.000949
0.790155 0.007022 0.144193 0.035437 0.000010 0.003397 0.000010 0.006700 0.000010 0.000010 0.013035 0.000010 0.000010
0.736609 0.000010 0.169894 0.048156 0.000010 0.000010 0.000010 0.000220 0.000010 0.000010 0.039228 0.000010 0.005823
0.784098 0.005912 0.162724 0.030179 0.000010 0.000010 0.000010 0.007050 0.000010 0.000010 0.000010 0.000010 0.009968
0.780480 0.000010 0.184104 0.021399 0.000010 0.000010 0.000010 0.013927 0.000010 0.000010 0.000010 0.000010 0.000010
0.766449 0.004284 0.164457 0.029385 0.000010 0.000010 0.000010 0.013319 0.000010 0.000010 0.019345 0.000010 0.002700
0.768122 0.000010 0.175767 0.033733 0.000010 0.000010 0.000010 0.010536 0.000010 0.000010 0.011762 0.000010 0.000010
0.761699 0.017888 0.151452 0.039311 0.000010 0.000010 0.000010 0.014797 0.000010 0.000010 0.014783 0.000010 0.000010
0.730995 0.014554 0.174845 0.035987 0.000010 0.000010 0.000010 0.003344 0.000059 0.003833 0.036334 0.000010 0.000010
0.760565 0.000010 0.170002 0.040300 0.000010 0.000010 0.000010 0.005716 0.000010 0.000010 0.020705 0.000010 0.002642
0.242150 0.000010 0.015638 0.358265 0.000010 0.000010 0.000010 0.000010 0.000010 0.005844 0.351842 0.000010 0.026191
0.259282 0.000010 0.048099 0.355426 0.000010 0.000010 0.000010 0.000010 0.000010 0.000010 0.328183 0.000010 0.008930
0.205192 0.000010 0.028139 0.357609 0.000010 0.000010 0.000010 0.000010 0.000010 0.000010 0.393249 0.000010 0.015731
0.259415 0.000010 0.023009 0.394002 0.000010 0.000010 0.000803 0.000010 0.000010 0.000010 0.309184 0.000010 0.013516
0.276422 0.004599 0.035393 0.369009 0.000010 0.000010 0.000010 0.000010 0.000010 0.000010 0.314496 0.000010 0.000010
0.229321 0.000068 0.043913 0.377996 0.000010 0.000010 0.000142 0.000010 0.000010 0.000010 0.337867 0.000010 0.010633
0.274417 0.000010 0.019932 0.370503 0.000010 0.000010 0.000010 0.000010 0.000010 0.000010 0.318468 0.000010 0.016600
0.261403 0.000010 0.030632 0.383963 0.000010 0.000010 0.000010 0.000010 0.000010 0.000010 0.312683 0.000010 0.011239
0.238181 0.000010 0.020901 0.394589 0.000010 0.000010 0.000010 0.000010 0.000010 0.000012 0.333645 0.000010 0.012602
0.238343 0.000010 0.010132 0.416866 0.000010 0.000010 0.000010 0.000010 0.000010 0.000010 0.318559 0.000010 0.016019
0.311889 0.000010 0.025634 0.326324 0.000010 0.000010 0.000010 0.000010 0.000010 0.003503 0.317493 0.000010 0.015088
0.232333 0.000010 0.030430 0.346042 0.000010 0.000010 0.000010 0.000010 0.000010 0.000010 0.377556 0.000010 0.013559
0.244495 0.000010 0.040727 0.339164 0.000010 0.000010 0.000010 0.000010 0.000010 0.000010 0.359462 0.000010 0.016072
0.232201 0.000010 0.040224 0.341166 0.000010 0.000010 0.000010 0.000010 0.000010 0.000602 0.371701 0.000010 0.014037
0.207634 0.000010 0.014435 0.379298 0.000010 0.000010 0.000010 0.000010 0.000010 0.000010 0.381902 0.000010 0.016651
0.203809 0.000010 0.020292 0.369519 0.000010 0.000010 0.000010 0.000010 0.000010 0.000010 0.389396 0.000010 0.016904
0.210154 0.004482 0.027457 0.331359 0.000010 0.000010 0.000010 0.000010 0.000010 0.000010 0.411557 0.000010 0.014922
0.201619 0.000010 0.030034 0.367875 0.000010 0.000010 0.000010 0.000010 0.000010 0.000010 0.375717 0.000010 0.024675
0.248361 0.008114 0.030726 0.382128 0.000010 0.000010 0.002462 0.000010 0.000010 0.002465 0.321092 0.000010 0.004602
0.258740 0.000617 0.030154 0.359240 0.000010 0.000010 0.000010 0.000010 0.000010 0.000572 0.329730 0.000010 0.020887
0.934113 0.000010 0.000010 0.000010 0.000010 0.000010 0.000010 0.003967 0.000010 0.000010 0.053987 0.000010 0.007843
0.977556 0.000010 0.000010 0.000010 0.000010 0.000010 0.000010 0.015345 0.000010 0.000010 0.000010 0.000010 0.006999
0.986268 0.000010 0.000010 0.000010 0.000010 0.000010 0.000010 0.007146 0.000010 0.000010 0.000010 0.000010 0.006485
0.991559 0.000010 0.000010 0.000010 0.000010 0.000010 0.000010 0.001957 0.000010 0.000010 0.000010 0.000010 0.006385
0.999880 0.000010 0.000010 0.000010 0.000010 0.000010 0.000010 0.000010 0.000010 0.000010 0.000010 0.000010 0.000010
0.941067 0.000010 0.000010 0.005938 0.000010 0.000010 0.012773 0.000738 0.000010 0.000010 0.036343 0.000010 0.003070
0.999459 0.000010 0.000010 0.000010 0.000010 0.000010 0.000010 0.000010 0.000010 0.000010 0.000010 0.000010 0.000431
0.995627 0.000010 0.000010 0.000010 0.000010 0.000010 0.000010 0.000010 0.000010 0.000010 0.000010 0.000010 0.004263
0.987432 0.000010 0.000010 0.002090 0.000010 0.000010 0.000010 0.000010 0.000010 0.000010 0.000010 0.000010 0.010377
0.938399 0.000010 0.000010 0.000129 0.000010 0.000010 0.000010 0.000010 0.000010 0.000010 0.061372 0.000010 0.000010
0.991436 0.000010 0.000259 0.000010 0.000010 0.000010 0.000010 0.000010 0.000010 0.000010 0.000010 0.000010 0.008205
0.980874 0.000010 0.000010 0.000698 0.000010 0.000010 0.000010 0.000010 0.000010 0.000010 0.000010 0.000010 0.018328
0.965462 0.000010 0.000010 0.000010 0.000010 0.000010 0.000010 0.012374 0.000010 0.000010 0.022064 0.000010 0.000010
0.929805 0.002499 0.004909 0.000010 0.000010 0.000010 0.006137 0.022598 0.000010 0.000010 0.027786 0.000010 0.006205
0.957469 0.000010 0.000010 0.000010 0.000010 0.000010 0.000010 0.010334 0.000010 0.000010 0.019610 0.000010 0.012496
0.975181 0.001688 0.000010 0.000010 0.000010 0.000010 0.000010 0.000010 0.001019 0.000010 0.000010 0.000010 0.022022
0.944123 0.000010 0.000010 0.000010 0.000010 0.000010 0.000010 0.009467 0.000010 0.000010 0.043678 0.000010 0.002642
0.979112 0.000010 0.000010 0.007975 0.000010 0.000010 0.000010 0.008773 0.000010 0.000010 0.004050 0.000010 0.000010
0.973792 0.000010 0.000010 0.001635 0.000010 0.000010 0.005471 0.019012 0.000010 0.000010 0.000010 0.000010 0.000010
0.991747 0.000010 0.000010 0.000010 0.000010 0.000010 0.000010 0.008143 0.000010 0.000010 0.000010 0.000010 0.000010
0.073771 0.050780 0.000010 0.033522 0.000010 0.000010 0.012112 0.161132 0.000010 0.000010 0.668614 0.000010 0.000010
0.057001 0.063527 0.010322 0.000010 0.000010 0.000010 0.000010 0.183443 0.000010 0.002731 0.669892 0.000010 0.013025
0.048828 0.038977 0.000935 0.006625 0.000010 0.000010 0.000010 0.137709 0.000010 0.005177 0.756078 0.000010 0.005621
0.011115 0.066850 0.000010 0.001204 0.000010 0.000010 0.000010 0.180962 0.000010 0.000010 0.739789 0.000010 0.000010
0.027116 0.037066 0.000010 0.000010 0.000010 0.000010 0.020537 0.163608 0.000010 0.006716 0.739693 0.000010 0.005204
0.054410 0.034460 0.000018 0.007959 0.000010 0.000010 0.004211 0.176889 0.000010 0.002237 0.713538 0.000010 0.006238
0.022107 0.040132 0.014797 0.024312 0.000010 0.000010 0.000010 0.171220 0.000010 0.013634 0.701754 0.000010 0.011994
0.012020 0.039442 0.000010 0.000010 0.000010 0.000010 0.009473 0.159017 0.000010 0.000010 0.769450 0.000010 0.010527
0.019756 0.045787 0.000010 0.000010 0.000010 0.000010 0.011004 0.182359 0.000010 0.000010 0.732121 0.000010 0.008902
0.062650 0.032084 0.003668 0.024055 0.000010 0.000010 0.012355 0.208677 0.000010 0.001035 0.655427 0.000010 0.000010
0.031138 0.032220 0.004148 0.011771 0.000010 0.000010 0.011617 0.165317 0.000010 0.000010 0.743729 0.000010 0.000010
0.046895 0.034830 0.011715 0.003075 0.000010 0.000010 0.016142 0.161582 0.000010 0.000010 0.716630 0.000010 0.009080
0.001782 0.049259 0.000010 0.001538 0.000010 0.000010 0.005975 0.175118 0.000010 0.005993 0.759465 0.000010 0.000820
0.039004 0.043968 0.000010 0.000010 0.000010 0.000010 0.000626 0.196189 0.000010 0.008952 0.702360 0.000010 0.008839
0.044901 0.028667 0.022725 0.004659 0.000010 0.000010 0.010102 0.197656 0.000010 0.003436 0.687804 0.000010 0.000010
0.026148 0.033243 0.001277 0.019015 0.000010 0.000010 0.000010 0.206571 0.000010 0.000010 0.705803 0.000010 0.007882
0.049286 0.047610 0.006934 0.010665 0.000010 0.000010 0.009881 0.189616 0.000010 0.001188 0.684769 0.000010 0.000010
0.023786 0.036898 0.014417 0.020443 0.000010 0.000010 0.000010 0.181943 0.000010 0.000010 0.712998 0.000010 0.009455
0.054179 0.022306 0.011865 0.027486 0.000010 0.000010 0.000010 0.140142 0.000010 0.000010 0.743951 0.000010 0.000010
0.030420 0.011751 0.010214 0.000010 0.000010 0.000010 0.003060 0.222004 0.000010 0.000010 0.722480 0.000010 0.000010
0.204132 0.007438 0.185245 0.052946 0.000010 0.159960 0.067622 0.000010 0.134220 0.000010 0.142964 0.027598 0.017846
0.229330 0.000010 0.195748 0.060266 0.000010 0.143262 0.071824 0.000010 0.156905 0.000010 0.130485 0.008403 0.003737
0.219855 0.000010 0.206061 0.052486 0.005318 0.168183 0.048354 0.002205 0.190231 0.000010 0.085519 0.003467 0.018300
0.278590 0.009000 0.180847 0.051701 0.000010 0.108696 0.066057 0.000010 0.140843 0.000010 0.164216 0.000010 0.000010
0.288075 0.004736 0.203728 0.055571 0.004245 0.081839 0.068991 0.000010 0.141059 0.012097 0.139076 0.000010 0.000563
0.204498 0.000010 0.194876 0.037581 0.000010 0.200014 0.047060 0.000010 0.167904 0.011544 0.105823 0.016024 0.014647
0.324080 0.007140 0.195438 0.054595 0.000010 0.102517 0.062549 0.000010 0.123145 0.000683 0.117832 0.000010 0.011991
0.303481 0.010314 0.188313 0.057648 0.000010 0.101765 0.075062 0.000010 0.126117 0.000010 0.124772 0.008286 0.004212
0.153259 0.000010 0.163999 0.027760 0.000674 0.186308 0.057345 0.009864 0.142432 0.000010 0.209351 0.020561 0.028427
0.197216 0.000010 0.209481 0.040974 0.000010 0.208654 0.049677 0.000010 0.156822 0.000010 0.085949 0.030198 0.020989
0.198866 0.000010 0.181099 0.038278 0.000010 0.243906 0.078434 0.001826 0.139703 0.000010 0.091057 0.019201 0.007600
0.200569 0.000010 0.209965 0.037504 0.000010 0.230264 0.051071 0.000010 0.163935 0.000010 0.074836 0.000010 0.031804
0.204789 0.000010 0.192707 0.019810 0.000010 0.216107 0.042828 0.000010 0.194902 0.000010 0.108786 0.002356 0.017675
0.186958 0.000010 0.196152 0.028392 0.000010 0.193617 0.066690 0.000010 0.202838 0.000010 0.094262 0.009453 0.021599
0.207927 0.000010 0.175311 0.045603 0.000010 0.229075 0.077868 0.000010 0.140733 0.000010 0.090606 0.019103 0.013732
0.165968 0.001147 0.218178 0.037695 0.000010 0.204146 0.070117 0.000010 0.167865 0.000010 0.094468 0.017499 0.022889
0.299387 0.000010 0.158560 0.035245 0.000010 0.181652 0.062254 0.000010 0.163950 0.001122 0.074060 0.002185 0.021555
0.185221 0.000010 0.197509 0.017926 0.000010 0.238219 0.074503 0.000010 0.191577 0.000010 0.068402 0.008133 0.018471
0.179448 0.006305 0.203324 0.024461 0.000010 0.230141 0.061078 0.000010 0.190432 0.003346 0.056625 0.014712 0.030107
0.175853 0.000010 0.181061 0.032300 0.000010 0.220809 0.060301 0.000010 0.205991 0.000010 0.082759 0.021989 0.018896
0.157882 0.000010 0.191433 0.030374 0.000010 0.243008 0.086579 0.000010 0.185055 0.000010 0.079042 0.000010 0.026576
0.169941 0.000010 0.182935 0.007843 0.007785 0.206069 0.058140 0.000010 0.186254 0.000010 0.140121 0.018547 0.022334
0.191593 0.004762 0.191442 0.021779 0.000010 0.221214 0.075276 0.000010 0.199921 0.000010 0.068744 0.004473 0.020765
0.176166 0.000010 0.195085 0.017438 0.000010 0.244453 0.044946 0.000010 0.198458 0.000010 0.088874 0.007504 0.027036
0.174352 0.000010 0.146914 0.010397 0.002787 0.135731 0.121288 0.000010 0.219990 0.000864 0.115603 0.025734 0.046318
0.154121 0.000010 0.147693 0.023315 0.000010 0.164179 0.120360 0.000010 0.256150 0.000010 0.086667 0.022436 0.025040
0.159885 0.003765 0.134799 0.013785 0.000010 0.139979 0.122287 0.001686 0.252657 0.000010 0.134515 0.018642 0.017980
0.156177 0.008208 0.163167 0.024746 0.000010 0.177969 0.075153 0.000025 0.213154 0.000010 0.083945 0.047494 0.049941
0.116385 0.000010 0.172292 0.038845 0.000010 0.151850 0.123654 0.000010 0.247027 0.000010 0.079750 0.030874 0.039284
0.125785 0.000010 0.161020 0.014806 0.000010 0.121054 0.121203 0.005749 0.298648 0.000010 0.087406 0.036828 0.027470
0.163054 0.000010 0.160885 0.012349 0.000353 0.150205 0.113428 0.000010 0.269701 0.000010 0.077169 0.022824 0.030001
0.155859 0.000010 0.154443 0.020629 0.000010 0.079831 0.113081 0.000010 0.342346 0.000010 0.092361 0.009499 0.031912
0.191566 0.000010 0.212008 0.034333 0.000010 0.221839 0.058945 0.000010 0.165429 0.000010 0.089536 0.011267 0.015038
0.245066 0.000010 0.183912 0.048901 0.000010 0.212365 0.064384 0.000010 0.147691 0.000010 0.074906 0.007029 0.015706
0.201400 0.000010 0.222478 0.055791 0.000010 0.192101 0.044861 0.000010 0.200491 0.000010 0.067548 0.000010 0.015281
0.209494 0.000010 0.222664 0.027847 0.000010 0.232288 0.062771 0.000010 0.156194 0.000010 0.071325 0.000010 0.017367
0.268822 0.007301 0.199939 0.057474 0.000010 0.146988 0.067643 0.000010 0.128471 0.000010 0.106687 0.007504 0.009141
0.187174 0.000010 0.209911 0.026937 0.000010 0.183996 0.053459 0.000010 0.194682 0.000010 0.097540 0.023287 0.022972
0.233060 0.000010 0.226200 0.033054 0.000010 0.194959 0.061124 0.000010 0.151785 0.000010 0.081521 0.005751 0.012506
0.271225 0.009068 0.196707 0.017058 0.004584 0.178259 0.060278 0.000010 0.150509 0.000010 0.083803 0.010136 0.018354
0.000010 0.000010 0.000010 0.000010 0.000010 0.000010 0.754755 0.000010 0.132897 0.000010 0.000010 0.004234 0.108024
0.000010 0.000010 0.000010 0.000010 0.001089 0.000010 0.741813 0.000010 0.161632 0.000010 0.000010 0.000010 0.095377
0.000010 0.000010 0.000010 0.000010 0.000010 0.000010 0.712494 0.000010 0.183730 0.000010 0.000010 0.000010 0.103676
0.000010 0.000010 0.000010 0.000010 0.000184 0.000010 0.671193 0.000010 0.235081 0.000010 0.000010 0.000226 0.093237
0.000010 0.000010 0.000010 0.000010 0.001234 0.016162 0.746139 0.000010 0.127787 0.000010 0.000010 0.007309 0.101299
0.000010 0.000010 0.000011 0.000010 0.000306 0.031979 0.622045 0.000010 0.236050 0.000010 0.000010 0.017319 0.092230
0.000010 0.000010 0.000010 0.000010 0.000010 0.000010 0.906479 0.000010 0.000010 0.000010 0.000010 0.000010 0.093411
0.000010 0.000010 0.000010 0.000010 0.000010 0.000010 0.927465 0.000010 0.000010 0.000010 0.000010 0.000010 0.072425
0.000010 0.000010 0.000010 0.000010 0.000010 0.000010 0.910104 0.000010 0.000010 0.000010 0.000010 0.000010 0.089786
0.000010 0.000010 0.000010 0.000010 0.000010 0.000010 0.943668 0.000010 0.000010 0.000010 0.000010 0.000010 0.056222
0.000010 0.000010 0.000010 0.000010 0.000010 0.000010 0.951722 0.000010 0.000010 0.000010 0.000010 0.000010 0.048168
0.000010 0.000010 0.000010 0.000010 0.000010 0.000010 0.967623 0.000010 0.000010 0.000010 0.000010 0.000010 0.032267
0.000010 0.000010 0.000010 0.000010 0.000010 0.000010 0.944725 0.000010 0.000010 0.000010 0.000010 0.000010 0.055165
0.000010 0.000010 0.000010 0.000010 0.000010 0.000010 0.950510 0.000010 0.000010 0.000010 0.000010 0.000010 0.049380
0.000010 0.000010 0.000010 0.000010 0.000010 0.000010 0.913800 0.000010 0.000010 0.000010 0.000010 0.000010 0.086090
0.000010 0.000010 0.000010 0.000010 0.000010 0.000010 0.893737 0.000010 0.000010 0.000010 0.000010 0.000010 0.106153
0.000010 0.000010 0.000010 0.000010 0.000010 0.000010 0.907616 0.000010 0.000010 0.000010 0.000010 0.000010 0.092274
0.000010 0.000010 0.000010 0.000010 0.000010 0.000010 0.945201 0.000010 0.000010 0.000010 0.000010 0.000010 0.054689
0.000010 0.000010 0.000010 0.000010 0.000010 0.000010 0.925079 0.000010 0.000010 0.000010 0.000010 0.000010 0.074811
0.000010 0.000010 0.000010 0.000010 0.000010 0.000010 0.901257 0.000010 0.000010 0.000010 0.000010 0.000010 0.098633
0.000010 0.000010 0.000010 0.003624 0.000010 0.197825 0.000010 0.013494 0.587212 0.009877 0.016998 0.170910 0.000010
0.000010 0.000010 0.000010 0.000010 0.000010 0.206421 0.000010 0.007941 0.614500 0.013199 0.008448 0.149420 0.000010
0.000010 0.000010 0.000010 0.000010 0.000686 0.165138 0.000010 0.012470 0.632701 0.016327 0.000010 0.172608 0.000010
0.000010 0.000590 0.000010 0.001870 0.000010 0.199695 0.000010 0.025807 0.591379 0.000010 0.000370 0.180229 0.000010
0.000010 0.009495 0.000010 0.000010 0.000201 0.194987 0.000010 0.025915 0.622730 0.007452 0.000010 0.139161 0.000010
0.000010 0.000010 0.000010 0.000010 0.000010 0.157452 0.000010 0.013211 0.606526 0.025318 0.000010 0.197412 0.000010
0.000010 0.000010 0.000010 0.000010 0.003639 0.198599 0.000010 0.017119 0.584458 0.006730 0.000010 0.189385 0.000010
0.000010 0.000010 0.000010 0.000010 0.000010 0.210451 0.000010 0.025017 0.530356 0.017615 0.023404 0.190963 0.002134
0.000010 0.000010 0.000010 0.000770 0.000010 0.222854 0.000010 0.005619 0.597242 0.000010 0.000010 0.173435 0.000010
0.000010 0.015367 0.000010 0.000010 0.000010 0.198538 0.000010 0.000010 0.622640 0.000010 0.000010 0.163366 0.000010
0.000010 0.000010 0.000010 0.000010 0.000010 0.193687 0.000010 0.020337 0.612922 0.000010 0.006686 0.166289 0.000010
0.000869 0.000010 0.000010 0.000010 0.002146 0.162057 0.000010 0.028893 0.599819 0.014523 0.000010 0.191633 0.000010
0.000010 0.002338 0.000010 0.000010 0.000010 0.195041 0.000010 0.003439 0.605160 0.018044 0.000010 0.175909 0.000010
0.000010 0.000527 0.000010 0.000010 0.000010 0.208800 0.000010 0.001860 0.596108 0.008528 0.011806 0.172311 0.000010
0.000010 0.002684 0.000010 0.000010 0.000689 0.150189 0.000010 0.033260 0.607810 0.000010 0.000010 0.205298 0.000010
0.000010 0.000010 0.000010 0.004297 0.008415 0.183566 0.000010 0.014796 0.590729 0.000010 0.000010 0.198127 0.000010
0.000010 0.006012 0.000010 0.000010 0.000010 0.229922 0.000010 0.008954 0.538434 0.003590 0.000013 0.213016 0.000010
0.000010 0.000515 0.000010 0.000010 0.003265 0.214184 0.000010 0.022804 0.582443 0.012594 0.000010 0.164135 0.000010
0.000010 0.008526 0.000010 0.000010 0.000010 0.180632 0.000010 0.015739 0.627502 0.017026 0.000010 0.150504 0.000010
0.000010 0.000011 0.000189 0.000010 0.001466 0.194450 0.000010 0.004195 0.609162 0.018709 0.000645 0.171134 0.000010
0.016548 0.000818 0.000333 0.006251 0.002536 0.941548 0.000010 0.000115 0.017863 0.000010 0.003932 0.010026 0.000010
0.013307 0.003821 0.000010 0.013430 0.000010 0.946360 0.000010 0.001866 0.012045 0.000010 0.009111 0.000010 0.000010
0.006610 0.006547 0.001525 0.013368 0.000010 0.915654 0.006553 0.009977 0.021049 0.011186 0.006083 0.000551 0.000887
0.009596 0.000010 0.000010 0.009328 0.000010 0.934514 0.000010 0.018025 0.000010 0.009436 0.018356 0.000010 0.000685
0.033155 0.000010 0.000010 0.000014 0.002178 0.885085 0.000010 0.011538 0.028919 0.013580 0.019840 0.005650 0.000010
0.014707 0.002253 0.000010 0.003564 0.001694 0.921264 0.006924 0.005939 0.018853 0.000010 0.024761 0.000010 0.000010
0.000010 0.000010 0.002493 0.008914 0.000010 0.957278 0.000010 0.005391 0.013416 0.004711 0.007739 0.000010 0.000010
0.015648 0.000010 0.000010 0.006736 0.000010 0.934436 0.003908 0.000010 0.003479 0.010533 0.025131 0.000080 0.000010
0.025467 0.000010 0.001233 0.015664 0.004346 0.873687 0.003656 0.019689 0.008315 0.023623 0.017468 0.006833 0.000010
0.041584 0.008147 0.000010 0.004963 0.002739 0.837240 0.000010 0.036208 0.000010 0.020007 0.039139 0.009932 0.000010
0.037270 0.011841 0.001637 0.007219 0.000859 0.875850 0.004835 0.022355 0.000010 0.015794 0.021718 0.000010 0.000601
0.001364 0.000010 0.000010 0.000010 0.000010 0.941594 0.000010 0.019165 0.000010 0.010078 0.022017 0.000010 0.005712
0.007310 0.000010 0.000535 0.003896 0.000010 0.957836 0.000010 0.005825 0.012511 0.000010 0.012027 0.000010 0.000010
0.021838 0.010835 0.000010 0.009418 0.000010 0.904146 0.000010 0.010231 0.003973 0.013292 0.026216 0.000010 0.000010
0.025131 0.001860 0.000010 0.011706 0.000010 0.927891 0.000010 0.007829 0.000010 0.006525 0.008856 0.007651 0.002512
0.000010 0.002444 0.008739 0.006115 0.000010 0.869884 0.000010 0.035694 0.048055 0.007674 0.016099 0.005258 0.000010
0.007826 0.001247 0.004117 0.002548 0.000010 0.908275 0.001509 0.020950 0.002627 0.022135 0.023837 0.002805 0.002112
0.018859 0.000010 0.000010 0.010734 0.000010 0.886609 0.000010 0.008035 0.032917 0.012288 0.029207 0.000010 0.001302
0.018710 0.000010 0.000010 0.005603 0.000010 0.945396 0.000010 0.003301 0.000010 0.013684 0.013235 0.000010 0.000010
0.013358 0.000010 0.000010 0.003563 0.000010 0.936403 0.003419 0.000010 0.016734 0.004718 0.021744 0.000010 0.000010
0.012648 0.000010 0.000010 0.000010 0.000010 0.980270 0.001014 0.000010 0.005291 0.000010 0.000010 0.000010 0.000696
0.000010 0.006301 0.000010 0.001778 0.000010 0.990952 0.000010 0.000010 0.000010 0.000010 0.000010 0.000010 0.000879
0.000010 0.000010 0.000010 0.000010 0.003637 0.995207 0.000010 0.000010 0.000010 0.000010 0.000010 0.000010 0.001055
0.000010 0.000010 0.000010 0.000010 0.000010 0.999880 0.000010 0.000010 0.000010 0.000010 0.000010 0.000010 0.000010
0.000010 0.000010 0.000010 0.000010 0.000010 0.993572 0.000010 0.000010 0.006318 0.000010 0.000010 0.000010 0.000010
0.006967 0.000010 0.000010 0.000010 0.000010 0.981182 0.000010 0.000010 0.008133 0.000010 0.000010 0.000010 0.003628
0.000010 0.000010 0.000010 0.003198 0.000010 0.996692 0.000010 0.000010 0.000010 0.000010 0.000010 0.000010 0.000010
0.000010 0.000010 0.000010 0.000010 0.000010 0.995028 0.003530 0.000010 0.000010 0.000010 0.001342 0.000010 0.000010
0.000010 0.000010 0.000010 0.002628 0.000010 0.997262 0.000010 0.000010 0.000010 0.000010 0.000010 0.000010 0.000010
0.000010 0.000010 0.000010 0.000795 0.006688 0.992417 0.000010 0.000010 0.000010 0.000010 0.000010 0.000010 0.000010
0.000010 0.000010 0.000010 0.000010 0.000010 0.999880 0.000010 0.000010 0.000010 0.000010 0.000010 0.000010 0.000010
0.000010 0.000010 0.002129 0.000010 0.000567 0.997204 0.000010 0.000010 0.000010 0.000010 0.000010 0.000010 0.000010
0.001777 0.000010 0.000010 0.000696 0.000010 0.984721 0.000010 0.000010 0.012717 0.000010 0.000010 0.000010 0.000010
0.000010 0.000010 0.000010 0.000010 0.000010 0.999880 0.000010 0.000010 0.000010 0.000010 0.000010 0.000010 0.000010
0.000010 0.006113 0.000010 0.005789 0.000010 0.963492 0.000010 0.004098 0.020428 0.000010 0.000010 0.000010 0.000010
0.003696 0.000010 0.001877 0.003884 0.000010 0.990453 0.000010 0.000010 0.000010 0.000010 0.000010 0.000010 0.000010
0.007779 0.000010 0.000010 0.003506 0.002359 0.983391 0.001925 0.000010 0.000010 0.000010 0.000010 0.000010 0.000971
0.014942 0.000010 0.000010 0.006629 0.003976 0.972457 0.001257 0.000010 0.000010 0.000010 0.000010 0.000010 0.000670
0.000015 0.000010 0.000010 0.000010 0.000010 0.996251 0.003634 0.000010 0.000010 0.000010 0.000010 0.000010 0.000010
0.000010 0.000010 0.000010 0.000010 0.000010 0.999880 0.000010 0.000010 0.000010 0.000010 0.000010 0.000010 0.000010
0.000010 0.000010 0.000010 0.000010 0.000010 0.999880 0.000010 0.000010 0.000010 0.000010 0.000010 0.000010 0.000010
0.000010 0.000010 0.000010 0.000010 0.000010 0.999880 0.000010 0.000010 0.000010 0.000010 0.000010 0.000010 0.000010
0.000010 0.000010 0.000010 0.000010 0.000010 0.999880 0.000010 0.000010 0.000010 0.000010 0.000010 0.000010 0.000010
0.000010 0.000010 0.000010 0.000010 0.000171 0.999719 0.000010 0.000010 0.000010 0.000010 0.000010 0.000010 0.000010
0.000010 0.000010 0.000010 0.000010 0.000010 0.999880 0.000010 0.000010 0.000010 0.000010 0.000010 0.000010 0.000010
0.000010 0.000010 0.000010 0.000010 0.000010 0.999873 0.000010 0.000010 0.000010 0.000010 0.000010 0.000017 0.000010
0.000010 0.000010 0.000010 0.000010 0.000010 0.999880 0.000010 0.000010 0.000010 0.000010 0.000010 0.000010 0.000010
0.000010 0.000010 0.000010 0.000010 0.000010 0.991250 0.000010 0.000010 0.000010 0.000010 0.000010 0.008640 0.000010
0.000010 0.000010 0.000010 0.000010 0.000010 0.999880 0.000010 0.000010 0.000010 0.000010 0.000010 0.000010 0.000010
0.000010 0.000010 0.000010 0.000010 0.000010 0.999880 0.000010 0.000010 0.000010 0.000010 0.000010 0.000010 0.000010
0.000010 0.000010 0.000010 0.000010 0.000010 0.999880 0.000010 0.000010 0.000010 0.000010 0.000010 0.000010 0.000010
0.000010 0.000010 0.000010 0.000010 0.000010 0.999880 0.000010 0.000010 0.000010 0.000010 0.000010 0.000010 0.000010
0.000010 0.000010 0.000010 0.000010 0.000010 0.999880 0.000010 0.000010 0.000010 0.000010 0.000010 0.000010 0.000010
0.000010 0.000010 0.000010 0.000010 0.000010 0.999880 0.000010 0.000010 0.000010 0.000010 0.000010 0.000010 0.000010
0.000010 0.001013 0.000010 0.000010 0.000010 0.989783 0.000010 0.003104 0.000010 0.000010 0.000010 0.006011 0.000010
0.000010 0.000010 0.000010 0.000010 0.000010 0.999880 0.000010 0.000010 0.000010 0.000010 0.000010 0.000010 0.000010
0.000010 0.000010 0.000010 0.000010 0.000010 0.999880 0.000010 0.000010 0.000010 0.000010 0.000010 0.000010 0.000010
0.000010 0.000010 0.000010 0.000010 0.000010 0.999880 0.000010 0.000010 0.000010 0.000010 0.000010 0.000010 0.000010
0.000010 0.000010 0.000010 0.000010 0.003857 0.996033 0.000010 0.000010 0.000010 0.000010 0.000010 0.000010 0.000010
0.000010 0.000010 0.000010 0.000010 0.000010 0.999880 0.000010 0.000010 0.000010 0.000010 0.000010 0.000010 0.000010
0.000010 0.004383 0.000010 0.000010 0.000010 0.992617 0.000010 0.002900 0.000010 0.000010 0.000010 0.000010 0.000010
0.000010 0.000010 0.000010 0.000010 0.000010 0.999880 0.000010 0.000010 0.000010 0.000010 0.000010 0.000010 0.000010
0.000010 0.000010 0.000010 0.000010 0.000010 0.994221 0.000010 0.000010 0.000010 0.000010 0.000010 0.004844 0.000835
0.000010 0.000010 0.000010 0.004695 0.003106 0.992099 0.000010 0.000010 0.000010 0.000010 0.000010 0.000010 0.000010
0.000010 0.000010 0.000010 0.000010 0.003706 0.996163 0.000010 0.000010 0.000031 0.000010 0.000010 0.000010 0.000010
0.000010 0.000010 0.000010 0.000010 0.000010 0.999271 0.000619 0.000010 0.000010 0.000010 0.000010 0.000010 0.000010
0.000010 0.000010 0.000010 0.000010 0.000010 0.999880 0.000010 0.000010 0.000010 0.000010 0.000010 0.000010 0.000010
0.000010 0.000010 0.000010 0.000010 0.000010 0.999880 0.000010 0.000010 0.000010 0.000010 0.000010 0.000010 0.000010
0.000010 0.000010 0.000010 0.000010 0.000010 0.999880 0.000010 0.000010 0.000010 0.000010 0.000010 0.000010 0.000010
0.000010 0.001368 0.000010 0.000010 0.000010 0.978791 0.000010 0.011786 0.000010 0.000010 0.000010 0.007965 0.000010
0.000010 0.000010 0.000010 0.000010 0.000010 0.999880 0.000010 0.000010 0.000010 0.000010 0.000010 0.000010 0.000010
0.000010 0.000010 0.000010 0.000010 0.000010 0.999880 0.000010 0.000010 0.000010 0.000010 0.000010 0.000010 0.000010
0.000010 0.000010 0.000010 0.000010 0.000010 0.999880 0.000010 0.000010 0.000010 0.000010 0.000010 0.000010 0.000010
0.003742 0.000010 0.001151 0.002025 0.003204 0.983116 0.006692 0.000010 0.000010 0.000010 0.000010 0.000010 0.000010
0.006447 0.000010 0.000010 0.000010 0.001115 0.980263 0.000010 0.000010 0.011813 0.000010 0.000282 0.000010 0.000010
0.000010 0.000010 0.000010 0.000010 0.000010 0.999880 0.000010 0.000010 0.000010 0.000010 0.000010 0.000010 0.000010
0.000010 0.000010 0.000010 0.000010 0.000010 0.999880 0.000010 0.000010 0.000010 0.000010 0.000010 0.000010 0.000010
0.000010 0.000010 0.000010 0.000010 0.000010 0.999880 0.000010 0.000010 0.000010 0.000010 0.000010 0.000010 0.000010
0.000010 0.000010 0.000010 0.000010 0.000010 0.999880 0.000010 0.000010 0.000010 0.000010 0.000010 0.000010 0.000010
0.000010 0.000010 0.000010 0.000010 0.000010 0.999880 0.000010 0.000010 0.000010 0.000010 0.000010 0.000010 0.000010
0.000010 0.000010 0.000010 0.000010 0.000010 0.999880 0.000010 0.000010 0.000010 0.000010 0.000010 0.000010 0.000010
0.000010 0.000010 0.000010 0.000010 0.000010 0.999880 0.000010 0.000010 0.000010 0.000010 0.000010 0.000010 0.000010
0.000010 0.000010 0.000010 0.000010 0.000010 0.999880 0.000010 0.000010 0.000010 0.000010 0.000010 0.000010 0.000010
0.000010 0.000010 0.000010 0.000010 0.000010 0.994575 0.000010 0.000010 0.000010 0.000010 0.000010 0.005315 0.000010
0.000010 0.000010 0.000010 0.000010 0.000010 0.999880 0.000010 0.000010 0.000010 0.000010 0.000010 0.000010 0.000010
0.000010 0.000010 0.000010 0.000010 0.000010 0.999880 0.000010 0.000010 0.000010 0.000010 0.000010 0.000010 0.000010
0.000010 0.000010 0.000010 0.000010 0.000010 0.999880 0.000010 0.000010 0.000010 0.000010 0.000010 0.000010 0.000010
0.000010 0.000010 0.000010 0.000010 0.003741 0.983325 0.000010 0.000010 0.012834 0.000010 0.000010 0.000010 0.000010
0.000010 0.000010 0.000010 0.000010 0.000013 0.994725 0.000010 0.000010 0.000010 0.000010 0.000010 0.005162 0.000010
0.000010 0.000010 0.000010 0.000010 0.004843 0.982192 0.000010 0.000010 0.012865 0.000010 0.000010 0.000010 0.000010
0.000010 0.000010 0.000010 0.000010 0.007191 0.966947 0.000010 0.000010 0.025761 0.000010 0.000010 0.000010 0.000010
0.000010 0.000010 0.000010 0.000010 0.000010 0.986534 0.000010 0.000010 0.004893 0.000010 0.000010 0.005059 0.003423
0.000010 0.000010 0.000010 0.000010 0.000010 0.996953 0.002937 0.000010 0.000010 0.000010 0.000010 0.000010 0.000010
0.000010 0.000010 0.000010 0.000010 0.000010 0.999880 0.000010 0.000010 0.000010 0.000010 0.000010 0.000010 0.000010
0.000010 0.000010 0.000010 0.000010 0.000010 0.979947 0.000010 0.000010 0.012998 0.000010 0.000010 0.006955 0.000010
0.000010 0.000010 0.000010 0.000010 0.005272 0.980428 0.000010 0.000010 0.014200 0.000010 0.000010 0.000010 0.000010
0.000010 0.000010 0.000010 0.000010 0.000605 0.963511 0.000010 0.000010 0.035275 0.000010 0.000010 0.000518 0.000010
0.000010 0.000010 0.000621 0.000010 0.005884 0.981715 0.001306 0.000010 0.000010 0.000010 0.000010 0.007934 0.002470
0.000010 0.000010 0.002626 0.000010 0.003201 0.990322 0.000010 0.000010 0.003762 0.000010 0.000010 0.000010 0.000010
0.000010 0.000010 0.000807 0.000010 0.000010 0.979148 0.000010 0.000010 0.008411 0.000010 0.000010 0.011545 0.000010
0.000010 0.000010 0.005361 0.000010 0.000804 0.979647 0.000010 0.000010 0.014098 0.000010 0.000010 0.000010 0.000010
0.000010 0.000010 0.000343 0.000010 0.000010 0.980372 0.000010 0.000010 0.015904 0.000010 0.000010 0.000432 0.002868
0.014490 0.000010 0.015620 0.002072 0.000010 0.925758 0.000010 0.000010 0.025626 0.000010 0.000010 0.016365 0.000010
0.000010 0.000010 0.001650 0.000010 0.001637 0.981868 0.002505 0.000010 0.012261 0.000010 0.000010 0.000010 0.000010
0.000010 0.000010 0.005907 0.000010 0.000010 0.987541 0.000010 0.000010 0.006451 0.000010 0.000010 0.000010 0.000010
0.000010 0.000010 0.000010 0.000010 0.005660 0.974464 0.000010 0.000010 0.016188 0.000010 0.000010 0.000010 0.003598
0.000010 0.000010 0.000010 0.000010 0.000010 0.979593 0.000010 0.000010 0.020297 0.000010 0.000010 0.000010 0.000010
0.000010 0.000010 0.004190 0.000246 0.000010 0.987833 0.000010 0.000010 0.001430 0.000010 0.000010 0.006221 0.000010
0.000010 0.002751 0.000010 0.000010 0.000010 0.968726 0.000010 0.000010 0.028423 0.000010 0.000010 0.000010 0.000010
0.006086 0.000010 0.000010 0.000010 0.000010 0.980922 0.000010 0.000010 0.009938 0.000010 0.000010 0.002251 0.000723
0.000010 0.000010 0.000010 0.000010 0.000010 0.999880 0.000010 0.000010 0.000010 0.000010 0.000010 0.000010 0.000010
0.000010 0.000010 0.000010 0.000010 0.000010 0.999880 0.000010 0.000010 0.000010 0.000010 0.000010 0.000010 0.000010
0.000010 0.000010 0.000010 0.000010 0.000010 0.999880 0.000010 0.000010 0.000010 0.000010 0.000010 0.000010 0.000010
0.000010 0.000010 0.000010 0.000010 0.003479 0.996411 0.000010 0.000010 0.000010 0.000010 0.000010 0.000010 0.000010
0.000010 0.000010 0.010521 0.082696 0.000010 0.898414 0.000010 0.000010 0.000010 0.000010 0.000010 0.001721 0.006567
0.000010 0.000010 0.000010 0.000010 0.000010 0.999880 0.000010 0.000010 0.000010 0.000010 0.000010 0.000010 0.000010
0.005096 0.000010 0.002592 0.053476 0.005310 0.913029 0.000010 0.005601 0.009676 0.000010 0.000010 0.000010 0.005169
0.000010 0.000010 0.002203 0.000010 0.000010 0.986302 0.000010 0.000010 0.011395 0.000010 0.000010 0.000010 0.000010
0.000010 0.000010 0.000010 0.000010 0.000010 0.990359 0.000010 0.000010 0.009531 0.000010 0.000010 0.000010 0.000010
0.000010 0.000010 0.004241 0.000010 0.002962 0.971662 0.000010 0.000010 0.020463 0.000010 0.000010 0.000592 0.000010
0.000010 0.000010 0.000010 0.000010 0.000010 0.988983 0.000010 0.000010 0.006047 0.000010 0.000010 0.004870 0.000010
0.000010 0.000010 0.000010 0.000010 0.002854 0.993355 0.000010 0.000010 0.000010 0.000010 0.000010 0.003692 0.000010
0.000010 0.000010 0.000010 0.000010 0.001448 0.998442 0.000010 0.000010 0.000010 0.000010 0.000010 0.000010 0.000010
0.000010 0.000010 0.000010 0.000010 0.002368 0.988551 0.000010 0.000010 0.008982 0.000010 0.000010 0.000010 0.000010
0.000010 0.000010 0.000010 0.000010 0.000010 0.999880 0.000010 0.000010 0.000010 0.000010 0.000010 0.000010 0.000010
0.000010 0.000010 0.000010 0.000010 0.005080 0.986493 0.000010 0.000010 0.003215 0.000010 0.000010 0.005122 0.000010
0.000010 0.000010 0.000010 0.000010 0.000010 0.999880 0.000010 0.000010 0.000010 0.000010 0.000010 0.000010 0.000010
0.007134 0.000010 0.000010 0.000010 0.000010 0.988543 0.000010 0.000010 0.000010 0.000010 0.000010 0.004223 0.000010
0.000010 0.000010 0.000010 0.000010 0.000010 0.999880 0.000010 0.000010 0.000010 0.000010 0.000010 0.000010 0.000010
0.000010 0.000010 0.000010 0.000010 0.003271 0.967411 0.000010 0.000010 0.029218 0.000010 0.000010 0.000010 0.000010
0.012122 0.000010 0.003369 0.000968 0.000010 0.970488 0.000010 0.000010 0.004150 0.000010 0.000010 0.008834 0.000010
0.000010 0.000010 0.000010 0.000010 0.000010 0.977348 0.000010 0.000010 0.022542 0.000010 0.000010 0.000010 0.000010
0.006360 0.000010 0.036985 0.004977 0.005469 0.881349 0.000010 0.000010 0.037665 0.000010 0.020107 0.000010 0.007038
0.000010 0.000010 0.056958 0.004081 0.001882 0.864609 0.002787 0.000010 0.047645 0.000010 0.019042 0.000010 0.002947
0.000010 0.000010 0.031755 0.006548 0.004149 0.920907 0.000010 0.000010 0.029302 0.000010 0.000010 0.006276 0.001003
0.006857 0.000010 0.053122 0.000702 0.005910 0.854949 0.000010 0.000010 0.055345 0.000010 0.013946 0.000010 0.009118
0.007474 0.000010 0.011684 0.000010 0.000010 0.941960 0.000010 0.003394 0.032106 0.000599 0.002723 0.000010 0.000010
0.035706 0.000010 0.049995 0.001652 0.006575 0.829760 0.000010 0.000010 0.051968 0.002603 0.011785 0.009916 0.000010
0.016631 0.000010 0.016786 0.005264 0.004641 0.888690 0.000010 0.000010 0.035856 0.000595 0.013958 0.017540 0.000010
0.008304 0.000010 0.060059 0.003896 0.009134 0.826080 0.001290 0.000010 0.075785 0.000010 0.015325 0.000010 0.000087
0.000010 0.000010 0.038343 0.016661 0.000789 0.870006 0.009795 0.005227 0.044858 0.000010 0.013659 0.000621 0.000010
0.010113 0.000010 0.040645 0.004169 0.004322 0.879888 0.000010 0.000010 0.038160 0.000010 0.015789 0.000010 0.006865
0.012483 0.000010 0.032689 0.001030 0.002225 0.886463 0.007528 0.000010 0.045506 0.000010 0.012027 0.000010 0.000010
0.035116 0.000010 0.040589 0.003515 0.003253 0.843719 0.003817 0.004972 0.050450 0.000010 0.000822 0.005595 0.008131
0.000010 0.000010 0.002255 0.000010 0.000010 0.049963 0.023991 0.000010 0.523364 0.000010 0.000010 0.381877 0.018480
0.000010 0.000010 0.000010 0.000010 0.000421 0.038890 0.006772 0.000010 0.552850 0.000010 0.000010 0.389824 0.011173
0.000010 0.000010 0.007447 0.000010 0.000010 0.032294 0.007986 0.000010 0.557071 0.000010 0.000010 0.387261 0.007871
0.000010 0.000010 0.008548 0.000010 0.000010 0.034322 0.000010 0.000010 0.563027 0.000010 0.000010 0.375736 0.018286
0.001122 0.000010 0.000010 0.000010 0.000010 0.027684 0.012877 0.000010 0.567418 0.000010 0.000010 0.387377 0.003452
0.000010 0.000011 0.000010 0.000010 0.000010 0.043627 0.007453 0.000010 0.556258 0.000010 0.000010 0.380785 0.011795
0.000010 0.000010 0.000010 0.000010 0.000010 0.063788 0.013945 0.000010 0.506049 0.000010 0.000010 0.400842 0.015296
0.000010 0.000010 0.004077 0.000010 0.001587 0.041254 0.018940 0.000010 0.518177 0.000010 0.000010 0.388103 0.027801
0.000010 0.000010 0.000010 0.000013 0.000010 0.052062 0.022113 0.000010 0.542185 0.000010 0.000010 0.383548 0.000010
0.000010 0.000010 0.000010 0.000010 0.000010 0.026671 0.017062 0.000010 0.537049 0.000010 0.000010 0.401246 0.017893
0.013746 0.000010 0.000010 0.006557 0.000010 0.043897 0.016262 0.000010 0.518710 0.000010 0.002982 0.384472 0.013324
0.000010 0.000010 0.000010 0.000010 0.000010 0.039452 0.007221 0.000010 0.538394 0.000010 0.000010 0.395160 0.019694
0.000010 0.000010 0.000010 0.000010 0.000010 0.031667 0.013002 0.000010 0.540814 0.000010 0.000010 0.410833 0.003604
0.004258 0.000010 0.001477 0.000775 0.000010 0.025050 0.008538 0.000010 0.585665 0.000010 0.000010 0.374176 0.000010
0.000010 0.000010 0.000010 0.000010 0.000010 0.002843 0.019882 0.000010 0.586018 0.000010 0.000010 0.391167 0.000010
0.000010 0.000010 0.000010 0.000010 0.000010 0.026313 0.014074 0.000010 0.560199 0.000010 0.000010 0.387056 0.012279
0.000010 0.000010 0.000010 0.000010 0.000010 0.023298 0.018886 0.000010 0.552967 0.000010 0.000010 0.387928 0.016840
0.000010 0.000010 0.002885 0.000010 0.000010 0.044913 0.026717 0.000010 0.520697 0.000010 0.000010 0.395222 0.009495
0.000010 0.000010 0.000010 0.000010 0.000010 0.081879 0.032464 0.000010 0.512025 0.000010 0.000010 0.372739 0.000813
0.000010 0.000010 0.000010 0.000010 0.000010 0.029397 0.033740 0.000010 0.538998 0.000010 0.000010 0.397775 0.000010
0.000010 0.012507 0.000010 0.000010 0.000010 0.370480 0.004651 0.221837 0.000010 0.390445 0.000010 0.000010 0.000010
0.000010 0.013948 0.000010 0.000010 0.000010 0.295431 0.000010 0.190005 0.019403 0.458265 0.002163 0.020726 0.000010
0.029935 0.000010 0.025201 0.010756 0.002972 0.298083 0.000010 0.245533 0.003061 0.369380 0.000010 0.011877 0.003173
0.000010 0.000010 0.000010 0.002000 0.000010 0.318055 0.000010 0.202644 0.000010 0.473915 0.000010 0.000010 0.003307
0.000010 0.000010 0.000010 0.000010 0.000010 0.332744 0.004561 0.201401 0.000010 0.461204 0.000010 0.000010 0.000010
0.000010 0.020369 0.000010 0.000010 0.000010 0.331088 0.000010 0.214587 0.000010 0.429180 0.000010 0.000010 0.004696
0.030327 0.005444 0.000010 0.000676 0.000010 0.284745 0.019743 0.185796 0.000010 0.472413 0.000010 0.000010 0.000806
0.068007 0.066142 0.007999 0.008868 0.000010 0.296315 0.010558 0.178983 0.000010 0.363078 0.000010 0.000010 0.000010
0.090021 0.015044 0.020857 0.013512 0.000010 0.251045 0.000010 0.166047 0.000981 0.378446 0.054037 0.009982 0.000010
0.007765 0.000724 0.004180 0.002884 0.000010 0.344173 0.005985 0.223453 0.000010 0.396199 0.011607 0.001676 0.001334
0.000010 0.026792 0.004739 0.008520 0.000010 0.322277 0.000010 0.201760 0.000010 0.418003 0.006508 0.000010 0.011350
0.000010 0.029642 0.000010 0.000010 0.000010 0.318023 0.009211 0.187472 0.000010 0.455572 0.000010 0.000010 0.000010
0.000010 0.000010 0.000010 0.000010 0.000912 0.375695 0.014568 0.185014 0.000010 0.419186 0.000909 0.003656 0.000010
0.000010 0.000010 0.000010 0.000010 0.000010 0.341195 0.004303 0.173044 0.000010 0.481249 0.000010 0.000010 0.000129
0.000010 0.000010 0.000010 0.000158 0.000010 0.353735 0.000010 0.216202 0.000010 0.426029 0.000010 0.000010 0.003796
0.000010 0.000010 0.000010 0.002302 0.000579 0.320070 0.000010 0.196726 0.000010 0.470364 0.000010 0.000010 0.009889
0.007048 0.000010 0.000010 0.000010 0.000010 0.351711 0.009595 0.205811 0.000010 0.425756 0.000010 0.000010 0.000010
0.031729 0.004537 0.000010 0.010266 0.000010 0.285918 0.005567 0.217786 0.016423 0.402818 0.024916 0.000010 0.000010
0.000010 0.000010 0.013995 0.015194 0.000010 0.323087 0.000010 0.220990 0.024013 0.402651 0.000010 0.000010 0.000010
0.000010 0.003733 0.000010 0.007681 0.000010 0.365180 0.003466 0.203062 0.000010 0.394871 0.021947 0.000010 0.000010
0.033205 0.012555 0.005975 0.015752 0.000871 0.337128 0.007056 0.408232 0.017377 0.098126 0.059731 0.000010 0.003983
0.019530 0.007413 0.006647 0.014117 0.000010 0.335542 0.000010 0.449542 0.023458 0.078962 0.064751 0.000010 0.000010
0.066085 0.011652 0.008647 0.019372 0.000010 0.300813 0.008221 0.389165 0.022791 0.119363 0.037004 0.013849 0.003028
0.036726 0.274881 0.000010 0.000010 0.007980 0.237569 0.000010 0.320070 0.011559 0.056194 0.033746 0.013860 0.007386
0.062409 0.000010 0.000010 0.021852 0.004567 0.302323 0.014249 0.441099 0.033749 0.083772 0.024813 0.011136 0.000010
0.047446 0.015097 0.014638 0.017269 0.004780 0.302022 0.001113 0.398696 0.024763 0.107380 0.034606 0.032181 0.000010
0.032374 0.020802 0.018207 0.006227 0.000010 0.337224 0.000010 0.421130 0.000010 0.109012 0.054973 0.000010 0.000010
0.030762 0.003162 0.000010 0.021074 0.000010 0.276155 0.000010 0.472051 0.018572 0.118497 0.059677 0.000010 0.000010
0.025209 0.022507 0.001268 0.027159 0.000010 0.322891 0.000010 0.474255 0.026178 0.060980 0.039511 0.000010 0.000010
0.045748 0.000010 0.015908 0.028346 0.000010 0.278495 0.008176 0.474888 0.013128 0.069462 0.057444 0.000010 0.008375
0.060237 0.007037 0.000010 0.019939 0.002140 0.318885 0.008132 0.433272 0.000010 0.108913 0.041156 0.000010 0.000259
0.043678 0.000010 0.007336 0.020388 0.000010 0.345084 0.000010 0.403270 0.000010 0.123765 0.056419 0.000010 0.000010
0.005546 0.018591 0.010198 0.025508 0.000583 0.321147 0.000010 0.433064 0.024019 0.070023 0.082588 0.008715 0.000010
0.027239 0.000010 0.005454 0.022641 0.000010 0.317445 0.000010 0.428804 0.032164 0.097084 0.051938 0.017190 0.000010
0.081366 0.000010 0.000010 0.022314 0.000010 0.286714 0.000010 0.446626 0.033497 0.079144 0.050278 0.000010 0.000010
0.022401 0.000010 0.000010 0.014010 0.000010 0.355443 0.000010 0.434175 0.036712 0.106626 0.012093 0.018491 0.000010
0.068079 0.000010 0.000010 0.024977 0.000010 0.311086 0.000010 0.449585 0.030590 0.072371 0.043252 0.000010 0.000010
0.097794 0.000010 0.000010 0.035716 0.000639 0.295432 0.008266 0.443529 0.013841 0.066368 0.038376 0.000010 0.000010
0.139448 0.121816 0.014763 0.016767 0.004296 0.231182 0.001141 0.326952 0.000010 0.057130 0.062632 0.016951 0.006913
0.074168 0.010340 0.000368 0.002428 0.001567 0.296144 0.010038 0.411584 0.004978 0.129913 0.035047 0.023416 0.000010
0.374398 0.040380 0.003950 0.023637 0.003965 0.301420 0.000010 0.131214 0.038551 0.053865 0.000010 0.028591 0.000010
0.363606 0.042336 0.003758 0.016278 0.001641 0.282926 0.000010 0.148274 0.066052 0.036852 0.038248 0.000010 0.000010
0.374974 0.006419 0.015084 0.009967 0.000010 0.425195 0.010667 0.073385 0.033444 0.006173 0.044660 0.000010 0.000010
0.335935 0.013016 0.019395 0.019026 0.000010 0.379095 0.009396 0.129666 0.000010 0.001687 0.090320 0.002434 0.000010
0.428146 0.000010 0.003559 0.016498 0.000010 0.333017 0.000010 0.087993 0.041469 0.022037 0.048156 0.015149 0.003946
0.445404 0.000010 0.007937 0.002495 0.000010 0.281789 0.006248 0.125045 0.000010 0.044819 0.076927 0.000010 0.009296
0.436518 0.016900 0.003867 0.010368 0.000010 0.285985 0.008802 0.096365 0.037507 0.039916 0.063741 0.000010 0.000010
0.430259 0.001369 0.016746 0.001527 0.000010 0.352122 0.014301 0.121730 0.000010 0.000010 0.059778 0.000010 0.002129
0.332186 0.003506 0.008760 0.019874 0.012246 0.386285 0.016534 0.126807 0.004262 0.054163 0.035357 0.000010 0.000010
0.340228 0.000010 0.030748 0.014293 0.000010 0.405326 0.002530 0.101802 0.000010 0.064102 0.040921 0.000010 0.000010
0.364934 0.034419 0.019471 0.022063 0.000010 0.339881 0.015617 0.106011 0.012632 0.037146 0.047794 0.000010 0.000010
0.378405 0.015718 0.020194 0.028415 0.005569 0.321109 0.000010 0.116336 0.018590 0.044328 0.043378 0.000010 0.007937
0.394341 0.016127 0.008544 0.038724 0.000051 0.337323 0.028064 0.103213 0.000010 0.000925 0.061608 0.007144 0.003926
0.407585 0.015031 0.025190 0.000010 0.009643 0.324956 0.009486 0.116467 0.000802 0.042086 0.044852 0.000010 0.003882
0.345035 0.010550 0.011029 0.027105 0.005954 0.323272 0.000043 0.115164 0.053169 0.035549 0.073110 0.000010 0.000010
0.386526 0.032296 0.015970 0.020451 0.000010 0.336076 0.016905 0.109952 0.000010 0.017534 0.052702 0.011557 0.000010
0.397379 0.000010 0.024753 0.024687 0.000010 0.354187 0.004119 0.089540 0.044636 0.014290 0.046371 0.000010 0.000010
0.448743 0.001665 0.014750 0.018479 0.000010 0.327291 0.018828 0.093796 0.000010 0.006815 0.069210 0.000010 0.000393
0.430195 0.000010 0.017726 0.007383 0.000010 0.362893 0.000010 0.101303 0.002320 0.010725 0.067405 0.000010 0.000010
0.392354 0.033099 0.016309 0.009167 0.003322 0.265855 0.004221 0.102500 0.045950 0.056963 0.070241 0.000010 0.000010
0.000010 0.000010 0.000010 0.000010 0.000010 0.037538 0.089155 0.000010 0.664116 0.000010 0.000010 0.169310 0.039801
0.000010 0.000010 0.000010 0.000010 0.000010 0.000018 0.116774 0.000010 0.722110 0.000010 0.000010 0.143261 0.017757
0.000010 0.000010 0.000010 0.000010 0.000010 0.000010 0.094053 0.000010 0.704442 0.000010 0.000010 0.162935 0.038479
0.000010 0.000010 0.000010 0.000010 0.000010 0.000010 0.078424 0.000010 0.742432 0.000010 0.000010 0.137330 0.041724
0.000010 0.000010 0.000010 0.000010 0.000010 0.000010 0.113828 0.000010 0.701105 0.000010 0.000010 0.152495 0.032481
0.000010 0.000010 0.008249 0.000010 0.000010 0.000010 0.120228 0.000010 0.666080 0.000010 0.000010 0.164284 0.041079
0.000010 0.000010 0.003198 0.000010 0.000010 0.000010 0.101865 0.000010 0.691253 0.000010 0.000010 0.157540 0.046064
0.000010 0.000010 0.000010 0.000010 0.000010 0.015830 0.068628 0.000010 0.702830 0.000010 0.000010 0.163875 0.048757
0.000010 0.000010 0.000010 0.000010 0.000010 0.000010 0.067433 0.000010 0.711407 0.000010 0.000010 0.185207 0.035863
0.000010 0.000010 0.000010 0.000010 0.000010 0.000010 0.123104 0.000010 0.684392 0.000010 0.000010 0.152262 0.040152
0.000010 0.000010 0.000248 0.000010 0.000010 0.000010 0.096290 0.000010 0.704081 0.000010 0.000010 0.140945 0.058356
0.000010 0.000010 0.004033 0.000010 0.000010 0.000010 0.117614 0.000010 0.690246 0.000010 0.000010 0.149518 0.038509
0.000010 0.000010 0.001583 0.000010 0.000010 0.009820 0.093464 0.000010 0.688979 0.000010 0.000010 0.176054 0.030030
0.000010 0.000010 0.004658 0.000010 0.000010 0.000010 0.092840 0.000010 0.724905 0.000010 0.000010 0.159486 0.018030
0.000010 0.000010 0.000010 0.000010 0.000010 0.004923 0.113961 0.000010 0.697753 0.000010 0.000010 0.149308 0.033974
0.000010 0.000010 0.000010 0.000010 0.002192 0.000010 0.088565 0.000010 0.717056 0.000010 0.000010 0.148246 0.043861
0.000010 0.000010 0.000010 0.000010 0.000010 0.000010 0.075749 0.000010 0.759447 0.000010 0.000010 0.127196 0.037517
0.000010 0.000010 0.000010 0.000010 0.048410 0.944391 0.000010 0.000010 0.005655 0.000010 0.000010 0.000010 0.001455
0.000010 0.000010 0.000010 0.007057 0.063282 0.910507 0.000010 0.003077 0.008121 0.000010 0.000010 0.007887 0.000010
0.000010 0.000010 0.001473 0.000010 0.055091 0.943336 0.000010 0.000010 0.000010 0.000010 0.000010 0.000010 0.000010
0.000010 0.000010 0.000010 0.000010 0.070789 0.922001 0.000010 0.000010 0.007110 0.000010 0.000010 0.000010 0.000010
0.020196 0.000010 0.003871 0.000010 0.068713 0.893744 0.002617 0.002614 0.000010 0.005403 0.000010 0.000974 0.001827
0.000975 0.000010 0.007057 0.000010 0.199855 0.779082 0.010033 0.000124 0.002814 0.000010 0.000010 0.000010 0.000010
0.479703 0.000010 0.012913 0.000010 0.103295 0.397314 0.000010 0.005513 0.000010 0.000010 0.000010 0.000010 0.001191
0.482116 0.000010 0.011788 0.000010 0.104122 0.395889 0.000010 0.003658 0.000010 0.000010 0.000010 0.000010 0.002357
0.483289 0.000010 0.012829 0.000010 0.104296 0.397402 0.000010 0.000086 0.000010 0.000010 0.000010 0.000010 0.002028
0.406762 0.020399 0.003175 0.000584 0.045419 0.439757 0.000011 0.025439 0.021864 0.000010 0.032464 0.000010 0.004105
0.408967 0.020662 0.003810 0.001952 0.046254 0.437797 0.000053 0.024920 0.022787 0.000010 0.029315 0.000010 0.003464
0.000109 0.000010 0.000010 0.000010 0.071734 0.900814 0.000010 0.000010 0.014266 0.002576 0.005973 0.003786 0.000692
0.311358 0.008872 0.000010 0.012483 0.083887 0.533808 0.006261 0.000010 0.000010 0.003467 0.039814 0.000010 0.000010
0.010939 0.002622 0.007705 0.001915 0.123175 0.734815 0.000010 0.046862 0.035127 0.008456 0.010750 0.009486 0.008138
0.000010 0.006917 0.000010 0.000010 0.075666 0.915527 0.000010 0.000010 0.000010 0.000010 0.000377 0.000893 0.000550
0.000010 0.006137 0.000010 0.000010 0.079097 0.907858 0.000010 0.000010 0.000010 0.000010 0.002977 0.000010 0.003852
0.000010 0.000663 0.001851 0.000010 0.046078 0.936322 0.000010 0.000010 0.008398 0.006619 0.000010 0.000010 0.000010
0.000010 0.000010 0.001776 0.000010 0.034651 0.959933 0.000010 0.000297 0.003262 0.000010 0.000010 0.000010 0.000010
0.001828 0.000010 0.004959 0.000010 0.059103 0.933882 0.000010 0.000010 0.000010 0.000010 0.000010 0.000010 0.000148
0.000010 0.000010 0.004444 0.002437 0.086581 0.901210 0.000010 0.000010 0.000010 0.000010 0.000010 0.004911 0.000348
0.000010 0.000010 0.000010 0.000010 0.999879 0.000010 0.000011 0.000010 0.000010 0.000010 0.000010 0.000010 0.000010
0.000010 0.000010 0.000010 0.000010 0.999879 0.000011 0.000010 0.000010 0.000010 0.000010 0.000010 0.000010 0.000010
0.000010 0.000010 0.000010 0.000010 0.999874 0.000016 0.000010 0.000010 0.000010 0.000010 0.000010 0.000010 0.000010
0.000013 0.000010 0.000010 0.000014 0.999870 0.000010 0.000010 0.000013 0.000010 0.000010 0.000010 0.000010 0.000010
0.000010 0.000010 0.000010 0.000010 0.999875 0.000011 0.000010 0.000010 0.000014 0.000010 0.000010 0.000010 0.000010
0.000010 0.000010 0.000010 0.000014 0.999873 0.000013 0.000010 0.000010 0.000010 0.000010 0.000010 0.000010 0.000010
0.000010 0.000010 0.000010 0.000010 0.999879 0.000010 0.000010 0.000010 0.000011 0.000010 0.000010 0.000010 0.000010
0.000010 0.000010 0.000010 0.000010 0.999880 0.000010 0.000010 0.000010 0.000010 0.000010 0.000010 0.000010 0.000010
0.000010 0.000010 0.000010 0.000010 0.999880 0.000010 0.000010 0.000010 0.000010 0.000010 0.000010 0.000010 0.000010
0.000011 0.000010 0.000010 0.000010 0.999879 0.000010 0.000010 0.000010 0.000010 0.000010 0.000010 0.000010 0.000010
0.000010 0.000010 0.000013 0.000010 0.999877 0.000010 0.000010 0.000010 0.000010 0.000010 0.000010 0.000010 0.000010
0.000010 0.000010 0.000010 0.000010 0.999880 0.000010 0.000010 0.000010 0.000010 0.000010 0.000010 0.000010 0.000010
0.000010 0.000010 0.000010 0.000010 0.999880 0.000010 0.000010 0.000010 0.000010 0.000010 0.000010 0.000010 0.000010
0.000010 0.000010 0.000010 0.000010 0.999880 0.000010 0.000010 0.000010 0.000010 0.000010 0.000010 0.000010 0.000010
0.000010 0.000010 0.000010 0.000010 0.999880 0.000010 0.000010 0.000010 0.000010 0.000010 0.000010 0.000010 0.000010
0.421638 0.000010 0.014406 0.027542 0.517201 0.000010 0.002021 0.000010 0.000010 0.000010 0.014443 0.000010 0.002688
0.000010 0.000010 0.000010 0.000010 0.649293 0.350597 0.000010 0.000010 0.000010 0.000010 0.000010 0.000010 0.000010
0.000010 0.000010 0.006138 0.000010 0.460963 0.518651 0.000010 0.000010 0.004016 0.000010 0.000010 0.009373 0.000789
0.000010 0.000010 0.000010 0.000010 0.999880 0.000010 0.000010 0.000010 0.000010 0.000010 0.000010 0.000010 0.000010
0.000010 0.000010 0.000010 0.000010 0.999880 0.000010 0.000010 0.000010 0.000010 0.000010 0.000010 0.000010 0.000010
0.000010 0.004434 0.000077 0.032837 0.064324 0.893807 0.000010 0.000010 0.000010 0.000010 0.000010 0.000010 0.004451
0.000010 0.000010 0.000010 0.000010 0.079542 0.920348 0.000010 0.000010 0.000010 0.000010 0.000010 0.000010 0.000010
0.000010 0.000010 0.002265 0.000010 0.072938 0.914796 0.000010 0.009911 0.000010 0.000010 0.000010 0.000010 0.000010
0.000010 0.000010 0.000010 0.000010 0.077278 0.921160 0.001462 0.000010 0.000010 0.000010 0.000010 0.000010 0.000010
0.000010 0.000010 0.000010 0.000010 0.065184 0.934706 0.000010 0.000010 0.000010 0.000010 0.000010 0.000010 0.000010
0.000010 0.000010 0.000010 0.000010 0.093088 0.906802 0.000010 0.000010 0.000010 0.000010 0.000010 0.000010 0.000010
0.000010 0.000010 0.000010 0.000010 0.080304 0.919586 0.000010 0.000010 0.000010 0.000010 0.000010 0.000010 0.000010
0.000010 0.000010 0.000010 0.000010 0.059797 0.936995 0.000010 0.003109 0.000010 0.000010 0.000010 0.000010 0.000010
0.000010 0.000010 0.000010 0.000010 0.071075 0.928815 0.000010 0.000010 0.000010 0.000010 0.000010 0.000010 0.000010
0.000010 0.000010 0.000010 0.000010 0.060086 0.939804 0.000010 0.000010 0.000010 0.000010 0.000010 0.000010 0.000010
0.000017 0.000010 0.000010 0.005240 0.055269 0.929723 0.000010 0.000010 0.000010 0.000010 0.000010 0.009671 0.000010
0.000010 0.000010 0.000010 0.000010 0.074492 0.925398 0.000010 0.000010 0.000010 0.000010 0.000010 0.000010 0.000010
0.000010 0.000010 0.000010 0.000010 0.106297 0.883719 0.000010 0.000010 0.000010 0.000010 0.001534 0.008360 0.000010
0.000010 0.000010 0.000010 0.001597 0.131556 0.864246 0.000010 0.000010 0.000010 0.000010 0.000010 0.000010 0.002512
0.005804 0.000010 0.002762 0.000010 0.125085 0.865794 0.000010 0.000475 0.000010 0.000010 0.000010 0.000010 0.000010
0.005853 0.000010 0.001964 0.000010 0.126582 0.865512 0.000010 0.000010 0.000010 0.000010 0.000010 0.000010 0.000010
0.000010 0.000010 0.005289 0.001187 0.113207 0.871440 0.002406 0.000010 0.000010 0.000010 0.000010 0.001123 0.005289
0.000010 0.000010 0.004952 0.002213 0.110943 0.874226 0.002221 0.000010 0.000010 0.000010 0.000010 0.000010 0.005374
0.000010 0.000010 0.014292 0.000010 0.357762 0.611768 0.011748 0.000010 0.000010 0.000010 0.000010 0.000010 0.004350
0.000010 0.000010 0.024751 0.000010 0.351519 0.618655 0.000010 0.000010 0.000010 0.000010 0.000010 0.000010 0.004985
0.000010 0.000010 0.024255 0.000010 0.340296 0.625668 0.002153 0.000011 0.000010 0.000010 0.000010 0.007547 0.000010
0.001629 0.000010 0.007901 0.000010 0.344129 0.627666 0.003329 0.000010 0.011614 0.000010 0.000010 0.000010 0.003672
0.000010 0.000010 0.010306 0.000010 0.364627 0.612607 0.007854 0.000010 0.000010 0.000010 0.000010 0.000010 0.004527
0.000010 0.000010 0.012904 0.000010 0.356828 0.620505 0.007407 0.000010 0.000010 0.000010 0.000010 0.000010 0.002276
0.000010 0.000010 0.009889 0.000010 0.340734 0.631662 0.012435 0.000010 0.000010 0.000010 0.000010 0.000010 0.005200
0.000010 0.000010 0.010481 0.000010 0.263712 0.718462 0.007255 0.000010 0.000010 0.000010 0.000010 0.000010 0.000010
0.009612 0.000010 0.007095 0.000010 0.172744 0.809060 0.000010 0.000010 0.000010 0.000010 0.000010 0.000146 0.001273
0.007186 0.000010 0.006796 0.000010 0.253569 0.710385 0.000010 0.000010 0.017167 0.000010 0.000010 0.000010 0.004827
0.000010 0.000010 0.013826 0.006854 0.239310 0.722073 0.001162 0.002630 0.014085 0.000010 0.000010 0.000010 0.000010
0.000010 0.000010 0.000010 0.000010 0.282233 0.700945 0.000877 0.000010 0.000010 0.000010 0.000010 0.008609 0.007256
0.000010 0.000010 0.000010 0.000010 0.282376 0.702554 0.000631 0.000010 0.000010 0.000010 0.000010 0.007603 0.006756
0.000010 0.000010 0.013236 0.001670 0.237466 0.729691 0.003179 0.006245 0.003695 0.000010 0.001332 0.003446 0.000010
0.003155 0.000010 0.002316 0.004798 0.273539 0.687438 0.007965 0.000010 0.008860 0.000010 0.000010 0.011879 0.000010
0.004794 0.000010 0.003627 0.000010 0.251456 0.727582 0.007918 0.000010 0.003453 0.000010 0.000010 0.000010 0.001109
0.000010 0.000010 0.000010 0.000010 0.000010 0.999880 0.000010 0.000010 0.000010 0.000010 0.000010 0.000010 0.000010
0.000010 0.000010 0.000010 0.000010 0.001133 0.998632 0.000010 0.000010 0.000010 0.000010 0.000010 0.000135 0.000010
0.000010 0.000010 0.000010 0.000010 0.002123 0.989229 0.000010 0.000010 0.000010 0.000010 0.000010 0.008549 0.000010
0.001250 0.004282 0.005312 0.010959 0.005522 0.864518 0.000010 0.010399 0.000010 0.000010 0.097708 0.000010 0.000010
0.000010 0.000010 0.000010 0.000010 0.000010 0.999880 0.000010 0.000010 0.000010 0.000010 0.000010 0.000010 0.000010
0.000010 0.000010 0.000010 0.000010 0.000010 0.998215 0.000010 0.000010 0.000010 0.000010 0.000010 0.001675 0.000010
0.008846 0.001448 0.000082 0.000010 0.003882 0.862579 0.000010 0.006924 0.011542 0.001829 0.085212 0.017626 0.000010
0.002112 0.002545 0.005198 0.010750 0.004969 0.864921 0.000010 0.010803 0.000010 0.000010 0.098652 0.000010 0.000010
0.000010 0.000010 0.000010 0.000010 0.000010 0.999880 0.000010 0.000010 0.000010 0.000010 0.000010 0.000010 0.000010
0.000010 0.000010 0.000010 0.000010 0.005282 0.984555 0.000010 0.000010 0.010064 0.000010 0.000010 0.000010 0.000010
0.000010 0.000010 0.000010 0.000010 0.001300 0.991438 0.001361 0.000010 0.003526 0.000010 0.000010 0.002295 0.000010
0.000010 0.000010 0.000010 0.000010 0.003443 0.979643 0.000010 0.000010 0.012095 0.000010 0.000010 0.004730 0.000010
0.000010 0.000010 0.000010 0.000010 0.000010 0.988048 0.000010 0.000010 0.000010 0.000010 0.000010 0.011842 0.000010
0.000010 0.000010 0.000010 0.000010 0.000010 0.989543 0.000010 0.000010 0.000010 0.000010 0.000010 0.010347 0.000010
0.000010 0.000010 0.000010 0.000010 0.000010 0.977404 0.000010 0.000010 0.022486 0.000010 0.000010 0.000010 0.000010
0.000010 0.000010 0.000010 0.000010 0.000010 0.999880 0.000010 0.000010 0.000010 0.000010 0.000010 0.000010 0.000010
0.000010 0.000010 0.000010 0.000010 0.000010 0.999880 0.000010 0.000010 0.000010 0.000010 0.000010 0.000010 0.000010
0.000010 0.000010 0.001646 0.000058 0.001225 0.963271 0.000010 0.002197 0.007789 0.001924 0.011047 0.010803 0.000010
0.000010 0.000010 0.000010 0.000010 0.006427 0.982042 0.000010 0.000010 0.011431 0.000010 0.000010 0.000010 0.000010
0.000010 0.000010 0.000010 0.000660 0.000010 0.985122 0.000010 0.000010 0.014117 0.000010 0.000010 0.000010 0.000010
0.014468 0.000010 0.024412 0.000010 0.003149 0.927750 0.000010 0.000010 0.030133 0.000019 0.000010 0.000010 0.000010
0.000010 0.000010 0.000010 0.000010 0.000010 0.999880 0.000010 0.000010 0.000010 0.000010 0.000010 0.000010 0.000010
0.017576 0.000010 0.015800 0.006583 0.004377 0.888583 0.000010 0.003018 0.030237 0.000881 0.021164 0.011751 0.000010
0.000010 0.000010 0.000010 0.000010 0.000010 0.999880 0.000010 0.000010 0.000010 0.000010 0.000010 0.000010 0.000010
0.000010 0.000010 0.000010 0.000010 0.000010 0.999880 0.000010 0.000010 0.000010 0.000010 0.000010 0.000010 0.000010
0.012002 0.000010 0.021326 0.005328 0.000010 0.900726 0.000257 0.000010 0.046472 0.000010 0.013827 0.000010 0.000010
0.000010 0.000010 0.000010 0.000010 0.000010 0.999880 0.000010 0.000010 0.000010 0.000010 0.000010 0.000010 0.000010
0.021412 0.000010 0.045085 0.006024 0.009534 0.791037 0.000010 0.000010 0.075473 0.003416 0.032626 0.012612 0.002751
0.033802 0.000010 0.045932 0.011207 0.006793 0.835375 0.002104 0.000010 0.048508 0.000010 0.012600 0.000010 0.003640
0.028437 0.003889 0.044772 0.009951 0.006103 0.824540 0.000010 0.004421 0.055565 0.000010 0.021151 0.000010 0.001141
0.000010 0.000010 0.000010 0.000010 0.000010 0.999880 0.000010 0.000010 0.000010 0.000010 0.000010 0.000010 0.000010
0.000010 0.000010 0.000010 0.000010 0.000010 0.999880 0.000010 0.000010 0.000010 0.000010 0.000010 0.000010 0.000010
0.000010 0.000010 0.000010 0.000010 0.000010 0.999880 0.000010 0.000010 0.000010 0.000010 0.000010 0.000010 0.000010
0.000010 0.000010 0.000010 0.000010 0.000010 0.999880 0.000010 0.000010 0.000010 0.000010 0.000010 0.000010 0.000010
0.000010 0.000010 0.000010 0.000010 0.000010 0.999880 0.000010 0.000010 0.000010 0.000010 0.000010 0.000010 0.000010
0.000010 0.000010 0.000010 0.000010 0.000010 0.999880 0.000010 0.000010 0.000010 0.000010 0.000010 0.000010 0.000010
0.000010 0.000010 0.000010 0.000010 0.000010 0.999880 0.000010 0.000010 0.000010 0.000010 0.000010 0.000010 0.000010
0.000010 0.000010 0.000010 0.000010 0.000010 0.999880 0.000010 0.000010 0.000010 0.000010 0.000010 0.000010 0.000010
0.000010 0.000010 0.000010 0.000010 0.000010 0.999880 0.000010 0.000010 0.000010 0.000010 0.000010 0.000010 0.000010
0.000010 0.000010 0.000010 0.000010 0.000010 0.999880 0.000010 0.000010 0.000010 0.000010 0.000010 0.000010 0.000010
0.000010 0.000010 0.000010 0.000010 0.008114 0.991776 0.000010 0.000010 0.000010 0.000010 0.000010 0.000010 0.000010
0.000010 0.000010 0.000010 0.000010 0.002169 0.997721 0.000010 0.000010 0.000010 0.000010 0.000010 0.000010 0.000010
0.000010 0.000010 0.000010 0.000010 0.000010 0.999880 0.000010 0.000010 0.000010 0.000010 0.000010 0.000010 0.000010
0.000010 0.000010 0.000010 0.000010 0.000010 0.999880 0.000010 0.000010 0.000010 0.000010 0.000010 0.000010 0.000010
0.000010 0.000010 0.000010 0.000010 0.002486 0.997404 0.000010 0.000010 0.000010 0.000010 0.000010 0.000010 0.000010
0.000010 0.000010 0.000010 0.000010 0.000010 0.999880 0.000010 0.000010 0.000010 0.000010 0.000010 0.000010 0.000010
0.000010 0.000010 0.000010 0.000010 0.000010 0.999880 0.000010 0.000010 0.000010 0.000010 0.000010 0.000010 0.000010
0.000010 0.000010 0.000010 0.000010 0.000010 0.999880 0.000010 0.000010 0.000010 0.000010 0.000010 0.000010 0.000010
0.000010 0.000010 0.000010 0.000010 0.000010 0.999880 0.000010 0.000010 0.000010 0.000010 0.000010 0.000010 0.000010
0.000010 0.000010 0.000010 0.000010 0.000010 0.994461 0.000010 0.000010 0.005429 0.000010 0.000010 0.000010 0.000010
0.000010 0.000010 0.000010 0.000010 0.000010 0.999880 0.000010 0.000010 0.000010 0.000010 0.000010 0.000010 0.000010
0.000010 0.000010 0.000010 0.000010 0.000010 0.999880 0.000010 0.000010 0.000010 0.000010 0.000010 0.000010 0.000010
0.000010 0.000010 0.000010 0.000010 0.000010 0.994823 0.000010 0.000010 0.005067 0.000010 0.000010 0.000010 0.000010
0.000010 0.000010 0.000010 0.000010 0.000010 0.999880 0.000010 0.000010 0.000010 0.000010 0.000010 0.000010 0.000010
0.000010 0.000010 0.000010 0.000010 0.000010 0.999880 0.000010 0.000010 0.000010 0.000010 0.000010 0.000010 0.000010
0.000010 0.000010 0.000010 0.000010 0.000010 0.999880 0.000010 0.000010 0.000010 0.000010 0.000010 0.000010 0.000010
0.000010 0.000010 0.000010 0.000010 0.000010 0.999880 0.000010 0.000010 0.000010 0.000010 0.000010 0.000010 0.000010
0.000010 0.000010 0.000010 0.000010 0.000010 0.999880 0.000010 0.000010 0.000010 0.000010 0.000010 0.000010 0.000010
0.000010 0.000010 0.000010 0.000010 0.000010 0.999880 0.000010 0.000010 0.000010 0.000010 0.000010 0.000010 0.000010
0.000010 0.000010 0.000010 0.000010 0.000010 0.999880 0.000010 0.000010 0.000010 0.000010 0.000010 0.000010 0.000010
0.000010 0.002612 0.003518 0.011202 0.002170 0.941604 0.000010 0.001520 0.028344 0.000010 0.008980 0.000010 0.000010
0.000010 0.000010 0.000010 0.000010 0.002089 0.973410 0.000010 0.000010 0.024401 0.000010 0.000010 0.000010 0.000010
0.000010 0.000010 0.000010 0.000010 0.000966 0.990541 0.000010 0.000010 0.007943 0.000010 0.000010 0.000460 0.000010
0.000010 0.000010 0.000010 0.000010 0.000010 0.999880 0.000010 0.000010 0.000010 0.000010 0.000010 0.000010 0.000010
0.000010 0.000010 0.000010 0.000010 0.003406 0.996484 0.000010 0.000010 0.000010 0.000010 0.000010 0.000010 0.000010
0.000010 0.000010 0.000010 0.000010 0.000010 0.984383 0.000010 0.000010 0.009439 0.000010 0.000010 0.006078 0.000010
0.000010 0.000010 0.000010 0.000010 0.000010 0.986309 0.000010 0.000010 0.013581 0.000010 0.000010 0.000010 0.000010
0.000010 0.000011 0.000010 0.000010 0.000010 0.992639 0.000010 0.000010 0.006094 0.000010 0.000010 0.001166 0.000010
0.000010 0.000010 0.000010 0.000010 0.003923 0.977954 0.000010 0.000010 0.011665 0.000010 0.000010 0.006368 0.000010
0.000010 0.000010 0.003869 0.000010 0.000010 0.984150 0.000010 0.000010 0.010427 0.000010 0.000010 0.001464 0.000010
0.000010 0.000010 0.000010 0.000010 0.000010 0.000010 0.630804 0.000010 0.056976 0.000010 0.000010 0.000010 0.312120
0.000010 0.000010 0.000010 0.000010 0.000010 0.000010 0.620987 0.000010 0.066357 0.000010 0.000010 0.000010 0.312556
0.000013 0.000010 0.000010 0.000010 0.000010 0.000010 0.643312 0.000010 0.041641 0.000010 0.000010 0.000010 0.314943
0.000010 0.000010 0.000010 0.000010 0.000010 0.000010 0.620381 0.000010 0.070636 0.000010 0.000010 0.000010 0.308883
0.000010 0.000010 0.000010 0.000010 0.000010 0.000010 0.640438 0.000010 0.035460 0.000010 0.000010 0.000010 0.324002
0.000010 0.000010 0.000010 0.000010 0.000010 0.000010 0.659896 0.000010 0.031322 0.000010 0.000010 0.000010 0.308682
0.000010 0.000010 0.000010 0.000010 0.000010 0.000010 0.652099 0.000010 0.032363 0.000010 0.000010 0.000010 0.315437
0.000010 0.000010 0.000010 0.000010 0.000010 0.000010 0.624930 0.000010 0.072079 0.000010 0.000010 0.000010 0.302890
0.000010 0.000010 0.001539 0.000010 0.000010 0.000010 0.588692 0.000010 0.085547 0.000010 0.000010 0.000010 0.324132
0.000010 0.000010 0.000010 0.000010 0.000010 0.000010 0.608758 0.000010 0.079659 0.000010 0.000010 0.000010 0.311483
0.000010 0.000010 0.000010 0.000010 0.000010 0.000010 0.635292 0.000010 0.043358 0.000010 0.000010 0.000010 0.321251
0.000010 0.000010 0.000010 0.000010 0.000010 0.000010 0.653490 0.000010 0.046643 0.000010 0.000010 0.000010 0.299767
0.000010 0.000010 0.000010 0.000010 0.000010 0.000010 0.622094 0.000010 0.056585 0.000010 0.000010 0.000010 0.321222
0.000010 0.000010 0.000010 0.000010 0.000010 0.000010 0.662243 0.000010 0.034919 0.000010 0.000010 0.000010 0.302738
0.000010 0.000010 0.000010 0.000010 0.000010 0.000010 0.618500 0.000010 0.078654 0.000010 0.000010 0.000010 0.302746
0.000010 0.000010 0.000010 0.000010 0.000010 0.000012 0.642894 0.000010 0.029947 0.000010 0.000010 0.000010 0.327058
0.000010 0.000010 0.000010 0.000010 0.000010 0.000010 0.615379 0.000010 0.042515 0.000010 0.000010 0.000010 0.342007
0.000010 0.000010 0.000010 0.000010 0.000010 0.000010 0.648524 0.000010 0.052489 0.000010 0.000010 0.000010 0.298887
0.000010 0.000010 0.000010 0.000013 0.000759 0.000010 0.641421 0.000010 0.030376 0.000010 0.000010 0.000010 0.327352
0.000010 0.000010 0.000010 0.000010 0.000010 0.000010 0.621378 0.000010 0.043878 0.000010 0.000010 0.000010 0.334644
0.000010 0.000010 0.000010 0.000010 0.000010 0.025434 0.972125 0.000010 0.000010 0.000010 0.000010 0.002341 0.000010
0.000010 0.000010 0.000010 0.000010 0.000010 0.094171 0.905719 0.000010 0.000010 0.000010 0.000010 0.000010 0.000010
0.000010 0.000010 0.000010 0.000010 0.000010 0.019100 0.980790 0.000010 0.000010 0.000010 0.000010 0.000010 0.000010
0.000010 0.000010 0.000010 0.000010 0.000010 0.060216 0.902995 0.000010 0.000010 0.000010 0.000010 0.000010 0.036689
0.000010 0.000010 0.000010 0.000010 0.000010 0.086649 0.913241 0.000010 0.000010 0.000010 0.000010 0.000010 0.000010
0.000010 0.000010 0.000010 0.000010 0.000010 0.008328 0.991562 0.000010 0.000010 0.000010 0.000010 0.000010 0.000010
0.000010 0.000010 0.000010 0.000010 0.000010 0.101571 0.898319 0.000010 0.000010 0.000010 0.000010 0.000010 0.000010
0.000010 0.000010 0.000010 0.000010 0.000010 0.054965 0.944925 0.000010 0.000010 0.000010 0.000010 0.000010 0.000010
0.000010 0.000010 0.000010 0.000010 0.000010 0.080475 0.912912 0.000010 0.000010 0.000010 0.000010 0.006513 0.000010
0.000010 0.000010 0.000010 0.000010 0.000010 0.067078 0.897479 0.000010 0.000010 0.000010 0.000010 0.000010 0.035344
0.000010 0.000010 0.000010 0.000010 0.000010 0.045431 0.929238 0.000010 0.000010 0.000010 0.000010 0.000010 0.025231
0.000010 0.000010 0.000010 0.000010 0.000010 0.148770 0.800874 0.000010 0.038906 0.000010 0.000010 0.000010 0.011359
0.000010 0.000010 0.000010 0.000010 0.000010 0.092146 0.907744 0.000010 0.000010 0.000010 0.000010 0.000010 0.000010
0.000010 0.000010 0.000010 0.000010 0.000010 0.098129 0.819258 0.000010 0.047808 0.000010 0.000010 0.000010 0.034716
0.000010 0.000010 0.000010 0.000010 0.000010 0.076100 0.923790 0.000010 0.000010 0.000010 0.000010 0.000010 0.000010
0.000010 0.000010 0.000010 0.000010 0.000010 0.096919 0.902971 0.000010 0.000010 0.000010 0.000010 0.000010 0.000010
0.000010 0.000010 0.000010 0.000010 0.000010 0.032982 0.966908 0.000010 0.000010 0.000010 0.000010 0.000010 0.000010
0.332602 0.000010 0.087486 0.063157 0.000010 0.000010 0.308461 0.002704 0.014307 0.000118 0.089961 0.007862 0.093312
0.434333 0.000010 0.081537 0.052199 0.000010 0.000010 0.283034 0.000010 0.018844 0.000010 0.065037 0.000010 0.064956
0.420582 0.000010 0.093171 0.059534 0.000437 0.000010 0.304022 0.000010 0.003148 0.000010 0.051519 0.000010 0.067536
0.422212 0.000010 0.092065 0.065323 0.000010 0.000010 0.291228 0.005580 0.013512 0.001908 0.046971 0.000010 0.061161
0.396646 0.005386 0.087406 0.055528 0.000010 0.000010 0.264985 0.011604 0.025495 0.000010 0.064581 0.000010 0.088328
0.515122 0.000010 0.068110 0.039618 0.002942 0.000010 0.242933 0.009454 0.003738 0.000010 0.055184 0.000010 0.062860
0.566355 0.000010 0.052813 0.036414 0.000066 0.000010 0.189942 0.003123 0.006721 0.005657 0.079307 0.000010 0.059573
0.451485 0.000010 0.086877 0.068562 0.000010 0.000010 0.282600 0.000010 0.003281 0.006490 0.032455 0.000010 0.068198
0.423813 0.000010 0.082057 0.065471 0.000010 0.000010 0.272955 0.008823 0.005620 0.003084 0.059223 0.000010 0.078914
0.406851 0.000010 0.089467 0.056460 0.000010 0.000010 0.285049 0.007753 0.017437 0.002010 0.062374 0.000010 0.072559
0.343482 0.014048 0.084323 0.057696 0.000010 0.000010 0.302262 0.011855 0.015834 0.000010 0.070618 0.000010 0.099842
0.478117 0.000010 0.060236 0.059539 0.003336 0.000010 0.251873 0.003982 0.000010 0.014431 0.067672 0.000010 0.060773
0.425281 0.015252 0.094057 0.052637 0.000010 0.000010 0.298074 0.003163 0.000010 0.000010 0.048289 0.000010 0.063198
0.458155 0.000010 0.076424 0.063061 0.000010 0.000010 0.265094 0.000010 0.015673 0.000010 0.055954 0.000010 0.065579
0.523920 0.000010 0.077791 0.045547 0.002245 0.000010 0.236645 0.013921 0.007192 0.000010 0.044630 0.000010 0.048069
0.504713 0.000010 0.070912 0.069755 0.000010 0.000010 0.235022 0.000010 0.000010 0.010016 0.060636 0.000010 0.048886
0.409608 0.000010 0.089425 0.065903 0.000010 0.000010 0.299602 0.003677 0.014115 0.000010 0.048153 0.000010 0.069468
0.400749 0.000010 0.083896 0.056371 0.000010 0.000010 0.304397 0.008240 0.015559 0.000030 0.056527 0.000010 0.074191
0.410715 0.010976 0.061386 0.044731 0.000010 0.000010 0.299839 0.000010 0.005664 0.001048 0.083680 0.000564 0.081367
0.938940 0.000010 0.015631 0.010248 0.000010 0.000010 0.009313 0.010033 0.000010 0.000010 0.015301 0.000010 0.000474
0.960048 0.000010 0.019478 0.000010 0.003699 0.000010 0.016685 0.000010 0.000010 0.000010 0.000010 0.000010 0.000010
0.930578 0.005170 0.021467 0.006817 0.000010 0.000010 0.000010 0.013408 0.000010 0.000010 0.018143 0.000010 0.004358
0.948736 0.000010 0.009795 0.018668 0.000010 0.000010 0.000010 0.000010 0.000010 0.000010 0.000010 0.000010 0.022710
0.975333 0.000010 0.010535 0.001673 0.000010 0.000010 0.001280 0.000010 0.000010 0.000010 0.000010 0.000010 0.011099
0.988029 0.000010 0.011861 0.000010 0.000010 0.000010 0.000010 0.000010 0.000010 0.000010 0.000010 0.000010 0.000010
0.989366 0.000010 0.006706 0.000010 0.000010 0.000010 0.000010 0.000010 0.000010 0.000010 0.000010 0.000010 0.003828
0.984887 0.000010 0.000318 0.008258 0.000010 0.000010 0.000798 0.000010 0.000010 0.000010 0.000010 0.000010 0.005658
0.966372 0.000010 0.009072 0.016471 0.000010 0.000010 0.001558 0.000010 0.000010 0.000010 0.000010 0.006447 0.000010
0.980404 0.000010 0.001549 0.003921 0.000010 0.000010 0.000993 0.002892 0.000010 0.000010 0.000010 0.000010 0.010171
0.942140 0.002783 0.032027 0.006256 0.000010 0.000010 0.000010 0.000010 0.000010 0.000010 0.009561 0.003668 0.003505
0.943766 0.000010 0.017034 0.011422 0.000010 0.002644 0.000010 0.008905 0.000010 0.000010 0.000010 0.000194 0.015974
0.989128 0.000010 0.000010 0.000010 0.000010 0.000010 0.002935 0.006262 0.000010 0.000010 0.000010 0.000010 0.001585
0.990662 0.000010 0.004644 0.000010 0.000010 0.000010 0.000010 0.000010 0.000010 0.000010 0.000010 0.000010 0.004595
0.965534 0.000010 0.009130 0.000010 0.000010 0.000010 0.009207 0.014094 0.000010 0.000010 0.000010 0.000010 0.001954
0.958514 0.000010 0.019755 0.002588 0.005563 0.000010 0.001247 0.012263 0.000010 0.000010 0.000010 0.000010 0.000010
0.954390 0.000010 0.002254 0.013265 0.000010 0.000010 0.010191 0.007050 0.000010 0.000010 0.000010 0.005433 0.007358
0.958749 0.000010 0.013267 0.018581 0.000010 0.000010 0.002861 0.006462 0.000010 0.000010 0.000010 0.000010 0.000010
0.949829 0.000010 0.019902 0.000010 0.002531 0.000010 0.000010 0.013923 0.000010 0.000010 0.000010 0.000539 0.013206
0.977045 0.000010 0.006779 0.009925 0.000010 0.000010 0.000010 0.000010 0.000010 0.000010 0.000010 0.000010 0.006162
0.000010 0.000010 0.000010 0.000010 0.000238 0.004298 0.655321 0.000010 0.053998 0.000010 0.000010 0.000010 0.286065
0.000010 0.000010 0.000010 0.000010 0.000010 0.000010 0.728432 0.000010 0.000010 0.000010 0.000010 0.000010 0.271458
0.000010 0.000010 0.000010 0.000010 0.000010 0.000010 0.745575 0.000010 0.000010 0.000010 0.000010 0.000010 0.254315
0.000010 0.000010 0.000010 0.000010 0.000010 0.000010 0.708299 0.000010 0.000010 0.000010 0.000010 0.000010 0.291591
0.000010 0.000010 0.000010 0.000010 0.000010 0.000010 0.688287 0.000010 0.019610 0.000010 0.000010 0.000010 0.292003
0.000010 0.000010 0.000010 0.000010 0.000010 0.000010 0.716939 0.000010 0.000010 0.000010 0.000010 0.000010 0.282951
0.000010 0.000010 0.000010 0.000010 0.000010 0.000010 0.705074 0.000010 0.000010 0.000010 0.000010 0.000010 0.294816
0.000010 0.000010 0.000010 0.000010 0.001787 0.033948 0.697403 0.000010 0.025848 0.000010 0.000010 0.000010 0.240935
0.000010 0.000010 0.000010 0.000010 0.000010 0.000010 0.699383 0.000010 0.000010 0.000010 0.000010 0.000010 0.300507
0.000010 0.000010 0.000010 0.000010 0.000010 0.000010 0.695898 0.000010 0.000010 0.000010 0.000010 0.000010 0.303992
0.000010 0.000010 0.000010 0.000010 0.000010 0.000010 0.722351 0.000010 0.000010 0.000010 0.000010 0.000010 0.277539
0.000010 0.000010 0.000010 0.000010 0.000010 0.000010 0.714652 0.000010 0.000010 0.000010 0.000010 0.000010 0.285238
0.000010 0.000010 0.000010 0.000010 0.000010 0.000010 0.730254 0.000010 0.000010 0.000010 0.000010 0.000010 0.269636
0.000010 0.000010 0.000010 0.000010 0.000010 0.000010 0.712122 0.000010 0.000010 0.000010 0.000010 0.000010 0.287768
0.000010 0.000010 0.000010 0.000010 0.000010 0.000010 0.727633 0.000010 0.000010 0.000010 0.000010 0.000010 0.272257
0.000010 0.000010 0.000010 0.000010 0.000010 0.000010 0.734697 0.000010 0.000010 0.000010 0.000010 0.000010 0.265193
0.000010 0.000010 0.000010 0.000010 0.000010 0.000010 0.743796 0.000010 0.000010 0.000010 0.000010 0.000010 0.256094
0.000010 0.000010 0.000010 0.000010 0.000010 0.000010 0.729743 0.000010 0.000010 0.000010 0.000010 0.000010 0.270147
0.000010 0.000010 0.000010 0.000010 0.000010 0.005250 0.786455 0.000010 0.032870 0.000010 0.000010 0.000010 0.175336
0.000010 0.000010 0.000010 0.000010 0.000010 0.000010 0.706392 0.000010 0.000010 0.000010 0.000010 0.000010 0.293498
0.000010 0.000010 0.000010 0.000010 0.000010 0.000010 0.000010 0.000010 0.000010 0.000010 0.000010 0.999880 0.000010
0.000010 0.000010 0.000010 0.000010 0.000010 0.000010 0.000010 0.000010 0.000010 0.000010 0.000010 0.999880 0.000010
0.000010 0.000010 0.000010 0.000010 0.000010 0.000010 0.000010 0.000010 0.000010 0.000010 0.000010 0.999880 0.000010
0.000010 0.000010 0.000010 0.000010 0.000010 0.000010 0.000010 0.000010 0.000010 0.000010 0.000010 0.999880 0.000010
0.000010 0.000010 0.000010 0.000010 0.000010 0.000010 0.000010 0.000010 0.000010 0.000010 0.000010 0.999880 0.000010
0.036140 0.000010 0.000010 0.000010 0.000010 0.000010 0.037838 0.000010 0.043727 0.000010 0.000010 0.864897 0.017318
0.000010 0.000010 0.000010 0.000010 0.000010 0.000010 0.000010 0.000010 0.000010 0.000010 0.000010 0.999880 0.000010
0.000010 0.000010 0.000010 0.000010 0.000010 0.000010 0.000010 0.000010 0.000010 0.000010 0.000010 0.999880 0.000010
0.000010 0.000010 0.000010 0.000010 0.000010 0.000010 0.000010 0.000010 0.000010 0.000010 0.000010 0.999880 0.000010
0.000010 0.000010 0.000010 0.000010 0.000010 0.000010 0.000010 0.000010 0.000010 0.000010 0.000010 0.999880 0.000010
0.000010 0.000010 0.000010 0.000010 0.000010 0.000010 0.000010 0.000010 0.000010 0.000010 0.000010 0.999880 0.000010
0.000010 0.000010 0.000010 0.000010 0.000010 0.000010 0.000010 0.000010 0.000010 0.000010 0.000010 0.999880 0.000010
0.000010 0.000010 0.000010 0.000010 0.000010 0.000010 0.000010 0.000010 0.000010 0.000010 0.000010 0.999880 0.000010
0.000010 0.000010 0.000010 0.000010 0.000010 0.000010 0.000010 0.000010 0.000010 0.000010 0.000010 0.999880 0.000010
0.000010 0.000010 0.000010 0.000010 0.000010 0.000010 0.000010 0.000010 0.000010 0.000010 0.000010 0.999880 0.000010
0.000010 0.000010 0.000010 0.000010 0.000010 0.000010 0.000010 0.000010 0.000010 0.000010 0.000010 0.999880 0.000010
0.000010 0.000010 0.000010 0.000010 0.000010 0.000010 0.000010 0.000010 0.000010 0.000010 0.000010 0.999880 0.000010
0.000010 0.000010 0.000010 0.000010 0.000010 0.000010 0.000010 0.000010 0.000010 0.000010 0.000010 0.999880 0.000010
0.000010 0.000010 0.000010 0.000010 0.000010 0.000010 0.000010 0.000010 0.000010 0.000010 0.000010 0.999880 0.000010
0.000010 0.000010 0.000010 0.000010 0.000010 0.000010 0.000010 0.000010 0.000010 0.000010 0.000010 0.999880 0.000010
0.000010 0.000010 0.000010 0.000010 0.000010 0.000010 0.000010 0.000010 0.992421 0.000010 0.000010 0.000010 0.007469
0.000010 0.000010 0.000010 0.000010 0.000010 0.000010 0.005142 0.000010 0.980992 0.000010 0.000010 0.000010 0.013766
0.000010 0.000010 0.000010 0.000010 0.000010 0.095856 0.115965 0.000010 0.752670 0.000010 0.000010 0.001853 0.033576
0.000010 0.000010 0.000010 0.000010 0.000010 0.000010 0.000010 0.000010 0.999397 0.000010 0.000010 0.000010 0.000493
0.000010 0.000010 0.000010 0.000010 0.000010 0.000010 0.000448 0.000010 0.999442 0.000010 0.000010 0.000010 0.000010
0.000010 0.000010 0.000010 0.000010 0.000010 0.000010 0.000010 0.000010 0.999880 0.000010 0.000010 0.000010 0.000010
0.000010 0.000010 0.000010 0.000010 0.000010 0.063278 0.075501 0.000010 0.830327 0.000010 0.000010 0.005039 0.025777
0.000010 0.000010 0.000010 0.000010 0.000010 0.099467 0.072499 0.000010 0.767830 0.000010 0.000010 0.022091 0.038033
0.000011 0.000010 0.000010 0.000010 0.004764 0.027845 0.044331 0.000010 0.895875 0.000010 0.000010 0.010017 0.017096
0.000010 0.000010 0.000010 0.000010 0.000010 0.066695 0.045069 0.000010 0.854820 0.000010 0.000010 0.000010 0.033326
0.000010 0.000010 0.000010 0.000010 0.000010 0.030195 0.076725 0.000010 0.853538 0.000010 0.000010 0.000010 0.039452
0.000010 0.000010 0.000010 0.000010 0.000010 0.037256 0.060282 0.000010 0.872346 0.000010 0.000010 0.005466 0.024571
0.000010 0.000010 0.000010 0.000010 0.000010 0.003318 0.000130 0.000010 0.993953 0.000010 0.000010 0.000010 0.002509
0.000010 0.000010 0.000010 0.000010 0.002804 0.086794 0.138556 0.000010 0.717336 0.000010 0.000010 0.002774 0.051666
0.000010 0.000010 0.000010 0.000010 0.000010 0.020853 0.000010 0.000010 0.979037 0.000010 0.000010 0.000010 0.000010
0.000010 0.000010 0.000010 0.000010 0.000010 0.025648 0.028692 0.000010 0.933952 0.000010 0.000010 0.000010 0.011618
0.000010 0.000010 0.000010 0.000010 0.003200 0.132464 0.078078 0.000010 0.751518 0.000010 0.000010 0.012640 0.022029
0.000010 0.000010 0.000010 0.000010 0.000010 0.000010 0.000010 0.000010 0.999880 0.000010 0.000010 0.000010 0.000010
0.000010 0.000010 0.000010 0.000010 0.000010 0.018557 0.063916 0.000010 0.903236 0.000010 0.000010 0.000010 0.014200
0.000010 0.000010 0.000010 0.000010 0.003660 0.075576 0.057775 0.000010 0.835752 0.000010 0.000010 0.000010 0.027156
0.553302 0.034189 0.067380 0.078733 0.000010 0.000010 0.013019 0.030617 0.000010 0.022877 0.180292 0.000010 0.019550
0.525320 0.025003 0.059505 0.115495 0.000010 0.000010 0.016935 0.047322 0.000010 0.035902 0.171511 0.000181 0.002796
0.576784 0.008080 0.056139 0.099315 0.000010 0.000010 0.006802 0.043831 0.000010 0.017072 0.182289 0.000010 0.009647
0.536758 0.012836 0.074887 0.099260 0.001521 0.000010 0.000010 0.028787 0.000010 0.019079 0.217950 0.000010 0.008882
0.553164 0.009344 0.066118 0.095066 0.001786 0.000010 0.005500 0.049435 0.000010 0.038832 0.167584 0.000010 0.013143
0.546364 0.026101 0.043563 0.088426 0.001417 0.000010 0.018656 0.015233 0.000010 0.043195 0.199055 0.000010 0.017960
0.587457 0.006688 0.058783 0.098267 0.000010 0.000010 0.028278 0.025385 0.000010 0.034157 0.153112 0.003437 0.004406
0.571488 0.017233 0.068779 0.097681 0.000010 0.000010 0.018865 0.009692 0.000010 0.008733 0.189502 0.002645 0.015351
0.556912 0.019097 0.073373 0.086726 0.000010 0.000010 0.006557 0.011521 0.000010 0.019861 0.217059 0.000010 0.008853
0.577776 0.039924 0.073980 0.087284 0.000010 0.000013 0.010958 0.000010 0.000010 0.034182 0.170025 0.000010 0.005817
0.574275 0.029020 0.053835 0.085317 0.000873 0.000010 0.003769 0.000010 0.000010 0.022532 0.210462 0.000010 0.019877
0.532081 0.010838 0.076036 0.100011 0.000010 0.000010 0.019860 0.032840 0.002965 0.040538 0.184791 0.000010 0.000010
0.573578 0.013970 0.068820 0.084964 0.000010 0.000010 0.008416 0.040397 0.000010 0.039631 0.165767 0.000010 0.004417
0.564515 0.040563 0.057626 0.086877 0.000010 0.000010 0.027865 0.015988 0.000010 0.027114 0.176264 0.003147 0.000010
0.567944 0.031222 0.052067 0.093298 0.000010 0.000010 0.014582 0.003490 0.000010 0.049540 0.176484 0.004948 0.006395
0.539105 0.010485 0.053241 0.099268 0.004713 0.000010 0.011189 0.021173 0.000010 0.035419 0.203627 0.000010 0.021752
0.539409 0.020775 0.063683 0.098139 0.000010 0.000010 0.013691 0.040468 0.000010 0.034578 0.180750 0.000010 0.008467
0.517474 0.032311 0.048410 0.113159 0.000018 0.000010 0.015494 0.037008 0.001707 0.026978 0.192928 0.004941 0.009563
0.519342 0.042416 0.058530 0.103965 0.000010 0.001493 0.024330 0.013219 0.000010 0.030059 0.200535 0.000010 0.006080
0.000010 0.000010 0.000010 0.000010 0.000010 0.011685 0.717084 0.000010 0.121504 0.000010 0.000010 0.002970 0.146678
0.000010 0.000010 0.000011 0.000010 0.000010 0.015051 0.754854 0.000010 0.105724 0.000010 0.000010 0.007528 0.116762
0.000010 0.000010 0.000010 0.000010 0.000010 0.000010 0.774383 0.000010 0.119428 0.000010 0.000010 0.000010 0.106088
0.000010 0.000010 0.000010 0.000010 0.000010 0.000010 0.774380 0.000010 0.103752 0.000010 0.000010 0.010343 0.111435
0.000010 0.000010 0.000010 0.000010 0.000010 0.000010 0.826945 0.000010 0.050449 0.000010 0.000010 0.000010 0.122507
0.000010 0.000010 0.000010 0.000010 0.000010 0.025077 0.752706 0.000010 0.101484 0.000010 0.000010 0.000010 0.120644
0.000010 0.000010 0.000010 0.000010 0.000010 0.000863 0.811031 0.000010 0.089472 0.000010 0.000010 0.000010 0.098545
0.000010 0.000010 0.000010 0.000010 0.002083 0.007453 0.823424 0.000010 0.044986 0.000010 0.000010 0.000010 0.121973
0.000010 0.000010 0.000010 0.000010 0.000010 0.003451 0.783275 0.000010 0.074022 0.000010 0.000010 0.006054 0.133118
0.000010 0.000010 0.000010 0.000010 0.000010 0.010138 0.787470 0.000010 0.092921 0.000010 0.000010 0.000010 0.109382
0.000010 0.000010 0.000010 0.000010 0.000010 0.006307 0.816991 0.000010 0.079113 0.000010 0.000010 0.010982 0.086527
0.000010 0.000010 0.000010 0.000010 0.000010 0.013005 0.811667 0.000010 0.086450 0.000010 0.000010 0.000010 0.088787
0.000010 0.000010 0.000010 0.000010 0.000010 0.009627 0.847195 0.000010 0.012502 0.000010 0.000010 0.001606 0.128990
0.000010 0.000010 0.000010 0.000010 0.000010 0.000010 0.799830 0.000010 0.077064 0.000010 0.000010 0.021040 0.101976
0.132247 0.013104 0.036172 0.041368 0.000010 0.000010 0.000010 0.073567 0.000010 0.010684 0.690883 0.000010 0.001925
0.134808 0.050506 0.044653 0.064805 0.000010 0.000010 0.006250 0.059337 0.000010 0.021150 0.605464 0.000010 0.012987
0.118409 0.027913 0.051311 0.038279 0.000010 0.000010 0.000010 0.071066 0.000010 0.010452 0.672818 0.000010 0.009703
0.170285 0.041566 0.036902 0.050173 0.000010 0.000010 0.000010 0.069287 0.000010 0.029274 0.598271 0.000010 0.004192
0.167935 0.048850 0.052768 0.047815 0.000010 0.000010 0.003857 0.066405 0.000010 0.021691 0.584726 0.000010 0.005914
0.110979 0.038774 0.036370 0.035531 0.000010 0.000010 0.000010 0.069655 0.000010 0.010692 0.697938 0.000010 0.000010
0.079521 0.030138 0.034442 0.043797 0.000010 0.000010 0.002420 0.101855 0.000010 0.012699 0.692562 0.000010 0.002527
0.102030 0.033368 0.020824 0.033019 0.002358 0.000010 0.000010 0.059840 0.000010 0.002272 0.728843 0.000010 0.017406
0.134289 0.009466 0.040844 0.048312 0.000010 0.000010 0.000010 0.060581 0.000010 0.036176 0.651981 0.000010 0.018301
0.062954 0.042878 0.029153 0.021952 0.000010 0.000010 0.000010 0.055371 0.000010 0.013228 0.764996 0.000010 0.009420
0.162122 0.052360 0.030850 0.047524 0.000010 0.000010 0.003260 0.082045 0.000010 0.032200 0.583032 0.001805 0.004774
0.109457 0.030634 0.032788 0.021520 0.000010 0.000010 0.000010 0.060599 0.000010 0.025607 0.705065 0.000010 0.014279
0.134280 0.040152 0.045545 0.031337 0.000010 0.000010 0.011928 0.063919 0.000010 0.002839 0.666530 0.000010 0.003432
0.146758 0.039621 0.058006 0.054389 0.000010 0.000010 0.013325 0.077436 0.000010 0.024730 0.585685 0.000010 0.000010
0.111482 0.021400 0.035027 0.034559 0.000010 0.000010 0.024636 0.044098 0.000010 0.001859 0.723481 0.000010 0.003419
0.127322 0.028211 0.047329 0.034493 0.000010 0.000010 0.002692 0.084854 0.000010 0.000010 0.663958 0.000010 0.011092
0.133812 0.015308 0.048126 0.013394 0.000010 0.000010 0.019831 0.059818 0.000010 0.008836 0.694454 0.000010 0.006381
0.119597 0.036084 0.033755 0.040066 0.006056 0.000010 0.002079 0.065587 0.000010 0.022389 0.654933 0.000010 0.019425
0.160301 0.026626 0.053017 0.033354 0.000010 0.000010 0.000010 0.087253 0.000010 0.017390 0.619100 0.000010 0.002910
0.137032 0.045292 0.031311 0.037097 0.000010 0.000010 0.000010 0.073136 0.000010 0.022574 0.632094 0.000010 0.021414
0.926163 0.000010 0.021395 0.024007 0.000010 0.000010 0.027395 0.000010 0.000010 0.000010 0.000010 0.000010 0.000960
0.926099 0.000010 0.022561 0.020296 0.000010 0.000010 0.012433 0.000010 0.000010 0.001358 0.001683 0.000010 0.015510
0.931363 0.000010 0.000010 0.027558 0.000010 0.000010 0.006365 0.003731 0.000010 0.016951 0.000010 0.000010 0.013962
0.902536 0.013307 0.004512 0.022968 0.000010 0.000010 0.015281 0.000010 0.000010 0.019020 0.010215 0.000010 0.012111
0.935925 0.002313 0.000011 0.024073 0.000010 0.000010 0.018379 0.005843 0.000010 0.009791 0.000010 0.000010 0.003616
0.956710 0.000010 0.000010 0.013594 0.000010 0.000010 0.000010 0.002727 0.000010 0.003431 0.008619 0.000010 0.014850
0.931396 0.000010 0.008765 0.030757 0.001208 0.000010 0.004147 0.000010 0.000010 0.004787 0.006822 0.000010 0.012068
0.926514 0.000010 0.000010 0.034934 0.000010 0.000010 0.011730 0.000010 0.000010 0.000010 0.010358 0.000010 0.016384
0.951056 0.003288 0.000010 0.006056 0.001357 0.000010 0.021166 0.000010 0.000010 0.000010 0.016623 0.000010 0.000393
0.933403 0.016068 0.000010 0.009605 0.000010 0.000010 0.026136 0.005616 0.000010 0.009102 0.000010 0.000010 0.000010
0.939392 0.000010 0.000010 0.013949 0.000010 0.000010 0.012929 0.000010 0.000010 0.019251 0.000010 0.000010 0.014398
0.943918 0.000010 0.010065 0.016321 0.000010 0.000010 0.008724 0.001804 0.000010 0.006086 0.003669 0.000010 0.009363
0.930728 0.000010 0.000010 0.025584 0.000010 0.000010 0.000010 0.000010 0.000010 0.026485 0.000010 0.000010 0.017112
0.912233 0.000010 0.016463 0.023063 0.000010 0.000010 0.035595 0.000010 0.000010 0.000010 0.012567 0.000010 0.000010
0.920093 0.000010 0.000010 0.034200 0.000010 0.000010 0.025978 0.018117 0.000010 0.000010 0.000010 0.000010 0.001533
0.916523 0.000010 0.003784 0.030209 0.000010 0.000010 0.020572 0.016982 0.000010 0.008473 0.003397 0.000010 0.000010
0.928006 0.000010 0.013765 0.022951 0.000010 0.000010 0.011415 0.021226 0.000010 0.000010 0.000010 0.000010 0.002568
0.930935 0.000010 0.005746 0.029235 0.000598 0.000010 0.029028 0.004389 0.000010 0.000010 0.000010 0.000010 0.000010
0.931901 0.003810 0.000010 0.018277 0.000010 0.000010 0.024230 0.013914 0.000010 0.007799 0.000010 0.000010 0.000010
0.939640 0.000010 0.000010 0.032819 0.000010 0.000010 0.009281 0.001811 0.000010 0.000010 0.000010 0.000010 0.016369
0.000010 0.000010 0.000010 0.000010 0.000010 0.156710 0.057019 0.000010 0.729787 0.000010 0.000010 0.039832 0.016571
0.000010 0.000010 0.000010 0.000010 0.000010 0.040036 0.029146 0.000011 0.900331 0.000010 0.000010 0.006585 0.023820
0.000010 0.000010 0.000010 0.000010 0.004973 0.094628 0.038598 0.000010 0.805103 0.000010 0.000010 0.030274 0.026353
0.000010 0.000010 0.000010 0.000010 0.000010 0.140499 0.082789 0.000010 0.748420 0.000010 0.000010 0.015317 0.012896
0.000010 0.000010 0.000010 0.000010 0.000010 0.068766 0.053748 0.000010 0.850854 0.000010 0.000010 0.007820 0.018732
0.000010 0.000010 0.000010 0.000010 0.000010 0.099972 0.063185 0.000010 0.777712 0.000010 0.000010 0.044589 0.014462
0.000010 0.000010 0.000010 0.000010 0.000010 0.129506 0.082195 0.000010 0.710604 0.000010 0.000010 0.042206 0.035408
0.000010 0.000010 0.000010 0.000010 0.000010 0.082074 0.061237 0.000010 0.830690 0.000010 0.000010 0.000462 0.025456
0.000010 0.000010 0.000010 0.000010 0.000010 0.182044 0.063994 0.000010 0.674192 0.000010 0.000010 0.045988 0.033703
0.000010 0.000010 0.000010 0.000010 0.000010 0.108486 0.046289 0.000010 0.812149 0.000010 0.000010 0.009079 0.023917
0.000010 0.000010 0.000010 0.000010 0.000010 0.101901 0.008140 0.000010 0.851362 0.000010 0.000010 0.000010 0.038507
0.000010 0.000010 0.000010 0.000010 0.000010 0.073803 0.080695 0.000010 0.826759 0.000010 0.000010 0.000549 0.018114
0.000010 0.000010 0.000010 0.000010 0.000010 0.138608 0.049111 0.000010 0.787672 0.000010 0.000010 0.008567 0.015961
0.000010 0.000010 0.000010 0.000010 0.000010 0.086490 0.065815 0.000010 0.840459 0.000010 0.000010 0.000010 0.007146
0.000010 0.000010 0.000010 0.000010 0.000010 0.091443 0.029017 0.000010 0.865593 0.000010 0.000010 0.011777 0.002090
0.000010 0.000010 0.000010 0.000010 0.000010 0.132083 0.063631 0.000010 0.762311 0.000010 0.000010 0.014857 0.027039
0.000010 0.000010 0.000010 0.000010 0.001032 0.123106 0.128190 0.000010 0.669224 0.000010 0.000010 0.065658 0.012721
0.000010 0.000010 0.000010 0.000010 0.000010 0.148999 0.077437 0.000010 0.694869 0.000010 0.000010 0.039303 0.039312
0.000010 0.000010 0.000010 0.000010 0.000010 0.061338 0.064081 0.000010 0.874481 0.000010 0.000010 0.000010 0.000010
0.000010 0.000010 0.000010 0.000010 0.000199 0.177779 0.061603 0.000010 0.675236 0.000010 0.000010 0.059094 0.026019
0.000010 0.000010 0.000010 0.000010 0.000010 0.000010 0.000010 0.000010 0.000010 0.000010 0.000010 0.000010 0.999880
0.000010 0.000010 0.000010 0.000010 0.000010 0.000010 0.000014 0.000010 0.000015 0.000010 0.000010 0.000010 0.999872
0.000010 0.000010 0.000010 0.000010 0.000010 0.000010 0.000010 0.000010 0.000010 0.000010 0.000010 0.000010 0.999880
0.000010 0.000010 0.000010 0.000010 0.000010 0.000010 0.000010 0.000010 0.000010 0.000010 0.000010 0.000010 0.999880
0.000010 0.000010 0.000010 0.000010 0.000010 0.000010 0.000014 0.000010 0.000010 0.000010 0.000010 0.000010 0.999876
0.000010 0.000010 0.000010 0.000010 0.000010 0.000010 0.000010 0.000010 0.000019 0.000010 0.000011 0.000010 0.999870
0.000010 0.000010 0.000010 0.000010 0.000010 0.000010 0.000010 0.000010 0.000010 0.000010 0.000010 0.000010 0.999880
0.000010 0.000010 0.000010 0.000010 0.000010 0.000010 0.003410 0.000010 0.000010 0.000010 0.000010 0.000010 0.996480
0.000010 0.000010 0.000010 0.000010 0.000010 0.000010 0.000010 0.000010 0.000010 0.000010 0.000010 0.000010 0.999880
0.000010 0.000010 0.000010 0.000010 0.000010 0.000010 0.000013 0.000010 0.000010 0.000010 0.000010 0.000010 0.999877
0.000010 0.000010 0.000010 0.000010 0.000010 0.000010 0.000010 0.000010 0.000010 0.000010 0.000010 0.000010 0.999880
0.000010 0.000010 0.000010 0.000010 0.000010 0.000010 0.000012 0.000010 0.000015 0.000010 0.000010 0.000010 0.999872
0.000010 0.000010 0.000010 0.000010 0.000010 0.000010 0.029818 0.000010 0.000010 0.000010 0.000010 0.000010 0.970072
0.000010 0.000010 0.000010 0.000015 0.000010 0.000010 0.000010 0.000010 0.000010 0.000010 0.000010 0.000010 0.999875
0.000010 0.000010 0.000013 0.000010 0.000010 0.000010 0.000010 0.000010 0.000010 0.000010 0.000010 0.000010 0.999877
0.000010 0.000010 0.000010 0.000010 0.000010 0.000010 0.000010 0.000010 0.000010 0.000010 0.000010 0.000010 0.999880
0.000010 0.000010 0.000010 0.000010 0.000010 0.000010 0.000010 0.000010 0.000010 0.000010 0.000010 0.000010 0.999880
0.000010 0.000010 0.000010 0.000010 0.000010 0.000010 0.000010 0.000010 0.000010 0.000010 0.000010 0.000010 0.999880
0.000012 0.000010 0.000013 0.000010 0.000010 0.000014 0.000010 0.000010 0.000010 0.000010 0.000010 0.000010 0.999870
0.000010 0.000010 0.000010 0.000010 0.000010 0.000017 0.000010 0.000010 0.000010 0.000010 0.000010 0.000010 0.999872
0.316373 0.028968 0.026087 0.098427 0.000010 0.000010 0.006365 0.102612 0.000010 0.030532 0.390586 0.000010 0.000010
0.328404 0.047480 0.052946 0.106092 0.000010 0.000010 0.016867 0.108895 0.000010 0.031421 0.307844 0.000010 0.000010
0.317739 0.042616 0.049379 0.105015 0.000010 0.000010 0.023547 0.082649 0.000010 0.036405 0.341519 0.000010 0.001093
0.359082 0.036908 0.067487 0.112811 0.003395 0.000010 0.000010 0.082564 0.001786 0.037060 0.295900 0.000010 0.002978
0.388132 0.068309 0.045469 0.122336 0.000010 0.000010 0.019688 0.104065 0.000010 0.019633 0.232318 0.000010 0.000010
0.371267 0.042616 0.038426 0.127014 0.000010 0.000010 0.007373 0.113627 0.000010 0.018356 0.281270 0.000010 0.000010
0.374962 0.049006 0.055294 0.133480 0.000010 0.000010 0.017221 0.098262 0.008337 0.016653 0.246743 0.000010 0.000010
0.350136 0.034521 0.055176 0.118613 0.000010 0.000010 0.006282 0.146429 0.000010 0.039011 0.248429 0.000010 0.001363
0.265971 0.060889 0.028219 0.118073 0.000010 0.000010 0.032329 0.112299 0.000010 0.039118 0.343052 0.000010 0.000010
0.340692 0.034785 0.060830 0.080001 0.000010 0.000010 0.000010 0.077510 0.000010 0.024297 0.376787 0.000010 0.005047
0.388830 0.049749 0.064016 0.122452 0.000010 0.002762 0.019513 0.090675 0.000010 0.022012 0.238173 0.000010 0.001789
0.349454 0.030033 0.049875 0.103460 0.000010 0.000010 0.004023 0.116978 0.000010 0.023794 0.322333 0.000010 0.000010
0.367018 0.034540 0.071546 0.096787 0.002679 0.001211 0.005421 0.099206 0.000363 0.033050 0.288160 0.000010 0.000010
0.352448 0.034558 0.050120 0.108271 0.002485 0.000010 0.003208 0.093744 0.000010 0.024762 0.324502 0.000010 0.005871
0.395314 0.056335 0.070825 0.122670 0.000010 0.000010 0.004599 0.085630 0.000010 0.017914 0.245597 0.000010 0.001075
0.340335 0.024849 0.056719 0.102866 0.002465 0.000010 0.006276 0.151404 0.000010 0.049885 0.248650 0.000010 0.016521
0.307714 0.039001 0.051619 0.115122 0.000010 0.000010 0.007490 0.106533 0.000010 0.020375 0.349667 0.000010 0.002438
0.337602 0.026996 0.042446 0.095342 0.000010 0.000010 0.000010 0.097473 0.000010 0.035906 0.363235 0.000010 0.000951
0.000010 0.000010 0.000010 0.000010 0.000010 0.000010 0.255452 0.000010 0.671422 0.000010 0.000010 0.000010 0.073025
0.000010 0.000010 0.000010 0.000010 0.000010 0.000010 0.227844 0.000010 0.686706 0.000010 0.000010 0.000010 0.085350
0.000010 0.000010 0.006823 0.000010 0.001057 0.011596 0.231929 0.000010 0.655452 0.000010 0.000010 0.006797 0.086286
0.000010 0.000010 0.000010 0.000010 0.000010 0.011285 0.242123 0.000010 0.638794 0.000010 0.000010 0.016041 0.091677
0.000010 0.000010 0.000010 0.000010 0.000010 0.000010 0.267991 0.000010 0.632373 0.000010 0.000010 0.000400 0.099146
0.000010 0.000010 0.000010 0.000010 0.000010 0.000010 0.231584 0.000010 0.703067 0.000010 0.000010 0.000010 0.065249
0.000010 0.000010 0.000010 0.000010 0.000010 0.000018 0.217266 0.000010 0.698391 0.000010 0.000010 0.000010 0.084235
0.000010 0.000010 0.000010 0.000010 0.000010 0.000010 0.225939 0.000010 0.676609 0.000010 0.000010 0.013473 0.083889
0.000010 0.000010 0.006038 0.000010 0.003794 0.000010 0.220192 0.000010 0.676613 0.000010 0.000010 0.001624 0.091670
0.000010 0.000010 0.000010 0.000010 0.000010 0.000010 0.228252 0.000010 0.662706 0.000010 0.000010 0.000010 0.108943
0.000010 0.000010 0.000010 0.000010 0.001144 0.000010 0.215930 0.000010 0.701838 0.000010 0.000010 0.000010 0.080997
0.000010 0.000010 0.000010 0.000010 0.000010 0.029762 0.220071 0.000010 0.649178 0.000010 0.000010 0.003026 0.097883
0.000010 0.000010 0.000010 0.000010 0.000010 0.000010 0.193391 0.000010 0.689708 0.000010 0.000010 0.001663 0.115148
0.000010 0.000010 0.000010 0.000010 0.000010 0.000010 0.233144 0.000010 0.648163 0.000010 0.000010 0.008700 0.109903
0.000010 0.000010 0.000010 0.000010 0.000010 0.030871 0.243658 0.000010 0.628907 0.000010 0.000010 0.010022 0.086462
0.000010 0.000010 0.000010 0.000010 0.003313 0.000010 0.223204 0.000010 0.666922 0.000010 0.000010 0.000010 0.106470
0.000010 0.000010 0.000010 0.000010 0.000134 0.000010 0.269298 0.000010 0.635233 0.000010 0.000010 0.000010 0.095245
0.000010 0.000010 0.000010 0.000010 0.000010 0.000010 0.227375 0.000010 0.666098 0.000010 0.000010 0.000010 0.106427
0.000010 0.000010 0.000010 0.000010 0.000010 0.000010 0.241330 0.000010 0.690473 0.000010 0.000010 0.000010 0.068097
0.000010 0.000010 0.000010 0.000010 0.000010 0.000010 0.243285 0.000010 0.677914 0.000010 0.000010 0.000010 0.078701
0.841393 0.000010 0.030776 0.017376 0.000010 0.000010 0.053220 0.000010 0.000010 0.010572 0.046593 0.000010 0.000010
0.800708 0.000010 0.031876 0.049934 0.000010 0.000010 0.051890 0.000010 0.000010 0.029577 0.032326 0.000010 0.003630
0.820255 0.000010 0.025065 0.044695 0.001132 0.000010 0.040617 0.006701 0.000010 0.008710 0.052775 0.000010 0.000010
0.851014 0.000010 0.007202 0.010038 0.001680 0.000010 0.038248 0.011182 0.000010 0.015413 0.056807 0.000010 0.008376
0.820598 0.016132 0.038779 0.011108 0.000010 0.000010 0.061307 0.000010 0.000010 0.008101 0.043915 0.000010 0.000010
0.857862 0.000010 0.028642 0.039431 0.000010 0.000010 0.039477 0.000594 0.000010 0.006145 0.027788 0.000010 0.000010
0.818995 0.004729 0.025134 0.044191 0.000010 0.000010 0.035196 0.000010 0.000010 0.005677 0.060702 0.000010 0.005326
0.834653 0.008076 0.033857 0.032836 0.000496 0.000010 0.027033 0.000010 0.000010 0.014319 0.042415 0.000010 0.006276
0.840753 0.000703 0.029481 0.012281 0.000010 0.000010 0.041446 0.002261 0.000010 0.001034 0.071991 0.000010 0.000010
0.806933 0.000010 0.030792 0.029294 0.000010 0.000010 0.041892 0.009415 0.000010 0.012066 0.064656 0.000010 0.004902
0.818891 0.009056 0.011048 0.051417 0.000010 0.000010 0.035598 0.000010 0.000010 0.012825 0.059121 0.000010 0.001994
0.807020 0.001047 0.034689 0.040906 0.000010 0.000010 0.037673 0.000010 0.000010 0.013080 0.065525 0.000010 0.000010
0.838265 0.017311 0.022567 0.039656 0.000010 0.000010 0.037570 0.001983 0.000010 0.011959 0.030638 0.000010 0.000010
0.844767 0.011262 0.017494 0.032889 0.000010 0.000010 0.038948 0.010809 0.000010 0.006497 0.037283 0.000010 0.000010
0.817286 0.002839 0.029187 0.034391 0.000010 0.000010 0.043479 0.014902 0.000010 0.000788 0.057078 0.000010 0.000010
0.855342 0.000597 0.037371 0.033460 0.000010 0.000010 0.032916 0.000010 0.000010 0.006494 0.028182 0.000010 0.005589
0.842332 0.000010 0.035590 0.030336 0.000010 0.002809 0.036553 0.000010 0.000010 0.002198 0.050122 0.000010 0.000010
0.806866 0.007400 0.027325 0.045114 0.000010 0.000010 0.034933 0.000729 0.000010 0.012810 0.062052 0.000010 0.002731
0.834843 0.000010 0.027794 0.039161 0.000010 0.000010 0.033445 0.004021 0.000010 0.019858 0.039697 0.000010 0.001130
0.873646 0.000010 0.023813 0.033619 0.000111 0.000010 0.029594 0.000010 0.000010 0.000010 0.039147 0.000010 0.000010
0.906650 0.000010 0.051261 0.032746 0.000010 0.000010 0.005201 0.003522 0.000010 0.000010 0.000010 0.000010 0.000551
0.912155 0.000010 0.031057 0.033571 0.000010 0.000010 0.010890 0.000010 0.000010 0.000010 0.012247 0.000010 0.000010
0.902666 0.000010 0.050621 0.040102 0.000010 0.000010 0.000010 0.006407 0.000010 0.000124 0.000010 0.000010 0.000010
0.901078 0.000010 0.037944 0.020533 0.000010 0.000010 0.007146 0.000010 0.000010 0.000010 0.033219 0.000010 0.000010
0.890300 0.000010 0.056183 0.025855 0.000017 0.000010 0.011808 0.000010 0.000010 0.000010 0.015767 0.000010 0.000010
0.927919 0.000010 0.042534 0.011706 0.000010 0.000010 0.000010 0.005532 0.000010 0.000010 0.004486 0.000010 0.007754
0.910817 0.000010 0.040397 0.031587 0.000010 0.000010 0.000010 0.000010 0.000010 0.000010 0.000010 0.000010 0.017109
0.891912 0.000010 0.047626 0.035845 0.000010 0.000010 0.004196 0.000010 0.000010 0.000010 0.020342 0.000010 0.000010
0.875940 0.001837 0.050576 0.026888 0.001969 0.000010 0.016553 0.000010 0.000010 0.000010 0.012957 0.000010 0.013232
0.901278 0.000010 0.027440 0.029861 0.003462 0.000010 0.014254 0.000010 0.000010 0.005406 0.018240 0.000010 0.000010
0.896441 0.000010 0.050417 0.036960 0.000010 0.000010 0.009163 0.000010 0.000010 0.000010 0.006939 0.000010 0.000010
0.918169 0.007501 0.025446 0.019829 0.000010 0.000010 0.000010 0.000010 0.000010 0.000010 0.020136 0.000010 0.008850
0.885346 0.000010 0.043995 0.031282 0.000010 0.000010 0.008870 0.000010 0.000018 0.000010 0.025461 0.000010 0.004968
0.913088 0.001982 0.025238 0.022905 0.000010 0.000010 0.000796 0.000010 0.000010 0.000010 0.022126 0.000010 0.013805
0.880158 0.001443 0.058048 0.005263 0.000010 0.000010 0.006964 0.000010 0.000010 0.000010 0.035476 0.003053 0.009544
0.913463 0.000010 0.038335 0.015649 0.000010 0.000010 0.026949 0.000010 0.000010 0.000010 0.005525 0.000010 0.000010
0.923718 0.000010 0.037862 0.014551 0.000010 0.000010 0.016730 0.000010 0.000010 0.004930 0.000010 0.000010 0.002139
0.907005 0.000010 0.041957 0.035911 0.000010 0.000010 0.006586 0.000010 0.000010 0.000010 0.008461 0.000010 0.000010
0.742257 0.025383 0.052502 0.012945 0.000010 0.000010 0.000010 0.000010 0.000010 0.003869 0.143828 0.000010 0.019156
0.795244 0.011252 0.058426 0.034886 0.000010 0.000010 0.002283 0.022512 0.002273 0.000279 0.059835 0.000010 0.012980
0.771810 0.007058 0.048592 0.028529 0.000010 0.000010 0.000010 0.015252 0.000010 0.000010 0.121441 0.000010 0.007257
0.727825 0.028691 0.063599 0.028865 0.000010 0.000010 0.001419 0.008159 0.000010 0.000010 0.135125 0.000010 0.006267
0.887508 0.000010 0.034360 0.027171 0.000010 0.000010 0.000010 0.001295 0.000010 0.000010 0.030981 0.000010 0.018615
0.942691 0.000010 0.016160 0.017933 0.000010 0.000010 0.010100 0.007597 0.000010 0.000010 0.000010 0.000010 0.005448
0.508565 0.021448 0.039027 0.029311 0.004118 0.000010 0.008992 0.045305 0.000010 0.000010 0.343184 0.000010 0.000010
0.740132 0.012839 0.031008 0.032562 0.000010 0.000010 0.000010 0.008810 0.000010 0.000010 0.148915 0.000010 0.025674
0.563038 0.006985 0.036268 0.029612 0.001728 0.000010 0.014889 0.021496 0.000010 0.000010 0.325934 0.000010 0.000010
0.856894 0.000794 0.029019 0.021246 0.000010 0.000010 0.000010 0.011028 0.000010 0.000010 0.061751 0.000010 0.019208
0.855535 0.015537 0.039235 0.017199 0.002477 0.000010 0.000010 0.004442 0.000010 0.000010 0.057965 0.000010 0.007560
0.892235 0.012592 0.042125 0.008491 0.000010 0.000010 0.017726 0.017430 0.000010 0.000010 0.009341 0.000010 0.000010
0.895379 0.000010 0.027852 0.021673 0.000010 0.000010 0.013948 0.016028 0.000010 0.000010 0.023434 0.001626 0.000010
0.867819 0.000010 0.031334 0.014274 0.000010 0.000010 0.013407 0.014661 0.000010 0.000010 0.058434 0.000010 0.000010
0.948541 0.000010 0.016477 0.019394 0.000010 0.000010 0.004880 0.000162 0.000010 0.000010 0.000010 0.000010 0.010475
0.722585 0.007455 0.026037 0.031647 0.000010 0.000010 0.000010 0.021654 0.000010 0.000010 0.184179 0.000010 0.006383
0.917962 0.000010 0.017183 0.014701 0.000567 0.000010 0.012409 0.000010 0.003542 0.000010 0.022489 0.000010 0.011097
0.820637 0.000010 0.032543 0.027670 0.000010 0.000010 0.009966 0.016042 0.000010 0.000010 0.090721 0.000010 0.002362
0.921609 0.000010 0.027442 0.016040 0.000261 0.000010 0.000010 0.004864 0.000010 0.000010 0.027268 0.000010 0.002458
0.860448 0.007917 0.025330 0.019732 0.002535 0.000010 0.011403 0.020177 0.000010 0.001347 0.050194 0.000886 0.000010
0.000010 0.000010 0.000010 0.000010 0.000010 0.062389 0.186193 0.000010 0.616260 0.000010 0.000010 0.025777 0.109301
0.000010 0.000010 0.000010 0.000010 0.000010 0.043459 0.221390 0.000010 0.585752 0.000010 0.000010 0.034477 0.114842
0.000010 0.000010 0.000010 0.000010 0.000010 0.069028 0.222818 0.000010 0.597740 0.000010 0.000010 0.000010 0.110324
0.000010 0.000010 0.000010 0.000010 0.000010 0.041028 0.399819 0.000010 0.382021 0.000010 0.000010 0.006192 0.170859
0.000010 0.000010 0.000010 0.000010 0.000010 0.065622 0.235190 0.000010 0.540967 0.000010 0.000010 0.020997 0.137145
0.000011 0.000010 0.000010 0.000010 0.000010 0.083551 0.249664 0.000010 0.531964 0.000010 0.000010 0.023008 0.111732
0.010306 0.004008 0.000010 0.002142 0.000010 0.037144 0.415498 0.000010 0.400641 0.000010 0.000010 0.000010 0.130201
0.000010 0.000010 0.000010 0.000010 0.000010 0.022037 0.217028 0.000010 0.653157 0.000010 0.000010 0.000010 0.107689
0.000010 0.000010 0.000010 0.000010 0.000010 0.067177 0.154620 0.000010 0.691439 0.000010 0.000010 0.000010 0.086674
0.000010 0.000010 0.000010 0.000010 0.000010 0.049651 0.223829 0.000010 0.594803 0.000010 0.000010 0.000010 0.131627
0.000010 0.000010 0.000010 0.000010 0.000010 0.020436 0.309201 0.000010 0.527625 0.000010 0.000010 0.000010 0.142648
0.000010 0.000010 0.000010 0.000010 0.000010 0.036078 0.248376 0.000010 0.604188 0.000010 0.000010 0.000010 0.111268
0.000010 0.000010 0.000010 0.000010 0.000010 0.027262 0.266504 0.000010 0.572823 0.000010 0.000010 0.010916 0.122415
0.000010 0.000010 0.000010 0.000012 0.000010 0.030527 0.323836 0.000010 0.480514 0.000010 0.000010 0.012551 0.152489
0.000010 0.000010 0.000010 0.000010 0.000013 0.041570 0.325145 0.000010 0.434870 0.000010 0.000010 0.016054 0.182277
0.000010 0.000010 0.000010 0.000010 0.002366 0.056788 0.268246 0.000010 0.509635 0.000010 0.000010 0.000010 0.162885
0.000010 0.000010 0.000010 0.000010 0.000010 0.058922 0.275295 0.000010 0.501694 0.000010 0.000010 0.016469 0.147540
0.000012 0.000010 0.000010 0.000011 0.000010 0.054126 0.202087 0.000010 0.645586 0.000010 0.000010 0.001472 0.096645
0.000010 0.000010 0.000010 0.000010 0.000010 0.042151 0.314371 0.000010 0.513520 0.000010 0.000010 0.000010 0.129869
0.000010 0.000010 0.000010 0.000010 0.001348 0.039537 0.252217 0.000010 0.577203 0.000010 0.000010 0.000010 0.129615
0.000010 0.000011 0.000011 0.000010 0.999872 0.000010 0.000010 0.000010 0.000010 0.000010 0.000010 0.000016 0.000010
0.000010 0.000010 0.000012 0.000010 0.999878 0.000010 0.000010 0.000010 0.000010 0.000010 0.000010 0.000010 0.000010
0.000010 0.000010 0.000010 0.000010 0.999873 0.000010 0.000010 0.000010 0.000010 0.000010 0.000010 0.000017 0.000010
0.000010 0.000010 0.000010 0.000010 0.999880 0.000010 0.000010 0.000010 0.000010 0.000010 0.000010 0.000010 0.000010
0.000010 0.005044 0.000010 0.000010 0.047115 0.940368 0.000806 0.002344 0.000010 0.002021 0.000010 0.001181 0.001071
0.003942 0.000010 0.005364 0.003392 0.033529 0.920741 0.001627 0.000010 0.014634 0.000010 0.000010 0.016721 0.000010
0.002553 0.000010 0.000010 0.000010 0.045575 0.942389 0.000010 0.007562 0.000010 0.000010 0.000010 0.000010 0.001842
0.007085 0.000010 0.005848 0.000010 0.064842 0.917789 0.003837 0.000528 0.000010 0.000010 0.000010 0.000010 0.000010
0.000010 0.000010 0.003344 0.000010 0.037164 0.950428 0.000010 0.005511 0.000010 0.000010 0.000010 0.001989 0.001494
0.000010 0.000010 0.000010 0.000010 0.069566 0.930324 0.000010 0.000010 0.000010 0.000010 0.000010 0.000010 0.000010
0.000010 0.000010 0.000010 0.000010 0.079557 0.919860 0.000483 0.000010 0.000010 0.000010 0.000010 0.000010 0.000010
0.000010 0.000010 0.000010 0.000010 0.070385 0.929505 0.000010 0.000010 0.000010 0.000010 0.000010 0.000010 0.000010
0.000010 0.000010 0.002126 0.000010 0.077498 0.920276 0.000010 0.000010 0.000010 0.000010 0.000010 0.000010 0.000010
0.000010 0.000010 0.005871 0.000010 0.075512 0.917586 0.000941 0.000010 0.000010 0.000010 0.000010 0.000010 0.000010
0.009937 0.000010 0.000010 0.000010 0.073207 0.903952 0.004044 0.002144 0.000010 0.000010 0.006646 0.000010 0.000010
0.000010 0.000010 0.000010 0.000010 0.083826 0.906037 0.000010 0.006742 0.000010 0.000010 0.000010 0.000010 0.003305
0.000010 0.000010 0.003264 0.005426 0.064414 0.912672 0.005464 0.008691 0.000010 0.000010 0.000010 0.000010 0.000010
0.000010 0.000010 0.002629 0.000010 0.079158 0.918107 0.000010 0.000010 0.000010 0.000010 0.000016 0.000010 0.000010
0.000911 0.000010 0.009248 0.003197 0.063313 0.919520 0.003055 0.000010 0.000010 0.000010 0.000010 0.000542 0.000163
0.025148 0.001025 0.007418 0.000337 0.025893 0.893121 0.000010 0.016644 0.000010 0.002840 0.026320 0.000010 0.001223
0.000010 0.000010 0.004494 0.000010 0.044190 0.951216 0.000010 0.000010 0.000010 0.000010 0.000010 0.000010 0.000010
0.000010 0.000010 0.000010 0.000012 0.048631 0.951257 0.000010 0.000010 0.000010 0.000010 0.000010 0.000010 0.000010
0.000010 0.000010 0.004949 0.000010 0.044731 0.950220 0.000010 0.000010 0.000010 0.000010 0.000010 0.000010 0.000010
0.000010 0.000010 0.002146 0.001923 0.034006 0.947283 0.002670 0.005087 0.006826 0.000010 0.000010 0.000010 0.000010
0.000010 0.000010 0.002079 0.000010 0.045716 0.933166 0.000010 0.000010 0.017227 0.000010 0.000010 0.001733 0.000010
0.000010 0.000010 0.000010 0.000010 0.040241 0.948228 0.000010 0.000010 0.007166 0.000010 0.000010 0.001535 0.002751
0.006429 0.000010 0.000010 0.000817 0.031411 0.946884 0.004386 0.010004 0.000010 0.000010 0.000010 0.000010 0.000010
0.000010 0.000010 0.000010 0.000010 0.092913 0.906977 0.000010 0.000010 0.000010 0.000010 0.000010 0.000010 0.000010
0.000010 0.000010 0.000010 0.000010 0.097399 0.902491 0.000010 0.000010 0.000010 0.000010 0.000010 0.000010 0.000010
0.000010 0.000010 0.000010 0.000010 0.106564 0.893324 0.000010 0.000010 0.000012 0.000010 0.000010 0.000010 0.000010
0.000010 0.000010 0.000010 0.000011 0.106851 0.893038 0.000010 0.000010 0.000010 0.000010 0.000010 0.000010 0.000010
0.000010 0.000010 0.000010 0.000010 0.105806 0.894084 0.000010 0.000010 0.000010 0.000010 0.000010 0.000010 0.000010
0.062838 0.000010 0.192714 0.016980 0.113157 0.543874 0.024887 0.000010 0.000010 0.000010 0.038046 0.000010 0.007454
0.075602 0.000010 0.173115 0.000727 0.111783 0.542467 0.036522 0.000010 0.003707 0.000010 0.049156 0.000010 0.006881
0.068802 0.000010 0.189557 0.010100 0.111866 0.516615 0.043234 0.000010 0.000010 0.000010 0.059767 0.000010 0.000010
0.062683 0.002837 0.188980 0.022805 0.118569 0.516465 0.034170 0.000010 0.016877 0.000010 0.036575 0.000010 0.000010
0.080488 0.000010 0.184845 0.018433 0.122969 0.513286 0.030492 0.000010 0.000010 0.000010 0.022391 0.025985 0.001070
0.273777 0.014741 0.308051 0.046365 0.002756 0.127451 0.044430 0.000010 0.076791 0.000010 0.104590 0.001017 0.000010
0.311278 0.016649 0.286901 0.043334 0.003505 0.126307 0.065216 0.000010 0.048394 0.005593 0.085871 0.000945 0.005998
0.334882 0.020807 0.277240 0.043653 0.002889 0.102755 0.068833 0.000010 0.038375 0.000010 0.109613 0.000507 0.000425
0.316966 0.000010 0.305343 0.046782 0.000010 0.119933 0.052746 0.000010 0.045584 0.000010 0.104628 0.006190 0.001790
0.348754 0.000010 0.243745 0.040144 0.005107 0.114222 0.048674 0.000303 0.052119 0.000010 0.133185 0.000010 0.013716
