# Supplementary material for: Genetic analysis of Thai cattle reveals a Southeast Asian indicine ancestry
Source: PeerJ. 2015 Oct 27;3:e1318. doi: 10.7717/peerj.1318 (PMC4627918; doi:10.7717/peerj.1318)
Supplement: Dataset S2 — The Q values inferred by ADMIXTURE for each modeled K are shown for each individual, which are labeled according to breed information. The data are organized into three folders, each of which represents the ADMIXTURE experiments described in Fig. S5. [file peerj-03-1318-s007.zip › SupplementDataS7/1397breeds/14.Q]

0.000010 0.000010 0.000010 0.000010 0.000010 0.929340 0.000010 0.008338 0.000010 0.020303 0.032332 0.000010 0.000010 0.009598
0.000010 0.000010 0.000010 0.000010 0.000010 0.914376 0.000010 0.011582 0.000010 0.000010 0.040340 0.000010 0.011934 0.021679
0.000010 0.000010 0.000010 0.000010 0.000010 0.946853 0.000010 0.000010 0.000010 0.000010 0.030354 0.000010 0.022683 0.000010
0.000010 0.000010 0.000010 0.000010 0.000010 0.999107 0.000010 0.000010 0.000010 0.000010 0.000010 0.000010 0.000010 0.000773
0.000010 0.000010 0.000010 0.000010 0.000010 0.943435 0.000010 0.000010 0.000010 0.019531 0.000010 0.000010 0.015133 0.021801
0.000010 0.000010 0.000010 0.000010 0.000010 0.976058 0.000010 0.000010 0.000010 0.000010 0.023822 0.000010 0.000010 0.000010
0.000010 0.000010 0.000010 0.000010 0.000010 0.995550 0.000012 0.000010 0.000010 0.000019 0.004320 0.000010 0.000010 0.000010
0.000010 0.000010 0.000010 0.000010 0.000010 0.999870 0.000010 0.000010 0.000010 0.000010 0.000010 0.000010 0.000010 0.000010
0.004223 0.000010 0.000010 0.000010 0.000010 0.922654 0.000018 0.000010 0.013385 0.002757 0.054429 0.000010 0.000010 0.002465
0.000918 0.000010 0.000010 0.000010 0.000010 0.953878 0.011683 0.000010 0.000010 0.010452 0.000891 0.000010 0.013211 0.008897
0.000652 0.000010 0.000010 0.000010 0.000010 0.930029 0.000010 0.000832 0.000010 0.000010 0.019457 0.000010 0.031485 0.017465
0.000010 0.000010 0.000010 0.000010 0.000010 0.999867 0.000012 0.000011 0.000010 0.000010 0.000010 0.000010 0.000010 0.000010
0.012457 0.000010 0.000010 0.000010 0.000010 0.981830 0.000010 0.000010 0.000010 0.000010 0.005603 0.000010 0.000010 0.000010
0.000010 0.000010 0.000010 0.000010 0.000010 0.935827 0.000010 0.011738 0.000010 0.004600 0.025494 0.000010 0.022251 0.000010
0.002200 0.000010 0.000010 0.000010 0.000010 0.898041 0.003155 0.009006 0.000010 0.000010 0.012952 0.000010 0.064545 0.010030
0.000010 0.000010 0.000010 0.000010 0.000010 0.999870 0.000010 0.000010 0.000010 0.000010 0.000010 0.000010 0.000010 0.000010
0.000010 0.000010 0.000010 0.000010 0.000010 0.965132 0.000011 0.000010 0.000010 0.000010 0.034747 0.000010 0.000010 0.000010
0.000010 0.000010 0.000010 0.000010 0.000010 0.949504 0.000010 0.000010 0.000010 0.000010 0.025425 0.000010 0.024961 0.000010
0.000010 0.000010 0.000010 0.000010 0.000010 0.922564 0.000016 0.000010 0.000010 0.000010 0.057049 0.000010 0.018185 0.002096
0.000010 0.000010 0.000010 0.000010 0.000010 0.979461 0.000010 0.000010 0.000010 0.000010 0.001851 0.000010 0.018578 0.000010
0.000010 0.000010 0.000010 0.000010 0.000010 0.000010 0.999870 0.000010 0.000010 0.000010 0.000010 0.000010 0.000010 0.000010
0.000010 0.000010 0.000010 0.000010 0.000010 0.000010 0.929778 0.000010 0.000010 0.006563 0.058456 0.000010 0.000010 0.005103
0.000010 0.000010 0.000010 0.000010 0.000010 0.000010 0.999870 0.000010 0.000010 0.000010 0.000010 0.000010 0.000010 0.000010
0.000010 0.000010 0.000010 0.000010 0.000010 0.014673 0.985207 0.000010 0.000010 0.000010 0.000010 0.000010 0.000010 0.000010
0.000010 0.000010 0.000010 0.000010 0.000010 0.000010 0.990149 0.000010 0.000010 0.000010 0.009731 0.000010 0.000010 0.000010
0.000010 0.000010 0.000011 0.000010 0.000010 0.000010 0.984191 0.000565 0.000010 0.000010 0.009148 0.000010 0.000010 0.005995
0.000010 0.000010 0.000010 0.000010 0.000013 0.000010 0.999867 0.000010 0.000010 0.000010 0.000010 0.000010 0.000010 0.000010
0.000010 0.000010 0.000010 0.000010 0.000010 0.000017 0.999863 0.000010 0.000010 0.000010 0.000010 0.000010 0.000010 0.000010
0.000010 0.000010 0.000010 0.000010 0.000010 0.000010 0.999867 0.000010 0.000010 0.000010 0.000010 0.000010 0.000013 0.000010
0.000010 0.000010 0.000010 0.000010 0.000010 0.000010 0.999870 0.000010 0.000010 0.000010 0.000010 0.000010 0.000010 0.000010
0.000010 0.000010 0.000010 0.000010 0.000010 0.000010 0.966300 0.003381 0.006231 0.002219 0.003455 0.000010 0.016884 0.001460
0.000010 0.000010 0.000010 0.000010 0.000010 0.000010 0.836644 0.000010 0.004159 0.000010 0.035224 0.000010 0.000010 0.123873
0.000010 0.000010 0.000010 0.000010 0.000010 0.006103 0.902304 0.015672 0.000010 0.009866 0.010862 0.000010 0.000010 0.055114
0.000010 0.000010 0.000010 0.000010 0.000010 0.000010 0.910225 0.000855 0.009070 0.020224 0.048598 0.000010 0.000010 0.010948
0.000010 0.000010 0.000010 0.000010 0.000010 0.000010 0.999870 0.000010 0.000010 0.000010 0.000010 0.000010 0.000010 0.000010
0.000010 0.000010 0.000010 0.000010 0.000010 0.000010 0.999870 0.000010 0.000010 0.000010 0.000010 0.000010 0.000010 0.000010
0.000010 0.000010 0.000010 0.000010 0.000010 0.039577 0.903192 0.001109 0.000010 0.000010 0.034064 0.000010 0.000010 0.021969
0.000010 0.000010 0.000010 0.000010 0.000010 0.000010 0.994134 0.000010 0.000010 0.005746 0.000010 0.000010 0.000010 0.000010
0.000011 0.000010 0.000010 0.000010 0.000010 0.000012 0.999868 0.000010 0.000010 0.000010 0.000010 0.000010 0.000010 0.000010
0.000010 0.000010 0.000010 0.000010 0.000010 0.000010 0.999870 0.000010 0.000010 0.000010 0.000010 0.000010 0.000010 0.000010
0.008171 0.000010 0.000010 0.000010 0.000010 0.014784 0.004166 0.018107 0.018240 0.040874 0.004471 0.000010 0.046067 0.845069
0.000010 0.000010 0.000010 0.000010 0.000010 0.004003 0.008797 0.030088 0.026095 0.037596 0.007347 0.000010 0.068654 0.817360
0.002301 0.000010 0.000010 0.000010 0.000010 0.000010 0.017191 0.024916 0.023005 0.033895 0.001084 0.000010 0.038562 0.858985
0.000010 0.000010 0.000010 0.000010 0.004186 0.000010 0.004995 0.000422 0.026234 0.033774 0.004611 0.000010 0.038913 0.886805
0.006598 0.000010 0.000010 0.000010 0.000010 0.000011 0.008014 0.020275 0.026938 0.042644 0.006840 0.000010 0.052494 0.836137
0.000010 0.000010 0.000010 0.000010 0.000010 0.000010 0.003217 0.020880 0.021550 0.041583 0.008941 0.000010 0.053164 0.850595
0.000515 0.000010 0.000010 0.000010 0.000010 0.006061 0.000010 0.036589 0.022582 0.042369 0.010287 0.000010 0.038180 0.843358
0.015130 0.000010 0.000010 0.000010 0.001820 0.000010 0.018164 0.014395 0.021162 0.038778 0.010352 0.000010 0.043545 0.836605
0.000010 0.000010 0.000010 0.000010 0.000010 0.000010 0.006853 0.021293 0.014306 0.029178 0.020376 0.000010 0.021015 0.886909
0.018707 0.000010 0.000010 0.000010 0.002266 0.000010 0.002756 0.013391 0.017936 0.029767 0.000814 0.000010 0.029307 0.885005
0.009620 0.000010 0.000010 0.000010 0.000010 0.000010 0.009671 0.025433 0.011584 0.031246 0.005086 0.000010 0.043943 0.863357
0.004829 0.000010 0.000010 0.000010 0.000252 0.006518 0.000010 0.026179 0.024964 0.025053 0.002232 0.000010 0.061085 0.848840
0.004141 0.000010 0.000010 0.000010 0.000010 0.000833 0.014662 0.020615 0.027119 0.044432 0.003688 0.000010 0.023213 0.861246
0.012446 0.000010 0.000010 0.000010 0.000010 0.004482 0.016035 0.012720 0.025859 0.033977 0.010183 0.000010 0.027739 0.856509
0.003849 0.000010 0.000010 0.000010 0.000010 0.000010 0.002644 0.010244 0.027108 0.042426 0.000010 0.000010 0.073295 0.840364
0.009958 0.000010 0.000010 0.000010 0.000010 0.006310 0.014422 0.024081 0.025390 0.030741 0.000010 0.000010 0.031986 0.857052
0.000010 0.001603 0.004326 0.000010 0.003532 0.000010 0.009795 0.018465 0.024009 0.041806 0.016964 0.001553 0.024573 0.853343
0.000010 0.000010 0.000010 0.000010 0.002724 0.000010 0.010817 0.026725 0.033067 0.033343 0.027088 0.000010 0.036528 0.829650
0.000566 0.000010 0.000010 0.000010 0.000010 0.000010 0.009922 0.022441 0.028348 0.032977 0.003528 0.000010 0.024706 0.877453
0.002093 0.000010 0.000010 0.000010 0.001190 0.010991 0.012584 0.007817 0.034033 0.042887 0.000015 0.000010 0.038258 0.850091
0.014986 0.007080 0.000010 0.005976 0.003099 0.021995 0.034865 0.006470 0.007858 0.009976 0.157922 0.000010 0.091146 0.638608
0.000010 0.000010 0.000010 0.016594 0.003422 0.028441 0.094445 0.005692 0.026313 0.022198 0.129307 0.000010 0.097050 0.576499
0.004945 0.027972 0.000010 0.010043 0.000010 0.032981 0.128018 0.000010 0.003165 0.029006 0.190072 0.000010 0.040082 0.533678
0.004635 0.000010 0.000010 0.044351 0.001772 0.051920 0.108478 0.007543 0.016916 0.026699 0.173295 0.005825 0.072758 0.485789
0.005907 0.017749 0.000010 0.000881 0.000663 0.025442 0.081868 0.034545 0.001357 0.017654 0.152788 0.000010 0.106749 0.554378
0.002901 0.006675 0.000010 0.019971 0.003323 0.024192 0.090806 0.000419 0.000010 0.034962 0.171134 0.000010 0.058352 0.587235
0.000010 0.006803 0.000010 0.051773 0.000010 0.027595 0.102129 0.017878 0.014437 0.045241 0.182164 0.000010 0.042951 0.508989
0.000010 0.000010 0.006900 0.010770 0.000010 0.013673 0.104803 0.001962 0.022675 0.035669 0.128799 0.000010 0.098248 0.576462
0.000010 0.000010 0.000010 0.030888 0.007929 0.017149 0.098174 0.017308 0.000010 0.013950 0.174278 0.000010 0.078606 0.561669
0.000010 0.009900 0.000010 0.006381 0.000010 0.027035 0.059817 0.027072 0.001287 0.036240 0.199371 0.000010 0.071643 0.561213
0.006200 0.000010 0.000010 0.034170 0.000010 0.045761 0.117161 0.002350 0.001546 0.018541 0.158688 0.000010 0.089563 0.525981
0.007965 0.000010 0.000010 0.024711 0.000010 0.019732 0.102979 0.001671 0.011125 0.000723 0.192481 0.000010 0.086210 0.552362
0.006058 0.000010 0.000010 0.013733 0.000010 0.021329 0.074251 0.022454 0.005879 0.026461 0.126608 0.000010 0.112662 0.590524
0.001952 0.047365 0.008206 0.003732 0.004871 0.021186 0.117193 0.011521 0.005346 0.019616 0.176191 0.000010 0.062310 0.520503
0.015513 0.000010 0.001825 0.040673 0.001236 0.048492 0.054142 0.017177 0.014463 0.015567 0.159414 0.000010 0.096661 0.534818
0.000010 0.038016 0.000717 0.012204 0.000010 0.038864 0.081865 0.014821 0.012854 0.018836 0.148287 0.000010 0.082017 0.551490
0.009991 0.025915 0.000010 0.032059 0.001487 0.025099 0.090895 0.022504 0.000010 0.022334 0.139931 0.000010 0.070455 0.559299
0.000010 0.000010 0.000010 0.040659 0.002158 0.000010 0.123733 0.016795 0.014242 0.018804 0.185005 0.000010 0.082643 0.515911
0.000480 0.000010 0.000010 0.012934 0.002526 0.031763 0.079803 0.020312 0.014400 0.018005 0.183441 0.000010 0.051694 0.584613
0.001185 0.026785 0.009904 0.000010 0.000978 0.011396 0.122606 0.009316 0.005419 0.029788 0.175071 0.000010 0.068397 0.539136
0.003737 0.000010 0.000010 0.000010 0.001301 0.000010 0.000010 0.011688 0.006086 0.009187 0.008863 0.000010 0.010192 0.948886
0.006736 0.000010 0.000010 0.000010 0.000010 0.000010 0.000010 0.031032 0.000010 0.000010 0.002149 0.000010 0.000010 0.959983
0.000010 0.000010 0.000010 0.000010 0.000010 0.000010 0.000010 0.015892 0.013704 0.000010 0.000975 0.000010 0.000010 0.969328
0.011576 0.000010 0.000010 0.000010 0.000010 0.019920 0.020019 0.007390 0.000010 0.000010 0.007346 0.000010 0.000010 0.933668
0.000751 0.000010 0.000010 0.000010 0.000010 0.000010 0.000010 0.026463 0.004096 0.000010 0.000010 0.000010 0.000010 0.968591
0.006733 0.000010 0.000010 0.000010 0.000520 0.000010 0.014825 0.012947 0.000010 0.005136 0.009795 0.000010 0.000010 0.949974
0.008824 0.000010 0.000010 0.000010 0.000010 0.000010 0.000010 0.002739 0.000686 0.000010 0.000010 0.000150 0.000010 0.987511
0.000226 0.000010 0.000010 0.000010 0.000010 0.000010 0.000010 0.020479 0.017197 0.007706 0.000010 0.000010 0.000010 0.954302
0.009289 0.000010 0.000010 0.000010 0.000010 0.000010 0.000019 0.029185 0.007813 0.000010 0.009438 0.000010 0.000010 0.944175
0.012579 0.000010 0.000010 0.000010 0.000010 0.016173 0.000010 0.031763 0.000010 0.002079 0.000010 0.000010 0.000010 0.937316
0.000010 0.000010 0.000010 0.000010 0.000348 0.000010 0.000013 0.007960 0.009682 0.007452 0.000326 0.000010 0.000010 0.974148
0.008538 0.000010 0.000010 0.000010 0.000010 0.000010 0.001517 0.032701 0.000010 0.000776 0.003890 0.000010 0.000010 0.952499
0.006449 0.000010 0.000010 0.000010 0.000010 0.000010 0.000010 0.009024 0.000010 0.000010 0.008089 0.000010 0.000010 0.976338
0.000793 0.000010 0.000010 0.000010 0.000010 0.000010 0.000010 0.003256 0.008751 0.011311 0.000010 0.000010 0.000010 0.975799
0.014307 0.000010 0.000010 0.000010 0.000010 0.010593 0.000010 0.036787 0.000010 0.012350 0.002876 0.000010 0.000010 0.923007
0.014427 0.000010 0.000010 0.000010 0.000010 0.000010 0.000010 0.027894 0.000010 0.000010 0.000010 0.000010 0.000010 0.957569
0.002051 0.000010 0.000010 0.000010 0.000010 0.000010 0.000010 0.011991 0.005267 0.000010 0.000010 0.000010 0.000010 0.980590
0.020568 0.000010 0.000010 0.000010 0.000010 0.000010 0.000016 0.022201 0.000010 0.000010 0.000010 0.000010 0.000010 0.957115
0.003026 0.000010 0.000010 0.000010 0.000010 0.000010 0.000010 0.034256 0.011026 0.004322 0.005940 0.000010 0.001580 0.939780
0.013055 0.000010 0.000010 0.000010 0.001574 0.000010 0.045366 0.029808 0.006453 0.000010 0.000010 0.000010 0.000010 0.903665
0.000010 0.000010 0.000010 0.000010 0.000010 0.000010 0.000010 0.999866 0.000010 0.000010 0.000010 0.000010 0.000014 0.000010
0.000010 0.000010 0.000010 0.000010 0.000010 0.000010 0.000010 0.999870 0.000010 0.000010 0.000010 0.000010 0.000010 0.000010
0.000010 0.000010 0.000010 0.000010 0.000010 0.000010 0.000010 0.999870 0.000010 0.000010 0.000010 0.000010 0.000010 0.000010
0.011361 0.000010 0.003256 0.000010 0.000010 0.013686 0.000010 0.669210 0.010715 0.015914 0.067663 0.000010 0.078301 0.129844
0.000010 0.000010 0.000010 0.000010 0.004087 0.012209 0.000010 0.786855 0.018540 0.005464 0.074149 0.000010 0.030536 0.068100
0.000010 0.000010 0.000010 0.000010 0.000010 0.000010 0.000010 0.894870 0.014765 0.000010 0.057549 0.000010 0.010633 0.022092
0.000010 0.000010 0.000010 0.000010 0.000010 0.000010 0.000010 0.999870 0.000010 0.000010 0.000010 0.000010 0.000010 0.000010
0.000010 0.000010 0.000010 0.000010 0.000016 0.000010 0.000010 0.999864 0.000010 0.000010 0.000010 0.000010 0.000010 0.000010
0.000010 0.000010 0.000010 0.000010 0.000010 0.000011 0.000010 0.999862 0.000010 0.000016 0.000010 0.000010 0.000010 0.000010
0.000010 0.000010 0.000010 0.000010 0.000010 0.000010 0.000010 0.999870 0.000010 0.000010 0.000010 0.000010 0.000010 0.000010
0.000010 0.000010 0.000010 0.000010 0.000010 0.000010 0.000010 0.999870 0.000010 0.000010 0.000010 0.000010 0.000010 0.000010
0.000010 0.000010 0.000010 0.000010 0.000010 0.000010 0.000010 0.999865 0.000010 0.000015 0.000010 0.000010 0.000010 0.000010
0.018440 0.000010 0.011777 0.000010 0.008579 0.027845 0.000010 0.588359 0.073247 0.022294 0.000010 0.021353 0.071428 0.156640
0.017169 0.000373 0.026198 0.003602 0.011504 0.000010 0.000010 0.599563 0.087033 0.008447 0.000010 0.006966 0.082134 0.156981
0.003893 0.005571 0.012924 0.000010 0.012199 0.000010 0.000010 0.631585 0.100164 0.020988 0.000010 0.017136 0.069845 0.125657
0.004546 0.003257 0.017599 0.014115 0.014930 0.000010 0.000010 0.632487 0.091179 0.033964 0.000010 0.003102 0.048905 0.135887
0.017719 0.023253 0.018957 0.002288 0.012817 0.013273 0.000010 0.586341 0.067088 0.021334 0.000010 0.002602 0.064496 0.169812
0.008467 0.040816 0.000010 0.000010 0.008738 0.000010 0.000010 0.611441 0.085664 0.028549 0.000010 0.016294 0.047360 0.152622
0.007183 0.024819 0.006734 0.010383 0.004362 0.000095 0.000010 0.499138 0.039926 0.046277 0.033169 0.010162 0.063173 0.254572
0.010771 0.040786 0.009337 0.000010 0.007112 0.001514 0.007324 0.498349 0.028771 0.048519 0.035815 0.010444 0.060256 0.240992
0.011396 0.000010 0.000010 0.000010 0.005443 0.169611 0.019537 0.093862 0.018966 0.033498 0.021610 0.000010 0.025249 0.600787
0.002757 0.000010 0.000010 0.000010 0.000010 0.070443 0.000017 0.131098 0.000350 0.033387 0.016721 0.000010 0.049993 0.695185
0.009027 0.000010 0.000010 0.000010 0.003636 0.146069 0.013105 0.106266 0.003203 0.020122 0.000010 0.000010 0.037967 0.660554
0.010203 0.000010 0.000010 0.000010 0.000010 0.016086 0.000010 0.126028 0.011681 0.039981 0.007924 0.000010 0.036318 0.751718
0.000010 0.000010 0.000010 0.000010 0.000010 0.032341 0.001672 0.135160 0.014025 0.045239 0.000010 0.000010 0.037437 0.734056
0.010279 0.000010 0.000010 0.000010 0.000010 0.017523 0.005502 0.123377 0.009009 0.026935 0.000010 0.000010 0.033524 0.773792
0.000019 0.000010 0.000010 0.000010 0.000010 0.008759 0.000010 0.130393 0.000010 0.036172 0.000010 0.000010 0.067238 0.757339
0.000010 0.000010 0.000010 0.000010 0.000010 0.015138 0.000010 0.143962 0.009685 0.044853 0.000010 0.000010 0.028247 0.758035
0.003383 0.000010 0.000010 0.000010 0.002597 0.039495 0.000010 0.103990 0.000010 0.048612 0.000010 0.000010 0.046171 0.755682
0.009819 0.000010 0.000010 0.000010 0.000010 0.039794 0.000010 0.115710 0.011398 0.043693 0.000010 0.000010 0.106065 0.673450
0.005209 0.000010 0.000010 0.000010 0.000010 0.021362 0.000010 0.133201 0.012384 0.049238 0.000010 0.000010 0.055971 0.722565
0.008568 0.000010 0.000010 0.000010 0.000010 0.020833 0.000010 0.142972 0.000010 0.059255 0.008328 0.000010 0.024790 0.735186
0.005559 0.000010 0.000010 0.000010 0.000010 0.006392 0.000010 0.122919 0.002155 0.037970 0.000010 0.000010 0.046909 0.778026
0.000986 0.000010 0.000010 0.000010 0.000010 0.011965 0.000010 0.116735 0.010362 0.062908 0.004336 0.000010 0.050552 0.742097
0.003095 0.005444 0.000010 0.005202 0.000010 0.009278 0.005814 0.132411 0.000010 0.038491 0.000010 0.000010 0.056919 0.743297
0.008987 0.000010 0.000010 0.000010 0.000010 0.005557 0.001935 0.144205 0.009309 0.058668 0.000010 0.000010 0.032850 0.738429
0.003970 0.000010 0.000010 0.000010 0.000010 0.014286 0.000010 0.115336 0.007811 0.049066 0.006091 0.000010 0.027109 0.776273
0.013064 0.011644 0.000010 0.000010 0.001456 0.018679 0.011803 0.111616 0.005395 0.055503 0.041804 0.000010 0.080968 0.648039
0.015364 0.000010 0.000010 0.000010 0.000418 0.119539 0.001469 0.092460 0.004204 0.025316 0.000010 0.000010 0.037251 0.703930
0.014752 0.000010 0.000010 0.000010 0.001155 0.030744 0.015395 0.074543 0.046219 0.052985 0.038277 0.000010 0.239711 0.486178
0.000605 0.061368 0.011388 0.000026 0.000921 0.078289 0.012262 0.199707 0.043765 0.063063 0.058575 0.018215 0.126554 0.325262
0.002045 0.051830 0.027324 0.005459 0.000010 0.000010 0.000010 0.234666 0.046774 0.073322 0.000010 0.012857 0.133435 0.412247
0.000010 0.027929 0.000010 0.004595 0.000010 0.210080 0.019844 0.068899 0.016605 0.027683 0.352874 0.000010 0.117532 0.153918
0.000010 0.025416 0.012480 0.000817 0.000010 0.185789 0.038099 0.137526 0.059079 0.035383 0.051665 0.017637 0.124167 0.311923
0.009156 0.033132 0.010353 0.009454 0.000010 0.398545 0.007459 0.117091 0.030297 0.048582 0.014891 0.003286 0.101685 0.216058
0.003856 0.070470 0.021500 0.007065 0.000010 0.015109 0.010089 0.227684 0.038844 0.061586 0.003665 0.011957 0.139307 0.388859
0.026847 0.069883 0.024014 0.000010 0.000010 0.014475 0.000010 0.212387 0.023488 0.082050 0.000010 0.019643 0.140156 0.387019
0.017164 0.047213 0.026976 0.000010 0.000010 0.000010 0.000010 0.224257 0.046302 0.076725 0.007698 0.025072 0.144674 0.383879
0.008133 0.072659 0.005915 0.003987 0.000010 0.034452 0.000010 0.208810 0.035498 0.064237 0.008773 0.015389 0.193634 0.348491
0.025117 0.000010 0.000010 0.000010 0.000010 0.018189 0.000010 0.066101 0.000010 0.029565 0.009983 0.000010 0.041153 0.809823
0.020597 0.000010 0.000010 0.000010 0.000010 0.031580 0.007155 0.052409 0.006581 0.026805 0.008226 0.000010 0.085687 0.760910
0.000010 0.000010 0.004484 0.000010 0.000010 0.056811 0.048265 0.055725 0.036490 0.011368 0.017623 0.000010 0.047192 0.721991
0.006976 0.000010 0.000010 0.000010 0.002132 0.013430 0.036699 0.046961 0.015152 0.039981 0.033820 0.000010 0.035702 0.769108
0.009329 0.000010 0.001941 0.000010 0.001904 0.020847 0.053154 0.026884 0.000010 0.020541 0.000010 0.000955 0.093706 0.770699
0.012809 0.000010 0.000010 0.000010 0.001044 0.133079 0.021961 0.059575 0.003544 0.028616 0.001007 0.000010 0.053023 0.685302
0.008550 0.000010 0.000010 0.000010 0.000010 0.138077 0.065499 0.037490 0.000010 0.012204 0.019190 0.000010 0.058247 0.660683
0.001942 0.000010 0.005273 0.000010 0.000010 0.093246 0.046041 0.052086 0.020698 0.008548 0.026464 0.000010 0.044096 0.701567
0.009024 0.000010 0.000010 0.000010 0.000010 0.143230 0.040245 0.035080 0.000010 0.009565 0.014054 0.009066 0.035859 0.703828
0.009453 0.000010 0.003165 0.000010 0.000010 0.132671 0.072866 0.044718 0.000010 0.006779 0.011087 0.000010 0.029283 0.689928
0.000010 0.000010 0.010495 0.000010 0.000010 0.218868 0.022898 0.043453 0.000010 0.009468 0.030680 0.000010 0.042577 0.621501
0.016315 0.000010 0.000010 0.000010 0.000010 0.154245 0.047124 0.034117 0.000010 0.010006 0.028692 0.000010 0.034616 0.674825
0.004378 0.000010 0.000010 0.000010 0.000010 0.154755 0.047427 0.041110 0.000010 0.014270 0.000356 0.000010 0.051859 0.685786
0.000010 0.000010 0.006624 0.000010 0.002025 0.115846 0.037946 0.046077 0.005517 0.025579 0.037216 0.000010 0.055071 0.668058
0.010267 0.000010 0.000010 0.000010 0.000544 0.075033 0.002740 0.054757 0.006276 0.024662 0.033393 0.005381 0.067894 0.719024
0.000333 0.009317 0.003619 0.000010 0.000010 0.119039 0.047922 0.029613 0.006919 0.023242 0.012549 0.000010 0.073745 0.673671
0.005336 0.003876 0.019454 0.006893 0.002358 0.110750 0.042095 0.041997 0.003121 0.013295 0.045602 0.000113 0.019787 0.685323
0.016553 0.000010 0.004505 0.000010 0.000010 0.085332 0.069266 0.061565 0.003276 0.017387 0.042562 0.000010 0.022230 0.677284
0.000010 0.000010 0.000010 0.000010 0.000010 0.155896 0.059292 0.046559 0.008221 0.009390 0.018588 0.000010 0.034798 0.667196
0.000010 0.000010 0.011933 0.000010 0.000010 0.144086 0.032570 0.040994 0.021559 0.037191 0.021709 0.000010 0.058106 0.631801
0.000010 0.000010 0.000010 0.000010 0.000010 0.069268 0.004487 0.018613 0.007042 0.007950 0.589430 0.000010 0.091194 0.211956
0.007038 0.003110 0.004834 0.000010 0.007240 0.070129 0.014704 0.046362 0.010021 0.018505 0.541027 0.000010 0.065630 0.211381
0.000010 0.000010 0.000010 0.000010 0.000010 0.010361 0.003872 0.031211 0.014738 0.019002 0.623444 0.000010 0.124898 0.172414
0.006530 0.000010 0.000010 0.000010 0.000010 0.069754 0.068876 0.012426 0.000010 0.029730 0.523814 0.000010 0.106961 0.181848
0.022214 0.000010 0.000010 0.000010 0.000010 0.000010 0.000010 0.023728 0.000010 0.041908 0.634408 0.000010 0.108295 0.169366
0.009927 0.000010 0.000010 0.000010 0.000010 0.026109 0.000010 0.019036 0.000010 0.031458 0.614421 0.000010 0.102737 0.196243
0.014221 0.000010 0.000010 0.000010 0.000010 0.000010 0.000010 0.006691 0.009976 0.027164 0.643163 0.000010 0.127113 0.171602
0.011101 0.000010 0.000010 0.000010 0.000010 0.028560 0.005763 0.020640 0.000010 0.023398 0.577783 0.000010 0.161338 0.171356
0.004695 0.000010 0.000010 0.000010 0.000010 0.001834 0.000010 0.033291 0.016293 0.032901 0.623600 0.000010 0.115440 0.171887
0.000810 0.000010 0.000010 0.000010 0.000010 0.010665 0.000010 0.036484 0.005030 0.043281 0.608508 0.000010 0.128327 0.166835
0.000010 0.000010 0.000010 0.000010 0.000010 0.011200 0.000015 0.021911 0.006451 0.026214 0.587240 0.000010 0.149187 0.197722
0.012172 0.000010 0.000010 0.000010 0.000010 0.037643 0.000010 0.009262 0.000010 0.027129 0.603170 0.000010 0.127903 0.182652
0.000338 0.000010 0.000010 0.000010 0.000010 0.016331 0.000010 0.020556 0.014296 0.010336 0.655228 0.000010 0.115225 0.167630
0.004045 0.000010 0.000010 0.000010 0.000010 0.008499 0.000010 0.034793 0.000010 0.036062 0.622312 0.000010 0.128846 0.165373
0.007052 0.000010 0.000010 0.000010 0.000010 0.023317 0.015973 0.013168 0.000010 0.028667 0.619371 0.000010 0.100863 0.191529
0.000010 0.000010 0.000010 0.000010 0.000010 0.000010 0.000010 0.022354 0.013965 0.030882 0.629859 0.000010 0.117650 0.185210
0.007958 0.000010 0.000010 0.000010 0.000010 0.023738 0.000010 0.031032 0.005760 0.027279 0.584362 0.000010 0.149806 0.170005
0.008026 0.000010 0.000010 0.000010 0.000010 0.032490 0.019615 0.029613 0.000010 0.025469 0.622185 0.000010 0.112354 0.150188
0.007657 0.000010 0.000010 0.000010 0.000010 0.013370 0.002286 0.040319 0.003222 0.035113 0.594689 0.000010 0.116891 0.186402
0.009835 0.000010 0.000010 0.000010 0.000010 0.000010 0.007971 0.027743 0.000010 0.034930 0.614635 0.000010 0.113256 0.191560
0.022884 0.000010 0.000010 0.000010 0.000010 0.017188 0.001264 0.046389 0.000010 0.116377 0.070207 0.000010 0.452561 0.273070
0.012320 0.000010 0.000010 0.000010 0.000010 0.000010 0.000010 0.043482 0.000010 0.083218 0.033828 0.000010 0.517584 0.309488
0.011324 0.000010 0.000010 0.000010 0.000010 0.005772 0.013583 0.059561 0.000010 0.095321 0.035385 0.000010 0.458807 0.320188
0.000010 0.000010 0.000010 0.000010 0.000010 0.009918 0.009261 0.050289 0.014619 0.095994 0.063842 0.000010 0.461745 0.294272
0.010032 0.000010 0.000010 0.000010 0.000010 0.000010 0.020372 0.051893 0.000010 0.112744 0.031611 0.000010 0.488762 0.284517
0.000010 0.000010 0.000010 0.000010 0.000010 0.012196 0.000010 0.045145 0.000010 0.097244 0.043666 0.000010 0.538513 0.263155
0.003186 0.000010 0.000010 0.000010 0.000010 0.004512 0.009659 0.049359 0.009801 0.089820 0.067104 0.000010 0.510662 0.255847
0.021087 0.000010 0.000010 0.000010 0.000055 0.000010 0.000010 0.049517 0.000010 0.071958 0.066807 0.000010 0.482359 0.308146
0.005551 0.000010 0.000010 0.000010 0.000010 0.007279 0.009377 0.047515 0.002385 0.076402 0.053519 0.000010 0.494525 0.303396
0.008971 0.000010 0.000010 0.000010 0.000010 0.008726 0.007195 0.042932 0.000010 0.093588 0.069090 0.000010 0.492006 0.277432
0.000010 0.000010 0.000010 0.000010 0.000010 0.033000 0.000010 0.052986 0.000010 0.100786 0.022123 0.000010 0.524504 0.266521
0.007693 0.000010 0.000010 0.000010 0.000010 0.028075 0.000010 0.042829 0.003005 0.104665 0.045666 0.000010 0.481104 0.286902
0.017378 0.000010 0.000010 0.000010 0.000010 0.000010 0.000010 0.035329 0.000010 0.080185 0.057579 0.000010 0.508957 0.300491
0.017150 0.000010 0.000010 0.000010 0.000010 0.000010 0.003389 0.039690 0.003295 0.083586 0.037870 0.000010 0.534891 0.280070
0.006939 0.000010 0.000010 0.000010 0.000010 0.000208 0.000537 0.045144 0.000010 0.104738 0.038731 0.000010 0.526543 0.277100
0.003215 0.000010 0.000010 0.000010 0.000010 0.016863 0.000010 0.042933 0.000010 0.099829 0.050063 0.000010 0.542962 0.244064
0.011651 0.000010 0.000010 0.000010 0.000010 0.002566 0.000010 0.024367 0.000010 0.077637 0.048891 0.000010 0.503473 0.331345
0.008676 0.000010 0.000010 0.000010 0.000010 0.009126 0.002694 0.043898 0.001552 0.094322 0.069871 0.000010 0.486586 0.283226
0.007781 0.000010 0.000010 0.000010 0.000010 0.007570 0.015056 0.044659 0.000010 0.091998 0.063970 0.000010 0.498507 0.270400
0.009754 0.000010 0.000010 0.000010 0.000698 0.003832 0.000010 0.032983 0.000010 0.114082 0.047125 0.000010 0.495249 0.296217
0.013127 0.007600 0.000010 0.000010 0.000010 0.003579 0.000010 0.105530 0.016751 0.094479 0.000010 0.000010 0.159698 0.599176
0.000010 0.012100 0.000010 0.000010 0.000010 0.007232 0.013413 0.095435 0.028305 0.071254 0.000010 0.000010 0.199206 0.572995
0.021319 0.000010 0.003276 0.000010 0.005227 0.013012 0.017580 0.113091 0.015737 0.087818 0.000010 0.000010 0.164684 0.558215
0.018558 0.000010 0.000010 0.000010 0.000010 0.026519 0.010595 0.097527 0.017927 0.093132 0.000667 0.000010 0.146731 0.588294
0.004530 0.000010 0.000010 0.003671 0.000010 0.009656 0.005464 0.083335 0.041148 0.062750 0.000010 0.000556 0.168506 0.620343
0.013844 0.004621 0.000010 0.000010 0.000010 0.006870 0.010963 0.092523 0.021430 0.091919 0.000010 0.000010 0.156767 0.601014
0.025272 0.005475 0.000010 0.000010 0.000236 0.017068 0.002534 0.102001 0.015142 0.081937 0.000010 0.000010 0.156595 0.593700
0.000010 0.001079 0.000507 0.000010 0.002111 0.007716 0.004912 0.098841 0.028907 0.083924 0.000978 0.001638 0.166905 0.602463
0.005906 0.000010 0.005459 0.000010 0.000010 0.014556 0.010254 0.106877 0.024590 0.080997 0.014674 0.000010 0.135350 0.601297
0.017928 0.005943 0.000010 0.000010 0.002337 0.006828 0.013942 0.097366 0.015373 0.063418 0.000010 0.000010 0.157588 0.619237
0.011350 0.004702 0.000010 0.000010 0.000010 0.013477 0.012119 0.094650 0.026456 0.083305 0.000010 0.000010 0.150391 0.603499
0.019792 0.000010 0.000010 0.000010 0.000010 0.000010 0.000622 0.135346 0.007856 0.079104 0.000010 0.001303 0.186301 0.569616
0.010857 0.000010 0.004600 0.000010 0.000010 0.000010 0.012631 0.106948 0.018551 0.071173 0.007409 0.000010 0.146592 0.621189
0.001870 0.000010 0.000010 0.005936 0.000010 0.003914 0.008201 0.111623 0.027445 0.089550 0.000010 0.000010 0.180664 0.570746
0.000010 0.008180 0.000010 0.000010 0.000010 0.021036 0.026726 0.112003 0.038460 0.094256 0.000010 0.000010 0.139053 0.560225
0.000010 0.007041 0.000972 0.000010 0.000010 0.019349 0.000010 0.105675 0.025238 0.085575 0.000756 0.000010 0.174521 0.580823
0.004545 0.000010 0.006086 0.000010 0.000750 0.017247 0.011629 0.104924 0.039123 0.078127 0.000010 0.000010 0.163768 0.573759
0.015808 0.000010 0.000022 0.000010 0.001664 0.021462 0.004639 0.081219 0.014767 0.085703 0.007319 0.000010 0.144195 0.623173
0.021057 0.000010 0.000010 0.000010 0.002785 0.007964 0.016733 0.106337 0.024627 0.082189 0.000010 0.000010 0.142929 0.595330
0.016700 0.000010 0.000010 0.000010 0.000010 0.017815 0.006646 0.107623 0.015477 0.091072 0.000010 0.000010 0.134338 0.610270
0.000010 0.111182 0.000010 0.000010 0.000051 0.000010 0.000699 0.278159 0.030368 0.065696 0.000010 0.000010 0.148200 0.365585
0.007267 0.102475 0.000010 0.000010 0.000010 0.000010 0.000010 0.310747 0.008014 0.073938 0.000010 0.002453 0.108359 0.386686
0.000010 0.104820 0.000081 0.010399 0.000010 0.000010 0.000010 0.305973 0.025016 0.065606 0.000010 0.000010 0.110757 0.377287
0.000403 0.069068 0.000010 0.007800 0.000010 0.000010 0.000010 0.298776 0.039609 0.061650 0.000010 0.024423 0.114126 0.384095
0.012676 0.093814 0.000010 0.004968 0.000010 0.000010 0.000010 0.309524 0.011186 0.071201 0.000010 0.000064 0.114515 0.382003
0.011650 0.111217 0.000010 0.010496 0.000010 0.000010 0.000010 0.282628 0.004894 0.078709 0.000010 0.005281 0.108062 0.387012
0.012702 0.067826 0.001004 0.028491 0.000010 0.000010 0.000010 0.300854 0.025933 0.075536 0.000010 0.001441 0.108717 0.377456
0.000010 0.107231 0.000010 0.000010 0.000010 0.000010 0.000011 0.316660 0.017506 0.078892 0.000010 0.000010 0.112847 0.366784
0.005000 0.070367 0.004761 0.022382 0.000010 0.000010 0.000010 0.285270 0.026332 0.085502 0.000010 0.011205 0.115478 0.373664
0.000010 0.120058 0.002087 0.000010 0.000010 0.000010 0.000010 0.307928 0.016593 0.077976 0.000010 0.000010 0.104525 0.370763
0.002925 0.101027 0.000010 0.000010 0.000010 0.000010 0.000010 0.307210 0.020862 0.062623 0.000010 0.001350 0.138536 0.365406
0.002105 0.085780 0.000010 0.000010 0.000010 0.000010 0.000010 0.317505 0.010826 0.062853 0.000010 0.017834 0.110252 0.392785
0.009639 0.118795 0.000010 0.000010 0.005248 0.000010 0.000010 0.328472 0.000010 0.061260 0.000010 0.000010 0.114795 0.361721
0.013094 0.097797 0.000010 0.010040 0.000010 0.002296 0.000010 0.293591 0.015261 0.079599 0.000010 0.000010 0.128084 0.360188
0.000010 0.102998 0.000010 0.000010 0.000010 0.000010 0.000010 0.338481 0.006271 0.068638 0.000010 0.002491 0.123978 0.357073
0.000010 0.087058 0.000010 0.000010 0.000010 0.000010 0.000010 0.315882 0.030925 0.083157 0.000010 0.012173 0.120399 0.350335
0.000010 0.095225 0.005991 0.000010 0.000010 0.013410 0.000010 0.329442 0.010416 0.052377 0.000010 0.012319 0.133681 0.347089
0.015186 0.098500 0.000010 0.006726 0.000010 0.000010 0.000010 0.306666 0.009787 0.074395 0.000010 0.000010 0.134649 0.354031
0.000010 0.085261 0.000010 0.020830 0.000010 0.000010 0.000010 0.301353 0.020920 0.086816 0.000010 0.000010 0.100765 0.383986
0.000010 0.088130 0.000010 0.000010 0.000010 0.000010 0.000010 0.315336 0.028510 0.068536 0.000010 0.007790 0.134383 0.357245
0.000010 0.000010 0.000010 0.000010 0.000010 0.000010 0.005248 0.000010 0.012099 0.000010 0.000010 0.000010 0.000010 0.982544
0.000010 0.000010 0.000010 0.000010 0.000010 0.032631 0.075882 0.011493 0.015589 0.000010 0.007630 0.000010 0.001550 0.855154
0.000010 0.000010 0.000010 0.000010 0.000010 0.119062 0.038107 0.001177 0.016353 0.009317 0.035584 0.000010 0.000010 0.780330
0.008848 0.000010 0.000010 0.000010 0.000010 0.003318 0.002293 0.001072 0.008505 0.014499 0.002459 0.000010 0.000010 0.958947
0.000010 0.000010 0.000010 0.000010 0.000010 0.137907 0.086419 0.000010 0.021298 0.000010 0.056624 0.000010 0.000010 0.697663
0.005076 0.000010 0.000010 0.000010 0.000010 0.084493 0.033260 0.000010 0.004838 0.022085 0.011514 0.000010 0.000010 0.838664
0.000010 0.000010 0.000010 0.000010 0.000010 0.216687 0.006568 0.001939 0.014379 0.000010 0.005020 0.000010 0.000010 0.755326
0.000010 0.000010 0.000010 0.000010 0.000010 0.047245 0.064420 0.000010 0.011746 0.000067 0.018557 0.000010 0.000010 0.857885
0.013065 0.000010 0.000010 0.000010 0.000010 0.112453 0.067146 0.000010 0.000010 0.000010 0.018821 0.000010 0.000010 0.788425
0.000010 0.000010 0.000010 0.000010 0.000284 0.073389 0.049351 0.000010 0.013454 0.012565 0.015812 0.000010 0.000010 0.835075
0.000720 0.000010 0.000010 0.000010 0.000010 0.147479 0.020591 0.000010 0.015928 0.005446 0.050810 0.000010 0.000010 0.758957
0.017365 0.000010 0.000010 0.000010 0.000010 0.287877 0.029375 0.000010 0.005893 0.000010 0.031642 0.000010 0.013061 0.614716
0.000010 0.000010 0.000010 0.000010 0.000010 0.168640 0.004326 0.000010 0.006566 0.000010 0.086758 0.000010 0.000010 0.733621
0.000010 0.000010 0.000010 0.000010 0.000010 0.155508 0.053726 0.000010 0.016027 0.001854 0.037715 0.000010 0.000010 0.735089
0.008315 0.000010 0.000010 0.000010 0.000010 0.267250 0.022832 0.000010 0.000010 0.000010 0.039357 0.000010 0.011402 0.650763
0.003877 0.000010 0.000010 0.000010 0.000010 0.012124 0.007846 0.000010 0.018743 0.009195 0.030828 0.000010 0.000010 0.917318
0.005767 0.000010 0.000010 0.000010 0.000010 0.009294 0.009433 0.006856 0.010932 0.004351 0.000010 0.000010 0.000010 0.953297
0.010709 0.000010 0.000010 0.000010 0.000010 0.415602 0.009919 0.000010 0.013614 0.000010 0.031202 0.000010 0.000010 0.518874
0.002463 0.000010 0.000010 0.000010 0.000010 0.016789 0.013897 0.000010 0.018327 0.000010 0.000010 0.000010 0.000010 0.948434
0.000010 0.000010 0.000010 0.000010 0.000010 0.056889 0.090162 0.000010 0.021253 0.000010 0.002762 0.000010 0.000010 0.828843
0.000010 0.033249 0.015610 0.133833 0.010510 0.014771 0.115256 0.053390 0.074606 0.073031 0.013985 0.023225 0.204751 0.233771
0.000010 0.000010 0.010568 0.093167 0.000010 0.020671 0.063566 0.054457 0.102796 0.075214 0.031291 0.012609 0.219062 0.316569
0.000010 0.005454 0.006157 0.146360 0.002480 0.030934 0.093733 0.061312 0.074666 0.086208 0.024403 0.027315 0.175185 0.265783
0.000010 0.017896 0.011977 0.000016 0.000010 0.019482 0.054416 0.064811 0.113173 0.111234 0.007063 0.000010 0.252489 0.347413
0.000010 0.000010 0.016870 0.024401 0.000010 0.000010 0.095889 0.072210 0.100865 0.088337 0.034850 0.033559 0.222796 0.310182
0.013921 0.003393 0.016506 0.141571 0.003635 0.021498 0.077781 0.066157 0.077040 0.078253 0.000010 0.027592 0.190907 0.281736
0.000010 0.000010 0.010038 0.113767 0.000010 0.017191 0.141419 0.051491 0.097291 0.074870 0.022478 0.029875 0.194853 0.246696
0.000010 0.000010 0.001083 0.006062 0.007178 0.038410 0.081850 0.058947 0.114669 0.095764 0.021480 0.006368 0.234491 0.333677
0.008408 0.008475 0.000010 0.091406 0.000010 0.012354 0.074640 0.052181 0.111179 0.088420 0.019839 0.000010 0.212600 0.320468
0.000010 0.000010 0.000010 0.012198 0.007521 0.023210 0.057193 0.050458 0.123256 0.107236 0.000010 0.000010 0.265635 0.353244
0.000010 0.000010 0.010486 0.026298 0.000010 0.027818 0.087627 0.066811 0.113121 0.100490 0.006245 0.000010 0.214859 0.346204
0.000010 0.009901 0.007259 0.020140 0.001804 0.000010 0.073040 0.056161 0.101874 0.082917 0.032344 0.007280 0.255534 0.351727
0.010911 0.001594 0.008360 0.027022 0.000010 0.029545 0.067550 0.076235 0.112662 0.084036 0.006304 0.000010 0.220374 0.355387
0.009676 0.000010 0.010677 0.029860 0.000010 0.030896 0.072970 0.054614 0.096551 0.102165 0.022220 0.000010 0.257383 0.312957
0.000010 0.012687 0.008317 0.036429 0.000010 0.000010 0.056418 0.071386 0.094412 0.095587 0.022022 0.000010 0.242099 0.360604
0.000010 0.018371 0.000010 0.021142 0.002253 0.027246 0.057539 0.072207 0.103454 0.093888 0.000010 0.005361 0.235059 0.363452
0.000010 0.000010 0.008554 0.021761 0.000010 0.019429 0.060646 0.071643 0.097600 0.112516 0.037249 0.018691 0.221446 0.330435
0.001140 0.046450 0.018860 0.031358 0.000010 0.021449 0.067686 0.046365 0.096822 0.085773 0.019971 0.002267 0.227421 0.334426
0.000010 0.027287 0.000010 0.039806 0.000010 0.026334 0.072504 0.084978 0.101297 0.078557 0.025620 0.000010 0.195089 0.348487
0.015123 0.000622 0.006778 0.005349 0.000010 0.022386 0.062321 0.068911 0.097448 0.091728 0.001913 0.000010 0.272440 0.354962
0.000010 0.000010 0.000010 0.000010 0.000010 0.129479 0.189697 0.028369 0.000010 0.093719 0.028043 0.000010 0.303561 0.227059
0.004674 0.000010 0.000010 0.000010 0.002323 0.158492 0.163924 0.041244 0.000010 0.091072 0.000010 0.000010 0.330275 0.207937
0.000010 0.000010 0.000010 0.000010 0.000010 0.161580 0.137917 0.023749 0.000010 0.088416 0.000010 0.000010 0.361421 0.226837
0.000011 0.000010 0.000010 0.000010 0.001894 0.163135 0.142394 0.024617 0.002491 0.100061 0.000010 0.000010 0.328410 0.236937
0.002573 0.000010 0.000010 0.000010 0.000010 0.132650 0.155375 0.049615 0.000010 0.095965 0.000010 0.000010 0.341594 0.222158
0.000010 0.000010 0.000010 0.000010 0.000010 0.163542 0.156418 0.047557 0.000010 0.081986 0.009239 0.000010 0.309534 0.231654
0.000010 0.000010 0.000010 0.000010 0.000010 0.145876 0.173818 0.037309 0.000010 0.085152 0.000010 0.000010 0.304523 0.253241
0.001317 0.000010 0.000010 0.000010 0.000010 0.161291 0.150430 0.032831 0.000010 0.078076 0.001182 0.000010 0.332114 0.242698
0.000010 0.000010 0.000010 0.006315 0.000010 0.000010 0.000010 0.002128 0.000010 0.023369 0.035934 0.018117 0.914056 0.000010
0.014583 0.000010 0.006673 0.015878 0.000010 0.002463 0.000010 0.018756 0.000010 0.007095 0.040448 0.000010 0.836650 0.057404
0.005907 0.000010 0.031177 0.000010 0.001566 0.000010 0.000010 0.013776 0.011112 0.023070 0.041127 0.000010 0.872205 0.000010
0.016430 0.000010 0.000010 0.026236 0.005235 0.000010 0.000010 0.007434 0.000010 0.000961 0.027443 0.000010 0.916190 0.000010
0.008678 0.004901 0.000010 0.043171 0.000103 0.000010 0.000010 0.017163 0.007234 0.026645 0.041790 0.000010 0.850263 0.000010
0.015403 0.000052 0.015344 0.143506 0.000010 0.054768 0.061910 0.063428 0.046683 0.092535 0.060735 0.004706 0.261654 0.179265
0.000010 0.000010 0.000010 0.162601 0.000010 0.022832 0.063203 0.054262 0.055923 0.077914 0.079161 0.000010 0.295478 0.188576
0.012437 0.000846 0.000010 0.132022 0.000010 0.000010 0.057641 0.038255 0.077096 0.080367 0.077056 0.000010 0.353309 0.170931
0.011758 0.024513 0.003420 0.145293 0.000010 0.033877 0.051729 0.049205 0.045787 0.076953 0.084096 0.000010 0.294613 0.178736
0.000449 0.023816 0.000010 0.113802 0.001379 0.028267 0.069996 0.048275 0.059013 0.089062 0.055255 0.004072 0.338685 0.167920
0.000011 0.025579 0.000010 0.103487 0.000127 0.071861 0.067430 0.051156 0.061118 0.093240 0.044072 0.000010 0.307441 0.174458
0.004060 0.027786 0.000010 0.078771 0.000010 0.072284 0.053789 0.052499 0.068389 0.094809 0.039076 0.000010 0.333425 0.175081
0.000010 0.011324 0.000010 0.137713 0.000010 0.021353 0.078009 0.043744 0.074740 0.083430 0.066962 0.000010 0.332951 0.149735
0.011402 0.017754 0.015073 0.128958 0.000010 0.063176 0.063412 0.049953 0.034817 0.066334 0.077383 0.000010 0.323507 0.148212
0.007084 0.013740 0.000010 0.132975 0.000010 0.030325 0.079223 0.052415 0.042525 0.090074 0.072000 0.000010 0.311333 0.168277
0.000010 0.064921 0.000407 0.106569 0.000010 0.051838 0.068520 0.049707 0.057802 0.091746 0.048319 0.000010 0.294247 0.165893
0.014347 0.020790 0.011038 0.158676 0.000018 0.013884 0.049965 0.056607 0.055415 0.070916 0.085802 0.000010 0.296127 0.166406
0.005515 0.035080 0.002920 0.080839 0.000010 0.025061 0.064251 0.051917 0.051786 0.086610 0.072736 0.000010 0.325585 0.197681
0.004258 0.048751 0.009669 0.080838 0.000010 0.049577 0.063754 0.058885 0.051220 0.084583 0.043645 0.000010 0.292007 0.212792
0.000010 0.000010 0.000010 0.000010 0.000010 0.000010 0.000010 0.000010 0.000010 0.000010 0.999870 0.000010 0.000010 0.000010
0.000010 0.000010 0.000010 0.000010 0.000010 0.000010 0.000010 0.000010 0.000010 0.000010 0.856241 0.000010 0.073932 0.069717
0.000010 0.000010 0.000010 0.000010 0.000010 0.000010 0.000010 0.000010 0.000010 0.000010 0.999870 0.000010 0.000010 0.000010
0.000010 0.000010 0.000010 0.000010 0.000010 0.000010 0.000010 0.000010 0.000010 0.000010 0.999870 0.000010 0.000010 0.000010
0.000010 0.000010 0.000010 0.000010 0.000010 0.000010 0.000010 0.000010 0.000010 0.000010 0.999870 0.000010 0.000010 0.000010
0.000010 0.000010 0.000010 0.000010 0.000010 0.000010 0.000010 0.000010 0.000010 0.000010 0.931147 0.000010 0.048674 0.020070
0.000010 0.000010 0.000010 0.000010 0.000010 0.051819 0.018576 0.013208 0.011572 0.023342 0.674044 0.000010 0.150765 0.056615
0.003562 0.000010 0.000010 0.000010 0.000010 0.034711 0.013610 0.028230 0.000010 0.016449 0.843796 0.000010 0.029647 0.029935
0.000010 0.000010 0.000010 0.000010 0.000010 0.000010 0.025324 0.005602 0.000010 0.000010 0.948553 0.000010 0.000010 0.020421
0.000010 0.000010 0.000010 0.000010 0.000010 0.000010 0.000010 0.000010 0.000010 0.000010 0.999870 0.000010 0.000010 0.000010
0.000010 0.000010 0.000010 0.000010 0.000010 0.000010 0.000010 0.000010 0.000010 0.000010 0.999870 0.000010 0.000010 0.000010
0.000010 0.000010 0.000010 0.000010 0.000010 0.000010 0.000010 0.000010 0.000010 0.000010 0.999870 0.000010 0.000010 0.000010
0.004675 0.000010 0.000010 0.000010 0.000010 0.000010 0.000010 0.000010 0.000010 0.000010 0.968598 0.000010 0.026617 0.000010
0.000010 0.000010 0.000010 0.000010 0.000011 0.000010 0.000010 0.000010 0.000010 0.000010 0.999869 0.000010 0.000010 0.000010
0.000010 0.000010 0.000010 0.000010 0.000010 0.000010 0.000010 0.000010 0.000010 0.000019 0.999861 0.000010 0.000010 0.000010
0.000010 0.000010 0.000010 0.000010 0.000010 0.000010 0.000010 0.000010 0.000010 0.000010 0.999870 0.000010 0.000010 0.000010
0.000010 0.000010 0.000010 0.000010 0.000010 0.000010 0.000010 0.000010 0.000010 0.000010 0.999870 0.000010 0.000010 0.000010
0.000027 0.000010 0.000010 0.000010 0.000010 0.000010 0.000014 0.007845 0.004059 0.010384 0.918416 0.000010 0.048673 0.010522
0.000010 0.000010 0.000010 0.000010 0.000010 0.018079 0.000010 0.000010 0.002315 0.000010 0.979496 0.000010 0.000010 0.000010
0.000010 0.000010 0.000010 0.000010 0.000010 0.000010 0.000010 0.000010 0.000010 0.005198 0.994682 0.000010 0.000010 0.000010
0.000010 0.000010 0.000010 0.000010 0.000010 0.000010 0.000010 0.000010 0.000010 0.000010 0.999870 0.000010 0.000010 0.000010
0.008013 0.000010 0.000010 0.000010 0.000010 0.029960 0.000010 0.002912 0.000010 0.001637 0.922982 0.000010 0.034415 0.000010
0.000010 0.000010 0.000010 0.000010 0.000010 0.000010 0.000010 0.000010 0.000010 0.000010 0.999870 0.000010 0.000010 0.000010
0.003690 0.000010 0.000010 0.000010 0.000010 0.000010 0.001035 0.000017 0.007998 0.016204 0.893693 0.000010 0.077293 0.000010
0.005333 0.000010 0.000010 0.000010 0.000010 0.002980 0.000010 0.004733 0.000010 0.013276 0.914876 0.000010 0.033734 0.024996
0.000010 0.000010 0.000010 0.000010 0.000010 0.010136 0.000013 0.007896 0.000010 0.006931 0.913049 0.000010 0.060763 0.001142
0.000010 0.000010 0.000010 0.000010 0.000010 0.000010 0.000010 0.000010 0.000010 0.000010 0.999870 0.000010 0.000010 0.000010
0.000010 0.000010 0.000010 0.000010 0.000010 0.014231 0.000010 0.009177 0.001621 0.000010 0.970154 0.000010 0.000010 0.004726
0.006268 0.000010 0.002622 0.000010 0.000010 0.012228 0.044100 0.000010 0.000010 0.001076 0.612802 0.000010 0.051976 0.268869
0.000010 0.000010 0.000010 0.000010 0.000010 0.000010 0.000010 0.009504 0.000010 0.002438 0.970393 0.000010 0.003158 0.014418
0.003499 0.000010 0.000010 0.000010 0.000010 0.025729 0.000010 0.000010 0.000010 0.000010 0.965009 0.000010 0.005664 0.000010
0.016372 0.000010 0.000010 0.000010 0.000010 0.061366 0.000010 0.000010 0.000010 0.000010 0.868341 0.000010 0.042469 0.011362
0.000010 0.000010 0.000010 0.000010 0.000010 0.080597 0.000010 0.000010 0.000010 0.000365 0.844242 0.000010 0.045771 0.028935
0.000010 0.000010 0.000010 0.000010 0.000010 0.009705 0.000014 0.000010 0.000010 0.000010 0.876315 0.000010 0.017870 0.096006
0.000010 0.000010 0.000010 0.000010 0.000010 0.009974 0.040335 0.000010 0.003362 0.003048 0.850175 0.000010 0.001619 0.091416
0.011055 0.035115 0.015347 0.065817 0.000010 0.054828 0.043345 0.074629 0.079220 0.075224 0.005198 0.000010 0.240739 0.299462
0.023251 0.030610 0.020974 0.061933 0.000010 0.065062 0.065968 0.060691 0.055499 0.079288 0.001295 0.000010 0.262457 0.272953
0.012254 0.043179 0.013118 0.023107 0.000010 0.035077 0.104281 0.050448 0.068216 0.077554 0.024274 0.000010 0.249622 0.298850
0.022778 0.007102 0.000010 0.092270 0.000010 0.052453 0.060903 0.044296 0.080032 0.061990 0.036107 0.003638 0.243571 0.294839
0.020120 0.027941 0.000010 0.074851 0.000010 0.044842 0.064098 0.062221 0.064565 0.085500 0.000010 0.000010 0.260225 0.295597
0.000010 0.079104 0.002586 0.062503 0.000010 0.043550 0.101095 0.046422 0.062456 0.075897 0.021234 0.000010 0.217003 0.288120
0.012868 0.001165 0.000966 0.078867 0.000010 0.052296 0.051044 0.040159 0.100288 0.068611 0.043371 0.000010 0.243921 0.306423
0.022409 0.033435 0.000010 0.044965 0.007992 0.024662 0.041202 0.068339 0.061129 0.069916 0.034023 0.000010 0.235832 0.356077
0.000010 0.000010 0.000010 0.000010 0.000010 0.905102 0.005809 0.000010 0.000010 0.000010 0.088979 0.000010 0.000010 0.000010
0.000010 0.000010 0.000010 0.000010 0.000010 0.999860 0.000010 0.000010 0.000010 0.000010 0.000020 0.000010 0.000010 0.000010
0.000010 0.000010 0.000010 0.000010 0.000010 0.997913 0.000013 0.000010 0.001964 0.000010 0.000010 0.000010 0.000010 0.000010
0.000010 0.000010 0.000010 0.000010 0.000010 0.978468 0.000010 0.001015 0.005142 0.000010 0.015275 0.000010 0.000010 0.000010
0.001713 0.000010 0.000010 0.000010 0.000010 0.975804 0.000010 0.012236 0.000012 0.000010 0.009793 0.000010 0.000363 0.000010
0.000010 0.000010 0.000010 0.000010 0.000010 0.943545 0.000010 0.013120 0.000010 0.033240 0.003105 0.000010 0.006899 0.000010
0.000010 0.000010 0.000010 0.000010 0.000010 0.994070 0.000015 0.000010 0.000010 0.005805 0.000010 0.000010 0.000010 0.000010
0.000281 0.000010 0.000010 0.000010 0.000010 0.930326 0.008935 0.000010 0.000010 0.000010 0.060358 0.000010 0.000010 0.000010
0.000011 0.000010 0.000010 0.000010 0.000010 0.972139 0.000010 0.000010 0.000010 0.000010 0.027740 0.000010 0.000010 0.000010
0.000010 0.000010 0.000010 0.000010 0.000010 0.999870 0.000010 0.000010 0.000010 0.000010 0.000010 0.000010 0.000010 0.000010
0.000010 0.000010 0.000010 0.000010 0.000010 0.999870 0.000010 0.000010 0.000010 0.000010 0.000010 0.000010 0.000010 0.000010
0.000010 0.000010 0.000010 0.000010 0.000010 0.999868 0.000012 0.000010 0.000010 0.000010 0.000010 0.000010 0.000010 0.000010
0.000010 0.000010 0.000010 0.000010 0.000010 0.935269 0.000010 0.000010 0.000010 0.033546 0.031076 0.000010 0.000010 0.000010
0.000010 0.000010 0.000010 0.000010 0.000010 0.936166 0.017954 0.000010 0.000010 0.000010 0.045769 0.000010 0.000010 0.000010
0.000010 0.000010 0.000010 0.000010 0.000010 0.999870 0.000010 0.000010 0.000010 0.000010 0.000010 0.000010 0.000010 0.000010
0.000010 0.000010 0.000010 0.000010 0.000010 0.999007 0.000868 0.000010 0.000010 0.000015 0.000010 0.000010 0.000010 0.000010
0.000010 0.000010 0.000010 0.000010 0.000010 0.999864 0.000015 0.000010 0.000011 0.000010 0.000010 0.000010 0.000010 0.000010
0.000010 0.000010 0.000010 0.000010 0.000010 0.999870 0.000010 0.000010 0.000010 0.000010 0.000010 0.000010 0.000010 0.000010
0.000010 0.000010 0.000010 0.000010 0.000010 0.999870 0.000010 0.000010 0.000010 0.000010 0.000010 0.000010 0.000010 0.000010
0.003097 0.025684 0.000010 0.022287 0.000010 0.068430 0.101394 0.063639 0.045746 0.127322 0.056194 0.016175 0.190648 0.279364
0.018816 0.000205 0.006475 0.000010 0.000010 0.131916 0.084549 0.058112 0.036453 0.136619 0.000010 0.000010 0.247358 0.279457
0.008225 0.000010 0.012370 0.000010 0.001008 0.096635 0.165211 0.046071 0.031577 0.172835 0.060151 0.000010 0.200306 0.205580
0.003258 0.000010 0.010085 0.005927 0.000010 0.093885 0.160341 0.042675 0.036029 0.177328 0.028689 0.000010 0.214703 0.227051
0.000010 0.000010 0.003742 0.015944 0.001872 0.116728 0.112409 0.055226 0.033059 0.163175 0.029734 0.000010 0.221887 0.246194
0.021694 0.000010 0.000010 0.000010 0.000010 0.111550 0.069267 0.053539 0.019832 0.138085 0.041208 0.027467 0.258028 0.259290
0.015639 0.000010 0.000010 0.022178 0.000010 0.117952 0.066924 0.044862 0.022833 0.162778 0.025047 0.010264 0.231959 0.279533
0.017254 0.000010 0.000010 0.000010 0.000079 0.158140 0.069097 0.045324 0.028139 0.135818 0.000010 0.015786 0.244454 0.285868
0.011087 0.000010 0.000010 0.005636 0.000010 0.138436 0.086094 0.031790 0.017545 0.162949 0.016773 0.016074 0.231323 0.282263
0.006431 0.000010 0.000010 0.000010 0.000010 0.023202 0.009376 0.023691 0.012959 0.013388 0.051457 0.000010 0.805374 0.054072
0.000010 0.000010 0.000010 0.000010 0.000052 0.000010 0.000010 0.000011 0.000010 0.000010 0.029499 0.000010 0.970339 0.000010
0.006457 0.000010 0.000010 0.000010 0.000010 0.000010 0.000010 0.022764 0.000010 0.019818 0.048427 0.000010 0.845290 0.057165
0.000010 0.000010 0.000010 0.000010 0.000010 0.000010 0.000010 0.000010 0.000010 0.000010 0.000010 0.000010 0.999870 0.000010
0.014626 0.000010 0.000010 0.000010 0.000010 0.000010 0.000010 0.000010 0.001572 0.000010 0.016659 0.000010 0.967042 0.000010
0.011117 0.000010 0.000010 0.000010 0.000010 0.000010 0.000010 0.000010 0.000010 0.000010 0.029271 0.000010 0.959502 0.000010
0.005091 0.000010 0.000010 0.000010 0.000010 0.006000 0.000010 0.013618 0.000010 0.023444 0.051118 0.000010 0.854741 0.045917
0.000012 0.000010 0.000010 0.000010 0.000010 0.000010 0.000010 0.000010 0.010523 0.000010 0.000010 0.000010 0.989355 0.000010
0.000010 0.000010 0.000010 0.000010 0.000010 0.000010 0.000010 0.000010 0.008960 0.000010 0.000010 0.000010 0.990920 0.000010
0.002920 0.000010 0.000010 0.000010 0.000010 0.000010 0.000010 0.000010 0.000010 0.000010 0.011346 0.000010 0.985624 0.000010
0.001314 0.000010 0.000010 0.000010 0.000010 0.000010 0.000010 0.000010 0.000408 0.000010 0.031002 0.000010 0.967176 0.000010
0.003149 0.000010 0.000010 0.000010 0.002431 0.000010 0.000010 0.000010 0.001240 0.000010 0.000940 0.000010 0.992151 0.000010
0.000010 0.000010 0.000010 0.000010 0.000010 0.000010 0.000010 0.000010 0.000010 0.000010 0.000010 0.000010 0.999870 0.000010
0.008154 0.000010 0.000010 0.000010 0.000748 0.000010 0.000010 0.000010 0.000010 0.000010 0.001201 0.000010 0.989796 0.000010
0.015109 0.000010 0.000010 0.000010 0.000010 0.029807 0.015173 0.026015 0.007469 0.064395 0.087570 0.000010 0.629667 0.124745
0.016537 0.000010 0.000010 0.000010 0.000010 0.012862 0.000010 0.016705 0.004716 0.032682 0.060110 0.000010 0.767589 0.088740
0.010417 0.000010 0.000010 0.000010 0.000010 0.000010 0.000010 0.000010 0.000010 0.000010 0.023457 0.000010 0.966016 0.000010
0.000010 0.000010 0.000010 0.000010 0.000010 0.000010 0.000010 0.000010 0.000010 0.000010 0.000010 0.000010 0.999870 0.000010
0.000010 0.000010 0.000010 0.000010 0.000010 0.000010 0.000010 0.000010 0.000010 0.000010 0.008056 0.000010 0.991824 0.000010
0.024367 0.000010 0.000010 0.000010 0.000086 0.000010 0.000010 0.000010 0.000010 0.000010 0.000025 0.000010 0.975421 0.000010
0.000010 0.000010 0.000010 0.000010 0.000010 0.087225 0.018819 0.000010 0.000010 0.041582 0.030732 0.000010 0.787441 0.034121
0.000010 0.000010 0.000010 0.000010 0.000010 0.083678 0.000890 0.002484 0.000010 0.022569 0.073238 0.000010 0.791614 0.025457
0.000010 0.000010 0.000010 0.000010 0.000010 0.059306 0.020664 0.000010 0.000405 0.023776 0.066140 0.000010 0.777737 0.051902
0.000010 0.000010 0.000010 0.000010 0.000010 0.056353 0.017850 0.000010 0.000010 0.024842 0.078846 0.000010 0.755095 0.066934
0.000010 0.000010 0.000010 0.000010 0.000010 0.052801 0.011466 0.000010 0.000010 0.010701 0.091910 0.000010 0.811780 0.021262
0.000010 0.000010 0.000010 0.000010 0.000010 0.072273 0.023043 0.001099 0.000010 0.033614 0.053853 0.000010 0.782914 0.033134
0.000010 0.000010 0.000010 0.000010 0.000010 0.042040 0.000010 0.005820 0.003983 0.029746 0.063091 0.000010 0.814997 0.040251
0.000010 0.000010 0.000010 0.000010 0.000010 0.025759 0.014798 0.000010 0.000010 0.019113 0.121042 0.000010 0.819197 0.000010
0.000010 0.000010 0.000010 0.000010 0.000010 0.060360 0.004883 0.002144 0.000010 0.033611 0.076117 0.000010 0.815606 0.007210
0.000010 0.000010 0.000010 0.000010 0.000010 0.067840 0.029891 0.000010 0.000811 0.019628 0.039939 0.000010 0.798122 0.043698
0.000010 0.000010 0.000010 0.000010 0.000010 0.062194 0.011434 0.000010 0.000010 0.017995 0.094846 0.000010 0.786404 0.027047
0.000010 0.000010 0.000010 0.000010 0.000010 0.048950 0.012660 0.000010 0.000010 0.028040 0.063825 0.000010 0.824621 0.021823
0.000010 0.000010 0.000010 0.000010 0.000010 0.060446 0.030363 0.000010 0.000010 0.006978 0.112488 0.000010 0.764311 0.025334
0.000010 0.000010 0.000010 0.000010 0.000010 0.095822 0.005244 0.000010 0.000010 0.019245 0.063963 0.000010 0.809164 0.006482
0.000010 0.000010 0.000010 0.000010 0.000010 0.037434 0.016252 0.000010 0.000010 0.029896 0.084814 0.000010 0.796678 0.034846
0.016657 0.000010 0.000010 0.000010 0.000200 0.065031 0.041108 0.108860 0.029382 0.059422 0.037063 0.000010 0.402186 0.240051
0.000010 0.000010 0.000010 0.000010 0.000010 0.082749 0.000010 0.000010 0.000010 0.032787 0.081485 0.000010 0.802879 0.000010
0.000212 0.000010 0.000010 0.000010 0.000010 0.072634 0.024798 0.000010 0.000010 0.026491 0.059673 0.000010 0.794401 0.021720
0.004630 0.000010 0.000010 0.000010 0.000010 0.000010 0.000010 0.007205 0.000010 0.440809 0.009540 0.000010 0.516144 0.021594
0.000017 0.000010 0.000010 0.000010 0.000010 0.000010 0.000010 0.000010 0.000010 0.999863 0.000010 0.000010 0.000010 0.000010
0.000010 0.000010 0.000010 0.000010 0.000010 0.000010 0.000010 0.000010 0.000010 0.999870 0.000010 0.000010 0.000010 0.000010
0.000010 0.000010 0.000010 0.000010 0.000010 0.000010 0.000010 0.000010 0.000010 0.999869 0.000011 0.000010 0.000010 0.000010
0.000010 0.000010 0.000010 0.000010 0.000010 0.000010 0.000010 0.000017 0.000010 0.999863 0.000010 0.000010 0.000010 0.000010
0.000010 0.000010 0.000010 0.000010 0.000010 0.000010 0.000010 0.000010 0.000010 0.999870 0.000010 0.000010 0.000010 0.000010
0.000010 0.000010 0.000010 0.000010 0.000010 0.000010 0.000010 0.000010 0.000010 0.877060 0.000010 0.000010 0.000010 0.122820
0.000010 0.000010 0.000010 0.000010 0.000010 0.000010 0.000010 0.009231 0.008392 0.856976 0.000010 0.000010 0.022109 0.103202
0.000010 0.000010 0.000010 0.000010 0.000018 0.000010 0.000010 0.000010 0.000010 0.999860 0.000010 0.000011 0.000010 0.000010
0.000010 0.000010 0.000010 0.000010 0.000010 0.000010 0.000010 0.000010 0.000010 0.976480 0.000010 0.000010 0.000010 0.023400
0.000010 0.000010 0.000010 0.000010 0.000010 0.000010 0.000010 0.000010 0.000010 0.999870 0.000010 0.000010 0.000010 0.000010
0.000010 0.000010 0.000010 0.000010 0.000010 0.000010 0.000012 0.000010 0.000010 0.999864 0.000010 0.000010 0.000015 0.000010
0.000010 0.000010 0.000010 0.000010 0.000010 0.000010 0.000010 0.000010 0.000010 0.999870 0.000010 0.000010 0.000010 0.000010
0.014484 0.000010 0.000010 0.000010 0.000010 0.000010 0.000010 0.000010 0.000010 0.973036 0.000010 0.000010 0.000010 0.012370
0.000010 0.000010 0.000010 0.000010 0.000010 0.000010 0.000010 0.000010 0.000010 0.999870 0.000010 0.000010 0.000010 0.000010
0.000010 0.000010 0.000010 0.000010 0.000010 0.000010 0.000010 0.000010 0.000010 0.999870 0.000010 0.000010 0.000010 0.000010
0.000010 0.000010 0.000010 0.000010 0.000010 0.000010 0.000010 0.000010 0.000010 0.999870 0.000010 0.000010 0.000010 0.000010
0.002273 0.000010 0.000010 0.000010 0.000010 0.001335 0.000010 0.011006 0.000010 0.809442 0.000010 0.000010 0.034965 0.140899
0.000010 0.000010 0.000010 0.000010 0.000010 0.000010 0.000010 0.000010 0.000010 0.999861 0.000019 0.000010 0.000010 0.000010
0.007568 0.000010 0.000010 0.000010 0.000010 0.001488 0.000010 0.013017 0.000010 0.805217 0.003638 0.000010 0.055238 0.113763
0.010685 0.000010 0.000010 0.000010 0.000010 0.003846 0.000010 0.159093 0.000010 0.029913 0.012358 0.000010 0.000010 0.784025
0.000010 0.000010 0.000010 0.000010 0.000010 0.000010 0.000010 0.170904 0.000010 0.045865 0.012633 0.000010 0.023375 0.747132
0.001434 0.000010 0.000010 0.000010 0.000010 0.014444 0.000010 0.168413 0.000010 0.020107 0.000010 0.000010 0.025686 0.769835
0.000010 0.000010 0.000010 0.000010 0.000010 0.000010 0.000010 0.175631 0.000010 0.033016 0.015715 0.000010 0.000010 0.775538
0.007199 0.000010 0.000010 0.000010 0.000010 0.000010 0.000010 0.167725 0.000010 0.043064 0.017552 0.000010 0.000010 0.764370
0.004621 0.000010 0.000010 0.000010 0.000010 0.006324 0.000010 0.161579 0.000010 0.029229 0.003510 0.000010 0.010064 0.784603
0.008207 0.000010 0.000010 0.000010 0.000010 0.000010 0.004840 0.164555 0.001437 0.046115 0.017653 0.000010 0.034021 0.723111
0.017098 0.000010 0.000010 0.000010 0.000010 0.007293 0.004968 0.157411 0.000010 0.032515 0.000010 0.000010 0.001527 0.779119
0.000010 0.000010 0.000010 0.000010 0.000010 0.000010 0.000530 0.151507 0.000010 0.048860 0.017821 0.000010 0.002071 0.779130
0.006238 0.000010 0.000010 0.000010 0.000010 0.001900 0.000010 0.171964 0.000010 0.039734 0.026897 0.000010 0.017472 0.735725
0.000822 0.000010 0.000010 0.000010 0.000010 0.018154 0.000010 0.166925 0.000010 0.035644 0.031203 0.000010 0.001670 0.745513
0.000010 0.000010 0.000010 0.003352 0.000010 0.006977 0.000010 0.147131 0.000010 0.035307 0.006586 0.000010 0.012054 0.788523
0.005696 0.000010 0.000010 0.000010 0.000010 0.000010 0.000010 0.172707 0.000010 0.047956 0.000331 0.000010 0.038209 0.735021
0.009866 0.000010 0.000010 0.000010 0.000010 0.005613 0.000018 0.165372 0.000010 0.029876 0.007095 0.000010 0.000010 0.782090
0.000010 0.000010 0.000010 0.000010 0.000010 0.000010 0.000010 0.186639 0.000010 0.021177 0.013795 0.000010 0.000010 0.778289
0.002564 0.000010 0.000010 0.000010 0.000010 0.004337 0.000010 0.167253 0.000010 0.029172 0.013164 0.000010 0.018341 0.765100
0.000010 0.000010 0.000010 0.000010 0.000010 0.000010 0.000010 0.178662 0.000010 0.033568 0.010354 0.000010 0.010728 0.766598
0.000010 0.000010 0.000010 0.000010 0.000010 0.017906 0.000010 0.154140 0.000010 0.039048 0.014736 0.000010 0.013961 0.760129
0.000010 0.000010 0.000010 0.000010 0.000010 0.014495 0.003642 0.177904 0.000010 0.035725 0.003323 0.000010 0.035284 0.729557
0.002417 0.000010 0.000010 0.000010 0.000010 0.000010 0.000010 0.172865 0.000010 0.040126 0.005569 0.000010 0.019846 0.759098
0.026052 0.000010 0.000010 0.000010 0.000010 0.000016 0.005967 0.016909 0.000010 0.358360 0.000010 0.000010 0.350924 0.241702
0.008898 0.000010 0.000010 0.000010 0.000010 0.000010 0.000010 0.049171 0.000010 0.355478 0.000010 0.000010 0.327297 0.259066
0.015559 0.000010 0.000010 0.000010 0.000010 0.000010 0.000010 0.029718 0.000010 0.357644 0.000010 0.000010 0.392151 0.204839
0.013432 0.000010 0.000010 0.000010 0.000010 0.000010 0.000010 0.024476 0.000693 0.394066 0.000010 0.000010 0.308207 0.259046
0.000010 0.000010 0.000010 0.000010 0.000010 0.004680 0.000010 0.036956 0.000010 0.369044 0.000010 0.000010 0.313377 0.275853
0.010538 0.000010 0.000010 0.000010 0.000010 0.000116 0.000010 0.045525 0.000010 0.377975 0.000010 0.000010 0.336833 0.228932
0.016411 0.000010 0.000010 0.000010 0.000010 0.000010 0.000010 0.021836 0.000010 0.370514 0.000010 0.000010 0.317495 0.273654
0.011072 0.000010 0.000010 0.000010 0.000010 0.000010 0.000010 0.032155 0.000010 0.383958 0.000010 0.000010 0.311856 0.260869
0.012395 0.000010 0.000010 0.000010 0.000010 0.000010 0.000098 0.022714 0.000010 0.394638 0.000010 0.000010 0.332537 0.237538
0.015778 0.000010 0.000010 0.000010 0.000010 0.000010 0.000010 0.011992 0.000010 0.416900 0.000010 0.000010 0.317458 0.237782
0.014846 0.000010 0.000010 0.000010 0.000010 0.000010 0.003455 0.027313 0.000010 0.326396 0.000010 0.000010 0.316508 0.311402
0.013476 0.000010 0.000010 0.000010 0.000010 0.000010 0.000010 0.031612 0.000010 0.346157 0.000010 0.000010 0.376714 0.231950
0.015917 0.000010 0.000010 0.000010 0.000010 0.000010 0.000010 0.042260 0.000010 0.339236 0.000010 0.000010 0.358454 0.244044
0.013851 0.000010 0.000010 0.000010 0.000010 0.000019 0.000775 0.041707 0.000010 0.341170 0.000010 0.000010 0.370653 0.231755
0.016512 0.000010 0.000010 0.000010 0.000010 0.000010 0.000010 0.016109 0.000010 0.379314 0.000010 0.000010 0.380827 0.207148
0.016818 0.000010 0.000010 0.000010 0.000010 0.000010 0.000010 0.021845 0.000010 0.369529 0.000010 0.000010 0.388363 0.203356
0.014795 0.000010 0.000010 0.000010 0.000010 0.004521 0.000010 0.028792 0.000010 0.331350 0.000010 0.000010 0.410663 0.209799
0.024506 0.000010 0.000010 0.000010 0.000010 0.000012 0.000010 0.031679 0.000010 0.367867 0.000010 0.000010 0.374578 0.201276
0.004556 0.000010 0.000010 0.000010 0.000010 0.008164 0.002395 0.032156 0.002401 0.382175 0.000010 0.000010 0.320126 0.247967
0.020772 0.000010 0.000010 0.000010 0.000010 0.000745 0.000703 0.031085 0.000010 0.359262 0.000010 0.000010 0.328756 0.258606
0.007825 0.000010 0.000010 0.000010 0.000010 0.000010 0.000010 0.000010 0.000010 0.000010 0.004012 0.000010 0.053880 0.934184
0.007014 0.000010 0.000010 0.000010 0.000010 0.000010 0.000010 0.000010 0.000010 0.000010 0.015366 0.000010 0.000010 0.977510
0.006505 0.000010 0.000010 0.000010 0.000010 0.000010 0.000010 0.000010 0.000010 0.000010 0.007095 0.000010 0.000010 0.986290
0.006391 0.000010 0.000010 0.000010 0.000010 0.000010 0.000010 0.000010 0.000010 0.000015 0.001994 0.000010 0.000010 0.991501
0.000010 0.000010 0.000010 0.000010 0.000010 0.000010 0.000010 0.000010 0.000010 0.000010 0.000010 0.000010 0.000010 0.999870
0.003359 0.000010 0.000010 0.000010 0.000010 0.000010 0.000010 0.000010 0.012366 0.006120 0.000785 0.000010 0.036477 0.940813
0.000382 0.000010 0.000010 0.000010 0.000010 0.000010 0.000010 0.000010 0.000010 0.000010 0.000011 0.000010 0.000010 0.999498
0.004327 0.000010 0.000010 0.000010 0.000010 0.000010 0.000010 0.000010 0.000010 0.000011 0.000010 0.000010 0.000010 0.995552
0.010342 0.000010 0.000010 0.000010 0.000010 0.000010 0.000010 0.000010 0.000010 0.002125 0.000010 0.000010 0.000010 0.987423
0.000010 0.000010 0.000010 0.000010 0.000010 0.000010 0.000010 0.000010 0.000010 0.000118 0.000010 0.000010 0.061301 0.938472
0.008228 0.000010 0.000010 0.000010 0.000010 0.000010 0.000010 0.000129 0.000010 0.000010 0.000010 0.000010 0.000010 0.991533
0.018307 0.000010 0.000010 0.000010 0.000010 0.000010 0.000010 0.000010 0.000010 0.000799 0.000010 0.000010 0.000010 0.980784
0.000010 0.000010 0.000010 0.000010 0.000010 0.000010 0.000010 0.000010 0.000010 0.000010 0.012286 0.000010 0.022201 0.965403
0.006143 0.000010 0.000010 0.000010 0.000010 0.002508 0.000010 0.005032 0.006182 0.000010 0.022582 0.000010 0.027759 0.929722
0.012469 0.000010 0.000010 0.000010 0.000010 0.000010 0.000010 0.000010 0.000010 0.000010 0.010361 0.000010 0.019572 0.957498
0.022254 0.000453 0.000010 0.000010 0.000010 0.001738 0.000010 0.000010 0.000010 0.000010 0.000010 0.000010 0.000010 0.975454
0.002693 0.000010 0.000010 0.000010 0.000010 0.000010 0.000010 0.000010 0.000010 0.000010 0.009432 0.000010 0.043702 0.944072
0.000010 0.000010 0.000010 0.000010 0.000010 0.000010 0.000010 0.000010 0.000010 0.007963 0.008901 0.000010 0.004167 0.978868
0.000010 0.000010 0.000010 0.000010 0.000010 0.000010 0.000010 0.000010 0.005417 0.001596 0.019056 0.000010 0.000010 0.973831
0.000010 0.000010 0.000010 0.000010 0.000010 0.000010 0.000010 0.000010 0.000010 0.000010 0.008107 0.000010 0.000010 0.991773
0.000010 0.000010 0.000010 0.000010 0.000010 0.050855 0.000010 0.000010 0.011945 0.033484 0.160981 0.000010 0.668782 0.073873
0.012923 0.000010 0.000010 0.000010 0.000010 0.063650 0.002586 0.010708 0.000010 0.000010 0.183277 0.000010 0.669879 0.056906
0.005674 0.000010 0.000010 0.000010 0.000010 0.039018 0.005314 0.000459 0.000010 0.006656 0.137780 0.000010 0.756269 0.048771
0.000010 0.000010 0.000010 0.000010 0.000010 0.066896 0.000010 0.000010 0.000010 0.001186 0.180906 0.000010 0.739881 0.011041
0.005416 0.000010 0.000010 0.000010 0.000010 0.037164 0.006528 0.000010 0.020267 0.000010 0.163440 0.000010 0.739929 0.027186
0.006397 0.000010 0.000010 0.000010 0.000010 0.034584 0.002235 0.000010 0.003997 0.007915 0.176812 0.000010 0.713615 0.054385
0.011996 0.000010 0.000010 0.000010 0.000010 0.040135 0.013736 0.014709 0.000010 0.024312 0.171277 0.000010 0.701736 0.022039
0.010761 0.000010 0.000010 0.000010 0.000010 0.039499 0.000010 0.000010 0.009167 0.000010 0.158992 0.000010 0.769419 0.012083
0.008811 0.000010 0.000010 0.000010 0.000010 0.045775 0.000010 0.000010 0.011030 0.000010 0.182319 0.000010 0.732193 0.019792
0.000010 0.000010 0.000010 0.000010 0.000010 0.032160 0.001116 0.003657 0.012415 0.023984 0.208643 0.000010 0.655360 0.062604
0.000010 0.000010 0.000010 0.000010 0.000010 0.032271 0.000010 0.003457 0.011668 0.011838 0.165374 0.000010 0.743968 0.031355
0.009131 0.000010 0.000010 0.000010 0.000010 0.034867 0.000010 0.011271 0.016262 0.003129 0.161548 0.000010 0.716848 0.046883
0.001142 0.000010 0.000010 0.000010 0.000010 0.049272 0.005879 0.000010 0.005545 0.001592 0.175055 0.000010 0.759647 0.001808
0.008824 0.000010 0.000010 0.000010 0.000010 0.043975 0.008820 0.000010 0.000738 0.000010 0.196068 0.000010 0.702551 0.038953
0.000010 0.000010 0.000010 0.000010 0.000010 0.028675 0.003536 0.022551 0.010253 0.004640 0.197674 0.000010 0.687832 0.044780
0.007849 0.000010 0.000010 0.000010 0.000010 0.033316 0.000010 0.001532 0.000010 0.018957 0.206480 0.000010 0.705744 0.026051
0.000010 0.000010 0.000010 0.000010 0.000010 0.047787 0.001071 0.006923 0.009876 0.010565 0.189469 0.000010 0.684859 0.049391
0.009518 0.000010 0.000010 0.000010 0.000010 0.036947 0.000010 0.013940 0.000010 0.020429 0.182073 0.000010 0.713030 0.023992
0.000010 0.000010 0.000010 0.000010 0.000010 0.022318 0.000010 0.012103 0.000010 0.027442 0.140058 0.000010 0.743958 0.054040
0.000010 0.000010 0.000010 0.000010 0.000647 0.011777 0.000010 0.010407 0.002820 0.000010 0.221894 0.000010 0.722371 0.030014
0.017678 0.118573 0.032147 0.112730 0.000010 0.007301 0.000010 0.185501 0.074512 0.053020 0.000010 0.052174 0.141999 0.204336
0.004290 0.137791 0.014936 0.094285 0.000010 0.000010 0.000010 0.196341 0.078944 0.060476 0.000010 0.054424 0.129086 0.229388
0.018992 0.166377 0.006751 0.149803 0.003322 0.000010 0.000010 0.207243 0.058372 0.052810 0.002140 0.029938 0.084150 0.220081
0.000010 0.108206 0.012634 0.101358 0.000010 0.009049 0.000010 0.182588 0.075508 0.052198 0.000010 0.016683 0.162929 0.278807
0.001541 0.108214 0.000513 0.098119 0.005552 0.004471 0.011636 0.206760 0.080796 0.055808 0.000010 0.000010 0.138214 0.288357
0.014747 0.144823 0.017767 0.196483 0.000010 0.000010 0.011132 0.196098 0.057376 0.037743 0.000010 0.013934 0.105027 0.204839
0.012603 0.094826 0.006901 0.113160 0.000010 0.006977 0.000012 0.197342 0.071105 0.055051 0.000010 0.000010 0.117259 0.324734
0.004143 0.100995 0.016766 0.091475 0.000010 0.009853 0.000010 0.190256 0.083524 0.058163 0.000010 0.017835 0.123823 0.303138
0.028762 0.119906 0.027317 0.161038 0.000010 0.000010 0.000010 0.164913 0.065049 0.028158 0.009576 0.033326 0.208598 0.153327
0.021327 0.135639 0.036384 0.153107 0.000010 0.000010 0.000010 0.210496 0.057515 0.041161 0.000010 0.062700 0.084647 0.196984
0.008764 0.103680 0.035047 0.238985 0.000010 0.000010 0.000010 0.182690 0.086689 0.038529 0.002020 0.014221 0.089691 0.199654
0.032717 0.132855 0.008214 0.197326 0.000010 0.000010 0.000010 0.210796 0.061137 0.037662 0.000010 0.044588 0.073323 0.201344
0.018485 0.162691 0.009511 0.192229 0.000010 0.000010 0.000010 0.193817 0.054608 0.020319 0.000010 0.036152 0.107573 0.204575
0.021956 0.171865 0.020701 0.139749 0.000010 0.000010 0.000013 0.197170 0.077334 0.028614 0.000010 0.062944 0.092748 0.186875
0.014131 0.118056 0.025155 0.201845 0.000010 0.000010 0.000010 0.176920 0.085690 0.045848 0.000010 0.035124 0.089107 0.208083
0.023531 0.144132 0.018822 0.202694 0.000010 0.001306 0.000010 0.220102 0.080027 0.037952 0.000010 0.012544 0.092533 0.166327
0.022243 0.134543 0.012587 0.169864 0.000010 0.000010 0.000596 0.159987 0.071203 0.035518 0.000010 0.020161 0.073598 0.299669
0.019993 0.163581 0.014919 0.219586 0.000010 0.000010 0.000010 0.198945 0.083654 0.017824 0.000010 0.028400 0.066872 0.186185
0.031125 0.157832 0.023189 0.201937 0.000010 0.005917 0.003299 0.204452 0.072101 0.025068 0.000010 0.039837 0.054795 0.180428
0.019545 0.185327 0.024782 0.163596 0.000010 0.000010 0.000010 0.181680 0.069431 0.032795 0.000010 0.065629 0.080698 0.176477
0.027167 0.158441 0.000010 0.213446 0.000010 0.000010 0.000010 0.192366 0.098308 0.030044 0.000010 0.043549 0.077855 0.158774
0.022952 0.164850 0.020449 0.173589 0.003518 0.000010 0.000010 0.183834 0.067466 0.007776 0.000010 0.046063 0.138665 0.170808
0.021240 0.178627 0.005937 0.207657 0.000010 0.004648 0.000010 0.192442 0.085779 0.022397 0.000010 0.022227 0.067709 0.191306
0.028234 0.178725 0.000010 0.209737 0.000010 0.000010 0.000017 0.196756 0.055469 0.017501 0.000010 0.049527 0.087116 0.176878
0.046406 0.196541 0.029413 0.106192 0.000010 0.000010 0.000673 0.147659 0.132432 0.010503 0.000010 0.040863 0.114980 0.174308
0.025552 0.224062 0.031184 0.132460 0.000010 0.000010 0.000010 0.148010 0.133504 0.023269 0.000010 0.041466 0.085446 0.155007
0.018002 0.227966 0.023274 0.106518 0.000010 0.003166 0.000010 0.135387 0.134739 0.014195 0.001690 0.041380 0.133235 0.160429
0.049897 0.193557 0.049422 0.134089 0.000010 0.008012 0.000010 0.163324 0.085029 0.024792 0.000010 0.051982 0.082876 0.156990
0.039040 0.230616 0.032516 0.100898 0.000010 0.000010 0.000010 0.172758 0.134504 0.038814 0.000010 0.055921 0.078501 0.116392
0.027947 0.277949 0.038376 0.084501 0.000010 0.000010 0.000010 0.161405 0.133655 0.014939 0.005661 0.043247 0.086181 0.126111
0.030547 0.248565 0.021293 0.112530 0.000010 0.000010 0.000010 0.161029 0.125898 0.012412 0.000010 0.048090 0.076656 0.162942
0.032406 0.308234 0.017168 0.059607 0.000010 0.000010 0.000010 0.154903 0.129481 0.021006 0.000010 0.029904 0.091170 0.156081
0.015933 0.133922 0.023723 0.203173 0.000010 0.000010 0.000010 0.213356 0.067990 0.034499 0.000010 0.027133 0.088597 0.191634
0.016589 0.124403 0.009167 0.208557 0.000010 0.000010 0.000010 0.185072 0.073370 0.049173 0.000010 0.014331 0.074165 0.245134
0.017390 0.166917 0.000010 0.209537 0.000010 0.000010 0.000010 0.224748 0.057119 0.055840 0.000010 0.000010 0.065998 0.202391
0.017943 0.129848 0.007399 0.166451 0.000010 0.000010 0.000010 0.223311 0.071646 0.028303 0.000010 0.075879 0.069821 0.209360
0.009707 0.096455 0.020246 0.150221 0.000010 0.006918 0.000010 0.201777 0.076277 0.057748 0.000010 0.005540 0.105719 0.269363
0.023643 0.161454 0.035018 0.147591 0.000010 0.000010 0.000014 0.210940 0.063975 0.027120 0.000010 0.046305 0.096528 0.187384
0.013745 0.107889 0.026440 0.187394 0.000010 0.000010 0.000010 0.228089 0.070730 0.033230 0.000010 0.018424 0.080644 0.233376
0.019140 0.114456 0.025180 0.158230 0.001439 0.008781 0.000010 0.197779 0.069263 0.017549 0.000010 0.033219 0.083107 0.271838
0.107378 0.106716 0.018810 0.001829 0.000010 0.000010 0.000010 0.000010 0.765177 0.000010 0.000010 0.000010 0.000010 0.000010
0.096367 0.126335 0.000010 0.017571 0.001962 0.000010 0.000010 0.000010 0.757673 0.000010 0.000010 0.000012 0.000010 0.000010
0.104367 0.162469 0.004649 0.000010 0.000010 0.000010 0.000010 0.000010 0.723155 0.000010 0.000010 0.005271 0.000010 0.000010
0.092984 0.209974 0.010005 0.000010 0.000967 0.000010 0.000010 0.000010 0.684391 0.000010 0.000010 0.001599 0.000010 0.000010
0.101682 0.093980 0.020793 0.024620 0.001387 0.000010 0.000010 0.000010 0.757457 0.000010 0.000010 0.000010 0.000010 0.000010
0.093215 0.199556 0.033355 0.036208 0.000990 0.000010 0.000010 0.000010 0.635294 0.000010 0.000010 0.001312 0.000010 0.000010
0.091967 0.000010 0.000010 0.000010 0.000010 0.000010 0.000010 0.000010 0.907913 0.000010 0.000010 0.000010 0.000010 0.000010
0.071244 0.000010 0.000010 0.000017 0.000010 0.000012 0.000015 0.000010 0.928621 0.000010 0.000010 0.000010 0.000010 0.000010
0.088432 0.000016 0.000010 0.000010 0.000010 0.000010 0.000010 0.000010 0.911432 0.000010 0.000014 0.000010 0.000016 0.000010
0.054891 0.000010 0.000010 0.000010 0.000010 0.000010 0.000010 0.000016 0.944983 0.000010 0.000010 0.000010 0.000010 0.000010
0.047300 0.000010 0.000010 0.000010 0.000010 0.000010 0.000010 0.000015 0.952575 0.000010 0.000010 0.000010 0.000010 0.000010
0.031546 0.000010 0.000010 0.000010 0.000010 0.000010 0.000010 0.000014 0.968329 0.000010 0.000010 0.000010 0.000010 0.000010
0.054462 0.000010 0.000010 0.000010 0.000010 0.000010 0.000010 0.000010 0.945418 0.000010 0.000010 0.000010 0.000010 0.000010
0.048822 0.000010 0.000010 0.000010 0.000010 0.000010 0.000010 0.000010 0.951058 0.000010 0.000010 0.000010 0.000010 0.000010
0.084593 0.000010 0.000010 0.000010 0.000010 0.000010 0.000013 0.000010 0.915284 0.000010 0.000010 0.000010 0.000010 0.000010
0.104561 0.000010 0.000010 0.000010 0.000010 0.000010 0.000010 0.000010 0.895319 0.000010 0.000010 0.000010 0.000010 0.000010
0.090465 0.000010 0.000010 0.000010 0.000010 0.000010 0.000010 0.000010 0.909415 0.000010 0.000010 0.000010 0.000010 0.000010
0.053400 0.000010 0.000010 0.000010 0.000010 0.000010 0.000010 0.000010 0.946480 0.000010 0.000010 0.000010 0.000010 0.000010
0.072842 0.000010 0.000010 0.000010 0.000010 0.000010 0.000010 0.000010 0.927038 0.000010 0.000010 0.000010 0.000010 0.000010
0.097258 0.000010 0.000010 0.000010 0.000010 0.000010 0.000010 0.000010 0.902622 0.000010 0.000010 0.000010 0.000010 0.000010
0.000010 0.651992 0.129270 0.175871 0.000010 0.000010 0.009004 0.000010 0.000010 0.003856 0.013433 0.000010 0.016506 0.000010
0.000010 0.674629 0.108998 0.163021 0.000010 0.000010 0.012782 0.000010 0.000010 0.000010 0.007821 0.023787 0.008891 0.000010
0.000010 0.706202 0.123206 0.142158 0.001054 0.000010 0.014917 0.000010 0.000010 0.000010 0.012382 0.000010 0.000010 0.000010
0.000010 0.652763 0.140626 0.178936 0.000010 0.000010 0.000010 0.000010 0.000010 0.001695 0.025891 0.000010 0.000010 0.000010
0.000010 0.687725 0.095707 0.172051 0.001904 0.010157 0.006740 0.000010 0.000010 0.000010 0.025646 0.000010 0.000010 0.000010
0.000010 0.669734 0.154296 0.137549 0.000010 0.000010 0.024904 0.000010 0.000010 0.000010 0.013427 0.000010 0.000010 0.000010
0.000010 0.646601 0.146411 0.164236 0.002197 0.000015 0.006424 0.000010 0.000010 0.000010 0.016646 0.017410 0.000010 0.000010
0.005107 0.580935 0.151730 0.196551 0.000010 0.000010 0.017059 0.000010 0.000010 0.000010 0.024584 0.000010 0.023964 0.000010
0.000010 0.661211 0.132503 0.201206 0.000327 0.000010 0.000010 0.000010 0.000010 0.000014 0.004659 0.000010 0.000010 0.000010
0.000010 0.686130 0.121055 0.177053 0.001031 0.014641 0.000010 0.000010 0.000010 0.000010 0.000010 0.000010 0.000010 0.000010
0.000010 0.676903 0.120770 0.175460 0.000010 0.000010 0.000010 0.000010 0.000010 0.000010 0.020772 0.000010 0.006005 0.000010
0.000010 0.668756 0.145320 0.139606 0.003184 0.000010 0.012950 0.000010 0.000010 0.000010 0.028851 0.000010 0.000010 0.001263
0.000010 0.668542 0.134087 0.174801 0.000010 0.002061 0.017731 0.000010 0.000010 0.000010 0.002697 0.000010 0.000010 0.000010
0.000010 0.656990 0.132495 0.184442 0.000010 0.000424 0.008625 0.000010 0.000010 0.000010 0.002382 0.003656 0.010925 0.000010
0.000010 0.673773 0.159929 0.120557 0.000715 0.001828 0.000010 0.000010 0.000010 0.000010 0.033551 0.009578 0.000010 0.000010
0.000010 0.662300 0.147266 0.163115 0.009215 0.000010 0.000010 0.000010 0.000010 0.003770 0.014254 0.000010 0.000010 0.000010
0.000010 0.594483 0.173032 0.214063 0.000010 0.006269 0.002545 0.000010 0.000010 0.000010 0.009527 0.000010 0.000011 0.000010
0.000010 0.639222 0.127679 0.175258 0.001082 0.000714 0.011370 0.000010 0.000010 0.000010 0.023023 0.021592 0.000010 0.000010
0.000010 0.693734 0.108202 0.129745 0.000010 0.008610 0.015246 0.000010 0.000010 0.000010 0.016090 0.028304 0.000010 0.000010
0.000010 0.683207 0.121234 0.133207 0.000010 0.000011 0.018417 0.000014 0.000010 0.000010 0.003396 0.040453 0.000010 0.000010
0.000010 0.006844 0.017215 0.895377 0.000740 0.000012 0.000010 0.000539 0.000010 0.008082 0.000010 0.050578 0.002325 0.018249
0.000010 0.004082 0.000010 0.940678 0.000010 0.003910 0.000010 0.000010 0.000326 0.014726 0.000971 0.010591 0.009936 0.014731
0.000175 0.008402 0.004223 0.861100 0.000010 0.005075 0.009746 0.002630 0.010317 0.014833 0.009867 0.060823 0.005398 0.007401
0.000485 0.000010 0.000010 0.924312 0.002347 0.000010 0.006433 0.000010 0.000010 0.010156 0.017911 0.008407 0.017591 0.012310
0.000010 0.025271 0.003108 0.886753 0.005155 0.000010 0.011621 0.000010 0.000010 0.000964 0.011641 0.000010 0.018841 0.036594
0.000010 0.003405 0.003417 0.897980 0.002072 0.001612 0.000014 0.000010 0.010165 0.005237 0.005558 0.030990 0.023745 0.015785
0.000010 0.003234 0.001949 0.924743 0.000010 0.000010 0.004455 0.004724 0.000010 0.010046 0.005850 0.038476 0.006472 0.000010
0.000016 0.000010 0.001866 0.930571 0.000010 0.000010 0.009308 0.000623 0.003577 0.007416 0.000010 0.005834 0.024799 0.015950
0.000010 0.001133 0.005542 0.845091 0.003709 0.000010 0.023333 0.003071 0.004540 0.015813 0.019103 0.035437 0.015209 0.028000
0.000010 0.000010 0.012593 0.781470 0.000496 0.008906 0.019395 0.000010 0.000010 0.005068 0.035919 0.056947 0.038224 0.040942
0.000643 0.000010 0.000010 0.854596 0.001940 0.011594 0.014411 0.002881 0.004327 0.008201 0.021948 0.020033 0.021406 0.037999
0.005306 0.000010 0.000010 0.921293 0.000010 0.000011 0.007238 0.000010 0.000010 0.000010 0.019368 0.020725 0.020328 0.005671
0.000010 0.007708 0.000010 0.940640 0.000010 0.000010 0.000010 0.000010 0.000010 0.004392 0.006097 0.021106 0.010478 0.009509
0.000010 0.000010 0.000010 0.877112 0.000010 0.010953 0.012003 0.000017 0.000010 0.010192 0.010510 0.030120 0.026370 0.022672
0.001945 0.000010 0.008860 0.887910 0.000010 0.001636 0.005431 0.000291 0.000010 0.012219 0.007690 0.039617 0.010184 0.024187
0.000010 0.041090 0.004877 0.856450 0.000010 0.002011 0.007258 0.010819 0.000010 0.007767 0.036065 0.018736 0.014887 0.000010
0.002273 0.000010 0.006265 0.887152 0.000697 0.000988 0.020453 0.004093 0.001162 0.002680 0.021854 0.019988 0.024220 0.008167
0.003486 0.023329 0.000010 0.875277 0.000010 0.000010 0.012080 0.000948 0.000010 0.011318 0.008034 0.017734 0.028190 0.019564
0.000010 0.000010 0.000010 0.945985 0.000010 0.000010 0.012364 0.000010 0.000010 0.007546 0.002445 0.000010 0.013403 0.018177
0.000010 0.009964 0.000010 0.931216 0.000010 0.000010 0.002459 0.000015 0.004277 0.004603 0.000010 0.009949 0.021267 0.016201
0.001536 0.000010 0.000961 0.928051 0.000010 0.000010 0.000010 0.000010 0.001128 0.000978 0.000010 0.055835 0.000010 0.011441
0.000511 0.000010 0.000010 0.981073 0.000010 0.006028 0.000010 0.000861 0.000010 0.001364 0.000010 0.010083 0.000010 0.000010
0.000010 0.000010 0.000012 0.959549 0.002206 0.000013 0.000010 0.000010 0.000010 0.000011 0.000010 0.038128 0.000010 0.000010
0.000010 0.000010 0.000010 0.998513 0.000010 0.000010 0.000010 0.000010 0.000010 0.000010 0.000010 0.001367 0.000010 0.000010
0.000010 0.000010 0.002454 0.936353 0.000010 0.000010 0.000010 0.000285 0.000010 0.000010 0.000010 0.060808 0.000010 0.000010
0.003848 0.000010 0.005356 0.963660 0.000010 0.000010 0.000010 0.000010 0.000010 0.000010 0.000010 0.019373 0.000010 0.007674
0.000010 0.000010 0.000010 0.993392 0.000010 0.000010 0.000010 0.000010 0.000010 0.001607 0.000010 0.004890 0.000010 0.000010
0.000013 0.000013 0.000010 0.954350 0.000010 0.000010 0.000010 0.000014 0.003969 0.000010 0.000010 0.041561 0.000010 0.000010
0.000010 0.000010 0.000010 0.981663 0.000010 0.000010 0.000010 0.000010 0.000010 0.000872 0.000010 0.017355 0.000010 0.000010
0.000013 0.000010 0.000010 0.929456 0.002941 0.000010 0.000010 0.000010 0.000013 0.000014 0.000010 0.067483 0.000010 0.000010
0.000010 0.000010 0.000015 0.948633 0.000010 0.000010 0.000010 0.000010 0.000010 0.000010 0.000010 0.051242 0.000010 0.000010
0.000010 0.000010 0.000010 0.956681 0.000010 0.000010 0.000010 0.001756 0.000010 0.000010 0.000010 0.041453 0.000010 0.000010
0.002078 0.006196 0.000010 0.954523 0.000010 0.000010 0.000010 0.000010 0.000010 0.000255 0.000010 0.036857 0.000010 0.000010
0.000010 0.000010 0.000010 0.962565 0.000010 0.000010 0.000014 0.000010 0.000010 0.000010 0.000010 0.037311 0.000010 0.000010
0.000392 0.013694 0.002024 0.909890 0.000010 0.005395 0.000010 0.000010 0.000010 0.006447 0.003917 0.058182 0.000010 0.000010
0.000010 0.000010 0.000010 0.956181 0.000010 0.000010 0.000017 0.003890 0.000010 0.003702 0.000010 0.033656 0.001444 0.001040
0.000010 0.000010 0.000010 0.962332 0.003687 0.000010 0.000010 0.000010 0.002424 0.002813 0.000010 0.021747 0.000010 0.006918
0.000010 0.000010 0.000010 0.947023 0.003735 0.000010 0.000010 0.000010 0.000870 0.005603 0.000010 0.027801 0.000010 0.014887
0.000010 0.000010 0.000010 0.955812 0.000010 0.000010 0.000010 0.000010 0.002790 0.000010 0.000010 0.041287 0.000010 0.000010
0.000010 0.000010 0.000012 0.991739 0.000010 0.000010 0.000010 0.000014 0.000010 0.000010 0.000010 0.008135 0.000010 0.000010
0.000010 0.000010 0.000010 0.999870 0.000010 0.000010 0.000010 0.000010 0.000010 0.000010 0.000010 0.000010 0.000010 0.000010
0.000010 0.000010 0.000010 0.999870 0.000010 0.000010 0.000010 0.000010 0.000010 0.000010 0.000010 0.000010 0.000010 0.000010
0.000010 0.000010 0.000010 0.999870 0.000010 0.000010 0.000010 0.000010 0.000010 0.000010 0.000010 0.000010 0.000010 0.000010
0.000010 0.000010 0.000010 0.996670 0.003210 0.000010 0.000010 0.000010 0.000010 0.000010 0.000010 0.000010 0.000010 0.000010
0.000010 0.000010 0.000010 0.995725 0.000010 0.000010 0.000010 0.000010 0.000010 0.000010 0.000010 0.004155 0.000010 0.000010
0.000010 0.000010 0.000010 0.999870 0.000010 0.000010 0.000010 0.000010 0.000010 0.000010 0.000010 0.000010 0.000010 0.000010
0.000010 0.000010 0.000010 0.999870 0.000010 0.000010 0.000010 0.000010 0.000010 0.000010 0.000010 0.000010 0.000010 0.000010
0.000010 0.000010 0.009401 0.961287 0.000010 0.000010 0.000010 0.000010 0.000010 0.000010 0.000010 0.029201 0.000010 0.000010
0.000010 0.000010 0.000010 0.992812 0.000010 0.000010 0.000010 0.000010 0.000010 0.000010 0.000010 0.007068 0.000010 0.000010
0.000010 0.000010 0.000010 0.999870 0.000010 0.000010 0.000010 0.000010 0.000010 0.000010 0.000010 0.000010 0.000010 0.000010
0.000010 0.000010 0.000010 0.999870 0.000010 0.000010 0.000010 0.000010 0.000010 0.000010 0.000010 0.000010 0.000010 0.000010
0.000010 0.000010 0.000010 0.999870 0.000010 0.000010 0.000010 0.000010 0.000010 0.000010 0.000010 0.000010 0.000010 0.000010
0.000010 0.000010 0.000010 0.999870 0.000010 0.000010 0.000010 0.000010 0.000010 0.000010 0.000010 0.000010 0.000010 0.000010
0.000010 0.000010 0.000010 0.999870 0.000010 0.000010 0.000010 0.000010 0.000010 0.000010 0.000010 0.000010 0.000010 0.000010
0.000010 0.000010 0.014790 0.957281 0.000010 0.000010 0.000010 0.000010 0.000010 0.000010 0.001578 0.026252 0.000010 0.000010
0.000010 0.000010 0.000010 0.999870 0.000010 0.000010 0.000010 0.000010 0.000010 0.000010 0.000010 0.000010 0.000010 0.000010
0.000010 0.000010 0.000010 0.999870 0.000010 0.000010 0.000010 0.000010 0.000010 0.000010 0.000010 0.000010 0.000010 0.000010
0.000010 0.000010 0.000010 0.999870 0.000010 0.000010 0.000010 0.000010 0.000010 0.000010 0.000010 0.000010 0.000010 0.000010
0.000010 0.000010 0.000010 0.993470 0.006410 0.000010 0.000010 0.000010 0.000010 0.000010 0.000010 0.000010 0.000010 0.000010
0.000010 0.000010 0.000010 0.999870 0.000010 0.000010 0.000010 0.000010 0.000010 0.000010 0.000010 0.000010 0.000010 0.000010
0.000010 0.000010 0.000010 0.985764 0.000010 0.000831 0.000010 0.000010 0.000010 0.000010 0.005800 0.007505 0.000010 0.000010
0.000010 0.000010 0.000010 0.997759 0.002121 0.000010 0.000010 0.000010 0.000010 0.000010 0.000010 0.000010 0.000010 0.000010
0.000010 0.000010 0.006006 0.993874 0.000010 0.000010 0.000010 0.000010 0.000010 0.000010 0.000010 0.000010 0.000010 0.000010
0.000010 0.000010 0.000010 0.980648 0.004324 0.000010 0.000010 0.000010 0.000010 0.005310 0.000010 0.009618 0.000010 0.000010
0.000010 0.000010 0.000010 0.994345 0.005535 0.000010 0.000010 0.000010 0.000010 0.000010 0.000010 0.000010 0.000010 0.000010
0.000010 0.000010 0.000010 0.993506 0.000010 0.000010 0.000010 0.000010 0.000010 0.000010 0.000010 0.006374 0.000010 0.000010
0.000010 0.000010 0.000010 0.997341 0.002539 0.000010 0.000010 0.000010 0.000010 0.000010 0.000010 0.000010 0.000010 0.000010
0.000010 0.000010 0.000010 0.999870 0.000010 0.000010 0.000010 0.000010 0.000010 0.000010 0.000010 0.000010 0.000010 0.000010
0.000010 0.000010 0.000010 0.999870 0.000010 0.000010 0.000010 0.000010 0.000010 0.000010 0.000010 0.000010 0.000010 0.000010
0.000010 0.000010 0.012530 0.970240 0.000010 0.000138 0.000010 0.000010 0.000010 0.000010 0.011586 0.005417 0.000010 0.000010
0.000010 0.000010 0.000010 0.998022 0.001819 0.000010 0.000010 0.000010 0.000010 0.000010 0.000010 0.000049 0.000010 0.000010
0.000010 0.000010 0.000010 0.999870 0.000010 0.000010 0.000010 0.000010 0.000010 0.000010 0.000010 0.000010 0.000010 0.000010
0.000010 0.000010 0.000010 0.999870 0.000010 0.000010 0.000010 0.000010 0.000010 0.000010 0.000010 0.000010 0.000010 0.000010
0.000010 0.000010 0.000010 0.981562 0.004885 0.000010 0.000010 0.001185 0.007341 0.001704 0.000010 0.000010 0.000010 0.003244
0.002509 0.000010 0.000010 0.986496 0.003666 0.000010 0.000010 0.000020 0.000010 0.000010 0.000010 0.000010 0.000010 0.007219
0.000010 0.000010 0.000010 0.999870 0.000010 0.000010 0.000010 0.000010 0.000010 0.000010 0.000010 0.000010 0.000010 0.000010
0.000010 0.000010 0.000010 0.999870 0.000010 0.000010 0.000010 0.000010 0.000010 0.000010 0.000010 0.000010 0.000010 0.000010
0.000010 0.000010 0.000010 0.999870 0.000010 0.000010 0.000010 0.000010 0.000010 0.000010 0.000010 0.000010 0.000010 0.000010
0.000010 0.000010 0.000010 0.998384 0.001496 0.000010 0.000010 0.000010 0.000010 0.000010 0.000010 0.000010 0.000010 0.000010
0.000010 0.000010 0.000010 0.999870 0.000010 0.000010 0.000010 0.000010 0.000010 0.000010 0.000010 0.000010 0.000010 0.000010
0.000010 0.000010 0.000010 0.999870 0.000010 0.000010 0.000010 0.000010 0.000010 0.000010 0.000010 0.000010 0.000010 0.000010
0.000010 0.000010 0.000010 0.999870 0.000010 0.000010 0.000010 0.000010 0.000010 0.000010 0.000010 0.000010 0.000010 0.000010
0.000010 0.000010 0.000010 0.978183 0.000010 0.000010 0.000010 0.000010 0.000010 0.000010 0.000010 0.021697 0.000010 0.000010
0.000010 0.000010 0.001970 0.997910 0.000010 0.000010 0.000010 0.000010 0.000010 0.000010 0.000010 0.000010 0.000010 0.000010
0.000010 0.000010 0.000010 0.992798 0.000010 0.000010 0.000010 0.000010 0.000010 0.000010 0.000010 0.007082 0.000010 0.000010
0.000010 0.000010 0.000010 0.999870 0.000010 0.000010 0.000010 0.000010 0.000010 0.000010 0.000010 0.000010 0.000010 0.000010
0.000010 0.000010 0.000010 0.999870 0.000010 0.000010 0.000010 0.000010 0.000010 0.000010 0.000010 0.000010 0.000010 0.000010
0.000010 0.000010 0.009290 0.908561 0.000019 0.000010 0.000010 0.000010 0.000010 0.000010 0.000010 0.082030 0.000010 0.000010
0.000010 0.000010 0.005343 0.899631 0.000010 0.000010 0.000010 0.000013 0.000010 0.000010 0.000010 0.094913 0.000010 0.000010
0.000010 0.009204 0.000010 0.913641 0.002443 0.000010 0.000010 0.000010 0.000010 0.000010 0.000010 0.074612 0.000010 0.000010
0.000010 0.018610 0.002893 0.895905 0.003135 0.000010 0.000010 0.000010 0.000010 0.000010 0.000010 0.079367 0.000010 0.000010
0.002274 0.002621 0.007547 0.887047 0.000010 0.000010 0.000010 0.000010 0.000010 0.000010 0.000010 0.100421 0.000010 0.000010
0.000010 0.000011 0.002824 0.914518 0.000010 0.000010 0.000010 0.000010 0.001212 0.000010 0.000010 0.081346 0.000010 0.000010
0.000010 0.000010 0.002968 0.924300 0.000010 0.000010 0.000010 0.000010 0.000010 0.000010 0.000010 0.072622 0.000010 0.000010
0.000010 0.000010 0.016695 0.891393 0.000010 0.000010 0.000010 0.000010 0.000010 0.000010 0.000010 0.091802 0.000010 0.000010
0.000010 0.007106 0.000010 0.905036 0.000010 0.000010 0.000010 0.000010 0.000010 0.000010 0.000010 0.087747 0.000010 0.000010
0.001279 0.024947 0.003275 0.865730 0.000010 0.000010 0.000010 0.000010 0.000010 0.000010 0.000010 0.104680 0.000010 0.000010
0.000940 0.000010 0.015175 0.868246 0.000247 0.000010 0.000010 0.000063 0.000010 0.000010 0.000010 0.115249 0.000010 0.000010
0.000010 0.000010 0.004763 0.893843 0.000010 0.000010 0.000010 0.000661 0.000010 0.000010 0.000010 0.100633 0.000010 0.000010
0.000010 0.008361 0.010307 0.863902 0.000010 0.000010 0.000010 0.000010 0.000010 0.000010 0.000010 0.117331 0.000010 0.000010
0.000010 0.009897 0.001379 0.887040 0.000010 0.000010 0.000010 0.004598 0.000010 0.000010 0.000010 0.096995 0.000010 0.000010
0.003897 0.006641 0.004589 0.883717 0.000010 0.000010 0.000012 0.000301 0.000010 0.000010 0.000010 0.100774 0.000010 0.000010
0.000010 0.015442 0.024712 0.802161 0.000010 0.000010 0.000010 0.015440 0.000010 0.002381 0.000010 0.126418 0.000010 0.013375
0.000010 0.000010 0.008264 0.904244 0.000010 0.000010 0.000014 0.001128 0.003689 0.000010 0.000010 0.082582 0.000010 0.000010
0.000010 0.000010 0.004788 0.898590 0.000010 0.000010 0.000010 0.005154 0.000010 0.000010 0.000010 0.091368 0.000010 0.000010
0.005272 0.006294 0.001045 0.865463 0.001584 0.000010 0.000010 0.000010 0.000010 0.000010 0.000010 0.120262 0.000010 0.000010
0.000010 0.015103 0.000010 0.911823 0.000010 0.000010 0.000010 0.000010 0.000010 0.000010 0.000010 0.072964 0.000010 0.000010
0.000010 0.000010 0.010669 0.903769 0.000010 0.000010 0.000010 0.002449 0.000010 0.000010 0.000010 0.083013 0.000010 0.000010
0.000010 0.019040 0.000010 0.885118 0.000010 0.003705 0.000010 0.000010 0.000010 0.000010 0.000010 0.092037 0.000010 0.000010
0.000901 0.003813 0.004796 0.888025 0.000010 0.000010 0.000010 0.000018 0.000010 0.000010 0.000010 0.096281 0.000010 0.006096
0.000010 0.000010 0.000572 0.948399 0.000010 0.000010 0.000010 0.000010 0.000010 0.000010 0.000010 0.050919 0.000010 0.000010
0.000010 0.000010 0.000010 0.939067 0.000010 0.000010 0.000010 0.000010 0.000010 0.000010 0.000010 0.060813 0.000010 0.000010
0.000010 0.000010 0.000010 0.977924 0.000010 0.000010 0.000010 0.000010 0.000010 0.000010 0.000010 0.021956 0.000010 0.000010
0.000010 0.000010 0.000010 0.948171 0.000813 0.000010 0.000010 0.000010 0.000010 0.000010 0.000010 0.050907 0.000010 0.000010
0.006379 0.000010 0.000010 0.867428 0.000010 0.000010 0.000011 0.010712 0.000010 0.082658 0.000010 0.032733 0.000010 0.000010
0.000010 0.000010 0.000010 0.986389 0.000010 0.000010 0.000010 0.000010 0.000010 0.000010 0.000010 0.013491 0.000010 0.000010
0.005810 0.000010 0.006552 0.874450 0.005127 0.000010 0.000013 0.003281 0.000010 0.054243 0.004565 0.040545 0.000010 0.005375
0.000010 0.007038 0.000010 0.911329 0.000010 0.000010 0.000010 0.002176 0.000010 0.000010 0.000010 0.079357 0.000010 0.000010
0.000010 0.000771 0.000010 0.952323 0.000010 0.000010 0.000010 0.000010 0.000010 0.000010 0.000010 0.046797 0.000010 0.000010
0.000010 0.009409 0.010235 0.886334 0.000010 0.000010 0.000010 0.004286 0.000010 0.000010 0.000010 0.089646 0.000010 0.000010
0.000010 0.000010 0.008369 0.991511 0.000010 0.000010 0.000010 0.000010 0.000010 0.000010 0.000010 0.000010 0.000010 0.000010
0.000010 0.000010 0.003788 0.937506 0.000230 0.000010 0.000010 0.000010 0.000010 0.000010 0.000010 0.058375 0.000010 0.000010
0.000010 0.000010 0.000010 0.910074 0.000010 0.000010 0.000010 0.000010 0.000010 0.000010 0.000010 0.089806 0.000010 0.000010
0.000016 0.000010 0.000268 0.926390 0.000086 0.000010 0.000010 0.000010 0.000010 0.000010 0.000010 0.073150 0.000010 0.000010
0.000010 0.000010 0.000010 0.907880 0.000010 0.000010 0.000010 0.000010 0.000010 0.000010 0.000010 0.092000 0.000010 0.000010
0.000010 0.000010 0.008533 0.918484 0.001988 0.000010 0.000010 0.000010 0.000010 0.000010 0.000010 0.070895 0.000010 0.000010
0.000010 0.000010 0.000010 0.920987 0.000010 0.000010 0.000010 0.000010 0.000010 0.000010 0.000010 0.078893 0.000010 0.000010
0.000010 0.000659 0.001136 0.961608 0.000010 0.000010 0.000010 0.000010 0.000010 0.000010 0.000010 0.030259 0.000010 0.006248
0.000010 0.000010 0.000010 0.999870 0.000010 0.000010 0.000010 0.000010 0.000010 0.000010 0.000010 0.000010 0.000010 0.000010
0.000010 0.018826 0.009746 0.931517 0.004506 0.000010 0.000010 0.000010 0.000010 0.000010 0.000010 0.035315 0.000010 0.000010
0.000010 0.004382 0.003705 0.950317 0.000010 0.000010 0.000010 0.004571 0.000010 0.000275 0.000010 0.024353 0.000010 0.012326
0.000010 0.017944 0.000010 0.981936 0.000010 0.000010 0.000010 0.000010 0.000010 0.000010 0.000010 0.000010 0.000010 0.000010
0.009163 0.026039 0.001924 0.762381 0.000010 0.000010 0.000010 0.037013 0.000010 0.005433 0.000010 0.132538 0.018220 0.007238
0.004746 0.032192 0.000010 0.764814 0.000010 0.000010 0.000010 0.056923 0.005456 0.004675 0.000010 0.113071 0.018063 0.000010
0.004587 0.005704 0.017729 0.891445 0.003026 0.000010 0.000010 0.032244 0.000010 0.007067 0.000010 0.038138 0.000010 0.000010
0.013853 0.034184 0.000010 0.783802 0.001786 0.000010 0.000010 0.053834 0.000010 0.001078 0.000010 0.090046 0.013866 0.007502
0.000010 0.028004 0.000010 0.836119 0.000010 0.000010 0.000041 0.012681 0.000010 0.000010 0.003154 0.110319 0.002189 0.007432
0.000010 0.045375 0.012509 0.711566 0.000010 0.000010 0.002500 0.050272 0.000010 0.001482 0.000010 0.128599 0.010849 0.036798
0.000010 0.030711 0.020754 0.764049 0.000010 0.000010 0.001549 0.016854 0.000010 0.005528 0.000010 0.131696 0.013249 0.015560
0.001979 0.057059 0.000010 0.734540 0.002539 0.000010 0.000010 0.059844 0.005931 0.004080 0.000010 0.110523 0.013959 0.009505
0.000010 0.035446 0.000010 0.764225 0.000010 0.000010 0.000010 0.038803 0.012628 0.016761 0.005070 0.114561 0.012446 0.000010
0.009277 0.022961 0.002989 0.778683 0.000010 0.000010 0.000010 0.041193 0.000010 0.005012 0.000010 0.114904 0.013901 0.011029
0.001089 0.029737 0.000010 0.762645 0.000010 0.000010 0.000010 0.033450 0.010756 0.001634 0.000010 0.137766 0.011834 0.011039
0.009463 0.037655 0.003431 0.785539 0.000010 0.000010 0.000010 0.041377 0.006412 0.003233 0.005295 0.071668 0.000010 0.035887
0.015255 0.888514 0.080718 0.006744 0.000010 0.000010 0.000010 0.000010 0.001644 0.000010 0.000010 0.007045 0.000010 0.000010
0.000010 0.902823 0.085582 0.000010 0.000010 0.000010 0.000010 0.000010 0.000010 0.000010 0.000010 0.011485 0.000010 0.000010
0.000010 0.917734 0.077247 0.000010 0.000010 0.000010 0.000010 0.000010 0.000010 0.000010 0.000010 0.004909 0.000010 0.000010
0.000216 0.914558 0.078462 0.000010 0.000010 0.000010 0.000010 0.003000 0.000010 0.000010 0.000010 0.003674 0.000010 0.000010
0.000010 0.918172 0.081708 0.000010 0.000010 0.000010 0.000010 0.000010 0.000010 0.000010 0.000010 0.000010 0.000010 0.000010
0.000010 0.908721 0.081876 0.009292 0.000010 0.000010 0.000010 0.000010 0.000010 0.000010 0.000010 0.000010 0.000010 0.000010
0.003726 0.871887 0.102566 0.006492 0.000010 0.000010 0.000010 0.000010 0.000010 0.000010 0.000010 0.015238 0.000010 0.000010
0.020980 0.879298 0.095718 0.000436 0.003478 0.000010 0.000010 0.000010 0.000010 0.000010 0.000010 0.000010 0.000010 0.000010
0.000010 0.897799 0.081691 0.000010 0.000010 0.000010 0.000010 0.000010 0.000010 0.000010 0.000010 0.020400 0.000010 0.000010
0.010225 0.886494 0.103170 0.000010 0.000010 0.000010 0.000010 0.000010 0.000010 0.000010 0.000010 0.000010 0.000010 0.000010
0.007572 0.869584 0.093726 0.009082 0.000010 0.000010 0.000010 0.000010 0.000010 0.005142 0.000010 0.000010 0.004228 0.010595
0.004387 0.895636 0.097052 0.002824 0.000010 0.000010 0.000010 0.000010 0.000010 0.000010 0.000010 0.000010 0.000010 0.000010
0.000010 0.883332 0.116548 0.000010 0.000010 0.000010 0.000010 0.000010 0.000010 0.000010 0.000010 0.000010 0.000010 0.000010
0.000010 0.919232 0.076670 0.000010 0.000010 0.000010 0.000010 0.000010 0.000010 0.000010 0.000010 0.003988 0.000010 0.000010
0.000010 0.919890 0.079990 0.000010 0.000010 0.000010 0.000010 0.000010 0.000010 0.000010 0.000010 0.000010 0.000010 0.000010
0.004467 0.908492 0.086931 0.000010 0.000010 0.000010 0.000010 0.000010 0.000010 0.000010 0.000010 0.000010 0.000010 0.000010
0.012107 0.899562 0.088221 0.000010 0.000010 0.000010 0.000010 0.000010 0.000010 0.000010 0.000010 0.000010 0.000010 0.000010
0.002096 0.890053 0.102045 0.000531 0.000010 0.000010 0.000010 0.000010 0.005185 0.000010 0.000010 0.000010 0.000010 0.000010
0.000010 0.866077 0.077904 0.048454 0.000010 0.000010 0.000010 0.000010 0.007466 0.000010 0.000010 0.000010 0.000010 0.000010
0.000010 0.895549 0.097099 0.000010 0.000010 0.000010 0.000010 0.000010 0.007242 0.000010 0.000010 0.000010 0.000010 0.000010
0.000010 0.000010 0.000010 0.355771 0.000012 0.012734 0.389845 0.000010 0.004740 0.000010 0.221991 0.014837 0.000010 0.000010
0.000010 0.012422 0.023888 0.297792 0.000010 0.014503 0.457456 0.000010 0.000010 0.000010 0.189852 0.000010 0.003263 0.000764
0.002922 0.000010 0.013832 0.290212 0.003290 0.000010 0.368750 0.025969 0.000010 0.010553 0.245860 0.008169 0.000010 0.030403
0.003067 0.000010 0.000010 0.318603 0.000010 0.000014 0.472937 0.000010 0.000010 0.002318 0.202979 0.000010 0.000010 0.000010
0.000010 0.000010 0.000010 0.313999 0.000010 0.000010 0.460804 0.000010 0.004141 0.000010 0.201845 0.019121 0.000010 0.000010
0.004120 0.000010 0.001625 0.330377 0.000010 0.020395 0.428619 0.000010 0.000010 0.000010 0.214784 0.000010 0.000010 0.000010
0.000585 0.000010 0.000010 0.274689 0.000010 0.005510 0.471243 0.000010 0.019563 0.001112 0.185737 0.010184 0.000010 0.031327
0.000010 0.000010 0.000010 0.293415 0.000010 0.066081 0.362425 0.008348 0.010361 0.009204 0.179253 0.002916 0.000010 0.067947
0.000010 0.001298 0.007705 0.239007 0.000010 0.015385 0.377603 0.021419 0.000010 0.013648 0.165962 0.013648 0.054378 0.089917
0.000646 0.000010 0.004983 0.341717 0.000010 0.001552 0.395108 0.004674 0.004998 0.003514 0.223348 0.000010 0.010845 0.008585
0.011213 0.000010 0.000010 0.322460 0.000010 0.026420 0.416989 0.005229 0.000010 0.009147 0.201967 0.000010 0.006515 0.000010
0.000010 0.000010 0.000010 0.318116 0.000010 0.029618 0.455222 0.000010 0.009129 0.000010 0.187825 0.000010 0.000010 0.000010
0.000010 0.000010 0.004196 0.370465 0.002171 0.000010 0.418304 0.000010 0.014296 0.000010 0.185099 0.003695 0.001714 0.000010
0.000660 0.000010 0.000010 0.341498 0.000010 0.000010 0.480547 0.000010 0.003506 0.000010 0.173699 0.000010 0.000010 0.000010
0.003826 0.000010 0.000010 0.353952 0.000010 0.000010 0.425017 0.000010 0.000010 0.000769 0.216347 0.000010 0.000010 0.000010
0.009574 0.000010 0.000010 0.312749 0.000030 0.000010 0.469919 0.000010 0.000010 0.002631 0.196962 0.008066 0.000010 0.000010
0.000010 0.000010 0.000010 0.352249 0.000010 0.000010 0.425183 0.000010 0.008777 0.000010 0.206041 0.000010 0.000010 0.007660
0.000010 0.005174 0.000010 0.293092 0.000010 0.004225 0.401987 0.000010 0.008630 0.010789 0.217638 0.000010 0.025550 0.032865
0.000010 0.015205 0.000010 0.328539 0.000010 0.000010 0.402108 0.016053 0.000010 0.016046 0.221560 0.000419 0.000010 0.000010
0.000010 0.000010 0.000010 0.351530 0.000010 0.003805 0.394240 0.000010 0.003083 0.007908 0.203201 0.013850 0.022322 0.000010
0.004266 0.002330 0.000010 0.343667 0.002417 0.012254 0.097728 0.007159 0.010284 0.016282 0.408341 0.001278 0.059756 0.034228
0.000010 0.012949 0.000010 0.342206 0.000010 0.007244 0.077867 0.008985 0.000010 0.014884 0.449544 0.000010 0.064641 0.021629
0.003689 0.009799 0.012746 0.310145 0.000010 0.011614 0.118357 0.009749 0.011089 0.019717 0.389219 0.000010 0.036705 0.067152
0.007548 0.016385 0.007029 0.226809 0.007645 0.274754 0.055967 0.000012 0.000010 0.000010 0.320245 0.012839 0.033528 0.037219
0.000010 0.018622 0.013347 0.309201 0.006185 0.000011 0.082751 0.000010 0.017347 0.022248 0.441039 0.000010 0.024683 0.064536
0.000010 0.018948 0.030606 0.307064 0.004525 0.015132 0.106574 0.016070 0.001637 0.017711 0.398344 0.000010 0.034800 0.048568
0.000010 0.000010 0.000010 0.337229 0.000010 0.020865 0.108204 0.019208 0.000010 0.006866 0.421038 0.000010 0.053984 0.032546
0.000010 0.011735 0.000010 0.281040 0.000010 0.003058 0.117444 0.000017 0.000010 0.022027 0.472445 0.000010 0.060100 0.032083
0.000010 0.015297 0.000010 0.329741 0.000375 0.022864 0.059758 0.002864 0.000010 0.028211 0.474321 0.000010 0.039462 0.027067
0.008797 0.000859 0.000010 0.286298 0.000010 0.000010 0.068648 0.017017 0.011122 0.028387 0.474754 0.000010 0.057192 0.046886
0.000339 0.000010 0.000010 0.318481 0.002879 0.006981 0.107956 0.000010 0.007617 0.020508 0.433320 0.000010 0.040755 0.061124
0.000010 0.000010 0.000010 0.345080 0.000017 0.000010 0.122610 0.007368 0.000010 0.020829 0.403648 0.000010 0.056407 0.043981
0.000010 0.028917 0.000010 0.322869 0.001436 0.018319 0.068869 0.011431 0.000010 0.025828 0.433285 0.000010 0.081721 0.007286
0.000010 0.032930 0.010078 0.321812 0.000010 0.000010 0.095826 0.006935 0.000010 0.023351 0.429194 0.000010 0.051054 0.028769
0.000010 0.023853 0.000010 0.293289 0.000010 0.000010 0.078013 0.000010 0.000010 0.023306 0.446674 0.000010 0.051037 0.083759
0.000010 0.029141 0.017978 0.360663 0.000010 0.000010 0.105818 0.000010 0.001083 0.014740 0.434626 0.000010 0.011243 0.024660
0.001732 0.014862 0.000010 0.321512 0.000010 0.000010 0.071772 0.000010 0.002301 0.025220 0.449669 0.000010 0.043626 0.069256
0.000010 0.000010 0.000010 0.304263 0.000977 0.000010 0.065094 0.000010 0.011966 0.036760 0.443737 0.000010 0.038144 0.099000
0.006851 0.000010 0.012349 0.227925 0.004556 0.121616 0.057238 0.015261 0.001512 0.016896 0.326863 0.006455 0.062096 0.140373
0.000010 0.000010 0.025451 0.296918 0.002835 0.009961 0.129097 0.001243 0.010290 0.002509 0.411488 0.000010 0.034951 0.075227
0.000010 0.041372 0.023394 0.301465 0.005331 0.039925 0.053399 0.005079 0.000010 0.023876 0.131448 0.000010 0.000010 0.374671
0.000010 0.068275 0.000010 0.256122 0.000128 0.041261 0.036607 0.004730 0.000010 0.016106 0.148526 0.026068 0.037662 0.364486
0.000010 0.020381 0.002118 0.431407 0.000010 0.005716 0.006337 0.016612 0.013788 0.010327 0.073248 0.000010 0.044324 0.375711
0.000010 0.000010 0.000160 0.373149 0.000010 0.012803 0.001013 0.020557 0.009298 0.019289 0.129803 0.007516 0.089987 0.336395
0.004973 0.040099 0.013045 0.330643 0.000010 0.000010 0.021583 0.004201 0.000010 0.017039 0.088116 0.003894 0.048074 0.428303
0.008822 0.000010 0.000010 0.281016 0.001053 0.000010 0.044129 0.008928 0.006121 0.002702 0.125053 0.000010 0.076735 0.445400
0.000010 0.020864 0.000010 0.295801 0.000010 0.016601 0.039395 0.005379 0.013684 0.010575 0.096242 0.000010 0.063845 0.437575
0.002452 0.000010 0.000010 0.325996 0.000010 0.001776 0.000010 0.017147 0.013460 0.001448 0.121548 0.026332 0.059901 0.429901
0.000010 0.000010 0.003236 0.368796 0.011585 0.003026 0.053561 0.009628 0.016427 0.020038 0.126778 0.018740 0.035476 0.332690
0.000010 0.000010 0.000010 0.394328 0.000010 0.000010 0.063117 0.032096 0.002210 0.014290 0.101773 0.010892 0.040934 0.340309
0.000010 0.000010 0.000010 0.347240 0.000557 0.034254 0.036332 0.021010 0.018862 0.022304 0.106178 0.000010 0.047892 0.365330
0.009908 0.007376 0.000010 0.304814 0.004666 0.015459 0.043656 0.021838 0.000010 0.028606 0.116480 0.024512 0.043269 0.379396
0.003649 0.000010 0.010967 0.302072 0.000010 0.016305 0.000571 0.008463 0.027146 0.038730 0.103171 0.033135 0.061147 0.394623
0.003573 0.000010 0.000010 0.325798 0.009293 0.015234 0.040918 0.026249 0.009518 0.000010 0.116582 0.000010 0.044895 0.407899
0.000010 0.039130 0.000010 0.312027 0.005554 0.010415 0.034823 0.012327 0.004401 0.027448 0.115050 0.019944 0.072924 0.345937
0.000010 0.001166 0.010572 0.302565 0.000010 0.032253 0.016944 0.016616 0.016351 0.020733 0.110107 0.033865 0.052436 0.386373
0.000010 0.030183 0.000010 0.317743 0.000010 0.000010 0.013237 0.025539 0.008643 0.025099 0.089330 0.045649 0.046281 0.398255
0.000252 0.000010 0.000010 0.312124 0.000177 0.002123 0.006323 0.015494 0.018294 0.018626 0.093715 0.015221 0.068925 0.448706
0.000010 0.000010 0.000010 0.359840 0.000010 0.000010 0.010141 0.018888 0.000010 0.007549 0.101083 0.004550 0.067343 0.430547
0.000641 0.034850 0.000010 0.266285 0.003277 0.032672 0.056333 0.017753 0.007362 0.009574 0.102459 0.005962 0.069901 0.392922
0.040347 0.696097 0.129598 0.029786 0.000010 0.000010 0.000010 0.000010 0.101890 0.000010 0.000010 0.002202 0.000010 0.000010
0.018706 0.747998 0.099685 0.000010 0.000010 0.000010 0.000010 0.000010 0.131814 0.000010 0.000010 0.001707 0.000010 0.000010
0.040054 0.736661 0.116060 0.000010 0.000010 0.000010 0.000010 0.000010 0.107125 0.000010 0.000010 0.000010 0.000010 0.000010
0.043154 0.772153 0.091580 0.000010 0.000010 0.000010 0.000010 0.000010 0.093013 0.000010 0.000010 0.000010 0.000010 0.000010
0.033375 0.734540 0.104379 0.000010 0.000010 0.000010 0.000010 0.000010 0.127607 0.000010 0.000010 0.000010 0.000010 0.000010
0.042273 0.700776 0.116475 0.000010 0.000010 0.000010 0.000010 0.006725 0.133661 0.000010 0.000010 0.000010 0.000010 0.000010
0.047685 0.734592 0.102035 0.000010 0.000010 0.000010 0.000010 0.000044 0.115554 0.000010 0.000010 0.000010 0.000010 0.000010
0.049361 0.745775 0.116179 0.000010 0.000010 0.000010 0.000010 0.000010 0.080500 0.000010 0.000010 0.008095 0.000010 0.000010
0.036320 0.746404 0.136283 0.000010 0.000010 0.000010 0.000010 0.000010 0.080894 0.000010 0.000010 0.000010 0.000010 0.000010
0.040630 0.711916 0.109484 0.000010 0.000010 0.000010 0.000010 0.000010 0.137871 0.000010 0.000010 0.000010 0.000010 0.000010
0.059110 0.736335 0.092915 0.000010 0.000010 0.000010 0.000010 0.000010 0.111539 0.000010 0.000010 0.000010 0.000010 0.000010
0.039844 0.719303 0.106050 0.000010 0.000010 0.000010 0.000010 0.003090 0.131623 0.000010 0.000010 0.000010 0.000010 0.000010
0.030391 0.723666 0.138353 0.000791 0.000010 0.000010 0.000010 0.000489 0.106230 0.000010 0.000010 0.000010 0.000010 0.000010
0.019370 0.753639 0.115762 0.000010 0.000010 0.000010 0.000010 0.003091 0.108047 0.000010 0.000010 0.000010 0.000010 0.000010
0.035591 0.723669 0.108928 0.000010 0.000010 0.000010 0.000010 0.000010 0.127782 0.000010 0.000010 0.003940 0.000010 0.000010
0.045058 0.746053 0.104384 0.000010 0.001910 0.000010 0.000010 0.000010 0.102505 0.000010 0.000010 0.000010 0.000010 0.000010
0.038513 0.785625 0.083977 0.000010 0.000010 0.000010 0.000010 0.000010 0.091779 0.000010 0.000010 0.000016 0.000010 0.000010
0.000675 0.000010 0.000010 0.764419 0.030956 0.000010 0.000010 0.000010 0.000010 0.000010 0.000010 0.203850 0.000010 0.000010
0.000010 0.010477 0.002872 0.705678 0.042452 0.000010 0.000010 0.000010 0.000010 0.005762 0.002605 0.230083 0.000010 0.000010
0.000010 0.000010 0.000010 0.761189 0.039141 0.000010 0.000010 0.000010 0.000010 0.000010 0.000010 0.199560 0.000010 0.000010
0.000010 0.000010 0.000010 0.736337 0.054009 0.000010 0.000010 0.000010 0.000010 0.000010 0.000010 0.209545 0.000010 0.000010
0.000010 0.000010 0.000216 0.702199 0.052364 0.000010 0.005013 0.003037 0.002908 0.000010 0.002621 0.211303 0.000010 0.020290
0.000010 0.007148 0.000010 0.283897 0.130077 0.000010 0.000010 0.000010 0.006603 0.000010 0.000010 0.572185 0.000010 0.000010
0.000010 0.000010 0.000010 0.085752 0.066832 0.000010 0.000010 0.010582 0.000010 0.000010 0.004757 0.352421 0.000010 0.479576
0.000340 0.000010 0.000010 0.087555 0.068035 0.000010 0.000010 0.009771 0.000010 0.000010 0.002793 0.348938 0.000010 0.482498
0.000010 0.000010 0.000010 0.086612 0.067921 0.000010 0.000010 0.010491 0.000010 0.000010 0.000010 0.351683 0.000010 0.483202
0.003847 0.023699 0.000010 0.276518 0.028459 0.020414 0.000010 0.001555 0.000010 0.000010 0.025115 0.181083 0.032689 0.406579
0.003447 0.024286 0.000010 0.278212 0.029080 0.020631 0.000010 0.002110 0.000010 0.001441 0.024734 0.177765 0.029627 0.408637
0.000196 0.014365 0.006222 0.616441 0.044438 0.000010 0.000806 0.000010 0.000010 0.000010 0.000010 0.314884 0.002140 0.000457
0.000010 0.000010 0.000010 0.350621 0.064127 0.008717 0.003572 0.000015 0.005244 0.012391 0.000010 0.205094 0.039640 0.310540
0.006799 0.031449 0.016535 0.373457 0.081078 0.000837 0.008856 0.003789 0.001433 0.002569 0.047490 0.404711 0.009751 0.011246
0.000010 0.000010 0.000010 0.658425 0.045481 0.002026 0.000010 0.000010 0.000010 0.000010 0.000010 0.293968 0.000010 0.000010
0.003386 0.000010 0.000010 0.652090 0.051568 0.004391 0.000010 0.000010 0.000010 0.000010 0.000010 0.288064 0.000421 0.000010
0.000010 0.009719 0.000010 0.745025 0.028272 0.000010 0.006372 0.000414 0.000010 0.000010 0.000010 0.210118 0.000010 0.000010
0.000010 0.000010 0.000010 0.776776 0.020056 0.000010 0.000010 0.000010 0.000010 0.000010 0.000010 0.203058 0.000010 0.000010
0.000010 0.000010 0.000018 0.684939 0.034323 0.000010 0.000011 0.001082 0.000010 0.000010 0.000010 0.279547 0.000010 0.000010
0.000010 0.000010 0.004960 0.616473 0.053583 0.000010 0.000010 0.001622 0.000010 0.000603 0.000010 0.322678 0.000010 0.000010
0.000010 0.000010 0.000012 0.000010 0.999859 0.000010 0.000014 0.000013 0.000010 0.000011 0.000010 0.000010 0.000010 0.000010
0.000011 0.000010 0.000010 0.000017 0.999862 0.000010 0.000010 0.000010 0.000010 0.000010 0.000010 0.000010 0.000010 0.000010
0.000010 0.000010 0.000018 0.000015 0.999851 0.000010 0.000010 0.000011 0.000010 0.000010 0.000010 0.000015 0.000010 0.000010
0.000010 0.000010 0.000010 0.000010 0.999870 0.000010 0.000010 0.000010 0.000010 0.000010 0.000010 0.000010 0.000010 0.000010
0.000010 0.000013 0.000010 0.000010 0.999867 0.000010 0.000010 0.000010 0.000011 0.000010 0.000010 0.000010 0.000010 0.000010
0.000010 0.000012 0.000010 0.000010 0.999868 0.000010 0.000010 0.000010 0.000010 0.000010 0.000010 0.000010 0.000010 0.000010
0.000010 0.000016 0.000013 0.000010 0.999861 0.000010 0.000010 0.000010 0.000010 0.000010 0.000010 0.000010 0.000010 0.000010
0.000010 0.000016 0.000011 0.000011 0.999858 0.000010 0.000010 0.000010 0.000010 0.000010 0.000010 0.000014 0.000010 0.000010
0.000010 0.000010 0.000011 0.000010 0.999869 0.000010 0.000010 0.000010 0.000010 0.000010 0.000010 0.000010 0.000010 0.000010
0.000010 0.000010 0.000011 0.000010 0.999863 0.000010 0.000010 0.000010 0.000010 0.000010 0.000016 0.000010 0.000010 0.000010
0.000014 0.000012 0.000017 0.000010 0.999845 0.000010 0.000010 0.000016 0.000011 0.000010 0.000015 0.000010 0.000010 0.000010
0.000010 0.000012 0.000010 0.000010 0.999864 0.000012 0.000010 0.000010 0.000010 0.000010 0.000010 0.000013 0.000010 0.000010
0.000010 0.000012 0.000010 0.000010 0.999863 0.000010 0.000010 0.000010 0.000010 0.000012 0.000010 0.000013 0.000010 0.000010
0.000010 0.000010 0.000010 0.000011 0.999867 0.000010 0.000010 0.000010 0.000010 0.000010 0.000012 0.000010 0.000010 0.000010
0.000010 0.000013 0.000010 0.000010 0.999862 0.000010 0.000012 0.000013 0.000010 0.000010 0.000010 0.000010 0.000010 0.000010
0.002336 0.000010 0.000010 0.000010 0.514752 0.000010 0.000010 0.014953 0.002914 0.027744 0.000010 0.000010 0.016376 0.420854
0.000010 0.000010 0.000010 0.000010 0.592246 0.000010 0.000010 0.000010 0.000010 0.000010 0.000010 0.407634 0.000010 0.000010
0.000755 0.001234 0.017094 0.209734 0.420577 0.000010 0.000010 0.005306 0.000010 0.000010 0.000010 0.345229 0.000010 0.000010
0.000010 0.000010 0.000010 0.000010 0.999870 0.000010 0.000010 0.000010 0.000010 0.000010 0.000010 0.000010 0.000010 0.000010
0.000010 0.000010 0.000010 0.000010 0.999870 0.000010 0.000010 0.000010 0.000010 0.000010 0.000010 0.000010 0.000010 0.000010
0.002109 0.000010 0.000010 0.120907 0.000010 0.000010 0.000010 0.000010 0.000010 0.031791 0.000010 0.845093 0.000010 0.000010
0.000010 0.000010 0.000010 0.000010 0.000010 0.000010 0.000010 0.000010 0.000010 0.000010 0.000010 0.999870 0.000010 0.000010
0.000010 0.000010 0.000010 0.173510 0.000010 0.000010 0.000010 0.000010 0.000010 0.000010 0.000010 0.826370 0.000010 0.000010
0.000010 0.000010 0.000010 0.006560 0.000010 0.000010 0.000010 0.000010 0.000010 0.000010 0.000010 0.993320 0.000010 0.000010
0.000010 0.000010 0.000010 0.107090 0.000010 0.000010 0.000010 0.000010 0.000010 0.000010 0.000010 0.892790 0.000010 0.000010
0.000010 0.000010 0.000010 0.000010 0.000010 0.000010 0.000010 0.000010 0.000010 0.000010 0.000010 0.999870 0.000010 0.000010
0.000010 0.000010 0.000010 0.035529 0.000010 0.000010 0.000010 0.000010 0.000010 0.000010 0.000010 0.964351 0.000010 0.000010
0.000010 0.000010 0.000010 0.115927 0.000010 0.000010 0.000010 0.000010 0.000010 0.000010 0.000010 0.883953 0.000010 0.000010
0.000010 0.000010 0.000010 0.015713 0.000010 0.000010 0.000010 0.000010 0.000010 0.000010 0.000010 0.984167 0.000010 0.000010
0.000010 0.000010 0.000010 0.109754 0.000010 0.000010 0.000010 0.000010 0.000010 0.000010 0.000010 0.890126 0.000010 0.000010
0.000010 0.000010 0.000010 0.168114 0.000010 0.000010 0.000010 0.000010 0.000010 0.000010 0.000010 0.831766 0.000010 0.000010
0.000010 0.000010 0.000010 0.000010 0.000010 0.000010 0.000010 0.000010 0.000010 0.000010 0.000010 0.999870 0.000010 0.000010
0.000010 0.000010 0.000010 0.001372 0.018236 0.000010 0.000010 0.000010 0.000010 0.000010 0.000010 0.980282 0.000010 0.000010
0.000010 0.000010 0.000010 0.000010 0.042096 0.000010 0.000010 0.000010 0.000010 0.000010 0.000010 0.957784 0.000010 0.000010
0.000010 0.000010 0.000010 0.000010 0.012311 0.000010 0.000010 0.000010 0.000010 0.000010 0.000010 0.987569 0.000010 0.000010
0.000010 0.000010 0.000010 0.000010 0.014226 0.000010 0.000010 0.000010 0.000010 0.000010 0.000010 0.985654 0.000010 0.000010
0.000010 0.000010 0.000010 0.000010 0.007423 0.000010 0.000010 0.000010 0.000010 0.000010 0.000010 0.992457 0.000010 0.000010
0.000010 0.000010 0.000010 0.000010 0.003597 0.000010 0.000010 0.000010 0.000010 0.000010 0.000010 0.996283 0.000010 0.000010
0.007055 0.000010 0.000010 0.000010 0.257817 0.000010 0.000010 0.003897 0.003730 0.000010 0.000010 0.727412 0.000010 0.000010
0.000018 0.000010 0.000010 0.000010 0.250204 0.000010 0.000010 0.010987 0.000010 0.000010 0.000010 0.738690 0.000010 0.000010
0.000010 0.000010 0.000010 0.000010 0.231843 0.000010 0.000010 0.007917 0.000010 0.000010 0.000010 0.760130 0.000010 0.000010
0.000010 0.000010 0.000010 0.000010 0.236840 0.000010 0.000010 0.000010 0.001380 0.000010 0.000010 0.761670 0.000010 0.000010
0.001751 0.000010 0.000010 0.000010 0.267315 0.000010 0.000010 0.000010 0.003703 0.000010 0.000010 0.727131 0.000010 0.000010
0.000432 0.000010 0.000010 0.000010 0.252415 0.000010 0.000010 0.000010 0.000859 0.000010 0.000010 0.746194 0.000010 0.000010
0.000010 0.000010 0.000010 0.000010 0.233174 0.000010 0.000010 0.000010 0.004712 0.000010 0.000010 0.762004 0.000010 0.000010
0.000010 0.000010 0.000181 0.203076 0.196244 0.000010 0.000010 0.005024 0.003339 0.000010 0.000010 0.592056 0.000010 0.000010
0.000010 0.000010 0.008602 0.401181 0.121826 0.000010 0.000010 0.003635 0.000010 0.000010 0.000010 0.457859 0.000010 0.006817
0.008945 0.013944 0.004049 0.137430 0.174764 0.000010 0.000010 0.000039 0.000010 0.000010 0.000010 0.660757 0.000010 0.000010
0.000010 0.015062 0.000010 0.216316 0.173205 0.000010 0.000010 0.009880 0.000010 0.003581 0.003013 0.578872 0.000010 0.000010
0.000012 0.000010 0.000010 0.000010 0.182821 0.000010 0.000010 0.000010 0.000010 0.000010 0.000010 0.817057 0.000010 0.000010
0.000010 0.000010 0.000010 0.000010 0.185270 0.000010 0.000010 0.000010 0.000010 0.000010 0.000010 0.814610 0.000010 0.000010
0.000010 0.008896 0.000010 0.190569 0.161058 0.000010 0.000010 0.011718 0.000010 0.000192 0.001382 0.625779 0.000346 0.000010
0.000010 0.014694 0.017853 0.114649 0.198017 0.000010 0.000010 0.000010 0.004096 0.002196 0.000010 0.648424 0.000010 0.000010
0.000010 0.019096 0.000010 0.172718 0.173451 0.000010 0.000010 0.000010 0.001862 0.000010 0.000010 0.632784 0.000010 0.000010
0.000010 0.000010 0.000253 0.951225 0.000010 0.000010 0.000010 0.000010 0.000010 0.000010 0.000010 0.048412 0.000010 0.000010
0.000010 0.000010 0.000010 0.956489 0.000010 0.000010 0.000010 0.000010 0.000010 0.000010 0.000010 0.043391 0.000010 0.000010
0.000010 0.000010 0.009217 0.900388 0.000010 0.000010 0.000010 0.000010 0.000010 0.000010 0.000010 0.090285 0.000010 0.000010
0.000010 0.000010 0.000010 0.816983 0.004252 0.003602 0.000010 0.006132 0.000010 0.011547 0.010535 0.049338 0.097030 0.000531
0.000010 0.000010 0.000010 0.989628 0.000010 0.000010 0.000010 0.000010 0.000010 0.000010 0.000010 0.010252 0.000010 0.000010
0.000010 0.000010 0.008473 0.915686 0.000010 0.000010 0.000010 0.000010 0.000010 0.000010 0.000010 0.075731 0.000010 0.000010
0.000010 0.004547 0.020309 0.819971 0.001223 0.001113 0.001543 0.000653 0.000010 0.000010 0.007843 0.048590 0.085610 0.008568
0.000010 0.000010 0.000010 0.818037 0.003889 0.001883 0.000010 0.006065 0.000010 0.011368 0.010936 0.048478 0.097992 0.001303
0.000010 0.000010 0.001883 0.958632 0.000010 0.000010 0.000010 0.000010 0.000010 0.000010 0.000010 0.039376 0.000010 0.000010
0.000010 0.000010 0.007734 0.937440 0.002060 0.000010 0.000010 0.000010 0.000010 0.000010 0.000010 0.052666 0.000010 0.000010
0.000010 0.000010 0.008907 0.919652 0.000010 0.000010 0.000010 0.000010 0.000010 0.000010 0.000010 0.071331 0.000010 0.000010
0.000010 0.013859 0.000010 0.928260 0.001761 0.000010 0.000010 0.000010 0.000010 0.000010 0.000010 0.056021 0.000010 0.000010
0.000010 0.000010 0.014536 0.930946 0.000010 0.000010 0.000010 0.000010 0.000010 0.000010 0.000010 0.054408 0.000010 0.000010
0.000010 0.000010 0.008521 0.920504 0.000010 0.000013 0.000010 0.000010 0.000010 0.000010 0.000010 0.070862 0.000010 0.000010
0.000010 0.019089 0.000010 0.927015 0.000010 0.000010 0.000010 0.000010 0.000010 0.000010 0.000010 0.053786 0.000010 0.000010
0.000010 0.000010 0.003517 0.936001 0.000010 0.000010 0.000010 0.000010 0.000010 0.000010 0.000010 0.060372 0.000010 0.000010
0.000010 0.000010 0.003179 0.937868 0.000010 0.000010 0.000010 0.000010 0.000010 0.000010 0.000010 0.058843 0.000010 0.000010
0.000010 0.002890 0.012972 0.865536 0.000010 0.000014 0.001109 0.001427 0.000010 0.000722 0.001893 0.102622 0.010777 0.000010
0.000010 0.007588 0.000010 0.913477 0.004073 0.000010 0.000010 0.000010 0.000010 0.000010 0.000010 0.074763 0.000010 0.000010
0.000010 0.008146 0.001115 0.906188 0.000010 0.000010 0.000010 0.000010 0.000010 0.000011 0.000010 0.084450 0.000010 0.000010
0.000010 0.020153 0.000010 0.805193 0.000010 0.000010 0.000010 0.024260 0.002475 0.000010 0.000010 0.133584 0.000010 0.014254
0.000010 0.000010 0.000010 0.999870 0.000010 0.000010 0.000010 0.000010 0.000010 0.000010 0.000010 0.000010 0.000010 0.000010
0.000010 0.028168 0.010390 0.801773 0.001449 0.000010 0.000010 0.016099 0.000010 0.007442 0.003382 0.093141 0.020320 0.017795
0.000010 0.000010 0.000010 0.999870 0.000010 0.000010 0.000010 0.000010 0.000010 0.000010 0.000010 0.000010 0.000010 0.000010
0.000010 0.000010 0.000010 0.999870 0.000010 0.000010 0.000010 0.000010 0.000010 0.000010 0.000010 0.000010 0.000010 0.000010
0.000010 0.034039 0.000010 0.796561 0.000010 0.000010 0.000010 0.021208 0.003741 0.005038 0.000010 0.113737 0.013667 0.011949
0.000010 0.000010 0.000010 0.999870 0.000010 0.000010 0.000010 0.000010 0.000010 0.000010 0.000010 0.000010 0.000010 0.000010
0.003642 0.058163 0.020517 0.687451 0.002704 0.000010 0.003019 0.045785 0.002348 0.006134 0.000010 0.116284 0.032374 0.021559
0.004787 0.035581 0.000010 0.737998 0.003042 0.000010 0.000010 0.046309 0.004748 0.011438 0.000010 0.110288 0.011701 0.034068
0.003773 0.044988 0.000010 0.734053 0.002383 0.002842 0.000010 0.045290 0.000010 0.010252 0.004479 0.101742 0.020958 0.029210
0.000010 0.000010 0.000010 0.999870 0.000010 0.000010 0.000010 0.000010 0.000010 0.000010 0.000010 0.000010 0.000010 0.000010
0.000010 0.000010 0.000010 0.999870 0.000010 0.000010 0.000010 0.000010 0.000010 0.000010 0.000010 0.000010 0.000010 0.000010
0.000010 0.000010 0.000010 0.999870 0.000010 0.000010 0.000010 0.000010 0.000010 0.000010 0.000010 0.000010 0.000010 0.000010
0.000010 0.000010 0.000010 0.999870 0.000010 0.000010 0.000010 0.000010 0.000010 0.000010 0.000010 0.000010 0.000010 0.000010
0.000010 0.000010 0.000010 0.999870 0.000010 0.000010 0.000010 0.000010 0.000010 0.000010 0.000010 0.000010 0.000010 0.000010
0.000010 0.000010 0.000010 0.999870 0.000010 0.000010 0.000010 0.000010 0.000010 0.000010 0.000010 0.000010 0.000010 0.000010
0.000010 0.000010 0.000014 0.999866 0.000010 0.000010 0.000010 0.000010 0.000010 0.000010 0.000010 0.000010 0.000010 0.000010
0.000010 0.000010 0.000010 0.999870 0.000010 0.000010 0.000010 0.000010 0.000010 0.000010 0.000010 0.000010 0.000010 0.000010
0.000010 0.000010 0.000010 0.999870 0.000010 0.000010 0.000010 0.000010 0.000010 0.000010 0.000010 0.000010 0.000010 0.000010
0.000010 0.000010 0.000010 0.999870 0.000010 0.000010 0.000010 0.000010 0.000010 0.000010 0.000010 0.000010 0.000010 0.000010
0.000010 0.000010 0.000010 0.908876 0.004355 0.000010 0.000010 0.000010 0.000010 0.000010 0.000010 0.086660 0.000010 0.000010
0.000010 0.000010 0.000010 0.912551 0.000010 0.000010 0.000010 0.000010 0.000010 0.000010 0.000010 0.087329 0.000010 0.000010
0.000010 0.000010 0.000010 0.984060 0.000010 0.000010 0.000010 0.000010 0.000010 0.000010 0.000010 0.015820 0.000010 0.000010
0.000010 0.000010 0.000010 0.970663 0.000010 0.000010 0.000010 0.000010 0.000010 0.000010 0.000010 0.029217 0.000010 0.000010
0.000010 0.000010 0.000010 0.920220 0.000010 0.000010 0.000010 0.000010 0.000010 0.000010 0.000010 0.079660 0.000010 0.000010
0.000010 0.000010 0.000010 0.984291 0.000010 0.000010 0.000010 0.000010 0.000010 0.000010 0.000010 0.015589 0.000010 0.000010
0.000010 0.000010 0.000010 0.972133 0.000010 0.000010 0.000010 0.000010 0.000010 0.000010 0.000010 0.027747 0.000010 0.000010
0.000010 0.000010 0.000667 0.940007 0.000010 0.000010 0.000010 0.000010 0.000010 0.000010 0.000010 0.059216 0.000010 0.000010
0.000010 0.000010 0.000010 0.999870 0.000010 0.000010 0.000010 0.000010 0.000010 0.000010 0.000010 0.000010 0.000010 0.000010
0.000010 0.000010 0.000010 0.999870 0.000010 0.000010 0.000010 0.000010 0.000010 0.000010 0.000010 0.000010 0.000010 0.000010
0.000010 0.000010 0.000010 0.967525 0.000010 0.000010 0.000010 0.000010 0.000010 0.000010 0.000010 0.032355 0.000010 0.000010
0.000010 0.000010 0.000010 0.999870 0.000010 0.000010 0.000010 0.000010 0.000010 0.000010 0.000010 0.000010 0.000010 0.000010
0.000010 0.000010 0.000010 0.956613 0.000010 0.000010 0.000010 0.000010 0.000010 0.000010 0.000010 0.043267 0.000010 0.000010
0.000010 0.000010 0.000010 0.999870 0.000010 0.000010 0.000010 0.000010 0.000010 0.000010 0.000010 0.000010 0.000010 0.000010
0.000010 0.000010 0.000010 0.999870 0.000010 0.000010 0.000010 0.000010 0.000010 0.000010 0.000010 0.000010 0.000010 0.000010
0.000010 0.000010 0.000010 0.999870 0.000010 0.000010 0.000010 0.000010 0.000010 0.000010 0.000010 0.000010 0.000010 0.000010
0.000010 0.000010 0.000010 0.953012 0.000010 0.000010 0.000010 0.000010 0.000010 0.000010 0.000010 0.046868 0.000010 0.000010
0.000010 0.000010 0.000010 0.999870 0.000010 0.000010 0.000010 0.000010 0.000010 0.000010 0.000010 0.000010 0.000010 0.000010
0.000010 0.000010 0.000010 0.999870 0.000010 0.000010 0.000010 0.000010 0.000010 0.000010 0.000010 0.000010 0.000010 0.000010
0.000010 0.000010 0.000010 0.955232 0.000010 0.000010 0.000010 0.000010 0.000010 0.000010 0.000010 0.044648 0.000010 0.000010
0.000010 0.021096 0.000010 0.905772 0.001915 0.001193 0.000010 0.004454 0.000010 0.012970 0.001564 0.042441 0.008546 0.000010
0.000010 0.018998 0.000010 0.934567 0.001397 0.000010 0.000010 0.000010 0.000010 0.000010 0.000010 0.044938 0.000010 0.000010
0.000010 0.003221 0.000010 0.914018 0.000010 0.000010 0.000010 0.000010 0.000010 0.000010 0.000010 0.082650 0.000010 0.000010
0.000010 0.000010 0.000010 0.923914 0.000010 0.000010 0.000010 0.000010 0.000010 0.000010 0.000010 0.075966 0.000010 0.000010
0.000010 0.000010 0.000010 0.938707 0.001226 0.000010 0.000010 0.000010 0.000010 0.000010 0.000010 0.059958 0.000010 0.000010
0.000010 0.007185 0.004367 0.909337 0.000010 0.000010 0.000010 0.000010 0.000010 0.000010 0.000010 0.079011 0.000010 0.000010
0.000010 0.002910 0.001652 0.895460 0.000010 0.000010 0.000010 0.000330 0.000287 0.000010 0.000010 0.099281 0.000010 0.000010
0.000010 0.002670 0.000010 0.929859 0.000010 0.000010 0.000010 0.000010 0.000010 0.000010 0.000010 0.067361 0.000010 0.000010
0.000010 0.003159 0.010580 0.933068 0.000010 0.000010 0.000010 0.000010 0.000010 0.000010 0.000010 0.053093 0.000010 0.000010
0.000010 0.000010 0.007873 0.931299 0.000010 0.000010 0.000010 0.004134 0.000010 0.000010 0.000010 0.056594 0.000010 0.000010
0.309770 0.051463 0.000016 0.000010 0.000010 0.000010 0.000010 0.000011 0.638651 0.000010 0.000010 0.000010 0.000010 0.000010
0.309753 0.060488 0.000010 0.000010 0.000010 0.000010 0.000010 0.000010 0.629649 0.000010 0.000010 0.000010 0.000010 0.000010
0.312798 0.036724 0.000010 0.000010 0.000010 0.000010 0.000010 0.000010 0.650364 0.000010 0.000014 0.000010 0.000010 0.000010
0.307018 0.063808 0.000010 0.000010 0.000010 0.000010 0.000010 0.000010 0.629063 0.000010 0.000010 0.000010 0.000010 0.000010
0.321471 0.017836 0.011670 0.000010 0.000010 0.000010 0.000010 0.000010 0.648923 0.000010 0.000010 0.000010 0.000010 0.000010
0.306808 0.027289 0.000010 0.000010 0.000010 0.000010 0.000010 0.000010 0.665792 0.000010 0.000010 0.000010 0.000010 0.000010
0.313551 0.020468 0.007005 0.000013 0.000015 0.000010 0.000010 0.000010 0.658868 0.000010 0.000010 0.000010 0.000010 0.000010
0.301254 0.050600 0.014795 0.000010 0.000010 0.000010 0.000010 0.000010 0.633250 0.000010 0.000010 0.000010 0.000010 0.000010
0.321945 0.072019 0.005960 0.000010 0.000010 0.000010 0.000010 0.001845 0.598141 0.000010 0.000010 0.000010 0.000010 0.000010
0.310233 0.058594 0.000970 0.009876 0.000010 0.000010 0.000010 0.000010 0.620237 0.000010 0.000010 0.000010 0.000010 0.000010
0.318490 0.038776 0.000274 0.000010 0.000010 0.000010 0.000010 0.000010 0.642360 0.000010 0.000010 0.000010 0.000010 0.000010
0.297766 0.035000 0.007640 0.000010 0.000010 0.000010 0.000010 0.000010 0.659494 0.000010 0.000010 0.000010 0.000010 0.000010
0.319689 0.038075 0.000918 0.009325 0.000010 0.000010 0.000010 0.000010 0.631894 0.000018 0.000010 0.000012 0.000010 0.000010
0.300461 0.029166 0.000010 0.000010 0.000010 0.000010 0.000010 0.000012 0.670260 0.000010 0.000010 0.000010 0.000010 0.000010
0.300651 0.066012 0.005090 0.000010 0.000010 0.000010 0.000010 0.000011 0.628146 0.000010 0.000010 0.000010 0.000010 0.000010
0.324415 0.025677 0.000010 0.000010 0.000010 0.000010 0.000010 0.000010 0.649798 0.000010 0.000010 0.000010 0.000010 0.000010
0.339823 0.035227 0.000010 0.000010 0.001485 0.000010 0.000010 0.000012 0.623364 0.000010 0.000010 0.000010 0.000010 0.000010
0.297114 0.034498 0.000010 0.008793 0.000010 0.000010 0.000010 0.000010 0.659494 0.000010 0.000010 0.000012 0.000010 0.000010
0.325608 0.021296 0.001710 0.000010 0.002623 0.000010 0.000010 0.000010 0.648672 0.000010 0.000010 0.000011 0.000010 0.000010
0.332789 0.038868 0.000010 0.000010 0.000010 0.000010 0.000010 0.000010 0.628234 0.000010 0.000010 0.000010 0.000010 0.000010
0.000010 0.000010 0.015805 0.012716 0.000010 0.000010 0.000010 0.000010 0.969229 0.000010 0.000010 0.002150 0.000010 0.000010
0.000010 0.000010 0.000974 0.092798 0.000010 0.000010 0.000010 0.000010 0.906117 0.000010 0.000010 0.000010 0.000010 0.000010
0.000010 0.000010 0.000010 0.018479 0.000010 0.000010 0.000010 0.000010 0.981401 0.000010 0.000010 0.000010 0.000010 0.000010
0.036368 0.000010 0.000010 0.059339 0.000010 0.000010 0.000010 0.000010 0.904183 0.000010 0.000010 0.000010 0.000010 0.000010
0.000010 0.000010 0.000010 0.086084 0.000010 0.000010 0.000010 0.000010 0.913796 0.000010 0.000010 0.000010 0.000010 0.000010
0.000010 0.000010 0.007664 0.003004 0.000010 0.000010 0.000010 0.000010 0.989222 0.000010 0.000010 0.000010 0.000010 0.000010
0.000010 0.000010 0.008657 0.094763 0.000010 0.000010 0.000010 0.000010 0.896470 0.000010 0.000010 0.000010 0.000010 0.000010
0.000010 0.000010 0.000010 0.054434 0.000010 0.000010 0.000010 0.000010 0.945442 0.000010 0.000010 0.000014 0.000010 0.000010
0.000010 0.000010 0.017745 0.071803 0.000010 0.000010 0.000010 0.000010 0.910342 0.000010 0.000010 0.000010 0.000010 0.000010
0.035005 0.000010 0.000010 0.066221 0.000010 0.000010 0.000010 0.000010 0.898660 0.000010 0.000010 0.000014 0.000010 0.000010
0.025541 0.000010 0.000010 0.044544 0.000010 0.000010 0.000010 0.000010 0.929805 0.000010 0.000010 0.000010 0.000010 0.000010
0.012492 0.010994 0.009775 0.158714 0.000010 0.000010 0.000010 0.000010 0.807935 0.000010 0.000010 0.000010 0.000010 0.000010
0.000010 0.000010 0.000010 0.091330 0.000010 0.000010 0.000010 0.000010 0.908550 0.000010 0.000010 0.000010 0.000010 0.000010
0.035577 0.026397 0.011368 0.100085 0.000010 0.000010 0.000010 0.000010 0.824157 0.000010 0.000010 0.002336 0.000010 0.000010
0.000010 0.000010 0.001259 0.074458 0.000010 0.000010 0.000010 0.000010 0.924169 0.000010 0.000010 0.000015 0.000010 0.000010
0.000010 0.000010 0.000010 0.096158 0.000010 0.000010 0.000010 0.000010 0.903722 0.000010 0.000010 0.000010 0.000010 0.000010
0.000010 0.000010 0.000010 0.032504 0.000010 0.000010 0.000010 0.000010 0.967376 0.000010 0.000010 0.000010 0.000010 0.000010
0.091408 0.004932 0.014598 0.000010 0.000010 0.000010 0.000282 0.089222 0.312451 0.063227 0.002491 0.000010 0.089650 0.331697
0.063091 0.016784 0.000010 0.000010 0.000010 0.000010 0.000010 0.083112 0.286961 0.051952 0.000010 0.000010 0.064446 0.433584
0.065206 0.000010 0.000010 0.000010 0.000884 0.000010 0.000010 0.094774 0.308581 0.059443 0.000018 0.000010 0.051075 0.419958
0.059062 0.000010 0.010449 0.000010 0.000010 0.000010 0.002014 0.094387 0.295873 0.065412 0.005459 0.000010 0.046595 0.420699
0.086594 0.021228 0.000010 0.000010 0.000010 0.005501 0.000010 0.090075 0.269935 0.055454 0.011605 0.000010 0.064088 0.395470
0.061083 0.000862 0.000010 0.000010 0.003583 0.000010 0.000010 0.070086 0.246523 0.039681 0.009415 0.000010 0.054669 0.514048
0.058100 0.002379 0.000010 0.000010 0.001581 0.000010 0.005697 0.054382 0.193690 0.036500 0.003232 0.000010 0.078920 0.565477
0.066165 0.000010 0.000010 0.000010 0.000010 0.000010 0.006553 0.089114 0.286922 0.068579 0.000010 0.000010 0.031862 0.450736
0.076639 0.002841 0.000010 0.000010 0.000586 0.000010 0.002908 0.084350 0.277169 0.065475 0.008814 0.000010 0.058516 0.422662
0.070565 0.011890 0.001319 0.000010 0.000010 0.000010 0.001931 0.091878 0.290114 0.056483 0.007727 0.000010 0.062145 0.405908
0.098055 0.012337 0.000010 0.000010 0.000010 0.014042 0.000010 0.086307 0.306650 0.057688 0.011755 0.000010 0.070391 0.342725
0.058998 0.000010 0.000010 0.000010 0.002782 0.000010 0.014443 0.061689 0.254423 0.059440 0.003983 0.000010 0.067243 0.476949
0.060938 0.000010 0.000010 0.000010 0.000010 0.015188 0.000010 0.096023 0.300954 0.052651 0.003269 0.000010 0.047129 0.423789
0.063667 0.008242 0.003628 0.000010 0.000780 0.000010 0.000010 0.078260 0.269644 0.063044 0.000010 0.000010 0.055476 0.457208
0.046315 0.002015 0.000010 0.000010 0.003613 0.000010 0.000010 0.079551 0.241330 0.045496 0.013982 0.000010 0.044445 0.523202
0.047268 0.000010 0.000010 0.000010 0.000010 0.000010 0.010006 0.072329 0.237110 0.069659 0.000010 0.000010 0.060041 0.503516
0.067238 0.011050 0.000010 0.000010 0.000010 0.000010 0.000010 0.091121 0.304327 0.065876 0.003555 0.000010 0.047812 0.408961
0.072180 0.006882 0.005039 0.000010 0.000010 0.000010 0.000406 0.085734 0.309329 0.056315 0.008140 0.000010 0.056136 0.399797
0.079348 0.005398 0.000010 0.000010 0.000010 0.010986 0.001111 0.062851 0.302973 0.044684 0.000015 0.000010 0.082702 0.409893
0.000675 0.000010 0.000010 0.000010 0.000010 0.000010 0.000010 0.016206 0.008978 0.010302 0.010009 0.000010 0.015172 0.938587
0.000010 0.000010 0.000010 0.000010 0.003798 0.000010 0.000010 0.019439 0.016667 0.000010 0.000010 0.000010 0.000010 0.959996
0.004345 0.000010 0.000010 0.000010 0.000010 0.005185 0.000010 0.021428 0.000010 0.006865 0.013374 0.000010 0.018158 0.930575
0.022687 0.000010 0.000010 0.000010 0.000010 0.000010 0.000010 0.009709 0.000010 0.018714 0.000010 0.000010 0.000010 0.948790
0.011278 0.000010 0.000010 0.000010 0.000010 0.000011 0.000010 0.010498 0.000958 0.001659 0.000010 0.000010 0.000010 0.975516
0.000010 0.000010 0.000010 0.000010 0.000010 0.000010 0.000010 0.011996 0.000010 0.000010 0.000010 0.000010 0.000010 0.987884
0.003889 0.000010 0.000010 0.000010 0.000010 0.000010 0.000010 0.006344 0.000010 0.000010 0.000010 0.000010 0.000010 0.989657
0.006168 0.000010 0.000010 0.000010 0.000010 0.000010 0.000010 0.000365 0.000093 0.008322 0.000010 0.000010 0.000010 0.984962
0.000010 0.000010 0.006572 0.000010 0.000010 0.000010 0.000010 0.008888 0.001279 0.016546 0.000010 0.000010 0.000010 0.966626
0.010349 0.000010 0.000010 0.000010 0.000010 0.000010 0.000010 0.001335 0.000685 0.004052 0.002974 0.000010 0.000010 0.980526
0.003709 0.000010 0.003366 0.000010 0.000010 0.002860 0.000010 0.032225 0.000010 0.006367 0.000010 0.000010 0.009736 0.941666
0.015905 0.000010 0.000010 0.000010 0.000010 0.000010 0.000010 0.016890 0.000010 0.011433 0.008928 0.003088 0.000010 0.943675
0.001656 0.000010 0.000010 0.000010 0.000010 0.000010 0.000010 0.000010 0.002936 0.000010 0.006237 0.000010 0.000010 0.989070
0.004626 0.000010 0.000010 0.000010 0.000010 0.000010 0.000010 0.004962 0.000010 0.000010 0.000010 0.000010 0.000010 0.990302
0.002198 0.000010 0.000010 0.000010 0.000010 0.000010 0.000010 0.009356 0.008820 0.000010 0.014098 0.000010 0.000010 0.965439
0.000010 0.000010 0.000010 0.000010 0.005482 0.000010 0.000010 0.019718 0.000963 0.002728 0.012354 0.000010 0.000010 0.958674
0.007669 0.000010 0.005692 0.000010 0.000010 0.000010 0.000010 0.002349 0.009589 0.013180 0.006923 0.000010 0.000010 0.954529
0.000010 0.000010 0.000010 0.000010 0.000010 0.000010 0.000010 0.013267 0.002726 0.018634 0.006497 0.000010 0.000010 0.958785
0.013246 0.000010 0.000649 0.000010 0.002408 0.000010 0.000010 0.019799 0.000010 0.000010 0.013990 0.000010 0.000010 0.949828
0.006228 0.000010 0.000010 0.000010 0.000010 0.000010 0.000011 0.006823 0.000010 0.009967 0.000010 0.000010 0.000010 0.976881
0.285957 0.042278 0.000012 0.004555 0.000010 0.000010 0.000010 0.000010 0.661377 0.000010 0.000010 0.005740 0.000010 0.000010
0.270266 0.000010 0.000010 0.000010 0.000010 0.000010 0.000010 0.000011 0.729613 0.000010 0.000010 0.000010 0.000010 0.000010
0.253433 0.000010 0.000010 0.000010 0.000010 0.000010 0.000010 0.000010 0.746447 0.000010 0.000010 0.000010 0.000010 0.000010
0.290052 0.000010 0.000010 0.000010 0.000012 0.000010 0.000010 0.000010 0.709826 0.000010 0.000010 0.000010 0.000010 0.000010
0.290407 0.015929 0.000010 0.000010 0.000010 0.000010 0.000010 0.000010 0.693554 0.000010 0.000010 0.000010 0.000010 0.000010
0.281724 0.000010 0.000010 0.000010 0.000010 0.000010 0.000010 0.000010 0.718151 0.000010 0.000015 0.000010 0.000010 0.000010
0.292849 0.000014 0.000010 0.000010 0.000010 0.000010 0.000010 0.000010 0.707019 0.000010 0.000017 0.000010 0.000010 0.000010
0.240783 0.001702 0.008606 0.042507 0.002124 0.000010 0.000010 0.000010 0.704198 0.000010 0.000010 0.000010 0.000010 0.000010
0.299085 0.000010 0.000010 0.000010 0.000010 0.000010 0.000010 0.000010 0.700795 0.000010 0.000010 0.000010 0.000010 0.000010
0.302610 0.000010 0.000010 0.000010 0.000010 0.000010 0.000010 0.000010 0.697270 0.000010 0.000010 0.000010 0.000010 0.000010
0.276740 0.000010 0.000010 0.000010 0.000010 0.000010 0.000010 0.000010 0.723140 0.000010 0.000010 0.000010 0.000010 0.000010
0.283751 0.000017 0.000010 0.000016 0.000012 0.000010 0.000010 0.000010 0.716107 0.000017 0.000010 0.000010 0.000010 0.000010
0.268218 0.000010 0.000010 0.000010 0.000014 0.000010 0.000010 0.000010 0.731650 0.000016 0.000013 0.000010 0.000010 0.000010
0.285895 0.000010 0.000010 0.000010 0.000010 0.000010 0.000010 0.000010 0.713977 0.000017 0.000010 0.000010 0.000010 0.000010
0.271243 0.000010 0.000010 0.000010 0.000010 0.000010 0.000010 0.000010 0.728637 0.000010 0.000010 0.000010 0.000010 0.000010
0.264195 0.000010 0.000010 0.000010 0.000010 0.000010 0.000011 0.000016 0.735678 0.000010 0.000010 0.000010 0.000010 0.000010
0.255049 0.000010 0.000010 0.000010 0.000010 0.000010 0.000010 0.000010 0.744831 0.000010 0.000010 0.000010 0.000010 0.000010
0.269351 0.000017 0.000010 0.000010 0.000012 0.000010 0.000016 0.000010 0.730505 0.000014 0.000010 0.000015 0.000010 0.000010
0.175402 0.007835 0.000010 0.020744 0.000010 0.000010 0.000010 0.000010 0.795918 0.000010 0.000010 0.000010 0.000010 0.000010
0.292368 0.000010 0.000010 0.000010 0.000010 0.000010 0.000010 0.000010 0.707512 0.000010 0.000010 0.000010 0.000010 0.000010
0.000010 0.000010 0.999870 0.000010 0.000010 0.000010 0.000010 0.000010 0.000010 0.000010 0.000010 0.000010 0.000010 0.000010
0.000010 0.000010 0.999868 0.000010 0.000010 0.000010 0.000010 0.000010 0.000012 0.000010 0.000010 0.000010 0.000010 0.000010
0.000010 0.000010 0.999870 0.000010 0.000010 0.000010 0.000010 0.000010 0.000010 0.000010 0.000010 0.000010 0.000010 0.000010
0.000010 0.000010 0.999870 0.000010 0.000010 0.000010 0.000010 0.000010 0.000010 0.000010 0.000010 0.000010 0.000010 0.000010
0.000010 0.000010 0.999870 0.000010 0.000010 0.000010 0.000010 0.000010 0.000010 0.000010 0.000010 0.000010 0.000010 0.000010
0.013233 0.046516 0.861428 0.000010 0.000010 0.000010 0.000010 0.000010 0.038817 0.000010 0.000010 0.000010 0.000010 0.039916
0.000010 0.000010 0.999870 0.000010 0.000010 0.000010 0.000010 0.000010 0.000010 0.000010 0.000010 0.000010 0.000010 0.000010
0.000010 0.000010 0.999870 0.000010 0.000010 0.000010 0.000010 0.000010 0.000010 0.000010 0.000010 0.000010 0.000010 0.000010
0.000010 0.000010 0.999870 0.000010 0.000010 0.000010 0.000010 0.000010 0.000010 0.000010 0.000010 0.000010 0.000010 0.000010
0.000010 0.000010 0.999870 0.000010 0.000010 0.000010 0.000010 0.000010 0.000010 0.000010 0.000010 0.000010 0.000010 0.000010
0.000010 0.000010 0.999870 0.000010 0.000010 0.000010 0.000010 0.000010 0.000010 0.000010 0.000010 0.000010 0.000010 0.000010
0.000010 0.000010 0.999870 0.000010 0.000010 0.000010 0.000010 0.000010 0.000010 0.000010 0.000010 0.000010 0.000010 0.000010
0.000010 0.000010 0.999870 0.000010 0.000010 0.000010 0.000010 0.000010 0.000010 0.000010 0.000010 0.000010 0.000010 0.000010
0.000010 0.000010 0.999870 0.000010 0.000010 0.000010 0.000010 0.000010 0.000010 0.000010 0.000010 0.000010 0.000010 0.000010
0.000010 0.000010 0.999870 0.000010 0.000010 0.000010 0.000010 0.000010 0.000010 0.000010 0.000010 0.000010 0.000010 0.000010
0.000010 0.000010 0.999870 0.000010 0.000010 0.000010 0.000010 0.000010 0.000010 0.000010 0.000010 0.000010 0.000010 0.000010
0.000010 0.000010 0.999870 0.000010 0.000010 0.000010 0.000010 0.000010 0.000010 0.000010 0.000010 0.000010 0.000010 0.000010
0.000010 0.000010 0.999870 0.000010 0.000010 0.000010 0.000010 0.000010 0.000010 0.000010 0.000010 0.000010 0.000010 0.000010
0.000010 0.000010 0.999870 0.000010 0.000010 0.000010 0.000010 0.000010 0.000010 0.000010 0.000010 0.000010 0.000010 0.000010
0.000010 0.000010 0.999870 0.000010 0.000010 0.000010 0.000010 0.000010 0.000010 0.000010 0.000010 0.000010 0.000010 0.000010
0.014179 0.941482 0.000010 0.010741 0.000010 0.000010 0.000010 0.000010 0.033498 0.000010 0.000010 0.000010 0.000010 0.000010
0.015888 0.931937 0.000010 0.008886 0.000010 0.000010 0.000010 0.000010 0.043189 0.000010 0.000010 0.000010 0.000010 0.000010
0.037037 0.710301 0.005516 0.096620 0.000010 0.000010 0.000010 0.000010 0.140504 0.000010 0.000010 0.009943 0.000010 0.000010
0.009151 0.936363 0.000010 0.023221 0.000010 0.000010 0.000010 0.000010 0.031164 0.000010 0.000010 0.000010 0.000010 0.000010
0.004521 0.958795 0.000010 0.000010 0.000010 0.000010 0.000010 0.000010 0.036574 0.000010 0.000010 0.000010 0.000010 0.000010
0.005419 0.967057 0.000010 0.000010 0.000010 0.000010 0.000010 0.000010 0.027414 0.000010 0.000010 0.000010 0.000010 0.000010
0.026453 0.780925 0.009100 0.068819 0.000010 0.000010 0.000010 0.000010 0.106557 0.000010 0.000010 0.008066 0.000010 0.000010
0.040455 0.716677 0.036467 0.107708 0.000010 0.000010 0.000010 0.000010 0.098039 0.000010 0.000010 0.000574 0.000010 0.000010
0.021935 0.849707 0.014586 0.039340 0.005398 0.000010 0.000010 0.000010 0.068954 0.000010 0.000010 0.000010 0.000010 0.000010
0.037140 0.804643 0.000010 0.079062 0.000010 0.000010 0.000010 0.000010 0.073978 0.000010 0.000010 0.005087 0.000010 0.000010
0.045065 0.785398 0.000757 0.057498 0.000010 0.000010 0.000010 0.000010 0.111192 0.000010 0.000010 0.000010 0.000010 0.000010
0.026535 0.820863 0.011309 0.050597 0.000010 0.000010 0.000010 0.000010 0.090606 0.000010 0.000010 0.000010 0.000010 0.000010
0.009649 0.919972 0.000010 0.033724 0.000010 0.000010 0.000010 0.000010 0.036555 0.000010 0.000010 0.000010 0.000010 0.000010
0.054323 0.662853 0.013152 0.100762 0.003014 0.000010 0.000010 0.000010 0.165817 0.000010 0.000010 0.000010 0.000010 0.000010
0.007108 0.951749 0.000010 0.029019 0.000010 0.000010 0.000010 0.000010 0.012023 0.000010 0.000010 0.000010 0.000010 0.000010
0.015754 0.871837 0.000010 0.050136 0.000010 0.000010 0.000010 0.000010 0.062173 0.000010 0.000010 0.000010 0.000010 0.000010
0.021702 0.710713 0.016062 0.142336 0.004471 0.000010 0.000010 0.000010 0.104636 0.000010 0.000010 0.000010 0.000010 0.000010
0.002357 0.975845 0.000010 0.006313 0.000010 0.000010 0.000010 0.000010 0.015385 0.000010 0.000010 0.000010 0.000010 0.000010
0.020443 0.829307 0.005063 0.045860 0.000010 0.000010 0.000010 0.000010 0.099237 0.000010 0.000010 0.000010 0.000010 0.000010
0.029475 0.791210 0.000010 0.063453 0.002625 0.000010 0.000010 0.000010 0.085885 0.000010 0.000010 0.027272 0.000010 0.000010
0.019267 0.000010 0.000010 0.000010 0.000010 0.034025 0.022768 0.068146 0.013333 0.078826 0.030715 0.000010 0.179837 0.553033
0.002184 0.000010 0.000698 0.000010 0.000010 0.024977 0.035946 0.059888 0.017512 0.115534 0.047338 0.000010 0.171080 0.524805
0.009282 0.000010 0.001709 0.000010 0.000010 0.008006 0.017168 0.056280 0.006225 0.099420 0.043915 0.000010 0.181923 0.576031
0.008778 0.000010 0.000010 0.000010 0.001848 0.012778 0.019173 0.075481 0.000010 0.099306 0.028946 0.000010 0.217436 0.536204
0.012886 0.000010 0.000010 0.000010 0.001420 0.009338 0.038689 0.067256 0.005935 0.095101 0.049429 0.000010 0.167335 0.552571
0.017837 0.000010 0.000010 0.000010 0.001490 0.026156 0.043072 0.043807 0.018679 0.088563 0.015197 0.000010 0.198922 0.546236
0.004290 0.000010 0.003495 0.000019 0.000010 0.006680 0.034125 0.059759 0.028254 0.098262 0.025381 0.000010 0.152724 0.586982
0.015301 0.000010 0.002697 0.000010 0.000010 0.017470 0.008616 0.069554 0.018689 0.097808 0.009658 0.000010 0.189111 0.571056
0.008833 0.000010 0.000010 0.000010 0.000010 0.019090 0.019825 0.074438 0.006424 0.086795 0.011534 0.000010 0.216535 0.556475
0.006011 0.000010 0.000010 0.000010 0.000010 0.039834 0.034336 0.073980 0.010501 0.087634 0.000010 0.000584 0.169587 0.577484
0.019846 0.000010 0.000010 0.000010 0.000837 0.029155 0.022406 0.054633 0.003646 0.085343 0.000010 0.000010 0.210052 0.574031
0.000010 0.002229 0.000010 0.000010 0.000010 0.010915 0.040377 0.077321 0.020513 0.100072 0.032612 0.000010 0.184538 0.531373
0.004309 0.000010 0.000010 0.000010 0.000010 0.013993 0.039446 0.069989 0.008436 0.085088 0.040328 0.000010 0.165320 0.573041
0.000010 0.000010 0.002891 0.000010 0.000010 0.040671 0.026971 0.058323 0.027893 0.086936 0.015987 0.000010 0.175939 0.564340
0.006523 0.000010 0.004610 0.000010 0.000010 0.031263 0.049774 0.052478 0.014388 0.093404 0.003600 0.000010 0.176232 0.567688
0.021269 0.000010 0.000010 0.000010 0.004349 0.010524 0.035496 0.053897 0.011963 0.099318 0.021183 0.000010 0.203341 0.538619
0.008224 0.000010 0.000010 0.000010 0.000010 0.020784 0.034555 0.064483 0.013964 0.098221 0.040470 0.000010 0.180355 0.538894
0.009200 0.003594 0.003040 0.000010 0.000010 0.032204 0.027328 0.049284 0.015820 0.113117 0.036946 0.000010 0.192595 0.516840
0.005985 0.000010 0.000010 0.001506 0.000010 0.042558 0.029778 0.059364 0.024461 0.104103 0.013068 0.000010 0.200157 0.518981
0.147095 0.083291 0.016870 0.023581 0.000010 0.000010 0.000010 0.000010 0.729073 0.000010 0.000010 0.000010 0.000010 0.000010
0.116283 0.088408 0.016526 0.012629 0.000010 0.000010 0.000010 0.000010 0.762093 0.000010 0.000010 0.003979 0.000010 0.000010
0.105751 0.095374 0.015098 0.000010 0.000010 0.000010 0.000010 0.000010 0.783677 0.000010 0.000010 0.000010 0.000010 0.000010
0.110881 0.077880 0.024107 0.003564 0.000010 0.000010 0.000010 0.000010 0.783477 0.000010 0.000010 0.000010 0.000010 0.000010
0.121761 0.027561 0.016774 0.000010 0.000010 0.000010 0.000010 0.000010 0.833804 0.000010 0.000010 0.000010 0.000010 0.000010
0.121109 0.077652 0.000010 0.037535 0.000010 0.000010 0.000010 0.000010 0.763603 0.000010 0.000010 0.000010 0.000010 0.000010
0.098280 0.053776 0.009234 0.002639 0.000010 0.000010 0.000010 0.000010 0.823472 0.000010 0.000010 0.012519 0.000010 0.000010
0.121823 0.017033 0.004185 0.019331 0.003335 0.000010 0.000010 0.000010 0.833545 0.000010 0.000010 0.000678 0.000010 0.000010
0.132468 0.045234 0.017420 0.000010 0.000010 0.000010 0.000010 0.000010 0.792585 0.000010 0.000010 0.012202 0.000010 0.000010
0.109557 0.059897 0.008309 0.020096 0.000010 0.000010 0.000010 0.000010 0.799380 0.000010 0.000010 0.002681 0.000010 0.000010
0.086611 0.035281 0.030809 0.017902 0.000010 0.000010 0.000010 0.000010 0.829306 0.000010 0.000010 0.000010 0.000010 0.000010
0.089113 0.046302 0.007476 0.031622 0.000010 0.000010 0.000010 0.000010 0.825397 0.000010 0.000010 0.000010 0.000010 0.000010
0.127959 0.000010 0.011908 0.009322 0.000010 0.000010 0.000010 0.000010 0.850706 0.000015 0.000010 0.000010 0.000010 0.000010
0.102369 0.038516 0.037663 0.010967 0.000010 0.000010 0.000010 0.000010 0.810395 0.000010 0.000010 0.000010 0.000010 0.000010
0.001916 0.000010 0.000010 0.000010 0.000010 0.013211 0.010718 0.036446 0.000012 0.041348 0.073516 0.000010 0.690639 0.132145
0.013080 0.000010 0.000010 0.000010 0.000010 0.050644 0.020919 0.045349 0.005932 0.064865 0.059221 0.000010 0.605190 0.134750
0.009620 0.000010 0.000010 0.000010 0.000010 0.027932 0.010443 0.051722 0.000010 0.038321 0.070935 0.000010 0.672616 0.118351
0.004121 0.000010 0.000010 0.000010 0.000010 0.041652 0.029262 0.037503 0.000010 0.050201 0.069277 0.000010 0.597905 0.170019
0.005962 0.000010 0.000010 0.000010 0.000010 0.048990 0.021611 0.053136 0.003609 0.047851 0.066274 0.000010 0.584590 0.167927
0.000010 0.000010 0.000010 0.000010 0.000010 0.038895 0.010525 0.036548 0.000010 0.035579 0.069532 0.000010 0.697832 0.111019
0.002520 0.000010 0.000010 0.000010 0.000010 0.030330 0.012482 0.034822 0.002366 0.043931 0.101643 0.000010 0.692464 0.079392
0.017403 0.000010 0.000010 0.000010 0.002469 0.033473 0.002280 0.020882 0.000010 0.033077 0.059709 0.000010 0.728773 0.101885
0.018325 0.000010 0.000010 0.000010 0.000010 0.009465 0.036274 0.041047 0.000010 0.048323 0.060555 0.000010 0.651823 0.134129
0.009403 0.000010 0.000010 0.000010 0.000010 0.042951 0.013315 0.029416 0.000010 0.021977 0.055307 0.000010 0.764885 0.062685
0.004612 0.000010 0.002117 0.000010 0.000010 0.052572 0.031898 0.031078 0.003253 0.047537 0.081876 0.000010 0.582845 0.162171
0.014351 0.000010 0.000010 0.000010 0.000010 0.030765 0.025638 0.032940 0.000010 0.021511 0.060476 0.000010 0.704934 0.109325
0.003775 0.000010 0.000010 0.000010 0.000010 0.040395 0.002497 0.046346 0.011446 0.031374 0.063695 0.000010 0.666322 0.134100
0.000013 0.000010 0.000010 0.000010 0.000010 0.039727 0.024641 0.058592 0.013235 0.054423 0.077288 0.000010 0.585462 0.146569
0.003521 0.000010 0.000010 0.000010 0.000010 0.021461 0.001941 0.035525 0.024492 0.034608 0.043937 0.000010 0.723196 0.111268
0.011294 0.000010 0.000010 0.000010 0.000010 0.028368 0.000010 0.047385 0.002339 0.034563 0.084887 0.000010 0.663752 0.127351
0.006226 0.000010 0.000010 0.000010 0.000010 0.015545 0.008716 0.048220 0.020061 0.013426 0.059706 0.000010 0.694353 0.133696
0.019496 0.000010 0.000010 0.000010 0.004559 0.036089 0.022632 0.033544 0.001995 0.040160 0.065456 0.001860 0.654959 0.119220
0.002908 0.000010 0.000010 0.000010 0.000010 0.026558 0.017314 0.053639 0.000010 0.033446 0.087260 0.000010 0.618794 0.160020
0.021393 0.000010 0.000010 0.000010 0.000010 0.045445 0.022410 0.031770 0.000010 0.037136 0.072956 0.000010 0.631960 0.136871
0.000736 0.000010 0.000010 0.000010 0.000010 0.000010 0.000010 0.021572 0.027838 0.023937 0.000010 0.000010 0.000010 0.925827
0.015722 0.000010 0.000010 0.000010 0.000015 0.000010 0.001053 0.023195 0.012098 0.020312 0.000010 0.000010 0.001694 0.925853
0.013804 0.000010 0.000010 0.000010 0.000010 0.000010 0.017074 0.000010 0.006590 0.027614 0.003754 0.000010 0.000010 0.931084
0.012055 0.000010 0.000010 0.000010 0.000010 0.013299 0.018976 0.004815 0.015434 0.022986 0.000010 0.000010 0.010155 0.902220
0.003654 0.000010 0.000010 0.000010 0.000010 0.002419 0.009741 0.000049 0.018373 0.024113 0.005852 0.000010 0.000010 0.935739
0.014893 0.000010 0.000010 0.000010 0.000010 0.000010 0.003485 0.000012 0.000010 0.013586 0.002754 0.000010 0.008736 0.956463
0.012045 0.000010 0.000010 0.000010 0.001179 0.000010 0.004477 0.009412 0.004188 0.030795 0.000010 0.000010 0.006831 0.931012
0.016558 0.000010 0.000010 0.000010 0.000010 0.000010 0.000010 0.000010 0.011553 0.034950 0.000010 0.000010 0.010509 0.926340
0.000490 0.000010 0.000010 0.000010 0.001334 0.003301 0.000010 0.000010 0.021213 0.006122 0.000010 0.000010 0.016750 0.950721
0.000010 0.000010 0.000010 0.000010 0.000010 0.016052 0.009104 0.000010 0.026255 0.009664 0.005648 0.000010 0.000010 0.933197
0.014634 0.000010 0.000010 0.000010 0.000010 0.000010 0.019244 0.000012 0.012600 0.014089 0.000010 0.000010 0.000010 0.939341
0.009362 0.000010 0.000010 0.000010 0.000010 0.000010 0.006060 0.010551 0.008645 0.016298 0.001829 0.000010 0.003672 0.943522
0.017083 0.000010 0.000010 0.000010 0.000010 0.000010 0.026549 0.000010 0.000010 0.025602 0.000010 0.000010 0.000010 0.930666
0.000010 0.000010 0.000010 0.000010 0.000010 0.000010 0.000010 0.016852 0.035482 0.023092 0.000010 0.000010 0.012368 0.912116
0.001539 0.000010 0.000010 0.000010 0.000010 0.000010 0.000010 0.000010 0.026052 0.034201 0.018233 0.000010 0.000010 0.919884
0.000010 0.000010 0.000010 0.000010 0.000010 0.000010 0.008479 0.003622 0.020407 0.030272 0.017082 0.000010 0.003603 0.916465
0.002826 0.000010 0.000010 0.000010 0.000010 0.000010 0.000010 0.013887 0.011102 0.023005 0.021311 0.000010 0.000010 0.927790
0.000010 0.000010 0.000010 0.000010 0.000389 0.000010 0.000010 0.005829 0.029077 0.029270 0.004604 0.000010 0.000010 0.930752
0.000010 0.000010 0.000010 0.000010 0.000010 0.003881 0.007694 0.000010 0.024408 0.018304 0.013872 0.000010 0.000010 0.931761
0.016834 0.000010 0.000010 0.000010 0.000010 0.000010 0.000010 0.000010 0.008592 0.032886 0.001934 0.000010 0.000010 0.939664
0.018834 0.690926 0.039754 0.165373 0.000010 0.000010 0.000010 0.000010 0.081505 0.000010 0.000010 0.003529 0.000010 0.000010
0.026690 0.832676 0.014095 0.063297 0.000010 0.000010 0.000010 0.000010 0.063152 0.000010 0.000010 0.000010 0.000010 0.000010
0.031231 0.748376 0.039993 0.109450 0.005500 0.000010 0.000010 0.000010 0.065370 0.000010 0.000010 0.000010 0.000010 0.000010
0.015682 0.718289 0.012028 0.147972 0.000010 0.000010 0.000010 0.000010 0.105939 0.000010 0.000010 0.000010 0.000010 0.000010
0.021510 0.793395 0.019476 0.083089 0.000010 0.000010 0.000010 0.000010 0.082441 0.000010 0.000010 0.000010 0.000010 0.000010
0.016354 0.733332 0.051056 0.096595 0.000010 0.000010 0.000010 0.000010 0.089259 0.000010 0.000010 0.013325 0.000010 0.000010
0.037233 0.667978 0.045707 0.140982 0.000010 0.000010 0.000010 0.000010 0.108010 0.000010 0.000010 0.000010 0.000010 0.000010
0.026087 0.771471 0.010747 0.096632 0.001008 0.000010 0.000010 0.000010 0.093975 0.000010 0.000010 0.000010 0.000010 0.000010
0.035701 0.632651 0.048811 0.195325 0.000010 0.000010 0.000010 0.000010 0.087423 0.000010 0.000010 0.000010 0.000010 0.000010
0.025119 0.766276 0.014503 0.119855 0.000010 0.000010 0.000010 0.000010 0.074157 0.000010 0.000010 0.000010 0.000010 0.000010
0.043912 0.789887 0.000010 0.125728 0.000010 0.000010 0.000010 0.000010 0.040373 0.000010 0.000010 0.000010 0.000010 0.000010
0.020996 0.775569 0.010081 0.083737 0.000010 0.000010 0.000010 0.000010 0.109527 0.000010 0.000010 0.000010 0.000010 0.000010
0.018092 0.744008 0.009838 0.140258 0.000010 0.000010 0.000010 0.000010 0.076364 0.000010 0.000010 0.011359 0.000010 0.000010
0.010592 0.786585 0.004920 0.101995 0.000010 0.000010 0.000010 0.000010 0.095818 0.000010 0.000010 0.000010 0.000010 0.000010
0.002529 0.829212 0.019887 0.049968 0.000010 0.000010 0.000010 0.000010 0.052704 0.000010 0.000010 0.045619 0.000010 0.000010
0.029533 0.722558 0.015526 0.123124 0.000010 0.000010 0.000010 0.000010 0.089299 0.000010 0.000010 0.019880 0.000010 0.000010
0.012762 0.638025 0.063911 0.106944 0.000261 0.000010 0.000010 0.000010 0.151850 0.000010 0.000010 0.026176 0.000010 0.000010
0.041531 0.661899 0.034115 0.161435 0.000010 0.000010 0.000010 0.000010 0.100930 0.000010 0.000010 0.000010 0.000010 0.000010
0.000010 0.816744 0.000010 0.083412 0.000010 0.000010 0.000010 0.000010 0.099734 0.000010 0.000010 0.000010 0.000010 0.000010
0.027517 0.638939 0.062259 0.152045 0.000010 0.000010 0.000010 0.000010 0.084140 0.000010 0.000010 0.035019 0.000010 0.000010
0.999870 0.000010 0.000010 0.000010 0.000010 0.000010 0.000010 0.000010 0.000010 0.000010 0.000010 0.000010 0.000010 0.000010
0.999869 0.000010 0.000010 0.000011 0.000010 0.000010 0.000010 0.000010 0.000010 0.000010 0.000010 0.000010 0.000010 0.000010
0.999869 0.000011 0.000010 0.000010 0.000010 0.000010 0.000010 0.000010 0.000010 0.000010 0.000010 0.000010 0.000010 0.000010
0.999870 0.000010 0.000010 0.000010 0.000010 0.000010 0.000010 0.000010 0.000010 0.000010 0.000010 0.000010 0.000010 0.000010
0.999869 0.000010 0.000010 0.000010 0.000010 0.000010 0.000011 0.000010 0.000010 0.000010 0.000010 0.000010 0.000010 0.000010
0.999866 0.000010 0.000010 0.000010 0.000010 0.000010 0.000010 0.000010 0.000010 0.000010 0.000010 0.000014 0.000010 0.000010
0.999870 0.000010 0.000010 0.000010 0.000010 0.000010 0.000010 0.000010 0.000010 0.000010 0.000010 0.000010 0.000010 0.000010
0.995910 0.000010 0.000010 0.000010 0.000010 0.000010 0.000010 0.000010 0.003970 0.000010 0.000010 0.000010 0.000010 0.000010
0.999870 0.000010 0.000010 0.000010 0.000010 0.000010 0.000010 0.000010 0.000010 0.000010 0.000010 0.000010 0.000010 0.000010
0.999870 0.000010 0.000010 0.000010 0.000010 0.000010 0.000010 0.000010 0.000010 0.000010 0.000010 0.000010 0.000010 0.000010
0.999866 0.000010 0.000010 0.000010 0.000010 0.000010 0.000010 0.000010 0.000010 0.000010 0.000010 0.000014 0.000010 0.000010
0.999869 0.000010 0.000010 0.000010 0.000010 0.000010 0.000010 0.000010 0.000010 0.000010 0.000010 0.000011 0.000010 0.000010
0.969848 0.000010 0.000010 0.000010 0.000010 0.000014 0.000010 0.000010 0.030027 0.000011 0.000010 0.000010 0.000010 0.000010
0.999870 0.000010 0.000010 0.000010 0.000010 0.000010 0.000010 0.000010 0.000010 0.000010 0.000010 0.000010 0.000010 0.000010
0.999870 0.000010 0.000010 0.000010 0.000010 0.000010 0.000010 0.000010 0.000010 0.000010 0.000010 0.000010 0.000010 0.000010
0.999870 0.000010 0.000010 0.000010 0.000010 0.000010 0.000010 0.000010 0.000010 0.000010 0.000010 0.000010 0.000010 0.000010
0.999870 0.000010 0.000010 0.000010 0.000010 0.000010 0.000010 0.000010 0.000010 0.000010 0.000010 0.000010 0.000010 0.000010
0.999862 0.000010 0.000010 0.000010 0.000010 0.000010 0.000010 0.000018 0.000010 0.000010 0.000010 0.000010 0.000010 0.000010
0.999870 0.000010 0.000010 0.000010 0.000010 0.000010 0.000010 0.000010 0.000010 0.000010 0.000010 0.000010 0.000010 0.000010
0.999870 0.000010 0.000010 0.000010 0.000010 0.000010 0.000010 0.000010 0.000010 0.000010 0.000010 0.000010 0.000010 0.000010
0.000010 0.000010 0.000010 0.000010 0.000010 0.029038 0.030662 0.026249 0.006425 0.098460 0.102637 0.000010 0.390310 0.316158
0.000010 0.000010 0.000010 0.000010 0.000010 0.047434 0.031513 0.053080 0.017001 0.106153 0.108983 0.000010 0.307621 0.328155
0.001215 0.000010 0.000010 0.000010 0.000010 0.042758 0.036631 0.049241 0.023417 0.104976 0.082692 0.000010 0.341259 0.317762
0.003261 0.000010 0.000010 0.000010 0.001866 0.036773 0.037186 0.068547 0.000010 0.112625 0.082660 0.002809 0.295486 0.358748
0.000010 0.000010 0.000010 0.000010 0.000010 0.068351 0.019874 0.045640 0.019617 0.122322 0.104055 0.000010 0.232110 0.387971
0.000010 0.000010 0.000010 0.000010 0.000010 0.042555 0.018507 0.039139 0.007442 0.126973 0.113708 0.000010 0.280817 0.370799
0.000010 0.008334 0.000010 0.000010 0.000010 0.048898 0.016923 0.055693 0.017331 0.133467 0.098311 0.000010 0.246328 0.374664
0.001430 0.000010 0.000010 0.000010 0.000010 0.034615 0.038980 0.055778 0.005965 0.118672 0.146403 0.000010 0.248133 0.349974
0.000010 0.000010 0.000010 0.000010 0.000010 0.060917 0.039289 0.028319 0.032123 0.118127 0.112371 0.000010 0.342802 0.265993
0.005020 0.000010 0.000010 0.000010 0.000010 0.034877 0.024226 0.061818 0.000010 0.079978 0.077401 0.000010 0.376346 0.340275
0.001714 0.000010 0.000010 0.002945 0.000010 0.049796 0.021889 0.064721 0.019393 0.122501 0.090695 0.000010 0.237821 0.388485
0.000010 0.000010 0.000010 0.000010 0.000010 0.030044 0.023891 0.050370 0.004074 0.103442 0.117047 0.000010 0.321929 0.349144
0.000010 0.000010 0.000010 0.001367 0.003065 0.034450 0.033166 0.072406 0.005292 0.096767 0.099336 0.000010 0.287466 0.366646
0.005836 0.000010 0.000010 0.000010 0.002535 0.034603 0.024761 0.051000 0.003131 0.108190 0.093739 0.000010 0.324027 0.352138
0.000925 0.000010 0.000010 0.000010 0.000010 0.056321 0.017916 0.071685 0.004751 0.122739 0.085615 0.000010 0.245124 0.394874
0.016256 0.000010 0.000010 0.000010 0.002419 0.024912 0.049939 0.057329 0.006582 0.102818 0.151350 0.000119 0.248322 0.339924
0.002255 0.000010 0.000010 0.000010 0.000010 0.039038 0.020352 0.052514 0.007725 0.115102 0.106409 0.000010 0.349276 0.307279
0.000899 0.000010 0.000010 0.000010 0.000027 0.026933 0.035951 0.043398 0.000010 0.095381 0.097446 0.000010 0.362774 0.337141
0.073065 0.644238 0.000010 0.000010 0.000010 0.000010 0.000010 0.000010 0.282587 0.000010 0.000010 0.000010 0.000010 0.000010
0.085120 0.659343 0.000010 0.000010 0.000010 0.000010 0.000010 0.000010 0.255428 0.000010 0.000010 0.000010 0.000010 0.000010
0.087569 0.615324 0.009186 0.000010 0.000604 0.000010 0.000010 0.007257 0.257965 0.000010 0.000010 0.022026 0.000010 0.000010
0.093537 0.595391 0.021106 0.021724 0.000010 0.000010 0.000010 0.000010 0.268152 0.000010 0.000010 0.000010 0.000010 0.000010
0.099585 0.602180 0.005661 0.000010 0.000010 0.000010 0.000010 0.000010 0.292474 0.000010 0.000010 0.000010 0.000010 0.000010
0.065598 0.674088 0.000010 0.000010 0.000010 0.000010 0.000010 0.000010 0.260204 0.000010 0.000010 0.000010 0.000010 0.000010
0.086174 0.647229 0.000011 0.018673 0.000010 0.000010 0.000010 0.000010 0.247815 0.000010 0.000010 0.000018 0.000010 0.000010
0.084108 0.654471 0.010732 0.000010 0.000010 0.000010 0.000010 0.000010 0.250587 0.000010 0.000010 0.000012 0.000010 0.000010
0.091767 0.641983 0.008418 0.000010 0.004903 0.000010 0.000010 0.007792 0.245057 0.000010 0.000010 0.000010 0.000010 0.000010
0.108557 0.634548 0.001529 0.000010 0.000010 0.000010 0.000010 0.000010 0.255259 0.000010 0.000010 0.000016 0.000010 0.000010
0.082659 0.663170 0.004598 0.004137 0.002543 0.000010 0.000010 0.000010 0.242813 0.000010 0.000010 0.000010 0.000010 0.000010
0.098974 0.604100 0.011428 0.006014 0.000010 0.000010 0.000010 0.000010 0.246601 0.000010 0.000010 0.032802 0.000010 0.000010
0.114495 0.661684 0.003239 0.000010 0.000010 0.000010 0.000010 0.000010 0.220482 0.000010 0.000010 0.000010 0.000010 0.000010
0.109237 0.612752 0.018311 0.000010 0.000010 0.000010 0.000010 0.000010 0.259600 0.000010 0.000010 0.000010 0.000010 0.000010
0.087771 0.593095 0.011877 0.031295 0.000010 0.000010 0.000010 0.000010 0.268377 0.000010 0.000010 0.007505 0.000010 0.000010
0.106560 0.634301 0.000010 0.000010 0.005534 0.000010 0.000010 0.001441 0.249432 0.000010 0.000010 0.002651 0.000010 0.000010
0.095144 0.604802 0.000010 0.000010 0.003499 0.000010 0.000010 0.000010 0.296454 0.000010 0.000010 0.000010 0.000010 0.000010
0.106743 0.634865 0.004150 0.000010 0.000010 0.000010 0.000010 0.000010 0.254142 0.000010 0.000010 0.000010 0.000010 0.000010
0.068502 0.661645 0.000010 0.000010 0.000010 0.000010 0.000010 0.000010 0.268434 0.001319 0.000010 0.000010 0.000010 0.000010
0.079453 0.649279 0.000010 0.001687 0.000010 0.000010 0.000010 0.000010 0.269481 0.000010 0.000010 0.000010 0.000010 0.000010
0.000010 0.000010 0.000010 0.000010 0.000010 0.000010 0.010496 0.031396 0.053305 0.017416 0.000010 0.000010 0.046418 0.840888
0.003562 0.000010 0.000010 0.000010 0.000010 0.000010 0.029615 0.032519 0.052024 0.049945 0.000010 0.000010 0.032058 0.800206
0.000010 0.000010 0.000588 0.000010 0.000759 0.000012 0.008685 0.025205 0.040425 0.044749 0.006848 0.000010 0.052640 0.820050
0.008347 0.000010 0.000010 0.000010 0.001981 0.000010 0.015177 0.007567 0.038199 0.010063 0.011159 0.000010 0.056541 0.850917
0.000010 0.000010 0.000010 0.000010 0.000010 0.016171 0.007994 0.039099 0.061321 0.011192 0.000010 0.000010 0.043780 0.820372
0.000010 0.000010 0.000010 0.000010 0.000010 0.000010 0.006010 0.029279 0.039446 0.039448 0.000553 0.000010 0.027689 0.857504
0.005063 0.000010 0.000010 0.000010 0.000010 0.004767 0.005620 0.025738 0.035596 0.044121 0.000010 0.000010 0.060553 0.818483
0.006535 0.000010 0.000010 0.000010 0.000576 0.008097 0.014163 0.034182 0.026706 0.032882 0.000010 0.000010 0.042345 0.834464
0.000010 0.000010 0.000010 0.000010 0.000010 0.000704 0.001001 0.030028 0.041700 0.012276 0.002322 0.000010 0.071744 0.840166
0.004729 0.000010 0.000010 0.000010 0.000010 0.000010 0.012005 0.031268 0.042051 0.029318 0.009495 0.000010 0.064442 0.806632
0.001801 0.000010 0.000010 0.000010 0.000010 0.009161 0.012570 0.012103 0.035867 0.051403 0.000010 0.000010 0.058791 0.818243
0.000010 0.000010 0.000010 0.000010 0.000010 0.001126 0.013019 0.035270 0.037498 0.040923 0.000010 0.000010 0.065374 0.806719
0.000010 0.000010 0.000010 0.000010 0.000010 0.017365 0.011921 0.023029 0.037691 0.039671 0.001900 0.000010 0.030442 0.837920
0.000010 0.000010 0.000010 0.000010 0.000010 0.011227 0.006600 0.017988 0.039095 0.032972 0.010650 0.000010 0.037296 0.844112
0.000010 0.000010 0.000010 0.000010 0.000010 0.002911 0.000720 0.029520 0.043620 0.034346 0.014841 0.000010 0.056981 0.817001
0.005199 0.000010 0.000010 0.000010 0.000010 0.000522 0.006553 0.037863 0.033481 0.033484 0.000010 0.000010 0.027987 0.854851
0.000010 0.000010 0.000010 0.000010 0.000010 0.000010 0.002152 0.036048 0.036285 0.030229 0.000010 0.004086 0.049577 0.841553
0.003194 0.000010 0.000013 0.000010 0.000010 0.007404 0.012713 0.027613 0.034348 0.045135 0.000741 0.000010 0.062078 0.806720
0.001086 0.000010 0.000010 0.000010 0.000010 0.000010 0.019815 0.028126 0.033550 0.039198 0.004149 0.000010 0.039584 0.834433
0.000010 0.000010 0.000010 0.000010 0.000054 0.000012 0.000010 0.024188 0.029800 0.033567 0.000010 0.000010 0.038991 0.873319
0.000634 0.000010 0.000010 0.000010 0.000010 0.000010 0.000011 0.052015 0.005044 0.032754 0.003394 0.000010 0.000010 0.906077
0.000010 0.000010 0.000010 0.000010 0.000010 0.000010 0.000010 0.031359 0.010840 0.033656 0.000010 0.000010 0.012130 0.911926
0.000010 0.000010 0.000010 0.000010 0.000010 0.000010 0.000010 0.051446 0.000010 0.040053 0.006364 0.000010 0.000010 0.902037
0.000010 0.000010 0.000010 0.000010 0.000010 0.000010 0.000010 0.038151 0.007151 0.020579 0.000010 0.000010 0.033147 0.900882
0.000010 0.000010 0.000010 0.000010 0.000010 0.000010 0.000010 0.056623 0.011582 0.025912 0.000010 0.000010 0.015729 0.890065
0.007731 0.000010 0.000010 0.000010 0.000010 0.000010 0.000010 0.042724 0.000010 0.011969 0.005366 0.000010 0.005215 0.926914
0.017111 0.000010 0.000010 0.000010 0.000010 0.000010 0.000010 0.041091 0.000010 0.031541 0.000010 0.000010 0.000010 0.910157
0.000010 0.000010 0.000010 0.000010 0.000010 0.000010 0.000010 0.047963 0.003915 0.035872 0.000010 0.000010 0.020247 0.891913
0.013130 0.000010 0.000010 0.000010 0.001948 0.001806 0.000010 0.051182 0.016713 0.026914 0.000010 0.000010 0.012943 0.875305
0.000407 0.000010 0.000010 0.000010 0.003477 0.000010 0.005299 0.028136 0.013774 0.029912 0.000010 0.000010 0.018054 0.900881
0.000010 0.000010 0.000010 0.000010 0.000010 0.000010 0.000010 0.050755 0.009104 0.036989 0.000010 0.000010 0.006764 0.896297
0.008886 0.000010 0.000010 0.000010 0.000010 0.007537 0.000010 0.025864 0.000010 0.019838 0.000010 0.000010 0.019925 0.917871
0.005143 0.000010 0.000010 0.000010 0.000010 0.000010 0.000010 0.044208 0.008622 0.031294 0.000010 0.000010 0.025274 0.885379
0.014040 0.000010 0.000010 0.000010 0.000010 0.001927 0.000010 0.026296 0.000488 0.022888 0.000010 0.000010 0.021794 0.912497
0.009583 0.000010 0.002945 0.000010 0.000010 0.001594 0.000010 0.059008 0.006829 0.005174 0.000010 0.000010 0.035243 0.879562
0.000010 0.000010 0.000010 0.000010 0.000010 0.000010 0.000010 0.038939 0.026739 0.015759 0.000010 0.000010 0.005330 0.913143
0.002112 0.000178 0.000010 0.000010 0.000010 0.000010 0.004937 0.038128 0.016668 0.014557 0.000010 0.000010 0.000010 0.923350
0.000010 0.000010 0.000010 0.000010 0.000010 0.000010 0.000010 0.042529 0.006549 0.035915 0.000010 0.000010 0.008210 0.906707
0.019246 0.000010 0.000010 0.000010 0.000010 0.025539 0.003634 0.052901 0.000010 0.012948 0.000010 0.000010 0.143577 0.742085
0.013176 0.001689 0.000010 0.000010 0.000010 0.011243 0.000582 0.058899 0.002348 0.034945 0.022420 0.000010 0.059703 0.794956
0.007225 0.000010 0.000010 0.000010 0.000010 0.007090 0.000010 0.048972 0.000010 0.028581 0.015203 0.000010 0.121410 0.771449
0.006293 0.000010 0.000010 0.000010 0.000010 0.028763 0.000010 0.064430 0.001316 0.028836 0.008016 0.000010 0.134848 0.727438
0.018501 0.000010 0.000010 0.000010 0.000010 0.000010 0.000010 0.035126 0.000010 0.027202 0.001296 0.000010 0.030742 0.887053
0.005277 0.000010 0.000010 0.000010 0.000010 0.000010 0.000011 0.015916 0.010542 0.018025 0.007740 0.000010 0.000010 0.942419
0.000010 0.000010 0.000010 0.000010 0.004239 0.021454 0.000010 0.039737 0.008877 0.029259 0.045212 0.000010 0.342967 0.508196
0.025668 0.000010 0.000010 0.000010 0.000010 0.012872 0.000010 0.030972 0.000010 0.032589 0.008909 0.000010 0.148933 0.739987
0.000010 0.000010 0.000010 0.000010 0.001634 0.006961 0.000010 0.036561 0.014953 0.029658 0.021444 0.000010 0.325876 0.562853
0.019149 0.000010 0.000010 0.000010 0.000010 0.000693 0.000010 0.029537 0.000010 0.021233 0.011028 0.000010 0.061600 0.856689
0.007627 0.000010 0.000010 0.000010 0.002309 0.015626 0.000010 0.039693 0.000010 0.017168 0.004529 0.000010 0.057712 0.855276
0.000010 0.000010 0.000010 0.000010 0.000010 0.012588 0.000014 0.042576 0.017670 0.008567 0.017423 0.000010 0.009346 0.891755
0.000010 0.000010 0.001763 0.000010 0.000010 0.000010 0.000010 0.027730 0.013799 0.021668 0.016043 0.000010 0.023727 0.895202
0.000010 0.000010 0.000010 0.000010 0.000010 0.000010 0.000010 0.031698 0.013363 0.014297 0.014679 0.000010 0.058496 0.867387
0.010313 0.000010 0.000010 0.000010 0.000010 0.000010 0.000010 0.016223 0.005343 0.019481 0.000293 0.000010 0.000010 0.948266
0.006358 0.000010 0.000010 0.000010 0.000010 0.007445 0.000010 0.026380 0.000010 0.031639 0.021649 0.000010 0.184094 0.722365
0.010936 0.003197 0.000010 0.000010 0.000659 0.000010 0.000010 0.017265 0.012851 0.014789 0.000010 0.000010 0.022421 0.917820
0.002166 0.000010 0.001475 0.000010 0.000010 0.000017 0.000010 0.032593 0.009660 0.027775 0.015984 0.000010 0.090281 0.819998
0.002508 0.000010 0.000010 0.000010 0.000116 0.000010 0.000010 0.027863 0.000010 0.016162 0.004897 0.000010 0.027223 0.921161
0.000010 0.000010 0.000599 0.000010 0.002668 0.007945 0.001462 0.026061 0.011148 0.019721 0.020134 0.000010 0.050055 0.860166
0.110869 0.574632 0.030942 0.073495 0.000010 0.000010 0.000010 0.000010 0.209972 0.000010 0.000010 0.000010 0.000010 0.000010
0.115870 0.538526 0.045739 0.053770 0.000010 0.000010 0.000010 0.000010 0.246005 0.000010 0.000010 0.000010 0.000010 0.000010
0.113573 0.551703 0.000010 0.087387 0.000010 0.000010 0.000010 0.000010 0.247236 0.000010 0.000010 0.000010 0.000010 0.000010
0.172331 0.333000 0.020172 0.042780 0.000010 0.000010 0.000010 0.000010 0.420021 0.000010 0.000010 0.011617 0.000010 0.000010
0.137770 0.491701 0.027679 0.082047 0.000010 0.000010 0.000010 0.000010 0.260713 0.000010 0.000010 0.000010 0.000010 0.000010
0.113852 0.480492 0.036088 0.096422 0.000010 0.000010 0.000010 0.000010 0.273056 0.000010 0.000010 0.000010 0.000010 0.000010
0.130916 0.356650 0.011277 0.036988 0.000010 0.003749 0.000010 0.000011 0.436580 0.003127 0.000010 0.011371 0.000010 0.009293
0.110223 0.600644 0.000010 0.042957 0.000010 0.000010 0.000010 0.000010 0.246076 0.000010 0.000010 0.000010 0.000010 0.000010
0.087491 0.634379 0.000010 0.091240 0.000010 0.000010 0.000010 0.000010 0.186790 0.000010 0.000010 0.000010 0.000010 0.000010
0.133068 0.538181 0.000010 0.074349 0.000010 0.000010 0.000010 0.000010 0.254302 0.000010 0.000010 0.000010 0.000010 0.000010
0.144702 0.487439 0.000010 0.013612 0.000010 0.000010 0.000010 0.000010 0.332456 0.000010 0.000010 0.021701 0.000010 0.000010
0.113664 0.549879 0.000010 0.059691 0.000010 0.000010 0.000010 0.000010 0.276666 0.000010 0.000010 0.000010 0.000010 0.000010
0.123957 0.530190 0.020239 0.035913 0.000129 0.000010 0.000010 0.000010 0.289492 0.000010 0.000010 0.000010 0.000010 0.000010
0.153989 0.434350 0.019126 0.045419 0.000010 0.000010 0.000010 0.000010 0.347025 0.000010 0.000010 0.000010 0.000010 0.000010
0.183240 0.394048 0.027289 0.050775 0.000010 0.000010 0.000010 0.000010 0.344558 0.000010 0.000010 0.000010 0.000010 0.000010
0.163903 0.472639 0.003335 0.056000 0.001099 0.000010 0.000010 0.000010 0.290144 0.000010 0.000010 0.012811 0.000010 0.000010
0.149631 0.458073 0.018441 0.075459 0.000010 0.000010 0.000010 0.000010 0.298305 0.000010 0.000010 0.000010 0.000010 0.000010
0.097528 0.595174 0.005626 0.071481 0.000010 0.000010 0.000010 0.000010 0.230101 0.000010 0.000010 0.000010 0.000010 0.000010
0.132364 0.466624 0.000010 0.059414 0.000010 0.000010 0.000010 0.000010 0.339214 0.000010 0.000010 0.002294 0.000010 0.000010
0.132008 0.526782 0.000793 0.057944 0.003100 0.000010 0.000010 0.000010 0.279293 0.000010 0.000010 0.000010 0.000010 0.000010
0.000010 0.000010 0.000010 0.000010 0.999870 0.000010 0.000010 0.000010 0.000010 0.000010 0.000010 0.000010 0.000010 0.000010
0.000010 0.000010 0.000010 0.000010 0.999870 0.000010 0.000010 0.000010 0.000010 0.000010 0.000010 0.000010 0.000010 0.000010
0.000010 0.000010 0.000010 0.000010 0.999870 0.000010 0.000010 0.000010 0.000010 0.000010 0.000010 0.000010 0.000010 0.000010
0.000010 0.000010 0.000010 0.000010 0.999868 0.000010 0.000010 0.000010 0.000012 0.000010 0.000010 0.000010 0.000010 0.000010
0.000010 0.000010 0.011251 0.499076 0.009609 0.000010 0.000010 0.000010 0.000010 0.000014 0.001071 0.478900 0.000010 0.000010
0.000010 0.013891 0.023412 0.541702 0.005417 0.000010 0.000010 0.002657 0.002645 0.000010 0.000010 0.407419 0.000010 0.002796
0.000010 0.000010 0.000010 0.565205 0.014433 0.000010 0.000010 0.000010 0.000010 0.000010 0.006375 0.413886 0.000010 0.000010
0.000054 0.000010 0.000010 0.351712 0.011939 0.000010 0.000010 0.008427 0.000010 0.000010 0.000015 0.627772 0.000010 0.000010
0.000010 0.000010 0.006613 0.533690 0.000010 0.000010 0.000010 0.000010 0.000010 0.000010 0.004011 0.455586 0.000010 0.000010
0.000010 0.000010 0.000010 0.205448 0.000020 0.000010 0.000010 0.000010 0.000010 0.000010 0.000010 0.794423 0.000010 0.000010
0.000010 0.000010 0.000010 0.178469 0.010989 0.000010 0.000010 0.000010 0.000010 0.000010 0.000010 0.810432 0.000010 0.000010
0.000010 0.000010 0.000010 0.176627 0.000010 0.000010 0.000010 0.000010 0.000010 0.000010 0.000010 0.823253 0.000010 0.000010
0.000010 0.000010 0.000010 0.165952 0.001241 0.000010 0.000010 0.000010 0.000010 0.000010 0.000010 0.832696 0.000010 0.000010
0.000010 0.000010 0.000010 0.202799 0.007373 0.000010 0.000010 0.000010 0.000010 0.000010 0.000010 0.789718 0.000010 0.000010
0.000010 0.000010 0.000010 0.372071 0.026027 0.000010 0.000010 0.000010 0.001860 0.000010 0.000010 0.584383 0.004325 0.011255
0.000010 0.000010 0.000010 0.220008 0.015345 0.000010 0.000010 0.000010 0.000010 0.000010 0.000010 0.764536 0.000010 0.000010
0.000010 0.000010 0.000010 0.280633 0.006526 0.000010 0.000010 0.000010 0.001505 0.002592 0.005247 0.703417 0.000010 0.000010
0.000010 0.000010 0.000010 0.200125 0.009285 0.000010 0.000010 0.000010 0.000010 0.000010 0.000010 0.790480 0.000010 0.000010
0.001223 0.000010 0.003056 0.319200 0.007321 0.000010 0.000010 0.000683 0.000010 0.000010 0.000010 0.668438 0.000010 0.000010
0.001490 0.000010 0.000010 0.511045 0.000010 0.002693 0.000013 0.004309 0.000010 0.000010 0.015817 0.413750 0.025936 0.024897
0.000010 0.000010 0.000010 0.345252 0.000010 0.000010 0.000010 0.000010 0.000010 0.000010 0.000010 0.654628 0.000010 0.000010
0.000010 0.000010 0.000010 0.327608 0.000010 0.000010 0.000010 0.000010 0.000010 0.000010 0.000010 0.672272 0.000010 0.000010
0.000010 0.000010 0.000010 0.319193 0.000010 0.000010 0.000010 0.000010 0.000010 0.000010 0.000010 0.680687 0.000010 0.000010
0.000010 0.018040 0.000010 0.467575 0.000010 0.000010 0.000010 0.000010 0.000010 0.000010 0.000010 0.514275 0.000010 0.000010
0.000010 0.005099 0.005419 0.422309 0.001395 0.000010 0.000010 0.000010 0.000010 0.000010 0.000010 0.565688 0.000010 0.000010
0.000010 0.000010 0.000341 0.486544 0.006175 0.000010 0.000010 0.000010 0.000010 0.000010 0.000010 0.506839 0.000010 0.000010
0.000010 0.000010 0.000010 0.590859 0.001137 0.000010 0.000010 0.000010 0.005342 0.000013 0.011494 0.391074 0.000010 0.000010
0.000010 0.000010 0.000010 0.000010 0.000010 0.000010 0.000010 0.000010 0.000010 0.000010 0.000010 0.999870 0.000010 0.000010
0.000010 0.000010 0.000010 0.000010 0.000010 0.000010 0.000010 0.000010 0.000010 0.000010 0.000010 0.999870 0.000010 0.000010
0.000010 0.000010 0.000010 0.000010 0.000010 0.000010 0.000010 0.000010 0.000010 0.000010 0.000010 0.999870 0.000010 0.000010
0.000010 0.000010 0.000010 0.000010 0.008054 0.000010 0.000010 0.000010 0.000010 0.000010 0.000010 0.991826 0.000010 0.000010
0.000010 0.000010 0.000010 0.000010 0.004319 0.000010 0.000010 0.000010 0.000010 0.000010 0.000010 0.995561 0.000010 0.000010
0.007281 0.000010 0.000010 0.015628 0.056107 0.000010 0.000010 0.187039 0.026667 0.015659 0.000010 0.591473 0.037124 0.062973
0.005571 0.000010 0.000010 0.000010 0.049168 0.000010 0.000017 0.165604 0.039877 0.000010 0.000010 0.616890 0.049048 0.073766
0.000010 0.000010 0.000010 0.000010 0.055501 0.000010 0.000010 0.184963 0.044224 0.008032 0.000010 0.579978 0.058164 0.069069
0.000010 0.001407 0.000010 0.000010 0.058054 0.000570 0.000010 0.183730 0.040406 0.021094 0.000010 0.595304 0.036079 0.063306
0.000010 0.000010 0.024656 0.000010 0.060690 0.000010 0.000010 0.177451 0.030819 0.018535 0.000010 0.587416 0.020364 0.080010
0.000010 0.067419 0.001992 0.085820 0.000010 0.014143 0.000010 0.309272 0.048574 0.046420 0.000010 0.048841 0.104016 0.273462
0.005990 0.024931 0.011689 0.105952 0.002127 0.016632 0.005256 0.287771 0.070545 0.043567 0.000010 0.028721 0.085537 0.311272
0.000385 0.028318 0.001324 0.091462 0.000010 0.020727 0.000010 0.278920 0.072599 0.043748 0.000010 0.019358 0.108631 0.334499
0.002173 0.029210 0.012920 0.095516 0.000010 0.000010 0.000015 0.306417 0.056450 0.047011 0.000010 0.029655 0.104162 0.316442
0.013639 0.043328 0.000010 0.067398 0.000783 0.000010 0.000010 0.244242 0.052593 0.040201 0.000187 0.056426 0.132554 0.348620
