# Supplementary material for: Genetic analysis of Thai cattle reveals a Southeast Asian indicine ancestry
Source: PeerJ. 2015 Oct 27;3:e1318. doi: 10.7717/peerj.1318 (PMC4627918; doi:10.7717/peerj.1318)
Supplement: Dataset S2 — The Q values inferred by ADMIXTURE for each modeled K are shown for each individual, which are labeled according to breed information. The data are organized into three folders, each of which represents the ADMIXTURE experiments described in Fig. S5. [file peerj-03-1318-s007.zip › SupplementDataS7/1397breeds/15.Q]

0.000010 0.927863 0.006898 0.000010 0.020016 0.000010 0.000010 0.012618 0.031859 0.000010 0.000010 0.000010 0.000656 0.000010 0.000010
0.000010 0.913603 0.006498 0.000010 0.000010 0.000010 0.000010 0.035846 0.039462 0.000010 0.004491 0.000010 0.000010 0.000010 0.000010
0.000010 0.944959 0.000010 0.000010 0.000010 0.000010 0.000010 0.000010 0.029122 0.000010 0.025799 0.000010 0.000010 0.000010 0.000010
0.000010 0.997985 0.000010 0.000010 0.000346 0.000010 0.000010 0.000010 0.000010 0.000010 0.000010 0.000010 0.001549 0.000010 0.000010
0.000010 0.941254 0.000010 0.000010 0.016749 0.000010 0.000010 0.032998 0.000010 0.000010 0.007469 0.000010 0.001430 0.000010 0.000010
0.000010 0.975972 0.000010 0.000010 0.000010 0.000010 0.000010 0.000010 0.023898 0.000010 0.000010 0.000010 0.000010 0.000010 0.000010
0.000010 0.995360 0.000010 0.000010 0.000010 0.000010 0.000010 0.000010 0.004510 0.000010 0.000010 0.000010 0.000010 0.000010 0.000010
0.000010 0.999860 0.000010 0.000010 0.000010 0.000010 0.000010 0.000010 0.000010 0.000010 0.000010 0.000010 0.000010 0.000010 0.000010
0.003929 0.918308 0.000010 0.000010 0.000010 0.000010 0.000010 0.013180 0.052556 0.000010 0.000010 0.011927 0.000010 0.000010 0.000010
0.000275 0.951871 0.000010 0.000010 0.006807 0.000010 0.000011 0.024931 0.001658 0.000014 0.003474 0.000010 0.000010 0.000010 0.010898
0.000010 0.927379 0.000010 0.000010 0.000010 0.000010 0.000010 0.031669 0.018926 0.000010 0.021916 0.000010 0.000010 0.000010 0.000010
0.000010 0.999860 0.000010 0.000010 0.000010 0.000010 0.000010 0.000010 0.000010 0.000010 0.000010 0.000010 0.000010 0.000010 0.000010
0.011226 0.977861 0.000010 0.000010 0.000010 0.000010 0.000010 0.006133 0.004670 0.000010 0.000010 0.000010 0.000010 0.000010 0.000010
0.000010 0.931625 0.006865 0.000010 0.000566 0.000010 0.000010 0.023017 0.024352 0.000010 0.013484 0.000010 0.000010 0.000010 0.000010
0.001535 0.897227 0.013212 0.000010 0.000010 0.000010 0.000010 0.011314 0.011639 0.000010 0.061054 0.000010 0.001415 0.000010 0.002533
0.000010 0.999858 0.000010 0.000010 0.000012 0.000010 0.000010 0.000010 0.000010 0.000010 0.000010 0.000010 0.000010 0.000010 0.000010
0.000010 0.964853 0.000010 0.000010 0.000010 0.000010 0.000010 0.000010 0.035017 0.000010 0.000010 0.000010 0.000010 0.000010 0.000010
0.000010 0.948481 0.000010 0.000010 0.000010 0.000010 0.000010 0.000010 0.024595 0.000010 0.026804 0.000010 0.000010 0.000010 0.000010
0.000010 0.921617 0.000010 0.000010 0.000010 0.000010 0.000010 0.000010 0.057039 0.000010 0.017542 0.000010 0.003692 0.000010 0.000010
0.000010 0.979110 0.000010 0.000010 0.000010 0.000010 0.000010 0.001780 0.001990 0.000010 0.017010 0.000010 0.000010 0.000010 0.000010
0.000010 0.000010 0.000010 0.000010 0.000010 0.000010 0.000010 0.000010 0.000010 0.000010 0.000010 0.000010 0.000010 0.000010 0.999860
0.000010 0.000010 0.000010 0.000010 0.005982 0.000010 0.000010 0.008396 0.057324 0.000010 0.000010 0.000010 0.000010 0.000010 0.928187
0.000010 0.000010 0.000010 0.000010 0.000010 0.000010 0.000010 0.000010 0.000010 0.000010 0.000010 0.000010 0.000010 0.000010 0.999860
0.000010 0.014941 0.000010 0.000010 0.000010 0.000010 0.000010 0.000010 0.000010 0.000010 0.000010 0.000010 0.000010 0.000010 0.984929
0.000010 0.000010 0.000010 0.000010 0.000010 0.000010 0.000010 0.000010 0.009818 0.000010 0.000010 0.000010 0.000010 0.000010 0.990052
0.000010 0.000010 0.000010 0.000010 0.000010 0.000010 0.000010 0.010213 0.007736 0.000010 0.000010 0.000010 0.000010 0.000010 0.981931
0.000010 0.000010 0.000010 0.000010 0.000010 0.000010 0.000010 0.000010 0.000010 0.000010 0.000010 0.000010 0.000010 0.000010 0.999860
0.000010 0.000010 0.000010 0.000010 0.000010 0.000010 0.000010 0.000010 0.000010 0.000010 0.000010 0.000010 0.000010 0.000010 0.999860
0.000010 0.000010 0.000010 0.000010 0.000010 0.000010 0.000010 0.000010 0.000010 0.000010 0.000010 0.000010 0.000010 0.000010 0.999860
0.000010 0.000010 0.000010 0.000010 0.000010 0.000010 0.000010 0.000010 0.000010 0.000010 0.000010 0.000010 0.000010 0.000010 0.999860
0.000010 0.000010 0.000010 0.000010 0.000343 0.000010 0.000010 0.019106 0.001331 0.000010 0.011920 0.004580 0.000010 0.000010 0.962630
0.000010 0.000010 0.000010 0.000010 0.000010 0.000010 0.000010 0.024660 0.034017 0.000010 0.000010 0.002834 0.102810 0.000010 0.835578
0.000010 0.005434 0.010441 0.000010 0.008548 0.000010 0.000010 0.021399 0.010472 0.000010 0.000010 0.000010 0.042525 0.000010 0.901101
0.000010 0.000010 0.000010 0.000010 0.017317 0.000010 0.000010 0.020884 0.046578 0.000010 0.000010 0.007606 0.000010 0.000010 0.907515
0.000010 0.000010 0.000010 0.000010 0.000010 0.000010 0.000010 0.000010 0.000010 0.000010 0.000010 0.000010 0.000010 0.000010 0.999860
0.000010 0.000010 0.000010 0.000010 0.000010 0.000010 0.000010 0.000010 0.000010 0.000010 0.000010 0.000010 0.000010 0.000010 0.999860
0.000010 0.038877 0.001208 0.000010 0.000010 0.000010 0.000010 0.000010 0.033551 0.000010 0.000010 0.000010 0.024163 0.000010 0.902101
0.000010 0.000010 0.000010 0.000010 0.002596 0.000010 0.000010 0.000010 0.000010 0.000010 0.000010 0.000010 0.000010 0.000010 0.997274
0.000010 0.000010 0.000010 0.000010 0.000010 0.000010 0.000010 0.000010 0.000010 0.000010 0.000010 0.000010 0.000010 0.000010 0.999860
0.000010 0.000010 0.000010 0.000010 0.000010 0.000010 0.000010 0.000010 0.000010 0.000010 0.000010 0.000010 0.000010 0.000010 0.999860
0.009015 0.016444 0.008491 0.000010 0.035669 0.000010 0.000010 0.091573 0.003558 0.000010 0.035731 0.014397 0.782692 0.000010 0.002379
0.000010 0.003512 0.014645 0.000010 0.026533 0.000010 0.000010 0.141656 0.006798 0.000010 0.046865 0.023003 0.727803 0.000010 0.009124
0.003098 0.000010 0.007390 0.000010 0.025589 0.000010 0.000010 0.118318 0.000010 0.000010 0.022863 0.018815 0.787769 0.000010 0.016088
0.000010 0.000010 0.000010 0.000010 0.028451 0.000010 0.003026 0.079303 0.002385 0.000010 0.031088 0.021274 0.830608 0.000010 0.003795
0.006241 0.000010 0.004157 0.000010 0.030611 0.000010 0.000010 0.129644 0.007360 0.000010 0.034542 0.023964 0.757450 0.000010 0.005972
0.000582 0.000010 0.010378 0.000010 0.033151 0.000010 0.000010 0.105804 0.007674 0.000010 0.039018 0.017421 0.783785 0.000010 0.002128
0.000974 0.006895 0.018966 0.000010 0.035563 0.000010 0.000010 0.119707 0.008481 0.000010 0.024293 0.019563 0.765499 0.000010 0.000010
0.014843 0.000010 0.001380 0.000010 0.029467 0.000010 0.001017 0.132314 0.009865 0.000010 0.023340 0.018093 0.751802 0.000010 0.017829
0.000010 0.000010 0.006372 0.000010 0.021331 0.000010 0.000010 0.119017 0.019285 0.000010 0.008144 0.011076 0.810234 0.000010 0.004471
0.019705 0.000010 0.002817 0.000010 0.021307 0.000010 0.002068 0.109952 0.000010 0.000010 0.015961 0.012183 0.815273 0.000010 0.000676
0.009849 0.000010 0.014814 0.000010 0.023503 0.000010 0.000010 0.104404 0.005949 0.000010 0.027767 0.006909 0.797765 0.000010 0.008980
0.005549 0.005856 0.018036 0.000010 0.020849 0.000010 0.000506 0.087271 0.000010 0.000010 0.048950 0.019732 0.793191 0.000010 0.000010
0.005103 0.000010 0.013023 0.000010 0.035915 0.000010 0.000010 0.101679 0.002046 0.000010 0.012163 0.021788 0.793784 0.000010 0.014438
0.013554 0.005046 0.003776 0.000010 0.026341 0.000010 0.000010 0.101992 0.009023 0.000010 0.014801 0.020319 0.789690 0.000010 0.015409
0.004885 0.000010 0.000010 0.000010 0.033067 0.000010 0.000010 0.106958 0.000010 0.000010 0.056521 0.022929 0.773950 0.000010 0.001610
0.010268 0.006664 0.007752 0.000010 0.024226 0.000010 0.000010 0.119505 0.000010 0.000010 0.016566 0.022224 0.778971 0.000010 0.013764
0.000304 0.000010 0.009727 0.000010 0.036849 0.001768 0.002449 0.078462 0.015469 0.002887 0.018958 0.020865 0.800423 0.002687 0.009133
0.000010 0.000010 0.019717 0.000010 0.028901 0.000010 0.002434 0.068315 0.026406 0.000010 0.029483 0.029139 0.785199 0.000010 0.010346
0.001322 0.000010 0.013794 0.000010 0.025723 0.000010 0.000010 0.101022 0.002602 0.000010 0.010271 0.023382 0.812396 0.000010 0.009427
0.003302 0.011060 0.000010 0.000010 0.034757 0.000010 0.000520 0.108055 0.000010 0.000010 0.024142 0.028730 0.777159 0.000010 0.012216
0.015590 0.023538 0.002119 0.004306 0.004322 0.000010 0.002176 0.066430 0.156929 0.010832 0.080572 0.002936 0.595481 0.000010 0.034749
0.000010 0.029323 0.000492 0.013017 0.020783 0.000010 0.002527 0.056276 0.126463 0.006463 0.094024 0.021895 0.533898 0.000010 0.094810
0.003977 0.037099 0.000013 0.005903 0.027507 0.000010 0.000010 0.019676 0.188559 0.034977 0.039408 0.000010 0.514605 0.000010 0.128236
0.005212 0.055616 0.008322 0.046487 0.028716 0.004652 0.000581 0.000010 0.169730 0.000010 0.077852 0.013735 0.479919 0.000010 0.109145
0.004934 0.027323 0.024979 0.000010 0.011130 0.000010 0.000010 0.067832 0.151113 0.020989 0.097947 0.000010 0.511669 0.000010 0.082034
0.000160 0.028236 0.001155 0.017010 0.031958 0.000010 0.002224 0.024385 0.168830 0.011774 0.057387 0.000010 0.565689 0.000010 0.091164
0.000010 0.030275 0.013438 0.045271 0.041611 0.000010 0.000010 0.033510 0.180326 0.017389 0.039794 0.008893 0.486819 0.000010 0.102634
0.000010 0.014014 0.000010 0.011592 0.030753 0.000010 0.000010 0.072027 0.126841 0.000010 0.087283 0.019772 0.528223 0.004656 0.104790
0.000010 0.018455 0.018137 0.030674 0.010979 0.000010 0.006795 0.031165 0.172571 0.000010 0.076428 0.000010 0.535815 0.000010 0.098930
0.000010 0.029438 0.016007 0.001712 0.031768 0.000010 0.000010 0.066050 0.197094 0.016548 0.065503 0.000010 0.515889 0.000010 0.059940
0.005518 0.050430 0.004161 0.031859 0.019692 0.000010 0.000010 0.001982 0.155026 0.003158 0.093562 0.000010 0.517306 0.000010 0.117265
0.008509 0.021243 0.000010 0.021434 0.000010 0.000010 0.000010 0.050136 0.190213 0.004628 0.082471 0.006612 0.512116 0.000010 0.102587
0.006316 0.022491 0.011193 0.013501 0.023467 0.000010 0.000010 0.069181 0.124519 0.000010 0.104465 0.003964 0.546419 0.000010 0.074445
0.001585 0.022792 0.005843 0.001083 0.018080 0.000010 0.004487 0.041877 0.175225 0.060074 0.058110 0.001561 0.489369 0.002087 0.117817
0.016470 0.049784 0.008238 0.041234 0.011448 0.000010 0.000674 0.057095 0.157605 0.000010 0.091421 0.011825 0.498459 0.001355 0.054372
0.000010 0.039448 0.007499 0.012152 0.019062 0.000010 0.000010 0.061466 0.145938 0.032567 0.077203 0.010500 0.505979 0.006432 0.081725
0.006986 0.026632 0.014925 0.028570 0.016973 0.000010 0.001043 0.071658 0.138897 0.031929 0.058003 0.000010 0.513512 0.000010 0.090842
0.000010 0.000010 0.008059 0.041175 0.015929 0.000010 0.001557 0.065308 0.183542 0.000010 0.075388 0.012368 0.472433 0.000010 0.124191
0.000881 0.032372 0.005770 0.010679 0.016280 0.000010 0.001692 0.066834 0.182169 0.004213 0.049026 0.011561 0.539239 0.000010 0.079264
0.001340 0.013792 0.005216 0.000010 0.029369 0.000010 0.000010 0.027485 0.172756 0.030194 0.069124 0.001818 0.517536 0.008829 0.122510
0.002826 0.000010 0.000043 0.000010 0.011184 0.000010 0.000010 0.039738 0.005777 0.000010 0.017623 0.006343 0.916396 0.000010 0.000010
0.006286 0.000010 0.016812 0.000010 0.000010 0.000010 0.000010 0.066292 0.001587 0.000010 0.000010 0.000010 0.908922 0.000010 0.000010
0.000010 0.000010 0.012451 0.000010 0.000010 0.000010 0.000010 0.032893 0.000756 0.000010 0.000010 0.010333 0.943467 0.000010 0.000010
0.010518 0.020464 0.001668 0.000010 0.000010 0.000010 0.000010 0.036243 0.006701 0.000010 0.000010 0.000010 0.903659 0.000010 0.020666
0.001057 0.000010 0.013775 0.000010 0.000010 0.000010 0.000010 0.064468 0.000010 0.000010 0.000010 0.002187 0.918414 0.000010 0.000010
0.003662 0.000010 0.006079 0.000010 0.003754 0.000010 0.000015 0.056214 0.007959 0.000010 0.002937 0.000010 0.904857 0.000010 0.014463
0.007325 0.000010 0.000010 0.000010 0.000010 0.000010 0.000010 0.040031 0.000010 0.000010 0.000010 0.000010 0.952524 0.000010 0.000010
0.001705 0.000010 0.013685 0.000010 0.005140 0.000010 0.000010 0.046159 0.000010 0.000010 0.000010 0.012397 0.920824 0.000010 0.000010
0.011007 0.000010 0.028898 0.000010 0.000010 0.000010 0.000010 0.011459 0.008113 0.000010 0.000010 0.002694 0.937738 0.000010 0.000010
0.011771 0.016133 0.016227 0.000010 0.001916 0.000010 0.000010 0.072698 0.000010 0.000010 0.000010 0.000010 0.881165 0.000010 0.000010
0.000014 0.000010 0.000010 0.000010 0.006597 0.000010 0.000010 0.071161 0.000010 0.000010 0.000010 0.007133 0.914995 0.000010 0.000010
0.007159 0.000010 0.024664 0.000010 0.000150 0.000010 0.000010 0.049961 0.001644 0.000010 0.000010 0.000010 0.915324 0.000010 0.001017
0.003546 0.000010 0.005758 0.000010 0.000727 0.000010 0.000010 0.026276 0.006335 0.000010 0.008813 0.000010 0.948466 0.000010 0.000010
0.001317 0.000010 0.000010 0.000010 0.012570 0.000010 0.000010 0.027860 0.000010 0.000010 0.000010 0.007422 0.950731 0.000010 0.000010
0.013298 0.010668 0.026557 0.000010 0.012793 0.000010 0.000010 0.051043 0.000996 0.000010 0.002283 0.000010 0.882291 0.000010 0.000010
0.012648 0.000010 0.016174 0.000010 0.000010 0.000010 0.000010 0.066902 0.000010 0.000010 0.000010 0.000010 0.904167 0.000010 0.000010
0.004607 0.000010 0.007288 0.000010 0.000010 0.000010 0.000010 0.027781 0.000010 0.000010 0.000010 0.001964 0.958260 0.000010 0.000010
0.019139 0.000010 0.012812 0.000010 0.000010 0.000010 0.000010 0.060035 0.000010 0.000010 0.000010 0.000010 0.907903 0.000010 0.000010
0.002728 0.000010 0.031208 0.000010 0.003682 0.000010 0.000010 0.033526 0.002431 0.000010 0.008071 0.007193 0.911091 0.000010 0.000010
0.015792 0.000010 0.017834 0.000010 0.000010 0.000010 0.001364 0.040908 0.000010 0.000010 0.000010 0.002944 0.872442 0.000010 0.048635
0.000010 0.000010 0.999860 0.000010 0.000010 0.000010 0.000010 0.000010 0.000010 0.000010 0.000010 0.000010 0.000010 0.000010 0.000010
0.000010 0.000010 0.999860 0.000010 0.000010 0.000010 0.000010 0.000010 0.000010 0.000010 0.000010 0.000010 0.000010 0.000010 0.000010
0.000010 0.000010 0.999860 0.000010 0.000010 0.000010 0.000010 0.000010 0.000010 0.000010 0.000010 0.000010 0.000010 0.000010 0.000010
0.014883 0.015356 0.628689 0.000010 0.011340 0.000010 0.000010 0.106799 0.065324 0.000010 0.071125 0.008131 0.076177 0.002126 0.000010
0.002019 0.013815 0.759626 0.000010 0.006312 0.000010 0.000010 0.062703 0.069627 0.000010 0.030939 0.016500 0.038399 0.000010 0.000010
0.000010 0.000010 0.860831 0.000010 0.000010 0.000010 0.000010 0.066724 0.056838 0.000010 0.001412 0.014095 0.000010 0.000010 0.000010
0.000010 0.000010 0.999860 0.000010 0.000010 0.000010 0.000010 0.000010 0.000010 0.000010 0.000010 0.000010 0.000010 0.000010 0.000010
0.000010 0.000010 0.999860 0.000010 0.000010 0.000010 0.000010 0.000010 0.000010 0.000010 0.000010 0.000010 0.000010 0.000010 0.000010
0.000010 0.000010 0.999860 0.000010 0.000010 0.000010 0.000010 0.000010 0.000010 0.000010 0.000010 0.000010 0.000010 0.000010 0.000010
0.000010 0.000010 0.999860 0.000010 0.000010 0.000010 0.000010 0.000010 0.000010 0.000010 0.000010 0.000010 0.000010 0.000010 0.000010
0.000010 0.000010 0.999860 0.000010 0.000010 0.000010 0.000010 0.000010 0.000010 0.000010 0.000010 0.000010 0.000010 0.000010 0.000010
0.000010 0.000010 0.999851 0.000010 0.000010 0.000010 0.000010 0.000010 0.000010 0.000010 0.000010 0.000019 0.000010 0.000010 0.000010
0.019654 0.029753 0.525768 0.000010 0.014818 0.014740 0.007256 0.168308 0.000010 0.029504 0.047788 0.066333 0.076037 0.000010 0.000010
0.018421 0.000010 0.539368 0.000010 0.000010 0.006095 0.010189 0.181941 0.000010 0.024110 0.055642 0.084477 0.064207 0.015499 0.000010
0.005722 0.000010 0.569112 0.000010 0.013033 0.012268 0.010813 0.166937 0.000010 0.026311 0.044868 0.095315 0.049510 0.006071 0.000010
0.005040 0.000010 0.569938 0.006506 0.023077 0.001266 0.014224 0.181821 0.000010 0.029010 0.023560 0.086145 0.047772 0.011611 0.000010
0.019085 0.013273 0.528397 0.000010 0.014118 0.000721 0.011326 0.166795 0.000010 0.055349 0.039132 0.060041 0.090152 0.001580 0.000010
0.010254 0.000010 0.554272 0.000010 0.022003 0.011060 0.007697 0.169841 0.000010 0.057307 0.021572 0.077742 0.068202 0.000010 0.000010
0.010743 0.001490 0.443464 0.003536 0.037924 0.006026 0.004139 0.148115 0.030087 0.051368 0.050413 0.032058 0.180617 0.000010 0.000010
0.014207 0.003431 0.443372 0.000010 0.039413 0.003852 0.006744 0.144617 0.033499 0.063854 0.047131 0.022073 0.171114 0.001084 0.005599
0.005702 0.154842 0.018675 0.000010 0.005750 0.000010 0.006415 0.425213 0.021169 0.000010 0.000010 0.024184 0.323228 0.000010 0.014773
0.003177 0.059338 0.047408 0.000010 0.005996 0.000010 0.000010 0.450856 0.018792 0.000010 0.001756 0.002709 0.409908 0.000010 0.000010
0.005040 0.132867 0.025261 0.000010 0.000010 0.000010 0.004332 0.447122 0.000010 0.000010 0.000010 0.008103 0.368747 0.000010 0.008457
0.007056 0.000010 0.036759 0.000010 0.014067 0.000010 0.000010 0.475949 0.008287 0.000010 0.000010 0.015339 0.442463 0.000010 0.000010
0.000010 0.016078 0.044568 0.000010 0.018910 0.000010 0.000010 0.479372 0.000010 0.000010 0.000011 0.015798 0.425183 0.000010 0.000010
0.005652 0.003376 0.034231 0.000010 0.000012 0.000010 0.000010 0.479013 0.000010 0.000010 0.000010 0.013992 0.461859 0.000010 0.001796
0.000010 0.000010 0.040495 0.000010 0.000010 0.000010 0.000010 0.514520 0.000010 0.000010 0.010524 0.001293 0.433067 0.000010 0.000010
0.000010 0.000010 0.047713 0.000010 0.009177 0.000010 0.000010 0.502453 0.000010 0.000010 0.000010 0.009972 0.430586 0.000010 0.000010
0.001361 0.025896 0.020988 0.000010 0.017975 0.000010 0.003697 0.490331 0.000010 0.000010 0.000010 0.000010 0.439673 0.000010 0.000010
0.006733 0.031515 0.033726 0.000010 0.017475 0.000010 0.001083 0.441366 0.000010 0.000010 0.053832 0.013337 0.400873 0.000010 0.000010
0.002232 0.011857 0.051321 0.000010 0.020274 0.000010 0.000010 0.455121 0.000816 0.000010 0.003086 0.016502 0.438729 0.000010 0.000010
0.009292 0.006460 0.047209 0.000010 0.026555 0.000010 0.000010 0.489085 0.005110 0.000010 0.000010 0.000010 0.416208 0.000010 0.000010
0.001568 0.000010 0.035050 0.000010 0.004168 0.000010 0.000010 0.500820 0.000010 0.000010 0.000010 0.006657 0.451646 0.000010 0.000010
0.000010 0.001136 0.038205 0.000010 0.031545 0.000010 0.000010 0.456538 0.006222 0.000010 0.000012 0.010625 0.455647 0.000010 0.000010
0.001908 0.000010 0.045456 0.006588 0.009592 0.000010 0.000010 0.499121 0.000010 0.003534 0.003936 0.000010 0.427354 0.000010 0.002451
0.004792 0.000010 0.050485 0.000010 0.025674 0.000010 0.000010 0.489797 0.000010 0.000010 0.000010 0.012214 0.416949 0.000010 0.000010
0.000010 0.000010 0.026858 0.000010 0.017504 0.000010 0.000010 0.469313 0.001151 0.000010 0.000010 0.011765 0.473320 0.000010 0.000010
0.011315 0.009030 0.034404 0.000012 0.028540 0.000010 0.002593 0.422585 0.042958 0.011535 0.028993 0.007583 0.389487 0.000010 0.010945
0.011598 0.111213 0.016993 0.000010 0.002547 0.000010 0.001555 0.403337 0.000010 0.000010 0.001671 0.008318 0.442708 0.000010 0.000010
0.013610 0.028062 0.033370 0.000010 0.036694 0.000010 0.001559 0.250730 0.036975 0.000010 0.197046 0.045748 0.341058 0.000010 0.015109
0.000010 0.075892 0.107657 0.000010 0.032674 0.017925 0.002386 0.399851 0.061548 0.076603 0.055033 0.041228 0.115150 0.002465 0.011568
0.001676 0.000010 0.132762 0.000010 0.043021 0.018667 0.000010 0.425921 0.000563 0.069613 0.061787 0.044770 0.183760 0.016661 0.000768
0.000010 0.208599 0.040416 0.005999 0.019673 0.000010 0.000010 0.140881 0.352932 0.021753 0.086825 0.017061 0.080876 0.005653 0.019302
0.000010 0.183948 0.071021 0.000010 0.015093 0.020958 0.000010 0.293689 0.052585 0.031373 0.072054 0.059206 0.155266 0.006984 0.037793
0.008466 0.395355 0.057783 0.005952 0.030952 0.007112 0.000010 0.246365 0.016149 0.039093 0.060684 0.030367 0.085873 0.008399 0.007440
0.000977 0.013872 0.126247 0.001634 0.032204 0.016678 0.000010 0.431551 0.005355 0.081829 0.062235 0.040852 0.156790 0.018186 0.011579
0.023165 0.012644 0.118413 0.000010 0.051341 0.024407 0.000010 0.412168 0.000010 0.071405 0.065604 0.027814 0.170274 0.022724 0.000010
0.015230 0.000010 0.119384 0.000010 0.043793 0.028746 0.000010 0.460066 0.012192 0.054923 0.061814 0.047929 0.134314 0.021569 0.000010
0.005908 0.033601 0.113044 0.000010 0.033951 0.019189 0.000010 0.408215 0.010025 0.087337 0.121516 0.034794 0.132380 0.000010 0.000010
0.023944 0.018324 0.041611 0.000010 0.023697 0.000010 0.000013 0.123043 0.007866 0.000010 0.031980 0.000010 0.729462 0.000011 0.000010
0.019880 0.032582 0.029260 0.000010 0.019823 0.000010 0.000010 0.138426 0.005765 0.000010 0.070499 0.004442 0.672311 0.000010 0.006962
0.000010 0.058072 0.035081 0.000010 0.005605 0.000010 0.000010 0.121336 0.017040 0.000010 0.029605 0.035239 0.646307 0.003147 0.048516
0.005964 0.014016 0.025003 0.000010 0.030067 0.000010 0.002024 0.135468 0.031767 0.000010 0.025132 0.014121 0.680319 0.000010 0.036079
0.007749 0.020195 0.008396 0.000010 0.012950 0.001810 0.001092 0.122855 0.000010 0.001121 0.079495 0.000010 0.690505 0.000010 0.053791
0.011671 0.134720 0.039810 0.000010 0.022694 0.000011 0.000545 0.109362 0.000010 0.000010 0.038826 0.002899 0.616995 0.000010 0.022428
0.006498 0.138576 0.023288 0.000010 0.005781 0.000010 0.000011 0.093805 0.018166 0.000015 0.045927 0.000010 0.602030 0.000010 0.065864
0.001141 0.093175 0.033962 0.000010 0.001693 0.000010 0.000010 0.113322 0.024936 0.000010 0.034190 0.019793 0.627201 0.004822 0.045724
0.007205 0.144205 0.019929 0.000010 0.003366 0.009080 0.000010 0.097066 0.013255 0.000010 0.024668 0.000010 0.640558 0.000010 0.040617
0.008029 0.133226 0.029384 0.000010 0.001475 0.000010 0.000010 0.091393 0.011040 0.000010 0.017806 0.000010 0.631222 0.002857 0.073518
0.000010 0.218946 0.023176 0.000010 0.008387 0.000010 0.000010 0.094075 0.029088 0.000010 0.036296 0.000010 0.557472 0.009324 0.023176
0.014977 0.156414 0.023380 0.000014 0.009710 0.000010 0.000020 0.060785 0.025979 0.000010 0.032801 0.000010 0.628953 0.000010 0.046926
0.002932 0.155380 0.026238 0.000010 0.007953 0.000011 0.000010 0.092103 0.000010 0.000010 0.042835 0.000010 0.625216 0.000010 0.047271
0.000010 0.116915 0.029157 0.000010 0.017840 0.002419 0.001905 0.104811 0.036232 0.000010 0.042569 0.005541 0.602500 0.001853 0.038227
0.010182 0.074617 0.029628 0.000010 0.016247 0.005464 0.000320 0.132806 0.031511 0.000010 0.057406 0.004809 0.634513 0.000010 0.002467
0.000010 0.120201 0.011010 0.000010 0.017842 0.000010 0.000010 0.100241 0.010890 0.013379 0.062164 0.004747 0.611431 0.000010 0.048045
0.005723 0.111680 0.024778 0.005915 0.010749 0.000010 0.002094 0.081641 0.044584 0.013073 0.014823 0.000010 0.629197 0.013042 0.042680
0.016798 0.085353 0.042704 0.000010 0.013062 0.000010 0.000015 0.096165 0.041123 0.000010 0.017938 0.001993 0.612359 0.003374 0.069085
0.000010 0.156125 0.029220 0.000010 0.006864 0.000010 0.000010 0.091995 0.016771 0.000010 0.028428 0.006710 0.604315 0.000010 0.059511
0.000010 0.143974 0.020979 0.000010 0.028060 0.000010 0.000013 0.124939 0.020631 0.000010 0.041754 0.020331 0.554418 0.011775 0.033086
0.000010 0.068798 0.004683 0.000010 0.003624 0.000010 0.000010 0.094283 0.588515 0.000010 0.075191 0.006343 0.154824 0.000010 0.003679
0.007663 0.069493 0.019728 0.000010 0.010060 0.000010 0.007762 0.115877 0.541299 0.005113 0.047236 0.009275 0.149836 0.003311 0.013327
0.000010 0.010360 0.017947 0.000010 0.015192 0.000010 0.000010 0.083522 0.622806 0.000010 0.104739 0.014405 0.126519 0.000010 0.004449
0.005992 0.069992 0.006032 0.000010 0.027170 0.000010 0.000010 0.053918 0.523014 0.000010 0.095077 0.000010 0.149602 0.000010 0.069144
0.021893 0.000010 0.008500 0.000010 0.032947 0.000010 0.000010 0.105584 0.633468 0.000010 0.086908 0.000010 0.110621 0.000010 0.000010
0.009308 0.025879 0.011834 0.000010 0.028617 0.000010 0.000010 0.048783 0.613288 0.000010 0.094090 0.000010 0.168130 0.000010 0.000010
0.013415 0.000010 0.000010 0.000010 0.020392 0.000010 0.000010 0.083624 0.641789 0.000010 0.108053 0.009372 0.123276 0.000010 0.000010
0.010426 0.028745 0.015100 0.000010 0.019760 0.000010 0.000010 0.056976 0.576666 0.000010 0.146247 0.000010 0.140099 0.000010 0.005920
0.004437 0.001409 0.022275 0.000010 0.024575 0.000010 0.000010 0.092250 0.622651 0.000010 0.097282 0.015883 0.119178 0.000010 0.000010
0.000010 0.009944 0.021388 0.000010 0.033790 0.000010 0.000010 0.109413 0.608023 0.000010 0.103396 0.004803 0.109173 0.000010 0.000010
0.000013 0.011199 0.011187 0.000010 0.021199 0.000010 0.000010 0.077215 0.585648 0.000010 0.134876 0.005730 0.152872 0.000010 0.000010
0.011431 0.037801 0.000346 0.000010 0.021474 0.000010 0.000010 0.071124 0.602790 0.000010 0.108980 0.000010 0.145984 0.000010 0.000010
0.000422 0.016171 0.010007 0.000010 0.005977 0.000010 0.000010 0.070754 0.654824 0.000010 0.098729 0.013331 0.129725 0.000010 0.000010
0.003646 0.008306 0.020724 0.000010 0.030007 0.000010 0.000010 0.083203 0.621440 0.000010 0.111063 0.000010 0.121541 0.000010 0.000010
0.006374 0.022533 0.001441 0.000010 0.024339 0.000010 0.000013 0.088260 0.619029 0.000010 0.079968 0.000010 0.141806 0.000010 0.016186
0.000010 0.000010 0.009535 0.000010 0.025913 0.000010 0.000010 0.076416 0.629673 0.000010 0.099327 0.013455 0.145601 0.000010 0.000010
0.007694 0.024069 0.021464 0.000010 0.022608 0.000010 0.000010 0.071240 0.583181 0.000010 0.132566 0.005284 0.131834 0.000010 0.000010
0.007482 0.032498 0.021192 0.000010 0.023159 0.000010 0.000010 0.061260 0.621716 0.000010 0.095805 0.000010 0.116919 0.000010 0.019910
0.007555 0.013493 0.025382 0.000010 0.031046 0.000010 0.000010 0.078030 0.593854 0.000010 0.100964 0.003055 0.144005 0.000010 0.002567
0.008716 0.000010 0.015029 0.000010 0.027905 0.000010 0.000010 0.093168 0.613629 0.000010 0.095349 0.000010 0.138081 0.000010 0.008052
0.020952 0.017303 0.026626 0.000010 0.096063 0.000010 0.000010 0.190296 0.067418 0.000010 0.399200 0.000010 0.179307 0.000010 0.002776
0.010656 0.001511 0.020944 0.000010 0.063930 0.000010 0.000010 0.199857 0.030899 0.000010 0.461989 0.000010 0.210144 0.000010 0.000010
0.009277 0.005346 0.032113 0.000010 0.071068 0.000010 0.000010 0.217378 0.032763 0.000010 0.404266 0.000010 0.211681 0.000010 0.016048
0.000010 0.010056 0.026679 0.000010 0.076367 0.000010 0.000010 0.185527 0.061122 0.000010 0.412708 0.013576 0.202145 0.000010 0.011761
0.007824 0.000010 0.022528 0.000010 0.086886 0.000010 0.000010 0.242691 0.028933 0.000010 0.425424 0.000010 0.162817 0.000010 0.022827
0.000010 0.012583 0.018726 0.000010 0.077149 0.000010 0.000010 0.213414 0.040225 0.000010 0.481353 0.000010 0.155953 0.000010 0.000527
0.000291 0.004475 0.023128 0.000010 0.067379 0.000010 0.000010 0.226140 0.064371 0.000010 0.451073 0.011125 0.140784 0.000010 0.011185
0.018880 0.000010 0.025997 0.000010 0.052219 0.000010 0.000232 0.214308 0.064775 0.000010 0.425224 0.000010 0.198294 0.000010 0.000010
0.002792 0.008476 0.021526 0.000010 0.055620 0.000010 0.000010 0.229303 0.050621 0.000010 0.429902 0.003471 0.186582 0.000010 0.011657
0.007259 0.008955 0.014831 0.000010 0.070834 0.000010 0.000010 0.228888 0.066724 0.000010 0.428588 0.000010 0.163846 0.000010 0.010015
0.000010 0.033531 0.026283 0.000010 0.082969 0.000010 0.000010 0.203370 0.019019 0.000010 0.469218 0.000010 0.165529 0.000010 0.000010
0.006141 0.028270 0.014585 0.000010 0.086288 0.000010 0.000010 0.208255 0.042646 0.000010 0.430503 0.003437 0.179816 0.000010 0.000010
0.015152 0.000010 0.013655 0.000010 0.061412 0.000010 0.000010 0.202989 0.054924 0.000010 0.451990 0.000010 0.199799 0.000010 0.000010
0.014457 0.000010 0.017191 0.000010 0.062610 0.000010 0.000010 0.216674 0.034457 0.000010 0.476424 0.004598 0.168903 0.000010 0.004626
0.005435 0.000010 0.017420 0.000010 0.080226 0.000010 0.000010 0.235818 0.035907 0.000010 0.464591 0.000010 0.157789 0.000010 0.002744
0.001711 0.017847 0.017538 0.000010 0.080756 0.000010 0.000010 0.200145 0.045965 0.000010 0.489247 0.000010 0.146721 0.000010 0.000010
0.009619 0.003645 0.005444 0.000010 0.057681 0.000010 0.000018 0.195581 0.045548 0.000010 0.449786 0.000010 0.232619 0.000010 0.000010
0.006451 0.009226 0.021250 0.000010 0.074293 0.000010 0.000010 0.193648 0.067198 0.000010 0.432979 0.002089 0.188565 0.000010 0.004250
0.005931 0.008194 0.024825 0.000010 0.073223 0.000010 0.000010 0.182082 0.060051 0.000010 0.449940 0.000010 0.179197 0.000010 0.016499
0.007673 0.003964 0.005247 0.000010 0.089783 0.000010 0.001193 0.233948 0.044214 0.000010 0.435083 0.000010 0.178836 0.000010 0.000010
0.011722 0.002824 0.059452 0.000010 0.072779 0.000010 0.000010 0.260787 0.000010 0.008616 0.113639 0.016645 0.453476 0.000010 0.000010
0.000010 0.006050 0.042588 0.000010 0.048508 0.000010 0.000010 0.286796 0.000010 0.013273 0.149777 0.027297 0.412661 0.000010 0.012990
0.019799 0.012540 0.070333 0.000010 0.064211 0.000010 0.006778 0.266649 0.000010 0.000850 0.117332 0.016175 0.407284 0.000433 0.017587
0.016291 0.024541 0.048866 0.000010 0.065892 0.000010 0.000010 0.283759 0.000422 0.000010 0.102408 0.019098 0.428746 0.000010 0.009929
0.003849 0.008983 0.035916 0.003641 0.043050 0.000994 0.000010 0.264322 0.000010 0.000010 0.122280 0.041251 0.470802 0.000010 0.004871
0.012574 0.005073 0.044703 0.000010 0.070155 0.000010 0.000010 0.260173 0.000010 0.006024 0.114521 0.021452 0.454545 0.000010 0.010731
0.023653 0.015985 0.060354 0.000010 0.061622 0.000010 0.000335 0.255235 0.000010 0.006207 0.113728 0.014869 0.446586 0.000010 0.001386
0.000010 0.006756 0.053143 0.000010 0.064512 0.000316 0.002203 0.261263 0.001076 0.004129 0.118602 0.027016 0.455707 0.000010 0.005246
0.003989 0.014103 0.057156 0.000010 0.058516 0.000010 0.000010 0.281219 0.015342 0.000010 0.086603 0.025761 0.443079 0.004551 0.009640
0.016135 0.006292 0.046075 0.000010 0.041072 0.000010 0.002207 0.290771 0.000010 0.007075 0.110087 0.015083 0.452014 0.000010 0.013148
0.010433 0.013216 0.051013 0.000011 0.060051 0.000010 0.000010 0.260770 0.000010 0.005994 0.103960 0.025346 0.456846 0.000010 0.012320
0.018304 0.000010 0.076373 0.000010 0.056880 0.002380 0.000533 0.292977 0.000010 0.000010 0.135755 0.008820 0.407918 0.000010 0.000010
0.009492 0.000010 0.058836 0.000010 0.051876 0.000010 0.000010 0.266687 0.005871 0.000010 0.107287 0.019086 0.464209 0.004644 0.011962
0.000020 0.001556 0.058720 0.001764 0.063401 0.000010 0.000010 0.294137 0.000010 0.006814 0.129504 0.027178 0.408473 0.000010 0.008393
0.000010 0.019451 0.060197 0.000010 0.069226 0.000010 0.000010 0.292511 0.000010 0.009416 0.090193 0.037413 0.393850 0.000010 0.027683
0.000010 0.017904 0.050815 0.000010 0.063450 0.000010 0.000010 0.286715 0.001173 0.009844 0.123787 0.023920 0.422332 0.000010 0.000010
0.002937 0.016958 0.055501 0.000010 0.054751 0.000010 0.000892 0.277514 0.000010 0.000010 0.115045 0.039759 0.418241 0.007089 0.011274
0.014951 0.020863 0.038460 0.000010 0.065996 0.000010 0.001792 0.262063 0.006841 0.000010 0.098028 0.013595 0.471856 0.000010 0.005515
0.019945 0.007882 0.055352 0.000010 0.061949 0.000010 0.003221 0.261117 0.000010 0.000010 0.097258 0.025350 0.450964 0.000010 0.016912
0.015492 0.016594 0.063864 0.000010 0.068834 0.000010 0.000010 0.253599 0.000010 0.000010 0.093829 0.015097 0.466544 0.000010 0.006087
0.000010 0.000010 0.114129 0.000010 0.020938 0.012275 0.001897 0.604633 0.000012 0.104153 0.051451 0.033474 0.055228 0.000010 0.001770
0.006024 0.000010 0.120437 0.000010 0.025117 0.010080 0.000010 0.709414 0.000010 0.107022 0.000010 0.009909 0.011926 0.000010 0.000010
0.000010 0.000010 0.114584 0.010094 0.018126 0.007751 0.000010 0.695464 0.000010 0.105828 0.004269 0.031125 0.012699 0.000010 0.000010
0.000010 0.000010 0.121766 0.000010 0.022018 0.034696 0.000010 0.653911 0.000010 0.077800 0.002996 0.044367 0.042376 0.000010 0.000010
0.007858 0.000010 0.117341 0.000010 0.019354 0.009875 0.000010 0.714152 0.000010 0.100988 0.000010 0.019031 0.011330 0.000010 0.000010
0.005609 0.000010 0.109235 0.000010 0.029138 0.016007 0.000969 0.669179 0.001213 0.121441 0.001181 0.012005 0.033981 0.000010 0.000010
0.006378 0.000010 0.118575 0.020061 0.024208 0.016738 0.000010 0.700224 0.000010 0.069580 0.000010 0.032080 0.012098 0.000010 0.000010
0.000010 0.000010 0.121619 0.000010 0.032292 0.000010 0.000010 0.706276 0.000010 0.122242 0.000010 0.017410 0.000072 0.000010 0.000010
0.001745 0.000010 0.112371 0.013709 0.036704 0.022503 0.000010 0.652868 0.000010 0.083537 0.006767 0.031368 0.038378 0.000010 0.000010
0.000010 0.000010 0.121480 0.000010 0.028265 0.000010 0.001021 0.684678 0.000010 0.134282 0.000010 0.015344 0.014850 0.000010 0.000010
0.000010 0.000010 0.125738 0.000010 0.019856 0.013563 0.000010 0.674214 0.000010 0.097563 0.027027 0.029020 0.012950 0.000010 0.000010
0.001018 0.000010 0.118212 0.000010 0.008623 0.024680 0.000010 0.728886 0.000010 0.086864 0.000014 0.018774 0.012869 0.000010 0.000010
0.001380 0.000010 0.131126 0.000010 0.008792 0.000010 0.009236 0.713170 0.000015 0.124740 0.000010 0.011471 0.000010 0.000010 0.000010
0.005490 0.000010 0.118643 0.007874 0.030820 0.004353 0.000010 0.683306 0.000010 0.107065 0.011603 0.020802 0.009995 0.000010 0.000010
0.000010 0.000010 0.121948 0.000010 0.012824 0.013431 0.000010 0.739206 0.003676 0.099296 0.000010 0.009539 0.000010 0.000010 0.000010
0.000010 0.000010 0.110446 0.000010 0.025255 0.024698 0.000010 0.722769 0.000010 0.080377 0.000010 0.036366 0.000010 0.000010 0.000010
0.000010 0.008222 0.129187 0.000010 0.000014 0.026146 0.000010 0.716984 0.000010 0.093416 0.009967 0.013628 0.000010 0.002375 0.000010
0.009998 0.000010 0.118337 0.000010 0.025500 0.008189 0.000010 0.689866 0.000010 0.109744 0.024148 0.014148 0.000010 0.000010 0.000010
0.000010 0.000010 0.113617 0.011957 0.037086 0.011910 0.000010 0.698519 0.000010 0.095528 0.000010 0.023027 0.008286 0.000010 0.000010
0.000010 0.000010 0.130411 0.000010 0.019829 0.010104 0.000010 0.698565 0.000010 0.097926 0.014197 0.028888 0.000010 0.000010 0.000010
0.000010 0.000210 0.000010 0.000010 0.000010 0.000010 0.000010 0.000010 0.000010 0.000010 0.000010 0.009584 0.984076 0.000010 0.006020
0.000010 0.033983 0.010684 0.000010 0.000010 0.000010 0.000010 0.033194 0.006881 0.000010 0.002083 0.012416 0.824992 0.000010 0.075697
0.001473 0.122373 0.002055 0.000010 0.007331 0.000010 0.000010 0.018390 0.034162 0.000010 0.000010 0.012156 0.763532 0.000010 0.038468
0.010814 0.004680 0.005485 0.000010 0.013939 0.000010 0.000010 0.012781 0.000010 0.000010 0.000010 0.002410 0.948677 0.000010 0.001143
0.000010 0.142825 0.000010 0.000010 0.000010 0.000010 0.000010 0.001210 0.055995 0.000010 0.000010 0.020877 0.690611 0.000010 0.088392
0.006216 0.088347 0.000010 0.000010 0.023358 0.000010 0.000010 0.000010 0.009582 0.000010 0.006151 0.002003 0.830233 0.000010 0.034039
0.000010 0.222039 0.006340 0.000010 0.000010 0.000010 0.000010 0.000010 0.004151 0.000010 0.000010 0.009650 0.751409 0.000010 0.006321
0.000010 0.053289 0.000010 0.000010 0.000015 0.000010 0.000010 0.000010 0.017636 0.000010 0.000010 0.008010 0.854730 0.000010 0.066230
0.013088 0.116525 0.000010 0.000010 0.000010 0.000010 0.000010 0.004248 0.018681 0.000010 0.000010 0.000010 0.778703 0.000010 0.068665
0.000010 0.077390 0.000010 0.000010 0.011145 0.000010 0.000010 0.000010 0.016411 0.000010 0.000010 0.010401 0.833170 0.000010 0.051392
0.001925 0.153363 0.001383 0.000010 0.006467 0.000010 0.000010 0.000010 0.050931 0.000010 0.000010 0.011690 0.752256 0.000010 0.021915
0.018721 0.289179 0.000010 0.000010 0.000598 0.000010 0.000010 0.000010 0.029399 0.000010 0.022657 0.001921 0.609145 0.000010 0.028310
0.000010 0.172807 0.000010 0.000010 0.000010 0.000010 0.000010 0.000010 0.086466 0.000010 0.000010 0.003179 0.734510 0.000010 0.002938
0.000011 0.157432 0.000010 0.000010 0.002967 0.000010 0.000010 0.000010 0.038895 0.000010 0.000010 0.013135 0.732968 0.000010 0.054512
0.006389 0.268782 0.000010 0.000010 0.002676 0.000010 0.000010 0.000010 0.037635 0.000010 0.015014 0.000010 0.646776 0.000010 0.022649
0.004073 0.017169 0.000010 0.000010 0.010492 0.000010 0.000010 0.006696 0.030982 0.000010 0.001572 0.015052 0.905262 0.000010 0.008643
0.006792 0.009516 0.000012 0.000010 0.000480 0.000010 0.000010 0.046455 0.000416 0.000010 0.000010 0.007244 0.922521 0.000010 0.006503
0.011919 0.419760 0.000010 0.000010 0.000010 0.000010 0.000010 0.000018 0.029958 0.000010 0.000010 0.010873 0.515565 0.000010 0.011827
0.004635 0.017294 0.000010 0.000010 0.000010 0.000010 0.000010 0.000010 0.000010 0.000010 0.000010 0.013284 0.949468 0.000010 0.015219
0.000010 0.063682 0.000010 0.000010 0.000168 0.000010 0.000010 0.000010 0.001274 0.000010 0.000010 0.017995 0.824732 0.000010 0.092059
0.000010 0.015024 0.027841 0.129693 0.058914 0.024629 0.011066 0.170349 0.014318 0.051457 0.159002 0.069880 0.145965 0.004491 0.117361
0.000010 0.019236 0.019949 0.094696 0.052325 0.013645 0.000010 0.239149 0.033325 0.004640 0.160081 0.102152 0.191166 0.003591 0.066026
0.000010 0.030194 0.026617 0.141137 0.068218 0.028066 0.003323 0.206175 0.025125 0.019889 0.126150 0.071110 0.158292 0.000010 0.095685
0.000010 0.017961 0.030701 0.000010 0.089389 0.000010 0.000010 0.241340 0.008670 0.025376 0.191161 0.110409 0.221324 0.006904 0.056726
0.000010 0.000010 0.036622 0.030289 0.067342 0.035524 0.000010 0.214446 0.036431 0.000010 0.166884 0.102232 0.204379 0.007170 0.098639
0.012568 0.021689 0.034768 0.138390 0.060282 0.029714 0.004224 0.200693 0.000331 0.013566 0.140399 0.075763 0.178968 0.009376 0.079271
0.000010 0.017664 0.027768 0.120392 0.059645 0.030861 0.000010 0.164190 0.022186 0.000010 0.156417 0.098249 0.159890 0.000010 0.142698
0.000010 0.037250 0.022439 0.006424 0.078559 0.007321 0.007108 0.233689 0.023097 0.000010 0.177343 0.112875 0.209463 0.000629 0.083783
0.007276 0.012641 0.025597 0.089396 0.070213 0.000010 0.000010 0.191432 0.020804 0.012649 0.162461 0.109232 0.221773 0.000010 0.076497
0.000010 0.021891 0.011397 0.008967 0.083782 0.000010 0.007655 0.261586 0.000010 0.006291 0.202940 0.120348 0.215445 0.000010 0.059658
0.000010 0.027562 0.027035 0.028213 0.079253 0.000010 0.000010 0.245000 0.007793 0.000010 0.156595 0.112858 0.218281 0.008814 0.088557
0.000010 0.000696 0.023324 0.018587 0.062659 0.006831 0.002387 0.226419 0.033911 0.017920 0.194389 0.098466 0.235801 0.003489 0.075113
0.009229 0.027696 0.040417 0.028124 0.061696 0.000010 0.000010 0.249864 0.007106 0.007970 0.163477 0.112045 0.220353 0.002399 0.069605
0.008295 0.030444 0.019151 0.033973 0.082748 0.000010 0.000010 0.237314 0.023342 0.000010 0.196283 0.097640 0.190052 0.005852 0.074874
0.000010 0.000010 0.037593 0.038985 0.076901 0.000010 0.000010 0.227132 0.022605 0.004657 0.189557 0.094295 0.237386 0.012817 0.058031
0.000010 0.026638 0.029002 0.017518 0.072514 0.007410 0.003087 0.264360 0.000010 0.022027 0.174470 0.100827 0.222663 0.000010 0.059455
0.000010 0.018714 0.030186 0.022929 0.091490 0.020894 0.000010 0.265265 0.038329 0.000010 0.159914 0.096895 0.188768 0.005122 0.061463
0.000015 0.021613 0.010823 0.026679 0.065259 0.005194 0.000010 0.235524 0.021620 0.058574 0.168466 0.093284 0.209829 0.013063 0.070047
0.000010 0.026310 0.048221 0.037374 0.058034 0.000010 0.000010 0.236954 0.026831 0.033290 0.140024 0.097795 0.221259 0.000010 0.073867
0.013067 0.023214 0.028943 0.003520 0.068192 0.000010 0.000010 0.277535 0.003531 0.009279 0.202281 0.096203 0.208728 0.002951 0.062536
0.000010 0.130508 0.006233 0.000010 0.076413 0.000010 0.000010 0.174856 0.027765 0.000010 0.250231 0.000010 0.141489 0.000010 0.192435
0.003481 0.159775 0.020911 0.000010 0.073705 0.000010 0.001810 0.172336 0.000010 0.000010 0.274203 0.000010 0.126541 0.000010 0.167177
0.000010 0.162620 0.003956 0.000010 0.071832 0.000010 0.000010 0.181395 0.000010 0.000010 0.303741 0.000010 0.135377 0.000010 0.140999
0.000010 0.164577 0.004055 0.000010 0.085062 0.000010 0.002218 0.171325 0.000010 0.000010 0.271866 0.001591 0.153145 0.000010 0.146100
0.000892 0.133242 0.023755 0.000010 0.075823 0.000010 0.000010 0.202796 0.000010 0.000010 0.281607 0.000010 0.123269 0.000010 0.158545
0.000010 0.164747 0.024447 0.000010 0.065813 0.000010 0.000010 0.186813 0.008651 0.000010 0.254881 0.000010 0.135780 0.000010 0.158797
0.000010 0.146876 0.015726 0.000010 0.069903 0.000010 0.000010 0.164869 0.000010 0.000010 0.255738 0.000010 0.170404 0.000010 0.176404
0.000545 0.162961 0.017180 0.000010 0.065933 0.000010 0.000010 0.128730 0.000010 0.000010 0.289864 0.000010 0.181501 0.000010 0.153216
0.000010 0.000010 0.000010 0.004089 0.019352 0.018916 0.000010 0.030270 0.024179 0.000010 0.903104 0.000010 0.000010 0.000010 0.000010
0.013807 0.002723 0.009730 0.012470 0.002341 0.000010 0.000010 0.058849 0.031330 0.000010 0.822759 0.000010 0.035229 0.010711 0.000010
0.005690 0.000010 0.002598 0.000856 0.017958 0.000010 0.000220 0.051744 0.030329 0.000010 0.849518 0.011391 0.000010 0.029646 0.000010
0.016216 0.000010 0.008774 0.026175 0.000936 0.000010 0.004689 0.013036 0.016112 0.000010 0.913992 0.000010 0.000010 0.000010 0.000010
0.008016 0.000010 0.021059 0.040387 0.027635 0.000010 0.000012 0.000010 0.029937 0.008021 0.855018 0.005368 0.004498 0.000010 0.000010
0.014161 0.054708 0.039193 0.137451 0.077670 0.004952 0.000010 0.171092 0.060391 0.027459 0.215192 0.041855 0.092567 0.000010 0.063289
0.000010 0.022683 0.023273 0.158828 0.060348 0.000010 0.000010 0.214050 0.080060 0.007140 0.235972 0.053092 0.079082 0.000010 0.065433
0.010384 0.000010 0.008787 0.128750 0.061469 0.000010 0.000010 0.209176 0.077612 0.006823 0.289617 0.076512 0.070766 0.000010 0.060063
0.009474 0.034280 0.021525 0.138731 0.059087 0.000010 0.000010 0.200952 0.084596 0.040719 0.234563 0.041836 0.079764 0.000010 0.054443
0.000010 0.026790 0.016914 0.108185 0.068491 0.004956 0.002606 0.245614 0.056802 0.031121 0.266926 0.055606 0.044675 0.000010 0.071293
0.000010 0.072037 0.017599 0.094950 0.072518 0.000010 0.001145 0.223240 0.044974 0.039954 0.243062 0.055756 0.065207 0.000010 0.069529
0.001352 0.072182 0.019387 0.074360 0.072778 0.000010 0.000010 0.235649 0.040128 0.036554 0.261595 0.066443 0.063352 0.000010 0.056190
0.000010 0.021874 0.020069 0.132950 0.063178 0.000010 0.000010 0.199378 0.068109 0.020021 0.267055 0.070176 0.055765 0.000010 0.081384
0.009692 0.062670 0.021470 0.126101 0.051681 0.000010 0.000010 0.206030 0.077873 0.034664 0.261630 0.032693 0.044668 0.005228 0.065580
0.005343 0.031037 0.022164 0.126759 0.070249 0.002207 0.000010 0.217024 0.072675 0.021730 0.248658 0.040484 0.060267 0.000010 0.081382
0.000010 0.050703 0.016005 0.105161 0.071236 0.000010 0.000010 0.244424 0.048721 0.070688 0.228829 0.053822 0.038681 0.000010 0.071691
0.012282 0.013782 0.025679 0.155577 0.053640 0.000010 0.000010 0.201189 0.086403 0.036218 0.239432 0.053408 0.066979 0.003392 0.052000
0.004115 0.024400 0.024714 0.079032 0.067858 0.000010 0.000010 0.215923 0.073642 0.043013 0.263940 0.049311 0.087905 0.000010 0.066117
0.002100 0.049685 0.025348 0.078145 0.063606 0.000010 0.000010 0.248120 0.044441 0.063633 0.225189 0.048231 0.082556 0.002853 0.066072
0.000010 0.000010 0.000010 0.000010 0.000010 0.000010 0.000010 0.000010 0.999860 0.000010 0.000010 0.000010 0.000010 0.000010 0.000010
0.000010 0.000010 0.000010 0.000010 0.000010 0.000010 0.000010 0.027311 0.855736 0.000010 0.062854 0.000010 0.053990 0.000010 0.000010
0.000010 0.000010 0.000010 0.000010 0.000010 0.000010 0.000010 0.000010 0.999860 0.000010 0.000010 0.000010 0.000010 0.000010 0.000010
0.000010 0.000010 0.000010 0.000010 0.000010 0.000010 0.000010 0.000010 0.999860 0.000010 0.000010 0.000010 0.000010 0.000010 0.000010
0.000010 0.000010 0.000010 0.000010 0.000010 0.000010 0.000010 0.000010 0.999860 0.000010 0.000010 0.000010 0.000010 0.000010 0.000010
0.000010 0.000010 0.000010 0.000010 0.000010 0.000010 0.000010 0.000010 0.932110 0.000010 0.044340 0.000010 0.023429 0.000010 0.000010
0.000010 0.051955 0.007173 0.000010 0.017496 0.000010 0.000010 0.046943 0.673345 0.000010 0.135237 0.011102 0.037751 0.000010 0.018938
0.003595 0.034220 0.022253 0.000010 0.015480 0.000010 0.000010 0.032941 0.844080 0.000010 0.019268 0.000010 0.013593 0.000516 0.014004
0.000010 0.000010 0.002746 0.000010 0.000010 0.000010 0.000010 0.008554 0.947980 0.000010 0.000010 0.000010 0.015564 0.000010 0.025056
0.000010 0.000010 0.000010 0.000010 0.000010 0.000010 0.000010 0.000010 0.999860 0.000010 0.000010 0.000010 0.000010 0.000010 0.000010
0.000010 0.000010 0.000010 0.000010 0.000010 0.000010 0.000010 0.000010 0.999860 0.000010 0.000010 0.000010 0.000010 0.000010 0.000010
0.000010 0.000010 0.000010 0.000010 0.000010 0.000010 0.000010 0.000010 0.999860 0.000010 0.000010 0.000010 0.000010 0.000010 0.000010
0.003976 0.000010 0.000010 0.000010 0.000010 0.000010 0.000010 0.000010 0.966605 0.000010 0.026746 0.000010 0.002563 0.000010 0.000010
0.000010 0.000010 0.000010 0.000010 0.000010 0.000010 0.000010 0.000010 0.999860 0.000010 0.000010 0.000010 0.000010 0.000010 0.000010
0.000010 0.000010 0.000010 0.000010 0.000010 0.000010 0.000010 0.000010 0.999860 0.000010 0.000010 0.000010 0.000010 0.000010 0.000010
0.000010 0.000010 0.000010 0.000010 0.000010 0.000010 0.000010 0.000010 0.999860 0.000010 0.000010 0.000010 0.000010 0.000010 0.000010
0.000010 0.000010 0.000010 0.000010 0.000010 0.000010 0.000010 0.000010 0.999860 0.000010 0.000010 0.000010 0.000010 0.000010 0.000010
0.000010 0.000010 0.006987 0.000010 0.010243 0.000010 0.000010 0.012131 0.918546 0.000010 0.039332 0.004117 0.008565 0.000010 0.000010
0.000010 0.016679 0.000010 0.000010 0.000010 0.000010 0.000010 0.000010 0.978134 0.000010 0.000010 0.001944 0.003134 0.000010 0.000010
0.000010 0.000010 0.000010 0.000010 0.007475 0.000010 0.000010 0.000010 0.992395 0.000010 0.000010 0.000010 0.000010 0.000010 0.000010
0.000010 0.000010 0.000010 0.000010 0.000010 0.000010 0.000010 0.000010 0.999860 0.000010 0.000010 0.000010 0.000010 0.000010 0.000010
0.006677 0.027596 0.007162 0.000010 0.005842 0.000010 0.000010 0.000010 0.921215 0.000010 0.031418 0.000010 0.000010 0.000010 0.000010
0.000010 0.000010 0.000010 0.000010 0.000010 0.000010 0.000010 0.000010 0.999860 0.000010 0.000010 0.000010 0.000010 0.000010 0.000010
0.003549 0.000010 0.003969 0.000010 0.020688 0.000010 0.000010 0.000010 0.892256 0.000010 0.073347 0.006101 0.000010 0.000010 0.000010
0.004286 0.003434 0.001756 0.000010 0.011583 0.000010 0.000010 0.039782 0.915584 0.000010 0.021098 0.000010 0.002406 0.000010 0.000010
0.000010 0.007536 0.003874 0.000010 0.001672 0.000010 0.000010 0.026210 0.912643 0.000010 0.047975 0.000010 0.000010 0.000010 0.000010
0.000010 0.000010 0.000010 0.000010 0.000010 0.000010 0.000010 0.000010 0.999860 0.000010 0.000010 0.000010 0.000010 0.000010 0.000010
0.000010 0.013000 0.011516 0.000010 0.000010 0.000010 0.000010 0.000010 0.969233 0.000010 0.000010 0.000683 0.005468 0.000010 0.000010
0.006084 0.013198 0.001329 0.000010 0.000212 0.000010 0.000010 0.010930 0.612971 0.000010 0.048218 0.000010 0.261315 0.001521 0.044171
0.000010 0.000010 0.006147 0.000010 0.001147 0.000010 0.000010 0.023435 0.969161 0.000010 0.000010 0.000010 0.000010 0.000010 0.000010
0.003785 0.026001 0.000010 0.000010 0.000010 0.000010 0.000010 0.000010 0.965299 0.000010 0.004805 0.000010 0.000010 0.000010 0.000010
0.016492 0.061978 0.000010 0.000010 0.000010 0.000010 0.000010 0.006191 0.868599 0.000010 0.036757 0.000010 0.009892 0.000010 0.000010
0.000010 0.079745 0.000010 0.000010 0.000083 0.000010 0.000010 0.028051 0.843871 0.000010 0.038531 0.000010 0.009628 0.000010 0.000010
0.000010 0.010556 0.000010 0.000010 0.000010 0.000010 0.000010 0.000010 0.877014 0.000010 0.017129 0.000010 0.095191 0.000010 0.000010
0.000010 0.010382 0.000010 0.000010 0.002544 0.000010 0.000010 0.010700 0.850354 0.000010 0.000010 0.003297 0.082443 0.000010 0.040201
0.009418 0.054327 0.040160 0.064869 0.059373 0.000010 0.000010 0.223015 0.007110 0.046155 0.183764 0.077088 0.180109 0.008960 0.045633
0.021465 0.063535 0.022582 0.064576 0.055613 0.000010 0.000010 0.243627 0.003179 0.029046 0.203960 0.056740 0.147372 0.020677 0.067609
0.010625 0.034638 0.018909 0.021955 0.060258 0.000010 0.000010 0.204058 0.024725 0.048114 0.201560 0.066753 0.190967 0.012409 0.105009
0.020699 0.051564 0.017273 0.089101 0.040688 0.005675 0.000010 0.212573 0.037152 0.010054 0.189238 0.079472 0.183817 0.000010 0.062673
0.018989 0.044888 0.026046 0.071608 0.066102 0.000010 0.000010 0.221664 0.000010 0.035636 0.206677 0.061949 0.180361 0.000010 0.066040
0.000010 0.043084 0.013810 0.061100 0.058995 0.000010 0.000010 0.196025 0.021714 0.081225 0.172977 0.059080 0.183696 0.005838 0.102426
0.011687 0.052581 0.013598 0.078420 0.052373 0.000010 0.000010 0.188147 0.043707 0.003871 0.194125 0.099538 0.208645 0.000010 0.053276
0.020392 0.024276 0.034113 0.038633 0.049907 0.000010 0.008551 0.230865 0.034748 0.045561 0.182408 0.056970 0.230695 0.000010 0.042859
0.000010 0.904235 0.000010 0.000010 0.000010 0.000010 0.000010 0.000010 0.089462 0.000010 0.000010 0.000010 0.000010 0.000010 0.006183
0.000010 0.999856 0.000010 0.000010 0.000010 0.000010 0.000010 0.000014 0.000010 0.000010 0.000010 0.000010 0.000010 0.000010 0.000010
0.000010 0.997387 0.000010 0.000010 0.000010 0.000010 0.000010 0.000010 0.000010 0.000010 0.000010 0.002421 0.000010 0.000010 0.000072
0.000010 0.977908 0.000898 0.000010 0.000010 0.000010 0.000010 0.000010 0.015434 0.000010 0.000010 0.005651 0.000010 0.000010 0.000010
0.001428 0.974482 0.014358 0.000010 0.000010 0.000010 0.000010 0.000010 0.009621 0.000010 0.000010 0.000010 0.000010 0.000010 0.000010
0.000010 0.936195 0.000019 0.000010 0.025637 0.000010 0.000010 0.036567 0.001474 0.000014 0.000010 0.000015 0.000010 0.000010 0.000010
0.000010 0.983839 0.000010 0.000010 0.000010 0.000010 0.000010 0.016031 0.000010 0.000010 0.000010 0.000010 0.000010 0.000010 0.000010
0.000660 0.929524 0.000010 0.000010 0.000010 0.000010 0.000010 0.000010 0.060434 0.000010 0.000010 0.000010 0.000010 0.000010 0.009272
0.000010 0.971763 0.000010 0.000010 0.000014 0.000010 0.000010 0.000010 0.028103 0.000010 0.000010 0.000010 0.000010 0.000010 0.000010
0.000010 0.999860 0.000010 0.000010 0.000010 0.000010 0.000010 0.000010 0.000010 0.000010 0.000010 0.000010 0.000010 0.000010 0.000010
0.000010 0.999860 0.000010 0.000010 0.000010 0.000010 0.000010 0.000010 0.000010 0.000010 0.000010 0.000010 0.000010 0.000010 0.000010
0.000010 0.999860 0.000010 0.000010 0.000010 0.000010 0.000010 0.000010 0.000010 0.000010 0.000010 0.000010 0.000010 0.000010 0.000010
0.000010 0.933935 0.002618 0.000010 0.032652 0.000010 0.000010 0.000010 0.030685 0.000010 0.000010 0.000010 0.000010 0.000010 0.000010
0.000010 0.935671 0.000010 0.000010 0.000010 0.000010 0.000010 0.000010 0.045894 0.000010 0.000010 0.000010 0.000010 0.000010 0.018314
0.000010 0.999860 0.000010 0.000010 0.000010 0.000010 0.000010 0.000010 0.000010 0.000010 0.000010 0.000010 0.000010 0.000010 0.000010
0.000010 0.995618 0.000010 0.000010 0.004252 0.000010 0.000010 0.000010 0.000010 0.000010 0.000010 0.000010 0.000010 0.000010 0.000010
0.000010 0.999860 0.000010 0.000010 0.000010 0.000010 0.000010 0.000010 0.000010 0.000010 0.000010 0.000010 0.000010 0.000010 0.000010
0.000010 0.999860 0.000010 0.000010 0.000010 0.000010 0.000010 0.000010 0.000010 0.000010 0.000010 0.000010 0.000010 0.000010 0.000010
0.000010 0.999860 0.000010 0.000010 0.000010 0.000010 0.000010 0.000010 0.000010 0.000010 0.000010 0.000010 0.000010 0.000010 0.000010
0.001918 0.068527 0.036594 0.020224 0.107365 0.016854 0.000010 0.187328 0.056198 0.029703 0.147186 0.044012 0.181022 0.000010 0.103049
0.017174 0.131017 0.030076 0.000010 0.113061 0.000010 0.000010 0.229225 0.000010 0.008140 0.188661 0.034931 0.159655 0.000522 0.087497
0.007056 0.095791 0.022051 0.003657 0.152389 0.000010 0.001883 0.184405 0.059962 0.000213 0.153561 0.032838 0.112517 0.006354 0.167313
0.002011 0.092936 0.016211 0.012750 0.151599 0.000010 0.000010 0.211348 0.029101 0.000010 0.159861 0.037783 0.121950 0.001108 0.163313
0.000010 0.116314 0.033055 0.016835 0.143550 0.000010 0.002248 0.175484 0.029118 0.000010 0.176833 0.032072 0.156923 0.002314 0.115224
0.020930 0.111230 0.024061 0.000010 0.117714 0.027911 0.000010 0.208879 0.040989 0.000010 0.205074 0.019458 0.152292 0.000010 0.071424
0.014460 0.118553 0.023783 0.021897 0.143288 0.010766 0.000010 0.183621 0.024923 0.000010 0.180596 0.022178 0.186427 0.000010 0.069476
0.015465 0.158369 0.021494 0.000010 0.115482 0.014119 0.000155 0.201235 0.000010 0.003192 0.187874 0.026961 0.182907 0.000010 0.072718
0.009986 0.139177 0.016115 0.005956 0.145153 0.015851 0.000010 0.156640 0.015910 0.000010 0.186596 0.016512 0.203347 0.000010 0.088728
0.009459 0.025167 0.022769 0.000010 0.010824 0.000010 0.000010 0.023323 0.041482 0.000010 0.798962 0.009264 0.050741 0.000010 0.007960
0.000010 0.000010 0.000010 0.000010 0.000010 0.000010 0.000010 0.000010 0.017983 0.000010 0.981887 0.000010 0.000010 0.000010 0.000010
0.006274 0.000010 0.021523 0.000010 0.019212 0.000010 0.000010 0.021879 0.037127 0.000010 0.844206 0.000010 0.049699 0.000010 0.000010
0.000010 0.000010 0.000010 0.000010 0.000010 0.000010 0.000010 0.000010 0.000010 0.000010 0.999860 0.000010 0.000010 0.000010 0.000010
0.013678 0.000010 0.000010 0.000010 0.000010 0.000010 0.000010 0.011151 0.000262 0.000010 0.973014 0.001795 0.000010 0.000010 0.000010
0.010366 0.000010 0.000010 0.000010 0.000010 0.000010 0.000010 0.000010 0.013557 0.000010 0.975957 0.000010 0.000010 0.000010 0.000010
0.005150 0.007331 0.007348 0.000010 0.020015 0.000010 0.000010 0.051711 0.039933 0.000010 0.840860 0.000010 0.027582 0.000010 0.000010
0.000010 0.000010 0.000010 0.000010 0.000010 0.000010 0.000010 0.000010 0.000010 0.000010 0.990024 0.009846 0.000010 0.000010 0.000010
0.000010 0.000010 0.000010 0.000010 0.000010 0.000010 0.000010 0.000010 0.000010 0.000010 0.991239 0.008631 0.000010 0.000010 0.000010
0.003471 0.000010 0.000010 0.000010 0.000010 0.000010 0.000010 0.000010 0.000010 0.000010 0.995859 0.000550 0.000010 0.000010 0.000010
0.003249 0.000010 0.000011 0.000010 0.000010 0.000010 0.000010 0.000010 0.019344 0.000010 0.977285 0.000010 0.000010 0.000010 0.000010
0.004194 0.000010 0.000010 0.000010 0.000010 0.000010 0.000649 0.000010 0.000010 0.000010 0.995037 0.000010 0.000010 0.000010 0.000010
0.000010 0.000010 0.000010 0.000010 0.000010 0.000010 0.000010 0.000010 0.000010 0.000010 0.999860 0.000010 0.000010 0.000010 0.000010
0.006686 0.000010 0.000010 0.000010 0.000010 0.000010 0.000010 0.000010 0.000010 0.000010 0.993184 0.000010 0.000010 0.000010 0.000010
0.013773 0.029801 0.011418 0.000010 0.052378 0.000010 0.000014 0.120133 0.081436 0.000010 0.597109 0.007565 0.070497 0.000010 0.015835
0.016245 0.013631 0.011315 0.000010 0.026797 0.000010 0.000010 0.069846 0.050367 0.000010 0.748149 0.004699 0.058890 0.000010 0.000010
0.010706 0.000010 0.000010 0.000010 0.000010 0.000010 0.000010 0.000010 0.010192 0.000010 0.978982 0.000010 0.000010 0.000010 0.000010
0.000010 0.000010 0.000010 0.000010 0.000010 0.000010 0.000010 0.000010 0.000010 0.000010 0.999860 0.000010 0.000010 0.000010 0.000010
0.000010 0.000010 0.000010 0.000010 0.000010 0.000010 0.000010 0.000010 0.000010 0.000010 0.999860 0.000010 0.000010 0.000010 0.000010
0.022967 0.000010 0.000010 0.000010 0.000010 0.000010 0.000010 0.000010 0.000010 0.000010 0.976903 0.000010 0.000010 0.000010 0.000010
0.000010 0.091364 0.000010 0.000010 0.038723 0.000010 0.000010 0.036410 0.020157 0.000010 0.767958 0.000010 0.024774 0.000010 0.020534
0.000010 0.087432 0.004644 0.000010 0.020492 0.000010 0.000010 0.034566 0.062683 0.000010 0.771466 0.000010 0.016524 0.000010 0.002123
0.000010 0.062410 0.000010 0.000010 0.021692 0.000010 0.000010 0.045223 0.055697 0.000010 0.755949 0.000019 0.037364 0.000010 0.021576
0.000010 0.060489 0.000010 0.000010 0.019340 0.000010 0.000010 0.051786 0.070458 0.000010 0.732170 0.000010 0.047556 0.000010 0.018120
0.000010 0.057601 0.000010 0.000010 0.010800 0.000010 0.000010 0.024793 0.082763 0.000010 0.793578 0.000010 0.018287 0.000010 0.012097
0.000010 0.075841 0.004215 0.000010 0.029425 0.000010 0.000010 0.035530 0.043506 0.000010 0.760983 0.000010 0.026296 0.000010 0.024132
0.000010 0.044278 0.008903 0.000010 0.027344 0.000010 0.000010 0.036497 0.052925 0.000010 0.793977 0.002707 0.033299 0.000010 0.000010
0.000010 0.028479 0.000010 0.000010 0.017255 0.000010 0.000010 0.024567 0.110924 0.000010 0.802072 0.000010 0.000010 0.000010 0.016614
0.000010 0.063953 0.000010 0.000010 0.030059 0.000010 0.000010 0.046560 0.064463 0.000010 0.790450 0.000010 0.000010 0.000010 0.004424
0.000010 0.071952 0.000010 0.000010 0.012944 0.000010 0.000010 0.060749 0.031083 0.000010 0.770165 0.000010 0.021396 0.000010 0.031630
0.000010 0.066521 0.000010 0.000010 0.016045 0.000010 0.000010 0.027675 0.085029 0.000010 0.768517 0.000010 0.023266 0.000010 0.012867
0.000010 0.052600 0.000010 0.000010 0.024550 0.000010 0.000010 0.042935 0.054861 0.000010 0.801007 0.000010 0.009156 0.000010 0.014810
0.000010 0.064132 0.009926 0.000010 0.006789 0.000010 0.000010 0.000010 0.102638 0.000010 0.750707 0.000010 0.033221 0.000010 0.032508
0.000010 0.099491 0.000010 0.000010 0.013750 0.000010 0.000010 0.045083 0.053498 0.000010 0.783127 0.000010 0.000010 0.000010 0.004960
0.000010 0.040363 0.000010 0.000010 0.023404 0.000010 0.000011 0.064257 0.075773 0.000010 0.766257 0.000010 0.012806 0.000010 0.017061
0.015672 0.065097 0.076886 0.000010 0.044587 0.000010 0.000685 0.172435 0.033347 0.000010 0.366762 0.029723 0.153081 0.000010 0.041686
0.000010 0.087328 0.000010 0.000010 0.032589 0.000010 0.000010 0.000010 0.071057 0.000010 0.791679 0.000010 0.017246 0.000010 0.000010
0.000010 0.077272 0.000978 0.000010 0.024188 0.000010 0.000010 0.027561 0.049045 0.000010 0.775590 0.000010 0.018605 0.000010 0.026692
0.005334 0.000010 0.004150 0.000010 0.435038 0.000010 0.000010 0.027164 0.000010 0.000010 0.513387 0.000010 0.014838 0.000010 0.000010
0.000010 0.000010 0.000013 0.000010 0.999847 0.000010 0.000011 0.000010 0.000010 0.000010 0.000020 0.000010 0.000010 0.000010 0.000010
0.000010 0.000010 0.000010 0.000010 0.999849 0.000010 0.000010 0.000010 0.000013 0.000010 0.000019 0.000010 0.000010 0.000010 0.000010
0.000010 0.000010 0.000010 0.000010 0.999848 0.000010 0.000010 0.000012 0.000010 0.000010 0.000015 0.000015 0.000010 0.000010 0.000010
0.000010 0.000010 0.000010 0.000010 0.999860 0.000010 0.000010 0.000010 0.000010 0.000010 0.000010 0.000010 0.000010 0.000010 0.000010
0.000010 0.000010 0.000010 0.000010 0.999860 0.000010 0.000010 0.000010 0.000010 0.000010 0.000010 0.000010 0.000010 0.000010 0.000010
0.000010 0.000010 0.000010 0.000010 0.852043 0.000010 0.000010 0.072748 0.000010 0.000010 0.000010 0.000010 0.075089 0.000010 0.000010
0.000010 0.000010 0.006060 0.000010 0.834644 0.000010 0.000010 0.078073 0.000010 0.000010 0.000010 0.005798 0.075325 0.000010 0.000010
0.000010 0.000010 0.000010 0.000010 0.999860 0.000010 0.000010 0.000010 0.000010 0.000010 0.000010 0.000010 0.000010 0.000010 0.000010
0.000010 0.000010 0.000010 0.000010 0.944757 0.000010 0.000010 0.055113 0.000010 0.000010 0.000010 0.000010 0.000010 0.000010 0.000010
0.000010 0.000010 0.000010 0.000010 0.999860 0.000010 0.000010 0.000010 0.000010 0.000010 0.000010 0.000010 0.000010 0.000010 0.000010
0.000010 0.000010 0.000010 0.000010 0.999849 0.000010 0.000013 0.000010 0.000018 0.000010 0.000010 0.000010 0.000010 0.000010 0.000010
0.000010 0.000010 0.000010 0.000010 0.994982 0.000010 0.000010 0.000010 0.000010 0.000010 0.000010 0.000010 0.004888 0.000010 0.000010
0.011751 0.000010 0.000010 0.000010 0.953572 0.000010 0.000010 0.024033 0.000010 0.000010 0.000010 0.000010 0.010534 0.000010 0.000010
0.000010 0.000010 0.000010 0.000010 0.999860 0.000010 0.000010 0.000010 0.000010 0.000010 0.000010 0.000010 0.000010 0.000010 0.000010
0.000013 0.000010 0.000010 0.000010 0.999849 0.000010 0.000010 0.000018 0.000010 0.000010 0.000010 0.000010 0.000010 0.000010 0.000010
0.000010 0.000010 0.000017 0.000010 0.999853 0.000010 0.000010 0.000010 0.000010 0.000010 0.000010 0.000010 0.000010 0.000010 0.000010
0.000721 0.000010 0.001270 0.000010 0.777569 0.000010 0.000010 0.139981 0.000010 0.000010 0.000561 0.000010 0.079808 0.000010 0.000010
0.000015 0.000010 0.000010 0.000010 0.999855 0.000010 0.000010 0.000010 0.000010 0.000010 0.000010 0.000010 0.000010 0.000010 0.000010
0.004022 0.000010 0.001798 0.000010 0.777203 0.000010 0.000010 0.136619 0.002345 0.000010 0.020927 0.000010 0.057007 0.000010 0.000010
0.000010 0.000010 0.000010 0.000010 0.000010 0.000010 0.000010 0.968261 0.000010 0.000010 0.000010 0.000013 0.031605 0.000010 0.000010
0.000010 0.000010 0.000010 0.000010 0.000010 0.000010 0.000010 0.920714 0.000010 0.000010 0.000010 0.000010 0.079156 0.000010 0.000010
0.000010 0.000010 0.000010 0.000010 0.000010 0.000010 0.000010 0.911270 0.000010 0.000010 0.000010 0.000010 0.088600 0.000010 0.000010
0.000010 0.000010 0.000010 0.000010 0.000010 0.000010 0.000010 0.954301 0.000010 0.000010 0.000010 0.000010 0.045569 0.000010 0.000010
0.000010 0.000010 0.000010 0.000010 0.000010 0.000010 0.000010 0.934584 0.000010 0.000010 0.000010 0.000010 0.065286 0.000010 0.000010
0.000010 0.000010 0.000010 0.000010 0.000010 0.000010 0.000010 0.950897 0.000013 0.000010 0.000010 0.000010 0.048970 0.000010 0.000010
0.002331 0.000010 0.015142 0.000010 0.003996 0.000010 0.000010 0.757458 0.006791 0.000010 0.000010 0.007104 0.207098 0.000010 0.000010
0.011838 0.000010 0.000010 0.000010 0.000010 0.000010 0.000010 0.843225 0.000010 0.000010 0.000010 0.000010 0.144817 0.000010 0.000010
0.000010 0.000010 0.000010 0.000010 0.000010 0.000010 0.000010 0.880682 0.000010 0.000010 0.000010 0.000010 0.119188 0.000010 0.000010
0.000010 0.000010 0.000010 0.000010 0.000010 0.000010 0.000010 0.999860 0.000010 0.000010 0.000010 0.000010 0.000010 0.000010 0.000010
0.000010 0.000010 0.016306 0.000010 0.000010 0.000010 0.000010 0.778867 0.016755 0.000010 0.000010 0.000010 0.187962 0.000010 0.000010
0.000010 0.000010 0.000010 0.000010 0.000010 0.000010 0.000010 0.855027 0.000010 0.000010 0.000010 0.000010 0.144843 0.000010 0.000010
0.004790 0.000010 0.001709 0.000010 0.000010 0.000010 0.000010 0.841860 0.000010 0.000010 0.000010 0.000010 0.151531 0.000010 0.000010
0.000010 0.000010 0.000010 0.000010 0.000010 0.000010 0.000010 0.999860 0.000010 0.000010 0.000010 0.000010 0.000010 0.000010 0.000010
0.000013 0.000010 0.000010 0.000010 0.000010 0.000010 0.000010 0.947703 0.000010 0.000010 0.000010 0.000010 0.052165 0.000010 0.000010
0.000010 0.000010 0.000010 0.000010 0.000010 0.000010 0.000010 0.907030 0.000010 0.000010 0.000010 0.000010 0.092840 0.000010 0.000010
0.000010 0.000010 0.000010 0.000010 0.000010 0.000010 0.000010 0.954652 0.000018 0.000010 0.000010 0.000016 0.045203 0.000010 0.000010
0.000010 0.000010 0.000010 0.000010 0.000010 0.000010 0.000010 0.833728 0.000011 0.000010 0.000010 0.000010 0.166140 0.000010 0.000010
0.000010 0.000010 0.007656 0.000010 0.000010 0.000010 0.000010 0.903492 0.000010 0.000010 0.000010 0.000010 0.088732 0.000010 0.000010
0.000010 0.000010 0.000010 0.000010 0.000010 0.000010 0.000010 0.921199 0.000010 0.000010 0.000010 0.000010 0.078671 0.000010 0.000010
0.006710 0.005897 0.000010 0.000010 0.222973 0.000010 0.000010 0.668850 0.000010 0.000010 0.087044 0.000020 0.000010 0.000010 0.008426
0.000010 0.000010 0.000010 0.000010 0.213613 0.000010 0.000010 0.723224 0.000370 0.000010 0.062683 0.000010 0.000010 0.000010 0.000010
0.000010 0.000010 0.000010 0.000010 0.209854 0.000010 0.000010 0.706547 0.000010 0.000010 0.083479 0.000010 0.000010 0.000010 0.000010
0.000010 0.000010 0.000010 0.000010 0.230178 0.000010 0.000010 0.769692 0.000010 0.000010 0.000010 0.000010 0.000010 0.000010 0.000010
0.000010 0.003579 0.000010 0.000010 0.231009 0.000010 0.000010 0.726209 0.000010 0.000010 0.037165 0.000010 0.000010 0.000010 0.001938
0.000010 0.001468 0.000010 0.000010 0.226803 0.000010 0.000010 0.713046 0.007380 0.000010 0.051202 0.000010 0.000010 0.000010 0.000010
0.000010 0.000010 0.000010 0.000010 0.214008 0.000010 0.000010 0.782649 0.000010 0.000010 0.003223 0.000010 0.000010 0.000010 0.000010
0.000010 0.000010 0.000010 0.000010 0.220059 0.000010 0.000010 0.779811 0.000010 0.000010 0.000010 0.000010 0.000010 0.000010 0.000010
0.000010 0.000010 0.000010 0.000010 0.218442 0.000010 0.000010 0.781428 0.000010 0.000010 0.000010 0.000010 0.000010 0.000010 0.000010
0.000010 0.000010 0.000010 0.000010 0.224189 0.000010 0.000010 0.775681 0.000010 0.000010 0.000010 0.000010 0.000010 0.000010 0.000010
0.001871 0.000010 0.000010 0.000010 0.201995 0.000010 0.000010 0.719882 0.011157 0.000010 0.057889 0.000010 0.000010 0.000010 0.007116
0.000010 0.000010 0.000010 0.000010 0.207626 0.000010 0.000010 0.676681 0.000010 0.000010 0.115573 0.000010 0.000010 0.000010 0.000010
0.004390 0.000010 0.000018 0.000010 0.215628 0.000010 0.000010 0.669299 0.000010 0.000010 0.109181 0.000010 0.000010 0.000010 0.001394
0.000010 0.000010 0.000010 0.000010 0.194754 0.000010 0.000010 0.693627 0.005770 0.000010 0.099281 0.001161 0.000010 0.000010 0.005317
0.000010 0.000010 0.000010 0.000010 0.221395 0.000010 0.000010 0.733210 0.000927 0.000010 0.044357 0.000010 0.000010 0.000010 0.000010
0.000010 0.000010 0.000010 0.000010 0.214959 0.000010 0.000010 0.705941 0.001199 0.000010 0.077791 0.000010 0.000010 0.000010 0.000010
0.000010 0.000010 0.000010 0.000010 0.194501 0.000010 0.000010 0.658186 0.003683 0.000010 0.143520 0.000010 0.000010 0.000010 0.000010
0.000400 0.000010 0.000010 0.000010 0.207804 0.000010 0.000010 0.735564 0.000010 0.000010 0.056122 0.000010 0.000010 0.000010 0.000010
0.000010 0.003423 0.000010 0.000010 0.243481 0.000010 0.000010 0.681958 0.005038 0.000010 0.056231 0.000010 0.000010 0.000010 0.009779
0.005162 0.000010 0.000010 0.000010 0.205774 0.000010 0.000010 0.727842 0.009663 0.000010 0.048994 0.000010 0.000010 0.000010 0.002475
0.004944 0.000010 0.000010 0.000010 0.000010 0.000010 0.000010 0.000010 0.000010 0.000010 0.064837 0.000010 0.930099 0.000010 0.000010
0.005857 0.000010 0.000010 0.000010 0.000010 0.000010 0.000010 0.000010 0.015427 0.000010 0.001260 0.000010 0.977346 0.000010 0.000010
0.004012 0.000010 0.000010 0.000010 0.000016 0.000010 0.000010 0.000010 0.003709 0.000010 0.005291 0.000010 0.986872 0.000010 0.000010
0.003620 0.000010 0.000010 0.000010 0.000010 0.000010 0.000010 0.000010 0.000479 0.000010 0.000010 0.000010 0.995781 0.000010 0.000010
0.000010 0.000010 0.000010 0.000010 0.000010 0.000010 0.000010 0.000010 0.000010 0.000010 0.000010 0.000010 0.999860 0.000010 0.000010
0.003562 0.000010 0.005210 0.000010 0.006099 0.000010 0.000010 0.000010 0.000010 0.000010 0.041034 0.006767 0.937238 0.000010 0.000010
0.000012 0.000010 0.000010 0.000010 0.000010 0.000010 0.000010 0.000010 0.000010 0.000010 0.000010 0.000010 0.999858 0.000010 0.000010
0.000238 0.000010 0.006276 0.000010 0.000962 0.000010 0.000010 0.000010 0.000010 0.000010 0.000010 0.000010 0.992415 0.000010 0.000010
0.008530 0.000010 0.000010 0.000010 0.005761 0.000010 0.000010 0.000010 0.000010 0.000010 0.000010 0.000010 0.985589 0.000010 0.000010
0.000010 0.000010 0.000010 0.000010 0.001465 0.000010 0.000010 0.000010 0.000010 0.000010 0.067501 0.000010 0.930914 0.000010 0.000010
0.004689 0.000010 0.007725 0.000010 0.000010 0.000010 0.000010 0.000010 0.000010 0.000010 0.000010 0.000010 0.987465 0.000010 0.000010
0.016867 0.000010 0.000010 0.000010 0.003400 0.000010 0.000010 0.000010 0.000010 0.000010 0.000010 0.000010 0.979613 0.000010 0.000010
0.000010 0.000010 0.000010 0.000010 0.000010 0.000010 0.000010 0.000010 0.007889 0.000010 0.027768 0.000010 0.964222 0.000010 0.000010
0.007945 0.003866 0.004189 0.000010 0.000010 0.000010 0.000010 0.010185 0.019757 0.000010 0.037686 0.000010 0.916293 0.000010 0.000010
0.009601 0.000010 0.000010 0.000010 0.000010 0.000010 0.000010 0.000010 0.007655 0.000010 0.024796 0.000010 0.957838 0.000010 0.000010
0.021143 0.002916 0.000010 0.000010 0.001140 0.000010 0.000010 0.000010 0.000010 0.000010 0.003073 0.000010 0.971627 0.000010 0.000010
0.001110 0.000010 0.000010 0.000010 0.000010 0.000010 0.000010 0.000014 0.006548 0.000010 0.049695 0.000010 0.942533 0.000010 0.000010
0.000010 0.000010 0.000010 0.000010 0.008003 0.000010 0.000010 0.001201 0.008871 0.000010 0.014277 0.000010 0.967548 0.000010 0.000010
0.001593 0.000010 0.000010 0.000010 0.004834 0.000010 0.000010 0.000010 0.020137 0.000010 0.000010 0.000768 0.972567 0.000010 0.000010
0.000010 0.000010 0.000010 0.000010 0.000010 0.000010 0.000010 0.000010 0.006782 0.000010 0.000010 0.000010 0.993088 0.000010 0.000010
0.000010 0.053112 0.000010 0.000010 0.027338 0.000010 0.000010 0.060408 0.154120 0.000010 0.644975 0.010017 0.049950 0.000010 0.000010
0.012773 0.066249 0.008518 0.000010 0.000010 0.000010 0.000010 0.041677 0.175624 0.000010 0.652273 0.000010 0.040432 0.000010 0.002384
0.004795 0.043005 0.000010 0.000010 0.005155 0.000010 0.000010 0.048776 0.128271 0.000010 0.734373 0.000010 0.029864 0.000010 0.005691
0.000010 0.070870 0.000010 0.000010 0.001118 0.000010 0.000010 0.007419 0.173950 0.000010 0.726059 0.000010 0.020494 0.000010 0.000010
0.006082 0.040390 0.000010 0.000010 0.000010 0.000010 0.000010 0.022552 0.153343 0.000010 0.725813 0.020204 0.023588 0.000010 0.007959
0.005276 0.038026 0.002667 0.000010 0.006190 0.000010 0.000010 0.035615 0.168929 0.000010 0.695735 0.003530 0.043971 0.000010 0.000010
0.011613 0.041546 0.011510 0.000010 0.021336 0.000010 0.000010 0.049363 0.163749 0.000010 0.680054 0.000010 0.006589 0.000010 0.014180
0.010571 0.042078 0.001720 0.000010 0.000012 0.000010 0.000010 0.000011 0.150737 0.000010 0.761356 0.008469 0.024986 0.000010 0.000010
0.008809 0.049545 0.000010 0.000010 0.002336 0.000010 0.000010 0.012845 0.174458 0.000010 0.719389 0.010674 0.021875 0.000010 0.000010
0.000010 0.034160 0.000010 0.000010 0.019946 0.000010 0.000010 0.068963 0.201399 0.000010 0.628659 0.010507 0.034132 0.000010 0.002164
0.000010 0.034583 0.005714 0.000010 0.010601 0.000010 0.000010 0.024088 0.156944 0.000010 0.729132 0.010698 0.028167 0.000012 0.000010
0.009098 0.036930 0.007136 0.000010 0.000013 0.000010 0.000010 0.051337 0.153604 0.000010 0.698684 0.016005 0.027134 0.000010 0.000010
0.001736 0.051543 0.000801 0.000010 0.004375 0.000010 0.000010 0.020110 0.165429 0.000010 0.745068 0.003758 0.000010 0.000010 0.007119
0.009296 0.048598 0.003247 0.000010 0.000682 0.000010 0.000010 0.008293 0.187016 0.000010 0.692146 0.000010 0.041795 0.000010 0.008867
0.000010 0.030502 0.018616 0.000010 0.002552 0.000010 0.000010 0.047103 0.190228 0.000010 0.667372 0.009428 0.029786 0.000010 0.004354
0.007997 0.037239 0.000010 0.000010 0.018021 0.000010 0.000010 0.036814 0.198482 0.000010 0.687577 0.000010 0.013790 0.000010 0.000010
0.000010 0.052168 0.007629 0.000010 0.007321 0.000010 0.000010 0.039465 0.180348 0.000010 0.665686 0.008327 0.037943 0.000010 0.001053
0.008938 0.039564 0.014917 0.000010 0.016510 0.000010 0.000010 0.030861 0.173313 0.000010 0.695975 0.000010 0.019852 0.000010 0.000010
0.000010 0.025421 0.011110 0.000010 0.025014 0.000010 0.000010 0.042592 0.131921 0.000010 0.721710 0.000010 0.042153 0.000010 0.000010
0.000010 0.012648 0.010644 0.000010 0.000010 0.000010 0.000010 0.016001 0.213747 0.000010 0.713055 0.002284 0.031541 0.000010 0.000010
0.015936 0.005683 0.132964 0.105183 0.038260 0.055477 0.000010 0.206071 0.000010 0.135535 0.109121 0.070069 0.096885 0.028785 0.000010
0.003065 0.000010 0.135879 0.087769 0.043524 0.057502 0.000010 0.236708 0.000010 0.156494 0.089662 0.073402 0.105935 0.010020 0.000010
0.017513 0.000010 0.150092 0.141082 0.037094 0.032727 0.003156 0.210761 0.002125 0.187873 0.054865 0.051391 0.107436 0.003866 0.000010
0.000010 0.008434 0.123414 0.091798 0.034328 0.020628 0.000010 0.242502 0.000010 0.137729 0.123651 0.067882 0.149583 0.000010 0.000010
0.000010 0.002320 0.135082 0.085658 0.038676 0.000010 0.006424 0.286657 0.000010 0.135504 0.090696 0.072708 0.134010 0.000010 0.012224
0.013215 0.000010 0.142217 0.188289 0.024003 0.017600 0.000010 0.212959 0.000010 0.162176 0.069651 0.050044 0.091994 0.015767 0.012055
0.010400 0.002085 0.130038 0.108554 0.035204 0.000010 0.000010 0.280485 0.000010 0.116088 0.076806 0.066787 0.172057 0.000010 0.001458
0.001944 0.008924 0.123050 0.083436 0.038273 0.021268 0.000010 0.279418 0.000010 0.123506 0.080116 0.079221 0.151085 0.009731 0.000010
0.027489 0.000010 0.114555 0.153558 0.016303 0.036216 0.000010 0.190745 0.006920 0.139970 0.179309 0.059941 0.053030 0.021932 0.000010
0.020379 0.000010 0.148242 0.145052 0.024188 0.066372 0.000010 0.221956 0.000010 0.156991 0.049048 0.051171 0.085616 0.030532 0.000423
0.007539 0.000010 0.124492 0.229855 0.025455 0.018592 0.000010 0.212061 0.001758 0.134813 0.056247 0.080800 0.088464 0.019894 0.000010
0.031398 0.000010 0.151519 0.185663 0.025147 0.048625 0.000010 0.215492 0.000010 0.162402 0.041312 0.052848 0.085544 0.000010 0.000010
0.017661 0.000010 0.138724 0.181072 0.006289 0.039537 0.000010 0.202385 0.000010 0.191523 0.078945 0.044529 0.096843 0.002453 0.000010
0.021232 0.000010 0.143498 0.129738 0.018259 0.065815 0.000010 0.179045 0.000010 0.203259 0.066107 0.067571 0.094451 0.010984 0.000010
0.012550 0.000010 0.119881 0.192007 0.028505 0.039846 0.000010 0.230945 0.000010 0.138297 0.055048 0.079765 0.083366 0.019751 0.000010
0.021959 0.000010 0.152657 0.191383 0.022326 0.017958 0.000010 0.222510 0.000010 0.162286 0.059224 0.074065 0.056769 0.018824 0.000010
0.021055 0.000010 0.106044 0.160817 0.020266 0.023179 0.000010 0.208517 0.000010 0.162075 0.047187 0.064382 0.183652 0.002786 0.000010
0.018212 0.000010 0.141382 0.208034 0.005258 0.032766 0.000010 0.204553 0.000010 0.190787 0.041823 0.076249 0.072342 0.008554 0.000010
0.029195 0.005793 0.145115 0.189268 0.012969 0.044058 0.000010 0.200460 0.000010 0.189272 0.026783 0.062872 0.074836 0.015072 0.004287
0.017978 0.000010 0.128712 0.156358 0.016745 0.069235 0.000010 0.209986 0.000010 0.203429 0.048109 0.063084 0.064843 0.021480 0.000010
0.025613 0.000010 0.137114 0.200938 0.018418 0.045136 0.000010 0.183042 0.000010 0.184189 0.054230 0.088443 0.062827 0.000010 0.000010
0.021962 0.000010 0.126099 0.165958 0.000016 0.048563 0.004331 0.213225 0.000010 0.181744 0.106712 0.060138 0.051978 0.019244 0.000010
0.020234 0.006158 0.137102 0.198803 0.012999 0.026526 0.000010 0.188163 0.000010 0.196729 0.041352 0.077702 0.089506 0.004696 0.000010
0.026424 0.000010 0.140194 0.195744 0.004389 0.053289 0.000010 0.209093 0.000010 0.194471 0.054034 0.046713 0.068109 0.007501 0.000010
0.045417 0.000010 0.101534 0.097588 0.000010 0.044182 0.000010 0.168026 0.000010 0.218782 0.088826 0.123327 0.085964 0.025503 0.000811
0.024548 0.000010 0.101794 0.123343 0.013103 0.043545 0.000010 0.152385 0.000010 0.256302 0.065988 0.122192 0.074517 0.022244 0.000010
0.016976 0.003687 0.092854 0.096190 0.004982 0.044762 0.000010 0.156877 0.000518 0.254235 0.111239 0.123074 0.075429 0.019159 0.000010
0.048514 0.007222 0.117251 0.125134 0.012502 0.054860 0.000010 0.176765 0.000010 0.212856 0.055660 0.076451 0.064186 0.048571 0.000010
0.037389 0.000010 0.119468 0.091362 0.026104 0.059848 0.000010 0.174477 0.000010 0.250812 0.052692 0.124875 0.030604 0.032330 0.000010
0.025724 0.000010 0.108249 0.075239 0.003162 0.046824 0.000010 0.163909 0.003907 0.299850 0.065159 0.123797 0.045964 0.038186 0.000010
0.029962 0.000010 0.113756 0.103136 0.002770 0.051601 0.000010 0.166374 0.000010 0.267156 0.054508 0.115136 0.072388 0.023173 0.000010
0.030664 0.000010 0.106925 0.048164 0.010479 0.034233 0.000010 0.164937 0.000010 0.342113 0.069352 0.114968 0.068230 0.009896 0.000010
0.014536 0.000010 0.153762 0.190752 0.020625 0.034865 0.000010 0.221828 0.000010 0.161640 0.054411 0.061405 0.073796 0.012342 0.000010
0.014411 0.000010 0.130644 0.199288 0.031002 0.018003 0.000010 0.218422 0.000010 0.140795 0.040723 0.068191 0.129965 0.008515 0.000010
0.013561 0.000010 0.160890 0.196598 0.038400 0.000010 0.000010 0.239086 0.000010 0.196125 0.032319 0.048812 0.074148 0.000010 0.000010
0.016335 0.000010 0.167052 0.155427 0.015321 0.079235 0.000010 0.193709 0.000010 0.157694 0.044101 0.064506 0.106570 0.000010 0.000010
0.007790 0.006921 0.138241 0.142226 0.038202 0.009695 0.000010 0.267463 0.000010 0.123363 0.066229 0.070574 0.121995 0.007271 0.000010
0.022343 0.000010 0.153507 0.137167 0.014601 0.049851 0.000010 0.198003 0.000010 0.191920 0.063385 0.056028 0.086799 0.025288 0.001078
0.011160 0.000010 0.162485 0.176948 0.018065 0.021713 0.000010 0.235102 0.000010 0.149162 0.049005 0.064807 0.105519 0.005995 0.000010
0.017576 0.008247 0.139793 0.149869 0.002955 0.034482 0.002358 0.231372 0.000010 0.147392 0.051301 0.062075 0.142226 0.010335 0.000010
0.108200 0.000010 0.000010 0.000010 0.000010 0.000010 0.000010 0.000010 0.000010 0.132737 0.000010 0.754399 0.000010 0.004555 0.000010
0.095752 0.000010 0.000010 0.001358 0.000010 0.000010 0.001697 0.000010 0.000010 0.159176 0.000010 0.741916 0.000010 0.000010 0.000010
0.104069 0.000010 0.000010 0.000010 0.000010 0.001065 0.000010 0.000010 0.000010 0.182573 0.000010 0.712183 0.000010 0.000010 0.000010
0.093434 0.000010 0.000010 0.000010 0.000010 0.000010 0.000010 0.000010 0.000010 0.235768 0.000010 0.670570 0.000010 0.000119 0.000010
0.101736 0.000010 0.000010 0.017944 0.000010 0.000010 0.001824 0.000010 0.000010 0.125034 0.000010 0.746340 0.000010 0.007031 0.000010
0.092427 0.000010 0.000010 0.031373 0.000011 0.000010 0.001042 0.000010 0.000010 0.236482 0.000010 0.621389 0.000010 0.017196 0.000010
0.093727 0.000010 0.000010 0.000010 0.000010 0.000010 0.000010 0.000010 0.000010 0.000010 0.000010 0.906143 0.000010 0.000010 0.000010
0.072657 0.000010 0.000010 0.000010 0.000010 0.000010 0.000010 0.000010 0.000010 0.000010 0.000010 0.927213 0.000010 0.000010 0.000010
0.090081 0.000010 0.000010 0.000010 0.000010 0.000010 0.000010 0.000010 0.000010 0.000010 0.000010 0.909789 0.000010 0.000010 0.000010
0.056359 0.000010 0.000016 0.000010 0.000010 0.000010 0.000010 0.000010 0.000010 0.000010 0.000010 0.943504 0.000010 0.000010 0.000010
0.048483 0.000010 0.000010 0.000010 0.000010 0.000010 0.000010 0.000010 0.000010 0.000010 0.000010 0.951387 0.000010 0.000010 0.000010
0.032408 0.000010 0.000010 0.000010 0.000010 0.000018 0.000010 0.000011 0.000010 0.000010 0.000010 0.967452 0.000010 0.000010 0.000010
0.055309 0.000010 0.000010 0.000010 0.000010 0.000010 0.000010 0.000010 0.000010 0.000010 0.000010 0.944561 0.000010 0.000010 0.000010
0.049652 0.000010 0.000010 0.000010 0.000010 0.000010 0.000010 0.000010 0.000010 0.000010 0.000010 0.950217 0.000010 0.000011 0.000010
0.086536 0.000010 0.000010 0.000010 0.000010 0.000010 0.000010 0.000010 0.000010 0.000010 0.000010 0.913334 0.000010 0.000010 0.000010
0.106341 0.000010 0.000010 0.000010 0.000010 0.000010 0.000010 0.000010 0.000010 0.000010 0.000010 0.893529 0.000010 0.000010 0.000010
0.092582 0.000010 0.000010 0.000010 0.000010 0.000010 0.000010 0.000010 0.000010 0.000010 0.000010 0.907288 0.000010 0.000010 0.000010
0.055094 0.000010 0.000010 0.000010 0.000010 0.000010 0.000010 0.000010 0.000010 0.000010 0.000010 0.944776 0.000010 0.000010 0.000010
0.075119 0.000010 0.000010 0.000010 0.000010 0.000010 0.000010 0.000010 0.000010 0.000010 0.000010 0.924751 0.000010 0.000010 0.000010
0.098849 0.000010 0.000010 0.000010 0.000010 0.000010 0.000010 0.000010 0.000010 0.000010 0.000010 0.901021 0.000010 0.000010 0.000010
0.000010 0.000010 0.000010 0.201006 0.002793 0.000010 0.000020 0.003338 0.012918 0.584642 0.015335 0.000010 0.000010 0.169963 0.009926
0.000010 0.000010 0.000010 0.185787 0.000010 0.024331 0.000010 0.000010 0.007303 0.612469 0.009220 0.000010 0.000010 0.148007 0.012804
0.000010 0.000010 0.000010 0.168321 0.000010 0.000010 0.000947 0.000010 0.012476 0.631238 0.000010 0.000010 0.000010 0.170764 0.016165
0.000010 0.000010 0.000010 0.202705 0.003761 0.000010 0.000010 0.000010 0.024308 0.588999 0.001305 0.000010 0.000010 0.178833 0.000010
0.000010 0.009822 0.000010 0.197065 0.000010 0.000010 0.001578 0.000010 0.025631 0.620638 0.000010 0.000010 0.000010 0.137823 0.007362
0.000010 0.000010 0.000010 0.160489 0.000010 0.000010 0.000010 0.000010 0.013153 0.604165 0.000010 0.000010 0.000010 0.196540 0.025552
0.000010 0.000010 0.000010 0.187092 0.000010 0.018058 0.001316 0.000010 0.017292 0.581302 0.000010 0.000010 0.000010 0.188222 0.006638
0.002456 0.000010 0.000010 0.214389 0.000010 0.000010 0.000010 0.000010 0.024038 0.527023 0.025092 0.000010 0.000010 0.189819 0.017102
0.000010 0.000010 0.000010 0.227148 0.001548 0.000010 0.000455 0.000010 0.004937 0.594143 0.000010 0.000010 0.000010 0.171678 0.000010
0.000010 0.015184 0.000010 0.201384 0.000010 0.000010 0.001364 0.000010 0.000010 0.620285 0.000010 0.000010 0.000010 0.161684 0.000010
0.000010 0.000010 0.000010 0.198657 0.000010 0.000010 0.000010 0.000010 0.020456 0.608422 0.006775 0.000010 0.000010 0.165590 0.000010
0.000010 0.000010 0.000010 0.164968 0.000010 0.000010 0.003037 0.000010 0.028340 0.596566 0.000978 0.000010 0.001139 0.190710 0.014193
0.000010 0.002474 0.000010 0.199752 0.000010 0.000010 0.000010 0.000010 0.003060 0.602524 0.000010 0.000010 0.000010 0.174088 0.018011
0.000010 0.000880 0.000010 0.207419 0.000010 0.004028 0.000010 0.000010 0.001038 0.593766 0.011877 0.000010 0.000010 0.171954 0.008970
0.000010 0.002883 0.000010 0.144455 0.000010 0.008773 0.000648 0.000010 0.033001 0.606558 0.000010 0.000010 0.000010 0.203602 0.000010
0.000010 0.000010 0.000010 0.188015 0.005136 0.000010 0.009259 0.000010 0.014255 0.586730 0.000010 0.000010 0.000010 0.196515 0.000010
0.000010 0.005699 0.000010 0.234142 0.000010 0.000010 0.000010 0.000010 0.008976 0.534837 0.000868 0.000010 0.000010 0.212277 0.003120
0.000010 0.000738 0.000010 0.199255 0.000010 0.020521 0.001522 0.000010 0.022670 0.580590 0.000010 0.000010 0.000010 0.162285 0.012350
0.000010 0.008533 0.000010 0.156479 0.000010 0.027405 0.000010 0.000010 0.015458 0.625642 0.000010 0.000010 0.000010 0.149447 0.016957
0.000010 0.000010 0.002369 0.159193 0.000010 0.039469 0.000010 0.000010 0.003373 0.607215 0.000010 0.000010 0.000010 0.170098 0.018203
0.000010 0.000010 0.000010 0.897714 0.006270 0.048641 0.002085 0.018925 0.000010 0.011234 0.000012 0.000010 0.004569 0.010491 0.000010
0.000010 0.004393 0.000010 0.938644 0.010674 0.009721 0.000010 0.014301 0.001576 0.007736 0.004910 0.000010 0.007984 0.000010 0.000010
0.000010 0.005071 0.003670 0.859784 0.016107 0.060662 0.000010 0.000010 0.008973 0.015662 0.004942 0.008396 0.007602 0.000010 0.009090
0.000336 0.000010 0.000010 0.924780 0.011644 0.007988 0.002234 0.000010 0.017250 0.000010 0.017730 0.000010 0.012338 0.000010 0.005640
0.000010 0.000010 0.000010 0.887010 0.000239 0.000011 0.004870 0.002713 0.011633 0.021799 0.017230 0.000010 0.035535 0.006788 0.012132
0.000010 0.000971 0.000010 0.894968 0.005710 0.030194 0.002166 0.000010 0.005160 0.013218 0.022778 0.007951 0.016834 0.000010 0.000010
0.000010 0.000010 0.003815 0.923381 0.010557 0.038109 0.000010 0.000010 0.006032 0.007758 0.005758 0.000010 0.000010 0.000010 0.004521
0.000010 0.000010 0.003049 0.932449 0.007011 0.005003 0.000010 0.000010 0.000010 0.000010 0.021428 0.003956 0.017395 0.000010 0.009641
0.000010 0.000010 0.003506 0.846374 0.013818 0.034458 0.003907 0.009951 0.019745 0.000010 0.008935 0.004520 0.025359 0.005570 0.023826
0.000010 0.009263 0.000010 0.783993 0.003103 0.057077 0.000536 0.021010 0.035784 0.000010 0.031920 0.000010 0.028934 0.008759 0.019581
0.000516 0.011599 0.000010 0.854780 0.006754 0.019940 0.001855 0.016889 0.022023 0.000010 0.017474 0.004563 0.028952 0.000010 0.014624
0.005083 0.000010 0.000010 0.921602 0.000279 0.020343 0.000010 0.000010 0.018983 0.000010 0.018427 0.000010 0.008377 0.000010 0.006835
0.000010 0.000010 0.000699 0.940252 0.003874 0.021129 0.000010 0.000010 0.005661 0.008090 0.010162 0.000010 0.010064 0.000010 0.000010
0.000010 0.011090 0.000904 0.877565 0.008516 0.029390 0.000010 0.012321 0.010707 0.000013 0.022051 0.000010 0.015232 0.000010 0.012171
0.002108 0.000615 0.000010 0.890251 0.009958 0.039799 0.000010 0.020017 0.008318 0.000010 0.003831 0.000010 0.014644 0.004902 0.005518
0.000010 0.002224 0.008562 0.857810 0.007513 0.018499 0.000010 0.005155 0.035813 0.039967 0.012076 0.000010 0.000010 0.005074 0.007269
0.002774 0.000994 0.001651 0.889567 0.001827 0.020734 0.000674 0.009895 0.021776 0.000010 0.020643 0.001709 0.005329 0.001948 0.020470
0.002566 0.000010 0.000010 0.874472 0.009655 0.017246 0.000010 0.017691 0.008069 0.025414 0.023686 0.000010 0.008776 0.000010 0.012376
0.000010 0.000010 0.000010 0.946109 0.007158 0.000010 0.000010 0.000010 0.002909 0.000010 0.009793 0.000010 0.020562 0.000010 0.013381
0.000010 0.000010 0.000010 0.930559 0.004935 0.009919 0.000010 0.000010 0.000010 0.011019 0.018994 0.003683 0.018981 0.000010 0.001840
0.001830 0.000010 0.000010 0.928621 0.000084 0.055815 0.000010 0.001553 0.000010 0.000010 0.000010 0.001252 0.010764 0.000010 0.000010
0.000594 0.005669 0.001428 0.981446 0.001319 0.009454 0.000010 0.000010 0.000010 0.000010 0.000010 0.000010 0.000010 0.000010 0.000010
0.000010 0.000010 0.000010 0.959570 0.000010 0.038057 0.002253 0.000010 0.000010 0.000010 0.000010 0.000010 0.000010 0.000010 0.000010
0.000010 0.000010 0.000010 0.999015 0.000010 0.000855 0.000010 0.000010 0.000010 0.000010 0.000010 0.000010 0.000010 0.000010 0.000010
0.000010 0.000010 0.000819 0.937515 0.000010 0.060897 0.000010 0.000010 0.000010 0.000660 0.000010 0.000010 0.000010 0.000010 0.000010
0.004605 0.000010 0.000010 0.964541 0.000010 0.021527 0.000010 0.000088 0.000010 0.001646 0.000010 0.000010 0.007504 0.000010 0.000010
0.000010 0.000010 0.000010 0.992806 0.002547 0.004527 0.000010 0.000010 0.000010 0.000010 0.000010 0.000010 0.000010 0.000010 0.000010
0.000010 0.000010 0.001085 0.954604 0.000010 0.040819 0.000010 0.000010 0.000010 0.000010 0.000010 0.003382 0.000010 0.000010 0.000010
0.000010 0.000010 0.000010 0.981792 0.001047 0.017041 0.000010 0.000010 0.000010 0.000010 0.000010 0.000010 0.000010 0.000010 0.000010
0.000010 0.000010 0.000010 0.929559 0.000020 0.067339 0.002972 0.000010 0.000010 0.000010 0.000010 0.000010 0.000010 0.000010 0.000010
0.000010 0.000010 0.000010 0.948596 0.000010 0.051274 0.000010 0.000010 0.000010 0.000010 0.000010 0.000010 0.000010 0.000010 0.000010
0.000010 0.000010 0.001885 0.956793 0.000010 0.041201 0.000010 0.000010 0.000010 0.000010 0.000010 0.000010 0.000010 0.000010 0.000010
0.000852 0.000010 0.000010 0.951852 0.000106 0.036219 0.000010 0.000010 0.000010 0.010870 0.000010 0.000010 0.000010 0.000010 0.000010
0.000010 0.000010 0.000010 0.962914 0.000010 0.036956 0.000010 0.000010 0.000010 0.000010 0.000010 0.000010 0.000010 0.000010 0.000010
0.000010 0.005065 0.000010 0.908776 0.006301 0.057120 0.000010 0.000010 0.003802 0.018847 0.000010 0.000010 0.000010 0.000010 0.000010
0.000010 0.000010 0.001271 0.955848 0.003003 0.034020 0.000010 0.005759 0.000010 0.000010 0.000010 0.000010 0.000010 0.000010 0.000010
0.000010 0.000010 0.000010 0.962753 0.003488 0.021253 0.003854 0.000010 0.000010 0.000010 0.000010 0.002108 0.006454 0.000010 0.000010
0.000010 0.000010 0.000010 0.946847 0.006578 0.027731 0.003902 0.000010 0.000010 0.000010 0.000010 0.000010 0.014842 0.000010 0.000010
0.000010 0.000010 0.000010 0.956203 0.000010 0.040789 0.000010 0.000015 0.000010 0.000010 0.000010 0.002882 0.000010 0.000010 0.000010
0.000010 0.000010 0.000010 0.991799 0.000010 0.008071 0.000010 0.000010 0.000010 0.000010 0.000010 0.000010 0.000010 0.000010 0.000010
0.000010 0.000010 0.000010 0.999860 0.000010 0.000010 0.000010 0.000010 0.000010 0.000010 0.000010 0.000010 0.000010 0.000010 0.000010
0.000010 0.000010 0.000010 0.999860 0.000010 0.000010 0.000010 0.000010 0.000010 0.000010 0.000010 0.000010 0.000010 0.000010 0.000010
0.000010 0.000010 0.000010 0.999860 0.000010 0.000010 0.000010 0.000010 0.000010 0.000010 0.000010 0.000010 0.000010 0.000010 0.000010
0.000010 0.000010 0.000010 0.996512 0.000010 0.000010 0.003358 0.000010 0.000010 0.000010 0.000010 0.000010 0.000010 0.000010 0.000010
0.000010 0.000010 0.000010 0.995778 0.000010 0.004092 0.000010 0.000010 0.000010 0.000010 0.000010 0.000010 0.000010 0.000010 0.000010
0.000010 0.000010 0.000010 0.999860 0.000010 0.000010 0.000010 0.000010 0.000010 0.000010 0.000010 0.000010 0.000010 0.000010 0.000010
0.000010 0.000010 0.000010 0.999860 0.000010 0.000010 0.000010 0.000010 0.000010 0.000010 0.000010 0.000010 0.000010 0.000010 0.000010
0.000010 0.000010 0.000010 0.962594 0.000010 0.028926 0.000010 0.000010 0.000010 0.000010 0.000010 0.000010 0.000010 0.008360 0.000010
0.000010 0.000010 0.000010 0.992800 0.000010 0.007070 0.000010 0.000010 0.000010 0.000010 0.000010 0.000010 0.000010 0.000010 0.000010
0.000010 0.000010 0.000010 0.999860 0.000010 0.000010 0.000010 0.000010 0.000010 0.000010 0.000010 0.000010 0.000010 0.000010 0.000010
0.000010 0.000010 0.000010 0.999860 0.000010 0.000010 0.000010 0.000010 0.000010 0.000010 0.000010 0.000010 0.000010 0.000010 0.000010
0.000010 0.000010 0.000010 0.999860 0.000010 0.000010 0.000010 0.000010 0.000010 0.000010 0.000010 0.000010 0.000010 0.000010 0.000010
0.000010 0.000010 0.000010 0.999860 0.000010 0.000010 0.000010 0.000010 0.000010 0.000010 0.000010 0.000010 0.000010 0.000010 0.000010
0.000010 0.000010 0.000010 0.999860 0.000010 0.000010 0.000010 0.000010 0.000010 0.000010 0.000010 0.000010 0.000010 0.000010 0.000010
0.000010 0.000010 0.000010 0.959584 0.000010 0.029609 0.000010 0.000010 0.002789 0.000010 0.000010 0.000010 0.000010 0.007907 0.000010
0.000010 0.000010 0.000010 0.999860 0.000010 0.000010 0.000010 0.000010 0.000010 0.000010 0.000010 0.000010 0.000010 0.000010 0.000010
0.000010 0.000010 0.000010 0.999860 0.000010 0.000010 0.000010 0.000010 0.000010 0.000010 0.000010 0.000010 0.000010 0.000010 0.000010
0.000010 0.000010 0.000010 0.999860 0.000010 0.000010 0.000010 0.000010 0.000010 0.000010 0.000010 0.000010 0.000010 0.000010 0.000010
0.000010 0.000010 0.000010 0.993483 0.000010 0.000010 0.006387 0.000010 0.000010 0.000010 0.000010 0.000010 0.000010 0.000010 0.000010
0.000010 0.000010 0.000010 0.999860 0.000010 0.000010 0.000010 0.000010 0.000010 0.000010 0.000010 0.000010 0.000010 0.000010 0.000010
0.000010 0.001611 0.000010 0.985868 0.000010 0.007296 0.000010 0.000010 0.005116 0.000010 0.000010 0.000010 0.000010 0.000010 0.000010
0.000010 0.000010 0.000010 0.997715 0.000010 0.000010 0.002155 0.000010 0.000010 0.000010 0.000010 0.000010 0.000010 0.000010 0.000010
0.000010 0.000010 0.000010 0.997283 0.000010 0.000010 0.000010 0.000010 0.000010 0.000010 0.000010 0.000010 0.000010 0.002587 0.000010
0.000010 0.000010 0.000010 0.980424 0.005188 0.009927 0.004351 0.000010 0.000010 0.000010 0.000010 0.000010 0.000010 0.000010 0.000010
0.000010 0.000010 0.000010 0.994292 0.000010 0.000010 0.005578 0.000010 0.000010 0.000010 0.000010 0.000010 0.000010 0.000010 0.000010
0.000010 0.000010 0.000010 0.993074 0.000010 0.006796 0.000010 0.000010 0.000010 0.000010 0.000010 0.000010 0.000010 0.000010 0.000010
0.000010 0.000010 0.000010 0.997394 0.000010 0.000010 0.002476 0.000010 0.000010 0.000010 0.000010 0.000010 0.000010 0.000010 0.000010
0.000010 0.000010 0.000010 0.999860 0.000010 0.000010 0.000010 0.000010 0.000010 0.000010 0.000010 0.000010 0.000010 0.000010 0.000010
0.000010 0.000010 0.000010 0.999860 0.000010 0.000010 0.000010 0.000010 0.000010 0.000010 0.000010 0.000010 0.000010 0.000010 0.000010
0.000010 0.000830 0.000010 0.972432 0.000010 0.006864 0.000010 0.000010 0.011597 0.000010 0.000010 0.000010 0.000010 0.008178 0.000010
0.000010 0.000010 0.000010 0.998058 0.000010 0.000010 0.001812 0.000010 0.000010 0.000010 0.000010 0.000010 0.000010 0.000010 0.000010
0.000010 0.000010 0.000010 0.999860 0.000010 0.000010 0.000010 0.000010 0.000010 0.000010 0.000010 0.000010 0.000010 0.000010 0.000010
0.000010 0.000010 0.000010 0.999860 0.000010 0.000010 0.000010 0.000010 0.000010 0.000010 0.000010 0.000010 0.000010 0.000010 0.000010
0.000010 0.000010 0.001562 0.981563 0.001877 0.000010 0.004824 0.000010 0.000010 0.000010 0.000010 0.007139 0.002944 0.000010 0.000010
0.001428 0.000010 0.000397 0.983284 0.000010 0.000010 0.003468 0.000010 0.000010 0.004752 0.000010 0.000010 0.006582 0.000010 0.000010
0.000010 0.000010 0.000010 0.999860 0.000010 0.000010 0.000010 0.000010 0.000010 0.000010 0.000010 0.000010 0.000010 0.000010 0.000010
0.000010 0.000010 0.000010 0.999860 0.000010 0.000010 0.000010 0.000010 0.000010 0.000010 0.000010 0.000010 0.000010 0.000010 0.000010
0.000010 0.000010 0.000010 0.999860 0.000010 0.000010 0.000010 0.000010 0.000010 0.000010 0.000010 0.000010 0.000010 0.000010 0.000010
0.000010 0.000010 0.000010 0.998430 0.000010 0.000010 0.001440 0.000010 0.000010 0.000010 0.000010 0.000010 0.000010 0.000010 0.000010
0.000010 0.000010 0.000010 0.999860 0.000010 0.000010 0.000010 0.000010 0.000010 0.000010 0.000010 0.000010 0.000010 0.000010 0.000010
0.000010 0.000010 0.000010 0.999860 0.000010 0.000010 0.000010 0.000010 0.000010 0.000010 0.000010 0.000010 0.000010 0.000010 0.000010
0.000010 0.000010 0.000010 0.999860 0.000010 0.000010 0.000010 0.000010 0.000010 0.000010 0.000010 0.000010 0.000010 0.000010 0.000010
0.000010 0.000010 0.000010 0.978162 0.000010 0.021708 0.000010 0.000010 0.000010 0.000010 0.000010 0.000010 0.000010 0.000010 0.000010
0.000010 0.000010 0.000010 0.999312 0.000010 0.000010 0.000010 0.000010 0.000010 0.000010 0.000010 0.000010 0.000010 0.000558 0.000010
0.000010 0.000010 0.000010 0.992404 0.000010 0.007466 0.000010 0.000010 0.000010 0.000010 0.000010 0.000010 0.000010 0.000010 0.000010
0.000010 0.000010 0.000010 0.999860 0.000010 0.000010 0.000010 0.000010 0.000010 0.000010 0.000010 0.000010 0.000010 0.000010 0.000010
0.000010 0.000010 0.000010 0.999860 0.000010 0.000010 0.000010 0.000010 0.000010 0.000010 0.000010 0.000010 0.000010 0.000010 0.000010
0.000010 0.000010 0.000010 0.908180 0.000010 0.083173 0.000010 0.000010 0.000010 0.008527 0.000010 0.000010 0.000010 0.000010 0.000010
0.000010 0.000010 0.000010 0.900214 0.000010 0.096156 0.000010 0.000010 0.000010 0.000010 0.000010 0.000010 0.000010 0.003510 0.000010
0.000010 0.000010 0.000010 0.912353 0.000010 0.074236 0.002156 0.000010 0.000010 0.011145 0.000010 0.000010 0.000010 0.000010 0.000010
0.000010 0.000010 0.000010 0.895470 0.000010 0.078575 0.002868 0.000010 0.000010 0.022978 0.000010 0.000010 0.000010 0.000010 0.000010
0.002848 0.000010 0.000010 0.888628 0.000010 0.100924 0.000010 0.000010 0.000010 0.001080 0.000010 0.000010 0.000010 0.006420 0.000010
0.000010 0.000010 0.000010 0.916711 0.000010 0.081276 0.000010 0.000010 0.000010 0.000010 0.000010 0.001893 0.000010 0.000010 0.000010
0.000010 0.000010 0.000010 0.925895 0.000010 0.073975 0.000010 0.000010 0.000010 0.000010 0.000010 0.000010 0.000010 0.000010 0.000010
0.000010 0.000010 0.000016 0.891753 0.000010 0.091889 0.000010 0.000010 0.000010 0.008110 0.000012 0.000010 0.000010 0.008131 0.000010
0.000010 0.000010 0.000010 0.903658 0.000010 0.086310 0.000010 0.000010 0.000010 0.009912 0.000010 0.000010 0.000010 0.000010 0.000010
0.000010 0.000010 0.000010 0.864719 0.000010 0.104579 0.000010 0.000010 0.000010 0.030583 0.000010 0.000010 0.000010 0.000010 0.000010
0.000761 0.000010 0.001193 0.872530 0.000010 0.115835 0.000255 0.000010 0.000010 0.000010 0.000010 0.000861 0.000010 0.008486 0.000010
0.000010 0.000010 0.000010 0.894146 0.000010 0.100111 0.000010 0.000010 0.000010 0.005623 0.000010 0.000010 0.000010 0.000010 0.000010
0.000010 0.000010 0.000903 0.865214 0.000010 0.117450 0.000010 0.000010 0.000010 0.005417 0.000010 0.000010 0.000010 0.010915 0.000010
0.000010 0.000010 0.000031 0.887741 0.000010 0.096445 0.000010 0.004444 0.000010 0.011240 0.000010 0.000010 0.000010 0.000010 0.000010
0.003324 0.000010 0.000010 0.884215 0.000010 0.100621 0.000010 0.000667 0.000010 0.010180 0.000010 0.000010 0.000010 0.000903 0.000010
0.000010 0.000010 0.012420 0.800968 0.000285 0.127805 0.000010 0.009561 0.000010 0.023630 0.000010 0.000010 0.007861 0.017400 0.000010
0.000010 0.000010 0.000010 0.902825 0.000010 0.084329 0.000010 0.000559 0.000010 0.008816 0.000010 0.003372 0.000010 0.000010 0.000010
0.000010 0.000010 0.005059 0.898148 0.000010 0.092742 0.000010 0.000010 0.000010 0.003942 0.000010 0.000010 0.000010 0.000010 0.000010
0.003648 0.000010 0.000010 0.862300 0.000010 0.119592 0.001912 0.000010 0.000010 0.012447 0.000010 0.000010 0.000010 0.000010 0.000010
0.000010 0.000010 0.000010 0.910937 0.000010 0.072447 0.000010 0.000010 0.000010 0.016495 0.000010 0.000010 0.000010 0.000010 0.000010
0.000010 0.000010 0.001548 0.905202 0.000577 0.084539 0.000010 0.000014 0.000010 0.000010 0.000010 0.000010 0.000010 0.008031 0.000010
0.000010 0.002341 0.000010 0.881878 0.000010 0.091489 0.000010 0.000010 0.000010 0.024182 0.000010 0.000010 0.000010 0.000010 0.000010
0.000978 0.000010 0.000010 0.888629 0.000010 0.096243 0.000010 0.000427 0.000010 0.006217 0.000010 0.000010 0.005378 0.002049 0.000010
0.000010 0.000010 0.000010 0.948629 0.000010 0.051241 0.000010 0.000010 0.000010 0.000010 0.000010 0.000010 0.000010 0.000010 0.000010
0.000010 0.000010 0.000010 0.939245 0.000010 0.060625 0.000010 0.000010 0.000010 0.000010 0.000010 0.000010 0.000010 0.000010 0.000010
0.000010 0.000010 0.000010 0.977926 0.000010 0.021944 0.000010 0.000010 0.000010 0.000010 0.000010 0.000010 0.000010 0.000010 0.000010
0.000010 0.000010 0.000010 0.948361 0.000010 0.050552 0.000968 0.000010 0.000010 0.000010 0.000010 0.000010 0.000010 0.000010 0.000010
0.006275 0.000010 0.010504 0.867733 0.082775 0.032612 0.000010 0.000010 0.000010 0.000010 0.000010 0.000010 0.000010 0.000011 0.000010
0.000010 0.000010 0.000010 0.986271 0.000010 0.013599 0.000010 0.000010 0.000010 0.000010 0.000010 0.000010 0.000010 0.000010 0.000010
0.006221 0.000010 0.000011 0.878508 0.051794 0.040799 0.005040 0.013272 0.003091 0.001204 0.000010 0.000010 0.000010 0.000010 0.000010
0.000010 0.000010 0.001285 0.909016 0.000010 0.079397 0.000010 0.000010 0.000010 0.010192 0.000010 0.000010 0.000010 0.000010 0.000010
0.000020 0.000010 0.000019 0.950814 0.000010 0.046461 0.000010 0.000010 0.000010 0.002586 0.000010 0.000010 0.000010 0.000010 0.000010
0.000010 0.000010 0.003464 0.886425 0.000010 0.090776 0.000010 0.000010 0.000010 0.018442 0.000010 0.000010 0.000010 0.000793 0.000010
0.000010 0.000010 0.000010 0.993194 0.000010 0.000010 0.000010 0.000010 0.000010 0.004217 0.000010 0.000010 0.000010 0.002468 0.000010
0.000010 0.000010 0.000010 0.938407 0.000010 0.059423 0.000356 0.000010 0.000010 0.000010 0.000010 0.000010 0.000010 0.001704 0.000010
0.000010 0.000010 0.000010 0.910208 0.000010 0.089662 0.000010 0.000010 0.000010 0.000010 0.000010 0.000010 0.000010 0.000010 0.000010
0.000010 0.000010 0.000010 0.925146 0.000010 0.072833 0.000010 0.000010 0.000010 0.001901 0.000010 0.000010 0.000010 0.000010 0.000010
0.000010 0.000010 0.000010 0.907981 0.000010 0.091889 0.000010 0.000010 0.000010 0.000010 0.000010 0.000010 0.000010 0.000010 0.000010
0.000010 0.000010 0.000010 0.920066 0.000010 0.071092 0.002114 0.000010 0.000010 0.000010 0.000010 0.000010 0.000010 0.006618 0.000010
0.000010 0.000010 0.000010 0.921443 0.000010 0.078427 0.000010 0.000010 0.000010 0.000010 0.000010 0.000010 0.000010 0.000010 0.000010
0.000010 0.000010 0.000010 0.959826 0.000010 0.030835 0.000010 0.000251 0.000010 0.000010 0.000010 0.000010 0.005126 0.003862 0.000010
0.000010 0.000010 0.000010 0.999860 0.000010 0.000010 0.000010 0.000010 0.000010 0.000010 0.000010 0.000010 0.000010 0.000010 0.000010
0.000010 0.000010 0.000010 0.931396 0.000010 0.037328 0.003667 0.000010 0.000010 0.027476 0.000010 0.000010 0.000010 0.000034 0.000010
0.000010 0.000010 0.003635 0.950853 0.000010 0.023856 0.000010 0.007590 0.000010 0.000010 0.000010 0.000012 0.006359 0.007616 0.000010
0.000010 0.000010 0.000010 0.981479 0.000010 0.000010 0.000010 0.000010 0.000010 0.018391 0.000010 0.000010 0.000010 0.000010 0.000010
0.007981 0.000010 0.026803 0.759324 0.004268 0.132907 0.000010 0.022572 0.000010 0.033298 0.012777 0.000010 0.000010 0.000010 0.000010
0.003712 0.000010 0.044692 0.757388 0.002622 0.113605 0.000010 0.018580 0.000010 0.044674 0.012139 0.002529 0.000010 0.000010 0.000010
0.004303 0.000010 0.025831 0.888992 0.004759 0.040429 0.002674 0.006309 0.000010 0.019359 0.000010 0.000010 0.000010 0.007285 0.000010
0.010030 0.000010 0.039065 0.772878 0.000010 0.092598 0.001643 0.031651 0.000010 0.048637 0.003428 0.000010 0.000010 0.000010 0.000010
0.000010 0.000010 0.009277 0.834907 0.000010 0.110683 0.000010 0.005341 0.002955 0.029989 0.002583 0.000010 0.004196 0.000010 0.000010
0.000010 0.000010 0.041496 0.710522 0.000010 0.129318 0.000010 0.021867 0.000010 0.050945 0.007338 0.000010 0.025231 0.009455 0.003767
0.000010 0.000010 0.013540 0.764638 0.005237 0.132328 0.000010 0.009285 0.000010 0.032501 0.010249 0.000010 0.011966 0.018332 0.001873
0.000068 0.000010 0.047367 0.726738 0.001879 0.111833 0.002647 0.029997 0.000010 0.069551 0.007089 0.002783 0.000010 0.000010 0.000010
0.000010 0.000010 0.028163 0.760210 0.011857 0.115443 0.000010 0.020760 0.004476 0.041683 0.007544 0.009803 0.000010 0.000010 0.000010
0.007623 0.000010 0.032488 0.774142 0.004174 0.114676 0.000010 0.012980 0.000014 0.034945 0.013337 0.000010 0.005571 0.000010 0.000010
0.000249 0.000010 0.023378 0.753760 0.000010 0.139236 0.000010 0.021288 0.000010 0.042856 0.009353 0.008344 0.001474 0.000010 0.000010
0.008745 0.000010 0.034850 0.780641 0.003490 0.071293 0.000010 0.011349 0.005372 0.045236 0.000010 0.004917 0.028465 0.005602 0.000010
0.018257 0.000010 0.002337 0.039225 0.000010 0.010704 0.000010 0.000010 0.000010 0.524903 0.000010 0.023085 0.000010 0.381410 0.000010
0.010738 0.000010 0.000010 0.019489 0.000010 0.020353 0.000010 0.000010 0.000010 0.553805 0.000010 0.006016 0.000010 0.389509 0.000010
0.007714 0.000010 0.005698 0.014161 0.000010 0.019024 0.000010 0.000010 0.000010 0.557867 0.000010 0.008288 0.000010 0.387168 0.000010
0.019191 0.000010 0.004659 0.022285 0.000010 0.012102 0.000010 0.000716 0.000010 0.565206 0.000010 0.000010 0.000010 0.375761 0.000010
0.003724 0.000010 0.000010 0.032062 0.000010 0.000010 0.000010 0.000010 0.000010 0.564385 0.000010 0.012371 0.001611 0.385756 0.000010
0.012135 0.000010 0.000010 0.045805 0.000010 0.000010 0.000010 0.000010 0.000010 0.555192 0.000010 0.006763 0.000010 0.380005 0.000010
0.015174 0.000010 0.000010 0.041490 0.000010 0.021479 0.000010 0.000010 0.000010 0.508905 0.000010 0.012433 0.000010 0.400430 0.000010
0.027875 0.000010 0.004277 0.043805 0.000010 0.000010 0.002766 0.000010 0.000010 0.515620 0.000010 0.018673 0.000010 0.386903 0.000010
0.000010 0.000010 0.000010 0.026670 0.000010 0.024201 0.000010 0.000010 0.000010 0.544917 0.000010 0.020471 0.000010 0.383641 0.000010
0.017702 0.000010 0.000010 0.026597 0.000010 0.000016 0.000010 0.000010 0.000010 0.538299 0.000010 0.016544 0.000010 0.400751 0.000010
0.013129 0.000010 0.000010 0.045347 0.003940 0.000010 0.000010 0.016884 0.000010 0.517060 0.000162 0.015998 0.003175 0.384247 0.000010
0.019715 0.000010 0.000010 0.041721 0.000010 0.000010 0.000010 0.000010 0.000010 0.537636 0.000010 0.006755 0.000010 0.394074 0.000010
0.003749 0.000010 0.000010 0.029648 0.000010 0.003563 0.000010 0.000010 0.000010 0.539620 0.000010 0.012601 0.000010 0.410728 0.000010
0.000010 0.000010 0.000010 0.013330 0.000010 0.012367 0.000010 0.005608 0.000010 0.586585 0.000010 0.008152 0.000139 0.373739 0.000010
0.000010 0.000010 0.000010 0.006559 0.000010 0.000010 0.000010 0.000010 0.000010 0.584106 0.000010 0.019680 0.000010 0.389544 0.000010
0.012046 0.000010 0.000010 0.008479 0.000010 0.018442 0.000010 0.000010 0.000010 0.560946 0.000010 0.013413 0.000010 0.386585 0.000010
0.016655 0.000010 0.000010 0.005813 0.000010 0.017703 0.000010 0.000010 0.000010 0.554653 0.000010 0.017518 0.000010 0.387568 0.000010
0.009063 0.000010 0.004253 0.045748 0.000010 0.000010 0.000010 0.000010 0.000010 0.520775 0.000010 0.025668 0.000010 0.394404 0.000010
0.000649 0.000010 0.000010 0.084441 0.000010 0.000010 0.000010 0.000010 0.000010 0.509751 0.000010 0.032712 0.000010 0.372347 0.000010
0.000010 0.000010 0.000010 0.030550 0.000010 0.000010 0.000010 0.000010 0.000010 0.538741 0.000010 0.033273 0.000010 0.397326 0.000010
0.000010 0.012991 0.000010 0.355575 0.000010 0.015070 0.000010 0.000010 0.222306 0.000010 0.000010 0.004419 0.000010 0.000010 0.389550
0.000010 0.014608 0.000010 0.298304 0.000010 0.000010 0.000010 0.000010 0.189924 0.016549 0.002330 0.000010 0.001316 0.019721 0.457177
0.003276 0.000010 0.020156 0.291874 0.008058 0.008674 0.003187 0.033577 0.244807 0.000010 0.000010 0.000010 0.007971 0.010852 0.367527
0.003590 0.000010 0.000010 0.318727 0.000192 0.000010 0.000010 0.000010 0.203537 0.000010 0.000010 0.000010 0.000010 0.000010 0.473853
0.000010 0.000010 0.000010 0.313226 0.000010 0.019820 0.000010 0.000010 0.201745 0.000010 0.000010 0.004506 0.000010 0.000010 0.460602
0.004694 0.020736 0.000010 0.331482 0.000010 0.000010 0.000010 0.000010 0.214588 0.000010 0.000010 0.000010 0.000010 0.000010 0.428399
0.000572 0.005113 0.002377 0.274374 0.000498 0.010181 0.000010 0.000010 0.185301 0.000010 0.000010 0.018976 0.031936 0.000010 0.470622
0.000010 0.065660 0.006488 0.293210 0.009191 0.003124 0.000010 0.008907 0.179265 0.000010 0.000010 0.010366 0.061385 0.000010 0.362353
0.000010 0.014827 0.015705 0.238639 0.007929 0.013379 0.000134 0.055990 0.165937 0.000010 0.041958 0.000010 0.058559 0.009336 0.377577
0.000843 0.000019 0.001957 0.344310 0.001885 0.000010 0.000010 0.021006 0.222936 0.000010 0.007316 0.004874 0.000010 0.000971 0.393843
0.010941 0.026148 0.006806 0.322246 0.009296 0.000010 0.000010 0.000010 0.201508 0.000010 0.006171 0.000010 0.000155 0.000010 0.416669
0.000010 0.029779 0.000010 0.318053 0.000010 0.000010 0.000010 0.000010 0.187589 0.000010 0.000010 0.009380 0.000010 0.000010 0.455099
0.000010 0.000010 0.000010 0.371289 0.000010 0.003320 0.002290 0.006722 0.183868 0.000010 0.000010 0.013644 0.000010 0.002700 0.416097
0.001048 0.000010 0.000010 0.341428 0.000010 0.000010 0.000010 0.000010 0.173564 0.000010 0.000010 0.003430 0.000010 0.000010 0.480431
0.003862 0.000010 0.000010 0.353770 0.002038 0.000010 0.000010 0.000010 0.215941 0.000010 0.000010 0.000010 0.000010 0.000010 0.424289
0.009292 0.000010 0.000010 0.311991 0.005214 0.008573 0.000012 0.000010 0.196244 0.000010 0.000010 0.000010 0.000010 0.000010 0.468595
0.000010 0.000010 0.000010 0.351748 0.000010 0.000010 0.000010 0.000010 0.204378 0.000010 0.000010 0.007715 0.013195 0.000010 0.422864
0.000010 0.005008 0.000010 0.290069 0.007878 0.000010 0.000010 0.031623 0.217856 0.009533 0.012836 0.006541 0.016887 0.000010 0.401718
0.000010 0.000010 0.008294 0.324799 0.015014 0.000724 0.000010 0.007139 0.221255 0.021199 0.000010 0.000010 0.000010 0.000010 0.401506
0.000010 0.002760 0.000010 0.351222 0.010976 0.014021 0.000010 0.000010 0.202251 0.000010 0.022880 0.002629 0.000010 0.000010 0.393192
0.003768 0.012436 0.005537 0.338339 0.014738 0.000426 0.002583 0.018019 0.408409 0.011888 0.051426 0.007716 0.026806 0.000010 0.097899
0.000010 0.007092 0.005305 0.338804 0.013561 0.000010 0.000010 0.021771 0.449330 0.018259 0.056463 0.000010 0.011037 0.000010 0.078328
0.002847 0.011878 0.006818 0.310759 0.016388 0.000010 0.000010 0.039627 0.389513 0.009340 0.024456 0.011087 0.046476 0.012340 0.118451
0.008114 0.274669 0.001419 0.228412 0.000010 0.012483 0.007682 0.002672 0.320468 0.007161 0.029488 0.000010 0.037526 0.013746 0.056139
0.000010 0.000010 0.000010 0.309379 0.022712 0.000010 0.005999 0.005372 0.441571 0.022952 0.021686 0.016590 0.060801 0.009944 0.082956
0.000010 0.015066 0.012902 0.308423 0.015534 0.000010 0.004688 0.033538 0.398088 0.016204 0.027628 0.001808 0.028499 0.031308 0.106293
0.000010 0.020326 0.007880 0.337374 0.005057 0.000010 0.000010 0.046635 0.420712 0.000010 0.043165 0.000010 0.010807 0.000010 0.107984
0.000010 0.003386 0.001898 0.281117 0.020702 0.000010 0.000010 0.019168 0.472489 0.011323 0.050207 0.000010 0.021804 0.000010 0.117856
0.000010 0.023516 0.001817 0.326552 0.026513 0.000010 0.000110 0.026156 0.474788 0.020376 0.026222 0.000010 0.013379 0.000010 0.060530
0.008044 0.000010 0.011986 0.284440 0.022889 0.000010 0.000010 0.058664 0.475248 0.003736 0.039469 0.010299 0.015700 0.000010 0.069484
0.000864 0.008009 0.000010 0.318632 0.019560 0.000010 0.002734 0.000010 0.434260 0.000010 0.035355 0.007460 0.064393 0.000010 0.108683
0.000010 0.000010 0.006066 0.344758 0.016902 0.000010 0.000010 0.028605 0.404268 0.000010 0.043272 0.000010 0.032601 0.000010 0.123458
0.000010 0.017915 0.009471 0.325193 0.020454 0.000010 0.001727 0.035549 0.433219 0.015864 0.063015 0.000010 0.000010 0.008108 0.069446
0.000010 0.000010 0.001021 0.323708 0.019253 0.000010 0.000010 0.052630 0.429729 0.023146 0.032047 0.000010 0.005138 0.016803 0.096473
0.000010 0.000010 0.000010 0.291562 0.022029 0.000010 0.000010 0.011421 0.447698 0.027023 0.042803 0.000010 0.077936 0.000010 0.079457
0.000010 0.000010 0.000010 0.362579 0.012604 0.000010 0.000010 0.025079 0.435218 0.026555 0.001276 0.001256 0.011064 0.017896 0.106422
0.001265 0.000010 0.000010 0.318495 0.022931 0.000010 0.000010 0.023642 0.449684 0.019900 0.035946 0.000010 0.055758 0.000010 0.072319
0.000010 0.000010 0.000010 0.301483 0.031187 0.000010 0.000982 0.017502 0.444338 0.004153 0.029535 0.010305 0.093663 0.000010 0.066801
0.006309 0.121979 0.009271 0.225670 0.013922 0.005903 0.004569 0.040703 0.326916 0.000010 0.050987 0.000983 0.119498 0.016261 0.057018
0.000010 0.010019 0.001160 0.299465 0.002591 0.000010 0.002930 0.017238 0.412256 0.000010 0.026668 0.010562 0.066134 0.021658 0.129290
0.000010 0.041709 0.005470 0.304398 0.021315 0.000010 0.004740 0.016415 0.130587 0.032937 0.000010 0.000010 0.361044 0.028109 0.053235
0.000010 0.043336 0.003236 0.261232 0.014793 0.025474 0.000013 0.024065 0.148824 0.062605 0.030479 0.000010 0.348392 0.000010 0.037522
0.000010 0.006305 0.006307 0.428622 0.007273 0.000010 0.000010 0.050370 0.073221 0.028330 0.038075 0.010788 0.344700 0.000010 0.005970
0.000010 0.013850 0.015257 0.373095 0.016465 0.006394 0.000010 0.048298 0.128596 0.000010 0.081414 0.007850 0.306263 0.001485 0.001004
0.003386 0.000010 0.002091 0.332259 0.013314 0.002987 0.000010 0.036062 0.088269 0.038143 0.040839 0.000010 0.406435 0.014264 0.021922
0.009523 0.000010 0.005431 0.281699 0.002002 0.000010 0.000205 0.038752 0.124462 0.000010 0.071452 0.003767 0.418179 0.000010 0.044487
0.000010 0.016411 0.000010 0.288714 0.006952 0.000010 0.000010 0.074273 0.094946 0.032363 0.054472 0.007956 0.384580 0.000010 0.039283
0.002306 0.002162 0.012992 0.328482 0.000411 0.023615 0.000010 0.040173 0.120677 0.000010 0.056468 0.012497 0.400176 0.000010 0.000010
0.000010 0.004680 0.004800 0.371268 0.016224 0.018439 0.011390 0.054223 0.126698 0.000010 0.023966 0.016057 0.298349 0.000010 0.053876
0.000010 0.000010 0.021505 0.394073 0.009671 0.011365 0.000010 0.059985 0.101140 0.000010 0.034518 0.001136 0.303438 0.000010 0.063120
0.000010 0.034707 0.015018 0.342715 0.019674 0.000010 0.000393 0.046997 0.106153 0.007342 0.040343 0.014902 0.335903 0.000010 0.035823
0.006920 0.016345 0.016922 0.300929 0.023670 0.023247 0.004337 0.049494 0.115959 0.015396 0.035872 0.000010 0.346940 0.000010 0.043948
0.003488 0.016267 0.001196 0.305701 0.034442 0.032832 0.000010 0.071132 0.102805 0.000010 0.048635 0.026814 0.349259 0.006084 0.001323
0.003339 0.014487 0.014255 0.325902 0.000010 0.000010 0.009182 0.078268 0.115981 0.000010 0.033714 0.007976 0.356958 0.000010 0.039896
0.000010 0.011146 0.002946 0.307897 0.024658 0.018759 0.005478 0.057003 0.114841 0.049017 0.059663 0.000010 0.313128 0.000010 0.035435
0.000010 0.032968 0.012570 0.302969 0.014315 0.033638 0.000010 0.059126 0.110417 0.000010 0.038706 0.014935 0.352014 0.010867 0.017444
0.000010 0.000010 0.017321 0.310624 0.023048 0.044319 0.000010 0.054194 0.088700 0.044492 0.039022 0.002221 0.362824 0.000010 0.013196
0.001424 0.003447 0.013511 0.312634 0.018489 0.014589 0.000010 0.031231 0.093043 0.000010 0.064761 0.016098 0.425322 0.000010 0.005421
0.000010 0.000010 0.013633 0.359599 0.004787 0.004522 0.000010 0.043112 0.099815 0.000010 0.062959 0.000010 0.400987 0.000010 0.010526
0.000010 0.033539 0.008325 0.263882 0.004332 0.005514 0.003063 0.080543 0.101376 0.040544 0.057519 0.003813 0.341554 0.000010 0.055976
0.039855 0.000010 0.000010 0.036806 0.000010 0.002409 0.000010 0.000012 0.000010 0.663205 0.000010 0.088534 0.000010 0.169098 0.000010
0.018007 0.000010 0.000010 0.000010 0.000010 0.007258 0.000010 0.000010 0.000010 0.716430 0.000010 0.117229 0.000010 0.140975 0.000010
0.038550 0.000010 0.000010 0.000010 0.000010 0.002449 0.000010 0.000010 0.000010 0.703505 0.000010 0.093455 0.000010 0.161942 0.000010
0.041764 0.000010 0.000010 0.000010 0.000010 0.000010 0.000010 0.000010 0.000010 0.743609 0.000010 0.077155 0.000010 0.137362 0.000010
0.032494 0.000010 0.000010 0.000010 0.000010 0.000010 0.000010 0.000010 0.000010 0.701991 0.000010 0.112696 0.000010 0.152708 0.000010
0.041143 0.000010 0.004652 0.000010 0.000010 0.001066 0.000010 0.003556 0.000010 0.666549 0.000010 0.119303 0.000010 0.163651 0.000010
0.046137 0.000010 0.000011 0.000010 0.000010 0.000010 0.000010 0.002483 0.000010 0.692380 0.000010 0.101257 0.000010 0.157643 0.000010
0.048828 0.000010 0.000010 0.004283 0.000010 0.012273 0.000010 0.000010 0.000010 0.703693 0.000010 0.067436 0.000010 0.163397 0.000010
0.036064 0.000010 0.000010 0.000010 0.000010 0.000010 0.000010 0.000010 0.000010 0.712326 0.000010 0.066184 0.000010 0.185316 0.000010
0.040148 0.000010 0.000010 0.000010 0.000010 0.000010 0.000010 0.000010 0.000010 0.685871 0.000010 0.121823 0.000010 0.152047 0.000010
0.058269 0.000010 0.000010 0.000010 0.000010 0.000010 0.000010 0.000010 0.000010 0.705568 0.000010 0.095329 0.000010 0.140724 0.000010
0.039397 0.000010 0.000010 0.000010 0.000010 0.000010 0.000010 0.000010 0.000010 0.692602 0.000010 0.117958 0.000010 0.149932 0.000010
0.030007 0.000010 0.002426 0.008931 0.000010 0.001657 0.000010 0.000010 0.000010 0.688753 0.000010 0.092114 0.000010 0.176033 0.000010
0.018386 0.000010 0.003121 0.000010 0.000010 0.000010 0.000163 0.000010 0.000010 0.726369 0.000010 0.092290 0.000010 0.159580 0.000010
0.034341 0.000010 0.000010 0.000010 0.000010 0.009479 0.000010 0.000010 0.000010 0.695516 0.000010 0.113216 0.000010 0.147348 0.000010
0.044027 0.000010 0.000010 0.000010 0.000010 0.000010 0.002915 0.000010 0.000010 0.717406 0.000010 0.087466 0.000010 0.148086 0.000010
0.037532 0.000010 0.000010 0.000010 0.000010 0.000010 0.000010 0.000010 0.000010 0.760513 0.000010 0.074539 0.000010 0.127305 0.000010
0.000714 0.000010 0.000010 0.764625 0.000010 0.203524 0.031027 0.000010 0.000010 0.000010 0.000010 0.000010 0.000010 0.000010 0.000010
0.000010 0.000010 0.000010 0.706978 0.005476 0.231273 0.042409 0.000010 0.003074 0.002556 0.000010 0.000010 0.000010 0.008154 0.000010
0.000010 0.000010 0.000010 0.760874 0.000010 0.199834 0.039172 0.000010 0.000010 0.000010 0.000010 0.000010 0.000010 0.000010 0.000010
0.000010 0.000010 0.000010 0.735904 0.000010 0.209044 0.054046 0.000014 0.000010 0.000892 0.000010 0.000010 0.000010 0.000010 0.000010
0.000053 0.000010 0.004339 0.702183 0.000010 0.210619 0.052363 0.000010 0.001824 0.000010 0.000010 0.002445 0.020632 0.000900 0.004594
0.000010 0.000010 0.000010 0.278131 0.000010 0.571225 0.130265 0.000010 0.000010 0.017362 0.000010 0.002917 0.000010 0.000010 0.000010
0.000010 0.000010 0.006887 0.089229 0.000010 0.349719 0.066508 0.008233 0.005621 0.000010 0.000010 0.000010 0.473724 0.000010 0.000010
0.000547 0.000010 0.006236 0.090350 0.000010 0.346954 0.067552 0.011095 0.002608 0.000010 0.000010 0.000010 0.474587 0.000010 0.000010
0.000299 0.000010 0.006425 0.089242 0.000010 0.349829 0.067476 0.011927 0.000010 0.000010 0.000010 0.000010 0.474723 0.000010 0.000010
0.001024 0.022274 0.001699 0.275558 0.000010 0.179735 0.027655 0.013774 0.023773 0.028671 0.031924 0.000010 0.393873 0.000010 0.000010
0.000558 0.022234 0.001992 0.277363 0.000145 0.176249 0.028313 0.016397 0.023576 0.029271 0.028911 0.000010 0.394962 0.000010 0.000010
0.000010 0.000010 0.000010 0.617080 0.000010 0.315251 0.044399 0.000843 0.000010 0.016950 0.002051 0.000010 0.000010 0.002781 0.000575
0.000010 0.008319 0.000010 0.352525 0.010026 0.203185 0.063882 0.034581 0.000010 0.000010 0.033601 0.003661 0.285437 0.000010 0.004733
0.006445 0.000841 0.002998 0.372502 0.003563 0.404427 0.081043 0.000010 0.047192 0.042750 0.009783 0.000010 0.010702 0.008989 0.008746
0.000010 0.002018 0.000010 0.658867 0.000010 0.293440 0.045565 0.000010 0.000010 0.000010 0.000010 0.000010 0.000010 0.000010 0.000010
0.003442 0.004356 0.000010 0.652450 0.000010 0.287572 0.051645 0.000010 0.000010 0.000010 0.000445 0.000010 0.000010 0.000010 0.000010
0.000010 0.000010 0.000107 0.746569 0.000010 0.210291 0.028218 0.000010 0.000010 0.008018 0.000010 0.000010 0.000010 0.000010 0.006708
0.000010 0.000010 0.000016 0.776582 0.000010 0.202559 0.020066 0.000010 0.000010 0.000676 0.000010 0.000010 0.000010 0.000010 0.000010
0.000010 0.000010 0.000134 0.684940 0.000010 0.280369 0.034382 0.000075 0.000010 0.000010 0.000010 0.000010 0.000010 0.000010 0.000010
0.000010 0.000010 0.000873 0.619233 0.001732 0.323809 0.053463 0.000010 0.000010 0.000010 0.000010 0.000010 0.000010 0.000800 0.000010
0.000010 0.000010 0.000010 0.000010 0.000010 0.000010 0.999860 0.000010 0.000010 0.000010 0.000010 0.000010 0.000010 0.000010 0.000010
0.000010 0.000010 0.000010 0.000010 0.000010 0.000010 0.999860 0.000010 0.000010 0.000010 0.000010 0.000010 0.000010 0.000010 0.000010
0.000010 0.000010 0.000010 0.000010 0.000010 0.000010 0.999860 0.000010 0.000010 0.000010 0.000010 0.000010 0.000010 0.000010 0.000010
0.000010 0.000010 0.000010 0.000010 0.000010 0.000010 0.999860 0.000010 0.000010 0.000010 0.000010 0.000010 0.000010 0.000010 0.000010
0.000010 0.000010 0.000010 0.000010 0.000010 0.000010 0.999860 0.000010 0.000010 0.000010 0.000010 0.000010 0.000010 0.000010 0.000010
0.000010 0.000010 0.000010 0.000010 0.000010 0.000010 0.999860 0.000010 0.000010 0.000010 0.000010 0.000010 0.000010 0.000010 0.000010
0.000010 0.000010 0.000010 0.000010 0.000010 0.000011 0.999859 0.000010 0.000010 0.000010 0.000010 0.000010 0.000010 0.000010 0.000010
0.000010 0.000010 0.000010 0.000010 0.000010 0.000010 0.999860 0.000010 0.000010 0.000010 0.000010 0.000010 0.000010 0.000010 0.000010
0.000010 0.000010 0.000010 0.000010 0.000010 0.000010 0.999860 0.000010 0.000010 0.000010 0.000010 0.000010 0.000010 0.000010 0.000010
0.000010 0.000010 0.000010 0.000010 0.000010 0.000010 0.999859 0.000010 0.000010 0.000011 0.000010 0.000010 0.000010 0.000010 0.000010
0.000010 0.000010 0.000010 0.000010 0.000010 0.000010 0.999860 0.000010 0.000010 0.000010 0.000010 0.000010 0.000010 0.000010 0.000010
0.000010 0.000010 0.000010 0.000010 0.000010 0.000010 0.999860 0.000010 0.000010 0.000010 0.000010 0.000010 0.000010 0.000010 0.000010
0.000010 0.000010 0.000010 0.000010 0.000010 0.000010 0.999860 0.000010 0.000010 0.000010 0.000010 0.000010 0.000010 0.000010 0.000010
0.000010 0.000010 0.000010 0.000010 0.000010 0.000010 0.999860 0.000010 0.000010 0.000010 0.000010 0.000010 0.000010 0.000010 0.000010
0.000010 0.000010 0.000010 0.000010 0.000010 0.000010 0.999860 0.000010 0.000010 0.000010 0.000010 0.000010 0.000010 0.000010 0.000010
0.003965 0.000010 0.008697 0.000010 0.023591 0.000010 0.514411 0.053862 0.000010 0.000010 0.007322 0.000070 0.388012 0.000010 0.000010
0.000010 0.000010 0.000010 0.000010 0.000010 0.407513 0.592357 0.000010 0.000010 0.000010 0.000010 0.000010 0.000010 0.000010 0.000010
0.000010 0.000010 0.001888 0.207669 0.000010 0.345043 0.420629 0.002000 0.000010 0.011152 0.000010 0.000010 0.000010 0.011539 0.000010
0.000010 0.000010 0.000010 0.000010 0.000010 0.000010 0.999860 0.000010 0.000010 0.000010 0.000010 0.000010 0.000010 0.000010 0.000010
0.000010 0.000010 0.000010 0.000010 0.000010 0.000010 0.999860 0.000010 0.000010 0.000010 0.000010 0.000010 0.000010 0.000010 0.000010
0.001953 0.000010 0.000017 0.121369 0.031582 0.844960 0.000010 0.000010 0.000015 0.000010 0.000010 0.000010 0.000016 0.000019 0.000010
0.000010 0.000010 0.000010 0.000010 0.000010 0.999860 0.000010 0.000010 0.000010 0.000010 0.000010 0.000010 0.000010 0.000010 0.000010
0.000010 0.000010 0.000010 0.173773 0.000010 0.826097 0.000010 0.000010 0.000010 0.000010 0.000010 0.000010 0.000010 0.000010 0.000010
0.000010 0.000010 0.000010 0.006888 0.000010 0.992982 0.000010 0.000010 0.000010 0.000010 0.000010 0.000010 0.000010 0.000010 0.000010
0.000010 0.000010 0.000010 0.107305 0.000010 0.892563 0.000010 0.000010 0.000010 0.000010 0.000010 0.000010 0.000010 0.000011 0.000010
0.000010 0.000010 0.000010 0.000010 0.000010 0.999860 0.000010 0.000010 0.000010 0.000010 0.000010 0.000010 0.000010 0.000010 0.000010
0.000010 0.000010 0.000010 0.036289 0.000010 0.963581 0.000010 0.000010 0.000010 0.000010 0.000010 0.000010 0.000010 0.000010 0.000010
0.000010 0.000010 0.000010 0.116392 0.000010 0.883469 0.000010 0.000010 0.000018 0.000010 0.000010 0.000010 0.000010 0.000010 0.000010
0.000010 0.000010 0.000010 0.015352 0.000010 0.984513 0.000010 0.000010 0.000010 0.000010 0.000010 0.000010 0.000010 0.000015 0.000010
0.000010 0.000010 0.000010 0.110309 0.000010 0.889561 0.000010 0.000010 0.000010 0.000010 0.000010 0.000010 0.000010 0.000010 0.000010
0.000010 0.000010 0.000010 0.168485 0.000010 0.831385 0.000010 0.000010 0.000010 0.000010 0.000010 0.000010 0.000010 0.000010 0.000010
0.000010 0.000010 0.000010 0.000010 0.000010 0.999860 0.000010 0.000010 0.000010 0.000010 0.000010 0.000010 0.000010 0.000010 0.000010
0.000010 0.000010 0.000010 0.003166 0.000010 0.978314 0.018399 0.000010 0.000010 0.000010 0.000010 0.000010 0.000010 0.000010 0.000010
0.000010 0.000010 0.000010 0.000010 0.000010 0.957679 0.042191 0.000010 0.000010 0.000010 0.000010 0.000010 0.000010 0.000010 0.000010
0.000010 0.000010 0.000010 0.000010 0.000010 0.987318 0.012552 0.000010 0.000010 0.000010 0.000010 0.000010 0.000010 0.000010 0.000010
0.000010 0.000010 0.000010 0.000010 0.000010 0.985398 0.014472 0.000010 0.000010 0.000010 0.000010 0.000010 0.000010 0.000010 0.000010
0.000010 0.000010 0.000010 0.000010 0.000010 0.992361 0.007509 0.000010 0.000010 0.000010 0.000010 0.000010 0.000010 0.000010 0.000010
0.000010 0.000010 0.000010 0.000010 0.000010 0.996209 0.003661 0.000010 0.000010 0.000010 0.000010 0.000010 0.000010 0.000010 0.000010
0.006655 0.000010 0.005265 0.000010 0.000010 0.726816 0.258097 0.000010 0.000010 0.000010 0.000010 0.003067 0.000010 0.000010 0.000010
0.001048 0.000010 0.009492 0.000010 0.000010 0.739393 0.249956 0.000010 0.000010 0.000010 0.000010 0.000010 0.000010 0.000010 0.000010
0.000010 0.000010 0.008253 0.000010 0.000010 0.759547 0.232081 0.000010 0.000010 0.000010 0.000010 0.000010 0.000010 0.000010 0.000010
0.000010 0.000010 0.000010 0.000010 0.000010 0.757465 0.237261 0.000010 0.000010 0.005154 0.000010 0.000010 0.000010 0.000010 0.000010
0.001840 0.000010 0.000010 0.000010 0.000010 0.726982 0.267411 0.000010 0.000010 0.000010 0.000010 0.003657 0.000010 0.000010 0.000010
0.000824 0.000010 0.000010 0.000010 0.000010 0.746193 0.252508 0.000010 0.000010 0.000010 0.000010 0.000365 0.000010 0.000010 0.000010
0.000010 0.000010 0.000010 0.000010 0.000010 0.761761 0.233317 0.000010 0.000010 0.000010 0.000010 0.004803 0.000010 0.000010 0.000010
0.000010 0.000010 0.004312 0.203902 0.000010 0.591592 0.196279 0.000010 0.000010 0.000010 0.000010 0.003816 0.000010 0.000010 0.000010
0.000010 0.000010 0.003989 0.404228 0.000010 0.457534 0.121813 0.000010 0.000010 0.001522 0.000010 0.000010 0.007217 0.003617 0.000010
0.006599 0.000010 0.000014 0.134160 0.000014 0.659570 0.175133 0.000323 0.000010 0.024110 0.000010 0.000010 0.000017 0.000010 0.000010
0.000010 0.000010 0.000498 0.214109 0.000010 0.578634 0.173564 0.014110 0.001146 0.017858 0.000010 0.000010 0.000010 0.000010 0.000010
0.000010 0.000010 0.000010 0.000010 0.000010 0.816927 0.182943 0.000010 0.000010 0.000010 0.000010 0.000010 0.000010 0.000010 0.000010
0.000010 0.000010 0.000010 0.000010 0.000010 0.814475 0.185395 0.000010 0.000010 0.000010 0.000010 0.000010 0.000010 0.000010 0.000010
0.000010 0.000010 0.006664 0.190590 0.000010 0.625526 0.161056 0.007109 0.000020 0.008014 0.000010 0.000010 0.000010 0.000951 0.000010
0.000010 0.000010 0.000010 0.111568 0.000213 0.649991 0.198166 0.002031 0.000010 0.029896 0.000016 0.001034 0.000010 0.007025 0.000010
0.000010 0.000010 0.000010 0.169206 0.000010 0.632714 0.173718 0.000010 0.000010 0.024253 0.000010 0.000010 0.000010 0.000010 0.000010
0.000010 0.000010 0.000010 0.951942 0.000010 0.047928 0.000010 0.000010 0.000010 0.000010 0.000010 0.000010 0.000010 0.000010 0.000010
0.000010 0.000010 0.000010 0.955917 0.000010 0.043953 0.000010 0.000010 0.000010 0.000010 0.000010 0.000010 0.000010 0.000010 0.000010
0.000010 0.000010 0.000010 0.902490 0.000010 0.091674 0.000010 0.000010 0.000010 0.000010 0.000010 0.000010 0.000010 0.005716 0.000010
0.000010 0.005019 0.009061 0.818390 0.012097 0.047746 0.004085 0.000010 0.008260 0.000010 0.092654 0.000010 0.002628 0.000010 0.000010
0.000010 0.000010 0.000010 0.989792 0.000010 0.010078 0.000010 0.000010 0.000010 0.000010 0.000010 0.000010 0.000010 0.000010 0.000010
0.000010 0.000010 0.000010 0.918739 0.000010 0.079250 0.000010 0.000010 0.000010 0.000010 0.000010 0.000010 0.000010 0.001891 0.000010
0.000010 0.001515 0.000010 0.820698 0.000010 0.049382 0.001419 0.006306 0.006694 0.005230 0.083747 0.000076 0.005419 0.018271 0.001213
0.000010 0.003308 0.009079 0.819396 0.011818 0.046912 0.003732 0.000010 0.008728 0.000010 0.093359 0.000010 0.003610 0.000010 0.000010
0.000010 0.000010 0.000010 0.960543 0.000010 0.039327 0.000010 0.000010 0.000010 0.000010 0.000010 0.000010 0.000010 0.000010 0.000010
0.000010 0.000010 0.000010 0.939524 0.000010 0.053524 0.002223 0.000010 0.000010 0.004619 0.000010 0.000010 0.000010 0.000010 0.000010
0.000010 0.000010 0.000010 0.922125 0.000010 0.071925 0.000010 0.000010 0.000010 0.000010 0.000010 0.000808 0.000010 0.005032 0.000010
0.000010 0.000010 0.000010 0.927516 0.000010 0.057285 0.001575 0.000010 0.000010 0.008947 0.000010 0.000010 0.000010 0.004576 0.000010
0.000010 0.000010 0.000010 0.932068 0.000010 0.055608 0.000010 0.000010 0.000010 0.000010 0.000010 0.000010 0.000010 0.012205 0.000010
0.000010 0.000010 0.000010 0.920412 0.000010 0.072061 0.000010 0.000010 0.000010 0.000010 0.000010 0.000010 0.000010 0.007407 0.000010
0.000010 0.000010 0.000010 0.926813 0.000010 0.052689 0.000010 0.000010 0.000010 0.020378 0.000010 0.000010 0.000010 0.000010 0.000010
0.000010 0.000010 0.000010 0.937990 0.000010 0.061880 0.000010 0.000010 0.000010 0.000010 0.000010 0.000010 0.000010 0.000010 0.000010
0.000010 0.000010 0.000010 0.939645 0.000010 0.060225 0.000010 0.000010 0.000010 0.000010 0.000010 0.000010 0.000010 0.000010 0.000010
0.000010 0.000010 0.000010 0.867051 0.001046 0.103083 0.000010 0.003473 0.001464 0.002740 0.008892 0.000010 0.000010 0.010893 0.001296
0.000010 0.000010 0.000010 0.914173 0.000010 0.074940 0.004062 0.000010 0.000010 0.006715 0.000010 0.000010 0.000010 0.000010 0.000010
0.000010 0.000010 0.000010 0.905547 0.000010 0.084348 0.000010 0.000010 0.000010 0.009985 0.000010 0.000010 0.000010 0.000010 0.000010
0.000010 0.000010 0.019639 0.800069 0.000010 0.134438 0.000010 0.010397 0.000010 0.027339 0.000010 0.000010 0.008028 0.000010 0.000010
0.000010 0.000010 0.000010 0.999860 0.000010 0.000010 0.000010 0.000010 0.000010 0.000010 0.000010 0.000010 0.000010 0.000010 0.000010
0.000010 0.000010 0.011170 0.801027 0.005802 0.094079 0.001422 0.015792 0.003186 0.027197 0.018175 0.000010 0.010132 0.011977 0.000010
0.000010 0.000010 0.000010 0.999860 0.000010 0.000010 0.000010 0.000010 0.000010 0.000010 0.000010 0.000010 0.000010 0.000010 0.000010
0.000010 0.000010 0.000010 0.999860 0.000010 0.000010 0.000010 0.000010 0.000010 0.000010 0.000010 0.000010 0.000010 0.000010 0.000010
0.000010 0.000010 0.015464 0.789131 0.003930 0.114994 0.000010 0.014514 0.000010 0.044929 0.010256 0.000048 0.006674 0.000010 0.000010
0.000010 0.000010 0.000010 0.999860 0.000010 0.000010 0.000010 0.000010 0.000010 0.000010 0.000010 0.000010 0.000010 0.000010 0.000010
0.003012 0.000010 0.036040 0.684136 0.004462 0.117496 0.002429 0.041260 0.000010 0.072289 0.022825 0.000010 0.000010 0.012782 0.003229
0.003254 0.000010 0.028775 0.733907 0.008439 0.110198 0.003186 0.050802 0.000010 0.043561 0.006038 0.003624 0.008177 0.000010 0.000010
0.002276 0.003232 0.032374 0.732017 0.008863 0.101414 0.002190 0.035805 0.004140 0.050717 0.015733 0.000010 0.011210 0.000010 0.000010
0.000010 0.000010 0.000010 0.999860 0.000010 0.000010 0.000010 0.000010 0.000010 0.000010 0.000010 0.000010 0.000010 0.000010 0.000010
0.000010 0.000010 0.000010 0.999854 0.000010 0.000010 0.000010 0.000010 0.000010 0.000010 0.000010 0.000010 0.000016 0.000010 0.000010
0.000010 0.000010 0.000010 0.999860 0.000010 0.000010 0.000010 0.000010 0.000010 0.000010 0.000010 0.000010 0.000010 0.000010 0.000010
0.000010 0.000010 0.000010 0.999860 0.000010 0.000010 0.000010 0.000010 0.000010 0.000010 0.000010 0.000010 0.000010 0.000010 0.000010
0.000010 0.000010 0.000010 0.999860 0.000010 0.000010 0.000010 0.000010 0.000010 0.000010 0.000010 0.000010 0.000010 0.000010 0.000010
0.000010 0.000010 0.000010 0.999860 0.000010 0.000010 0.000010 0.000010 0.000010 0.000010 0.000010 0.000010 0.000010 0.000010 0.000010
0.000016 0.000010 0.000010 0.999849 0.000010 0.000010 0.000010 0.000010 0.000010 0.000015 0.000010 0.000010 0.000010 0.000010 0.000010
0.000010 0.000010 0.000010 0.999860 0.000010 0.000010 0.000010 0.000010 0.000010 0.000010 0.000010 0.000010 0.000010 0.000010 0.000010
0.000010 0.000010 0.000010 0.999860 0.000010 0.000010 0.000010 0.000010 0.000010 0.000010 0.000010 0.000010 0.000010 0.000010 0.000010
0.000010 0.000010 0.000010 0.999860 0.000010 0.000010 0.000010 0.000010 0.000010 0.000010 0.000010 0.000010 0.000010 0.000010 0.000010
0.000010 0.000010 0.000010 0.908756 0.000010 0.086763 0.004362 0.000010 0.000010 0.000010 0.000010 0.000010 0.000010 0.000010 0.000010
0.000010 0.000010 0.000010 0.912185 0.000010 0.087685 0.000010 0.000010 0.000010 0.000010 0.000010 0.000010 0.000010 0.000010 0.000010
0.000010 0.000010 0.000010 0.983542 0.000010 0.016328 0.000010 0.000010 0.000010 0.000010 0.000010 0.000010 0.000010 0.000010 0.000010
0.000010 0.000010 0.000010 0.970336 0.000010 0.029534 0.000010 0.000010 0.000010 0.000010 0.000010 0.000010 0.000010 0.000010 0.000010
0.000010 0.000010 0.000010 0.920406 0.000010 0.079464 0.000010 0.000010 0.000010 0.000010 0.000010 0.000010 0.000010 0.000010 0.000010
0.000010 0.000010 0.000010 0.983774 0.000010 0.016096 0.000010 0.000010 0.000010 0.000010 0.000010 0.000010 0.000010 0.000010 0.000010
0.000010 0.000010 0.000010 0.972383 0.000010 0.027487 0.000010 0.000010 0.000010 0.000010 0.000010 0.000010 0.000010 0.000010 0.000010
0.000010 0.000010 0.000010 0.940654 0.000010 0.059216 0.000010 0.000010 0.000010 0.000010 0.000010 0.000010 0.000010 0.000010 0.000010
0.000010 0.000010 0.000010 0.999860 0.000010 0.000010 0.000010 0.000010 0.000010 0.000010 0.000010 0.000010 0.000010 0.000010 0.000010
0.000010 0.000010 0.000010 0.999860 0.000010 0.000010 0.000010 0.000010 0.000010 0.000010 0.000010 0.000010 0.000010 0.000010 0.000010
0.000010 0.000010 0.000010 0.967288 0.000010 0.032582 0.000010 0.000010 0.000010 0.000010 0.000010 0.000010 0.000010 0.000010 0.000010
0.000010 0.000010 0.000010 0.999860 0.000010 0.000010 0.000010 0.000010 0.000010 0.000010 0.000010 0.000010 0.000010 0.000010 0.000010
0.000010 0.000010 0.000010 0.956729 0.000010 0.043141 0.000010 0.000010 0.000010 0.000010 0.000010 0.000010 0.000010 0.000010 0.000010
0.000010 0.000010 0.000010 0.999860 0.000010 0.000010 0.000010 0.000010 0.000010 0.000010 0.000010 0.000010 0.000010 0.000010 0.000010
0.000010 0.000010 0.000010 0.999860 0.000010 0.000010 0.000010 0.000010 0.000010 0.000010 0.000010 0.000010 0.000010 0.000010 0.000010
0.000010 0.000010 0.000010 0.999860 0.000010 0.000010 0.000010 0.000010 0.000010 0.000010 0.000010 0.000010 0.000010 0.000010 0.000010
0.000010 0.000010 0.000010 0.952831 0.000010 0.047039 0.000010 0.000010 0.000010 0.000010 0.000010 0.000010 0.000010 0.000010 0.000010
0.000010 0.000010 0.000010 0.999860 0.000010 0.000010 0.000010 0.000010 0.000010 0.000010 0.000010 0.000010 0.000010 0.000010 0.000010
0.000010 0.000010 0.000010 0.999860 0.000010 0.000010 0.000010 0.000010 0.000010 0.000010 0.000010 0.000010 0.000010 0.000010 0.000010
0.000010 0.000010 0.000010 0.954815 0.000010 0.045055 0.000010 0.000010 0.000010 0.000010 0.000010 0.000010 0.000010 0.000010 0.000010
0.000010 0.001559 0.001814 0.904191 0.012158 0.042209 0.001511 0.004333 0.001206 0.024419 0.006550 0.000010 0.000010 0.000010 0.000010
0.000010 0.000010 0.000010 0.933999 0.000010 0.045640 0.001210 0.000010 0.000010 0.019040 0.000010 0.000010 0.000010 0.000010 0.000010
0.000010 0.000010 0.000010 0.913383 0.000010 0.083253 0.000010 0.000010 0.000010 0.003244 0.000010 0.000010 0.000010 0.000010 0.000010
0.000010 0.000010 0.000010 0.923545 0.000010 0.076325 0.000010 0.000010 0.000010 0.000010 0.000010 0.000010 0.000010 0.000010 0.000010
0.000010 0.000010 0.000010 0.938823 0.000010 0.059883 0.001174 0.000010 0.000010 0.000010 0.000010 0.000010 0.000010 0.000010 0.000010
0.000010 0.000011 0.000010 0.909752 0.000010 0.079076 0.000010 0.000010 0.000010 0.006782 0.000010 0.000010 0.000010 0.004278 0.000010
0.000010 0.000010 0.000010 0.892662 0.000010 0.098030 0.000010 0.000010 0.000010 0.009188 0.000010 0.000010 0.000010 0.000010 0.000010
0.000010 0.000010 0.000010 0.929841 0.000010 0.067513 0.000010 0.000010 0.000010 0.002518 0.000010 0.000010 0.000010 0.000018 0.000010
0.000010 0.000010 0.000010 0.931589 0.000010 0.054127 0.000010 0.000010 0.000010 0.008022 0.000010 0.000010 0.000010 0.006152 0.000010
0.000010 0.000010 0.003679 0.930626 0.000010 0.057416 0.000010 0.000017 0.000010 0.005454 0.000010 0.000010 0.000010 0.002719 0.000010
0.312294 0.000012 0.000010 0.000010 0.000010 0.000010 0.000010 0.000010 0.000010 0.057155 0.000010 0.630429 0.000010 0.000010 0.000010
0.312939 0.000010 0.000010 0.000010 0.000010 0.000010 0.000010 0.000010 0.000010 0.066633 0.000010 0.620308 0.000010 0.000010 0.000010
0.314787 0.000010 0.000010 0.000010 0.000010 0.000010 0.000010 0.000010 0.000010 0.041741 0.000010 0.643352 0.000010 0.000010 0.000010
0.308869 0.000010 0.000010 0.000010 0.000010 0.000010 0.000010 0.000010 0.000010 0.070854 0.000010 0.620157 0.000010 0.000010 0.000010
0.324167 0.000010 0.000010 0.000010 0.000010 0.000010 0.000010 0.000010 0.000010 0.035517 0.000010 0.640196 0.000010 0.000010 0.000010
0.309334 0.000010 0.000010 0.000010 0.000010 0.000014 0.000011 0.000010 0.000010 0.031460 0.000010 0.659076 0.000010 0.000014 0.000010
0.315347 0.000010 0.000010 0.000010 0.000010 0.000010 0.000010 0.000010 0.000010 0.032431 0.000010 0.652102 0.000010 0.000010 0.000010
0.303267 0.000010 0.000010 0.000010 0.000010 0.000010 0.000010 0.000010 0.000010 0.072386 0.000010 0.624226 0.000010 0.000010 0.000010
0.324228 0.000010 0.000501 0.000010 0.000010 0.000010 0.000011 0.000010 0.000010 0.086268 0.000010 0.588892 0.000010 0.000010 0.000010
0.311828 0.000010 0.000010 0.000010 0.000010 0.000010 0.000010 0.000010 0.000010 0.079778 0.000010 0.608274 0.000010 0.000010 0.000010
0.321520 0.000010 0.000010 0.000010 0.000010 0.000010 0.000010 0.000010 0.000010 0.043500 0.000010 0.634860 0.000010 0.000010 0.000010
0.300108 0.000010 0.000010 0.000010 0.000010 0.000010 0.000010 0.000010 0.000010 0.046833 0.000010 0.652939 0.000010 0.000010 0.000010
0.321392 0.000010 0.000010 0.000010 0.000010 0.000010 0.000010 0.000010 0.000010 0.056728 0.000010 0.621759 0.000010 0.000010 0.000010
0.303011 0.000010 0.000010 0.000010 0.000016 0.000010 0.000010 0.000010 0.000010 0.035179 0.000010 0.661684 0.000010 0.000010 0.000010
0.303343 0.000010 0.000010 0.000010 0.000010 0.000010 0.000010 0.000010 0.000010 0.078886 0.000010 0.617651 0.000010 0.000010 0.000010
0.327503 0.000010 0.000010 0.000010 0.000010 0.000010 0.000010 0.000010 0.000010 0.030042 0.000010 0.642335 0.000010 0.000010 0.000010
0.342128 0.000010 0.000010 0.000010 0.000010 0.000010 0.000010 0.000010 0.000010 0.042545 0.000010 0.615207 0.000010 0.000010 0.000010
0.299007 0.000010 0.000010 0.000010 0.000010 0.000010 0.000010 0.000010 0.000010 0.052521 0.000010 0.648351 0.000010 0.000010 0.000010
0.326917 0.000010 0.000010 0.000010 0.000010 0.000012 0.000707 0.000010 0.000010 0.030510 0.000010 0.641754 0.000010 0.000010 0.000010
0.334865 0.000010 0.000010 0.000010 0.000010 0.000010 0.000010 0.000010 0.000010 0.044020 0.000010 0.620995 0.000010 0.000010 0.000010
0.000010 0.000010 0.000010 0.023834 0.000010 0.001454 0.000010 0.000010 0.000010 0.000010 0.000010 0.972035 0.000010 0.002567 0.000010
0.000010 0.000010 0.000010 0.094489 0.000010 0.000010 0.000010 0.000010 0.000010 0.000010 0.000010 0.905381 0.000010 0.000010 0.000010
0.000010 0.000010 0.000010 0.019309 0.000010 0.000010 0.000010 0.000010 0.000010 0.000010 0.000010 0.980561 0.000010 0.000010 0.000010
0.037015 0.000010 0.000010 0.060339 0.000010 0.000010 0.000010 0.000010 0.000010 0.000010 0.000010 0.902526 0.000010 0.000010 0.000010
0.000010 0.000010 0.000010 0.086852 0.000010 0.000010 0.000010 0.000010 0.000010 0.000010 0.000010 0.913018 0.000010 0.000010 0.000010
0.000010 0.000010 0.000010 0.008648 0.000010 0.000010 0.000010 0.000010 0.000010 0.000010 0.000010 0.991222 0.000010 0.000010 0.000010
0.000010 0.000010 0.000010 0.102026 0.000010 0.000010 0.000010 0.000010 0.000010 0.000010 0.000010 0.897844 0.000010 0.000010 0.000010
0.000010 0.000010 0.000010 0.055072 0.000010 0.000010 0.000010 0.000010 0.000010 0.000010 0.000010 0.944798 0.000010 0.000010 0.000010
0.000010 0.000010 0.000010 0.081370 0.000010 0.000010 0.000010 0.000010 0.000010 0.000010 0.000010 0.912747 0.000010 0.005763 0.000010
0.035674 0.000010 0.000010 0.067180 0.000010 0.000010 0.000010 0.000010 0.000010 0.000010 0.000010 0.897026 0.000010 0.000010 0.000010
0.025567 0.000010 0.000010 0.045451 0.000010 0.000010 0.000010 0.000010 0.000010 0.000010 0.000010 0.928862 0.000010 0.000010 0.000010
0.011853 0.000010 0.000010 0.150578 0.000010 0.000010 0.000010 0.000010 0.000010 0.036295 0.000010 0.801164 0.000010 0.000010 0.000010
0.000010 0.000010 0.000010 0.092491 0.000010 0.000010 0.000010 0.000010 0.000010 0.000010 0.000010 0.907379 0.000010 0.000010 0.000010
0.035080 0.000010 0.000010 0.098154 0.000010 0.000543 0.000010 0.000010 0.000010 0.047069 0.000010 0.819053 0.000010 0.000010 0.000010
0.000010 0.000010 0.000010 0.076405 0.000010 0.000010 0.000010 0.000010 0.000010 0.000010 0.000010 0.923465 0.000010 0.000010 0.000010
0.000010 0.000010 0.000010 0.097020 0.000010 0.000010 0.000010 0.000010 0.000010 0.000010 0.000010 0.902850 0.000010 0.000010 0.000010
0.000010 0.000010 0.000010 0.033231 0.000010 0.000010 0.000010 0.000010 0.000010 0.000010 0.000010 0.966639 0.000010 0.000010 0.000010
0.092042 0.000010 0.054103 0.000010 0.048173 0.000010 0.000010 0.162650 0.002767 0.014866 0.064149 0.309388 0.242951 0.008130 0.000740
0.063756 0.000010 0.045174 0.000010 0.042309 0.000010 0.000010 0.167417 0.000010 0.019724 0.033715 0.284056 0.343778 0.000010 0.000010
0.065511 0.000010 0.055522 0.000010 0.046433 0.000010 0.000798 0.182758 0.000010 0.003511 0.020160 0.305852 0.319395 0.000010 0.000010
0.059372 0.000010 0.054510 0.000010 0.048183 0.000010 0.000010 0.184572 0.007180 0.014543 0.013781 0.292487 0.322747 0.000010 0.002575
0.087447 0.006012 0.051542 0.000010 0.043753 0.000010 0.000010 0.157363 0.011810 0.026746 0.039425 0.265689 0.310164 0.000010 0.000010
0.061977 0.000010 0.036485 0.000010 0.031261 0.000010 0.002377 0.150908 0.009679 0.005125 0.033581 0.242861 0.425696 0.000010 0.000010
0.058765 0.000010 0.023624 0.000010 0.024723 0.000010 0.001027 0.175388 0.003931 0.006082 0.049323 0.189600 0.462536 0.000010 0.004961
0.066583 0.000010 0.055524 0.000010 0.055014 0.000010 0.000010 0.168783 0.000010 0.004586 0.000010 0.282897 0.359647 0.000010 0.006895
0.077172 0.000010 0.040720 0.000010 0.050937 0.000010 0.000499 0.191741 0.009743 0.005868 0.027976 0.274872 0.316700 0.000010 0.003733
0.071696 0.000010 0.053499 0.000010 0.045449 0.000010 0.000010 0.155660 0.009044 0.018668 0.036654 0.285784 0.321239 0.000010 0.002256
0.098778 0.014610 0.054600 0.000010 0.045717 0.000010 0.000010 0.145410 0.012262 0.016921 0.045831 0.302779 0.263043 0.000010 0.000010
0.058930 0.000010 0.027654 0.000010 0.042990 0.000010 0.004190 0.192352 0.005414 0.000010 0.032408 0.252510 0.369222 0.000010 0.014279
0.062403 0.016307 0.059270 0.000010 0.041595 0.000010 0.000010 0.154628 0.003567 0.000010 0.023495 0.299090 0.339585 0.000010 0.000010
0.064782 0.000010 0.047604 0.000010 0.051493 0.000010 0.000013 0.140113 0.000010 0.016279 0.033419 0.265353 0.380885 0.000010 0.000010
0.046709 0.000010 0.042138 0.000010 0.033580 0.000010 0.002439 0.175367 0.014856 0.007969 0.018138 0.237471 0.421284 0.000010 0.000010
0.047377 0.000010 0.036713 0.000010 0.053251 0.000010 0.000010 0.197307 0.000010 0.000010 0.025233 0.235587 0.394272 0.000010 0.010190
0.067679 0.000010 0.057693 0.000010 0.053414 0.000010 0.000010 0.162055 0.004104 0.014754 0.021134 0.300822 0.318286 0.000010 0.000010
0.072924 0.000010 0.049588 0.000010 0.044356 0.000010 0.000010 0.157703 0.009670 0.016612 0.027678 0.305361 0.315598 0.000010 0.000460
0.080127 0.010596 0.030112 0.000010 0.035267 0.000010 0.000010 0.156160 0.000010 0.005791 0.057950 0.300663 0.320685 0.001058 0.001550
0.000088 0.000010 0.006907 0.000010 0.009681 0.000010 0.000010 0.060262 0.008696 0.000010 0.014334 0.006738 0.893224 0.000010 0.000010
0.000177 0.000010 0.014760 0.000010 0.000010 0.000010 0.002914 0.023262 0.000010 0.000010 0.000010 0.015598 0.943199 0.000010 0.000010
0.002533 0.003312 0.016169 0.000010 0.007864 0.000010 0.000010 0.028060 0.010874 0.000010 0.023985 0.000010 0.907134 0.000010 0.000010
0.020469 0.000010 0.001157 0.000010 0.016043 0.000010 0.000010 0.060357 0.000010 0.000010 0.000010 0.000010 0.901873 0.000010 0.000010
0.008910 0.000010 0.003513 0.000010 0.002916 0.000010 0.000010 0.039923 0.000010 0.000010 0.000010 0.000010 0.944638 0.000010 0.000010
0.000010 0.000010 0.007179 0.000010 0.000010 0.000010 0.000010 0.027105 0.000010 0.000010 0.000010 0.000010 0.965596 0.000010 0.000010
0.003282 0.000010 0.003173 0.000010 0.000010 0.000010 0.000010 0.016923 0.000010 0.000010 0.000010 0.000010 0.976512 0.000010 0.000010
0.003083 0.000010 0.000010 0.000010 0.007498 0.000010 0.000010 0.044808 0.000010 0.000010 0.000010 0.000010 0.944502 0.000010 0.000010
0.000010 0.000010 0.005046 0.000010 0.018440 0.000010 0.000010 0.026235 0.000010 0.000010 0.000010 0.000047 0.944015 0.006128 0.000010
0.008609 0.000010 0.001213 0.000010 0.006957 0.000010 0.000010 0.017304 0.001665 0.000010 0.000010 0.000010 0.964162 0.000010 0.000010
0.001991 0.002075 0.022164 0.000010 0.004553 0.000010 0.000010 0.058882 0.000010 0.000010 0.008541 0.000010 0.898623 0.003101 0.000010
0.015195 0.000010 0.010173 0.000010 0.011394 0.003053 0.000010 0.043033 0.006884 0.000010 0.000010 0.000010 0.910187 0.000010 0.000010
0.000921 0.000010 0.000010 0.000010 0.000010 0.000010 0.000010 0.020840 0.006485 0.000010 0.000010 0.001726 0.969929 0.000010 0.000010
0.002650 0.000010 0.000649 0.000010 0.001669 0.000010 0.000010 0.026481 0.000010 0.000010 0.000010 0.000010 0.968451 0.000010 0.000010
0.002570 0.000010 0.004791 0.000010 0.000010 0.000010 0.000010 0.020936 0.014065 0.000010 0.000010 0.006978 0.950571 0.000010 0.000010
0.000010 0.000010 0.009383 0.000010 0.004508 0.000010 0.004861 0.053448 0.011980 0.000010 0.000010 0.000010 0.915730 0.000010 0.000010
0.007373 0.000010 0.002899 0.000010 0.013306 0.000010 0.000010 0.034151 0.005309 0.000010 0.000010 0.007358 0.925515 0.004018 0.000010
0.001244 0.000010 0.010840 0.000010 0.020036 0.000010 0.000010 0.011425 0.005498 0.000010 0.000010 0.000010 0.950868 0.000010 0.000010
0.011013 0.000010 0.014933 0.000010 0.000010 0.000010 0.000725 0.034965 0.013638 0.000399 0.002069 0.000010 0.920508 0.001689 0.000010
0.004540 0.000010 0.003739 0.000010 0.009384 0.000010 0.000010 0.030689 0.000010 0.000010 0.000010 0.000010 0.951548 0.000010 0.000010
0.286245 0.000010 0.000010 0.000286 0.000010 0.004555 0.000010 0.000010 0.000010 0.053654 0.000010 0.655160 0.000010 0.000010 0.000010
0.271725 0.000010 0.000010 0.000010 0.000010 0.000010 0.000010 0.000010 0.000010 0.000010 0.000010 0.728145 0.000010 0.000010 0.000010
0.254680 0.000010 0.000010 0.000010 0.000010 0.000010 0.000010 0.000010 0.000010 0.000010 0.000010 0.745190 0.000010 0.000010 0.000010
0.291922 0.000010 0.000010 0.000010 0.000010 0.000010 0.000010 0.000010 0.000010 0.000010 0.000010 0.707948 0.000010 0.000010 0.000010
0.292455 0.000010 0.000010 0.000010 0.000010 0.000010 0.000010 0.000010 0.000010 0.019687 0.000010 0.687738 0.000010 0.000010 0.000010
0.283324 0.000010 0.000010 0.000010 0.000010 0.000010 0.000010 0.000010 0.000010 0.000010 0.000010 0.716546 0.000010 0.000010 0.000010
0.295028 0.000010 0.000010 0.000010 0.000010 0.000010 0.000010 0.000010 0.000010 0.000010 0.000010 0.704842 0.000010 0.000010 0.000010
0.241405 0.000010 0.000010 0.037567 0.000010 0.000010 0.002008 0.000010 0.000010 0.020332 0.000010 0.698587 0.000010 0.000010 0.000010
0.300495 0.000010 0.000010 0.000010 0.000010 0.000010 0.000010 0.000010 0.000010 0.000010 0.000010 0.699375 0.000010 0.000010 0.000010
0.303962 0.000010 0.000010 0.000010 0.000010 0.000010 0.000010 0.000010 0.000012 0.000010 0.000010 0.695906 0.000010 0.000010 0.000010
0.277916 0.000010 0.000010 0.000010 0.000010 0.000010 0.000010 0.000010 0.000010 0.000010 0.000010 0.721954 0.000010 0.000010 0.000010
0.285518 0.000010 0.000010 0.000010 0.000010 0.000010 0.000010 0.000010 0.000010 0.000010 0.000010 0.714352 0.000010 0.000010 0.000010
0.269849 0.000010 0.000010 0.000010 0.000010 0.000010 0.000010 0.000010 0.000010 0.000010 0.000010 0.730021 0.000010 0.000010 0.000010
0.287937 0.000010 0.000010 0.000010 0.000010 0.000010 0.000010 0.000010 0.000010 0.000010 0.000010 0.711933 0.000010 0.000010 0.000010
0.272439 0.000010 0.000010 0.000010 0.000010 0.000010 0.000010 0.000010 0.000010 0.000010 0.000010 0.727431 0.000010 0.000010 0.000010
0.265606 0.000010 0.000010 0.000010 0.000010 0.000010 0.000010 0.000010 0.000010 0.000010 0.000010 0.734264 0.000010 0.000010 0.000010
0.256423 0.000010 0.000010 0.000010 0.000010 0.000010 0.000010 0.000010 0.000010 0.000010 0.000010 0.743447 0.000010 0.000010 0.000010
0.270478 0.000010 0.000010 0.000010 0.000010 0.000010 0.000010 0.000010 0.000010 0.000010 0.000010 0.729392 0.000010 0.000010 0.000010
0.175591 0.000010 0.000010 0.004763 0.000010 0.000010 0.000010 0.000015 0.000010 0.033682 0.000010 0.785848 0.000010 0.000010 0.000010
0.293617 0.000010 0.000010 0.000010 0.000010 0.000010 0.000010 0.000010 0.000010 0.000010 0.000010 0.706253 0.000010 0.000010 0.000010
0.000010 0.000010 0.000010 0.000010 0.000010 0.000010 0.000010 0.000010 0.000010 0.000010 0.000010 0.000010 0.000010 0.999860 0.000010
0.000010 0.000010 0.000010 0.000010 0.000010 0.000010 0.000010 0.000010 0.000010 0.000010 0.000010 0.000010 0.000010 0.999860 0.000010
0.000010 0.000010 0.000010 0.000010 0.000010 0.000010 0.000010 0.000010 0.000010 0.000010 0.000010 0.000010 0.000010 0.999860 0.000010
0.000010 0.000010 0.000010 0.000010 0.000019 0.000010 0.000015 0.000010 0.000010 0.000010 0.000010 0.000010 0.000010 0.999845 0.000010
0.000010 0.000010 0.000010 0.000019 0.000011 0.000010 0.000010 0.000010 0.000010 0.000010 0.000010 0.000010 0.000010 0.999850 0.000010
0.017233 0.000010 0.000010 0.000010 0.000010 0.000010 0.000010 0.000010 0.000010 0.044575 0.000010 0.037666 0.036154 0.864272 0.000010
0.000010 0.000010 0.000010 0.000010 0.000010 0.000010 0.000010 0.000013 0.000010 0.000010 0.000010 0.000010 0.000010 0.999857 0.000010
0.000010 0.000010 0.000010 0.000010 0.000010 0.000010 0.000010 0.000010 0.000010 0.000010 0.000010 0.000010 0.000010 0.999860 0.000010
0.000010 0.000010 0.000010 0.000010 0.000010 0.000018 0.000010 0.000014 0.000010 0.000010 0.000010 0.000010 0.000010 0.999848 0.000010
0.000010 0.000010 0.000010 0.000010 0.000010 0.000010 0.000010 0.000010 0.000010 0.000010 0.000010 0.000010 0.000010 0.999860 0.000010
0.000010 0.000010 0.000010 0.000010 0.000010 0.000010 0.000010 0.000010 0.000010 0.000010 0.000010 0.000010 0.000010 0.999860 0.000010
0.000010 0.000010 0.000010 0.000010 0.000010 0.000010 0.000010 0.000010 0.000010 0.000010 0.000010 0.000010 0.000010 0.999860 0.000010
0.000010 0.000010 0.000010 0.000010 0.000010 0.000010 0.000010 0.000010 0.000011 0.000019 0.000010 0.000016 0.000010 0.999844 0.000010
0.000012 0.000010 0.000010 0.000010 0.000010 0.000010 0.000010 0.000010 0.000010 0.000010 0.000010 0.000010 0.000010 0.999858 0.000010
0.000010 0.000010 0.000014 0.000010 0.000010 0.000010 0.000010 0.000010 0.000010 0.000010 0.000010 0.000010 0.000010 0.999856 0.000010
0.000010 0.000010 0.000010 0.000010 0.000010 0.000010 0.000010 0.000010 0.000010 0.000018 0.000010 0.000011 0.000010 0.999851 0.000010
0.000010 0.000010 0.000010 0.000010 0.000010 0.000010 0.000010 0.000010 0.000010 0.000018 0.000010 0.000010 0.000010 0.999852 0.000010
0.000010 0.000010 0.000010 0.000010 0.000010 0.000010 0.000010 0.000010 0.000010 0.000010 0.000010 0.000010 0.000010 0.999860 0.000010
0.000018 0.000010 0.000010 0.000010 0.000010 0.000010 0.000010 0.000010 0.000013 0.000010 0.000010 0.000010 0.000010 0.999849 0.000010
0.000014 0.000010 0.000010 0.000010 0.000010 0.000010 0.000010 0.000010 0.000010 0.000010 0.000010 0.000010 0.000010 0.999856 0.000010
0.006791 0.000010 0.000010 0.000010 0.000010 0.000010 0.000010 0.000010 0.000010 0.993079 0.000010 0.000010 0.000010 0.000010 0.000010
0.013831 0.000010 0.000010 0.000010 0.000010 0.000010 0.000010 0.000010 0.000010 0.982533 0.000010 0.003515 0.000010 0.000010 0.000010
0.033704 0.000010 0.000010 0.081406 0.000010 0.015791 0.000010 0.000010 0.000010 0.753096 0.000010 0.114737 0.000010 0.001175 0.000010
0.000010 0.000010 0.000010 0.002675 0.000010 0.000010 0.000010 0.000010 0.000010 0.997195 0.000010 0.000010 0.000010 0.000010 0.000010
0.000010 0.000010 0.000010 0.000010 0.000010 0.000010 0.000010 0.000010 0.000010 0.999860 0.000010 0.000010 0.000010 0.000010 0.000010
0.000010 0.000010 0.000010 0.000010 0.000010 0.000010 0.000010 0.000010 0.000010 0.999859 0.000010 0.000011 0.000010 0.000010 0.000010
0.025583 0.000010 0.000010 0.052658 0.000010 0.010014 0.000010 0.000010 0.000010 0.833174 0.000010 0.073969 0.000010 0.004512 0.000010
0.038100 0.000010 0.000010 0.091994 0.000010 0.008040 0.000010 0.000010 0.000010 0.767579 0.000010 0.071519 0.000010 0.022678 0.000010
0.017281 0.000010 0.000010 0.032860 0.000010 0.000010 0.005478 0.000010 0.000012 0.891335 0.000010 0.044364 0.000010 0.008590 0.000010
0.033442 0.000010 0.000010 0.066332 0.000010 0.001674 0.000010 0.000010 0.000010 0.854457 0.000010 0.043995 0.000010 0.000010 0.000010
0.039716 0.000010 0.000010 0.031941 0.000010 0.000010 0.000010 0.000010 0.000010 0.852823 0.000010 0.075410 0.000010 0.000010 0.000010
0.024822 0.000010 0.000010 0.039612 0.000010 0.000010 0.000010 0.000010 0.000010 0.872148 0.000010 0.059236 0.000010 0.004083 0.000010
0.002943 0.000010 0.000010 0.009799 0.000010 0.000010 0.000010 0.000010 0.000010 0.987138 0.000010 0.000010 0.000010 0.000010 0.000010
0.052091 0.000010 0.000010 0.091743 0.000010 0.000010 0.002995 0.000010 0.000010 0.713272 0.000010 0.138480 0.000010 0.001328 0.000010
0.000010 0.000010 0.000010 0.022782 0.000010 0.000010 0.000010 0.000010 0.000010 0.977088 0.000010 0.000010 0.000010 0.000010 0.000010
0.012172 0.000010 0.000010 0.029521 0.000010 0.000010 0.000010 0.000010 0.000010 0.930796 0.000010 0.027400 0.000010 0.000010 0.000010
0.022349 0.000010 0.000010 0.136043 0.000010 0.000010 0.004059 0.000010 0.000010 0.747044 0.000010 0.078138 0.000010 0.012276 0.000010
0.000011 0.000010 0.000010 0.002300 0.000010 0.000010 0.000012 0.000010 0.000010 0.997567 0.000010 0.000010 0.000010 0.000010 0.000010
0.014729 0.000010 0.000010 0.020664 0.000010 0.000010 0.000010 0.000010 0.000010 0.902102 0.000010 0.062395 0.000010 0.000010 0.000010
0.027118 0.000010 0.000010 0.049886 0.000012 0.028513 0.002053 0.000010 0.000010 0.835941 0.000010 0.056398 0.000010 0.000010 0.000010
0.018087 0.035040 0.040866 0.000010 0.062445 0.000010 0.000010 0.184513 0.030182 0.000010 0.140523 0.012615 0.452278 0.000010 0.023401
0.000782 0.025350 0.025648 0.000010 0.094533 0.000010 0.000010 0.228429 0.047121 0.000010 0.126466 0.017633 0.397090 0.000327 0.036581
0.008205 0.008773 0.023038 0.000010 0.080077 0.000010 0.000010 0.234188 0.043502 0.000010 0.133172 0.006268 0.444443 0.000125 0.018170
0.007174 0.013699 0.046357 0.000010 0.080850 0.000010 0.001626 0.201326 0.027789 0.000010 0.173968 0.000010 0.427378 0.000010 0.019783
0.012045 0.010435 0.042855 0.000010 0.080274 0.000010 0.001342 0.166178 0.048526 0.000010 0.133772 0.004711 0.460012 0.000010 0.039810
0.015432 0.025650 0.014954 0.000010 0.066810 0.000010 0.001494 0.237511 0.014393 0.000010 0.151221 0.018574 0.410429 0.000010 0.043493
0.002565 0.007362 0.029272 0.000010 0.076898 0.000010 0.000010 0.224026 0.024993 0.000010 0.110222 0.028086 0.458357 0.003561 0.034617
0.013726 0.018166 0.043109 0.000010 0.080328 0.000010 0.000010 0.203705 0.008612 0.000010 0.146343 0.017841 0.456352 0.002656 0.009123
0.006658 0.018948 0.038436 0.000010 0.063619 0.000010 0.000010 0.249025 0.010925 0.000010 0.166409 0.006920 0.419001 0.000010 0.020009
0.004207 0.040115 0.044855 0.000010 0.063654 0.000650 0.000010 0.231919 0.000010 0.000010 0.122481 0.010273 0.446436 0.000010 0.035360
0.017748 0.028685 0.022755 0.000010 0.064492 0.000010 0.000719 0.238774 0.000010 0.000010 0.160765 0.003769 0.439957 0.000010 0.022286
0.000010 0.011038 0.046045 0.000010 0.081373 0.000010 0.000010 0.208595 0.031938 0.003180 0.142328 0.018050 0.416082 0.000010 0.041321
0.002427 0.013365 0.040765 0.000010 0.062527 0.000010 0.000010 0.231865 0.039709 0.000010 0.120812 0.007794 0.440635 0.000010 0.040051
0.000010 0.040629 0.033225 0.000010 0.070059 0.000010 0.000010 0.198426 0.015130 0.000010 0.136239 0.025857 0.449777 0.003110 0.027499
0.004466 0.030621 0.024462 0.000010 0.071121 0.000010 0.000010 0.226917 0.003330 0.000010 0.131015 0.013958 0.439314 0.005123 0.049633
0.019692 0.009680 0.022784 0.000010 0.080017 0.000010 0.004754 0.220849 0.019784 0.000010 0.159633 0.011365 0.415049 0.000010 0.036353
0.007219 0.021609 0.037549 0.000010 0.078929 0.000010 0.000010 0.196483 0.039956 0.000010 0.138492 0.012932 0.431237 0.000010 0.035544
0.008359 0.032184 0.020411 0.000010 0.094912 0.000010 0.000010 0.197828 0.036186 0.001986 0.152560 0.014957 0.407541 0.004912 0.028134
0.004575 0.043074 0.031484 0.001588 0.082436 0.000010 0.000010 0.203420 0.012682 0.000010 0.156010 0.024248 0.409419 0.000010 0.031023
0.147292 0.000010 0.000010 0.014010 0.000010 0.000010 0.000010 0.000010 0.000010 0.118562 0.000010 0.717170 0.000010 0.002865 0.000010
0.116906 0.000010 0.000010 0.009558 0.000010 0.003769 0.000010 0.000013 0.000010 0.108221 0.000010 0.753694 0.000010 0.007759 0.000010
0.106269 0.000010 0.000010 0.000010 0.000010 0.000010 0.000010 0.000010 0.000010 0.119606 0.000010 0.774005 0.000010 0.000010 0.000010
0.111593 0.000010 0.000010 0.000010 0.000010 0.000010 0.000010 0.000010 0.000010 0.104393 0.000010 0.773863 0.000010 0.010041 0.000010
0.122728 0.000010 0.000010 0.000010 0.000010 0.000010 0.000010 0.000010 0.000010 0.050574 0.000010 0.826578 0.000010 0.000010 0.000010
0.121226 0.000010 0.000010 0.026034 0.000010 0.000010 0.000019 0.000010 0.000010 0.100291 0.000010 0.752330 0.000010 0.000010 0.000010
0.099118 0.000010 0.000010 0.000010 0.000010 0.003710 0.000010 0.000010 0.000010 0.085899 0.000010 0.811162 0.000010 0.000010 0.000010
0.122132 0.000010 0.000010 0.007798 0.000010 0.000010 0.002288 0.000010 0.000010 0.044302 0.000010 0.823381 0.000010 0.000010 0.000010
0.133891 0.000010 0.000010 0.000016 0.000010 0.009775 0.000010 0.000010 0.000010 0.068156 0.000010 0.784386 0.000010 0.003687 0.000010
0.109576 0.000010 0.000010 0.006084 0.000010 0.003333 0.000010 0.000010 0.000010 0.094078 0.000010 0.786829 0.000010 0.000010 0.000010
0.086848 0.000010 0.000010 0.006300 0.000010 0.000019 0.000010 0.000010 0.000010 0.079262 0.000010 0.816454 0.000010 0.011027 0.000010
0.089044 0.000010 0.000010 0.012886 0.000010 0.000010 0.000010 0.000010 0.000010 0.086787 0.000010 0.811174 0.000010 0.000010 0.000010
0.129292 0.000010 0.000010 0.009396 0.000010 0.000010 0.000010 0.000010 0.000010 0.012651 0.000010 0.846855 0.000010 0.001706 0.000010
0.102470 0.000010 0.000010 0.000467 0.000010 0.000010 0.000011 0.000010 0.000010 0.076424 0.000010 0.799370 0.000010 0.021169 0.000010
0.001150 0.011375 0.023432 0.000010 0.033730 0.000010 0.000010 0.104260 0.066129 0.000010 0.665278 0.000010 0.083564 0.000010 0.011021
0.011835 0.051615 0.025998 0.000010 0.051026 0.000010 0.000014 0.140178 0.053416 0.000010 0.568972 0.006874 0.068659 0.000010 0.021374
0.008553 0.028728 0.038967 0.000010 0.031206 0.000010 0.000015 0.093605 0.062275 0.000010 0.648421 0.000010 0.077852 0.000010 0.010329
0.002917 0.041498 0.020047 0.000010 0.038883 0.000010 0.000010 0.133944 0.063403 0.000010 0.563781 0.000010 0.105834 0.000010 0.029633
0.005241 0.049027 0.034888 0.000010 0.040738 0.000010 0.000010 0.105434 0.059198 0.000010 0.562581 0.004477 0.117222 0.000010 0.021144
0.000010 0.039177 0.029274 0.000010 0.026246 0.000010 0.000010 0.092026 0.060843 0.000010 0.674703 0.000010 0.066532 0.000010 0.011130
0.002346 0.031109 0.023766 0.000010 0.036609 0.000010 0.000010 0.085248 0.092527 0.000010 0.671241 0.001781 0.042047 0.000010 0.013276
0.016891 0.034476 0.014063 0.000010 0.027445 0.000010 0.000986 0.075324 0.050391 0.000010 0.705927 0.000010 0.071843 0.000010 0.002604
0.017535 0.009168 0.019646 0.000010 0.037987 0.000010 0.000018 0.135491 0.053239 0.000010 0.617355 0.000010 0.071665 0.000010 0.037845
0.008709 0.043148 0.021832 0.000010 0.018150 0.000010 0.000010 0.067199 0.046386 0.000010 0.744583 0.000010 0.037173 0.000010 0.012760
0.002818 0.052152 0.012975 0.000010 0.035122 0.000010 0.000010 0.135341 0.075650 0.000010 0.547604 0.004648 0.098672 0.001314 0.033664
0.013922 0.030829 0.019826 0.000010 0.015064 0.000010 0.000019 0.090279 0.051401 0.000010 0.682382 0.000010 0.070587 0.000010 0.025643
0.002780 0.040247 0.026848 0.000010 0.025238 0.000010 0.000010 0.110157 0.056201 0.000010 0.638783 0.012139 0.084394 0.000010 0.003163
0.000010 0.041452 0.044481 0.000010 0.043617 0.000010 0.000010 0.119006 0.070936 0.000010 0.550062 0.012373 0.092806 0.000010 0.025207
0.002121 0.020698 0.022236 0.000010 0.025566 0.000010 0.000010 0.117477 0.036635 0.000010 0.687755 0.025354 0.059597 0.000010 0.002511
0.010246 0.029515 0.026650 0.000010 0.022996 0.000010 0.000010 0.131240 0.077160 0.000010 0.631684 0.003491 0.066958 0.000010 0.000010
0.005691 0.015281 0.037342 0.000010 0.009007 0.000010 0.000010 0.078227 0.051166 0.000010 0.679606 0.019553 0.096458 0.000010 0.007619
0.019555 0.036965 0.024677 0.000010 0.031921 0.001893 0.003628 0.087544 0.058543 0.000010 0.628729 0.001531 0.081609 0.000010 0.023375
0.002410 0.026816 0.034460 0.000010 0.024352 0.000010 0.000010 0.122961 0.080520 0.000011 0.587448 0.000010 0.102650 0.000010 0.018323
0.020595 0.045873 0.020001 0.000010 0.029604 0.000010 0.000010 0.094750 0.065009 0.000010 0.607971 0.000010 0.092851 0.000010 0.023285
0.002456 0.000010 0.012208 0.000010 0.021189 0.000010 0.000010 0.065582 0.000010 0.000010 0.000010 0.022509 0.875966 0.000010 0.000010
0.015479 0.000010 0.010315 0.000010 0.012798 0.000010 0.000010 0.093264 0.000010 0.000010 0.000017 0.007863 0.860185 0.000010 0.000010
0.013076 0.000010 0.000010 0.000010 0.018062 0.000010 0.000010 0.079047 0.000613 0.000010 0.000010 0.002012 0.872007 0.000010 0.015103
0.012252 0.012644 0.000015 0.000010 0.016909 0.000010 0.000010 0.083917 0.000010 0.000010 0.001504 0.011184 0.842604 0.000010 0.018910
0.004702 0.001143 0.000010 0.000010 0.018902 0.000010 0.000010 0.082996 0.002109 0.000010 0.000010 0.011676 0.871143 0.000010 0.007258
0.012169 0.000010 0.000010 0.000010 0.010105 0.000010 0.000010 0.051596 0.002225 0.000010 0.005157 0.000010 0.914177 0.000010 0.004493
0.014844 0.000010 0.000258 0.000010 0.026875 0.000010 0.000010 0.071950 0.000010 0.000010 0.001545 0.000010 0.881578 0.000010 0.002869
0.018541 0.000010 0.000010 0.000010 0.029582 0.000010 0.000010 0.057724 0.000010 0.000010 0.006804 0.006063 0.881196 0.000010 0.000010
0.002952 0.003466 0.000010 0.000010 0.005612 0.000010 0.000010 0.032214 0.000010 0.000010 0.017315 0.014482 0.923878 0.000010 0.000010
0.000010 0.015672 0.000010 0.000010 0.006980 0.000010 0.000010 0.050044 0.004656 0.000010 0.000010 0.022205 0.891922 0.000010 0.008442
0.012716 0.000010 0.000010 0.000010 0.008727 0.000010 0.000010 0.073703 0.000010 0.000010 0.000010 0.009666 0.878715 0.000010 0.016383
0.009939 0.000010 0.002596 0.000010 0.014404 0.000010 0.000010 0.066830 0.001031 0.000010 0.002803 0.003750 0.895148 0.000010 0.003439
0.015127 0.000010 0.000010 0.000010 0.021139 0.000010 0.000010 0.043753 0.000010 0.000010 0.000010 0.000010 0.894945 0.000010 0.024936
0.000010 0.000010 0.008214 0.000010 0.018120 0.000010 0.000010 0.076628 0.000010 0.000010 0.006579 0.031509 0.858861 0.000010 0.000010
0.001606 0.000010 0.000010 0.000010 0.028191 0.000010 0.000010 0.059169 0.016083 0.000010 0.000010 0.021652 0.873208 0.000010 0.000010
0.000010 0.000010 0.000010 0.000010 0.022915 0.000010 0.000010 0.090334 0.015029 0.000010 0.000020 0.015700 0.848079 0.000010 0.007843
0.002976 0.000010 0.003897 0.000010 0.017336 0.000010 0.000010 0.082727 0.018722 0.000010 0.000010 0.007706 0.866556 0.000010 0.000010
0.000010 0.000010 0.001466 0.000010 0.026319 0.000010 0.000010 0.064491 0.001041 0.000010 0.000010 0.024575 0.882019 0.000010 0.000010
0.000010 0.003687 0.000010 0.000010 0.016133 0.000010 0.000010 0.039061 0.014023 0.000010 0.000010 0.021544 0.899399 0.000010 0.006073
0.019022 0.000010 0.000010 0.000010 0.031672 0.000010 0.000010 0.028550 0.000802 0.000010 0.000010 0.002923 0.916941 0.000010 0.000010
0.016784 0.000010 0.000010 0.153414 0.000010 0.006205 0.000015 0.000010 0.000010 0.727896 0.000010 0.056548 0.000018 0.039050 0.000010
0.024339 0.000010 0.000010 0.047232 0.000010 0.000010 0.000010 0.000010 0.000010 0.894052 0.000010 0.029365 0.000010 0.004912 0.000010
0.026750 0.000010 0.000010 0.096831 0.000010 0.000010 0.005765 0.000010 0.000010 0.803251 0.000010 0.037970 0.000010 0.029342 0.000010
0.013244 0.000010 0.000010 0.138696 0.000013 0.002864 0.000012 0.000010 0.000010 0.747426 0.000010 0.081907 0.000010 0.015769 0.000010
0.019338 0.000010 0.000010 0.075133 0.000010 0.000011 0.000010 0.000010 0.000010 0.845735 0.000010 0.053579 0.000010 0.006114 0.000010
0.014315 0.000010 0.000010 0.087176 0.000010 0.012939 0.000010 0.000010 0.000010 0.779258 0.000010 0.061871 0.000010 0.044352 0.000010
0.035927 0.000010 0.000010 0.132018 0.000010 0.000010 0.000010 0.000010 0.000010 0.708076 0.000010 0.081693 0.000010 0.042186 0.000010
0.025692 0.000010 0.000010 0.084158 0.000010 0.000010 0.000295 0.000010 0.000010 0.829135 0.000010 0.060620 0.000010 0.000010 0.000010
0.033919 0.000010 0.000010 0.187820 0.000010 0.000010 0.000010 0.000010 0.000010 0.669009 0.000010 0.064561 0.000010 0.044590 0.000010
0.024217 0.000010 0.000010 0.112212 0.000010 0.000010 0.000010 0.000010 0.000010 0.809463 0.000010 0.045883 0.000010 0.008125 0.000010
0.038782 0.000010 0.000010 0.103810 0.000010 0.000010 0.000010 0.000010 0.000010 0.850210 0.000010 0.007088 0.000010 0.000010 0.000010
0.018023 0.000010 0.000010 0.074308 0.000010 0.000010 0.000010 0.000010 0.000010 0.827759 0.000010 0.079800 0.000010 0.000010 0.000010
0.016222 0.000010 0.000010 0.127202 0.000010 0.013714 0.000012 0.000010 0.000011 0.786022 0.000010 0.048283 0.000010 0.008465 0.000010
0.007422 0.000010 0.000010 0.088112 0.000010 0.000010 0.000010 0.000010 0.000010 0.839758 0.000010 0.064599 0.000010 0.000010 0.000010
0.001525 0.000010 0.000010 0.039061 0.000010 0.050179 0.000010 0.000010 0.000010 0.870435 0.000010 0.026118 0.000010 0.012591 0.000010
0.027189 0.000010 0.000010 0.112308 0.000010 0.021099 0.000010 0.000010 0.000010 0.762808 0.000010 0.062347 0.000010 0.014160 0.000010
0.012971 0.000010 0.000010 0.098500 0.000010 0.027360 0.000010 0.000010 0.000010 0.668943 0.000010 0.126960 0.000010 0.065176 0.000010
0.040033 0.000010 0.000010 0.154116 0.000010 0.000010 0.000011 0.000010 0.000010 0.690568 0.000010 0.077326 0.000010 0.037857 0.000010
0.000010 0.000010 0.000010 0.065455 0.000010 0.000010 0.000010 0.000010 0.000010 0.870397 0.000010 0.064028 0.000010 0.000010 0.000010
0.025968 0.000010 0.000010 0.141483 0.000010 0.037789 0.000010 0.000010 0.000010 0.676259 0.000010 0.060048 0.000010 0.058362 0.000010
0.999860 0.000010 0.000010 0.000010 0.000010 0.000010 0.000010 0.000010 0.000010 0.000010 0.000010 0.000010 0.000010 0.000010 0.000010
0.999854 0.000010 0.000010 0.000010 0.000016 0.000010 0.000010 0.000010 0.000010 0.000010 0.000010 0.000010 0.000010 0.000010 0.000010
0.999851 0.000010 0.000010 0.000010 0.000010 0.000010 0.000010 0.000010 0.000010 0.000010 0.000010 0.000019 0.000010 0.000010 0.000010
0.999860 0.000010 0.000010 0.000010 0.000010 0.000010 0.000010 0.000010 0.000010 0.000010 0.000010 0.000010 0.000010 0.000010 0.000010
0.999842 0.000010 0.000015 0.000010 0.000010 0.000010 0.000010 0.000010 0.000010 0.000016 0.000010 0.000018 0.000010 0.000010 0.000010
0.999853 0.000010 0.000010 0.000010 0.000010 0.000010 0.000010 0.000010 0.000010 0.000010 0.000010 0.000017 0.000010 0.000010 0.000010
0.999860 0.000010 0.000010 0.000010 0.000010 0.000010 0.000010 0.000010 0.000010 0.000010 0.000010 0.000010 0.000010 0.000010 0.000010
0.996712 0.000010 0.000010 0.000010 0.000010 0.000010 0.000010 0.000010 0.000010 0.000010 0.000010 0.003158 0.000010 0.000010 0.000010
0.999860 0.000010 0.000010 0.000010 0.000010 0.000010 0.000010 0.000010 0.000010 0.000010 0.000010 0.000010 0.000010 0.000010 0.000010
0.999850 0.000016 0.000010 0.000010 0.000010 0.000010 0.000010 0.000010 0.000010 0.000010 0.000010 0.000014 0.000010 0.000010 0.000010
0.999858 0.000010 0.000010 0.000010 0.000011 0.000010 0.000010 0.000010 0.000010 0.000010 0.000010 0.000010 0.000010 0.000010 0.000010
0.999857 0.000010 0.000010 0.000010 0.000010 0.000010 0.000010 0.000010 0.000010 0.000010 0.000010 0.000013 0.000010 0.000010 0.000010
0.970213 0.000010 0.000010 0.000010 0.000010 0.000010 0.000010 0.000010 0.000010 0.000010 0.000010 0.029657 0.000010 0.000010 0.000010
0.999851 0.000010 0.000010 0.000010 0.000010 0.000010 0.000010 0.000010 0.000010 0.000010 0.000010 0.000019 0.000010 0.000010 0.000010
0.999853 0.000010 0.000010 0.000010 0.000010 0.000010 0.000010 0.000010 0.000011 0.000010 0.000010 0.000016 0.000010 0.000010 0.000010
0.999860 0.000010 0.000010 0.000010 0.000010 0.000010 0.000010 0.000010 0.000010 0.000010 0.000010 0.000010 0.000010 0.000010 0.000010
0.999850 0.000010 0.000010 0.000010 0.000010 0.000010 0.000011 0.000010 0.000010 0.000010 0.000010 0.000019 0.000010 0.000010 0.000010
0.999850 0.000010 0.000015 0.000010 0.000011 0.000015 0.000010 0.000010 0.000010 0.000010 0.000010 0.000010 0.000010 0.000010 0.000010
0.999852 0.000010 0.000010 0.000010 0.000010 0.000010 0.000010 0.000010 0.000010 0.000010 0.000010 0.000018 0.000010 0.000010 0.000010
0.999860 0.000010 0.000010 0.000010 0.000010 0.000010 0.000010 0.000010 0.000010 0.000010 0.000010 0.000010 0.000010 0.000010 0.000010
0.000010 0.028426 0.005803 0.000010 0.077417 0.000010 0.000010 0.196071 0.100765 0.000010 0.340172 0.004270 0.214768 0.000010 0.032248
0.000010 0.047150 0.026688 0.000010 0.082863 0.000010 0.000010 0.213405 0.107879 0.000010 0.255498 0.015555 0.217546 0.000010 0.033353
0.000010 0.042463 0.022576 0.000010 0.081917 0.000011 0.000010 0.219848 0.081012 0.000010 0.288953 0.023106 0.202504 0.000010 0.037559
0.000755 0.035820 0.027641 0.000010 0.086558 0.000010 0.004566 0.281501 0.082551 0.000010 0.231591 0.001649 0.209452 0.000010 0.037876
0.000010 0.066595 0.012150 0.000010 0.097182 0.000010 0.000010 0.265408 0.104883 0.000010 0.168473 0.018247 0.245735 0.000010 0.021266
0.000010 0.040869 0.011974 0.000010 0.101278 0.000010 0.000010 0.241070 0.114081 0.000010 0.219969 0.005444 0.243889 0.000010 0.021366
0.000010 0.047838 0.020037 0.000010 0.107569 0.000010 0.000010 0.275193 0.098734 0.008396 0.179637 0.015157 0.228935 0.000010 0.018454
0.000010 0.034500 0.023066 0.000010 0.096075 0.000010 0.000131 0.234074 0.146185 0.000010 0.192448 0.006966 0.225823 0.000010 0.040682
0.000010 0.060046 0.003221 0.000010 0.093349 0.000011 0.000011 0.221580 0.111003 0.000010 0.289026 0.031183 0.150388 0.000010 0.040141
0.002641 0.034847 0.031332 0.000010 0.058180 0.000010 0.000010 0.234834 0.075598 0.000010 0.320034 0.000497 0.216807 0.000010 0.025179
0.000011 0.047632 0.027055 0.002505 0.097181 0.000010 0.000010 0.262157 0.090166 0.000010 0.183367 0.020098 0.247433 0.000010 0.022354
0.000010 0.029438 0.018092 0.000010 0.078468 0.000010 0.000010 0.255357 0.116698 0.000010 0.258367 0.002207 0.215531 0.000010 0.025783
0.000010 0.033207 0.033422 0.001406 0.073187 0.000010 0.003758 0.276362 0.099298 0.000010 0.223554 0.004385 0.216940 0.000010 0.034439
0.003925 0.034661 0.026558 0.000010 0.087401 0.000010 0.002620 0.215908 0.092548 0.000010 0.271355 0.002883 0.236285 0.000010 0.025815
0.000010 0.055146 0.028060 0.000010 0.099402 0.000010 0.000010 0.260181 0.085124 0.000010 0.188906 0.005611 0.258011 0.000010 0.019499
0.013987 0.023997 0.024676 0.000010 0.080218 0.000119 0.002947 0.236361 0.151184 0.000010 0.195535 0.007080 0.212871 0.000010 0.050995
0.000016 0.039134 0.026435 0.000010 0.090471 0.000010 0.000010 0.230178 0.105324 0.000011 0.290785 0.007731 0.188245 0.000010 0.021631
0.000010 0.026059 0.014999 0.000010 0.070345 0.000010 0.000216 0.237237 0.096002 0.000010 0.305415 0.000010 0.212709 0.000010 0.036959
0.073015 0.000010 0.000010 0.000010 0.000010 0.000010 0.000010 0.000010 0.000010 0.672666 0.000010 0.254200 0.000010 0.000010 0.000010
0.085522 0.000010 0.000010 0.000010 0.000010 0.000010 0.000010 0.000010 0.000010 0.687789 0.000010 0.226569 0.000010 0.000010 0.000010
0.086917 0.000010 0.005859 0.000010 0.000010 0.016345 0.000010 0.000010 0.000010 0.653760 0.000010 0.231427 0.000010 0.005603 0.000010
0.091979 0.000010 0.000010 0.013009 0.000010 0.000010 0.000010 0.000010 0.000010 0.637844 0.000010 0.241316 0.000010 0.015751 0.000010
0.099306 0.000010 0.000010 0.000010 0.000010 0.000010 0.000010 0.000010 0.000010 0.633290 0.000010 0.266768 0.000010 0.000527 0.000010
0.065482 0.000010 0.000010 0.000010 0.000010 0.000010 0.000010 0.000010 0.000010 0.704039 0.000010 0.230360 0.000010 0.000010 0.000010
0.084905 0.000010 0.000010 0.005516 0.000010 0.000010 0.000010 0.000010 0.000010 0.692209 0.000010 0.217261 0.000010 0.000010 0.000010
0.084518 0.000010 0.000010 0.000010 0.000010 0.000010 0.000010 0.000010 0.000010 0.676984 0.000010 0.224240 0.000010 0.014148 0.000010
0.092073 0.000010 0.005554 0.000010 0.000010 0.000010 0.004519 0.000010 0.000010 0.676950 0.000010 0.219024 0.000010 0.001791 0.000010
0.109128 0.000010 0.000010 0.000010 0.000010 0.000010 0.000010 0.000010 0.000010 0.663887 0.000010 0.226864 0.000010 0.000010 0.000010
0.081126 0.000010 0.000010 0.000010 0.000010 0.000010 0.001370 0.000010 0.000010 0.702698 0.000010 0.214697 0.000010 0.000010 0.000010
0.097977 0.000010 0.000010 0.000010 0.000010 0.029401 0.000010 0.000010 0.000010 0.651205 0.000010 0.218126 0.000010 0.003191 0.000010
0.115337 0.000010 0.000010 0.000010 0.000010 0.000010 0.000010 0.000010 0.000010 0.691333 0.000010 0.191770 0.000010 0.001451 0.000010
0.110094 0.000010 0.000010 0.000010 0.000010 0.000010 0.000010 0.000010 0.000010 0.649653 0.000010 0.231798 0.000010 0.008345 0.000010
0.086572 0.000010 0.000010 0.024488 0.000010 0.007312 0.000010 0.000010 0.000010 0.628982 0.000010 0.242672 0.000010 0.009886 0.000010
0.106754 0.000010 0.000010 0.000010 0.000010 0.000010 0.003562 0.000010 0.000010 0.667766 0.000010 0.221808 0.000010 0.000010 0.000010
0.095494 0.000010 0.000010 0.000010 0.000010 0.000010 0.000057 0.000010 0.000010 0.636590 0.000010 0.267749 0.000010 0.000010 0.000010
0.106421 0.000010 0.000010 0.000010 0.000010 0.000010 0.000010 0.000010 0.000010 0.667266 0.000010 0.226193 0.000010 0.000010 0.000010
0.068341 0.000010 0.000010 0.000010 0.000198 0.000010 0.000010 0.000010 0.000010 0.691437 0.000010 0.239914 0.000010 0.000010 0.000010
0.078806 0.000010 0.000010 0.000010 0.000010 0.000010 0.000010 0.000010 0.000010 0.678973 0.000010 0.242101 0.000010 0.000010 0.000010
0.000010 0.000010 0.016431 0.000010 0.008984 0.000010 0.000010 0.113031 0.000010 0.000010 0.033216 0.050124 0.768509 0.000010 0.009624
0.004068 0.000010 0.016859 0.000010 0.039042 0.000010 0.000010 0.111451 0.000010 0.000010 0.020360 0.047926 0.731735 0.000010 0.028488
0.000010 0.000010 0.013377 0.000010 0.035682 0.000010 0.000519 0.112571 0.005355 0.000010 0.036108 0.037698 0.750875 0.000010 0.007755
0.008581 0.000010 0.000010 0.000010 0.005512 0.000010 0.002001 0.090272 0.009528 0.000010 0.045213 0.033997 0.789663 0.000010 0.015172
0.000010 0.018682 0.021578 0.000010 0.003733 0.000010 0.000010 0.120684 0.000010 0.000010 0.026670 0.058253 0.744324 0.000010 0.006006
0.000010 0.000010 0.014682 0.000010 0.030592 0.000010 0.000010 0.129018 0.000010 0.000010 0.012580 0.035567 0.772425 0.000010 0.005056
0.004697 0.006152 0.017000 0.000010 0.039406 0.000010 0.000010 0.081089 0.000010 0.000010 0.048459 0.032226 0.766818 0.000010 0.004094
0.006432 0.008896 0.018494 0.000010 0.024168 0.000010 0.000315 0.122680 0.000010 0.000010 0.025271 0.024059 0.756195 0.000010 0.013439
0.000010 0.002641 0.013048 0.000010 0.002978 0.000010 0.000010 0.131353 0.001806 0.000010 0.049663 0.038299 0.759411 0.000010 0.000741
0.004878 0.000010 0.020399 0.000010 0.022408 0.000010 0.000010 0.101681 0.008638 0.000010 0.050316 0.038777 0.740615 0.000010 0.012228
0.001635 0.008810 0.000010 0.000010 0.040502 0.000010 0.000010 0.141902 0.000010 0.000010 0.038733 0.031579 0.725154 0.000010 0.011616
0.000010 0.001547 0.015071 0.000010 0.033384 0.000010 0.000010 0.138064 0.000010 0.000010 0.048927 0.034714 0.715636 0.000010 0.012587
0.000010 0.019299 0.015414 0.000010 0.032344 0.000010 0.000010 0.082606 0.000308 0.000010 0.022026 0.033848 0.782120 0.000010 0.011975
0.000010 0.011406 0.005130 0.000010 0.026111 0.000010 0.000010 0.101866 0.010426 0.000010 0.023842 0.035621 0.778513 0.000010 0.007026
0.000010 0.004117 0.012772 0.000010 0.026540 0.000010 0.000010 0.117446 0.013123 0.000010 0.046989 0.040522 0.738421 0.000010 0.000010
0.006162 0.000010 0.022096 0.000010 0.021533 0.000010 0.000010 0.133855 0.000010 0.000010 0.011676 0.029247 0.770910 0.000010 0.004453
0.000010 0.000010 0.014655 0.000010 0.022213 0.004007 0.000010 0.146076 0.000010 0.000010 0.029699 0.032949 0.748583 0.000010 0.001750
0.002804 0.007770 0.008710 0.000010 0.037156 0.000010 0.000010 0.130609 0.000010 0.000010 0.043831 0.032450 0.724383 0.000010 0.012226
0.001106 0.000010 0.015311 0.000010 0.031039 0.000010 0.000010 0.112359 0.002956 0.000010 0.024356 0.030205 0.762952 0.000010 0.019656
0.000010 0.000010 0.012445 0.000010 0.030114 0.000010 0.000010 0.090984 0.000010 0.000010 0.029453 0.025999 0.810916 0.000010 0.000010
0.000010 0.000010 0.026733 0.000010 0.023666 0.000010 0.000010 0.140140 0.000010 0.000010 0.000010 0.002415 0.806946 0.000010 0.000010
0.000034 0.000010 0.020473 0.000010 0.029288 0.000010 0.000010 0.073517 0.000010 0.000010 0.008037 0.007683 0.860888 0.000010 0.000010
0.000010 0.000010 0.022270 0.000010 0.030514 0.000010 0.000010 0.143316 0.002154 0.000010 0.000010 0.000010 0.801646 0.000010 0.000010
0.000010 0.000010 0.017900 0.000010 0.016796 0.000010 0.000010 0.109437 0.000010 0.000010 0.025326 0.004278 0.826174 0.000010 0.000010
0.000010 0.000010 0.032251 0.000010 0.014426 0.000010 0.000010 0.140746 0.000010 0.000010 0.007311 0.009406 0.795769 0.000010 0.000010
0.005657 0.000010 0.024581 0.000010 0.004874 0.000010 0.000010 0.126691 0.001132 0.000010 0.000010 0.000015 0.836970 0.000010 0.000010
0.014645 0.000010 0.007844 0.000010 0.019755 0.000010 0.000010 0.163795 0.000010 0.000010 0.000010 0.000010 0.793861 0.000010 0.000010
0.000010 0.000010 0.025436 0.000010 0.032596 0.000010 0.000010 0.110035 0.000010 0.000010 0.013041 0.001723 0.817080 0.000010 0.000010
0.012537 0.001248 0.027965 0.000010 0.013657 0.000010 0.001867 0.136803 0.000010 0.000010 0.000953 0.015183 0.789727 0.000010 0.000010
0.000010 0.000010 0.008820 0.000010 0.023107 0.000010 0.002907 0.127604 0.000010 0.000010 0.005107 0.011127 0.816299 0.000010 0.004960
0.000010 0.000010 0.034342 0.000010 0.029141 0.000010 0.000010 0.094229 0.000010 0.000010 0.000010 0.006409 0.835778 0.000010 0.000010
0.005507 0.008755 0.012149 0.000010 0.014214 0.000010 0.000010 0.079043 0.000010 0.000010 0.014434 0.000010 0.865818 0.000010 0.000010
0.005314 0.000010 0.026943 0.000010 0.024157 0.000010 0.000010 0.101191 0.000010 0.000010 0.016120 0.005937 0.820258 0.000010 0.000010
0.012807 0.000792 0.001150 0.000010 0.017970 0.000010 0.000010 0.128894 0.000010 0.000010 0.013352 0.000010 0.824956 0.000010 0.000010
0.009746 0.002130 0.030347 0.000010 0.000018 0.000010 0.000010 0.134175 0.000010 0.000010 0.025403 0.005252 0.790931 0.001939 0.000010
0.000010 0.000010 0.027452 0.000010 0.012743 0.000010 0.000010 0.076601 0.000010 0.000010 0.002027 0.023482 0.857604 0.000010 0.000010
0.002688 0.000010 0.015106 0.000010 0.005841 0.000010 0.000010 0.132924 0.000010 0.000010 0.000010 0.013614 0.826604 0.000010 0.003144
0.000010 0.000010 0.020855 0.000010 0.027010 0.000010 0.000010 0.134908 0.000010 0.000010 0.000018 0.002859 0.814260 0.000010 0.000010
0.018072 0.025200 0.029089 0.000010 0.004321 0.000010 0.000010 0.130083 0.000010 0.000010 0.129161 0.000010 0.661505 0.000010 0.002498
0.012676 0.011303 0.039070 0.000010 0.026158 0.000010 0.000010 0.122207 0.020161 0.002469 0.051564 0.000010 0.714330 0.000010 0.000010
0.005905 0.005991 0.023871 0.000010 0.017555 0.000010 0.000010 0.156109 0.012609 0.000010 0.106827 0.000010 0.671062 0.000010 0.000010
0.005762 0.028431 0.037427 0.000010 0.015886 0.000010 0.000010 0.156123 0.006298 0.000010 0.116394 0.000010 0.633611 0.000010 0.000010
0.016700 0.000010 0.017590 0.000010 0.016452 0.000010 0.000010 0.127165 0.001491 0.000010 0.017633 0.000010 0.802888 0.000010 0.000010
0.007103 0.000010 0.008956 0.000010 0.015039 0.000010 0.000010 0.056894 0.006867 0.000010 0.000379 0.006062 0.898631 0.000010 0.000010
0.000010 0.020882 0.020376 0.000010 0.021396 0.000010 0.003861 0.119192 0.039753 0.000010 0.328150 0.007491 0.438839 0.000010 0.000010
0.023985 0.012557 0.016285 0.000010 0.024699 0.000010 0.000013 0.113338 0.006616 0.000010 0.137080 0.000010 0.665366 0.000010 0.000010
0.000010 0.006896 0.024966 0.000010 0.023031 0.000010 0.001326 0.081388 0.016216 0.000010 0.317322 0.012790 0.516004 0.000010 0.000010
0.016923 0.000010 0.018160 0.000010 0.013525 0.000010 0.000010 0.096126 0.008032 0.000010 0.056748 0.000010 0.790406 0.000010 0.000010
0.006120 0.014039 0.018538 0.000010 0.010964 0.000010 0.001638 0.128614 0.002530 0.000010 0.051702 0.000010 0.765795 0.000010 0.000010
0.000010 0.012347 0.024278 0.000010 0.002938 0.000010 0.000010 0.104479 0.016166 0.000010 0.005310 0.015035 0.819379 0.000010 0.000010
0.000010 0.000010 0.011182 0.000010 0.015581 0.000010 0.000010 0.098307 0.013558 0.000010 0.020552 0.012485 0.826960 0.001305 0.000010
0.000010 0.000010 0.018184 0.000010 0.010723 0.000010 0.000010 0.082493 0.011493 0.000010 0.057087 0.010692 0.809248 0.000010 0.000010
0.011671 0.000010 0.008754 0.000010 0.015944 0.000010 0.000010 0.057675 0.000010 0.000010 0.000010 0.001462 0.904405 0.000010 0.000010
0.004956 0.006736 0.009389 0.000010 0.022358 0.000010 0.000014 0.118968 0.018209 0.000010 0.170596 0.000010 0.648714 0.000010 0.000010
0.011105 0.000010 0.005166 0.000010 0.009950 0.000010 0.000512 0.084917 0.000010 0.002934 0.018476 0.010664 0.856216 0.000010 0.000010
0.002243 0.000010 0.017065 0.000010 0.020181 0.000010 0.000010 0.118764 0.012949 0.000010 0.081833 0.006573 0.740322 0.000010 0.000010
0.001244 0.000010 0.013325 0.000010 0.009977 0.000010 0.000010 0.097076 0.000716 0.000010 0.027210 0.000010 0.850372 0.000010 0.000010
0.000010 0.006456 0.011324 0.000010 0.014014 0.000010 0.001486 0.112600 0.018238 0.000010 0.042422 0.008590 0.780484 0.001980 0.002366
0.109710 0.000010 0.000010 0.063946 0.000010 0.000010 0.000010 0.000010 0.000010 0.614778 0.000010 0.185491 0.000010 0.025975 0.000010
0.115143 0.000010 0.000010 0.044702 0.000010 0.000010 0.000010 0.000010 0.000010 0.585539 0.000010 0.220524 0.000010 0.033992 0.000010
0.110720 0.000010 0.000010 0.072068 0.000010 0.000010 0.000010 0.000010 0.000010 0.594607 0.000010 0.222495 0.000010 0.000010 0.000010
0.170947 0.000010 0.000010 0.028237 0.000010 0.013433 0.000010 0.000010 0.000010 0.381999 0.000010 0.398985 0.000010 0.006310 0.000010
0.137421 0.000010 0.000010 0.069599 0.000010 0.000010 0.000010 0.000010 0.000010 0.537639 0.000010 0.235307 0.000010 0.019935 0.000010
0.111846 0.000010 0.000010 0.084364 0.000010 0.000010 0.000010 0.000010 0.000010 0.531470 0.000010 0.249193 0.000010 0.023028 0.000010
0.129891 0.002539 0.000010 0.023864 0.001356 0.013478 0.000010 0.009105 0.000010 0.400888 0.000010 0.414647 0.004173 0.000010 0.000010
0.108140 0.000010 0.000010 0.025090 0.000010 0.000010 0.000010 0.000010 0.000010 0.650068 0.000010 0.216593 0.000010 0.000010 0.000010
0.086717 0.000010 0.000010 0.071412 0.000010 0.000010 0.000010 0.000010 0.000010 0.686920 0.000010 0.154840 0.000010 0.000010 0.000010
0.131895 0.000010 0.000010 0.052472 0.000010 0.000010 0.000010 0.000010 0.000010 0.591981 0.000010 0.223542 0.000010 0.000010 0.000010
0.142728 0.000010 0.000010 0.000010 0.000010 0.020720 0.000010 0.000010 0.000010 0.528710 0.000010 0.307732 0.000010 0.000010 0.000010
0.111911 0.000010 0.000010 0.041878 0.000010 0.000010 0.000010 0.000010 0.000010 0.597284 0.000010 0.248817 0.000010 0.000010 0.000010
0.122738 0.000010 0.000010 0.029236 0.000010 0.000010 0.000010 0.000010 0.000010 0.572366 0.000010 0.265703 0.000010 0.009857 0.000010
0.152879 0.000010 0.000012 0.034367 0.000010 0.000010 0.000010 0.000011 0.000010 0.477417 0.000011 0.323939 0.000010 0.011294 0.000010
0.182648 0.000010 0.000010 0.043134 0.000010 0.000010 0.000010 0.000010 0.000010 0.433822 0.000010 0.324574 0.000010 0.015722 0.000010
0.163019 0.000010 0.000010 0.044475 0.000010 0.014322 0.000930 0.000010 0.000010 0.509713 0.000010 0.267445 0.000010 0.000015 0.000010
0.147911 0.000010 0.000010 0.062464 0.000010 0.000010 0.000010 0.000015 0.000010 0.499030 0.000010 0.275306 0.000010 0.015183 0.000010
0.096984 0.000010 0.000010 0.057925 0.000010 0.000010 0.000010 0.000010 0.000010 0.642648 0.000010 0.201909 0.000010 0.000434 0.000010
0.129904 0.000010 0.000010 0.043147 0.000010 0.000557 0.000010 0.000010 0.000010 0.512078 0.000010 0.314214 0.000010 0.000010 0.000010
0.129877 0.000010 0.000010 0.040371 0.000010 0.000010 0.002156 0.000010 0.000010 0.575934 0.000010 0.251562 0.000010 0.000010 0.000010
0.000010 0.000010 0.000010 0.000010 0.000010 0.000010 0.999860 0.000010 0.000010 0.000010 0.000010 0.000010 0.000010 0.000010 0.000010
0.000010 0.000010 0.000010 0.000010 0.000010 0.000013 0.999857 0.000010 0.000010 0.000010 0.000010 0.000010 0.000010 0.000010 0.000010
0.000010 0.000010 0.000010 0.000010 0.000010 0.000010 0.999860 0.000010 0.000010 0.000010 0.000010 0.000010 0.000010 0.000010 0.000010
0.000010 0.000010 0.000010 0.000010 0.000010 0.000010 0.999860 0.000010 0.000010 0.000010 0.000010 0.000010 0.000010 0.000010 0.000010
0.000010 0.000010 0.000010 0.503130 0.000275 0.478039 0.009988 0.000010 0.001460 0.000010 0.000010 0.000350 0.000010 0.006679 0.000010
0.000010 0.000010 0.000421 0.543617 0.000010 0.406739 0.005661 0.001744 0.000010 0.016974 0.000010 0.002312 0.003090 0.019381 0.000010
0.000010 0.000010 0.000010 0.565066 0.000010 0.413894 0.014497 0.000010 0.006433 0.000010 0.000010 0.000010 0.000010 0.000010 0.000010
0.000010 0.000010 0.001444 0.351471 0.000010 0.628218 0.011790 0.006976 0.000010 0.000010 0.000010 0.000010 0.000010 0.000010 0.000010
0.000010 0.000010 0.001107 0.536150 0.000010 0.454751 0.000010 0.000010 0.003772 0.000010 0.000010 0.000010 0.000010 0.004120 0.000010
0.000010 0.000010 0.000010 0.205971 0.000010 0.793884 0.000025 0.000010 0.000010 0.000010 0.000010 0.000010 0.000010 0.000010 0.000010
0.000010 0.000010 0.000010 0.179189 0.000010 0.809540 0.011151 0.000010 0.000010 0.000010 0.000010 0.000010 0.000010 0.000010 0.000010
0.000010 0.000010 0.000018 0.177128 0.000010 0.822734 0.000010 0.000010 0.000010 0.000010 0.000010 0.000010 0.000010 0.000010 0.000010
0.000010 0.000010 0.000010 0.166910 0.000010 0.831588 0.001383 0.000010 0.000010 0.000010 0.000010 0.000010 0.000010 0.000010 0.000010
0.000010 0.000010 0.000010 0.203310 0.000010 0.789054 0.007516 0.000010 0.000010 0.000010 0.000010 0.000010 0.000010 0.000010 0.000010
0.000010 0.000010 0.000010 0.372463 0.000010 0.583944 0.026074 0.000010 0.000010 0.000010 0.003752 0.001274 0.012403 0.000010 0.000010
0.000010 0.000010 0.000010 0.220563 0.000010 0.763822 0.015495 0.000010 0.000010 0.000010 0.000010 0.000010 0.000010 0.000010 0.000010
0.000010 0.000010 0.000010 0.278756 0.003125 0.702242 0.006686 0.000010 0.004646 0.004454 0.000010 0.000011 0.000010 0.000010 0.000010
0.000010 0.000010 0.000010 0.200566 0.000010 0.789886 0.009428 0.000010 0.000010 0.000010 0.000010 0.000010 0.000010 0.000010 0.000010
0.002148 0.000010 0.000279 0.321686 0.000010 0.668385 0.007403 0.000010 0.000010 0.000010 0.000010 0.000010 0.000010 0.000010 0.000010
0.001300 0.002601 0.003657 0.511046 0.000010 0.413604 0.000010 0.010462 0.015642 0.000010 0.023180 0.000010 0.018446 0.000010 0.000010
0.000010 0.000010 0.000010 0.345073 0.000010 0.654797 0.000010 0.000010 0.000010 0.000010 0.000010 0.000010 0.000010 0.000010 0.000010
0.000010 0.000010 0.000010 0.327599 0.000010 0.672271 0.000010 0.000010 0.000010 0.000010 0.000010 0.000010 0.000010 0.000010 0.000010
0.000010 0.000010 0.000010 0.319107 0.000010 0.680763 0.000010 0.000010 0.000010 0.000010 0.000010 0.000010 0.000010 0.000010 0.000010
0.000010 0.000010 0.000010 0.467513 0.000010 0.514300 0.000010 0.000010 0.000010 0.018067 0.000010 0.000010 0.000010 0.000010 0.000010
0.000010 0.000010 0.000010 0.422872 0.000010 0.565093 0.001466 0.000010 0.000010 0.010458 0.000010 0.000010 0.000010 0.000010 0.000010
0.000010 0.000010 0.000010 0.487104 0.000010 0.506454 0.006253 0.000010 0.000010 0.000010 0.000010 0.000010 0.000010 0.000079 0.000010
0.000010 0.000010 0.000010 0.590417 0.001069 0.390750 0.001257 0.000010 0.010893 0.000899 0.000010 0.004632 0.000014 0.000010 0.000010
0.000010 0.000010 0.000010 0.000010 0.000010 0.999860 0.000010 0.000010 0.000010 0.000010 0.000010 0.000010 0.000010 0.000010 0.000010
0.000010 0.000010 0.000010 0.000010 0.000010 0.999860 0.000010 0.000010 0.000010 0.000010 0.000010 0.000010 0.000010 0.000010 0.000010
0.000010 0.000010 0.000010 0.000010 0.000010 0.999860 0.000010 0.000010 0.000010 0.000010 0.000010 0.000010 0.000010 0.000010 0.000010
0.000010 0.000010 0.000010 0.000010 0.000010 0.991591 0.008279 0.000010 0.000010 0.000010 0.000010 0.000010 0.000010 0.000010 0.000010
0.000010 0.000010 0.000010 0.000010 0.000010 0.995292 0.004578 0.000010 0.000010 0.000010 0.000010 0.000010 0.000010 0.000010 0.000010
0.008104 0.000010 0.151967 0.013394 0.011589 0.592982 0.055778 0.102507 0.000010 0.003806 0.024262 0.025261 0.010309 0.000010 0.000010
0.006173 0.000010 0.142163 0.000010 0.000010 0.608021 0.048727 0.066538 0.000010 0.016850 0.037632 0.034916 0.038921 0.000010 0.000010
0.000010 0.000010 0.154994 0.000010 0.002416 0.576287 0.055391 0.090956 0.000010 0.007848 0.045111 0.042542 0.024395 0.000010 0.000010
0.000010 0.000010 0.157787 0.000010 0.011846 0.583886 0.057972 0.089230 0.000010 0.022153 0.019901 0.033626 0.023539 0.000010 0.000010
0.000340 0.000010 0.151064 0.000010 0.014072 0.592859 0.060564 0.086375 0.000010 0.000010 0.005322 0.033504 0.038117 0.017733 0.000010
0.000010 0.013739 0.253549 0.080890 0.034888 0.050309 0.000010 0.200554 0.000010 0.079485 0.071439 0.043886 0.169387 0.000797 0.001048
0.005997 0.015856 0.229529 0.099227 0.029704 0.031004 0.001540 0.219020 0.000010 0.048222 0.055999 0.065992 0.191505 0.001011 0.005384
0.000010 0.020614 0.213577 0.087004 0.024984 0.021262 0.000774 0.281553 0.000010 0.035380 0.066101 0.069900 0.177685 0.001137 0.000010
0.001735 0.000010 0.245914 0.090346 0.030483 0.032594 0.000010 0.220495 0.000010 0.044184 0.072132 0.054060 0.201320 0.006697 0.000010
0.012987 0.000010 0.199044 0.060561 0.027678 0.058090 0.000012 0.173307 0.000010 0.055993 0.107719 0.048471 0.256097 0.000010 0.000010
