# Supplementary material for: Genetic analysis of Thai cattle reveals a Southeast Asian indicine ancestry
Source: PeerJ. 2015 Oct 27;3:e1318. doi: 10.7717/peerj.1318 (PMC4627918; doi:10.7717/peerj.1318)
Supplement: Dataset S2 — The Q values inferred by ADMIXTURE for each modeled K are shown for each individual, which are labeled according to breed information. The data are organized into three folders, each of which represents the ADMIXTURE experiments described in Fig. S5. [file peerj-03-1318-s007.zip › SupplementDataS7/1397breeds/16.Q]

0.003537 0.000010 0.007304 0.004214 0.000010 0.000010 0.000010 0.000010 0.031904 0.008500 0.000010 0.927456 0.016993 0.000010 0.000010 0.000010
0.000010 0.007652 0.006676 0.031268 0.000010 0.000010 0.000010 0.000010 0.039542 0.000519 0.000010 0.914243 0.000010 0.000010 0.000010 0.000010
0.000010 0.024786 0.000010 0.000010 0.000010 0.000010 0.000010 0.000010 0.029421 0.000010 0.000010 0.945663 0.000010 0.000010 0.000010 0.000010
0.002639 0.000010 0.000010 0.000010 0.000010 0.000010 0.000010 0.000010 0.000010 0.000010 0.000010 0.997220 0.000011 0.000010 0.000010 0.000010
0.001186 0.007496 0.000010 0.023355 0.000010 0.000010 0.000010 0.000010 0.000010 0.010449 0.000010 0.941568 0.015846 0.000010 0.000010 0.000010
0.000010 0.000010 0.000010 0.000010 0.000010 0.000010 0.000010 0.000010 0.023920 0.000010 0.000010 0.975940 0.000010 0.000010 0.000010 0.000010
0.000010 0.000010 0.000010 0.000010 0.000010 0.000010 0.000010 0.000010 0.004593 0.000010 0.000010 0.995267 0.000010 0.000010 0.000010 0.000010
0.000010 0.000010 0.000010 0.000010 0.000010 0.000010 0.000010 0.000010 0.000010 0.000010 0.000010 0.999850 0.000010 0.000010 0.000010 0.000010
0.000010 0.000010 0.000010 0.001815 0.015649 0.000010 0.000010 0.000010 0.052207 0.012594 0.000010 0.917625 0.000010 0.000010 0.000010 0.000010
0.000010 0.002666 0.000010 0.012518 0.000010 0.009744 0.000010 0.000010 0.001350 0.019471 0.000010 0.951223 0.002939 0.000010 0.000010 0.000010
0.003741 0.026350 0.000010 0.015956 0.000010 0.000010 0.000010 0.000010 0.018925 0.007423 0.000010 0.927506 0.000010 0.000010 0.000010 0.000010
0.000010 0.000010 0.000010 0.000010 0.000010 0.000010 0.000010 0.000010 0.000010 0.000010 0.000010 0.999850 0.000010 0.000010 0.000010 0.000010
0.000010 0.000010 0.000010 0.000010 0.009180 0.000010 0.000010 0.000010 0.004262 0.009333 0.000010 0.977105 0.000010 0.000010 0.000010 0.000010
0.000010 0.014521 0.004839 0.025671 0.000010 0.000010 0.000010 0.000010 0.023620 0.000010 0.000010 0.931240 0.000010 0.000010 0.000010 0.000010
0.000010 0.057929 0.009576 0.014212 0.000010 0.002088 0.000010 0.000010 0.011733 0.009780 0.000010 0.894591 0.000010 0.000010 0.000010 0.000010
0.000010 0.000010 0.000010 0.000010 0.000010 0.000010 0.000010 0.000010 0.000010 0.000010 0.000010 0.999850 0.000010 0.000010 0.000010 0.000010
0.000010 0.000010 0.000010 0.000010 0.000010 0.000010 0.000010 0.000010 0.035010 0.000010 0.000010 0.964850 0.000010 0.000010 0.000010 0.000010
0.000010 0.026038 0.000010 0.000010 0.000010 0.000010 0.000010 0.000010 0.024826 0.000010 0.000010 0.949006 0.000010 0.000010 0.000010 0.000010
0.001541 0.014843 0.000010 0.000018 0.000010 0.000010 0.000010 0.000010 0.056969 0.004930 0.000010 0.921599 0.000010 0.000010 0.000010 0.000010
0.000010 0.013385 0.000010 0.008776 0.000010 0.000010 0.000010 0.000010 0.001284 0.000010 0.000010 0.976435 0.000010 0.000010 0.000010 0.000010
0.000010 0.000010 0.000010 0.000010 0.000010 0.999850 0.000010 0.000010 0.000010 0.000010 0.000010 0.000010 0.000010 0.000010 0.000010 0.000010
0.000010 0.000010 0.000010 0.006854 0.000010 0.926268 0.000010 0.000010 0.056615 0.006213 0.000010 0.000010 0.003940 0.000010 0.000010 0.000010
0.000010 0.000010 0.000010 0.000010 0.000010 0.999850 0.000010 0.000010 0.000010 0.000010 0.000010 0.000010 0.000010 0.000010 0.000010 0.000010
0.000010 0.000010 0.000010 0.000010 0.000010 0.983866 0.000010 0.000010 0.000010 0.000010 0.000010 0.015994 0.000010 0.000010 0.000010 0.000010
0.000010 0.000010 0.000010 0.000010 0.000010 0.989305 0.000010 0.000010 0.010555 0.000010 0.000010 0.000010 0.000010 0.000010 0.000010 0.000010
0.000010 0.000010 0.000010 0.014390 0.000010 0.978945 0.000010 0.000010 0.006533 0.000013 0.000010 0.000010 0.000010 0.000010 0.000010 0.000010
0.000010 0.000010 0.000010 0.000010 0.000010 0.999850 0.000010 0.000010 0.000010 0.000010 0.000010 0.000010 0.000010 0.000010 0.000010 0.000010
0.000010 0.000010 0.000010 0.000010 0.000010 0.999850 0.000010 0.000010 0.000010 0.000010 0.000010 0.000010 0.000010 0.000010 0.000010 0.000010
0.000010 0.000010 0.000010 0.000010 0.000010 0.999850 0.000010 0.000010 0.000010 0.000010 0.000010 0.000010 0.000010 0.000010 0.000010 0.000010
0.000010 0.000010 0.000010 0.000010 0.000010 0.999850 0.000010 0.000010 0.000010 0.000010 0.000010 0.000010 0.000010 0.000010 0.000010 0.000010
0.000010 0.007894 0.000010 0.033011 0.000010 0.958965 0.000010 0.000010 0.000010 0.000010 0.000010 0.000010 0.000010 0.000010 0.000010 0.000010
0.095827 0.000010 0.000010 0.033499 0.001869 0.834635 0.000010 0.000010 0.034057 0.000014 0.000010 0.000010 0.000010 0.000010 0.000010 0.000010
0.045081 0.000010 0.011643 0.012336 0.000010 0.899977 0.000010 0.000010 0.010163 0.006628 0.000010 0.005445 0.008647 0.000010 0.000010 0.000010
0.000010 0.000010 0.000010 0.028280 0.003899 0.904979 0.000010 0.000010 0.045980 0.000010 0.000010 0.000010 0.016753 0.000010 0.000010 0.000010
0.000010 0.000010 0.000010 0.000010 0.000010 0.999850 0.000010 0.000010 0.000010 0.000010 0.000010 0.000010 0.000010 0.000010 0.000010 0.000010
0.000010 0.000010 0.000010 0.000010 0.000010 0.999850 0.000010 0.000010 0.000010 0.000010 0.000010 0.000010 0.000010 0.000010 0.000010 0.000010
0.026576 0.000010 0.001661 0.000010 0.000010 0.899825 0.000010 0.000010 0.033030 0.000324 0.000010 0.038485 0.000010 0.000010 0.000010 0.000010
0.000010 0.000010 0.000010 0.000010 0.000010 0.977659 0.000010 0.000010 0.000010 0.022201 0.000010 0.000010 0.000010 0.000010 0.000010 0.000010
0.000010 0.000010 0.000010 0.000010 0.000010 0.999850 0.000010 0.000010 0.000010 0.000010 0.000010 0.000010 0.000010 0.000010 0.000010 0.000010
0.000010 0.000010 0.000010 0.000010 0.000010 0.999850 0.000010 0.000010 0.000010 0.000010 0.000010 0.000010 0.000010 0.000010 0.000010 0.000010
0.802756 0.028935 0.014916 0.021628 0.018286 0.000010 0.000010 0.000010 0.003566 0.067369 0.000010 0.017327 0.025147 0.000010 0.000010 0.000010
0.747235 0.039497 0.020153 0.048379 0.015671 0.006909 0.000010 0.000010 0.007176 0.101273 0.000010 0.003192 0.010456 0.000010 0.000010 0.000010
0.811503 0.017482 0.015667 0.027676 0.015569 0.011457 0.000013 0.000010 0.000432 0.087149 0.000010 0.000010 0.012993 0.000010 0.000010 0.000010
0.856663 0.030260 0.000010 0.014953 0.013414 0.000249 0.004367 0.000010 0.003012 0.056675 0.000010 0.000010 0.020337 0.000010 0.000010 0.000010
0.782291 0.028540 0.012746 0.029509 0.023508 0.002237 0.000010 0.000010 0.008579 0.101910 0.000010 0.000010 0.010610 0.000010 0.000010 0.000010
0.804958 0.029207 0.016391 0.019924 0.012305 0.000010 0.000010 0.000010 0.007743 0.093686 0.000010 0.000010 0.015706 0.000010 0.000010 0.000010
0.784577 0.021730 0.025870 0.050243 0.014628 0.000010 0.000010 0.000010 0.008468 0.060618 0.000010 0.006254 0.027541 0.000010 0.000010 0.000010
0.774284 0.017152 0.009418 0.045596 0.027016 0.013813 0.001651 0.000010 0.011062 0.085521 0.000010 0.000010 0.014427 0.000010 0.000010 0.000010
0.832895 0.002093 0.014648 0.047726 0.002128 0.003404 0.000010 0.000010 0.020042 0.066322 0.000010 0.000010 0.010673 0.000010 0.000010 0.000010
0.835082 0.008012 0.008043 0.029882 0.024977 0.000010 0.001042 0.000010 0.000010 0.082116 0.000010 0.000010 0.009151 0.000010 0.000010 0.001625
0.818069 0.017602 0.021537 0.017168 0.010768 0.005252 0.000010 0.000010 0.007406 0.093142 0.000010 0.000010 0.008987 0.000010 0.000010 0.000010
0.816349 0.038619 0.024339 0.010443 0.018867 0.000010 0.001255 0.000010 0.000010 0.077253 0.000010 0.007031 0.005775 0.000010 0.000010 0.000010
0.811241 0.004937 0.017878 0.030612 0.020970 0.011709 0.000010 0.000010 0.002450 0.074207 0.000010 0.000010 0.025925 0.000010 0.000010 0.000010
0.810800 0.009095 0.008812 0.032604 0.028436 0.013160 0.000010 0.000010 0.009636 0.065901 0.000010 0.004440 0.017056 0.000010 0.000010 0.000010
0.800428 0.049422 0.005574 0.013718 0.021520 0.000010 0.000010 0.000010 0.000010 0.093696 0.000010 0.000010 0.015552 0.000010 0.000010 0.000010
0.802678 0.013601 0.015559 0.036610 0.026560 0.011456 0.000010 0.000010 0.000010 0.072103 0.000010 0.007106 0.014257 0.000010 0.000010 0.000010
0.821761 0.016578 0.015272 0.018592 0.015115 0.005648 0.002657 0.000010 0.015229 0.052251 0.002953 0.000010 0.029016 0.001556 0.003344 0.000010
0.804666 0.021519 0.026303 0.000010 0.021360 0.005829 0.003386 0.000010 0.026757 0.071203 0.000010 0.000010 0.018906 0.000010 0.000010 0.000010
0.836562 0.002791 0.019934 0.020718 0.017577 0.004032 0.000010 0.000010 0.002761 0.083031 0.000010 0.000010 0.012525 0.000010 0.000010 0.000010
0.792736 0.019239 0.000017 0.040768 0.026523 0.008609 0.001751 0.000010 0.000010 0.076978 0.000010 0.011696 0.021623 0.000010 0.000010 0.000010
0.605991 0.072323 0.003812 0.009651 0.014101 0.030894 0.002076 0.005292 0.157184 0.065331 0.009837 0.023469 0.000010 0.000010 0.000010 0.000010
0.537728 0.092480 0.001776 0.040475 0.015784 0.092955 0.002185 0.004276 0.127339 0.018515 0.009921 0.028781 0.020048 0.000010 0.000010 0.007717
0.518954 0.032146 0.000010 0.000010 0.000010 0.123905 0.000010 0.008135 0.189116 0.041664 0.032276 0.036178 0.017557 0.000010 0.000010 0.000010
0.484852 0.072318 0.010596 0.000010 0.013876 0.105820 0.000765 0.043804 0.169878 0.011243 0.000010 0.054136 0.025451 0.004053 0.000010 0.003179
0.517458 0.093346 0.027521 0.028506 0.000430 0.079837 0.000010 0.000010 0.151354 0.051158 0.021203 0.026971 0.002168 0.000010 0.000010 0.000010
0.569756 0.046420 0.000774 0.000010 0.000010 0.087517 0.002476 0.020163 0.169705 0.047368 0.006704 0.028011 0.021056 0.000010 0.000010 0.000010
0.495758 0.032093 0.016486 0.000010 0.001474 0.098698 0.000010 0.044698 0.180885 0.050401 0.019665 0.029145 0.030647 0.000010 0.000010 0.000010
0.534778 0.083628 0.000019 0.032165 0.013003 0.102080 0.000010 0.012258 0.127373 0.053331 0.001142 0.014219 0.022117 0.000010 0.003855 0.000010
0.537748 0.066778 0.017058 0.002724 0.000010 0.095659 0.006804 0.030641 0.173128 0.048643 0.000010 0.019219 0.001549 0.000010 0.000010 0.000010
0.526254 0.062117 0.019596 0.023518 0.000010 0.057712 0.000010 0.000392 0.197256 0.044128 0.012487 0.029393 0.023296 0.000010 0.000010 0.003810
0.521494 0.085606 0.006159 0.000010 0.000093 0.113645 0.000010 0.026663 0.155047 0.023075 0.001466 0.048742 0.011884 0.000010 0.000010 0.006086
0.521896 0.079764 0.000010 0.023123 0.012142 0.100561 0.000010 0.022655 0.190489 0.024265 0.003122 0.021923 0.000010 0.000010 0.000010 0.000010
0.561408 0.102298 0.016963 0.020645 0.005722 0.072964 0.000010 0.001517 0.124828 0.043347 0.000010 0.022237 0.016633 0.000010 0.000010 0.011398
0.500630 0.054113 0.008741 0.005522 0.000328 0.115398 0.004249 0.000010 0.175264 0.040014 0.056280 0.022553 0.010461 0.000010 0.003016 0.003411
0.506392 0.087975 0.012864 0.017591 0.024271 0.051871 0.000616 0.035917 0.157826 0.043777 0.000010 0.049254 0.004595 0.000010 0.001435 0.005597
0.510603 0.074836 0.009298 0.041097 0.005091 0.080062 0.000010 0.004497 0.146316 0.026643 0.033401 0.039543 0.014121 0.000010 0.006045 0.008427
0.520441 0.049243 0.019471 0.021712 0.000010 0.087555 0.000549 0.017893 0.139366 0.072125 0.030614 0.025851 0.002102 0.000010 0.000010 0.013048
0.486325 0.072506 0.013106 0.024203 0.004304 0.122021 0.001425 0.034153 0.183881 0.039603 0.000010 0.000010 0.010432 0.000010 0.000010 0.008000
0.543960 0.046505 0.011475 0.041494 0.007088 0.077291 0.000910 0.002242 0.182399 0.028513 0.005067 0.032612 0.011688 0.000015 0.000010 0.008728
0.522469 0.062129 0.006798 0.006652 0.000010 0.119373 0.000019 0.000010 0.173456 0.033893 0.029512 0.013506 0.022542 0.000010 0.009611 0.000010
0.881608 0.015615 0.000010 0.083402 0.002431 0.000010 0.000445 0.000010 0.005747 0.000142 0.000010 0.000010 0.010529 0.000010 0.000010 0.000010
0.873224 0.000010 0.015853 0.098757 0.000010 0.000010 0.000010 0.000010 0.000208 0.011848 0.000010 0.000010 0.000010 0.000010 0.000010 0.000010
0.906343 0.000010 0.009882 0.077965 0.003161 0.000010 0.000010 0.000010 0.001054 0.001496 0.000010 0.000010 0.000010 0.000010 0.000010 0.000010
0.859004 0.000010 0.000010 0.092948 0.000740 0.019043 0.000010 0.000010 0.006444 0.000463 0.000010 0.021269 0.000010 0.000010 0.000010 0.000010
0.877863 0.000010 0.010668 0.111339 0.000010 0.000010 0.000010 0.000010 0.000010 0.000010 0.000010 0.000010 0.000010 0.000010 0.000010 0.000010
0.867731 0.001418 0.003215 0.093998 0.000010 0.014731 0.000010 0.000010 0.008661 0.004248 0.000010 0.000010 0.005917 0.000010 0.000010 0.000010
0.890486 0.000010 0.000010 0.109374 0.000010 0.000010 0.000010 0.000010 0.000010 0.000010 0.000010 0.000010 0.000010 0.000010 0.000010 0.000010
0.877144 0.000010 0.011056 0.087188 0.008130 0.000010 0.000010 0.000010 0.000010 0.012453 0.000010 0.000010 0.003929 0.000010 0.000010 0.000010
0.893638 0.000010 0.024052 0.065461 0.009055 0.000010 0.000010 0.000010 0.007684 0.000010 0.000010 0.000010 0.000010 0.000010 0.000010 0.000010
0.839228 0.000010 0.014435 0.119264 0.006416 0.000010 0.000010 0.000010 0.000010 0.000010 0.000010 0.016214 0.004343 0.000010 0.000010 0.000010
0.878203 0.000010 0.000010 0.111739 0.000618 0.000010 0.000010 0.000010 0.000010 0.000010 0.000010 0.000010 0.009321 0.000010 0.000010 0.000010
0.871154 0.000010 0.020748 0.102846 0.000010 0.000993 0.000010 0.000010 0.002325 0.001835 0.000010 0.000010 0.000010 0.000010 0.000010 0.000010
0.889323 0.004315 0.000019 0.097572 0.000010 0.000010 0.000010 0.000010 0.005991 0.000010 0.000010 0.000010 0.002681 0.000010 0.000010 0.000010
0.888940 0.000010 0.000010 0.100462 0.000010 0.000010 0.000010 0.000010 0.000010 0.000010 0.000010 0.000010 0.010468 0.000010 0.000010 0.000010
0.841897 0.003968 0.023976 0.097852 0.007182 0.000010 0.000010 0.000010 0.000010 0.000010 0.000010 0.010258 0.014777 0.000010 0.000010 0.000010
0.867823 0.000010 0.014646 0.096474 0.005214 0.000010 0.000010 0.000018 0.000010 0.015714 0.000017 0.000010 0.000010 0.000015 0.000010 0.000010
0.913691 0.000010 0.003806 0.081992 0.000390 0.000010 0.000010 0.000010 0.000010 0.000010 0.000010 0.000010 0.000010 0.000010 0.000010 0.000010
0.864929 0.000010 0.010498 0.114688 0.009755 0.000014 0.000010 0.000010 0.000010 0.000010 0.000010 0.000010 0.000010 0.000015 0.000010 0.000010
0.871353 0.005740 0.026720 0.077110 0.005221 0.000010 0.000010 0.000010 0.002699 0.007763 0.000010 0.000010 0.003312 0.000010 0.000010 0.000010
0.821899 0.000010 0.015241 0.102078 0.012244 0.046454 0.001984 0.000010 0.000010 0.000010 0.000010 0.000010 0.000010 0.000010 0.000010 0.000010
0.000010 0.000010 0.999850 0.000010 0.000010 0.000010 0.000010 0.000010 0.000010 0.000010 0.000010 0.000010 0.000010 0.000010 0.000010 0.000010
0.000010 0.000010 0.999850 0.000010 0.000010 0.000010 0.000010 0.000010 0.000010 0.000010 0.000010 0.000010 0.000010 0.000010 0.000010 0.000010
0.000010 0.000010 0.999850 0.000010 0.000010 0.000010 0.000010 0.000010 0.000010 0.000010 0.000010 0.000010 0.000010 0.000010 0.000010 0.000010
0.081462 0.070328 0.642955 0.059874 0.021589 0.000010 0.000010 0.000010 0.066416 0.032473 0.000010 0.014408 0.008423 0.000010 0.002013 0.000010
0.038008 0.025418 0.769233 0.033972 0.016646 0.000010 0.001250 0.000010 0.071195 0.028928 0.000010 0.012630 0.002660 0.000010 0.000010 0.000010
0.001116 0.001370 0.878797 0.023281 0.010687 0.000010 0.000010 0.000010 0.058646 0.026012 0.000010 0.000010 0.000010 0.000010 0.000010 0.000010
0.000010 0.000010 0.999850 0.000010 0.000010 0.000010 0.000010 0.000010 0.000010 0.000010 0.000010 0.000010 0.000010 0.000010 0.000010 0.000010
0.000010 0.000010 0.999847 0.000010 0.000013 0.000010 0.000010 0.000010 0.000010 0.000010 0.000010 0.000010 0.000010 0.000010 0.000010 0.000010
0.000010 0.000010 0.999850 0.000010 0.000010 0.000010 0.000010 0.000010 0.000010 0.000010 0.000010 0.000010 0.000010 0.000010 0.000010 0.000010
0.000010 0.000010 0.999850 0.000010 0.000010 0.000010 0.000010 0.000010 0.000010 0.000010 0.000010 0.000010 0.000010 0.000010 0.000010 0.000010
0.000010 0.000010 0.999850 0.000010 0.000010 0.000010 0.000010 0.000010 0.000010 0.000010 0.000010 0.000010 0.000010 0.000010 0.000010 0.000010
0.000010 0.000010 0.999850 0.000010 0.000010 0.000010 0.000010 0.000010 0.000010 0.000010 0.000010 0.000010 0.000010 0.000010 0.000010 0.000010
0.108287 0.051933 0.554539 0.053932 0.081196 0.000010 0.007672 0.000010 0.000010 0.061312 0.032050 0.028657 0.006889 0.013483 0.000010 0.000010
0.088782 0.058646 0.563103 0.077936 0.096060 0.000010 0.010582 0.000010 0.000010 0.057020 0.028014 0.000010 0.000010 0.000010 0.014902 0.004896
0.080236 0.048826 0.597121 0.057290 0.092264 0.000013 0.011111 0.000010 0.000010 0.059386 0.034073 0.000010 0.005341 0.008080 0.006220 0.000010
0.075696 0.026817 0.597425 0.072136 0.083854 0.000010 0.014042 0.001585 0.000010 0.061904 0.036427 0.000010 0.015888 0.000010 0.009831 0.004357
0.119283 0.041654 0.554744 0.057051 0.075130 0.000010 0.010646 0.000010 0.000010 0.058700 0.055609 0.015364 0.008407 0.000010 0.000254 0.003119
0.095801 0.028011 0.579341 0.065445 0.081372 0.000010 0.008220 0.000010 0.000010 0.054642 0.063484 0.000010 0.016058 0.007566 0.000010 0.000010
0.197345 0.051673 0.465836 0.069090 0.039351 0.000010 0.003675 0.007650 0.030854 0.048952 0.048279 0.001432 0.031304 0.003410 0.000010 0.001131
0.188742 0.048379 0.466145 0.062693 0.033095 0.004401 0.006463 0.000010 0.034017 0.052250 0.060664 0.003493 0.032207 0.003659 0.002103 0.001678
0.282646 0.000010 0.020053 0.400355 0.030341 0.017092 0.005026 0.000010 0.023820 0.057240 0.000010 0.158732 0.004635 0.000010 0.000010 0.000010
0.377593 0.021643 0.053576 0.408171 0.003758 0.000010 0.000010 0.000010 0.016040 0.053435 0.000010 0.060661 0.005052 0.000010 0.000010 0.000010
0.324809 0.004671 0.031895 0.430060 0.013236 0.013104 0.000440 0.000010 0.000010 0.043843 0.000010 0.137872 0.000010 0.000010 0.000010 0.000010
0.404937 0.007181 0.039055 0.456254 0.019746 0.000010 0.000010 0.000010 0.009746 0.039468 0.000010 0.005011 0.018533 0.000010 0.000010 0.000010
0.387207 0.007355 0.053012 0.448002 0.013771 0.000010 0.000010 0.000010 0.000010 0.050820 0.000010 0.021712 0.018040 0.000010 0.000010 0.000010
0.431374 0.000010 0.042950 0.427596 0.018392 0.001119 0.000010 0.000010 0.000010 0.068473 0.000010 0.010006 0.000010 0.000010 0.000010 0.000010
0.386095 0.028484 0.045556 0.473192 0.000010 0.000010 0.000010 0.000010 0.000010 0.066561 0.000010 0.000013 0.000010 0.000010 0.000010 0.000010
0.397105 0.000010 0.056401 0.461857 0.003822 0.000010 0.000010 0.000010 0.000010 0.071752 0.000010 0.001972 0.007001 0.000010 0.000010 0.000010
0.403079 0.008341 0.024927 0.437128 0.000381 0.000010 0.001671 0.000010 0.000020 0.082918 0.000010 0.031077 0.010398 0.000010 0.000010 0.000010
0.363395 0.071800 0.040284 0.391695 0.018039 0.000018 0.000229 0.000010 0.000010 0.074880 0.000010 0.030184 0.009416 0.000010 0.000010 0.000010
0.406549 0.016171 0.058097 0.399465 0.014561 0.000010 0.000010 0.000010 0.000284 0.080652 0.000010 0.012348 0.011803 0.000010 0.000010 0.000010
0.377752 0.000010 0.054868 0.458436 0.007351 0.000010 0.000010 0.000010 0.006197 0.060630 0.000010 0.008807 0.025880 0.000010 0.000010 0.000010
0.405812 0.013524 0.039537 0.463548 0.006752 0.000017 0.000010 0.000010 0.000010 0.068183 0.000010 0.000010 0.002546 0.000010 0.000010 0.000010
0.427426 0.007643 0.046819 0.397232 0.007755 0.000010 0.000010 0.000010 0.004913 0.077488 0.000010 0.004371 0.026282 0.000010 0.000010 0.000010
0.392345 0.020320 0.053804 0.437612 0.000010 0.003666 0.000010 0.004100 0.000010 0.080242 0.003495 0.001847 0.002509 0.000010 0.000010 0.000010
0.383705 0.000015 0.058037 0.447758 0.017164 0.000010 0.000010 0.000010 0.000010 0.069637 0.000010 0.000010 0.023595 0.000010 0.000010 0.000010
0.437014 0.000010 0.033957 0.442697 0.009536 0.000010 0.000010 0.000010 0.002506 0.052103 0.000010 0.002740 0.019368 0.000010 0.000010 0.000010
0.363249 0.042326 0.039514 0.358499 0.017459 0.011420 0.000173 0.000010 0.042560 0.084076 0.007706 0.009671 0.019849 0.000010 0.000010 0.003468
0.398984 0.013691 0.022135 0.385066 0.017898 0.000010 0.000011 0.000010 0.000010 0.044714 0.000010 0.115045 0.002386 0.000010 0.000010 0.000010
0.349713 0.202692 0.040976 0.155325 0.053890 0.015769 0.000010 0.000010 0.036471 0.086715 0.000010 0.029052 0.024065 0.000010 0.000010 0.005283
0.183416 0.078299 0.145691 0.156214 0.033170 0.011838 0.001495 0.000017 0.059434 0.135707 0.089231 0.077330 0.014989 0.012580 0.000580 0.000010
0.252045 0.088806 0.173885 0.187422 0.040759 0.000010 0.000010 0.000010 0.000011 0.119630 0.073994 0.000010 0.030759 0.004665 0.014397 0.013586
0.110596 0.095713 0.054794 0.043585 0.012135 0.019378 0.000010 0.000865 0.352274 0.053299 0.026716 0.209749 0.013018 0.000010 0.005657 0.002200
0.203804 0.089617 0.099058 0.119828 0.050329 0.037473 0.000010 0.000010 0.051341 0.096645 0.042459 0.185231 0.002699 0.015663 0.005824 0.000010
0.129424 0.072081 0.081428 0.091924 0.034440 0.007961 0.000010 0.000010 0.015389 0.088499 0.044766 0.396376 0.019775 0.002557 0.007374 0.007985
0.231550 0.089111 0.168651 0.170710 0.036720 0.010828 0.000010 0.000010 0.003923 0.140439 0.080436 0.015163 0.015165 0.000010 0.012718 0.024557
0.249139 0.085785 0.159311 0.141286 0.044374 0.000010 0.000010 0.000010 0.000010 0.152612 0.080146 0.014758 0.031507 0.018689 0.022343 0.000010
0.216775 0.089929 0.164098 0.177567 0.054604 0.000010 0.000010 0.000010 0.009523 0.155784 0.067607 0.000010 0.022276 0.021859 0.019927 0.000010
0.198866 0.147304 0.152822 0.167887 0.033916 0.000010 0.000010 0.000010 0.008188 0.126373 0.093341 0.035036 0.020226 0.009192 0.000010 0.006809
0.718832 0.033356 0.047097 0.102285 0.017722 0.000010 0.000010 0.000010 0.007658 0.034710 0.000010 0.017910 0.020360 0.000010 0.000010 0.000010
0.654925 0.071584 0.032877 0.115263 0.020731 0.006726 0.000010 0.000010 0.005724 0.043954 0.000010 0.031708 0.016447 0.000010 0.000010 0.000010
0.635838 0.026865 0.039839 0.087066 0.028454 0.046721 0.000010 0.000010 0.016772 0.057369 0.000010 0.057107 0.000010 0.000010 0.003910 0.000010
0.662490 0.025709 0.027441 0.116755 0.015942 0.035601 0.002127 0.000010 0.031784 0.044078 0.000010 0.013371 0.024653 0.000010 0.000010 0.000010
0.672375 0.079201 0.008675 0.104876 0.003491 0.053062 0.000442 0.000010 0.000010 0.048549 0.000010 0.019408 0.006982 0.000010 0.000010 0.002888
0.609254 0.037359 0.044151 0.073463 0.010918 0.021021 0.000460 0.000010 0.000010 0.053517 0.000010 0.133875 0.015922 0.000010 0.000010 0.000010
0.584343 0.043804 0.023116 0.079427 0.000010 0.064572 0.000010 0.000010 0.017749 0.046690 0.000010 0.138585 0.001645 0.000010 0.000010 0.000010
0.607356 0.032111 0.034674 0.100093 0.015602 0.044031 0.000010 0.000010 0.025109 0.042785 0.000010 0.092491 0.000010 0.000010 0.004560 0.001138
0.625493 0.022683 0.021385 0.075542 0.001466 0.039464 0.000010 0.000010 0.012653 0.048690 0.000010 0.143520 0.000010 0.007919 0.000010 0.001135
0.613325 0.014563 0.030280 0.073779 0.000788 0.071526 0.000010 0.000010 0.010157 0.049474 0.000010 0.132997 0.000010 0.000010 0.003052 0.000010
0.542558 0.040191 0.024829 0.092923 0.000010 0.022530 0.000010 0.000010 0.028765 0.011331 0.000010 0.219605 0.009029 0.000010 0.008178 0.000010
0.611751 0.033753 0.024573 0.069927 0.009874 0.046336 0.000010 0.000010 0.026316 0.009710 0.000010 0.155611 0.012089 0.000010 0.000010 0.000010
0.607964 0.041757 0.027827 0.082433 0.000010 0.045874 0.000010 0.000010 0.000010 0.037409 0.000010 0.154748 0.001910 0.000010 0.000010 0.000010
0.592184 0.044496 0.031932 0.080917 0.000010 0.036944 0.002210 0.000010 0.035734 0.043063 0.000010 0.116385 0.012262 0.002232 0.001601 0.000010
0.619038 0.058194 0.032540 0.113444 0.010985 0.002628 0.000652 0.000010 0.031467 0.036527 0.000010 0.074798 0.014772 0.004914 0.000010 0.000010
0.596415 0.059435 0.014220 0.077010 0.000358 0.047247 0.000010 0.000010 0.010521 0.050171 0.013707 0.119872 0.010992 0.000010 0.000010 0.000010
0.609279 0.015603 0.025733 0.089522 0.003428 0.041989 0.000119 0.000010 0.044031 0.016511 0.006000 0.111370 0.010510 0.000010 0.014284 0.011601
0.595028 0.018341 0.043995 0.094820 0.015919 0.068753 0.000010 0.000010 0.040735 0.021205 0.000010 0.085564 0.012708 0.000010 0.002882 0.000010
0.582960 0.029072 0.028505 0.096670 0.002747 0.058723 0.000010 0.000010 0.016752 0.024330 0.000010 0.155817 0.004364 0.000010 0.000010 0.000010
0.547353 0.041058 0.023928 0.088404 0.014029 0.032458 0.000010 0.000010 0.020514 0.054725 0.000010 0.143692 0.021140 0.000010 0.012651 0.000010
0.162669 0.079293 0.008856 0.057264 0.001507 0.003526 0.000010 0.000010 0.588132 0.028847 0.000010 0.069021 0.000825 0.000010 0.000010 0.000010
0.169704 0.053164 0.030397 0.046993 0.014013 0.013964 0.007213 0.000010 0.540389 0.037572 0.008038 0.070362 0.006428 0.000010 0.001731 0.000010
0.134020 0.104817 0.021712 0.041545 0.010582 0.003947 0.000010 0.000010 0.622559 0.041026 0.000010 0.010508 0.009224 0.000010 0.000010 0.000010
0.160841 0.095249 0.009564 0.020897 0.001595 0.068415 0.000010 0.000010 0.522812 0.026054 0.000010 0.070326 0.024185 0.000010 0.000010 0.000010
0.124204 0.087118 0.015800 0.042880 0.017963 0.000010 0.000010 0.000010 0.632857 0.055976 0.000010 0.000010 0.023122 0.000010 0.000010 0.000010
0.179882 0.094851 0.015865 0.014245 0.004383 0.000010 0.000010 0.000010 0.613039 0.026422 0.000010 0.025674 0.025569 0.000010 0.000010 0.000010
0.136332 0.111073 0.000010 0.039198 0.021882 0.000010 0.000010 0.000010 0.641998 0.034325 0.000010 0.000010 0.015103 0.000010 0.000010 0.000010
0.155505 0.145882 0.018767 0.011295 0.009281 0.005182 0.000010 0.000010 0.576184 0.035847 0.000010 0.028918 0.013079 0.000010 0.000010 0.000010
0.129608 0.097375 0.025374 0.039794 0.018250 0.000010 0.000010 0.000010 0.622439 0.048653 0.000010 0.001671 0.016765 0.000010 0.000010 0.000010
0.122307 0.103252 0.026772 0.044800 0.002356 0.000010 0.000010 0.000010 0.607758 0.056779 0.000010 0.010145 0.025762 0.000010 0.000010 0.000010
0.161819 0.134720 0.015342 0.037534 0.002792 0.000010 0.000010 0.000010 0.585308 0.038741 0.000010 0.011395 0.012279 0.000010 0.000010 0.000010
0.153663 0.105788 0.004219 0.024935 0.007016 0.000010 0.000010 0.000010 0.602516 0.053502 0.000010 0.037513 0.010779 0.000010 0.000010 0.000010
0.141278 0.097900 0.015858 0.022042 0.011548 0.000010 0.000010 0.000010 0.654460 0.040304 0.000010 0.016528 0.000014 0.000010 0.000010 0.000010
0.131053 0.107272 0.025044 0.033335 0.000010 0.000010 0.000010 0.000010 0.621604 0.053531 0.000010 0.008459 0.019623 0.000010 0.000010 0.000010
0.156604 0.081874 0.006369 0.036899 0.000867 0.015388 0.000010 0.000010 0.618507 0.043603 0.000010 0.023304 0.016526 0.000010 0.000010 0.000010
0.156591 0.098849 0.014762 0.029704 0.009537 0.000010 0.000010 0.000010 0.629347 0.041471 0.000010 0.000010 0.019658 0.000010 0.000010 0.000010
0.148730 0.130310 0.027173 0.013977 0.011812 0.000010 0.000010 0.000010 0.583336 0.044300 0.000010 0.024159 0.016132 0.000010 0.000010 0.000010
0.129337 0.096106 0.025278 0.020530 0.000010 0.018768 0.000010 0.000010 0.621380 0.041761 0.000010 0.032435 0.014334 0.000010 0.000010 0.000010
0.151842 0.100514 0.030310 0.036729 0.009108 0.002317 0.000010 0.000010 0.593688 0.036534 0.000010 0.013955 0.024944 0.000010 0.000010 0.000010
0.144104 0.096757 0.017871 0.050479 0.007112 0.007654 0.000010 0.000010 0.613426 0.041045 0.000010 0.000010 0.021483 0.000010 0.000010 0.000010
0.219008 0.396137 0.036608 0.033977 0.015208 0.001283 0.000010 0.000010 0.067208 0.143905 0.000010 0.018593 0.068013 0.000010 0.000010 0.000010
0.259313 0.460684 0.033079 0.034624 0.005497 0.000010 0.000010 0.000010 0.030992 0.134785 0.000010 0.000959 0.039998 0.000010 0.000010 0.000010
0.259951 0.404141 0.043571 0.048110 0.006059 0.013590 0.000010 0.000010 0.032413 0.135457 0.000010 0.007881 0.048767 0.000010 0.000010 0.000010
0.250994 0.413793 0.040498 0.031587 0.005744 0.009097 0.000010 0.000010 0.060487 0.118836 0.000010 0.012394 0.056508 0.000010 0.000010 0.000010
0.215571 0.424581 0.035569 0.054084 0.003921 0.020729 0.000010 0.000010 0.029645 0.157039 0.000010 0.000010 0.058790 0.000010 0.000010 0.000010
0.205253 0.481180 0.030208 0.041135 0.000010 0.000010 0.000010 0.000010 0.039233 0.136052 0.000010 0.014813 0.052045 0.000010 0.000010 0.000010
0.192631 0.451891 0.036744 0.048520 0.008197 0.009442 0.000010 0.000010 0.063671 0.139171 0.000010 0.007303 0.042369 0.000010 0.000010 0.000010
0.241165 0.421220 0.035825 0.052101 0.015197 0.000010 0.000096 0.000010 0.064693 0.144093 0.000010 0.000010 0.025539 0.000010 0.000010 0.000010
0.239669 0.425433 0.035305 0.045123 0.002490 0.008803 0.000010 0.000010 0.051050 0.155569 0.000010 0.009835 0.026662 0.000010 0.000010 0.000010
0.215879 0.425730 0.027310 0.043874 0.002320 0.007652 0.000011 0.000010 0.066780 0.159884 0.000010 0.010802 0.039709 0.000010 0.000010 0.000010
0.213662 0.470162 0.037758 0.038669 0.000010 0.000010 0.000010 0.000010 0.018270 0.126173 0.000010 0.036387 0.058839 0.000010 0.000010 0.000010
0.220696 0.429800 0.026841 0.056092 0.006307 0.000010 0.000010 0.000010 0.041898 0.125408 0.000010 0.029853 0.063034 0.000010 0.000010 0.000010
0.250432 0.450470 0.025770 0.035513 0.008001 0.000010 0.000010 0.000010 0.055609 0.137572 0.000010 0.000010 0.036552 0.000010 0.000010 0.000010
0.220242 0.477641 0.029006 0.044777 0.015898 0.002344 0.000010 0.000010 0.034999 0.136047 0.000010 0.000010 0.038976 0.000010 0.000010 0.000010
0.210657 0.467316 0.030834 0.056648 0.000010 0.000010 0.000010 0.000010 0.035447 0.143771 0.000010 0.001711 0.053537 0.000010 0.000010 0.000010
0.191799 0.490441 0.028971 0.042613 0.000010 0.000010 0.000010 0.000010 0.045560 0.124140 0.000010 0.019753 0.056643 0.000010 0.000010 0.000010
0.283228 0.445807 0.018453 0.029350 0.000040 0.000010 0.000010 0.000010 0.045684 0.140757 0.000010 0.005070 0.031541 0.000010 0.000010 0.000010
0.239719 0.433074 0.034481 0.023502 0.005656 0.002748 0.000010 0.000010 0.066622 0.130811 0.000010 0.010972 0.052355 0.000010 0.000010 0.000010
0.223448 0.451112 0.036216 0.035859 0.000362 0.014480 0.000010 0.000010 0.059927 0.119786 0.000010 0.009594 0.049157 0.000010 0.000010 0.000010
0.224445 0.431395 0.017552 0.059409 0.000651 0.000010 0.001418 0.000010 0.044340 0.151787 0.000010 0.005456 0.063487 0.000010 0.000010 0.000010
0.483734 0.116155 0.075401 0.113522 0.024796 0.000010 0.000010 0.000010 0.000010 0.122341 0.003742 0.002835 0.053715 0.000010 0.000010 0.003698
0.440641 0.154605 0.061500 0.136562 0.021489 0.012127 0.000010 0.000010 0.000010 0.123091 0.014360 0.006119 0.029210 0.000010 0.000010 0.000246
0.434665 0.120677 0.084814 0.120896 0.031145 0.016757 0.006123 0.000010 0.000010 0.127037 0.002810 0.012887 0.042140 0.000010 0.000010 0.000010
0.460460 0.106865 0.065409 0.128002 0.031419 0.008399 0.000010 0.000010 0.000470 0.126526 0.000010 0.025434 0.046956 0.000010 0.000010 0.000010
0.501315 0.125951 0.053736 0.117971 0.038735 0.004959 0.000010 0.000010 0.000010 0.116246 0.000010 0.009843 0.025603 0.000010 0.000010 0.005582
0.480874 0.120638 0.059512 0.124370 0.028694 0.009269 0.000010 0.000010 0.000010 0.111451 0.007145 0.006020 0.051966 0.000010 0.000010 0.000010
0.474354 0.116167 0.075163 0.116819 0.033833 0.000319 0.000022 0.000010 0.000010 0.118481 0.007048 0.015558 0.042185 0.000010 0.000010 0.000010
0.485541 0.120417 0.070618 0.113053 0.018656 0.003124 0.000918 0.000010 0.000966 0.126455 0.007582 0.007726 0.044904 0.000010 0.000010 0.000010
0.473089 0.087949 0.074301 0.124416 0.025214 0.008918 0.000010 0.000010 0.014683 0.135489 0.000010 0.014469 0.036718 0.000010 0.004704 0.000010
0.484618 0.115089 0.062305 0.139652 0.026859 0.012539 0.002034 0.000010 0.000010 0.120509 0.007415 0.007568 0.021361 0.000010 0.000010 0.000010
0.485462 0.105375 0.067052 0.114500 0.030470 0.010417 0.000010 0.000010 0.000010 0.122087 0.006905 0.014644 0.043028 0.000010 0.000010 0.000010
0.440027 0.140445 0.097904 0.132020 0.022985 0.000010 0.000181 0.000010 0.000010 0.125286 0.000010 0.000010 0.038254 0.002828 0.000010 0.000010
0.479569 0.110030 0.072447 0.150868 0.023743 0.011303 0.000010 0.000010 0.006084 0.105509 0.000010 0.000010 0.035888 0.000010 0.004500 0.000010
0.440314 0.134558 0.076533 0.131753 0.021838 0.006777 0.000010 0.000010 0.000010 0.133540 0.005397 0.002855 0.042489 0.000010 0.000010 0.003896
0.425788 0.097252 0.079110 0.137295 0.030554 0.026516 0.000010 0.000010 0.000010 0.121949 0.010817 0.020059 0.050599 0.000010 0.000010 0.000010
0.455990 0.129025 0.071508 0.127617 0.015320 0.000010 0.000010 0.000010 0.000805 0.122562 0.012526 0.018876 0.045710 0.000010 0.000010 0.000010
0.445273 0.119582 0.071847 0.132316 0.037236 0.009766 0.000873 0.000010 0.000010 0.123358 0.000010 0.017073 0.035148 0.000010 0.007478 0.000010
0.500647 0.101958 0.053612 0.120110 0.024500 0.004549 0.001777 0.000010 0.006917 0.116820 0.000010 0.021503 0.047559 0.000010 0.000010 0.000010
0.482033 0.101949 0.073865 0.111584 0.040046 0.016104 0.003197 0.000010 0.000010 0.123717 0.000010 0.008326 0.039120 0.000010 0.000010 0.000010
0.489924 0.096072 0.078826 0.120534 0.026826 0.005497 0.000010 0.000010 0.000010 0.114182 0.000010 0.017106 0.050963 0.000010 0.000010 0.000010
0.175557 0.096285 0.185933 0.228408 0.019540 0.002144 0.000016 0.000010 0.000010 0.155580 0.126307 0.000010 0.009872 0.000010 0.000010 0.000308
0.148957 0.056350 0.201636 0.290383 0.008592 0.000010 0.000010 0.000010 0.000010 0.152903 0.118090 0.000010 0.019539 0.000010 0.000010 0.003480
0.157293 0.063737 0.199697 0.272835 0.011653 0.000010 0.000010 0.000010 0.000010 0.148096 0.132261 0.000010 0.011450 0.000010 0.000010 0.002908
0.175845 0.064745 0.201042 0.249139 0.030552 0.000010 0.000010 0.000010 0.000010 0.143159 0.099463 0.000010 0.015513 0.020472 0.000010 0.000010
0.153271 0.058629 0.198912 0.279138 0.020214 0.000010 0.000010 0.000010 0.000010 0.168507 0.100989 0.000010 0.008913 0.000010 0.000010 0.011355
0.163353 0.059716 0.180655 0.272214 0.009703 0.000010 0.000010 0.000010 0.000010 0.151537 0.127218 0.000010 0.020857 0.000010 0.000010 0.014678
0.142917 0.053635 0.196318 0.286150 0.028193 0.000010 0.000010 0.000382 0.000010 0.163542 0.094561 0.000010 0.013996 0.007686 0.000010 0.012571
0.152006 0.061743 0.209392 0.261768 0.007686 0.000010 0.000010 0.000010 0.000010 0.156067 0.125735 0.000010 0.025523 0.000010 0.000010 0.000010
0.157507 0.061943 0.185713 0.257396 0.022091 0.003340 0.000010 0.004388 0.000015 0.161174 0.101441 0.000010 0.024921 0.012817 0.000010 0.007224
0.155679 0.043878 0.204253 0.260468 0.003600 0.000010 0.000010 0.000010 0.000010 0.172350 0.142259 0.000010 0.017433 0.000010 0.000010 0.000010
0.150843 0.093729 0.205393 0.261974 0.016182 0.000010 0.000010 0.000010 0.000010 0.139944 0.118543 0.000010 0.013306 0.000016 0.000010 0.000010
0.148893 0.052733 0.204253 0.297706 0.007954 0.000010 0.000010 0.000010 0.000010 0.165754 0.103173 0.000010 0.003739 0.004655 0.000010 0.011080
0.127480 0.054245 0.215386 0.285993 0.003784 0.000010 0.005892 0.000010 0.000010 0.172132 0.133805 0.000010 0.001213 0.000010 0.000010 0.000010
0.137226 0.075656 0.194389 0.270589 0.017897 0.000010 0.000010 0.001058 0.000010 0.152609 0.123661 0.001645 0.024853 0.000010 0.000010 0.000367
0.112367 0.076221 0.219840 0.307056 0.000010 0.000010 0.000010 0.000010 0.000019 0.148573 0.118902 0.000010 0.013789 0.000010 0.000010 0.003163
0.114852 0.061325 0.203032 0.290741 0.018942 0.000010 0.000010 0.000010 0.000010 0.169742 0.112018 0.000010 0.022523 0.001278 0.000010 0.005488
0.108668 0.082007 0.214980 0.297563 0.001267 0.000010 0.000010 0.000010 0.000010 0.150541 0.121036 0.013850 0.000010 0.008200 0.000010 0.001828
0.128734 0.082213 0.201598 0.275867 0.018425 0.000010 0.000010 0.000010 0.000015 0.152925 0.114582 0.000010 0.019959 0.000010 0.000010 0.005620
0.155956 0.047139 0.197426 0.272003 0.005745 0.000010 0.000010 0.000010 0.000010 0.162393 0.122615 0.000010 0.029922 0.000010 0.000010 0.006730
0.136529 0.076703 0.212415 0.267257 0.016812 0.000010 0.000010 0.000010 0.000010 0.163753 0.108952 0.000010 0.011777 0.000010 0.000010 0.005732
0.976070 0.000010 0.000010 0.000010 0.000010 0.000010 0.000010 0.000010 0.000010 0.023790 0.000010 0.000010 0.000010 0.000010 0.000010 0.000010
0.826038 0.000010 0.011332 0.009080 0.006460 0.070966 0.000011 0.000010 0.007091 0.037281 0.000010 0.031672 0.000010 0.000010 0.000010 0.000010
0.757778 0.000010 0.003217 0.000010 0.006893 0.033742 0.000010 0.000010 0.032169 0.047900 0.000010 0.118212 0.000010 0.000010 0.000010 0.000010
0.945904 0.000010 0.004967 0.000010 0.006379 0.000010 0.000010 0.000010 0.000010 0.036648 0.000010 0.000010 0.005992 0.000010 0.000010 0.000010
0.683489 0.000010 0.000010 0.000010 0.012383 0.080994 0.000010 0.000010 0.054997 0.030154 0.000010 0.137883 0.000010 0.000010 0.000010 0.000010
0.831227 0.000829 0.000010 0.000010 0.002421 0.030193 0.000010 0.000010 0.009614 0.020204 0.000010 0.086485 0.018947 0.000010 0.000010 0.000010
0.749802 0.000010 0.006084 0.000010 0.002358 0.000208 0.000010 0.000010 0.004510 0.019321 0.000010 0.217627 0.000010 0.000010 0.000010 0.000010
0.848854 0.000010 0.000010 0.000010 0.000010 0.059871 0.000010 0.000010 0.016844 0.025172 0.000010 0.049150 0.000010 0.000010 0.000010 0.000010
0.772298 0.000010 0.000015 0.000010 0.001899 0.061894 0.000010 0.000010 0.017458 0.034074 0.000010 0.112271 0.000010 0.000010 0.000010 0.000010
0.829275 0.000010 0.000010 0.000010 0.002729 0.045992 0.000010 0.000010 0.015886 0.030030 0.000010 0.073520 0.002262 0.000010 0.000010 0.000225
0.752353 0.000010 0.001873 0.000010 0.007846 0.018492 0.000010 0.000010 0.050359 0.017869 0.000010 0.150323 0.000804 0.000010 0.000010 0.000010
0.611306 0.019635 0.000010 0.000010 0.017169 0.025998 0.000010 0.000010 0.029871 0.006803 0.000010 0.288189 0.000950 0.000010 0.000010 0.000010
0.735570 0.000010 0.000010 0.000010 0.000010 0.000010 0.000010 0.000010 0.086069 0.008122 0.000010 0.170119 0.000010 0.000010 0.000010 0.000010
0.730831 0.000010 0.000010 0.000010 0.006108 0.048574 0.000010 0.000010 0.037345 0.022990 0.000010 0.154052 0.000010 0.000010 0.000010 0.000010
0.649809 0.008723 0.001743 0.000010 0.000014 0.018529 0.000010 0.000010 0.037751 0.013172 0.000010 0.267751 0.002438 0.000010 0.000010 0.000010
0.902311 0.000010 0.000010 0.000010 0.011152 0.001289 0.000010 0.000010 0.029792 0.042753 0.000010 0.012163 0.000450 0.000010 0.000010 0.000010
0.928253 0.000010 0.007872 0.000010 0.007843 0.000371 0.000010 0.000010 0.000010 0.049799 0.000010 0.005761 0.000010 0.000010 0.000010 0.000010
0.511456 0.000010 0.000010 0.000010 0.018183 0.006986 0.000010 0.000010 0.029121 0.017457 0.000010 0.416698 0.000010 0.000010 0.000010 0.000010
0.942208 0.000010 0.000010 0.000010 0.009904 0.007637 0.000010 0.000010 0.000010 0.025212 0.000010 0.014929 0.000010 0.000010 0.000010 0.000010
0.819909 0.000010 0.000010 0.000010 0.011036 0.085743 0.000010 0.000010 0.000697 0.022497 0.000010 0.060018 0.000010 0.000010 0.000010 0.000010
0.204111 0.155189 0.044463 0.007653 0.057761 0.111014 0.010381 0.130043 0.014166 0.123400 0.066315 0.017418 0.036326 0.018169 0.003581 0.000010
0.260024 0.157302 0.041027 0.029507 0.088036 0.058847 0.000010 0.092515 0.032457 0.158410 0.019834 0.022828 0.027063 0.007776 0.002928 0.001435
0.218040 0.124420 0.046935 0.030824 0.054721 0.091269 0.003318 0.124401 0.025662 0.128847 0.039098 0.032249 0.045422 0.022532 0.000010 0.012251
0.303021 0.185220 0.053910 0.012745 0.098407 0.051622 0.000010 0.000010 0.008654 0.168669 0.034632 0.024012 0.056596 0.000010 0.002473 0.000010
0.280591 0.160978 0.062894 0.000010 0.093042 0.090133 0.000010 0.040025 0.036962 0.161920 0.001170 0.001980 0.037135 0.027788 0.005352 0.000010
0.244740 0.138614 0.056333 0.014235 0.080487 0.074755 0.003957 0.137249 0.000031 0.127950 0.023021 0.024609 0.038722 0.023500 0.008394 0.003404
0.211242 0.154833 0.043332 0.022125 0.087749 0.138127 0.000010 0.125601 0.022384 0.105980 0.002046 0.019714 0.040265 0.026571 0.000010 0.000010
0.291999 0.175138 0.046996 0.016135 0.102490 0.076915 0.008250 0.011606 0.022909 0.146407 0.000010 0.042216 0.054314 0.004594 0.000010 0.000010
0.283289 0.158137 0.044564 0.006838 0.106935 0.071164 0.000010 0.083387 0.020428 0.139423 0.022835 0.014956 0.046289 0.000010 0.000010 0.001723
0.294846 0.201320 0.035057 0.036901 0.107506 0.054092 0.006875 0.004413 0.000010 0.155426 0.018865 0.026719 0.057942 0.000010 0.000010 0.000010
0.297041 0.157277 0.051837 0.028858 0.094049 0.082863 0.000010 0.020392 0.007624 0.150615 0.017843 0.030620 0.052841 0.000010 0.008108 0.000010
0.315703 0.190868 0.046489 0.003318 0.085286 0.068368 0.002319 0.005834 0.034105 0.159486 0.035750 0.003660 0.036171 0.002102 0.000577 0.009964
0.297898 0.162331 0.062476 0.034716 0.109654 0.063161 0.000010 0.022029 0.007090 0.147791 0.023840 0.032503 0.035905 0.000010 0.000577 0.000010
0.264176 0.196051 0.040803 0.025411 0.094998 0.070123 0.000010 0.009888 0.022689 0.144330 0.015841 0.034524 0.059975 0.000010 0.004369 0.016802
0.317943 0.190434 0.061522 0.025698 0.080806 0.052648 0.000010 0.031767 0.023126 0.128302 0.021376 0.000010 0.055618 0.000010 0.010719 0.000010
0.298956 0.179633 0.052677 0.049164 0.086714 0.053704 0.002570 0.016042 0.000015 0.138054 0.040023 0.030408 0.051649 0.000369 0.000010 0.000010
0.262074 0.158829 0.054083 0.052373 0.083496 0.055677 0.000010 0.024337 0.039278 0.155729 0.009801 0.022169 0.062204 0.016189 0.003742 0.000010
0.289752 0.166916 0.033503 0.016397 0.080531 0.063425 0.000010 0.026037 0.020867 0.151364 0.075173 0.025665 0.040248 0.000011 0.010091 0.000010
0.293527 0.143093 0.069980 0.036268 0.085289 0.069639 0.000010 0.027388 0.027839 0.131098 0.048648 0.027699 0.037280 0.000010 0.000010 0.002221
0.296667 0.200049 0.054850 0.028184 0.099928 0.058757 0.000010 0.001164 0.003124 0.175193 0.018127 0.024855 0.038790 0.000010 0.000283 0.000010
0.181790 0.246758 0.017255 0.020518 0.000010 0.187791 0.000010 0.000010 0.027773 0.136030 0.000010 0.130758 0.051256 0.000010 0.000010 0.000010
0.172268 0.268075 0.032183 0.009671 0.000010 0.162044 0.002466 0.000010 0.000010 0.145677 0.000010 0.160665 0.046881 0.000010 0.000010 0.000010
0.179379 0.297681 0.013993 0.020719 0.000010 0.136451 0.000010 0.000010 0.000010 0.144608 0.000010 0.163137 0.043953 0.000010 0.000010 0.000010
0.194412 0.265793 0.015207 0.016482 0.000010 0.140082 0.002126 0.000010 0.000010 0.143775 0.000010 0.164950 0.057104 0.000010 0.000010 0.000010
0.166463 0.277235 0.036640 0.036042 0.000010 0.153394 0.000010 0.000010 0.000010 0.145132 0.000010 0.134671 0.050344 0.000010 0.000010 0.000010
0.176614 0.249323 0.036561 0.030510 0.000010 0.154345 0.000010 0.000010 0.009041 0.137790 0.000010 0.164847 0.040898 0.000010 0.000010 0.000010
0.204627 0.250775 0.025340 0.026961 0.000010 0.172012 0.000010 0.000010 0.000010 0.127977 0.000010 0.147163 0.045067 0.000010 0.000010 0.000010
0.216887 0.283941 0.027332 0.002811 0.000010 0.148743 0.000010 0.000010 0.000163 0.112218 0.000010 0.163066 0.044769 0.000010 0.000010 0.000010
0.000010 0.902280 0.000807 0.000010 0.000010 0.000010 0.000010 0.000010 0.024428 0.035528 0.000010 0.000010 0.014068 0.017094 0.000010 0.005705
0.038591 0.822961 0.013495 0.025215 0.009267 0.000010 0.000010 0.010999 0.031603 0.032906 0.000010 0.002500 0.000010 0.000010 0.011177 0.001237
0.000010 0.850422 0.003504 0.028606 0.013954 0.000010 0.000265 0.002209 0.030141 0.027523 0.000010 0.000010 0.014977 0.000010 0.028339 0.000010
0.000010 0.906756 0.008029 0.000010 0.012155 0.000010 0.004621 0.026222 0.015794 0.026333 0.000010 0.000010 0.000010 0.000010 0.000010 0.000010
0.004926 0.852871 0.023108 0.000010 0.011185 0.000010 0.000010 0.041985 0.031148 0.001546 0.005554 0.000010 0.027608 0.000010 0.000010 0.000010
0.147996 0.218474 0.055019 0.018638 0.049888 0.060584 0.000017 0.137063 0.060616 0.096441 0.036129 0.056906 0.060946 0.001263 0.000010 0.000010
0.145136 0.234004 0.041946 0.021677 0.044094 0.060827 0.000010 0.141495 0.079655 0.138993 0.019006 0.025595 0.036308 0.000010 0.000010 0.011234
0.145915 0.286968 0.029537 0.000010 0.077393 0.055114 0.000010 0.113591 0.077801 0.147538 0.018424 0.002020 0.036240 0.000010 0.000010 0.009419
0.143746 0.234532 0.040752 0.010812 0.044609 0.049040 0.000010 0.132673 0.084629 0.136642 0.049248 0.037300 0.034330 0.000010 0.000010 0.001658
0.131166 0.263483 0.038745 0.008240 0.044610 0.066102 0.002134 0.102499 0.056094 0.167916 0.046822 0.031620 0.037835 0.002614 0.000010 0.000110
0.137419 0.239835 0.039118 0.011501 0.045139 0.064003 0.000798 0.089055 0.044729 0.156421 0.052191 0.075583 0.044179 0.000010 0.000010 0.000010
0.137825 0.258528 0.040501 0.010436 0.056902 0.051442 0.000010 0.048349 0.040241 0.168835 0.052763 0.075252 0.041363 0.000010 0.000010 0.017533
0.125183 0.260772 0.039657 0.000010 0.059456 0.074029 0.000010 0.126065 0.067723 0.155214 0.033022 0.024312 0.034516 0.000010 0.000010 0.000010
0.118779 0.260149 0.041871 0.006344 0.034921 0.060655 0.000010 0.122316 0.077925 0.135072 0.043719 0.066847 0.027167 0.000010 0.004204 0.000010
0.142476 0.247281 0.043670 0.000010 0.036793 0.076989 0.000010 0.106852 0.072678 0.146661 0.034310 0.033248 0.044080 0.000019 0.000010 0.014912
0.107944 0.228393 0.036472 0.038811 0.043351 0.066448 0.000010 0.086937 0.049600 0.146605 0.085528 0.053957 0.045383 0.000010 0.000010 0.010541
0.140666 0.238794 0.046435 0.001480 0.058673 0.047764 0.000010 0.152238 0.085899 0.130927 0.046690 0.017633 0.032029 0.000010 0.000742 0.000010
0.171381 0.263961 0.045347 0.000228 0.043314 0.061590 0.000010 0.060175 0.073002 0.141584 0.058261 0.029023 0.041395 0.000010 0.000010 0.010709
0.170882 0.225430 0.048245 0.015880 0.040009 0.061011 0.000010 0.046556 0.044531 0.152442 0.081649 0.053314 0.036461 0.000010 0.000757 0.022814
0.000010 0.000010 0.000010 0.000010 0.000010 0.000010 0.000010 0.000010 0.999850 0.000010 0.000010 0.000010 0.000010 0.000010 0.000010 0.000010
0.058178 0.062583 0.000010 0.005649 0.000010 0.000010 0.000010 0.000010 0.855715 0.017766 0.000010 0.000010 0.000010 0.000010 0.000010 0.000010
0.000010 0.000010 0.000010 0.000010 0.000010 0.000010 0.000010 0.000010 0.999850 0.000010 0.000010 0.000010 0.000010 0.000010 0.000010 0.000010
0.000010 0.000010 0.000010 0.000010 0.000010 0.000010 0.000010 0.000010 0.999850 0.000010 0.000010 0.000010 0.000010 0.000010 0.000010 0.000010
0.000010 0.000010 0.000010 0.000010 0.000010 0.000010 0.000010 0.000010 0.999850 0.000010 0.000010 0.000010 0.000010 0.000010 0.000010 0.000010
0.021102 0.039621 0.000010 0.000010 0.000010 0.000010 0.000010 0.000010 0.930878 0.008279 0.000010 0.000010 0.000010 0.000010 0.000010 0.000010
0.047679 0.134222 0.010977 0.004035 0.007551 0.018184 0.000010 0.000010 0.672821 0.042125 0.000010 0.051900 0.010446 0.000010 0.000010 0.000010
0.019577 0.019006 0.025236 0.010461 0.001996 0.013722 0.000010 0.000010 0.843265 0.021665 0.000010 0.034177 0.010134 0.000010 0.000710 0.000010
0.013962 0.000010 0.002787 0.010584 0.000010 0.024398 0.000010 0.000010 0.948149 0.000020 0.000010 0.000010 0.000010 0.000010 0.000010 0.000010
0.000010 0.000010 0.000010 0.000010 0.000010 0.000010 0.000010 0.000010 0.999850 0.000010 0.000010 0.000010 0.000010 0.000010 0.000010 0.000010
0.000010 0.000010 0.000010 0.000010 0.000010 0.000010 0.000010 0.000010 0.999850 0.000010 0.000010 0.000010 0.000010 0.000010 0.000010 0.000010
0.000010 0.000010 0.000010 0.000010 0.000010 0.000010 0.000010 0.000010 0.999850 0.000010 0.000010 0.000010 0.000010 0.000010 0.000010 0.000010
0.003926 0.027952 0.000010 0.000010 0.001653 0.000010 0.000010 0.000010 0.966325 0.000010 0.000010 0.000010 0.000034 0.000010 0.000010 0.000010
0.000010 0.000010 0.000010 0.000010 0.000010 0.000010 0.000010 0.000010 0.999850 0.000010 0.000010 0.000010 0.000010 0.000010 0.000010 0.000010
0.000010 0.000010 0.000010 0.000010 0.000010 0.000010 0.000010 0.000010 0.999850 0.000010 0.000010 0.000010 0.000010 0.000010 0.000010 0.000010
0.000010 0.000010 0.000010 0.000010 0.000010 0.000010 0.000010 0.000010 0.999850 0.000010 0.000010 0.000010 0.000010 0.000010 0.000010 0.000010
0.000010 0.000010 0.000010 0.000010 0.000010 0.000010 0.000010 0.000010 0.999850 0.000010 0.000010 0.000010 0.000010 0.000010 0.000010 0.000010
0.009523 0.033851 0.009524 0.000010 0.002366 0.000010 0.000010 0.000010 0.917519 0.022617 0.000010 0.000010 0.004509 0.000010 0.000010 0.000010
0.001705 0.000010 0.000010 0.000010 0.000010 0.000010 0.000010 0.000010 0.978074 0.000010 0.000010 0.016649 0.003452 0.000010 0.000010 0.000010
0.000010 0.000010 0.000010 0.000010 0.000010 0.000010 0.000010 0.000010 0.992100 0.000010 0.000010 0.000010 0.007760 0.000010 0.000010 0.000010
0.000010 0.000010 0.000010 0.000010 0.000010 0.000010 0.000010 0.000010 0.999850 0.000010 0.000010 0.000010 0.000010 0.000010 0.000010 0.000010
0.000010 0.032230 0.004585 0.000010 0.006493 0.000010 0.000010 0.000010 0.921274 0.000010 0.000010 0.028852 0.006466 0.000010 0.000010 0.000010
0.000010 0.000010 0.000010 0.000010 0.000010 0.000010 0.000010 0.000010 0.999850 0.000010 0.000010 0.000010 0.000010 0.000010 0.000010 0.000010
0.000010 0.073679 0.002538 0.000010 0.010333 0.000566 0.000010 0.000010 0.893433 0.000010 0.000010 0.000010 0.019350 0.000010 0.000010 0.000010
0.003659 0.020863 0.002595 0.020251 0.002176 0.000010 0.000010 0.000010 0.915482 0.023894 0.000010 0.003653 0.007357 0.000010 0.000010 0.000010
0.000010 0.048129 0.004522 0.011140 0.000010 0.000010 0.000010 0.000010 0.912795 0.015540 0.000010 0.007774 0.000010 0.000010 0.000010 0.000010
0.000010 0.000010 0.000010 0.000010 0.000010 0.000010 0.000010 0.000010 0.999850 0.000010 0.000010 0.000010 0.000010 0.000010 0.000010 0.000010
0.006830 0.000010 0.011123 0.000010 0.000010 0.000010 0.000010 0.000010 0.968777 0.000010 0.000010 0.013150 0.000010 0.000010 0.000010 0.000010
0.263950 0.040883 0.001813 0.000010 0.002306 0.041327 0.000010 0.000010 0.612207 0.024549 0.000010 0.011491 0.000010 0.000010 0.001404 0.000010
0.000010 0.000010 0.002601 0.022380 0.000010 0.000010 0.000010 0.000010 0.967377 0.007522 0.000010 0.000010 0.000010 0.000010 0.000010 0.000010
0.000010 0.001854 0.000010 0.000010 0.003058 0.000010 0.000010 0.000010 0.964523 0.004541 0.000010 0.025913 0.000010 0.000010 0.000010 0.000010
0.009489 0.032378 0.000010 0.000010 0.014074 0.000010 0.000010 0.000010 0.868148 0.014619 0.000010 0.061192 0.000010 0.000010 0.000010 0.000010
0.009482 0.039433 0.000010 0.023351 0.000010 0.000010 0.000010 0.000010 0.843695 0.003496 0.000010 0.079989 0.000464 0.000010 0.000010 0.000010
0.094127 0.012869 0.000010 0.000010 0.000010 0.000010 0.000010 0.000010 0.876689 0.006664 0.000010 0.009542 0.000010 0.000010 0.000010 0.000010
0.087412 0.000010 0.000010 0.000010 0.000967 0.039074 0.000010 0.000010 0.849787 0.009292 0.000010 0.009786 0.003593 0.000010 0.000010 0.000010
0.251546 0.185368 0.060250 0.030315 0.076653 0.041607 0.000010 0.059657 0.006224 0.126563 0.060147 0.057601 0.037353 0.000010 0.006686 0.000010
0.210371 0.201342 0.041708 0.041272 0.071375 0.064269 0.000012 0.062257 0.001904 0.155601 0.037555 0.066821 0.027464 0.000010 0.018028 0.000010
0.251346 0.204064 0.038070 0.035497 0.069076 0.103280 0.000010 0.004181 0.024253 0.106912 0.057443 0.037582 0.043235 0.000010 0.010656 0.014385
0.246304 0.186799 0.035417 0.024577 0.092325 0.057305 0.000010 0.076415 0.036576 0.140613 0.017658 0.055200 0.016240 0.001951 0.000010 0.012602
0.239766 0.208100 0.045637 0.042879 0.071629 0.062753 0.000010 0.062223 0.000010 0.125615 0.047344 0.047720 0.042983 0.000010 0.000010 0.003312
0.240596 0.174408 0.032441 0.036879 0.046163 0.100260 0.000010 0.044448 0.021235 0.103408 0.097330 0.045914 0.042732 0.000010 0.004857 0.009308
0.276754 0.192932 0.031516 0.005114 0.100772 0.048538 0.000010 0.068343 0.044960 0.127962 0.016225 0.054474 0.028274 0.000010 0.000010 0.004108
0.293636 0.180211 0.052844 0.044025 0.069242 0.039593 0.008071 0.032578 0.035201 0.133180 0.055768 0.026853 0.027646 0.000010 0.000010 0.001133
0.000010 0.000010 0.000010 0.000010 0.000010 0.005383 0.000010 0.000010 0.088676 0.003001 0.000010 0.902820 0.000010 0.000010 0.000010 0.000010
0.000010 0.000010 0.000010 0.000010 0.000010 0.000010 0.000010 0.000010 0.000010 0.000010 0.000010 0.999850 0.000010 0.000010 0.000010 0.000010
0.000010 0.000010 0.000010 0.000363 0.000010 0.001580 0.000010 0.000010 0.000010 0.000010 0.000010 0.997926 0.000010 0.000010 0.000010 0.000010
0.000010 0.000010 0.001375 0.000010 0.005054 0.000010 0.000010 0.000010 0.015761 0.000010 0.000010 0.977690 0.000010 0.000010 0.000010 0.000010
0.000010 0.000010 0.014637 0.000010 0.000010 0.000010 0.000010 0.000010 0.009042 0.003205 0.000010 0.972996 0.000010 0.000010 0.000010 0.000010
0.000010 0.000010 0.001073 0.016801 0.000010 0.000010 0.000010 0.000010 0.001480 0.022956 0.000010 0.936024 0.021566 0.000010 0.000010 0.000010
0.000010 0.000010 0.000010 0.011213 0.000010 0.000010 0.000010 0.000010 0.000010 0.007751 0.000010 0.980906 0.000010 0.000010 0.000010 0.000010
0.000010 0.000010 0.000010 0.000010 0.000010 0.009704 0.000010 0.000010 0.060644 0.000010 0.000010 0.929523 0.000010 0.000010 0.000010 0.000010
0.000010 0.000010 0.000010 0.000010 0.000010 0.000010 0.000010 0.000010 0.028227 0.000010 0.000010 0.971633 0.000010 0.000010 0.000010 0.000010
0.000010 0.000010 0.000010 0.000010 0.000010 0.000010 0.000010 0.000010 0.000010 0.000017 0.000010 0.999843 0.000010 0.000010 0.000010 0.000010
0.000010 0.000010 0.000010 0.000010 0.000010 0.000010 0.000010 0.000010 0.000010 0.000010 0.000010 0.999850 0.000010 0.000010 0.000010 0.000010
0.000010 0.000010 0.000010 0.000010 0.000010 0.000010 0.000010 0.000010 0.000019 0.000010 0.000010 0.999841 0.000010 0.000010 0.000010 0.000010
0.000010 0.000010 0.000010 0.000010 0.000010 0.000010 0.000010 0.000010 0.029216 0.014236 0.000010 0.930409 0.026019 0.000010 0.000010 0.000010
0.000010 0.000010 0.000010 0.000010 0.000010 0.018434 0.000010 0.000010 0.045849 0.000010 0.000010 0.935587 0.000010 0.000010 0.000010 0.000010
0.000010 0.000010 0.000010 0.000010 0.000010 0.000010 0.000010 0.000010 0.000010 0.000010 0.000010 0.999850 0.000010 0.000010 0.000010 0.000010
0.000010 0.000010 0.000010 0.000010 0.000010 0.000010 0.000010 0.000010 0.000010 0.000010 0.000010 0.993827 0.006033 0.000010 0.000010 0.000010
0.000010 0.000010 0.000010 0.000010 0.000010 0.000010 0.000010 0.000010 0.000010 0.000010 0.000010 0.999850 0.000010 0.000010 0.000010 0.000010
0.000010 0.000010 0.000010 0.000010 0.000010 0.000010 0.000010 0.000010 0.000010 0.000010 0.000010 0.999850 0.000010 0.000010 0.000010 0.000010
0.000010 0.000010 0.000010 0.000010 0.000010 0.000010 0.000010 0.000010 0.000010 0.000010 0.000010 0.999850 0.000010 0.000010 0.000010 0.000010
0.227099 0.144710 0.050835 0.035347 0.039864 0.099294 0.000010 0.023008 0.056094 0.124337 0.032683 0.069331 0.084376 0.012991 0.000010 0.000010
0.219296 0.188923 0.044352 0.039223 0.048036 0.082276 0.000010 0.000010 0.000010 0.152457 0.010180 0.133164 0.082034 0.000010 0.000010 0.000010
0.156848 0.153723 0.034115 0.034374 0.035639 0.163483 0.001004 0.000010 0.059696 0.121089 0.002811 0.098547 0.128825 0.000010 0.005227 0.004598
0.175272 0.158841 0.029256 0.033016 0.035052 0.158155 0.000010 0.011244 0.029052 0.146931 0.002528 0.095910 0.122732 0.000010 0.001516 0.000475
0.201653 0.175980 0.045130 0.031972 0.027430 0.110712 0.001674 0.018487 0.029586 0.113792 0.000010 0.119290 0.122494 0.000010 0.001769 0.000010
0.201284 0.204236 0.038925 0.044001 0.037659 0.068254 0.000010 0.000010 0.041151 0.131063 0.000010 0.113033 0.091804 0.023004 0.000010 0.005546
0.232646 0.178712 0.035012 0.027946 0.033763 0.065837 0.000010 0.022977 0.025008 0.131485 0.000010 0.120028 0.116478 0.009087 0.000010 0.000989
0.242948 0.189265 0.034844 0.022182 0.038784 0.066143 0.000516 0.000010 0.000010 0.140233 0.005265 0.160293 0.086333 0.013156 0.000010 0.000010
0.245246 0.185036 0.025773 0.018619 0.023619 0.084968 0.000010 0.000014 0.016456 0.115694 0.000010 0.140441 0.121853 0.015091 0.000010 0.007160
0.053061 0.799547 0.022460 0.003331 0.015868 0.007952 0.000010 0.000010 0.041268 0.021438 0.000010 0.025559 0.009455 0.000010 0.000010 0.000010
0.000010 0.977993 0.000010 0.000010 0.000010 0.000010 0.000010 0.000010 0.017858 0.004015 0.000010 0.000010 0.000014 0.000010 0.000010 0.000010
0.046557 0.845642 0.021353 0.020180 0.001787 0.000010 0.000010 0.000010 0.036340 0.008162 0.000010 0.000010 0.019899 0.000010 0.000010 0.000010
0.000010 0.999850 0.000010 0.000010 0.000010 0.000010 0.000010 0.000010 0.000010 0.000010 0.000010 0.000010 0.000010 0.000010 0.000010 0.000010
0.000010 0.975224 0.000010 0.011806 0.012432 0.000010 0.000010 0.000010 0.000418 0.000010 0.000010 0.000010 0.000010 0.000010 0.000010 0.000010
0.000010 0.985556 0.000010 0.000010 0.000977 0.000010 0.000010 0.000010 0.013337 0.000010 0.000010 0.000010 0.000010 0.000010 0.000010 0.000010
0.030499 0.840201 0.009269 0.018042 0.000010 0.000010 0.000010 0.000010 0.040687 0.043801 0.000010 0.006373 0.011047 0.000010 0.000010 0.000010
0.000010 0.992881 0.000010 0.000010 0.006979 0.000010 0.000010 0.000010 0.000010 0.000010 0.000010 0.000010 0.000010 0.000010 0.000010 0.000010
0.000010 0.995272 0.000010 0.000010 0.004588 0.000010 0.000010 0.000010 0.000010 0.000010 0.000010 0.000010 0.000010 0.000010 0.000010 0.000010
0.000010 0.996094 0.000010 0.000010 0.003766 0.000010 0.000010 0.000010 0.000010 0.000010 0.000010 0.000010 0.000010 0.000010 0.000010 0.000010
0.000010 0.979996 0.000010 0.000010 0.000666 0.000010 0.000010 0.000010 0.019208 0.000010 0.000010 0.000010 0.000010 0.000010 0.000010 0.000010
0.000010 0.998021 0.000010 0.000703 0.000407 0.000010 0.000749 0.000010 0.000010 0.000010 0.000010 0.000010 0.000010 0.000010 0.000010 0.000010
0.000010 0.999850 0.000010 0.000010 0.000010 0.000010 0.000010 0.000010 0.000010 0.000010 0.000010 0.000010 0.000010 0.000010 0.000010 0.000010
0.000010 0.998900 0.000010 0.000010 0.000960 0.000010 0.000010 0.000010 0.000010 0.000010 0.000010 0.000010 0.000010 0.000010 0.000010 0.000010
0.077745 0.595059 0.014731 0.045475 0.018011 0.015312 0.000010 0.000010 0.081282 0.086051 0.000010 0.029541 0.036733 0.000010 0.000010 0.000010
0.064615 0.745973 0.013122 0.019570 0.018637 0.000010 0.000010 0.000010 0.050212 0.056326 0.000010 0.013124 0.018351 0.000010 0.000010 0.000010
0.000010 0.982508 0.000010 0.000010 0.006615 0.000010 0.000010 0.000010 0.010748 0.000010 0.000010 0.000010 0.000010 0.000010 0.000010 0.000010
0.000010 0.999850 0.000010 0.000010 0.000010 0.000010 0.000010 0.000010 0.000010 0.000010 0.000010 0.000010 0.000010 0.000010 0.000010 0.000010
0.000010 0.999850 0.000010 0.000010 0.000010 0.000010 0.000010 0.000010 0.000010 0.000010 0.000010 0.000010 0.000010 0.000010 0.000010 0.000010
0.000010 0.977785 0.000010 0.006040 0.016044 0.000010 0.000010 0.000010 0.000010 0.000010 0.000010 0.000010 0.000010 0.000010 0.000010 0.000010
0.026419 0.760086 0.000010 0.001843 0.000010 0.020043 0.000010 0.000010 0.020768 0.048208 0.000010 0.091275 0.031278 0.000010 0.000010 0.000010
0.017667 0.765030 0.004108 0.001370 0.000010 0.001698 0.000010 0.000010 0.062950 0.047508 0.000010 0.087806 0.011793 0.000010 0.000010 0.000010
0.039613 0.750181 0.000010 0.007627 0.000010 0.021745 0.000010 0.000010 0.056244 0.048268 0.000010 0.062185 0.014057 0.000010 0.000010 0.000010
0.047020 0.722487 0.000010 0.007934 0.000010 0.018010 0.000010 0.000010 0.070341 0.065035 0.000010 0.060039 0.009054 0.000010 0.000010 0.000010
0.017251 0.783004 0.000010 0.000010 0.000010 0.011499 0.000010 0.000010 0.083304 0.046494 0.000010 0.056144 0.002214 0.000010 0.000010 0.000010
0.025480 0.751252 0.003627 0.000010 0.000010 0.023734 0.000010 0.000010 0.044140 0.056915 0.000010 0.074777 0.019996 0.000010 0.000010 0.000010
0.035347 0.785461 0.008823 0.000010 0.000010 0.000010 0.000010 0.000010 0.052979 0.054751 0.000010 0.043950 0.018598 0.000010 0.000010 0.000010
0.000010 0.789946 0.000010 0.003783 0.000010 0.016140 0.000010 0.000010 0.111474 0.041409 0.000010 0.027334 0.009824 0.000010 0.000010 0.000010
0.000010 0.785899 0.000216 0.010787 0.000010 0.004700 0.000010 0.000010 0.064849 0.045567 0.000010 0.064064 0.023838 0.000010 0.000010 0.000010
0.028464 0.762470 0.000010 0.003080 0.000010 0.029999 0.000010 0.000010 0.031754 0.070928 0.000010 0.071552 0.001673 0.000010 0.000010 0.000010
0.022037 0.760774 0.000010 0.000010 0.000010 0.012107 0.000010 0.000010 0.085253 0.047002 0.000010 0.065094 0.007643 0.000010 0.000010 0.000010
0.011934 0.792015 0.000010 0.000010 0.000010 0.013594 0.000010 0.000010 0.054429 0.062459 0.000010 0.051891 0.013587 0.000010 0.000010 0.000010
0.022856 0.738710 0.006775 0.000010 0.000010 0.031614 0.000010 0.000010 0.103211 0.033479 0.000010 0.062917 0.000358 0.000010 0.000010 0.000010
0.000010 0.780242 0.000010 0.001869 0.000010 0.005052 0.000010 0.000010 0.053787 0.050578 0.000010 0.100283 0.008098 0.000010 0.000010 0.000010
0.022731 0.759214 0.000010 0.000922 0.000010 0.016398 0.000010 0.000010 0.076157 0.071903 0.000010 0.040453 0.012141 0.000010 0.000010 0.000010
0.176040 0.369213 0.089028 0.064709 0.042392 0.040362 0.000552 0.000010 0.033267 0.090128 0.000010 0.065511 0.028746 0.000010 0.000010 0.000010
0.005593 0.777083 0.000010 0.000010 0.000010 0.000010 0.000010 0.000010 0.071440 0.041533 0.000010 0.084447 0.019804 0.000010 0.000010 0.000010
0.016983 0.764409 0.000010 0.000010 0.000010 0.026542 0.000010 0.000010 0.049784 0.051057 0.000010 0.075823 0.015313 0.000010 0.000010 0.000010
0.000010 0.520283 0.002923 0.033086 0.001208 0.000010 0.000010 0.000010 0.000010 0.008386 0.000010 0.000010 0.434014 0.000010 0.000010 0.000010
0.000010 0.000010 0.000010 0.000010 0.000010 0.000010 0.000010 0.000010 0.000010 0.000010 0.000010 0.000010 0.999850 0.000010 0.000010 0.000010
0.000010 0.000010 0.000010 0.000010 0.000010 0.000010 0.000010 0.000010 0.000010 0.000010 0.000010 0.000010 0.999850 0.000010 0.000010 0.000010
0.000010 0.000010 0.000010 0.000010 0.000010 0.000010 0.000010 0.000010 0.000010 0.000010 0.000010 0.000010 0.999850 0.000010 0.000010 0.000010
0.000010 0.000010 0.000010 0.000010 0.000010 0.000010 0.000010 0.000010 0.000010 0.000010 0.000010 0.000010 0.999850 0.000010 0.000010 0.000010
0.000010 0.000010 0.000010 0.000010 0.000010 0.000010 0.000010 0.000010 0.000010 0.000010 0.000010 0.000010 0.999850 0.000010 0.000010 0.000010
0.071544 0.000010 0.000010 0.018918 0.000010 0.000010 0.000010 0.000010 0.000010 0.074959 0.000010 0.000010 0.834459 0.000010 0.000010 0.000010
0.074421 0.000010 0.008292 0.013784 0.004462 0.000010 0.000010 0.000010 0.000010 0.086103 0.000010 0.000010 0.812837 0.000010 0.000010 0.000010
0.000010 0.000010 0.000010 0.000010 0.000010 0.000010 0.000010 0.000010 0.000010 0.000010 0.000010 0.000010 0.999850 0.000010 0.000010 0.000010
0.000010 0.000010 0.000010 0.037691 0.000010 0.000010 0.000010 0.000010 0.000010 0.020218 0.000010 0.000010 0.941961 0.000010 0.000010 0.000010
0.000010 0.000010 0.000010 0.000010 0.000010 0.000010 0.000010 0.000010 0.000010 0.000010 0.000010 0.000010 0.999850 0.000010 0.000010 0.000010
0.000010 0.000010 0.000010 0.000010 0.000010 0.000010 0.000010 0.000010 0.000010 0.000010 0.000010 0.000010 0.999850 0.000010 0.000010 0.000010
0.000010 0.000010 0.000010 0.000010 0.000010 0.000010 0.000010 0.000010 0.000010 0.015867 0.000010 0.000010 0.983993 0.000010 0.000010 0.000010
0.000010 0.000010 0.000010 0.018469 0.011008 0.000010 0.000010 0.000010 0.000010 0.019878 0.000010 0.000010 0.950525 0.000010 0.000010 0.000010
0.000010 0.000010 0.000010 0.000010 0.000010 0.000010 0.000010 0.000010 0.000010 0.000010 0.000010 0.000010 0.999850 0.000010 0.000010 0.000010
0.000010 0.000010 0.000011 0.000010 0.000010 0.000010 0.000010 0.000010 0.000010 0.000010 0.000010 0.000010 0.999849 0.000010 0.000010 0.000010
0.000010 0.000010 0.000010 0.000010 0.000010 0.000010 0.000010 0.000010 0.000010 0.000010 0.000010 0.000010 0.999850 0.000010 0.000010 0.000010
0.084709 0.003125 0.004831 0.039394 0.000010 0.000010 0.000010 0.000010 0.000010 0.117428 0.000010 0.000010 0.750414 0.000010 0.000010 0.000010
0.000010 0.000010 0.000010 0.000010 0.000010 0.000010 0.000010 0.000010 0.000010 0.000010 0.000010 0.000010 0.999850 0.000010 0.000010 0.000010
0.059659 0.026476 0.005467 0.053835 0.000010 0.000010 0.000010 0.000010 0.001259 0.097360 0.000010 0.000010 0.755853 0.000010 0.000010 0.000010
0.000010 0.000010 0.000010 0.999850 0.000010 0.000010 0.000010 0.000010 0.000010 0.000010 0.000010 0.000010 0.000010 0.000010 0.000010 0.000010
0.000010 0.000010 0.000010 0.999850 0.000010 0.000010 0.000010 0.000010 0.000010 0.000010 0.000010 0.000010 0.000010 0.000010 0.000010 0.000010
0.000010 0.000010 0.000010 0.999850 0.000010 0.000010 0.000010 0.000010 0.000010 0.000010 0.000010 0.000010 0.000010 0.000010 0.000010 0.000010
0.000010 0.000010 0.000010 0.999850 0.000010 0.000010 0.000010 0.000010 0.000010 0.000010 0.000010 0.000010 0.000010 0.000010 0.000010 0.000010
0.000010 0.000010 0.000010 0.999850 0.000010 0.000010 0.000010 0.000010 0.000010 0.000010 0.000010 0.000010 0.000010 0.000010 0.000010 0.000010
0.000010 0.000010 0.000010 0.999850 0.000010 0.000010 0.000010 0.000010 0.000010 0.000010 0.000010 0.000010 0.000010 0.000010 0.000010 0.000010
0.126265 0.000136 0.016899 0.810493 0.010466 0.005013 0.000010 0.000010 0.008911 0.009571 0.000010 0.000010 0.012176 0.000010 0.000010 0.000010
0.058895 0.000010 0.000010 0.933902 0.007073 0.000010 0.000010 0.000010 0.000010 0.000010 0.000010 0.000010 0.000010 0.000010 0.000010 0.000010
0.000010 0.000010 0.000010 0.999850 0.000010 0.000010 0.000010 0.000010 0.000010 0.000010 0.000010 0.000010 0.000010 0.000010 0.000010 0.000010
0.000010 0.000010 0.000010 0.999850 0.000010 0.000010 0.000010 0.000010 0.000010 0.000010 0.000010 0.000010 0.000010 0.000010 0.000010 0.000010
0.102154 0.000018 0.015843 0.854071 0.000017 0.000010 0.000010 0.000010 0.022433 0.005373 0.000010 0.000010 0.000010 0.000010 0.000010 0.000010
0.040858 0.000010 0.000010 0.959001 0.000010 0.000010 0.000010 0.000010 0.000010 0.000010 0.000010 0.000011 0.000010 0.000010 0.000010 0.000010
0.067405 0.000010 0.007977 0.891979 0.003487 0.000010 0.000010 0.000010 0.000017 0.023716 0.000010 0.000010 0.005327 0.000010 0.000011 0.000010
0.000010 0.000010 0.000010 0.999850 0.000010 0.000010 0.000010 0.000010 0.000010 0.000010 0.000010 0.000010 0.000010 0.000010 0.000010 0.000010
0.000010 0.000010 0.000010 0.999850 0.000010 0.000010 0.000010 0.000010 0.000010 0.000010 0.000010 0.000010 0.000010 0.000010 0.000010 0.000010
0.000010 0.000010 0.000010 0.999850 0.000010 0.000010 0.000010 0.000010 0.000010 0.000010 0.000010 0.000010 0.000010 0.000010 0.000010 0.000010
0.000010 0.000010 0.000010 0.999850 0.000010 0.000010 0.000010 0.000010 0.000010 0.000010 0.000010 0.000010 0.000010 0.000010 0.000010 0.000010
0.062764 0.000010 0.000010 0.937034 0.000010 0.000010 0.000010 0.000010 0.000072 0.000010 0.000010 0.000010 0.000010 0.000010 0.000010 0.000010
0.001709 0.000010 0.004752 0.971169 0.000010 0.000019 0.000010 0.000010 0.000010 0.022241 0.000010 0.000010 0.000010 0.000010 0.000010 0.000010
0.000010 0.000010 0.000010 0.999850 0.000010 0.000010 0.000010 0.000010 0.000010 0.000010 0.000010 0.000010 0.000010 0.000010 0.000010 0.000010
0.008690 0.000010 0.000010 0.000010 0.007842 0.000010 0.000010 0.000010 0.000010 0.945554 0.000010 0.000010 0.037794 0.000010 0.000010 0.000010
0.000010 0.000010 0.000010 0.000010 0.000010 0.000010 0.000010 0.000010 0.000010 0.998469 0.000010 0.000010 0.001391 0.000010 0.000010 0.000010
0.000010 0.000010 0.000010 0.000010 0.000010 0.000010 0.000010 0.000010 0.000010 0.999850 0.000010 0.000010 0.000010 0.000010 0.000010 0.000010
0.000010 0.000010 0.000010 0.000010 0.000016 0.000010 0.000010 0.000010 0.000010 0.999840 0.000010 0.000010 0.000014 0.000010 0.000010 0.000010
0.000010 0.000010 0.000010 0.000010 0.000010 0.000010 0.000010 0.000010 0.000010 0.977869 0.000010 0.000010 0.021991 0.000010 0.000010 0.000010
0.000010 0.000010 0.000010 0.000010 0.000010 0.000010 0.000010 0.000010 0.000010 0.999850 0.000010 0.000010 0.000010 0.000010 0.000010 0.000010
0.000010 0.000010 0.000010 0.000010 0.000010 0.000010 0.000010 0.000010 0.000010 0.999839 0.000010 0.000016 0.000015 0.000010 0.000010 0.000010
0.000010 0.000010 0.000010 0.000010 0.000010 0.000010 0.000010 0.000010 0.000010 0.999847 0.000010 0.000010 0.000013 0.000010 0.000010 0.000010
0.000010 0.000010 0.000010 0.000010 0.000010 0.000010 0.000010 0.000010 0.000010 0.999845 0.000010 0.000010 0.000015 0.000010 0.000010 0.000010
0.000010 0.000010 0.000010 0.000010 0.000010 0.000010 0.000010 0.000010 0.000010 0.999843 0.000010 0.000010 0.000017 0.000010 0.000010 0.000010
0.015512 0.000010 0.000010 0.006153 0.000010 0.000010 0.000010 0.000010 0.000010 0.958267 0.000010 0.000010 0.019948 0.000010 0.000010 0.000010
0.000010 0.001153 0.000010 0.000010 0.000010 0.000010 0.000010 0.000010 0.000010 0.987452 0.000010 0.000010 0.011265 0.000010 0.000010 0.000010
0.018575 0.000010 0.007973 0.000010 0.003586 0.000010 0.000010 0.000010 0.000010 0.948352 0.000010 0.000010 0.021403 0.000010 0.000010 0.000010
0.000010 0.000010 0.000010 0.000010 0.000716 0.000010 0.000010 0.000010 0.000010 0.999144 0.000010 0.000010 0.000010 0.000010 0.000010 0.000010
0.000010 0.000015 0.000010 0.000010 0.000016 0.000018 0.000014 0.000010 0.000010 0.999818 0.000010 0.000013 0.000015 0.000010 0.000010 0.000010
0.000010 0.000013 0.000010 0.000010 0.000010 0.000010 0.000010 0.000010 0.000018 0.999839 0.000010 0.000010 0.000010 0.000010 0.000010 0.000010
0.000010 0.045125 0.000010 0.000010 0.000010 0.000010 0.000010 0.000010 0.008732 0.942156 0.000010 0.003867 0.000010 0.000010 0.000010 0.000010
0.000016 0.000010 0.000010 0.000010 0.000010 0.000010 0.000010 0.000010 0.000010 0.999844 0.000010 0.000010 0.000010 0.000010 0.000010 0.000010
0.000010 0.000010 0.000010 0.000010 0.000010 0.000010 0.000010 0.000010 0.000010 0.949663 0.000010 0.000010 0.050197 0.000010 0.000010 0.000010
0.000012 0.000010 0.000010 0.000010 0.000011 0.000010 0.000010 0.000010 0.000010 0.999843 0.000010 0.000010 0.000015 0.000010 0.000010 0.000010
0.883747 0.059206 0.000010 0.054840 0.000010 0.000010 0.000010 0.000010 0.000010 0.002087 0.000010 0.000010 0.000010 0.000010 0.000010 0.000010
0.933224 0.000010 0.000010 0.052400 0.000010 0.000010 0.000010 0.000010 0.014246 0.000010 0.000010 0.000010 0.000010 0.000010 0.000010 0.000010
0.949737 0.004552 0.000010 0.040368 0.000010 0.000010 0.000010 0.000010 0.004810 0.000010 0.000010 0.000010 0.000424 0.000010 0.000010 0.000010
0.956577 0.000010 0.000010 0.042626 0.000010 0.000010 0.000010 0.000010 0.000667 0.000010 0.000010 0.000010 0.000010 0.000010 0.000010 0.000010
0.961595 0.000010 0.000010 0.038265 0.000010 0.000010 0.000010 0.000010 0.000010 0.000010 0.000010 0.000010 0.000010 0.000010 0.000010 0.000010
0.901827 0.041795 0.000015 0.042957 0.006680 0.000010 0.000010 0.000010 0.000010 0.000010 0.000010 0.000010 0.006626 0.000010 0.000010 0.000010
0.952982 0.000010 0.000010 0.046878 0.000010 0.000010 0.000010 0.000010 0.000010 0.000010 0.000010 0.000010 0.000010 0.000010 0.000010 0.000010
0.972398 0.000010 0.000831 0.021128 0.000010 0.000010 0.000010 0.000010 0.000010 0.000010 0.000010 0.000010 0.005523 0.000010 0.000010 0.000010
0.952869 0.000010 0.000010 0.040544 0.000010 0.000010 0.000010 0.000010 0.000010 0.000010 0.000010 0.000010 0.006456 0.000010 0.000010 0.000010
0.888172 0.062101 0.000010 0.047070 0.000010 0.000010 0.000010 0.000010 0.000010 0.000010 0.000010 0.000010 0.002537 0.000010 0.000010 0.000010
0.956259 0.000010 0.003766 0.039846 0.000010 0.000010 0.000010 0.000010 0.000010 0.000010 0.000010 0.000010 0.000010 0.000010 0.000010 0.000010
0.938001 0.000010 0.000010 0.049318 0.007961 0.000010 0.000010 0.000010 0.000010 0.000010 0.000010 0.000010 0.004600 0.000010 0.000010 0.000010
0.956166 0.032192 0.000010 0.002129 0.000010 0.000010 0.000010 0.000010 0.009393 0.000010 0.000010 0.000010 0.000010 0.000010 0.000010 0.000010
0.878089 0.034017 0.000010 0.061292 0.003193 0.000010 0.000010 0.000010 0.020663 0.000010 0.000010 0.002646 0.000010 0.000010 0.000010 0.000010
0.923099 0.026783 0.000010 0.042125 0.000010 0.000010 0.000010 0.000010 0.007873 0.000010 0.000010 0.000010 0.000010 0.000010 0.000010 0.000010
0.931330 0.003159 0.000010 0.051606 0.008560 0.000010 0.000010 0.000010 0.000010 0.000010 0.001133 0.003508 0.000614 0.000010 0.000010 0.000010
0.902467 0.043938 0.000010 0.041163 0.000010 0.000010 0.000010 0.000010 0.006285 0.006038 0.000010 0.000010 0.000010 0.000010 0.000010 0.000010
0.928957 0.004157 0.000010 0.042349 0.000010 0.000010 0.000010 0.000010 0.007427 0.012320 0.000010 0.000010 0.004692 0.000010 0.000010 0.000010
0.931146 0.000010 0.000010 0.045567 0.000010 0.000010 0.000010 0.000010 0.018606 0.000010 0.000010 0.000010 0.004562 0.000010 0.000010 0.000010
0.964515 0.000010 0.000010 0.027122 0.000010 0.000010 0.000010 0.000010 0.008233 0.000010 0.000010 0.000010 0.000010 0.000010 0.000010 0.000010
0.052689 0.638256 0.000010 0.017994 0.007980 0.000010 0.000010 0.000010 0.154437 0.057478 0.000010 0.052552 0.018533 0.000010 0.000010 0.000010
0.040237 0.648136 0.008776 0.013206 0.010523 0.002157 0.000010 0.000010 0.175984 0.035785 0.000010 0.065127 0.000010 0.000010 0.000010 0.000010
0.038865 0.729757 0.002307 0.007244 0.001345 0.005100 0.000010 0.000010 0.129080 0.043009 0.000010 0.043222 0.000010 0.000010 0.000010 0.000010
0.010153 0.714375 0.000010 0.000010 0.000010 0.000010 0.000010 0.000010 0.173398 0.034267 0.000010 0.067697 0.000010 0.000010 0.000010 0.000010
0.023734 0.720058 0.000010 0.000010 0.023021 0.008058 0.000010 0.000010 0.153750 0.032248 0.000010 0.039040 0.000010 0.000010 0.000010 0.000010
0.044257 0.688765 0.002481 0.001823 0.006555 0.000657 0.000010 0.000010 0.169566 0.049267 0.000010 0.036558 0.000010 0.000010 0.000010 0.000010
0.014320 0.677896 0.013784 0.005947 0.007267 0.014431 0.000010 0.000010 0.163659 0.045976 0.000010 0.041693 0.014968 0.000010 0.000010 0.000010
0.019908 0.753113 0.000936 0.000015 0.015944 0.000010 0.000010 0.000010 0.150381 0.019108 0.000010 0.040514 0.000010 0.000010 0.000010 0.000010
0.017186 0.713927 0.000010 0.000010 0.017313 0.000010 0.000010 0.000010 0.174783 0.027846 0.000010 0.048845 0.000010 0.000010 0.000010 0.000010
0.040039 0.624202 0.000010 0.022162 0.007002 0.002680 0.000010 0.000010 0.201979 0.055712 0.000010 0.033325 0.012829 0.000010 0.000010 0.000010
0.029381 0.721782 0.004865 0.001000 0.006965 0.000010 0.000010 0.000010 0.157124 0.041191 0.000010 0.034564 0.003057 0.000010 0.000010 0.000010
0.026968 0.696336 0.007936 0.024354 0.022608 0.000010 0.000010 0.000010 0.154099 0.031425 0.000010 0.036196 0.000010 0.000010 0.000010 0.000010
0.000010 0.741096 0.000018 0.014113 0.001658 0.008431 0.000010 0.000010 0.165458 0.016705 0.000010 0.051047 0.001026 0.000010 0.000010 0.000388
0.037611 0.683808 0.001869 0.000010 0.006734 0.008376 0.000010 0.000010 0.186707 0.027074 0.000010 0.047741 0.000010 0.000010 0.000010 0.000010
0.035582 0.663310 0.022456 0.005945 0.004539 0.003663 0.000010 0.000010 0.190414 0.044098 0.000010 0.029924 0.000010 0.000010 0.000010 0.000010
0.013395 0.684845 0.000010 0.013721 0.004651 0.000010 0.000010 0.000010 0.199054 0.033605 0.000010 0.037010 0.013639 0.000010 0.000010 0.000010
0.039493 0.658180 0.008823 0.007847 0.003217 0.001555 0.000010 0.000010 0.180749 0.047131 0.000010 0.051546 0.001399 0.000010 0.000010 0.000010
0.023068 0.688797 0.015420 0.000010 0.004080 0.000010 0.000010 0.000010 0.173450 0.046778 0.000010 0.038570 0.009758 0.000010 0.000010 0.000010
0.044119 0.713838 0.010206 0.000163 0.000010 0.000010 0.000010 0.000010 0.132864 0.059527 0.000010 0.024082 0.015120 0.000010 0.000010 0.000010
0.034189 0.708911 0.011830 0.001443 0.000019 0.000010 0.000010 0.000010 0.214277 0.015928 0.000010 0.013322 0.000010 0.000010 0.000010 0.000010
0.125840 0.121732 0.154640 0.092151 0.079167 0.000010 0.000010 0.090930 0.000010 0.058298 0.143984 0.006634 0.032225 0.050605 0.028048 0.015717
0.140685 0.101507 0.159882 0.100270 0.067446 0.000010 0.000010 0.086710 0.000010 0.080080 0.168246 0.000010 0.032451 0.051589 0.008534 0.002560
0.138717 0.067031 0.172531 0.096855 0.062242 0.000010 0.003146 0.127687 0.001209 0.057000 0.194840 0.000010 0.031924 0.027796 0.002826 0.016176
0.183930 0.134163 0.146350 0.108615 0.055847 0.000010 0.000010 0.079431 0.000010 0.080364 0.151693 0.009008 0.024343 0.016084 0.000010 0.010133
0.163077 0.103419 0.160707 0.147667 0.063588 0.011641 0.005455 0.072520 0.000010 0.087332 0.146017 0.003853 0.025679 0.000010 0.000010 0.009015
0.119139 0.080106 0.164367 0.096787 0.058384 0.011136 0.000010 0.189586 0.000010 0.066658 0.166361 0.000010 0.016728 0.009501 0.015858 0.005360
0.200111 0.087380 0.151522 0.146085 0.070090 0.000207 0.000010 0.092979 0.000010 0.086846 0.124304 0.004889 0.023664 0.000010 0.000010 0.011884
0.180965 0.093425 0.146612 0.143452 0.072744 0.000010 0.000010 0.081966 0.000010 0.081974 0.133858 0.010029 0.027719 0.017193 0.008659 0.001376
0.074797 0.190934 0.133273 0.098852 0.083016 0.000010 0.000010 0.149773 0.006421 0.048447 0.144609 0.000010 0.009927 0.030500 0.020965 0.008457
0.114778 0.059432 0.172368 0.098028 0.065897 0.000010 0.000010 0.125765 0.000010 0.072855 0.163563 0.000010 0.014260 0.061143 0.029757 0.022115
0.116904 0.065508 0.146728 0.097767 0.079734 0.000010 0.000010 0.200244 0.001273 0.066626 0.145574 0.000010 0.016551 0.013300 0.019402 0.030359
0.116777 0.052447 0.174497 0.096983 0.079995 0.000010 0.000010 0.190188 0.000010 0.061769 0.165421 0.000010 0.018599 0.040225 0.000010 0.003049
0.121390 0.090030 0.160384 0.100706 0.057101 0.000012 0.000010 0.188135 0.000010 0.052066 0.197060 0.000010 0.000540 0.030835 0.001560 0.000150
0.119688 0.076315 0.164448 0.081715 0.083522 0.000010 0.000010 0.117516 0.000010 0.048024 0.207992 0.000010 0.013205 0.061707 0.010555 0.015271
0.109251 0.062770 0.139489 0.112296 0.083453 0.000010 0.000010 0.173614 0.000010 0.078281 0.150865 0.000010 0.017958 0.034718 0.018522 0.018744
0.084768 0.068706 0.179379 0.099757 0.089735 0.000010 0.000010 0.181356 0.000010 0.070163 0.170021 0.000010 0.013093 0.010394 0.017392 0.015195
0.198160 0.054879 0.124981 0.121285 0.078515 0.000304 0.000010 0.149194 0.000010 0.053148 0.168268 0.000010 0.016060 0.017704 0.002585 0.014886
0.094880 0.052549 0.163128 0.111726 0.088050 0.000010 0.000010 0.193999 0.000010 0.042969 0.196935 0.000010 0.002573 0.026692 0.008293 0.018168
0.105736 0.037131 0.168300 0.087383 0.087331 0.003289 0.000010 0.188856 0.000010 0.057952 0.193929 0.006631 0.005490 0.037675 0.014138 0.006137
0.096653 0.055893 0.149446 0.090812 0.075118 0.000010 0.000010 0.151881 0.000010 0.068667 0.209398 0.000010 0.009037 0.063708 0.020899 0.008449
0.085916 0.062896 0.159458 0.089325 0.106953 0.000010 0.000010 0.198105 0.000010 0.046704 0.193167 0.000010 0.012927 0.038022 0.000010 0.006477
0.078138 0.117387 0.147150 0.108671 0.077370 0.000010 0.003781 0.176840 0.000010 0.048633 0.185792 0.000010 0.000010 0.038245 0.017943 0.000010
0.119536 0.052972 0.160534 0.090429 0.091718 0.000010 0.000010 0.196329 0.000010 0.036609 0.204259 0.005997 0.010912 0.018125 0.004360 0.008191
0.092349 0.064342 0.160675 0.099210 0.069153 0.000010 0.000010 0.186613 0.000010 0.059596 0.199926 0.000010 0.000010 0.046913 0.007215 0.013959
0.105881 0.096314 0.118650 0.082512 0.161163 0.000671 0.000010 0.102290 0.000010 0.043746 0.225413 0.000010 0.000010 0.038491 0.024819 0.000010
0.095177 0.073300 0.120521 0.073118 0.137343 0.000010 0.000010 0.120990 0.000010 0.039270 0.266816 0.000010 0.009004 0.038054 0.021341 0.005026
0.101424 0.117882 0.110440 0.068404 0.130908 0.000010 0.000010 0.100136 0.000548 0.045088 0.264039 0.003088 0.001057 0.038199 0.018757 0.000010
0.086500 0.061853 0.134838 0.079340 0.120325 0.000010 0.000010 0.114635 0.000010 0.060575 0.217126 0.007636 0.004227 0.051806 0.048048 0.013061
0.051197 0.062013 0.139927 0.082052 0.156198 0.000010 0.000010 0.101525 0.000010 0.050282 0.255076 0.000010 0.019703 0.050725 0.031252 0.000010
0.069261 0.073041 0.128701 0.077441 0.141306 0.000010 0.000010 0.082047 0.004358 0.039926 0.307412 0.000010 0.000016 0.039615 0.036836 0.000010
0.093625 0.063933 0.133003 0.083580 0.136094 0.000010 0.000010 0.083825 0.000010 0.037249 0.277256 0.000010 0.000881 0.047904 0.022688 0.019922
0.099754 0.077200 0.127310 0.069269 0.137761 0.000010 0.000010 0.054466 0.000010 0.040726 0.349704 0.000010 0.007696 0.027381 0.008681 0.000010
0.106893 0.066050 0.178799 0.095628 0.069804 0.000010 0.000010 0.197310 0.000010 0.065489 0.168788 0.000010 0.013980 0.025058 0.010960 0.001200
0.154382 0.049272 0.149370 0.102714 0.076040 0.000010 0.000010 0.193109 0.000010 0.075271 0.149202 0.000010 0.021973 0.012665 0.006551 0.009409
0.104460 0.043082 0.186447 0.114511 0.056375 0.000010 0.000010 0.192702 0.000010 0.067027 0.201899 0.000010 0.031478 0.000010 0.000010 0.001958
0.131853 0.055272 0.190117 0.094945 0.074833 0.000010 0.000010 0.161834 0.000010 0.043434 0.163903 0.000010 0.013300 0.070449 0.000010 0.000010
0.140541 0.075820 0.157860 0.152509 0.071808 0.000010 0.000010 0.145307 0.000010 0.076701 0.131549 0.007211 0.030266 0.003167 0.007220 0.000010
0.119089 0.071145 0.177952 0.076803 0.072528 0.000011 0.000010 0.137534 0.000010 0.070471 0.197701 0.000010 0.004593 0.043820 0.023967 0.004357
0.126506 0.059222 0.184483 0.130606 0.069714 0.000010 0.000010 0.166872 0.000010 0.059776 0.154750 0.000010 0.012345 0.016791 0.005883 0.013012
0.155784 0.060884 0.157126 0.139918 0.073980 0.000010 0.001475 0.143565 0.000010 0.055557 0.154517 0.008427 0.000010 0.030636 0.008867 0.009235
0.000010 0.000010 0.000010 0.000010 0.840536 0.000010 0.000010 0.000010 0.000010 0.000010 0.158193 0.000010 0.000010 0.000010 0.001141 0.000010
0.000010 0.000010 0.000010 0.000010 0.813784 0.000010 0.000889 0.000010 0.000010 0.000010 0.178922 0.000010 0.000010 0.000010 0.000010 0.006286
0.000010 0.000010 0.000010 0.002534 0.792161 0.000010 0.000010 0.000010 0.000010 0.000010 0.204904 0.000010 0.000010 0.000010 0.000010 0.000282
0.000010 0.000010 0.000010 0.000010 0.737950 0.000010 0.000010 0.000010 0.000010 0.000010 0.261910 0.000010 0.000010 0.000010 0.000010 0.000010
0.000010 0.000010 0.000014 0.000010 0.822119 0.000010 0.001977 0.000010 0.000010 0.000010 0.160189 0.000010 0.000010 0.000010 0.002613 0.012989
0.000010 0.000010 0.000010 0.000010 0.690732 0.000010 0.000732 0.003485 0.000010 0.000010 0.264753 0.000010 0.000010 0.003850 0.018735 0.017624
0.000010 0.000010 0.000010 0.000010 0.999850 0.000010 0.000010 0.000010 0.000010 0.000010 0.000010 0.000010 0.000010 0.000010 0.000010 0.000010
0.000010 0.000010 0.000010 0.000010 0.999850 0.000010 0.000010 0.000010 0.000010 0.000010 0.000010 0.000010 0.000010 0.000010 0.000010 0.000010
0.000010 0.000010 0.000010 0.000010 0.999850 0.000010 0.000010 0.000010 0.000010 0.000010 0.000010 0.000010 0.000010 0.000010 0.000010 0.000010
0.000010 0.000010 0.000010 0.000010 0.999850 0.000010 0.000010 0.000010 0.000010 0.000010 0.000010 0.000010 0.000010 0.000010 0.000010 0.000010
0.000010 0.000010 0.000010 0.000010 0.999850 0.000010 0.000010 0.000010 0.000010 0.000010 0.000010 0.000010 0.000010 0.000010 0.000010 0.000010
0.000010 0.000010 0.000010 0.000010 0.999850 0.000010 0.000010 0.000010 0.000010 0.000010 0.000010 0.000010 0.000010 0.000010 0.000010 0.000010
0.000010 0.000010 0.000010 0.000010 0.999850 0.000010 0.000010 0.000010 0.000010 0.000010 0.000010 0.000010 0.000010 0.000010 0.000010 0.000010
0.000010 0.000010 0.000010 0.000010 0.999850 0.000010 0.000010 0.000010 0.000010 0.000010 0.000010 0.000010 0.000010 0.000010 0.000010 0.000010
0.000010 0.000010 0.000010 0.000010 0.999850 0.000010 0.000010 0.000010 0.000010 0.000010 0.000010 0.000010 0.000010 0.000010 0.000010 0.000010
0.000010 0.000010 0.000010 0.000010 0.999850 0.000010 0.000010 0.000010 0.000010 0.000010 0.000010 0.000010 0.000010 0.000010 0.000010 0.000010
0.000010 0.000010 0.000010 0.000010 0.999850 0.000010 0.000010 0.000010 0.000010 0.000010 0.000010 0.000010 0.000010 0.000010 0.000010 0.000010
0.000010 0.000010 0.000010 0.000010 0.999850 0.000010 0.000010 0.000010 0.000010 0.000010 0.000010 0.000010 0.000010 0.000010 0.000010 0.000010
0.000010 0.000010 0.000010 0.000010 0.999850 0.000010 0.000010 0.000010 0.000010 0.000010 0.000010 0.000010 0.000010 0.000010 0.000010 0.000010
0.000010 0.000010 0.000010 0.000010 0.999850 0.000010 0.000010 0.000010 0.000010 0.000010 0.000010 0.000010 0.000010 0.000010 0.000010 0.000010
0.000010 0.016356 0.000010 0.003171 0.000010 0.010146 0.000220 0.190475 0.012640 0.000529 0.564089 0.000010 0.002798 0.000010 0.180005 0.019519
0.000010 0.008965 0.000010 0.000010 0.000010 0.013151 0.000010 0.146509 0.007728 0.000010 0.597086 0.000010 0.000010 0.027919 0.154832 0.043730
0.000010 0.000010 0.000010 0.000010 0.000010 0.016937 0.000949 0.170475 0.012499 0.000010 0.612587 0.000010 0.000010 0.000010 0.178699 0.007764
0.000020 0.002975 0.000010 0.000010 0.000010 0.000010 0.000010 0.202164 0.024026 0.000010 0.565747 0.000010 0.003678 0.000010 0.190941 0.010370
0.000010 0.000010 0.000010 0.000010 0.000010 0.007450 0.001838 0.202777 0.025650 0.000010 0.604975 0.010231 0.000010 0.000010 0.143386 0.003614
0.000010 0.000010 0.000010 0.000010 0.000010 0.025855 0.000010 0.170766 0.012978 0.000564 0.583680 0.000010 0.000010 0.000010 0.206057 0.000010
0.000010 0.000010 0.000010 0.000010 0.000010 0.006778 0.001505 0.189382 0.017758 0.000010 0.564660 0.000010 0.000010 0.017411 0.195044 0.007381
0.000010 0.025493 0.000010 0.000010 0.000010 0.017207 0.000010 0.221773 0.024719 0.000010 0.515274 0.000010 0.000010 0.000010 0.195433 0.000010
0.000010 0.000010 0.000010 0.000010 0.000010 0.000010 0.000507 0.234051 0.005291 0.000010 0.577268 0.000010 0.001819 0.000010 0.178244 0.002730
0.000010 0.000010 0.000010 0.000010 0.000010 0.000010 0.001303 0.212326 0.000010 0.000010 0.603204 0.015790 0.000010 0.000010 0.167267 0.000010
0.000010 0.007025 0.000010 0.000010 0.000010 0.000010 0.000010 0.208729 0.020734 0.000010 0.592518 0.000010 0.000010 0.000010 0.170883 0.000010
0.001626 0.000970 0.000010 0.000010 0.000010 0.014697 0.003192 0.155754 0.028396 0.000010 0.576071 0.000010 0.000010 0.000010 0.201434 0.017790
0.000010 0.000010 0.000010 0.000010 0.000010 0.018074 0.000010 0.198078 0.003576 0.000010 0.585537 0.002860 0.000010 0.000010 0.180674 0.011111
0.000010 0.012074 0.000010 0.000010 0.000010 0.008926 0.000010 0.209945 0.000960 0.000010 0.578869 0.001312 0.000010 0.001882 0.177257 0.008706
0.000010 0.000010 0.000010 0.000010 0.000010 0.000010 0.001029 0.151201 0.032785 0.000010 0.589557 0.003449 0.000010 0.005751 0.212116 0.004032
0.000010 0.000010 0.000010 0.000010 0.000010 0.000010 0.009244 0.192068 0.015003 0.000010 0.569062 0.000010 0.004807 0.000010 0.204609 0.005118
0.000019 0.002705 0.000010 0.000010 0.000010 0.002446 0.000010 0.238915 0.008773 0.000010 0.517155 0.005226 0.000010 0.000010 0.220822 0.003869
0.000010 0.000010 0.000010 0.000010 0.000010 0.012903 0.001742 0.203761 0.022853 0.000010 0.564546 0.000775 0.000010 0.018575 0.168451 0.006323
0.000010 0.000010 0.000010 0.000010 0.000010 0.017561 0.000010 0.165665 0.015191 0.000010 0.608632 0.009073 0.000010 0.025570 0.155373 0.002855
0.000010 0.000263 0.001825 0.000010 0.000010 0.018245 0.000010 0.165573 0.004278 0.000010 0.588898 0.000010 0.000010 0.037556 0.177836 0.005456
0.005671 0.000010 0.000010 0.010142 0.000010 0.000010 0.002017 0.884170 0.000019 0.007603 0.012009 0.000010 0.005579 0.037027 0.009982 0.025732
0.010212 0.004923 0.000010 0.000010 0.000010 0.000010 0.000010 0.914456 0.002610 0.012990 0.006337 0.003552 0.009081 0.000010 0.000010 0.035771
0.007901 0.004585 0.002547 0.000019 0.007541 0.008369 0.000010 0.842629 0.009381 0.000010 0.016922 0.005926 0.016142 0.047849 0.000010 0.030159
0.012942 0.016293 0.000143 0.000010 0.000010 0.005101 0.001721 0.921252 0.017647 0.000010 0.000010 0.000010 0.011506 0.000010 0.000010 0.013325
0.034042 0.013500 0.000010 0.000010 0.000010 0.010424 0.004371 0.880252 0.011502 0.009618 0.020110 0.000010 0.000010 0.000010 0.006179 0.009942
0.016315 0.020003 0.000010 0.000010 0.006201 0.000010 0.002492 0.882661 0.005290 0.005279 0.013034 0.001226 0.003782 0.017096 0.000010 0.026580
0.000010 0.003676 0.003208 0.000010 0.000010 0.004442 0.000010 0.887901 0.006171 0.004999 0.006602 0.000010 0.007856 0.027465 0.000010 0.047621
0.015682 0.015993 0.003320 0.000010 0.001495 0.008083 0.000010 0.914571 0.000010 0.014708 0.000010 0.000010 0.001895 0.000010 0.000010 0.024182
0.026488 0.003771 0.004291 0.000010 0.001363 0.022881 0.004018 0.824680 0.018905 0.021828 0.000821 0.000010 0.008846 0.022169 0.005892 0.034028
0.032367 0.029982 0.000010 0.005429 0.000010 0.018739 0.000836 0.765125 0.035745 0.017957 0.000010 0.009071 0.000010 0.046460 0.007787 0.030462
0.031207 0.018412 0.000972 0.008756 0.004331 0.014573 0.002145 0.854859 0.022118 0.003154 0.000010 0.012096 0.006731 0.006198 0.000010 0.014427
0.009753 0.014596 0.000010 0.000010 0.000010 0.005635 0.000010 0.918229 0.019166 0.007161 0.000010 0.000010 0.000010 0.006902 0.000010 0.018477
0.009382 0.009407 0.000324 0.000010 0.000010 0.000010 0.000010 0.911000 0.005784 0.002365 0.006909 0.000010 0.002861 0.010276 0.000010 0.041631
0.017754 0.020961 0.000970 0.000010 0.000010 0.011323 0.000010 0.863967 0.010424 0.015663 0.000010 0.011385 0.003656 0.016168 0.000010 0.027679
0.016622 0.002980 0.000010 0.008646 0.000010 0.005261 0.000010 0.871624 0.008220 0.012907 0.000010 0.000737 0.008058 0.029155 0.005793 0.029957
0.000010 0.012549 0.008528 0.004583 0.000010 0.006869 0.000010 0.867247 0.036352 0.000010 0.038887 0.002042 0.007323 0.004545 0.003273 0.007762
0.006255 0.019674 0.001840 0.000520 0.004175 0.020285 0.000921 0.873531 0.021655 0.010834 0.000010 0.000938 0.000010 0.008645 0.001326 0.029381
0.009152 0.024734 0.000010 0.011092 0.001683 0.011551 0.000010 0.869804 0.008215 0.006967 0.024777 0.000010 0.008209 0.003896 0.000010 0.019878
0.017754 0.004281 0.000010 0.000010 0.000010 0.011231 0.000010 0.909245 0.002520 0.017231 0.000010 0.000010 0.000403 0.000010 0.000010 0.037257
0.018078 0.015523 0.000010 0.000010 0.002622 0.000017 0.000010 0.919137 0.000010 0.009434 0.009428 0.000010 0.002148 0.000010 0.000010 0.023542
0.003003 0.000010 0.000010 0.000010 0.002075 0.000010 0.000010 0.954520 0.000010 0.008923 0.000010 0.000010 0.000010 0.031369 0.000010 0.000010
0.000010 0.000010 0.000010 0.000010 0.000010 0.000010 0.000010 0.993375 0.000010 0.000010 0.000010 0.006485 0.000010 0.000010 0.000010 0.000010
0.000010 0.000010 0.000010 0.000010 0.000010 0.000010 0.002767 0.981793 0.000010 0.000010 0.000010 0.000010 0.000010 0.013467 0.000010 0.001852
0.000010 0.000010 0.000010 0.000010 0.000010 0.000010 0.000010 0.999850 0.000010 0.000010 0.000010 0.000010 0.000010 0.000010 0.000010 0.000010
0.000010 0.000010 0.000010 0.000010 0.000010 0.000010 0.000010 0.968321 0.000010 0.000010 0.000010 0.000010 0.000010 0.031539 0.000010 0.000010
0.006423 0.000010 0.000010 0.000010 0.002577 0.000010 0.000010 0.984331 0.000010 0.000920 0.002423 0.000010 0.000010 0.000010 0.003192 0.000044
0.000010 0.000010 0.000010 0.000010 0.000010 0.000010 0.000010 0.994856 0.000010 0.000010 0.000010 0.000010 0.000126 0.000010 0.000010 0.004888
0.000010 0.000010 0.000010 0.000010 0.002032 0.000010 0.000010 0.973055 0.000010 0.000010 0.000010 0.000010 0.000010 0.023494 0.000010 0.001299
0.000010 0.000010 0.000010 0.000010 0.000010 0.000010 0.000010 0.999850 0.000010 0.000010 0.000010 0.000010 0.000010 0.000010 0.000010 0.000010
0.000010 0.000010 0.000010 0.000010 0.000010 0.000010 0.003437 0.951340 0.000010 0.000010 0.000010 0.000010 0.000010 0.045093 0.000010 0.000010
0.000010 0.000010 0.000010 0.000010 0.000010 0.000010 0.000010 0.976263 0.000010 0.000010 0.000010 0.000010 0.000010 0.023597 0.000010 0.000010
0.000010 0.000010 0.000012 0.000010 0.000010 0.000010 0.000010 0.986338 0.000010 0.000010 0.000010 0.000010 0.000010 0.013520 0.000010 0.000010
0.000010 0.000010 0.000010 0.000010 0.000010 0.000010 0.000010 0.974835 0.000010 0.001293 0.004821 0.000010 0.000010 0.017297 0.000010 0.001644
0.000010 0.000010 0.000010 0.000010 0.000010 0.000010 0.000010 0.989701 0.000010 0.000010 0.000010 0.000010 0.000010 0.006748 0.000010 0.003421
0.000010 0.000010 0.000010 0.002329 0.000010 0.000010 0.000010 0.926064 0.003385 0.000010 0.015838 0.003619 0.006335 0.033582 0.000010 0.008768
0.000857 0.001427 0.001751 0.000010 0.000010 0.000010 0.000878 0.983879 0.000010 0.000401 0.000010 0.000010 0.003920 0.006808 0.000010 0.000010
0.001887 0.000010 0.000010 0.003352 0.001980 0.000010 0.004259 0.985705 0.000010 0.000010 0.000010 0.000010 0.002717 0.000010 0.000010 0.000010
0.015131 0.000010 0.000010 0.000010 0.000010 0.000010 0.004942 0.975458 0.000010 0.000010 0.000010 0.000010 0.004340 0.000019 0.000010 0.000010
0.000010 0.000010 0.000010 0.000010 0.002115 0.000010 0.000010 0.979270 0.000010 0.000010 0.000010 0.000010 0.000010 0.012836 0.000010 0.005659
0.000010 0.000010 0.000010 0.000010 0.000010 0.000010 0.000010 0.997688 0.000010 0.000010 0.000010 0.000010 0.000010 0.000010 0.000010 0.002172
0.000010 0.000010 0.000010 0.000010 0.000010 0.000010 0.000010 0.987303 0.000010 0.000010 0.000010 0.000010 0.000010 0.000010 0.000010 0.012557
0.000010 0.000010 0.000010 0.000010 0.000010 0.000010 0.000010 0.999850 0.000010 0.000010 0.000010 0.000010 0.000010 0.000010 0.000010 0.000010
0.000010 0.000010 0.000010 0.000010 0.000010 0.000010 0.000010 0.999850 0.000010 0.000010 0.000010 0.000010 0.000010 0.000010 0.000010 0.000010
0.000010 0.000010 0.000010 0.000010 0.000010 0.000010 0.001416 0.988896 0.000010 0.000010 0.000010 0.000010 0.000010 0.000010 0.000010 0.009558
0.000010 0.000010 0.000010 0.000010 0.000010 0.000010 0.000010 0.999850 0.000010 0.000010 0.000010 0.000010 0.000010 0.000010 0.000010 0.000010
0.000010 0.000010 0.000010 0.000010 0.000010 0.000010 0.000010 0.999850 0.000010 0.000010 0.000010 0.000010 0.000010 0.000010 0.000010 0.000010
0.000010 0.000010 0.000010 0.000010 0.000010 0.000010 0.000010 0.977054 0.000010 0.000010 0.000010 0.000010 0.000010 0.000010 0.000010 0.022806
0.000010 0.000010 0.000010 0.000010 0.000010 0.000010 0.000010 0.950293 0.000010 0.000010 0.000010 0.000010 0.000010 0.017092 0.007022 0.025473
0.000010 0.000010 0.000010 0.000010 0.000010 0.000010 0.000010 0.999850 0.000010 0.000010 0.000010 0.000010 0.000010 0.000010 0.000010 0.000010
0.000010 0.000010 0.000010 0.000010 0.000010 0.000010 0.000010 0.999850 0.000010 0.000010 0.000010 0.000010 0.000010 0.000010 0.000010 0.000010
0.000010 0.000010 0.000010 0.000010 0.000010 0.000010 0.000010 0.999850 0.000010 0.000010 0.000010 0.000010 0.000010 0.000010 0.000010 0.000010
0.000010 0.000010 0.000010 0.000010 0.000010 0.000010 0.000010 0.993400 0.000010 0.000010 0.000010 0.000010 0.000010 0.000010 0.000010 0.006460
0.000010 0.000010 0.000010 0.000010 0.000010 0.000010 0.000010 0.986918 0.000010 0.000010 0.000010 0.000010 0.000010 0.000010 0.000010 0.012942
0.000010 0.000010 0.000010 0.000010 0.000010 0.000010 0.000010 0.999850 0.000010 0.000010 0.000010 0.000010 0.000010 0.000010 0.000010 0.000010
0.000010 0.000010 0.000010 0.000010 0.000010 0.000010 0.000010 0.965653 0.000517 0.000010 0.000010 0.000010 0.000010 0.020521 0.007999 0.005200
0.000010 0.000010 0.000010 0.000010 0.000010 0.000010 0.000010 0.999850 0.000010 0.000010 0.000010 0.000010 0.000010 0.000010 0.000010 0.000010
0.000010 0.000010 0.000010 0.000010 0.000010 0.000010 0.000010 0.992703 0.000010 0.000010 0.000010 0.000010 0.000010 0.000010 0.000010 0.007157
0.000010 0.000010 0.000010 0.000010 0.000010 0.000010 0.000010 0.966539 0.000010 0.000010 0.000010 0.000010 0.000010 0.000010 0.000010 0.033321
0.000010 0.000010 0.000010 0.000010 0.000010 0.000010 0.005443 0.963144 0.000010 0.000010 0.000010 0.000010 0.000010 0.000010 0.000010 0.031283
0.000010 0.000010 0.000010 0.000010 0.000010 0.000010 0.000010 0.956161 0.000010 0.000010 0.000010 0.000010 0.000010 0.000010 0.000010 0.043699
0.000010 0.000010 0.000010 0.000010 0.000010 0.000010 0.000012 0.956259 0.005613 0.000010 0.000010 0.000010 0.000010 0.000010 0.000010 0.037996
0.000010 0.000010 0.000010 0.000010 0.000010 0.000010 0.000087 0.972310 0.000010 0.000010 0.000010 0.000010 0.000010 0.000010 0.000010 0.027473
0.000010 0.000010 0.000010 0.000010 0.000010 0.000010 0.000010 0.963866 0.000010 0.000010 0.000010 0.000010 0.000010 0.000010 0.000010 0.035994
0.000010 0.000010 0.000010 0.000010 0.000010 0.000010 0.004754 0.951160 0.000010 0.000010 0.000010 0.000010 0.004499 0.000010 0.000010 0.039468
0.000010 0.000010 0.000010 0.000010 0.000010 0.000010 0.004773 0.960040 0.000010 0.000010 0.000010 0.000010 0.000010 0.000010 0.000010 0.035057
0.000010 0.000010 0.000010 0.000010 0.000010 0.000010 0.000010 0.964799 0.000010 0.000010 0.000010 0.000010 0.000010 0.000010 0.000010 0.035061
0.000010 0.000010 0.000010 0.000010 0.000010 0.000010 0.000704 0.960860 0.000010 0.000010 0.000010 0.000010 0.000010 0.000010 0.000010 0.038307
0.000010 0.000010 0.000010 0.000010 0.000010 0.000010 0.000010 0.972641 0.000010 0.000010 0.000010 0.000010 0.000010 0.000010 0.000010 0.027219
0.000010 0.000010 0.000010 0.000010 0.000010 0.000010 0.000010 0.969820 0.000010 0.000010 0.000010 0.000010 0.000010 0.000010 0.000010 0.030040
0.000010 0.000010 0.000010 0.000010 0.000010 0.000010 0.000010 0.963431 0.011556 0.000010 0.000010 0.000010 0.000010 0.000010 0.007183 0.017710
0.000010 0.000010 0.000010 0.000010 0.000010 0.000010 0.000010 0.969899 0.000010 0.000010 0.000010 0.000010 0.000010 0.000010 0.000010 0.029961
0.000010 0.000010 0.000010 0.000010 0.000010 0.000010 0.000010 0.954729 0.000010 0.000010 0.000010 0.000010 0.000010 0.000010 0.000010 0.045131
0.000010 0.000010 0.000010 0.000010 0.000010 0.000010 0.000010 0.970148 0.000010 0.000010 0.000010 0.000010 0.000010 0.000010 0.000010 0.029712
0.000399 0.000010 0.001387 0.000546 0.006768 0.000010 0.004148 0.957543 0.000010 0.003516 0.000010 0.000010 0.000010 0.000010 0.000010 0.025613
0.000010 0.000010 0.000010 0.006687 0.000010 0.000010 0.002785 0.948815 0.000010 0.000010 0.005091 0.000010 0.000010 0.000010 0.000010 0.036511
0.000010 0.000010 0.000010 0.000010 0.000010 0.000010 0.000010 0.970286 0.000010 0.000010 0.000010 0.000010 0.000010 0.000010 0.000010 0.029574
0.000010 0.000010 0.000010 0.000010 0.000010 0.000010 0.000010 0.968410 0.000010 0.000010 0.000010 0.000010 0.000010 0.000010 0.000010 0.031450
0.000010 0.000010 0.000010 0.000010 0.000010 0.000010 0.000010 0.994325 0.000010 0.000010 0.000010 0.000010 0.000010 0.000010 0.000010 0.005535
0.000010 0.000010 0.000010 0.000010 0.000010 0.000010 0.000010 0.972843 0.000010 0.000010 0.000010 0.000010 0.000010 0.000010 0.000010 0.027017
0.000010 0.000010 0.000010 0.000010 0.000010 0.000010 0.000010 0.992620 0.000010 0.000010 0.000010 0.000010 0.000010 0.000010 0.000010 0.007240
0.000010 0.000010 0.000010 0.000010 0.000010 0.000010 0.000010 0.996644 0.000010 0.000010 0.000010 0.000010 0.000010 0.000010 0.000010 0.003216
0.000010 0.000010 0.000010 0.000010 0.000010 0.000010 0.000010 0.992699 0.000010 0.000010 0.000010 0.000010 0.000010 0.000010 0.000010 0.007161
0.000010 0.000010 0.000010 0.000010 0.000010 0.000010 0.000010 0.978266 0.000010 0.000010 0.000010 0.000010 0.000010 0.004040 0.000010 0.017564
0.000010 0.000010 0.000010 0.000010 0.000010 0.000010 0.000010 0.977695 0.000010 0.000010 0.000010 0.000010 0.000010 0.000010 0.000010 0.022165
0.000010 0.000010 0.000010 0.000010 0.000010 0.000010 0.000010 0.975327 0.000010 0.000010 0.000010 0.000010 0.000010 0.000010 0.000010 0.024533
0.000010 0.000010 0.000010 0.000010 0.000010 0.000010 0.000010 0.986843 0.000010 0.000010 0.000010 0.000010 0.000010 0.000010 0.000010 0.013017
0.000010 0.000010 0.000010 0.000010 0.000010 0.000010 0.000010 0.999850 0.000010 0.000010 0.000010 0.000010 0.000010 0.000010 0.000010 0.000010
0.000010 0.000010 0.000010 0.000010 0.000010 0.000010 0.000010 0.877818 0.000010 0.000010 0.006656 0.000010 0.000010 0.070681 0.000010 0.044724
0.000010 0.000010 0.000010 0.000010 0.000010 0.000010 0.000010 0.881932 0.000010 0.000010 0.000010 0.000010 0.000010 0.080697 0.003041 0.034209
0.000010 0.000010 0.000010 0.000010 0.000010 0.000010 0.002019 0.915378 0.000010 0.000010 0.008825 0.000010 0.000010 0.059464 0.000010 0.014203
0.000010 0.000010 0.000010 0.000010 0.000010 0.000010 0.002994 0.894165 0.000010 0.000010 0.021701 0.000010 0.000010 0.063646 0.000010 0.017384
0.000010 0.000010 0.000010 0.000010 0.000454 0.000010 0.000010 0.880959 0.000010 0.000010 0.001927 0.000010 0.000010 0.088107 0.009129 0.019325
0.000010 0.000010 0.000010 0.000010 0.000010 0.000010 0.000010 0.917187 0.000010 0.000010 0.000010 0.000010 0.000010 0.061719 0.000010 0.020964
0.000010 0.000010 0.000010 0.000010 0.000010 0.000010 0.000010 0.930239 0.000010 0.000010 0.000010 0.000010 0.000010 0.050610 0.000010 0.019021
0.000010 0.000010 0.000010 0.000010 0.000010 0.000010 0.000010 0.885444 0.000010 0.000010 0.006649 0.000010 0.000010 0.074833 0.008238 0.024726
0.000010 0.000010 0.000010 0.000010 0.000010 0.000010 0.000010 0.866463 0.000010 0.000010 0.007968 0.000010 0.000010 0.075469 0.000010 0.049980
0.000010 0.000010 0.000010 0.000010 0.000246 0.000010 0.000010 0.865859 0.000010 0.000010 0.026909 0.000010 0.000010 0.088643 0.000010 0.018233
0.000010 0.000010 0.000593 0.000010 0.001836 0.000010 0.000010 0.860867 0.000010 0.000010 0.000010 0.000010 0.000010 0.103453 0.007883 0.025268
0.000010 0.000010 0.000010 0.001555 0.000010 0.000010 0.000010 0.884072 0.000010 0.000010 0.000010 0.000010 0.000010 0.087678 0.000010 0.026575
0.000010 0.000010 0.000010 0.000010 0.000010 0.000010 0.000010 0.874099 0.000010 0.000010 0.002819 0.000010 0.000010 0.101833 0.011034 0.010106
0.000010 0.000010 0.002716 0.000805 0.000010 0.000010 0.000010 0.857125 0.000010 0.000010 0.011607 0.000010 0.000010 0.086332 0.000794 0.040530
0.000010 0.000010 0.000010 0.001643 0.001501 0.000010 0.000010 0.884778 0.000010 0.000010 0.009628 0.000010 0.000010 0.083357 0.001980 0.017024
0.009791 0.000010 0.013855 0.002796 0.000010 0.000010 0.000010 0.790433 0.000010 0.003691 0.021654 0.000010 0.000010 0.113997 0.017129 0.026584
0.000010 0.000010 0.000013 0.000010 0.000010 0.000010 0.000010 0.891913 0.000010 0.001479 0.011737 0.000010 0.000010 0.068658 0.000010 0.026101
0.000010 0.000010 0.004809 0.000010 0.000010 0.000010 0.000010 0.900718 0.000010 0.000010 0.001239 0.000010 0.000010 0.076322 0.000010 0.016802
0.000010 0.000010 0.000010 0.000010 0.001837 0.000010 0.002271 0.847922 0.000010 0.000010 0.013960 0.000010 0.000010 0.102176 0.000010 0.031734
0.000010 0.000010 0.000010 0.000010 0.000010 0.000010 0.000010 0.895534 0.000010 0.000010 0.015243 0.000010 0.000010 0.056396 0.000010 0.032707
0.000010 0.000010 0.000056 0.000092 0.000010 0.000010 0.000010 0.906866 0.000010 0.000010 0.000010 0.000010 0.000678 0.067108 0.007423 0.017687
0.000010 0.000010 0.000010 0.000010 0.000010 0.000010 0.000010 0.859456 0.000010 0.000010 0.023038 0.001847 0.000010 0.078798 0.000010 0.036751
0.000906 0.000010 0.000010 0.005377 0.000010 0.000010 0.000010 0.869543 0.000010 0.000010 0.007399 0.000010 0.000010 0.081535 0.000639 0.034511
0.000010 0.000010 0.000010 0.000010 0.000010 0.000010 0.000010 0.941519 0.000010 0.000010 0.000010 0.000010 0.000010 0.034160 0.000010 0.024191
0.000010 0.000010 0.000010 0.000010 0.000010 0.000010 0.000010 0.930151 0.000010 0.000010 0.000010 0.000010 0.000010 0.042748 0.000010 0.026971
0.000010 0.000010 0.000010 0.000010 0.000010 0.000010 0.000010 0.958076 0.000010 0.000010 0.000010 0.000010 0.000010 0.004907 0.000010 0.036887
0.000010 0.000010 0.000010 0.000010 0.000010 0.000010 0.001248 0.932723 0.000010 0.000010 0.000010 0.000010 0.000010 0.034175 0.000010 0.031733
0.000010 0.000010 0.010263 0.000738 0.005243 0.000010 0.000010 0.846788 0.000010 0.000010 0.000012 0.000010 0.082581 0.020617 0.000010 0.033677
0.000010 0.000010 0.000010 0.000010 0.000010 0.000010 0.000010 0.958420 0.000010 0.000010 0.000010 0.000010 0.000010 0.000010 0.000010 0.041440
0.000010 0.000010 0.002821 0.006449 0.000764 0.000010 0.005059 0.838015 0.003289 0.004825 0.009080 0.000130 0.051933 0.032205 0.000322 0.045077
0.000010 0.000010 0.001424 0.000010 0.000010 0.000010 0.000010 0.888164 0.000010 0.000010 0.007631 0.000010 0.000010 0.066373 0.000010 0.036298
0.000010 0.000010 0.000010 0.000010 0.000010 0.000010 0.000010 0.918239 0.000010 0.000010 0.000018 0.000010 0.000010 0.034208 0.000010 0.047414
0.000010 0.000010 0.003222 0.000010 0.000010 0.000010 0.000010 0.864911 0.000010 0.000010 0.017512 0.000010 0.000010 0.076298 0.000530 0.037427
0.000010 0.000010 0.000010 0.000010 0.000010 0.000010 0.000010 0.960020 0.000010 0.000010 0.000010 0.000010 0.000010 0.000010 0.001500 0.038350
0.000010 0.000010 0.000010 0.000010 0.000010 0.000010 0.000257 0.902848 0.000010 0.000010 0.000010 0.000010 0.000010 0.047849 0.001553 0.047383
0.000010 0.000010 0.000010 0.000010 0.000010 0.000010 0.000010 0.908535 0.000010 0.000010 0.000010 0.000010 0.000010 0.074616 0.000010 0.016718
0.000010 0.000010 0.000010 0.000010 0.000010 0.000010 0.000010 0.924361 0.000010 0.000010 0.000010 0.000010 0.000010 0.056221 0.000010 0.019287
0.000010 0.000010 0.000010 0.000010 0.000010 0.000010 0.000010 0.893320 0.000010 0.000010 0.000010 0.000010 0.000010 0.077515 0.000010 0.029035
0.000010 0.000010 0.000010 0.000010 0.000010 0.000010 0.002759 0.918972 0.000010 0.000010 0.000010 0.000010 0.000010 0.054687 0.004623 0.018849
0.000010 0.000010 0.000010 0.000010 0.000010 0.000010 0.000010 0.909853 0.000010 0.000010 0.000010 0.000010 0.000010 0.059121 0.000010 0.030896
0.000010 0.000010 0.000010 0.005159 0.000010 0.000010 0.000010 0.942692 0.000010 0.000010 0.000010 0.000010 0.000010 0.020915 0.004545 0.026578
0.000010 0.000010 0.000010 0.000010 0.000010 0.000010 0.000010 0.994937 0.000010 0.000010 0.000010 0.000010 0.000010 0.000010 0.000010 0.004923
0.000010 0.000010 0.000010 0.000010 0.000010 0.000010 0.003595 0.909600 0.000010 0.000010 0.024747 0.000010 0.000010 0.025390 0.000010 0.036559
0.005318 0.000010 0.003551 0.000010 0.000010 0.000010 0.000010 0.928166 0.000010 0.008070 0.000010 0.000010 0.000010 0.013050 0.007104 0.034651
0.000010 0.000010 0.000010 0.000010 0.000010 0.000010 0.000010 0.549381 0.000010 0.000010 0.000010 0.000010 0.000010 0.014590 0.000010 0.435899
0.000371 0.016152 0.031503 0.008727 0.006254 0.000010 0.000010 0.761921 0.000010 0.006701 0.034874 0.000010 0.002977 0.114875 0.000010 0.015596
0.000010 0.014839 0.051149 0.006323 0.005825 0.000010 0.000010 0.766175 0.000010 0.003108 0.042979 0.000010 0.002627 0.091937 0.000010 0.014979
0.000010 0.000010 0.027998 0.004814 0.000010 0.000010 0.003420 0.877382 0.000010 0.000010 0.024583 0.000010 0.005262 0.026727 0.006706 0.023038
0.000010 0.006449 0.045566 0.013979 0.006838 0.000010 0.002221 0.776575 0.000010 0.008823 0.051235 0.000010 0.000010 0.070719 0.000010 0.017535
0.004277 0.002641 0.010159 0.004281 0.000010 0.000010 0.000010 0.834004 0.002595 0.000010 0.028415 0.000010 0.000010 0.094817 0.000010 0.018741
0.028607 0.008388 0.045175 0.010540 0.000010 0.003648 0.000010 0.712283 0.000010 0.003434 0.048741 0.000010 0.000010 0.114134 0.009003 0.015997
0.014559 0.010546 0.014761 0.002022 0.000010 0.001637 0.000010 0.764813 0.000010 0.004410 0.028748 0.000010 0.004439 0.116745 0.019080 0.018202
0.000010 0.009768 0.051837 0.015761 0.002836 0.000010 0.003005 0.735764 0.000010 0.006579 0.067741 0.000010 0.001701 0.093270 0.000010 0.011688
0.000010 0.009387 0.033198 0.006116 0.008132 0.000010 0.000010 0.767191 0.004777 0.007640 0.042212 0.000010 0.011919 0.098042 0.000026 0.011321
0.005406 0.014236 0.037868 0.008304 0.002394 0.000010 0.000010 0.789187 0.000010 0.000010 0.038688 0.000010 0.005005 0.093563 0.000010 0.005288
0.003927 0.010019 0.026756 0.010495 0.008070 0.000010 0.000010 0.759667 0.000010 0.004876 0.039567 0.000010 0.000010 0.123047 0.000010 0.013517
0.030362 0.000010 0.036299 0.005936 0.013135 0.000010 0.000010 0.777816 0.005079 0.002198 0.043242 0.000010 0.003860 0.059134 0.005611 0.017287
0.000010 0.000010 0.000621 0.000010 0.038282 0.000010 0.000010 0.023613 0.000010 0.004539 0.516327 0.000010 0.000010 0.013397 0.384716 0.018425
0.000010 0.000010 0.000010 0.000010 0.016139 0.000010 0.000010 0.004888 0.000010 0.000010 0.545545 0.000010 0.000010 0.022096 0.392262 0.018971
0.000010 0.000010 0.006117 0.000010 0.014679 0.000010 0.000010 0.023209 0.000010 0.000761 0.548758 0.000010 0.000010 0.016970 0.389417 0.000010
0.000010 0.000010 0.003837 0.004702 0.016743 0.000010 0.000010 0.018473 0.000010 0.000010 0.554406 0.000010 0.000010 0.012426 0.378899 0.010435
0.001390 0.000010 0.000010 0.000010 0.015014 0.000010 0.000010 0.038454 0.000010 0.000010 0.555854 0.000010 0.000010 0.000010 0.389178 0.000010
0.000010 0.000010 0.000010 0.000010 0.018464 0.000010 0.000010 0.038415 0.000010 0.000010 0.545956 0.000010 0.000010 0.000010 0.382760 0.014295
0.000010 0.000010 0.000010 0.000010 0.028073 0.000010 0.000010 0.034326 0.000010 0.000010 0.497791 0.000010 0.000010 0.022259 0.403811 0.013640
0.000010 0.000010 0.005491 0.000010 0.046394 0.000010 0.002803 0.049620 0.000010 0.000010 0.504378 0.000010 0.000010 0.000010 0.389451 0.001774
0.000010 0.000010 0.000010 0.001460 0.015614 0.000010 0.000010 0.022372 0.000010 0.000010 0.542406 0.000010 0.000010 0.025440 0.386156 0.006463
0.000010 0.000010 0.000010 0.000010 0.033398 0.000010 0.000010 0.023911 0.000010 0.000010 0.529227 0.000010 0.000010 0.000010 0.404714 0.008641
0.001407 0.000010 0.000010 0.011986 0.028555 0.000010 0.000010 0.041024 0.000010 0.009974 0.508015 0.000010 0.000506 0.000010 0.387940 0.010523
0.000010 0.000010 0.000010 0.000010 0.027077 0.000010 0.000010 0.046018 0.000010 0.000010 0.525985 0.000010 0.000010 0.000010 0.397553 0.003257
0.000010 0.000010 0.000010 0.000010 0.014655 0.000010 0.000010 0.008164 0.000010 0.000010 0.533387 0.000010 0.000010 0.004387 0.414225 0.025082
0.000010 0.000010 0.000010 0.007616 0.005389 0.000010 0.000010 0.004773 0.000010 0.000010 0.577729 0.000010 0.000010 0.013660 0.377706 0.013036
0.000010 0.000010 0.000010 0.000010 0.016497 0.000010 0.000010 0.012493 0.000010 0.000010 0.578646 0.000010 0.000010 0.000010 0.392243 0.000010
0.000010 0.000010 0.000010 0.000010 0.024925 0.000010 0.000010 0.008591 0.000010 0.000010 0.551453 0.000010 0.000010 0.019670 0.389781 0.005480
0.000010 0.000010 0.000010 0.000010 0.033133 0.000010 0.000010 0.010828 0.000010 0.000010 0.545711 0.000010 0.000010 0.017436 0.391488 0.001304
0.000010 0.000010 0.003875 0.000010 0.034429 0.000010 0.000010 0.036013 0.000010 0.000020 0.511075 0.000010 0.000010 0.000171 0.397916 0.016421
0.000010 0.000010 0.000010 0.000010 0.030931 0.000010 0.000010 0.077690 0.000010 0.000010 0.503743 0.000010 0.000010 0.000010 0.375915 0.011611
0.000010 0.000010 0.000010 0.000010 0.030574 0.000010 0.000010 0.036385 0.000010 0.000010 0.532762 0.000010 0.000010 0.000010 0.400159 0.000010
0.000010 0.000010 0.000010 0.000010 0.002854 0.387877 0.000010 0.356536 0.221678 0.004252 0.000010 0.012079 0.000010 0.009888 0.000010 0.004755
0.002393 0.001515 0.000010 0.000010 0.000010 0.456453 0.000010 0.287873 0.189828 0.000010 0.015610 0.014929 0.000010 0.000010 0.020103 0.011226
0.000010 0.000010 0.018390 0.037745 0.002605 0.367463 0.003473 0.273404 0.245158 0.006689 0.000010 0.000010 0.006373 0.008033 0.011745 0.018882
0.000010 0.000010 0.000010 0.000010 0.001555 0.470120 0.000010 0.300997 0.201904 0.007586 0.000010 0.000010 0.000010 0.000010 0.000010 0.017738
0.000010 0.000010 0.000010 0.000010 0.003553 0.460225 0.000010 0.319600 0.202290 0.000010 0.000010 0.000010 0.000010 0.014221 0.000010 0.000010
0.000010 0.000010 0.000010 0.000010 0.002812 0.428281 0.000010 0.308790 0.214682 0.000010 0.000010 0.021776 0.000010 0.000010 0.000010 0.023560
0.036381 0.000010 0.002648 0.000010 0.017372 0.468533 0.000010 0.276492 0.185014 0.000010 0.000010 0.004771 0.000010 0.005914 0.000010 0.002805
0.061424 0.000010 0.007080 0.007734 0.007766 0.360994 0.000010 0.270527 0.179078 0.002943 0.000010 0.065754 0.010211 0.002622 0.000010 0.023828
0.067940 0.040606 0.018353 0.018364 0.000010 0.376046 0.000020 0.239621 0.165797 0.033466 0.000010 0.015171 0.002883 0.010036 0.008356 0.003321
0.000010 0.008485 0.001802 0.022200 0.004406 0.392939 0.000010 0.329743 0.222508 0.000010 0.000010 0.000010 0.001885 0.000010 0.000399 0.015571
0.000602 0.004692 0.007858 0.000010 0.006282 0.415494 0.000010 0.307397 0.201395 0.006228 0.000010 0.026103 0.008086 0.000010 0.000010 0.015814
0.000010 0.000010 0.000010 0.000010 0.007163 0.454865 0.000010 0.305064 0.187960 0.000010 0.000010 0.030688 0.000010 0.000010 0.000010 0.014160
0.000010 0.000010 0.000010 0.000010 0.011285 0.414232 0.002449 0.339217 0.183322 0.010479 0.000010 0.000010 0.000010 0.000667 0.003533 0.034747
0.000010 0.000010 0.000010 0.000341 0.004065 0.479742 0.000010 0.332985 0.173789 0.000010 0.000010 0.000010 0.000010 0.000010 0.000010 0.008978
0.000010 0.000010 0.000010 0.000010 0.002860 0.424011 0.000010 0.354618 0.216190 0.000010 0.000010 0.000010 0.002210 0.000010 0.000010 0.000010
0.000010 0.000010 0.000010 0.000010 0.008002 0.468672 0.000065 0.297951 0.196855 0.000010 0.000010 0.000010 0.004989 0.005629 0.000010 0.017757
0.016221 0.000010 0.000010 0.000010 0.005138 0.421688 0.000010 0.322981 0.204293 0.000010 0.000010 0.000010 0.000010 0.000010 0.000010 0.029580
0.024802 0.011369 0.000010 0.003590 0.003544 0.400404 0.000010 0.281748 0.218014 0.031065 0.012364 0.004295 0.001201 0.000010 0.000010 0.007565
0.000010 0.000010 0.011116 0.005125 0.000010 0.400636 0.000010 0.303075 0.220893 0.000010 0.020400 0.000010 0.015575 0.000010 0.000010 0.023101
0.000010 0.022770 0.000010 0.003930 0.000962 0.391835 0.000010 0.355851 0.201902 0.000010 0.000010 0.001511 0.011456 0.007985 0.000010 0.001739
0.031052 0.048373 0.007783 0.000010 0.009333 0.096598 0.002373 0.312425 0.407973 0.021820 0.013616 0.012309 0.010601 0.000010 0.000010 0.025712
0.020278 0.056349 0.006717 0.000010 0.000010 0.077096 0.000010 0.339842 0.449233 0.016099 0.016720 0.007544 0.009625 0.000010 0.000010 0.000447
0.057309 0.021028 0.009953 0.000692 0.011042 0.116567 0.000010 0.288388 0.389247 0.041178 0.013768 0.012068 0.006570 0.000010 0.011691 0.020478
0.038634 0.026565 0.002353 0.000010 0.006132 0.054194 0.007648 0.210795 0.319735 0.009679 0.005897 0.273488 0.000010 0.010744 0.014437 0.019678
0.067521 0.021651 0.000010 0.000010 0.012053 0.081992 0.005677 0.309245 0.441559 0.001101 0.025784 0.000050 0.023376 0.000010 0.009952 0.000010
0.032095 0.024649 0.014502 0.015404 0.000010 0.105385 0.004281 0.306788 0.398236 0.021847 0.018780 0.015441 0.010632 0.000010 0.030183 0.001756
0.016009 0.041295 0.011485 0.019349 0.000010 0.107328 0.000010 0.337772 0.421048 0.024553 0.000010 0.020503 0.000598 0.000010 0.000010 0.000010
0.028139 0.045564 0.002610 0.000010 0.000010 0.116146 0.000010 0.251379 0.471973 0.023774 0.010786 0.003198 0.016349 0.000010 0.000010 0.030032
0.019213 0.022437 0.002892 0.000010 0.000010 0.059259 0.000010 0.324473 0.474793 0.031547 0.018698 0.022788 0.020276 0.000010 0.000010 0.003573
0.030662 0.037652 0.015639 0.008529 0.016481 0.067886 0.000010 0.265971 0.474813 0.045954 0.003837 0.000010 0.013657 0.000010 0.000010 0.018879
0.064049 0.026175 0.000010 0.000010 0.004766 0.106144 0.002772 0.296751 0.433336 0.025358 0.000010 0.006637 0.012016 0.000010 0.000010 0.021947
0.038534 0.036650 0.009418 0.000010 0.000010 0.120744 0.000010 0.328499 0.403431 0.044888 0.000010 0.000010 0.001826 0.000010 0.000010 0.015941
0.003584 0.061018 0.012702 0.000010 0.000010 0.068123 0.001462 0.315071 0.433237 0.037630 0.016576 0.018644 0.013807 0.000010 0.006925 0.011192
0.014617 0.030647 0.003627 0.010653 0.000010 0.095060 0.000010 0.316057 0.429896 0.041672 0.023259 0.000010 0.009882 0.000010 0.015953 0.008640
0.078012 0.036778 0.000010 0.000010 0.000010 0.077451 0.000010 0.293428 0.447083 0.027495 0.024305 0.000010 0.015271 0.000010 0.000010 0.000107
0.016233 0.000010 0.000010 0.003048 0.000010 0.104651 0.000010 0.353824 0.434738 0.027646 0.026345 0.000010 0.005987 0.000010 0.017771 0.009698
0.065787 0.033054 0.000010 0.000010 0.000020 0.071021 0.000010 0.298579 0.450167 0.022934 0.022019 0.000010 0.017355 0.000010 0.000010 0.019004
0.096880 0.024134 0.000010 0.000010 0.004974 0.063450 0.000843 0.289142 0.444234 0.035004 0.007065 0.000010 0.022645 0.000010 0.000010 0.011579
0.126760 0.050772 0.012538 0.008852 0.005705 0.056060 0.004600 0.219401 0.326612 0.029568 0.000010 0.121451 0.009260 0.002866 0.015978 0.009568
0.075637 0.023812 0.003884 0.000010 0.005500 0.127097 0.002719 0.278781 0.411748 0.016750 0.002714 0.009234 0.000725 0.000010 0.021571 0.019807
0.360930 0.000010 0.006274 0.000010 0.000010 0.049735 0.004631 0.304790 0.129957 0.031113 0.026135 0.040481 0.013810 0.000010 0.027627 0.004476
0.352666 0.022425 0.005827 0.000010 0.000010 0.033644 0.000010 0.252554 0.148383 0.042175 0.055588 0.042352 0.005991 0.022413 0.000010 0.015943
0.350695 0.035447 0.010960 0.020235 0.007185 0.005378 0.000010 0.419689 0.073176 0.029974 0.028053 0.006781 0.002450 0.000010 0.000010 0.009946
0.316628 0.079517 0.019699 0.010880 0.002712 0.000010 0.000010 0.365483 0.128326 0.036236 0.000010 0.013825 0.010426 0.000010 0.001969 0.014258
0.412345 0.036192 0.004063 0.000548 0.000010 0.019237 0.000010 0.320897 0.088145 0.047964 0.035536 0.000010 0.003973 0.000010 0.014949 0.016110
0.423567 0.065865 0.008135 0.011477 0.009563 0.042906 0.000163 0.268385 0.124599 0.031528 0.000010 0.000010 0.000010 0.000010 0.000010 0.013762
0.386597 0.052560 0.000010 0.049463 0.003556 0.037949 0.000010 0.288712 0.095140 0.033943 0.033968 0.016612 0.001450 0.000010 0.000010 0.000010
0.399159 0.054134 0.014203 0.024127 0.011628 0.000010 0.000010 0.325964 0.120451 0.021999 0.000010 0.001682 0.000010 0.017485 0.000010 0.009117
0.302446 0.018223 0.006157 0.020343 0.012642 0.051865 0.011480 0.361597 0.127118 0.049524 0.000015 0.003835 0.005923 0.013662 0.000010 0.015158
0.310221 0.032877 0.025726 0.027865 0.000010 0.061262 0.000010 0.383081 0.101263 0.032585 0.000010 0.000010 0.002850 0.004515 0.000010 0.017705
0.347447 0.039083 0.017442 0.013396 0.008650 0.033772 0.000189 0.339818 0.106527 0.031679 0.010489 0.034450 0.014601 0.000010 0.000010 0.002437
0.356643 0.033137 0.020177 0.011683 0.000010 0.042392 0.004639 0.294024 0.116284 0.041769 0.017530 0.015664 0.016614 0.017706 0.000010 0.011718
0.349618 0.045772 0.005148 0.040775 0.026493 0.000044 0.000010 0.310190 0.102898 0.042969 0.000010 0.016097 0.025027 0.026937 0.005733 0.002280
0.360640 0.029315 0.017140 0.036834 0.007903 0.037527 0.008961 0.320814 0.115928 0.044330 0.000010 0.014670 0.000010 0.000010 0.000010 0.005899
0.325762 0.057104 0.009980 0.008058 0.000010 0.032714 0.005535 0.320021 0.115219 0.042024 0.042627 0.011022 0.019132 0.010771 0.000010 0.000010
0.368663 0.033108 0.017094 0.000122 0.009554 0.014444 0.000010 0.305736 0.110624 0.062041 0.000010 0.032729 0.003408 0.026914 0.010476 0.005069
0.364317 0.038471 0.019328 0.035903 0.000010 0.011945 0.000010 0.310618 0.088796 0.021886 0.042893 0.000010 0.020015 0.038708 0.000010 0.007081
0.429705 0.061791 0.014297 0.009889 0.013231 0.002833 0.000243 0.321097 0.093500 0.027446 0.000010 0.004113 0.015056 0.006767 0.000010 0.000010
0.405728 0.059461 0.016623 0.016316 0.000010 0.008457 0.000010 0.364028 0.100229 0.029079 0.000010 0.000010 0.000010 0.000010 0.000010 0.000010
0.350318 0.054929 0.013322 0.035489 0.000866 0.054375 0.003146 0.271007 0.101522 0.042399 0.038865 0.033724 0.000010 0.000010 0.000010 0.000010
0.000010 0.000010 0.000010 0.000017 0.123673 0.000010 0.000010 0.035314 0.000010 0.000010 0.660786 0.000010 0.000010 0.002555 0.170907 0.006659
0.000010 0.000010 0.000010 0.000010 0.127874 0.000010 0.000010 0.000010 0.000010 0.000010 0.716206 0.000010 0.000010 0.005203 0.142433 0.008175
0.000010 0.000010 0.000010 0.000010 0.126809 0.000010 0.000010 0.000010 0.000010 0.000010 0.702305 0.000010 0.000010 0.006404 0.164362 0.000010
0.000010 0.000010 0.000010 0.000010 0.114840 0.000010 0.000010 0.000010 0.000010 0.000010 0.739641 0.000010 0.000010 0.000010 0.140434 0.004965
0.000010 0.000010 0.000010 0.000010 0.137781 0.000010 0.000010 0.000010 0.000010 0.000010 0.705696 0.000010 0.000010 0.000010 0.156394 0.000010
0.000010 0.000010 0.007006 0.001263 0.154939 0.000010 0.000010 0.000010 0.000010 0.000010 0.664180 0.000010 0.000010 0.003802 0.166733 0.001987
0.000010 0.000010 0.002677 0.000010 0.141799 0.000010 0.000010 0.000010 0.000010 0.000010 0.692199 0.000010 0.000010 0.000010 0.161211 0.002003
0.000010 0.000010 0.000010 0.000010 0.113355 0.000010 0.000010 0.011437 0.000010 0.000010 0.696929 0.000010 0.000010 0.012570 0.165599 0.000010
0.000010 0.000010 0.000010 0.000010 0.096466 0.000010 0.000010 0.000010 0.000010 0.000010 0.714979 0.000010 0.000010 0.000010 0.188425 0.000010
0.000010 0.000010 0.000010 0.000010 0.154315 0.000010 0.000010 0.000010 0.000010 0.000010 0.690390 0.000010 0.000010 0.000010 0.154963 0.000212
0.000010 0.000010 0.000016 0.000010 0.147745 0.000010 0.000010 0.000010 0.000010 0.000010 0.706598 0.000010 0.000010 0.000010 0.145521 0.000010
0.000010 0.000010 0.002192 0.000016 0.149004 0.000010 0.000010 0.000010 0.000010 0.000010 0.694850 0.000010 0.000010 0.000010 0.153828 0.000010
0.000010 0.000010 0.002580 0.000010 0.117376 0.000010 0.000010 0.016761 0.000010 0.000010 0.684965 0.000010 0.000010 0.000854 0.177364 0.000010
0.000010 0.000010 0.005517 0.000010 0.104435 0.000010 0.000019 0.000010 0.000010 0.000010 0.720442 0.000010 0.000010 0.000010 0.161346 0.008141
0.000010 0.000010 0.000010 0.000010 0.141519 0.000010 0.000010 0.001093 0.000010 0.000010 0.694863 0.000010 0.000010 0.012096 0.150320 0.000010
0.000010 0.000010 0.000010 0.000010 0.125451 0.000010 0.003739 0.000010 0.000010 0.000010 0.718875 0.000010 0.000010 0.000010 0.151815 0.000010
0.000010 0.000010 0.000010 0.000010 0.105992 0.000010 0.000010 0.000010 0.000010 0.000010 0.762586 0.000010 0.000010 0.000010 0.131292 0.000010
0.000010 0.000010 0.000010 0.000010 0.000010 0.000010 0.031746 0.773408 0.000010 0.000010 0.000010 0.000010 0.000010 0.186058 0.000010 0.008669
0.000010 0.000010 0.000010 0.000010 0.000010 0.000010 0.043048 0.732510 0.002876 0.000010 0.000010 0.000010 0.005210 0.207723 0.008533 0.000010
0.000010 0.000010 0.000010 0.000010 0.000010 0.000010 0.039262 0.753467 0.000010 0.000010 0.000010 0.000010 0.000010 0.185765 0.000010 0.021385
0.000010 0.000010 0.000010 0.000010 0.000010 0.000010 0.053990 0.754238 0.000010 0.000010 0.000010 0.000010 0.000010 0.191642 0.000010 0.000010
0.020337 0.000010 0.004414 0.000010 0.002245 0.004622 0.052523 0.711546 0.001850 0.000010 0.000010 0.000010 0.000010 0.194835 0.000635 0.006933
0.000010 0.000010 0.000010 0.001649 0.000010 0.000010 0.130416 0.288572 0.000010 0.000010 0.019902 0.000010 0.000010 0.559352 0.000010 0.000010
0.426950 0.000010 0.001312 0.064220 0.000010 0.000010 0.066764 0.096419 0.003149 0.000010 0.000010 0.000010 0.000010 0.341097 0.000010 0.000010
0.427606 0.000010 0.000645 0.066899 0.000010 0.000010 0.067980 0.097234 0.000938 0.000010 0.000010 0.000010 0.000010 0.338608 0.000010 0.000010
0.424914 0.000010 0.000269 0.069240 0.000010 0.000010 0.067840 0.096611 0.000010 0.000010 0.000010 0.000010 0.000010 0.341027 0.000010 0.000010
0.394719 0.022741 0.003628 0.000010 0.000010 0.000010 0.028184 0.292015 0.023842 0.027029 0.020099 0.019435 0.000010 0.168247 0.000010 0.000010
0.396742 0.019582 0.003985 0.000010 0.000010 0.000010 0.028783 0.293691 0.023883 0.028246 0.020464 0.019458 0.000010 0.165107 0.000010 0.000010
0.000010 0.000575 0.000010 0.002559 0.000010 0.000019 0.044402 0.627528 0.000010 0.000019 0.016633 0.000010 0.000010 0.303766 0.001874 0.002565
0.290077 0.029620 0.000010 0.012104 0.000010 0.004413 0.063937 0.346686 0.000010 0.029608 0.000010 0.008286 0.005579 0.196497 0.000010 0.013142
0.009655 0.010042 0.004457 0.000846 0.006101 0.008707 0.080973 0.368560 0.046872 0.000010 0.040246 0.000629 0.003494 0.395607 0.009687 0.014115
0.000010 0.000010 0.000010 0.000010 0.000010 0.000010 0.045828 0.668365 0.000010 0.000010 0.000010 0.001595 0.000010 0.279332 0.000010 0.004769
0.000010 0.000426 0.000010 0.000010 0.001334 0.000010 0.052056 0.667123 0.000010 0.000010 0.000010 0.004650 0.000010 0.274155 0.000010 0.000166
0.000010 0.000010 0.000010 0.000010 0.000010 0.005874 0.028699 0.757025 0.000010 0.000010 0.007034 0.000010 0.000601 0.191805 0.000010 0.008871
0.000010 0.000010 0.000010 0.000010 0.000010 0.000010 0.020362 0.779737 0.000010 0.000010 0.000010 0.000010 0.000010 0.185895 0.000010 0.013886
0.000011 0.000010 0.000238 0.000010 0.000010 0.000010 0.034503 0.679782 0.000010 0.000010 0.000010 0.000010 0.000010 0.264524 0.000010 0.020841
0.000010 0.000010 0.000472 0.000010 0.000010 0.000010 0.053490 0.627341 0.000010 0.000010 0.000010 0.000010 0.002481 0.309469 0.000010 0.006648
0.000010 0.000010 0.000010 0.000010 0.000010 0.000010 0.999850 0.000010 0.000010 0.000010 0.000010 0.000010 0.000010 0.000010 0.000010 0.000010
0.000010 0.000010 0.000010 0.000010 0.000010 0.000010 0.999850 0.000010 0.000010 0.000010 0.000010 0.000010 0.000010 0.000010 0.000010 0.000010
0.000010 0.000010 0.000010 0.000010 0.000010 0.000010 0.999850 0.000010 0.000010 0.000010 0.000010 0.000010 0.000010 0.000010 0.000010 0.000010
0.000010 0.000010 0.000010 0.000010 0.000010 0.000010 0.999850 0.000010 0.000010 0.000010 0.000010 0.000010 0.000010 0.000010 0.000010 0.000010
0.000010 0.000010 0.000010 0.000010 0.000010 0.000010 0.999850 0.000010 0.000010 0.000010 0.000010 0.000010 0.000010 0.000010 0.000010 0.000010
0.000010 0.000010 0.000010 0.000010 0.000010 0.000010 0.999850 0.000010 0.000010 0.000010 0.000010 0.000010 0.000010 0.000010 0.000010 0.000010
0.000013 0.000011 0.000010 0.000010 0.000010 0.000010 0.999829 0.000013 0.000010 0.000010 0.000010 0.000017 0.000016 0.000010 0.000010 0.000010
0.000010 0.000010 0.000010 0.000010 0.000010 0.000010 0.999850 0.000010 0.000010 0.000010 0.000010 0.000010 0.000010 0.000010 0.000010 0.000010
0.000010 0.000010 0.000010 0.000010 0.000010 0.000010 0.999843 0.000010 0.000010 0.000010 0.000010 0.000010 0.000010 0.000017 0.000010 0.000010
0.000011 0.000010 0.000010 0.000010 0.000010 0.000010 0.999849 0.000010 0.000010 0.000010 0.000010 0.000010 0.000010 0.000010 0.000010 0.000010
0.000010 0.000010 0.000010 0.000010 0.000010 0.000010 0.999850 0.000010 0.000010 0.000010 0.000010 0.000010 0.000010 0.000010 0.000010 0.000010
0.000010 0.000010 0.000010 0.000010 0.000010 0.000010 0.999850 0.000010 0.000010 0.000010 0.000010 0.000010 0.000010 0.000010 0.000010 0.000010
0.000010 0.000010 0.000010 0.000010 0.000010 0.000010 0.999850 0.000010 0.000010 0.000010 0.000010 0.000010 0.000010 0.000010 0.000010 0.000010
0.000010 0.000010 0.000010 0.000010 0.000010 0.000010 0.999850 0.000010 0.000010 0.000010 0.000010 0.000010 0.000010 0.000010 0.000010 0.000010
0.000010 0.000010 0.000010 0.000010 0.000010 0.000010 0.999850 0.000010 0.000010 0.000010 0.000010 0.000010 0.000010 0.000010 0.000010 0.000010
0.398049 0.002163 0.014012 0.006166 0.001955 0.000010 0.514123 0.000010 0.000010 0.049407 0.000010 0.000010 0.014046 0.000010 0.000010 0.000010
0.000010 0.000010 0.000010 0.000010 0.000010 0.000010 0.591805 0.000010 0.000010 0.000010 0.000010 0.000010 0.000010 0.408055 0.000010 0.000010
0.000010 0.000010 0.002750 0.001452 0.000010 0.000010 0.420690 0.217086 0.000010 0.000010 0.010191 0.000010 0.000010 0.336800 0.010941 0.000010
0.000010 0.000010 0.000010 0.000010 0.000010 0.000010 0.999850 0.000010 0.000010 0.000010 0.000010 0.000010 0.000010 0.000010 0.000010 0.000010
0.000010 0.000010 0.000010 0.000010 0.000010 0.000010 0.999850 0.000010 0.000010 0.000010 0.000010 0.000010 0.000010 0.000010 0.000010 0.000010
0.000010 0.000010 0.000010 0.000010 0.000010 0.000010 0.000010 0.112964 0.000010 0.000010 0.000010 0.000010 0.032601 0.842926 0.000010 0.011388
0.000010 0.000010 0.000010 0.000010 0.000010 0.000010 0.000010 0.000010 0.000010 0.000010 0.000010 0.000010 0.000010 0.992722 0.000010 0.007138
0.000010 0.000010 0.000010 0.000010 0.000010 0.000010 0.000010 0.166891 0.000010 0.000010 0.000010 0.000010 0.000010 0.822151 0.000010 0.010828
0.000010 0.000010 0.000010 0.000010 0.000010 0.000010 0.000010 0.011082 0.000010 0.000010 0.000010 0.000010 0.000010 0.988778 0.000010 0.000010
0.000010 0.000010 0.000010 0.000010 0.000010 0.000010 0.000010 0.100036 0.000010 0.000010 0.000010 0.000010 0.000010 0.889670 0.000010 0.010164
0.000010 0.000010 0.000010 0.000010 0.000010 0.000010 0.000010 0.000010 0.000010 0.000010 0.000010 0.000010 0.000010 0.999850 0.000010 0.000010
0.000010 0.000010 0.000010 0.000010 0.000010 0.000010 0.000010 0.030861 0.000010 0.000010 0.000010 0.000010 0.000010 0.961786 0.000010 0.007223
0.000010 0.000010 0.000010 0.000010 0.000010 0.000010 0.000010 0.094455 0.000010 0.000010 0.000010 0.000010 0.000010 0.885363 0.000010 0.020052
0.000010 0.000010 0.000010 0.000010 0.000010 0.000010 0.000010 0.000010 0.000010 0.000010 0.000010 0.000010 0.000010 0.979574 0.000010 0.020286
0.000010 0.000010 0.000010 0.000010 0.000010 0.000010 0.000010 0.103051 0.000010 0.000010 0.000010 0.000010 0.000010 0.886296 0.000010 0.010522
0.000010 0.000010 0.000010 0.000010 0.000010 0.000010 0.000010 0.175180 0.000010 0.000010 0.000010 0.000010 0.000010 0.824680 0.000010 0.000010
0.000010 0.000010 0.000010 0.000010 0.000010 0.000010 0.000010 0.000010 0.000010 0.000010 0.000010 0.000010 0.000010 0.999850 0.000010 0.000010
0.000010 0.000010 0.000010 0.000010 0.000010 0.000010 0.017462 0.000010 0.000010 0.000010 0.000010 0.000010 0.000010 0.969472 0.000010 0.012936
0.000010 0.000010 0.000010 0.000010 0.000010 0.000010 0.040936 0.000010 0.000010 0.000010 0.000010 0.000010 0.000010 0.958924 0.000010 0.000010
0.000010 0.000010 0.000010 0.000010 0.000010 0.000010 0.011102 0.000010 0.000010 0.000010 0.000010 0.000010 0.000010 0.988758 0.000010 0.000010
0.000010 0.000010 0.000010 0.000010 0.000010 0.000010 0.012949 0.000010 0.000010 0.000010 0.000010 0.000010 0.000010 0.986911 0.000010 0.000010
0.000010 0.000010 0.000010 0.000010 0.000010 0.000010 0.005305 0.000010 0.000010 0.000010 0.000010 0.000010 0.000010 0.994555 0.000010 0.000010
0.000010 0.000010 0.000010 0.000010 0.000010 0.000010 0.001442 0.000010 0.000010 0.000010 0.000010 0.000010 0.000010 0.998418 0.000010 0.000010
0.000010 0.000010 0.005950 0.000010 0.009635 0.000010 0.257470 0.000010 0.000010 0.000010 0.000010 0.000010 0.000010 0.726825 0.000010 0.000010
0.000010 0.000010 0.010680 0.000010 0.000011 0.000010 0.249053 0.000010 0.000010 0.000010 0.000010 0.000010 0.000010 0.740136 0.000010 0.000010
0.000010 0.000010 0.008115 0.000010 0.000010 0.000010 0.231192 0.000010 0.000010 0.000010 0.000010 0.000010 0.000010 0.760563 0.000010 0.000010
0.000010 0.000010 0.000010 0.000010 0.000010 0.000010 0.236471 0.000010 0.000010 0.000010 0.005260 0.000010 0.000010 0.758139 0.000010 0.000010
0.000010 0.000010 0.000010 0.000010 0.005442 0.000010 0.266561 0.000010 0.000010 0.000010 0.000010 0.000010 0.000010 0.727867 0.000010 0.000010
0.000010 0.000010 0.000010 0.000010 0.001523 0.000010 0.251726 0.000010 0.000010 0.000010 0.000010 0.000010 0.000010 0.746621 0.000010 0.000010
0.000010 0.000010 0.000010 0.000010 0.003899 0.000010 0.232089 0.000010 0.000010 0.000010 0.000010 0.000010 0.000010 0.763882 0.000010 0.000010
0.000010 0.000010 0.004450 0.000010 0.002229 0.000010 0.195825 0.211242 0.000010 0.000010 0.002797 0.000010 0.000010 0.583357 0.000010 0.000010
0.006803 0.000010 0.004364 0.000010 0.000010 0.000010 0.121527 0.389485 0.000010 0.000010 0.000657 0.000010 0.000010 0.451547 0.003599 0.021937
0.000010 0.000010 0.000010 0.003042 0.003791 0.000010 0.174915 0.131426 0.000010 0.000010 0.024869 0.000010 0.000010 0.653857 0.000010 0.008010
0.000010 0.000010 0.003565 0.002518 0.000010 0.000010 0.173112 0.218164 0.001940 0.006805 0.019343 0.000010 0.000010 0.571386 0.000010 0.003097
0.000010 0.000010 0.000010 0.000010 0.000010 0.000010 0.182384 0.000010 0.000010 0.000010 0.000010 0.000010 0.000010 0.804290 0.000010 0.013196
0.000010 0.000010 0.000010 0.000010 0.000010 0.000010 0.184868 0.000010 0.000010 0.000010 0.000010 0.000010 0.000010 0.800830 0.000010 0.014173
0.000010 0.000010 0.008665 0.000423 0.000010 0.000010 0.160364 0.193132 0.000010 0.004627 0.007644 0.000010 0.000010 0.620376 0.000441 0.004257
0.000010 0.000010 0.000010 0.000010 0.000010 0.000010 0.197508 0.109053 0.000010 0.002091 0.032679 0.000010 0.000010 0.647074 0.006745 0.004761
0.000010 0.000010 0.000010 0.000010 0.000010 0.000010 0.173133 0.174866 0.000010 0.000010 0.023371 0.000010 0.000010 0.627948 0.000010 0.000573
0.000010 0.000010 0.000010 0.000010 0.000010 0.000010 0.000010 0.942401 0.000010 0.000010 0.000010 0.000010 0.000010 0.029523 0.000010 0.027946
0.000010 0.000010 0.000010 0.000010 0.000010 0.000010 0.000010 0.943368 0.000010 0.000010 0.000010 0.000010 0.000010 0.028491 0.000010 0.028011
0.000010 0.000010 0.000010 0.000010 0.000010 0.000010 0.000010 0.880541 0.000010 0.000010 0.000010 0.000010 0.000010 0.076917 0.004493 0.037929
0.000010 0.087554 0.008541 0.000010 0.000010 0.000010 0.005118 0.826667 0.008505 0.013636 0.000010 0.003883 0.007185 0.028956 0.000010 0.009895
0.000010 0.000010 0.000010 0.000010 0.000010 0.000010 0.000010 0.977175 0.000010 0.000010 0.000010 0.000010 0.000010 0.000010 0.000010 0.022685
0.000010 0.000010 0.000010 0.000010 0.000010 0.000010 0.000010 0.905690 0.000010 0.000010 0.000010 0.000010 0.000010 0.066593 0.000010 0.027586
0.005848 0.084462 0.000012 0.005959 0.000010 0.000650 0.002229 0.828089 0.006445 0.000010 0.001862 0.001935 0.000010 0.034681 0.018295 0.009502
0.000569 0.088179 0.008597 0.000010 0.000010 0.000010 0.004719 0.828001 0.009093 0.014750 0.000010 0.001783 0.006564 0.027852 0.000010 0.009845
0.000010 0.000010 0.000010 0.000010 0.000010 0.000010 0.000010 0.973435 0.000010 0.000010 0.000010 0.000010 0.000010 0.010399 0.000010 0.016035
0.000010 0.000010 0.000010 0.000010 0.000010 0.000010 0.003381 0.938986 0.000010 0.000010 0.001368 0.000010 0.000010 0.034852 0.000010 0.021303
0.000010 0.000010 0.000010 0.000010 0.000010 0.000010 0.000010 0.924117 0.000010 0.000010 0.000010 0.000010 0.000010 0.053106 0.004797 0.017861
0.000010 0.000010 0.000010 0.000010 0.000010 0.000010 0.001782 0.918325 0.000010 0.000010 0.007152 0.000010 0.000010 0.038737 0.002397 0.031507
0.000010 0.000010 0.000010 0.000010 0.000010 0.000010 0.000010 0.916886 0.000010 0.000010 0.000010 0.000010 0.000010 0.037529 0.011444 0.034021
0.000010 0.000010 0.000010 0.000010 0.000010 0.000010 0.000010 0.897269 0.000010 0.000010 0.000010 0.000010 0.000010 0.056941 0.006763 0.038908
0.000010 0.000010 0.000010 0.000010 0.000010 0.000010 0.000010 0.909397 0.000010 0.000010 0.018787 0.000010 0.000010 0.038072 0.000010 0.033624
0.000010 0.000010 0.000010 0.000010 0.000010 0.000010 0.000010 0.919636 0.000010 0.000010 0.000010 0.000010 0.000010 0.044509 0.000010 0.035725
0.000010 0.000010 0.000010 0.000010 0.000010 0.000010 0.000010 0.920087 0.000010 0.000010 0.000010 0.000010 0.000010 0.042967 0.000010 0.036816
0.000010 0.007824 0.000010 0.006370 0.000010 0.000016 0.000010 0.850063 0.000663 0.000010 0.000921 0.000010 0.001674 0.089564 0.010533 0.032313
0.000010 0.000010 0.000010 0.000010 0.000010 0.000010 0.004561 0.924885 0.000010 0.000010 0.001947 0.000010 0.000010 0.058105 0.000010 0.010393
0.000010 0.000010 0.000010 0.000010 0.000010 0.000010 0.000010 0.896280 0.000010 0.000010 0.007746 0.000010 0.000010 0.067458 0.000010 0.028397
0.012950 0.000010 0.021691 0.000573 0.000010 0.000010 0.000010 0.795782 0.000010 0.002807 0.025797 0.000010 0.000010 0.119683 0.000010 0.020638
0.000010 0.000010 0.000010 0.000010 0.000010 0.000010 0.000010 0.999850 0.000010 0.000010 0.000010 0.000010 0.000010 0.000010 0.000010 0.000010
0.012054 0.018440 0.012515 0.006433 0.000010 0.000010 0.001457 0.798113 0.003277 0.006218 0.025090 0.000010 0.005076 0.081127 0.011462 0.018708
0.000010 0.000010 0.000010 0.000010 0.000010 0.000010 0.000010 0.999850 0.000010 0.000010 0.000010 0.000010 0.000010 0.000010 0.000010 0.000010
0.000010 0.000010 0.000010 0.000010 0.000010 0.000010 0.000010 0.996783 0.000010 0.000010 0.000010 0.000010 0.000010 0.000010 0.000010 0.003077
0.008662 0.010755 0.017102 0.000019 0.000010 0.000010 0.000010 0.799981 0.000010 0.013273 0.043453 0.000010 0.000757 0.097928 0.000010 0.008010
0.000010 0.000010 0.000010 0.000010 0.000010 0.000010 0.000010 0.999802 0.000010 0.000010 0.000010 0.000010 0.000010 0.000010 0.000010 0.000058
0.002670 0.025410 0.040706 0.018948 0.002016 0.002733 0.002624 0.678287 0.000010 0.014732 0.072280 0.000010 0.002841 0.103288 0.011954 0.021493
0.013926 0.008953 0.034259 0.027614 0.006335 0.000010 0.003043 0.729875 0.000010 0.010991 0.042808 0.000010 0.006711 0.096223 0.000010 0.019222
0.015129 0.016860 0.035703 0.018926 0.000010 0.000010 0.002327 0.735877 0.004484 0.010516 0.051355 0.003196 0.007407 0.086096 0.000010 0.012094
0.000010 0.000010 0.000018 0.000010 0.000010 0.000010 0.000010 0.000010 0.000010 0.000013 0.000010 0.000010 0.000010 0.000010 0.000010 0.999839
0.000010 0.000010 0.000011 0.000010 0.000013 0.000010 0.000016 0.000010 0.000010 0.000010 0.000010 0.000010 0.000010 0.000010 0.000010 0.999841
0.000019 0.000010 0.000010 0.000015 0.000010 0.000010 0.000010 0.000010 0.000010 0.000010 0.000010 0.000010 0.000010 0.000010 0.000010 0.999837
0.000010 0.000010 0.000010 0.000010 0.000010 0.000010 0.000010 0.000010 0.000010 0.000010 0.000010 0.000010 0.000010 0.000010 0.000010 0.999850
0.000019 0.000010 0.000013 0.000019 0.000018 0.000010 0.000020 0.000020 0.000014 0.000019 0.000011 0.000010 0.000010 0.000010 0.000010 0.999787
0.000010 0.000010 0.000014 0.000016 0.000010 0.000010 0.000010 0.000010 0.000018 0.000010 0.000010 0.000010 0.000010 0.000010 0.000010 0.999832
0.000010 0.000010 0.000010 0.000010 0.000010 0.000010 0.000010 0.000010 0.000010 0.000010 0.000010 0.000010 0.000010 0.000010 0.000010 0.999850
0.000010 0.000010 0.000010 0.000011 0.000011 0.000010 0.000010 0.000010 0.000010 0.000010 0.000013 0.000010 0.000010 0.000010 0.000010 0.999846
0.000010 0.000010 0.000010 0.000010 0.000010 0.000010 0.000010 0.784937 0.000010 0.000010 0.000010 0.000010 0.000010 0.000010 0.000010 0.214923
0.000010 0.000010 0.000010 0.000010 0.000010 0.000010 0.000010 0.786953 0.000010 0.000010 0.000010 0.000010 0.000010 0.000010 0.000010 0.212907
0.000010 0.000010 0.000010 0.000010 0.000010 0.000010 0.003972 0.874801 0.000010 0.000010 0.000010 0.000010 0.000010 0.071887 0.000010 0.049220
0.000010 0.000010 0.000010 0.000010 0.000010 0.000010 0.000010 0.863364 0.000010 0.000010 0.000010 0.000010 0.000010 0.077949 0.000010 0.058557
0.000010 0.000010 0.000010 0.000010 0.000010 0.000010 0.000010 0.966162 0.000010 0.000010 0.000010 0.000010 0.000010 0.000020 0.000010 0.033688
0.000010 0.000010 0.000010 0.000010 0.000010 0.000010 0.000010 0.935867 0.000010 0.000010 0.000010 0.000010 0.000010 0.014193 0.000010 0.049810
0.000010 0.000010 0.000010 0.000010 0.000010 0.000010 0.000010 0.889324 0.000010 0.000010 0.000010 0.000010 0.000010 0.067583 0.000010 0.042962
0.000010 0.000010 0.000010 0.000010 0.000010 0.000010 0.000010 0.966033 0.000010 0.000010 0.000010 0.000010 0.000010 0.000010 0.000010 0.033827
0.000010 0.000010 0.000010 0.000010 0.000010 0.000010 0.000010 0.960412 0.000010 0.000010 0.000010 0.000010 0.000010 0.011216 0.000010 0.028241
0.000010 0.000010 0.000010 0.000010 0.000010 0.000010 0.000010 0.887899 0.000010 0.000010 0.000010 0.000010 0.000010 0.047494 0.000010 0.064477
0.000010 0.000010 0.000010 0.000010 0.000010 0.000010 0.000010 0.977577 0.000010 0.000010 0.000010 0.000010 0.000010 0.000010 0.000010 0.022283
0.000010 0.000010 0.000010 0.000010 0.000010 0.000010 0.000010 0.294484 0.000010 0.000010 0.000010 0.000010 0.000010 0.000010 0.000010 0.705376
0.000010 0.000010 0.000010 0.000010 0.000010 0.000010 0.000010 0.955742 0.000010 0.000010 0.000010 0.000010 0.000010 0.018252 0.000010 0.025876
0.000010 0.000010 0.000010 0.000010 0.000010 0.000010 0.000010 0.941317 0.000010 0.000019 0.000010 0.000010 0.000010 0.000010 0.000010 0.058534
0.000010 0.000010 0.000010 0.000010 0.000010 0.000010 0.000010 0.925759 0.000010 0.000010 0.000010 0.000010 0.000010 0.026190 0.000010 0.047922
0.000010 0.000010 0.000010 0.000010 0.000010 0.000010 0.000010 0.969170 0.000010 0.000010 0.000010 0.000010 0.000010 0.000010 0.000010 0.030690
0.000010 0.000010 0.000010 0.000010 0.000010 0.000010 0.000010 0.954374 0.000010 0.000010 0.000010 0.000010 0.000010 0.000010 0.000010 0.045486
0.000010 0.000010 0.000010 0.000010 0.000010 0.000010 0.000010 0.962691 0.000010 0.000010 0.000010 0.000010 0.000010 0.000010 0.000010 0.037169
0.000010 0.000010 0.000010 0.000010 0.000010 0.000010 0.000010 0.951167 0.000010 0.000010 0.000010 0.000010 0.000010 0.031896 0.000010 0.016807
0.000010 0.000010 0.000010 0.000010 0.000010 0.000010 0.000010 0.955368 0.000010 0.000010 0.000010 0.000010 0.000010 0.000010 0.000010 0.044492
0.000010 0.000010 0.000010 0.000010 0.000010 0.000010 0.000010 0.970772 0.000010 0.000010 0.000010 0.000010 0.000010 0.000010 0.000010 0.029088
0.000010 0.000010 0.000010 0.000010 0.000010 0.000010 0.000010 0.932922 0.000010 0.000010 0.000010 0.000010 0.000010 0.033848 0.000010 0.033099
0.000010 0.004634 0.004177 0.000010 0.000010 0.000010 0.002329 0.893219 0.001560 0.008027 0.021077 0.001859 0.008127 0.026260 0.000010 0.028680
0.000010 0.000010 0.000010 0.000010 0.000010 0.000010 0.001747 0.900051 0.000010 0.000010 0.016084 0.000010 0.000010 0.032777 0.000010 0.049230
0.000010 0.000010 0.000010 0.000010 0.000010 0.000010 0.000010 0.894685 0.000010 0.000010 0.000852 0.000010 0.000010 0.067190 0.000010 0.037153
0.000010 0.000010 0.000010 0.000010 0.000010 0.000010 0.000010 0.927460 0.000010 0.000010 0.000010 0.000010 0.000010 0.055559 0.000010 0.016851
0.000010 0.000010 0.000010 0.000010 0.000010 0.000010 0.000557 0.951286 0.000010 0.000010 0.000010 0.000010 0.000010 0.039055 0.000010 0.008982
0.000010 0.000010 0.000010 0.000010 0.000010 0.000010 0.000010 0.900100 0.000010 0.000010 0.005987 0.000010 0.000010 0.064973 0.003798 0.025032
0.000010 0.000010 0.000010 0.000010 0.000010 0.000010 0.000010 0.894749 0.000010 0.000010 0.007819 0.000010 0.000010 0.082063 0.000010 0.015248
0.000010 0.000010 0.000010 0.000010 0.000010 0.000010 0.000010 0.918827 0.000010 0.000010 0.000025 0.000010 0.000010 0.052334 0.000010 0.028694
0.000010 0.000010 0.000010 0.000010 0.000010 0.000010 0.000698 0.920666 0.000010 0.000010 0.002818 0.000010 0.000010 0.038695 0.007018 0.030006
0.000010 0.000010 0.003532 0.000932 0.000010 0.000010 0.000010 0.906706 0.000010 0.000010 0.002149 0.000010 0.000010 0.042149 0.001291 0.043151
0.000010 0.000010 0.000010 0.000010 0.930732 0.000010 0.000010 0.000010 0.000010 0.000010 0.069128 0.000010 0.000010 0.000010 0.000010 0.000010
0.000010 0.000010 0.000010 0.000010 0.923757 0.000010 0.000010 0.000010 0.000010 0.000010 0.075621 0.000010 0.000010 0.000010 0.000010 0.000493
0.000010 0.000010 0.000010 0.000010 0.949184 0.000010 0.000010 0.000010 0.000010 0.000010 0.050676 0.000010 0.000010 0.000010 0.000010 0.000010
0.000010 0.000010 0.000010 0.000010 0.918237 0.000010 0.000010 0.000010 0.000010 0.000010 0.081623 0.000010 0.000010 0.000010 0.000010 0.000010
0.000010 0.000010 0.000010 0.000010 0.955064 0.000010 0.000010 0.000010 0.000010 0.000010 0.044796 0.000010 0.000010 0.000010 0.000010 0.000010
0.000010 0.000010 0.000010 0.000010 0.957227 0.000010 0.000010 0.000010 0.000010 0.000010 0.042633 0.000010 0.000010 0.000010 0.000010 0.000010
0.000010 0.000010 0.000010 0.000010 0.957728 0.000010 0.000010 0.000010 0.000010 0.000010 0.038582 0.000010 0.000010 0.000010 0.000010 0.003560
0.000010 0.000010 0.000010 0.000010 0.917112 0.000010 0.000010 0.000010 0.000010 0.000010 0.082748 0.000010 0.000010 0.000010 0.000010 0.000010
0.000010 0.000010 0.000789 0.000010 0.903594 0.000010 0.000010 0.000010 0.000010 0.000010 0.095487 0.000010 0.000010 0.000010 0.000010 0.000010
0.000010 0.000010 0.000010 0.000010 0.909862 0.000010 0.000010 0.000010 0.000010 0.000010 0.089998 0.000010 0.000010 0.000010 0.000010 0.000010
0.000010 0.000010 0.000010 0.000010 0.946840 0.000010 0.000010 0.000010 0.000010 0.000010 0.053020 0.000010 0.000010 0.000010 0.000010 0.000010
0.000010 0.000010 0.000010 0.000010 0.942494 0.000010 0.000010 0.000010 0.000010 0.001687 0.053504 0.000010 0.000010 0.000010 0.000010 0.002196
0.000010 0.000010 0.000010 0.000010 0.932534 0.000010 0.000010 0.000010 0.000010 0.000010 0.063751 0.000010 0.000010 0.000010 0.000010 0.003585
0.000010 0.000010 0.000010 0.000010 0.951160 0.000010 0.000010 0.000010 0.000010 0.000010 0.048700 0.000010 0.000010 0.000010 0.000010 0.000010
0.000010 0.000010 0.000010 0.000010 0.910181 0.000010 0.000010 0.000010 0.000010 0.000010 0.089679 0.000010 0.000010 0.000010 0.000010 0.000010
0.000010 0.000010 0.000010 0.000010 0.959376 0.000010 0.000010 0.000010 0.000010 0.000010 0.040484 0.000010 0.000010 0.000010 0.000010 0.000010
0.000010 0.000010 0.000010 0.000010 0.948289 0.000010 0.000010 0.000010 0.000010 0.001291 0.050290 0.000010 0.000010 0.000010 0.000010 0.000010
0.000010 0.000010 0.000010 0.000010 0.934710 0.000010 0.000010 0.000010 0.000010 0.000010 0.065150 0.000010 0.000010 0.000010 0.000010 0.000010
0.000010 0.000010 0.000010 0.000010 0.958677 0.000010 0.001275 0.000010 0.000010 0.000010 0.039919 0.000010 0.000010 0.000010 0.000010 0.000010
0.000010 0.000010 0.000010 0.000010 0.946704 0.000010 0.000010 0.000010 0.000010 0.000010 0.053156 0.000010 0.000010 0.000010 0.000010 0.000010
0.000010 0.000010 0.000010 0.000010 0.924714 0.000010 0.000010 0.000010 0.000010 0.000010 0.056409 0.000010 0.000010 0.001154 0.003155 0.014458
0.000010 0.000010 0.000010 0.000010 0.854919 0.000010 0.000010 0.051323 0.000010 0.000010 0.067547 0.000010 0.000010 0.000010 0.000010 0.026092
0.000010 0.000010 0.000010 0.000010 0.924091 0.000010 0.000010 0.000010 0.000010 0.000010 0.052520 0.000010 0.000010 0.000010 0.000010 0.023259
0.000010 0.000010 0.000010 0.000010 0.886359 0.000010 0.000010 0.010904 0.000010 0.000010 0.082063 0.000010 0.000010 0.000010 0.000010 0.020554
0.000010 0.000010 0.000010 0.000010 0.859454 0.000010 0.000010 0.041312 0.000010 0.000010 0.073991 0.000010 0.000010 0.000010 0.000010 0.025122
0.000010 0.000010 0.000011 0.000010 0.940540 0.000010 0.000010 0.000010 0.000010 0.000010 0.036727 0.000010 0.000010 0.000010 0.001906 0.020705
0.000010 0.000010 0.000010 0.000010 0.835377 0.000010 0.000010 0.037178 0.000010 0.000010 0.096128 0.000010 0.000010 0.000010 0.000010 0.031197
0.000010 0.000010 0.000010 0.000010 0.885020 0.000010 0.000010 0.019627 0.000010 0.000010 0.076101 0.000010 0.000010 0.000010 0.000010 0.019132
0.000010 0.000010 0.000010 0.000010 0.846173 0.000010 0.000010 0.014797 0.000010 0.000010 0.098265 0.000010 0.000010 0.000010 0.010599 0.030056
0.000010 0.000010 0.000010 0.000010 0.885959 0.000010 0.000010 0.022817 0.000010 0.000010 0.059579 0.000010 0.000010 0.000010 0.000010 0.031525
0.000010 0.000010 0.000010 0.000010 0.905310 0.000010 0.000010 0.002876 0.000010 0.000010 0.065065 0.000010 0.000010 0.000010 0.000010 0.026630
0.000010 0.000010 0.000010 0.000010 0.748254 0.000010 0.000010 0.058843 0.000010 0.000010 0.156786 0.000010 0.000010 0.000010 0.000010 0.035998
0.000010 0.000010 0.000010 0.000010 0.852472 0.000010 0.000010 0.042821 0.000010 0.000010 0.077402 0.000010 0.000010 0.000010 0.000010 0.027185
0.000010 0.000010 0.000010 0.000010 0.796073 0.000010 0.000010 0.031619 0.000010 0.000010 0.146295 0.000010 0.000010 0.004843 0.000010 0.021061
0.000010 0.000010 0.000010 0.000010 0.858339 0.000010 0.000010 0.020555 0.000010 0.000010 0.098751 0.000010 0.000010 0.000010 0.000010 0.022235
0.000010 0.000010 0.000010 0.000010 0.836515 0.000010 0.000010 0.013275 0.000010 0.000010 0.108481 0.000010 0.000010 0.001145 0.000010 0.040475
0.000010 0.000010 0.000010 0.000010 0.911505 0.000010 0.000010 0.005278 0.000010 0.000010 0.054824 0.000010 0.000010 0.000010 0.000010 0.028274
0.297808 0.067958 0.076197 0.024679 0.388603 0.000010 0.000010 0.000010 0.002650 0.073845 0.026716 0.000010 0.037021 0.000010 0.004464 0.000010
0.407838 0.040092 0.071016 0.016092 0.334885 0.000010 0.000010 0.000010 0.000010 0.071913 0.026631 0.000010 0.031452 0.000010 0.000010 0.000010
0.394429 0.025083 0.084992 0.014564 0.356029 0.000010 0.000015 0.000010 0.000010 0.076884 0.012602 0.000010 0.035331 0.000010 0.000010 0.000010
0.404772 0.015068 0.085532 0.000010 0.335972 0.000010 0.000010 0.000010 0.008325 0.091432 0.024082 0.000010 0.034735 0.000010 0.000010 0.000010
0.377742 0.043943 0.077819 0.011411 0.340798 0.000010 0.000010 0.000010 0.011295 0.058308 0.033882 0.006730 0.038012 0.000010 0.000010 0.000010
0.480202 0.036893 0.058575 0.025503 0.292530 0.000010 0.001092 0.000010 0.008479 0.062885 0.012194 0.000010 0.021587 0.000010 0.000010 0.000010
0.514287 0.049517 0.041230 0.040484 0.237391 0.001528 0.000010 0.000010 0.003975 0.088627 0.012337 0.000010 0.010563 0.000010 0.000010 0.000010
0.434577 0.001820 0.082231 0.000010 0.334777 0.002794 0.000010 0.000010 0.000010 0.090626 0.013369 0.000010 0.039726 0.000010 0.000010 0.000010
0.396460 0.031050 0.071716 0.010446 0.338639 0.001821 0.000010 0.000010 0.010303 0.084747 0.014057 0.000010 0.040702 0.000010 0.000010 0.000010
0.394151 0.039312 0.082818 0.000018 0.342612 0.000010 0.000010 0.000010 0.008585 0.070123 0.027844 0.000010 0.034467 0.000010 0.000010 0.000010
0.325000 0.048031 0.077550 0.003913 0.388664 0.000010 0.000010 0.000010 0.012656 0.066297 0.025461 0.015979 0.036390 0.000010 0.000010 0.000010
0.435601 0.036188 0.051252 0.021177 0.296950 0.012800 0.002563 0.000010 0.004247 0.102968 0.008955 0.000010 0.027248 0.000010 0.000010 0.000010
0.411882 0.027790 0.087534 0.001206 0.349016 0.000010 0.000010 0.000010 0.003663 0.064989 0.004316 0.016631 0.032912 0.000010 0.000010 0.000010
0.446782 0.034690 0.074328 0.000010 0.317398 0.000010 0.000010 0.000010 0.000010 0.062388 0.020850 0.000010 0.043474 0.000010 0.000010 0.000010
0.477091 0.020838 0.065593 0.036435 0.270578 0.000010 0.001131 0.000010 0.014667 0.076670 0.015883 0.000010 0.021053 0.000010 0.000010 0.000010
0.464439 0.025391 0.061614 0.019959 0.270673 0.006594 0.000010 0.000010 0.000010 0.109096 0.005979 0.000010 0.036185 0.000010 0.000010 0.000010
0.388203 0.023766 0.085416 0.006541 0.353326 0.000010 0.000010 0.000010 0.005085 0.071945 0.022946 0.000010 0.042703 0.000010 0.000010 0.000010
0.386214 0.028389 0.077546 0.000010 0.362788 0.000010 0.000010 0.000010 0.011234 0.076735 0.026933 0.000010 0.030081 0.000010 0.000010 0.000010
0.365559 0.062253 0.049085 0.039392 0.368128 0.000010 0.000010 0.000010 0.000010 0.064396 0.014088 0.010344 0.026652 0.000010 0.000042 0.000010
0.849820 0.012351 0.005088 0.103180 0.001418 0.000010 0.000010 0.000010 0.008319 0.010472 0.000010 0.000010 0.009271 0.000010 0.000010 0.000010
0.898236 0.000010 0.012324 0.076981 0.009242 0.000010 0.003106 0.000010 0.000010 0.000010 0.000010 0.000010 0.000010 0.000010 0.000010 0.000010
0.868306 0.021431 0.014158 0.070854 0.000010 0.000010 0.000010 0.000010 0.011079 0.004472 0.000010 0.003260 0.006362 0.000010 0.000010 0.000010
0.859792 0.000010 0.000010 0.092516 0.013121 0.000010 0.000010 0.000010 0.000010 0.021576 0.000010 0.000010 0.012885 0.000010 0.000010 0.000010
0.899721 0.000010 0.000685 0.087092 0.003877 0.000010 0.000010 0.000010 0.000010 0.006257 0.000010 0.000010 0.002268 0.000010 0.000010 0.000010
0.901084 0.000010 0.001313 0.097473 0.000010 0.000010 0.000010 0.000010 0.000010 0.000010 0.000010 0.000010 0.000010 0.000010 0.000010 0.000010
0.916451 0.000010 0.000010 0.083409 0.000010 0.000010 0.000010 0.000010 0.000010 0.000010 0.000010 0.000010 0.000010 0.000010 0.000010 0.000010
0.888757 0.000010 0.000010 0.102304 0.000011 0.000010 0.000010 0.000010 0.000010 0.000010 0.000010 0.000010 0.008809 0.000010 0.000010 0.000010
0.883424 0.000010 0.000015 0.092072 0.000010 0.000010 0.000010 0.000010 0.000010 0.000010 0.000010 0.000010 0.020329 0.000010 0.004051 0.000010
0.919423 0.000010 0.000010 0.071882 0.000622 0.000010 0.000010 0.000010 0.000173 0.000010 0.000010 0.000010 0.007790 0.000010 0.000010 0.000010
0.849109 0.007386 0.018360 0.109935 0.000010 0.000010 0.000010 0.000010 0.000010 0.006364 0.000010 0.001430 0.004734 0.000010 0.002184 0.000429
0.866178 0.000010 0.005957 0.088910 0.009207 0.000010 0.000010 0.000010 0.006839 0.010512 0.000010 0.000010 0.009280 0.003036 0.000010 0.000010
0.903714 0.000010 0.000010 0.091418 0.000010 0.000010 0.000010 0.000010 0.004738 0.000010 0.000010 0.000010 0.000010 0.000010 0.000010 0.000010
0.914779 0.000010 0.000010 0.083625 0.000010 0.000010 0.000010 0.000010 0.000010 0.000010 0.000010 0.000010 0.001467 0.000010 0.000010 0.000010
0.905798 0.000010 0.002763 0.074806 0.002677 0.000010 0.000010 0.000010 0.012448 0.000010 0.000010 0.000010 0.001395 0.000010 0.000010 0.000022
0.870621 0.000010 0.007924 0.100978 0.000010 0.000010 0.004412 0.000010 0.011484 0.000010 0.000010 0.000010 0.004482 0.000010 0.000010 0.000010
0.876898 0.000010 0.000010 0.074608 0.009775 0.000010 0.000010 0.000010 0.004220 0.020679 0.000010 0.000010 0.009762 0.000010 0.003969 0.000010
0.910889 0.000010 0.009379 0.052123 0.000010 0.000010 0.000010 0.000010 0.004737 0.003408 0.000010 0.000010 0.019364 0.000010 0.000010 0.000010
0.877570 0.001607 0.013705 0.088698 0.001957 0.000010 0.000738 0.000010 0.012498 0.000010 0.000010 0.000010 0.001170 0.000010 0.001986 0.000010
0.904996 0.000010 0.000010 0.084109 0.000010 0.000010 0.000010 0.000010 0.000010 0.002867 0.000010 0.000010 0.007908 0.000010 0.000010 0.000010
0.000010 0.000010 0.000010 0.000010 0.929676 0.000010 0.000010 0.000010 0.000010 0.000010 0.064039 0.000010 0.000010 0.000010 0.000010 0.006156
0.000010 0.000010 0.000010 0.000010 0.999850 0.000010 0.000010 0.000010 0.000010 0.000010 0.000010 0.000010 0.000010 0.000010 0.000010 0.000010
0.000010 0.000010 0.000010 0.000010 0.999850 0.000010 0.000010 0.000010 0.000010 0.000010 0.000010 0.000010 0.000010 0.000010 0.000010 0.000010
0.000010 0.000010 0.000010 0.000010 0.999850 0.000010 0.000010 0.000010 0.000010 0.000010 0.000010 0.000010 0.000010 0.000010 0.000010 0.000010
0.000010 0.000010 0.000010 0.000010 0.969373 0.000010 0.000010 0.000010 0.000010 0.000010 0.030487 0.000010 0.000010 0.000010 0.000010 0.000010
0.000010 0.000010 0.000010 0.000010 0.999850 0.000010 0.000010 0.000010 0.000010 0.000010 0.000010 0.000010 0.000010 0.000010 0.000010 0.000010
0.000010 0.000010 0.000010 0.000010 0.999850 0.000010 0.000010 0.000010 0.000010 0.000010 0.000010 0.000010 0.000010 0.000010 0.000010 0.000010
0.000010 0.000010 0.000010 0.000010 0.928061 0.000010 0.002052 0.035440 0.000010 0.000010 0.030245 0.000010 0.000010 0.000010 0.000010 0.004092
0.000010 0.000010 0.000010 0.000010 0.999850 0.000010 0.000010 0.000010 0.000010 0.000010 0.000010 0.000010 0.000010 0.000010 0.000010 0.000010
0.000010 0.000010 0.000010 0.000010 0.999850 0.000010 0.000010 0.000010 0.000010 0.000010 0.000010 0.000010 0.000010 0.000010 0.000010 0.000010
0.000010 0.000010 0.000010 0.000010 0.999850 0.000010 0.000010 0.000010 0.000010 0.000010 0.000010 0.000010 0.000010 0.000010 0.000010 0.000010
0.000010 0.000010 0.000010 0.000010 0.999850 0.000010 0.000010 0.000010 0.000010 0.000010 0.000010 0.000010 0.000010 0.000010 0.000010 0.000010
0.000010 0.000010 0.000010 0.000010 0.999850 0.000010 0.000010 0.000010 0.000010 0.000010 0.000010 0.000010 0.000010 0.000010 0.000010 0.000010
0.000010 0.000010 0.000010 0.000010 0.998311 0.000010 0.000010 0.000010 0.000010 0.000010 0.001549 0.000010 0.000010 0.000010 0.000010 0.000010
0.000010 0.000010 0.000010 0.000010 0.999850 0.000010 0.000010 0.000010 0.000010 0.000010 0.000010 0.000010 0.000010 0.000010 0.000010 0.000010
0.000010 0.000010 0.000010 0.000010 0.999850 0.000010 0.000010 0.000010 0.000010 0.000010 0.000010 0.000010 0.000010 0.000010 0.000010 0.000010
0.000010 0.000010 0.000010 0.000010 0.999849 0.000011 0.000010 0.000010 0.000010 0.000010 0.000010 0.000010 0.000010 0.000010 0.000010 0.000010
0.000010 0.000010 0.000010 0.000010 0.999850 0.000010 0.000010 0.000010 0.000010 0.000010 0.000010 0.000010 0.000010 0.000010 0.000010 0.000010
0.000010 0.000010 0.000010 0.000010 0.936263 0.000010 0.000010 0.000010 0.000010 0.000010 0.063597 0.000010 0.000010 0.000010 0.000010 0.000010
0.000010 0.000010 0.000010 0.000010 0.999850 0.000010 0.000010 0.000010 0.000010 0.000010 0.000010 0.000010 0.000010 0.000010 0.000010 0.000010
0.000010 0.000010 0.000010 0.000010 0.000010 0.000010 0.000010 0.000010 0.000010 0.000010 0.000010 0.000010 0.000010 0.000010 0.999850 0.000010
0.000010 0.000010 0.000010 0.000010 0.000010 0.000010 0.000010 0.000010 0.000010 0.000010 0.000010 0.000010 0.000010 0.000010 0.999850 0.000010
0.000010 0.000010 0.000010 0.000010 0.000010 0.000010 0.000010 0.000010 0.000010 0.000010 0.000010 0.000010 0.000010 0.000010 0.999850 0.000010
0.000010 0.000010 0.000010 0.000010 0.000010 0.000010 0.000010 0.000010 0.000010 0.000010 0.000010 0.000010 0.000010 0.000010 0.999850 0.000010
0.000010 0.000010 0.000010 0.000010 0.000010 0.000010 0.000010 0.000010 0.000010 0.000010 0.000010 0.000010 0.000010 0.000010 0.999850 0.000010
0.036848 0.000010 0.000010 0.000010 0.052474 0.000010 0.000010 0.000010 0.000010 0.000010 0.047134 0.000010 0.000010 0.000010 0.863424 0.000010
0.000010 0.000010 0.000010 0.000010 0.000010 0.000010 0.000010 0.000010 0.000010 0.000010 0.000010 0.000010 0.000010 0.000010 0.999850 0.000010
0.000010 0.000010 0.000010 0.000010 0.000010 0.000010 0.000010 0.000010 0.000010 0.000010 0.000010 0.000010 0.000010 0.000010 0.999850 0.000010
0.000010 0.000010 0.000010 0.000010 0.000010 0.000010 0.000010 0.000010 0.000010 0.000010 0.000010 0.000010 0.000010 0.000010 0.999850 0.000010
0.000010 0.000010 0.000010 0.000010 0.000010 0.000010 0.000010 0.000010 0.000010 0.000010 0.000010 0.000010 0.000010 0.000010 0.999850 0.000010
0.000010 0.000010 0.000010 0.000010 0.000010 0.000010 0.000010 0.000010 0.000010 0.000010 0.000010 0.000010 0.000010 0.000010 0.999850 0.000010
0.000010 0.000010 0.000010 0.000010 0.000010 0.000010 0.000010 0.000010 0.000010 0.000010 0.000010 0.000010 0.000010 0.000010 0.999850 0.000010
0.000010 0.000010 0.000010 0.000010 0.000010 0.000010 0.000010 0.000010 0.000010 0.000010 0.000010 0.000010 0.000010 0.000010 0.999850 0.000010
0.000010 0.000010 0.000010 0.000010 0.000010 0.000010 0.000010 0.000010 0.000010 0.000010 0.000010 0.000010 0.000010 0.000010 0.999850 0.000010
0.000010 0.000010 0.000010 0.000010 0.000010 0.000010 0.000010 0.000010 0.000010 0.000010 0.000010 0.000010 0.000010 0.000010 0.999850 0.000010
0.000010 0.000010 0.000010 0.000010 0.000010 0.000010 0.000010 0.000010 0.000010 0.000010 0.000010 0.000010 0.000010 0.000010 0.999850 0.000010
0.000010 0.000010 0.000010 0.000010 0.000010 0.000010 0.000010 0.000010 0.000010 0.000010 0.000010 0.000010 0.000010 0.000010 0.999850 0.000010
0.000010 0.000010 0.000010 0.000010 0.000010 0.000010 0.000010 0.000010 0.000010 0.000010 0.000010 0.000010 0.000010 0.000010 0.999850 0.000010
0.000010 0.000010 0.000010 0.000010 0.000010 0.000010 0.000010 0.000010 0.000010 0.000010 0.000016 0.000010 0.000010 0.000010 0.999844 0.000010
0.000010 0.000010 0.000010 0.000010 0.000010 0.000010 0.000010 0.000010 0.000010 0.000010 0.000010 0.000010 0.000010 0.000010 0.999850 0.000010
0.000010 0.000010 0.000010 0.000010 0.000010 0.000010 0.000010 0.000010 0.000010 0.000010 0.999850 0.000010 0.000010 0.000010 0.000010 0.000010
0.000010 0.000010 0.000010 0.000010 0.011999 0.000010 0.000010 0.000010 0.000010 0.000010 0.987861 0.000010 0.000010 0.000010 0.000010 0.000010
0.000010 0.000010 0.000010 0.000010 0.141757 0.000010 0.000010 0.079489 0.000010 0.000010 0.753941 0.000010 0.000010 0.016324 0.001106 0.007282
0.000010 0.000010 0.000010 0.000010 0.000010 0.000010 0.000010 0.007585 0.000010 0.000010 0.985078 0.000010 0.000010 0.000010 0.000010 0.007207
0.000010 0.000010 0.000010 0.000010 0.000010 0.000010 0.000010 0.000010 0.000010 0.000010 0.999850 0.000010 0.000010 0.000010 0.000010 0.000010
0.000010 0.000010 0.000010 0.000010 0.000010 0.000010 0.000010 0.000010 0.000010 0.000010 0.999850 0.000010 0.000010 0.000010 0.000010 0.000010
0.000010 0.000010 0.000010 0.000010 0.094280 0.000010 0.000010 0.047872 0.000010 0.000010 0.831735 0.000010 0.000010 0.009941 0.004560 0.011512
0.000010 0.000010 0.000010 0.000010 0.106391 0.000010 0.000010 0.102714 0.000010 0.000010 0.762708 0.000010 0.000010 0.005608 0.022469 0.000010
0.000010 0.000010 0.000010 0.000010 0.057561 0.000010 0.005819 0.027924 0.000010 0.000010 0.887081 0.000010 0.000010 0.000010 0.009171 0.012344
0.000010 0.000010 0.000010 0.000010 0.074216 0.000010 0.000010 0.056199 0.000010 0.000010 0.849969 0.000010 0.000010 0.003865 0.000010 0.015641
0.000010 0.000010 0.000010 0.000010 0.110596 0.000010 0.000010 0.038495 0.000010 0.000010 0.849733 0.000010 0.000010 0.000010 0.000010 0.001057
0.000010 0.000010 0.000010 0.000010 0.079494 0.000010 0.000010 0.039639 0.000010 0.000010 0.868394 0.000010 0.000010 0.000010 0.005118 0.007245
0.000010 0.000010 0.000010 0.000010 0.000010 0.000010 0.000010 0.000820 0.000010 0.000010 0.981943 0.000010 0.000010 0.000010 0.000010 0.017107
0.000010 0.000010 0.000010 0.000010 0.185158 0.000010 0.002921 0.099070 0.000010 0.000010 0.711135 0.000010 0.000010 0.000010 0.001606 0.000010
0.000010 0.000010 0.000010 0.000010 0.000010 0.000010 0.000010 0.023199 0.000010 0.000010 0.964587 0.000010 0.000010 0.000010 0.000010 0.012084
0.000010 0.000010 0.000010 0.000010 0.035824 0.000010 0.000010 0.027304 0.000010 0.000010 0.926055 0.000010 0.000010 0.000010 0.000010 0.010697
0.000010 0.000010 0.000010 0.000010 0.095286 0.000010 0.003708 0.142152 0.000010 0.000010 0.746515 0.000010 0.000010 0.000010 0.012228 0.000010
0.000010 0.000010 0.000010 0.000010 0.000010 0.000010 0.000010 0.000010 0.000010 0.000010 0.980572 0.000010 0.000010 0.000010 0.000010 0.019288
0.000010 0.000010 0.000010 0.000010 0.071367 0.000010 0.000010 0.006411 0.000010 0.000010 0.901687 0.000010 0.000010 0.000010 0.000010 0.020415
0.000010 0.000010 0.000010 0.000010 0.080190 0.000010 0.002461 0.042179 0.000010 0.000010 0.830802 0.000010 0.000010 0.030690 0.000010 0.013578
0.490680 0.137815 0.052380 0.043795 0.026515 0.020001 0.000206 0.000010 0.030852 0.124508 0.000010 0.034722 0.038477 0.000010 0.000010 0.000010
0.433604 0.127985 0.038862 0.084118 0.013300 0.033937 0.000010 0.000010 0.047058 0.122944 0.000010 0.025927 0.071342 0.000010 0.000873 0.000010
0.481865 0.132345 0.035686 0.076468 0.011168 0.015504 0.000010 0.000010 0.043337 0.145016 0.000010 0.009323 0.049229 0.000010 0.000010 0.000010
0.467944 0.170312 0.058512 0.049483 0.003394 0.016515 0.001467 0.000010 0.028250 0.135232 0.000010 0.014236 0.054603 0.000010 0.000010 0.000010
0.500388 0.134284 0.054849 0.032831 0.012928 0.035653 0.001310 0.000010 0.048632 0.108347 0.000010 0.010526 0.060201 0.000010 0.000010 0.000010
0.447378 0.151377 0.025385 0.083391 0.030288 0.040719 0.001609 0.000010 0.014661 0.134924 0.000010 0.026487 0.043730 0.000010 0.000010 0.000010
0.494141 0.108543 0.041330 0.076413 0.025580 0.032164 0.000010 0.000010 0.025163 0.133398 0.000010 0.007208 0.053045 0.000010 0.002966 0.000010
0.487355 0.143188 0.053781 0.067299 0.028132 0.005889 0.000010 0.000010 0.009001 0.125954 0.000010 0.019066 0.058749 0.000010 0.001536 0.000010
0.452615 0.164391 0.052410 0.087958 0.009624 0.017662 0.000010 0.000010 0.011059 0.146386 0.000010 0.019411 0.038423 0.000010 0.000010 0.000010
0.477872 0.117150 0.055340 0.076351 0.010112 0.030996 0.000010 0.000010 0.000010 0.152774 0.000010 0.041508 0.036850 0.000987 0.000010 0.000010
0.472805 0.157793 0.033228 0.087546 0.017277 0.020075 0.000929 0.000010 0.000010 0.140031 0.000010 0.029735 0.040521 0.000010 0.000010 0.000010
0.453932 0.142466 0.059403 0.066089 0.011181 0.037731 0.000010 0.000010 0.032092 0.121622 0.005149 0.011671 0.058615 0.000010 0.000010 0.000010
0.474028 0.119729 0.051646 0.083944 0.006132 0.037476 0.000010 0.000010 0.039788 0.135363 0.000010 0.014044 0.037790 0.000010 0.000010 0.000010
0.478673 0.132571 0.042363 0.068659 0.021012 0.024772 0.000010 0.000010 0.015974 0.125399 0.000010 0.041047 0.046266 0.000010 0.003213 0.000010
0.472208 0.130546 0.034959 0.077841 0.013927 0.047515 0.000010 0.000010 0.002833 0.135676 0.000010 0.031694 0.047509 0.000010 0.005243 0.000010
0.453276 0.160725 0.034953 0.073711 0.027107 0.033687 0.004642 0.000010 0.020108 0.122186 0.000010 0.011158 0.058395 0.000010 0.000010 0.000010
0.472368 0.137779 0.049958 0.050296 0.015446 0.032297 0.000010 0.000010 0.040319 0.125098 0.000010 0.022320 0.054058 0.000010 0.000010 0.000010
0.445227 0.153593 0.032632 0.057893 0.018612 0.025327 0.000010 0.000010 0.036124 0.116591 0.002311 0.033497 0.072791 0.000010 0.005362 0.000010
0.445057 0.150440 0.044548 0.053019 0.023659 0.025836 0.000010 0.002037 0.012503 0.142165 0.000010 0.044095 0.056589 0.000010 0.000010 0.000010
0.000010 0.000010 0.000010 0.000010 0.840749 0.000010 0.000010 0.007010 0.000010 0.000010 0.150843 0.000010 0.000010 0.000010 0.001277 0.000010
0.000010 0.000010 0.000010 0.000010 0.841961 0.000010 0.000010 0.000062 0.000010 0.000010 0.151545 0.000010 0.000010 0.000010 0.006312 0.000010
0.000010 0.000010 0.000010 0.000010 0.855664 0.000010 0.000010 0.000010 0.000010 0.000010 0.144196 0.000010 0.000010 0.000010 0.000010 0.000010
0.000010 0.000010 0.000010 0.000010 0.860963 0.000010 0.000010 0.000010 0.000010 0.000010 0.133206 0.000010 0.000010 0.000010 0.005701 0.000010
0.000010 0.000010 0.000010 0.000010 0.930076 0.000010 0.000010 0.000010 0.000010 0.000010 0.069784 0.000010 0.000010 0.000010 0.000010 0.000010
0.000010 0.000010 0.000010 0.000010 0.847557 0.000010 0.000842 0.000010 0.000010 0.000010 0.137280 0.000010 0.000010 0.000010 0.000010 0.014201
0.000010 0.000010 0.000010 0.000010 0.879608 0.000010 0.000010 0.000010 0.000010 0.000010 0.120252 0.000010 0.000010 0.000010 0.000010 0.000010
0.000010 0.000010 0.000010 0.000010 0.918596 0.000010 0.000010 0.000010 0.000010 0.000010 0.081264 0.000010 0.000010 0.000010 0.000010 0.000010
0.000010 0.000010 0.000010 0.000010 0.891389 0.000010 0.000010 0.000010 0.000010 0.000010 0.107353 0.000010 0.000010 0.000010 0.001127 0.000010
0.000010 0.000010 0.000010 0.000010 0.867726 0.000010 0.000010 0.000010 0.000010 0.000010 0.130617 0.000010 0.000010 0.000010 0.000010 0.001527
0.000010 0.000010 0.000010 0.000010 0.870315 0.000010 0.000010 0.000010 0.000010 0.000010 0.120452 0.000010 0.000010 0.000010 0.006112 0.003001
0.000010 0.000010 0.000010 0.000010 0.866302 0.000010 0.000010 0.000010 0.000010 0.000010 0.129391 0.000010 0.000010 0.000010 0.000010 0.004176
0.000010 0.000010 0.000010 0.000010 0.954242 0.000010 0.000010 0.000010 0.000010 0.000010 0.036122 0.000010 0.000010 0.000010 0.002769 0.006746
0.000010 0.000010 0.000010 0.000010 0.876408 0.000010 0.000010 0.000010 0.000010 0.000010 0.106368 0.000010 0.000010 0.000010 0.017094 0.000010
0.095504 0.666472 0.028048 0.038907 0.000015 0.010839 0.000010 0.000010 0.066290 0.058508 0.000010 0.011079 0.024278 0.000010 0.000010 0.000010
0.093707 0.568399 0.033318 0.036382 0.016152 0.020918 0.000010 0.000010 0.053087 0.090366 0.000010 0.051743 0.035867 0.000010 0.000010 0.000010
0.090853 0.647219 0.043592 0.031064 0.000792 0.009959 0.000010 0.000010 0.062216 0.062219 0.000010 0.029208 0.022817 0.000010 0.000010 0.000010
0.123144 0.563473 0.026077 0.042639 0.000010 0.029384 0.000010 0.000010 0.063571 0.083331 0.000010 0.041828 0.026482 0.000010 0.000010 0.000010
0.127844 0.565062 0.040383 0.048306 0.007024 0.020700 0.000010 0.000010 0.059145 0.047455 0.000010 0.049521 0.034500 0.000010 0.000010 0.000010
0.070630 0.675752 0.031046 0.041003 0.000010 0.011181 0.000010 0.000010 0.060917 0.051971 0.000010 0.038810 0.018619 0.000010 0.000010 0.000010
0.054091 0.672314 0.028499 0.026348 0.001147 0.013257 0.000010 0.000010 0.092486 0.050538 0.000010 0.031047 0.030213 0.000010 0.000010 0.000010
0.079315 0.702578 0.015803 0.020387 0.013983 0.002697 0.001023 0.000010 0.050652 0.061385 0.000010 0.034368 0.017759 0.000010 0.000010 0.000010
0.085291 0.618424 0.025774 0.052893 0.012755 0.037974 0.000010 0.000010 0.053384 0.079026 0.000010 0.009391 0.025029 0.000010 0.000010 0.000010
0.050983 0.744268 0.026967 0.011006 0.001997 0.012941 0.000010 0.000010 0.046725 0.051787 0.000010 0.042938 0.010329 0.000010 0.000010 0.000010
0.114519 0.548553 0.018846 0.046293 0.004620 0.032505 0.000010 0.000010 0.075629 0.082191 0.000010 0.052116 0.021889 0.000010 0.000010 0.002788
0.076784 0.682622 0.022229 0.037252 0.009409 0.025913 0.000010 0.000010 0.051260 0.057238 0.000010 0.030795 0.006437 0.000010 0.000010 0.000010
0.101944 0.642174 0.033469 0.034726 0.011942 0.002876 0.000010 0.000010 0.055810 0.061251 0.000010 0.040860 0.014889 0.000010 0.000010 0.000010
0.113208 0.546876 0.051452 0.021753 0.008958 0.023295 0.000010 0.000010 0.071558 0.096058 0.000010 0.041141 0.025643 0.000010 0.000010 0.000010
0.075699 0.687697 0.027351 0.029198 0.024645 0.002263 0.000010 0.000010 0.036378 0.084367 0.000010 0.021009 0.011332 0.000010 0.000010 0.000010
0.079158 0.631367 0.032228 0.051849 0.011349 0.000010 0.000010 0.000010 0.077335 0.075951 0.000010 0.029196 0.011497 0.000010 0.000010 0.000010
0.096855 0.681838 0.040287 0.048207 0.022324 0.008427 0.000010 0.000010 0.050796 0.028947 0.000010 0.015184 0.007075 0.000010 0.000010 0.000010
0.095743 0.626449 0.029398 0.015989 0.017995 0.022697 0.003878 0.000010 0.058641 0.069414 0.000010 0.037097 0.020740 0.000010 0.000010 0.001918
0.113866 0.584469 0.038477 0.046681 0.000010 0.016667 0.000010 0.000010 0.080367 0.081095 0.000010 0.027010 0.011297 0.000010 0.000010 0.000010
0.100965 0.605518 0.022759 0.035531 0.018414 0.023172 0.000010 0.000010 0.065075 0.063603 0.000010 0.045270 0.019632 0.000010 0.000010 0.000010
0.894843 0.000010 0.020621 0.009268 0.018675 0.000010 0.000010 0.000010 0.000010 0.040504 0.000010 0.000010 0.015988 0.000010 0.000010 0.000010
0.873014 0.000010 0.015396 0.023643 0.017159 0.000010 0.000010 0.000010 0.000010 0.068846 0.000010 0.000010 0.001841 0.000010 0.000010 0.000010
0.894170 0.000010 0.000010 0.000010 0.010576 0.011894 0.000010 0.000010 0.000010 0.074301 0.000010 0.000010 0.008948 0.000010 0.000010 0.000010
0.859243 0.000010 0.002715 0.019175 0.018124 0.015157 0.000010 0.000010 0.000010 0.067070 0.000010 0.011804 0.006632 0.000010 0.000010 0.000010
0.886153 0.000010 0.000010 0.032508 0.010332 0.003905 0.000010 0.000010 0.001263 0.052484 0.000010 0.002269 0.011006 0.000010 0.000010 0.000010
0.930608 0.000010 0.001651 0.013314 0.003695 0.000672 0.000010 0.000010 0.004024 0.040111 0.000010 0.000010 0.005845 0.000010 0.000010 0.000010
0.890983 0.000010 0.004166 0.018878 0.011425 0.000010 0.000010 0.000010 0.000010 0.056435 0.000010 0.000010 0.018013 0.000010 0.000010 0.000010
0.889066 0.001224 0.000010 0.017807 0.019873 0.000010 0.000010 0.000010 0.000010 0.049833 0.000010 0.000010 0.022097 0.000010 0.000010 0.000010
0.931091 0.011423 0.000010 0.000010 0.010394 0.000010 0.000010 0.000010 0.000010 0.043248 0.000010 0.003734 0.000010 0.000010 0.000010 0.000010
0.907081 0.000010 0.000010 0.006325 0.013831 0.005900 0.000010 0.000010 0.006109 0.045455 0.000010 0.014835 0.000383 0.000010 0.000010 0.000010
0.894052 0.000010 0.000010 0.017866 0.015889 0.010591 0.000010 0.000010 0.000010 0.061491 0.000010 0.000010 0.000010 0.000010 0.000010 0.000010
0.911563 0.000217 0.008510 0.017113 0.008601 0.000010 0.000010 0.000010 0.001299 0.046213 0.000010 0.000010 0.006403 0.000010 0.000010 0.000010
0.903919 0.000010 0.000010 0.000010 0.005066 0.019582 0.000010 0.000010 0.000010 0.067386 0.000010 0.000010 0.003937 0.000010 0.000010 0.000010
0.880199 0.002502 0.014809 0.016171 0.022587 0.000010 0.000010 0.000010 0.000010 0.052563 0.000010 0.000010 0.011078 0.000010 0.000010 0.000010
0.886230 0.000010 0.000010 0.005176 0.016213 0.000010 0.000010 0.000010 0.014352 0.062151 0.000010 0.000010 0.015777 0.000010 0.000010 0.000010
0.861573 0.000010 0.000010 0.028698 0.009099 0.004178 0.000010 0.000010 0.014900 0.073345 0.000010 0.000010 0.008116 0.000010 0.000010 0.000010
0.879790 0.000010 0.008973 0.024720 0.004521 0.000010 0.000010 0.000010 0.017175 0.057386 0.000010 0.000010 0.007346 0.000010 0.000010 0.000010
0.892487 0.000010 0.005424 0.013394 0.016332 0.000010 0.000010 0.000010 0.000010 0.058954 0.000010 0.000010 0.013309 0.000010 0.000010 0.000010
0.906885 0.000010 0.000010 0.009563 0.013748 0.003501 0.000010 0.000010 0.013415 0.039155 0.000010 0.004198 0.009454 0.000010 0.000010 0.000010
0.919410 0.000010 0.000010 0.000010 0.014691 0.000010 0.000010 0.000010 0.000010 0.042285 0.000010 0.000010 0.023494 0.000010 0.000010 0.000010
0.000010 0.000010 0.000010 0.000010 0.068027 0.000010 0.000010 0.151135 0.000010 0.000010 0.729097 0.000010 0.000010 0.005850 0.038801 0.006991
0.000010 0.000010 0.000010 0.000010 0.049903 0.000010 0.000010 0.039221 0.000010 0.000010 0.891503 0.000010 0.000010 0.000010 0.004784 0.014480
0.000010 0.000010 0.000010 0.000010 0.061897 0.000010 0.005697 0.103663 0.000010 0.000010 0.797891 0.000010 0.000010 0.000010 0.028542 0.002210
0.000010 0.000010 0.000010 0.000010 0.088424 0.000010 0.000010 0.145668 0.000010 0.000010 0.749909 0.000010 0.000010 0.000222 0.015667 0.000010
0.000010 0.000010 0.000010 0.000010 0.067845 0.000010 0.000010 0.058717 0.000010 0.000010 0.845010 0.000010 0.000010 0.000010 0.006648 0.021670
0.000010 0.000010 0.000010 0.000010 0.071576 0.000010 0.000010 0.086955 0.000010 0.000010 0.776697 0.000010 0.000010 0.013170 0.045158 0.006344
0.000010 0.000010 0.000010 0.000010 0.112193 0.000010 0.000010 0.125013 0.000010 0.000010 0.709333 0.000010 0.000010 0.000010 0.041666 0.011684
0.000010 0.000010 0.000010 0.000010 0.081218 0.000010 0.000638 0.070202 0.000010 0.000010 0.827536 0.000010 0.000010 0.000010 0.000902 0.019404
0.000010 0.000010 0.000010 0.000010 0.094931 0.000010 0.000010 0.190576 0.000010 0.000010 0.666285 0.000010 0.000010 0.000010 0.044491 0.003608
0.000010 0.000010 0.000010 0.000010 0.066150 0.000010 0.000010 0.105281 0.000010 0.000010 0.805010 0.000010 0.000010 0.000010 0.009605 0.013844
0.000010 0.000010 0.000010 0.000010 0.045069 0.000010 0.000010 0.114110 0.000010 0.000010 0.840691 0.000010 0.000010 0.000010 0.000010 0.000010
0.000010 0.000010 0.000010 0.000010 0.091480 0.000010 0.000010 0.074645 0.000010 0.000010 0.828962 0.000010 0.000010 0.000010 0.000010 0.004793
0.000010 0.000010 0.000010 0.000010 0.059708 0.000010 0.000010 0.126313 0.000010 0.000010 0.785507 0.000010 0.000010 0.011937 0.007399 0.009036
0.000010 0.000010 0.000010 0.000010 0.066043 0.000010 0.000010 0.082827 0.000010 0.000010 0.839809 0.000010 0.000010 0.000010 0.000010 0.011201
0.000010 0.000010 0.000010 0.000010 0.024342 0.000010 0.000010 0.045264 0.000010 0.000010 0.865343 0.000010 0.000010 0.050674 0.012728 0.001550
0.000010 0.000010 0.000010 0.000010 0.084696 0.000010 0.000010 0.088044 0.000010 0.000010 0.761916 0.000010 0.000010 0.022951 0.014924 0.027370
0.000010 0.000010 0.000010 0.000010 0.131474 0.000010 0.000193 0.099488 0.000010 0.000010 0.674397 0.000010 0.000010 0.025725 0.065308 0.003324
0.000010 0.000010 0.000010 0.000010 0.113240 0.000010 0.000086 0.150217 0.000010 0.000010 0.687022 0.000010 0.000010 0.000010 0.038960 0.010374
0.000010 0.000010 0.000010 0.000010 0.056678 0.000010 0.000010 0.071074 0.000010 0.000010 0.872118 0.000010 0.000010 0.000010 0.000010 0.000010
0.000010 0.000010 0.000010 0.000010 0.081912 0.000010 0.000010 0.130328 0.000010 0.000010 0.674451 0.000010 0.000010 0.036532 0.058797 0.017880
0.000010 0.000010 0.000010 0.000010 0.999850 0.000010 0.000010 0.000010 0.000010 0.000010 0.000010 0.000010 0.000010 0.000010 0.000010 0.000010
0.000010 0.000010 0.000010 0.000010 0.999846 0.000010 0.000010 0.000010 0.000010 0.000010 0.000010 0.000010 0.000010 0.000010 0.000014 0.000010
0.000010 0.000010 0.000010 0.000010 0.999841 0.000010 0.000010 0.000010 0.000010 0.000019 0.000010 0.000010 0.000010 0.000010 0.000010 0.000010
0.000010 0.000010 0.000010 0.000010 0.999850 0.000010 0.000010 0.000010 0.000010 0.000010 0.000010 0.000010 0.000010 0.000010 0.000010 0.000010
0.000010 0.000010 0.000010 0.000010 0.999850 0.000010 0.000010 0.000010 0.000010 0.000010 0.000010 0.000010 0.000010 0.000010 0.000010 0.000010
0.000010 0.000010 0.000010 0.000010 0.999850 0.000010 0.000010 0.000010 0.000010 0.000010 0.000010 0.000010 0.000010 0.000010 0.000010 0.000010
0.000010 0.000010 0.000014 0.000010 0.999846 0.000010 0.000010 0.000010 0.000010 0.000010 0.000010 0.000010 0.000010 0.000010 0.000010 0.000010
0.000010 0.000010 0.000016 0.000010 0.999837 0.000010 0.000010 0.000010 0.000010 0.000010 0.000014 0.000010 0.000010 0.000010 0.000014 0.000010
0.000010 0.000010 0.000010 0.000010 0.999834 0.000019 0.000016 0.000010 0.000010 0.000010 0.000010 0.000010 0.000010 0.000010 0.000010 0.000010
0.000010 0.000010 0.000010 0.000010 0.999850 0.000010 0.000010 0.000010 0.000010 0.000010 0.000010 0.000010 0.000010 0.000010 0.000010 0.000010
0.000010 0.000010 0.000010 0.000010 0.999840 0.000010 0.000020 0.000010 0.000010 0.000010 0.000010 0.000010 0.000010 0.000010 0.000010 0.000010
0.000010 0.000010 0.000010 0.000010 0.999850 0.000010 0.000010 0.000010 0.000010 0.000010 0.000010 0.000010 0.000010 0.000010 0.000010 0.000010
0.000010 0.000010 0.000010 0.000010 0.999844 0.000016 0.000010 0.000010 0.000010 0.000010 0.000010 0.000010 0.000010 0.000010 0.000010 0.000010
0.000010 0.000010 0.000010 0.000010 0.999850 0.000010 0.000010 0.000010 0.000010 0.000010 0.000010 0.000010 0.000010 0.000010 0.000010 0.000010
0.000010 0.000010 0.000010 0.000010 0.999850 0.000010 0.000010 0.000010 0.000010 0.000010 0.000010 0.000010 0.000010 0.000010 0.000010 0.000010
0.000010 0.000010 0.000010 0.000010 0.999850 0.000010 0.000010 0.000010 0.000010 0.000010 0.000010 0.000010 0.000010 0.000010 0.000010 0.000010
0.000010 0.000010 0.000010 0.000010 0.999838 0.000019 0.000013 0.000010 0.000010 0.000010 0.000010 0.000010 0.000010 0.000010 0.000010 0.000010
0.000010 0.000010 0.000010 0.000010 0.999850 0.000010 0.000010 0.000010 0.000010 0.000010 0.000010 0.000010 0.000010 0.000010 0.000010 0.000010
0.000010 0.000010 0.000010 0.000010 0.999850 0.000010 0.000010 0.000010 0.000010 0.000010 0.000010 0.000010 0.000010 0.000010 0.000010 0.000010
0.000010 0.000010 0.000010 0.000010 0.999850 0.000010 0.000010 0.000010 0.000010 0.000010 0.000010 0.000010 0.000010 0.000010 0.000010 0.000010
0.245953 0.335706 0.014744 0.049955 0.000247 0.029159 0.000010 0.000010 0.100322 0.143901 0.000010 0.029724 0.050228 0.000010 0.000010 0.000010
0.253210 0.250939 0.036627 0.058386 0.011575 0.029924 0.000010 0.000010 0.107827 0.144885 0.000010 0.048746 0.057822 0.000010 0.000010 0.000010
0.235168 0.284723 0.032102 0.068738 0.019746 0.035033 0.000010 0.000010 0.080586 0.145893 0.000010 0.043597 0.054354 0.000010 0.000010 0.000010
0.259335 0.228960 0.043859 0.081724 0.000010 0.035603 0.003333 0.000010 0.081963 0.171388 0.000010 0.037051 0.055274 0.000010 0.000010 0.001460
0.292527 0.167454 0.026432 0.075543 0.013160 0.018378 0.000010 0.000010 0.103767 0.167256 0.000010 0.069059 0.066363 0.000010 0.000010 0.000010
0.298937 0.213444 0.025331 0.043021 0.000010 0.016179 0.000010 0.000010 0.113760 0.179041 0.000010 0.042878 0.067338 0.000010 0.000010 0.000010
0.280632 0.176973 0.035940 0.073239 0.008370 0.016086 0.000010 0.000010 0.098144 0.174020 0.009571 0.050164 0.076255 0.000010 0.000010 0.000567
0.268399 0.189968 0.038115 0.058075 0.002911 0.037478 0.000013 0.000010 0.146136 0.156639 0.000010 0.035510 0.066705 0.000010 0.000010 0.000010
0.180329 0.284566 0.012353 0.072151 0.024757 0.038034 0.000010 0.000010 0.110497 0.154238 0.000010 0.060881 0.062134 0.000010 0.000010 0.000010
0.253663 0.315061 0.043614 0.068080 0.000532 0.023636 0.000010 0.000010 0.075319 0.154441 0.000010 0.035479 0.030114 0.000010 0.000010 0.000010
0.284022 0.181817 0.039151 0.095386 0.015503 0.020221 0.000010 0.000010 0.090211 0.148323 0.000010 0.049314 0.070891 0.000010 0.000010 0.005110
0.260075 0.252748 0.029647 0.065953 0.000010 0.021598 0.000010 0.000010 0.116648 0.178557 0.000010 0.030664 0.044041 0.000010 0.000010 0.000010
0.260544 0.222715 0.048631 0.093259 0.000010 0.031806 0.003555 0.001488 0.098795 0.158101 0.000010 0.034605 0.046451 0.000010 0.000010 0.000010
0.274170 0.264796 0.036897 0.054859 0.003581 0.023598 0.002768 0.000010 0.092340 0.153930 0.000010 0.035767 0.057245 0.000010 0.000010 0.000010
0.303369 0.186989 0.047284 0.078797 0.001252 0.016689 0.000010 0.000010 0.085213 0.149755 0.000010 0.057078 0.073513 0.000010 0.000010 0.000010
0.252066 0.191777 0.036787 0.070445 0.018751 0.048346 0.002803 0.000010 0.150637 0.150451 0.000010 0.025623 0.052264 0.000010 0.000010 0.000010
0.227435 0.283261 0.036808 0.054370 0.004402 0.018687 0.000010 0.000010 0.105190 0.170879 0.000010 0.040664 0.058244 0.000010 0.000010 0.000010
0.248006 0.301244 0.024914 0.069311 0.000010 0.033693 0.000199 0.000010 0.096044 0.157836 0.000010 0.027395 0.041299 0.000010 0.000010 0.000010
0.000010 0.000010 0.000010 0.000010 0.314247 0.000010 0.000010 0.000010 0.000010 0.000010 0.685613 0.000010 0.000010 0.000010 0.000010 0.000010
0.000010 0.000010 0.000010 0.000010 0.303301 0.000010 0.000010 0.000010 0.000010 0.000010 0.689995 0.000010 0.000010 0.000010 0.000010 0.006574
0.000010 0.000010 0.007198 0.000010 0.308880 0.000010 0.000170 0.000010 0.000010 0.000010 0.657092 0.000010 0.000010 0.013632 0.005407 0.007531
0.000010 0.000010 0.000010 0.000010 0.323848 0.000010 0.000010 0.000010 0.000010 0.000010 0.644659 0.000010 0.000010 0.000010 0.015843 0.015531
0.000010 0.000010 0.000010 0.000010 0.354711 0.000010 0.000010 0.000010 0.000010 0.000010 0.643688 0.000010 0.000010 0.000010 0.001470 0.000010
0.000010 0.000010 0.000010 0.000010 0.284287 0.000010 0.000010 0.000010 0.000010 0.000010 0.715573 0.000010 0.000010 0.000010 0.000010 0.000010
0.000010 0.000010 0.000010 0.000010 0.293498 0.000010 0.000010 0.003761 0.000010 0.000010 0.696189 0.000010 0.000010 0.000010 0.000010 0.006432
0.000010 0.000010 0.000010 0.000010 0.299243 0.000010 0.000010 0.000010 0.000010 0.000010 0.682760 0.000010 0.000010 0.000010 0.013137 0.004739
0.000010 0.000010 0.006046 0.000010 0.308504 0.000010 0.002638 0.000010 0.000010 0.000010 0.656275 0.000010 0.000010 0.000010 0.000010 0.026427
0.000010 0.000010 0.000010 0.000010 0.326678 0.000010 0.000010 0.000010 0.000010 0.000010 0.673182 0.000010 0.000010 0.000010 0.000010 0.000010
0.000010 0.000010 0.000010 0.000010 0.285163 0.000010 0.001936 0.000010 0.000010 0.000010 0.712771 0.000010 0.000010 0.000010 0.000010 0.000010
0.000010 0.000010 0.000010 0.000010 0.308555 0.000010 0.000010 0.005818 0.000010 0.000010 0.653091 0.000010 0.000010 0.028639 0.003787 0.000010
0.000010 0.000010 0.000010 0.000010 0.301710 0.000010 0.000010 0.000010 0.000010 0.000010 0.688771 0.000010 0.000010 0.000010 0.002125 0.007275
0.000010 0.000010 0.000010 0.000010 0.332587 0.000010 0.000010 0.000010 0.000010 0.000010 0.656470 0.000010 0.000010 0.000010 0.010813 0.000010
0.000010 0.000010 0.000010 0.000010 0.320963 0.000010 0.000010 0.034594 0.000010 0.000010 0.632241 0.000010 0.000010 0.003016 0.009077 0.000010
0.000010 0.000010 0.000891 0.000010 0.319377 0.000010 0.004488 0.000010 0.000010 0.000010 0.674881 0.000010 0.000010 0.000010 0.000010 0.000252
0.000010 0.000010 0.000010 0.000010 0.351896 0.000010 0.000874 0.000010 0.000010 0.000010 0.647100 0.000010 0.000010 0.000010 0.000010 0.000010
0.000010 0.000010 0.000010 0.000010 0.322999 0.000010 0.000010 0.000010 0.000010 0.000010 0.676861 0.000010 0.000010 0.000010 0.000010 0.000010
0.000010 0.000010 0.000010 0.000010 0.298758 0.000010 0.000010 0.000010 0.000010 0.000010 0.692218 0.000010 0.000689 0.000010 0.000010 0.008215
0.000010 0.000010 0.000010 0.000010 0.309745 0.000010 0.000010 0.000010 0.000010 0.000010 0.690115 0.000010 0.000010 0.000010 0.000010 0.000010
0.795977 0.028216 0.027871 0.025528 0.039440 0.005868 0.000010 0.000010 0.000010 0.077010 0.000010 0.000010 0.000010 0.000010 0.000010 0.000010
0.759990 0.015597 0.026394 0.021076 0.045224 0.025051 0.000010 0.000010 0.000102 0.081829 0.000010 0.000010 0.024668 0.000010 0.000010 0.000010
0.777365 0.030457 0.021682 0.021440 0.029955 0.002911 0.000828 0.000010 0.005954 0.086383 0.000010 0.000010 0.022501 0.000010 0.000475 0.000010
0.819034 0.043083 0.005953 0.011596 0.035617 0.011807 0.002021 0.000010 0.009422 0.061396 0.000010 0.000010 0.000010 0.000010 0.000010 0.000010
0.774763 0.021505 0.032917 0.023592 0.049474 0.000935 0.000010 0.000269 0.000010 0.075062 0.000010 0.021413 0.000010 0.000010 0.000010 0.000010
0.799924 0.013775 0.021727 0.034438 0.029182 0.003154 0.000010 0.000010 0.000010 0.081210 0.000010 0.000010 0.016509 0.000010 0.000010 0.000010
0.796137 0.045765 0.026131 0.000661 0.029387 0.000132 0.000010 0.000010 0.000010 0.068384 0.000010 0.004887 0.028446 0.000010 0.000010 0.000010
0.787562 0.021522 0.027095 0.027517 0.023719 0.008234 0.000963 0.000010 0.000010 0.086821 0.000010 0.008244 0.008261 0.000010 0.000010 0.000010
0.786694 0.043144 0.022679 0.034358 0.026506 0.000010 0.000010 0.000010 0.002067 0.083025 0.000010 0.001448 0.000010 0.000010 0.000010 0.000010
0.763110 0.043232 0.028268 0.028835 0.037475 0.008971 0.000010 0.000010 0.010662 0.067681 0.000010 0.000010 0.011695 0.000010 0.000010 0.000010
0.748873 0.035082 0.001889 0.057912 0.027557 0.008824 0.000010 0.000010 0.000010 0.083248 0.000010 0.010472 0.026072 0.000010 0.000010 0.000010
0.741471 0.050270 0.024542 0.060790 0.024418 0.008957 0.000010 0.000010 0.000010 0.064426 0.000010 0.002349 0.022706 0.000010 0.000010 0.000010
0.805800 0.019120 0.021507 0.017140 0.025505 0.009283 0.000010 0.000010 0.000840 0.058896 0.000010 0.019177 0.022672 0.000010 0.000010 0.000010
0.806440 0.022896 0.014072 0.018174 0.025319 0.002920 0.000010 0.000010 0.010127 0.073915 0.000010 0.012366 0.013711 0.000010 0.000010 0.000010
0.759132 0.046266 0.020504 0.053022 0.030909 0.000010 0.000010 0.000010 0.013248 0.052760 0.000010 0.004377 0.019095 0.000010 0.000010 0.000627
0.800741 0.009497 0.030025 0.038741 0.029197 0.000619 0.000010 0.000010 0.000010 0.082164 0.000010 0.000010 0.008937 0.000010 0.000010 0.000010
0.780229 0.027276 0.025422 0.049228 0.025344 0.000010 0.000010 0.000010 0.000010 0.084126 0.000010 0.000010 0.004076 0.004220 0.000010 0.000010
0.749660 0.040123 0.017645 0.044328 0.028663 0.009159 0.000010 0.000010 0.000330 0.079772 0.000010 0.008831 0.021429 0.000010 0.000010 0.000010
0.785886 0.020229 0.022568 0.036801 0.024989 0.016820 0.000010 0.000010 0.003448 0.069164 0.000010 0.000010 0.020024 0.000010 0.000010 0.000010
0.834196 0.024559 0.020399 0.027903 0.015063 0.000010 0.000010 0.000010 0.000010 0.058050 0.000010 0.000010 0.019740 0.000010 0.000010 0.000010
0.798818 0.000010 0.031508 0.106561 0.000010 0.000010 0.000010 0.000010 0.000010 0.045027 0.000010 0.000010 0.017975 0.000010 0.000010 0.000010
0.847863 0.007918 0.023018 0.065092 0.002744 0.000010 0.000010 0.000010 0.000010 0.028725 0.000010 0.000010 0.024550 0.000010 0.000010 0.000010
0.790334 0.000010 0.028687 0.115825 0.000010 0.000010 0.000010 0.000010 0.002213 0.035445 0.000010 0.000010 0.027395 0.000010 0.000010 0.000010
0.807081 0.026626 0.022509 0.105363 0.000010 0.000010 0.000010 0.000010 0.000010 0.023065 0.000010 0.000010 0.015256 0.000010 0.000010 0.000010
0.784343 0.008450 0.037539 0.108786 0.002810 0.000010 0.000010 0.000010 0.000010 0.049832 0.000010 0.000010 0.008150 0.000010 0.000010 0.000010
0.815301 0.000010 0.027246 0.114414 0.000010 0.000010 0.000010 0.000010 0.000963 0.041966 0.000010 0.000010 0.000010 0.000010 0.000010 0.000010
0.787963 0.000010 0.016527 0.120615 0.006251 0.000010 0.000010 0.000010 0.000010 0.059856 0.000010 0.000010 0.008689 0.000010 0.000010 0.000010
0.804125 0.013414 0.030382 0.090693 0.000010 0.000010 0.000010 0.000010 0.000010 0.033748 0.000010 0.000010 0.027539 0.000010 0.000010 0.000010
0.778047 0.000010 0.032318 0.104290 0.022299 0.000010 0.002055 0.000288 0.000010 0.054726 0.000010 0.000613 0.005294 0.000010 0.000010 0.000010
0.809023 0.008309 0.013007 0.097314 0.005105 0.003309 0.002810 0.000010 0.000010 0.043329 0.000010 0.000010 0.017724 0.000010 0.000010 0.000010
0.829974 0.000010 0.039647 0.066019 0.000010 0.000010 0.000010 0.000010 0.000010 0.041064 0.000010 0.000010 0.023187 0.000010 0.000010 0.000010
0.853093 0.012029 0.014687 0.066578 0.000010 0.000010 0.000010 0.000010 0.000010 0.039453 0.000010 0.007330 0.006740 0.000010 0.000010 0.000010
0.815216 0.015355 0.033369 0.070432 0.004974 0.000010 0.000010 0.000010 0.000010 0.043284 0.000010 0.000010 0.017281 0.000010 0.000010 0.000010
0.813342 0.015868 0.006274 0.112756 0.007210 0.000010 0.000010 0.000010 0.000010 0.029660 0.000010 0.000890 0.013919 0.000010 0.000010 0.000010
0.783507 0.030205 0.038058 0.104210 0.010121 0.000010 0.000010 0.000010 0.000010 0.029988 0.000010 0.001318 0.000010 0.000010 0.002513 0.000010
0.839052 0.001330 0.029053 0.077095 0.016919 0.000010 0.000010 0.000010 0.000010 0.025466 0.000010 0.000010 0.010994 0.000010 0.000010 0.000010
0.809536 0.000010 0.019012 0.126078 0.010617 0.001864 0.000010 0.000010 0.000010 0.026902 0.000010 0.000010 0.005900 0.000010 0.000010 0.000010
0.799562 0.000010 0.024925 0.108498 0.000010 0.000010 0.000010 0.000010 0.000010 0.044204 0.000010 0.000010 0.022694 0.000010 0.000018 0.000010
0.655137 0.128882 0.034919 0.091970 0.010952 0.002088 0.000010 0.000010 0.000010 0.049520 0.000010 0.024605 0.000010 0.000010 0.000010 0.001858
0.692829 0.050291 0.040490 0.111376 0.008552 0.000010 0.000010 0.000010 0.020365 0.043082 0.000126 0.010760 0.020457 0.000010 0.000010 0.001622
0.659043 0.108531 0.028708 0.123934 0.000010 0.000010 0.000010 0.000010 0.012424 0.050739 0.000010 0.006686 0.009855 0.000010 0.000010 0.000010
0.627364 0.114557 0.043809 0.103052 0.001161 0.000010 0.000010 0.000010 0.006298 0.070656 0.000010 0.027556 0.005475 0.000010 0.000010 0.000010
0.785819 0.015555 0.019069 0.107320 0.004830 0.000010 0.000010 0.000010 0.001585 0.056164 0.000675 0.000010 0.008914 0.000010 0.000010 0.000010
0.868785 0.000010 0.008904 0.063348 0.006953 0.000010 0.000010 0.000010 0.006115 0.040687 0.000010 0.000010 0.005118 0.000010 0.000010 0.000010
0.428871 0.330659 0.021431 0.095472 0.001539 0.000010 0.003605 0.000010 0.039567 0.041302 0.000010 0.021071 0.016422 0.000010 0.000010 0.000010
0.643768 0.134689 0.016829 0.103520 0.015810 0.000010 0.000010 0.000010 0.006668 0.049947 0.000010 0.012408 0.016291 0.000010 0.000010 0.000010
0.501143 0.314627 0.025086 0.066763 0.008294 0.000010 0.001549 0.000010 0.016513 0.040793 0.000010 0.006309 0.018862 0.000010 0.000010 0.000010
0.762196 0.055668 0.015807 0.102728 0.010790 0.000010 0.000010 0.000010 0.007809 0.035024 0.000010 0.000010 0.009897 0.000010 0.000010 0.000010
0.749532 0.053952 0.022947 0.118528 0.000016 0.000010 0.001822 0.000010 0.002263 0.027055 0.000010 0.014313 0.009512 0.000010 0.000010 0.000010
0.795210 0.005203 0.024986 0.109997 0.008259 0.000010 0.000010 0.000010 0.016119 0.027690 0.000010 0.011908 0.000557 0.000010 0.000010 0.000010
0.802996 0.021205 0.012649 0.103310 0.004164 0.000010 0.000010 0.000010 0.013181 0.025981 0.000010 0.000010 0.014154 0.000010 0.002290 0.000010
0.784345 0.057253 0.017233 0.097618 0.003322 0.000010 0.000010 0.000010 0.011834 0.017829 0.000010 0.000010 0.010487 0.000010 0.000010 0.000010
0.872729 0.000010 0.008172 0.065508 0.007403 0.000010 0.000010 0.000010 0.000010 0.040103 0.000010 0.000010 0.005984 0.000010 0.000010 0.000010
0.635362 0.170623 0.010843 0.093265 0.000010 0.000010 0.000010 0.000010 0.018119 0.049096 0.000010 0.006378 0.016235 0.000010 0.000010 0.000010
0.834027 0.017437 0.003754 0.092302 0.016292 0.000010 0.000577 0.000010 0.000010 0.026139 0.003215 0.000010 0.006010 0.000010 0.000010 0.000187
0.710933 0.079574 0.015661 0.120815 0.004220 0.000010 0.000010 0.000010 0.012770 0.041010 0.000010 0.000010 0.014937 0.000010 0.000010 0.000010
0.821101 0.025382 0.011150 0.109709 0.000010 0.000010 0.000010 0.000010 0.001565 0.023943 0.000010 0.000010 0.007062 0.000010 0.000010 0.000010
0.757802 0.043599 0.010696 0.111234 0.002879 0.001479 0.000921 0.000010 0.017813 0.032875 0.000010 0.007156 0.010557 0.000010 0.002949 0.000010
0.000010 0.000010 0.000010 0.000010 0.290667 0.000010 0.000010 0.055760 0.000010 0.000010 0.611845 0.000010 0.000010 0.000010 0.027076 0.014542
0.000010 0.000010 0.000010 0.000010 0.329917 0.000010 0.000010 0.051634 0.000010 0.000010 0.584401 0.000010 0.000010 0.000010 0.033928 0.000010
0.000010 0.000010 0.000010 0.000010 0.326449 0.000010 0.000010 0.074602 0.000010 0.000010 0.596504 0.000010 0.000010 0.000010 0.000010 0.002325
0.000010 0.000010 0.000010 0.000010 0.559719 0.000010 0.000010 0.030638 0.000010 0.000010 0.388915 0.000010 0.000010 0.012839 0.006722 0.001067
0.000010 0.000010 0.000010 0.000010 0.367553 0.000010 0.000010 0.065342 0.000010 0.000010 0.535584 0.000010 0.000010 0.000010 0.020960 0.010450
0.000010 0.000010 0.000010 0.000010 0.354368 0.000010 0.000010 0.091172 0.000010 0.000010 0.532285 0.000010 0.000010 0.000010 0.022055 0.000010
0.002545 0.000010 0.000010 0.010648 0.530394 0.000010 0.000010 0.001522 0.000010 0.000577 0.415575 0.001302 0.002179 0.016384 0.000010 0.018814
0.000010 0.000010 0.000010 0.000010 0.318941 0.000010 0.000010 0.025660 0.000010 0.000010 0.648164 0.000010 0.000010 0.000010 0.000010 0.007115
0.000010 0.000010 0.000010 0.000010 0.236841 0.000010 0.000010 0.049146 0.000010 0.000010 0.684830 0.000010 0.000010 0.000010 0.000010 0.029063
0.000010 0.000010 0.000010 0.000010 0.350688 0.000010 0.000010 0.052382 0.000010 0.000010 0.589345 0.000010 0.000010 0.000010 0.000010 0.007466
0.000010 0.000010 0.000010 0.000010 0.443082 0.000010 0.000010 0.000010 0.000010 0.000010 0.528020 0.000010 0.000010 0.014398 0.000010 0.014380
0.000010 0.000010 0.000010 0.000010 0.352594 0.000010 0.000010 0.033003 0.000010 0.000010 0.601264 0.000010 0.000010 0.000010 0.000010 0.013019
0.000010 0.000010 0.000010 0.000010 0.380123 0.000010 0.000010 0.019096 0.000010 0.000010 0.577201 0.000010 0.000010 0.000010 0.010029 0.013441
0.000010 0.000010 0.000010 0.000010 0.468484 0.000010 0.000010 0.038583 0.000010 0.000010 0.480996 0.000010 0.000010 0.000010 0.011817 0.000010
0.000010 0.000010 0.000010 0.000010 0.500280 0.000010 0.000010 0.039066 0.000010 0.000010 0.435581 0.000010 0.000010 0.000010 0.016305 0.008658
0.000010 0.000010 0.000010 0.000010 0.426136 0.000010 0.000903 0.050289 0.000010 0.000010 0.505836 0.000010 0.000010 0.013621 0.000010 0.003116
0.000010 0.000010 0.000010 0.000010 0.416292 0.000010 0.000010 0.056560 0.000010 0.000010 0.499996 0.000010 0.000010 0.000010 0.016842 0.010200
0.000010 0.000010 0.000010 0.000010 0.292515 0.000010 0.000010 0.062069 0.000010 0.000010 0.642371 0.000010 0.000010 0.000010 0.001645 0.001291
0.000010 0.000010 0.000010 0.000010 0.435367 0.000010 0.000010 0.038503 0.000010 0.000010 0.516690 0.000010 0.000010 0.000244 0.000010 0.009086
0.000010 0.000010 0.000010 0.000010 0.375422 0.000010 0.002483 0.038489 0.000010 0.000010 0.575239 0.000010 0.000010 0.000010 0.000010 0.008257
0.000010 0.000010 0.000010 0.000010 0.000010 0.000010 0.999850 0.000010 0.000010 0.000010 0.000010 0.000010 0.000010 0.000010 0.000010 0.000010
0.000010 0.000010 0.000010 0.000010 0.000010 0.000010 0.999850 0.000010 0.000010 0.000010 0.000010 0.000010 0.000010 0.000010 0.000010 0.000010
0.000010 0.000010 0.000010 0.000010 0.000010 0.000010 0.999850 0.000010 0.000010 0.000010 0.000010 0.000010 0.000010 0.000010 0.000010 0.000010
0.000010 0.000010 0.000010 0.000010 0.000010 0.000010 0.999850 0.000010 0.000010 0.000010 0.000010 0.000010 0.000010 0.000010 0.000010 0.000010
0.000010 0.000010 0.000010 0.000010 0.000224 0.000010 0.009562 0.505362 0.001318 0.000010 0.000010 0.000010 0.000364 0.469720 0.005663 0.007707
0.004109 0.000010 0.002491 0.000010 0.000010 0.000010 0.005945 0.519775 0.000010 0.000010 0.018509 0.000010 0.000010 0.398696 0.019372 0.031023
0.000010 0.000010 0.000010 0.000010 0.000010 0.000010 0.014316 0.561380 0.005988 0.000010 0.000010 0.000010 0.000010 0.403023 0.000010 0.015183
0.000010 0.000010 0.004667 0.004030 0.000010 0.000010 0.011297 0.346783 0.000010 0.000010 0.000010 0.000010 0.000010 0.619444 0.000010 0.013679
0.000010 0.000010 0.000319 0.000010 0.000010 0.000010 0.000010 0.529999 0.003839 0.000010 0.000010 0.000010 0.000010 0.444385 0.004459 0.016899
0.000010 0.000010 0.000010 0.000010 0.000010 0.000010 0.000010 0.186759 0.000010 0.000010 0.000010 0.000010 0.000010 0.791742 0.000010 0.021369
0.000010 0.000010 0.000010 0.000010 0.000010 0.000010 0.010139 0.186523 0.000010 0.000010 0.000010 0.000010 0.000010 0.803208 0.000010 0.000010
0.000010 0.000010 0.000010 0.000010 0.000010 0.000010 0.000010 0.173734 0.000010 0.000010 0.000010 0.000010 0.000010 0.819132 0.000010 0.007004
0.000010 0.000010 0.000010 0.000010 0.000010 0.000010 0.000103 0.170422 0.000010 0.000010 0.000010 0.000010 0.000010 0.829345 0.000010 0.000010
0.000010 0.000010 0.000010 0.000010 0.000010 0.000010 0.006573 0.209272 0.000010 0.000010 0.000010 0.000010 0.000010 0.784025 0.000010 0.000010
0.013780 0.002864 0.000010 0.000010 0.000114 0.000010 0.025670 0.372736 0.000010 0.000010 0.000010 0.000010 0.000010 0.578142 0.000010 0.006605
0.000010 0.000010 0.000010 0.000010 0.000010 0.000010 0.014687 0.231098 0.000010 0.000010 0.000010 0.000010 0.000010 0.754084 0.000010 0.000010
0.000010 0.000010 0.000010 0.004777 0.000010 0.000010 0.006141 0.276304 0.001710 0.000010 0.002719 0.000010 0.002358 0.697362 0.000010 0.008550
0.000010 0.000010 0.000010 0.000010 0.000010 0.000010 0.008324 0.196322 0.000010 0.000010 0.000010 0.000010 0.000010 0.787210 0.000010 0.008024
0.000010 0.000010 0.001229 0.000010 0.000010 0.000010 0.006689 0.326364 0.000010 0.000010 0.000010 0.000010 0.000010 0.660592 0.001252 0.003774
0.020029 0.023653 0.003949 0.001639 0.000019 0.000010 0.000010 0.515425 0.015487 0.007514 0.000010 0.002361 0.000010 0.400640 0.000010 0.009233
0.000010 0.000010 0.000010 0.000010 0.000010 0.000010 0.000010 0.357613 0.000010 0.000010 0.000010 0.000010 0.000010 0.642247 0.000010 0.000010
0.000010 0.000010 0.000010 0.000010 0.000010 0.000010 0.000010 0.327414 0.000010 0.000010 0.000010 0.000010 0.000010 0.662098 0.000010 0.010359
0.000010 0.000010 0.000010 0.000010 0.000010 0.000010 0.000010 0.322032 0.000010 0.000010 0.000010 0.000010 0.000010 0.671761 0.000010 0.006076
0.000010 0.000010 0.000010 0.000010 0.000010 0.000010 0.000010 0.451783 0.000010 0.000957 0.015820 0.000010 0.000010 0.505722 0.000010 0.025609
0.000010 0.000010 0.000010 0.000010 0.000010 0.000010 0.000868 0.406348 0.000010 0.000010 0.009366 0.000010 0.000010 0.558211 0.000010 0.025097
0.000010 0.000010 0.000010 0.000010 0.000010 0.000010 0.005809 0.466815 0.000010 0.000010 0.000010 0.000010 0.000010 0.499407 0.000010 0.027848
0.000253 0.000010 0.000010 0.000010 0.004049 0.000010 0.000857 0.580838 0.010894 0.000010 0.001675 0.000010 0.000500 0.379191 0.000010 0.021671
0.000010 0.000010 0.000010 0.000010 0.000010 0.000010 0.000010 0.000010 0.000010 0.000010 0.000010 0.000010 0.000010 0.999850 0.000010 0.000010
0.000010 0.000010 0.000010 0.000010 0.000010 0.000010 0.000010 0.000010 0.000010 0.000010 0.000010 0.000010 0.000010 0.999850 0.000010 0.000010
0.000010 0.000010 0.000010 0.000010 0.000010 0.000010 0.000010 0.000010 0.000010 0.000010 0.000010 0.000010 0.000010 0.999850 0.000010 0.000010
0.000010 0.000010 0.000010 0.000010 0.000010 0.000010 0.006321 0.000010 0.000010 0.000010 0.000010 0.000010 0.000010 0.993539 0.000010 0.000010
0.000010 0.000010 0.000010 0.000010 0.000010 0.000010 0.002750 0.000010 0.000010 0.000010 0.000010 0.000010 0.000010 0.997110 0.000010 0.000010
0.024757 0.027614 0.165717 0.047878 0.030880 0.000010 0.055268 0.016792 0.000010 0.027368 0.007728 0.000010 0.008355 0.587594 0.000010 0.000010
0.048264 0.040938 0.151577 0.029187 0.037095 0.000010 0.048309 0.000010 0.000010 0.017551 0.020369 0.000010 0.000010 0.606640 0.000010 0.000010
0.038041 0.050014 0.168479 0.041477 0.037307 0.000010 0.054644 0.000010 0.000010 0.020436 0.013153 0.000010 0.001948 0.573488 0.000010 0.000962
0.035913 0.022939 0.167642 0.035261 0.027771 0.000010 0.057284 0.000010 0.000010 0.033721 0.029638 0.000019 0.008842 0.580919 0.000010 0.000010
0.053533 0.006163 0.164275 0.026866 0.030621 0.000010 0.060161 0.000010 0.000010 0.039049 0.000010 0.000010 0.007998 0.593034 0.018240 0.000010
0.196852 0.078763 0.275646 0.088321 0.033853 0.000010 0.000010 0.063962 0.000010 0.067807 0.089825 0.015310 0.026916 0.045257 0.000830 0.016629
0.214315 0.064752 0.251325 0.116749 0.065463 0.004161 0.001556 0.101938 0.000010 0.060936 0.054034 0.016497 0.021786 0.026068 0.000399 0.000010
0.193890 0.076286 0.233442 0.170784 0.062993 0.000010 0.000408 0.081280 0.000010 0.078723 0.044419 0.021061 0.013154 0.018835 0.000082 0.004622
0.220390 0.078139 0.266524 0.111400 0.048776 0.000010 0.000010 0.078455 0.000010 0.077316 0.052502 0.000010 0.019922 0.027011 0.006347 0.013179
0.272278 0.110698 0.215383 0.082133 0.056247 0.000010 0.000280 0.064274 0.000010 0.071977 0.058435 0.000010 0.014804 0.053440 0.000010 0.000010
