# Supplementary material for: Genetic analysis of Thai cattle reveals a Southeast Asian indicine ancestry
Source: PeerJ. 2015 Oct 27;3:e1318. doi: 10.7717/peerj.1318 (PMC4627918; doi:10.7717/peerj.1318)
Supplement: Dataset S2 — The Q values inferred by ADMIXTURE for each modeled K are shown for each individual, which are labeled according to breed information. The data are organized into three folders, each of which represents the ADMIXTURE experiments described in Fig. S5. [file peerj-03-1318-s007.zip › SupplementDataS7/1397breeds/17.Q]

0.000010 0.000010 0.018040 0.000010 0.925203 0.002882 0.031263 0.000010 0.005490 0.000010 0.000010 0.000010 0.000071 0.000010 0.000010 0.000010 0.016952
0.000010 0.000010 0.019215 0.000010 0.910756 0.000010 0.039154 0.000010 0.003692 0.000010 0.000010 0.000010 0.026532 0.000010 0.000010 0.000542 0.000010
0.000010 0.000010 0.000010 0.000010 0.945459 0.000010 0.029343 0.000010 0.000010 0.000010 0.000010 0.000010 0.000010 0.000010 0.000010 0.025059 0.000010
0.000010 0.000010 0.004321 0.000010 0.995525 0.000010 0.000010 0.000010 0.000010 0.000010 0.000013 0.000010 0.000010 0.000010 0.000010 0.000010 0.000010
0.000010 0.000010 0.004877 0.000010 0.940198 0.011333 0.000010 0.000010 0.000010 0.000010 0.000010 0.000010 0.022199 0.000010 0.000010 0.005314 0.015968
0.000010 0.000010 0.000010 0.000010 0.975967 0.000010 0.023883 0.000010 0.000010 0.000010 0.000010 0.000010 0.000010 0.000010 0.000010 0.000010 0.000010
0.000010 0.000010 0.000010 0.000010 0.995303 0.000010 0.004547 0.000010 0.000010 0.000010 0.000010 0.000010 0.000010 0.000010 0.000010 0.000010 0.000010
0.000010 0.000010 0.000010 0.000010 0.999840 0.000010 0.000010 0.000010 0.000010 0.000010 0.000010 0.000010 0.000010 0.000010 0.000010 0.000010 0.000010
0.000010 0.003519 0.012797 0.000010 0.913597 0.006676 0.050754 0.010423 0.000010 0.000010 0.000010 0.000010 0.002136 0.000010 0.000010 0.000010 0.000010
0.000010 0.000395 0.002065 0.009262 0.950720 0.019199 0.001391 0.000010 0.000010 0.000010 0.000010 0.000010 0.012855 0.000010 0.000010 0.000637 0.003398
0.000010 0.000010 0.025643 0.000010 0.924801 0.002744 0.018542 0.000010 0.000010 0.000010 0.000010 0.000010 0.009750 0.000010 0.000010 0.018409 0.000010
0.000010 0.000010 0.000010 0.000010 0.999840 0.000010 0.000010 0.000010 0.000010 0.000010 0.000010 0.000010 0.000010 0.000010 0.000010 0.000010 0.000010
0.000010 0.010217 0.014303 0.000010 0.973145 0.000010 0.002204 0.000010 0.000010 0.000010 0.000010 0.000010 0.000010 0.000010 0.000010 0.000010 0.000010
0.000010 0.000010 0.000010 0.000010 0.929988 0.000689 0.022972 0.000010 0.005827 0.000010 0.000010 0.000010 0.027485 0.000010 0.000010 0.012929 0.000010
0.000010 0.000019 0.000010 0.000019 0.892192 0.013007 0.009807 0.000010 0.012981 0.000010 0.000010 0.000010 0.015148 0.000010 0.000010 0.056738 0.000010
0.000010 0.000010 0.000010 0.000010 0.999840 0.000010 0.000010 0.000010 0.000010 0.000010 0.000010 0.000010 0.000010 0.000010 0.000010 0.000010 0.000010
0.000010 0.000010 0.000010 0.000010 0.964693 0.000010 0.035157 0.000010 0.000010 0.000010 0.000010 0.000010 0.000010 0.000010 0.000010 0.000010 0.000010
0.000010 0.000010 0.000010 0.000010 0.948758 0.000010 0.024546 0.000010 0.000010 0.000010 0.000010 0.000010 0.000010 0.000010 0.000010 0.026556 0.000010
0.000010 0.000010 0.000010 0.000010 0.920165 0.006153 0.056375 0.000010 0.000010 0.000010 0.002309 0.000010 0.000839 0.000010 0.000010 0.014048 0.000010
0.000010 0.000010 0.000010 0.000010 0.974585 0.000010 0.000655 0.000010 0.000010 0.000010 0.000010 0.000010 0.009835 0.000010 0.000010 0.014795 0.000010
0.000010 0.000010 0.000010 0.999840 0.000010 0.000010 0.000010 0.000010 0.000010 0.000010 0.000010 0.000010 0.000010 0.000010 0.000010 0.000010 0.000010
0.000010 0.000010 0.008293 0.924215 0.000010 0.003731 0.055944 0.000010 0.000010 0.000010 0.000010 0.000010 0.004319 0.000010 0.000010 0.000010 0.003389
0.000010 0.000010 0.000010 0.999840 0.000010 0.000010 0.000010 0.000010 0.000010 0.000010 0.000010 0.000010 0.000010 0.000010 0.000010 0.000010 0.000010
0.000010 0.000010 0.000010 0.984500 0.015350 0.000010 0.000010 0.000010 0.000010 0.000010 0.000010 0.000010 0.000010 0.000010 0.000010 0.000010 0.000010
0.000010 0.000010 0.000010 0.990037 0.000010 0.000010 0.009813 0.000010 0.000010 0.000010 0.000010 0.000010 0.000010 0.000010 0.000010 0.000010 0.000010
0.000010 0.000010 0.000010 0.978322 0.000010 0.002338 0.005456 0.000010 0.000010 0.000010 0.000010 0.000010 0.013754 0.000010 0.000010 0.000010 0.000010
0.000010 0.000010 0.000010 0.999840 0.000010 0.000010 0.000010 0.000010 0.000010 0.000010 0.000010 0.000010 0.000010 0.000010 0.000010 0.000010 0.000010
0.000010 0.000010 0.000010 0.999840 0.000010 0.000010 0.000010 0.000010 0.000010 0.000010 0.000010 0.000010 0.000010 0.000010 0.000010 0.000010 0.000010
0.000010 0.000010 0.000010 0.999840 0.000010 0.000010 0.000010 0.000010 0.000010 0.000010 0.000010 0.000010 0.000010 0.000010 0.000010 0.000010 0.000010
0.000010 0.000010 0.000010 0.999840 0.000010 0.000010 0.000010 0.000010 0.000010 0.000010 0.000010 0.000010 0.000010 0.000010 0.000010 0.000010 0.000010
0.000010 0.000010 0.000010 0.959564 0.000010 0.000010 0.000010 0.003426 0.000010 0.000010 0.000010 0.000010 0.029978 0.000010 0.000010 0.006902 0.000010
0.000010 0.000010 0.000010 0.835221 0.000010 0.000010 0.034525 0.004598 0.000010 0.000010 0.094883 0.000010 0.030653 0.000010 0.000010 0.000010 0.000010
0.000010 0.000010 0.031066 0.898146 0.004656 0.000010 0.009389 0.000010 0.009306 0.000010 0.028604 0.000010 0.010734 0.000010 0.000010 0.000010 0.008007
0.000010 0.000010 0.000010 0.904597 0.000010 0.000010 0.045075 0.007588 0.000010 0.000010 0.000010 0.000010 0.025953 0.000010 0.000010 0.000010 0.016667
0.000010 0.000010 0.000010 0.999840 0.000010 0.000010 0.000010 0.000010 0.000010 0.000010 0.000010 0.000010 0.000010 0.000010 0.000010 0.000010 0.000010
0.000010 0.000010 0.000010 0.999840 0.000010 0.000010 0.000010 0.000010 0.000010 0.000010 0.000010 0.000010 0.000010 0.000010 0.000010 0.000010 0.000010
0.000010 0.000010 0.019250 0.897794 0.038455 0.000010 0.031852 0.000010 0.000010 0.000010 0.012529 0.000010 0.000010 0.000010 0.000010 0.000010 0.000010
0.000010 0.000010 0.000010 0.978066 0.000010 0.021784 0.000010 0.000010 0.000010 0.000010 0.000010 0.000010 0.000010 0.000010 0.000010 0.000010 0.000010
0.000010 0.000010 0.000010 0.999840 0.000010 0.000010 0.000010 0.000010 0.000010 0.000010 0.000010 0.000010 0.000010 0.000010 0.000010 0.000010 0.000010
0.000010 0.000010 0.000010 0.999840 0.000010 0.000010 0.000010 0.000010 0.000010 0.000010 0.000010 0.000010 0.000010 0.000010 0.000010 0.000010 0.000010
0.000010 0.007449 0.438128 0.000010 0.007454 0.005459 0.003268 0.000010 0.000010 0.000010 0.517198 0.000010 0.007151 0.000010 0.000010 0.000010 0.013804
0.000010 0.000010 0.399509 0.003472 0.000010 0.049088 0.005665 0.004615 0.001596 0.000010 0.493887 0.000010 0.031643 0.000010 0.000010 0.008332 0.002123
0.000010 0.001769 0.433090 0.000582 0.000010 0.021823 0.000010 0.000010 0.000010 0.000010 0.533268 0.000491 0.003172 0.000010 0.000010 0.000010 0.005715
0.000010 0.000010 0.434452 0.000010 0.000010 0.000010 0.000010 0.000010 0.000010 0.000010 0.556263 0.000884 0.000010 0.000010 0.000010 0.000010 0.008272
0.000010 0.008543 0.427559 0.000010 0.000010 0.040056 0.004598 0.001073 0.000010 0.000010 0.508912 0.000010 0.008796 0.000010 0.000010 0.000010 0.000373
0.000010 0.000011 0.433197 0.000010 0.000010 0.029353 0.003195 0.000010 0.000010 0.000010 0.522437 0.000010 0.005285 0.000010 0.000010 0.000010 0.006422
0.000010 0.001614 0.417616 0.000010 0.000010 0.000010 0.004109 0.000010 0.008035 0.000010 0.526133 0.000010 0.026361 0.000010 0.000010 0.000010 0.016032
0.000010 0.011816 0.426181 0.002355 0.000010 0.025733 0.005344 0.000010 0.000010 0.000010 0.500406 0.000117 0.025377 0.000010 0.000010 0.000010 0.002590
0.000010 0.000010 0.413362 0.000010 0.000010 0.003191 0.013443 0.000010 0.000010 0.000010 0.549651 0.000010 0.020233 0.000010 0.000010 0.000010 0.000010
0.000010 0.013172 0.436684 0.000010 0.000010 0.012658 0.000010 0.000010 0.000010 0.000010 0.531818 0.000010 0.005548 0.000010 0.000010 0.000010 0.000010
0.000010 0.002314 0.407695 0.000010 0.000010 0.037255 0.000010 0.000010 0.003307 0.000010 0.549309 0.000010 0.000010 0.000010 0.000010 0.000010 0.000010
0.000010 0.007690 0.410159 0.000010 0.000010 0.018143 0.000010 0.000010 0.005172 0.000010 0.549193 0.000010 0.000010 0.000010 0.000010 0.009533 0.000010
0.000010 0.003663 0.413585 0.003677 0.000010 0.012849 0.000010 0.003656 0.000372 0.000010 0.529280 0.000010 0.015451 0.000010 0.000010 0.000010 0.017387
0.000010 0.014318 0.411290 0.001290 0.002403 0.005181 0.003802 0.000010 0.000010 0.000010 0.544357 0.000010 0.009167 0.000010 0.000010 0.000010 0.008112
0.000010 0.005325 0.434207 0.000010 0.000010 0.029044 0.000010 0.000010 0.000010 0.000010 0.516636 0.000010 0.000010 0.000010 0.000010 0.009444 0.005235
0.000010 0.009698 0.417339 0.002730 0.004270 0.011794 0.000010 0.002006 0.000010 0.000010 0.536102 0.000010 0.010745 0.000010 0.000010 0.000010 0.005237
0.000010 0.002029 0.439834 0.000010 0.000010 0.000010 0.005267 0.000930 0.000010 0.002427 0.525545 0.004409 0.000010 0.000010 0.000010 0.000010 0.019468
0.000010 0.000010 0.429783 0.000010 0.000010 0.006860 0.021515 0.008236 0.005555 0.000010 0.514842 0.002171 0.000010 0.000010 0.000010 0.000010 0.010949
0.000010 0.001970 0.456003 0.000010 0.000010 0.011283 0.000010 0.000010 0.000010 0.000010 0.530614 0.000010 0.000010 0.000010 0.000010 0.000010 0.000010
0.000010 0.006265 0.397785 0.000010 0.008095 0.019312 0.000010 0.006568 0.000010 0.000010 0.524107 0.001892 0.023923 0.000010 0.000010 0.000010 0.011973
0.007180 0.009800 0.263879 0.027253 0.018234 0.025915 0.157428 0.000010 0.000010 0.000010 0.432991 0.002283 0.000010 0.000010 0.005367 0.049610 0.000010
0.000011 0.000010 0.265845 0.084615 0.024890 0.000010 0.126454 0.010218 0.000010 0.000010 0.366496 0.003921 0.026538 0.000010 0.014961 0.063473 0.012529
0.020258 0.000010 0.243650 0.117272 0.030637 0.007089 0.189397 0.000010 0.000018 0.000010 0.354806 0.000010 0.000010 0.000010 0.013380 0.011587 0.011845
0.000010 0.003223 0.247930 0.097283 0.048066 0.000010 0.170304 0.003232 0.000010 0.003071 0.321181 0.001487 0.000010 0.000010 0.045934 0.042148 0.016091
0.018552 0.000010 0.230678 0.075947 0.023937 0.018520 0.151681 0.000010 0.019357 0.000010 0.371878 0.000259 0.016544 0.000010 0.000010 0.072587 0.000010
0.000010 0.000010 0.266820 0.081754 0.022292 0.011549 0.170297 0.000010 0.000010 0.000010 0.386836 0.002664 0.000010 0.000010 0.022143 0.020978 0.014595
0.009840 0.000010 0.242823 0.091953 0.025262 0.015173 0.181730 0.000010 0.007291 0.000010 0.340798 0.000010 0.000010 0.000010 0.049102 0.010044 0.025923
0.000010 0.000010 0.217158 0.097694 0.011562 0.023684 0.127080 0.010807 0.000010 0.000010 0.394528 0.000010 0.017742 0.004335 0.011288 0.066798 0.017275
0.000010 0.000010 0.235057 0.090825 0.015303 0.014226 0.173502 0.000010 0.011304 0.000010 0.380187 0.006696 0.000010 0.000010 0.028996 0.043833 0.000010
0.002763 0.000010 0.279149 0.052159 0.024250 0.006842 0.197816 0.000010 0.006946 0.000010 0.354124 0.000010 0.011582 0.000010 0.009505 0.037049 0.017766
0.000010 0.000010 0.264825 0.106371 0.042556 0.000010 0.155127 0.000010 0.000019 0.000010 0.341659 0.000010 0.000010 0.000010 0.031618 0.054421 0.003323
0.000010 0.005236 0.259949 0.093457 0.015625 0.000010 0.190161 0.000010 0.000010 0.000010 0.354629 0.000010 0.007945 0.000010 0.022945 0.049972 0.000010
0.000010 0.000492 0.292566 0.065500 0.019839 0.000628 0.125186 0.000010 0.004368 0.000010 0.386874 0.000010 0.002665 0.000010 0.012388 0.077267 0.012177
0.048232 0.000010 0.251132 0.109518 0.019232 0.003957 0.174333 0.000010 0.000010 0.000010 0.342695 0.003688 0.000010 0.000502 0.008430 0.033212 0.005021
0.000010 0.015690 0.234434 0.048168 0.046951 0.010169 0.157599 0.002846 0.003558 0.000010 0.365181 0.000991 0.004795 0.001927 0.039937 0.067264 0.000470
0.026783 0.000010 0.235882 0.074349 0.036341 0.000010 0.145737 0.002158 0.002498 0.000010 0.361083 0.000010 0.031419 0.006707 0.014772 0.053412 0.008817
0.025359 0.002143 0.217769 0.083030 0.022418 0.042263 0.138966 0.000010 0.010371 0.000010 0.375037 0.001380 0.015221 0.000010 0.031480 0.034521 0.000010
0.000010 0.000010 0.269301 0.115373 0.000010 0.001051 0.183411 0.002211 0.000010 0.000010 0.324000 0.002375 0.012974 0.000010 0.039841 0.045564 0.003838
0.000010 0.001400 0.259075 0.070812 0.028937 0.000010 0.181390 0.001426 0.000010 0.001680 0.377871 0.002508 0.031137 0.000010 0.010189 0.027873 0.005663
0.017944 0.000010 0.267567 0.112930 0.009345 0.000010 0.173944 0.000010 0.000010 0.000010 0.350293 0.000685 0.000342 0.009297 0.004964 0.035394 0.017246
0.000010 0.000010 0.059828 0.003064 0.000010 0.000168 0.003501 0.008950 0.007142 0.000010 0.816696 0.000010 0.061773 0.000010 0.000010 0.026607 0.012201
0.000010 0.004844 0.044386 0.000178 0.000010 0.016536 0.001202 0.000010 0.028420 0.000010 0.830224 0.000010 0.074119 0.000010 0.000010 0.000010 0.000010
0.000010 0.000010 0.046628 0.000010 0.000010 0.003969 0.001110 0.009007 0.026171 0.000010 0.852439 0.000010 0.059684 0.000010 0.000010 0.000010 0.000903
0.000010 0.011227 0.035583 0.023929 0.023368 0.003183 0.005056 0.000010 0.011660 0.000010 0.811674 0.000010 0.074240 0.000010 0.000010 0.000010 0.000010
0.000010 0.000010 0.028071 0.000010 0.000010 0.006494 0.000010 0.007604 0.027514 0.000010 0.840647 0.000010 0.088292 0.000010 0.000010 0.000010 0.001278
0.000010 0.001507 0.047990 0.016981 0.000010 0.006702 0.007643 0.000010 0.016712 0.000010 0.816505 0.000010 0.075459 0.000010 0.000010 0.003462 0.006968
0.000010 0.009523 0.025276 0.000010 0.000010 0.000010 0.000010 0.000010 0.012188 0.000010 0.862795 0.000010 0.090097 0.000010 0.000010 0.000010 0.000010
0.000010 0.002360 0.021685 0.000010 0.000010 0.020899 0.000010 0.014263 0.026430 0.000010 0.835894 0.000010 0.070564 0.000010 0.000010 0.000010 0.007816
0.000010 0.006567 0.010697 0.000010 0.000010 0.006919 0.006604 0.011702 0.042009 0.000010 0.862565 0.000010 0.049720 0.000010 0.000010 0.003136 0.000010
0.000010 0.007060 0.040078 0.000010 0.020532 0.001158 0.000010 0.004029 0.027777 0.000010 0.797844 0.000010 0.093351 0.000010 0.000010 0.000010 0.008090
0.000010 0.000010 0.049357 0.000010 0.000010 0.001185 0.000010 0.008549 0.007874 0.000010 0.830746 0.000010 0.087935 0.000010 0.000010 0.000010 0.014255
0.000010 0.006828 0.019475 0.005641 0.000010 0.006486 0.000013 0.000010 0.040035 0.000010 0.830393 0.000010 0.077872 0.000010 0.000010 0.008322 0.004867
0.000010 0.006888 0.001988 0.000010 0.000010 0.000010 0.000010 0.000010 0.018333 0.000010 0.860747 0.000010 0.078862 0.000010 0.000010 0.023048 0.010034
0.000010 0.003246 0.006451 0.000010 0.000010 0.000010 0.000010 0.008005 0.014269 0.000010 0.862160 0.000010 0.087934 0.000010 0.000010 0.000010 0.017835
0.000010 0.010681 0.050201 0.000010 0.011907 0.000010 0.000013 0.000010 0.034884 0.000010 0.790620 0.000010 0.072383 0.000010 0.000010 0.011155 0.018075
0.000010 0.011495 0.054960 0.000010 0.000010 0.017411 0.000010 0.000010 0.026368 0.000010 0.815436 0.000010 0.071459 0.000010 0.000010 0.002770 0.000010
0.000010 0.000535 0.059542 0.000010 0.003435 0.000010 0.000010 0.003099 0.020319 0.000010 0.851012 0.000010 0.061958 0.000010 0.000010 0.000010 0.000010
0.000010 0.018560 0.040541 0.003866 0.000010 0.002783 0.000010 0.000010 0.023685 0.000010 0.815119 0.000010 0.090390 0.000010 0.000010 0.001267 0.003710
0.000010 0.000010 0.043878 0.000010 0.000010 0.009292 0.000010 0.011583 0.041623 0.000010 0.814813 0.000010 0.055859 0.000010 0.000010 0.018045 0.004817
0.000010 0.009466 0.008327 0.056386 0.000010 0.000010 0.000010 0.010296 0.030158 0.000010 0.802692 0.002296 0.080289 0.000010 0.000010 0.000010 0.000010
0.000010 0.000010 0.000010 0.000010 0.000010 0.000010 0.000011 0.000010 0.999832 0.000010 0.000010 0.000017 0.000010 0.000010 0.000010 0.000010 0.000010
0.000010 0.000010 0.000010 0.000013 0.000010 0.000010 0.000010 0.000010 0.999837 0.000010 0.000010 0.000010 0.000010 0.000010 0.000010 0.000010 0.000010
0.000010 0.000010 0.000010 0.000010 0.000010 0.000010 0.000010 0.000010 0.999833 0.000010 0.000010 0.000016 0.000010 0.000010 0.000010 0.000010 0.000010
0.000010 0.014705 0.103599 0.000010 0.015233 0.010118 0.065560 0.003909 0.623921 0.000010 0.048067 0.000010 0.043142 0.001941 0.000010 0.063096 0.006661
0.000010 0.000010 0.015537 0.000010 0.014351 0.024255 0.071484 0.018763 0.760040 0.000010 0.041953 0.000010 0.025075 0.000010 0.000010 0.025505 0.002968
0.000010 0.000010 0.067661 0.000010 0.000010 0.004949 0.056049 0.010550 0.856279 0.000010 0.000010 0.000010 0.004401 0.000010 0.000010 0.000010 0.000010
0.000010 0.000010 0.000010 0.000010 0.000010 0.000010 0.000010 0.000010 0.999840 0.000010 0.000010 0.000010 0.000010 0.000010 0.000010 0.000010 0.000010
0.000010 0.000010 0.000010 0.000010 0.000010 0.000010 0.000014 0.000010 0.999836 0.000010 0.000010 0.000010 0.000010 0.000010 0.000010 0.000010 0.000010
0.000010 0.000010 0.000010 0.000010 0.000010 0.000010 0.000017 0.000010 0.999824 0.000010 0.000010 0.000010 0.000019 0.000010 0.000010 0.000010 0.000010
0.000010 0.000010 0.000010 0.000010 0.000010 0.000010 0.000010 0.000010 0.999840 0.000010 0.000010 0.000010 0.000010 0.000010 0.000010 0.000010 0.000010
0.000010 0.000010 0.000010 0.000010 0.000010 0.000010 0.000010 0.000010 0.999840 0.000010 0.000010 0.000010 0.000010 0.000010 0.000010 0.000010 0.000010
0.000010 0.000010 0.000010 0.000010 0.000010 0.000010 0.000010 0.000010 0.999840 0.000010 0.000010 0.000010 0.000010 0.000010 0.000010 0.000010 0.000010
0.025464 0.021461 0.220687 0.000010 0.027969 0.020007 0.000010 0.057305 0.512528 0.017716 0.030276 0.006322 0.024854 0.000010 0.000010 0.031599 0.003773
0.020925 0.019395 0.186219 0.000010 0.000010 0.020803 0.000010 0.076826 0.526701 0.008479 0.023227 0.009641 0.051631 0.014563 0.000010 0.041539 0.000010
0.021905 0.006849 0.182730 0.000010 0.000010 0.023629 0.000010 0.088659 0.558331 0.014119 0.021081 0.010401 0.030544 0.006503 0.000010 0.032037 0.003172
0.024489 0.005239 0.168703 0.000010 0.000010 0.031675 0.000010 0.080171 0.559624 0.003300 0.023119 0.014343 0.044903 0.011859 0.006097 0.014695 0.011752
0.051675 0.020871 0.209132 0.000010 0.011647 0.020128 0.000010 0.051624 0.516577 0.003325 0.044363 0.011590 0.032456 0.000747 0.000010 0.021722 0.004112
0.053329 0.010651 0.189198 0.000010 0.000010 0.020389 0.000010 0.070591 0.541053 0.013763 0.032879 0.006983 0.038173 0.000010 0.000010 0.010693 0.012248
0.048618 0.010932 0.182792 0.000010 0.000471 0.017511 0.030982 0.025640 0.432918 0.010145 0.122434 0.003667 0.046326 0.000010 0.000299 0.039023 0.028222
0.059709 0.014758 0.176894 0.003520 0.002634 0.021838 0.034410 0.015980 0.432984 0.005639 0.118024 0.006353 0.040496 0.001222 0.000010 0.036556 0.028974
0.000010 0.002140 0.100199 0.016788 0.158239 0.037912 0.023425 0.027401 0.015794 0.000010 0.237185 0.004497 0.371550 0.000010 0.000010 0.000010 0.004819
0.000010 0.000010 0.166487 0.000010 0.059515 0.028679 0.015470 0.001092 0.040445 0.000010 0.299580 0.000010 0.372929 0.000010 0.000010 0.013566 0.002168
0.000010 0.002696 0.097016 0.013425 0.137949 0.027659 0.000010 0.009900 0.025531 0.000010 0.283792 0.000010 0.398489 0.000010 0.000010 0.003474 0.000010
0.000010 0.003124 0.172144 0.000010 0.004493 0.012918 0.008711 0.013819 0.028262 0.000010 0.318550 0.000010 0.421661 0.000010 0.000010 0.000010 0.016249
0.000010 0.000010 0.165476 0.000010 0.021190 0.021343 0.000010 0.012782 0.039417 0.000010 0.313455 0.000010 0.408624 0.000010 0.000010 0.000815 0.016818
0.000010 0.002798 0.195051 0.000010 0.005378 0.032090 0.000010 0.011004 0.028076 0.000010 0.335807 0.000010 0.389707 0.000010 0.000010 0.000010 0.000010
0.000010 0.000010 0.154534 0.000010 0.000010 0.040306 0.000010 0.000010 0.033060 0.000010 0.317282 0.000010 0.432389 0.000010 0.000010 0.022319 0.000010
0.000010 0.000010 0.141110 0.000010 0.001506 0.044970 0.000010 0.006537 0.046397 0.000010 0.331609 0.000010 0.421183 0.000010 0.000010 0.000010 0.006598
0.000010 0.000010 0.136817 0.000010 0.030752 0.059549 0.000010 0.000010 0.017703 0.000010 0.339758 0.001911 0.400055 0.000010 0.000010 0.003913 0.009462
0.000010 0.003323 0.147032 0.000010 0.030686 0.049859 0.000010 0.013865 0.028279 0.000010 0.296592 0.000016 0.357573 0.000010 0.000010 0.064505 0.008209
0.000010 0.000010 0.165336 0.000010 0.012301 0.051267 0.000010 0.013471 0.045838 0.000010 0.327240 0.000010 0.365252 0.000010 0.000010 0.009406 0.009811
0.000010 0.005564 0.157463 0.000010 0.006267 0.033530 0.005217 0.000010 0.043949 0.000010 0.303534 0.000010 0.420048 0.000010 0.000010 0.000010 0.024349
0.000010 0.000975 0.147415 0.000010 0.000010 0.041357 0.000010 0.004252 0.031218 0.000010 0.336522 0.000010 0.425429 0.000010 0.000010 0.010056 0.002696
0.000010 0.000010 0.170946 0.000010 0.003786 0.049279 0.003977 0.006341 0.032889 0.000010 0.345741 0.000010 0.362968 0.000010 0.000010 0.000010 0.023992
0.001466 0.000010 0.172630 0.002435 0.001748 0.048882 0.000010 0.000010 0.040334 0.000010 0.317101 0.000010 0.400048 0.000010 0.004549 0.010081 0.000667
0.000010 0.001878 0.156042 0.000010 0.000010 0.041100 0.000010 0.012888 0.045809 0.000010 0.309052 0.000010 0.411079 0.000010 0.000010 0.000010 0.022061
0.000010 0.000010 0.157849 0.000010 0.002053 0.024807 0.000818 0.007598 0.024342 0.000010 0.361705 0.000010 0.402435 0.000010 0.000010 0.000010 0.018312
0.010732 0.010326 0.175709 0.009897 0.009466 0.052685 0.042072 0.003589 0.026882 0.000010 0.280254 0.000726 0.328877 0.000010 0.000010 0.031149 0.017603
0.000010 0.009181 0.122145 0.000010 0.114581 0.024074 0.000010 0.007758 0.014823 0.000010 0.339996 0.000010 0.355220 0.000010 0.000010 0.010000 0.002152
0.000010 0.013913 0.230652 0.012456 0.027970 0.049658 0.036935 0.037627 0.024532 0.000010 0.241075 0.000700 0.129694 0.000010 0.000010 0.176442 0.018306
0.062407 0.001417 0.422939 0.002426 0.076045 0.058273 0.061882 0.027348 0.086633 0.022517 0.042409 0.003610 0.092006 0.004863 0.000010 0.031878 0.003338
0.048698 0.005118 0.473137 0.000010 0.000010 0.026530 0.000748 0.029229 0.107981 0.024473 0.084937 0.000010 0.114202 0.020411 0.003712 0.041089 0.019703
0.016586 0.000010 0.196673 0.016038 0.207653 0.019592 0.352599 0.011234 0.030003 0.000010 0.037019 0.000010 0.021366 0.006102 0.008147 0.068333 0.008626
0.022134 0.002419 0.331609 0.029005 0.180614 0.038610 0.053594 0.046163 0.055525 0.024588 0.083710 0.000140 0.071931 0.009104 0.000010 0.050836 0.000010
0.029720 0.010778 0.276390 0.001090 0.393507 0.035919 0.015613 0.019797 0.044456 0.009666 0.032802 0.000010 0.052364 0.010307 0.007965 0.044902 0.014713
0.064618 0.004979 0.452790 0.006352 0.014422 0.054722 0.003626 0.022910 0.105546 0.019114 0.074751 0.000010 0.098744 0.021423 0.006581 0.043401 0.006010
0.055404 0.029708 0.480523 0.000010 0.011814 0.063494 0.000010 0.006689 0.092607 0.030810 0.075969 0.000010 0.073017 0.026218 0.000010 0.033778 0.019930
0.037183 0.021079 0.495887 0.000010 0.000010 0.057273 0.011216 0.027362 0.093421 0.037124 0.043224 0.000010 0.108120 0.023446 0.000010 0.030474 0.014150
0.074413 0.010804 0.435323 0.000010 0.032768 0.043413 0.008068 0.016449 0.088228 0.023201 0.054069 0.000010 0.102012 0.003287 0.000967 0.095966 0.011010
0.000010 0.019631 0.155061 0.000010 0.017117 0.013711 0.006448 0.000010 0.042170 0.000010 0.618671 0.000010 0.074986 0.000010 0.000010 0.031806 0.020328
0.000010 0.016278 0.106989 0.008481 0.032883 0.028167 0.004081 0.005059 0.032283 0.000010 0.583026 0.000010 0.091866 0.000010 0.000010 0.073666 0.017171
0.000010 0.000010 0.118273 0.048317 0.058093 0.040211 0.016203 0.031529 0.038436 0.000010 0.555617 0.000010 0.064234 0.003150 0.000010 0.025878 0.000010
0.000010 0.002581 0.102182 0.038119 0.015771 0.030050 0.031100 0.014388 0.029354 0.000010 0.593229 0.001544 0.089761 0.000010 0.000010 0.025455 0.026426
0.001375 0.004282 0.082295 0.056509 0.020470 0.038091 0.000010 0.001695 0.014392 0.001102 0.607757 0.001237 0.082063 0.000010 0.000010 0.080451 0.008252
0.000010 0.008423 0.108768 0.023290 0.134697 0.038171 0.000010 0.002543 0.043185 0.000010 0.535617 0.000558 0.050588 0.000010 0.000010 0.038024 0.016087
0.000010 0.006063 0.012780 0.070322 0.141533 0.047254 0.015368 0.000010 0.032774 0.000010 0.560802 0.000010 0.057201 0.000010 0.000010 0.053224 0.002619
0.000010 0.000010 0.041724 0.047421 0.095721 0.039631 0.022318 0.020984 0.041228 0.000010 0.564821 0.000010 0.079628 0.004867 0.000010 0.041599 0.000010
0.000010 0.005719 0.038655 0.044381 0.144166 0.045975 0.011706 0.000010 0.028216 0.008756 0.587937 0.000010 0.052116 0.000677 0.000010 0.031646 0.000010
0.000010 0.006854 0.013311 0.078266 0.135197 0.049944 0.009204 0.000010 0.038713 0.000010 0.590273 0.000010 0.051200 0.001918 0.000010 0.025061 0.000010
0.000010 0.000010 0.074307 0.024672 0.219572 0.006060 0.028201 0.000010 0.026908 0.000010 0.489464 0.000010 0.070896 0.008478 0.000010 0.042571 0.008810
0.000010 0.013592 0.052444 0.049538 0.158734 0.004772 0.023735 0.000010 0.030903 0.000010 0.562600 0.000010 0.050056 0.000010 0.000010 0.039638 0.013929
0.000010 0.001723 0.062611 0.048945 0.155885 0.033372 0.000010 0.000010 0.032412 0.000010 0.553221 0.000010 0.062916 0.000010 0.000010 0.046963 0.001883
0.000010 0.000010 0.081615 0.040080 0.117226 0.032756 0.035187 0.004220 0.034784 0.001859 0.535355 0.002641 0.056080 0.001160 0.000010 0.043954 0.013054
0.000010 0.007169 0.083917 0.003603 0.076048 0.026444 0.030926 0.004935 0.034560 0.005525 0.560629 0.000010 0.088691 0.000010 0.000010 0.061193 0.016320
0.014411 0.000010 0.077465 0.049094 0.120479 0.039918 0.009618 0.002780 0.015591 0.000010 0.540037 0.000010 0.054914 0.000010 0.000010 0.063428 0.012215
0.020313 0.001382 0.053134 0.046387 0.113034 0.012159 0.041943 0.001950 0.031032 0.000010 0.557810 0.001682 0.069384 0.012645 0.002120 0.023837 0.011178
0.000010 0.015257 0.090123 0.071203 0.085625 0.009257 0.039703 0.000821 0.046348 0.000010 0.530155 0.000010 0.073903 0.002941 0.000010 0.021728 0.012897
0.000010 0.000010 0.053193 0.063376 0.157705 0.019961 0.014609 0.007279 0.035047 0.000010 0.533896 0.000010 0.074811 0.000010 0.000010 0.034729 0.005335
0.000010 0.000010 0.075965 0.034701 0.142914 0.045053 0.019732 0.018516 0.025879 0.000010 0.496768 0.000010 0.062260 0.012412 0.000010 0.043405 0.022345
0.000010 0.000010 0.121407 0.000902 0.067671 0.005639 0.588433 0.001701 0.000417 0.000010 0.103039 0.000010 0.049190 0.000010 0.000010 0.061532 0.000010
0.002587 0.007845 0.171087 0.010151 0.068093 0.008835 0.541089 0.004194 0.012826 0.000010 0.096435 0.007909 0.027948 0.004516 0.000010 0.032588 0.003877
0.000010 0.000010 0.105522 0.001225 0.009046 0.021107 0.623000 0.011030 0.014068 0.000010 0.084121 0.000010 0.035540 0.000010 0.000010 0.088099 0.007183
0.000010 0.003286 0.117739 0.065401 0.069115 0.008667 0.522837 0.000010 0.001682 0.000010 0.098391 0.000010 0.013173 0.000010 0.000010 0.078062 0.021587
0.000010 0.019139 0.128030 0.000010 0.000010 0.029998 0.632237 0.000010 0.003718 0.000010 0.066529 0.000010 0.030784 0.000010 0.000010 0.068331 0.021152
0.000010 0.006362 0.109815 0.000010 0.024407 0.007029 0.612698 0.000010 0.009884 0.000010 0.121840 0.000010 0.004146 0.000010 0.000010 0.079686 0.024064
0.000010 0.010849 0.129939 0.000010 0.000010 0.010591 0.641056 0.006953 0.000010 0.000010 0.071374 0.000010 0.028723 0.000010 0.000010 0.088346 0.012090
0.000010 0.006794 0.137668 0.002736 0.027640 0.013105 0.576490 0.000010 0.010972 0.000010 0.087734 0.000010 0.003309 0.000010 0.000010 0.122805 0.010686
0.000010 0.004037 0.114707 0.000010 0.000169 0.027611 0.621879 0.012164 0.018775 0.000010 0.073317 0.000010 0.032437 0.000010 0.000010 0.080343 0.014502
0.000010 0.000010 0.124776 0.000010 0.009413 0.033810 0.606903 0.001438 0.016067 0.000010 0.066599 0.000010 0.034354 0.000010 0.000010 0.084046 0.022523
0.000010 0.000010 0.115648 0.000010 0.009851 0.021678 0.585233 0.001886 0.006986 0.000010 0.101544 0.000010 0.030944 0.000010 0.000010 0.116610 0.009549
0.000010 0.009174 0.087004 0.000010 0.036318 0.037259 0.602502 0.000010 0.000010 0.000010 0.108278 0.000010 0.018528 0.000010 0.000010 0.091899 0.008958
0.000010 0.000257 0.116162 0.000010 0.014601 0.020300 0.654310 0.009157 0.006237 0.000010 0.085371 0.000010 0.014336 0.000010 0.000010 0.079199 0.000010
0.000010 0.000766 0.101897 0.000010 0.007042 0.032340 0.621611 0.000010 0.018901 0.000010 0.081663 0.000010 0.025392 0.000010 0.000010 0.092683 0.017634
0.000010 0.003116 0.118615 0.013315 0.021193 0.024537 0.618469 0.000010 0.000010 0.000010 0.095583 0.000010 0.026203 0.000010 0.000010 0.065370 0.013528
0.000010 0.000010 0.132428 0.000010 0.000010 0.017111 0.629031 0.008152 0.004387 0.000010 0.090984 0.000010 0.022721 0.000010 0.000010 0.077578 0.017528
0.000010 0.007638 0.126230 0.000010 0.022410 0.021904 0.583947 0.001416 0.017518 0.000010 0.090508 0.000010 0.004159 0.000010 0.000010 0.110057 0.014153
0.000010 0.004869 0.100668 0.016253 0.031596 0.023909 0.621060 0.000010 0.018385 0.000010 0.076957 0.000010 0.013755 0.000010 0.000010 0.079995 0.012493
0.000010 0.007007 0.101535 0.000240 0.012774 0.016774 0.594059 0.000273 0.022537 0.000010 0.105159 0.000010 0.028821 0.000010 0.000010 0.086606 0.024165
0.000010 0.006273 0.101254 0.005919 0.000010 0.020591 0.613533 0.000010 0.012875 0.000010 0.095639 0.000010 0.041223 0.000010 0.000010 0.082299 0.020323
0.000010 0.012165 0.287563 0.000010 0.013660 0.096463 0.069332 0.000010 0.015366 0.000010 0.089560 0.000010 0.013809 0.000010 0.000010 0.342263 0.059749
0.000010 0.000058 0.342405 0.000010 0.000010 0.078635 0.031735 0.000010 0.006422 0.000010 0.098905 0.000010 0.016206 0.000010 0.000010 0.393340 0.032213
0.000010 0.000010 0.349231 0.009378 0.004375 0.080108 0.034521 0.000010 0.017997 0.000010 0.098520 0.000010 0.024366 0.000010 0.000010 0.340946 0.040488
0.000010 0.000010 0.332421 0.003996 0.010765 0.066581 0.063054 0.000057 0.015286 0.000010 0.099501 0.000010 0.010025 0.000010 0.000010 0.352398 0.045856
0.000010 0.000010 0.350553 0.015913 0.000010 0.100192 0.030972 0.000010 0.006594 0.000010 0.055128 0.000010 0.035103 0.000010 0.000010 0.356446 0.049019
0.000010 0.000010 0.336027 0.000010 0.009417 0.082941 0.043431 0.000010 0.001820 0.000010 0.049865 0.000010 0.018982 0.000010 0.000010 0.415689 0.041749
0.000010 0.000010 0.338903 0.005721 0.002669 0.088282 0.067541 0.000010 0.006737 0.000010 0.045027 0.000010 0.025926 0.000010 0.000010 0.386506 0.032620
0.000010 0.009522 0.325507 0.000010 0.000010 0.091832 0.065890 0.000010 0.009753 0.000010 0.088636 0.000010 0.035206 0.000010 0.000010 0.356877 0.016696
0.000010 0.000010 0.362520 0.003065 0.007589 0.094943 0.053018 0.000010 0.002783 0.000010 0.071947 0.000010 0.027418 0.000010 0.000010 0.359475 0.017172
0.000010 0.000010 0.330318 0.001925 0.009168 0.104725 0.069589 0.000010 0.001276 0.000010 0.070679 0.000010 0.019903 0.000010 0.000010 0.362356 0.029992
0.000010 0.000010 0.334641 0.000010 0.029094 0.069427 0.022044 0.000010 0.009569 0.000010 0.062452 0.000010 0.015922 0.000010 0.000010 0.405354 0.051417
0.000010 0.000338 0.299465 0.000010 0.025685 0.073521 0.044102 0.000014 0.001862 0.000010 0.087450 0.000010 0.035617 0.000010 0.000010 0.375951 0.055936
0.000010 0.005013 0.348041 0.000010 0.000010 0.079346 0.056434 0.000010 0.000010 0.000010 0.086153 0.000010 0.015803 0.000010 0.000010 0.382232 0.026889
0.000010 0.007164 0.335905 0.000010 0.000010 0.083205 0.037267 0.000010 0.002164 0.000010 0.067544 0.000010 0.025213 0.000010 0.000010 0.412978 0.028481
0.000010 0.000010 0.348191 0.000010 0.000010 0.086857 0.037516 0.000010 0.000763 0.000010 0.051801 0.000010 0.033134 0.000010 0.000010 0.396375 0.045273
0.000010 0.000010 0.328390 0.000010 0.013960 0.074964 0.047925 0.000010 0.001561 0.000010 0.040143 0.000010 0.020315 0.000010 0.000010 0.425597 0.047066
0.000010 0.000010 0.347211 0.000010 0.001294 0.081790 0.046789 0.000010 0.000010 0.000010 0.111008 0.000010 0.011664 0.000010 0.000010 0.380187 0.019967
0.000010 0.000010 0.343443 0.000010 0.006474 0.075146 0.070088 0.000010 0.006941 0.000010 0.087143 0.000010 0.000367 0.000010 0.000010 0.366726 0.043592
0.000010 0.000010 0.312130 0.008446 0.005885 0.074510 0.063781 0.000010 0.010242 0.000010 0.077151 0.000010 0.018312 0.000010 0.000010 0.389184 0.040288
0.000010 0.000010 0.311463 0.000010 0.001637 0.096442 0.045779 0.000010 0.000010 0.000010 0.080389 0.000202 0.038857 0.000010 0.000010 0.368758 0.056392
0.007771 0.009874 0.320680 0.000010 0.000010 0.064396 0.000010 0.007932 0.050167 0.000010 0.327082 0.000010 0.080555 0.000010 0.000058 0.084485 0.046939
0.011166 0.000010 0.320605 0.008110 0.005339 0.067460 0.000010 0.015762 0.032046 0.000010 0.292232 0.000010 0.101376 0.000010 0.000010 0.123817 0.022027
0.000010 0.019694 0.308792 0.013006 0.011427 0.073224 0.000010 0.003888 0.059697 0.000010 0.288322 0.006944 0.086939 0.000020 0.000010 0.091780 0.036227
0.000010 0.016625 0.336288 0.001588 0.022912 0.070934 0.000923 0.005643 0.038597 0.000010 0.300860 0.000010 0.089920 0.000010 0.000010 0.075749 0.039911
0.000010 0.005097 0.336714 0.000010 0.008334 0.056131 0.000010 0.027084 0.025054 0.000809 0.338650 0.000010 0.085985 0.000010 0.003568 0.094899 0.017625
0.005046 0.012833 0.324461 0.005400 0.004123 0.053190 0.000010 0.009101 0.035167 0.000010 0.326313 0.000010 0.089599 0.000010 0.000010 0.088568 0.046147
0.002987 0.024498 0.310265 0.000010 0.013940 0.063010 0.000010 0.003890 0.048228 0.000010 0.325932 0.001540 0.082770 0.000010 0.000010 0.086293 0.036599
0.003426 0.000010 0.313452 0.000010 0.004483 0.072790 0.002135 0.015116 0.043096 0.000387 0.336004 0.001692 0.076585 0.000010 0.000010 0.091394 0.039401
0.000010 0.003839 0.331669 0.001563 0.011337 0.079376 0.016034 0.013290 0.045367 0.000010 0.311030 0.000010 0.091126 0.004252 0.000010 0.060284 0.030792
0.005724 0.017114 0.336508 0.006613 0.003749 0.065185 0.000010 0.002379 0.036743 0.000010 0.324662 0.002254 0.101377 0.000010 0.000010 0.083889 0.013763
0.004675 0.012283 0.341583 0.003246 0.012456 0.059941 0.000010 0.010715 0.038745 0.000010 0.324015 0.000010 0.081325 0.000010 0.000010 0.073390 0.037574
0.000010 0.016517 0.337992 0.000010 0.000010 0.059395 0.000010 0.000010 0.063506 0.001758 0.288400 0.000010 0.093447 0.000010 0.000010 0.107609 0.031295
0.000010 0.008841 0.268744 0.008029 0.000010 0.060774 0.005619 0.010147 0.050311 0.000010 0.342813 0.000010 0.122313 0.003482 0.000010 0.088348 0.030528
0.000010 0.000609 0.332429 0.002115 0.000118 0.073357 0.000010 0.016707 0.046561 0.000010 0.284358 0.000010 0.099226 0.000010 0.005322 0.104685 0.034462
0.008443 0.000010 0.341057 0.019710 0.019265 0.060767 0.000010 0.023929 0.047840 0.000010 0.272174 0.000010 0.100524 0.000010 0.000010 0.062771 0.043461
0.007880 0.000010 0.348359 0.000010 0.015213 0.063099 0.002191 0.011072 0.040123 0.000010 0.295911 0.000010 0.087442 0.000010 0.000010 0.092552 0.036098
0.000010 0.003692 0.314623 0.005921 0.015159 0.069985 0.000010 0.027009 0.043766 0.000010 0.296707 0.000372 0.098274 0.007227 0.000010 0.089465 0.027758
0.000010 0.015144 0.315477 0.000010 0.018092 0.064292 0.008573 0.001199 0.029999 0.000010 0.349176 0.001252 0.081952 0.000010 0.000010 0.072536 0.042258
0.000010 0.020189 0.327862 0.010941 0.005856 0.068638 0.000010 0.013246 0.045638 0.000010 0.325565 0.003101 0.072657 0.000010 0.000010 0.073836 0.032421
0.000010 0.015741 0.311117 0.000010 0.015065 0.064038 0.000010 0.003154 0.053718 0.000010 0.333791 0.000010 0.090026 0.000010 0.000010 0.068770 0.044509
0.086907 0.000010 0.636349 0.000010 0.000010 0.031296 0.000010 0.015547 0.081567 0.019845 0.000010 0.002416 0.095242 0.000010 0.000010 0.030752 0.000010
0.070683 0.001015 0.719432 0.000010 0.000010 0.000010 0.000010 0.000010 0.073310 0.025392 0.000010 0.000010 0.110058 0.000010 0.000010 0.000010 0.000010
0.075783 0.000010 0.724916 0.000010 0.000010 0.000010 0.000010 0.003768 0.069498 0.011911 0.000010 0.000010 0.092377 0.004059 0.017597 0.000010 0.000010
0.048728 0.000010 0.710905 0.000010 0.000010 0.000010 0.000010 0.018216 0.079370 0.040441 0.000010 0.000010 0.093459 0.000010 0.008782 0.000010 0.000010
0.064962 0.009697 0.728320 0.000010 0.000010 0.008969 0.000010 0.000010 0.069976 0.017073 0.000010 0.000010 0.090924 0.000010 0.009989 0.000010 0.000010
0.084836 0.005617 0.690861 0.000010 0.000010 0.005478 0.000010 0.000010 0.065280 0.024154 0.000010 0.000010 0.110620 0.000010 0.011590 0.000010 0.001483
0.039045 0.013539 0.697607 0.000010 0.000010 0.004561 0.000010 0.009236 0.073334 0.017073 0.000010 0.000010 0.111241 0.002603 0.031691 0.000010 0.000010
0.086419 0.000010 0.750793 0.000010 0.000010 0.000010 0.000010 0.000010 0.076936 0.005035 0.000010 0.000010 0.072291 0.000010 0.008416 0.000010 0.000010
0.059522 0.008119 0.679780 0.000010 0.000010 0.014120 0.000010 0.004861 0.072347 0.033480 0.000010 0.000010 0.108139 0.000010 0.015368 0.000010 0.004194
0.110173 0.000010 0.700063 0.000010 0.000010 0.007436 0.000010 0.000010 0.080386 0.007371 0.000010 0.001566 0.092905 0.000010 0.000010 0.000010 0.000010
0.066581 0.003605 0.717034 0.000010 0.000010 0.000010 0.000010 0.003406 0.087097 0.026779 0.000010 0.000010 0.091962 0.003447 0.000010 0.000010 0.000010
0.054779 0.000010 0.717893 0.000010 0.000010 0.000010 0.000010 0.000010 0.074627 0.040488 0.000010 0.000010 0.112093 0.000010 0.000010 0.000010 0.000010
0.082836 0.000010 0.723337 0.000010 0.000010 0.000010 0.000010 0.000010 0.079821 0.021576 0.000010 0.006906 0.085415 0.000010 0.000010 0.000010 0.000010
0.069850 0.010272 0.706344 0.000010 0.000010 0.000011 0.000010 0.000010 0.074113 0.013216 0.000010 0.000010 0.102816 0.006661 0.013816 0.000010 0.002830
0.048639 0.000010 0.755401 0.000010 0.000010 0.000010 0.000010 0.000010 0.068806 0.031796 0.000010 0.000010 0.088187 0.000010 0.007062 0.000010 0.000010
0.057895 0.000010 0.738374 0.000010 0.000010 0.000010 0.000010 0.006660 0.066215 0.029752 0.000010 0.000010 0.095425 0.000010 0.005579 0.000010 0.000010
0.054199 0.000010 0.721379 0.000010 0.000010 0.000010 0.000010 0.000010 0.077813 0.039257 0.000010 0.000010 0.098293 0.008949 0.000010 0.000010 0.000010
0.065628 0.012478 0.710372 0.000010 0.000010 0.000010 0.000010 0.000010 0.077432 0.020592 0.000010 0.000010 0.101917 0.000010 0.010871 0.000010 0.000622
0.067458 0.000010 0.712848 0.000010 0.000010 0.000010 0.000010 0.000010 0.070846 0.013474 0.000010 0.000010 0.101116 0.000010 0.022931 0.000010 0.011227
0.064550 0.001052 0.719521 0.000010 0.000010 0.003473 0.000010 0.009345 0.085609 0.027920 0.000010 0.000010 0.088442 0.000010 0.000010 0.000010 0.000010
0.000010 0.000010 0.369696 0.000010 0.000010 0.000010 0.000010 0.000010 0.000010 0.000010 0.630154 0.000010 0.000010 0.000010 0.000010 0.000010 0.000010
0.000010 0.000010 0.349636 0.061603 0.023007 0.000010 0.003501 0.000010 0.000614 0.000010 0.561426 0.000010 0.000113 0.000010 0.000010 0.000010 0.000010
0.000010 0.000010 0.290775 0.027179 0.111712 0.009878 0.028459 0.000010 0.000010 0.000010 0.531886 0.000010 0.000010 0.000010 0.000010 0.000010 0.000010
0.000010 0.000010 0.382490 0.000010 0.000010 0.000010 0.000010 0.000010 0.000010 0.000010 0.617360 0.000010 0.000010 0.000010 0.000010 0.000010 0.000010
0.000010 0.000010 0.296854 0.071087 0.127244 0.000010 0.050716 0.001701 0.000010 0.000010 0.452288 0.000010 0.000010 0.000010 0.000010 0.000010 0.000010
0.000010 0.000010 0.346755 0.017840 0.073183 0.000010 0.004726 0.000010 0.000010 0.000010 0.550690 0.000010 0.000010 0.000010 0.000010 0.000010 0.006697
0.000010 0.000010 0.309841 0.000010 0.198176 0.000010 0.000010 0.000010 0.000010 0.000010 0.491843 0.000010 0.000010 0.000010 0.000010 0.000010 0.000010
0.000010 0.000010 0.330513 0.049201 0.035689 0.000010 0.012290 0.000010 0.000010 0.000010 0.572188 0.000010 0.000010 0.000010 0.000010 0.000010 0.000010
0.000010 0.000010 0.318736 0.050472 0.101971 0.000010 0.011927 0.000010 0.000010 0.000010 0.516773 0.000010 0.000010 0.000010 0.000010 0.000010 0.000010
0.000010 0.000010 0.325088 0.037101 0.064206 0.000010 0.011488 0.000010 0.000010 0.000010 0.561997 0.000010 0.000010 0.000010 0.000010 0.000010 0.000010
0.000010 0.000010 0.309535 0.009035 0.135356 0.000010 0.043420 0.000010 0.000010 0.000010 0.502535 0.000010 0.000010 0.000010 0.000010 0.000010 0.000010
0.000010 0.010798 0.248807 0.018953 0.278586 0.000010 0.028298 0.000010 0.000010 0.000010 0.413485 0.000010 0.000010 0.000010 0.000010 0.000974 0.000010
0.000010 0.000010 0.279012 0.000010 0.152042 0.000010 0.078976 0.000010 0.000010 0.000010 0.489840 0.000010 0.000010 0.000010 0.000010 0.000010 0.000010
0.000010 0.000010 0.302723 0.038723 0.144361 0.000010 0.030738 0.000010 0.000010 0.000010 0.483335 0.000010 0.000010 0.000010 0.000010 0.000010 0.000010
0.000010 0.000010 0.258673 0.005615 0.259266 0.000010 0.034105 0.000010 0.000010 0.000010 0.442221 0.000010 0.000010 0.000010 0.000010 0.000010 0.000010
0.000010 0.000010 0.372812 0.000010 0.000010 0.000010 0.024565 0.000010 0.000010 0.000010 0.602483 0.000010 0.000010 0.000010 0.000010 0.000010 0.000010
0.000010 0.000010 0.376373 0.000010 0.000010 0.000010 0.000010 0.000010 0.000010 0.000010 0.623477 0.000010 0.000010 0.000010 0.000010 0.000010 0.000010
0.000010 0.010354 0.209636 0.000010 0.407550 0.000010 0.025799 0.000010 0.000010 0.000010 0.346540 0.000010 0.000010 0.000010 0.000010 0.000010 0.000010
0.000010 0.000010 0.362687 0.000010 0.000010 0.000010 0.000010 0.000010 0.000010 0.000010 0.637163 0.000010 0.000010 0.000010 0.000010 0.000010 0.000010
0.000010 0.000010 0.305039 0.073763 0.047005 0.000010 0.000010 0.001313 0.000010 0.000010 0.572760 0.000010 0.000010 0.000010 0.000010 0.000010 0.000010
0.029969 0.000010 0.400107 0.093148 0.014213 0.052703 0.015799 0.053409 0.008097 0.025748 0.027473 0.011823 0.000010 0.006397 0.138193 0.095414 0.027487
0.000010 0.000010 0.488922 0.042556 0.017303 0.062372 0.038999 0.080721 0.000010 0.015202 0.045266 0.000010 0.011737 0.004238 0.094795 0.082381 0.015469
0.003940 0.000010 0.435866 0.074782 0.030165 0.046725 0.030748 0.054897 0.003475 0.028584 0.029066 0.004883 0.015963 0.000010 0.147872 0.057281 0.035733
0.010068 0.000010 0.599029 0.026662 0.013451 0.056262 0.016934 0.084004 0.004553 0.000010 0.036664 0.000451 0.000010 0.005019 0.007742 0.096362 0.042769
0.000010 0.001901 0.550312 0.065855 0.000010 0.053218 0.044236 0.072819 0.011335 0.039033 0.032773 0.000010 0.000010 0.002991 0.028139 0.073754 0.023592
0.000010 0.019185 0.465398 0.058625 0.018993 0.042658 0.005995 0.051041 0.012916 0.030432 0.042516 0.005015 0.000010 0.008229 0.144240 0.066544 0.028194
0.000010 0.000010 0.381887 0.124301 0.014501 0.037569 0.025943 0.078754 0.012136 0.033939 0.035040 0.000010 0.010102 0.000010 0.115995 0.098156 0.031637
0.000010 0.000010 0.609486 0.050868 0.030885 0.027545 0.033164 0.085006 0.000010 0.006986 0.017803 0.009063 0.001254 0.000686 0.003858 0.081769 0.041597
0.000010 0.018642 0.471633 0.054017 0.009103 0.053131 0.027632 0.078699 0.001693 0.000010 0.067842 0.000615 0.000010 0.000010 0.094887 0.086101 0.035964
0.000010 0.006373 0.601326 0.030860 0.017842 0.044751 0.000010 0.084263 0.000010 0.000010 0.024745 0.010191 0.018746 0.000010 0.009655 0.105428 0.045770
0.000010 0.000010 0.564296 0.060973 0.025298 0.052006 0.012691 0.085405 0.001613 0.000010 0.047061 0.000010 0.007279 0.011972 0.024431 0.069578 0.037358
0.000010 0.007480 0.579442 0.042187 0.000010 0.052167 0.038242 0.067262 0.000010 0.008809 0.053814 0.005119 0.000010 0.004062 0.023224 0.098259 0.019894
0.000010 0.017566 0.589393 0.040084 0.023024 0.042456 0.015717 0.079664 0.012098 0.000010 0.037329 0.000010 0.014259 0.001160 0.032796 0.070660 0.023765
0.000010 0.014655 0.526286 0.047789 0.027579 0.050251 0.028343 0.065457 0.000010 0.000010 0.030750 0.000010 0.010322 0.008044 0.031105 0.113214 0.046166
0.000010 0.004218 0.594296 0.031181 0.000010 0.019172 0.030266 0.063886 0.006184 0.000010 0.049483 0.000010 0.006415 0.012361 0.039730 0.102156 0.040612
0.001599 0.000010 0.586762 0.027948 0.027387 0.027857 0.005581 0.077247 0.005232 0.003667 0.046887 0.004521 0.022960 0.000010 0.030065 0.095204 0.037064
0.000010 0.000010 0.561893 0.027709 0.019113 0.052936 0.045369 0.067975 0.004244 0.019857 0.016289 0.000010 0.030391 0.004548 0.023000 0.077650 0.048995
0.033570 0.012288 0.577429 0.038591 0.018469 0.041635 0.027919 0.057850 0.000010 0.005308 0.030244 0.000010 0.000010 0.014558 0.037526 0.076513 0.028070
0.016313 0.003059 0.528621 0.051050 0.023990 0.036204 0.034571 0.076213 0.019764 0.000010 0.060716 0.000010 0.017208 0.000010 0.046478 0.062559 0.023223
0.000010 0.022516 0.626172 0.028041 0.014493 0.059650 0.011677 0.059736 0.000010 0.000010 0.022130 0.000010 0.005309 0.006674 0.005466 0.115183 0.022914
0.000010 0.000010 0.244208 0.181298 0.129628 0.083842 0.028953 0.000010 0.000010 0.000010 0.074314 0.000010 0.004213 0.000010 0.000010 0.206643 0.046821
0.000010 0.000010 0.266327 0.154415 0.159121 0.089225 0.000010 0.000010 0.010723 0.000010 0.052887 0.000180 0.000010 0.000010 0.000010 0.223166 0.043876
0.000010 0.000010 0.263764 0.128264 0.161776 0.089879 0.000010 0.000010 0.000010 0.000010 0.055843 0.000010 0.006702 0.000010 0.000010 0.253171 0.040512
0.000010 0.000010 0.249809 0.133227 0.163791 0.093342 0.000010 0.000010 0.000010 0.000010 0.081853 0.000841 0.000010 0.000010 0.000010 0.223631 0.053417
0.000010 0.000010 0.270208 0.146448 0.133147 0.088154 0.000010 0.000010 0.011353 0.000010 0.050189 0.000010 0.020396 0.000010 0.000010 0.234083 0.045942
0.000010 0.000010 0.259465 0.148203 0.164331 0.086005 0.010213 0.000010 0.010731 0.000010 0.060647 0.000010 0.017428 0.000010 0.000010 0.206397 0.036509
0.000010 0.000010 0.245437 0.166045 0.146403 0.077210 0.000010 0.000010 0.005901 0.000010 0.091733 0.000010 0.013621 0.000010 0.000010 0.210681 0.042889
0.000010 0.000010 0.237431 0.142402 0.161582 0.063959 0.001181 0.000010 0.007395 0.000010 0.100794 0.000010 0.000010 0.000010 0.000010 0.244580 0.040595
0.000010 0.000010 0.060754 0.000010 0.000010 0.014876 0.022463 0.000010 0.000010 0.015613 0.000010 0.000010 0.000010 0.000010 0.006360 0.869667 0.010167
0.000010 0.013223 0.077142 0.000010 0.002224 0.013788 0.031123 0.000010 0.007739 0.000010 0.017514 0.000010 0.018546 0.010495 0.012404 0.795743 0.000010
0.000010 0.004535 0.044081 0.000010 0.000010 0.009052 0.029010 0.013573 0.000394 0.000010 0.000010 0.000310 0.026454 0.029414 0.001015 0.828674 0.013437
0.000671 0.015447 0.039517 0.000010 0.000010 0.011754 0.013279 0.000010 0.005157 0.000010 0.000010 0.004592 0.000010 0.000010 0.025851 0.883651 0.000010
0.008826 0.007547 0.049481 0.000010 0.000010 0.000010 0.027783 0.004509 0.015268 0.000010 0.000010 0.000010 0.000010 0.000010 0.039305 0.824985 0.022216
0.008595 0.023139 0.382499 0.045117 0.055511 0.021301 0.065696 0.021843 0.019286 0.007266 0.004502 0.001062 0.001137 0.000010 0.144574 0.147622 0.050840
0.000010 0.010057 0.423492 0.038640 0.022582 0.055495 0.085004 0.024638 0.001509 0.000010 0.000010 0.000010 0.001179 0.000010 0.161138 0.153511 0.022707
0.000010 0.018761 0.457342 0.027235 0.000010 0.043995 0.083667 0.041426 0.000010 0.000010 0.000010 0.000660 0.000010 0.000010 0.128190 0.180487 0.018167
0.014369 0.020637 0.408373 0.027772 0.033622 0.055594 0.091681 0.018300 0.000944 0.000010 0.000010 0.000010 0.000010 0.000010 0.152985 0.154387 0.021286
0.000010 0.009169 0.495214 0.038574 0.018398 0.048052 0.064020 0.024949 0.000010 0.005249 0.000010 0.005096 0.000010 0.000010 0.120487 0.151686 0.019055
0.012826 0.007574 0.452724 0.037439 0.067163 0.057688 0.053233 0.029387 0.000010 0.000010 0.000010 0.003183 0.000010 0.000010 0.106321 0.142482 0.029931
0.008082 0.011876 0.462013 0.026978 0.068972 0.059392 0.046406 0.038019 0.000010 0.000010 0.000010 0.000010 0.000010 0.000010 0.089357 0.162025 0.026821
0.000010 0.008035 0.435217 0.047854 0.015163 0.056093 0.075832 0.040094 0.000010 0.000010 0.000010 0.000010 0.000010 0.000010 0.141610 0.163696 0.016336
0.003702 0.019954 0.439306 0.033063 0.058629 0.038887 0.085466 0.004314 0.000010 0.000010 0.000010 0.000010 0.000010 0.008735 0.140430 0.154694 0.012769
0.000010 0.014611 0.497760 0.045364 0.023093 0.031242 0.080236 0.007750 0.000010 0.001302 0.000010 0.000010 0.000010 0.000010 0.137272 0.134564 0.026746
0.042727 0.005441 0.443506 0.039691 0.048098 0.046071 0.055465 0.027900 0.000010 0.000010 0.000010 0.000010 0.009654 0.003629 0.116599 0.132846 0.028335
0.007978 0.022565 0.452276 0.023997 0.008879 0.029995 0.090613 0.025277 0.000018 0.000010 0.000010 0.001768 0.000010 0.006816 0.165654 0.146558 0.017576
0.016783 0.015403 0.511736 0.029719 0.020784 0.029934 0.083015 0.016866 0.000010 0.000010 0.000010 0.000010 0.000010 0.002119 0.091046 0.156566 0.025980
0.026621 0.015760 0.542325 0.030822 0.046731 0.032278 0.054020 0.012950 0.000010 0.000010 0.000010 0.000010 0.000010 0.009924 0.092923 0.115599 0.019997
0.000010 0.000010 0.000010 0.000010 0.000010 0.000010 0.999840 0.000010 0.000010 0.000010 0.000010 0.000010 0.000010 0.000010 0.000010 0.000010 0.000010
0.000010 0.000010 0.029810 0.000010 0.000010 0.010120 0.855028 0.000010 0.000010 0.000010 0.044592 0.000010 0.002964 0.000010 0.000010 0.057376 0.000010
0.000010 0.000010 0.000010 0.000010 0.000010 0.000010 0.999840 0.000010 0.000010 0.000010 0.000010 0.000010 0.000010 0.000010 0.000010 0.000010 0.000010
0.000010 0.000010 0.000010 0.000010 0.000010 0.000010 0.999840 0.000010 0.000010 0.000010 0.000010 0.000010 0.000010 0.000010 0.000010 0.000010 0.000010
0.000010 0.000010 0.000010 0.000010 0.000010 0.000010 0.999840 0.000010 0.000010 0.000010 0.000010 0.000010 0.000010 0.000010 0.000010 0.000010 0.000010
0.000010 0.000279 0.000019 0.000010 0.000010 0.008769 0.931679 0.000010 0.000010 0.000010 0.022494 0.000010 0.000010 0.000010 0.000010 0.036650 0.000010
0.000010 0.000010 0.062323 0.017371 0.051444 0.028396 0.672502 0.008989 0.005461 0.000010 0.023642 0.000010 0.000717 0.000010 0.000010 0.120432 0.008662
0.000010 0.003165 0.043512 0.012380 0.033529 0.013808 0.843208 0.000010 0.019436 0.000010 0.002221 0.000010 0.005895 0.000496 0.000010 0.012916 0.009383
0.000010 0.000073 0.000010 0.023460 0.000010 0.000010 0.947389 0.000010 0.004550 0.000010 0.012524 0.000010 0.011893 0.000010 0.000010 0.000010 0.000010
0.000010 0.000010 0.000010 0.000010 0.000010 0.000010 0.999840 0.000010 0.000010 0.000010 0.000010 0.000010 0.000010 0.000010 0.000010 0.000010 0.000010
0.000010 0.000010 0.000010 0.000010 0.000010 0.000010 0.999840 0.000010 0.000010 0.000010 0.000010 0.000010 0.000010 0.000010 0.000010 0.000010 0.000010
0.000010 0.000010 0.000010 0.000010 0.000010 0.000010 0.999840 0.000010 0.000010 0.000010 0.000010 0.000010 0.000010 0.000010 0.000010 0.000010 0.000010
0.000010 0.004771 0.000010 0.000010 0.000010 0.000010 0.966462 0.000010 0.000010 0.000010 0.004949 0.000010 0.000010 0.000010 0.000010 0.023588 0.000109
0.000010 0.000010 0.000010 0.000010 0.000010 0.000010 0.999840 0.000010 0.000010 0.000010 0.000010 0.000010 0.000010 0.000010 0.000010 0.000010 0.000010
0.000010 0.000010 0.000010 0.000010 0.000010 0.000010 0.999840 0.000010 0.000010 0.000010 0.000010 0.000010 0.000010 0.000010 0.000010 0.000010 0.000010
0.000010 0.000010 0.000010 0.000010 0.000010 0.000010 0.999840 0.000010 0.000010 0.000010 0.000010 0.000010 0.000010 0.000010 0.000010 0.000010 0.000010
0.000010 0.000010 0.000010 0.000010 0.000010 0.000010 0.999840 0.000010 0.000010 0.000010 0.000010 0.000010 0.000010 0.000010 0.000010 0.000010 0.000010
0.000010 0.000010 0.008734 0.000010 0.000010 0.018033 0.917178 0.003871 0.006791 0.000010 0.011078 0.000010 0.000010 0.000010 0.000010 0.028979 0.005246
0.000010 0.000010 0.000010 0.000010 0.015885 0.000010 0.976521 0.002881 0.000010 0.000010 0.001436 0.000010 0.000010 0.000010 0.000010 0.000010 0.003156
0.000010 0.000010 0.000010 0.000010 0.000010 0.000010 0.991397 0.000010 0.000010 0.000010 0.000010 0.000011 0.000010 0.000010 0.000010 0.000010 0.008453
0.000010 0.000010 0.000010 0.000010 0.000010 0.000576 0.999274 0.000010 0.000010 0.000010 0.000010 0.000010 0.000010 0.000010 0.000010 0.000010 0.000010
0.000010 0.007725 0.000010 0.000010 0.028309 0.000010 0.920877 0.000010 0.008084 0.000010 0.001120 0.000010 0.000010 0.000010 0.000010 0.027569 0.006215
0.000010 0.000010 0.000010 0.000010 0.000010 0.000010 0.999840 0.000010 0.000010 0.000010 0.000010 0.000010 0.000010 0.000010 0.000010 0.000010 0.000010
0.000010 0.004012 0.000010 0.000010 0.000010 0.001543 0.892219 0.007589 0.005013 0.000010 0.000010 0.000010 0.000010 0.000010 0.000010 0.070888 0.018637
0.000010 0.004957 0.010782 0.000010 0.002881 0.019179 0.914883 0.000010 0.000798 0.000010 0.006041 0.000010 0.014412 0.000010 0.000010 0.018154 0.007842
0.000010 0.000010 0.025376 0.000010 0.007552 0.008365 0.911547 0.000010 0.001761 0.000010 0.000010 0.000010 0.009387 0.000010 0.000010 0.035913 0.000010
0.000010 0.000010 0.000010 0.000010 0.000010 0.000010 0.999840 0.000010 0.000010 0.000010 0.000010 0.000010 0.000010 0.000010 0.000010 0.000010 0.000010
0.000010 0.000010 0.006304 0.000010 0.012771 0.000010 0.968176 0.001304 0.011046 0.000010 0.000289 0.000010 0.000010 0.000010 0.000010 0.000010 0.000010
0.000010 0.001752 0.139801 0.038504 0.009033 0.002118 0.611617 0.000010 0.000010 0.000010 0.169913 0.000010 0.000010 0.000023 0.000010 0.027159 0.000010
0.000010 0.000010 0.000010 0.000010 0.000010 0.006663 0.964995 0.000010 0.003925 0.000010 0.000010 0.000010 0.024287 0.000010 0.000010 0.000010 0.000010
0.000010 0.004685 0.003107 0.000010 0.026216 0.001940 0.963932 0.000010 0.000010 0.000010 0.000010 0.000010 0.000010 0.000010 0.000010 0.000010 0.000010
0.000010 0.016488 0.007594 0.000010 0.061539 0.013313 0.867395 0.000010 0.000010 0.000010 0.000735 0.000010 0.003361 0.000010 0.000010 0.029484 0.000010
0.000010 0.000010 0.022491 0.000010 0.079556 0.000010 0.843231 0.000010 0.000010 0.000010 0.000010 0.000010 0.022642 0.000010 0.000010 0.031960 0.000010
0.000010 0.000010 0.030721 0.000010 0.007720 0.004268 0.875583 0.000010 0.000010 0.000010 0.070138 0.000010 0.000010 0.000010 0.000010 0.011460 0.000010
0.000010 0.000010 0.062328 0.036412 0.007047 0.000010 0.847710 0.000416 0.000010 0.000010 0.045977 0.000010 0.000010 0.000010 0.000010 0.000010 0.000010
0.019037 0.021466 0.512897 0.019320 0.051624 0.035992 0.015139 0.049505 0.014934 0.000010 0.029097 0.001670 0.011065 0.007254 0.080149 0.103176 0.027664
0.000416 0.029200 0.448812 0.047491 0.061945 0.070991 0.009609 0.035441 0.001972 0.000010 0.023795 0.001361 0.027231 0.023637 0.077577 0.124803 0.015708
0.026590 0.020006 0.464972 0.082986 0.029968 0.027929 0.030773 0.041403 0.000010 0.000785 0.051030 0.000010 0.018701 0.015033 0.031638 0.128560 0.029606
0.000010 0.029282 0.442066 0.040252 0.051263 0.062954 0.040970 0.051412 0.000010 0.003757 0.053937 0.000010 0.006974 0.000010 0.095703 0.113075 0.008315
0.012297 0.027929 0.461495 0.044401 0.043615 0.044189 0.003114 0.036948 0.003660 0.000010 0.043512 0.000869 0.025595 0.000010 0.084047 0.135907 0.032401
0.060853 0.000010 0.427879 0.085195 0.038437 0.030698 0.025216 0.041471 0.000010 0.000010 0.054059 0.000010 0.016190 0.010789 0.069006 0.109884 0.030283
0.000010 0.021980 0.464987 0.029726 0.050062 0.041598 0.049899 0.066122 0.000010 0.000010 0.065796 0.000010 0.000010 0.000010 0.078361 0.112867 0.018542
0.020434 0.030962 0.488314 0.022175 0.024136 0.048136 0.041402 0.030734 0.012804 0.000010 0.073186 0.009754 0.026888 0.000010 0.050474 0.102159 0.018422
0.000010 0.000010 0.000010 0.005060 0.901592 0.005018 0.088201 0.000010 0.000010 0.000010 0.000010 0.000010 0.000010 0.000010 0.000010 0.000010 0.000010
0.000010 0.000010 0.000010 0.000010 0.999840 0.000010 0.000010 0.000010 0.000010 0.000010 0.000010 0.000010 0.000010 0.000010 0.000010 0.000010 0.000010
0.000010 0.000010 0.000010 0.000770 0.995590 0.000010 0.000010 0.003500 0.000010 0.000010 0.000010 0.000010 0.000010 0.000010 0.000010 0.000010 0.000010
0.000010 0.000010 0.000010 0.000010 0.976710 0.000010 0.015289 0.006454 0.001417 0.000010 0.000010 0.000010 0.000010 0.000010 0.000010 0.000010 0.000010
0.000010 0.001973 0.000010 0.000010 0.972040 0.003877 0.009350 0.000010 0.012639 0.000010 0.000010 0.000010 0.000010 0.000010 0.000010 0.000010 0.000010
0.000010 0.000010 0.000534 0.000010 0.936436 0.022143 0.001452 0.000010 0.001666 0.000010 0.000010 0.000010 0.015459 0.000010 0.000010 0.000010 0.022209
0.000010 0.000010 0.000010 0.000010 0.981324 0.006265 0.000010 0.000010 0.000010 0.000010 0.000010 0.000010 0.012271 0.000010 0.000010 0.000010 0.000010
0.000010 0.001593 0.000010 0.009950 0.928282 0.000010 0.060045 0.000010 0.000010 0.000010 0.000010 0.000010 0.000010 0.000010 0.000010 0.000010 0.000010
0.000010 0.000010 0.000010 0.000010 0.971859 0.000010 0.027991 0.000010 0.000010 0.000010 0.000010 0.000010 0.000010 0.000010 0.000010 0.000010 0.000010
0.000010 0.000010 0.000010 0.000010 0.998310 0.001540 0.000010 0.000010 0.000010 0.000010 0.000010 0.000010 0.000010 0.000010 0.000010 0.000010 0.000010
0.000010 0.000010 0.000010 0.000010 0.999840 0.000010 0.000010 0.000010 0.000010 0.000010 0.000010 0.000010 0.000010 0.000010 0.000010 0.000010 0.000010
0.000010 0.000010 0.000010 0.000010 0.999840 0.000010 0.000010 0.000010 0.000010 0.000010 0.000010 0.000010 0.000010 0.000010 0.000010 0.000010 0.000010
0.000010 0.000010 0.000010 0.000010 0.928782 0.014943 0.027965 0.000010 0.002450 0.000010 0.000010 0.000010 0.000010 0.000010 0.000010 0.000010 0.025741
0.000010 0.000010 0.000010 0.019006 0.935099 0.000010 0.045755 0.000010 0.000010 0.000010 0.000010 0.000010 0.000010 0.000010 0.000010 0.000010 0.000010
0.000010 0.000010 0.000010 0.000010 0.999840 0.000010 0.000010 0.000010 0.000010 0.000010 0.000010 0.000010 0.000010 0.000010 0.000010 0.000010 0.000010
0.000010 0.000010 0.000010 0.000018 0.992626 0.000010 0.000010 0.000010 0.000010 0.000010 0.000010 0.000010 0.000010 0.000010 0.000010 0.000010 0.007215
0.000010 0.000010 0.000010 0.000010 0.999840 0.000010 0.000010 0.000010 0.000010 0.000010 0.000010 0.000010 0.000010 0.000010 0.000010 0.000010 0.000010
0.000010 0.000010 0.000010 0.000010 0.999840 0.000010 0.000010 0.000010 0.000010 0.000010 0.000010 0.000010 0.000010 0.000010 0.000010 0.000010 0.000010
0.000010 0.000010 0.000010 0.000010 0.999839 0.000010 0.000010 0.000010 0.000010 0.000010 0.000011 0.000010 0.000010 0.000010 0.000010 0.000010 0.000010
0.016469 0.007487 0.354390 0.087327 0.066142 0.061705 0.059306 0.026354 0.021388 0.019354 0.063931 0.000010 0.021980 0.000010 0.025190 0.094507 0.074450
0.000010 0.025569 0.440537 0.065227 0.130369 0.070636 0.000010 0.009422 0.013733 0.000010 0.025174 0.001877 0.024880 0.001365 0.000010 0.118053 0.073119
0.000010 0.012234 0.337294 0.149409 0.096153 0.058406 0.062661 0.013900 0.008326 0.000010 0.009492 0.003038 0.021624 0.007363 0.000600 0.098539 0.120940
0.000010 0.009026 0.383766 0.141267 0.090255 0.072177 0.033226 0.015362 0.002111 0.000010 0.015523 0.000272 0.016919 0.002028 0.009249 0.095291 0.113507
0.000010 0.000830 0.345952 0.096796 0.116386 0.050193 0.031792 0.015175 0.019013 0.000010 0.051793 0.003639 0.016335 0.003900 0.013677 0.119705 0.114795
0.000010 0.025625 0.370778 0.054077 0.109229 0.062751 0.045455 0.000010 0.009606 0.026403 0.037413 0.000010 0.029541 0.000010 0.000010 0.144477 0.084594
0.000010 0.019355 0.347543 0.050987 0.118843 0.068147 0.028816 0.001911 0.010932 0.009023 0.076445 0.000010 0.012383 0.000010 0.023187 0.122457 0.109942
0.000010 0.023416 0.434971 0.048705 0.157910 0.057234 0.000010 0.000012 0.006577 0.013404 0.052897 0.002157 0.007103 0.000010 0.000010 0.118599 0.076974
0.000010 0.014116 0.313859 0.073693 0.138103 0.060082 0.019213 0.000291 0.006300 0.014853 0.096885 0.000010 0.006351 0.000010 0.006780 0.133619 0.115825
0.000010 0.008429 0.064211 0.008378 0.026253 0.007450 0.039142 0.010536 0.019952 0.000010 0.028335 0.000010 0.000010 0.000010 0.000010 0.780933 0.006323
0.000010 0.000010 0.000010 0.000010 0.000010 0.006658 0.015224 0.000010 0.000010 0.000010 0.000010 0.000010 0.000010 0.000010 0.000010 0.977979 0.000010
0.000010 0.006664 0.041081 0.000010 0.000010 0.000010 0.033879 0.000010 0.019648 0.000010 0.029305 0.000010 0.018910 0.000010 0.000010 0.832204 0.018219
0.000010 0.000010 0.000010 0.000010 0.000010 0.000010 0.000010 0.000010 0.000010 0.000010 0.000010 0.000010 0.000010 0.000010 0.000010 0.999840 0.000010
0.000010 0.011531 0.015277 0.000010 0.000010 0.000010 0.000012 0.004677 0.000010 0.000010 0.000010 0.000010 0.010282 0.000010 0.000010 0.958111 0.000010
0.000010 0.011216 0.000010 0.000010 0.000010 0.000010 0.009420 0.000010 0.000010 0.000010 0.000010 0.000010 0.000010 0.000010 0.000010 0.979224 0.000010
0.000010 0.004930 0.053075 0.000010 0.006156 0.030678 0.038655 0.000010 0.006013 0.000010 0.015731 0.000010 0.013209 0.000010 0.000010 0.822453 0.009030
0.000010 0.000010 0.000010 0.000010 0.000010 0.000010 0.000010 0.014493 0.000010 0.000010 0.000010 0.000010 0.000010 0.000010 0.000010 0.985357 0.000010
0.000010 0.000010 0.000010 0.000010 0.000010 0.000010 0.000010 0.011401 0.000010 0.000010 0.000010 0.000010 0.000010 0.000010 0.000010 0.988449 0.000010
0.000010 0.002569 0.000010 0.000010 0.000010 0.000010 0.000010 0.007574 0.000010 0.000010 0.000010 0.000010 0.000010 0.000010 0.000010 0.989717 0.000010
0.000010 0.001419 0.000010 0.000010 0.000010 0.000010 0.017331 0.007309 0.000010 0.000010 0.000010 0.000010 0.000010 0.000010 0.000010 0.973811 0.000010
0.000010 0.005614 0.000010 0.000010 0.000010 0.000010 0.000010 0.002120 0.000010 0.000010 0.000010 0.000239 0.003352 0.000010 0.000010 0.988554 0.000010
0.000010 0.000669 0.000010 0.000010 0.000010 0.000010 0.000010 0.000010 0.000010 0.000010 0.000010 0.000010 0.000010 0.000010 0.000010 0.999181 0.000010
0.000010 0.010050 0.000010 0.000010 0.000010 0.000010 0.000010 0.000010 0.000010 0.000010 0.000010 0.000010 0.000010 0.000010 0.000010 0.989800 0.000010
0.000010 0.012498 0.087067 0.014293 0.029917 0.068048 0.080540 0.007076 0.010212 0.000010 0.044313 0.000010 0.037827 0.000010 0.000010 0.573925 0.034235
0.000010 0.015302 0.076359 0.000010 0.011958 0.040688 0.048223 0.005068 0.008972 0.000010 0.033134 0.000010 0.016499 0.000010 0.000010 0.728060 0.015677
0.000010 0.015117 0.000010 0.000010 0.000010 0.000010 0.007204 0.000010 0.000010 0.000010 0.000010 0.000010 0.000010 0.000010 0.000010 0.977539 0.000010
0.000010 0.000010 0.000010 0.000010 0.000010 0.000010 0.000010 0.000010 0.000010 0.000010 0.000010 0.000010 0.000010 0.000010 0.000010 0.999840 0.000010
0.000010 0.000010 0.000010 0.000010 0.000010 0.000010 0.000010 0.001584 0.000010 0.000010 0.000010 0.000010 0.000010 0.000010 0.000010 0.998266 0.000010
0.000010 0.023746 0.000010 0.000010 0.000010 0.000010 0.000010 0.000010 0.000010 0.000010 0.000010 0.000010 0.005080 0.000010 0.000010 0.971034 0.000010
0.000010 0.000010 0.049259 0.020513 0.092429 0.034015 0.019447 0.000010 0.000010 0.000010 0.011707 0.000010 0.001230 0.000010 0.000010 0.740563 0.030756
0.000010 0.000010 0.070391 0.001646 0.086347 0.028184 0.062634 0.000010 0.001171 0.000010 0.000010 0.000010 0.000010 0.000010 0.000010 0.739296 0.010241
0.000010 0.000010 0.058598 0.021641 0.063016 0.032196 0.054684 0.000010 0.000010 0.000010 0.024987 0.000010 0.001694 0.000010 0.000010 0.729293 0.013811
0.000010 0.000010 0.045011 0.018036 0.059951 0.051268 0.070241 0.000010 0.000010 0.000010 0.033166 0.000010 0.008098 0.000010 0.000010 0.705072 0.009077
0.000010 0.000010 0.050163 0.011817 0.056484 0.033696 0.083049 0.000010 0.000010 0.000010 0.001093 0.000010 0.000010 0.000010 0.000010 0.762371 0.001238
0.000010 0.000010 0.050630 0.023901 0.075574 0.043123 0.043084 0.000010 0.002471 0.000010 0.010107 0.000010 0.000010 0.000010 0.000010 0.731525 0.019505
0.000010 0.000010 0.043923 0.000182 0.044711 0.040628 0.051967 0.003589 0.008324 0.000010 0.022021 0.000010 0.000010 0.000010 0.000010 0.766506 0.018080
0.000010 0.000010 0.000010 0.019338 0.029687 0.037723 0.110604 0.000010 0.001242 0.000010 0.000010 0.000010 0.008674 0.000010 0.000010 0.780280 0.012363
0.000010 0.000010 0.047825 0.005175 0.064150 0.029515 0.064169 0.000010 0.000010 0.000010 0.000010 0.000010 0.004564 0.000010 0.000010 0.762814 0.021697
0.000010 0.000010 0.064697 0.030243 0.071007 0.051136 0.031695 0.000010 0.000010 0.000010 0.007387 0.000010 0.004118 0.000010 0.000010 0.738915 0.000723
0.000010 0.000010 0.030340 0.013273 0.065706 0.036502 0.084427 0.000010 0.000010 0.000010 0.016762 0.000010 0.000010 0.000010 0.000010 0.744336 0.008563
0.000010 0.000010 0.045248 0.014510 0.052598 0.047476 0.053876 0.000010 0.000010 0.000010 0.000010 0.000010 0.000010 0.000010 0.000010 0.772463 0.013729
0.000010 0.000010 0.011845 0.035025 0.063972 0.026666 0.102345 0.000010 0.010475 0.000010 0.021440 0.000010 0.000010 0.000010 0.000010 0.725963 0.002190
0.000010 0.000010 0.052771 0.005153 0.098483 0.032599 0.052735 0.000010 0.000010 0.000010 0.000010 0.000010 0.000010 0.000010 0.000010 0.752739 0.005421
0.000010 0.000010 0.070028 0.016364 0.040033 0.052312 0.075462 0.000010 0.000010 0.000010 0.000010 0.000010 0.000020 0.000010 0.000010 0.734227 0.011463
0.000010 0.016306 0.193568 0.036479 0.064738 0.055235 0.033746 0.022892 0.070025 0.000010 0.095638 0.000552 0.045488 0.000010 0.000010 0.340588 0.024705
0.000010 0.000010 0.043902 0.000010 0.084408 0.029239 0.070916 0.000010 0.000010 0.000010 0.000010 0.000010 0.000010 0.000010 0.000010 0.752513 0.018911
0.000010 0.000010 0.046305 0.026847 0.076502 0.038552 0.048088 0.000010 0.000535 0.000010 0.003987 0.000010 0.000010 0.000010 0.000010 0.744553 0.014550
0.000010 0.005252 0.000010 0.000010 0.000010 0.006683 0.000010 0.000010 0.002937 0.000010 0.005767 0.000010 0.029199 0.000010 0.000010 0.515595 0.434468
0.000010 0.000010 0.000010 0.000010 0.000010 0.000010 0.000010 0.000010 0.000010 0.000010 0.000010 0.000010 0.000010 0.000010 0.000010 0.000010 0.999840
0.000010 0.000010 0.000010 0.000010 0.000010 0.000010 0.000010 0.000010 0.000010 0.000010 0.000019 0.000010 0.000011 0.000010 0.000010 0.000010 0.999830
0.000010 0.000010 0.000010 0.000010 0.000010 0.000010 0.000010 0.000010 0.000010 0.000010 0.000010 0.000010 0.000010 0.000010 0.000010 0.000010 0.999840
0.000010 0.000010 0.000010 0.000010 0.000010 0.000010 0.000010 0.000010 0.000010 0.000010 0.000010 0.000010 0.000010 0.000010 0.000010 0.000010 0.999840
0.000010 0.000010 0.000010 0.000010 0.000010 0.000010 0.000010 0.000010 0.000010 0.000010 0.000010 0.000010 0.000010 0.000010 0.000010 0.000010 0.999840
0.000010 0.000010 0.055171 0.000010 0.000010 0.059991 0.000010 0.000010 0.000010 0.000010 0.038109 0.000010 0.014960 0.000010 0.000010 0.000010 0.831648
0.000010 0.001067 0.066446 0.000010 0.000010 0.071810 0.000010 0.002022 0.003400 0.000010 0.037540 0.000010 0.008074 0.000010 0.000010 0.000010 0.809551
0.000010 0.000010 0.000010 0.000010 0.000010 0.000010 0.000010 0.000010 0.000010 0.000010 0.000010 0.000010 0.000010 0.000010 0.000010 0.000010 0.999840
0.000010 0.000010 0.033178 0.000010 0.000010 0.001850 0.000010 0.000010 0.000010 0.000010 0.000010 0.000010 0.026567 0.000010 0.000010 0.000010 0.938275
0.000010 0.000010 0.000011 0.000010 0.000010 0.000010 0.000010 0.000010 0.000010 0.000010 0.000010 0.000010 0.000010 0.000010 0.000010 0.000010 0.999839
0.000010 0.000010 0.000010 0.000010 0.000010 0.000010 0.000010 0.000010 0.000010 0.000010 0.000010 0.000010 0.000010 0.000010 0.000010 0.000010 0.999840
0.000010 0.000010 0.000010 0.000010 0.000010 0.012726 0.000010 0.000010 0.000010 0.000010 0.000010 0.000010 0.000010 0.000010 0.000010 0.000010 0.987124
0.000010 0.014182 0.004333 0.000010 0.000010 0.013875 0.000010 0.000010 0.000010 0.000010 0.000010 0.000010 0.016255 0.000010 0.000010 0.000010 0.951236
0.000010 0.000010 0.000010 0.000010 0.000010 0.000010 0.000010 0.000010 0.000010 0.000010 0.000010 0.000010 0.000010 0.000010 0.000010 0.000010 0.999840
0.000010 0.000010 0.000010 0.000010 0.000010 0.000010 0.000010 0.000010 0.000010 0.000010 0.000010 0.000010 0.000010 0.000010 0.000010 0.000010 0.999840
0.000010 0.000010 0.000010 0.000010 0.000010 0.000010 0.000010 0.000010 0.000010 0.000010 0.000010 0.000010 0.000010 0.000010 0.000010 0.000010 0.999840
0.000010 0.000010 0.104887 0.000010 0.000010 0.093111 0.000010 0.000010 0.000010 0.000010 0.026947 0.000010 0.029112 0.000010 0.000010 0.000010 0.745822
0.000010 0.000010 0.000010 0.000010 0.000010 0.000010 0.000010 0.000010 0.000010 0.000010 0.000010 0.000010 0.000010 0.000010 0.000010 0.000010 0.999840
0.000010 0.001519 0.098104 0.000010 0.000010 0.075816 0.002780 0.000010 0.000010 0.000010 0.013108 0.000010 0.044172 0.000010 0.000010 0.012037 0.752374
0.000010 0.000010 0.000010 0.000010 0.000010 0.000010 0.000010 0.000010 0.000010 0.000010 0.000010 0.000010 0.999840 0.000010 0.000010 0.000010 0.000010
0.000010 0.000010 0.000010 0.000010 0.000010 0.000010 0.000010 0.000010 0.000010 0.000010 0.000010 0.000010 0.999840 0.000010 0.000010 0.000010 0.000010
0.000010 0.000010 0.000010 0.000010 0.000010 0.000010 0.000010 0.000010 0.000010 0.000010 0.000010 0.000010 0.999840 0.000010 0.000010 0.000010 0.000010
0.000010 0.000010 0.000010 0.000010 0.000010 0.000010 0.000010 0.000010 0.000010 0.000010 0.000010 0.000010 0.999840 0.000010 0.000010 0.000010 0.000010
0.000010 0.000010 0.000010 0.000010 0.000010 0.000010 0.000010 0.000010 0.000010 0.000010 0.000010 0.000010 0.999840 0.000010 0.000010 0.000010 0.000010
0.000010 0.000010 0.000010 0.000010 0.000010 0.000010 0.000010 0.000010 0.000010 0.000010 0.000010 0.000010 0.999840 0.000010 0.000010 0.000010 0.000010
0.000010 0.000010 0.028110 0.005024 0.000010 0.002979 0.006593 0.012221 0.012383 0.000010 0.121758 0.000010 0.793697 0.000010 0.000010 0.004419 0.012746
0.000010 0.013542 0.000010 0.000010 0.000010 0.000010 0.000010 0.000010 0.000010 0.000010 0.060784 0.000010 0.925534 0.000010 0.000010 0.000010 0.000010
0.000010 0.000010 0.000010 0.000010 0.000010 0.000010 0.000010 0.000010 0.000010 0.000010 0.000010 0.000010 0.999840 0.000010 0.000010 0.000010 0.000010
0.000010 0.000010 0.000010 0.000010 0.000010 0.000010 0.000010 0.000010 0.000010 0.000010 0.000010 0.000010 0.999840 0.000010 0.000010 0.000010 0.000010
0.000010 0.000010 0.037098 0.000010 0.000010 0.000010 0.023082 0.000010 0.011989 0.000010 0.090162 0.000010 0.837548 0.000010 0.000010 0.000010 0.000010
0.000010 0.000010 0.000010 0.000010 0.000010 0.000010 0.000010 0.000010 0.000010 0.000010 0.049787 0.000010 0.950063 0.000010 0.000010 0.000010 0.000010
0.000010 0.008068 0.011170 0.000010 0.000010 0.019108 0.000010 0.000010 0.005545 0.000010 0.069702 0.000010 0.880575 0.000010 0.000010 0.000010 0.005733
0.000010 0.000010 0.000010 0.000010 0.000010 0.000010 0.000010 0.000010 0.000010 0.000010 0.000010 0.000010 0.999840 0.000010 0.000010 0.000010 0.000010
0.000010 0.000010 0.000010 0.000010 0.000010 0.000010 0.000010 0.000010 0.000010 0.000010 0.000010 0.000010 0.999840 0.000010 0.000010 0.000010 0.000010
0.000010 0.000010 0.000010 0.000010 0.000010 0.000010 0.000010 0.000010 0.000010 0.000010 0.000010 0.000010 0.999840 0.000010 0.000010 0.000010 0.000010
0.000010 0.000010 0.000010 0.000010 0.000010 0.000010 0.000010 0.000010 0.000010 0.000010 0.000010 0.000010 0.999840 0.000010 0.000010 0.000010 0.000010
0.000010 0.000010 0.000010 0.000010 0.000010 0.000010 0.000010 0.000010 0.000010 0.000010 0.066715 0.000010 0.933135 0.000010 0.000010 0.000010 0.000010
0.000010 0.000010 0.030212 0.000010 0.000010 0.006383 0.000010 0.000010 0.000010 0.000010 0.000010 0.000010 0.963265 0.000010 0.000010 0.000010 0.000010
0.000010 0.000010 0.000010 0.000010 0.000010 0.000010 0.000010 0.000010 0.000010 0.000010 0.000010 0.000010 0.999840 0.000010 0.000010 0.000010 0.000010
0.000010 0.010538 0.020824 0.000010 0.000010 0.931524 0.000010 0.000010 0.000010 0.000010 0.000010 0.000010 0.000010 0.000010 0.000010 0.000010 0.036984
0.000010 0.000010 0.000010 0.000010 0.000010 0.996411 0.000010 0.000010 0.000010 0.000010 0.000010 0.000010 0.000010 0.000010 0.000010 0.000010 0.003439
0.000010 0.000010 0.000010 0.000010 0.000010 0.999840 0.000010 0.000010 0.000010 0.000010 0.000010 0.000010 0.000010 0.000010 0.000010 0.000010 0.000010
0.000010 0.000010 0.000010 0.000010 0.000010 0.999840 0.000010 0.000010 0.000010 0.000010 0.000010 0.000010 0.000010 0.000010 0.000010 0.000010 0.000010
0.000010 0.000010 0.000010 0.000010 0.000010 0.978776 0.000010 0.000010 0.000010 0.000010 0.000010 0.000010 0.000010 0.000010 0.000010 0.000010 0.021074
0.000010 0.000010 0.000010 0.000010 0.000010 0.999840 0.000010 0.000010 0.000010 0.000010 0.000010 0.000010 0.000010 0.000010 0.000010 0.000010 0.000010
0.000010 0.000010 0.000010 0.000010 0.000010 0.999840 0.000010 0.000010 0.000010 0.000010 0.000010 0.000010 0.000010 0.000010 0.000010 0.000010 0.000010
0.000010 0.000010 0.000010 0.000010 0.000010 0.999840 0.000010 0.000010 0.000010 0.000010 0.000010 0.000010 0.000010 0.000010 0.000010 0.000010 0.000010
0.000010 0.000010 0.000010 0.000010 0.000010 0.999840 0.000010 0.000010 0.000010 0.000010 0.000010 0.000010 0.000010 0.000010 0.000010 0.000010 0.000010
0.000010 0.000010 0.000010 0.000010 0.000010 0.999840 0.000010 0.000010 0.000010 0.000010 0.000010 0.000010 0.000010 0.000010 0.000010 0.000010 0.000010
0.000010 0.000010 0.035678 0.000010 0.000010 0.943057 0.000010 0.000010 0.000010 0.000010 0.000073 0.000010 0.003688 0.000010 0.000010 0.000010 0.017384
0.000010 0.000010 0.000010 0.000010 0.000010 0.990875 0.000010 0.000010 0.000010 0.000010 0.000010 0.000010 0.000010 0.000010 0.000010 0.000010 0.008975
0.000010 0.001164 0.023559 0.000010 0.000010 0.938276 0.000010 0.003741 0.007049 0.000010 0.005857 0.000010 0.000010 0.000010 0.000010 0.000010 0.020255
0.000010 0.000491 0.000010 0.000010 0.000010 0.999233 0.000010 0.000136 0.000010 0.000010 0.000010 0.000010 0.000010 0.000010 0.000010 0.000010 0.000010
0.000010 0.000010 0.000010 0.000010 0.000010 0.999840 0.000010 0.000010 0.000010 0.000010 0.000010 0.000010 0.000010 0.000010 0.000010 0.000010 0.000010
0.000010 0.000010 0.000010 0.000010 0.000010 0.999840 0.000010 0.000010 0.000010 0.000010 0.000010 0.000010 0.000010 0.000010 0.000010 0.000010 0.000010
0.000010 0.000010 0.000010 0.000010 0.004688 0.941321 0.004787 0.000010 0.000010 0.000010 0.000010 0.000010 0.000010 0.000010 0.000010 0.049074 0.000010
0.000010 0.000010 0.000010 0.000010 0.000010 0.999840 0.000010 0.000010 0.000010 0.000010 0.000010 0.000010 0.000010 0.000010 0.000010 0.000010 0.000010
0.000010 0.000010 0.005600 0.000010 0.000010 0.942507 0.000010 0.000010 0.000010 0.000010 0.000010 0.000010 0.000010 0.000010 0.000010 0.000010 0.051753
0.000010 0.000010 0.000010 0.000010 0.000010 0.999840 0.000010 0.000010 0.000010 0.000010 0.000010 0.000010 0.000010 0.000010 0.000010 0.000010 0.000010
0.000010 0.002079 0.000010 0.000010 0.000010 0.009636 0.000010 0.000010 0.007847 0.000010 0.883980 0.000010 0.024292 0.000010 0.000010 0.072057 0.000010
0.000010 0.004511 0.000010 0.000010 0.000010 0.002362 0.012880 0.000010 0.000119 0.000010 0.939601 0.000010 0.025000 0.000010 0.000010 0.015427 0.000010
0.000010 0.001161 0.000010 0.000010 0.000010 0.000010 0.000010 0.000010 0.004896 0.000010 0.977325 0.000010 0.001453 0.000010 0.000010 0.014257 0.000798
0.000010 0.005092 0.000010 0.000010 0.000010 0.000010 0.003579 0.000010 0.000084 0.000010 0.968999 0.000010 0.017803 0.000010 0.000010 0.001567 0.002776
0.000010 0.000010 0.000010 0.000010 0.000010 0.000010 0.000010 0.000010 0.000010 0.000010 0.999795 0.000010 0.000055 0.000010 0.000010 0.000010 0.000010
0.000010 0.000010 0.000010 0.000010 0.000010 0.004256 0.000010 0.012663 0.012175 0.000010 0.902179 0.000010 0.013286 0.000010 0.000010 0.050231 0.005110
0.000010 0.000010 0.000010 0.000010 0.000010 0.001129 0.000010 0.000010 0.000010 0.000010 0.982520 0.000010 0.016211 0.000010 0.000010 0.000010 0.000010
0.000010 0.000010 0.000010 0.000010 0.000010 0.000010 0.000010 0.000010 0.020122 0.000010 0.978146 0.000010 0.000010 0.000010 0.000010 0.000010 0.001592
0.000010 0.008725 0.000010 0.000010 0.000010 0.006626 0.000010 0.000010 0.010635 0.000010 0.949712 0.000010 0.013725 0.000010 0.000010 0.000010 0.010467
0.000010 0.000010 0.000010 0.000010 0.000010 0.000010 0.000010 0.000010 0.005813 0.000010 0.898077 0.000010 0.012749 0.000010 0.000010 0.081556 0.001686
0.000010 0.002470 0.000010 0.000010 0.000010 0.003284 0.000010 0.000010 0.022466 0.000010 0.956783 0.000010 0.010065 0.000010 0.000010 0.004822 0.000010
0.000010 0.015991 0.000010 0.000010 0.000010 0.003443 0.000010 0.000010 0.000010 0.000010 0.952531 0.000010 0.018888 0.000010 0.000010 0.000010 0.009026
0.000010 0.000010 0.000010 0.000010 0.000010 0.000010 0.001964 0.000010 0.005371 0.000010 0.956573 0.000010 0.000010 0.000010 0.000010 0.035962 0.000010
0.000010 0.007992 0.000012 0.000010 0.005656 0.000010 0.015475 0.000010 0.015598 0.000010 0.860803 0.000010 0.038653 0.000010 0.000010 0.052346 0.003385
0.000010 0.007729 0.000010 0.000010 0.000010 0.000010 0.003870 0.000010 0.007979 0.000010 0.928928 0.000010 0.011664 0.000010 0.000010 0.039721 0.000010
0.000010 0.019260 0.000010 0.000010 0.000010 0.000808 0.000010 0.000010 0.012856 0.000010 0.928250 0.000010 0.021297 0.000010 0.000010 0.015157 0.002272
0.000010 0.000010 0.000010 0.000010 0.000010 0.017381 0.003848 0.000833 0.008987 0.000010 0.898691 0.000010 0.016202 0.000010 0.000010 0.053959 0.000010
0.000010 0.000010 0.000010 0.000010 0.000010 0.020006 0.007030 0.000010 0.000010 0.000010 0.916605 0.000010 0.020079 0.000010 0.000010 0.028893 0.007278
0.000010 0.000010 0.006731 0.000010 0.000010 0.003469 0.021816 0.004654 0.012712 0.000010 0.910564 0.000010 0.026733 0.000010 0.000010 0.000010 0.013230
0.000010 0.000010 0.000010 0.000010 0.000010 0.000010 0.003544 0.000010 0.000010 0.000010 0.996306 0.000010 0.000010 0.000010 0.000010 0.000010 0.000010
0.000010 0.000010 0.032912 0.000010 0.053118 0.048694 0.153933 0.011187 0.000010 0.000010 0.040509 0.000010 0.017108 0.000010 0.000010 0.624749 0.017710
0.000010 0.012534 0.047153 0.002858 0.065279 0.022744 0.175470 0.000680 0.007337 0.000010 0.026450 0.000010 0.008825 0.000010 0.000010 0.630610 0.000010
0.000010 0.003348 0.085555 0.003996 0.043332 0.021082 0.127961 0.000010 0.000010 0.000010 0.003831 0.000010 0.005298 0.000010 0.000010 0.705516 0.000010
0.000010 0.000010 0.015915 0.000010 0.070932 0.025626 0.172491 0.000010 0.000010 0.000010 0.013377 0.000010 0.000010 0.000010 0.000010 0.701549 0.000010
0.000010 0.003970 0.018319 0.009388 0.040340 0.024724 0.151404 0.024236 0.000010 0.000010 0.021468 0.000010 0.000010 0.000010 0.000010 0.706071 0.000010
0.000010 0.003331 0.038558 0.000705 0.038496 0.038294 0.167893 0.005585 0.002086 0.000010 0.027792 0.000010 0.002879 0.000010 0.000010 0.674322 0.000010
0.000010 0.012105 0.043620 0.015661 0.042030 0.035825 0.162638 0.000010 0.010440 0.000010 0.002551 0.000010 0.001760 0.000010 0.000010 0.659018 0.014293
0.000010 0.008258 0.008057 0.000010 0.042262 0.013590 0.149064 0.013001 0.002289 0.000010 0.020728 0.000010 0.000010 0.000010 0.000010 0.742671 0.000010
0.000010 0.006001 0.000010 0.000010 0.050904 0.023600 0.174112 0.016576 0.000010 0.000010 0.024348 0.000010 0.000010 0.000010 0.000010 0.704359 0.000010
0.000010 0.000010 0.059941 0.002471 0.033077 0.039543 0.200954 0.010902 0.000010 0.000010 0.017590 0.000010 0.018453 0.000010 0.000010 0.605078 0.011920
0.000010 0.000010 0.032117 0.000010 0.033995 0.032256 0.155957 0.012718 0.005376 0.000010 0.015778 0.000010 0.002119 0.000010 0.000010 0.707724 0.001891
0.000010 0.008351 0.044462 0.000010 0.037467 0.019182 0.152337 0.017331 0.006274 0.000010 0.013957 0.000010 0.020618 0.000010 0.000010 0.679951 0.000010
0.000010 0.000468 0.017917 0.009496 0.052343 0.008760 0.164001 0.005876 0.000649 0.000010 0.000010 0.000010 0.013751 0.000010 0.000010 0.726327 0.000352
0.000010 0.008003 0.025916 0.010452 0.047361 0.017917 0.185379 0.003951 0.003994 0.000010 0.026367 0.000010 0.000010 0.000010 0.000010 0.670591 0.000010
0.000010 0.000010 0.046328 0.004019 0.029751 0.029691 0.188940 0.010675 0.017242 0.000010 0.020505 0.000010 0.005012 0.000010 0.000010 0.647766 0.000010
0.000010 0.010650 0.021075 0.000010 0.038392 0.026487 0.197292 0.000010 0.000010 0.000010 0.012541 0.000010 0.010257 0.000010 0.000010 0.670169 0.013056
0.000010 0.000010 0.031412 0.002518 0.052052 0.038686 0.179547 0.009645 0.007234 0.000010 0.029127 0.000010 0.005351 0.000010 0.000010 0.644318 0.000050
0.000010 0.008968 0.042345 0.000010 0.039303 0.033434 0.172607 0.000010 0.012729 0.000010 0.010928 0.000010 0.000010 0.000010 0.000010 0.670287 0.009318
0.000010 0.000010 0.015823 0.000010 0.025234 0.050958 0.132041 0.000010 0.014191 0.000010 0.044324 0.000010 0.000010 0.000010 0.000010 0.702022 0.015318
0.000010 0.000010 0.037878 0.000010 0.012583 0.005922 0.213297 0.003392 0.009540 0.000010 0.021125 0.000010 0.002530 0.000010 0.000010 0.693652 0.000010
0.128058 0.018103 0.217918 0.000010 0.006474 0.019982 0.000010 0.060878 0.120236 0.056982 0.048113 0.000010 0.062755 0.030368 0.106890 0.095969 0.027244
0.147218 0.006029 0.260201 0.000010 0.000010 0.032378 0.000010 0.062575 0.118984 0.058586 0.045716 0.000010 0.066790 0.011421 0.090766 0.070484 0.028813
0.177901 0.020993 0.242051 0.000010 0.000010 0.017111 0.001269 0.040712 0.135174 0.032970 0.047314 0.003197 0.063657 0.005521 0.144985 0.040008 0.027117
0.132734 0.000010 0.252934 0.000010 0.008506 0.033465 0.000010 0.059110 0.111997 0.021675 0.092673 0.000010 0.069380 0.001326 0.092471 0.104200 0.019489
0.128057 0.000753 0.246474 0.008393 0.002919 0.042899 0.000010 0.064488 0.122816 0.000029 0.079737 0.006141 0.106835 0.000010 0.089529 0.079481 0.021428
0.154803 0.014766 0.213122 0.009220 0.000010 0.026695 0.000010 0.042735 0.129875 0.019994 0.042594 0.000010 0.067529 0.017040 0.188759 0.060360 0.012479
0.111646 0.011267 0.249975 0.000010 0.003771 0.044037 0.000010 0.057841 0.118503 0.000010 0.104355 0.000010 0.109722 0.000010 0.110551 0.061529 0.016753
0.116063 0.003689 0.255325 0.000010 0.008727 0.037130 0.000010 0.069691 0.111008 0.022552 0.090196 0.000010 0.105291 0.010461 0.085322 0.063157 0.021359
0.134696 0.029504 0.184340 0.000010 0.000010 0.016285 0.006168 0.053154 0.104827 0.037106 0.011358 0.000010 0.070675 0.023179 0.154420 0.168108 0.006150
0.148251 0.023702 0.210632 0.000010 0.000013 0.035162 0.000010 0.042838 0.136790 0.067589 0.045257 0.000010 0.065955 0.031971 0.147733 0.034812 0.009265
0.125600 0.010881 0.215090 0.000010 0.000010 0.025147 0.001527 0.072232 0.112272 0.019189 0.040712 0.000010 0.068072 0.021593 0.233043 0.041965 0.012647
0.155862 0.032861 0.210601 0.000010 0.000010 0.025617 0.000010 0.046103 0.141071 0.051602 0.045821 0.000010 0.060176 0.000010 0.186079 0.030983 0.013175
0.185796 0.018741 0.196470 0.000010 0.000010 0.016847 0.000010 0.037884 0.127336 0.040922 0.052060 0.000010 0.072322 0.003075 0.182212 0.066286 0.000010
0.196596 0.022954 0.200972 0.000010 0.000010 0.010071 0.000010 0.060019 0.130425 0.068011 0.049088 0.000010 0.055334 0.011868 0.130340 0.056776 0.007505
0.132169 0.014740 0.207896 0.000010 0.000010 0.037381 0.000010 0.071382 0.108343 0.042567 0.034336 0.000010 0.081655 0.020829 0.191759 0.043988 0.012916
0.155529 0.024586 0.214456 0.000010 0.000010 0.029318 0.000010 0.064887 0.141729 0.018012 0.013556 0.000010 0.067555 0.020871 0.193642 0.046452 0.009366
0.156777 0.021952 0.188429 0.000010 0.000010 0.017286 0.000010 0.057731 0.096354 0.023743 0.126089 0.000010 0.091798 0.004096 0.162178 0.041228 0.012299
0.183572 0.019905 0.193224 0.000010 0.000010 0.009981 0.000010 0.068759 0.128688 0.033895 0.026582 0.000010 0.084185 0.009809 0.210032 0.031318 0.000010
0.180918 0.031495 0.222697 0.000010 0.008654 0.016960 0.000011 0.053937 0.131818 0.047120 0.027968 0.000010 0.053461 0.015909 0.190067 0.016829 0.002134
0.195897 0.020146 0.207332 0.000010 0.000010 0.029642 0.000010 0.055414 0.116200 0.071829 0.020763 0.000010 0.060857 0.022161 0.157317 0.037285 0.005117
0.178475 0.027374 0.175601 0.000010 0.000010 0.014038 0.000010 0.082436 0.126795 0.047074 0.026833 0.000010 0.063193 0.000010 0.201948 0.048017 0.008166
0.176882 0.023770 0.177806 0.000010 0.000010 0.018807 0.000010 0.053359 0.114960 0.050069 0.019382 0.003780 0.075759 0.020088 0.167174 0.098124 0.000010
0.189266 0.022242 0.231919 0.000010 0.008224 0.000016 0.000010 0.068392 0.123351 0.028929 0.032517 0.000010 0.055953 0.005612 0.199533 0.029988 0.004028
0.188593 0.028264 0.203321 0.000010 0.000010 0.020397 0.000010 0.039819 0.128460 0.054686 0.020630 0.000010 0.068055 0.007832 0.197412 0.042481 0.000010
0.214385 0.047090 0.174551 0.000011 0.000010 0.013139 0.000010 0.116358 0.091020 0.045840 0.039907 0.000010 0.057800 0.026855 0.097162 0.075842 0.000010
0.253168 0.026270 0.155772 0.000010 0.000010 0.012522 0.000010 0.115247 0.094396 0.044503 0.037649 0.000010 0.052045 0.023155 0.123289 0.056082 0.005861
0.248237 0.019166 0.167538 0.000010 0.002826 0.017628 0.000518 0.116258 0.083372 0.046039 0.039231 0.000010 0.041891 0.020826 0.097070 0.099371 0.000010
0.207452 0.049771 0.175618 0.000010 0.006420 0.027231 0.000010 0.070013 0.104397 0.055539 0.025899 0.000010 0.055793 0.049701 0.126463 0.043530 0.002142
0.247464 0.038800 0.147115 0.000010 0.000010 0.021769 0.000010 0.120131 0.109987 0.060677 0.008978 0.000010 0.055286 0.033554 0.091441 0.047042 0.017715
0.293343 0.027837 0.168674 0.000010 0.000010 0.013075 0.005029 0.117153 0.099287 0.046284 0.011983 0.000010 0.047786 0.039456 0.078275 0.051778 0.000010
0.261461 0.032103 0.166615 0.000010 0.000010 0.005213 0.000010 0.107887 0.104877 0.054125 0.037048 0.000010 0.058636 0.023429 0.103343 0.045213 0.000010
0.335006 0.032179 0.197652 0.000010 0.000010 0.011023 0.000010 0.107327 0.094743 0.035839 0.023385 0.000010 0.041513 0.011996 0.048722 0.057821 0.002754
0.154336 0.016513 0.217701 0.000010 0.000010 0.025266 0.000010 0.053175 0.141099 0.035849 0.032828 0.000010 0.064072 0.012990 0.193167 0.043450 0.009514
0.135850 0.016194 0.199480 0.000010 0.000010 0.038926 0.000010 0.060441 0.121543 0.018267 0.078756 0.000010 0.073870 0.009214 0.201182 0.028360 0.017876
0.189002 0.015353 0.225960 0.000010 0.000010 0.026687 0.000010 0.040945 0.148353 0.001062 0.023405 0.000010 0.082324 0.000010 0.198995 0.022249 0.025615
0.150353 0.018090 0.214806 0.000010 0.000010 0.002182 0.000010 0.057089 0.154689 0.079086 0.055371 0.000010 0.063623 0.000379 0.159408 0.036134 0.008750
0.117254 0.008505 0.214001 0.000010 0.006630 0.035092 0.000010 0.064285 0.128173 0.010343 0.061780 0.000010 0.122948 0.008355 0.143607 0.053742 0.025257
0.182772 0.024919 0.221646 0.000010 0.000010 0.028602 0.000010 0.046867 0.141223 0.051160 0.043096 0.000010 0.043308 0.025632 0.140652 0.050074 0.000010
0.141743 0.013554 0.215757 0.000010 0.000010 0.021336 0.000010 0.056786 0.149165 0.023582 0.047977 0.000010 0.098569 0.006552 0.178530 0.040777 0.005631
0.142637 0.019305 0.178017 0.000010 0.008580 0.023629 0.000010 0.055706 0.129337 0.036643 0.088690 0.001345 0.111737 0.011240 0.150725 0.042378 0.000010
0.134132 0.107778 0.000010 0.000010 0.000010 0.000010 0.000010 0.754395 0.000010 0.000010 0.000010 0.000010 0.000010 0.003566 0.000010 0.000010 0.000010
0.159909 0.096133 0.000010 0.000010 0.000010 0.000010 0.000010 0.741148 0.000010 0.000010 0.000010 0.001924 0.000010 0.000010 0.000766 0.000010 0.000010
0.184326 0.104292 0.000010 0.000010 0.000010 0.000010 0.000010 0.711236 0.000010 0.000017 0.000010 0.000010 0.000010 0.000010 0.000010 0.000010 0.000010
0.236216 0.093369 0.000010 0.000010 0.000010 0.000010 0.000010 0.670275 0.000010 0.000010 0.000010 0.000010 0.000010 0.000010 0.000010 0.000010 0.000010
0.127716 0.102090 0.000010 0.000010 0.000010 0.000010 0.000010 0.744828 0.000010 0.000010 0.000010 0.001856 0.000010 0.007116 0.016284 0.000010 0.000010
0.238513 0.092690 0.000010 0.000010 0.000010 0.000010 0.000010 0.620484 0.000010 0.000010 0.000010 0.001002 0.000010 0.016614 0.030586 0.000010 0.000010
0.000010 0.093989 0.000010 0.000010 0.000010 0.000010 0.000010 0.905861 0.000010 0.000010 0.000010 0.000010 0.000010 0.000010 0.000010 0.000010 0.000010
0.000010 0.072539 0.000010 0.000010 0.000010 0.000010 0.000010 0.927311 0.000010 0.000010 0.000010 0.000010 0.000010 0.000010 0.000010 0.000010 0.000010
0.000010 0.090484 0.000010 0.000010 0.000010 0.000010 0.000010 0.909366 0.000010 0.000010 0.000010 0.000010 0.000010 0.000010 0.000010 0.000010 0.000010
0.000010 0.055918 0.000010 0.000010 0.000010 0.000010 0.000010 0.943932 0.000010 0.000010 0.000010 0.000010 0.000010 0.000010 0.000010 0.000010 0.000010
0.000010 0.048237 0.000010 0.000010 0.000010 0.000010 0.000010 0.951613 0.000010 0.000010 0.000010 0.000010 0.000010 0.000010 0.000010 0.000010 0.000010
0.000010 0.032195 0.000010 0.000010 0.000010 0.000010 0.000010 0.967655 0.000010 0.000010 0.000010 0.000010 0.000010 0.000010 0.000010 0.000010 0.000010
0.000010 0.055826 0.000010 0.000010 0.000010 0.000010 0.000010 0.944024 0.000010 0.000010 0.000010 0.000010 0.000010 0.000010 0.000010 0.000010 0.000010
0.000010 0.050415 0.000010 0.000010 0.000010 0.000010 0.000010 0.949435 0.000010 0.000010 0.000010 0.000010 0.000010 0.000010 0.000010 0.000010 0.000010
0.000010 0.085866 0.000010 0.000010 0.000010 0.000010 0.000010 0.913984 0.000010 0.000010 0.000010 0.000010 0.000010 0.000010 0.000010 0.000010 0.000010
0.000010 0.107006 0.000010 0.000010 0.000010 0.000010 0.000010 0.892844 0.000010 0.000010 0.000010 0.000010 0.000010 0.000010 0.000010 0.000010 0.000010
0.000010 0.093241 0.000010 0.000010 0.000010 0.000010 0.000010 0.906609 0.000010 0.000010 0.000010 0.000010 0.000010 0.000010 0.000010 0.000010 0.000010
0.000010 0.055739 0.000010 0.000010 0.000010 0.000010 0.000010 0.944111 0.000010 0.000010 0.000010 0.000010 0.000010 0.000010 0.000010 0.000010 0.000010
0.000010 0.075901 0.000010 0.000010 0.000010 0.000010 0.000010 0.923949 0.000010 0.000010 0.000010 0.000010 0.000010 0.000010 0.000010 0.000010 0.000010
0.000010 0.099160 0.000010 0.000010 0.000010 0.000010 0.000010 0.900690 0.000010 0.000010 0.000010 0.000010 0.000010 0.000010 0.000010 0.000010 0.000010
0.585096 0.000010 0.000010 0.009773 0.000010 0.000254 0.013203 0.000010 0.000010 0.000010 0.000010 0.000010 0.005178 0.169315 0.200745 0.013579 0.002777
0.613308 0.000010 0.000010 0.013109 0.000010 0.000010 0.007715 0.000010 0.000010 0.024089 0.000010 0.000010 0.000010 0.147931 0.185420 0.008329 0.000010
0.631615 0.000010 0.000010 0.016022 0.000010 0.000010 0.012799 0.000010 0.000010 0.000010 0.000010 0.000822 0.000010 0.170376 0.168255 0.000010 0.000010
0.589675 0.000010 0.000010 0.000010 0.000010 0.000010 0.025158 0.000010 0.000010 0.000010 0.000010 0.000010 0.000010 0.178282 0.202607 0.000501 0.003666
0.621785 0.000010 0.000010 0.007513 0.009611 0.000010 0.025762 0.000010 0.000010 0.000010 0.000010 0.001587 0.000010 0.137014 0.196629 0.000010 0.000010
0.605117 0.000010 0.000010 0.025219 0.000010 0.000357 0.013189 0.000010 0.000010 0.000010 0.000010 0.000010 0.000010 0.196073 0.159934 0.000010 0.000010
0.582156 0.000010 0.000010 0.006775 0.000010 0.000010 0.017257 0.000010 0.000010 0.017369 0.000010 0.001282 0.000010 0.187932 0.187130 0.000010 0.000010
0.528438 0.002522 0.000010 0.017516 0.000010 0.000010 0.024451 0.000010 0.000010 0.000010 0.000010 0.000010 0.000010 0.189210 0.213875 0.023888 0.000010
0.595256 0.000010 0.000010 0.000010 0.000010 0.000010 0.004986 0.000010 0.000010 0.000010 0.000010 0.000378 0.000010 0.170584 0.226939 0.000010 0.001747
0.620691 0.000010 0.000010 0.000010 0.015312 0.000010 0.000010 0.000010 0.000010 0.000010 0.000010 0.001327 0.000010 0.161390 0.201160 0.000010 0.000010
0.609875 0.000010 0.000010 0.000010 0.000010 0.000010 0.021219 0.000010 0.000010 0.000010 0.000010 0.000010 0.000010 0.164978 0.198003 0.005806 0.000010
0.596105 0.000010 0.004523 0.012911 0.000010 0.000010 0.028274 0.000010 0.000010 0.000010 0.000010 0.003032 0.000010 0.189679 0.165376 0.000010 0.000010
0.603144 0.000010 0.000010 0.018072 0.002069 0.000010 0.003490 0.000010 0.000010 0.000010 0.000010 0.000010 0.000010 0.173566 0.199549 0.000010 0.000010
0.593529 0.000010 0.004660 0.008461 0.001192 0.000010 0.001507 0.000010 0.000010 0.004333 0.000010 0.000010 0.000010 0.171178 0.207193 0.007868 0.000010
0.608056 0.000010 0.000010 0.000010 0.002783 0.000010 0.033108 0.000010 0.000010 0.008999 0.000010 0.000632 0.000010 0.202403 0.143920 0.000010 0.000010
0.588406 0.000010 0.000010 0.000010 0.000010 0.000010 0.014605 0.000010 0.000010 0.000010 0.000010 0.009247 0.000010 0.195252 0.187613 0.000010 0.004767
0.535519 0.000010 0.000010 0.003048 0.004829 0.000010 0.009113 0.000010 0.000010 0.000010 0.000010 0.000010 0.000010 0.211493 0.234018 0.001881 0.000010
0.581297 0.000010 0.000010 0.012240 0.000480 0.000010 0.022646 0.000010 0.000010 0.020198 0.000010 0.001512 0.000653 0.161612 0.199283 0.000010 0.000010
0.626216 0.000010 0.000010 0.016867 0.008458 0.000010 0.015671 0.000010 0.000010 0.028055 0.000010 0.000010 0.000010 0.149157 0.155476 0.000010 0.000010
0.607951 0.000010 0.000010 0.017813 0.000010 0.000010 0.003677 0.000010 0.002656 0.039048 0.000010 0.000010 0.000010 0.169532 0.159220 0.000013 0.000010
0.010471 0.000010 0.015846 0.000010 0.000010 0.001568 0.000010 0.000010 0.000010 0.049217 0.001366 0.002006 0.006966 0.009427 0.898235 0.000010 0.004828
0.001547 0.000010 0.029704 0.000010 0.003292 0.003606 0.002472 0.000010 0.000010 0.009522 0.000010 0.000010 0.000010 0.000010 0.942234 0.000010 0.007533
0.012910 0.000062 0.016670 0.008411 0.005190 0.000010 0.009495 0.008216 0.002378 0.059263 0.000010 0.000010 0.000010 0.000010 0.862195 0.000646 0.014516
0.000010 0.000016 0.028827 0.004102 0.000010 0.000010 0.017651 0.000010 0.000010 0.008490 0.000010 0.002432 0.000010 0.000010 0.922401 0.006647 0.009355
0.017154 0.000010 0.028524 0.010052 0.000010 0.004891 0.012038 0.000010 0.000010 0.000817 0.018959 0.005381 0.000010 0.006141 0.888086 0.007896 0.000010
0.012744 0.000010 0.013511 0.000010 0.001619 0.004389 0.005424 0.007202 0.000010 0.029842 0.007751 0.002091 0.000010 0.000010 0.895303 0.017488 0.002586
0.008394 0.000010 0.000010 0.004617 0.000010 0.003058 0.006024 0.000010 0.004155 0.037817 0.000010 0.000010 0.000010 0.000010 0.923159 0.004481 0.008213
0.000010 0.000010 0.039296 0.007869 0.000010 0.006366 0.000010 0.001418 0.000837 0.005209 0.000010 0.000010 0.000010 0.000010 0.930680 0.008235 0.000010
0.000010 0.000010 0.028393 0.022035 0.000010 0.015716 0.018329 0.003220 0.003107 0.034637 0.012602 0.003888 0.000010 0.004254 0.845975 0.000010 0.007793
0.000010 0.000010 0.054604 0.017876 0.008128 0.006859 0.035733 0.000010 0.000010 0.057067 0.004234 0.000160 0.002422 0.006204 0.784619 0.022043 0.000010
0.000010 0.001508 0.040099 0.013037 0.011625 0.000012 0.022001 0.001147 0.000010 0.019447 0.014728 0.002024 0.004337 0.000010 0.854128 0.009564 0.006314
0.000010 0.004332 0.011175 0.005876 0.000010 0.004011 0.019833 0.000010 0.000010 0.020334 0.003330 0.000010 0.000010 0.000010 0.920935 0.010094 0.000010
0.007173 0.000010 0.004765 0.000010 0.000010 0.001424 0.006373 0.000010 0.000047 0.021132 0.007528 0.000010 0.000010 0.000010 0.940715 0.007789 0.002984
0.000010 0.000010 0.035111 0.009221 0.010028 0.010943 0.011186 0.000010 0.000014 0.029402 0.002608 0.000010 0.000010 0.000010 0.875919 0.013756 0.001751
0.000010 0.002125 0.019154 0.004850 0.001401 0.007500 0.008124 0.000010 0.000010 0.039450 0.007544 0.000010 0.005772 0.004799 0.890276 0.001625 0.007338
0.037629 0.000010 0.013608 0.006401 0.002221 0.000010 0.035910 0.000010 0.007521 0.018347 0.000010 0.000010 0.002053 0.004809 0.859073 0.007147 0.005230
0.000010 0.002789 0.014841 0.019434 0.001091 0.007643 0.022213 0.001056 0.001716 0.020465 0.001165 0.000855 0.000020 0.002006 0.889187 0.015499 0.000010
0.020365 0.003138 0.032866 0.010881 0.000010 0.000010 0.008361 0.000010 0.000010 0.016772 0.000010 0.000010 0.007031 0.000010 0.876927 0.017145 0.006445
0.000010 0.000010 0.031694 0.010931 0.000010 0.011564 0.001949 0.000010 0.000010 0.000010 0.000010 0.000010 0.000010 0.000010 0.943743 0.000010 0.000010
0.006067 0.000010 0.019899 0.000930 0.000010 0.004935 0.000010 0.003971 0.000010 0.010123 0.009247 0.000010 0.000010 0.000010 0.932535 0.010882 0.001341
0.000010 0.001049 0.000010 0.000010 0.000010 0.007122 0.000010 0.001267 0.000217 0.054971 0.005637 0.000010 0.000010 0.000016 0.929631 0.000010 0.000010
0.000010 0.000010 0.003856 0.000010 0.004119 0.000010 0.000010 0.000010 0.000966 0.010191 0.000010 0.000010 0.000010 0.000010 0.979969 0.000010 0.000789
0.000010 0.000010 0.000010 0.000010 0.000010 0.000010 0.000010 0.000010 0.000010 0.038378 0.000010 0.002169 0.000010 0.000010 0.959313 0.000010 0.000010
0.000010 0.000010 0.000010 0.000010 0.000010 0.000010 0.000010 0.000010 0.000010 0.001786 0.000010 0.000010 0.000010 0.000010 0.998064 0.000010 0.000010
0.001485 0.000010 0.000010 0.000010 0.000010 0.000010 0.000010 0.000010 0.000316 0.061472 0.000010 0.000010 0.000010 0.000010 0.936597 0.000010 0.000010
0.001264 0.004550 0.004332 0.000010 0.000010 0.000010 0.000010 0.000010 0.000010 0.021388 0.003550 0.000010 0.000010 0.000010 0.964806 0.000010 0.000010
0.000010 0.000010 0.000010 0.000010 0.000010 0.000010 0.000010 0.000010 0.000010 0.005042 0.000010 0.000010 0.000010 0.000010 0.992383 0.000010 0.002435
0.000010 0.000010 0.000010 0.000010 0.000010 0.000010 0.000010 0.003760 0.000488 0.041925 0.000010 0.000010 0.000010 0.000010 0.953697 0.000010 0.000010
0.000010 0.000010 0.000010 0.000010 0.000010 0.000010 0.000010 0.000010 0.000010 0.017341 0.000010 0.000010 0.000010 0.000010 0.981012 0.000010 0.001507
0.000010 0.000010 0.000010 0.000010 0.000010 0.000010 0.000010 0.000010 0.000010 0.067667 0.000010 0.003090 0.000010 0.000010 0.929103 0.000010 0.000010
0.000010 0.000010 0.000010 0.000010 0.000010 0.000010 0.000010 0.000010 0.000010 0.051627 0.000010 0.000010 0.000010 0.000010 0.948223 0.000010 0.000010
0.000010 0.000010 0.000010 0.000010 0.000010 0.000010 0.000010 0.000010 0.001586 0.042289 0.000010 0.000010 0.000010 0.000010 0.955985 0.000010 0.000010
0.008890 0.000320 0.000010 0.000010 0.000010 0.001793 0.000010 0.000010 0.000010 0.036934 0.000010 0.000010 0.000010 0.000010 0.951942 0.000010 0.000010
0.000010 0.000010 0.000010 0.000010 0.000010 0.000010 0.000010 0.000010 0.000010 0.038040 0.000010 0.000010 0.000010 0.000010 0.961810 0.000010 0.000010
0.017912 0.000010 0.000010 0.000010 0.003343 0.000010 0.003193 0.000010 0.000010 0.057073 0.000010 0.000010 0.004060 0.000010 0.908688 0.000010 0.005631
0.000010 0.000010 0.010851 0.000010 0.000010 0.000010 0.000010 0.000010 0.000010 0.032449 0.000010 0.000010 0.000020 0.000010 0.956550 0.000010 0.000010
0.000010 0.000314 0.000010 0.000010 0.000010 0.000010 0.000010 0.002182 0.000010 0.022244 0.002654 0.003500 0.003332 0.000010 0.962100 0.000010 0.003583
0.000010 0.000010 0.006355 0.000010 0.000010 0.000010 0.000010 0.000010 0.000010 0.028162 0.009804 0.003886 0.000010 0.000010 0.946038 0.000010 0.005644
0.000010 0.000010 0.000010 0.000010 0.000010 0.000010 0.000010 0.001031 0.000010 0.041367 0.000010 0.000010 0.002519 0.000010 0.954953 0.000010 0.000010
0.000010 0.000010 0.000010 0.000010 0.000010 0.000010 0.000010 0.000010 0.000010 0.007996 0.000010 0.000010 0.000010 0.000010 0.991854 0.000010 0.000010
0.000010 0.000010 0.000010 0.000010 0.000010 0.000010 0.000010 0.000010 0.000010 0.000010 0.000010 0.000010 0.000010 0.000010 0.999840 0.000010 0.000010
0.000010 0.000010 0.000010 0.000010 0.000010 0.000010 0.000010 0.000010 0.000010 0.000010 0.000010 0.000010 0.000010 0.000010 0.999840 0.000010 0.000010
0.000010 0.000010 0.000010 0.000010 0.000010 0.000010 0.000010 0.000010 0.000010 0.000010 0.000010 0.000010 0.000010 0.000010 0.999840 0.000010 0.000010
0.000010 0.000010 0.000010 0.000010 0.000010 0.000010 0.000010 0.000010 0.000010 0.000010 0.000010 0.003334 0.000010 0.000010 0.996516 0.000010 0.000010
0.000010 0.000010 0.000010 0.000010 0.000010 0.000010 0.000010 0.000010 0.000010 0.004364 0.000010 0.000010 0.000010 0.000010 0.995486 0.000010 0.000010
0.000010 0.000010 0.000010 0.000010 0.000010 0.000010 0.000010 0.000010 0.000010 0.000010 0.000010 0.000010 0.000010 0.000010 0.999840 0.000010 0.000010
0.000010 0.000010 0.000010 0.000010 0.000010 0.000010 0.000010 0.000010 0.000010 0.000010 0.000010 0.000010 0.000010 0.000010 0.999840 0.000010 0.000010
0.000010 0.000016 0.000010 0.000010 0.000010 0.000010 0.000012 0.000010 0.000010 0.028753 0.000010 0.000010 0.000013 0.008384 0.962712 0.000010 0.000010
0.000010 0.000010 0.000017 0.000010 0.000010 0.000010 0.000010 0.000010 0.000010 0.007286 0.000010 0.000010 0.000010 0.000010 0.992557 0.000010 0.000010
0.000010 0.000010 0.000010 0.000010 0.000010 0.000010 0.000010 0.000010 0.000010 0.000010 0.000010 0.000010 0.000010 0.000010 0.999840 0.000010 0.000010
0.000010 0.000010 0.000010 0.000010 0.000010 0.000010 0.000010 0.000010 0.000010 0.000010 0.000010 0.000010 0.000010 0.000010 0.999840 0.000010 0.000010
0.000010 0.000010 0.000010 0.000010 0.000010 0.000010 0.000010 0.000010 0.000010 0.000010 0.000010 0.000010 0.000010 0.000010 0.999840 0.000010 0.000010
0.000010 0.000010 0.000010 0.000010 0.000010 0.000010 0.000010 0.000010 0.000010 0.000010 0.000010 0.000010 0.000010 0.000010 0.999840 0.000010 0.000010
0.000010 0.000010 0.000010 0.000010 0.000010 0.000010 0.000010 0.000010 0.000010 0.000010 0.000010 0.000010 0.000010 0.000010 0.999840 0.000010 0.000010
0.000010 0.000010 0.000010 0.000010 0.000010 0.000010 0.002932 0.000010 0.000010 0.029849 0.000010 0.000010 0.000010 0.007954 0.959135 0.000010 0.000010
0.000010 0.000010 0.000010 0.000010 0.000010 0.000010 0.000010 0.000010 0.000010 0.000010 0.000010 0.000010 0.000010 0.000010 0.999840 0.000010 0.000010
0.000010 0.000010 0.000010 0.000010 0.000010 0.000010 0.000010 0.000010 0.000010 0.000010 0.000013 0.000010 0.000010 0.000010 0.999837 0.000010 0.000010
0.000010 0.000010 0.000010 0.000010 0.000010 0.000010 0.000010 0.000010 0.000010 0.000010 0.000010 0.000010 0.000010 0.000010 0.999840 0.000010 0.000010
0.000010 0.000010 0.000010 0.000010 0.000010 0.000010 0.000010 0.000010 0.000010 0.000010 0.000010 0.006492 0.000010 0.000010 0.993358 0.000010 0.000010
0.000010 0.000010 0.000010 0.000010 0.000010 0.000010 0.000010 0.000010 0.000010 0.000010 0.000010 0.000010 0.000010 0.000010 0.999840 0.000010 0.000010
0.000010 0.000010 0.000010 0.000010 0.001749 0.000010 0.004988 0.000010 0.000010 0.007390 0.000010 0.000010 0.000010 0.000010 0.985744 0.000010 0.000010
0.000010 0.000010 0.000010 0.000010 0.000010 0.000010 0.000010 0.000010 0.000010 0.000010 0.000010 0.002197 0.000010 0.000010 0.997653 0.000010 0.000010
0.000010 0.000016 0.000010 0.000010 0.000010 0.000010 0.000010 0.000010 0.000010 0.000010 0.000010 0.000010 0.000010 0.002780 0.997064 0.000010 0.000010
0.000010 0.000010 0.000010 0.000010 0.000010 0.000566 0.000010 0.000010 0.000010 0.010222 0.000018 0.004338 0.000010 0.000010 0.980196 0.000010 0.004549
0.000010 0.000010 0.000010 0.000010 0.000010 0.000010 0.000010 0.000010 0.000010 0.000010 0.000010 0.005550 0.000010 0.000010 0.994300 0.000010 0.000010
0.000010 0.000010 0.000010 0.000010 0.000010 0.000010 0.000010 0.000010 0.000010 0.007050 0.000010 0.000010 0.000010 0.000010 0.992800 0.000010 0.000010
0.000010 0.000010 0.000010 0.000010 0.000010 0.000010 0.000010 0.000010 0.000010 0.000010 0.000010 0.002457 0.000010 0.000010 0.997393 0.000010 0.000010
0.000010 0.000010 0.000010 0.000010 0.000010 0.000010 0.000010 0.000010 0.000010 0.000010 0.000010 0.000010 0.000010 0.000010 0.999840 0.000010 0.000010
0.000010 0.000010 0.000010 0.000010 0.000010 0.000010 0.000010 0.000010 0.000010 0.000010 0.000010 0.000010 0.000010 0.000010 0.999840 0.000010 0.000010
0.000010 0.000010 0.000010 0.000010 0.001031 0.000010 0.011428 0.000010 0.000010 0.006764 0.000010 0.000010 0.000010 0.008234 0.972424 0.000010 0.000010
0.000010 0.000010 0.000010 0.000010 0.000010 0.000010 0.000010 0.000010 0.000010 0.000010 0.000010 0.001814 0.000010 0.000010 0.998036 0.000010 0.000010
0.000010 0.000010 0.000010 0.000010 0.000010 0.000010 0.000010 0.000010 0.000010 0.000010 0.000010 0.000010 0.000010 0.000010 0.999840 0.000010 0.000010
0.000010 0.000010 0.000010 0.000010 0.000010 0.000010 0.000010 0.000010 0.000010 0.000010 0.000010 0.000010 0.000010 0.000010 0.999840 0.000010 0.000010
0.000010 0.000010 0.000010 0.000010 0.000010 0.004273 0.000010 0.006378 0.001847 0.000010 0.001287 0.004791 0.000010 0.000010 0.981314 0.000010 0.000010
0.005966 0.001097 0.000010 0.000010 0.000010 0.000010 0.000010 0.000010 0.000010 0.000010 0.000719 0.003225 0.006208 0.000010 0.982674 0.000010 0.000010
0.000010 0.000010 0.000010 0.000010 0.000010 0.000010 0.000010 0.000010 0.000010 0.000010 0.000010 0.000010 0.000010 0.000010 0.999840 0.000010 0.000010
0.000010 0.000010 0.000010 0.000010 0.000010 0.000010 0.000010 0.000010 0.000010 0.000010 0.000010 0.000010 0.000010 0.000010 0.999840 0.000010 0.000010
0.000010 0.000010 0.000010 0.000010 0.000010 0.000010 0.000010 0.000010 0.000010 0.000010 0.000010 0.000010 0.000010 0.000010 0.999840 0.000010 0.000010
0.000010 0.000010 0.000010 0.000010 0.000010 0.000010 0.000010 0.000010 0.000010 0.000010 0.000010 0.001352 0.000010 0.000010 0.998498 0.000010 0.000010
0.000010 0.000010 0.000010 0.000010 0.000010 0.000010 0.000010 0.000010 0.000010 0.000010 0.000010 0.000010 0.000010 0.000010 0.999840 0.000010 0.000010
0.000010 0.000010 0.000010 0.000010 0.000010 0.000010 0.000010 0.000010 0.000010 0.000010 0.000010 0.000010 0.000010 0.000010 0.999840 0.000010 0.000010
0.000010 0.000010 0.000010 0.000010 0.000010 0.000010 0.000010 0.000010 0.000010 0.000010 0.000010 0.000010 0.000010 0.000010 0.999840 0.000010 0.000010
0.000010 0.000010 0.000010 0.000010 0.000010 0.000010 0.000010 0.000010 0.000010 0.022040 0.000010 0.000010 0.000010 0.000010 0.977810 0.000010 0.000010
0.000010 0.000010 0.000010 0.000010 0.000010 0.000010 0.000010 0.000010 0.000010 0.000010 0.000010 0.000010 0.000010 0.000681 0.999169 0.000010 0.000010
0.000010 0.000010 0.000017 0.000010 0.000010 0.000010 0.000010 0.000010 0.000011 0.008158 0.000010 0.000010 0.000010 0.000010 0.991684 0.000010 0.000010
0.000010 0.000010 0.000010 0.000010 0.000010 0.000010 0.000010 0.000010 0.000010 0.000010 0.000010 0.000010 0.000010 0.000010 0.999840 0.000010 0.000010
0.000010 0.000010 0.000010 0.000010 0.000010 0.000010 0.000010 0.000010 0.000010 0.000010 0.000010 0.000010 0.000010 0.000010 0.999840 0.000010 0.000010
0.008809 0.000010 0.000010 0.000010 0.000010 0.000010 0.000010 0.000010 0.000010 0.083593 0.000010 0.000010 0.000010 0.000010 0.907458 0.000010 0.000010
0.000010 0.000010 0.000010 0.000010 0.000010 0.000010 0.000010 0.000010 0.000010 0.096373 0.000010 0.000010 0.000010 0.003428 0.900059 0.000010 0.000010
0.011205 0.000010 0.000010 0.000010 0.000010 0.000010 0.000010 0.000010 0.000010 0.074994 0.000010 0.002062 0.000010 0.000010 0.911609 0.000010 0.000010
0.023128 0.000010 0.000010 0.000010 0.000010 0.000010 0.000010 0.000010 0.000010 0.078956 0.000010 0.002868 0.000010 0.000010 0.894918 0.000010 0.000010
0.000828 0.002964 0.000010 0.000010 0.000010 0.000010 0.000010 0.000010 0.000010 0.100981 0.000010 0.000010 0.000010 0.006443 0.888663 0.000010 0.000010
0.000017 0.000010 0.000010 0.000010 0.000010 0.000010 0.000010 0.002065 0.000010 0.081477 0.000010 0.000010 0.000010 0.000010 0.916311 0.000010 0.000010
0.000010 0.000010 0.000010 0.000010 0.000010 0.000010 0.000010 0.000010 0.000010 0.074598 0.000010 0.000010 0.000010 0.000010 0.925252 0.000010 0.000010
0.008279 0.000010 0.000010 0.000010 0.000010 0.000010 0.000010 0.000010 0.000010 0.092908 0.000010 0.000010 0.000010 0.008280 0.890404 0.000010 0.000010
0.010050 0.000010 0.000010 0.000010 0.000010 0.000010 0.000010 0.000010 0.000010 0.086486 0.000010 0.000010 0.000010 0.000010 0.903324 0.000010 0.000010
0.030603 0.000012 0.000010 0.000010 0.000010 0.000010 0.000010 0.000010 0.000010 0.105064 0.000010 0.000010 0.000010 0.000010 0.864191 0.000010 0.000010
0.000010 0.001121 0.000010 0.000010 0.000010 0.000010 0.000010 0.000469 0.001209 0.116183 0.000010 0.000557 0.000010 0.008578 0.871783 0.000010 0.000010
0.000784 0.000010 0.000010 0.000010 0.000010 0.000010 0.000010 0.000010 0.000010 0.100446 0.000010 0.000010 0.002746 0.000010 0.895894 0.000010 0.000010
0.005879 0.000010 0.000010 0.000010 0.000010 0.000010 0.000010 0.000010 0.000328 0.117797 0.000010 0.000010 0.000010 0.011324 0.864552 0.000010 0.000010
0.012707 0.000010 0.000010 0.000010 0.000010 0.000010 0.000010 0.000010 0.001979 0.097839 0.000010 0.000010 0.001390 0.000959 0.885016 0.000010 0.000010
0.007104 0.002680 0.003137 0.000010 0.000010 0.000010 0.000010 0.000010 0.000010 0.100265 0.000010 0.000010 0.000010 0.000013 0.886691 0.000010 0.000010
0.024647 0.000010 0.006372 0.000010 0.000010 0.002969 0.000010 0.000010 0.011875 0.127967 0.007195 0.000010 0.001391 0.017169 0.800336 0.000010 0.000010
0.010406 0.000010 0.000010 0.000010 0.000010 0.000010 0.000010 0.003333 0.000010 0.085383 0.000010 0.000010 0.000010 0.000010 0.900748 0.000010 0.000010
0.004408 0.000010 0.000010 0.000010 0.000010 0.000010 0.000010 0.000010 0.005051 0.093179 0.000010 0.000014 0.000010 0.000010 0.897228 0.000010 0.000010
0.011943 0.003916 0.000010 0.000010 0.000010 0.000010 0.000010 0.000010 0.000010 0.119918 0.000010 0.001882 0.000010 0.000010 0.862221 0.000010 0.000010
0.016767 0.000010 0.000010 0.000010 0.000010 0.000010 0.000010 0.000010 0.000010 0.073120 0.000010 0.000010 0.000010 0.000010 0.909974 0.000010 0.000010
0.000010 0.000010 0.000010 0.000010 0.000010 0.000010 0.000010 0.000010 0.001265 0.084497 0.000010 0.000010 0.001586 0.007463 0.905013 0.000010 0.000067
0.023968 0.000010 0.000010 0.000010 0.002493 0.000010 0.000010 0.000010 0.000010 0.091608 0.000010 0.000010 0.000010 0.000010 0.881801 0.000010 0.000010
0.005888 0.000707 0.003131 0.000010 0.000010 0.000010 0.000010 0.000010 0.000010 0.096344 0.000010 0.000010 0.003676 0.001935 0.888218 0.000010 0.000010
0.000010 0.000010 0.000010 0.000010 0.000010 0.000010 0.000010 0.000010 0.000010 0.051499 0.000010 0.000010 0.000010 0.000010 0.948351 0.000010 0.000010
0.000010 0.000010 0.000010 0.000010 0.000010 0.000010 0.000010 0.000010 0.000010 0.060819 0.000010 0.000010 0.000010 0.000010 0.939031 0.000010 0.000010
0.000010 0.000010 0.000010 0.000010 0.000010 0.000010 0.000010 0.000010 0.000010 0.022882 0.000010 0.000010 0.000010 0.000010 0.976968 0.000010 0.000010
0.000010 0.000010 0.000010 0.000010 0.000010 0.000010 0.000010 0.000010 0.000010 0.050608 0.000010 0.001043 0.000010 0.000010 0.948209 0.000010 0.000010
0.000010 0.006318 0.000010 0.000010 0.000010 0.000010 0.000010 0.000010 0.009415 0.032790 0.000010 0.000010 0.001014 0.000011 0.867400 0.000010 0.082952
0.000010 0.000010 0.000010 0.000010 0.000010 0.000010 0.000010 0.000010 0.000010 0.013785 0.000010 0.000010 0.000010 0.000010 0.986065 0.000010 0.000010
0.000011 0.005514 0.015699 0.000010 0.000010 0.000934 0.002155 0.000010 0.000010 0.040957 0.000010 0.004214 0.001385 0.000010 0.879542 0.000010 0.049520
0.009135 0.000010 0.000010 0.000010 0.000010 0.000010 0.000010 0.000010 0.001761 0.079495 0.000010 0.000010 0.000010 0.000010 0.909478 0.000010 0.000010
0.002847 0.000010 0.000010 0.000010 0.000010 0.000010 0.000010 0.000010 0.000010 0.046767 0.000010 0.000010 0.000010 0.000010 0.950245 0.000010 0.000010
0.018330 0.000010 0.000010 0.000010 0.000010 0.000010 0.000010 0.000010 0.003365 0.091408 0.000010 0.000010 0.000010 0.001387 0.885389 0.000010 0.000010
0.004241 0.000010 0.000010 0.000010 0.000010 0.000010 0.000010 0.000010 0.000010 0.000010 0.000010 0.000010 0.000010 0.002489 0.993130 0.000010 0.000010
0.000010 0.000010 0.000010 0.000010 0.000010 0.000010 0.000010 0.000010 0.000010 0.059817 0.000010 0.000429 0.000010 0.001745 0.937879 0.000010 0.000010
0.000010 0.000010 0.000010 0.000010 0.000010 0.000010 0.000010 0.000010 0.000010 0.090023 0.000010 0.000010 0.000010 0.000010 0.909827 0.000010 0.000010
0.001950 0.000010 0.000010 0.000010 0.000010 0.000010 0.000010 0.000010 0.000010 0.072762 0.000010 0.000014 0.000010 0.000010 0.925144 0.000010 0.000010
0.000010 0.000010 0.000010 0.000010 0.000010 0.000010 0.000010 0.000010 0.000010 0.091952 0.000010 0.000010 0.000010 0.000010 0.907898 0.000010 0.000010
0.000010 0.000010 0.000010 0.000010 0.000010 0.000010 0.000010 0.000010 0.000010 0.071326 0.000010 0.002075 0.000010 0.006839 0.919629 0.000010 0.000010
0.000010 0.000010 0.000010 0.000010 0.000010 0.000010 0.000010 0.000010 0.000010 0.078672 0.000010 0.000010 0.000010 0.000010 0.921178 0.000010 0.000010
0.000010 0.000010 0.000010 0.000010 0.000010 0.000010 0.000010 0.000010 0.000010 0.030606 0.000010 0.000010 0.005916 0.004108 0.959240 0.000010 0.000010
0.000010 0.000010 0.000010 0.000010 0.000010 0.000010 0.000010 0.000010 0.000010 0.000010 0.000010 0.000010 0.000010 0.000010 0.999840 0.000010 0.000010
0.027517 0.000010 0.000010 0.000010 0.000010 0.000010 0.000010 0.000010 0.000010 0.037574 0.000010 0.003615 0.000010 0.000017 0.931157 0.000010 0.000010
0.000010 0.000010 0.004152 0.000010 0.000010 0.006357 0.000010 0.000010 0.003994 0.024646 0.003247 0.000010 0.000010 0.007325 0.950178 0.000010 0.000010
0.018444 0.000010 0.000010 0.000010 0.000010 0.000010 0.000010 0.000010 0.000010 0.000010 0.000010 0.000010 0.000010 0.000010 0.981406 0.000010 0.000010
0.031846 0.008491 0.019612 0.000010 0.000010 0.002745 0.000010 0.000010 0.024995 0.133625 0.000591 0.000010 0.001611 0.000010 0.759619 0.013359 0.003446
0.044313 0.004179 0.014503 0.000010 0.000010 0.000014 0.000010 0.002656 0.044024 0.114222 0.000010 0.000010 0.001484 0.000010 0.757007 0.013834 0.003703
0.018124 0.004591 0.005944 0.000010 0.000010 0.000010 0.000010 0.000010 0.024215 0.041401 0.000010 0.002643 0.002420 0.007570 0.888604 0.000010 0.004416
0.048053 0.010301 0.020026 0.000010 0.000010 0.004301 0.000010 0.000010 0.038069 0.092513 0.000010 0.001803 0.006930 0.000010 0.773198 0.004735 0.000010
0.030432 0.000010 0.001285 0.000010 0.000010 0.000010 0.003239 0.000010 0.009482 0.111366 0.004154 0.000010 0.003814 0.000010 0.833890 0.002258 0.000010
0.048306 0.000010 0.028567 0.003661 0.000010 0.000014 0.000010 0.000010 0.038986 0.129586 0.018271 0.000010 0.005279 0.010042 0.711240 0.005987 0.000010
0.029153 0.000010 0.024054 0.001529 0.000010 0.000814 0.000010 0.000010 0.011945 0.132873 0.004425 0.000010 0.000010 0.018460 0.765680 0.007058 0.003948
0.069685 0.000218 0.015734 0.000010 0.000010 0.003762 0.000010 0.002526 0.046283 0.112183 0.000010 0.002709 0.010153 0.000010 0.726255 0.008551 0.001892
0.040696 0.000010 0.023179 0.000016 0.000010 0.000943 0.004655 0.009337 0.026209 0.115810 0.000010 0.000010 0.002198 0.000946 0.759649 0.005262 0.011062
0.032379 0.007805 0.025602 0.000010 0.000010 0.000010 0.000010 0.000010 0.028222 0.115275 0.000010 0.000010 0.001675 0.000010 0.774849 0.010200 0.003913
0.041867 0.000405 0.017365 0.000010 0.000010 0.002147 0.000010 0.006958 0.022778 0.139925 0.000010 0.000010 0.008847 0.000010 0.753470 0.006168 0.000010
0.045071 0.008905 0.016460 0.000010 0.000010 0.000673 0.005213 0.003946 0.034157 0.071864 0.020625 0.000010 0.003784 0.005583 0.780086 0.000010 0.003592
0.526201 0.017998 0.000010 0.000010 0.000010 0.004746 0.000010 0.021401 0.000013 0.011575 0.000010 0.000010 0.000010 0.380024 0.037951 0.000010 0.000010
0.554354 0.010644 0.000010 0.000010 0.000010 0.000010 0.000010 0.006396 0.000010 0.021188 0.000010 0.000010 0.000010 0.388840 0.018467 0.000010 0.000010
0.559834 0.008181 0.000010 0.000010 0.000010 0.000783 0.000010 0.007601 0.004787 0.019804 0.000010 0.000010 0.000010 0.386381 0.012540 0.000010 0.000010
0.565005 0.017927 0.000010 0.000010 0.000010 0.000012 0.000010 0.000010 0.003380 0.011917 0.000010 0.000010 0.004689 0.374395 0.022584 0.000010 0.000010
0.565183 0.003687 0.000010 0.000010 0.000010 0.000010 0.000010 0.012005 0.000010 0.000010 0.002355 0.000010 0.000010 0.385029 0.031630 0.000010 0.000010
0.555749 0.011525 0.000010 0.000010 0.000010 0.000010 0.000010 0.007676 0.000010 0.000010 0.000010 0.000010 0.000010 0.379394 0.045535 0.000010 0.000010
0.510578 0.014493 0.000010 0.000010 0.000010 0.000010 0.000010 0.013124 0.000010 0.021880 0.000010 0.000010 0.000010 0.399074 0.040742 0.000010 0.000010
0.516703 0.028289 0.000010 0.000010 0.000010 0.000010 0.000010 0.018438 0.004175 0.000010 0.000010 0.002778 0.000010 0.385886 0.043631 0.000010 0.000010
0.545503 0.000010 0.000010 0.000010 0.000010 0.000010 0.000010 0.019769 0.000010 0.024668 0.000010 0.000010 0.001191 0.382716 0.026043 0.000010 0.000010
0.540335 0.017653 0.000010 0.000010 0.000010 0.000010 0.000010 0.016339 0.000010 0.000010 0.000010 0.000010 0.000010 0.399670 0.025883 0.000010 0.000010
0.518358 0.011714 0.000010 0.000010 0.000010 0.010190 0.000010 0.016915 0.000010 0.000010 0.005695 0.000010 0.008892 0.382869 0.045277 0.000010 0.000010
0.538454 0.018768 0.000010 0.000010 0.000010 0.000010 0.000010 0.008039 0.000010 0.000010 0.000010 0.000010 0.000010 0.393131 0.041488 0.000010 0.000010
0.542120 0.002878 0.000010 0.000010 0.000010 0.000010 0.000010 0.013148 0.000010 0.003989 0.000010 0.000010 0.000010 0.409545 0.028210 0.000010 0.000010
0.586405 0.000010 0.000010 0.000010 0.000010 0.000010 0.000010 0.008271 0.000010 0.012893 0.000049 0.000010 0.006447 0.372819 0.013015 0.000010 0.000010
0.584973 0.000010 0.000010 0.000010 0.000010 0.000010 0.000010 0.019624 0.000010 0.000010 0.000010 0.000010 0.000010 0.388919 0.006354 0.000010 0.000010
0.562238 0.011966 0.000010 0.000010 0.000010 0.000010 0.000010 0.013575 0.000010 0.018422 0.000010 0.000010 0.000010 0.385526 0.008163 0.000010 0.000010
0.555443 0.016334 0.000010 0.000010 0.000010 0.000010 0.000010 0.018050 0.000010 0.017580 0.000010 0.000010 0.000010 0.386898 0.005585 0.000010 0.000010
0.521874 0.008358 0.000010 0.000010 0.000010 0.001100 0.000010 0.026078 0.003675 0.000010 0.000010 0.000010 0.000010 0.393297 0.045518 0.000010 0.000010
0.510567 0.000708 0.000010 0.000010 0.000010 0.000010 0.000010 0.032689 0.000010 0.000010 0.000010 0.000010 0.000010 0.371745 0.084172 0.000010 0.000010
0.539340 0.000010 0.000010 0.000010 0.000010 0.000010 0.000010 0.033685 0.000010 0.000010 0.000010 0.000010 0.000010 0.396310 0.030535 0.000010 0.000010
0.000010 0.000010 0.000010 0.386351 0.013103 0.003509 0.221375 0.004689 0.000010 0.014418 0.000010 0.000010 0.000010 0.000010 0.356456 0.000010 0.000010
0.014910 0.000010 0.011141 0.452109 0.013387 0.000010 0.188896 0.000010 0.000010 0.000010 0.000010 0.000010 0.000731 0.019893 0.298844 0.000010 0.000010
0.000158 0.002636 0.004323 0.366120 0.000010 0.004568 0.244943 0.000058 0.018041 0.009496 0.000010 0.003047 0.038120 0.011402 0.291353 0.000010 0.005705
0.000010 0.003691 0.002403 0.468318 0.000010 0.004213 0.202443 0.000010 0.000010 0.000010 0.000010 0.000010 0.000010 0.000010 0.318821 0.000010 0.000010
0.000010 0.000010 0.000010 0.458523 0.000010 0.000010 0.202287 0.005527 0.000010 0.019753 0.000010 0.000010 0.000010 0.000010 0.313789 0.000010 0.000010
0.000010 0.005383 0.000010 0.426075 0.021521 0.000010 0.214788 0.000010 0.000015 0.000010 0.000010 0.000010 0.000010 0.000010 0.332107 0.000010 0.000010
0.000010 0.000477 0.051338 0.462396 0.001829 0.000010 0.182972 0.015644 0.000010 0.008729 0.001409 0.000010 0.000010 0.000010 0.275126 0.000010 0.000010
0.000010 0.000010 0.019957 0.358839 0.065418 0.000010 0.178703 0.009928 0.006865 0.002865 0.050356 0.000010 0.003923 0.000010 0.293534 0.000010 0.009553
0.000010 0.000010 0.093092 0.371732 0.015476 0.015535 0.165619 0.000010 0.010376 0.013562 0.026536 0.000273 0.014257 0.007705 0.238532 0.027167 0.000108
0.000010 0.000192 0.033301 0.386246 0.000010 0.000010 0.219691 0.001456 0.000010 0.000010 0.000010 0.000010 0.014751 0.000510 0.343762 0.000010 0.000010
0.000010 0.010811 0.008921 0.412785 0.025362 0.005590 0.201250 0.000010 0.004935 0.000010 0.000010 0.000010 0.000010 0.000010 0.322315 0.001359 0.006602
0.000010 0.000010 0.007367 0.450047 0.029158 0.000010 0.186575 0.008669 0.000010 0.000010 0.000010 0.000010 0.000010 0.000010 0.318073 0.000010 0.000010
0.000010 0.000010 0.000010 0.412859 0.000010 0.009551 0.183239 0.014161 0.000010 0.002868 0.000010 0.002279 0.000408 0.002442 0.372112 0.000010 0.000010
0.000010 0.001045 0.000010 0.476831 0.000010 0.000010 0.173437 0.004464 0.000010 0.000010 0.000013 0.000010 0.002407 0.000010 0.341703 0.000010 0.000010
0.000010 0.004027 0.000010 0.422921 0.000010 0.000010 0.216079 0.000461 0.000010 0.000010 0.000010 0.000010 0.000010 0.000010 0.354209 0.000010 0.002193
0.000010 0.010394 0.000010 0.466721 0.000010 0.000010 0.197056 0.000010 0.000010 0.007897 0.000010 0.000017 0.000010 0.000010 0.313419 0.000010 0.004396
0.000010 0.000010 0.000010 0.419378 0.000010 0.000010 0.203678 0.007836 0.000010 0.000010 0.017145 0.000010 0.000010 0.000010 0.351843 0.000010 0.000010
0.009472 0.000010 0.034223 0.397182 0.003965 0.025331 0.217947 0.005448 0.000010 0.000010 0.011281 0.000010 0.000014 0.000010 0.290068 0.005009 0.000010
0.017516 0.000010 0.023679 0.394559 0.000010 0.000010 0.218793 0.000010 0.005132 0.000778 0.000010 0.000010 0.000010 0.000010 0.326560 0.000010 0.012894
0.000010 0.000010 0.000010 0.391292 0.000995 0.000010 0.202361 0.002847 0.000010 0.013985 0.000010 0.000010 0.003169 0.000010 0.351462 0.021945 0.011865
0.009864 0.004155 0.039865 0.094353 0.012504 0.012498 0.408131 0.006126 0.005317 0.000714 0.015774 0.002547 0.000010 0.000010 0.338866 0.039546 0.009721
0.008141 0.000010 0.084022 0.070208 0.006969 0.000010 0.447012 0.000010 0.000144 0.000010 0.000010 0.000010 0.000010 0.000010 0.343230 0.035563 0.004630
0.006279 0.004634 0.080004 0.112094 0.009696 0.027047 0.389152 0.006680 0.006340 0.000010 0.021011 0.000010 0.000010 0.011751 0.312016 0.007678 0.005588
0.002190 0.007019 0.052302 0.051602 0.272016 0.000242 0.319384 0.000010 0.000010 0.012096 0.014922 0.007627 0.000010 0.014339 0.230530 0.015689 0.000010
0.016976 0.000010 0.080273 0.076436 0.000010 0.000010 0.440445 0.014068 0.000010 0.000010 0.022394 0.006647 0.000010 0.010054 0.311148 0.002381 0.019117
0.011468 0.000010 0.071798 0.100459 0.015311 0.009508 0.397452 0.000010 0.009319 0.000010 0.000010 0.004962 0.016402 0.031712 0.309971 0.014056 0.007542
0.000010 0.000010 0.057005 0.103093 0.019964 0.009999 0.420088 0.000010 0.004568 0.000010 0.000010 0.000010 0.015016 0.000010 0.336456 0.032760 0.000981
0.000224 0.000010 0.087853 0.110925 0.000911 0.003818 0.471551 0.000010 0.000010 0.000010 0.000010 0.000259 0.000010 0.000010 0.285895 0.026206 0.012288
0.012681 0.000010 0.072608 0.055093 0.021686 0.014842 0.474779 0.000010 0.000010 0.000010 0.000010 0.000012 0.000010 0.000010 0.329827 0.001372 0.017030
0.000010 0.009380 0.120619 0.060796 0.000010 0.018862 0.474261 0.002149 0.008657 0.000010 0.000010 0.000010 0.001134 0.000010 0.285434 0.012097 0.006550
0.000010 0.000850 0.059107 0.102762 0.006711 0.013611 0.433431 0.002318 0.000010 0.000010 0.037859 0.003296 0.000010 0.000010 0.317190 0.012331 0.010483
0.000010 0.000010 0.076351 0.115938 0.000010 0.032471 0.403317 0.000010 0.003317 0.000010 0.004422 0.000010 0.000010 0.000010 0.342909 0.021184 0.000010
0.005606 0.000010 0.097345 0.058485 0.016713 0.013913 0.432847 0.000010 0.000284 0.000010 0.000010 0.002486 0.000010 0.007313 0.329323 0.027922 0.007713
0.010846 0.000010 0.093084 0.087384 0.000010 0.019766 0.429208 0.000010 0.000015 0.000010 0.000010 0.000010 0.003614 0.015811 0.330105 0.004005 0.006102
0.023304 0.000010 0.046241 0.075318 0.000010 0.017125 0.447745 0.000010 0.000010 0.000010 0.054671 0.000010 0.000010 0.000010 0.293185 0.027588 0.014743
0.019947 0.000010 0.052744 0.097673 0.000010 0.012067 0.431596 0.000010 0.000010 0.000010 0.000010 0.000010 0.000010 0.017798 0.365355 0.000010 0.002731
0.014649 0.001141 0.086582 0.067384 0.000010 0.006964 0.448847 0.000010 0.000010 0.000010 0.022953 0.000010 0.000010 0.000010 0.320035 0.016568 0.014807
0.000010 0.000010 0.052139 0.060806 0.000010 0.022957 0.444197 0.008337 0.000010 0.000010 0.071419 0.001127 0.000010 0.000010 0.303397 0.013408 0.022143
0.000010 0.004927 0.090377 0.053635 0.120332 0.012286 0.326616 0.000010 0.006114 0.005517 0.085231 0.004571 0.003923 0.015804 0.225699 0.037649 0.007298
0.000010 0.000010 0.115694 0.121022 0.006632 0.000010 0.412383 0.003473 0.000010 0.000010 0.015090 0.003503 0.000010 0.020772 0.298104 0.003258 0.000010
0.021731 0.000010 0.147882 0.047384 0.036042 0.007446 0.128370 0.000010 0.001646 0.000010 0.255566 0.005093 0.000010 0.027127 0.309910 0.000010 0.011754
0.047491 0.000010 0.168009 0.029261 0.039570 0.016722 0.147885 0.000010 0.000010 0.027018 0.245373 0.000211 0.000010 0.000010 0.266886 0.008209 0.003316
0.023759 0.000010 0.166937 0.004664 0.004513 0.005918 0.073323 0.006073 0.001345 0.000010 0.252671 0.000010 0.009908 0.000010 0.430596 0.020245 0.000010
0.000010 0.000010 0.178133 0.000010 0.011690 0.009862 0.127545 0.001598 0.009353 0.007134 0.212241 0.000010 0.001477 0.001844 0.370913 0.061580 0.006589
0.029784 0.000010 0.159015 0.015431 0.000010 0.025338 0.087181 0.000010 0.000010 0.003586 0.306620 0.000010 0.000010 0.014443 0.335611 0.022606 0.000325
0.000010 0.006302 0.191164 0.039242 0.000010 0.004260 0.123532 0.000010 0.000656 0.000010 0.300174 0.000892 0.005237 0.000010 0.279989 0.048491 0.000010
0.027787 0.000010 0.173407 0.034992 0.014557 0.008893 0.094636 0.001690 0.000010 0.000010 0.277334 0.000010 0.039351 0.000010 0.290478 0.036815 0.000010
0.000010 0.001977 0.158711 0.000010 0.000010 0.000016 0.119762 0.006788 0.009783 0.024006 0.297226 0.000010 0.013153 0.000010 0.327459 0.041059 0.000010
0.000010 0.000010 0.136833 0.048745 0.002459 0.029270 0.127181 0.010893 0.001796 0.018248 0.216869 0.011672 0.015767 0.000010 0.370437 0.006182 0.003618
0.000010 0.000010 0.165050 0.058006 0.000010 0.009163 0.100344 0.000010 0.016401 0.010598 0.209477 0.000010 0.017501 0.000010 0.392682 0.020709 0.000010
0.001720 0.000010 0.186470 0.029675 0.032789 0.003465 0.106317 0.008252 0.011151 0.000010 0.236111 0.001211 0.002387 0.000010 0.344613 0.023693 0.012115
0.008380 0.004040 0.161222 0.039803 0.013974 0.017620 0.115957 0.000010 0.012805 0.024115 0.255617 0.004470 0.004529 0.000010 0.303349 0.020034 0.014067
0.000010 0.001542 0.143112 0.000010 0.014833 0.022884 0.101811 0.023334 0.000010 0.032373 0.256529 0.000010 0.035528 0.005730 0.305576 0.034494 0.022214
0.000010 0.002895 0.168242 0.033327 0.011562 0.021704 0.115618 0.000660 0.011527 0.000010 0.258029 0.009687 0.024539 0.000010 0.324713 0.017457 0.000010
0.035407 0.000010 0.196914 0.027316 0.010211 0.008599 0.115473 0.000010 0.000010 0.018629 0.214942 0.005482 0.001129 0.000010 0.314532 0.036150 0.015178
0.000010 0.000010 0.191680 0.010054 0.031138 0.034065 0.109978 0.006306 0.005548 0.033410 0.251146 0.000010 0.000010 0.009858 0.303009 0.013758 0.000010
0.035131 0.000010 0.163069 0.008759 0.000010 0.000011 0.088527 0.000010 0.010274 0.044614 0.266859 0.000010 0.026002 0.000010 0.315247 0.023639 0.017817
0.000010 0.000149 0.191228 0.000010 0.000671 0.000010 0.094296 0.008346 0.010611 0.013723 0.311355 0.000758 0.000187 0.000010 0.311937 0.044325 0.012376
0.000010 0.000010 0.181607 0.006399 0.000010 0.001914 0.099503 0.000010 0.007541 0.005719 0.290214 0.000010 0.007895 0.000010 0.356172 0.042966 0.000010
0.031552 0.000010 0.188754 0.051346 0.030839 0.015554 0.101653 0.000010 0.000621 0.005231 0.241191 0.002814 0.025599 0.000010 0.268952 0.035853 0.000010
0.663927 0.039474 0.000010 0.000010 0.000010 0.000010 0.000010 0.088989 0.000010 0.002844 0.000010 0.000010 0.000010 0.168630 0.036027 0.000010 0.000010
0.717219 0.017892 0.000010 0.000010 0.000010 0.000010 0.000010 0.117291 0.000010 0.007083 0.000010 0.000010 0.000010 0.140394 0.000010 0.000010 0.000010
0.704733 0.038650 0.000010 0.000010 0.000010 0.000010 0.000010 0.093189 0.000010 0.002004 0.000010 0.000010 0.000010 0.161304 0.000010 0.000010 0.000010
0.743994 0.041874 0.000010 0.000010 0.000010 0.000010 0.000010 0.077213 0.000010 0.000010 0.000010 0.000010 0.000010 0.136788 0.000010 0.000010 0.000010
0.702743 0.033137 0.000010 0.000010 0.000010 0.000010 0.000010 0.112064 0.000010 0.000010 0.000010 0.000010 0.000010 0.151926 0.000010 0.000010 0.000010
0.667015 0.041254 0.003562 0.000010 0.000010 0.000010 0.000016 0.119430 0.004617 0.001226 0.000010 0.000010 0.000010 0.162789 0.000010 0.000010 0.000010
0.693013 0.046651 0.001839 0.000010 0.000010 0.000010 0.000010 0.101146 0.000010 0.000010 0.000010 0.000010 0.000010 0.157232 0.000010 0.000010 0.000010
0.704694 0.049899 0.000010 0.000010 0.000010 0.000010 0.000010 0.066209 0.000010 0.012530 0.000010 0.000010 0.000010 0.163024 0.003534 0.000010 0.000010
0.712306 0.036231 0.000010 0.000010 0.000010 0.000010 0.000010 0.066234 0.000010 0.000010 0.000010 0.000010 0.000010 0.185099 0.000010 0.000010 0.000010
0.687384 0.041275 0.000010 0.000010 0.000010 0.000010 0.000010 0.120289 0.000010 0.000010 0.000010 0.000010 0.000010 0.150922 0.000010 0.000010 0.000010
0.705764 0.058179 0.000010 0.000010 0.000010 0.000010 0.000010 0.095561 0.000010 0.000010 0.000010 0.000010 0.000010 0.140366 0.000010 0.000010 0.000010
0.692818 0.040525 0.000010 0.000010 0.000010 0.000010 0.000010 0.116392 0.000010 0.000010 0.000010 0.000010 0.000570 0.149575 0.000010 0.000010 0.000010
0.689818 0.030118 0.000010 0.000010 0.000010 0.000010 0.000010 0.091256 0.003592 0.001217 0.000010 0.000010 0.000010 0.175390 0.008508 0.000010 0.000010
0.727149 0.018199 0.000010 0.000010 0.000010 0.000010 0.000010 0.092573 0.003233 0.000010 0.000010 0.000066 0.000010 0.158670 0.000010 0.000010 0.000010
0.696762 0.034103 0.000010 0.000010 0.000010 0.000010 0.000010 0.113478 0.000010 0.008992 0.000010 0.000010 0.000010 0.146545 0.000010 0.000010 0.000010
0.717578 0.044641 0.000010 0.000010 0.000010 0.000010 0.000010 0.086982 0.000010 0.000010 0.000010 0.002992 0.000010 0.147688 0.000010 0.000010 0.000010
0.760802 0.038038 0.000010 0.000010 0.000010 0.000010 0.000010 0.074187 0.000010 0.000010 0.000010 0.000010 0.000010 0.126842 0.000010 0.000010 0.000010
0.000010 0.000792 0.000010 0.000010 0.000010 0.000010 0.000010 0.000010 0.000010 0.203663 0.000010 0.030993 0.000010 0.000010 0.764422 0.000010 0.000010
0.000836 0.000010 0.002855 0.000010 0.000010 0.000010 0.002392 0.000010 0.000010 0.230483 0.000010 0.042476 0.000010 0.008386 0.708313 0.000010 0.004169
0.000010 0.000010 0.000010 0.000010 0.000010 0.000010 0.000010 0.000010 0.000010 0.200531 0.000010 0.039147 0.000010 0.000010 0.760182 0.000010 0.000010
0.001469 0.000010 0.000010 0.000010 0.000010 0.000010 0.000010 0.000010 0.000010 0.209259 0.000010 0.053967 0.000010 0.000010 0.735175 0.000010 0.000010
0.000010 0.000010 0.000010 0.005026 0.000010 0.000010 0.001824 0.003050 0.004333 0.210742 0.019344 0.052336 0.000010 0.001584 0.701682 0.000010 0.000010
0.016293 0.000010 0.000010 0.000010 0.000010 0.000010 0.000010 0.002375 0.000010 0.571735 0.000010 0.130348 0.001324 0.000010 0.277815 0.000010 0.000010
0.000010 0.000010 0.000010 0.000010 0.000010 0.000010 0.004578 0.000010 0.011726 0.349562 0.432346 0.065697 0.045602 0.000010 0.090388 0.000010 0.000010
0.000010 0.000010 0.000010 0.000010 0.000010 0.000010 0.001478 0.000010 0.010909 0.347488 0.433553 0.066604 0.048719 0.000010 0.091148 0.000010 0.000010
0.000010 0.000010 0.000010 0.000010 0.000010 0.000010 0.000010 0.000010 0.010586 0.350717 0.431495 0.066362 0.051065 0.000010 0.089664 0.000010 0.000010
0.007314 0.000010 0.204698 0.000010 0.016965 0.000010 0.021450 0.000010 0.000010 0.177802 0.250384 0.029128 0.000010 0.000010 0.286418 0.005760 0.000010
0.007771 0.000010 0.207111 0.000010 0.017050 0.000010 0.021893 0.000010 0.000010 0.174154 0.252749 0.029762 0.000010 0.000010 0.288592 0.000839 0.000010
0.016790 0.000010 0.000010 0.000010 0.000010 0.000010 0.000010 0.000010 0.000010 0.316091 0.000010 0.044427 0.003589 0.002943 0.615802 0.000257 0.000010
0.000010 0.000010 0.145447 0.000010 0.008496 0.012185 0.000010 0.000010 0.000010 0.202754 0.189746 0.064511 0.007474 0.000010 0.350141 0.018155 0.001022
0.041932 0.006160 0.009191 0.008583 0.000362 0.000010 0.046843 0.000010 0.001536 0.404735 0.005810 0.081075 0.000010 0.009174 0.372422 0.009003 0.003143
0.000010 0.000010 0.000010 0.000010 0.002165 0.000010 0.000010 0.000010 0.000010 0.293349 0.000010 0.045594 0.000010 0.000010 0.658762 0.000010 0.000010
0.000010 0.003401 0.000010 0.000010 0.004057 0.000010 0.000010 0.000010 0.000010 0.287552 0.000010 0.051685 0.000010 0.000010 0.652272 0.000923 0.000010
0.006417 0.000010 0.000010 0.005881 0.000010 0.000010 0.000010 0.000010 0.000010 0.210457 0.001422 0.028114 0.000010 0.000010 0.747297 0.000010 0.000311
0.000455 0.000010 0.000010 0.000010 0.000010 0.000010 0.000010 0.000010 0.000010 0.203344 0.000010 0.020015 0.000010 0.000010 0.776056 0.000010 0.000010
0.000010 0.000010 0.001147 0.000010 0.000010 0.000010 0.000010 0.000010 0.000010 0.278333 0.000010 0.034464 0.000010 0.000010 0.685926 0.000010 0.000010
0.000010 0.000010 0.000010 0.000010 0.000010 0.000010 0.000010 0.000010 0.000010 0.323011 0.000010 0.053482 0.000010 0.000821 0.619595 0.000010 0.002971
0.000017 0.000010 0.000010 0.000010 0.000010 0.000010 0.000010 0.000010 0.000010 0.000010 0.000010 0.999833 0.000010 0.000010 0.000010 0.000010 0.000010
0.000010 0.000010 0.000010 0.000010 0.000010 0.000010 0.000010 0.000010 0.000010 0.000010 0.000010 0.999840 0.000010 0.000010 0.000010 0.000010 0.000010
0.000010 0.000010 0.000010 0.000010 0.000010 0.000010 0.000010 0.000010 0.000010 0.000010 0.000010 0.999840 0.000010 0.000010 0.000010 0.000010 0.000010
0.000010 0.000010 0.000010 0.000010 0.000010 0.000010 0.000010 0.000010 0.000010 0.000010 0.000010 0.999840 0.000010 0.000010 0.000010 0.000010 0.000010
0.000010 0.000010 0.000010 0.000010 0.000010 0.000010 0.000010 0.000010 0.000010 0.000010 0.000010 0.999840 0.000010 0.000010 0.000010 0.000010 0.000010
0.000010 0.000010 0.000010 0.000010 0.000010 0.000010 0.000010 0.000010 0.000010 0.000010 0.000010 0.999840 0.000010 0.000010 0.000010 0.000010 0.000010
0.000010 0.000010 0.000010 0.000010 0.000010 0.000010 0.000010 0.000010 0.000010 0.000010 0.000010 0.999840 0.000010 0.000010 0.000010 0.000010 0.000010
0.000010 0.000010 0.000010 0.000010 0.000010 0.000010 0.000010 0.000010 0.000010 0.000010 0.000010 0.999840 0.000010 0.000010 0.000010 0.000010 0.000010
0.000010 0.000010 0.000010 0.000010 0.000010 0.000010 0.000010 0.000010 0.000010 0.000010 0.000010 0.999840 0.000010 0.000010 0.000010 0.000010 0.000010
0.000010 0.000010 0.000010 0.000010 0.000010 0.000010 0.000010 0.000010 0.000010 0.000010 0.000010 0.999840 0.000010 0.000010 0.000010 0.000010 0.000010
0.000010 0.000010 0.000010 0.000010 0.000010 0.000010 0.000010 0.000010 0.000010 0.000010 0.000010 0.999840 0.000010 0.000010 0.000010 0.000010 0.000010
0.000010 0.000010 0.000010 0.000010 0.000010 0.000010 0.000010 0.000010 0.000010 0.000010 0.000010 0.999840 0.000010 0.000010 0.000010 0.000010 0.000010
0.000010 0.000010 0.000010 0.000010 0.000010 0.000010 0.000010 0.000010 0.000010 0.000010 0.000010 0.999840 0.000010 0.000010 0.000010 0.000010 0.000010
0.000010 0.000010 0.000010 0.000010 0.000010 0.000010 0.000010 0.000010 0.000010 0.000010 0.000010 0.999840 0.000010 0.000010 0.000010 0.000010 0.000010
0.000010 0.000010 0.000010 0.000010 0.000010 0.000010 0.000010 0.000010 0.000010 0.000010 0.000010 0.999840 0.000010 0.000010 0.000010 0.000010 0.000010
0.000010 0.000010 0.205949 0.000010 0.000010 0.018139 0.000010 0.000010 0.000010 0.000010 0.254551 0.514083 0.000010 0.000010 0.000010 0.000010 0.007158
0.000010 0.000010 0.000010 0.000010 0.000010 0.000010 0.000010 0.000010 0.000010 0.407416 0.000010 0.592434 0.000010 0.000010 0.000010 0.000010 0.000010
0.011240 0.000016 0.000010 0.000010 0.000010 0.000010 0.000010 0.000010 0.002721 0.344647 0.000010 0.420732 0.001053 0.011906 0.207594 0.000010 0.000010
0.000010 0.000010 0.000010 0.000010 0.000010 0.000010 0.000010 0.000010 0.000010 0.000010 0.000010 0.999840 0.000010 0.000010 0.000010 0.000010 0.000010
0.000010 0.000010 0.000010 0.000010 0.000010 0.000010 0.000010 0.000010 0.000010 0.000010 0.000010 0.999840 0.000010 0.000010 0.000010 0.000010 0.000010
0.000010 0.002160 0.000010 0.000010 0.000010 0.000010 0.000010 0.000010 0.000010 0.845434 0.000010 0.000010 0.000010 0.000010 0.120811 0.000010 0.031466
0.000010 0.000010 0.000010 0.000010 0.000010 0.000010 0.000010 0.000010 0.000010 0.999840 0.000010 0.000010 0.000010 0.000010 0.000010 0.000010 0.000010
0.000010 0.000010 0.000010 0.000010 0.000010 0.000010 0.000010 0.000010 0.000010 0.826502 0.000010 0.000010 0.000010 0.000010 0.173348 0.000010 0.000010
0.000010 0.000010 0.000010 0.000010 0.000010 0.000010 0.000010 0.000010 0.000010 0.992903 0.000010 0.000010 0.000010 0.000010 0.006947 0.000010 0.000010
0.000010 0.000010 0.000010 0.000010 0.000010 0.000010 0.000010 0.000010 0.000010 0.893115 0.000010 0.000010 0.000010 0.000010 0.106735 0.000010 0.000010
0.000010 0.000010 0.000010 0.000010 0.000010 0.000010 0.000010 0.000010 0.000010 0.999840 0.000010 0.000010 0.000010 0.000010 0.000010 0.000010 0.000010
0.000010 0.000010 0.000010 0.000010 0.000010 0.000010 0.000010 0.000010 0.000010 0.963818 0.000010 0.000010 0.000010 0.000010 0.036032 0.000010 0.000010
0.000010 0.000010 0.000010 0.000010 0.000010 0.000010 0.000010 0.000010 0.000010 0.883273 0.000010 0.000010 0.000010 0.000010 0.116577 0.000010 0.000010
0.000010 0.000010 0.000010 0.000010 0.000010 0.000010 0.000010 0.000010 0.000010 0.984563 0.000010 0.000010 0.000010 0.000010 0.015287 0.000010 0.000010
0.000010 0.000010 0.000010 0.000010 0.000010 0.000010 0.000010 0.000010 0.000010 0.889889 0.000010 0.000010 0.000010 0.000010 0.109961 0.000010 0.000010
0.000010 0.000010 0.000010 0.000010 0.000010 0.000010 0.000010 0.000010 0.000010 0.831465 0.000010 0.000010 0.000010 0.000010 0.168385 0.000010 0.000010
0.000010 0.000010 0.000010 0.000010 0.000010 0.000010 0.000010 0.000010 0.000010 0.999840 0.000010 0.000010 0.000010 0.000010 0.000010 0.000010 0.000010
0.000010 0.000010 0.000010 0.000010 0.000010 0.000010 0.000010 0.000010 0.000010 0.977241 0.000010 0.018520 0.000010 0.000010 0.004100 0.000010 0.000010
0.000010 0.000010 0.000010 0.000010 0.000010 0.000010 0.000010 0.000010 0.000010 0.957599 0.000010 0.042251 0.000010 0.000010 0.000010 0.000010 0.000010
0.000010 0.000010 0.000010 0.000010 0.000010 0.000010 0.000010 0.000010 0.000010 0.987127 0.000010 0.012723 0.000010 0.000010 0.000010 0.000010 0.000010
0.000010 0.000010 0.000010 0.000010 0.000010 0.000010 0.000010 0.000010 0.000010 0.985183 0.000010 0.014667 0.000010 0.000010 0.000010 0.000010 0.000010
0.000010 0.000010 0.000010 0.000010 0.000010 0.000010 0.000010 0.000010 0.000010 0.992124 0.000010 0.007726 0.000010 0.000010 0.000010 0.000010 0.000010
0.000010 0.000010 0.000010 0.000010 0.000010 0.000010 0.000010 0.000010 0.000010 0.996000 0.000010 0.003850 0.000010 0.000010 0.000010 0.000010 0.000010
0.000010 0.006724 0.000010 0.000010 0.000010 0.000010 0.000010 0.002867 0.005403 0.726760 0.000010 0.258127 0.000010 0.000010 0.000010 0.000010 0.000010
0.000010 0.001026 0.000010 0.000010 0.000010 0.000010 0.000010 0.000010 0.009368 0.739509 0.000010 0.249967 0.000010 0.000010 0.000010 0.000010 0.000010
0.000010 0.000010 0.000010 0.000010 0.000010 0.000010 0.000010 0.000010 0.008142 0.759593 0.000010 0.232126 0.000010 0.000010 0.000010 0.000010 0.000010
0.005252 0.000010 0.000010 0.000010 0.000010 0.000010 0.000010 0.000010 0.000010 0.757260 0.000010 0.237349 0.000010 0.000010 0.000010 0.000010 0.000010
0.000010 0.002144 0.000010 0.000010 0.000010 0.000010 0.000010 0.003341 0.000010 0.726891 0.000010 0.267494 0.000010 0.000010 0.000010 0.000010 0.000010
0.000010 0.000511 0.000010 0.000010 0.000010 0.000010 0.000010 0.000776 0.000010 0.745911 0.000010 0.252672 0.000010 0.000010 0.000010 0.000010 0.000010
0.000010 0.000010 0.000010 0.000010 0.000010 0.000010 0.000010 0.004926 0.000010 0.761448 0.000010 0.233486 0.000010 0.000010 0.000010 0.000010 0.000010
0.000010 0.000010 0.000010 0.000010 0.000010 0.000010 0.000010 0.004170 0.004094 0.591633 0.000010 0.196284 0.000010 0.000010 0.203699 0.000010 0.000010
0.001519 0.000010 0.002041 0.000010 0.000010 0.000010 0.000010 0.000010 0.003624 0.457786 0.005640 0.121863 0.000010 0.003463 0.403974 0.000010 0.000010
0.024155 0.006014 0.000010 0.000010 0.000010 0.000010 0.000010 0.000010 0.000010 0.659711 0.000010 0.175323 0.001156 0.000010 0.133532 0.000010 0.000010
0.016951 0.000010 0.012097 0.000010 0.000010 0.000010 0.001788 0.000010 0.001413 0.578436 0.000010 0.173551 0.000763 0.000010 0.214909 0.000010 0.000010
0.000010 0.000010 0.000010 0.000010 0.000010 0.000010 0.000010 0.000010 0.000010 0.816801 0.000010 0.183049 0.000010 0.000010 0.000010 0.000010 0.000010
0.000010 0.000010 0.000010 0.000010 0.000010 0.000010 0.000010 0.000010 0.000010 0.814358 0.000010 0.185492 0.000010 0.000010 0.000010 0.000010 0.000010
0.008155 0.000010 0.003461 0.000010 0.000010 0.003535 0.000127 0.000010 0.006011 0.625561 0.000010 0.160986 0.000282 0.001165 0.190648 0.000010 0.000010
0.029659 0.000010 0.002584 0.000010 0.000010 0.000010 0.000010 0.000817 0.000010 0.650023 0.000010 0.198206 0.000010 0.007217 0.111395 0.000010 0.000010
0.024033 0.000010 0.000010 0.000010 0.000010 0.000010 0.000010 0.000010 0.000010 0.632927 0.000010 0.173759 0.000010 0.000010 0.169150 0.000010 0.000010
0.000010 0.000010 0.000010 0.000010 0.000010 0.000010 0.000010 0.000010 0.000010 0.048474 0.000010 0.000010 0.000010 0.000010 0.951376 0.000010 0.000010
0.000010 0.000010 0.000010 0.000010 0.000010 0.000010 0.000010 0.000010 0.000010 0.044093 0.000010 0.000010 0.000010 0.000010 0.955757 0.000010 0.000010
0.000010 0.000010 0.000010 0.000010 0.000010 0.000010 0.000010 0.000010 0.000010 0.092024 0.000010 0.000010 0.000010 0.005781 0.902055 0.000010 0.000010
0.000010 0.000010 0.009813 0.000010 0.003590 0.011242 0.008380 0.000010 0.007895 0.047144 0.000010 0.004223 0.000010 0.000010 0.818262 0.083374 0.006006
0.000010 0.000010 0.000010 0.000010 0.000010 0.000010 0.000010 0.000010 0.000010 0.010882 0.000010 0.000010 0.000010 0.000010 0.988968 0.000010 0.000010
0.000010 0.000010 0.000010 0.000010 0.000010 0.000010 0.000010 0.000010 0.000010 0.079786 0.000010 0.000010 0.000010 0.002086 0.917989 0.000010 0.000010
0.006138 0.000010 0.003323 0.001283 0.001942 0.000010 0.005950 0.000010 0.000010 0.050381 0.004442 0.001636 0.004996 0.018577 0.818940 0.082343 0.000010
0.000010 0.000010 0.010299 0.000010 0.001859 0.012209 0.008862 0.000010 0.008008 0.046353 0.000010 0.003837 0.000010 0.000010 0.819239 0.083907 0.005357
0.000010 0.000010 0.000010 0.000010 0.000010 0.000010 0.000010 0.000010 0.000010 0.039828 0.000010 0.000010 0.000010 0.000010 0.960022 0.000010 0.000010
0.004888 0.000010 0.000010 0.000010 0.000010 0.000010 0.000010 0.000010 0.000010 0.053900 0.000010 0.002303 0.000010 0.000010 0.938779 0.000010 0.000010
0.000010 0.000010 0.000010 0.000010 0.000010 0.000010 0.000010 0.000742 0.000010 0.072205 0.000010 0.000010 0.000010 0.005221 0.921703 0.000010 0.000010
0.008943 0.000010 0.000010 0.000010 0.000010 0.000010 0.000010 0.000010 0.000010 0.057761 0.000010 0.001550 0.000010 0.004611 0.927016 0.000010 0.000010
0.000010 0.000010 0.000010 0.000010 0.000010 0.000010 0.000010 0.000010 0.000010 0.055704 0.000010 0.000010 0.000010 0.012250 0.931905 0.000010 0.000010
0.000010 0.000010 0.000010 0.000010 0.000010 0.000010 0.000010 0.000010 0.000010 0.072825 0.000010 0.000010 0.000010 0.007479 0.919556 0.000010 0.000010
0.020396 0.000010 0.000011 0.000010 0.000010 0.000010 0.000010 0.000010 0.000010 0.053224 0.000010 0.000010 0.000010 0.000010 0.926239 0.000010 0.000010
0.000010 0.000010 0.000010 0.000010 0.000010 0.000010 0.000010 0.000010 0.000010 0.062305 0.000010 0.000010 0.000010 0.000010 0.937545 0.000010 0.000010
0.000010 0.000010 0.000010 0.000010 0.000010 0.000010 0.000010 0.000010 0.000010 0.060662 0.000010 0.000010 0.000010 0.000010 0.939188 0.000010 0.000010
0.002005 0.000010 0.000010 0.000016 0.000010 0.000010 0.000594 0.000010 0.000010 0.103541 0.000010 0.000010 0.005690 0.010692 0.866847 0.009293 0.001241
0.006860 0.000010 0.000010 0.000010 0.000010 0.000010 0.000010 0.000010 0.000015 0.075307 0.000010 0.004067 0.000010 0.000010 0.913631 0.000010 0.000010
0.010165 0.000010 0.000010 0.000010 0.000010 0.000010 0.000010 0.000010 0.000010 0.084887 0.000010 0.000010 0.000010 0.000010 0.904808 0.000010 0.000010
0.025749 0.000010 0.015670 0.000010 0.000010 0.000010 0.000010 0.000010 0.017857 0.134045 0.005463 0.000010 0.000010 0.000010 0.801106 0.000010 0.000010
0.000010 0.000010 0.000010 0.000010 0.000010 0.000010 0.000010 0.000010 0.000010 0.000010 0.000010 0.000010 0.000010 0.000010 0.999840 0.000010 0.000010
0.023851 0.000010 0.024005 0.000010 0.000010 0.000148 0.003093 0.000010 0.010534 0.094723 0.003672 0.001929 0.003476 0.012140 0.801589 0.016320 0.004480
0.000010 0.000010 0.000010 0.000010 0.000010 0.000010 0.000010 0.000010 0.000010 0.000010 0.000010 0.000010 0.000010 0.000010 0.999840 0.000010 0.000010
0.000010 0.000010 0.000010 0.000010 0.000010 0.000010 0.000010 0.000010 0.000010 0.000010 0.000010 0.000010 0.000010 0.000010 0.999840 0.000010 0.000010
0.044353 0.000010 0.015800 0.000010 0.000010 0.010380 0.000010 0.000077 0.014663 0.116180 0.001163 0.000010 0.000010 0.000010 0.788209 0.008578 0.000527
0.000010 0.000010 0.000010 0.000010 0.000010 0.000010 0.000010 0.000010 0.000010 0.000010 0.000010 0.000010 0.000010 0.000010 0.999840 0.000010 0.000010
0.070917 0.002935 0.027048 0.002921 0.000010 0.008312 0.000010 0.000010 0.034113 0.118262 0.000010 0.002242 0.012432 0.013331 0.683892 0.021222 0.002333
0.043074 0.002777 0.051577 0.000010 0.000010 0.001309 0.000010 0.002672 0.026103 0.109972 0.000010 0.002619 0.018086 0.000010 0.734522 0.000755 0.006484
0.049586 0.001509 0.041926 0.000010 0.002790 0.003411 0.003688 0.000010 0.030988 0.101032 0.001007 0.002310 0.012022 0.000010 0.732182 0.010515 0.007004
0.000010 0.000010 0.000010 0.000010 0.000010 0.000010 0.000010 0.000010 0.000010 0.000010 0.000010 0.000010 0.000010 0.000010 0.999840 0.000010 0.000010
0.000010 0.000010 0.000010 0.000010 0.000010 0.000010 0.000010 0.000010 0.000010 0.000010 0.000010 0.000010 0.000010 0.000010 0.999840 0.000010 0.000010
0.000010 0.000010 0.000010 0.000010 0.000010 0.000010 0.000010 0.000010 0.000010 0.000010 0.000010 0.000010 0.000010 0.000010 0.999840 0.000010 0.000010
0.000010 0.000010 0.000010 0.000010 0.000010 0.000010 0.000010 0.000010 0.000010 0.000010 0.000010 0.000010 0.000010 0.000010 0.999840 0.000010 0.000010
0.000010 0.000010 0.000010 0.000010 0.000010 0.000010 0.000010 0.000010 0.000010 0.000010 0.000010 0.000010 0.000010 0.000010 0.999840 0.000010 0.000010
0.000010 0.000010 0.000010 0.000010 0.000010 0.000010 0.000010 0.000010 0.000010 0.000010 0.000010 0.000010 0.000010 0.000010 0.999840 0.000010 0.000010
0.000010 0.000010 0.000010 0.000010 0.000010 0.000010 0.000010 0.000010 0.000010 0.000010 0.000010 0.000010 0.000010 0.000010 0.999840 0.000010 0.000010
0.000010 0.000010 0.000010 0.000010 0.000010 0.000010 0.000010 0.000010 0.000010 0.000010 0.000010 0.000010 0.000010 0.000010 0.999840 0.000010 0.000010
0.000010 0.000010 0.000010 0.000010 0.000010 0.000010 0.000010 0.000010 0.000010 0.000010 0.000010 0.000010 0.000010 0.000010 0.999840 0.000010 0.000010
0.000010 0.000010 0.000010 0.000010 0.000010 0.000010 0.000010 0.000010 0.000010 0.000015 0.000010 0.000010 0.000010 0.000010 0.999835 0.000010 0.000010
0.000010 0.000010 0.000010 0.000010 0.000010 0.000010 0.000010 0.000010 0.000010 0.086923 0.000010 0.004232 0.000010 0.000010 0.908705 0.000010 0.000010
0.000010 0.000010 0.000010 0.000010 0.000010 0.000010 0.000010 0.000010 0.000010 0.088094 0.000010 0.000010 0.000010 0.000010 0.911756 0.000010 0.000010
0.000010 0.000010 0.000010 0.000010 0.000010 0.000010 0.000010 0.000010 0.000010 0.016578 0.000010 0.000010 0.000010 0.000010 0.983272 0.000010 0.000010
0.000010 0.000010 0.000010 0.000010 0.000010 0.000010 0.000010 0.000010 0.000010 0.030037 0.000010 0.000010 0.000010 0.000010 0.969813 0.000010 0.000010
0.000010 0.000010 0.000010 0.000010 0.000010 0.000010 0.000010 0.000010 0.000010 0.079688 0.000010 0.000010 0.000010 0.000010 0.920162 0.000010 0.000010
0.000010 0.000010 0.000010 0.000010 0.000010 0.000010 0.000010 0.000010 0.000010 0.016349 0.000010 0.000010 0.000010 0.000010 0.983501 0.000010 0.000010
0.000010 0.000010 0.000010 0.000010 0.000010 0.000010 0.000010 0.000010 0.000010 0.027589 0.000010 0.000010 0.000010 0.000010 0.972261 0.000010 0.000010
0.000010 0.000010 0.000010 0.000010 0.000010 0.000010 0.000010 0.000010 0.000010 0.059969 0.000010 0.000010 0.000010 0.000010 0.939881 0.000010 0.000010
0.000010 0.000010 0.000010 0.000010 0.000010 0.000010 0.000010 0.000010 0.000010 0.000010 0.000010 0.000010 0.000010 0.000010 0.999840 0.000010 0.000010
0.000010 0.000010 0.000010 0.000010 0.000010 0.000010 0.000010 0.000010 0.000010 0.000010 0.000010 0.000010 0.000010 0.000010 0.999840 0.000010 0.000010
0.000010 0.000010 0.000010 0.000010 0.000010 0.000010 0.000010 0.000010 0.000010 0.033033 0.000010 0.000010 0.000010 0.000010 0.966817 0.000010 0.000010
0.000010 0.000010 0.000010 0.000010 0.000010 0.000010 0.000010 0.000010 0.000010 0.000010 0.000010 0.000010 0.000010 0.000010 0.999840 0.000010 0.000010
0.000010 0.000010 0.000010 0.000010 0.000010 0.000010 0.000010 0.000010 0.000010 0.043378 0.000010 0.000010 0.000010 0.000010 0.956472 0.000010 0.000010
0.000010 0.000010 0.000010 0.000010 0.000010 0.000010 0.000010 0.000010 0.000010 0.000010 0.000010 0.000010 0.000010 0.000010 0.999840 0.000010 0.000010
0.000010 0.000010 0.000010 0.000010 0.000010 0.000010 0.000010 0.000010 0.000010 0.000010 0.000010 0.000010 0.000010 0.000010 0.999840 0.000010 0.000010
0.000010 0.000010 0.000010 0.000010 0.000010 0.000010 0.000010 0.000010 0.000010 0.000010 0.000010 0.000010 0.000010 0.000010 0.999840 0.000010 0.000010
0.000010 0.000010 0.000010 0.000010 0.000010 0.000010 0.000010 0.000010 0.000010 0.047059 0.000010 0.000010 0.000010 0.000010 0.952791 0.000010 0.000010
0.000010 0.000010 0.000010 0.000010 0.000010 0.000010 0.000010 0.000010 0.000010 0.000010 0.000010 0.000010 0.000010 0.000010 0.999840 0.000010 0.000010
0.000010 0.000010 0.000010 0.000010 0.000010 0.000010 0.000010 0.000010 0.000010 0.000010 0.000010 0.000010 0.000010 0.000010 0.999840 0.000010 0.000010
0.000010 0.000010 0.000010 0.000010 0.000010 0.000010 0.000010 0.000010 0.000010 0.045331 0.000010 0.000010 0.000010 0.000010 0.954519 0.000010 0.000010
0.021243 0.000010 0.013092 0.000010 0.001166 0.004698 0.002139 0.000010 0.000725 0.042877 0.000010 0.002123 0.000010 0.000010 0.904236 0.000010 0.007630
0.019335 0.000010 0.000010 0.000010 0.000010 0.000010 0.000010 0.000010 0.000010 0.046298 0.000010 0.001165 0.000010 0.000010 0.933072 0.000010 0.000010
0.003513 0.000010 0.000010 0.000010 0.000010 0.000010 0.000010 0.000010 0.000010 0.083248 0.000010 0.000010 0.000010 0.000010 0.913099 0.000010 0.000010
0.000010 0.000010 0.000010 0.000010 0.000010 0.000010 0.000010 0.000010 0.000010 0.076447 0.000010 0.000010 0.000010 0.000010 0.923403 0.000010 0.000010
0.000010 0.000010 0.000010 0.000010 0.000010 0.000010 0.000010 0.000010 0.000010 0.060113 0.000010 0.001229 0.000010 0.000010 0.938518 0.000010 0.000010
0.006864 0.000010 0.000010 0.000010 0.000010 0.000010 0.000010 0.000010 0.000010 0.079729 0.000010 0.000010 0.000010 0.004336 0.908941 0.000010 0.000010
0.009454 0.000010 0.000010 0.000010 0.000010 0.000010 0.000010 0.000010 0.000010 0.097743 0.000010 0.000010 0.000010 0.000010 0.892663 0.000010 0.000010
0.002532 0.000010 0.000010 0.000010 0.000010 0.000010 0.000010 0.000010 0.000010 0.067389 0.000010 0.000010 0.000010 0.000010 0.929938 0.000010 0.000010
0.007182 0.000010 0.000010 0.000010 0.000010 0.000010 0.000010 0.000010 0.000010 0.053969 0.000010 0.000010 0.000010 0.006812 0.931907 0.000010 0.000010
0.004615 0.000010 0.000010 0.000010 0.000010 0.000010 0.000010 0.000010 0.002136 0.057589 0.000010 0.000010 0.002303 0.001307 0.931781 0.000010 0.000169
0.057487 0.312674 0.000010 0.000010 0.000010 0.000010 0.000010 0.629699 0.000010 0.000010 0.000010 0.000010 0.000010 0.000010 0.000010 0.000010 0.000010
0.067007 0.312243 0.000010 0.000010 0.000010 0.000010 0.000010 0.620610 0.000010 0.000010 0.000010 0.000010 0.000010 0.000010 0.000010 0.000010 0.000010
0.042210 0.314559 0.000010 0.000010 0.000010 0.000010 0.000010 0.643091 0.000010 0.000010 0.000010 0.000010 0.000010 0.000010 0.000010 0.000010 0.000010
0.071196 0.308773 0.000010 0.000010 0.000010 0.000010 0.000010 0.619891 0.000010 0.000010 0.000010 0.000010 0.000010 0.000010 0.000010 0.000010 0.000010
0.035544 0.322233 0.000010 0.000010 0.000010 0.000010 0.000010 0.642082 0.000010 0.000010 0.000010 0.000010 0.000010 0.000010 0.000010 0.000010 0.000010
0.031733 0.306809 0.000010 0.000010 0.000010 0.000010 0.000010 0.661319 0.000010 0.000010 0.000010 0.000010 0.000010 0.000010 0.000010 0.000010 0.000010
0.032851 0.313903 0.000010 0.000010 0.000010 0.000010 0.000010 0.653106 0.000010 0.000010 0.000010 0.000010 0.000010 0.000010 0.000010 0.000010 0.000010
0.072558 0.301417 0.000010 0.000010 0.000010 0.000010 0.000010 0.625885 0.000010 0.000010 0.000010 0.000010 0.000010 0.000010 0.000010 0.000010 0.000010
0.086660 0.324246 0.000010 0.000010 0.000010 0.000010 0.000010 0.588109 0.000855 0.000010 0.000010 0.000010 0.000010 0.000010 0.000010 0.000010 0.000010
0.080340 0.310639 0.000010 0.000010 0.000010 0.000010 0.000010 0.608881 0.000010 0.000010 0.000010 0.000010 0.000010 0.000010 0.000010 0.000010 0.000010
0.043633 0.321653 0.000010 0.000010 0.000010 0.000010 0.000010 0.634574 0.000010 0.000010 0.000010 0.000010 0.000010 0.000010 0.000010 0.000010 0.000010
0.046407 0.297353 0.000010 0.000010 0.000010 0.000967 0.000010 0.655142 0.000010 0.000010 0.000010 0.000010 0.000010 0.000010 0.000010 0.000010 0.000010
0.057078 0.322552 0.000010 0.000010 0.000010 0.000010 0.000010 0.620231 0.000010 0.000010 0.000010 0.000010 0.000010 0.000010 0.000010 0.000010 0.000010
0.035447 0.300844 0.000010 0.000010 0.000010 0.000010 0.000010 0.663568 0.000010 0.000010 0.000010 0.000010 0.000010 0.000010 0.000010 0.000010 0.000010
0.079095 0.301993 0.000010 0.000010 0.000010 0.000010 0.000010 0.618772 0.000010 0.000010 0.000010 0.000010 0.000010 0.000010 0.000010 0.000010 0.000010
0.030475 0.326863 0.000010 0.000010 0.000010 0.000010 0.000010 0.642523 0.000010 0.000010 0.000010 0.000010 0.000010 0.000010 0.000010 0.000010 0.000010
0.042556 0.341491 0.000010 0.000010 0.000010 0.000665 0.000010 0.615155 0.000013 0.000010 0.000010 0.000010 0.000010 0.000010 0.000010 0.000010 0.000010
0.052415 0.298161 0.000010 0.000010 0.000010 0.000010 0.000010 0.649283 0.000010 0.000010 0.000010 0.000010 0.000010 0.000010 0.000010 0.000010 0.000010
0.031032 0.324980 0.000010 0.000010 0.000010 0.000010 0.000010 0.643471 0.000010 0.000010 0.000010 0.000387 0.000010 0.000010 0.000010 0.000010 0.000010
0.044393 0.335333 0.000010 0.000010 0.000010 0.000010 0.000010 0.620134 0.000010 0.000010 0.000010 0.000010 0.000010 0.000010 0.000010 0.000010 0.000010
0.000010 0.000010 0.000010 0.000010 0.000010 0.000010 0.000010 0.972254 0.000010 0.000293 0.000010 0.000010 0.000010 0.003075 0.024248 0.000010 0.000010
0.000010 0.000010 0.000010 0.000010 0.000010 0.000010 0.000010 0.906044 0.000010 0.000010 0.000010 0.000010 0.000010 0.000010 0.093806 0.000010 0.000010
0.000010 0.000010 0.000010 0.000010 0.000010 0.000010 0.000010 0.981093 0.000010 0.000010 0.000010 0.000010 0.000010 0.000010 0.018757 0.000010 0.000010
0.000010 0.035738 0.000010 0.000010 0.000010 0.000010 0.000010 0.904008 0.000010 0.000010 0.000010 0.000010 0.000010 0.000010 0.060113 0.000010 0.000010
0.000010 0.000010 0.000010 0.000010 0.000010 0.000010 0.000010 0.913451 0.000010 0.000010 0.000010 0.000010 0.000010 0.000010 0.086399 0.000010 0.000010
0.000010 0.000010 0.000010 0.000010 0.000010 0.000010 0.000010 0.992103 0.000010 0.000010 0.000010 0.000010 0.000010 0.000010 0.007747 0.000010 0.000010
0.000010 0.000010 0.000010 0.000010 0.000010 0.000010 0.000010 0.898180 0.000010 0.000010 0.000010 0.000010 0.000010 0.000010 0.101670 0.000010 0.000010
0.000010 0.000010 0.000010 0.000010 0.000010 0.000010 0.000010 0.945334 0.000010 0.000010 0.000010 0.000010 0.000010 0.000010 0.054516 0.000010 0.000010
0.000010 0.000010 0.000010 0.000010 0.000010 0.000010 0.000010 0.912825 0.000010 0.000010 0.000010 0.000010 0.000010 0.005758 0.081277 0.000010 0.000010
0.000010 0.034096 0.000010 0.000010 0.000010 0.000010 0.000010 0.898836 0.000010 0.000010 0.000010 0.000010 0.000010 0.000010 0.066928 0.000010 0.000010
0.000010 0.023828 0.000010 0.000010 0.000010 0.000010 0.000010 0.930779 0.000010 0.000010 0.000010 0.000010 0.000010 0.000010 0.045253 0.000010 0.000010
0.038323 0.009057 0.000010 0.000010 0.000010 0.000010 0.000010 0.803523 0.000010 0.000010 0.000010 0.000010 0.000010 0.000010 0.148967 0.000010 0.000010
0.000010 0.000010 0.000010 0.000010 0.000010 0.000010 0.000010 0.908072 0.000010 0.000010 0.000010 0.000010 0.000010 0.000010 0.091778 0.000010 0.000010
0.048952 0.032855 0.000010 0.000010 0.000010 0.000010 0.000010 0.820913 0.000010 0.000503 0.000010 0.000010 0.000010 0.000010 0.096657 0.000010 0.000010
0.000010 0.000010 0.000010 0.000010 0.000010 0.000010 0.000010 0.923704 0.000010 0.000010 0.000010 0.000010 0.000010 0.000010 0.076146 0.000010 0.000010
0.000010 0.000010 0.000010 0.000010 0.000010 0.000010 0.000010 0.903130 0.000010 0.000010 0.000010 0.000010 0.000010 0.000010 0.096720 0.000010 0.000010
0.000010 0.000010 0.000010 0.000010 0.000010 0.000010 0.000010 0.967382 0.000010 0.000010 0.000010 0.000010 0.000010 0.000010 0.032468 0.000010 0.000010
0.001532 0.104249 0.485275 0.000010 0.000010 0.000497 0.000010 0.275574 0.021866 0.000010 0.042633 0.000010 0.020816 0.014692 0.000010 0.021893 0.010914
0.011048 0.079490 0.569254 0.000010 0.000010 0.000010 0.000010 0.247384 0.000288 0.000010 0.086639 0.000010 0.000010 0.000010 0.000010 0.000010 0.005797
0.000010 0.082276 0.645706 0.000010 0.000010 0.000010 0.000010 0.260501 0.000010 0.000010 0.010769 0.000628 0.000010 0.000010 0.000010 0.000010 0.000010
0.000010 0.077669 0.682855 0.000010 0.000010 0.000010 0.000010 0.238431 0.000010 0.000010 0.000010 0.000010 0.000010 0.000915 0.000010 0.000010 0.000010
0.019291 0.101810 0.584861 0.000010 0.000010 0.000010 0.000010 0.226743 0.010434 0.000010 0.051425 0.000010 0.000010 0.000010 0.000010 0.000010 0.005336
0.000010 0.070025 0.508133 0.000010 0.000010 0.000010 0.000010 0.213247 0.000831 0.000010 0.190827 0.002210 0.010008 0.000010 0.000010 0.000010 0.004628
0.000010 0.067562 0.516513 0.000010 0.000010 0.005725 0.000010 0.157009 0.000010 0.000010 0.232699 0.002279 0.018113 0.000010 0.000010 0.000010 0.000010
0.000010 0.083795 0.653038 0.000010 0.000010 0.000010 0.000010 0.235259 0.000010 0.000010 0.027778 0.000010 0.000010 0.000010 0.000010 0.000010 0.000010
0.000010 0.088900 0.651011 0.000010 0.000010 0.000010 0.000010 0.231940 0.000010 0.000010 0.025923 0.000010 0.000010 0.000010 0.000010 0.000010 0.002107
0.007821 0.088140 0.615929 0.000010 0.000010 0.000010 0.000010 0.245916 0.005223 0.000010 0.036860 0.000010 0.000010 0.000010 0.000010 0.000010 0.000010
0.007247 0.110070 0.512729 0.000010 0.007005 0.000013 0.009054 0.269999 0.018678 0.000010 0.051647 0.000010 0.000010 0.000010 0.000010 0.002354 0.011144
0.000010 0.072909 0.579770 0.000010 0.000010 0.016956 0.000010 0.208774 0.000010 0.000010 0.111197 0.001835 0.006611 0.000010 0.000010 0.000010 0.001857
0.000010 0.077336 0.653050 0.000010 0.000010 0.000010 0.000010 0.252138 0.006779 0.000010 0.010577 0.000010 0.000010 0.000010 0.000010 0.000010 0.000010
0.000010 0.083275 0.632308 0.000010 0.000010 0.000010 0.000010 0.218278 0.000010 0.000010 0.058378 0.000010 0.000010 0.007640 0.000010 0.000010 0.000010
0.000010 0.057609 0.525148 0.000010 0.000010 0.000010 0.005078 0.206289 0.005312 0.000010 0.174252 0.002579 0.022680 0.000010 0.000010 0.000010 0.000973
0.000010 0.059306 0.580569 0.000010 0.000010 0.012756 0.000010 0.195664 0.000010 0.000010 0.145889 0.000010 0.000010 0.000010 0.000010 0.000010 0.005707
0.005816 0.090356 0.629822 0.000010 0.000010 0.000010 0.000010 0.253245 0.004903 0.000010 0.010994 0.000010 0.000010 0.000010 0.000010 0.000010 0.004763
0.001739 0.094056 0.626406 0.000010 0.000010 0.000010 0.000010 0.259454 0.000010 0.000010 0.015402 0.000010 0.000010 0.002833 0.000010 0.000010 0.000010
0.000010 0.087602 0.446938 0.000010 0.004323 0.000010 0.000010 0.272053 0.000010 0.000010 0.130197 0.000010 0.031341 0.003684 0.000010 0.012632 0.011151
0.000010 0.000010 0.046727 0.000010 0.000010 0.010458 0.008211 0.007435 0.017741 0.000010 0.793138 0.000010 0.082412 0.000010 0.000010 0.019929 0.013869
0.000010 0.000010 0.029483 0.000010 0.000010 0.000063 0.000010 0.017188 0.029425 0.000010 0.861918 0.001144 0.055689 0.000010 0.000010 0.000010 0.004999
0.000010 0.000010 0.059728 0.000010 0.001175 0.005414 0.010419 0.000010 0.025526 0.000010 0.808820 0.000010 0.049469 0.000010 0.000010 0.029014 0.010355
0.000010 0.018165 0.051866 0.000010 0.000010 0.019930 0.000010 0.000010 0.010091 0.000010 0.809056 0.000010 0.068335 0.000010 0.000010 0.004024 0.018444
0.000010 0.006675 0.026292 0.000010 0.000010 0.010798 0.000010 0.002172 0.016235 0.000010 0.866967 0.000010 0.063568 0.000010 0.000010 0.000010 0.007203
0.000010 0.000010 0.003050 0.000010 0.000010 0.000010 0.000574 0.000010 0.024228 0.000010 0.890257 0.000010 0.076638 0.000010 0.000010 0.000010 0.005143
0.000010 0.002518 0.010793 0.000010 0.000010 0.000010 0.000010 0.000010 0.018731 0.000010 0.893466 0.000010 0.063055 0.000010 0.000010 0.000010 0.011326
0.000010 0.000818 0.029413 0.000010 0.000010 0.000010 0.000010 0.003981 0.007096 0.000010 0.861877 0.000010 0.078679 0.000010 0.000010 0.000010 0.018036
0.000010 0.000010 0.019355 0.000010 0.000010 0.000010 0.000010 0.001975 0.019392 0.000010 0.850623 0.000010 0.078538 0.004636 0.000010 0.000010 0.025381
0.000010 0.007955 0.031526 0.000010 0.000010 0.007112 0.002474 0.000010 0.012546 0.000010 0.874209 0.000010 0.050924 0.000010 0.000010 0.000010 0.013165
0.000010 0.000010 0.037771 0.000010 0.004985 0.009742 0.000010 0.000010 0.032399 0.000010 0.803775 0.000010 0.084617 0.001205 0.000010 0.017516 0.007911
0.000010 0.016434 0.038158 0.000010 0.000010 0.013508 0.006067 0.000010 0.023812 0.003048 0.820626 0.000010 0.063672 0.000010 0.000010 0.000010 0.014595
0.000010 0.000010 0.011943 0.000010 0.000010 0.000010 0.006367 0.006696 0.001745 0.000010 0.889909 0.000010 0.075598 0.000010 0.000010 0.000010 0.007643
0.000010 0.001527 0.009996 0.000010 0.000010 0.008365 0.000044 0.000936 0.013802 0.000010 0.892163 0.000010 0.063405 0.000010 0.000010 0.000010 0.009683
0.000010 0.000010 0.068971 0.000010 0.000010 0.000010 0.013886 0.006762 0.012240 0.000010 0.839553 0.000010 0.053895 0.000010 0.000010 0.000010 0.004593
0.000010 0.000010 0.058795 0.000010 0.000010 0.000010 0.010805 0.000010 0.021788 0.000010 0.818119 0.004780 0.077171 0.000010 0.000010 0.000010 0.008442
0.000010 0.001682 0.009389 0.000010 0.000010 0.030183 0.008239 0.016032 0.015457 0.000010 0.845873 0.000010 0.056336 0.002598 0.000010 0.000719 0.013432
0.000010 0.000010 0.058695 0.000010 0.000010 0.003341 0.005883 0.000010 0.020555 0.000010 0.860090 0.000010 0.026951 0.000010 0.000010 0.000010 0.024385
0.002061 0.009108 0.066701 0.000010 0.000010 0.000010 0.012571 0.000010 0.021576 0.000010 0.812347 0.000017 0.063279 0.000472 0.000010 0.007197 0.004610
0.000010 0.002834 0.046118 0.000010 0.000010 0.004469 0.004886 0.000010 0.014446 0.000010 0.850697 0.000010 0.063515 0.000010 0.000010 0.000010 0.012945
0.055308 0.284296 0.000010 0.000010 0.000010 0.000010 0.000010 0.656482 0.000010 0.003783 0.000010 0.000010 0.000010 0.000010 0.000010 0.000010 0.000010
0.000010 0.270668 0.000010 0.000010 0.000010 0.000010 0.000010 0.729182 0.000010 0.000010 0.000010 0.000010 0.000010 0.000010 0.000010 0.000010 0.000010
0.000010 0.252733 0.000010 0.000010 0.000010 0.000010 0.000010 0.747117 0.000010 0.000010 0.000010 0.000010 0.000010 0.000010 0.000010 0.000010 0.000010
0.000010 0.291105 0.000010 0.000010 0.000010 0.000010 0.000010 0.708745 0.000010 0.000010 0.000010 0.000010 0.000010 0.000010 0.000010 0.000010 0.000010
0.019671 0.291448 0.000010 0.000010 0.000010 0.000010 0.000010 0.688741 0.000010 0.000010 0.000010 0.000010 0.000010 0.000010 0.000010 0.000010 0.000010
0.000010 0.281751 0.000010 0.000010 0.000010 0.000010 0.000010 0.718099 0.000010 0.000010 0.000010 0.000010 0.000010 0.000010 0.000010 0.000010 0.000010
0.000010 0.294802 0.000010 0.000010 0.000010 0.000010 0.000010 0.705048 0.000010 0.000010 0.000010 0.000010 0.000010 0.000010 0.000010 0.000010 0.000010
0.020838 0.239472 0.000010 0.000010 0.000010 0.000010 0.000010 0.700413 0.000010 0.000010 0.000010 0.002150 0.000010 0.000010 0.037007 0.000010 0.000010
0.000010 0.299835 0.000010 0.000010 0.000010 0.000010 0.000010 0.700015 0.000010 0.000010 0.000010 0.000010 0.000010 0.000010 0.000010 0.000010 0.000010
0.000010 0.302461 0.000010 0.000010 0.000010 0.000010 0.000010 0.697389 0.000010 0.000010 0.000010 0.000010 0.000010 0.000010 0.000010 0.000010 0.000010
0.000010 0.276425 0.000010 0.000010 0.000010 0.000010 0.000010 0.723425 0.000010 0.000010 0.000010 0.000010 0.000010 0.000010 0.000010 0.000010 0.000010
0.000010 0.283165 0.000010 0.000010 0.000010 0.000010 0.000010 0.716685 0.000010 0.000010 0.000010 0.000010 0.000010 0.000010 0.000010 0.000010 0.000010
0.000010 0.268231 0.000010 0.000010 0.000010 0.000010 0.000010 0.731619 0.000010 0.000010 0.000010 0.000010 0.000010 0.000010 0.000010 0.000010 0.000010
0.000010 0.287513 0.000010 0.000010 0.000010 0.000010 0.000010 0.712337 0.000010 0.000010 0.000010 0.000010 0.000010 0.000010 0.000010 0.000010 0.000010
0.000010 0.270259 0.000010 0.000010 0.000010 0.000010 0.000010 0.729591 0.000010 0.000010 0.000010 0.000010 0.000010 0.000010 0.000010 0.000010 0.000010
0.000010 0.264282 0.000010 0.000010 0.000010 0.000010 0.000010 0.735568 0.000010 0.000010 0.000010 0.000010 0.000010 0.000010 0.000010 0.000010 0.000010
0.000010 0.255287 0.000010 0.000010 0.000010 0.000010 0.000010 0.744563 0.000010 0.000010 0.000010 0.000010 0.000010 0.000010 0.000010 0.000010 0.000010
0.000010 0.269225 0.000010 0.000010 0.000010 0.000010 0.000010 0.730625 0.000010 0.000010 0.000010 0.000010 0.000010 0.000010 0.000010 0.000010 0.000010
0.036215 0.175352 0.000010 0.000010 0.000010 0.000010 0.000010 0.785222 0.000010 0.000010 0.000010 0.000010 0.000010 0.000010 0.003081 0.000010 0.000010
0.000010 0.291644 0.000010 0.000010 0.000010 0.000010 0.000010 0.708206 0.000010 0.000010 0.000010 0.000010 0.000010 0.000010 0.000010 0.000010 0.000010
0.000010 0.000010 0.000010 0.000010 0.000010 0.000010 0.000010 0.000010 0.000010 0.000010 0.000010 0.000010 0.000010 0.999840 0.000010 0.000010 0.000010
0.000010 0.000010 0.000010 0.000010 0.000010 0.000010 0.000010 0.000010 0.000010 0.000010 0.000010 0.000010 0.000010 0.999840 0.000010 0.000010 0.000010
0.000010 0.000010 0.000010 0.000010 0.000010 0.000010 0.000010 0.000010 0.000010 0.000010 0.000010 0.000010 0.000010 0.999840 0.000010 0.000010 0.000010
0.000010 0.000010 0.000010 0.000010 0.000010 0.000010 0.000010 0.000010 0.000010 0.000010 0.000010 0.000010 0.000010 0.999840 0.000010 0.000010 0.000010
0.000010 0.000010 0.000010 0.000010 0.000010 0.000010 0.000010 0.000010 0.000010 0.000010 0.000010 0.000010 0.000010 0.999840 0.000010 0.000010 0.000010
0.043898 0.017089 0.027328 0.000010 0.000010 0.000010 0.000010 0.035241 0.000010 0.000010 0.011659 0.000010 0.000010 0.864675 0.000010 0.000010 0.000010
0.000010 0.000010 0.000010 0.000010 0.000010 0.000010 0.000010 0.000010 0.000010 0.000010 0.000010 0.000010 0.000010 0.999840 0.000010 0.000010 0.000010
0.000010 0.000010 0.000010 0.000010 0.000010 0.000010 0.000010 0.000010 0.000010 0.000010 0.000010 0.000010 0.000010 0.999840 0.000010 0.000010 0.000010
0.000010 0.000010 0.000010 0.000010 0.000010 0.000010 0.000010 0.000010 0.000010 0.000010 0.000010 0.000010 0.000010 0.999840 0.000010 0.000010 0.000010
0.000010 0.000010 0.000010 0.000010 0.000010 0.000010 0.000010 0.000010 0.000010 0.000010 0.000010 0.000010 0.000010 0.999840 0.000010 0.000010 0.000010
0.000010 0.000010 0.000010 0.000010 0.000010 0.000010 0.000010 0.000010 0.000010 0.000010 0.000010 0.000010 0.000010 0.999840 0.000010 0.000010 0.000010
0.000010 0.000010 0.000010 0.000010 0.000010 0.000010 0.000010 0.000010 0.000010 0.000010 0.000010 0.000010 0.000010 0.999840 0.000010 0.000010 0.000010
0.000010 0.000010 0.000010 0.000010 0.000010 0.000010 0.000010 0.000010 0.000010 0.000010 0.000010 0.000010 0.000010 0.999840 0.000010 0.000010 0.000010
0.000010 0.000010 0.000010 0.000010 0.000010 0.000010 0.000010 0.000010 0.000010 0.000010 0.000010 0.000010 0.000010 0.999840 0.000010 0.000010 0.000010
0.000010 0.000010 0.000010 0.000010 0.000010 0.000010 0.000010 0.000010 0.000010 0.000010 0.000010 0.000010 0.000010 0.999840 0.000010 0.000010 0.000010
0.000010 0.000010 0.000010 0.000010 0.000010 0.000010 0.000010 0.000010 0.000010 0.000010 0.000010 0.000010 0.000010 0.999840 0.000010 0.000010 0.000010
0.000010 0.000010 0.000010 0.000010 0.000010 0.000010 0.000010 0.000010 0.000010 0.000010 0.000010 0.000010 0.000010 0.999840 0.000010 0.000010 0.000010
0.000010 0.000010 0.000010 0.000010 0.000010 0.000010 0.000010 0.000010 0.000010 0.000010 0.000010 0.000010 0.000010 0.999840 0.000010 0.000010 0.000010
0.000010 0.000010 0.000010 0.000010 0.000010 0.000010 0.000010 0.000010 0.000010 0.000010 0.000010 0.000010 0.000010 0.999840 0.000010 0.000010 0.000010
0.000010 0.000010 0.000010 0.000010 0.000010 0.000010 0.000010 0.000010 0.000010 0.000010 0.000010 0.000010 0.000010 0.999840 0.000010 0.000010 0.000010
0.992608 0.007242 0.000010 0.000010 0.000010 0.000010 0.000010 0.000010 0.000010 0.000010 0.000010 0.000010 0.000010 0.000010 0.000010 0.000010 0.000010
0.982097 0.013714 0.000010 0.000010 0.000010 0.000010 0.000010 0.004049 0.000010 0.000010 0.000010 0.000010 0.000010 0.000010 0.000010 0.000010 0.000010
0.754722 0.032585 0.000010 0.000010 0.000010 0.000010 0.000010 0.115803 0.000010 0.017368 0.000010 0.000010 0.000012 0.000531 0.078879 0.000010 0.000010
0.998174 0.000010 0.000010 0.000010 0.000010 0.000010 0.000010 0.000010 0.000010 0.000010 0.000010 0.000010 0.000010 0.000010 0.001676 0.000010 0.000010
0.999840 0.000010 0.000010 0.000010 0.000010 0.000010 0.000010 0.000010 0.000010 0.000010 0.000010 0.000010 0.000010 0.000010 0.000010 0.000010 0.000010
0.999840 0.000010 0.000010 0.000010 0.000010 0.000010 0.000010 0.000010 0.000010 0.000010 0.000010 0.000010 0.000010 0.000010 0.000010 0.000010 0.000010
0.833804 0.024650 0.000010 0.000010 0.000010 0.000010 0.000010 0.075225 0.000010 0.010205 0.000010 0.000010 0.000010 0.004127 0.051879 0.000010 0.000010
0.769491 0.037348 0.000010 0.000010 0.000010 0.000010 0.000010 0.072125 0.000010 0.008734 0.000010 0.000010 0.000010 0.022042 0.090150 0.000010 0.000010
0.892554 0.016759 0.000010 0.000010 0.000010 0.000010 0.000010 0.044885 0.000010 0.000010 0.000010 0.005491 0.000010 0.008114 0.032087 0.000010 0.000010
0.855689 0.032677 0.000010 0.000010 0.000010 0.000010 0.000010 0.044757 0.000010 0.002184 0.000010 0.000010 0.000010 0.000010 0.064573 0.000010 0.000010
0.852309 0.038367 0.000010 0.000010 0.000010 0.000010 0.000010 0.077348 0.000010 0.000010 0.000010 0.000010 0.000010 0.000010 0.031846 0.000010 0.000010
0.871736 0.024483 0.000010 0.000010 0.000010 0.000010 0.000010 0.060036 0.000010 0.000010 0.000010 0.000010 0.000010 0.003847 0.039777 0.000010 0.000010
0.987722 0.001745 0.000010 0.000010 0.000010 0.000010 0.000010 0.001556 0.000010 0.000010 0.000010 0.000010 0.000010 0.000010 0.008847 0.000010 0.000010
0.714227 0.051728 0.000010 0.000010 0.000010 0.000010 0.000010 0.138826 0.000010 0.000010 0.000010 0.003057 0.000010 0.001277 0.090775 0.000010 0.000010
0.978066 0.000010 0.000010 0.000010 0.000010 0.000010 0.000010 0.000010 0.000010 0.000010 0.000010 0.000010 0.000010 0.000010 0.021784 0.000010 0.000010
0.930844 0.011227 0.000010 0.000010 0.000010 0.000010 0.000010 0.028873 0.000010 0.000010 0.000010 0.000010 0.000010 0.000010 0.028926 0.000010 0.000010
0.747639 0.021836 0.000010 0.000010 0.000010 0.000010 0.000010 0.078900 0.000010 0.000010 0.000010 0.003993 0.000010 0.012117 0.135405 0.000010 0.000010
0.998674 0.000010 0.000010 0.000010 0.000010 0.000010 0.000010 0.000010 0.000010 0.000010 0.000010 0.000010 0.000010 0.000010 0.001176 0.000010 0.000010
0.901896 0.013759 0.000010 0.000010 0.000010 0.000010 0.000010 0.063887 0.000010 0.000010 0.000010 0.000010 0.000010 0.000010 0.020328 0.000010 0.000010
0.836785 0.026250 0.000010 0.000010 0.000010 0.000010 0.000010 0.057439 0.000010 0.028535 0.000010 0.001995 0.000010 0.000010 0.048885 0.000010 0.000010
0.000010 0.015555 0.366998 0.013026 0.031661 0.066204 0.031317 0.000189 0.027396 0.000010 0.294969 0.000010 0.022079 0.000010 0.000010 0.099723 0.030831
0.000010 0.000053 0.390105 0.022449 0.022217 0.059291 0.050067 0.001561 0.009864 0.000010 0.240336 0.000010 0.059087 0.000010 0.000010 0.084654 0.060266
0.000010 0.001781 0.401712 0.007864 0.004543 0.079152 0.045975 0.000010 0.005849 0.000010 0.274128 0.000010 0.051987 0.000010 0.000010 0.086214 0.040733
0.000010 0.000010 0.393115 0.009656 0.010352 0.070964 0.030380 0.000010 0.028813 0.000010 0.263131 0.000544 0.022800 0.000010 0.000010 0.122287 0.047898
0.000010 0.004853 0.403593 0.026145 0.003397 0.041636 0.052005 0.000010 0.025630 0.000010 0.287684 0.001282 0.010208 0.000010 0.000010 0.092654 0.050863
0.000010 0.015881 0.371936 0.030895 0.021798 0.072208 0.015368 0.002988 0.000264 0.000010 0.253467 0.000802 0.061939 0.000010 0.000010 0.115037 0.037377
0.000010 0.002050 0.360315 0.025649 0.003421 0.072812 0.025795 0.015432 0.018287 0.000010 0.306200 0.000010 0.049277 0.000246 0.000010 0.075234 0.045241
0.000010 0.014773 0.358173 0.000010 0.016979 0.066830 0.010131 0.002965 0.030978 0.000010 0.295649 0.000010 0.047422 0.000010 0.000010 0.104257 0.051782
0.000010 0.002537 0.357725 0.008470 0.015903 0.085826 0.012340 0.000010 0.025966 0.000010 0.270528 0.000010 0.063592 0.000010 0.000010 0.125382 0.031671
0.000010 0.002031 0.347246 0.023116 0.037972 0.095999 0.000010 0.000010 0.033074 0.000010 0.291836 0.000010 0.054710 0.000010 0.000010 0.082989 0.030958
0.000010 0.011080 0.348790 0.011117 0.027539 0.086265 0.000010 0.000010 0.010204 0.000010 0.288554 0.000010 0.063489 0.000010 0.000010 0.119625 0.033267
0.001850 0.000010 0.385339 0.027619 0.008935 0.057025 0.033103 0.003596 0.030964 0.000010 0.257470 0.000258 0.042506 0.000010 0.000010 0.101620 0.049676
0.000010 0.000010 0.353607 0.029309 0.011015 0.077259 0.040745 0.000010 0.025819 0.000010 0.284561 0.000010 0.062142 0.000010 0.000010 0.085198 0.030275
0.000010 0.000010 0.337993 0.017449 0.036028 0.068587 0.018192 0.014461 0.021938 0.000010 0.296189 0.000010 0.048646 0.000249 0.000010 0.100141 0.040076
0.000010 0.005061 0.339069 0.039858 0.026797 0.083451 0.003635 0.000010 0.013824 0.000010 0.292033 0.000010 0.056314 0.003162 0.000010 0.096113 0.040633
0.000010 0.016356 0.398230 0.024964 0.008332 0.055292 0.022126 0.000010 0.006458 0.000010 0.247882 0.003156 0.050671 0.000010 0.000010 0.115273 0.051210
0.000010 0.004647 0.410437 0.024413 0.016327 0.057040 0.043115 0.000010 0.019057 0.000010 0.260740 0.000010 0.028318 0.000010 0.000010 0.091008 0.044838
0.000010 0.007861 0.384206 0.016280 0.029413 0.052115 0.037252 0.000591 0.007043 0.000010 0.250720 0.000010 0.033474 0.004114 0.000010 0.112765 0.064127
0.000010 0.005914 0.332273 0.019699 0.041005 0.088522 0.014169 0.008465 0.020808 0.000010 0.275975 0.000010 0.028739 0.000010 0.001590 0.113233 0.049569
0.119768 0.147798 0.000010 0.000010 0.000010 0.000010 0.000010 0.716041 0.000010 0.000010 0.000010 0.000010 0.000010 0.002931 0.013341 0.000010 0.000010
0.110743 0.116288 0.000010 0.000010 0.000010 0.000010 0.000010 0.753514 0.000010 0.003320 0.000010 0.000010 0.000010 0.007270 0.008754 0.000010 0.000010
0.120046 0.105894 0.000010 0.000010 0.000010 0.000010 0.000010 0.773920 0.000010 0.000010 0.000010 0.000010 0.000010 0.000010 0.000010 0.000010 0.000010
0.105061 0.112292 0.000010 0.000010 0.000010 0.000010 0.000010 0.772620 0.000010 0.000010 0.000010 0.000010 0.000010 0.009898 0.000010 0.000010 0.000010
0.050739 0.123259 0.000010 0.000010 0.000010 0.000010 0.000010 0.825862 0.000010 0.000010 0.000010 0.000010 0.000010 0.000010 0.000010 0.000010 0.000010
0.102080 0.121184 0.000010 0.000010 0.000010 0.000010 0.000010 0.751602 0.000010 0.000010 0.000010 0.000019 0.000010 0.000010 0.024995 0.000010 0.000010
0.087217 0.099761 0.000010 0.000010 0.000010 0.000010 0.000010 0.810047 0.000010 0.002845 0.000010 0.000010 0.000010 0.000010 0.000010 0.000010 0.000010
0.045143 0.122543 0.000010 0.000010 0.000010 0.000010 0.000010 0.822270 0.000010 0.000010 0.000010 0.002083 0.000010 0.000010 0.007841 0.000010 0.000010
0.069150 0.134430 0.000010 0.000010 0.000010 0.000010 0.000010 0.783484 0.000010 0.009314 0.000010 0.000010 0.000010 0.003502 0.000010 0.000010 0.000010
0.097971 0.109936 0.000010 0.000010 0.000010 0.000010 0.000010 0.785085 0.000010 0.003915 0.000010 0.000010 0.000010 0.000010 0.002974 0.000010 0.000010
0.083772 0.087659 0.000010 0.000010 0.000010 0.000010 0.000010 0.814044 0.000010 0.000010 0.000010 0.000010 0.000010 0.010400 0.004006 0.000010 0.000010
0.090448 0.089760 0.000010 0.000010 0.000010 0.000010 0.000010 0.809026 0.000010 0.000010 0.000010 0.000010 0.000010 0.000010 0.010636 0.000010 0.000010
0.015212 0.129331 0.000010 0.000010 0.000010 0.000010 0.000010 0.846410 0.000010 0.000010 0.000010 0.000010 0.000010 0.000960 0.007966 0.000010 0.000010
0.078640 0.102957 0.000010 0.000010 0.000010 0.000010 0.000010 0.797961 0.000010 0.000010 0.000010 0.000010 0.000010 0.020312 0.000010 0.000010 0.000010
0.000010 0.000010 0.133260 0.008722 0.010852 0.031839 0.066025 0.000010 0.019497 0.000010 0.043408 0.000010 0.027519 0.000010 0.000010 0.637932 0.020875
0.000010 0.011248 0.160886 0.018006 0.051063 0.059453 0.052899 0.002746 0.021595 0.000010 0.030569 0.000010 0.021768 0.000010 0.000010 0.537644 0.032073
0.000010 0.007249 0.106477 0.007881 0.028514 0.040391 0.061601 0.000010 0.036182 0.000010 0.044067 0.000010 0.023711 0.000010 0.000010 0.624365 0.019500
0.000010 0.000010 0.151013 0.026596 0.041443 0.051731 0.063318 0.000010 0.015138 0.000010 0.065451 0.000010 0.027240 0.000010 0.000010 0.534653 0.023347
0.000010 0.003528 0.137195 0.017917 0.049487 0.022176 0.058822 0.003069 0.029035 0.000010 0.070566 0.000010 0.038416 0.000010 0.000010 0.538643 0.031096
0.000010 0.000010 0.082610 0.010235 0.038882 0.036004 0.060123 0.000010 0.027205 0.000010 0.038562 0.000010 0.036591 0.000010 0.000010 0.653209 0.016509
0.000010 0.001857 0.117750 0.011905 0.030518 0.026017 0.091749 0.000010 0.019132 0.000010 0.011483 0.000010 0.016585 0.000010 0.000010 0.645931 0.027015
0.000010 0.015899 0.079179 0.002469 0.034239 0.043430 0.048826 0.000010 0.011753 0.000010 0.049949 0.000233 0.013529 0.000010 0.000010 0.685150 0.015295
0.000010 0.015908 0.107206 0.037609 0.008712 0.057266 0.053349 0.000010 0.017151 0.000010 0.048914 0.000010 0.036548 0.000010 0.000010 0.595289 0.021988
0.000010 0.008142 0.084335 0.012394 0.042549 0.033785 0.045174 0.000010 0.019564 0.000010 0.020578 0.000010 0.002462 0.000010 0.000010 0.723486 0.007472
0.000010 0.001648 0.140791 0.030059 0.051094 0.053407 0.075804 0.001676 0.008563 0.000010 0.061267 0.000010 0.033752 0.001423 0.000010 0.522142 0.018336
0.000010 0.012926 0.078486 0.026496 0.030210 0.040909 0.049804 0.000010 0.018011 0.000010 0.044406 0.000010 0.029930 0.000010 0.000010 0.664427 0.004335
0.000010 0.002108 0.152320 0.001632 0.039398 0.032231 0.055597 0.009053 0.021536 0.000010 0.041508 0.000010 0.021884 0.000010 0.000010 0.610808 0.011875
0.000010 0.000015 0.154157 0.021082 0.040486 0.066870 0.071256 0.007948 0.039182 0.000010 0.045653 0.000010 0.015133 0.000010 0.000010 0.516466 0.021702
0.000010 0.000765 0.123423 0.000037 0.020588 0.060499 0.035286 0.023969 0.017730 0.000010 0.030951 0.000010 0.018687 0.000010 0.000010 0.661254 0.006761
0.000010 0.008934 0.103803 0.000010 0.030016 0.052997 0.075726 0.002822 0.023533 0.000010 0.042762 0.000010 0.040963 0.000010 0.000010 0.608905 0.009479
0.000010 0.003974 0.085886 0.007659 0.014371 0.013774 0.050239 0.021140 0.033518 0.000010 0.060033 0.000010 0.041937 0.000010 0.000010 0.663160 0.004259
0.000010 0.018841 0.122701 0.021321 0.036463 0.045359 0.058258 0.000010 0.020656 0.000199 0.041505 0.004392 0.010449 0.000010 0.000010 0.601951 0.017865
0.000010 0.000010 0.141793 0.015741 0.025945 0.053294 0.080319 0.000010 0.029719 0.000010 0.054870 0.000010 0.036964 0.000010 0.000010 0.553098 0.008186
0.000010 0.018552 0.118857 0.021144 0.044862 0.040073 0.064389 0.000010 0.015834 0.000010 0.048866 0.000010 0.029458 0.000010 0.000010 0.581800 0.016106
0.000010 0.000650 0.421774 0.000010 0.000010 0.000010 0.000010 0.001163 0.000010 0.000010 0.576282 0.000010 0.000010 0.000010 0.000010 0.000010 0.000010
0.000010 0.008622 0.372078 0.000010 0.000010 0.009939 0.000010 0.000010 0.000010 0.000010 0.605341 0.000010 0.003900 0.000010 0.000010 0.000010 0.000010
0.000010 0.000010 0.386774 0.000437 0.000010 0.011256 0.000010 0.000010 0.000010 0.000010 0.601403 0.000010 0.000010 0.000010 0.000010 0.000010 0.000010
0.000010 0.007114 0.392714 0.000416 0.004288 0.007065 0.000010 0.000010 0.000010 0.000010 0.585262 0.000010 0.003042 0.000010 0.000010 0.000010 0.000010
0.000010 0.000010 0.398753 0.000010 0.000010 0.000010 0.000010 0.000010 0.000010 0.000010 0.590036 0.000010 0.011071 0.000010 0.000010 0.000010 0.000010
0.000010 0.000010 0.395847 0.000010 0.000010 0.000010 0.000010 0.000010 0.000010 0.000010 0.604003 0.000010 0.000010 0.000010 0.000010 0.000010 0.000010
0.000010 0.001892 0.379639 0.000010 0.000010 0.000010 0.000010 0.000010 0.000010 0.000010 0.611314 0.000010 0.000010 0.000010 0.000010 0.000010 0.007025
0.000010 0.009061 0.354174 0.000010 0.000010 0.000010 0.000010 0.000010 0.000010 0.000010 0.622511 0.000010 0.003277 0.000010 0.000010 0.000010 0.010856
0.000010 0.000010 0.374572 0.000010 0.000010 0.000010 0.000010 0.000011 0.000010 0.000010 0.625277 0.000010 0.000010 0.000010 0.000010 0.000010 0.000010
0.000010 0.000010 0.393710 0.000010 0.000477 0.000010 0.000215 0.002607 0.000010 0.000010 0.602871 0.000010 0.000010 0.000010 0.000010 0.000010 0.000010
0.000010 0.002702 0.406582 0.000010 0.000010 0.000010 0.000010 0.000010 0.000010 0.000010 0.589582 0.000010 0.001004 0.000010 0.000010 0.000010 0.000010
0.000010 0.000010 0.399078 0.000010 0.000010 0.000010 0.000010 0.000010 0.000010 0.000010 0.600772 0.000010 0.000010 0.000010 0.000010 0.000010 0.000010
0.000010 0.000018 0.383103 0.003308 0.000010 0.008387 0.000010 0.000010 0.000010 0.000010 0.605065 0.000010 0.000010 0.000010 0.000010 0.000010 0.000010
0.000010 0.000010 0.401340 0.000010 0.000010 0.000010 0.000010 0.007275 0.000010 0.000010 0.591245 0.000010 0.000010 0.000010 0.000010 0.000010 0.000010
0.000010 0.000010 0.396600 0.000010 0.000010 0.000010 0.002455 0.003592 0.000010 0.000010 0.594348 0.000010 0.000010 0.000010 0.000010 0.000010 0.002885
0.000010 0.000010 0.391061 0.000010 0.000010 0.012001 0.002268 0.000010 0.000010 0.000010 0.587536 0.000010 0.007013 0.000010 0.000010 0.000010 0.000010
0.000010 0.000010 0.415171 0.000010 0.000010 0.000010 0.005085 0.000010 0.000010 0.000010 0.573525 0.000010 0.006090 0.000010 0.000010 0.000010 0.000010
0.000010 0.000010 0.379737 0.000010 0.000010 0.003733 0.000010 0.003870 0.000010 0.000010 0.610851 0.000010 0.000010 0.000010 0.000010 0.000010 0.001689
0.000010 0.000010 0.360329 0.000010 0.000010 0.000010 0.007503 0.004444 0.000010 0.000010 0.627594 0.000010 0.000010 0.000010 0.000010 0.000010 0.000010
0.000010 0.006495 0.336899 0.000010 0.000010 0.000010 0.000010 0.000010 0.000010 0.000010 0.644899 0.000010 0.000010 0.000010 0.000010 0.000010 0.011578
0.728507 0.016090 0.000010 0.000010 0.000010 0.000010 0.000010 0.057661 0.000010 0.006487 0.000010 0.000010 0.000010 0.038508 0.152638 0.000010 0.000010
0.893885 0.022907 0.000010 0.000010 0.000010 0.000010 0.000010 0.031399 0.000010 0.000010 0.000010 0.000010 0.000010 0.004721 0.046967 0.000010 0.000010
0.803982 0.025818 0.000010 0.000010 0.000010 0.000010 0.000010 0.039122 0.000010 0.000010 0.000010 0.005833 0.000010 0.028904 0.096230 0.000010 0.000010
0.748225 0.011743 0.000010 0.000010 0.000010 0.000010 0.000010 0.083591 0.000010 0.002886 0.000010 0.000010 0.000010 0.015693 0.137752 0.000010 0.000010
0.847215 0.018797 0.000010 0.000010 0.000010 0.000010 0.000010 0.054101 0.000010 0.000010 0.000010 0.000010 0.000010 0.005717 0.074051 0.000010 0.000010
0.779818 0.013340 0.000010 0.000010 0.000010 0.000010 0.000010 0.063222 0.000010 0.012914 0.000010 0.000010 0.000010 0.043833 0.086764 0.000010 0.000010
0.709184 0.035984 0.000010 0.000010 0.000010 0.000010 0.000010 0.081518 0.000010 0.000010 0.000010 0.000010 0.000010 0.042088 0.131106 0.000010 0.000010
0.829815 0.025062 0.000010 0.000010 0.000010 0.000010 0.000010 0.061370 0.000010 0.000010 0.000010 0.000403 0.000010 0.000010 0.083230 0.000010 0.000010
0.669209 0.033638 0.000010 0.000010 0.000010 0.000010 0.000010 0.064967 0.000010 0.000010 0.000010 0.000010 0.000010 0.044704 0.187362 0.000010 0.000010
0.809187 0.023649 0.000010 0.000010 0.000010 0.000010 0.000010 0.047026 0.000010 0.000010 0.000010 0.000010 0.000010 0.008090 0.111928 0.000010 0.000010
0.850411 0.037994 0.000010 0.000010 0.000010 0.000010 0.000010 0.008218 0.000010 0.000010 0.000010 0.000010 0.000010 0.000010 0.103247 0.000010 0.000010
0.828336 0.018001 0.000010 0.000010 0.000010 0.000010 0.000010 0.079880 0.000010 0.000010 0.000010 0.000010 0.000010 0.000010 0.073653 0.000010 0.000010
0.787376 0.016412 0.000010 0.000010 0.000010 0.000010 0.000010 0.047973 0.000010 0.014185 0.000010 0.000010 0.000010 0.008151 0.125793 0.000010 0.000010
0.839491 0.006704 0.000010 0.000010 0.000010 0.000010 0.000010 0.065858 0.000010 0.000010 0.000010 0.000010 0.000010 0.000010 0.087818 0.000010 0.000010
0.871263 0.000646 0.000010 0.000010 0.000010 0.000010 0.000010 0.027372 0.000010 0.050692 0.000010 0.000010 0.000010 0.011806 0.038112 0.000010 0.000010
0.762988 0.027378 0.000010 0.000010 0.000010 0.000010 0.000010 0.062271 0.000010 0.021114 0.000010 0.000010 0.000010 0.014265 0.111874 0.000010 0.000010
0.670601 0.012630 0.000010 0.000010 0.000010 0.000010 0.000010 0.127044 0.000010 0.027478 0.000010 0.000010 0.000010 0.064995 0.097142 0.000010 0.000010
0.690722 0.038932 0.000010 0.000010 0.000010 0.000010 0.000010 0.078828 0.000010 0.000010 0.000010 0.000010 0.000010 0.037453 0.153945 0.000010 0.000010
0.870785 0.000010 0.000010 0.000010 0.000010 0.000010 0.000010 0.064335 0.000010 0.000010 0.000010 0.000010 0.000010 0.000010 0.064741 0.000010 0.000010
0.676246 0.025269 0.000010 0.000010 0.000010 0.000010 0.000010 0.061177 0.000010 0.038342 0.000010 0.000010 0.000010 0.058241 0.140615 0.000010 0.000010
0.000010 0.999840 0.000010 0.000010 0.000010 0.000010 0.000010 0.000010 0.000010 0.000010 0.000010 0.000010 0.000010 0.000010 0.000010 0.000010 0.000010
0.000010 0.999840 0.000010 0.000010 0.000010 0.000010 0.000010 0.000010 0.000010 0.000010 0.000010 0.000010 0.000010 0.000010 0.000010 0.000010 0.000010
0.000010 0.999840 0.000010 0.000010 0.000010 0.000010 0.000010 0.000010 0.000010 0.000010 0.000010 0.000010 0.000010 0.000010 0.000010 0.000010 0.000010
0.000010 0.999840 0.000010 0.000010 0.000010 0.000010 0.000010 0.000010 0.000010 0.000010 0.000010 0.000010 0.000010 0.000010 0.000010 0.000010 0.000010
0.000010 0.999840 0.000010 0.000010 0.000010 0.000010 0.000010 0.000010 0.000010 0.000010 0.000010 0.000010 0.000010 0.000010 0.000010 0.000010 0.000010
0.000010 0.999836 0.000010 0.000010 0.000010 0.000010 0.000010 0.000013 0.000010 0.000010 0.000010 0.000010 0.000011 0.000010 0.000010 0.000010 0.000010
0.000010 0.999840 0.000010 0.000010 0.000010 0.000010 0.000010 0.000010 0.000010 0.000010 0.000010 0.000010 0.000010 0.000010 0.000010 0.000010 0.000010
0.000010 0.997430 0.000010 0.000010 0.000010 0.000010 0.000010 0.002420 0.000010 0.000010 0.000010 0.000010 0.000010 0.000010 0.000010 0.000010 0.000010
0.000010 0.999840 0.000010 0.000010 0.000010 0.000010 0.000010 0.000010 0.000010 0.000010 0.000010 0.000010 0.000010 0.000010 0.000010 0.000010 0.000010
0.000010 0.999834 0.000016 0.000010 0.000010 0.000010 0.000010 0.000010 0.000010 0.000010 0.000010 0.000010 0.000010 0.000010 0.000010 0.000010 0.000010
0.000010 0.999830 0.000010 0.000014 0.000010 0.000010 0.000010 0.000016 0.000010 0.000010 0.000010 0.000010 0.000010 0.000010 0.000010 0.000010 0.000010
0.000010 0.999840 0.000010 0.000010 0.000010 0.000010 0.000010 0.000010 0.000010 0.000010 0.000010 0.000010 0.000010 0.000010 0.000010 0.000010 0.000010
0.000010 0.969622 0.000010 0.000010 0.000010 0.000010 0.000010 0.030228 0.000010 0.000010 0.000010 0.000010 0.000010 0.000010 0.000010 0.000010 0.000010
0.000010 0.999840 0.000010 0.000010 0.000010 0.000010 0.000010 0.000010 0.000010 0.000010 0.000010 0.000010 0.000010 0.000010 0.000010 0.000010 0.000010
0.000010 0.999840 0.000010 0.000010 0.000010 0.000010 0.000010 0.000010 0.000010 0.000010 0.000010 0.000010 0.000010 0.000010 0.000010 0.000010 0.000010
0.000010 0.999840 0.000010 0.000010 0.000010 0.000010 0.000010 0.000010 0.000010 0.000010 0.000010 0.000010 0.000010 0.000010 0.000010 0.000010 0.000010
0.000010 0.999840 0.000010 0.000010 0.000010 0.000010 0.000010 0.000010 0.000010 0.000010 0.000010 0.000010 0.000010 0.000010 0.000010 0.000010 0.000010
0.000010 0.999840 0.000010 0.000010 0.000010 0.000010 0.000010 0.000010 0.000010 0.000010 0.000010 0.000010 0.000010 0.000010 0.000010 0.000010 0.000010
0.000010 0.999840 0.000010 0.000010 0.000010 0.000010 0.000010 0.000010 0.000010 0.000010 0.000010 0.000010 0.000010 0.000010 0.000010 0.000010 0.000010
0.000010 0.999840 0.000010 0.000010 0.000010 0.000010 0.000010 0.000010 0.000010 0.000010 0.000010 0.000010 0.000010 0.000010 0.000010 0.000010 0.000010
0.000010 0.000010 0.227888 0.024988 0.026936 0.098697 0.101369 0.000010 0.000010 0.000010 0.138312 0.000010 0.034738 0.000010 0.000010 0.300444 0.046548
0.000010 0.000010 0.259022 0.023364 0.047080 0.098935 0.108558 0.004659 0.018334 0.000010 0.133570 0.000010 0.037960 0.000010 0.000010 0.216570 0.051888
0.000010 0.000010 0.238156 0.031013 0.041291 0.102881 0.081428 0.013484 0.015591 0.000010 0.124435 0.000010 0.050826 0.000010 0.000010 0.252872 0.047963
0.000010 0.000010 0.330572 0.026556 0.035620 0.110231 0.082288 0.000010 0.014379 0.000010 0.105216 0.003923 0.056235 0.000010 0.000010 0.186180 0.048741
0.000010 0.000010 0.314003 0.013623 0.065631 0.109826 0.105067 0.005483 0.001617 0.000010 0.145131 0.000010 0.052288 0.000010 0.000010 0.127875 0.059396
0.000010 0.000010 0.324614 0.010780 0.040740 0.117842 0.114156 0.000010 0.002214 0.000010 0.139226 0.000010 0.021414 0.000010 0.000010 0.168455 0.060488
0.007362 0.000010 0.324564 0.007832 0.048185 0.116139 0.099501 0.001459 0.010587 0.000010 0.129522 0.000010 0.050631 0.000010 0.000010 0.134338 0.069830
0.000010 0.000012 0.295254 0.029518 0.033845 0.100588 0.147531 0.000010 0.012410 0.000010 0.130173 0.000042 0.037995 0.000010 0.000010 0.151113 0.061472
0.000010 0.000010 0.197766 0.034496 0.058441 0.118043 0.111609 0.023988 0.000010 0.000010 0.088869 0.000010 0.055009 0.000010 0.000010 0.254014 0.057696
0.000010 0.000010 0.273836 0.018429 0.032732 0.101808 0.075470 0.000010 0.021950 0.000010 0.126099 0.000010 0.046508 0.000010 0.000010 0.279322 0.023776
0.000010 0.000019 0.299309 0.013367 0.048329 0.091681 0.090190 0.008372 0.017722 0.000010 0.144863 0.000010 0.071836 0.000010 0.002235 0.148591 0.063445
0.000010 0.000010 0.290849 0.014177 0.030101 0.122081 0.118093 0.000010 0.005152 0.000010 0.125981 0.000010 0.043704 0.000010 0.000010 0.210803 0.038989
0.000010 0.000010 0.334520 0.024558 0.031667 0.098600 0.101505 0.000010 0.017080 0.000010 0.105600 0.003788 0.069190 0.000010 0.000408 0.172696 0.040339
0.000010 0.000010 0.277271 0.018785 0.033583 0.100956 0.093617 0.000010 0.015811 0.000010 0.143946 0.002399 0.035656 0.000010 0.000010 0.226769 0.051146
0.000010 0.000010 0.320206 0.012236 0.054068 0.089809 0.086123 0.000010 0.017572 0.000010 0.155621 0.000010 0.051819 0.000010 0.000010 0.146133 0.066344
0.000010 0.011158 0.277125 0.041068 0.023222 0.099761 0.152435 0.000010 0.016028 0.000010 0.122433 0.002691 0.050267 0.000010 0.000010 0.155907 0.047855
0.000010 0.000010 0.257297 0.014180 0.038751 0.122873 0.105797 0.000013 0.017296 0.000010 0.107845 0.000010 0.038718 0.000010 0.000010 0.245487 0.051683
0.000010 0.000010 0.249476 0.028856 0.025561 0.109674 0.096874 0.000010 0.006671 0.000010 0.132359 0.000010 0.049727 0.000010 0.000010 0.265162 0.035569
0.672414 0.073039 0.000010 0.000010 0.000010 0.000010 0.000010 0.254406 0.000010 0.000010 0.000010 0.000010 0.000010 0.000010 0.000010 0.000010 0.000010
0.687587 0.085426 0.000010 0.000010 0.000010 0.000010 0.000010 0.226847 0.000010 0.000010 0.000010 0.000010 0.000010 0.000010 0.000010 0.000010 0.000010
0.655230 0.087359 0.000010 0.000010 0.000010 0.000010 0.000010 0.230788 0.005761 0.015846 0.000010 0.000010 0.000010 0.004908 0.000010 0.000010 0.000010
0.639596 0.091838 0.000010 0.000010 0.000010 0.000010 0.000010 0.241125 0.000010 0.000010 0.000010 0.000010 0.000010 0.015207 0.012114 0.000010 0.000010
0.633663 0.100148 0.000010 0.000010 0.000010 0.000010 0.000010 0.265806 0.000010 0.000010 0.000010 0.000010 0.000010 0.000253 0.000010 0.000010 0.000010
0.703874 0.065466 0.000010 0.000010 0.000010 0.000010 0.000010 0.230520 0.000010 0.000010 0.000010 0.000010 0.000010 0.000010 0.000010 0.000010 0.000010
0.692890 0.084142 0.000010 0.000010 0.000010 0.000010 0.000010 0.218015 0.000010 0.000010 0.000010 0.000010 0.000010 0.000010 0.004823 0.000010 0.000010
0.677068 0.083446 0.000010 0.000010 0.000010 0.000010 0.000010 0.225387 0.000010 0.000010 0.000010 0.000010 0.000010 0.013970 0.000010 0.000010 0.000010
0.678443 0.092367 0.000010 0.000010 0.000010 0.000010 0.000010 0.218418 0.005558 0.000010 0.000010 0.004351 0.000010 0.000753 0.000010 0.000010 0.000010
0.664086 0.109893 0.000010 0.000010 0.000010 0.000010 0.000010 0.225882 0.000010 0.000010 0.000010 0.000010 0.000010 0.000010 0.000010 0.000010 0.000010
0.702825 0.081750 0.000010 0.000010 0.000010 0.000010 0.000010 0.214071 0.000010 0.000010 0.000010 0.001224 0.000010 0.000010 0.000010 0.000010 0.000010
0.651808 0.098850 0.000010 0.000010 0.000010 0.000010 0.000010 0.217117 0.000010 0.028896 0.000010 0.000010 0.000010 0.003209 0.000010 0.000010 0.000010
0.691918 0.116628 0.000010 0.000010 0.000010 0.000010 0.000010 0.190358 0.000010 0.000010 0.000010 0.000010 0.000010 0.000965 0.000010 0.000010 0.000010
0.650705 0.110888 0.000010 0.000010 0.000010 0.000010 0.000010 0.230855 0.000010 0.000010 0.000010 0.000010 0.000010 0.007422 0.000010 0.000010 0.000010
0.629677 0.086744 0.000010 0.000010 0.000010 0.000010 0.000010 0.242315 0.000010 0.008026 0.000010 0.000010 0.000010 0.009984 0.023143 0.000010 0.000010
0.667981 0.107638 0.000010 0.000010 0.000010 0.000010 0.000010 0.220855 0.000010 0.000010 0.000010 0.003396 0.000010 0.000010 0.000010 0.000010 0.000010
0.636615 0.095212 0.000010 0.000010 0.000010 0.000010 0.000010 0.268034 0.000010 0.000010 0.000010 0.000010 0.000010 0.000010 0.000010 0.000010 0.000010
0.667083 0.106444 0.000010 0.000010 0.000010 0.000010 0.000010 0.226332 0.000010 0.000010 0.000010 0.000010 0.000010 0.000010 0.000010 0.000010 0.000010
0.691183 0.068870 0.000010 0.000010 0.000010 0.000010 0.000010 0.239255 0.000010 0.000010 0.000010 0.000010 0.000010 0.000010 0.000010 0.000010 0.000562
0.678753 0.079295 0.000010 0.000010 0.000010 0.000010 0.000010 0.241812 0.000010 0.000010 0.000010 0.000010 0.000010 0.000010 0.000010 0.000010 0.000010
0.000010 0.000010 0.428546 0.000010 0.000010 0.013257 0.000010 0.030798 0.000602 0.000010 0.521001 0.000010 0.000010 0.000010 0.000010 0.005685 0.000010
0.000010 0.005507 0.412666 0.014832 0.000010 0.020279 0.000010 0.027592 0.003149 0.000010 0.499083 0.000010 0.000010 0.000010 0.000010 0.000010 0.016803
0.000010 0.000010 0.420216 0.000010 0.000010 0.022941 0.003642 0.016315 0.002578 0.000010 0.517859 0.000155 0.000012 0.000010 0.000010 0.003545 0.012668
0.000010 0.009754 0.457550 0.000010 0.000010 0.000010 0.010076 0.007093 0.000010 0.000010 0.512725 0.001471 0.000010 0.000010 0.000010 0.001232 0.000010
0.000010 0.000010 0.441837 0.000010 0.012411 0.000010 0.000010 0.037105 0.004686 0.000010 0.503841 0.000010 0.000010 0.000010 0.000010 0.000010 0.000010
0.000010 0.000010 0.446168 0.000010 0.000010 0.011191 0.000010 0.016093 0.000013 0.000010 0.513378 0.000010 0.007103 0.000010 0.000010 0.000010 0.005956
0.000010 0.005297 0.433648 0.000010 0.000010 0.003224 0.000010 0.010516 0.001181 0.000010 0.526369 0.000010 0.000010 0.000010 0.000010 0.001577 0.018099
0.000010 0.009138 0.460716 0.000010 0.002287 0.018889 0.000010 0.000018 0.003422 0.000010 0.504239 0.000703 0.000510 0.000010 0.000010 0.000010 0.000010
0.000010 0.000010 0.434067 0.000010 0.000010 0.019339 0.000098 0.017134 0.001128 0.000010 0.516411 0.000010 0.011010 0.000010 0.000010 0.000724 0.000010
0.000010 0.007595 0.429323 0.000043 0.000010 0.011932 0.010962 0.016840 0.004822 0.000010 0.493296 0.000010 0.012947 0.000010 0.000010 0.011012 0.001169
0.000010 0.001621 0.420000 0.001138 0.003722 0.022124 0.000010 0.009047 0.000010 0.000010 0.482553 0.000010 0.037706 0.000010 0.000010 0.004733 0.017286
0.000010 0.000010 0.428684 0.000010 0.000010 0.001146 0.000010 0.017000 0.005666 0.000010 0.481624 0.000010 0.034185 0.000010 0.000010 0.016910 0.014695
0.000010 0.000010 0.434774 0.002766 0.011187 0.000659 0.000010 0.011681 0.000010 0.000010 0.528129 0.000010 0.000010 0.000010 0.000010 0.000010 0.010705
0.000010 0.000010 0.449175 0.000010 0.002704 0.009463 0.007010 0.012732 0.000010 0.000010 0.517647 0.000010 0.000010 0.000010 0.000010 0.000010 0.001168
0.000010 0.000010 0.431885 0.000010 0.000010 0.000010 0.010963 0.020390 0.001359 0.000010 0.487168 0.000010 0.035351 0.000010 0.000010 0.006238 0.006556
0.000010 0.007589 0.446680 0.000010 0.000010 0.013579 0.000010 0.009132 0.004709 0.000010 0.508291 0.000010 0.009920 0.000010 0.000010 0.000010 0.000010
0.000010 0.000010 0.462046 0.000010 0.000010 0.013508 0.000010 0.008726 0.000010 0.002576 0.492952 0.000010 0.020082 0.000010 0.000010 0.000010 0.000010
0.000010 0.005170 0.445863 0.000010 0.000010 0.015381 0.003162 0.010484 0.000010 0.000010 0.482987 0.000010 0.017102 0.000010 0.000010 0.006350 0.013420
0.000010 0.000025 0.421525 0.006749 0.000010 0.009528 0.000010 0.012032 0.001106 0.000010 0.523021 0.000010 0.014346 0.000010 0.000010 0.000010 0.011589
0.000010 0.000010 0.439167 0.000010 0.000010 0.000010 0.000010 0.005040 0.000010 0.000010 0.544857 0.000010 0.004438 0.000010 0.000010 0.000010 0.006378
0.000010 0.000010 0.169288 0.000010 0.000010 0.022606 0.000010 0.000010 0.028139 0.000010 0.686837 0.000010 0.075029 0.000010 0.000010 0.000010 0.017991
0.000010 0.000010 0.170297 0.000010 0.000010 0.009502 0.000010 0.002601 0.022481 0.000010 0.727457 0.000010 0.041154 0.000010 0.000010 0.003230 0.023189
0.000010 0.000010 0.176472 0.000010 0.000010 0.015556 0.000010 0.000010 0.021774 0.000010 0.676233 0.000010 0.082864 0.000010 0.000010 0.000010 0.026991
0.000010 0.000010 0.141222 0.000010 0.000010 0.005201 0.000010 0.001111 0.019939 0.000010 0.710366 0.000010 0.078216 0.000010 0.000010 0.028332 0.015523
0.000010 0.000010 0.180757 0.000010 0.000010 0.027543 0.000010 0.004378 0.032325 0.000010 0.670570 0.000010 0.078790 0.000010 0.000010 0.000010 0.005537
0.000010 0.001572 0.140822 0.000010 0.000010 0.025123 0.000010 0.000010 0.027878 0.000010 0.713395 0.000010 0.089763 0.000010 0.000010 0.000010 0.001346
0.000010 0.010560 0.169792 0.000010 0.000010 0.037391 0.000010 0.000010 0.010053 0.000010 0.678295 0.000010 0.085748 0.000010 0.000010 0.000010 0.008061
0.000010 0.000010 0.136423 0.000010 0.000010 0.017938 0.000010 0.000010 0.028596 0.000010 0.709783 0.000010 0.063998 0.000010 0.000010 0.014607 0.028554
0.000010 0.008618 0.175512 0.000010 0.000010 0.032024 0.000010 0.013295 0.028197 0.000010 0.660285 0.001842 0.076281 0.000010 0.000010 0.000010 0.003866
0.000010 0.000010 0.194793 0.000188 0.000010 0.019896 0.000010 0.004498 0.008360 0.000010 0.686997 0.002414 0.064022 0.000010 0.000010 0.003125 0.015637
0.000010 0.000010 0.179195 0.000010 0.000010 0.018971 0.000010 0.001229 0.034192 0.000010 0.707604 0.000010 0.036419 0.000010 0.000010 0.000010 0.022290
0.000010 0.001277 0.162427 0.000010 0.006421 0.021852 0.000010 0.000010 0.014529 0.000010 0.734833 0.000010 0.040423 0.000010 0.000010 0.011275 0.006883
0.000010 0.003692 0.182286 0.000010 0.000010 0.020887 0.000010 0.001676 0.028420 0.000010 0.695199 0.000010 0.040276 0.000010 0.000010 0.011087 0.016398
0.000010 0.006909 0.188769 0.000010 0.000010 0.003415 0.000010 0.000010 0.001446 0.000010 0.691082 0.000010 0.082553 0.000010 0.000010 0.012102 0.013634
0.000010 0.008698 0.196908 0.000010 0.000541 0.004221 0.000010 0.000083 0.029564 0.000010 0.661415 0.000010 0.071909 0.002833 0.000010 0.023760 0.000010
0.000010 0.000010 0.140284 0.000010 0.000010 0.010424 0.000010 0.019290 0.030031 0.000010 0.733381 0.000010 0.052545 0.000010 0.000010 0.002975 0.010980
0.000010 0.001040 0.162445 0.001563 0.000010 0.007496 0.000010 0.009471 0.015273 0.000010 0.700897 0.000010 0.098129 0.000010 0.000010 0.000010 0.003605
0.000010 0.000010 0.171610 0.000010 0.000010 0.021107 0.000010 0.000010 0.019331 0.000010 0.688918 0.000010 0.077855 0.000010 0.000010 0.000010 0.021069
0.000010 0.013727 0.171473 0.001377 0.023465 0.026893 0.000010 0.000010 0.028646 0.000010 0.546603 0.000010 0.068061 0.000010 0.000010 0.119676 0.000010
0.002705 0.009805 0.120947 0.000010 0.010087 0.026622 0.019017 0.000010 0.043044 0.000010 0.609567 0.000010 0.085965 0.000010 0.000010 0.050708 0.021472
0.000010 0.002237 0.167577 0.000010 0.004692 0.027726 0.011073 0.000010 0.024177 0.000010 0.554386 0.000010 0.099125 0.000010 0.000010 0.101635 0.007303
0.000010 0.001759 0.158251 0.000010 0.028379 0.047823 0.005169 0.000010 0.037342 0.000010 0.528653 0.000010 0.081901 0.000010 0.000010 0.107171 0.003483
0.000010 0.013505 0.124837 0.000010 0.000010 0.039948 0.000010 0.000010 0.022305 0.000010 0.693554 0.000010 0.079016 0.000010 0.000010 0.016940 0.009805
0.000010 0.003644 0.098062 0.000010 0.000010 0.034999 0.003043 0.008184 0.018730 0.000010 0.788784 0.000010 0.036617 0.000010 0.000010 0.000836 0.007031
0.000010 0.000010 0.109970 0.000010 0.021022 0.024198 0.038500 0.005893 0.021531 0.000010 0.363410 0.002866 0.077214 0.000010 0.000010 0.320293 0.015045
0.000010 0.021215 0.093468 0.000010 0.011076 0.038882 0.005118 0.000010 0.023086 0.000010 0.569776 0.000010 0.085091 0.000010 0.000010 0.135730 0.016489
0.000010 0.000010 0.083959 0.000010 0.005406 0.028579 0.014486 0.012507 0.027646 0.000010 0.442877 0.000555 0.050769 0.000010 0.000010 0.313774 0.019381
0.000010 0.014805 0.093402 0.000010 0.000010 0.023286 0.005211 0.000010 0.022844 0.000010 0.684776 0.000010 0.081088 0.000010 0.000010 0.060829 0.013679
0.000010 0.002159 0.163916 0.000010 0.012805 0.005475 0.002187 0.000010 0.019441 0.000010 0.644419 0.000920 0.091430 0.000010 0.000010 0.048581 0.008606
0.000010 0.000010 0.117224 0.000010 0.010708 0.013286 0.014723 0.011964 0.030126 0.000010 0.706252 0.000010 0.086130 0.000010 0.000010 0.009391 0.000127
0.000010 0.000010 0.140695 0.000010 0.000010 0.010664 0.011275 0.008436 0.014673 0.000010 0.701786 0.000010 0.078494 0.001786 0.000010 0.018878 0.013244
0.000010 0.000010 0.119227 0.000010 0.000010 0.003986 0.010386 0.008294 0.023174 0.000010 0.692755 0.000010 0.073121 0.000010 0.000010 0.057664 0.011313
0.000010 0.007194 0.092418 0.000010 0.000010 0.034523 0.000010 0.004480 0.018570 0.000010 0.796097 0.000010 0.037995 0.000010 0.000010 0.000010 0.008633
0.000010 0.002073 0.112906 0.000010 0.005639 0.032706 0.017031 0.000010 0.013296 0.000010 0.560783 0.000010 0.069591 0.000010 0.000010 0.168973 0.016933
0.003608 0.007027 0.129102 0.000010 0.000010 0.011710 0.000010 0.010906 0.011372 0.000010 0.737372 0.000010 0.063739 0.000010 0.000010 0.016353 0.008741
0.000010 0.000010 0.113397 0.000010 0.000010 0.025908 0.011426 0.005547 0.022439 0.000010 0.624204 0.000010 0.099637 0.000010 0.000010 0.081485 0.015877
0.000010 0.000010 0.105295 0.000010 0.000010 0.010277 0.000010 0.000010 0.020970 0.000010 0.736748 0.000010 0.086103 0.000010 0.000010 0.028626 0.011881
0.000010 0.000010 0.121763 0.003097 0.004326 0.016333 0.016481 0.005762 0.017807 0.000010 0.670073 0.001024 0.087248 0.001186 0.000010 0.043409 0.011452
0.616425 0.108722 0.000010 0.000010 0.000010 0.000010 0.000010 0.186476 0.000010 0.000010 0.000010 0.000010 0.000010 0.025212 0.063045 0.000010 0.000010
0.586479 0.114621 0.000010 0.000010 0.000010 0.000010 0.000010 0.220858 0.000010 0.000010 0.000010 0.000010 0.000010 0.034058 0.043864 0.000010 0.000010
0.595786 0.109864 0.000010 0.000010 0.000010 0.000010 0.000010 0.223234 0.000010 0.000010 0.000010 0.000010 0.000010 0.000010 0.070987 0.000010 0.000010
0.382856 0.169933 0.000010 0.000010 0.000010 0.000010 0.000010 0.400092 0.000010 0.013498 0.000010 0.000010 0.000010 0.005759 0.027753 0.000010 0.000010
0.537872 0.135707 0.000010 0.000010 0.000010 0.000010 0.000010 0.237295 0.000010 0.000010 0.000010 0.000010 0.000010 0.019596 0.069411 0.000010 0.000010
0.533062 0.111400 0.000010 0.000010 0.000010 0.000010 0.000010 0.249439 0.000010 0.000010 0.000010 0.000010 0.000010 0.022503 0.083476 0.000010 0.000010
0.402499 0.129501 0.001357 0.000010 0.002290 0.000010 0.000010 0.415095 0.000010 0.014227 0.000487 0.000010 0.010203 0.000010 0.022242 0.000010 0.002030
0.650816 0.105287 0.000010 0.000010 0.000010 0.000010 0.000010 0.219569 0.000010 0.000010 0.000010 0.000010 0.000010 0.000010 0.024198 0.000010 0.000010
0.686849 0.084816 0.000010 0.000010 0.000010 0.000010 0.000010 0.157135 0.000010 0.000010 0.000010 0.000010 0.000010 0.000010 0.071070 0.000010 0.000010
0.592282 0.130380 0.000010 0.000010 0.000010 0.000010 0.000010 0.225263 0.000010 0.000010 0.000010 0.000010 0.000010 0.000010 0.051944 0.000010 0.000010
0.529443 0.141040 0.000010 0.000010 0.000010 0.000010 0.000010 0.309257 0.000010 0.020130 0.000010 0.000010 0.000010 0.000010 0.000010 0.000010 0.000010
0.598614 0.111693 0.000010 0.000010 0.000010 0.000010 0.000010 0.248707 0.000010 0.000010 0.000010 0.000010 0.000010 0.000010 0.040856 0.000010 0.000010
0.573315 0.120606 0.000010 0.000010 0.000010 0.000010 0.000010 0.267992 0.000010 0.000010 0.000010 0.000010 0.000010 0.009250 0.028717 0.000010 0.000010
0.477788 0.152024 0.000010 0.000010 0.000010 0.000010 0.000010 0.324900 0.000010 0.000010 0.000010 0.000010 0.000010 0.010988 0.034180 0.000010 0.000010
0.434480 0.181113 0.000010 0.000010 0.000010 0.000010 0.000010 0.326270 0.000010 0.000010 0.000010 0.000010 0.000010 0.015332 0.042685 0.000010 0.000010
0.511002 0.161664 0.000010 0.000010 0.000010 0.000010 0.000010 0.268604 0.000010 0.015140 0.000010 0.000813 0.000010 0.000010 0.042667 0.000010 0.000010
0.500654 0.147617 0.000010 0.000010 0.000010 0.000010 0.000010 0.275366 0.000010 0.000010 0.000010 0.000010 0.000010 0.014564 0.061678 0.000010 0.000010
0.642522 0.095280 0.000010 0.000010 0.000010 0.000010 0.000010 0.203993 0.000010 0.000010 0.000010 0.000010 0.000010 0.000241 0.057845 0.000010 0.000010
0.513992 0.128247 0.000010 0.000010 0.000010 0.000010 0.000010 0.315412 0.000010 0.001210 0.000010 0.000010 0.000010 0.000010 0.041019 0.000010 0.000010
0.576418 0.128816 0.000010 0.000010 0.000010 0.000010 0.000010 0.252674 0.000010 0.000010 0.000010 0.002090 0.000010 0.000010 0.039881 0.000010 0.000010
0.000010 0.000010 0.000010 0.000012 0.000010 0.000010 0.000010 0.000010 0.000010 0.000015 0.000010 0.999833 0.000010 0.000010 0.000010 0.000010 0.000010
0.000010 0.000010 0.000010 0.000010 0.000010 0.000010 0.000010 0.000010 0.000010 0.000010 0.000010 0.999840 0.000010 0.000010 0.000010 0.000010 0.000010
0.000010 0.000010 0.000010 0.000010 0.000010 0.000010 0.000010 0.000010 0.000010 0.000010 0.000010 0.999840 0.000010 0.000010 0.000010 0.000010 0.000010
0.000010 0.000010 0.000010 0.000010 0.000010 0.000010 0.000010 0.000010 0.000010 0.000010 0.000010 0.999840 0.000010 0.000010 0.000010 0.000010 0.000010
0.000010 0.000304 0.000010 0.000010 0.000010 0.000010 0.001545 0.000010 0.000010 0.478233 0.000010 0.009981 0.000010 0.006484 0.502969 0.000010 0.000385
0.013154 0.000010 0.009026 0.000010 0.000010 0.000010 0.000010 0.001128 0.000010 0.405969 0.000010 0.006056 0.000010 0.017883 0.546684 0.000010 0.000010
0.000010 0.000136 0.000010 0.000010 0.000010 0.000010 0.006365 0.000010 0.000010 0.414166 0.000010 0.014543 0.000010 0.000010 0.564671 0.000010 0.000010
0.000010 0.000010 0.009783 0.000010 0.000010 0.000010 0.000010 0.000010 0.000010 0.627903 0.000010 0.011918 0.000010 0.000010 0.350266 0.000010 0.000010
0.000010 0.000010 0.000010 0.000010 0.000010 0.000010 0.004079 0.000010 0.000693 0.454280 0.000010 0.000010 0.000010 0.004323 0.536505 0.000010 0.000010
0.000010 0.000010 0.000010 0.000010 0.000010 0.000010 0.000010 0.000010 0.000010 0.794321 0.000010 0.000064 0.000010 0.000010 0.205476 0.000010 0.000010
0.000010 0.000010 0.000010 0.000010 0.000010 0.000010 0.000010 0.000010 0.000010 0.809666 0.000010 0.011265 0.000010 0.000010 0.178928 0.000010 0.000010
0.000010 0.000010 0.000010 0.000010 0.000010 0.000010 0.000010 0.000010 0.000010 0.823194 0.000010 0.000010 0.000010 0.000010 0.176656 0.000010 0.000010
0.000010 0.000010 0.000010 0.000010 0.000010 0.000010 0.000010 0.000010 0.000010 0.831981 0.000010 0.001455 0.000010 0.000010 0.166424 0.000010 0.000010
0.000010 0.000010 0.000010 0.000010 0.000010 0.000010 0.000010 0.000010 0.000010 0.789445 0.000010 0.007617 0.000010 0.000010 0.202797 0.000010 0.000010
0.000010 0.000010 0.000010 0.000010 0.000010 0.000010 0.000010 0.001071 0.000010 0.584252 0.011798 0.025982 0.000010 0.000010 0.372392 0.004395 0.000010
0.000010 0.000010 0.000010 0.000010 0.000010 0.000010 0.000010 0.000010 0.000010 0.764196 0.000010 0.015555 0.000010 0.000010 0.220108 0.000010 0.000010
0.001494 0.000010 0.000010 0.000010 0.000010 0.000010 0.002211 0.000010 0.000010 0.703382 0.000010 0.006571 0.005074 0.000010 0.278949 0.000010 0.002220
0.000010 0.000010 0.000010 0.000010 0.000010 0.000010 0.000010 0.000010 0.000010 0.790069 0.000010 0.009537 0.000010 0.000010 0.200254 0.000010 0.000010
0.000010 0.002225 0.000010 0.000010 0.000010 0.000010 0.000010 0.000010 0.000351 0.668537 0.000010 0.007432 0.000010 0.000010 0.321335 0.000010 0.000010
0.000010 0.001048 0.012816 0.000010 0.002148 0.005237 0.015558 0.000010 0.003180 0.413991 0.012573 0.000010 0.000610 0.000010 0.510678 0.022102 0.000010
0.000010 0.000010 0.000010 0.000010 0.000010 0.000010 0.000010 0.000010 0.000010 0.655032 0.000010 0.000010 0.000010 0.000010 0.344818 0.000010 0.000010
0.000010 0.000010 0.000010 0.000010 0.000010 0.000010 0.000010 0.000010 0.000010 0.672452 0.000010 0.000010 0.000010 0.000010 0.327398 0.000010 0.000010
0.000010 0.000010 0.000010 0.000010 0.000010 0.000010 0.000010 0.000010 0.000010 0.681092 0.000010 0.000010 0.000010 0.000010 0.318758 0.000010 0.000010
0.014728 0.000010 0.000010 0.000010 0.000010 0.001952 0.000010 0.000010 0.000010 0.513616 0.000010 0.000010 0.000010 0.000010 0.469573 0.000010 0.000010
0.010602 0.000010 0.000010 0.000010 0.000010 0.000010 0.000010 0.000010 0.000010 0.565287 0.000010 0.001523 0.000010 0.000010 0.422458 0.000010 0.000010
0.000010 0.000010 0.000010 0.000010 0.000010 0.000010 0.000010 0.000010 0.000010 0.506724 0.000010 0.006316 0.000010 0.000152 0.486678 0.000010 0.000010
0.000324 0.000010 0.000010 0.000010 0.000010 0.000010 0.010544 0.004686 0.000010 0.390667 0.001216 0.001073 0.000010 0.000010 0.590832 0.000010 0.000568
0.000010 0.000010 0.000010 0.000010 0.000010 0.000010 0.000010 0.000010 0.000010 0.999840 0.000010 0.000010 0.000010 0.000010 0.000010 0.000010 0.000010
0.000010 0.000010 0.000010 0.000010 0.000010 0.000010 0.000010 0.000010 0.000010 0.999840 0.000010 0.000010 0.000010 0.000010 0.000010 0.000010 0.000010
0.000010 0.000010 0.000010 0.000010 0.000010 0.000010 0.000010 0.000010 0.000010 0.999840 0.000010 0.000010 0.000010 0.000010 0.000010 0.000010 0.000010
0.000010 0.000010 0.000010 0.000010 0.000010 0.000010 0.000010 0.000010 0.000010 0.991416 0.000010 0.008434 0.000010 0.000010 0.000010 0.000010 0.000010
0.000010 0.000010 0.000010 0.000010 0.000010 0.000010 0.000010 0.000010 0.000010 0.995017 0.000010 0.004833 0.000010 0.000010 0.000010 0.000010 0.000010
0.003775 0.008934 0.092461 0.000010 0.000010 0.009120 0.000010 0.020285 0.146639 0.593352 0.000189 0.055880 0.031199 0.000010 0.012743 0.017758 0.007626
0.015663 0.006708 0.068123 0.000010 0.000010 0.004882 0.000010 0.031675 0.139015 0.608526 0.025199 0.048753 0.017958 0.000010 0.000010 0.033440 0.000010
0.005600 0.000010 0.091857 0.000010 0.000010 0.002944 0.000010 0.040037 0.149214 0.577678 0.010269 0.055151 0.025322 0.000010 0.000010 0.041858 0.000010
0.018458 0.000010 0.089981 0.000010 0.000989 0.021079 0.000010 0.031997 0.150787 0.585983 0.001944 0.057923 0.023356 0.000010 0.000010 0.011385 0.006068
0.000010 0.001466 0.081101 0.000010 0.000010 0.025239 0.000010 0.029376 0.145976 0.593279 0.026486 0.060568 0.013341 0.017205 0.000010 0.000010 0.005904
0.076548 0.000010 0.202298 0.000010 0.013862 0.031764 0.000010 0.037812 0.244696 0.051189 0.120075 0.000010 0.056570 0.000752 0.081147 0.060082 0.023165
0.041387 0.007536 0.250618 0.002279 0.013839 0.022543 0.000010 0.056449 0.217340 0.031457 0.107818 0.001980 0.087268 0.001958 0.100914 0.041109 0.015493
0.032400 0.001197 0.214563 0.000010 0.019450 0.044047 0.000010 0.061858 0.201785 0.023983 0.108063 0.000010 0.142474 0.001467 0.086134 0.054131 0.008417
0.041077 0.001748 0.195366 0.000010 0.000010 0.040678 0.000010 0.048101 0.237320 0.033401 0.144972 0.000010 0.082094 0.007010 0.090748 0.060833 0.016610
0.052927 0.013108 0.175350 0.000010 0.000010 0.043478 0.000010 0.042962 0.191994 0.058893 0.197071 0.000010 0.056704 0.000010 0.061290 0.095209 0.010963
