# Supplementary material for: Genetic analysis of Thai cattle reveals a Southeast Asian indicine ancestry
Source: PeerJ. 2015 Oct 27;3:e1318. doi: 10.7717/peerj.1318 (PMC4627918; doi:10.7717/peerj.1318)
Supplement: Dataset S2 — The Q values inferred by ADMIXTURE for each modeled K are shown for each individual, which are labeled according to breed information. The data are organized into three folders, each of which represents the ADMIXTURE experiments described in Fig. S5. [file peerj-03-1318-s007.zip › SupplementDataS7/1397breeds/18.Q]

0.016932 0.018098 0.000010 0.031217 0.000012 0.000010 0.000010 0.000010 0.000010 0.000010 0.000010 0.000010 0.000010 0.925496 0.002768 0.005367 0.000010 0.000010
0.000010 0.018956 0.000010 0.039213 0.026485 0.000010 0.000010 0.000010 0.000010 0.000010 0.000010 0.000010 0.000010 0.911095 0.000010 0.003498 0.000010 0.000632
0.000010 0.000010 0.000010 0.029323 0.000010 0.000010 0.000010 0.000010 0.000010 0.000010 0.000010 0.000010 0.000010 0.945574 0.000010 0.000010 0.000010 0.024953
0.000010 0.003776 0.000010 0.000010 0.000181 0.000010 0.000010 0.000010 0.000010 0.000010 0.000010 0.000010 0.000010 0.995893 0.000010 0.000010 0.000010 0.000010
0.016125 0.003159 0.000010 0.000010 0.022597 0.000010 0.000010 0.000010 0.000010 0.000010 0.000010 0.000010 0.000010 0.940718 0.011501 0.000010 0.000010 0.005781
0.000010 0.000010 0.000010 0.023832 0.000010 0.000010 0.000010 0.000010 0.000010 0.000010 0.000010 0.000010 0.000010 0.976008 0.000010 0.000010 0.000010 0.000010
0.000010 0.000010 0.000010 0.004449 0.000010 0.000010 0.000010 0.000010 0.000010 0.000010 0.000010 0.000010 0.000010 0.995391 0.000010 0.000010 0.000010 0.000010
0.000010 0.000010 0.000010 0.000010 0.000010 0.000010 0.000010 0.000010 0.000010 0.000010 0.000010 0.000010 0.000010 0.999830 0.000010 0.000010 0.000010 0.000010
0.000010 0.011047 0.000010 0.050899 0.002495 0.000010 0.000010 0.000010 0.000010 0.010882 0.000010 0.003437 0.000010 0.914210 0.006921 0.000010 0.000010 0.000010
0.003419 0.001395 0.000010 0.001346 0.013245 0.000010 0.000010 0.000010 0.000010 0.000010 0.000010 0.000480 0.000010 0.950982 0.019150 0.000010 0.009319 0.000573
0.000010 0.025309 0.000010 0.018536 0.009463 0.000010 0.000010 0.000010 0.000010 0.000010 0.000010 0.000010 0.000010 0.925250 0.002762 0.000010 0.000010 0.018560
0.000010 0.000010 0.000010 0.000010 0.000010 0.000010 0.000010 0.000010 0.000010 0.000010 0.000010 0.000010 0.000010 0.999830 0.000010 0.000010 0.000010 0.000010
0.000010 0.013619 0.000010 0.002355 0.000010 0.000010 0.000010 0.000010 0.000010 0.000010 0.000010 0.010314 0.000010 0.973572 0.000010 0.000010 0.000010 0.000010
0.000010 0.000010 0.000010 0.022883 0.027623 0.000010 0.000010 0.000010 0.000010 0.000010 0.000010 0.000010 0.000010 0.930099 0.000629 0.005794 0.000010 0.012852
0.000010 0.000010 0.000010 0.009705 0.015106 0.000010 0.000010 0.000010 0.000010 0.000010 0.000010 0.000010 0.000010 0.892168 0.012964 0.013297 0.000010 0.056640
0.000010 0.000010 0.000010 0.000010 0.000010 0.000010 0.000010 0.000010 0.000010 0.000010 0.000010 0.000010 0.000010 0.999830 0.000010 0.000010 0.000010 0.000010
0.000010 0.000010 0.000010 0.035143 0.000010 0.000010 0.000010 0.000010 0.000010 0.000010 0.000010 0.000010 0.000010 0.964697 0.000010 0.000010 0.000010 0.000010
0.000010 0.000010 0.000010 0.024506 0.000010 0.000010 0.000010 0.000010 0.000010 0.000010 0.000010 0.000010 0.000010 0.948835 0.000010 0.000010 0.000010 0.026509
0.000010 0.000010 0.000010 0.056383 0.001186 0.000010 0.000010 0.001886 0.000010 0.000010 0.000010 0.000010 0.000010 0.920340 0.006113 0.000010 0.000010 0.013973
0.000010 0.000010 0.000010 0.000683 0.010168 0.000010 0.000010 0.000010 0.000010 0.000010 0.000010 0.000010 0.000010 0.974659 0.000010 0.000010 0.000010 0.014349
0.000010 0.000010 0.000010 0.000010 0.000010 0.000010 0.000010 0.000010 0.000010 0.000010 0.000010 0.000010 0.000010 0.000010 0.000010 0.000010 0.999830 0.000010
0.003504 0.007177 0.000010 0.056124 0.004600 0.000010 0.000010 0.000010 0.000010 0.000010 0.000010 0.000010 0.000010 0.000010 0.003967 0.000010 0.924508 0.000010
0.000010 0.000010 0.000010 0.000010 0.000010 0.000010 0.000010 0.000010 0.000010 0.000010 0.000010 0.000010 0.000010 0.000010 0.000010 0.000010 0.999830 0.000010
0.000010 0.000010 0.000010 0.000010 0.000010 0.000010 0.000010 0.000010 0.000010 0.000010 0.000010 0.000010 0.000010 0.015419 0.000010 0.000010 0.984421 0.000010
0.000010 0.000010 0.000010 0.009819 0.000010 0.000010 0.000010 0.000010 0.000010 0.000010 0.000010 0.000010 0.000010 0.000010 0.000010 0.000010 0.990021 0.000010
0.000010 0.000010 0.000010 0.005436 0.014035 0.000010 0.000010 0.000010 0.000010 0.000010 0.000010 0.000010 0.000010 0.000010 0.002235 0.000010 0.978155 0.000010
0.000010 0.000010 0.000010 0.000010 0.000010 0.000010 0.000010 0.000010 0.000010 0.000019 0.000017 0.000010 0.000010 0.000010 0.000010 0.000010 0.999814 0.000010
0.000010 0.000010 0.000010 0.000010 0.000010 0.000010 0.000010 0.000010 0.000010 0.000010 0.000010 0.000010 0.000010 0.000010 0.000010 0.000010 0.999830 0.000010
0.000010 0.000010 0.000010 0.000010 0.000010 0.000010 0.000010 0.000010 0.000010 0.000010 0.000010 0.000010 0.000010 0.000010 0.000010 0.000010 0.999830 0.000010
0.000010 0.000010 0.000010 0.000010 0.000010 0.000010 0.000010 0.000010 0.000010 0.000010 0.000010 0.000010 0.000010 0.000010 0.000010 0.000010 0.999830 0.000010
0.000010 0.000010 0.000010 0.000010 0.030101 0.000010 0.000010 0.000010 0.000010 0.003200 0.000010 0.000010 0.000010 0.000010 0.000010 0.000010 0.959566 0.006993
0.000010 0.000010 0.000010 0.034360 0.031346 0.000010 0.000010 0.094389 0.000010 0.004811 0.000010 0.000010 0.000010 0.000010 0.000010 0.000010 0.834964 0.000010
0.008065 0.029853 0.000010 0.009435 0.010837 0.000010 0.000010 0.029435 0.000010 0.000010 0.000010 0.000010 0.000010 0.004652 0.000010 0.009430 0.898193 0.000010
0.016547 0.000010 0.000010 0.045029 0.026209 0.000010 0.000010 0.000010 0.000010 0.007520 0.000010 0.000010 0.000010 0.000010 0.000010 0.000010 0.904565 0.000010
0.000010 0.000010 0.000010 0.000010 0.000010 0.000010 0.000010 0.000010 0.000010 0.000010 0.000010 0.000010 0.000010 0.000010 0.000010 0.000010 0.999830 0.000010
0.000010 0.000010 0.000010 0.000010 0.000010 0.000010 0.000010 0.000010 0.000010 0.000010 0.000010 0.000010 0.000010 0.000010 0.000010 0.000010 0.999830 0.000010
0.000010 0.016854 0.000010 0.031922 0.000010 0.000010 0.000010 0.014446 0.000010 0.000010 0.000010 0.000010 0.000010 0.038667 0.000010 0.000010 0.897982 0.000010
0.000010 0.000010 0.000010 0.000010 0.000010 0.000010 0.000010 0.000010 0.000010 0.000010 0.000010 0.000010 0.000010 0.000010 0.021712 0.000010 0.978128 0.000010
0.000010 0.000010 0.000010 0.000010 0.000010 0.000010 0.000010 0.000010 0.000010 0.000010 0.000011 0.000010 0.000010 0.000010 0.000010 0.000010 0.999829 0.000010
0.000010 0.000010 0.000010 0.000010 0.000010 0.000010 0.000010 0.000010 0.000010 0.000010 0.000010 0.000010 0.000010 0.000010 0.000010 0.000010 0.999830 0.000010
0.015087 0.402573 0.000010 0.004009 0.006783 0.000010 0.000010 0.548235 0.000010 0.000010 0.000010 0.006902 0.000010 0.009314 0.006999 0.000010 0.000010 0.000010
0.002742 0.369406 0.000010 0.006101 0.030805 0.000010 0.000010 0.520709 0.000010 0.003825 0.000010 0.000010 0.000010 0.000010 0.050310 0.001750 0.004232 0.010040
0.006463 0.401227 0.000010 0.000010 0.002206 0.000328 0.000010 0.563081 0.000010 0.000010 0.000010 0.000925 0.000010 0.000010 0.023564 0.000010 0.002106 0.000010
0.009381 0.402862 0.000010 0.000010 0.000010 0.001085 0.000010 0.586532 0.000010 0.000010 0.000010 0.000010 0.000010 0.000010 0.000010 0.000010 0.000010 0.000010
0.001246 0.396828 0.000010 0.005793 0.008184 0.000010 0.000010 0.537776 0.000010 0.000241 0.000010 0.008170 0.000010 0.000010 0.041661 0.000010 0.000010 0.000010
0.007153 0.399145 0.000010 0.004418 0.004966 0.000010 0.000010 0.552636 0.000010 0.000010 0.000010 0.000010 0.000010 0.000010 0.031562 0.000010 0.000010 0.000010
0.017161 0.387817 0.000010 0.005246 0.025707 0.000010 0.000010 0.554466 0.000010 0.000010 0.000010 0.000785 0.000010 0.000676 0.000010 0.008041 0.000010 0.000010
0.003532 0.392452 0.000010 0.006280 0.024613 0.000297 0.000010 0.530065 0.000010 0.000010 0.000010 0.011117 0.000010 0.000010 0.027205 0.000010 0.004349 0.000010
0.000010 0.381972 0.000010 0.014143 0.019995 0.000010 0.000010 0.578940 0.000010 0.000010 0.000010 0.000010 0.000010 0.000010 0.004821 0.000010 0.000010 0.000010
0.000010 0.402804 0.000010 0.000010 0.005924 0.000010 0.000010 0.563609 0.000010 0.000010 0.000010 0.012517 0.000010 0.000010 0.015016 0.000010 0.000010 0.000010
0.000632 0.374171 0.000010 0.001461 0.000010 0.000010 0.000010 0.578672 0.000010 0.000010 0.000010 0.001791 0.000010 0.000010 0.039145 0.004018 0.000010 0.000010
0.000010 0.376728 0.000010 0.000010 0.000014 0.000010 0.000010 0.578090 0.000010 0.000010 0.000010 0.006823 0.000010 0.000010 0.019975 0.005789 0.000010 0.012471
0.018317 0.379188 0.000010 0.000010 0.015624 0.000010 0.000010 0.559658 0.000010 0.003113 0.000010 0.003253 0.000010 0.000010 0.014697 0.001210 0.004851 0.000010
0.008744 0.379036 0.000010 0.004406 0.008858 0.000010 0.000010 0.572392 0.000010 0.000010 0.000010 0.013678 0.000010 0.002887 0.006524 0.000010 0.003385 0.000010
0.005967 0.399247 0.000010 0.000010 0.000010 0.000010 0.000010 0.546701 0.000010 0.000010 0.000010 0.004470 0.000010 0.000010 0.030730 0.000010 0.000010 0.012766
0.005952 0.386056 0.000010 0.000010 0.010475 0.000010 0.000010 0.564648 0.000010 0.001021 0.000010 0.009750 0.000010 0.004436 0.013453 0.000010 0.004120 0.000010
0.020840 0.406447 0.000116 0.007116 0.000010 0.004712 0.001787 0.557171 0.000010 0.000219 0.000010 0.001502 0.000010 0.000010 0.000010 0.000010 0.000010 0.000010
0.011967 0.394569 0.000010 0.022675 0.000010 0.002228 0.000010 0.545907 0.000010 0.007459 0.000010 0.000010 0.000010 0.000010 0.009159 0.005937 0.000010 0.000010
0.000353 0.421316 0.000010 0.000010 0.000015 0.000010 0.000010 0.563327 0.000010 0.000010 0.000010 0.001189 0.000010 0.000010 0.013679 0.000010 0.000010 0.000010
0.012953 0.364010 0.000010 0.000010 0.023890 0.001906 0.000010 0.553774 0.000010 0.006104 0.000010 0.006083 0.000010 0.008672 0.021479 0.000010 0.001048 0.000010
0.000010 0.242654 0.000010 0.157684 0.000010 0.002456 0.000010 0.451047 0.002759 0.000010 0.000010 0.010561 0.007896 0.018799 0.026919 0.000010 0.027892 0.051264
0.013016 0.243761 0.000010 0.126714 0.026545 0.003437 0.000010 0.384394 0.000010 0.010082 0.006908 0.000010 0.008762 0.025472 0.000010 0.000010 0.085784 0.065067
0.012574 0.222140 0.000010 0.189597 0.000010 0.000010 0.000010 0.372750 0.016451 0.000010 0.000010 0.000010 0.015739 0.031201 0.008133 0.000010 0.118453 0.012880
0.016752 0.227533 0.000010 0.170408 0.000010 0.001452 0.003656 0.337702 0.000010 0.003339 0.003372 0.002863 0.041947 0.048743 0.000010 0.000010 0.098370 0.043814
0.000010 0.211158 0.000010 0.151796 0.017319 0.000152 0.000010 0.388071 0.012121 0.000010 0.000010 0.000394 0.003929 0.024394 0.019685 0.020262 0.076573 0.074096
0.015413 0.239523 0.000010 0.170462 0.000010 0.002556 0.000010 0.407354 0.000010 0.000010 0.000010 0.000010 0.022350 0.023102 0.013008 0.000010 0.082996 0.023155
0.026420 0.222217 0.000010 0.181825 0.000010 0.000010 0.000010 0.357495 0.002114 0.001916 0.000010 0.000010 0.054020 0.025827 0.016120 0.007561 0.092983 0.011442
0.017752 0.198809 0.006336 0.127096 0.018550 0.000010 0.000010 0.408278 0.000010 0.010411 0.000010 0.000010 0.009946 0.012184 0.024287 0.000010 0.098483 0.067809
0.000010 0.211022 0.000010 0.173747 0.000010 0.006672 0.000010 0.397837 0.000010 0.000010 0.000010 0.000010 0.029124 0.015818 0.015708 0.012238 0.092002 0.045750
0.018282 0.257862 0.000010 0.197913 0.011342 0.000010 0.000010 0.371926 0.000010 0.000010 0.004450 0.000010 0.006697 0.024866 0.007704 0.007062 0.053260 0.038574
0.004139 0.241458 0.000010 0.155290 0.000010 0.000010 0.000010 0.360141 0.000010 0.000010 0.005806 0.000010 0.025664 0.043325 0.000010 0.000010 0.107633 0.056455
0.000010 0.240380 0.000010 0.190318 0.007919 0.000010 0.000010 0.371146 0.000010 0.000010 0.000010 0.004913 0.022979 0.016167 0.000010 0.000010 0.094477 0.051611
0.012462 0.273194 0.000010 0.125417 0.001843 0.000010 0.000010 0.405016 0.000010 0.000010 0.011725 0.000016 0.000010 0.020061 0.000999 0.003970 0.067148 0.078086
0.005502 0.233597 0.006439 0.174608 0.000010 0.003892 0.000010 0.358439 0.039787 0.000010 0.002443 0.000010 0.006328 0.019447 0.004922 0.000010 0.110512 0.034034
0.000779 0.217290 0.001604 0.157719 0.004996 0.000903 0.000010 0.379487 0.000010 0.002524 0.005803 0.015633 0.034374 0.047441 0.010815 0.003587 0.048710 0.068314
0.009227 0.216414 0.000011 0.146090 0.031864 0.000010 0.000010 0.376545 0.034091 0.001891 0.008840 0.000010 0.005865 0.036734 0.000010 0.002537 0.075242 0.054611
0.000010 0.198175 0.000010 0.139039 0.015838 0.000713 0.000010 0.391066 0.020102 0.000010 0.013200 0.003520 0.022140 0.022956 0.042996 0.010863 0.083731 0.035621
0.004439 0.250244 0.000010 0.183826 0.012273 0.002243 0.000010 0.340328 0.000010 0.001404 0.008260 0.000010 0.031691 0.000010 0.001724 0.000010 0.116563 0.046944
0.006371 0.239541 0.000010 0.181791 0.030659 0.001494 0.003231 0.395203 0.000010 0.001369 0.009150 0.001235 0.000010 0.029294 0.000010 0.000010 0.071915 0.028698
0.017947 0.244966 0.009836 0.174148 0.000291 0.000550 0.000010 0.368390 0.017830 0.000010 0.000698 0.000010 0.003696 0.009853 0.000010 0.000010 0.114423 0.037321
0.011555 0.050218 0.000010 0.003418 0.067774 0.000010 0.000010 0.818919 0.000010 0.009883 0.000010 0.000010 0.000010 0.000010 0.000010 0.008892 0.002643 0.026609
0.000010 0.036145 0.000010 0.000857 0.080536 0.000010 0.000010 0.831066 0.000010 0.000010 0.000010 0.005405 0.000010 0.000010 0.015788 0.030094 0.000010 0.000010
0.000010 0.037714 0.000010 0.000685 0.066284 0.000010 0.000010 0.852722 0.000010 0.009993 0.000010 0.000010 0.000010 0.000010 0.003955 0.028535 0.000010 0.000010
0.000010 0.025598 0.000010 0.004715 0.080738 0.000010 0.000010 0.812944 0.000010 0.000010 0.000010 0.012086 0.000010 0.023468 0.002871 0.013868 0.023621 0.000010
0.000913 0.021387 0.000010 0.000010 0.094828 0.000010 0.000010 0.840123 0.000010 0.008840 0.000010 0.000010 0.000010 0.000010 0.005072 0.028726 0.000010 0.000010
0.006677 0.037406 0.000010 0.007578 0.081995 0.000010 0.000010 0.818799 0.000010 0.000010 0.000010 0.002364 0.000010 0.000010 0.006151 0.018865 0.016647 0.003439
0.000010 0.016931 0.000010 0.000010 0.097098 0.000010 0.000010 0.861849 0.000010 0.000010 0.000010 0.010162 0.000010 0.000010 0.000010 0.013831 0.000010 0.000010
0.006815 0.014112 0.000010 0.000010 0.077168 0.000010 0.000010 0.835563 0.000010 0.015392 0.000010 0.002649 0.000010 0.000010 0.020250 0.027952 0.000010 0.000010
0.000010 0.002269 0.000010 0.006027 0.056561 0.000010 0.000010 0.861989 0.000010 0.012716 0.000010 0.006651 0.000010 0.000010 0.006302 0.044334 0.000010 0.003062
0.007459 0.033827 0.000010 0.000010 0.099810 0.000010 0.000010 0.797288 0.000010 0.004250 0.000010 0.007688 0.000010 0.020197 0.000192 0.029199 0.000010 0.000010
0.013393 0.043376 0.000010 0.000010 0.093900 0.000010 0.000010 0.830441 0.000010 0.009350 0.000010 0.000010 0.000010 0.000010 0.000495 0.008935 0.000010 0.000010
0.004851 0.013691 0.000010 0.000010 0.085125 0.000010 0.000010 0.828609 0.000010 0.000010 0.000010 0.007787 0.000010 0.000010 0.005666 0.041617 0.004966 0.007597
0.008478 0.000017 0.000010 0.000010 0.085288 0.000010 0.000010 0.857651 0.000010 0.000010 0.000010 0.007117 0.000010 0.000010 0.000010 0.019862 0.000010 0.021478
0.016889 0.000010 0.000010 0.000010 0.094246 0.000010 0.000010 0.860580 0.000010 0.008749 0.000010 0.003463 0.000010 0.000010 0.000010 0.015953 0.000010 0.000010
0.017649 0.043002 0.000010 0.000010 0.078460 0.000010 0.000010 0.790960 0.000010 0.000010 0.000010 0.011266 0.000010 0.011866 0.000010 0.036516 0.000010 0.010181
0.000010 0.048244 0.000010 0.000010 0.077911 0.000010 0.000010 0.815217 0.000010 0.000010 0.000010 0.012075 0.000010 0.000010 0.016654 0.028067 0.000010 0.001722
0.000010 0.047964 0.000010 0.000010 0.068882 0.000010 0.000010 0.853231 0.000010 0.004397 0.000010 0.000559 0.000010 0.002762 0.000010 0.022096 0.000010 0.000010
0.003106 0.031604 0.000010 0.000010 0.097427 0.000010 0.000010 0.816457 0.000010 0.000010 0.000010 0.019347 0.000010 0.000010 0.002371 0.025717 0.003180 0.000701
0.004180 0.035098 0.000010 0.000010 0.062421 0.000010 0.000010 0.815824 0.000010 0.012586 0.000010 0.000010 0.000010 0.000010 0.008864 0.043682 0.000010 0.017244
0.000010 0.004241 0.000010 0.000010 0.086694 0.002432 0.000010 0.799062 0.000010 0.011226 0.000010 0.009411 0.000010 0.000010 0.000010 0.031529 0.055305 0.000010
0.000010 0.000010 0.000015 0.000010 0.000010 0.000010 0.000012 0.000010 0.000010 0.000010 0.000010 0.000010 0.000010 0.000010 0.000010 0.999823 0.000010 0.000010
0.000010 0.000010 0.000010 0.000010 0.000010 0.000010 0.000010 0.000010 0.000010 0.000010 0.000010 0.000010 0.000010 0.000010 0.000010 0.999830 0.000010 0.000010
0.000010 0.000010 0.000010 0.000010 0.000010 0.000010 0.000010 0.000010 0.000010 0.000010 0.000010 0.000010 0.000010 0.000010 0.000010 0.999830 0.000010 0.000010
0.006385 0.106832 0.002186 0.065716 0.041559 0.000010 0.000010 0.049388 0.000010 0.002546 0.000010 0.014872 0.000010 0.015229 0.010207 0.622037 0.000010 0.062984
0.003021 0.017530 0.000010 0.071387 0.025134 0.000010 0.000010 0.040359 0.000010 0.018406 0.000010 0.000010 0.000010 0.014095 0.024844 0.759130 0.000010 0.026014
0.000010 0.072351 0.000010 0.056265 0.002753 0.000010 0.000010 0.000010 0.000010 0.009457 0.000010 0.000010 0.000010 0.000010 0.004703 0.854351 0.000010 0.000010
0.000010 0.000010 0.000010 0.000010 0.000010 0.000010 0.000010 0.000010 0.000010 0.000010 0.000010 0.000010 0.000010 0.000010 0.000010 0.999830 0.000010 0.000010
0.000010 0.000010 0.000010 0.000010 0.000010 0.000010 0.000010 0.000010 0.000010 0.000010 0.000010 0.000010 0.000010 0.000010 0.000010 0.999830 0.000010 0.000010
0.000010 0.000010 0.000010 0.000015 0.000010 0.000010 0.000010 0.000010 0.000010 0.000010 0.000010 0.000010 0.000010 0.000010 0.000013 0.999822 0.000010 0.000010
0.000010 0.000010 0.000010 0.000010 0.000010 0.000010 0.000010 0.000013 0.000010 0.000010 0.000010 0.000010 0.000010 0.000010 0.000010 0.999827 0.000010 0.000010
0.000010 0.000010 0.000013 0.000010 0.000010 0.000010 0.000010 0.000010 0.000010 0.000010 0.000010 0.000010 0.000010 0.000010 0.000010 0.999827 0.000010 0.000010
0.000010 0.000010 0.000010 0.000010 0.000010 0.000010 0.000010 0.000010 0.000010 0.000010 0.000010 0.000010 0.000010 0.000010 0.000010 0.999830 0.000010 0.000010
0.003721 0.230805 0.012182 0.000010 0.021279 0.006057 0.024463 0.032830 0.000010 0.060576 0.000010 0.021421 0.000010 0.028183 0.019593 0.508278 0.000010 0.030561
0.000010 0.194888 0.027911 0.000010 0.048092 0.009560 0.006781 0.025752 0.000010 0.077921 0.005475 0.019547 0.000010 0.000010 0.020601 0.522741 0.000010 0.040672
0.002988 0.193908 0.016230 0.000010 0.027053 0.010456 0.017742 0.022072 0.004038 0.090524 0.000010 0.006730 0.000010 0.000010 0.023707 0.554022 0.000010 0.030479
0.011587 0.179564 0.021745 0.000010 0.041076 0.014320 0.003500 0.024307 0.003329 0.081902 0.003319 0.005851 0.008636 0.000010 0.031767 0.555364 0.000010 0.013704
0.004039 0.218270 0.014466 0.000010 0.029077 0.011645 0.005600 0.047123 0.024153 0.055312 0.004701 0.020848 0.000010 0.012193 0.020091 0.512495 0.000010 0.019957
0.012314 0.198575 0.000010 0.000010 0.034809 0.007072 0.020517 0.035260 0.039969 0.073945 0.000010 0.010917 0.000010 0.000010 0.019600 0.537013 0.000010 0.009949
0.028224 0.185660 0.004588 0.031071 0.044292 0.003559 0.010713 0.126845 0.031816 0.029000 0.002174 0.011165 0.004428 0.000623 0.017535 0.429647 0.000010 0.038649
0.029019 0.180003 0.007922 0.034464 0.038522 0.006274 0.007279 0.121966 0.043352 0.018964 0.003050 0.014969 0.000010 0.002678 0.021948 0.429820 0.003647 0.036113
0.004756 0.098753 0.000010 0.023483 0.371321 0.004463 0.000010 0.240103 0.000010 0.026646 0.000010 0.002398 0.000010 0.158249 0.037763 0.015162 0.016842 0.000010
0.001950 0.165169 0.000010 0.015512 0.372349 0.000010 0.000010 0.303911 0.000010 0.000583 0.000010 0.000010 0.000010 0.059589 0.028437 0.039410 0.000010 0.013009
0.000010 0.097866 0.000010 0.000010 0.398844 0.000010 0.000010 0.284734 0.000010 0.008925 0.000010 0.003056 0.000010 0.137950 0.027388 0.024795 0.013246 0.003115
0.015990 0.170753 0.000010 0.008771 0.421244 0.000010 0.000010 0.322859 0.000010 0.012941 0.000010 0.003077 0.000010 0.004343 0.012574 0.027369 0.000010 0.000010
0.016677 0.166064 0.000010 0.000010 0.407935 0.000010 0.000010 0.316696 0.000010 0.011732 0.000010 0.000010 0.000010 0.021188 0.020846 0.038465 0.000010 0.000307
0.000010 0.193820 0.000010 0.000010 0.389108 0.000010 0.000010 0.340660 0.000010 0.010251 0.000010 0.002581 0.000010 0.005456 0.031533 0.026491 0.000010 0.000010
0.000010 0.154632 0.000010 0.000010 0.432040 0.000010 0.000010 0.319859 0.000010 0.000010 0.000010 0.000010 0.000010 0.000010 0.039650 0.031990 0.000010 0.021709
0.006162 0.141939 0.000010 0.000010 0.420649 0.000010 0.000010 0.334150 0.000010 0.005741 0.000010 0.000010 0.000010 0.001396 0.044396 0.045467 0.000010 0.000010
0.009188 0.136190 0.000010 0.000010 0.400248 0.001667 0.000010 0.342463 0.000010 0.000010 0.000010 0.000010 0.000010 0.030870 0.059051 0.016995 0.000010 0.003237
0.007993 0.147436 0.000010 0.000010 0.357263 0.000010 0.000010 0.299466 0.000010 0.013511 0.000010 0.003017 0.000010 0.030483 0.049449 0.027410 0.000010 0.063893
0.009580 0.162246 0.000010 0.000010 0.364818 0.000010 0.000010 0.332356 0.000010 0.012740 0.000010 0.000010 0.000010 0.012348 0.051313 0.045067 0.000010 0.009442
0.024110 0.156524 0.000010 0.005243 0.419333 0.000010 0.000010 0.307422 0.000010 0.000010 0.000010 0.005032 0.000010 0.006117 0.033292 0.042836 0.000010 0.000010
0.002362 0.146968 0.000010 0.000010 0.425316 0.000010 0.000010 0.339751 0.000010 0.003280 0.000010 0.001144 0.000010 0.000010 0.040803 0.030591 0.000010 0.009694
0.023652 0.170012 0.000010 0.003928 0.362801 0.000010 0.000010 0.349577 0.000010 0.005693 0.000010 0.000010 0.000010 0.003831 0.048622 0.031794 0.000010 0.000010
0.000346 0.173024 0.000010 0.000010 0.399427 0.000010 0.000010 0.320540 0.000010 0.000010 0.000010 0.000010 0.005517 0.001841 0.048384 0.038941 0.002418 0.009481
0.021720 0.155960 0.000010 0.000010 0.410391 0.000010 0.000010 0.312425 0.000010 0.012189 0.000010 0.001658 0.000010 0.000010 0.040693 0.044864 0.000010 0.000010
0.018053 0.156601 0.000010 0.000841 0.402187 0.000010 0.000010 0.365766 0.000010 0.006595 0.000010 0.000010 0.000010 0.002017 0.024336 0.023516 0.000010 0.000010
0.017520 0.173972 0.000010 0.042055 0.327979 0.000384 0.000010 0.285199 0.004755 0.003940 0.004137 0.010825 0.000010 0.009540 0.052424 0.026196 0.010130 0.030913
0.001921 0.119878 0.000010 0.000010 0.355941 0.000010 0.000010 0.343194 0.000010 0.007063 0.000010 0.009396 0.000010 0.114562 0.023763 0.014261 0.000010 0.009942
0.018304 0.226533 0.000010 0.037048 0.127918 0.000010 0.000010 0.248313 0.000010 0.035365 0.004094 0.013765 0.000010 0.027802 0.049664 0.022784 0.012901 0.175460
0.002741 0.444454 0.014825 0.062324 0.083146 0.004029 0.019215 0.047866 0.032492 0.031164 0.000010 0.001346 0.013214 0.076351 0.056726 0.079489 0.001971 0.028638
0.019406 0.492693 0.031010 0.000950 0.105016 0.000010 0.021129 0.092478 0.017606 0.031517 0.018358 0.005596 0.000010 0.000010 0.024361 0.100932 0.000010 0.038908
0.008595 0.198983 0.000010 0.352864 0.018250 0.000010 0.000010 0.042303 0.021184 0.010379 0.002562 0.000010 0.006286 0.207997 0.019266 0.027534 0.016330 0.067426
0.000010 0.341465 0.013706 0.053839 0.065882 0.000104 0.023803 0.090385 0.006395 0.047754 0.000010 0.002351 0.006798 0.180837 0.037800 0.050509 0.029526 0.048825
0.014416 0.286737 0.011114 0.015701 0.046769 0.000010 0.010264 0.037991 0.020824 0.020937 0.009388 0.010345 0.002415 0.393694 0.034888 0.039791 0.001550 0.043165
0.005942 0.473275 0.021880 0.003804 0.089565 0.000010 0.010135 0.080818 0.040021 0.025789 0.029754 0.005819 0.000010 0.015463 0.052813 0.097902 0.006501 0.040501
0.019212 0.499132 0.026216 0.000010 0.063705 0.000010 0.033849 0.084437 0.046398 0.006817 0.000691 0.029377 0.000010 0.012136 0.062088 0.084609 0.000010 0.031292
0.013591 0.517374 0.029999 0.011870 0.098362 0.000010 0.034797 0.050612 0.015148 0.028091 0.000010 0.021436 0.010408 0.000010 0.055468 0.085358 0.000010 0.027446
0.011304 0.455934 0.007991 0.008789 0.093106 0.000010 0.022347 0.060538 0.048357 0.020782 0.013143 0.010722 0.000010 0.032651 0.041929 0.080301 0.000010 0.092074
0.019956 0.147626 0.000010 0.006505 0.077802 0.000010 0.000010 0.623958 0.000010 0.000010 0.000010 0.019641 0.000010 0.017167 0.013330 0.042341 0.000010 0.031595
0.016773 0.101825 0.000010 0.004055 0.095401 0.000010 0.000010 0.585800 0.000010 0.005449 0.000010 0.016257 0.000010 0.032850 0.027531 0.032643 0.008183 0.073174
0.000010 0.112270 0.003914 0.016142 0.067434 0.000010 0.000010 0.559221 0.000010 0.031150 0.000010 0.000010 0.000010 0.057911 0.039813 0.038739 0.048047 0.025289
0.026014 0.096312 0.000010 0.031115 0.093424 0.001565 0.000010 0.595961 0.000010 0.014065 0.000010 0.003038 0.000010 0.015727 0.029662 0.029905 0.037886 0.025275
0.007987 0.075892 0.000014 0.000010 0.086276 0.000262 0.000010 0.610158 0.000010 0.002295 0.002714 0.004483 0.000010 0.020567 0.037596 0.015291 0.056165 0.080261
0.015693 0.104402 0.000010 0.000010 0.053676 0.000603 0.000010 0.538612 0.000010 0.002113 0.000010 0.008777 0.000010 0.134678 0.037707 0.043464 0.022868 0.037347
0.002221 0.010610 0.000010 0.015435 0.061942 0.000010 0.000010 0.559102 0.000010 0.000010 0.000010 0.006731 0.000010 0.140987 0.046586 0.033732 0.069357 0.053228
0.000010 0.038770 0.005339 0.022474 0.083393 0.000010 0.000010 0.564873 0.000017 0.020979 0.000010 0.000010 0.000010 0.095275 0.039145 0.041874 0.046964 0.040835
0.000010 0.036461 0.000590 0.011741 0.056425 0.000010 0.007736 0.586979 0.000010 0.000010 0.001335 0.006161 0.000010 0.143786 0.045173 0.028901 0.043533 0.031129
0.000010 0.011143 0.002900 0.009208 0.056078 0.000010 0.000010 0.588008 0.000010 0.000010 0.000010 0.007157 0.000010 0.134714 0.049227 0.039457 0.077287 0.024750
0.008382 0.070287 0.009744 0.028223 0.073612 0.000010 0.000010 0.490850 0.000010 0.000010 0.000010 0.000010 0.000010 0.219437 0.005775 0.027373 0.024247 0.042000
0.013523 0.048207 0.000010 0.023692 0.054485 0.000010 0.000010 0.563192 0.000010 0.000010 0.000010 0.013980 0.000010 0.158604 0.004220 0.031576 0.049169 0.039283
0.001626 0.057623 0.000010 0.000010 0.067051 0.000010 0.000010 0.554627 0.000010 0.000010 0.000010 0.002092 0.000010 0.155622 0.033148 0.033036 0.048566 0.046528
0.012740 0.078790 0.005226 0.034913 0.058958 0.002397 0.000010 0.536061 0.000010 0.003348 0.000010 0.000010 0.000010 0.116968 0.032030 0.034885 0.039619 0.044014
0.015816 0.080433 0.000010 0.030962 0.092586 0.000119 0.005410 0.561547 0.000010 0.005046 0.000010 0.007305 0.000010 0.075708 0.025868 0.035199 0.003254 0.060708
0.011859 0.073951 0.005610 0.009535 0.058191 0.000010 0.000010 0.541689 0.008138 0.004012 0.000010 0.000010 0.000010 0.120275 0.039367 0.015650 0.048631 0.063043
0.010872 0.050911 0.018158 0.041841 0.073607 0.000010 0.000010 0.557976 0.003933 0.004243 0.010762 0.002373 0.000010 0.112463 0.011764 0.031689 0.045726 0.023652
0.012589 0.085465 0.004417 0.039760 0.077180 0.000010 0.000010 0.532350 0.000010 0.000053 0.000010 0.015460 0.000010 0.085317 0.008733 0.046708 0.070871 0.021048
0.004973 0.048573 0.000010 0.014699 0.078919 0.000010 0.000010 0.535123 0.000010 0.007768 0.000010 0.000010 0.000010 0.157363 0.019475 0.035623 0.062808 0.034606
0.021907 0.073493 0.012920 0.019949 0.065337 0.000010 0.000010 0.497443 0.000010 0.018262 0.000010 0.000010 0.000010 0.142772 0.044411 0.026157 0.034392 0.042897
0.000010 0.116782 0.000010 0.588688 0.048468 0.000010 0.000010 0.108083 0.000010 0.001355 0.000010 0.000010 0.000010 0.067879 0.005669 0.000010 0.001225 0.061761
0.003817 0.171596 0.006325 0.541234 0.025663 0.007965 0.000010 0.101368 0.000010 0.003807 0.000010 0.007709 0.000010 0.068146 0.008565 0.011262 0.010413 0.032088
0.007237 0.101679 0.000010 0.623232 0.034985 0.000010 0.000010 0.088049 0.000010 0.010757 0.000010 0.000010 0.000010 0.009217 0.021165 0.013739 0.001589 0.088279
0.021667 0.113261 0.000010 0.523070 0.012617 0.000010 0.000010 0.103187 0.000010 0.000010 0.000010 0.002975 0.000010 0.069359 0.008766 0.001073 0.065734 0.078222
0.021321 0.124943 0.000010 0.632680 0.029499 0.000010 0.000010 0.071184 0.000010 0.000010 0.000010 0.018710 0.000010 0.000010 0.030203 0.002792 0.000010 0.068578
0.024136 0.104712 0.000010 0.612944 0.003783 0.000010 0.000010 0.126954 0.000010 0.000010 0.000010 0.006185 0.000010 0.024606 0.007124 0.009401 0.000010 0.080074
0.012265 0.124376 0.000010 0.641443 0.027376 0.000010 0.000010 0.077499 0.000010 0.006493 0.000010 0.010731 0.000010 0.000010 0.010859 0.000010 0.000010 0.088867
0.010864 0.131514 0.000010 0.576677 0.002369 0.000010 0.000010 0.093868 0.000010 0.000010 0.000010 0.006405 0.000010 0.027910 0.013208 0.010433 0.003100 0.123583
0.014592 0.110578 0.000010 0.622104 0.031623 0.000010 0.000010 0.077930 0.000010 0.012101 0.000010 0.003749 0.000010 0.000403 0.027825 0.018293 0.000010 0.080734
0.022544 0.122375 0.000010 0.607164 0.033211 0.000010 0.000010 0.070636 0.000010 0.000809 0.000010 0.000010 0.000010 0.009682 0.033890 0.015308 0.000010 0.084300
0.009714 0.109384 0.000010 0.585430 0.030612 0.000010 0.000010 0.107231 0.000010 0.001589 0.000010 0.000010 0.000010 0.010228 0.021906 0.006680 0.000010 0.117146
0.009042 0.082478 0.000010 0.602620 0.018363 0.000010 0.000010 0.112293 0.000010 0.000010 0.000010 0.009082 0.000010 0.036525 0.037329 0.000010 0.000010 0.092179
0.000010 0.111595 0.000010 0.654532 0.013771 0.000010 0.000010 0.090067 0.000010 0.009179 0.000010 0.000010 0.000010 0.014829 0.020502 0.005630 0.000010 0.079804
0.017731 0.097294 0.000010 0.621858 0.024577 0.000010 0.000010 0.086259 0.000010 0.000010 0.000010 0.000474 0.000010 0.007159 0.032669 0.018724 0.000010 0.093175
0.013609 0.115453 0.000010 0.618659 0.025008 0.000010 0.000010 0.099843 0.000010 0.000010 0.000010 0.002725 0.000010 0.021436 0.024357 0.000010 0.013453 0.065378
0.017631 0.127056 0.000010 0.629423 0.021813 0.000010 0.000010 0.097118 0.000010 0.007885 0.000010 0.000010 0.000010 0.000010 0.017190 0.003706 0.000010 0.078088
0.014206 0.121776 0.000010 0.584072 0.003435 0.000010 0.000010 0.095552 0.000010 0.001303 0.000010 0.007438 0.000010 0.022800 0.022087 0.016896 0.000010 0.110363
0.012659 0.094432 0.000010 0.621308 0.013311 0.000010 0.000010 0.082100 0.000010 0.000010 0.000010 0.004714 0.000010 0.031809 0.024169 0.018162 0.016715 0.080552
0.024164 0.098433 0.000010 0.594260 0.028130 0.000010 0.000010 0.108839 0.000010 0.000254 0.000010 0.006772 0.000010 0.012863 0.016740 0.021996 0.000434 0.087055
0.020361 0.097364 0.000010 0.613773 0.040381 0.000010 0.000010 0.099975 0.000010 0.000010 0.000010 0.006111 0.000010 0.000010 0.020721 0.012366 0.006172 0.082696
0.060535 0.275556 0.000010 0.069521 0.010155 0.000010 0.000010 0.103555 0.000010 0.000010 0.000010 0.011314 0.000010 0.014304 0.097075 0.013598 0.000010 0.344308
0.032992 0.327908 0.000010 0.032084 0.011931 0.000010 0.000010 0.115194 0.000010 0.000010 0.000010 0.000010 0.000010 0.000010 0.079564 0.004560 0.000010 0.395666
0.041111 0.334053 0.000010 0.034662 0.020048 0.000010 0.000010 0.115298 0.000010 0.000010 0.000010 0.000010 0.000010 0.005011 0.080572 0.016159 0.010286 0.342720
0.046529 0.317842 0.000010 0.063045 0.005602 0.000010 0.000010 0.115557 0.000010 0.000011 0.000010 0.000010 0.000010 0.011211 0.066911 0.013517 0.005456 0.354249
0.049766 0.337409 0.000010 0.031143 0.030318 0.000010 0.000010 0.070640 0.000010 0.000010 0.000010 0.000010 0.000010 0.000010 0.100550 0.004553 0.016909 0.358622
0.042469 0.322300 0.000010 0.043429 0.014229 0.000010 0.000010 0.065703 0.000010 0.000010 0.000010 0.000010 0.000010 0.010368 0.083556 0.000010 0.000010 0.417847
0.033439 0.326853 0.000010 0.067606 0.021166 0.000010 0.000010 0.059734 0.000010 0.000010 0.000010 0.000010 0.000010 0.003331 0.088500 0.004353 0.006734 0.388204
0.017398 0.311596 0.000010 0.066342 0.031225 0.000010 0.000010 0.104401 0.000010 0.000010 0.000010 0.008566 0.000010 0.000010 0.092699 0.008532 0.000010 0.359150
0.017771 0.346836 0.000010 0.053099 0.022714 0.000010 0.000010 0.089023 0.000010 0.000010 0.000010 0.000010 0.000010 0.008004 0.095634 0.000924 0.004349 0.361566
0.030560 0.319110 0.000010 0.069718 0.015015 0.000010 0.000010 0.084568 0.000010 0.000010 0.000010 0.000010 0.000010 0.009468 0.104893 0.000010 0.002895 0.363682
0.052052 0.322910 0.000010 0.022223 0.010888 0.000010 0.000010 0.077435 0.000010 0.000010 0.000010 0.000010 0.000010 0.029738 0.069813 0.007295 0.000010 0.407555
0.056578 0.288586 0.000010 0.044241 0.032202 0.000010 0.000010 0.100364 0.000010 0.000010 0.000010 0.000010 0.000010 0.026456 0.074021 0.000011 0.000010 0.377450
0.027755 0.331846 0.000010 0.056656 0.011433 0.000010 0.000010 0.103434 0.000010 0.000010 0.000010 0.003952 0.000010 0.000010 0.080162 0.000010 0.000010 0.384661
0.029297 0.323548 0.000010 0.037503 0.020645 0.000010 0.000010 0.082900 0.000010 0.000010 0.000010 0.006270 0.000010 0.000010 0.083896 0.000526 0.000010 0.415325
0.046006 0.335318 0.000010 0.037831 0.028172 0.000010 0.000010 0.066652 0.000010 0.000010 0.000010 0.000010 0.000010 0.000010 0.087339 0.000010 0.000010 0.398572
0.047637 0.314765 0.000010 0.047987 0.015352 0.000010 0.000010 0.056000 0.000010 0.000010 0.000010 0.000010 0.000010 0.014999 0.075228 0.000010 0.000010 0.427932
0.020790 0.329826 0.000010 0.047004 0.007693 0.000010 0.000010 0.127986 0.000010 0.000010 0.000010 0.000010 0.000010 0.002174 0.082482 0.000010 0.000010 0.381946
0.044071 0.329840 0.000010 0.070201 0.000010 0.000010 0.000010 0.100759 0.000010 0.000010 0.000010 0.000010 0.000010 0.007074 0.075292 0.004610 0.000010 0.368053
0.040875 0.297446 0.000010 0.063796 0.014370 0.000010 0.000010 0.092638 0.000010 0.000010 0.000010 0.000010 0.000010 0.006611 0.074903 0.008565 0.009654 0.391062
0.056875 0.297958 0.000010 0.045744 0.034783 0.000017 0.000010 0.094849 0.000010 0.000010 0.000010 0.000010 0.000010 0.002488 0.096832 0.000010 0.000010 0.370365
0.047106 0.316549 0.000010 0.000010 0.078348 0.000010 0.000010 0.337997 0.000010 0.008137 0.005345 0.010042 0.000010 0.000010 0.064157 0.047933 0.000010 0.084306
0.022063 0.317031 0.000010 0.000010 0.098638 0.000010 0.000010 0.303010 0.006082 0.015454 0.002851 0.000010 0.000010 0.005786 0.067331 0.030080 0.008353 0.123262
0.036283 0.304873 0.002525 0.000010 0.084490 0.005601 0.000010 0.298284 0.000010 0.002258 0.000010 0.018983 0.000010 0.011675 0.073093 0.057421 0.013269 0.091197
0.039999 0.330990 0.000010 0.001081 0.087002 0.000010 0.000010 0.312740 0.000010 0.004525 0.000010 0.015988 0.000010 0.023376 0.070752 0.035991 0.002248 0.075248
0.017694 0.331420 0.000010 0.000010 0.083784 0.000010 0.000010 0.350046 0.000010 0.024846 0.004997 0.005394 0.000010 0.008829 0.055868 0.022709 0.000010 0.094343
0.046065 0.319625 0.000010 0.000010 0.087431 0.000010 0.000010 0.337599 0.000398 0.008266 0.002686 0.013163 0.000010 0.004705 0.053041 0.033260 0.006010 0.087699
0.036621 0.305350 0.000010 0.000010 0.080792 0.001901 0.000010 0.336631 0.001573 0.003357 0.000010 0.024218 0.000010 0.014705 0.062983 0.045939 0.000010 0.085870
0.039341 0.310562 0.000010 0.002322 0.073871 0.001451 0.002056 0.346332 0.000010 0.014628 0.000010 0.000010 0.000010 0.004942 0.072189 0.041198 0.000010 0.091047
0.030763 0.326902 0.005494 0.016270 0.088571 0.000010 0.000010 0.322009 0.000010 0.011094 0.000010 0.003447 0.000010 0.011603 0.079185 0.042795 0.001941 0.059876
0.013789 0.332006 0.000010 0.000010 0.098540 0.002218 0.000010 0.336116 0.002921 0.002356 0.001497 0.016449 0.000010 0.004156 0.064943 0.034384 0.007134 0.083450
0.037587 0.335262 0.000018 0.000010 0.079166 0.000010 0.000010 0.336080 0.003271 0.010403 0.000010 0.011741 0.000010 0.012742 0.059703 0.036771 0.004128 0.073077
0.031195 0.336321 0.000010 0.000010 0.090302 0.000232 0.000951 0.298779 0.000010 0.000010 0.000010 0.015261 0.000010 0.000010 0.058981 0.060666 0.000010 0.107232
0.030714 0.262627 0.003833 0.005904 0.120377 0.000010 0.000010 0.353322 0.000010 0.009181 0.000010 0.008498 0.000010 0.000010 0.060315 0.048521 0.008466 0.088182
0.034374 0.328594 0.000010 0.000010 0.096935 0.000010 0.000010 0.295006 0.000010 0.015404 0.004966 0.000217 0.000010 0.000296 0.073127 0.044303 0.002701 0.104016
0.043577 0.336753 0.000010 0.000010 0.097628 0.000010 0.000010 0.284300 0.000010 0.024670 0.004720 0.000010 0.000010 0.019701 0.060477 0.045344 0.020419 0.062341
0.036101 0.345339 0.004776 0.002318 0.084241 0.000010 0.000010 0.307743 0.000010 0.011139 0.000190 0.000010 0.000010 0.015683 0.063090 0.037411 0.000010 0.091909
0.027947 0.309939 0.005867 0.000010 0.095757 0.000733 0.000010 0.307247 0.000010 0.025607 0.000010 0.003763 0.000010 0.015548 0.070001 0.041842 0.006959 0.088742
0.042242 0.308972 0.000010 0.008821 0.079700 0.001255 0.000010 0.361160 0.000010 0.000010 0.000010 0.014833 0.000010 0.018538 0.064299 0.028012 0.000010 0.072097
0.032488 0.323358 0.000010 0.000010 0.069810 0.002806 0.000010 0.337053 0.000010 0.012015 0.000010 0.019675 0.000010 0.006361 0.068224 0.043596 0.011249 0.073306
0.044485 0.304356 0.000010 0.000010 0.088177 0.000010 0.000010 0.345355 0.000010 0.002510 0.000010 0.015034 0.000010 0.015572 0.064029 0.051779 0.000010 0.068625
0.000010 0.680165 0.000010 0.000010 0.077869 0.003096 0.019176 0.003670 0.063042 0.017891 0.012260 0.000010 0.000010 0.000010 0.028454 0.068367 0.000010 0.025940
0.000010 0.772230 0.005378 0.000010 0.087660 0.000010 0.025819 0.000010 0.027860 0.000010 0.020183 0.003974 0.000010 0.000010 0.000010 0.056796 0.000010 0.000010
0.000010 0.775724 0.010999 0.000010 0.070141 0.000010 0.011268 0.000010 0.042178 0.004664 0.015634 0.000010 0.015915 0.000010 0.000010 0.053387 0.000010 0.000010
0.000010 0.758398 0.009387 0.000010 0.073476 0.000010 0.039812 0.000010 0.009746 0.019756 0.003249 0.000010 0.022462 0.000010 0.000010 0.063623 0.000010 0.000010
0.000010 0.783805 0.009694 0.000010 0.069701 0.000010 0.015923 0.000010 0.021096 0.000010 0.030072 0.011748 0.000010 0.000010 0.004610 0.053261 0.000010 0.000010
0.000010 0.741951 0.000010 0.000010 0.091715 0.000010 0.024549 0.000010 0.051044 0.000010 0.029846 0.008118 0.000010 0.000010 0.001395 0.051282 0.000010 0.000010
0.000010 0.749411 0.011973 0.000010 0.090757 0.000010 0.018000 0.000010 0.005561 0.010720 0.020378 0.013365 0.022587 0.000010 0.000319 0.056859 0.000010 0.000010
0.000010 0.807034 0.000010 0.000010 0.049606 0.000010 0.004852 0.000010 0.048247 0.000010 0.012595 0.000010 0.017188 0.000010 0.000010 0.060368 0.000010 0.000010
0.003116 0.725382 0.011580 0.000010 0.089990 0.000010 0.032671 0.000010 0.026833 0.006773 0.014727 0.008018 0.011538 0.000010 0.010495 0.058817 0.000010 0.000010
0.000010 0.752971 0.010567 0.000010 0.073910 0.001045 0.011230 0.000010 0.070748 0.000010 0.005082 0.000010 0.005896 0.000010 0.002830 0.065642 0.000010 0.000010
0.000010 0.768493 0.012713 0.000010 0.069393 0.000010 0.029618 0.000010 0.030841 0.003812 0.010717 0.004175 0.000010 0.000010 0.000010 0.070148 0.000010 0.000010
0.000010 0.771397 0.001961 0.000010 0.088871 0.000010 0.036129 0.000010 0.018029 0.000010 0.024406 0.000889 0.000010 0.000010 0.000010 0.058218 0.000010 0.000010
0.000010 0.778300 0.000010 0.000010 0.061807 0.006346 0.027710 0.000010 0.053723 0.000010 0.009327 0.000010 0.000010 0.000010 0.000010 0.062677 0.000010 0.000010
0.000010 0.757451 0.012839 0.000010 0.082414 0.000010 0.013050 0.000010 0.038668 0.000010 0.012994 0.010943 0.013279 0.000010 0.000010 0.058273 0.000010 0.000010
0.000010 0.816620 0.000010 0.000010 0.062081 0.000010 0.031672 0.000010 0.015501 0.000010 0.023372 0.000010 0.002137 0.000010 0.000010 0.048507 0.000010 0.000010
0.000010 0.794850 0.008897 0.000010 0.070248 0.000010 0.027745 0.000010 0.019683 0.007745 0.019056 0.000010 0.003917 0.000010 0.000010 0.047769 0.000010 0.000010
0.000010 0.775814 0.015734 0.000010 0.073369 0.000010 0.035594 0.000010 0.020895 0.000010 0.017861 0.000010 0.000010 0.000010 0.000010 0.060624 0.000010 0.000010
0.000010 0.759744 0.000010 0.000010 0.080392 0.000010 0.019776 0.000010 0.041738 0.000010 0.017546 0.012861 0.006970 0.000010 0.000010 0.060873 0.000010 0.000010
0.008273 0.767985 0.006657 0.000010 0.080460 0.000010 0.012089 0.000010 0.029245 0.000011 0.016121 0.000010 0.025368 0.000010 0.000010 0.053711 0.000010 0.000010
0.000010 0.774494 0.005164 0.000010 0.066341 0.000010 0.026318 0.000010 0.021541 0.014230 0.022131 0.001716 0.000010 0.000010 0.000010 0.067975 0.000010 0.000010
0.000010 0.327824 0.000010 0.000010 0.000010 0.000010 0.000010 0.672016 0.000010 0.000010 0.000010 0.000010 0.000010 0.000010 0.000010 0.000010 0.000010 0.000010
0.000010 0.312759 0.000010 0.003933 0.001117 0.000010 0.000010 0.592724 0.000010 0.000010 0.000010 0.000010 0.000010 0.024611 0.000010 0.001633 0.063113 0.000010
0.000010 0.256380 0.000010 0.028971 0.000010 0.000010 0.000010 0.561111 0.000010 0.000010 0.000010 0.000010 0.000010 0.113010 0.012015 0.000010 0.028392 0.000010
0.000010 0.341357 0.000010 0.000010 0.000010 0.000010 0.000010 0.658483 0.000010 0.000010 0.000010 0.000010 0.000010 0.000010 0.000010 0.000010 0.000010 0.000010
0.000010 0.261236 0.000010 0.051385 0.000010 0.000010 0.000010 0.482352 0.000010 0.002519 0.000010 0.000010 0.000010 0.129094 0.000010 0.000010 0.073294 0.000010
0.008057 0.309073 0.000010 0.005374 0.000010 0.000010 0.000010 0.582913 0.000010 0.000010 0.000010 0.000010 0.000010 0.074771 0.000010 0.000010 0.019692 0.000010
0.000010 0.273810 0.000010 0.000010 0.000010 0.000010 0.000010 0.524086 0.000010 0.000010 0.000010 0.000010 0.000010 0.201954 0.000010 0.000010 0.000010 0.000010
0.000010 0.286973 0.000010 0.012947 0.000010 0.000010 0.000010 0.609998 0.000010 0.000010 0.000010 0.000010 0.000010 0.038205 0.000010 0.000010 0.051748 0.000010
0.000010 0.282863 0.000010 0.012589 0.000010 0.000010 0.000010 0.548051 0.000010 0.000010 0.000010 0.000010 0.000010 0.103827 0.000010 0.000010 0.052540 0.000010
0.000010 0.281644 0.000010 0.012208 0.000010 0.000010 0.000010 0.600016 0.000010 0.000010 0.000010 0.000010 0.000010 0.066666 0.000010 0.000010 0.039336 0.000010
0.000010 0.274774 0.000010 0.044321 0.000010 0.000010 0.000010 0.532754 0.000010 0.000010 0.000010 0.000010 0.000010 0.137431 0.000010 0.000010 0.010590 0.000010
0.000010 0.217276 0.000010 0.028565 0.000010 0.000010 0.000010 0.439112 0.000010 0.000010 0.000010 0.011155 0.000010 0.280067 0.000010 0.000010 0.020183 0.003531
0.000010 0.244379 0.000010 0.080159 0.000010 0.000010 0.000010 0.520546 0.000010 0.000010 0.000010 0.000010 0.000010 0.154777 0.000010 0.000010 0.000010 0.000010
0.000010 0.266781 0.000010 0.031584 0.000010 0.000010 0.000010 0.514700 0.000010 0.000010 0.000010 0.000010 0.000010 0.146095 0.000010 0.000010 0.040710 0.000010
0.000010 0.229073 0.000010 0.034686 0.000010 0.000010 0.000010 0.467657 0.000010 0.000010 0.000010 0.000010 0.000010 0.260801 0.000010 0.000010 0.007653 0.000010
0.000010 0.331360 0.000010 0.026443 0.000010 0.000010 0.000010 0.640936 0.000010 0.000010 0.000010 0.000505 0.000010 0.000627 0.000010 0.000010 0.000010 0.000010
0.000010 0.339489 0.000010 0.000010 0.000010 0.000010 0.000010 0.660351 0.000010 0.000010 0.000010 0.000010 0.000010 0.000010 0.000010 0.000010 0.000010 0.000010
0.000010 0.185850 0.000010 0.026497 0.000010 0.000010 0.000010 0.367328 0.000010 0.000685 0.000010 0.010240 0.000010 0.409281 0.000010 0.000010 0.000010 0.000010
0.000010 0.324213 0.000010 0.000010 0.000010 0.000010 0.000010 0.675549 0.000010 0.000010 0.000010 0.000010 0.000010 0.000088 0.000010 0.000010 0.000010 0.000010
0.000010 0.266634 0.000010 0.000010 0.000010 0.000010 0.000010 0.605469 0.000010 0.002132 0.000010 0.000010 0.000010 0.049364 0.000010 0.000010 0.076270 0.000010
0.027881 0.392505 0.015601 0.016320 0.000010 0.012112 0.021814 0.038005 0.011880 0.054385 0.000839 0.000010 0.145240 0.014412 0.053243 0.005937 0.095054 0.094752
0.015647 0.479810 0.006172 0.039336 0.007706 0.000109 0.013121 0.060924 0.000010 0.076875 0.005324 0.000010 0.089238 0.017933 0.062535 0.000010 0.044134 0.081106
0.035964 0.429213 0.002688 0.030740 0.012554 0.004942 0.026567 0.042805 0.000010 0.052785 0.015056 0.000010 0.134718 0.030567 0.046591 0.001301 0.076411 0.057078
0.042927 0.585541 0.008527 0.017049 0.000012 0.000010 0.000010 0.055549 0.001894 0.081564 0.000010 0.000010 0.010257 0.014342 0.056566 0.001357 0.029422 0.094954
0.024247 0.537078 0.010808 0.044774 0.000010 0.000010 0.033577 0.050763 0.000010 0.068620 0.000010 0.000945 0.027319 0.000010 0.053435 0.007614 0.068144 0.072625
0.028244 0.457104 0.012175 0.006119 0.000010 0.005406 0.027187 0.055704 0.000010 0.048435 0.006953 0.017780 0.136812 0.019265 0.043204 0.009787 0.060597 0.065208
0.032067 0.372493 0.005651 0.026329 0.007569 0.000010 0.029902 0.048500 0.000010 0.075426 0.000010 0.000010 0.115585 0.015043 0.037785 0.009985 0.126317 0.097309
0.041785 0.596158 0.000010 0.033150 0.000010 0.009006 0.006217 0.036555 0.000010 0.080651 0.000010 0.000010 0.004101 0.031982 0.027829 0.000010 0.053373 0.079133
0.035913 0.460930 0.000010 0.027889 0.000010 0.000575 0.000010 0.082747 0.000010 0.076153 0.004274 0.018054 0.090037 0.009862 0.052946 0.000010 0.055553 0.085017
0.046080 0.590361 0.000010 0.000010 0.012820 0.009791 0.000010 0.044673 0.000010 0.080121 0.000010 0.006030 0.009303 0.018601 0.044922 0.000010 0.033043 0.104194
0.037581 0.553582 0.010309 0.013283 0.002118 0.000010 0.000010 0.066268 0.000010 0.081796 0.000010 0.000010 0.025024 0.026079 0.052299 0.000010 0.062927 0.068674
0.020041 0.566251 0.005335 0.038734 0.000010 0.005843 0.007067 0.071313 0.000010 0.063613 0.014381 0.006742 0.007398 0.000010 0.052120 0.000010 0.044973 0.096150
0.023878 0.578897 0.004308 0.016159 0.009398 0.000010 0.000010 0.057599 0.000010 0.075786 0.000010 0.016946 0.030000 0.023771 0.042541 0.008534 0.042637 0.069506
0.046200 0.518756 0.011487 0.028589 0.005720 0.000010 0.000010 0.046859 0.000010 0.061346 0.019446 0.014112 0.007763 0.028024 0.049878 0.000010 0.050248 0.111532
0.040863 0.584223 0.006911 0.031050 0.001358 0.000010 0.000010 0.069146 0.000010 0.061176 0.000010 0.003959 0.042836 0.000010 0.020346 0.003157 0.033827 0.101099
0.037391 0.579633 0.000010 0.005657 0.017444 0.004908 0.002285 0.065166 0.000010 0.073781 0.000010 0.000010 0.031205 0.028465 0.027895 0.002582 0.030171 0.093378
0.049414 0.554337 0.005601 0.045489 0.025416 0.000010 0.017348 0.034100 0.000010 0.063830 0.000010 0.000010 0.024202 0.020157 0.053223 0.000782 0.029642 0.076419
0.028611 0.565718 0.018445 0.028187 0.000010 0.000010 0.002650 0.047399 0.021676 0.056934 0.000010 0.012005 0.043363 0.018673 0.041629 0.000010 0.040485 0.074187
0.023489 0.521616 0.000010 0.034827 0.013107 0.000010 0.000010 0.077424 0.011020 0.074968 0.005511 0.002564 0.043483 0.024801 0.036390 0.016699 0.053098 0.060972
0.023096 0.614217 0.006948 0.011789 0.000010 0.000010 0.000010 0.042411 0.000010 0.056109 0.000010 0.021621 0.004383 0.015733 0.059755 0.000010 0.030750 0.113128
0.047029 0.235956 0.000010 0.028984 0.001979 0.000010 0.000010 0.082931 0.000010 0.000010 0.000010 0.000010 0.000010 0.130053 0.084216 0.000010 0.182391 0.206372
0.043998 0.256687 0.000010 0.000010 0.000010 0.000010 0.000010 0.062362 0.000010 0.000010 0.000010 0.000010 0.000010 0.159701 0.089544 0.008879 0.155673 0.223057
0.040890 0.253110 0.000010 0.000010 0.004473 0.000010 0.000010 0.065728 0.000010 0.000010 0.000010 0.000010 0.000010 0.162369 0.090577 0.000010 0.129636 0.253117
0.053552 0.240527 0.000010 0.000010 0.000010 0.000543 0.000010 0.090111 0.000010 0.000010 0.000010 0.000010 0.000010 0.164188 0.093581 0.000010 0.134377 0.223021
0.046159 0.262051 0.000010 0.000010 0.017999 0.000010 0.000010 0.059938 0.000010 0.000010 0.000010 0.000010 0.000010 0.133723 0.088592 0.009289 0.147849 0.234311
0.036867 0.250584 0.000010 0.010342 0.015403 0.000010 0.000010 0.070324 0.000010 0.000010 0.000010 0.000010 0.000010 0.164909 0.086516 0.009088 0.149396 0.206491
0.043068 0.235815 0.000010 0.000010 0.011767 0.000010 0.000010 0.101764 0.000010 0.000010 0.000010 0.000010 0.000010 0.147005 0.077761 0.004482 0.167125 0.211123
0.040901 0.225644 0.000010 0.001264 0.000010 0.000010 0.000010 0.110717 0.000010 0.000010 0.000010 0.000010 0.000010 0.162197 0.064608 0.006103 0.143542 0.244933
0.010340 0.061051 0.000010 0.022352 0.000010 0.000010 0.015928 0.000010 0.000010 0.000010 0.005847 0.000010 0.000010 0.000010 0.014781 0.000010 0.000010 0.869592
0.000010 0.076588 0.007030 0.031031 0.018560 0.000010 0.000010 0.018163 0.000010 0.000010 0.001662 0.013718 0.013054 0.002772 0.013745 0.007991 0.000010 0.795627
0.013424 0.045328 0.031775 0.028959 0.026198 0.000027 0.000010 0.000010 0.000010 0.012628 0.000010 0.004546 0.000010 0.000010 0.008929 0.000338 0.000010 0.827776
0.000010 0.040657 0.000010 0.013179 0.000010 0.004430 0.000010 0.000010 0.000010 0.000010 0.000010 0.015746 0.026625 0.000010 0.011442 0.005048 0.000010 0.882773
0.022378 0.048939 0.000010 0.027910 0.000010 0.000010 0.000010 0.000010 0.008495 0.005087 0.000010 0.007471 0.039617 0.000010 0.000010 0.015198 0.000010 0.824814
0.051037 0.383738 0.010777 0.066038 0.000010 0.001405 0.003583 0.010359 0.000010 0.020361 0.000010 0.022058 0.145195 0.055852 0.021069 0.016751 0.046433 0.145316
0.023274 0.425275 0.000010 0.085434 0.000251 0.000010 0.000010 0.000010 0.000010 0.022775 0.013852 0.009303 0.146691 0.023417 0.056228 0.000010 0.040905 0.152535
0.018831 0.458736 0.000010 0.084402 0.000010 0.000908 0.000010 0.000010 0.000010 0.038743 0.010775 0.017972 0.116475 0.000010 0.044640 0.000010 0.029414 0.179033
0.021562 0.410634 0.002526 0.091936 0.000010 0.000010 0.000010 0.000010 0.000342 0.018850 0.003704 0.020662 0.155811 0.034383 0.056688 0.000010 0.029659 0.153192
0.019756 0.497758 0.000010 0.064119 0.000010 0.005337 0.003989 0.000010 0.000010 0.022104 0.001869 0.008269 0.118774 0.019017 0.048215 0.000010 0.040222 0.150520
0.030363 0.454952 0.000010 0.053634 0.000010 0.003273 0.000010 0.000010 0.000343 0.029736 0.002632 0.007487 0.110577 0.067830 0.058325 0.000010 0.039365 0.141433
0.027421 0.465386 0.000010 0.046686 0.000010 0.000010 0.000010 0.000010 0.002359 0.036485 0.017902 0.011492 0.073936 0.069780 0.059593 0.000010 0.028696 0.160204
0.016722 0.437240 0.000010 0.076172 0.000010 0.000010 0.000010 0.000010 0.000010 0.037958 0.000010 0.006959 0.140883 0.015870 0.056517 0.000010 0.049861 0.161737
0.013373 0.441186 0.014505 0.085903 0.000010 0.000010 0.000010 0.000010 0.000010 0.001883 0.000010 0.018732 0.138057 0.059306 0.039284 0.000010 0.034817 0.152883
0.027386 0.499084 0.000010 0.080545 0.000010 0.000010 0.002377 0.000010 0.000010 0.005181 0.017053 0.013556 0.118300 0.023878 0.031639 0.000010 0.047466 0.133474
0.028658 0.447678 0.001147 0.055744 0.008782 0.000029 0.000010 0.000010 0.040047 0.026902 0.015945 0.005101 0.102490 0.048417 0.046620 0.000010 0.041332 0.131078
0.017827 0.454202 0.010079 0.090714 0.000010 0.001689 0.000010 0.000010 0.000010 0.024115 0.000010 0.021992 0.167700 0.009742 0.030815 0.000010 0.025961 0.145104
0.026807 0.513636 0.003375 0.083322 0.000010 0.000010 0.000010 0.000010 0.010940 0.014926 0.011501 0.015009 0.081238 0.021313 0.030508 0.000010 0.031880 0.155494
0.020985 0.545201 0.013172 0.054084 0.000010 0.000010 0.000010 0.000010 0.015520 0.011803 0.025748 0.015397 0.070399 0.047661 0.032732 0.000010 0.032622 0.114624
0.000010 0.000010 0.000010 0.999830 0.000010 0.000010 0.000010 0.000010 0.000010 0.000010 0.000010 0.000010 0.000010 0.000010 0.000010 0.000010 0.000010 0.000010
0.000010 0.028082 0.000010 0.855175 0.003096 0.000010 0.000010 0.045878 0.000010 0.000010 0.000010 0.000010 0.000010 0.000010 0.010163 0.000010 0.000010 0.057486
0.000010 0.000010 0.000010 0.999830 0.000010 0.000010 0.000010 0.000010 0.000010 0.000010 0.000010 0.000010 0.000010 0.000010 0.000010 0.000010 0.000010 0.000010
0.000010 0.000010 0.000010 0.999830 0.000010 0.000010 0.000010 0.000010 0.000010 0.000010 0.000010 0.000010 0.000010 0.000010 0.000010 0.000010 0.000010 0.000010
0.000010 0.000010 0.000010 0.999830 0.000010 0.000010 0.000010 0.000010 0.000010 0.000010 0.000010 0.000010 0.000010 0.000010 0.000010 0.000010 0.000010 0.000010
0.000010 0.000010 0.000010 0.931697 0.000010 0.000010 0.000010 0.022648 0.000010 0.000010 0.000010 0.000210 0.000010 0.000010 0.008663 0.000010 0.000010 0.036652
0.008631 0.060882 0.000015 0.672585 0.000319 0.000010 0.000010 0.025262 0.000010 0.008769 0.000010 0.000010 0.000010 0.051604 0.028433 0.005285 0.017530 0.120625
0.009433 0.042769 0.000010 0.843338 0.005204 0.000010 0.000010 0.003744 0.000010 0.000010 0.000010 0.003113 0.000102 0.033706 0.013733 0.019126 0.012516 0.013155
0.000010 0.000010 0.000010 0.947437 0.012172 0.000010 0.000010 0.012090 0.000010 0.000010 0.000010 0.000135 0.000010 0.000010 0.000010 0.004646 0.023399 0.000010
0.000010 0.000010 0.000010 0.999830 0.000010 0.000010 0.000010 0.000010 0.000010 0.000010 0.000010 0.000010 0.000010 0.000010 0.000010 0.000010 0.000010 0.000010
0.000010 0.000010 0.000010 0.999830 0.000010 0.000010 0.000010 0.000010 0.000010 0.000010 0.000010 0.000010 0.000010 0.000010 0.000010 0.000010 0.000010 0.000010
0.000010 0.000010 0.000010 0.999830 0.000010 0.000010 0.000010 0.000010 0.000010 0.000010 0.000010 0.000010 0.000010 0.000010 0.000010 0.000010 0.000010 0.000010
0.000017 0.000010 0.000010 0.966500 0.000010 0.000010 0.000010 0.004713 0.000010 0.000010 0.000010 0.004776 0.000010 0.000010 0.000010 0.000010 0.000010 0.023863
0.000010 0.000010 0.000010 0.999830 0.000010 0.000010 0.000010 0.000010 0.000010 0.000010 0.000010 0.000010 0.000010 0.000010 0.000010 0.000010 0.000010 0.000010
0.000010 0.000010 0.000010 0.999830 0.000010 0.000010 0.000010 0.000010 0.000010 0.000010 0.000010 0.000010 0.000010 0.000010 0.000010 0.000010 0.000010 0.000010
0.000010 0.000010 0.000010 0.999830 0.000010 0.000010 0.000010 0.000010 0.000010 0.000010 0.000010 0.000010 0.000010 0.000010 0.000010 0.000010 0.000010 0.000010
0.000010 0.000010 0.000010 0.999830 0.000010 0.000010 0.000010 0.000010 0.000010 0.000010 0.000010 0.000010 0.000010 0.000010 0.000010 0.000010 0.000010 0.000010
0.005131 0.010246 0.000010 0.917305 0.000010 0.000010 0.000010 0.010338 0.000010 0.003666 0.000010 0.000010 0.000010 0.000010 0.018004 0.006155 0.000010 0.029056
0.003047 0.000010 0.000010 0.976813 0.000010 0.000010 0.000010 0.001415 0.000010 0.002800 0.000010 0.000010 0.000010 0.015794 0.000010 0.000010 0.000010 0.000010
0.008293 0.000010 0.000010 0.991547 0.000010 0.000010 0.000010 0.000010 0.000010 0.000010 0.000010 0.000010 0.000010 0.000010 0.000010 0.000010 0.000010 0.000010
0.000010 0.000010 0.000010 0.999457 0.000010 0.000010 0.000010 0.000010 0.000010 0.000010 0.000010 0.000010 0.000010 0.000010 0.000383 0.000010 0.000010 0.000010
0.006164 0.000010 0.000010 0.921034 0.000010 0.000010 0.000010 0.000493 0.000010 0.000010 0.000010 0.007809 0.000010 0.028209 0.000010 0.008341 0.000010 0.027841
0.000010 0.000010 0.000010 0.999830 0.000010 0.000010 0.000010 0.000010 0.000010 0.000010 0.000010 0.000010 0.000010 0.000010 0.000010 0.000010 0.000010 0.000010
0.018474 0.000010 0.000010 0.892305 0.000010 0.000010 0.000010 0.000010 0.000010 0.007487 0.000010 0.004122 0.000010 0.000010 0.001376 0.005340 0.000010 0.070787
0.007757 0.011600 0.000010 0.914994 0.014219 0.000010 0.000010 0.005366 0.000010 0.000010 0.000010 0.004919 0.000010 0.002982 0.019125 0.000858 0.000010 0.018102
0.000010 0.024889 0.000010 0.911758 0.009138 0.000010 0.000010 0.000010 0.000010 0.000010 0.000010 0.000010 0.000010 0.007653 0.008423 0.001810 0.000010 0.036220
0.000010 0.000010 0.000010 0.999830 0.000010 0.000010 0.000010 0.000010 0.000010 0.000010 0.000010 0.000010 0.000010 0.000010 0.000010 0.000010 0.000010 0.000010
0.000010 0.004122 0.000010 0.968501 0.000010 0.000010 0.000010 0.001520 0.000010 0.001458 0.000010 0.000010 0.000010 0.012984 0.000010 0.011295 0.000010 0.000010
0.000010 0.124666 0.000224 0.611914 0.000010 0.000010 0.000010 0.181527 0.000010 0.000010 0.000010 0.001528 0.000010 0.009533 0.002982 0.000010 0.039090 0.028446
0.000010 0.000010 0.000010 0.965100 0.024397 0.000010 0.000010 0.000010 0.000010 0.000010 0.000010 0.000010 0.000010 0.000010 0.006382 0.003982 0.000010 0.000010
0.000010 0.000586 0.000010 0.964453 0.000010 0.000010 0.000010 0.000010 0.000010 0.000010 0.000010 0.005044 0.000010 0.026793 0.002556 0.000092 0.000010 0.000366
0.000010 0.002697 0.000010 0.867614 0.003820 0.000010 0.000010 0.003004 0.000010 0.000010 0.000010 0.016725 0.000010 0.061899 0.013702 0.000010 0.000010 0.030439
0.000010 0.020499 0.000010 0.843513 0.023078 0.000010 0.000010 0.000010 0.000010 0.000010 0.000010 0.000010 0.000010 0.079903 0.000010 0.000010 0.000010 0.032878
0.000010 0.024170 0.000010 0.875943 0.000010 0.000010 0.000010 0.074389 0.000010 0.000010 0.000010 0.000010 0.000010 0.007989 0.004620 0.000010 0.000010 0.012769
0.000201 0.056454 0.000010 0.848180 0.000010 0.000010 0.000010 0.050740 0.000010 0.000178 0.000010 0.000010 0.000010 0.007400 0.000010 0.000010 0.036736 0.000010
0.027932 0.509532 0.014288 0.015681 0.006257 0.001604 0.000010 0.043800 0.004856 0.048650 0.000176 0.021360 0.083149 0.052412 0.035839 0.012005 0.021467 0.100981
0.015679 0.446169 0.023778 0.010153 0.023248 0.001215 0.000010 0.035107 0.000182 0.032270 0.001549 0.028904 0.075662 0.062533 0.070653 0.000010 0.049521 0.123357
0.029997 0.459804 0.014830 0.031052 0.014421 0.000010 0.000010 0.064990 0.022518 0.040151 0.017645 0.019416 0.016143 0.030757 0.027052 0.000010 0.084813 0.126381
0.008268 0.437846 0.000010 0.041141 0.003194 0.000163 0.002569 0.066360 0.000010 0.048559 0.015419 0.028607 0.080419 0.051912 0.062717 0.000010 0.042019 0.110776
0.032530 0.458250 0.000010 0.003329 0.021507 0.000897 0.000010 0.056935 0.006160 0.036259 0.007965 0.027421 0.079088 0.044277 0.044047 0.001135 0.046312 0.133868
0.030349 0.425006 0.006375 0.025379 0.011903 0.000010 0.000010 0.066103 0.059644 0.040817 0.013468 0.000010 0.057482 0.038757 0.030485 0.000010 0.086549 0.107642
0.018700 0.458313 0.000010 0.050017 0.000010 0.000010 0.000010 0.077627 0.000010 0.063424 0.005903 0.021009 0.071631 0.050721 0.041073 0.000010 0.031704 0.109817
0.018658 0.482936 0.000010 0.041777 0.023554 0.009875 0.000010 0.087445 0.009723 0.031526 0.004097 0.030293 0.051955 0.024885 0.048285 0.010649 0.023791 0.100531
0.000010 0.000010 0.000010 0.088175 0.000010 0.000010 0.000010 0.000010 0.000010 0.000010 0.000010 0.000010 0.000010 0.901659 0.004957 0.000010 0.005069 0.000010
0.000010 0.000010 0.000010 0.000010 0.000010 0.000010 0.000010 0.000010 0.000010 0.000010 0.000010 0.000010 0.000010 0.999830 0.000010 0.000010 0.000010 0.000010
0.000010 0.000010 0.000010 0.000010 0.000010 0.000010 0.000010 0.000010 0.000010 0.003552 0.000010 0.000010 0.000010 0.995630 0.000010 0.000010 0.000668 0.000010
0.000010 0.000010 0.000010 0.015208 0.000010 0.000010 0.000010 0.000010 0.000010 0.006662 0.000010 0.000010 0.000010 0.976675 0.000010 0.001314 0.000010 0.000010
0.000010 0.000010 0.000010 0.009310 0.000010 0.000010 0.000010 0.000010 0.000010 0.000010 0.000010 0.002139 0.000010 0.972332 0.003710 0.012380 0.000010 0.000010
0.022032 0.003197 0.000010 0.001259 0.014569 0.000010 0.000010 0.000010 0.000010 0.000010 0.000010 0.000010 0.000010 0.936250 0.021647 0.000936 0.000010 0.000010
0.000010 0.000010 0.000010 0.000010 0.012061 0.000010 0.000010 0.000010 0.000010 0.000010 0.000010 0.000010 0.000010 0.981490 0.006299 0.000010 0.000010 0.000010
0.000010 0.000010 0.000010 0.060002 0.000010 0.000010 0.000010 0.000010 0.000010 0.000010 0.000010 0.001634 0.000010 0.928407 0.000010 0.000010 0.009817 0.000010
0.000010 0.000010 0.000010 0.027977 0.000010 0.000010 0.000010 0.000010 0.000010 0.000010 0.000010 0.000010 0.000010 0.971863 0.000010 0.000010 0.000010 0.000010
0.000010 0.000010 0.000010 0.000010 0.000010 0.000010 0.000010 0.000010 0.000010 0.000010 0.000010 0.000010 0.000010 0.998424 0.001416 0.000010 0.000010 0.000010
0.000010 0.000010 0.000010 0.000010 0.000010 0.000010 0.000010 0.000010 0.000010 0.000010 0.000010 0.000010 0.000010 0.999830 0.000010 0.000010 0.000010 0.000010
0.000010 0.000010 0.000010 0.000010 0.000010 0.000010 0.000010 0.000010 0.000010 0.000010 0.000010 0.000010 0.000010 0.999830 0.000010 0.000010 0.000010 0.000010
0.025696 0.000010 0.000010 0.027960 0.000010 0.000010 0.000010 0.000010 0.000010 0.000010 0.000010 0.000010 0.000010 0.928836 0.014820 0.002558 0.000010 0.000010
0.000010 0.000010 0.000010 0.045725 0.000010 0.000010 0.000010 0.000010 0.000010 0.000010 0.000010 0.000010 0.000010 0.935201 0.000010 0.000010 0.018924 0.000010
0.000010 0.000010 0.000010 0.000010 0.000010 0.000010 0.000010 0.000010 0.000010 0.000010 0.000010 0.000010 0.000010 0.999830 0.000010 0.000010 0.000010 0.000010
0.007134 0.000010 0.000010 0.000010 0.000010 0.000010 0.000010 0.000010 0.000010 0.000010 0.000010 0.000010 0.000010 0.992698 0.000010 0.000010 0.000018 0.000010
0.000010 0.000010 0.000010 0.000010 0.000010 0.000010 0.000010 0.000010 0.000010 0.000010 0.000010 0.000010 0.000010 0.999830 0.000010 0.000010 0.000010 0.000010
0.000010 0.000010 0.000010 0.000010 0.000010 0.000010 0.000010 0.000010 0.000010 0.000010 0.000010 0.000010 0.000010 0.999830 0.000010 0.000010 0.000010 0.000010
0.000010 0.000010 0.000010 0.000010 0.000010 0.000010 0.000010 0.000010 0.000010 0.000010 0.000010 0.000010 0.000010 0.999830 0.000010 0.000010 0.000010 0.000010
0.074911 0.347084 0.000010 0.059354 0.019324 0.000010 0.016955 0.076650 0.012215 0.025844 0.000010 0.007302 0.029668 0.066701 0.061913 0.019442 0.088706 0.093900
0.073716 0.431916 0.003548 0.000010 0.020377 0.000770 0.000010 0.040399 0.000010 0.006645 0.000010 0.024952 0.000010 0.131233 0.070811 0.011370 0.067197 0.117015
0.121338 0.332438 0.006906 0.062758 0.017773 0.001617 0.000010 0.020321 0.000010 0.011303 0.002635 0.012548 0.000010 0.096640 0.058337 0.006390 0.151177 0.097788
0.114257 0.378343 0.005860 0.033346 0.012791 0.000384 0.000010 0.026315 0.000010 0.012442 0.000666 0.009048 0.005021 0.091135 0.072430 0.000118 0.143349 0.094474
0.115366 0.338215 0.002930 0.031902 0.013265 0.003502 0.000010 0.064009 0.000010 0.013583 0.000010 0.000725 0.014098 0.117012 0.050324 0.017113 0.098680 0.119247
0.085143 0.362605 0.000010 0.045520 0.025757 0.000010 0.019556 0.050383 0.000010 0.000010 0.006649 0.023932 0.000010 0.109837 0.062894 0.007627 0.055943 0.144105
0.110425 0.339443 0.000010 0.029019 0.009207 0.000010 0.007473 0.089230 0.000010 0.000010 0.003601 0.019195 0.020708 0.119356 0.068288 0.009304 0.052656 0.122054
0.077762 0.426045 0.000010 0.000010 0.002936 0.002222 0.012753 0.067669 0.000010 0.000010 0.000010 0.021497 0.000010 0.158777 0.057334 0.004372 0.050912 0.117661
0.116227 0.304253 0.000010 0.019254 0.003975 0.000010 0.013394 0.109084 0.000010 0.000010 0.007848 0.013156 0.000010 0.138682 0.060273 0.005102 0.075329 0.133373
0.006529 0.061772 0.000010 0.039120 0.000010 0.000010 0.000010 0.029708 0.000010 0.010973 0.000010 0.008329 0.000010 0.026253 0.007653 0.020161 0.008492 0.780940
0.000010 0.000010 0.000010 0.015143 0.000010 0.000010 0.000010 0.000010 0.000010 0.000010 0.000010 0.000010 0.000010 0.000010 0.007003 0.000010 0.000010 0.977704
0.018381 0.039606 0.000010 0.033845 0.018840 0.000010 0.000010 0.030133 0.000010 0.000010 0.000010 0.006917 0.000010 0.000010 0.000010 0.019928 0.000010 0.832251
0.000010 0.000010 0.000010 0.000010 0.000010 0.000010 0.000010 0.000010 0.000010 0.000040 0.000010 0.000010 0.000010 0.000010 0.000010 0.000010 0.000010 0.999800
0.000010 0.013883 0.000010 0.000010 0.010200 0.000010 0.000010 0.000010 0.000010 0.005662 0.000010 0.011521 0.000010 0.000010 0.000010 0.000010 0.000010 0.958604
0.000010 0.000010 0.000010 0.009432 0.000010 0.000010 0.000010 0.000010 0.000010 0.000010 0.000010 0.011898 0.000010 0.000010 0.000010 0.000010 0.000010 0.978520
0.009141 0.052114 0.000010 0.038641 0.012829 0.000010 0.000010 0.016296 0.000010 0.000010 0.000010 0.005248 0.000010 0.006306 0.030843 0.005985 0.000010 0.822519
0.000010 0.000010 0.000010 0.000010 0.000010 0.000010 0.000010 0.000010 0.000010 0.015124 0.000010 0.000010 0.000010 0.000010 0.000010 0.000010 0.000010 0.984716
0.000010 0.000010 0.000010 0.000010 0.000010 0.000010 0.000010 0.000010 0.000010 0.011858 0.000010 0.000010 0.000010 0.000010 0.000010 0.000010 0.000010 0.987982
0.000010 0.000010 0.000010 0.000010 0.000010 0.000010 0.000010 0.000010 0.000010 0.007808 0.000010 0.002975 0.000010 0.000010 0.000010 0.000010 0.000010 0.989067
0.000010 0.000010 0.000010 0.017197 0.000010 0.000010 0.000010 0.000010 0.000010 0.007715 0.000010 0.001737 0.000010 0.000010 0.000010 0.000010 0.000010 0.973211
0.000010 0.000010 0.000010 0.000010 0.003553 0.000317 0.000010 0.000010 0.000010 0.003237 0.000010 0.005366 0.000010 0.000010 0.000010 0.000010 0.000010 0.987397
0.000010 0.000010 0.000010 0.000010 0.000010 0.000010 0.000010 0.000010 0.000010 0.000010 0.000010 0.001339 0.000010 0.000010 0.000010 0.000010 0.000010 0.998501
0.000010 0.000010 0.000010 0.000010 0.000010 0.000010 0.000010 0.000010 0.000010 0.000010 0.000010 0.010616 0.000010 0.000010 0.000010 0.000010 0.000010 0.989224
0.034351 0.085400 0.000010 0.080524 0.037187 0.000010 0.000010 0.046390 0.000015 0.007079 0.000010 0.012521 0.000010 0.029968 0.068186 0.009828 0.014511 0.573992
0.015823 0.074115 0.000010 0.048229 0.016292 0.000010 0.000010 0.034954 0.000010 0.005398 0.000010 0.014992 0.000010 0.012078 0.040811 0.009080 0.000010 0.728158
0.000010 0.000010 0.000010 0.006953 0.000010 0.000010 0.000010 0.000010 0.000010 0.000010 0.000010 0.015677 0.000010 0.000010 0.000010 0.000010 0.000010 0.977220
0.000010 0.000010 0.000010 0.000010 0.000010 0.000010 0.000010 0.000010 0.000010 0.000010 0.000010 0.000010 0.000010 0.000010 0.000010 0.000010 0.000010 0.999830
0.000010 0.000010 0.000010 0.000010 0.000010 0.000010 0.000010 0.000010 0.000010 0.002337 0.000010 0.000010 0.000010 0.000010 0.000010 0.000010 0.000010 0.997503
0.000010 0.000010 0.000010 0.000010 0.005527 0.000010 0.000010 0.000010 0.000010 0.000010 0.000010 0.024272 0.000010 0.000010 0.000010 0.000010 0.000010 0.970051
0.031082 0.041931 0.000010 0.019167 0.001733 0.000010 0.000010 0.014652 0.000010 0.000010 0.000010 0.000010 0.000010 0.092576 0.035057 0.000010 0.020701 0.743011
0.010723 0.064043 0.000010 0.062443 0.000423 0.000010 0.000010 0.000010 0.000010 0.000010 0.000010 0.000010 0.000010 0.086632 0.029540 0.001871 0.001994 0.742241
0.013992 0.052850 0.000010 0.054448 0.001739 0.000010 0.000010 0.027539 0.000010 0.000093 0.000010 0.000010 0.000010 0.063056 0.033065 0.000010 0.021962 0.731175
0.009247 0.039893 0.000010 0.070040 0.008725 0.000010 0.000010 0.034977 0.000010 0.000010 0.000010 0.000010 0.000010 0.059943 0.052033 0.000010 0.018089 0.706963
0.001505 0.042899 0.000010 0.082789 0.000010 0.000010 0.000010 0.004405 0.000010 0.000010 0.000010 0.000010 0.000010 0.056640 0.034918 0.000010 0.011926 0.764818
0.019707 0.044912 0.000010 0.042691 0.000010 0.000010 0.000010 0.012436 0.000010 0.000010 0.000010 0.000010 0.000010 0.075556 0.044069 0.002990 0.023900 0.733650
0.018219 0.038463 0.000010 0.051783 0.000010 0.000010 0.000010 0.023802 0.000010 0.004128 0.000010 0.000010 0.000010 0.044559 0.041405 0.008928 0.000210 0.768423
0.012068 0.000010 0.000010 0.110077 0.008475 0.000010 0.000010 0.000010 0.000010 0.000010 0.000010 0.000010 0.000010 0.029022 0.037982 0.001762 0.018852 0.781661
0.022023 0.044291 0.000010 0.063930 0.004694 0.000010 0.000010 0.000010 0.000010 0.000010 0.000010 0.000010 0.000010 0.064136 0.030493 0.000010 0.005264 0.765068
0.000931 0.058641 0.000010 0.031428 0.004333 0.000010 0.000010 0.009957 0.000010 0.000010 0.000010 0.000010 0.000010 0.070991 0.052033 0.000010 0.030480 0.741115
0.008853 0.024118 0.000010 0.084229 0.000010 0.000010 0.000010 0.019500 0.000010 0.000010 0.000010 0.000010 0.000010 0.065673 0.037481 0.000010 0.013365 0.746683
0.014025 0.039627 0.000010 0.053630 0.000010 0.000010 0.000010 0.002086 0.000010 0.000010 0.000010 0.000010 0.000010 0.052616 0.048449 0.000010 0.014819 0.774648
0.002538 0.004042 0.000010 0.102071 0.000010 0.000010 0.000010 0.023825 0.000010 0.000010 0.000010 0.000010 0.000010 0.063995 0.027807 0.011701 0.035234 0.728699
0.005732 0.049081 0.000010 0.052459 0.000010 0.000010 0.000010 0.000010 0.000010 0.000010 0.000010 0.000010 0.000010 0.098605 0.033520 0.000010 0.005245 0.755248
0.011667 0.063524 0.000010 0.075217 0.000010 0.000010 0.000010 0.003226 0.000010 0.000010 0.000010 0.000010 0.000010 0.040090 0.053174 0.000010 0.016644 0.736358
0.024733 0.192715 0.000010 0.033787 0.043591 0.000525 0.000010 0.100602 0.000010 0.022182 0.000010 0.016084 0.000010 0.064941 0.055176 0.068457 0.036866 0.340291
0.019484 0.037743 0.000010 0.070753 0.000010 0.000010 0.000010 0.000010 0.000010 0.000010 0.000010 0.000010 0.000010 0.084897 0.030764 0.000010 0.000010 0.756238
0.014742 0.039846 0.000010 0.047748 0.000010 0.000010 0.000010 0.006406 0.000010 0.000010 0.000010 0.000010 0.000010 0.076525 0.039574 0.001194 0.026978 0.746897
0.434457 0.000010 0.000010 0.000010 0.029566 0.000010 0.000010 0.004437 0.000010 0.000010 0.000010 0.005731 0.000010 0.000010 0.006762 0.003426 0.000010 0.515510
0.999830 0.000010 0.000010 0.000010 0.000010 0.000010 0.000010 0.000010 0.000010 0.000010 0.000010 0.000010 0.000010 0.000010 0.000010 0.000010 0.000010 0.000010
0.999821 0.000011 0.000010 0.000010 0.000010 0.000010 0.000012 0.000010 0.000010 0.000010 0.000016 0.000010 0.000010 0.000010 0.000010 0.000010 0.000010 0.000010
0.999830 0.000010 0.000010 0.000010 0.000010 0.000010 0.000010 0.000010 0.000010 0.000010 0.000010 0.000010 0.000010 0.000010 0.000010 0.000010 0.000010 0.000010
0.999827 0.000010 0.000010 0.000010 0.000010 0.000010 0.000010 0.000013 0.000010 0.000010 0.000010 0.000010 0.000010 0.000010 0.000010 0.000010 0.000010 0.000010
0.999830 0.000010 0.000010 0.000010 0.000010 0.000010 0.000010 0.000010 0.000010 0.000010 0.000010 0.000010 0.000010 0.000010 0.000010 0.000010 0.000010 0.000010
0.831913 0.050939 0.000010 0.000010 0.015173 0.000010 0.000010 0.041467 0.000010 0.000010 0.000010 0.000010 0.000010 0.000010 0.060379 0.000010 0.000010 0.000010
0.809609 0.064531 0.000010 0.000010 0.008094 0.000010 0.000010 0.039405 0.000010 0.002550 0.000010 0.000417 0.000010 0.000010 0.071912 0.003383 0.000010 0.000010
0.999828 0.000010 0.000010 0.000010 0.000010 0.000010 0.000010 0.000012 0.000010 0.000010 0.000010 0.000010 0.000010 0.000010 0.000010 0.000010 0.000010 0.000010
0.938377 0.033640 0.000010 0.000010 0.025833 0.000010 0.000010 0.000010 0.000010 0.000010 0.000010 0.000010 0.000010 0.000010 0.002010 0.000010 0.000010 0.000010
0.999830 0.000010 0.000010 0.000010 0.000010 0.000010 0.000010 0.000010 0.000010 0.000010 0.000010 0.000010 0.000010 0.000010 0.000010 0.000010 0.000010 0.000010
0.999822 0.000011 0.000015 0.000010 0.000010 0.000010 0.000010 0.000010 0.000010 0.000010 0.000010 0.000010 0.000010 0.000010 0.000012 0.000010 0.000010 0.000010
0.987072 0.000010 0.000010 0.000010 0.000010 0.000010 0.000010 0.000010 0.000010 0.000010 0.000010 0.000010 0.000010 0.000010 0.012768 0.000010 0.000010 0.000010
0.951036 0.004652 0.000010 0.000010 0.016266 0.000010 0.000010 0.000010 0.000010 0.000010 0.000010 0.014222 0.000010 0.000010 0.013694 0.000010 0.000010 0.000010
0.999830 0.000010 0.000010 0.000010 0.000010 0.000010 0.000010 0.000010 0.000010 0.000010 0.000010 0.000010 0.000010 0.000010 0.000010 0.000010 0.000010 0.000010
0.999830 0.000010 0.000010 0.000010 0.000010 0.000010 0.000010 0.000010 0.000010 0.000010 0.000010 0.000010 0.000010 0.000010 0.000010 0.000010 0.000010 0.000010
0.999830 0.000010 0.000010 0.000010 0.000010 0.000010 0.000010 0.000010 0.000010 0.000010 0.000010 0.000010 0.000010 0.000010 0.000010 0.000010 0.000010 0.000010
0.746035 0.102417 0.000010 0.000010 0.028103 0.000010 0.000010 0.030155 0.000010 0.000010 0.000010 0.000010 0.000010 0.000010 0.093161 0.000010 0.000010 0.000010
0.999830 0.000010 0.000010 0.000010 0.000010 0.000010 0.000010 0.000010 0.000010 0.000010 0.000010 0.000010 0.000010 0.000010 0.000010 0.000010 0.000010 0.000010
0.752596 0.093688 0.000010 0.002713 0.042897 0.000010 0.000010 0.018095 0.000010 0.000010 0.000010 0.001154 0.000010 0.000010 0.076053 0.000010 0.000010 0.012704
0.000010 0.000010 0.000010 0.000010 0.999823 0.000010 0.000010 0.000010 0.000010 0.000010 0.000010 0.000010 0.000010 0.000017 0.000010 0.000010 0.000010 0.000010
0.000010 0.000010 0.000010 0.000010 0.999830 0.000010 0.000010 0.000010 0.000010 0.000010 0.000010 0.000010 0.000010 0.000010 0.000010 0.000010 0.000010 0.000010
0.000010 0.000010 0.000010 0.000010 0.999830 0.000010 0.000010 0.000010 0.000010 0.000010 0.000010 0.000010 0.000010 0.000010 0.000010 0.000010 0.000010 0.000010
0.000010 0.000010 0.000010 0.000010 0.999830 0.000010 0.000010 0.000010 0.000010 0.000010 0.000010 0.000010 0.000010 0.000010 0.000010 0.000010 0.000010 0.000010
0.000010 0.000010 0.000010 0.000010 0.999830 0.000010 0.000010 0.000010 0.000010 0.000010 0.000010 0.000010 0.000010 0.000010 0.000010 0.000010 0.000010 0.000010
0.000010 0.000010 0.000010 0.000010 0.999830 0.000010 0.000010 0.000010 0.000010 0.000010 0.000010 0.000010 0.000010 0.000010 0.000010 0.000010 0.000010 0.000010
0.012685 0.029467 0.000010 0.006409 0.793782 0.000010 0.000010 0.120737 0.000010 0.012257 0.000010 0.000010 0.000010 0.000010 0.002724 0.012201 0.004802 0.004857
0.000010 0.000010 0.000010 0.000010 0.926259 0.000010 0.000010 0.059792 0.000010 0.000010 0.000010 0.013799 0.000010 0.000010 0.000010 0.000010 0.000010 0.000010
0.000010 0.000010 0.000010 0.000010 0.999830 0.000010 0.000010 0.000010 0.000010 0.000010 0.000010 0.000010 0.000010 0.000010 0.000010 0.000010 0.000010 0.000010
0.000010 0.000010 0.000010 0.000010 0.999830 0.000010 0.000010 0.000010 0.000010 0.000010 0.000010 0.000010 0.000010 0.000010 0.000010 0.000010 0.000010 0.000010
0.000010 0.036798 0.000010 0.023277 0.837440 0.000010 0.000010 0.090485 0.000010 0.000010 0.000010 0.000010 0.000010 0.000010 0.000010 0.011870 0.000010 0.000010
0.000010 0.000010 0.000010 0.000010 0.951247 0.000010 0.000010 0.048593 0.000010 0.000010 0.000010 0.000010 0.000010 0.000010 0.000010 0.000010 0.000010 0.000010
0.005590 0.012371 0.000010 0.000010 0.880902 0.000010 0.000010 0.068341 0.000010 0.000010 0.000010 0.007949 0.000010 0.000010 0.019056 0.005682 0.000010 0.000010
0.000010 0.000010 0.000010 0.000010 0.999830 0.000010 0.000010 0.000010 0.000010 0.000010 0.000010 0.000010 0.000010 0.000010 0.000010 0.000010 0.000010 0.000010
0.000010 0.000010 0.000010 0.000010 0.999830 0.000010 0.000010 0.000010 0.000010 0.000010 0.000010 0.000010 0.000010 0.000010 0.000010 0.000010 0.000010 0.000010
0.000010 0.000010 0.000010 0.000010 0.999830 0.000010 0.000010 0.000010 0.000010 0.000010 0.000010 0.000010 0.000010 0.000010 0.000010 0.000010 0.000010 0.000010
0.000010 0.000010 0.000010 0.000010 0.999830 0.000010 0.000010 0.000010 0.000010 0.000010 0.000010 0.000010 0.000010 0.000010 0.000010 0.000010 0.000010 0.000010
0.000010 0.000010 0.000010 0.000010 0.933620 0.000010 0.000010 0.066220 0.000010 0.000010 0.000010 0.000010 0.000010 0.000010 0.000010 0.000010 0.000010 0.000010
0.000010 0.029912 0.000010 0.000010 0.963013 0.000010 0.000010 0.000010 0.000010 0.000010 0.000010 0.000010 0.000010 0.000010 0.006925 0.000010 0.000010 0.000010
0.000010 0.000010 0.000010 0.000010 0.999830 0.000010 0.000010 0.000010 0.000010 0.000010 0.000010 0.000010 0.000010 0.000010 0.000010 0.000010 0.000010 0.000010
0.036918 0.020762 0.000010 0.000010 0.000010 0.000010 0.000010 0.000010 0.000010 0.000010 0.000010 0.010637 0.000010 0.000010 0.931543 0.000010 0.000010 0.000010
0.003369 0.000010 0.000010 0.000010 0.000010 0.000010 0.000010 0.000010 0.000010 0.000010 0.000010 0.000010 0.000010 0.000010 0.996471 0.000010 0.000010 0.000010
0.000010 0.000010 0.000010 0.000010 0.000010 0.000010 0.000010 0.000010 0.000010 0.000010 0.000010 0.000010 0.000010 0.000010 0.999830 0.000010 0.000010 0.000010
0.000010 0.000010 0.000010 0.000010 0.000010 0.000010 0.000010 0.000010 0.000010 0.000010 0.000010 0.000010 0.000010 0.000010 0.999830 0.000010 0.000010 0.000010
0.021020 0.000010 0.000010 0.000010 0.000010 0.000010 0.000010 0.000010 0.000010 0.000010 0.000010 0.000010 0.000010 0.000010 0.978820 0.000010 0.000010 0.000010
0.000010 0.000010 0.000010 0.000010 0.000010 0.000010 0.000010 0.000010 0.000010 0.000010 0.000010 0.000010 0.000010 0.000010 0.999830 0.000010 0.000010 0.000010
0.000010 0.000010 0.000010 0.000010 0.000010 0.000010 0.000010 0.000010 0.000010 0.000010 0.000010 0.000010 0.000010 0.000010 0.999830 0.000010 0.000010 0.000010
0.000010 0.000010 0.000010 0.000010 0.000010 0.000010 0.000010 0.000010 0.000010 0.000010 0.000010 0.000010 0.000010 0.000010 0.999830 0.000010 0.000010 0.000010
0.000010 0.000010 0.000010 0.000010 0.000010 0.000010 0.000010 0.000010 0.000010 0.000010 0.000010 0.000010 0.000010 0.000010 0.999830 0.000010 0.000010 0.000010
0.000010 0.000010 0.000010 0.000010 0.000010 0.000010 0.000010 0.000010 0.000010 0.000010 0.000010 0.000010 0.000010 0.000010 0.999830 0.000010 0.000010 0.000010
0.017579 0.033164 0.000010 0.000010 0.003326 0.000010 0.000010 0.002276 0.000010 0.000010 0.000010 0.000010 0.000010 0.000010 0.943525 0.000010 0.000010 0.000010
0.009001 0.000010 0.000010 0.000010 0.000010 0.000010 0.000010 0.000010 0.000010 0.000010 0.000010 0.000010 0.000010 0.000010 0.990839 0.000010 0.000010 0.000010
0.020471 0.020103 0.000010 0.000010 0.000010 0.000010 0.000010 0.007608 0.000010 0.004673 0.000010 0.000707 0.000010 0.000010 0.938800 0.007528 0.000010 0.000010
0.000010 0.000010 0.000010 0.000010 0.000010 0.000010 0.000010 0.000010 0.000010 0.000873 0.000010 0.000019 0.000010 0.000010 0.998957 0.000010 0.000010 0.000010
0.000010 0.000010 0.000010 0.000010 0.000010 0.000010 0.000010 0.000010 0.000010 0.000010 0.000010 0.000010 0.000010 0.000010 0.999830 0.000010 0.000010 0.000010
0.000010 0.000010 0.000010 0.000010 0.000010 0.000010 0.000010 0.000010 0.000010 0.000010 0.000010 0.000010 0.000010 0.000010 0.999830 0.000010 0.000010 0.000010
0.000010 0.000010 0.000010 0.004731 0.000010 0.000010 0.000010 0.000010 0.000010 0.000010 0.000010 0.000010 0.000010 0.004617 0.941429 0.000010 0.000010 0.049082
0.000010 0.000010 0.000010 0.000010 0.000010 0.000010 0.000010 0.000014 0.000010 0.000010 0.000010 0.000010 0.000010 0.000010 0.999826 0.000010 0.000010 0.000010
0.051956 0.005012 0.000010 0.000010 0.000010 0.000010 0.000010 0.000010 0.000010 0.000010 0.000010 0.000010 0.000010 0.000010 0.942882 0.000010 0.000010 0.000010
0.000010 0.000010 0.000010 0.000010 0.000010 0.000010 0.000010 0.000010 0.000010 0.000010 0.000010 0.000010 0.000010 0.000010 0.999830 0.000010 0.000010 0.000010
0.000010 0.000010 0.000010 0.000010 0.032666 0.000010 0.000010 0.875648 0.000010 0.000010 0.000010 0.003058 0.000010 0.000010 0.008503 0.010269 0.000010 0.069736
0.000010 0.000010 0.000010 0.012862 0.033341 0.000010 0.000010 0.931065 0.000010 0.000010 0.000010 0.005232 0.000010 0.000010 0.001047 0.003347 0.000010 0.012996
0.000081 0.000010 0.000010 0.000010 0.010933 0.000010 0.000010 0.966469 0.000010 0.000010 0.000010 0.002213 0.000010 0.000010 0.000010 0.007676 0.000010 0.012509
0.001611 0.000010 0.000010 0.003410 0.025940 0.000010 0.000010 0.960203 0.000010 0.000010 0.000010 0.005722 0.000010 0.000010 0.000010 0.002994 0.000010 0.000010
0.000010 0.000010 0.000010 0.000010 0.011247 0.000010 0.000010 0.988593 0.000010 0.000010 0.000010 0.000010 0.000010 0.000010 0.000010 0.000010 0.000010 0.000010
0.004481 0.000010 0.000010 0.000010 0.020925 0.000010 0.000010 0.894785 0.000010 0.013419 0.000010 0.000010 0.000010 0.000010 0.003008 0.014909 0.000010 0.048364
0.000010 0.000010 0.000010 0.000010 0.026436 0.000010 0.000010 0.972030 0.000010 0.000010 0.000010 0.000075 0.000010 0.000010 0.000576 0.000755 0.000010 0.000010
0.002153 0.000010 0.000010 0.000010 0.000010 0.000010 0.000010 0.973008 0.000010 0.000823 0.000010 0.000010 0.000010 0.000010 0.000010 0.023877 0.000010 0.000010
0.009176 0.000010 0.000010 0.000010 0.021273 0.000010 0.000010 0.941887 0.000010 0.000010 0.000010 0.009471 0.000010 0.000010 0.005670 0.012403 0.000010 0.000010
0.001078 0.000010 0.000010 0.000010 0.021124 0.000010 0.000010 0.889878 0.000010 0.000010 0.000010 0.000010 0.000010 0.000010 0.000010 0.008707 0.000010 0.079083
0.000010 0.000010 0.000010 0.000010 0.019314 0.000010 0.000010 0.947879 0.000010 0.000010 0.000010 0.003422 0.000010 0.000010 0.001246 0.024682 0.000010 0.003338
0.008253 0.000010 0.000010 0.000010 0.028128 0.000010 0.000010 0.944309 0.000010 0.000010 0.000010 0.017075 0.000010 0.000010 0.002106 0.000010 0.000010 0.000010
0.000010 0.000010 0.000010 0.003200 0.000010 0.000010 0.000010 0.951773 0.000010 0.000010 0.000010 0.000010 0.000010 0.000010 0.000010 0.008061 0.000010 0.036826
0.002042 0.000010 0.000010 0.015740 0.044789 0.000010 0.000010 0.855765 0.000010 0.000214 0.000010 0.008474 0.000010 0.004805 0.000010 0.017305 0.000010 0.050776
0.000010 0.000010 0.000010 0.003898 0.020041 0.000010 0.000010 0.920260 0.000010 0.000010 0.000010 0.008272 0.000010 0.000010 0.000010 0.009966 0.000010 0.037441
0.000960 0.000010 0.000010 0.000010 0.028960 0.000010 0.000010 0.921275 0.000010 0.000010 0.000010 0.019981 0.000010 0.000010 0.000010 0.015020 0.000010 0.013685
0.000010 0.000010 0.000010 0.003362 0.023283 0.000010 0.000010 0.891973 0.000010 0.001381 0.000010 0.000010 0.000010 0.000010 0.015868 0.011413 0.000010 0.052611
0.006565 0.000010 0.000010 0.006621 0.027666 0.000010 0.000010 0.911801 0.000010 0.000010 0.000010 0.000010 0.000010 0.000010 0.019032 0.000605 0.000010 0.027600
0.012369 0.000010 0.000010 0.021669 0.035206 0.000010 0.000010 0.907928 0.000010 0.005549 0.000010 0.000010 0.000010 0.000010 0.002891 0.014280 0.000010 0.000010
0.000010 0.000010 0.000010 0.004780 0.005497 0.000010 0.000010 0.989573 0.000010 0.000010 0.000010 0.000010 0.000010 0.000010 0.000010 0.000010 0.000010 0.000010
0.017775 0.028746 0.000010 0.153753 0.017798 0.000010 0.000010 0.041807 0.000010 0.011617 0.000010 0.000010 0.000010 0.053106 0.049239 0.000010 0.000010 0.626069
0.000010 0.042156 0.000010 0.175291 0.008834 0.000010 0.000010 0.028512 0.000010 0.001022 0.000010 0.012599 0.000010 0.065427 0.023381 0.007814 0.002834 0.632060
0.000010 0.080042 0.000010 0.127783 0.004879 0.000010 0.000010 0.007327 0.000010 0.000010 0.000010 0.003567 0.000010 0.043251 0.021658 0.000010 0.004413 0.706989
0.000010 0.010859 0.000010 0.172267 0.000010 0.000010 0.000010 0.015401 0.000010 0.000010 0.000010 0.000010 0.000010 0.071237 0.026545 0.000010 0.000010 0.703571
0.000010 0.016014 0.000010 0.151154 0.000010 0.000010 0.000010 0.021543 0.000010 0.024651 0.000010 0.004306 0.000010 0.040425 0.025170 0.000010 0.009356 0.707292
0.000010 0.033144 0.000010 0.167678 0.003121 0.000010 0.000010 0.029748 0.000010 0.005917 0.000010 0.003624 0.000010 0.038662 0.038940 0.002477 0.000679 0.675941
0.014340 0.040489 0.000010 0.162475 0.001617 0.000010 0.000010 0.003770 0.000010 0.000010 0.000010 0.012434 0.000010 0.042032 0.036156 0.010683 0.015665 0.660269
0.000010 0.003861 0.000010 0.148833 0.000010 0.000010 0.000010 0.021245 0.000010 0.013560 0.000010 0.008652 0.000010 0.042336 0.014292 0.002852 0.000010 0.744279
0.000010 0.000010 0.000010 0.173810 0.000010 0.000010 0.000010 0.023584 0.000010 0.017014 0.000010 0.006063 0.000010 0.050339 0.023858 0.000010 0.000010 0.705222
0.012019 0.055171 0.000010 0.200835 0.018012 0.000010 0.000010 0.019931 0.000010 0.011379 0.000010 0.000010 0.000010 0.033122 0.040253 0.000010 0.002611 0.606588
0.002147 0.025311 0.000010 0.155683 0.002549 0.000010 0.000010 0.018017 0.000010 0.013546 0.000010 0.000010 0.000010 0.034102 0.032968 0.006044 0.000010 0.709553
0.000010 0.042250 0.000010 0.152210 0.020382 0.000010 0.000010 0.014626 0.000010 0.017653 0.000010 0.008448 0.000010 0.037425 0.019502 0.006445 0.000010 0.680980
0.000435 0.014438 0.000010 0.163786 0.014242 0.000010 0.000010 0.000010 0.000010 0.005972 0.000198 0.000850 0.000010 0.052259 0.009377 0.000950 0.009575 0.727858
0.000010 0.020859 0.000010 0.185164 0.000010 0.000010 0.000010 0.027806 0.000010 0.005233 0.000010 0.007725 0.000010 0.047303 0.018550 0.004890 0.010460 0.671930
0.000010 0.043046 0.000010 0.188744 0.005113 0.000010 0.000010 0.021512 0.000010 0.011121 0.000010 0.000010 0.000010 0.029779 0.030152 0.017767 0.003947 0.648739
0.013120 0.017760 0.000010 0.197096 0.010427 0.000010 0.000010 0.013364 0.000010 0.000010 0.000010 0.011159 0.000010 0.038384 0.027082 0.000010 0.000010 0.671516
0.000117 0.028565 0.000010 0.179401 0.005511 0.000010 0.000010 0.029908 0.000010 0.010168 0.000010 0.000010 0.000010 0.052038 0.039023 0.007256 0.002472 0.645470
0.009452 0.037928 0.000010 0.172381 0.000010 0.000010 0.000010 0.012526 0.000010 0.000010 0.000010 0.009377 0.000010 0.039483 0.033904 0.013114 0.000010 0.671747
0.015388 0.013054 0.000010 0.131833 0.000010 0.000010 0.000010 0.044962 0.000010 0.000010 0.000010 0.000010 0.000010 0.025198 0.051472 0.014599 0.000010 0.703394
0.000010 0.034415 0.000010 0.213105 0.002601 0.000010 0.000010 0.021943 0.000010 0.003785 0.000010 0.000010 0.000010 0.012498 0.006439 0.010005 0.000010 0.695119
0.026931 0.227284 0.035005 0.000010 0.059123 0.000010 0.055215 0.051397 0.107354 0.066435 0.017361 0.018365 0.098498 0.006718 0.019623 0.116588 0.000010 0.094071
0.028502 0.270903 0.017572 0.000010 0.062561 0.000010 0.054501 0.049998 0.122953 0.068408 0.004005 0.006771 0.098937 0.000010 0.032027 0.114638 0.000010 0.068183
0.027074 0.252265 0.009177 0.001370 0.060043 0.003279 0.030510 0.050618 0.153010 0.048256 0.018745 0.021804 0.138359 0.000010 0.016809 0.130929 0.000010 0.037734
0.019747 0.262844 0.014413 0.000010 0.065424 0.000010 0.020021 0.096226 0.098327 0.066507 0.011281 0.000010 0.092930 0.008946 0.032817 0.108305 0.000010 0.102172
0.020960 0.257804 0.003107 0.000010 0.102508 0.006291 0.000110 0.083258 0.095331 0.073235 0.010586 0.001736 0.094541 0.002780 0.042408 0.118916 0.008466 0.077954
0.012383 0.223823 0.019619 0.000010 0.063869 0.000010 0.015345 0.044909 0.130936 0.051188 0.006394 0.014378 0.197467 0.000010 0.025955 0.125714 0.009270 0.058720
0.016423 0.259896 0.009309 0.000010 0.106063 0.000010 0.000010 0.107783 0.083830 0.063479 0.013434 0.011805 0.105872 0.003859 0.043440 0.114851 0.000010 0.059917
0.021241 0.265076 0.017610 0.000010 0.101329 0.000010 0.021113 0.093944 0.089689 0.076151 0.003128 0.003701 0.093006 0.008501 0.036614 0.107254 0.000010 0.061615
0.006126 0.193478 0.030188 0.006349 0.067232 0.000010 0.033668 0.013576 0.109608 0.059381 0.009132 0.030052 0.157233 0.000010 0.015957 0.101263 0.000010 0.166726
0.009250 0.223793 0.038849 0.000010 0.062097 0.000010 0.064901 0.047011 0.122224 0.048674 0.023108 0.024874 0.136051 0.000010 0.034270 0.132326 0.000010 0.032531
0.012579 0.226104 0.037769 0.001930 0.064666 0.000010 0.016849 0.043054 0.090664 0.077469 0.031928 0.012349 0.211891 0.000010 0.024357 0.108167 0.000010 0.040195
0.012924 0.222241 0.010072 0.000010 0.056365 0.000010 0.047702 0.047960 0.120249 0.054743 0.003954 0.033894 0.198858 0.000010 0.024950 0.136773 0.000010 0.029277
0.000010 0.206891 0.010512 0.000010 0.069224 0.000010 0.035715 0.053533 0.151485 0.047656 0.000012 0.020012 0.200297 0.000010 0.016417 0.124017 0.000010 0.064178
0.007390 0.211003 0.022831 0.000010 0.051608 0.000010 0.065760 0.052026 0.161477 0.069198 0.016359 0.023655 0.127132 0.000010 0.009721 0.127144 0.000010 0.054657
0.012831 0.217124 0.026064 0.000010 0.077593 0.000010 0.039818 0.037677 0.109184 0.077066 0.020367 0.015359 0.182528 0.000010 0.036535 0.105267 0.000010 0.042548
0.009164 0.225645 0.021096 0.000010 0.063351 0.000010 0.015016 0.016207 0.133095 0.072044 0.016375 0.025346 0.191353 0.000010 0.029117 0.138076 0.000010 0.044077
0.012039 0.196423 0.014536 0.000010 0.089344 0.000010 0.020510 0.128598 0.124766 0.065613 0.015873 0.022655 0.159652 0.000010 0.016581 0.093304 0.000010 0.040067
0.000010 0.205182 0.016910 0.000010 0.080263 0.000010 0.030701 0.029026 0.153910 0.075880 0.019474 0.021642 0.204232 0.000010 0.008972 0.124859 0.000010 0.028899
0.002367 0.234762 0.024161 0.000010 0.049291 0.000010 0.043938 0.031011 0.145033 0.063276 0.007829 0.032571 0.198927 0.008921 0.015867 0.128005 0.000010 0.014012
0.005139 0.218947 0.025994 0.000010 0.056872 0.000010 0.068460 0.022637 0.170242 0.062963 0.010396 0.021094 0.160156 0.000010 0.028868 0.112777 0.000010 0.035415
0.007382 0.187495 0.000010 0.000010 0.060165 0.000010 0.043145 0.027865 0.147911 0.093163 0.007929 0.028088 0.214024 0.000010 0.013811 0.123036 0.000010 0.045936
0.000010 0.189317 0.022294 0.000010 0.071745 0.003698 0.042818 0.021675 0.151582 0.061286 0.000010 0.024492 0.185948 0.000010 0.018018 0.111011 0.000010 0.096066
0.003995 0.242176 0.006995 0.000010 0.051467 0.000010 0.023814 0.035755 0.164565 0.077010 0.010889 0.022850 0.204682 0.008252 0.000010 0.119017 0.000010 0.028492
0.000010 0.214426 0.000010 0.000010 0.064007 0.000010 0.051644 0.024074 0.165923 0.048502 0.015643 0.029783 0.201171 0.000010 0.019328 0.124992 0.000010 0.040446
0.000010 0.182467 0.031111 0.000010 0.054828 0.000010 0.040916 0.042360 0.186475 0.126481 0.000010 0.047471 0.112773 0.000010 0.012496 0.088174 0.000010 0.074387
0.005726 0.165261 0.031999 0.000010 0.049455 0.000010 0.041250 0.039057 0.217384 0.126899 0.005627 0.027372 0.132446 0.000010 0.011959 0.091268 0.000010 0.054255
0.000010 0.177601 0.024819 0.000575 0.038920 0.000010 0.041903 0.040544 0.218071 0.127784 0.000010 0.019728 0.112733 0.002910 0.016750 0.080209 0.000010 0.097412
0.002038 0.184311 0.051678 0.000010 0.052970 0.000010 0.053747 0.027791 0.185921 0.078314 0.014299 0.049815 0.122249 0.006644 0.026728 0.101421 0.000010 0.042044
0.017796 0.159866 0.034047 0.000010 0.051951 0.000010 0.054299 0.008463 0.220982 0.131279 0.000010 0.039124 0.109665 0.000010 0.021026 0.106832 0.000010 0.044619
0.000010 0.180841 0.040473 0.005070 0.044135 0.000010 0.041540 0.012218 0.265750 0.128372 0.000010 0.029021 0.094106 0.000010 0.012667 0.095811 0.000010 0.049948
0.000010 0.176614 0.023290 0.000010 0.056275 0.000010 0.053021 0.038113 0.237223 0.117867 0.020720 0.033311 0.094126 0.000010 0.004202 0.101221 0.000010 0.043966
0.002667 0.209796 0.019106 0.000010 0.038332 0.000010 0.031127 0.024579 0.295129 0.122216 0.000010 0.033218 0.066928 0.000010 0.010627 0.090511 0.000010 0.055712
0.009557 0.230580 0.025210 0.000010 0.060037 0.000010 0.029980 0.034201 0.120223 0.060509 0.002291 0.017369 0.206994 0.000010 0.024434 0.136681 0.000010 0.041893
0.017562 0.209474 0.011796 0.000011 0.070421 0.000010 0.014926 0.080739 0.111856 0.067507 0.010651 0.016994 0.204731 0.000010 0.038594 0.117806 0.000010 0.026902
0.024989 0.239424 0.002466 0.000010 0.078260 0.000010 0.000010 0.025470 0.154279 0.050876 0.003093 0.016953 0.213901 0.000010 0.026156 0.144166 0.000010 0.019916
0.008730 0.227094 0.010259 0.000010 0.059941 0.000010 0.073892 0.057612 0.117698 0.064310 0.001440 0.019252 0.174111 0.000010 0.001278 0.150451 0.000010 0.033891
0.025126 0.222088 0.021611 0.000010 0.119029 0.000010 0.005807 0.065975 0.082989 0.071333 0.002039 0.009181 0.156213 0.006596 0.034556 0.124998 0.000010 0.052430
0.000010 0.234285 0.038010 0.000010 0.039342 0.000010 0.047486 0.044940 0.144798 0.055519 0.006472 0.026031 0.149850 0.000010 0.027860 0.137223 0.000010 0.048134
0.005231 0.226042 0.026785 0.000010 0.094412 0.000010 0.020817 0.051522 0.097860 0.064173 0.014997 0.014976 0.177445 0.000010 0.020714 0.145576 0.000010 0.039411
0.000010 0.186659 0.027088 0.000010 0.108920 0.001315 0.034142 0.091333 0.105435 0.063106 0.010239 0.020029 0.152931 0.008348 0.023087 0.126304 0.000010 0.041035
0.000010 0.000010 0.018153 0.000010 0.000010 0.000010 0.000010 0.000010 0.108501 0.764404 0.000013 0.107175 0.001634 0.000010 0.000010 0.000010 0.000010 0.000010
0.000010 0.000010 0.000010 0.000010 0.000010 0.002631 0.000010 0.000010 0.128829 0.755696 0.015158 0.096891 0.000674 0.000010 0.000010 0.000010 0.000010 0.000010
0.000010 0.000010 0.003919 0.000010 0.000010 0.000010 0.003633 0.000010 0.163918 0.721677 0.001812 0.104921 0.000010 0.000010 0.000010 0.000010 0.000010 0.000010
0.000010 0.000010 0.008991 0.000010 0.000010 0.000821 0.000010 0.000010 0.209681 0.683345 0.003458 0.093584 0.000010 0.000010 0.000010 0.000010 0.000010 0.000010
0.000010 0.000010 0.020479 0.000010 0.000010 0.001315 0.000010 0.000010 0.095462 0.755489 0.013781 0.102684 0.010680 0.000010 0.000010 0.000010 0.000010 0.000010
0.000010 0.000010 0.032949 0.000010 0.000010 0.000673 0.002953 0.000010 0.202838 0.632975 0.015833 0.093892 0.017787 0.000010 0.000010 0.000010 0.000010 0.000010
0.000010 0.000010 0.000010 0.000010 0.000010 0.000010 0.000010 0.000010 0.000010 0.907508 0.000010 0.092332 0.000010 0.000010 0.000010 0.000010 0.000010 0.000010
0.000010 0.000010 0.000010 0.000010 0.000010 0.000010 0.000010 0.000010 0.000010 0.928708 0.000010 0.071132 0.000010 0.000010 0.000010 0.000010 0.000010 0.000010
0.000010 0.000010 0.000010 0.000010 0.000010 0.000010 0.000010 0.000010 0.000010 0.910915 0.000010 0.088925 0.000010 0.000010 0.000010 0.000010 0.000010 0.000010
0.000010 0.000010 0.000010 0.000010 0.000010 0.000010 0.000010 0.000010 0.000010 0.945343 0.000010 0.054497 0.000010 0.000010 0.000010 0.000010 0.000010 0.000010
0.000010 0.000010 0.000010 0.000010 0.000010 0.000010 0.000010 0.000010 0.000010 0.952674 0.000010 0.047166 0.000010 0.000010 0.000010 0.000010 0.000010 0.000010
0.000010 0.000010 0.000010 0.000010 0.000010 0.000010 0.000010 0.000010 0.000010 0.968547 0.000010 0.031293 0.000010 0.000010 0.000010 0.000010 0.000010 0.000010
0.000010 0.000010 0.000010 0.000010 0.000010 0.000010 0.000010 0.000010 0.000010 0.944838 0.000010 0.055002 0.000010 0.000010 0.000010 0.000010 0.000010 0.000010
0.000010 0.000010 0.000010 0.000010 0.000010 0.000010 0.000010 0.000010 0.000010 0.950224 0.000010 0.049616 0.000010 0.000010 0.000010 0.000010 0.000010 0.000010
0.000010 0.000010 0.000010 0.000010 0.000010 0.000010 0.000010 0.000010 0.000010 0.915589 0.000010 0.084251 0.000010 0.000010 0.000010 0.000010 0.000010 0.000010
0.000010 0.000010 0.000010 0.000010 0.000010 0.000010 0.000010 0.000010 0.000010 0.894515 0.000010 0.105325 0.000010 0.000010 0.000010 0.000010 0.000010 0.000010
0.000010 0.000010 0.000010 0.000010 0.000010 0.000010 0.000010 0.000010 0.000010 0.908523 0.000010 0.091317 0.000010 0.000010 0.000010 0.000010 0.000010 0.000010
0.000010 0.000010 0.000010 0.000010 0.000010 0.000010 0.000010 0.000010 0.000010 0.945313 0.000010 0.054527 0.000010 0.000010 0.000010 0.000010 0.000010 0.000010
0.000010 0.000010 0.000010 0.000010 0.000010 0.000010 0.000010 0.000010 0.000010 0.925835 0.000010 0.074005 0.000010 0.000010 0.000010 0.000010 0.000010 0.000010
0.000010 0.000010 0.000010 0.000010 0.000010 0.000010 0.000010 0.000010 0.000010 0.902177 0.000010 0.097663 0.000010 0.000010 0.000010 0.000010 0.000010 0.000010
0.002533 0.000010 0.128306 0.013306 0.004956 0.000010 0.000010 0.000010 0.648111 0.000010 0.019198 0.000010 0.160905 0.000010 0.000794 0.000010 0.009038 0.012774
0.000010 0.000010 0.108308 0.007863 0.000010 0.000010 0.026038 0.000010 0.673376 0.000010 0.042926 0.000010 0.120174 0.000010 0.000010 0.000010 0.012867 0.008348
0.000010 0.000010 0.121741 0.012401 0.000010 0.000841 0.000010 0.000010 0.703209 0.000010 0.007053 0.000010 0.139833 0.000010 0.000010 0.000010 0.014812 0.000010
0.003312 0.000010 0.139228 0.024740 0.000010 0.000010 0.000010 0.000010 0.649075 0.000010 0.009857 0.000010 0.173667 0.000010 0.000010 0.000010 0.000010 0.000010
0.000010 0.000010 0.094052 0.025606 0.000010 0.001494 0.000010 0.000010 0.685897 0.000010 0.001427 0.000010 0.174685 0.010004 0.000010 0.000010 0.006735 0.000010
0.000010 0.000010 0.152348 0.013273 0.000010 0.000010 0.000010 0.000010 0.666459 0.000010 0.000010 0.000010 0.142733 0.000010 0.000570 0.000010 0.024497 0.000010
0.000010 0.000010 0.145619 0.016657 0.000010 0.001853 0.015752 0.000010 0.643244 0.000010 0.006770 0.000010 0.163467 0.000010 0.000010 0.000010 0.006539 0.000010
0.000010 0.000010 0.150026 0.024298 0.000010 0.000010 0.000010 0.000010 0.578793 0.000010 0.000010 0.005247 0.200956 0.000010 0.000010 0.000010 0.016853 0.023717
0.000722 0.000010 0.130862 0.004313 0.000010 0.000018 0.000010 0.000010 0.657746 0.000010 0.000752 0.000010 0.205477 0.000010 0.000010 0.000010 0.000010 0.000010
0.000010 0.000010 0.119567 0.000010 0.000010 0.000631 0.000010 0.000010 0.682683 0.000010 0.000010 0.000010 0.182471 0.014518 0.000010 0.000010 0.000010 0.000010
0.000010 0.000010 0.119435 0.021694 0.000010 0.000010 0.000010 0.000010 0.673847 0.000010 0.000010 0.000010 0.180466 0.000010 0.000010 0.000010 0.000010 0.004428
0.000010 0.002914 0.144229 0.028649 0.000010 0.002911 0.000010 0.000010 0.665060 0.000010 0.016855 0.000010 0.127203 0.000010 0.000010 0.000010 0.012080 0.000010
0.000010 0.000010 0.132999 0.002540 0.000010 0.000010 0.000010 0.000010 0.665906 0.000010 0.009907 0.000010 0.168898 0.001835 0.000010 0.000010 0.017807 0.000010
0.000010 0.005606 0.130831 0.002641 0.000010 0.000010 0.001499 0.000010 0.652959 0.000010 0.007557 0.000010 0.183689 0.000656 0.000010 0.000010 0.008167 0.006316
0.000010 0.000010 0.158588 0.033415 0.000010 0.000781 0.006804 0.000010 0.671196 0.000010 0.002312 0.000010 0.124884 0.001920 0.000010 0.000010 0.000010 0.000010
0.004325 0.000010 0.146099 0.013866 0.000010 0.008897 0.000010 0.000010 0.658998 0.000010 0.004505 0.000010 0.163201 0.000010 0.000010 0.000010 0.000010 0.000010
0.000010 0.000010 0.171422 0.008620 0.000010 0.000010 0.000010 0.000010 0.590061 0.000010 0.003328 0.000010 0.216126 0.005043 0.000010 0.000010 0.002109 0.003192
0.000010 0.000010 0.125820 0.022689 0.001625 0.000960 0.019027 0.000010 0.636715 0.000010 0.005494 0.000010 0.176538 0.000322 0.000010 0.000010 0.010730 0.000010
0.000010 0.000010 0.107312 0.016100 0.000010 0.000010 0.026651 0.000010 0.690637 0.000010 0.002101 0.000010 0.133395 0.008642 0.000010 0.000010 0.015062 0.000010
0.000010 0.000010 0.119622 0.002720 0.000010 0.000010 0.037307 0.000010 0.679076 0.000010 0.005046 0.000010 0.135888 0.000010 0.000010 0.002748 0.017493 0.000010
0.005408 0.015957 0.017344 0.000010 0.007113 0.001932 0.037168 0.000010 0.002818 0.000010 0.026101 0.000010 0.883855 0.000010 0.002224 0.000010 0.000010 0.000010
0.007250 0.029567 0.000010 0.002676 0.000010 0.000010 0.000010 0.000010 0.000010 0.000010 0.036459 0.000010 0.916905 0.003351 0.003682 0.000010 0.000010 0.000010
0.014787 0.015678 0.003439 0.009578 0.000010 0.000010 0.047044 0.000010 0.006390 0.009826 0.030399 0.000010 0.846048 0.005355 0.000010 0.002349 0.008345 0.000712
0.009503 0.026612 0.000010 0.017859 0.000010 0.002075 0.000010 0.000010 0.000010 0.000010 0.012661 0.000010 0.919956 0.000010 0.000010 0.000010 0.004374 0.006859
0.000010 0.025255 0.002087 0.012211 0.000010 0.004760 0.000010 0.020861 0.020884 0.000010 0.009969 0.000010 0.881129 0.000010 0.005523 0.000010 0.009594 0.007658
0.003012 0.010837 0.003038 0.005193 0.000010 0.002522 0.018076 0.008829 0.001248 0.009688 0.026454 0.000010 0.886244 0.000967 0.005727 0.000010 0.000010 0.018127
0.008581 0.000010 0.001542 0.006185 0.000010 0.000010 0.027341 0.000010 0.002932 0.000010 0.047390 0.000010 0.889781 0.000010 0.003227 0.003994 0.004529 0.004428
0.000157 0.037320 0.000010 0.000010 0.000010 0.000010 0.000010 0.000010 0.000010 0.000709 0.024213 0.000010 0.913315 0.000010 0.007442 0.000227 0.008257 0.008271
0.007617 0.026559 0.004079 0.018614 0.000010 0.004160 0.022111 0.013752 0.000010 0.002835 0.034160 0.000010 0.824936 0.000010 0.016126 0.002899 0.022102 0.000010
0.000010 0.050122 0.008640 0.035629 0.002145 0.000365 0.045734 0.006808 0.000010 0.000010 0.030824 0.000010 0.763504 0.008648 0.007032 0.000010 0.018116 0.022383
0.006242 0.038786 0.000010 0.022175 0.004377 0.002390 0.006130 0.015301 0.000010 0.000303 0.014660 0.001773 0.853380 0.011860 0.000250 0.000010 0.013156 0.009185
0.000010 0.008954 0.000010 0.019986 0.000010 0.000010 0.006069 0.003853 0.000010 0.000010 0.018533 0.004076 0.917539 0.000010 0.005450 0.000010 0.005186 0.010274
0.003015 0.003507 0.000010 0.006450 0.000010 0.000010 0.010247 0.008149 0.005932 0.000010 0.041626 0.000010 0.911541 0.000010 0.001343 0.000279 0.000010 0.007841
0.002056 0.031681 0.000010 0.011074 0.000010 0.000010 0.015738 0.003195 0.000010 0.000010 0.027379 0.000010 0.863190 0.010450 0.011257 0.000010 0.009526 0.014383
0.007117 0.017740 0.006840 0.007870 0.005639 0.000010 0.028127 0.008388 0.000010 0.000010 0.030603 0.001544 0.870128 0.001733 0.007873 0.000010 0.004813 0.001547
0.005439 0.013489 0.003858 0.036411 0.002306 0.000010 0.004462 0.000010 0.037235 0.000010 0.007957 0.000010 0.866540 0.001784 0.000010 0.007039 0.006227 0.007204
0.000010 0.013258 0.004952 0.021997 0.000010 0.001180 0.007918 0.001504 0.000010 0.000684 0.029422 0.002316 0.870779 0.000988 0.007708 0.001587 0.019583 0.016093
0.006470 0.031949 0.000010 0.008007 0.007646 0.000010 0.002596 0.000010 0.016649 0.000010 0.020563 0.003515 0.873784 0.000010 0.001335 0.000010 0.010378 0.017048
0.000010 0.028428 0.000010 0.002097 0.000010 0.000010 0.000010 0.000700 0.000010 0.000010 0.037470 0.000010 0.907554 0.000010 0.012418 0.000010 0.011223 0.000010
0.001661 0.017085 0.000010 0.000010 0.000010 0.000010 0.000010 0.009930 0.004860 0.004079 0.023426 0.000010 0.921273 0.000010 0.006032 0.000010 0.000203 0.011371
0.000010 0.000010 0.002460 0.000010 0.000010 0.000010 0.030622 0.003721 0.000010 0.001543 0.000010 0.000010 0.953435 0.000010 0.008100 0.000010 0.000010 0.000010
0.000010 0.001578 0.000010 0.000010 0.000010 0.000010 0.000010 0.000010 0.000010 0.000010 0.000010 0.000010 0.992770 0.005502 0.000010 0.000010 0.000010 0.000010
0.000010 0.000010 0.000010 0.000010 0.000010 0.002734 0.013254 0.000010 0.000010 0.000010 0.001856 0.000015 0.982010 0.000010 0.000010 0.000010 0.000010 0.000010
0.000010 0.000010 0.000010 0.000010 0.000010 0.000010 0.000010 0.000010 0.000010 0.000010 0.000010 0.000010 0.999830 0.000010 0.000010 0.000010 0.000010 0.000010
0.000010 0.000010 0.001963 0.000010 0.000010 0.000010 0.031192 0.000010 0.000010 0.000010 0.000010 0.000010 0.966695 0.000010 0.000010 0.000010 0.000010 0.000010
0.000010 0.004290 0.008448 0.000010 0.000010 0.000010 0.000010 0.002196 0.000010 0.000010 0.000013 0.003231 0.981701 0.000010 0.000010 0.000010 0.000010 0.000010
0.000204 0.000010 0.000010 0.000010 0.000010 0.000010 0.000010 0.000010 0.000010 0.000010 0.004845 0.000010 0.994802 0.000010 0.000010 0.000010 0.000010 0.000010
0.000010 0.000010 0.000010 0.000010 0.000010 0.000010 0.023089 0.000010 0.000010 0.002624 0.001972 0.000010 0.972175 0.000010 0.000010 0.000010 0.000010 0.000010
0.000010 0.000010 0.000010 0.000010 0.000010 0.000010 0.000010 0.000010 0.000010 0.000010 0.000010 0.000010 0.999830 0.000010 0.000010 0.000010 0.000010 0.000010
0.000010 0.000010 0.000010 0.000010 0.000010 0.003526 0.045234 0.000010 0.000010 0.000010 0.000010 0.000010 0.951090 0.000010 0.000010 0.000010 0.000010 0.000010
0.000010 0.000010 0.000010 0.000010 0.000010 0.000010 0.023789 0.000010 0.000010 0.000010 0.000010 0.000010 0.976051 0.000010 0.000010 0.000010 0.000010 0.000010
0.000010 0.000010 0.000010 0.000010 0.000010 0.000010 0.013675 0.000010 0.000010 0.000010 0.000010 0.000010 0.986165 0.000010 0.000010 0.000010 0.000010 0.000010
0.000010 0.000010 0.000010 0.000010 0.000010 0.000010 0.017970 0.000010 0.000010 0.000010 0.001629 0.002101 0.977251 0.000010 0.000918 0.000010 0.000010 0.000010
0.000010 0.000010 0.000010 0.000010 0.000010 0.000010 0.007231 0.000010 0.000010 0.000010 0.003745 0.000010 0.988874 0.000010 0.000010 0.000010 0.000010 0.000010
0.006061 0.000010 0.001016 0.003154 0.003898 0.000010 0.033524 0.000011 0.010296 0.000010 0.008914 0.000988 0.928672 0.003397 0.000010 0.000010 0.000010 0.000010
0.000010 0.010175 0.000010 0.000010 0.000010 0.000528 0.004436 0.000010 0.000010 0.000010 0.000010 0.000010 0.984721 0.000010 0.000010 0.000010 0.000010 0.000010
0.002221 0.000010 0.000010 0.000010 0.002705 0.004422 0.000010 0.002914 0.000010 0.002319 0.000012 0.000010 0.985297 0.000010 0.000010 0.000010 0.000010 0.000010
0.003987 0.004978 0.000010 0.000010 0.000010 0.004801 0.000010 0.010779 0.000010 0.000025 0.000010 0.000010 0.975311 0.000010 0.000010 0.000010 0.000010 0.000010
0.000010 0.000010 0.000010 0.000010 0.000010 0.000010 0.012090 0.000010 0.000010 0.002890 0.004825 0.000010 0.980055 0.000010 0.000010 0.000010 0.000010 0.000010
0.000010 0.000010 0.000010 0.000010 0.000010 0.000010 0.000010 0.000010 0.000010 0.000010 0.002171 0.000010 0.997669 0.000010 0.000010 0.000010 0.000010 0.000010
0.000010 0.000010 0.000010 0.000010 0.000010 0.000010 0.000010 0.000010 0.000010 0.000010 0.012627 0.000010 0.987213 0.000010 0.000010 0.000010 0.000010 0.000010
0.000010 0.000010 0.000010 0.000010 0.000010 0.000010 0.000010 0.000010 0.000010 0.000010 0.000010 0.000010 0.999830 0.000010 0.000010 0.000010 0.000010 0.000010
0.000010 0.000010 0.000010 0.000010 0.000010 0.000010 0.000010 0.000010 0.000010 0.000010 0.000010 0.000010 0.999830 0.000010 0.000010 0.000010 0.000010 0.000010
0.000010 0.000010 0.000010 0.000010 0.000010 0.001301 0.000010 0.000010 0.000010 0.000010 0.009447 0.000010 0.989102 0.000010 0.000010 0.000010 0.000010 0.000010
0.000010 0.000010 0.000010 0.000010 0.000010 0.000010 0.000010 0.000010 0.000010 0.000010 0.000010 0.000010 0.999830 0.000010 0.000010 0.000010 0.000010 0.000010
0.000010 0.000010 0.000010 0.000010 0.000010 0.000010 0.000010 0.000010 0.000010 0.000010 0.000012 0.000010 0.999828 0.000010 0.000010 0.000010 0.000010 0.000010
0.000010 0.000010 0.000010 0.000010 0.000010 0.000010 0.000010 0.000010 0.000010 0.000010 0.022928 0.000010 0.976912 0.000010 0.000010 0.000010 0.000010 0.000010
0.000010 0.000010 0.008752 0.000010 0.000010 0.000010 0.017326 0.000010 0.000010 0.000010 0.025374 0.000010 0.948408 0.000010 0.000010 0.000010 0.000010 0.000010
0.000010 0.000010 0.000010 0.000010 0.000010 0.000010 0.000010 0.000010 0.000010 0.000010 0.000010 0.000010 0.999830 0.000010 0.000010 0.000010 0.000010 0.000010
0.000010 0.000010 0.000010 0.000010 0.000010 0.000010 0.000010 0.000010 0.000010 0.000010 0.000010 0.000010 0.999830 0.000010 0.000010 0.000010 0.000010 0.000010
0.000010 0.000010 0.000010 0.000010 0.000010 0.000010 0.000010 0.000010 0.000010 0.000010 0.000010 0.000010 0.999830 0.000010 0.000010 0.000010 0.000010 0.000010
0.000010 0.000010 0.000010 0.000010 0.000010 0.000010 0.000010 0.000010 0.000010 0.000010 0.006147 0.000010 0.993693 0.000010 0.000010 0.000010 0.000010 0.000010
0.000010 0.000010 0.000010 0.000010 0.000010 0.000010 0.000010 0.000010 0.000010 0.000010 0.012576 0.000010 0.987264 0.000010 0.000010 0.000010 0.000010 0.000010
0.000010 0.000010 0.000010 0.000010 0.000010 0.000010 0.000010 0.000010 0.000010 0.000010 0.000010 0.000010 0.999830 0.000010 0.000010 0.000010 0.000010 0.000010
0.000010 0.000010 0.014433 0.000010 0.000010 0.000010 0.016581 0.000010 0.000010 0.000010 0.004743 0.000010 0.964103 0.000010 0.000010 0.000010 0.000010 0.000010
0.000010 0.000010 0.000010 0.000010 0.000010 0.000010 0.000010 0.000010 0.000010 0.000010 0.000010 0.000010 0.999830 0.000010 0.000010 0.000010 0.000010 0.000010
0.000010 0.000010 0.000010 0.000010 0.000010 0.000010 0.000010 0.000010 0.000010 0.000010 0.006931 0.000010 0.992909 0.000010 0.000010 0.000010 0.000010 0.000010
0.000010 0.000010 0.000010 0.000010 0.000010 0.000010 0.000010 0.000010 0.000010 0.000010 0.033539 0.000010 0.966301 0.000010 0.000010 0.000010 0.000010 0.000010
0.000010 0.000010 0.000010 0.000010 0.000010 0.005434 0.000010 0.000010 0.000010 0.000010 0.031600 0.000010 0.962816 0.000010 0.000010 0.000010 0.000010 0.000010
0.000010 0.000010 0.000010 0.000010 0.000010 0.000010 0.000010 0.000010 0.000010 0.000010 0.043431 0.000010 0.956409 0.000010 0.000010 0.000010 0.000010 0.000010
0.000010 0.000010 0.000010 0.005704 0.000010 0.000010 0.000010 0.000010 0.000010 0.000010 0.037914 0.000010 0.956232 0.000010 0.000010 0.000010 0.000010 0.000010
0.000010 0.000010 0.000010 0.000010 0.000010 0.000124 0.000010 0.000010 0.000010 0.000010 0.027600 0.000010 0.972126 0.000010 0.000010 0.000010 0.000010 0.000010
0.000010 0.000010 0.004073 0.000010 0.000010 0.000010 0.000010 0.000010 0.000010 0.000010 0.036073 0.000013 0.959695 0.000016 0.000010 0.000010 0.000010 0.000010
0.004393 0.000010 0.000010 0.000010 0.000010 0.004908 0.000010 0.000010 0.000010 0.000010 0.039682 0.000010 0.950642 0.000010 0.000245 0.000010 0.000010 0.000010
0.000010 0.000010 0.000010 0.000010 0.000010 0.004722 0.000010 0.000010 0.000010 0.000010 0.034895 0.000010 0.960233 0.000010 0.000010 0.000010 0.000010 0.000010
0.000010 0.000010 0.000010 0.000010 0.000010 0.000010 0.000010 0.000010 0.000010 0.000010 0.035094 0.000010 0.964746 0.000010 0.000010 0.000010 0.000010 0.000010
0.000010 0.000010 0.000010 0.000010 0.000010 0.000740 0.000010 0.000010 0.000010 0.000010 0.038409 0.000010 0.960701 0.000010 0.000010 0.000010 0.000010 0.000010
0.000010 0.000010 0.000010 0.000010 0.000010 0.000010 0.000010 0.000010 0.000010 0.000010 0.027191 0.000010 0.972649 0.000010 0.000010 0.000010 0.000010 0.000010
0.000010 0.000010 0.000010 0.000010 0.000010 0.000010 0.000010 0.000010 0.000010 0.000010 0.029807 0.000010 0.970033 0.000010 0.000010 0.000010 0.000010 0.000010
0.000010 0.000010 0.011537 0.011072 0.000010 0.000010 0.000010 0.000010 0.000010 0.000010 0.017657 0.000010 0.959594 0.000010 0.000010 0.000010 0.000010 0.000010
0.000010 0.000010 0.000010 0.000010 0.000010 0.000010 0.000010 0.000010 0.000010 0.000010 0.030152 0.000010 0.969688 0.000010 0.000010 0.000010 0.000010 0.000010
0.000010 0.000010 0.000010 0.000010 0.000010 0.000010 0.000010 0.000010 0.000010 0.000010 0.044952 0.000010 0.954879 0.000010 0.000019 0.000010 0.000010 0.000010
0.000010 0.000010 0.000010 0.000010 0.000010 0.000010 0.000010 0.000010 0.000010 0.000010 0.029400 0.000010 0.970440 0.000010 0.000010 0.000010 0.000010 0.000010
0.000010 0.000010 0.000010 0.000010 0.000010 0.004014 0.000010 0.000263 0.000010 0.006431 0.025542 0.000010 0.957365 0.000010 0.004188 0.002088 0.000010 0.000010
0.000010 0.000010 0.000010 0.000010 0.005891 0.003166 0.000010 0.000829 0.000010 0.000010 0.036672 0.002051 0.951271 0.000010 0.000010 0.000010 0.000010 0.000010
0.000010 0.000010 0.000010 0.000010 0.000010 0.000010 0.000010 0.000010 0.000010 0.000010 0.029621 0.000010 0.970219 0.000010 0.000010 0.000010 0.000010 0.000010
0.000010 0.000010 0.000015 0.000010 0.000011 0.000010 0.000010 0.000010 0.000010 0.000010 0.031561 0.000010 0.968269 0.000010 0.000010 0.000014 0.000010 0.000010
0.000010 0.000010 0.000010 0.000010 0.000010 0.000010 0.000010 0.000010 0.000010 0.000010 0.005537 0.000010 0.994303 0.000010 0.000010 0.000010 0.000010 0.000010
0.000010 0.000010 0.000010 0.000010 0.000010 0.000010 0.000010 0.000010 0.000010 0.000010 0.026954 0.000010 0.972886 0.000010 0.000010 0.000010 0.000010 0.000010
0.000010 0.000010 0.000010 0.000010 0.000010 0.000010 0.000010 0.000010 0.000010 0.000010 0.007374 0.000010 0.992466 0.000010 0.000010 0.000010 0.000010 0.000010
0.000010 0.000010 0.000010 0.000010 0.000010 0.000010 0.000010 0.000010 0.000010 0.000010 0.003108 0.000010 0.996732 0.000010 0.000010 0.000010 0.000010 0.000010
0.000010 0.000010 0.000010 0.000010 0.000010 0.000010 0.000010 0.000010 0.000010 0.000010 0.006929 0.000010 0.992911 0.000010 0.000010 0.000010 0.000010 0.000010
0.000010 0.000010 0.000010 0.000010 0.000010 0.000010 0.004868 0.000010 0.000010 0.000010 0.017769 0.000010 0.977213 0.000010 0.000010 0.000010 0.000010 0.000010
0.000010 0.000010 0.000010 0.000010 0.000010 0.000010 0.000010 0.000010 0.000010 0.000010 0.022223 0.000010 0.977617 0.000010 0.000010 0.000010 0.000010 0.000010
0.000010 0.000010 0.000010 0.000010 0.000010 0.000010 0.000010 0.000010 0.000010 0.000010 0.024509 0.000010 0.975331 0.000010 0.000010 0.000010 0.000010 0.000010
0.000010 0.000010 0.000010 0.000010 0.000010 0.000010 0.000010 0.000010 0.000010 0.000010 0.013479 0.000010 0.986361 0.000010 0.000010 0.000010 0.000010 0.000010
0.000010 0.000010 0.000010 0.000010 0.000010 0.000010 0.000010 0.000010 0.000010 0.000010 0.000010 0.000010 0.999830 0.000010 0.000010 0.000010 0.000010 0.000010
0.000010 0.000010 0.008210 0.000010 0.000010 0.000010 0.069481 0.000010 0.000010 0.000010 0.044617 0.000016 0.877546 0.000010 0.000010 0.000010 0.000010 0.000010
0.000010 0.000010 0.004899 0.000016 0.000010 0.000010 0.078856 0.000010 0.000010 0.000010 0.033903 0.000010 0.882196 0.000010 0.000010 0.000010 0.000010 0.000010
0.000010 0.000010 0.000010 0.000010 0.000010 0.002496 0.059834 0.000010 0.004406 0.000010 0.013646 0.000010 0.919487 0.000010 0.000010 0.000010 0.000010 0.000010
0.000010 0.000010 0.002470 0.000010 0.000010 0.003362 0.064257 0.000010 0.018109 0.000010 0.017726 0.000010 0.893956 0.000010 0.000010 0.000010 0.000010 0.000010
0.000010 0.000010 0.008932 0.000010 0.000010 0.000010 0.086609 0.000010 0.000545 0.000010 0.019631 0.002202 0.881961 0.000010 0.000010 0.000010 0.000010 0.000010
0.000010 0.000010 0.000508 0.000010 0.000010 0.000010 0.061291 0.000010 0.000010 0.000938 0.020819 0.000010 0.916309 0.000010 0.000010 0.000010 0.000014 0.000010
0.000010 0.000010 0.001209 0.000010 0.000010 0.000010 0.050600 0.000010 0.000010 0.000010 0.018983 0.000010 0.929068 0.000010 0.000010 0.000010 0.000010 0.000010
0.000010 0.000010 0.016229 0.000010 0.000010 0.000010 0.074768 0.000010 0.000010 0.000010 0.024768 0.000010 0.884095 0.000010 0.000010 0.000010 0.000010 0.000010
0.000010 0.000010 0.000010 0.000010 0.000010 0.000010 0.076775 0.000010 0.005129 0.000010 0.049505 0.000010 0.868452 0.000010 0.000010 0.000010 0.000010 0.000010
0.000010 0.000010 0.002077 0.000010 0.000010 0.000010 0.088628 0.000010 0.020560 0.000010 0.018151 0.002586 0.867879 0.000010 0.000010 0.000010 0.000010 0.000010
0.000010 0.000010 0.014668 0.000010 0.000010 0.000126 0.102027 0.000010 0.000010 0.000010 0.025090 0.000604 0.856948 0.000010 0.000010 0.000426 0.000010 0.000010
0.000010 0.000010 0.001609 0.000010 0.001519 0.000010 0.087012 0.000010 0.000015 0.000010 0.026368 0.000010 0.883358 0.000010 0.000010 0.000010 0.000010 0.000010
0.000010 0.000010 0.010162 0.000010 0.000018 0.000010 0.101108 0.000010 0.005040 0.000010 0.010037 0.000010 0.873516 0.000010 0.000010 0.000010 0.000010 0.000010
0.000010 0.000010 0.001281 0.000010 0.000235 0.000010 0.086900 0.000010 0.013053 0.000010 0.040545 0.000010 0.855870 0.000010 0.000010 0.002006 0.000010 0.000010
0.000010 0.002721 0.003775 0.000010 0.000011 0.000010 0.083842 0.000010 0.002466 0.000010 0.016856 0.003009 0.887221 0.000010 0.000010 0.000010 0.000010 0.000010
0.000010 0.007632 0.024410 0.000010 0.001356 0.000010 0.113781 0.007005 0.014942 0.000010 0.026542 0.000010 0.789651 0.000010 0.002562 0.012039 0.000010 0.000010
0.000010 0.000010 0.008165 0.000010 0.000010 0.000010 0.068605 0.000010 0.000010 0.003830 0.026346 0.000010 0.892924 0.000010 0.000010 0.000010 0.000010 0.000010
0.000010 0.000010 0.004883 0.000010 0.000010 0.000010 0.076332 0.000010 0.000010 0.000010 0.016446 0.000010 0.898654 0.000010 0.000010 0.003555 0.000010 0.000010
0.000010 0.000010 0.002332 0.000010 0.000010 0.001278 0.103867 0.000010 0.001270 0.000010 0.030860 0.006190 0.854092 0.000010 0.000010 0.000010 0.000010 0.000010
0.000010 0.000010 0.000010 0.000010 0.000010 0.000010 0.057940 0.000010 0.013907 0.000010 0.032362 0.000010 0.895644 0.000010 0.000017 0.000010 0.000010 0.000010
0.000032 0.000010 0.010966 0.000010 0.000079 0.000010 0.066429 0.000010 0.000010 0.000010 0.017557 0.000010 0.904579 0.000010 0.000010 0.000248 0.000010 0.000010
0.000010 0.000010 0.000010 0.000010 0.000010 0.000010 0.079565 0.000010 0.017922 0.000010 0.036839 0.000010 0.862173 0.003372 0.000010 0.000010 0.000010 0.000010
0.000010 0.003313 0.003486 0.000010 0.003290 0.000010 0.081064 0.000010 0.002361 0.000010 0.034575 0.001230 0.870582 0.000010 0.000010 0.000010 0.000010 0.000010
0.000010 0.000010 0.000010 0.000010 0.000010 0.000010 0.034362 0.000019 0.000018 0.000012 0.024184 0.000010 0.941286 0.000010 0.000010 0.000010 0.000010 0.000010
0.000013 0.000010 0.000018 0.000010 0.000010 0.000010 0.043086 0.000010 0.000010 0.000017 0.026944 0.000010 0.929799 0.000010 0.000010 0.000013 0.000010 0.000010
0.000010 0.000010 0.000010 0.000010 0.000010 0.000020 0.005967 0.000010 0.000010 0.000010 0.037219 0.000010 0.956653 0.000010 0.000010 0.000010 0.000010 0.000010
0.000010 0.000010 0.000010 0.000010 0.000010 0.001314 0.034302 0.000010 0.000010 0.000010 0.031835 0.000010 0.932409 0.000010 0.000010 0.000010 0.000010 0.000010
0.082799 0.000010 0.000010 0.000010 0.000667 0.000010 0.020163 0.000010 0.000010 0.000010 0.033877 0.006166 0.846926 0.000010 0.000010 0.009291 0.000010 0.000010
0.000010 0.000010 0.000010 0.000010 0.000010 0.000010 0.000010 0.000010 0.000010 0.000010 0.041596 0.000010 0.958244 0.000010 0.000010 0.000010 0.000010 0.000010
0.049261 0.015711 0.005292 0.001918 0.001421 0.004534 0.030111 0.000010 0.000010 0.000010 0.045032 0.004324 0.841576 0.000010 0.000750 0.000010 0.000010 0.000010
0.000010 0.000010 0.000010 0.000010 0.000010 0.000010 0.066833 0.000010 0.003975 0.000010 0.036405 0.000010 0.890169 0.000010 0.000010 0.002488 0.000010 0.000010
0.000010 0.000010 0.000010 0.000010 0.000010 0.000010 0.034144 0.000010 0.000010 0.000010 0.047209 0.000010 0.918497 0.000010 0.000010 0.000010 0.000010 0.000010
0.000019 0.000010 0.010061 0.000010 0.000010 0.000010 0.077605 0.000010 0.010326 0.000013 0.037129 0.000010 0.861665 0.000010 0.000010 0.003082 0.000010 0.000010
0.000010 0.000010 0.005307 0.000010 0.000010 0.000010 0.000010 0.000010 0.000010 0.000010 0.038725 0.000010 0.955818 0.000010 0.000010 0.000010 0.000010 0.000010
0.000010 0.000010 0.003460 0.000010 0.000010 0.000314 0.047038 0.000010 0.000010 0.000017 0.047153 0.000010 0.901897 0.000010 0.000010 0.000010 0.000010 0.000010
0.000010 0.000011 0.000010 0.000010 0.000014 0.000010 0.075390 0.000010 0.000010 0.000010 0.016611 0.000010 0.907839 0.000010 0.000010 0.000015 0.000010 0.000010
0.000010 0.000016 0.000010 0.000010 0.000012 0.000010 0.056184 0.000010 0.000010 0.000010 0.019016 0.000010 0.924642 0.000010 0.000010 0.000010 0.000010 0.000010
0.000010 0.000010 0.000010 0.000012 0.000014 0.000010 0.077906 0.000010 0.000010 0.000010 0.029075 0.000010 0.892862 0.000010 0.000011 0.000010 0.000010 0.000010
0.000010 0.000016 0.007485 0.000010 0.000010 0.002581 0.054884 0.000010 0.000010 0.000010 0.018506 0.000010 0.916408 0.000010 0.000010 0.000010 0.000010 0.000010
0.000010 0.000010 0.000010 0.000010 0.000010 0.000010 0.059237 0.000010 0.000010 0.000010 0.031050 0.000010 0.909563 0.000010 0.000010 0.000010 0.000010 0.000010
0.000010 0.000010 0.001841 0.000010 0.006000 0.000010 0.021716 0.000010 0.000462 0.000010 0.026386 0.000010 0.943475 0.000010 0.000010 0.000010 0.000010 0.000010
0.000010 0.000010 0.000010 0.000010 0.000010 0.000010 0.000010 0.000010 0.000010 0.000010 0.004492 0.000010 0.995341 0.000010 0.000010 0.000010 0.000017 0.000010
0.000019 0.000010 0.009251 0.000010 0.000010 0.004281 0.024239 0.000010 0.017188 0.000010 0.036442 0.000015 0.908464 0.000010 0.000010 0.000012 0.000010 0.000010
0.000010 0.003362 0.003524 0.000010 0.000010 0.000010 0.013856 0.004298 0.001931 0.000010 0.034452 0.000010 0.928770 0.000010 0.006128 0.003589 0.000010 0.000010
0.000010 0.000010 0.000010 0.000010 0.000010 0.000010 0.015094 0.000010 0.000010 0.000010 0.435736 0.000010 0.549020 0.000010 0.000010 0.000010 0.000010 0.000010
0.003371 0.024225 0.002386 0.000010 0.000014 0.000010 0.116887 0.000081 0.021010 0.000010 0.016178 0.010219 0.766095 0.000010 0.002663 0.024604 0.000010 0.012217
0.003204 0.019654 0.000010 0.000010 0.000010 0.000010 0.093802 0.000010 0.030085 0.005548 0.015442 0.005587 0.771463 0.000010 0.000010 0.042815 0.000010 0.012319
0.004567 0.007310 0.017019 0.000010 0.002016 0.003057 0.027965 0.000010 0.003051 0.000010 0.023319 0.006189 0.882032 0.000010 0.000010 0.023406 0.000010 0.000010
0.000010 0.026149 0.000010 0.000010 0.005281 0.002036 0.072893 0.000010 0.028512 0.000010 0.018722 0.014130 0.787283 0.000010 0.004159 0.036898 0.000010 0.003867
0.000010 0.003222 0.000010 0.003188 0.003889 0.000010 0.095861 0.003840 0.027077 0.000010 0.018674 0.000010 0.833777 0.000010 0.000010 0.009252 0.000010 0.001140
0.000010 0.030415 0.013167 0.000010 0.004490 0.000010 0.114779 0.019161 0.042199 0.000010 0.016175 0.000010 0.711942 0.000010 0.000010 0.038661 0.003506 0.005435
0.004084 0.024384 0.020767 0.000010 0.000010 0.000010 0.117511 0.004660 0.025711 0.000010 0.018377 0.000010 0.763567 0.000010 0.000832 0.011621 0.001298 0.007127
0.001601 0.020410 0.000010 0.000010 0.008729 0.002861 0.093991 0.000010 0.052711 0.006756 0.012372 0.001937 0.742887 0.000010 0.003873 0.044664 0.000010 0.007158
0.010678 0.026821 0.000010 0.004983 0.000453 0.000010 0.099388 0.000010 0.031902 0.012225 0.011942 0.000010 0.770571 0.000010 0.000636 0.026111 0.000010 0.004230
0.003966 0.029580 0.001936 0.000010 0.000110 0.000010 0.095513 0.000010 0.019165 0.000010 0.005957 0.009670 0.796648 0.000010 0.000010 0.027954 0.000010 0.009431
0.000018 0.019474 0.000017 0.000010 0.008397 0.000010 0.124855 0.000010 0.022945 0.011108 0.013932 0.001221 0.767394 0.000010 0.001937 0.022692 0.000010 0.005961
0.003194 0.016543 0.003108 0.005125 0.003827 0.000010 0.060154 0.021311 0.036007 0.006288 0.017723 0.010099 0.781794 0.000010 0.000892 0.033894 0.000010 0.000010
0.000010 0.000010 0.079111 0.000010 0.000010 0.000010 0.003392 0.000010 0.884473 0.001186 0.016253 0.015463 0.000010 0.000010 0.000010 0.000010 0.000010 0.000010
0.000010 0.000010 0.083729 0.000010 0.000010 0.000010 0.004829 0.000010 0.897254 0.000010 0.014047 0.000010 0.000010 0.000010 0.000010 0.000010 0.000010 0.000010
0.000010 0.000010 0.076585 0.000010 0.000010 0.000010 0.007520 0.000010 0.915746 0.000010 0.000010 0.000010 0.000010 0.000010 0.000010 0.000010 0.000010 0.000010
0.000010 0.000010 0.077199 0.000010 0.000514 0.000010 0.002712 0.000010 0.911565 0.000010 0.006394 0.001497 0.000010 0.000010 0.000010 0.000010 0.000010 0.000010
0.000010 0.000010 0.080929 0.000010 0.000010 0.000010 0.000010 0.000010 0.915923 0.000010 0.000010 0.000010 0.002998 0.000010 0.000010 0.000010 0.000010 0.000010
0.000010 0.000010 0.080789 0.000010 0.000010 0.000010 0.000010 0.000010 0.904819 0.000010 0.011901 0.000010 0.002351 0.000010 0.000010 0.000010 0.000010 0.000010
0.000010 0.000010 0.100590 0.000010 0.000010 0.000010 0.012958 0.000010 0.868204 0.000010 0.014450 0.003667 0.000010 0.000010 0.000010 0.000010 0.000010 0.000010
0.000010 0.000010 0.094872 0.000010 0.000010 0.002925 0.000010 0.000010 0.876209 0.000010 0.004540 0.020901 0.000433 0.000010 0.000010 0.000010 0.000010 0.000010
0.000010 0.000010 0.081085 0.000010 0.000010 0.000010 0.021974 0.000010 0.894281 0.000010 0.002520 0.000010 0.000010 0.000010 0.000010 0.000010 0.000010 0.000010
0.000010 0.000010 0.103267 0.000010 0.000010 0.000010 0.000010 0.000010 0.887197 0.000010 0.000010 0.009386 0.000010 0.000010 0.000010 0.000010 0.000010 0.000010
0.000010 0.000010 0.092450 0.000010 0.008428 0.000010 0.000010 0.005150 0.867307 0.000010 0.009551 0.006435 0.003169 0.000010 0.006552 0.000010 0.000010 0.000867
0.000010 0.000010 0.096149 0.000010 0.000010 0.000010 0.000010 0.000010 0.893371 0.000010 0.004179 0.003926 0.002244 0.000010 0.000010 0.000010 0.000010 0.000010
0.000010 0.000010 0.112232 0.000010 0.000010 0.000010 0.000010 0.000010 0.870304 0.000010 0.017314 0.000010 0.000010 0.000010 0.000010 0.000010 0.000010 0.000010
0.000010 0.000010 0.075405 0.000010 0.000010 0.000010 0.002284 0.000010 0.914747 0.000010 0.007424 0.000010 0.000010 0.000010 0.000010 0.000010 0.000010 0.000010
0.000010 0.000010 0.079744 0.000010 0.000010 0.000010 0.000010 0.000010 0.920096 0.000010 0.000010 0.000010 0.000010 0.000010 0.000010 0.000010 0.000010 0.000010
0.000010 0.000010 0.085941 0.000010 0.000010 0.000010 0.001376 0.000010 0.905056 0.000010 0.003073 0.004423 0.000010 0.000010 0.000010 0.000010 0.000010 0.000010
0.000010 0.000010 0.088074 0.000010 0.000010 0.000010 0.000010 0.000010 0.900391 0.000010 0.000010 0.011385 0.000010 0.000010 0.000010 0.000010 0.000010 0.000010
0.000010 0.000010 0.098754 0.000010 0.000010 0.000010 0.000010 0.000010 0.878842 0.005909 0.012868 0.001942 0.000010 0.000010 0.001564 0.000010 0.000010 0.000010
0.000010 0.000010 0.076923 0.000010 0.000010 0.000010 0.000010 0.000010 0.864922 0.006708 0.009920 0.000010 0.041397 0.000010 0.000010 0.000010 0.000010 0.000010
0.000010 0.000010 0.096658 0.000010 0.000010 0.000010 0.000010 0.000010 0.896847 0.006345 0.000010 0.000010 0.000010 0.000010 0.000010 0.000010 0.000010 0.000010
0.000010 0.000010 0.000010 0.221392 0.000010 0.000010 0.008898 0.000010 0.000010 0.004889 0.004139 0.000010 0.358164 0.012597 0.003342 0.000010 0.386477 0.000010
0.000010 0.009845 0.023115 0.189070 0.001004 0.000010 0.000010 0.000010 0.012597 0.000010 0.010662 0.000010 0.287529 0.013391 0.000010 0.000010 0.452698 0.000010
0.005675 0.003261 0.014426 0.244963 0.038438 0.002847 0.007650 0.000010 0.000010 0.000010 0.018917 0.001873 0.272681 0.000010 0.004679 0.018162 0.366377 0.000010
0.000010 0.002357 0.000010 0.202456 0.000010 0.000010 0.000010 0.000010 0.000010 0.000010 0.017715 0.003466 0.301403 0.000010 0.004055 0.000010 0.468437 0.000010
0.000010 0.000010 0.000010 0.202349 0.000010 0.000010 0.013977 0.000010 0.000010 0.005152 0.000010 0.000010 0.319954 0.000010 0.000010 0.000010 0.458438 0.000010
0.000010 0.000010 0.002456 0.214719 0.000010 0.000010 0.000010 0.000010 0.000010 0.000010 0.023009 0.004740 0.307586 0.021352 0.000010 0.000010 0.426028 0.000010
0.000010 0.048905 0.000010 0.183222 0.000010 0.000010 0.004598 0.003383 0.000010 0.015170 0.002677 0.000443 0.276848 0.001762 0.000010 0.000010 0.462912 0.000010
0.009506 0.019180 0.000010 0.178679 0.003894 0.000010 0.002019 0.050959 0.000010 0.009779 0.023416 0.000010 0.271173 0.065484 0.000010 0.006994 0.358858 0.000010
0.000097 0.090010 0.005699 0.165659 0.013837 0.000270 0.010108 0.029820 0.000010 0.000010 0.003901 0.000010 0.239638 0.015775 0.015800 0.009897 0.372121 0.027339
0.000010 0.032527 0.004434 0.219841 0.014445 0.000010 0.000010 0.000010 0.000010 0.000577 0.015506 0.000010 0.325889 0.000010 0.000010 0.000010 0.386681 0.000010
0.006629 0.007488 0.000010 0.201343 0.000010 0.000010 0.000010 0.000010 0.000010 0.000010 0.015507 0.010735 0.307192 0.025361 0.005779 0.005053 0.413156 0.001687
0.000010 0.007242 0.000010 0.186621 0.000010 0.000010 0.000010 0.000010 0.000010 0.008316 0.013570 0.000010 0.304875 0.029039 0.000010 0.000010 0.450227 0.000010
0.000010 0.000010 0.003652 0.183148 0.000709 0.002296 0.000129 0.000010 0.000010 0.013503 0.034202 0.000010 0.340013 0.000010 0.009434 0.000010 0.412835 0.000010
0.000010 0.000010 0.000010 0.173379 0.002583 0.000010 0.000010 0.000010 0.000010 0.004200 0.008235 0.000808 0.333854 0.000010 0.000010 0.000010 0.476830 0.000010
0.002225 0.000010 0.000010 0.216057 0.000010 0.000010 0.000010 0.000010 0.000010 0.000178 0.000010 0.003795 0.354789 0.000010 0.000010 0.000010 0.422835 0.000010
0.004283 0.000010 0.000010 0.197037 0.000010 0.000010 0.005078 0.000010 0.000010 0.000010 0.017620 0.010270 0.298885 0.000010 0.000010 0.000010 0.466717 0.000010
0.000010 0.000010 0.000010 0.203635 0.000010 0.000010 0.000010 0.017076 0.000010 0.007610 0.028935 0.000010 0.323222 0.000010 0.000010 0.000010 0.419402 0.000010
0.000010 0.034016 0.000010 0.218038 0.000010 0.000010 0.000010 0.011794 0.004036 0.006806 0.007314 0.000010 0.286324 0.003918 0.025532 0.000010 0.397430 0.004723
0.012720 0.025909 0.000010 0.218733 0.000010 0.000010 0.000010 0.000010 0.011652 0.000010 0.023034 0.000010 0.308234 0.000010 0.000010 0.005189 0.394429 0.000010
0.011768 0.000010 0.000010 0.202446 0.002965 0.000010 0.008181 0.000010 0.000010 0.002483 0.001923 0.000010 0.355747 0.000784 0.000010 0.000010 0.391376 0.022246
0.009597 0.041899 0.000010 0.408199 0.000010 0.002420 0.000010 0.015536 0.000010 0.008113 0.026072 0.004492 0.320052 0.012471 0.012535 0.004923 0.094526 0.039126
0.004826 0.084589 0.000010 0.447453 0.000010 0.000010 0.000010 0.000010 0.000929 0.000010 0.000666 0.000010 0.347791 0.007068 0.000010 0.000035 0.070786 0.035777
0.005536 0.077961 0.011834 0.389309 0.000010 0.000010 0.000010 0.023274 0.005168 0.006887 0.020519 0.004321 0.292178 0.009814 0.026991 0.005943 0.112569 0.007667
0.000010 0.048712 0.007092 0.319419 0.000010 0.007563 0.010691 0.016599 0.012562 0.000010 0.020079 0.006046 0.210357 0.272381 0.000334 0.000010 0.052122 0.016004
0.019034 0.077703 0.012000 0.440734 0.000010 0.006305 0.000010 0.025077 0.012570 0.014368 0.000010 0.000010 0.313135 0.000010 0.000010 0.000010 0.077015 0.001989
0.007935 0.066806 0.029580 0.397799 0.016354 0.004523 0.000010 0.000531 0.013756 0.000010 0.002156 0.000010 0.308443 0.015692 0.010520 0.009494 0.101735 0.014647
0.000895 0.057076 0.000010 0.420662 0.014398 0.000010 0.000010 0.000010 0.000010 0.000010 0.000074 0.000010 0.336916 0.019800 0.010169 0.003960 0.103515 0.032464
0.012589 0.085097 0.000010 0.471636 0.000010 0.000155 0.000010 0.000010 0.000379 0.000010 0.030130 0.000010 0.255841 0.001312 0.004274 0.000010 0.111637 0.026880
0.017344 0.071024 0.000010 0.475183 0.000010 0.000010 0.000010 0.000010 0.006104 0.000010 0.004605 0.000010 0.329994 0.022157 0.015709 0.000010 0.055718 0.002084
0.006882 0.119553 0.000010 0.474789 0.000747 0.000010 0.000010 0.000010 0.000010 0.001727 0.019598 0.009213 0.266029 0.000010 0.019440 0.008137 0.061615 0.012210
0.010391 0.057450 0.000010 0.433625 0.000010 0.003053 0.000010 0.039310 0.000010 0.001917 0.021945 0.000777 0.295777 0.006814 0.013695 0.000010 0.103050 0.012147
0.000010 0.073933 0.000010 0.403502 0.000010 0.000010 0.000010 0.006513 0.000010 0.000010 0.016035 0.000010 0.327230 0.000010 0.032301 0.002592 0.116416 0.021388
0.007535 0.095655 0.000010 0.433322 0.000010 0.002189 0.000010 0.000010 0.015317 0.000010 0.012089 0.000010 0.316337 0.016766 0.013842 0.000010 0.059183 0.027695
0.005993 0.091969 0.007242 0.429766 0.002897 0.000010 0.000010 0.000010 0.020353 0.000010 0.009637 0.000010 0.320265 0.000010 0.019960 0.000010 0.088136 0.003711
0.014783 0.044073 0.000010 0.448053 0.000010 0.000010 0.000010 0.056586 0.018864 0.000010 0.000090 0.000010 0.296375 0.000010 0.017734 0.000010 0.075511 0.027851
0.002995 0.050386 0.016878 0.432005 0.000010 0.000010 0.000010 0.000010 0.021542 0.000010 0.009953 0.000010 0.355091 0.000010 0.012708 0.000010 0.098353 0.000010
0.014820 0.083998 0.000010 0.449190 0.000010 0.000010 0.000010 0.025165 0.010229 0.000010 0.019414 0.002071 0.303433 0.000010 0.007055 0.000010 0.067815 0.016740
0.021986 0.051231 0.000010 0.444472 0.000010 0.000863 0.000010 0.072046 0.000010 0.008128 0.011844 0.000010 0.292126 0.000010 0.022980 0.000010 0.061084 0.013168
0.007049 0.088217 0.011441 0.326860 0.004178 0.004751 0.002617 0.087898 0.000010 0.000010 0.009741 0.005042 0.221974 0.120394 0.012267 0.005775 0.054467 0.037309
0.000010 0.110610 0.023873 0.412344 0.000010 0.003235 0.000010 0.019788 0.000010 0.002123 0.020326 0.000010 0.275878 0.007006 0.000010 0.000010 0.121722 0.003026
0.011877 0.134144 0.021017 0.128573 0.000010 0.004738 0.000010 0.265891 0.028825 0.000010 0.004605 0.000010 0.305441 0.036966 0.008214 0.001780 0.047879 0.000010
0.002773 0.155061 0.000010 0.148437 0.000010 0.000311 0.022409 0.256222 0.052810 0.000010 0.016633 0.000010 0.250590 0.038948 0.017384 0.000010 0.029967 0.008405
0.000010 0.156835 0.001592 0.073475 0.009982 0.000010 0.000010 0.261566 0.015009 0.007698 0.010229 0.000010 0.425119 0.005362 0.006649 0.001164 0.004713 0.020567
0.006853 0.166349 0.000010 0.127825 0.001244 0.000010 0.000010 0.222446 0.000010 0.001275 0.014621 0.000010 0.364993 0.012003 0.010427 0.009292 0.000010 0.062614
0.000397 0.146274 0.011328 0.087428 0.000010 0.000010 0.000010 0.317123 0.033265 0.000010 0.016529 0.000010 0.322448 0.000010 0.025994 0.000010 0.016003 0.023142
0.000010 0.176647 0.000010 0.123835 0.005464 0.000555 0.000010 0.311949 0.000010 0.000010 0.013885 0.006020 0.266739 0.000010 0.004868 0.000715 0.039894 0.049371
0.000010 0.159592 0.000010 0.094784 0.039772 0.000010 0.000010 0.288762 0.015519 0.005386 0.000010 0.000010 0.298236 0.014806 0.009748 0.000010 0.035495 0.037831
0.000010 0.144299 0.000010 0.120187 0.013368 0.000010 0.017208 0.308760 0.000010 0.006344 0.008856 0.002150 0.325795 0.000169 0.000597 0.009878 0.000010 0.042341
0.003692 0.125481 0.001287 0.127327 0.015981 0.011768 0.012444 0.225433 0.000010 0.010308 0.015125 0.000010 0.360466 0.002691 0.030009 0.001907 0.049227 0.006834
0.000010 0.153664 0.000010 0.100624 0.016806 0.000010 0.004264 0.219541 0.000010 0.000010 0.017808 0.000010 0.381420 0.000010 0.009683 0.016105 0.058608 0.021406
0.012272 0.172696 0.000010 0.106464 0.002159 0.000830 0.000010 0.247478 0.000010 0.008557 0.002887 0.000010 0.343589 0.032932 0.004366 0.010853 0.030449 0.024427
0.014228 0.149059 0.000010 0.116156 0.004920 0.004591 0.018749 0.265709 0.001146 0.000010 0.011953 0.005216 0.301483 0.014140 0.018462 0.013186 0.040131 0.020852
0.022411 0.130862 0.009846 0.102138 0.035880 0.000010 0.026042 0.265674 0.000010 0.022940 0.001700 0.000935 0.307623 0.015196 0.023679 0.000010 0.000010 0.035033
0.000010 0.155558 0.000010 0.115891 0.024466 0.009328 0.000010 0.268268 0.000010 0.000656 0.006228 0.002609 0.319244 0.011973 0.022272 0.011444 0.034001 0.018022
0.015400 0.186544 0.000010 0.115912 0.000628 0.005573 0.011165 0.225653 0.026972 0.000010 0.000010 0.000010 0.327414 0.010524 0.009652 0.000010 0.027968 0.036544
0.000010 0.179623 0.008932 0.110317 0.000010 0.000010 0.026811 0.261753 0.000010 0.005815 0.005396 0.000010 0.305081 0.031483 0.034704 0.005086 0.010808 0.014141
0.017963 0.154540 0.000010 0.088632 0.026468 0.000010 0.039251 0.275914 0.025900 0.000765 0.007113 0.000010 0.319516 0.000010 0.000010 0.010597 0.009131 0.024160
0.012931 0.175401 0.000010 0.094653 0.000332 0.000907 0.005749 0.324355 0.000010 0.008185 0.000010 0.000078 0.320169 0.001030 0.000010 0.010588 0.000010 0.045571
0.000010 0.168559 0.000010 0.099881 0.008302 0.000010 0.000010 0.300627 0.000010 0.000010 0.000017 0.000010 0.362417 0.000010 0.002908 0.007134 0.006556 0.043521
0.000010 0.176634 0.000010 0.101948 0.025283 0.002946 0.000151 0.252316 0.027128 0.000010 0.000010 0.000249 0.276849 0.031137 0.016451 0.000541 0.051710 0.036617
0.000010 0.000010 0.128737 0.000010 0.000010 0.000010 0.002753 0.000010 0.693937 0.101303 0.006976 0.040512 0.025672 0.000010 0.000010 0.000010 0.000010 0.000010
0.000010 0.000010 0.098697 0.000010 0.000010 0.000010 0.000579 0.000010 0.744738 0.130893 0.005655 0.019318 0.000010 0.000010 0.000010 0.000010 0.000010 0.000010
0.000010 0.000010 0.116101 0.000010 0.000010 0.000010 0.000010 0.000010 0.738143 0.105056 0.000010 0.040560 0.000010 0.000010 0.000010 0.000010 0.000010 0.000010
0.000010 0.000010 0.091437 0.000010 0.000010 0.000010 0.000010 0.000010 0.773778 0.090932 0.000052 0.043671 0.000010 0.000010 0.000010 0.000010 0.000010 0.000010
0.000010 0.000010 0.104183 0.000010 0.000010 0.000010 0.000010 0.000010 0.736380 0.125126 0.000010 0.034171 0.000010 0.000010 0.000010 0.000010 0.000010 0.000010
0.000010 0.003981 0.116493 0.000010 0.000010 0.000010 0.000010 0.000010 0.702067 0.131872 0.000010 0.042615 0.000010 0.000010 0.000010 0.002851 0.000010 0.000010
0.000010 0.000010 0.102167 0.000010 0.000010 0.000010 0.000010 0.000010 0.735779 0.113631 0.000010 0.048284 0.000010 0.000010 0.000010 0.000010 0.000010 0.000010
0.000010 0.000010 0.115309 0.000010 0.000010 0.000010 0.010023 0.000010 0.745782 0.078014 0.000010 0.050742 0.000011 0.000010 0.000010 0.000010 0.000010 0.000010
0.000010 0.000010 0.136658 0.000010 0.000010 0.000010 0.000010 0.000010 0.747309 0.078997 0.000010 0.036895 0.000010 0.000010 0.000010 0.000010 0.000010 0.000010
0.000010 0.000010 0.108616 0.000010 0.000010 0.000010 0.000010 0.000010 0.714757 0.134510 0.000010 0.041977 0.000010 0.000010 0.000010 0.000010 0.000010 0.000010
0.000010 0.000010 0.092769 0.000010 0.000010 0.000010 0.000010 0.000010 0.737988 0.109610 0.000010 0.059493 0.000010 0.000010 0.000010 0.000010 0.000010 0.000010
0.000010 0.000010 0.105905 0.000010 0.000010 0.000010 0.000010 0.000010 0.722489 0.129382 0.000010 0.042084 0.000010 0.000010 0.000010 0.000010 0.000010 0.000010
0.000010 0.000010 0.137122 0.000010 0.000010 0.000010 0.000010 0.000010 0.719864 0.104136 0.000010 0.030884 0.005126 0.000010 0.000010 0.002749 0.000010 0.000010
0.000010 0.000010 0.114398 0.000010 0.000010 0.000014 0.000010 0.000010 0.752021 0.107721 0.003802 0.019922 0.000010 0.000010 0.000010 0.002011 0.000010 0.000010
0.000010 0.000010 0.108247 0.000010 0.000010 0.000010 0.005446 0.000010 0.723882 0.127071 0.000010 0.035224 0.000010 0.000010 0.000010 0.000010 0.000010 0.000010
0.000010 0.000010 0.103863 0.000010 0.000010 0.002268 0.000010 0.000010 0.747725 0.100092 0.000010 0.045922 0.000010 0.000010 0.000010 0.000010 0.000010 0.000010
0.000010 0.000010 0.083850 0.000010 0.000010 0.000010 0.000010 0.000010 0.787427 0.089309 0.000010 0.039274 0.000010 0.000010 0.000010 0.000010 0.000010 0.000010
0.000010 0.000010 0.000010 0.000010 0.000010 0.031668 0.186103 0.000010 0.000010 0.000010 0.008780 0.000010 0.773309 0.000010 0.000010 0.000010 0.000010 0.000010
0.003850 0.001127 0.003426 0.002772 0.000010 0.043000 0.207516 0.000010 0.008074 0.000010 0.000010 0.000010 0.730135 0.000010 0.000010 0.000010 0.000010 0.000010
0.000010 0.000010 0.000010 0.000010 0.000010 0.039219 0.186026 0.000010 0.000010 0.000010 0.021573 0.000010 0.753042 0.000010 0.000010 0.000010 0.000010 0.000010
0.000010 0.000010 0.000010 0.000010 0.000010 0.053981 0.191570 0.000010 0.000010 0.000010 0.000010 0.000010 0.754299 0.000010 0.000010 0.000010 0.000010 0.000010
0.000010 0.000010 0.000010 0.001842 0.000010 0.052420 0.194695 0.019395 0.000010 0.003169 0.006505 0.000012 0.712738 0.000010 0.000010 0.004363 0.004782 0.000010
0.000010 0.000010 0.000010 0.000010 0.001541 0.130165 0.560997 0.000010 0.003303 0.006498 0.000010 0.000010 0.297375 0.000010 0.000010 0.000010 0.000010 0.000010
0.000010 0.000010 0.000010 0.004240 0.048938 0.065716 0.339727 0.428020 0.000010 0.000010 0.000010 0.000010 0.100498 0.000010 0.000010 0.012751 0.000010 0.000010
0.000010 0.000010 0.000010 0.001116 0.052162 0.066631 0.338262 0.429087 0.000010 0.000010 0.000010 0.000010 0.100601 0.000010 0.000010 0.012030 0.000010 0.000010
0.000010 0.000010 0.000010 0.000010 0.054429 0.066405 0.341151 0.426763 0.000010 0.000010 0.000010 0.000010 0.099481 0.000010 0.000010 0.011650 0.000010 0.000010
0.000010 0.187092 0.000010 0.022032 0.000010 0.029303 0.166885 0.266443 0.002398 0.000010 0.000010 0.000010 0.300871 0.017545 0.000010 0.000010 0.000010 0.007341
0.000010 0.189456 0.000010 0.022337 0.000010 0.029923 0.163681 0.268432 0.002978 0.000010 0.000010 0.000010 0.302487 0.017556 0.000144 0.000010 0.000010 0.002925
0.000010 0.000010 0.006559 0.000010 0.004009 0.044534 0.302491 0.000010 0.012248 0.000010 0.002397 0.000010 0.627651 0.000010 0.000010 0.000010 0.000010 0.000010
0.001535 0.132058 0.000010 0.000010 0.007599 0.064499 0.195694 0.200798 0.000010 0.000010 0.013585 0.000010 0.343837 0.008553 0.012519 0.000010 0.000299 0.018965
0.003086 0.009486 0.016731 0.046715 0.000010 0.080967 0.396192 0.006377 0.029785 0.001441 0.013908 0.006636 0.369353 0.000456 0.000010 0.001325 0.008346 0.009174
0.000010 0.000010 0.000010 0.000010 0.000010 0.045762 0.279471 0.000010 0.000010 0.000010 0.004362 0.000010 0.668588 0.001688 0.000010 0.000010 0.000010 0.000010
0.000010 0.000010 0.000010 0.000010 0.000010 0.052088 0.273662 0.000010 0.000010 0.000010 0.000010 0.003090 0.666707 0.004019 0.000010 0.000010 0.000010 0.000313
0.000536 0.000010 0.000010 0.000010 0.000010 0.028712 0.191868 0.000713 0.008368 0.000010 0.008480 0.000010 0.755914 0.000010 0.000010 0.000010 0.005307 0.000010
0.000010 0.000010 0.000010 0.000010 0.000010 0.020322 0.186383 0.000010 0.000010 0.000010 0.013866 0.000010 0.779288 0.000010 0.000010 0.000010 0.000010 0.000010
0.000010 0.001126 0.000010 0.000010 0.000010 0.034552 0.262845 0.000010 0.000010 0.000010 0.020930 0.000010 0.680417 0.000010 0.000010 0.000010 0.000010 0.000010
0.002310 0.000010 0.004176 0.000010 0.000010 0.053667 0.308546 0.000010 0.000010 0.000015 0.006561 0.000014 0.624609 0.000010 0.000013 0.000010 0.000010 0.000010
0.000010 0.000010 0.000010 0.000010 0.000010 0.999830 0.000010 0.000010 0.000010 0.000010 0.000010 0.000010 0.000010 0.000010 0.000010 0.000010 0.000010 0.000010
0.000010 0.000010 0.000010 0.000010 0.000011 0.999811 0.000019 0.000010 0.000010 0.000010 0.000010 0.000010 0.000012 0.000010 0.000010 0.000015 0.000011 0.000010
0.000010 0.000010 0.000010 0.000010 0.000010 0.999830 0.000010 0.000010 0.000010 0.000010 0.000010 0.000010 0.000010 0.000010 0.000010 0.000010 0.000010 0.000010
0.000010 0.000010 0.000010 0.000010 0.000010 0.999830 0.000010 0.000010 0.000010 0.000010 0.000010 0.000010 0.000010 0.000010 0.000010 0.000010 0.000010 0.000010
0.000012 0.000010 0.000010 0.000010 0.000010 0.999828 0.000010 0.000010 0.000010 0.000010 0.000010 0.000010 0.000010 0.000010 0.000010 0.000010 0.000010 0.000010
0.000010 0.000010 0.000010 0.000010 0.000010 0.999830 0.000010 0.000010 0.000010 0.000010 0.000010 0.000010 0.000010 0.000010 0.000010 0.000010 0.000010 0.000010
0.000010 0.000010 0.000010 0.000010 0.000010 0.999826 0.000010 0.000010 0.000010 0.000010 0.000014 0.000010 0.000010 0.000010 0.000010 0.000010 0.000010 0.000010
0.000010 0.000010 0.000010 0.000010 0.000010 0.999830 0.000010 0.000010 0.000010 0.000010 0.000010 0.000010 0.000010 0.000010 0.000010 0.000010 0.000010 0.000010
0.000010 0.000010 0.000010 0.000010 0.000015 0.999821 0.000010 0.000010 0.000010 0.000010 0.000013 0.000010 0.000010 0.000010 0.000010 0.000010 0.000010 0.000010
0.000010 0.000014 0.000010 0.000015 0.000010 0.999821 0.000010 0.000010 0.000010 0.000010 0.000010 0.000010 0.000010 0.000010 0.000010 0.000010 0.000010 0.000010
0.000010 0.000010 0.000010 0.000010 0.000010 0.999810 0.000010 0.000018 0.000010 0.000010 0.000010 0.000010 0.000015 0.000010 0.000010 0.000018 0.000010 0.000010
0.000010 0.000010 0.000011 0.000012 0.000010 0.999818 0.000010 0.000010 0.000016 0.000011 0.000010 0.000010 0.000010 0.000012 0.000010 0.000010 0.000010 0.000010
0.000010 0.000010 0.000011 0.000010 0.000010 0.999825 0.000010 0.000011 0.000010 0.000010 0.000010 0.000010 0.000010 0.000013 0.000010 0.000010 0.000010 0.000010
0.000010 0.000010 0.000010 0.000010 0.000010 0.999830 0.000010 0.000010 0.000010 0.000010 0.000010 0.000010 0.000010 0.000010 0.000010 0.000010 0.000010 0.000010
0.000010 0.000010 0.000010 0.000010 0.000010 0.999830 0.000010 0.000010 0.000010 0.000010 0.000010 0.000010 0.000010 0.000010 0.000010 0.000010 0.000010 0.000010
0.007645 0.190350 0.000010 0.000010 0.000010 0.513939 0.000010 0.269116 0.000010 0.000010 0.000010 0.000010 0.000010 0.000010 0.018819 0.000010 0.000010 0.000010
0.000010 0.000010 0.000010 0.000010 0.000010 0.591900 0.407940 0.000010 0.000010 0.000010 0.000010 0.000010 0.000010 0.000010 0.000010 0.000010 0.000010 0.000010
0.000010 0.000010 0.017184 0.000010 0.000615 0.420497 0.336616 0.000010 0.000010 0.000010 0.000010 0.002068 0.219724 0.000010 0.000010 0.003186 0.000010 0.000010
0.000010 0.000010 0.000010 0.000010 0.000010 0.999830 0.000010 0.000010 0.000010 0.000010 0.000010 0.000010 0.000010 0.000010 0.000010 0.000010 0.000010 0.000010
0.000010 0.000010 0.000010 0.000010 0.000010 0.999830 0.000010 0.000010 0.000010 0.000010 0.000010 0.000010 0.000010 0.000010 0.000010 0.000010 0.000010 0.000010
0.031414 0.000010 0.000010 0.000010 0.000010 0.000010 0.843562 0.000010 0.000010 0.000010 0.011604 0.002084 0.111206 0.000010 0.000010 0.000010 0.000010 0.000010
0.000010 0.000010 0.000010 0.000010 0.000010 0.000010 0.992705 0.000010 0.000010 0.000010 0.007135 0.000010 0.000010 0.000010 0.000010 0.000010 0.000010 0.000010
0.000010 0.000010 0.000010 0.000010 0.000010 0.000010 0.822089 0.000010 0.000010 0.000010 0.010813 0.000010 0.166948 0.000010 0.000010 0.000010 0.000010 0.000010
0.000010 0.000010 0.000010 0.000010 0.000010 0.000010 0.988917 0.000010 0.000010 0.000010 0.000010 0.000010 0.010923 0.000010 0.000010 0.000010 0.000010 0.000010
0.000016 0.000020 0.000010 0.000012 0.000010 0.000010 0.890200 0.000010 0.000010 0.000010 0.010135 0.000010 0.099497 0.000010 0.000010 0.000010 0.000010 0.000010
0.000010 0.000010 0.000010 0.000010 0.000010 0.000010 0.999830 0.000010 0.000010 0.000010 0.000010 0.000010 0.000010 0.000010 0.000010 0.000010 0.000010 0.000010
0.000010 0.000010 0.000010 0.000010 0.000010 0.000010 0.962079 0.000010 0.000010 0.000010 0.007622 0.000010 0.030149 0.000010 0.000010 0.000010 0.000010 0.000010
0.000010 0.000010 0.000010 0.000010 0.000010 0.000010 0.884774 0.000010 0.000010 0.000010 0.019832 0.000010 0.095245 0.000010 0.000010 0.000010 0.000010 0.000010
0.000010 0.000010 0.000010 0.000010 0.000010 0.000010 0.979512 0.000010 0.000010 0.000010 0.020328 0.000010 0.000010 0.000010 0.000010 0.000010 0.000010 0.000010
0.000014 0.000010 0.000019 0.000010 0.000010 0.000010 0.886507 0.000010 0.000010 0.000010 0.010556 0.000010 0.102774 0.000010 0.000010 0.000010 0.000010 0.000010
0.000010 0.000010 0.000010 0.000010 0.000010 0.000010 0.824696 0.000010 0.000010 0.000010 0.000010 0.000010 0.175144 0.000010 0.000010 0.000010 0.000010 0.000010
0.000010 0.000010 0.000010 0.000010 0.000010 0.000010 0.999830 0.000010 0.000010 0.000010 0.000010 0.000010 0.000010 0.000010 0.000010 0.000010 0.000010 0.000010
0.000010 0.000010 0.000010 0.000010 0.000010 0.017620 0.968988 0.000010 0.000010 0.000010 0.013242 0.000010 0.000010 0.000010 0.000010 0.000010 0.000010 0.000010
0.000010 0.000010 0.000010 0.000010 0.000010 0.041050 0.958790 0.000010 0.000010 0.000010 0.000010 0.000010 0.000010 0.000010 0.000010 0.000010 0.000010 0.000010
0.000010 0.000010 0.000010 0.000010 0.000010 0.011269 0.988571 0.000010 0.000010 0.000010 0.000010 0.000010 0.000010 0.000010 0.000010 0.000010 0.000010 0.000010
0.000010 0.000010 0.000010 0.000010 0.000010 0.013146 0.986694 0.000010 0.000010 0.000010 0.000010 0.000010 0.000010 0.000010 0.000010 0.000010 0.000010 0.000010
0.000010 0.000010 0.000010 0.000010 0.000010 0.005537 0.994303 0.000010 0.000010 0.000010 0.000010 0.000010 0.000010 0.000010 0.000010 0.000010 0.000010 0.000010
0.000010 0.000010 0.000014 0.000010 0.000010 0.001639 0.998197 0.000010 0.000010 0.000010 0.000010 0.000010 0.000010 0.000010 0.000010 0.000010 0.000010 0.000010
0.000010 0.000010 0.000010 0.000010 0.000010 0.257178 0.727899 0.000010 0.000010 0.002658 0.000010 0.006933 0.000010 0.000010 0.000010 0.005201 0.000010 0.000010
0.000010 0.000010 0.000010 0.000010 0.000010 0.248772 0.740946 0.000010 0.000010 0.000010 0.000010 0.000850 0.000010 0.000010 0.000010 0.009291 0.000010 0.000010
0.000010 0.000010 0.000010 0.000010 0.000010 0.231032 0.761195 0.000010 0.000010 0.000010 0.000010 0.000010 0.000010 0.000010 0.000010 0.007623 0.000010 0.000010
0.000010 0.000010 0.000010 0.000010 0.000010 0.236223 0.762367 0.000010 0.000010 0.001261 0.000010 0.000010 0.000010 0.000010 0.000010 0.000010 0.000010 0.000010
0.000010 0.000010 0.000010 0.000010 0.000010 0.266686 0.727749 0.000010 0.000010 0.003948 0.000010 0.001477 0.000010 0.000010 0.000010 0.000010 0.000010 0.000010
0.000010 0.000010 0.000010 0.000010 0.000010 0.251857 0.746578 0.000010 0.000010 0.000637 0.000010 0.000788 0.000010 0.000010 0.000010 0.000010 0.000010 0.000010
0.000010 0.000010 0.000010 0.000010 0.000010 0.232293 0.763350 0.000010 0.000010 0.004207 0.000010 0.000010 0.000010 0.000010 0.000010 0.000010 0.000010 0.000010
0.000010 0.000010 0.000269 0.000010 0.000010 0.195911 0.583337 0.000010 0.000010 0.004178 0.000010 0.000010 0.212196 0.000010 0.000010 0.003989 0.000010 0.000010
0.000010 0.002414 0.008398 0.000010 0.000010 0.121644 0.451282 0.004261 0.000010 0.000010 0.021483 0.000010 0.386688 0.000010 0.000010 0.003731 0.000010 0.000010
0.000010 0.000010 0.003827 0.000010 0.002468 0.174662 0.656127 0.000010 0.011390 0.000010 0.007620 0.007874 0.135933 0.000010 0.000010 0.000010 0.000010 0.000010
0.000010 0.015362 0.000010 0.001310 0.000010 0.173233 0.572549 0.000010 0.010674 0.000010 0.003454 0.000010 0.222042 0.000010 0.000010 0.001278 0.000010 0.000010
0.000010 0.000010 0.000010 0.000010 0.000010 0.182487 0.804554 0.000010 0.000010 0.000010 0.012808 0.000010 0.000010 0.000010 0.000010 0.000010 0.000010 0.000010
0.000010 0.000010 0.000010 0.000010 0.000010 0.184951 0.801215 0.000010 0.000010 0.000010 0.013685 0.000010 0.000010 0.000010 0.000010 0.000010 0.000010 0.000010
0.000010 0.005509 0.000010 0.000010 0.000010 0.160313 0.621378 0.000010 0.007227 0.000010 0.004949 0.000010 0.192200 0.000010 0.002553 0.005771 0.000010 0.000010
0.000010 0.002615 0.017580 0.000010 0.000010 0.197549 0.645476 0.000010 0.014285 0.004051 0.004439 0.000010 0.113904 0.000010 0.000010 0.000010 0.000010 0.000010
0.000010 0.000010 0.000010 0.000010 0.000010 0.173067 0.628257 0.000010 0.016900 0.002355 0.000682 0.000010 0.178619 0.000010 0.000010 0.000010 0.000010 0.000010
0.000010 0.000010 0.000010 0.000010 0.000010 0.000010 0.030373 0.000010 0.000010 0.000010 0.027917 0.000010 0.941560 0.000010 0.000010 0.000010 0.000010 0.000010
0.000010 0.000010 0.000010 0.000010 0.000010 0.000010 0.028407 0.000010 0.000010 0.000010 0.028071 0.000010 0.943372 0.000010 0.000010 0.000010 0.000010 0.000010
0.000010 0.000010 0.008204 0.000010 0.000010 0.000010 0.075325 0.000010 0.000010 0.000010 0.038100 0.000010 0.878231 0.000010 0.000010 0.000010 0.000010 0.000010
0.006952 0.006103 0.000010 0.008428 0.000010 0.005107 0.028195 0.000010 0.000010 0.000010 0.009501 0.000010 0.827778 0.004123 0.011586 0.007993 0.000010 0.084164
0.000010 0.000010 0.000010 0.000010 0.000010 0.000010 0.000010 0.000010 0.000010 0.000010 0.023013 0.000010 0.976827 0.000010 0.000010 0.000010 0.000010 0.000010
0.000010 0.000010 0.007199 0.000010 0.000010 0.000010 0.062999 0.000010 0.000010 0.000010 0.028069 0.000010 0.901585 0.000010 0.000010 0.000017 0.000010 0.000010
0.000010 0.004463 0.019034 0.006145 0.004897 0.002110 0.035050 0.003341 0.005270 0.000010 0.009822 0.000010 0.824586 0.002284 0.000010 0.000010 0.001870 0.081079
0.006367 0.006505 0.000010 0.008974 0.000010 0.004687 0.027243 0.000010 0.000010 0.000010 0.009410 0.000010 0.829036 0.002287 0.012578 0.008129 0.000010 0.084715
0.000010 0.000010 0.000010 0.000010 0.000010 0.000010 0.011029 0.000010 0.000010 0.000010 0.016288 0.000010 0.972532 0.000010 0.000010 0.000010 0.000010 0.000010
0.000010 0.000010 0.005993 0.000010 0.000010 0.003313 0.034264 0.000010 0.000010 0.000010 0.021643 0.000010 0.934658 0.000010 0.000010 0.000010 0.000010 0.000010
0.000010 0.000010 0.007863 0.000010 0.000010 0.000010 0.052490 0.000010 0.000010 0.000010 0.017241 0.000010 0.922259 0.000010 0.000017 0.000010 0.000010 0.000010
0.000010 0.000010 0.000010 0.000010 0.000010 0.001773 0.039729 0.000010 0.011258 0.000010 0.031854 0.000010 0.915257 0.000010 0.000010 0.000010 0.000010 0.000010
0.000010 0.000010 0.013738 0.000010 0.000010 0.000010 0.037299 0.000010 0.000010 0.000010 0.034001 0.000010 0.914820 0.000010 0.000012 0.000010 0.000010 0.000010
0.000010 0.000010 0.007679 0.000010 0.000010 0.000010 0.057578 0.000010 0.000010 0.000010 0.038766 0.000010 0.895836 0.000010 0.000010 0.000010 0.000010 0.000010
0.000010 0.000010 0.000010 0.000010 0.000010 0.000010 0.039721 0.000010 0.017554 0.000010 0.033914 0.000010 0.908671 0.000010 0.000010 0.000010 0.000010 0.000010
0.000010 0.000010 0.003482 0.000010 0.000010 0.000010 0.044624 0.000010 0.000010 0.000010 0.035259 0.000010 0.916495 0.000010 0.000010 0.000010 0.000010 0.000010
0.000010 0.000012 0.003126 0.000010 0.000010 0.000010 0.043247 0.000010 0.000010 0.000010 0.036412 0.000010 0.917073 0.000010 0.000010 0.000010 0.000010 0.000010
0.001105 0.000010 0.013118 0.000721 0.005179 0.000010 0.089394 0.000010 0.000583 0.000010 0.032415 0.000010 0.848250 0.000010 0.000010 0.000010 0.000010 0.009145
0.000010 0.000010 0.000010 0.000010 0.000010 0.004558 0.058122 0.000010 0.003212 0.000010 0.010805 0.000010 0.923171 0.000010 0.000011 0.000010 0.000010 0.000010
0.000010 0.000010 0.003434 0.000010 0.000010 0.000010 0.067663 0.000010 0.003946 0.000010 0.027916 0.000010 0.896910 0.000010 0.000010 0.000010 0.000010 0.000010
0.000010 0.016610 0.000010 0.000010 0.000010 0.000010 0.119811 0.005801 0.016973 0.001241 0.020782 0.000158 0.800896 0.000010 0.000010 0.017640 0.000010 0.000010
0.000010 0.000010 0.000010 0.000010 0.000010 0.000010 0.000010 0.000010 0.000010 0.000010 0.000010 0.000010 0.999830 0.000010 0.000010 0.000010 0.000010 0.000010
0.004379 0.024788 0.009876 0.002920 0.003455 0.002155 0.081107 0.003672 0.023813 0.000010 0.019162 0.000010 0.798098 0.000010 0.000055 0.010165 0.000010 0.016315
0.000010 0.000010 0.000010 0.000010 0.000010 0.000010 0.000010 0.000010 0.000010 0.000010 0.000010 0.000010 0.999830 0.000010 0.000010 0.000010 0.000010 0.000010
0.000010 0.000010 0.000010 0.000010 0.000010 0.000010 0.000010 0.000010 0.000010 0.000010 0.002877 0.000010 0.996963 0.000010 0.000010 0.000010 0.000010 0.000010
0.000482 0.017058 0.000010 0.000010 0.000010 0.000010 0.100059 0.001611 0.030047 0.004157 0.008786 0.000010 0.804874 0.000010 0.010376 0.014155 0.000010 0.008325
0.000010 0.000010 0.000010 0.000010 0.000010 0.000010 0.000010 0.000010 0.000010 0.000010 0.000010 0.000010 0.999830 0.000010 0.000010 0.000010 0.000010 0.000010
0.002295 0.030736 0.021171 0.000010 0.011566 0.002648 0.103900 0.000010 0.054320 0.001414 0.021321 0.004143 0.681325 0.000010 0.008195 0.033612 0.002590 0.020735
0.006448 0.054352 0.000010 0.000010 0.017666 0.002487 0.097025 0.000010 0.031699 0.004118 0.019868 0.004456 0.734925 0.000010 0.001607 0.025289 0.000010 0.000010
0.006949 0.044003 0.000010 0.004027 0.011510 0.002366 0.086627 0.001255 0.040127 0.000010 0.012715 0.003678 0.740009 0.002639 0.003760 0.030362 0.000010 0.009943
0.000013 0.000010 0.000010 0.000010 0.000010 0.000010 0.000010 0.000013 0.000010 0.000010 0.999824 0.000010 0.000010 0.000010 0.000010 0.000010 0.000010 0.000010
0.000010 0.000010 0.000010 0.000010 0.000010 0.000010 0.000010 0.000010 0.000010 0.000010 0.999830 0.000010 0.000010 0.000010 0.000010 0.000010 0.000010 0.000010
0.000010 0.000015 0.000010 0.000010 0.000010 0.000010 0.000010 0.000010 0.000010 0.000010 0.999825 0.000010 0.000010 0.000010 0.000010 0.000010 0.000010 0.000010
0.000010 0.000010 0.000010 0.000010 0.000010 0.000010 0.000010 0.000010 0.000010 0.000010 0.999830 0.000010 0.000010 0.000010 0.000010 0.000010 0.000010 0.000010
0.000010 0.000010 0.000010 0.000010 0.000010 0.000010 0.000010 0.000010 0.000010 0.000010 0.999830 0.000010 0.000010 0.000010 0.000010 0.000010 0.000010 0.000010
0.000010 0.000010 0.000010 0.000010 0.000010 0.000014 0.000010 0.000010 0.000010 0.000011 0.999825 0.000010 0.000010 0.000010 0.000010 0.000010 0.000010 0.000010
0.000010 0.000010 0.000010 0.000010 0.000010 0.000011 0.000010 0.000010 0.000010 0.000010 0.999829 0.000010 0.000010 0.000010 0.000010 0.000010 0.000010 0.000010
0.000010 0.000010 0.000010 0.000010 0.000010 0.000010 0.000010 0.000010 0.000010 0.000010 0.999830 0.000010 0.000010 0.000010 0.000010 0.000010 0.000010 0.000010
0.000010 0.000010 0.000010 0.000010 0.000010 0.000010 0.000010 0.000010 0.000010 0.000010 0.215356 0.000010 0.784484 0.000010 0.000010 0.000010 0.000010 0.000010
0.000010 0.000010 0.000010 0.000010 0.000010 0.000010 0.000010 0.000010 0.000010 0.000010 0.212991 0.000010 0.786849 0.000010 0.000010 0.000010 0.000010 0.000010
0.000010 0.000010 0.000010 0.000010 0.000010 0.004043 0.071621 0.000010 0.000010 0.000010 0.048910 0.000010 0.875286 0.000010 0.000010 0.000010 0.000010 0.000010
0.000010 0.000010 0.000010 0.000010 0.000010 0.000010 0.078192 0.000010 0.000010 0.000010 0.058504 0.000010 0.863153 0.000010 0.000010 0.000010 0.000010 0.000010
0.000010 0.000010 0.000010 0.000010 0.000010 0.000010 0.000010 0.000010 0.000010 0.000010 0.033501 0.000010 0.966339 0.000010 0.000010 0.000010 0.000010 0.000010
0.000010 0.000010 0.000010 0.000010 0.000010 0.000010 0.014301 0.000010 0.000010 0.000010 0.049987 0.000010 0.935562 0.000010 0.000010 0.000010 0.000010 0.000010
0.000016 0.000010 0.000010 0.000013 0.000010 0.000010 0.068242 0.000010 0.000010 0.000010 0.042941 0.000010 0.888658 0.000010 0.000010 0.000010 0.000010 0.000010
0.000010 0.000010 0.000010 0.000010 0.000010 0.000010 0.000010 0.000010 0.000010 0.000010 0.033642 0.000010 0.966198 0.000010 0.000010 0.000010 0.000010 0.000010
0.000010 0.000010 0.000010 0.000010 0.000012 0.000010 0.011280 0.000010 0.000010 0.000010 0.027999 0.000010 0.960568 0.000010 0.000012 0.000010 0.000010 0.000010
0.000010 0.000010 0.000010 0.000010 0.000010 0.000010 0.048568 0.000010 0.000010 0.000010 0.063924 0.000010 0.887358 0.000010 0.000010 0.000010 0.000010 0.000010
0.000010 0.000010 0.000010 0.000010 0.000010 0.000010 0.000010 0.000010 0.000010 0.000010 0.021837 0.000010 0.978003 0.000010 0.000010 0.000010 0.000010 0.000010
0.000010 0.000010 0.000010 0.000010 0.000010 0.000010 0.000010 0.000010 0.000010 0.000010 0.705434 0.000010 0.294406 0.000010 0.000010 0.000010 0.000010 0.000010
0.000010 0.000010 0.000010 0.000010 0.000010 0.000010 0.019007 0.000010 0.000010 0.000010 0.025779 0.000010 0.955063 0.000010 0.000010 0.000010 0.000010 0.000010
0.000010 0.000010 0.000010 0.000010 0.000010 0.000010 0.000010 0.000010 0.000010 0.000010 0.058442 0.000010 0.941398 0.000010 0.000010 0.000010 0.000010 0.000010
0.000010 0.000010 0.000010 0.000010 0.000010 0.000010 0.026408 0.000010 0.000010 0.000010 0.047865 0.000010 0.925576 0.000010 0.000010 0.000010 0.000010 0.000010
0.000010 0.000010 0.000010 0.000010 0.000010 0.000010 0.000010 0.000010 0.000010 0.000010 0.030513 0.000010 0.969325 0.000010 0.000010 0.000011 0.000010 0.000010
0.000010 0.000010 0.000010 0.000010 0.000010 0.000010 0.000010 0.000010 0.000010 0.000010 0.045522 0.000010 0.954318 0.000010 0.000010 0.000010 0.000010 0.000010
0.000010 0.000010 0.000010 0.000010 0.000010 0.000010 0.000010 0.000010 0.000010 0.000010 0.037022 0.000010 0.962818 0.000010 0.000010 0.000010 0.000010 0.000010
0.000010 0.000010 0.000010 0.000010 0.000010 0.000010 0.031801 0.000010 0.000010 0.000010 0.016525 0.000011 0.951519 0.000010 0.000010 0.000014 0.000010 0.000010
0.000010 0.000010 0.000010 0.000010 0.000010 0.000010 0.000010 0.000010 0.000010 0.000010 0.044615 0.000010 0.955225 0.000010 0.000010 0.000010 0.000010 0.000010
0.000010 0.000010 0.000010 0.000010 0.000010 0.000010 0.000010 0.000010 0.000010 0.000010 0.029014 0.000010 0.970819 0.000010 0.000010 0.000010 0.000016 0.000010
0.000010 0.000010 0.000010 0.000012 0.000010 0.000010 0.033963 0.000010 0.000010 0.000010 0.032989 0.000010 0.932896 0.000010 0.000010 0.000010 0.000010 0.000010
0.007837 0.013079 0.000010 0.001812 0.000010 0.002603 0.026964 0.000010 0.016257 0.000010 0.028740 0.000010 0.894914 0.001077 0.005090 0.001557 0.000010 0.000010
0.000010 0.000010 0.000010 0.000010 0.000010 0.001882 0.032809 0.000010 0.016733 0.000010 0.049217 0.000010 0.899229 0.000010 0.000010 0.000010 0.000010 0.000010
0.000010 0.000010 0.000010 0.000010 0.000010 0.000010 0.066729 0.000010 0.002233 0.000010 0.037270 0.000010 0.893629 0.000010 0.000010 0.000010 0.000010 0.000010
0.000010 0.000010 0.000010 0.000013 0.000010 0.000010 0.055199 0.000010 0.000010 0.000010 0.016445 0.000010 0.928202 0.000010 0.000010 0.000010 0.000010 0.000010
0.000010 0.000011 0.000010 0.000010 0.000019 0.000635 0.039317 0.000010 0.000010 0.000010 0.008694 0.000010 0.951203 0.000011 0.000010 0.000010 0.000010 0.000010
0.000010 0.000010 0.003675 0.000010 0.000010 0.000010 0.065493 0.000010 0.006467 0.000010 0.024838 0.000010 0.899397 0.000010 0.000010 0.000010 0.000010 0.000010
0.000010 0.000010 0.002106 0.000010 0.000010 0.000010 0.083135 0.000010 0.000010 0.001146 0.015332 0.000010 0.898151 0.000010 0.000010 0.000010 0.000010 0.000010
0.000010 0.000010 0.000010 0.000010 0.000010 0.000010 0.051970 0.000010 0.000141 0.000010 0.028605 0.000010 0.919143 0.000010 0.000010 0.000010 0.000010 0.000010
0.000010 0.000010 0.010333 0.000010 0.000010 0.000764 0.037283 0.000010 0.000010 0.000010 0.030068 0.000010 0.921422 0.000010 0.000010 0.000010 0.000010 0.000010
0.000803 0.000010 0.006666 0.000010 0.000368 0.000010 0.041271 0.000010 0.000010 0.000010 0.042974 0.000010 0.905324 0.000010 0.000010 0.002485 0.000010 0.000010
0.000010 0.000010 0.000010 0.000010 0.000010 0.000010 0.000010 0.000010 0.051941 0.637891 0.000010 0.310018 0.000010 0.000010 0.000010 0.000010 0.000010 0.000010
0.000010 0.000010 0.000010 0.000010 0.000010 0.000010 0.000010 0.000010 0.056432 0.630578 0.003418 0.309432 0.000010 0.000010 0.000010 0.000010 0.000010 0.000010
0.000010 0.000010 0.000010 0.000010 0.000010 0.000010 0.000010 0.000010 0.037453 0.650241 0.000010 0.312156 0.000010 0.000010 0.000010 0.000010 0.000010 0.000010
0.000010 0.000010 0.000010 0.000010 0.000010 0.000010 0.000010 0.000010 0.064528 0.629515 0.000010 0.305807 0.000010 0.000010 0.000010 0.000010 0.000010 0.000010
0.000010 0.000010 0.010482 0.000010 0.000010 0.000010 0.000010 0.000010 0.019403 0.651822 0.000010 0.318154 0.000010 0.000010 0.000010 0.000010 0.000010 0.000010
0.000010 0.000010 0.000010 0.000010 0.000010 0.000010 0.000010 0.000010 0.027673 0.668131 0.000010 0.304046 0.000010 0.000010 0.000010 0.000010 0.000010 0.000010
0.000010 0.000010 0.004898 0.000010 0.000010 0.000010 0.000010 0.000010 0.014869 0.662470 0.006077 0.311556 0.000010 0.000010 0.000010 0.000010 0.000010 0.000010
0.000010 0.000010 0.015009 0.000010 0.000010 0.000010 0.000010 0.000010 0.050905 0.635080 0.000010 0.298866 0.000010 0.000010 0.000010 0.000010 0.000010 0.000010
0.000010 0.000010 0.005815 0.000010 0.000010 0.000010 0.000010 0.000010 0.073401 0.597752 0.000010 0.321937 0.000010 0.000010 0.000010 0.000964 0.000010 0.000010
0.000010 0.000010 0.000010 0.000010 0.000010 0.000010 0.000010 0.000010 0.058807 0.620939 0.000010 0.309059 0.011055 0.000010 0.000010 0.000010 0.000010 0.000010
0.000010 0.000010 0.000094 0.000010 0.000010 0.000010 0.000010 0.000010 0.039146 0.643161 0.000010 0.317459 0.000010 0.000010 0.000010 0.000010 0.000010 0.000010
0.000010 0.000010 0.006319 0.000010 0.000010 0.000010 0.000010 0.000010 0.032468 0.662064 0.002661 0.295431 0.000010 0.000010 0.000936 0.000010 0.000010 0.000010
0.000010 0.000010 0.000566 0.000010 0.000010 0.000010 0.000010 0.000010 0.039486 0.630283 0.003156 0.320555 0.005835 0.000010 0.000010 0.000010 0.000010 0.000010
0.000010 0.000010 0.000010 0.000010 0.000010 0.000010 0.000010 0.000010 0.029788 0.672265 0.000010 0.297797 0.000010 0.000010 0.000010 0.000010 0.000010 0.000010
0.000010 0.000010 0.005226 0.000010 0.000010 0.000010 0.000010 0.000010 0.066395 0.628716 0.000010 0.299523 0.000010 0.000010 0.000010 0.000010 0.000010 0.000010
0.000010 0.000010 0.000010 0.000010 0.000010 0.000010 0.000010 0.000010 0.026165 0.649987 0.000010 0.323698 0.000010 0.000010 0.000010 0.000010 0.000010 0.000010
0.000010 0.000010 0.000010 0.000010 0.000010 0.001075 0.000010 0.000010 0.035710 0.623046 0.000010 0.338763 0.000010 0.000010 0.001276 0.000010 0.000010 0.000010
0.000010 0.000010 0.000010 0.000010 0.000010 0.000010 0.000010 0.000010 0.033334 0.660323 0.000010 0.296539 0.009664 0.000010 0.000010 0.000010 0.000010 0.000010
0.000010 0.000010 0.000558 0.000010 0.000010 0.002404 0.000010 0.000010 0.023124 0.651198 0.000010 0.322586 0.000010 0.000010 0.000010 0.000010 0.000010 0.000010
0.000010 0.000010 0.000010 0.000010 0.000010 0.000010 0.000010 0.000010 0.039358 0.628146 0.000010 0.332347 0.000010 0.000010 0.000010 0.000010 0.000010 0.000010
0.000010 0.000010 0.015833 0.000010 0.000010 0.000010 0.001337 0.000010 0.000010 0.969508 0.006590 0.000010 0.006602 0.000010 0.000010 0.000010 0.000010 0.000010
0.000010 0.000010 0.001787 0.000010 0.000010 0.000010 0.000010 0.000010 0.000010 0.906336 0.021685 0.000010 0.070052 0.000010 0.000010 0.000010 0.000010 0.000010
0.000010 0.000010 0.000010 0.000010 0.000010 0.000010 0.000013 0.000010 0.000010 0.981576 0.018261 0.000010 0.000010 0.000010 0.000010 0.000010 0.000010 0.000010
0.000010 0.000010 0.000010 0.000010 0.000010 0.000010 0.000010 0.000010 0.000010 0.905613 0.018763 0.035140 0.040344 0.000010 0.000010 0.000010 0.000010 0.000010
0.000010 0.000010 0.000010 0.000010 0.000010 0.000010 0.000010 0.000010 0.000010 0.913805 0.020769 0.000010 0.065277 0.000010 0.000010 0.000010 0.000010 0.000010
0.000010 0.000010 0.000010 0.000010 0.000018 0.000010 0.000010 0.000010 0.000010 0.988769 0.011063 0.000010 0.000010 0.000010 0.000010 0.000010 0.000010 0.000010
0.000010 0.000010 0.008195 0.000010 0.000010 0.000010 0.000010 0.000011 0.000010 0.896769 0.026953 0.000010 0.067937 0.000015 0.000010 0.000010 0.000010 0.000010
0.000010 0.000010 0.000010 0.000010 0.000010 0.000010 0.000010 0.000010 0.000010 0.945641 0.014038 0.000010 0.040170 0.000010 0.000010 0.000010 0.000010 0.000010
0.000010 0.000010 0.017983 0.000010 0.000010 0.000010 0.000010 0.000010 0.000010 0.910080 0.024326 0.000010 0.047470 0.000010 0.000010 0.000010 0.000010 0.000010
0.000010 0.000010 0.000010 0.000010 0.000010 0.000010 0.000010 0.000010 0.000010 0.900056 0.027891 0.033461 0.038452 0.000010 0.000010 0.000010 0.000010 0.000010
0.000010 0.000010 0.000010 0.000010 0.000010 0.000010 0.000010 0.000010 0.000010 0.931539 0.021026 0.023752 0.023542 0.000010 0.000010 0.000010 0.000010 0.000010
0.000010 0.000010 0.009619 0.000010 0.000010 0.000010 0.000010 0.000010 0.013411 0.809908 0.032423 0.009821 0.124698 0.000010 0.000010 0.000010 0.000010 0.000010
0.000010 0.000010 0.000010 0.000010 0.000010 0.000010 0.000010 0.000010 0.000010 0.909078 0.022761 0.000010 0.068011 0.000010 0.000010 0.000010 0.000010 0.000010
0.000010 0.000010 0.011610 0.000010 0.000010 0.000010 0.003009 0.000010 0.028164 0.825912 0.017403 0.033127 0.080664 0.000010 0.000010 0.000010 0.000010 0.000010
0.000010 0.000010 0.001087 0.000010 0.000010 0.000010 0.000010 0.000010 0.000010 0.924226 0.015889 0.000010 0.058658 0.000010 0.000010 0.000010 0.000010 0.000010
0.000010 0.000010 0.000010 0.000010 0.000010 0.000010 0.000010 0.000010 0.000010 0.903601 0.035022 0.000010 0.061227 0.000010 0.000010 0.000010 0.000010 0.000010
0.000010 0.000010 0.000010 0.000010 0.000010 0.000010 0.000010 0.000010 0.000010 0.967929 0.021862 0.000010 0.010059 0.000010 0.000010 0.000010 0.000010 0.000010
0.011857 0.480532 0.015455 0.000010 0.017762 0.000010 0.000010 0.057133 0.000010 0.273286 0.000010 0.103240 0.000010 0.000010 0.000010 0.019200 0.000010 0.021444
0.005918 0.560185 0.000010 0.000010 0.000010 0.001002 0.000010 0.101298 0.007108 0.246224 0.000010 0.078154 0.000010 0.000010 0.000010 0.000011 0.000010 0.000010
0.000010 0.633141 0.000010 0.000010 0.000010 0.000012 0.000010 0.029351 0.000010 0.256569 0.000010 0.080797 0.000010 0.000010 0.000010 0.000010 0.000010 0.000010
0.000010 0.685398 0.002181 0.000010 0.000010 0.000010 0.000010 0.000010 0.000010 0.235518 0.000010 0.076763 0.000010 0.000010 0.000010 0.000010 0.000010 0.000010
0.006020 0.576035 0.004476 0.001098 0.000010 0.000010 0.000010 0.067431 0.011214 0.226006 0.000010 0.100621 0.000010 0.000010 0.000010 0.007009 0.000010 0.000010
0.005286 0.496729 0.000010 0.000010 0.006762 0.001781 0.000010 0.209177 0.000010 0.211257 0.000010 0.068899 0.000010 0.000010 0.000010 0.000010 0.000010 0.000010
0.000010 0.504577 0.000010 0.000010 0.015598 0.001720 0.000010 0.250713 0.000010 0.154760 0.000010 0.066387 0.000010 0.000010 0.006134 0.000010 0.000010 0.000010
0.000010 0.640738 0.000010 0.000010 0.000010 0.000010 0.000010 0.045852 0.000010 0.231041 0.000010 0.082229 0.000010 0.000010 0.000010 0.000010 0.000010 0.000010
0.002594 0.639678 0.000010 0.000010 0.000010 0.000010 0.000010 0.042432 0.000010 0.228070 0.000010 0.087097 0.000010 0.000010 0.000010 0.000010 0.000010 0.000010
0.000609 0.606562 0.005771 0.000010 0.000010 0.000010 0.000010 0.054513 0.000010 0.243994 0.000010 0.086660 0.000010 0.000010 0.000010 0.001781 0.000010 0.000010
0.011332 0.505866 0.003715 0.009673 0.000010 0.000010 0.000010 0.066141 0.000010 0.269208 0.000010 0.109225 0.000010 0.007154 0.000010 0.015982 0.000010 0.001624
0.002234 0.568924 0.000010 0.000010 0.003373 0.001349 0.000010 0.130362 0.000010 0.205717 0.000010 0.071580 0.000010 0.000010 0.016362 0.000010 0.000010 0.000010
0.000010 0.640311 0.000010 0.000010 0.000010 0.000010 0.000010 0.031549 0.000010 0.248953 0.000010 0.075716 0.000010 0.000010 0.000010 0.003341 0.000010 0.000010
0.000505 0.617936 0.006837 0.000010 0.000010 0.000010 0.000010 0.077795 0.000010 0.215374 0.000010 0.081433 0.000010 0.000010 0.000010 0.000010 0.000010 0.000010
0.001596 0.513460 0.000010 0.005407 0.020109 0.002241 0.000010 0.193136 0.000010 0.204681 0.000010 0.056196 0.000010 0.000010 0.000010 0.003083 0.000010 0.000010
0.006211 0.568329 0.000010 0.000010 0.000010 0.000010 0.000010 0.162324 0.000010 0.192510 0.000010 0.057887 0.000010 0.000010 0.012619 0.000010 0.000010 0.000010
0.004969 0.619402 0.000973 0.000010 0.000010 0.000010 0.000010 0.030261 0.001344 0.251809 0.000010 0.088930 0.000010 0.000010 0.000010 0.002213 0.000010 0.000010
0.000010 0.617636 0.003699 0.000010 0.000010 0.000010 0.000010 0.029584 0.000010 0.255891 0.000010 0.093061 0.000010 0.000010 0.000010 0.000010 0.000010 0.000010
0.011336 0.437885 0.000010 0.000010 0.028929 0.000010 0.000010 0.144215 0.003655 0.270533 0.000010 0.086044 0.000010 0.005250 0.000010 0.000010 0.000010 0.012063
0.013268 0.037071 0.000010 0.008076 0.088927 0.000010 0.000010 0.794934 0.000010 0.008332 0.000010 0.000010 0.000010 0.000010 0.010184 0.019514 0.000010 0.019604
0.003880 0.021857 0.000010 0.000010 0.062507 0.001422 0.000010 0.861064 0.000010 0.018274 0.000010 0.000010 0.000010 0.000010 0.000010 0.030886 0.000010 0.000010
0.009528 0.051087 0.000010 0.010473 0.055348 0.000010 0.000010 0.810881 0.000010 0.000010 0.000010 0.000397 0.000010 0.000904 0.005057 0.027256 0.000010 0.028988
0.017570 0.042245 0.000010 0.000010 0.074763 0.000010 0.000010 0.810933 0.000010 0.000010 0.000010 0.018913 0.000010 0.000010 0.019937 0.012277 0.000010 0.003263
0.006448 0.019202 0.000010 0.000010 0.070220 0.000010 0.000010 0.865777 0.000010 0.003009 0.000010 0.006855 0.000010 0.000010 0.010317 0.018073 0.000010 0.000010
0.003555 0.000010 0.000010 0.000010 0.084197 0.000010 0.000010 0.886194 0.000010 0.000010 0.000010 0.000010 0.000010 0.000010 0.000010 0.025914 0.000010 0.000010
0.010357 0.002510 0.000010 0.000010 0.070551 0.000010 0.000010 0.892441 0.000010 0.000010 0.000010 0.003431 0.000010 0.000010 0.000010 0.020589 0.000010 0.000010
0.017132 0.022691 0.000010 0.000010 0.086292 0.000010 0.000010 0.860297 0.000010 0.003653 0.000010 0.001712 0.000010 0.000010 0.000010 0.008114 0.000010 0.000010
0.024703 0.009879 0.005091 0.000010 0.085641 0.000010 0.000010 0.850830 0.000010 0.002519 0.000010 0.000010 0.000010 0.000010 0.000010 0.021228 0.000010 0.000010
0.012498 0.021993 0.000010 0.002244 0.058278 0.000010 0.000010 0.874972 0.000010 0.000010 0.000010 0.008935 0.000010 0.000010 0.006609 0.014371 0.000010 0.000010
0.007181 0.029536 0.001172 0.000010 0.091730 0.000010 0.000010 0.804781 0.000010 0.000010 0.000010 0.000434 0.000010 0.004884 0.009267 0.034606 0.000010 0.016329
0.013745 0.030045 0.000010 0.005948 0.070656 0.000010 0.003070 0.821277 0.000010 0.000010 0.000010 0.016989 0.000010 0.000010 0.012878 0.025303 0.000010 0.000010
0.006424 0.005681 0.000010 0.006290 0.083131 0.000010 0.000010 0.887185 0.000010 0.007622 0.000010 0.000010 0.000010 0.000010 0.000010 0.003557 0.000010 0.000010
0.008623 0.003026 0.000010 0.000010 0.070886 0.000010 0.000010 0.890405 0.000010 0.002691 0.000010 0.001363 0.000010 0.000010 0.007719 0.015188 0.000010 0.000010
0.003863 0.060549 0.000010 0.013601 0.059493 0.000010 0.000010 0.841310 0.000010 0.007541 0.000010 0.000010 0.000010 0.000010 0.000010 0.013533 0.000010 0.000010
0.007633 0.051023 0.000010 0.010653 0.083822 0.004877 0.000010 0.819073 0.000010 0.000010 0.000010 0.000010 0.000010 0.000010 0.000010 0.022809 0.000010 0.000010
0.012440 0.000354 0.003574 0.007422 0.063989 0.000010 0.000010 0.845783 0.000010 0.015921 0.000010 0.002448 0.000010 0.000010 0.029906 0.017737 0.000010 0.000357
0.023506 0.051550 0.000010 0.005769 0.033794 0.000010 0.000010 0.860646 0.000010 0.000134 0.000010 0.000010 0.000010 0.000010 0.002655 0.021845 0.000010 0.000010
0.003736 0.058563 0.000991 0.012337 0.069440 0.000019 0.000010 0.813764 0.001851 0.000010 0.000010 0.009435 0.000010 0.000010 0.000010 0.023178 0.000010 0.006616
0.012190 0.037196 0.000010 0.004487 0.070480 0.000010 0.000010 0.851252 0.000010 0.000010 0.000010 0.003653 0.000010 0.000010 0.004337 0.016305 0.000010 0.000010
0.000010 0.000010 0.000010 0.000010 0.000010 0.000440 0.003869 0.000010 0.042539 0.663366 0.005973 0.283693 0.000010 0.000010 0.000010 0.000010 0.000010 0.000010
0.000010 0.000010 0.000010 0.000010 0.000010 0.000010 0.000010 0.000010 0.000010 0.730773 0.000010 0.269067 0.000010 0.000010 0.000010 0.000010 0.000010 0.000010
0.000010 0.000010 0.000010 0.000010 0.000010 0.000010 0.000010 0.000010 0.000010 0.748439 0.000010 0.251401 0.000010 0.000010 0.000010 0.000010 0.000010 0.000010
0.000010 0.000010 0.000010 0.000010 0.000010 0.000010 0.000010 0.000010 0.000010 0.710680 0.000010 0.289160 0.000010 0.000010 0.000010 0.000010 0.000010 0.000010
0.000010 0.000010 0.000010 0.000010 0.000010 0.000010 0.000010 0.000010 0.013770 0.695092 0.001579 0.289418 0.000010 0.000010 0.000010 0.000010 0.000010 0.000010
0.000010 0.000010 0.000010 0.000010 0.000010 0.000010 0.000010 0.000010 0.000010 0.719741 0.000010 0.280099 0.000010 0.000010 0.000010 0.000010 0.000010 0.000010
0.000010 0.000010 0.000010 0.000010 0.000010 0.000010 0.000010 0.000010 0.000010 0.707069 0.000010 0.292771 0.000010 0.000010 0.000010 0.000010 0.000010 0.000010
0.000010 0.000010 0.008309 0.000010 0.000010 0.002423 0.000010 0.000010 0.002504 0.706201 0.002175 0.238518 0.039761 0.000010 0.000010 0.000010 0.000010 0.000010
0.000010 0.000010 0.000010 0.000010 0.000010 0.000010 0.000010 0.000010 0.000010 0.701792 0.000010 0.298048 0.000010 0.000010 0.000010 0.000010 0.000010 0.000010
0.000010 0.000010 0.000010 0.000010 0.000010 0.000010 0.000010 0.000010 0.000010 0.699279 0.000010 0.300561 0.000010 0.000010 0.000010 0.000010 0.000010 0.000010
0.000010 0.000010 0.000010 0.000010 0.000010 0.000010 0.000010 0.000010 0.000010 0.724758 0.000010 0.275082 0.000010 0.000010 0.000010 0.000010 0.000010 0.000010
0.000010 0.000010 0.000010 0.000010 0.000010 0.000010 0.000010 0.000010 0.000010 0.718496 0.000010 0.281344 0.000010 0.000010 0.000010 0.000010 0.000010 0.000010
0.000010 0.000010 0.000010 0.000010 0.000010 0.000010 0.000010 0.000010 0.000010 0.733307 0.000010 0.266533 0.000010 0.000010 0.000010 0.000010 0.000010 0.000010
0.000010 0.000010 0.000010 0.000010 0.000010 0.000010 0.000010 0.000010 0.000010 0.714516 0.000010 0.285324 0.000010 0.000010 0.000010 0.000010 0.000010 0.000010
0.000010 0.000010 0.000010 0.000010 0.000010 0.000010 0.000010 0.000010 0.000010 0.730916 0.000010 0.268924 0.000010 0.000010 0.000010 0.000010 0.000010 0.000010
0.000010 0.000010 0.000010 0.000010 0.000010 0.000010 0.000010 0.000010 0.000010 0.736912 0.000010 0.262928 0.000010 0.000010 0.000010 0.000010 0.000010 0.000010
0.000010 0.000010 0.000010 0.000010 0.000010 0.000010 0.000010 0.000010 0.000010 0.745989 0.000010 0.253851 0.000010 0.000010 0.000010 0.000010 0.000010 0.000010
0.000010 0.000010 0.000010 0.000010 0.000010 0.000010 0.000010 0.000010 0.000010 0.731845 0.000010 0.267995 0.000010 0.000010 0.000010 0.000010 0.000010 0.000010
0.000010 0.000010 0.000010 0.000010 0.000010 0.000010 0.000010 0.000010 0.009495 0.795024 0.000010 0.175548 0.019794 0.000010 0.000010 0.000010 0.000010 0.000010
0.000010 0.000010 0.000010 0.000010 0.000010 0.000010 0.000010 0.000010 0.000010 0.709697 0.000010 0.290143 0.000010 0.000010 0.000010 0.000010 0.000010 0.000010
0.000010 0.000010 0.999830 0.000010 0.000010 0.000010 0.000010 0.000010 0.000010 0.000010 0.000010 0.000010 0.000010 0.000010 0.000010 0.000010 0.000010 0.000010
0.000010 0.000010 0.999830 0.000010 0.000010 0.000010 0.000010 0.000010 0.000010 0.000010 0.000010 0.000010 0.000010 0.000010 0.000010 0.000010 0.000010 0.000010
0.000010 0.000010 0.999830 0.000010 0.000010 0.000010 0.000010 0.000010 0.000010 0.000010 0.000010 0.000010 0.000010 0.000010 0.000010 0.000010 0.000010 0.000010
0.000010 0.000010 0.999830 0.000010 0.000010 0.000010 0.000010 0.000010 0.000010 0.000010 0.000010 0.000010 0.000010 0.000010 0.000010 0.000010 0.000010 0.000010
0.000010 0.000010 0.999830 0.000010 0.000010 0.000010 0.000010 0.000010 0.000010 0.000010 0.000010 0.000010 0.000010 0.000010 0.000010 0.000010 0.000010 0.000010
0.000010 0.030877 0.861844 0.000010 0.000010 0.000010 0.000010 0.012517 0.045531 0.035743 0.000010 0.013368 0.000010 0.000010 0.000010 0.000010 0.000010 0.000010
0.000010 0.000010 0.999830 0.000010 0.000010 0.000010 0.000010 0.000010 0.000010 0.000010 0.000010 0.000010 0.000010 0.000010 0.000010 0.000010 0.000010 0.000010
0.000010 0.000010 0.999830 0.000010 0.000010 0.000010 0.000010 0.000010 0.000010 0.000010 0.000010 0.000010 0.000010 0.000010 0.000010 0.000010 0.000010 0.000010
0.000010 0.000010 0.999830 0.000010 0.000010 0.000010 0.000010 0.000010 0.000010 0.000010 0.000010 0.000010 0.000010 0.000010 0.000010 0.000010 0.000010 0.000010
0.000010 0.000010 0.999830 0.000010 0.000010 0.000010 0.000010 0.000010 0.000010 0.000010 0.000010 0.000010 0.000010 0.000010 0.000010 0.000010 0.000010 0.000010
0.000010 0.000010 0.999830 0.000010 0.000010 0.000010 0.000010 0.000010 0.000010 0.000010 0.000010 0.000010 0.000010 0.000010 0.000010 0.000010 0.000010 0.000010
0.000010 0.000010 0.999830 0.000010 0.000010 0.000010 0.000010 0.000010 0.000010 0.000010 0.000010 0.000010 0.000010 0.000010 0.000010 0.000010 0.000010 0.000010
0.000010 0.000010 0.999830 0.000010 0.000010 0.000010 0.000010 0.000010 0.000010 0.000010 0.000010 0.000010 0.000010 0.000010 0.000010 0.000010 0.000010 0.000010
0.000010 0.000010 0.999830 0.000010 0.000010 0.000010 0.000010 0.000010 0.000010 0.000010 0.000010 0.000010 0.000010 0.000010 0.000010 0.000010 0.000010 0.000010
0.000010 0.000010 0.999830 0.000010 0.000010 0.000010 0.000010 0.000010 0.000010 0.000010 0.000010 0.000010 0.000010 0.000010 0.000010 0.000010 0.000010 0.000010
0.000010 0.000010 0.999830 0.000010 0.000010 0.000010 0.000010 0.000010 0.000010 0.000010 0.000010 0.000010 0.000010 0.000010 0.000010 0.000010 0.000010 0.000010
0.000010 0.000010 0.999830 0.000010 0.000010 0.000010 0.000010 0.000010 0.000010 0.000010 0.000010 0.000010 0.000010 0.000010 0.000010 0.000010 0.000010 0.000010
0.000010 0.000010 0.999830 0.000010 0.000010 0.000010 0.000010 0.000010 0.000010 0.000010 0.000010 0.000010 0.000010 0.000010 0.000010 0.000010 0.000010 0.000010
0.000010 0.000010 0.999830 0.000010 0.000010 0.000010 0.000010 0.000010 0.000010 0.000010 0.000010 0.000010 0.000010 0.000010 0.000010 0.000010 0.000010 0.000010
0.000010 0.000010 0.999830 0.000010 0.000010 0.000010 0.000010 0.000010 0.000010 0.000010 0.000010 0.000010 0.000010 0.000010 0.000010 0.000010 0.000010 0.000010
0.000010 0.000010 0.000010 0.000010 0.000010 0.000010 0.000010 0.000010 0.936578 0.032186 0.000010 0.015296 0.015800 0.000010 0.000010 0.000010 0.000010 0.000010
0.000010 0.000010 0.000010 0.000010 0.000010 0.000010 0.000010 0.000010 0.929142 0.041849 0.000014 0.016506 0.012358 0.000010 0.000010 0.000010 0.000010 0.000010
0.000010 0.000010 0.004638 0.000010 0.000010 0.000010 0.009727 0.000010 0.708607 0.140523 0.008674 0.036553 0.091168 0.000010 0.000010 0.000010 0.000010 0.000010
0.000010 0.000010 0.000010 0.000010 0.000010 0.000010 0.000010 0.000010 0.933683 0.029757 0.007735 0.009747 0.018948 0.000010 0.000010 0.000010 0.000010 0.000010
0.000010 0.000010 0.000010 0.000010 0.000010 0.000010 0.000010 0.000010 0.959400 0.035124 0.000625 0.004711 0.000010 0.000010 0.000010 0.000010 0.000010 0.000010
0.000010 0.000010 0.000010 0.000010 0.000010 0.000010 0.000010 0.000010 0.965248 0.026639 0.002624 0.005348 0.000010 0.000010 0.000010 0.000010 0.000010 0.000010
0.000010 0.000010 0.008094 0.000010 0.000010 0.000010 0.007556 0.000010 0.778833 0.106850 0.010926 0.025932 0.061700 0.000010 0.000010 0.000010 0.000010 0.000010
0.000010 0.000010 0.035686 0.000010 0.000010 0.000010 0.000010 0.000010 0.713025 0.098007 0.000010 0.040490 0.112661 0.000010 0.000010 0.000010 0.000010 0.000010
0.000010 0.000010 0.014040 0.000010 0.000010 0.005334 0.000010 0.000010 0.847150 0.068325 0.010401 0.022058 0.032581 0.000010 0.000010 0.000010 0.000010 0.000010
0.000010 0.000010 0.000010 0.000010 0.000010 0.000010 0.005882 0.000010 0.801608 0.073522 0.015606 0.037223 0.066038 0.000010 0.000010 0.000010 0.000010 0.000010
0.000010 0.000010 0.000011 0.000010 0.000010 0.000010 0.000010 0.000010 0.782464 0.111514 0.001682 0.044489 0.059720 0.000010 0.000010 0.000010 0.000010 0.000010
0.000010 0.000010 0.010593 0.000010 0.000010 0.000010 0.000010 0.000010 0.817891 0.089807 0.005029 0.027017 0.049543 0.000010 0.000010 0.000010 0.000010 0.000010
0.000010 0.000010 0.000010 0.000010 0.000010 0.000010 0.000010 0.000010 0.917225 0.036460 0.015338 0.009197 0.021650 0.000010 0.000010 0.000010 0.000010 0.000010
0.000010 0.000010 0.012561 0.000010 0.000010 0.002703 0.000010 0.000010 0.659570 0.165496 0.000010 0.054497 0.105053 0.000010 0.000010 0.000010 0.000010 0.000010
0.000010 0.000010 0.000010 0.000010 0.000010 0.000010 0.000010 0.000010 0.948551 0.011318 0.010720 0.007225 0.022056 0.000010 0.000010 0.000010 0.000010 0.000010
0.000010 0.000010 0.000010 0.000010 0.000010 0.000010 0.000010 0.000010 0.869393 0.061797 0.013605 0.015596 0.039478 0.000010 0.000010 0.000010 0.000010 0.000010
0.000010 0.000010 0.015971 0.000010 0.000010 0.003701 0.000010 0.000010 0.706087 0.104474 0.000010 0.022056 0.147591 0.000010 0.000010 0.000010 0.000010 0.000010
0.000010 0.000010 0.000010 0.000010 0.000010 0.000010 0.000010 0.000010 0.963041 0.015677 0.017858 0.003284 0.000010 0.000010 0.000010 0.000010 0.000010 0.000010
0.000010 0.000010 0.004746 0.000010 0.000010 0.000010 0.000010 0.000010 0.827195 0.098604 0.019840 0.020438 0.029056 0.000010 0.000010 0.000010 0.000010 0.000010
0.000010 0.000010 0.000010 0.000010 0.000010 0.002446 0.028366 0.000010 0.787831 0.085723 0.014642 0.029476 0.051405 0.000010 0.000010 0.000010 0.000010 0.000010
0.031250 0.350126 0.000010 0.031672 0.019554 0.000010 0.000010 0.313727 0.000010 0.000010 0.000010 0.014539 0.000010 0.032086 0.066905 0.025896 0.014009 0.100167
0.060756 0.376425 0.000010 0.050222 0.055633 0.000010 0.000010 0.257981 0.000010 0.000010 0.000010 0.000011 0.000010 0.022791 0.059805 0.007850 0.023744 0.084713
0.041128 0.384433 0.000010 0.046089 0.048857 0.000010 0.000010 0.293877 0.000010 0.000010 0.000010 0.000496 0.000010 0.005192 0.079909 0.003884 0.009157 0.086908
0.048312 0.376381 0.000010 0.030501 0.019262 0.000384 0.000010 0.281890 0.000010 0.000010 0.000010 0.000010 0.000010 0.010969 0.071686 0.026902 0.010681 0.122963
0.051381 0.386135 0.000010 0.052110 0.006937 0.001112 0.000010 0.307552 0.000010 0.000010 0.000010 0.003550 0.000010 0.004147 0.042396 0.023620 0.027658 0.093342
0.037937 0.356034 0.000010 0.015372 0.058942 0.000731 0.000010 0.271432 0.000010 0.001691 0.000010 0.015265 0.000010 0.022129 0.073081 0.000010 0.032076 0.115250
0.045728 0.345558 0.000216 0.025943 0.046682 0.000010 0.000010 0.323589 0.000010 0.013851 0.000010 0.001874 0.000010 0.003953 0.073415 0.016724 0.026721 0.075695
0.052345 0.341090 0.000010 0.010432 0.045429 0.000010 0.000010 0.314043 0.000010 0.001357 0.000010 0.014844 0.000010 0.017731 0.067798 0.029674 0.000010 0.105187
0.032112 0.342034 0.000010 0.012594 0.060762 0.000010 0.000010 0.288497 0.000011 0.000010 0.000010 0.001392 0.000010 0.016583 0.086439 0.023938 0.009672 0.125906
0.031397 0.330118 0.000010 0.000010 0.052548 0.000010 0.000010 0.309656 0.000010 0.000010 0.000010 0.000981 0.000010 0.038670 0.096747 0.031811 0.024414 0.083579
0.033867 0.332563 0.000010 0.000010 0.061087 0.000066 0.000010 0.305916 0.000010 0.000010 0.000010 0.010080 0.000010 0.028018 0.086818 0.008539 0.012494 0.120483
0.050071 0.371271 0.000010 0.033272 0.039526 0.001250 0.000010 0.275001 0.000010 0.002791 0.000010 0.000010 0.000010 0.009475 0.057439 0.029070 0.028844 0.101930
0.030703 0.337503 0.000010 0.040941 0.059512 0.000010 0.000010 0.301947 0.000010 0.000010 0.000010 0.000010 0.000010 0.011372 0.077782 0.024116 0.030658 0.085386
0.040488 0.322604 0.000010 0.018395 0.046954 0.000010 0.000010 0.312294 0.000010 0.013460 0.000010 0.000010 0.000010 0.036599 0.069174 0.020903 0.018671 0.100388
0.041220 0.323760 0.002782 0.003766 0.053986 0.000010 0.000010 0.308873 0.000011 0.000014 0.000010 0.004074 0.000010 0.027266 0.084187 0.012228 0.041034 0.096760
0.051628 0.382929 0.000010 0.022189 0.047456 0.002984 0.000010 0.266511 0.000010 0.000010 0.000010 0.015043 0.000010 0.008444 0.055865 0.004857 0.026042 0.115993
0.045392 0.392907 0.000010 0.043180 0.024872 0.000010 0.000010 0.280779 0.000010 0.000010 0.000010 0.003283 0.000010 0.017237 0.057775 0.017172 0.025681 0.091654
0.064492 0.369020 0.001579 0.037456 0.030436 0.000010 0.000010 0.268896 0.001866 0.000010 0.000010 0.007044 0.000010 0.029676 0.052929 0.005446 0.017928 0.113182
0.049850 0.320127 0.000010 0.014298 0.026332 0.000010 0.000010 0.291256 0.000010 0.007345 0.000010 0.005655 0.001563 0.041411 0.088940 0.019019 0.020545 0.113609
0.000010 0.000010 0.016855 0.000010 0.000010 0.000010 0.000010 0.000010 0.082157 0.727726 0.000010 0.148130 0.025002 0.000010 0.000010 0.000010 0.000010 0.000010
0.000010 0.000010 0.015807 0.000010 0.000010 0.000010 0.001358 0.000010 0.088898 0.762050 0.000010 0.115843 0.015923 0.000010 0.000010 0.000010 0.000010 0.000010
0.000010 0.000010 0.014397 0.000010 0.000010 0.000010 0.000010 0.000010 0.097062 0.782799 0.000010 0.105602 0.000010 0.000010 0.000010 0.000010 0.000010 0.000010
0.000010 0.000010 0.023155 0.000010 0.000010 0.000010 0.000010 0.000010 0.078592 0.781405 0.004565 0.112153 0.000010 0.000010 0.000010 0.000010 0.000010 0.000010
0.000010 0.000010 0.016585 0.000010 0.000010 0.000010 0.000010 0.000010 0.027003 0.832564 0.001028 0.122690 0.000010 0.000010 0.000010 0.000010 0.000010 0.000010
0.000010 0.000010 0.000010 0.000010 0.000010 0.000020 0.000010 0.000010 0.079243 0.761925 0.013485 0.121664 0.023543 0.000010 0.000010 0.000010 0.000010 0.000010
0.000010 0.000010 0.008424 0.000010 0.000010 0.000010 0.009475 0.000010 0.055258 0.821512 0.000010 0.099566 0.005645 0.000010 0.000010 0.000010 0.000010 0.000010
0.000010 0.000010 0.004002 0.000010 0.000010 0.002917 0.000987 0.000010 0.015985 0.832740 0.000010 0.122488 0.020771 0.000010 0.000010 0.000010 0.000010 0.000010
0.000010 0.000010 0.017202 0.000010 0.000010 0.000010 0.011305 0.000010 0.047206 0.790765 0.000010 0.133391 0.000010 0.000010 0.000010 0.000010 0.000010 0.000010
0.000010 0.000010 0.007926 0.000010 0.000010 0.000010 0.003044 0.000010 0.063432 0.797236 0.006582 0.110377 0.011293 0.000010 0.000010 0.000010 0.000010 0.000010
0.000010 0.000010 0.030305 0.000010 0.000010 0.000010 0.000010 0.000010 0.040464 0.825676 0.006498 0.088157 0.008779 0.000010 0.000010 0.000010 0.000010 0.000010
0.000010 0.000010 0.006921 0.000010 0.000010 0.000010 0.000010 0.000010 0.050617 0.822141 0.008950 0.090549 0.020702 0.000010 0.000010 0.000010 0.000010 0.000010
0.000010 0.000010 0.009517 0.000010 0.000010 0.000010 0.000010 0.000010 0.000010 0.850574 0.011149 0.128621 0.000010 0.000010 0.000010 0.000010 0.000010 0.000010
0.000010 0.000010 0.037111 0.000010 0.000010 0.000010 0.000010 0.000010 0.042116 0.808042 0.002987 0.103169 0.006454 0.000010 0.000010 0.000010 0.000010 0.000010
0.021000 0.131549 0.000010 0.066018 0.026110 0.000010 0.000010 0.046733 0.000010 0.000010 0.000010 0.000010 0.000010 0.011020 0.031946 0.018608 0.009104 0.637831
0.032187 0.159606 0.000010 0.053015 0.019832 0.000010 0.000010 0.034931 0.000010 0.002061 0.000010 0.011121 0.000010 0.051264 0.059445 0.020378 0.018404 0.537694
0.019753 0.103178 0.000010 0.061607 0.022872 0.000010 0.000010 0.047469 0.000010 0.000010 0.000010 0.007134 0.000010 0.028596 0.040577 0.035845 0.008326 0.624573
0.023449 0.148982 0.000010 0.063307 0.025756 0.000010 0.000010 0.069309 0.000010 0.000010 0.000010 0.000011 0.000010 0.041698 0.051841 0.014028 0.026917 0.534633
0.031314 0.134543 0.000010 0.058769 0.037371 0.000010 0.000010 0.074630 0.000010 0.002800 0.000010 0.003252 0.000010 0.049709 0.022254 0.028240 0.018263 0.538795
0.016696 0.080130 0.000010 0.060043 0.036243 0.000010 0.000010 0.040687 0.000010 0.000010 0.000010 0.000010 0.000010 0.039050 0.036174 0.026914 0.010462 0.653522
0.027264 0.116134 0.000010 0.091786 0.015284 0.000010 0.000010 0.014558 0.000010 0.000016 0.000010 0.001593 0.000010 0.030579 0.026087 0.018769 0.012110 0.645759
0.015411 0.076865 0.000010 0.048815 0.012886 0.000275 0.000010 0.052137 0.000010 0.000010 0.000010 0.015963 0.000010 0.034408 0.043593 0.011831 0.002570 0.685186
0.022066 0.107305 0.000010 0.053312 0.035257 0.000010 0.000010 0.050743 0.000010 0.000010 0.000010 0.015739 0.000010 0.008757 0.057226 0.016536 0.037778 0.595211
0.007582 0.083369 0.000010 0.045152 0.001761 0.000010 0.000010 0.022066 0.000010 0.000010 0.000010 0.008153 0.000010 0.042637 0.033911 0.019337 0.012600 0.723362
0.018393 0.139298 0.000010 0.075892 0.032475 0.000010 0.000010 0.064298 0.000010 0.000908 0.002810 0.001500 0.000010 0.051244 0.053538 0.007432 0.030294 0.521868
0.004488 0.076008 0.000010 0.049716 0.029106 0.000010 0.000010 0.046919 0.000010 0.000010 0.000010 0.013117 0.000010 0.030276 0.041108 0.017811 0.026621 0.664759
0.012060 0.149462 0.000010 0.055612 0.020174 0.000010 0.000010 0.046474 0.000010 0.008549 0.000010 0.002049 0.000010 0.039651 0.032310 0.020853 0.001876 0.610871
0.021976 0.149116 0.000010 0.071264 0.013730 0.000010 0.000010 0.051663 0.000010 0.007493 0.000010 0.000010 0.000010 0.040820 0.067171 0.038315 0.021535 0.516847
0.006930 0.122368 0.000010 0.035179 0.017321 0.000010 0.000010 0.033859 0.000010 0.023836 0.000010 0.000598 0.000010 0.020740 0.060516 0.016977 0.000344 0.661272
0.009728 0.102405 0.000010 0.075711 0.039527 0.000010 0.000010 0.045870 0.000010 0.002486 0.000010 0.008997 0.000010 0.030227 0.053092 0.022803 0.000010 0.609085
0.004368 0.082957 0.000010 0.050188 0.041810 0.000010 0.000010 0.062365 0.000010 0.021430 0.000010 0.003811 0.000010 0.014553 0.013946 0.033369 0.007847 0.663296
0.018055 0.118451 0.000010 0.058220 0.009471 0.003732 0.000010 0.045709 0.000010 0.000010 0.001275 0.018635 0.000010 0.036451 0.045689 0.020219 0.021739 0.602304
0.008548 0.136694 0.000010 0.080279 0.035750 0.000010 0.000010 0.059906 0.000010 0.000010 0.000010 0.000010 0.000010 0.026227 0.053491 0.029069 0.016108 0.553847
0.016299 0.114266 0.000010 0.064398 0.028819 0.000010 0.000010 0.053087 0.000010 0.000010 0.000010 0.018476 0.000010 0.045054 0.040215 0.015646 0.021645 0.582025
0.000010 0.387581 0.000010 0.000010 0.000010 0.000010 0.000010 0.610603 0.000010 0.001256 0.000010 0.000420 0.000010 0.000010 0.000010 0.000010 0.000010 0.000010
0.000010 0.338127 0.000010 0.000010 0.005071 0.000010 0.000010 0.635657 0.000010 0.000010 0.000010 0.008527 0.000010 0.000010 0.012488 0.000010 0.000010 0.000010
0.000010 0.351996 0.000010 0.000010 0.000010 0.000010 0.000010 0.632996 0.000010 0.000010 0.000010 0.000010 0.000010 0.000010 0.012538 0.000010 0.002329 0.000010
0.000010 0.358133 0.000010 0.000010 0.002783 0.000010 0.000010 0.615518 0.000010 0.000010 0.000010 0.006490 0.000010 0.005547 0.009140 0.000010 0.002278 0.000010
0.000010 0.364093 0.000010 0.000010 0.012096 0.000010 0.000010 0.623661 0.000010 0.000010 0.000010 0.000010 0.000010 0.000010 0.000010 0.000010 0.000010 0.000010
0.000010 0.359885 0.000010 0.000010 0.000010 0.000010 0.000010 0.639955 0.000010 0.000010 0.000010 0.000010 0.000010 0.000010 0.000010 0.000010 0.000010 0.000010
0.008174 0.345693 0.000010 0.000010 0.000010 0.000010 0.000010 0.642205 0.000010 0.000010 0.000010 0.002241 0.000010 0.000010 0.001557 0.000010 0.000010 0.000010
0.012243 0.320251 0.000010 0.000010 0.005612 0.000010 0.000010 0.652401 0.000010 0.000010 0.000010 0.009362 0.000010 0.000010 0.000010 0.000010 0.000010 0.000010
0.000010 0.337925 0.000010 0.000010 0.000010 0.000011 0.000010 0.661914 0.000010 0.000010 0.000010 0.000010 0.000010 0.000010 0.000010 0.000010 0.000010 0.000010
0.000010 0.357860 0.000010 0.001133 0.000010 0.000010 0.000010 0.636004 0.000010 0.002527 0.000010 0.000010 0.000010 0.002346 0.000010 0.000010 0.000010 0.000010
0.000010 0.370141 0.000010 0.000010 0.001842 0.000010 0.000010 0.624913 0.000010 0.000010 0.000010 0.002964 0.000010 0.000010 0.000010 0.000010 0.000010 0.000010
0.000010 0.365187 0.000010 0.000010 0.000010 0.000010 0.000010 0.634653 0.000010 0.000010 0.000010 0.000010 0.000010 0.000010 0.000010 0.000010 0.000010 0.000010
0.000010 0.344448 0.000010 0.000010 0.000010 0.000010 0.000010 0.638965 0.000010 0.000010 0.000010 0.000010 0.000010 0.000010 0.010860 0.000010 0.005588 0.000010
0.000010 0.368628 0.000010 0.000010 0.000010 0.000010 0.000010 0.624438 0.000010 0.006784 0.000010 0.000010 0.000010 0.000010 0.000010 0.000010 0.000010 0.000010
0.004421 0.359669 0.000010 0.003743 0.000010 0.000010 0.000010 0.626656 0.000010 0.003338 0.000010 0.000010 0.000010 0.000010 0.002053 0.000010 0.000010 0.000010
0.000010 0.355654 0.000010 0.003926 0.007463 0.000010 0.000010 0.618430 0.000010 0.000010 0.000010 0.000010 0.000010 0.000010 0.014396 0.000010 0.000010 0.000010
0.000010 0.378284 0.000010 0.006818 0.007146 0.000010 0.000010 0.607612 0.000010 0.000010 0.000010 0.000010 0.000010 0.000010 0.000010 0.000010 0.000010 0.000010
0.002960 0.345031 0.000010 0.000010 0.000010 0.000010 0.000010 0.642031 0.000010 0.003742 0.000010 0.000010 0.000010 0.000010 0.006107 0.000010 0.000010 0.000010
0.001249 0.324936 0.000010 0.008852 0.000010 0.000010 0.000010 0.660011 0.000010 0.004823 0.000010 0.000010 0.000010 0.000010 0.000010 0.000010 0.000010 0.000010
0.013315 0.302607 0.000010 0.000010 0.000010 0.000010 0.000010 0.676849 0.000010 0.000010 0.000010 0.007089 0.000010 0.000010 0.000010 0.000010 0.000010 0.000010
0.000010 0.000010 0.038943 0.000010 0.000010 0.000010 0.002615 0.000010 0.688565 0.081596 0.006808 0.018558 0.162805 0.000010 0.000010 0.000010 0.000010 0.000010
0.000010 0.000010 0.013840 0.000010 0.000010 0.000010 0.000010 0.000010 0.829463 0.063787 0.015002 0.025941 0.051847 0.000010 0.000010 0.000010 0.000010 0.000010
0.000010 0.000010 0.039071 0.000010 0.000010 0.005294 0.000010 0.000010 0.744933 0.065861 0.000734 0.030894 0.113102 0.000010 0.000010 0.000010 0.000010 0.000010
0.000010 0.000010 0.011224 0.000010 0.000010 0.000010 0.000010 0.000010 0.713494 0.107042 0.000010 0.015031 0.153079 0.000010 0.000010 0.000010 0.000010 0.000010
0.000010 0.000010 0.019046 0.000010 0.000010 0.000010 0.000010 0.000010 0.792178 0.081428 0.019504 0.021756 0.065969 0.000010 0.000010 0.000010 0.000010 0.000010
0.000010 0.000010 0.050092 0.000010 0.000010 0.000010 0.012423 0.000010 0.730945 0.089437 0.004898 0.015898 0.096197 0.000010 0.000010 0.000010 0.000010 0.000010
0.000010 0.000010 0.045216 0.000010 0.000010 0.000010 0.000010 0.000010 0.665127 0.106804 0.010112 0.038051 0.134570 0.000010 0.000010 0.000010 0.000010 0.000010
0.000010 0.000010 0.010205 0.000010 0.000010 0.001004 0.000010 0.000010 0.769421 0.093249 0.018967 0.026226 0.080818 0.000010 0.000010 0.000010 0.000010 0.000010
0.000010 0.000010 0.048189 0.000010 0.000010 0.000010 0.000010 0.000010 0.629601 0.087272 0.003834 0.035625 0.195358 0.000010 0.000010 0.000010 0.000010 0.000010
0.000010 0.000010 0.014028 0.000010 0.000010 0.000010 0.000010 0.000010 0.762588 0.074145 0.013152 0.025131 0.110838 0.000010 0.000010 0.000010 0.000010 0.000010
0.000010 0.000010 0.000010 0.000010 0.000010 0.000010 0.000010 0.000010 0.784593 0.040398 0.000010 0.043834 0.131034 0.000010 0.000010 0.000010 0.000010 0.000010
0.000010 0.000010 0.009006 0.000010 0.000010 0.000010 0.000010 0.000010 0.773242 0.108220 0.004396 0.021787 0.083228 0.000010 0.000010 0.000010 0.000010 0.000010
0.000011 0.000010 0.008836 0.000010 0.000010 0.000010 0.009996 0.000010 0.742002 0.075071 0.010114 0.018795 0.135077 0.000010 0.000010 0.000010 0.000010 0.000010
0.000010 0.000010 0.004312 0.000010 0.000010 0.000010 0.000010 0.000010 0.784033 0.095724 0.012571 0.010323 0.092917 0.000010 0.000010 0.000010 0.000010 0.000010
0.000010 0.000010 0.019122 0.000010 0.000010 0.000010 0.044821 0.000010 0.825385 0.053006 0.000010 0.002245 0.055302 0.000010 0.000010 0.000010 0.000010 0.000010
0.000010 0.000010 0.014630 0.000010 0.000010 0.000010 0.020221 0.000010 0.722317 0.088171 0.027243 0.029756 0.097552 0.000010 0.000010 0.000010 0.000010 0.000010
0.000010 0.000010 0.063315 0.000010 0.000010 0.000147 0.024121 0.000010 0.636086 0.150853 0.000983 0.013230 0.111165 0.000010 0.000010 0.000010 0.000010 0.000010
0.000010 0.000010 0.033505 0.000010 0.000010 0.000010 0.000010 0.000010 0.658641 0.101807 0.008195 0.040594 0.157139 0.000010 0.000010 0.000010 0.000010 0.000010
0.000010 0.000010 0.000010 0.000010 0.000010 0.000010 0.000010 0.000010 0.811122 0.099834 0.000010 0.000010 0.088894 0.000010 0.000010 0.000010 0.000010 0.000010
0.000010 0.000010 0.061288 0.000010 0.000010 0.000010 0.033970 0.000010 0.636972 0.083867 0.017119 0.027562 0.139111 0.000010 0.000010 0.000010 0.000010 0.000010
0.000010 0.000010 0.000010 0.000010 0.000010 0.000010 0.000010 0.000010 0.000010 0.000010 0.000010 0.999830 0.000010 0.000010 0.000010 0.000010 0.000010 0.000010
0.000010 0.000010 0.000010 0.000010 0.000010 0.000010 0.000010 0.000010 0.000010 0.000010 0.000010 0.999830 0.000010 0.000010 0.000010 0.000010 0.000010 0.000010
0.000010 0.000010 0.000010 0.000010 0.000010 0.000010 0.000010 0.000010 0.000010 0.000010 0.000010 0.999829 0.000010 0.000010 0.000010 0.000011 0.000010 0.000010
0.000010 0.000010 0.000010 0.000010 0.000010 0.000010 0.000010 0.000010 0.000010 0.000010 0.000010 0.999830 0.000010 0.000010 0.000010 0.000010 0.000010 0.000010
0.000010 0.000010 0.000010 0.000010 0.000010 0.000010 0.000013 0.000010 0.000010 0.000010 0.000010 0.999827 0.000010 0.000010 0.000010 0.000010 0.000010 0.000010
0.000010 0.000010 0.000010 0.000010 0.000010 0.000010 0.000010 0.000010 0.000010 0.000010 0.000010 0.999830 0.000010 0.000010 0.000010 0.000010 0.000010 0.000010
0.000010 0.000010 0.000013 0.000010 0.000010 0.000010 0.000010 0.000010 0.000010 0.000017 0.000010 0.999820 0.000010 0.000010 0.000010 0.000010 0.000010 0.000010
0.000010 0.000010 0.000010 0.000010 0.000010 0.000010 0.000010 0.000010 0.000010 0.003001 0.000010 0.996839 0.000010 0.000010 0.000010 0.000010 0.000010 0.000010
0.000010 0.000010 0.000010 0.000010 0.000010 0.000010 0.000010 0.000010 0.000010 0.000010 0.000010 0.999830 0.000010 0.000010 0.000010 0.000010 0.000010 0.000010
0.000010 0.000010 0.000010 0.000010 0.000010 0.000010 0.000010 0.000010 0.000010 0.000010 0.000010 0.999830 0.000010 0.000010 0.000010 0.000010 0.000010 0.000010
0.000010 0.000010 0.000010 0.000010 0.000010 0.000010 0.000010 0.000010 0.000010 0.000010 0.000010 0.999830 0.000010 0.000010 0.000010 0.000010 0.000010 0.000010
0.000010 0.000010 0.000010 0.000013 0.000010 0.000010 0.000014 0.000010 0.000010 0.000010 0.000010 0.999823 0.000010 0.000010 0.000010 0.000010 0.000010 0.000010
0.000010 0.000010 0.000010 0.000010 0.000010 0.000010 0.000010 0.000010 0.000010 0.030696 0.000010 0.969144 0.000010 0.000010 0.000010 0.000010 0.000010 0.000010
0.000010 0.000010 0.000010 0.000010 0.000010 0.000010 0.000010 0.000010 0.000010 0.000010 0.000010 0.999830 0.000010 0.000010 0.000010 0.000010 0.000010 0.000010
0.000010 0.000010 0.000010 0.000013 0.000010 0.000010 0.000010 0.000010 0.000010 0.000010 0.000010 0.999827 0.000010 0.000010 0.000010 0.000010 0.000010 0.000010
0.000010 0.000010 0.000010 0.000010 0.000010 0.000010 0.000010 0.000010 0.000010 0.000010 0.000010 0.999830 0.000010 0.000010 0.000010 0.000010 0.000010 0.000010
0.000010 0.000010 0.000010 0.000010 0.000010 0.000010 0.000010 0.000010 0.000010 0.000010 0.000010 0.999830 0.000010 0.000010 0.000010 0.000010 0.000010 0.000010
0.000010 0.000010 0.000012 0.000010 0.000010 0.000010 0.000010 0.000010 0.000010 0.000010 0.000010 0.999828 0.000010 0.000010 0.000010 0.000010 0.000010 0.000010
0.000010 0.000010 0.000010 0.000010 0.000010 0.000010 0.000010 0.000010 0.000010 0.000010 0.000010 0.999830 0.000010 0.000010 0.000010 0.000010 0.000010 0.000010
0.000010 0.000010 0.000010 0.000010 0.000010 0.000010 0.000010 0.000010 0.000010 0.000010 0.000010 0.999830 0.000010 0.000010 0.000010 0.000010 0.000010 0.000010
0.046780 0.218544 0.000010 0.101506 0.032920 0.000010 0.000010 0.147737 0.000010 0.000010 0.000010 0.000010 0.000010 0.027224 0.098990 0.000010 0.025655 0.300556
0.052161 0.252387 0.000010 0.108758 0.035182 0.000010 0.000010 0.143529 0.000010 0.003452 0.000010 0.000010 0.000010 0.047417 0.099157 0.017110 0.024306 0.216471
0.048212 0.230912 0.000010 0.081468 0.048412 0.000010 0.000010 0.134466 0.000010 0.012500 0.000010 0.000010 0.000010 0.041783 0.103019 0.014069 0.031705 0.253384
0.049077 0.323036 0.000010 0.082641 0.052188 0.003741 0.000010 0.117347 0.000010 0.000010 0.000010 0.000010 0.000010 0.035967 0.110180 0.011758 0.027843 0.186153
0.059845 0.306543 0.000010 0.105365 0.048887 0.000010 0.000010 0.157557 0.000010 0.003547 0.000010 0.000010 0.000010 0.066160 0.109814 0.000010 0.014422 0.127781
0.061011 0.313201 0.000010 0.114452 0.017862 0.000010 0.000010 0.152894 0.000010 0.000010 0.000010 0.000010 0.000010 0.041119 0.117975 0.000696 0.012381 0.168329
0.070236 0.316965 0.000010 0.099729 0.047311 0.000010 0.000010 0.141937 0.006656 0.000013 0.000776 0.000010 0.000010 0.048455 0.115982 0.008646 0.009226 0.134018
0.061826 0.287146 0.000010 0.147734 0.034700 0.000014 0.000010 0.141502 0.000010 0.000010 0.000010 0.000010 0.000010 0.034348 0.100545 0.010366 0.030547 0.151202
0.057814 0.192100 0.000010 0.111656 0.052569 0.000010 0.000010 0.097005 0.000010 0.022697 0.000010 0.000010 0.000010 0.058861 0.117962 0.000010 0.034965 0.254291
0.024007 0.265624 0.000010 0.075613 0.043892 0.000010 0.000010 0.136437 0.000010 0.000010 0.000010 0.000010 0.000010 0.033340 0.102044 0.020250 0.019200 0.279513
0.064056 0.291253 0.000010 0.090527 0.068429 0.000010 0.000010 0.156926 0.000010 0.006039 0.004269 0.000015 0.000010 0.048545 0.091379 0.015660 0.014324 0.148527
0.039379 0.282975 0.000010 0.118303 0.040466 0.000015 0.000013 0.136997 0.000010 0.000010 0.000010 0.000010 0.000010 0.030505 0.122308 0.003099 0.015007 0.210874
0.040609 0.326039 0.000010 0.101756 0.065117 0.003679 0.000010 0.118342 0.000010 0.000010 0.000010 0.000010 0.000208 0.032208 0.098792 0.014842 0.025544 0.172804
0.051516 0.269870 0.000010 0.093841 0.033066 0.002318 0.000010 0.154178 0.000010 0.000010 0.000010 0.000010 0.000010 0.034124 0.100856 0.013767 0.019546 0.226847
0.066725 0.312903 0.000010 0.086399 0.047984 0.000010 0.000010 0.167421 0.000010 0.000010 0.000010 0.000010 0.000010 0.054443 0.089615 0.015057 0.013454 0.145920
0.048084 0.270201 0.000010 0.152631 0.047232 0.002626 0.000010 0.133156 0.000010 0.000010 0.000010 0.010274 0.000010 0.023621 0.099935 0.014259 0.041956 0.155966
0.051941 0.250022 0.000010 0.106073 0.036300 0.000010 0.000010 0.117636 0.000010 0.000010 0.000010 0.000010 0.000010 0.039115 0.122840 0.015588 0.014926 0.245479
0.035815 0.242808 0.000010 0.097062 0.047434 0.000015 0.000010 0.141328 0.000010 0.000010 0.000010 0.000010 0.000010 0.025831 0.109462 0.005250 0.029741 0.265183
0.000010 0.000010 0.000010 0.000010 0.000010 0.000010 0.000010 0.000010 0.645600 0.280592 0.000010 0.073658 0.000010 0.000010 0.000010 0.000010 0.000010 0.000010
0.000010 0.000010 0.000010 0.000010 0.000010 0.000010 0.000010 0.000010 0.648776 0.255233 0.009293 0.086558 0.000010 0.000010 0.000010 0.000010 0.000010 0.000010
0.000012 0.000010 0.007800 0.000014 0.000010 0.000023 0.019628 0.000010 0.612805 0.257240 0.007332 0.088442 0.000010 0.000010 0.000010 0.006625 0.000010 0.000010
0.000010 0.000010 0.020501 0.000010 0.000010 0.000010 0.000010 0.000010 0.595431 0.266304 0.013263 0.094335 0.010046 0.000010 0.000010 0.000010 0.000010 0.000010
0.000010 0.000010 0.005071 0.000010 0.000010 0.000010 0.000010 0.000010 0.604427 0.289556 0.000010 0.100806 0.000010 0.000010 0.000010 0.000010 0.000010 0.000010
0.000010 0.000010 0.000010 0.000010 0.000010 0.000010 0.000010 0.000010 0.675444 0.258086 0.000010 0.066320 0.000010 0.000010 0.000010 0.000010 0.000010 0.000010
0.000010 0.000010 0.000010 0.000010 0.000010 0.000010 0.000010 0.000010 0.644883 0.247033 0.007380 0.086507 0.014067 0.000010 0.000010 0.000010 0.000010 0.000010
0.000010 0.000010 0.009543 0.000010 0.000010 0.000010 0.000010 0.000010 0.648719 0.250411 0.006493 0.084704 0.000010 0.000010 0.000010 0.000010 0.000010 0.000010
0.000010 0.000010 0.002125 0.000010 0.000010 0.003447 0.000010 0.000010 0.614740 0.247770 0.028874 0.095526 0.000010 0.000010 0.000010 0.007408 0.000010 0.000010
0.000010 0.000010 0.001288 0.000010 0.000010 0.000010 0.000010 0.000010 0.636453 0.252021 0.000010 0.110098 0.000010 0.000010 0.000010 0.000010 0.000010 0.000010
0.000010 0.000010 0.003707 0.000010 0.000010 0.002392 0.000010 0.000010 0.661525 0.240857 0.000010 0.083998 0.007382 0.000010 0.000010 0.000029 0.000010 0.000010
0.000010 0.000010 0.010186 0.000010 0.000010 0.000010 0.029622 0.000010 0.603046 0.243889 0.000010 0.100954 0.012183 0.000010 0.000010 0.000010 0.000010 0.000010
0.000010 0.000010 0.001181 0.000010 0.000010 0.000010 0.000010 0.000010 0.655032 0.218184 0.008207 0.117265 0.000010 0.000010 0.000010 0.000010 0.000010 0.000010
0.000010 0.000010 0.018085 0.000010 0.000010 0.000010 0.000010 0.000010 0.614552 0.256565 0.000010 0.110658 0.000010 0.000010 0.000010 0.000010 0.000010 0.000010
0.000010 0.000010 0.010469 0.000010 0.000010 0.000010 0.003084 0.000010 0.589737 0.267402 0.000010 0.088784 0.040405 0.000010 0.000010 0.000010 0.000010 0.000010
0.000010 0.000010 0.000010 0.000010 0.000010 0.005391 0.001961 0.000010 0.634000 0.246867 0.002741 0.108505 0.000010 0.000010 0.000010 0.000425 0.000010 0.000010
0.000010 0.000010 0.000010 0.000010 0.000010 0.003288 0.000010 0.000010 0.606454 0.294870 0.000010 0.095248 0.000010 0.000010 0.000010 0.000010 0.000010 0.000010
0.000010 0.000010 0.004149 0.000010 0.000010 0.000010 0.000010 0.000010 0.636260 0.252088 0.000010 0.107363 0.000010 0.000010 0.000010 0.000010 0.000010 0.000010
0.000975 0.000010 0.000010 0.000010 0.000010 0.000010 0.000010 0.000010 0.650952 0.267578 0.009617 0.070748 0.000010 0.000010 0.000010 0.000010 0.000010 0.000010
0.000010 0.000010 0.000013 0.000010 0.000010 0.000010 0.000010 0.000010 0.644275 0.268345 0.000010 0.080690 0.006547 0.000010 0.000010 0.000010 0.000010 0.000010
0.000010 0.397237 0.000010 0.000010 0.000010 0.000010 0.000010 0.549377 0.000010 0.029668 0.000010 0.000010 0.000010 0.000010 0.015548 0.000590 0.000010 0.007459
0.017512 0.383971 0.000010 0.000010 0.000010 0.000010 0.000010 0.525310 0.000010 0.026740 0.000010 0.005347 0.000010 0.000010 0.021785 0.002787 0.016448 0.000010
0.013362 0.390816 0.000010 0.004334 0.000010 0.000216 0.000010 0.544472 0.000010 0.015050 0.000010 0.000010 0.000010 0.000010 0.024428 0.002198 0.000010 0.005035
0.000010 0.424523 0.000010 0.010736 0.000010 0.001270 0.000010 0.543399 0.000010 0.005979 0.000010 0.009860 0.000010 0.000010 0.000010 0.000010 0.000882 0.003251
0.000010 0.411560 0.000010 0.000010 0.000010 0.000010 0.000010 0.533399 0.000010 0.035841 0.000010 0.000010 0.000010 0.014030 0.000771 0.004279 0.000010 0.000010
0.007385 0.416080 0.000010 0.000010 0.006249 0.000010 0.000010 0.542677 0.000010 0.014728 0.000010 0.000010 0.000010 0.000010 0.012761 0.000010 0.000010 0.000010
0.018919 0.403909 0.000010 0.000010 0.000010 0.000010 0.000010 0.552721 0.000010 0.009782 0.000010 0.004954 0.000010 0.000010 0.004864 0.001091 0.000010 0.003661
0.000010 0.429772 0.000010 0.000010 0.000010 0.000778 0.000010 0.533299 0.000010 0.000010 0.000010 0.008358 0.000010 0.004415 0.020835 0.002434 0.000010 0.000010
0.000010 0.405259 0.000010 0.000965 0.010276 0.000010 0.000010 0.543088 0.000010 0.016120 0.000010 0.000010 0.000010 0.000010 0.021204 0.000625 0.000010 0.002364
0.001788 0.396170 0.000010 0.011257 0.011776 0.000010 0.000010 0.522340 0.000010 0.016105 0.000010 0.007289 0.000010 0.000010 0.013094 0.004609 0.002778 0.012723
0.018236 0.389843 0.000010 0.000010 0.036622 0.000010 0.000010 0.509388 0.000010 0.008483 0.000010 0.001228 0.000010 0.004566 0.023314 0.000010 0.002289 0.005951
0.015593 0.399016 0.000010 0.000010 0.033108 0.000010 0.000010 0.508108 0.000010 0.015624 0.000010 0.000010 0.000010 0.000010 0.002781 0.005130 0.001220 0.019330
0.011732 0.399942 0.000010 0.000010 0.000014 0.000010 0.000010 0.557874 0.000010 0.010992 0.000010 0.000010 0.000010 0.012394 0.002546 0.000010 0.004406 0.000010
0.002366 0.416498 0.000010 0.007686 0.000010 0.000010 0.000010 0.547333 0.000010 0.011574 0.000010 0.000010 0.000010 0.003725 0.010708 0.000010 0.000010 0.000010
0.007998 0.400230 0.000010 0.012040 0.034473 0.000010 0.000010 0.516002 0.000010 0.019205 0.000010 0.000010 0.000010 0.000010 0.000010 0.001162 0.000010 0.008791
0.000010 0.415685 0.000010 0.000010 0.009471 0.000010 0.000010 0.538024 0.000010 0.008646 0.000010 0.007261 0.000010 0.000010 0.015966 0.004837 0.000010 0.000010
0.000010 0.432198 0.000010 0.000010 0.019453 0.000010 0.002797 0.522632 0.000010 0.007516 0.000010 0.000010 0.000010 0.000010 0.015284 0.000010 0.000010 0.000010
0.014140 0.414763 0.000010 0.003182 0.015638 0.000010 0.000010 0.511085 0.000010 0.009007 0.000010 0.005137 0.000010 0.001670 0.017068 0.000010 0.000010 0.008230
0.012391 0.392309 0.000010 0.000623 0.013660 0.000010 0.000010 0.550075 0.000010 0.011034 0.000010 0.000037 0.000010 0.000010 0.010897 0.000747 0.008146 0.000010
0.008229 0.406497 0.000010 0.000010 0.004472 0.000010 0.000010 0.576304 0.000010 0.004369 0.000010 0.000010 0.000010 0.000010 0.000010 0.000010 0.000010 0.000010
0.017630 0.161709 0.000010 0.000010 0.078411 0.000010 0.000010 0.691944 0.000010 0.000010 0.000010 0.000010 0.000010 0.000010 0.022013 0.028172 0.000010 0.000010
0.022824 0.159309 0.000010 0.000010 0.045256 0.000010 0.000010 0.734619 0.000010 0.002745 0.000010 0.000010 0.000010 0.000010 0.009204 0.022982 0.000010 0.002960
0.026526 0.168299 0.000010 0.000010 0.085863 0.000010 0.000010 0.682467 0.000010 0.000010 0.000010 0.000010 0.000010 0.000010 0.015140 0.021586 0.000010 0.000010
0.015121 0.132441 0.000010 0.000010 0.082350 0.000010 0.000010 0.715602 0.000010 0.001368 0.000010 0.000010 0.000010 0.000010 0.004703 0.020426 0.000010 0.027888
0.005421 0.171698 0.000010 0.000010 0.081817 0.000010 0.000010 0.677413 0.000010 0.003779 0.000010 0.000010 0.000010 0.000010 0.027234 0.032527 0.000010 0.000010
0.001219 0.129674 0.000010 0.000010 0.094212 0.000010 0.000010 0.719527 0.000010 0.000010 0.000010 0.001597 0.000010 0.000010 0.024873 0.028789 0.000010 0.000010
0.007582 0.162950 0.000010 0.000010 0.088988 0.000010 0.000010 0.683466 0.000010 0.000010 0.000010 0.010577 0.000010 0.000010 0.036769 0.009558 0.000010 0.000010
0.028170 0.128594 0.000010 0.000010 0.067640 0.000010 0.000010 0.714837 0.000010 0.000010 0.000010 0.000010 0.000010 0.000010 0.017301 0.029150 0.000010 0.014199
0.003785 0.164417 0.000010 0.000010 0.079259 0.001818 0.000010 0.668142 0.000010 0.013432 0.000010 0.008510 0.000010 0.000010 0.031926 0.028619 0.000013 0.000010
0.015251 0.185080 0.000010 0.000010 0.067274 0.002598 0.000010 0.694315 0.000010 0.004032 0.000010 0.000010 0.000010 0.000010 0.019726 0.008783 0.000303 0.002559
0.021878 0.169045 0.000010 0.000010 0.039639 0.000010 0.000010 0.715158 0.000010 0.001193 0.000010 0.000010 0.000010 0.000010 0.018655 0.034323 0.000010 0.000010
0.006395 0.150833 0.000010 0.000010 0.044833 0.000010 0.000010 0.741797 0.000010 0.000010 0.000010 0.001436 0.000010 0.006299 0.021706 0.015521 0.000010 0.011089
0.016008 0.173780 0.000010 0.000010 0.043566 0.000010 0.000010 0.702145 0.000010 0.001321 0.000010 0.003835 0.000010 0.000010 0.020526 0.028663 0.000010 0.010066
0.013160 0.178594 0.000010 0.000010 0.085748 0.000010 0.000010 0.698764 0.000010 0.000010 0.000010 0.006815 0.000010 0.000010 0.003073 0.001995 0.000010 0.011751
0.000010 0.188247 0.002650 0.000010 0.074834 0.000010 0.000010 0.668474 0.000010 0.000010 0.000010 0.008496 0.000010 0.000854 0.003511 0.029460 0.000010 0.023384
0.010622 0.127952 0.000010 0.000010 0.057324 0.000010 0.000010 0.740387 0.000010 0.019496 0.000010 0.000010 0.000010 0.000010 0.010280 0.031212 0.000010 0.002626
0.003273 0.152432 0.000010 0.000010 0.102117 0.000010 0.000010 0.707320 0.000010 0.009490 0.000010 0.000967 0.000010 0.000010 0.007022 0.016083 0.001207 0.000010
0.020608 0.162905 0.000010 0.000010 0.081245 0.000010 0.000010 0.695207 0.000010 0.000010 0.000010 0.000010 0.000010 0.000010 0.020490 0.019425 0.000010 0.000010
0.000010 0.161410 0.000010 0.000010 0.070601 0.000010 0.000010 0.553987 0.000010 0.000010 0.001894 0.013352 0.000010 0.023354 0.026575 0.028137 0.001450 0.119160
0.021270 0.113113 0.000010 0.018916 0.089953 0.000010 0.000010 0.613975 0.000822 0.000010 0.001045 0.010330 0.000010 0.010161 0.026211 0.043935 0.000010 0.050212
0.007074 0.159082 0.000010 0.011142 0.101661 0.000010 0.000010 0.560837 0.000010 0.000010 0.000010 0.002018 0.000010 0.004781 0.027551 0.024375 0.000010 0.101399
0.003342 0.150141 0.000010 0.005232 0.084665 0.000010 0.000010 0.534695 0.000010 0.000010 0.000010 0.001678 0.000010 0.028413 0.047647 0.037516 0.000010 0.106591
0.009389 0.114641 0.000010 0.000010 0.083163 0.000010 0.000010 0.699261 0.000010 0.000010 0.000010 0.013461 0.000010 0.000010 0.039675 0.023662 0.000010 0.016648
0.006766 0.087514 0.000010 0.002715 0.042920 0.000010 0.000010 0.792724 0.000010 0.009070 0.000010 0.003555 0.000010 0.000010 0.034329 0.020075 0.000010 0.000252
0.014870 0.105405 0.000010 0.038400 0.078764 0.002830 0.000010 0.366736 0.000010 0.005859 0.000010 0.000010 0.000010 0.021083 0.024009 0.021993 0.000010 0.319981
0.016378 0.084738 0.000010 0.005097 0.088682 0.000010 0.000010 0.574090 0.000010 0.000010 0.000010 0.021582 0.000010 0.011174 0.038698 0.023898 0.000010 0.135583
0.019213 0.076448 0.000010 0.014358 0.053643 0.000572 0.000010 0.446405 0.000010 0.013082 0.000010 0.000010 0.000010 0.005504 0.028488 0.028549 0.000010 0.313667
0.013402 0.083244 0.000010 0.005201 0.086022 0.000010 0.000010 0.689016 0.000010 0.000010 0.000010 0.015186 0.000010 0.000010 0.023241 0.024263 0.000010 0.060335
0.008322 0.154776 0.000010 0.002061 0.094953 0.000976 0.000010 0.650627 0.000010 0.000010 0.000010 0.002202 0.000010 0.013001 0.005348 0.019541 0.000010 0.048124
0.000014 0.106523 0.000010 0.014570 0.090740 0.000010 0.000010 0.711301 0.000010 0.012577 0.000010 0.000010 0.000010 0.010761 0.012969 0.031128 0.000010 0.009336
0.013131 0.129357 0.002204 0.011257 0.082958 0.000010 0.000010 0.708033 0.000010 0.008234 0.000010 0.000010 0.000010 0.000010 0.010291 0.015618 0.000010 0.018837
0.011047 0.109699 0.000010 0.010398 0.077466 0.000010 0.000010 0.697430 0.000010 0.008745 0.000010 0.000010 0.000010 0.000010 0.003644 0.024216 0.000010 0.057267
0.008223 0.081903 0.000010 0.000010 0.044301 0.000010 0.000010 0.799372 0.000010 0.005410 0.000010 0.006993 0.000010 0.000010 0.033799 0.019900 0.000010 0.000010
0.016659 0.106142 0.000010 0.017005 0.072856 0.000010 0.000010 0.564619 0.000010 0.000010 0.000010 0.002178 0.000010 0.005700 0.032423 0.013978 0.000010 0.168359
0.008421 0.117704 0.000010 0.000010 0.068632 0.000010 0.000010 0.743458 0.003530 0.011579 0.000010 0.006802 0.000010 0.000010 0.011095 0.012401 0.000010 0.016298
0.015745 0.102955 0.000712 0.011323 0.104227 0.000010 0.000010 0.628878 0.000010 0.005714 0.000010 0.000010 0.000010 0.000010 0.025598 0.023596 0.000010 0.081171
0.011585 0.094981 0.000010 0.000010 0.091108 0.000010 0.000010 0.741397 0.000010 0.000010 0.000010 0.000010 0.000010 0.000010 0.010038 0.022491 0.000010 0.028290
0.011203 0.112488 0.001044 0.016711 0.091585 0.001253 0.000010 0.674687 0.000010 0.005480 0.000010 0.000010 0.000010 0.004250 0.016059 0.019093 0.002980 0.043117
0.000010 0.000010 0.030708 0.000010 0.000010 0.000010 0.000010 0.000010 0.573068 0.209721 0.014106 0.110768 0.061510 0.000010 0.000010 0.000010 0.000010 0.000010
0.000010 0.000010 0.044489 0.000010 0.000010 0.000010 0.000010 0.000010 0.536359 0.245676 0.000010 0.115979 0.057367 0.000010 0.000010 0.000010 0.000010 0.000010
0.000010 0.000010 0.000010 0.000010 0.000010 0.000010 0.000010 0.000010 0.550161 0.247026 0.000867 0.113268 0.088547 0.000010 0.000010 0.000010 0.000010 0.000010
0.000010 0.000010 0.019367 0.000010 0.000010 0.000010 0.010424 0.000010 0.332096 0.420989 0.000225 0.171266 0.045524 0.000010 0.000010 0.000010 0.000010 0.000010
0.000010 0.000010 0.026732 0.000010 0.000010 0.000010 0.000010 0.000010 0.490603 0.261859 0.009845 0.136302 0.074532 0.000010 0.000010 0.000010 0.000017 0.000010
0.000010 0.000010 0.034515 0.000010 0.000010 0.000010 0.000010 0.000010 0.476863 0.273364 0.000010 0.113904 0.101223 0.000010 0.000010 0.000010 0.000010 0.000010
0.003030 0.000977 0.011643 0.000010 0.010342 0.000010 0.013547 0.000586 0.358444 0.435264 0.018033 0.130584 0.016031 0.001460 0.000010 0.000010 0.000010 0.000010
0.000010 0.000010 0.000010 0.000010 0.000010 0.000010 0.000010 0.000010 0.596941 0.248201 0.005567 0.108232 0.040929 0.000010 0.000010 0.000010 0.000010 0.000010
0.000010 0.000010 0.000010 0.000010 0.000010 0.000010 0.000010 0.000010 0.633770 0.188043 0.029544 0.085470 0.063044 0.000010 0.000010 0.000010 0.000010 0.000010
0.000010 0.000010 0.000010 0.000010 0.000010 0.000010 0.000010 0.000010 0.535314 0.255344 0.006737 0.131931 0.070543 0.000010 0.000010 0.000010 0.000010 0.000010
0.000010 0.000010 0.000010 0.000010 0.000010 0.000010 0.020712 0.000010 0.486186 0.332262 0.016578 0.144133 0.000010 0.000010 0.000010 0.000010 0.000010 0.000010
0.000010 0.000010 0.000010 0.000010 0.000010 0.000010 0.000010 0.000010 0.548615 0.275191 0.013684 0.114427 0.047953 0.000010 0.000010 0.000010 0.000010 0.000010
0.000010 0.000010 0.018015 0.000010 0.000010 0.000014 0.000010 0.000010 0.530036 0.291017 0.011303 0.122255 0.027249 0.000010 0.000010 0.000010 0.000010 0.000010
0.000010 0.000010 0.018488 0.000010 0.000010 0.000010 0.000010 0.000010 0.433210 0.347177 0.000010 0.153486 0.047509 0.000010 0.000010 0.000010 0.000010 0.000010
0.000010 0.000010 0.026612 0.000010 0.000010 0.000010 0.000010 0.000010 0.393355 0.345563 0.008375 0.181967 0.044008 0.000010 0.000010 0.000010 0.000010 0.000010
0.000010 0.000010 0.003002 0.000010 0.000010 0.000935 0.012972 0.000010 0.470845 0.290660 0.002175 0.163227 0.056085 0.000010 0.000010 0.000010 0.000010 0.000010
0.000010 0.000010 0.017769 0.000010 0.000010 0.000010 0.000010 0.000010 0.457975 0.297344 0.010419 0.149806 0.066568 0.000010 0.000010 0.000010 0.000010 0.000010
0.000010 0.000010 0.005193 0.000010 0.000010 0.000010 0.000010 0.000010 0.593074 0.231076 0.000286 0.096288 0.073963 0.000010 0.000010 0.000010 0.000010 0.000010
0.000010 0.000010 0.000010 0.000010 0.000010 0.000010 0.002120 0.000010 0.464518 0.340031 0.009962 0.131277 0.051972 0.000010 0.000010 0.000010 0.000010 0.000010
0.000010 0.000010 0.000398 0.000010 0.000010 0.002900 0.000010 0.000010 0.525276 0.279204 0.008499 0.131665 0.051949 0.000010 0.000010 0.000010 0.000010 0.000010
0.000010 0.000010 0.000010 0.000010 0.000010 0.999830 0.000010 0.000010 0.000010 0.000010 0.000010 0.000010 0.000010 0.000010 0.000010 0.000010 0.000010 0.000010
0.000010 0.000010 0.000010 0.000010 0.000010 0.999830 0.000010 0.000010 0.000010 0.000010 0.000010 0.000010 0.000010 0.000010 0.000010 0.000010 0.000010 0.000010
0.000010 0.000010 0.000010 0.000010 0.000010 0.999830 0.000010 0.000010 0.000010 0.000010 0.000010 0.000010 0.000010 0.000010 0.000010 0.000010 0.000010 0.000010
0.000010 0.000010 0.000010 0.000010 0.000010 0.999830 0.000010 0.000010 0.000010 0.000010 0.000010 0.000010 0.000010 0.000010 0.000010 0.000010 0.000010 0.000010
0.000042 0.000010 0.010153 0.000899 0.000010 0.009209 0.470523 0.000010 0.000010 0.000010 0.007853 0.000010 0.501212 0.000010 0.000010 0.000010 0.000010 0.000010
0.000010 0.008630 0.021962 0.000010 0.000010 0.005701 0.398072 0.000010 0.009628 0.001569 0.031329 0.000010 0.523009 0.000010 0.000010 0.000010 0.000010 0.000010
0.000010 0.000010 0.000010 0.005898 0.000010 0.014424 0.402715 0.000010 0.000010 0.000010 0.015079 0.000010 0.561754 0.000010 0.000010 0.000010 0.000010 0.000010
0.000010 0.009765 0.000010 0.000010 0.000010 0.011336 0.620574 0.000012 0.000010 0.000010 0.013856 0.000010 0.344338 0.000010 0.000010 0.000010 0.000010 0.000010
0.000010 0.000010 0.006323 0.003424 0.000010 0.000010 0.444702 0.000010 0.000010 0.000010 0.016828 0.000010 0.528130 0.000010 0.000010 0.000474 0.000010 0.000010
0.000010 0.000010 0.000010 0.000010 0.000010 0.000010 0.791971 0.000010 0.000010 0.000010 0.021428 0.000010 0.186451 0.000010 0.000010 0.000010 0.000010 0.000010
0.000010 0.000010 0.000010 0.000010 0.000010 0.010235 0.803364 0.000010 0.000010 0.000010 0.000010 0.000010 0.186251 0.000010 0.000010 0.000010 0.000010 0.000010
0.000010 0.000010 0.000010 0.000010 0.000010 0.000010 0.819392 0.000010 0.000010 0.000010 0.006809 0.000010 0.173648 0.000010 0.000010 0.000010 0.000010 0.000010
0.000010 0.000010 0.000010 0.000010 0.000010 0.000274 0.829564 0.000010 0.000010 0.000010 0.000010 0.000010 0.170012 0.000010 0.000010 0.000010 0.000010 0.000010
0.000010 0.000010 0.000010 0.000010 0.000010 0.006806 0.783842 0.000010 0.000010 0.000010 0.000010 0.000010 0.209202 0.000010 0.000010 0.000010 0.000010 0.000010
0.000010 0.000010 0.000010 0.000010 0.000010 0.025490 0.579044 0.012474 0.000010 0.000861 0.006735 0.000010 0.371749 0.000010 0.000010 0.000010 0.000010 0.003537
0.000010 0.000010 0.000010 0.000010 0.000010 0.014813 0.753915 0.000010 0.000010 0.000010 0.000010 0.000010 0.231123 0.000010 0.000010 0.000010 0.000010 0.000010
0.002392 0.000010 0.000010 0.001737 0.005069 0.006076 0.697370 0.000010 0.000010 0.000548 0.008409 0.000010 0.278299 0.000010 0.000010 0.000010 0.000010 0.000010
0.000010 0.000010 0.000010 0.000010 0.000010 0.008420 0.787230 0.000010 0.000010 0.000010 0.008007 0.000010 0.196203 0.000010 0.000010 0.000010 0.000010 0.000010
0.000010 0.000010 0.002689 0.000010 0.000010 0.006694 0.661064 0.000010 0.000010 0.000010 0.003958 0.001783 0.323692 0.000010 0.000010 0.000010 0.000010 0.000010
0.000010 0.012494 0.000010 0.015396 0.000423 0.000010 0.401148 0.012507 0.000010 0.000010 0.009275 0.001113 0.514513 0.002174 0.005315 0.002886 0.000010 0.022695
0.000010 0.000010 0.000010 0.000010 0.000010 0.000010 0.642515 0.000010 0.000010 0.000010 0.000010 0.000010 0.357325 0.000010 0.000010 0.000010 0.000010 0.000010
0.000010 0.000010 0.000010 0.000010 0.000010 0.000010 0.662382 0.000010 0.000010 0.000010 0.010348 0.000010 0.327120 0.000010 0.000010 0.000010 0.000010 0.000010
0.000010 0.000010 0.000010 0.000010 0.000010 0.000010 0.672367 0.000010 0.000010 0.000010 0.006168 0.000010 0.321314 0.000010 0.000010 0.000010 0.000010 0.000010
0.000010 0.000010 0.000010 0.000010 0.000010 0.000010 0.504595 0.000010 0.013995 0.000010 0.025239 0.000010 0.453839 0.000010 0.002201 0.000010 0.000010 0.000010
0.000010 0.000010 0.005684 0.000010 0.000010 0.001038 0.558092 0.000010 0.004078 0.000010 0.024863 0.000010 0.406125 0.000010 0.000010 0.000010 0.000010 0.000010
0.000010 0.000010 0.000043 0.000010 0.000010 0.005867 0.499244 0.000010 0.000010 0.000010 0.027603 0.000010 0.467113 0.000010 0.000010 0.000010 0.000010 0.000010
0.000463 0.000014 0.000010 0.010362 0.000010 0.000779 0.379196 0.001115 0.000010 0.004671 0.021950 0.000010 0.581356 0.000011 0.000010 0.000012 0.000010 0.000010
0.000010 0.000010 0.000010 0.000010 0.000010 0.000010 0.999830 0.000010 0.000010 0.000010 0.000010 0.000010 0.000010 0.000010 0.000010 0.000010 0.000010 0.000010
0.000010 0.000010 0.000010 0.000010 0.000010 0.000010 0.999830 0.000010 0.000010 0.000010 0.000010 0.000010 0.000010 0.000010 0.000010 0.000010 0.000010 0.000010
0.000010 0.000010 0.000010 0.000010 0.000010 0.000010 0.999830 0.000010 0.000010 0.000010 0.000010 0.000010 0.000010 0.000010 0.000010 0.000010 0.000010 0.000010
0.000010 0.000010 0.000010 0.000010 0.000010 0.006477 0.993363 0.000010 0.000010 0.000010 0.000010 0.000010 0.000010 0.000010 0.000010 0.000010 0.000010 0.000010
0.000010 0.000010 0.000010 0.000010 0.000010 0.003023 0.996817 0.000010 0.000010 0.000010 0.000010 0.000010 0.000010 0.000010 0.000010 0.000010 0.000010 0.000010
0.007521 0.098939 0.000362 0.000010 0.028900 0.055230 0.591082 0.000884 0.000010 0.020830 0.000010 0.008496 0.017545 0.000010 0.008602 0.144909 0.000010 0.016650
0.000010 0.073329 0.000010 0.000010 0.016789 0.048016 0.617760 0.025769 0.000691 0.035365 0.000010 0.007350 0.000010 0.000010 0.004583 0.137726 0.000010 0.032551
0.000010 0.098005 0.000010 0.000010 0.022961 0.054389 0.578766 0.010828 0.000010 0.041133 0.002750 0.000010 0.000010 0.000010 0.002880 0.147144 0.000010 0.041063
0.005907 0.095847 0.000010 0.000010 0.021279 0.057115 0.597096 0.003543 0.000010 0.037428 0.000010 0.000010 0.000010 0.000869 0.020947 0.149475 0.000010 0.010426
0.005482 0.085805 0.025141 0.000010 0.011564 0.059917 0.588187 0.026837 0.000010 0.027415 0.000010 0.000741 0.000010 0.000010 0.025041 0.143799 0.000010 0.000010
0.023137 0.210711 0.002101 0.000010 0.053422 0.000010 0.050833 0.123165 0.065367 0.040630 0.017547 0.000010 0.068466 0.013634 0.030633 0.241379 0.000010 0.058933
0.015490 0.255976 0.012652 0.000010 0.083716 0.002066 0.028901 0.113602 0.017819 0.059553 0.000010 0.007461 0.110121 0.014212 0.021884 0.214140 0.002263 0.040124
0.008172 0.219202 0.002336 0.000010 0.139742 0.000010 0.023084 0.112302 0.024618 0.063250 0.005215 0.001042 0.085408 0.019714 0.043793 0.198758 0.000010 0.053334
0.016179 0.202515 0.014773 0.000010 0.079621 0.000010 0.032637 0.147728 0.022781 0.050381 0.013113 0.002094 0.083643 0.000010 0.040023 0.234218 0.000010 0.060256
0.010752 0.179873 0.000010 0.000010 0.055263 0.000010 0.057040 0.200121 0.041487 0.045841 0.000010 0.013462 0.069379 0.000010 0.043034 0.189758 0.000010 0.093931
