# Supplementary material for: Genetic analysis of Thai cattle reveals a Southeast Asian indicine ancestry
Source: PeerJ. 2015 Oct 27;3:e1318. doi: 10.7717/peerj.1318 (PMC4627918; doi:10.7717/peerj.1318)
Supplement: Dataset S2 — The Q values inferred by ADMIXTURE for each modeled K are shown for each individual, which are labeled according to breed information. The data are organized into three folders, each of which represents the ADMIXTURE experiments described in Fig. S5. [file peerj-03-1318-s007.zip › SupplementDataS7/1397breeds/19.Q]

0.000010 0.000015 0.004108 0.000010 0.006196 0.031591 0.000010 0.000010 0.000010 0.003038 0.017375 0.924074 0.000010 0.000010 0.000010 0.005691 0.001647 0.006174 0.000010
0.000010 0.025195 0.000010 0.000010 0.015499 0.040270 0.000010 0.000010 0.000010 0.000010 0.000010 0.909952 0.000010 0.003053 0.000010 0.004592 0.000010 0.001318 0.000010
0.000010 0.000010 0.000010 0.000010 0.000010 0.029722 0.000010 0.000010 0.000010 0.006027 0.000010 0.944185 0.000010 0.019915 0.000010 0.000010 0.000010 0.000010 0.000010
0.000010 0.000010 0.000010 0.000010 0.003928 0.000010 0.000010 0.000010 0.000010 0.000010 0.000070 0.995033 0.000010 0.000010 0.000010 0.000010 0.000819 0.000010 0.000010
0.000010 0.020595 0.010958 0.000010 0.007723 0.000010 0.000010 0.000010 0.000010 0.005639 0.015759 0.937449 0.000010 0.001756 0.000010 0.000010 0.000010 0.000010 0.000010
0.000010 0.000010 0.000010 0.000010 0.000010 0.024928 0.000010 0.000010 0.000010 0.000010 0.000010 0.974902 0.000010 0.000010 0.000010 0.000010 0.000010 0.000010 0.000010
0.000010 0.000010 0.000010 0.000010 0.000010 0.005965 0.000010 0.000010 0.000010 0.000010 0.000010 0.993865 0.000010 0.000010 0.000010 0.000010 0.000010 0.000010 0.000010
0.000010 0.000010 0.000010 0.000010 0.000010 0.000010 0.000010 0.000010 0.000010 0.000010 0.000010 0.999820 0.000010 0.000010 0.000010 0.000010 0.000010 0.000010 0.000010
0.000010 0.001160 0.005830 0.000010 0.018832 0.051074 0.002466 0.000010 0.000010 0.000010 0.000010 0.910676 0.009842 0.000010 0.000010 0.000010 0.000010 0.000010 0.000010
0.000010 0.011801 0.018553 0.000010 0.000010 0.000727 0.000010 0.000010 0.007981 0.000010 0.002322 0.947983 0.000010 0.010512 0.000010 0.000010 0.000010 0.000010 0.000010
0.000010 0.007461 0.002494 0.000010 0.010154 0.018188 0.000010 0.000010 0.000010 0.023227 0.000010 0.922019 0.000010 0.003754 0.000010 0.000010 0.000010 0.012594 0.000010
0.000010 0.000010 0.000010 0.000010 0.000010 0.000010 0.000010 0.000010 0.000010 0.000010 0.000010 0.999820 0.000010 0.000010 0.000010 0.000010 0.000010 0.000010 0.000010
0.000010 0.000010 0.003037 0.000010 0.008080 0.003956 0.010805 0.000010 0.000010 0.000010 0.000010 0.973982 0.000010 0.000010 0.000010 0.000010 0.000010 0.000010 0.000010
0.000010 0.027540 0.000458 0.000010 0.000010 0.023384 0.000010 0.000010 0.000010 0.000010 0.000014 0.928964 0.000010 0.015194 0.000010 0.004326 0.000010 0.000010 0.000010
0.000010 0.016111 0.010199 0.000010 0.003091 0.007681 0.000010 0.000010 0.000010 0.037368 0.000010 0.887144 0.000010 0.024652 0.000010 0.013645 0.000010 0.000010 0.000010
0.000010 0.000010 0.000010 0.000010 0.000010 0.000010 0.000010 0.000010 0.000010 0.000010 0.000010 0.999820 0.000010 0.000010 0.000010 0.000010 0.000010 0.000010 0.000010
0.000010 0.000010 0.000010 0.000010 0.000010 0.035481 0.000010 0.000010 0.000010 0.000010 0.000010 0.964349 0.000010 0.000010 0.000010 0.000010 0.000010 0.000010 0.000010
0.000010 0.000010 0.000010 0.000010 0.000010 0.024974 0.000010 0.000010 0.000010 0.000010 0.000010 0.948729 0.000010 0.026136 0.000010 0.000010 0.000010 0.000010 0.000010
0.000010 0.000010 0.006194 0.000010 0.000010 0.056161 0.000010 0.000010 0.000010 0.017003 0.000010 0.916783 0.000010 0.001131 0.000010 0.000010 0.002599 0.000010 0.000010
0.000010 0.006283 0.000010 0.000010 0.000010 0.001272 0.000010 0.000010 0.000010 0.000010 0.000010 0.973439 0.000010 0.014804 0.000010 0.000010 0.004063 0.000010 0.000010
0.000010 0.000010 0.000010 0.000010 0.000011 0.000011 0.000010 0.000010 0.999817 0.000010 0.000010 0.000010 0.000010 0.000010 0.000011 0.000010 0.000010 0.000010 0.000010
0.000010 0.002162 0.002883 0.000010 0.008032 0.055770 0.000010 0.000010 0.923398 0.004101 0.003535 0.000010 0.000010 0.000010 0.000010 0.000010 0.000010 0.000010 0.000010
0.000010 0.000010 0.000010 0.000010 0.000010 0.000010 0.000010 0.000010 0.999820 0.000010 0.000010 0.000010 0.000010 0.000010 0.000010 0.000010 0.000010 0.000010 0.000010
0.000010 0.000010 0.000010 0.000010 0.000010 0.000010 0.000010 0.000010 0.984026 0.000010 0.000010 0.015804 0.000010 0.000010 0.000010 0.000010 0.000010 0.000010 0.000010
0.000010 0.000010 0.000013 0.000010 0.000010 0.010678 0.000010 0.000010 0.989150 0.000010 0.000010 0.000010 0.000010 0.000010 0.000010 0.000010 0.000010 0.000010 0.000010
0.000010 0.013574 0.001677 0.000010 0.000010 0.007075 0.000010 0.000010 0.977524 0.000010 0.000010 0.000010 0.000010 0.000010 0.000010 0.000010 0.000010 0.000010 0.000010
0.000010 0.000010 0.000010 0.000010 0.000010 0.000010 0.000010 0.000010 0.999820 0.000010 0.000010 0.000010 0.000010 0.000010 0.000010 0.000010 0.000010 0.000010 0.000010
0.000010 0.000010 0.000010 0.000010 0.000010 0.000010 0.000010 0.000010 0.999820 0.000010 0.000010 0.000010 0.000010 0.000010 0.000010 0.000010 0.000010 0.000010 0.000010
0.000010 0.000010 0.000010 0.000010 0.000010 0.000010 0.000010 0.000010 0.999819 0.000010 0.000010 0.000010 0.000010 0.000010 0.000010 0.000010 0.000010 0.000010 0.000010
0.000010 0.000010 0.000010 0.000010 0.000010 0.000010 0.000010 0.000010 0.999820 0.000010 0.000010 0.000010 0.000010 0.000010 0.000010 0.000010 0.000010 0.000010 0.000010
0.000010 0.023950 0.000010 0.000010 0.000010 0.000010 0.000010 0.000010 0.958230 0.000010 0.000010 0.000010 0.001715 0.009715 0.000010 0.000010 0.000010 0.006250 0.000010
0.000010 0.027197 0.000010 0.000010 0.010365 0.034345 0.000010 0.000010 0.834580 0.000010 0.000010 0.000010 0.003529 0.000010 0.000010 0.000010 0.089854 0.000010 0.000010
0.000010 0.008436 0.000010 0.000010 0.023571 0.008596 0.000010 0.000010 0.898182 0.008071 0.008616 0.003072 0.000010 0.000010 0.000010 0.008392 0.029568 0.003405 0.000010
0.000010 0.022552 0.000010 0.000010 0.000010 0.041601 0.000010 0.000010 0.900985 0.014166 0.015077 0.000010 0.005488 0.000010 0.000010 0.000010 0.000010 0.000010 0.000010
0.000010 0.000010 0.000010 0.000010 0.000010 0.000010 0.000010 0.000010 0.999820 0.000010 0.000010 0.000010 0.000010 0.000010 0.000010 0.000010 0.000010 0.000010 0.000010
0.000010 0.000010 0.000010 0.000010 0.000010 0.000010 0.000010 0.000010 0.999820 0.000010 0.000010 0.000010 0.000010 0.000010 0.000010 0.000010 0.000010 0.000010 0.000010
0.000010 0.000010 0.000010 0.000010 0.033299 0.032242 0.000010 0.000010 0.896916 0.000010 0.000010 0.037390 0.000010 0.000010 0.000010 0.000014 0.000010 0.000010 0.000010
0.000010 0.000010 0.022154 0.000010 0.000010 0.000010 0.000010 0.000010 0.977676 0.000010 0.000010 0.000010 0.000010 0.000010 0.000010 0.000010 0.000010 0.000010 0.000010
0.000010 0.000010 0.000010 0.000010 0.000010 0.000011 0.000010 0.000010 0.999819 0.000010 0.000010 0.000010 0.000010 0.000010 0.000010 0.000010 0.000010 0.000010 0.000010
0.000010 0.000010 0.000010 0.000010 0.000010 0.000010 0.000010 0.000010 0.999820 0.000010 0.000010 0.000010 0.000010 0.000010 0.000010 0.000010 0.000010 0.000010 0.000010
0.000010 0.021337 0.010214 0.000010 0.723766 0.001240 0.010405 0.000010 0.000010 0.004781 0.017748 0.000010 0.000010 0.004007 0.000010 0.004533 0.196605 0.005282 0.000010
0.000010 0.045704 0.053488 0.000010 0.642489 0.003830 0.000010 0.000010 0.000010 0.005888 0.004968 0.000010 0.009376 0.011444 0.000010 0.008342 0.207236 0.007155 0.000010
0.000010 0.020320 0.023694 0.000010 0.688770 0.000010 0.005523 0.000010 0.000010 0.011280 0.007468 0.000010 0.000010 0.000010 0.000010 0.000010 0.223931 0.018903 0.000010
0.000010 0.005620 0.000010 0.000010 0.689800 0.000010 0.000010 0.000724 0.000010 0.000010 0.013106 0.000010 0.003152 0.000159 0.000010 0.000010 0.267217 0.020112 0.000010
0.000010 0.020598 0.047930 0.000010 0.674412 0.001266 0.009709 0.000010 0.000010 0.000010 0.000344 0.000010 0.005048 0.005666 0.000010 0.000010 0.210011 0.024925 0.000010
0.000010 0.023257 0.032988 0.000010 0.712873 0.000010 0.003813 0.000010 0.000010 0.010597 0.007546 0.000010 0.000945 0.000010 0.000010 0.000010 0.206474 0.001408 0.000010
0.000010 0.042187 0.001094 0.000010 0.672264 0.001596 0.005365 0.000010 0.000010 0.001790 0.020922 0.000010 0.000010 0.000010 0.000010 0.010537 0.219971 0.024184 0.000010
0.000010 0.039004 0.032897 0.000010 0.673970 0.005820 0.016011 0.000010 0.000010 0.000010 0.007459 0.000010 0.001614 0.000010 0.000010 0.000010 0.209871 0.013254 0.000010
0.000010 0.034421 0.010638 0.000010 0.666424 0.014069 0.000010 0.000010 0.000010 0.000010 0.000010 0.000010 0.000010 0.000010 0.000010 0.000010 0.260770 0.013549 0.000010
0.000010 0.024371 0.023559 0.000010 0.722431 0.000010 0.017033 0.000010 0.000010 0.000010 0.000010 0.000010 0.000010 0.000010 0.000010 0.000010 0.212466 0.000010 0.000010
0.000010 0.014987 0.042873 0.000010 0.680335 0.000010 0.004725 0.000010 0.000010 0.000010 0.000010 0.000010 0.000010 0.000010 0.000010 0.010501 0.246449 0.000010 0.000010
0.000010 0.009946 0.022728 0.000010 0.684695 0.000010 0.009865 0.000230 0.000010 0.010326 0.000010 0.000010 0.002138 0.004208 0.000010 0.013188 0.242586 0.000010 0.000010
0.000010 0.034215 0.016220 0.000010 0.703684 0.000010 0.009100 0.000010 0.000010 0.003143 0.018876 0.000010 0.001857 0.000010 0.000010 0.006364 0.206441 0.000010 0.000010
0.000010 0.021774 0.011978 0.000010 0.658642 0.000065 0.017010 0.000010 0.000010 0.013965 0.009768 0.000010 0.000010 0.000010 0.000010 0.000010 0.250066 0.016631 0.000010
0.000010 0.012138 0.034201 0.000010 0.707168 0.000010 0.007741 0.000010 0.000010 0.006108 0.009078 0.000010 0.003231 0.017141 0.000010 0.000010 0.203094 0.000010 0.000010
0.000010 0.023249 0.017919 0.000010 0.664866 0.000010 0.012984 0.000010 0.000010 0.003351 0.009185 0.001548 0.002285 0.000010 0.000010 0.001280 0.240784 0.022469 0.000010
0.000010 0.014871 0.000010 0.000010 0.717571 0.001359 0.005278 0.003419 0.000010 0.000010 0.022247 0.000010 0.005319 0.000010 0.003364 0.000018 0.215253 0.008854 0.002378
0.000010 0.000010 0.009045 0.000010 0.723128 0.013637 0.001890 0.001188 0.000010 0.018451 0.014125 0.000010 0.010561 0.000010 0.000010 0.015712 0.189738 0.002445 0.000010
0.000010 0.020582 0.020008 0.000010 0.755050 0.000010 0.005054 0.000010 0.000010 0.000010 0.000838 0.000010 0.003501 0.000010 0.000010 0.008029 0.186828 0.000010 0.000010
0.000010 0.039647 0.023566 0.000010 0.681575 0.000010 0.007926 0.000010 0.000010 0.006657 0.014297 0.001193 0.010878 0.000010 0.000010 0.000010 0.214162 0.000010 0.000010
0.007031 0.001126 0.028512 0.006433 0.443193 0.151939 0.011746 0.002766 0.022133 0.035021 0.000010 0.016778 0.000010 0.030974 0.000010 0.001931 0.240366 0.000010 0.000010
0.017418 0.037374 0.000010 0.000010 0.436106 0.121194 0.000010 0.003092 0.077576 0.087399 0.014428 0.016056 0.013850 0.004535 0.000010 0.000010 0.170903 0.000010 0.000010
0.014151 0.000010 0.010014 0.021140 0.441056 0.185660 0.000010 0.000010 0.108721 0.018759 0.011847 0.027512 0.000010 0.006539 0.000010 0.000011 0.154520 0.000010 0.000010
0.049679 0.000010 0.000010 0.000010 0.409011 0.166389 0.003895 0.000644 0.091687 0.038820 0.018205 0.044043 0.004476 0.022085 0.002135 0.004867 0.142848 0.001174 0.000010
0.004618 0.023959 0.018952 0.012571 0.392454 0.145486 0.002542 0.000010 0.069567 0.057462 0.000010 0.019742 0.000010 0.035758 0.000010 0.023792 0.193037 0.000010 0.000010
0.023553 0.001548 0.012729 0.000010 0.500115 0.166890 0.000010 0.002656 0.073579 0.013376 0.013651 0.016793 0.000010 0.017636 0.000010 0.000010 0.157403 0.000010 0.000010
0.055927 0.000010 0.015668 0.002195 0.419076 0.178445 0.000010 0.000010 0.084738 0.021986 0.026981 0.021790 0.003458 0.003276 0.000010 0.011101 0.151132 0.004177 0.000010
0.010706 0.020425 0.025694 0.000010 0.360740 0.122771 0.000010 0.000010 0.092487 0.041818 0.018102 0.007508 0.011395 0.041805 0.000010 0.000010 0.239222 0.000477 0.006802
0.029713 0.006255 0.011958 0.000010 0.437616 0.167279 0.000010 0.007174 0.080021 0.058636 0.000010 0.006826 0.000010 0.006106 0.000010 0.016145 0.172201 0.000010 0.000010
0.011540 0.018239 0.009316 0.000010 0.443273 0.194325 0.000010 0.000010 0.045583 0.030155 0.018891 0.021181 0.000010 0.022771 0.000010 0.010661 0.158941 0.015064 0.000010
0.033568 0.000010 0.000010 0.000010 0.456355 0.150220 0.000010 0.000010 0.098912 0.053363 0.004854 0.037103 0.000010 0.024669 0.000010 0.000644 0.140221 0.000010 0.000010
0.024620 0.016437 0.000010 0.000010 0.407773 0.186177 0.007776 0.000010 0.086016 0.058811 0.000010 0.011486 0.000074 0.014342 0.000010 0.000010 0.179909 0.006509 0.000010
0.011442 0.004568 0.002502 0.000010 0.435462 0.120476 0.001286 0.000010 0.061551 0.049415 0.011997 0.014370 0.000010 0.048824 0.000863 0.004219 0.197211 0.035774 0.000010
0.007594 0.000010 0.007398 0.043374 0.391823 0.171687 0.000010 0.003279 0.104969 0.030024 0.006848 0.015265 0.000010 0.018835 0.000010 0.002242 0.180969 0.007461 0.008193
0.041174 0.007460 0.011338 0.000010 0.362091 0.154299 0.016031 0.000447 0.044200 0.048448 0.000398 0.041797 0.003687 0.035619 0.000010 0.003838 0.206396 0.021217 0.001541
0.013971 0.037710 0.000010 0.036999 0.385750 0.139682 0.000010 0.000010 0.066868 0.071211 0.009618 0.029956 0.002981 0.007473 0.000010 0.005669 0.191214 0.000010 0.000848
0.036883 0.021549 0.041094 0.019400 0.384961 0.136977 0.004044 0.000820 0.076350 0.027835 0.000010 0.018429 0.000010 0.018781 0.000010 0.012936 0.199893 0.000010 0.000010
0.042035 0.018835 0.001705 0.000010 0.409491 0.177170 0.000010 0.000990 0.108698 0.043221 0.006430 0.000010 0.004882 0.021479 0.000010 0.003152 0.149286 0.012578 0.000010
0.012509 0.035659 0.000010 0.000010 0.424908 0.178182 0.002454 0.001358 0.065967 0.009724 0.006898 0.028432 0.001373 0.024556 0.001020 0.003818 0.189570 0.013540 0.000010
0.004005 0.010051 0.000010 0.020608 0.453105 0.170916 0.000010 0.001116 0.102946 0.031443 0.018191 0.004101 0.000010 0.021275 0.000010 0.003990 0.148461 0.000010 0.009741
0.000010 0.034552 0.000010 0.000010 0.155721 0.003364 0.000010 0.000010 0.000010 0.000010 0.008695 0.000010 0.004072 0.017461 0.000010 0.000010 0.771125 0.004899 0.000010
0.000010 0.045614 0.010603 0.000010 0.100543 0.001082 0.003153 0.000010 0.000010 0.000010 0.000010 0.000010 0.000048 0.000010 0.000010 0.011455 0.810530 0.016871 0.000010
0.000010 0.027172 0.000010 0.000010 0.131128 0.000010 0.000010 0.000010 0.000010 0.000010 0.000010 0.000010 0.009097 0.000010 0.000010 0.010637 0.821826 0.000010 0.000010
0.000010 0.047005 0.000010 0.000010 0.128145 0.005828 0.006862 0.000010 0.022149 0.000010 0.000010 0.020754 0.000010 0.000010 0.000010 0.000010 0.769136 0.000010 0.000010
0.000010 0.059674 0.001812 0.000010 0.099819 0.000010 0.000010 0.000010 0.000010 0.000010 0.000010 0.000010 0.003911 0.000010 0.000010 0.010128 0.817285 0.007250 0.000010
0.000010 0.048949 0.002915 0.000010 0.146144 0.006662 0.000010 0.000010 0.015939 0.000010 0.002445 0.000010 0.000010 0.000019 0.000010 0.004048 0.772780 0.000010 0.000010
0.000010 0.051887 0.000010 0.000010 0.098823 0.000010 0.005723 0.000010 0.000010 0.000010 0.000010 0.000010 0.000010 0.000010 0.000010 0.000010 0.843418 0.000010 0.000010
0.000010 0.040056 0.016039 0.000010 0.104867 0.000010 0.000010 0.000010 0.000010 0.000010 0.003842 0.000010 0.012514 0.000010 0.000010 0.008869 0.813693 0.000010 0.000010
0.000010 0.019800 0.000010 0.000010 0.100558 0.007041 0.005545 0.000010 0.000010 0.000010 0.000010 0.000010 0.008954 0.000010 0.000010 0.023233 0.834749 0.000010 0.000010
0.000010 0.058813 0.000010 0.000010 0.095745 0.000010 0.004571 0.000010 0.001043 0.000011 0.004264 0.018094 0.004145 0.000010 0.000010 0.014115 0.789529 0.009589 0.000010
0.000010 0.054042 0.000010 0.000010 0.095176 0.000010 0.000010 0.000010 0.000010 0.000010 0.008323 0.000010 0.003839 0.000010 0.000010 0.000010 0.818793 0.019697 0.000010
0.000010 0.045914 0.002668 0.000010 0.085526 0.000010 0.002908 0.000010 0.001421 0.009358 0.000010 0.000010 0.000010 0.000010 0.000010 0.023459 0.823070 0.005577 0.000010
0.000010 0.045323 0.000010 0.000010 0.078979 0.000010 0.003903 0.000010 0.000010 0.015161 0.003656 0.000010 0.000010 0.000010 0.000010 0.003572 0.849285 0.000010 0.000010
0.000010 0.053231 0.000010 0.000010 0.103453 0.000010 0.000010 0.000010 0.000010 0.000010 0.011100 0.000010 0.006154 0.000010 0.000010 0.000010 0.825922 0.000010 0.000010
0.000010 0.042111 0.000010 0.000010 0.110061 0.001392 0.008746 0.000010 0.000010 0.000836 0.013532 0.011697 0.000010 0.002720 0.000010 0.023104 0.772827 0.012894 0.000010
0.000010 0.040704 0.013985 0.000010 0.111774 0.000010 0.010331 0.000010 0.000010 0.000010 0.000010 0.000010 0.000010 0.000010 0.000010 0.010738 0.803315 0.009034 0.000010
0.000010 0.031928 0.000010 0.000010 0.140637 0.000010 0.000010 0.000010 0.000010 0.000010 0.000010 0.000010 0.002894 0.000010 0.000010 0.004099 0.820001 0.000312 0.000010
0.000010 0.057637 0.000010 0.000010 0.126126 0.000010 0.016212 0.000010 0.003250 0.000010 0.000592 0.000010 0.000010 0.000010 0.000010 0.011921 0.784142 0.000010 0.000010
0.000010 0.027197 0.003768 0.000010 0.132476 0.000010 0.000010 0.000010 0.000010 0.011033 0.002509 0.000010 0.009550 0.000010 0.000010 0.027343 0.786013 0.000010 0.000010
0.000010 0.043298 0.000010 0.000010 0.049903 0.000010 0.007081 0.001009 0.056386 0.000010 0.000010 0.000010 0.009631 0.000010 0.000010 0.012549 0.804892 0.015151 0.000010
0.000010 0.000010 0.000010 0.000010 0.000010 0.000010 0.000010 0.000010 0.000010 0.000010 0.000010 0.000010 0.000010 0.000010 0.000010 0.999820 0.000010 0.000010 0.000010
0.000010 0.000010 0.000010 0.000010 0.000010 0.000010 0.000010 0.000010 0.000010 0.000010 0.000018 0.000010 0.000010 0.000010 0.000010 0.999812 0.000010 0.000010 0.000010
0.000010 0.000010 0.000010 0.000010 0.000010 0.000019 0.000010 0.000010 0.000010 0.000010 0.000010 0.000010 0.000010 0.000010 0.000010 0.999811 0.000010 0.000010 0.000010
0.000010 0.035449 0.013197 0.000010 0.040519 0.061625 0.014918 0.000010 0.000010 0.055869 0.006489 0.010395 0.003314 0.025657 0.000010 0.612719 0.045273 0.074516 0.000010
0.000010 0.018500 0.024190 0.000010 0.000010 0.064107 0.000010 0.000010 0.000010 0.056090 0.000309 0.004320 0.017316 0.000010 0.000010 0.751203 0.041814 0.022061 0.000010
0.000010 0.000010 0.010422 0.000010 0.004403 0.055363 0.000010 0.000010 0.000010 0.007439 0.000010 0.000010 0.009721 0.000010 0.000010 0.844934 0.001226 0.066382 0.000010
0.000010 0.000010 0.000010 0.000010 0.000010 0.000010 0.000010 0.000010 0.000010 0.000010 0.000010 0.000010 0.000010 0.000010 0.000010 0.999820 0.000010 0.000010 0.000010
0.000010 0.000010 0.000010 0.000010 0.000010 0.000010 0.000010 0.000010 0.000010 0.000010 0.000010 0.000010 0.000010 0.000010 0.000010 0.999820 0.000010 0.000010 0.000010
0.000010 0.000010 0.000010 0.000010 0.000010 0.000010 0.000010 0.000010 0.000010 0.000010 0.000010 0.000010 0.000010 0.000010 0.000010 0.999820 0.000010 0.000010 0.000010
0.000010 0.000010 0.000010 0.000010 0.000010 0.000010 0.000010 0.000010 0.000010 0.000010 0.000010 0.000010 0.000010 0.000010 0.000010 0.999820 0.000010 0.000010 0.000010
0.000010 0.000010 0.000010 0.000010 0.000010 0.000010 0.000010 0.000010 0.000010 0.000010 0.000015 0.000010 0.000010 0.000010 0.000010 0.999815 0.000010 0.000010 0.000010
0.000010 0.000019 0.000010 0.000010 0.000010 0.000010 0.000010 0.000010 0.000010 0.000010 0.000010 0.000010 0.000010 0.000010 0.000010 0.999811 0.000010 0.000010 0.000010
0.000010 0.004656 0.022728 0.000010 0.069732 0.000010 0.020768 0.007379 0.000010 0.000010 0.004966 0.031124 0.060939 0.035260 0.014606 0.489486 0.034615 0.194830 0.008861
0.000010 0.034320 0.024707 0.000010 0.059835 0.000010 0.019093 0.008910 0.000010 0.021570 0.000010 0.000010 0.078349 0.023088 0.004928 0.506390 0.021823 0.171685 0.025241
0.000010 0.007288 0.026801 0.000010 0.039591 0.000010 0.007776 0.010648 0.000011 0.005727 0.004406 0.000010 0.089806 0.025964 0.011059 0.533087 0.033888 0.190289 0.013619
0.008796 0.023283 0.035914 0.000010 0.027089 0.000010 0.007217 0.013772 0.000010 0.005497 0.012899 0.000010 0.081081 0.009026 0.000671 0.532372 0.036484 0.186882 0.018975
0.000010 0.015278 0.024576 0.018795 0.081015 0.000010 0.019438 0.011945 0.000010 0.009012 0.005771 0.014103 0.058426 0.019335 0.002001 0.495625 0.037887 0.170745 0.016018
0.000010 0.020121 0.022686 0.030883 0.061077 0.000010 0.012223 0.006183 0.000010 0.015527 0.012313 0.000010 0.075356 0.001577 0.017542 0.519484 0.033492 0.171487 0.000010
0.002774 0.031851 0.017120 0.028681 0.122497 0.025994 0.011762 0.003870 0.000010 0.054416 0.027885 0.000010 0.029153 0.000010 0.009203 0.414542 0.082560 0.132660 0.005002
0.000010 0.026297 0.022043 0.039929 0.115166 0.030884 0.015386 0.006396 0.001840 0.051757 0.028872 0.000010 0.019386 0.000010 0.005730 0.414506 0.082014 0.132329 0.007436
0.000010 0.351560 0.040245 0.000010 0.086459 0.024342 0.002600 0.003064 0.016722 0.000010 0.005238 0.158458 0.025701 0.002353 0.000010 0.008903 0.222390 0.051915 0.000010
0.000010 0.351395 0.029744 0.000010 0.134805 0.012290 0.000010 0.000010 0.000010 0.036775 0.002287 0.056540 0.000010 0.000010 0.000010 0.030223 0.267866 0.077986 0.000010
0.000010 0.376213 0.029653 0.000010 0.063032 0.000010 0.002116 0.000010 0.015508 0.000010 0.000010 0.138338 0.009423 0.007220 0.000010 0.014043 0.286852 0.057522 0.000010
0.000010 0.397557 0.015041 0.000010 0.140522 0.008012 0.003237 0.000010 0.000010 0.007815 0.017451 0.006317 0.012764 0.000010 0.000010 0.018245 0.292105 0.080863 0.000010
0.000010 0.382231 0.020384 0.000010 0.117280 0.000010 0.000010 0.000010 0.000015 0.023904 0.016965 0.016583 0.010573 0.000010 0.000010 0.026989 0.290749 0.094247 0.000010
0.000010 0.368785 0.035742 0.000010 0.161705 0.000010 0.001391 0.000010 0.000018 0.002672 0.000010 0.007226 0.011307 0.000010 0.000010 0.017463 0.298963 0.094649 0.000010
0.000010 0.404182 0.043227 0.000010 0.104532 0.000010 0.000010 0.000010 0.000010 0.020989 0.000010 0.000010 0.000010 0.008161 0.000010 0.023800 0.311773 0.083226 0.000010
0.000010 0.393311 0.048544 0.000010 0.102121 0.000010 0.000010 0.000010 0.000010 0.000010 0.006314 0.004463 0.004862 0.000010 0.000010 0.033600 0.321485 0.085200 0.000010
0.000010 0.376964 0.060929 0.000010 0.109972 0.000010 0.000010 0.000176 0.000010 0.000016 0.010505 0.031331 0.000010 0.006657 0.000010 0.006741 0.318037 0.078592 0.000010
0.000010 0.335713 0.051026 0.000010 0.110124 0.000010 0.001015 0.000010 0.000010 0.017809 0.009369 0.030756 0.012256 0.049252 0.000010 0.016622 0.277616 0.088373 0.000010
0.000010 0.345199 0.053999 0.000010 0.147600 0.000010 0.000010 0.000010 0.000010 0.019339 0.010023 0.011638 0.012800 0.000010 0.000010 0.037942 0.293391 0.067980 0.000010
0.000010 0.398469 0.036924 0.000010 0.127756 0.005811 0.004239 0.000010 0.000010 0.000010 0.025347 0.008297 0.000010 0.000010 0.000010 0.033205 0.276654 0.083208 0.000010
0.000010 0.399504 0.043109 0.000010 0.121002 0.000010 0.000424 0.000010 0.000010 0.015993 0.002348 0.000010 0.003278 0.000010 0.000010 0.019738 0.316668 0.077847 0.000010
0.000010 0.340039 0.049795 0.000010 0.140359 0.003384 0.000010 0.000010 0.000010 0.015020 0.024480 0.001534 0.004827 0.000010 0.000010 0.021746 0.316754 0.081982 0.000010
0.000255 0.375292 0.050800 0.000010 0.130914 0.000010 0.000010 0.000010 0.002781 0.019974 0.001873 0.000350 0.000010 0.000010 0.000010 0.029895 0.290292 0.097496 0.000010
0.000010 0.388252 0.043728 0.000010 0.116993 0.000010 0.000100 0.000010 0.000010 0.000010 0.023039 0.000010 0.013275 0.000010 0.000010 0.035284 0.290475 0.088753 0.000010
0.000010 0.378042 0.027348 0.000010 0.142146 0.001121 0.000010 0.000010 0.000010 0.000010 0.017972 0.004272 0.005135 0.000010 0.000010 0.013440 0.325025 0.085409 0.000010
0.000010 0.309817 0.055042 0.007649 0.157358 0.040859 0.009457 0.000428 0.010306 0.017778 0.018515 0.009153 0.005044 0.021888 0.000010 0.020145 0.238466 0.078065 0.000010
0.000010 0.335896 0.026947 0.000010 0.114563 0.000010 0.009231 0.000010 0.000134 0.005468 0.002701 0.114988 0.006732 0.008023 0.000010 0.006543 0.317688 0.051025 0.000010
0.000010 0.118118 0.051109 0.000010 0.186452 0.031404 0.012333 0.000010 0.013719 0.104905 0.021129 0.023055 0.038311 0.100373 0.000010 0.017343 0.192622 0.089078 0.000010
0.002011 0.042514 0.056589 0.009328 0.093760 0.064232 0.003160 0.003669 0.004740 0.017689 0.007067 0.079972 0.032849 0.015872 0.017202 0.048583 0.052813 0.434231 0.013717
0.010998 0.068556 0.027437 0.000010 0.146358 0.002343 0.004801 0.000010 0.000010 0.009776 0.023392 0.000010 0.033514 0.035188 0.008735 0.072577 0.073079 0.451746 0.031460
0.004054 0.009070 0.019513 0.016821 0.102589 0.350690 0.000010 0.000010 0.019126 0.033653 0.010255 0.207561 0.010752 0.045121 0.000010 0.018842 0.013419 0.138495 0.000010
0.000010 0.040789 0.039847 0.000010 0.133713 0.053911 0.000012 0.000013 0.032229 0.019298 0.000010 0.182789 0.049739 0.034767 0.017593 0.032484 0.058344 0.293443 0.011000
0.008415 0.027150 0.036663 0.002350 0.088068 0.016371 0.009174 0.000010 0.004779 0.000010 0.014426 0.398716 0.024987 0.042538 0.005745 0.021766 0.024734 0.263059 0.011039
0.013235 0.046614 0.055986 0.027530 0.118334 0.007302 0.006006 0.000010 0.006016 0.000010 0.008300 0.016611 0.027049 0.040105 0.003720 0.064992 0.072280 0.467132 0.018767
0.000010 0.026267 0.066750 0.024939 0.158734 0.000010 0.027622 0.000010 0.000010 0.019848 0.023454 0.009700 0.010565 0.018388 0.017513 0.058056 0.058578 0.454812 0.024736
0.000010 0.057733 0.058436 0.000010 0.143836 0.011219 0.019014 0.000010 0.000010 0.026475 0.015665 0.000010 0.033268 0.009511 0.026380 0.053838 0.038619 0.480296 0.025660
0.009957 0.055781 0.044146 0.017486 0.118832 0.010010 0.008014 0.000010 0.000010 0.018315 0.013175 0.032651 0.027157 0.076489 0.015684 0.048583 0.051676 0.444947 0.007077
0.000010 0.050363 0.014448 0.000010 0.183739 0.005956 0.018354 0.000013 0.000010 0.021137 0.020105 0.018131 0.000010 0.010297 0.000010 0.028478 0.579063 0.049857 0.000010
0.000010 0.066881 0.026140 0.000010 0.133677 0.002893 0.016454 0.000010 0.009965 0.042512 0.015479 0.029782 0.001763 0.031503 0.000010 0.018881 0.554461 0.049560 0.000010
0.000010 0.039153 0.038653 0.000010 0.146502 0.015999 0.000010 0.000010 0.049710 0.026710 0.000010 0.057304 0.029842 0.000537 0.000010 0.026420 0.523668 0.043710 0.001732
0.000010 0.059493 0.027330 0.000010 0.129470 0.030797 0.002639 0.000692 0.038118 0.021573 0.024762 0.016088 0.011910 0.003726 0.000010 0.014470 0.570642 0.048251 0.000010
0.000010 0.055465 0.034373 0.000010 0.117826 0.000010 0.003164 0.001062 0.057808 0.038741 0.006480 0.018434 0.000010 0.038814 0.000010 0.002678 0.588351 0.036744 0.000010
0.000010 0.024783 0.036542 0.000010 0.122696 0.000010 0.008352 0.000010 0.025101 0.019154 0.014551 0.133682 0.000010 0.018069 0.000010 0.028082 0.516494 0.052424 0.000010
0.000010 0.021759 0.039888 0.000010 0.011219 0.011345 0.004439 0.000010 0.073524 0.057482 0.000086 0.139583 0.000010 0.000010 0.000010 0.013887 0.595503 0.031214 0.000010
0.000010 0.048718 0.035330 0.000010 0.064777 0.022751 0.000010 0.000010 0.050283 0.011151 0.000010 0.097209 0.017978 0.021116 0.000010 0.025377 0.567290 0.035271 0.002688
0.000010 0.015624 0.039038 0.000010 0.028210 0.010159 0.003515 0.000010 0.047492 0.033175 0.000010 0.143093 0.000010 0.000010 0.004856 0.007950 0.615399 0.051418 0.000010
0.000010 0.012323 0.042104 0.000010 0.008602 0.006718 0.003601 0.000010 0.082118 0.026789 0.000010 0.134845 0.000010 0.000010 0.000010 0.018581 0.627282 0.036958 0.000010
0.000010 0.043355 0.000474 0.000010 0.082844 0.028599 0.000010 0.000010 0.027370 0.010352 0.008334 0.221336 0.000010 0.025697 0.000010 0.012013 0.485912 0.045825 0.007828
0.000010 0.022630 0.001767 0.000010 0.075846 0.023672 0.011477 0.000010 0.051980 0.026389 0.011933 0.157241 0.000010 0.011660 0.000010 0.016582 0.562002 0.026761 0.000010
0.000010 0.035914 0.031594 0.000010 0.098135 0.000010 0.000394 0.000010 0.051358 0.010962 0.000010 0.157542 0.000010 0.028290 0.000010 0.018080 0.545660 0.021991 0.000010
0.000010 0.028558 0.029922 0.000010 0.084354 0.034878 0.000010 0.002908 0.042247 0.033324 0.009838 0.116526 0.004711 0.010089 0.000010 0.020009 0.530628 0.050578 0.001390
0.000010 0.057772 0.022832 0.000010 0.092414 0.029211 0.006621 0.000010 0.005125 0.023861 0.015785 0.077462 0.001923 0.033439 0.001659 0.018985 0.554893 0.057978 0.000010
0.000010 0.027436 0.037636 0.002440 0.099732 0.009960 0.000010 0.000010 0.052194 0.005977 0.010537 0.122790 0.001063 0.045743 0.000010 0.001802 0.528534 0.047862 0.006253
0.003548 0.042591 0.007484 0.010153 0.074770 0.041828 0.000975 0.002767 0.047012 0.019598 0.010066 0.113891 0.002876 0.000230 0.000010 0.014514 0.555405 0.037880 0.014401
0.000010 0.048404 0.009562 0.000010 0.116473 0.039310 0.013871 0.000010 0.073651 0.000010 0.012415 0.086965 0.000010 0.017919 0.000010 0.033714 0.512656 0.032613 0.002385
0.000011 0.048072 0.016674 0.000010 0.087206 0.014798 0.000010 0.000010 0.065790 0.008793 0.003781 0.158106 0.004833 0.017881 0.000010 0.021867 0.527714 0.024424 0.000010
0.000010 0.033202 0.041886 0.000010 0.061594 0.019136 0.000010 0.000010 0.037740 0.014418 0.022111 0.145210 0.015560 0.024236 0.000010 0.011730 0.506206 0.058826 0.008094
0.000010 0.047594 0.008092 0.000010 0.129098 0.583870 0.000010 0.000010 0.001666 0.047704 0.000010 0.065999 0.001960 0.029178 0.000010 0.000015 0.058964 0.025788 0.000010
0.000010 0.016166 0.006907 0.000010 0.119375 0.539162 0.009455 0.005279 0.011200 0.032039 0.004894 0.066949 0.002133 0.009533 0.000010 0.004838 0.058522 0.113509 0.000010
0.000010 0.033993 0.022148 0.000010 0.108459 0.615376 0.000010 0.000010 0.000010 0.084943 0.007962 0.005089 0.011580 0.028852 0.000010 0.013811 0.049755 0.017961 0.000010
0.000010 0.011366 0.008495 0.000010 0.123493 0.516974 0.003247 0.000010 0.064788 0.062575 0.022471 0.065896 0.000010 0.037675 0.000010 0.000018 0.055941 0.027002 0.000010
0.000010 0.025874 0.031848 0.000010 0.107674 0.628695 0.018356 0.000010 0.000010 0.045540 0.022918 0.000010 0.000010 0.037192 0.000010 0.001191 0.035893 0.044739 0.000010
0.000010 0.002292 0.006132 0.000010 0.114876 0.605340 0.006151 0.000010 0.000010 0.072570 0.024470 0.021656 0.000010 0.028830 0.000010 0.004734 0.081639 0.031240 0.000010
0.000010 0.029194 0.013314 0.000010 0.143266 0.634650 0.010963 0.000010 0.000010 0.063013 0.014215 0.000010 0.007729 0.045598 0.000010 0.000010 0.019969 0.018008 0.000010
0.000010 0.002592 0.014296 0.000010 0.133514 0.569359 0.007284 0.000010 0.003047 0.093603 0.012311 0.022969 0.000010 0.057283 0.000010 0.010354 0.047762 0.025566 0.000010
0.000010 0.031458 0.029237 0.000010 0.108474 0.617728 0.002443 0.000010 0.000010 0.045855 0.016004 0.000010 0.013535 0.049202 0.000010 0.017716 0.043710 0.024568 0.000010
0.000010 0.028982 0.034875 0.000010 0.105427 0.601705 0.000010 0.000010 0.000010 0.063576 0.023684 0.006600 0.000176 0.039637 0.000010 0.013442 0.035206 0.046620 0.000010
0.000010 0.030498 0.022580 0.000010 0.128108 0.579846 0.000010 0.000010 0.000010 0.067015 0.010913 0.007340 0.002224 0.068821 0.000010 0.007617 0.061326 0.013642 0.000010
0.000010 0.015574 0.036790 0.000010 0.097389 0.595056 0.008692 0.000010 0.000010 0.083662 0.009639 0.031183 0.000010 0.029929 0.000010 0.000010 0.072011 0.019995 0.000010
0.000010 0.011110 0.020561 0.000010 0.111796 0.646519 0.000010 0.000010 0.000010 0.079649 0.000010 0.010360 0.009693 0.024823 0.000010 0.004647 0.050907 0.029854 0.000010
0.000010 0.024716 0.031135 0.000010 0.112260 0.613897 0.000288 0.000010 0.000010 0.087967 0.018992 0.001551 0.000010 0.028497 0.000010 0.018028 0.036594 0.026006 0.000010
0.000010 0.022284 0.025660 0.000010 0.116175 0.614610 0.002644 0.000012 0.014149 0.042778 0.014822 0.020487 0.000010 0.033898 0.000010 0.000010 0.058384 0.034037 0.000010
0.000010 0.019311 0.016751 0.000010 0.131112 0.619195 0.000010 0.000010 0.000010 0.095186 0.018874 0.000010 0.008741 0.010485 0.000010 0.002650 0.047274 0.030341 0.000010
0.000010 0.003235 0.022746 0.000010 0.113397 0.577818 0.007273 0.000010 0.000010 0.078403 0.015353 0.019019 0.002211 0.055999 0.000010 0.016664 0.059680 0.028143 0.000010
0.000010 0.013936 0.025259 0.000010 0.111278 0.615646 0.005756 0.000010 0.016399 0.063109 0.013368 0.028527 0.000010 0.037551 0.000010 0.019455 0.041103 0.008554 0.000010
0.000010 0.024823 0.015436 0.000010 0.099233 0.587465 0.006053 0.000010 0.000010 0.074594 0.024052 0.008588 0.000011 0.033908 0.000010 0.018686 0.070164 0.036926 0.000010
0.000010 0.036840 0.019794 0.000010 0.107925 0.604380 0.005817 0.000010 0.003457 0.085685 0.021585 0.000010 0.000010 0.018745 0.000010 0.009313 0.058539 0.027850 0.000010
0.000010 0.020417 0.104583 0.000010 0.284548 0.059869 0.013675 0.000010 0.000010 0.160613 0.064825 0.010368 0.000010 0.224276 0.000010 0.021560 0.000010 0.035186 0.000010
0.000010 0.026152 0.089500 0.000010 0.333610 0.019974 0.002197 0.000010 0.000010 0.190571 0.037586 0.000010 0.000010 0.252904 0.000010 0.018182 0.000010 0.029233 0.000010
0.000010 0.035771 0.093037 0.000010 0.343431 0.024502 0.001564 0.000010 0.007763 0.150740 0.046414 0.002667 0.000010 0.233547 0.000010 0.029268 0.000010 0.031225 0.000010
0.000010 0.017582 0.079613 0.000010 0.326515 0.053930 0.000010 0.000010 0.001931 0.151089 0.052987 0.007064 0.002035 0.243572 0.000010 0.023221 0.000010 0.040393 0.000010
0.000010 0.039089 0.109265 0.000010 0.318413 0.020619 0.000010 0.000010 0.014338 0.157677 0.053794 0.000010 0.000010 0.237301 0.000010 0.015298 0.000010 0.034115 0.000010
0.000010 0.022417 0.092118 0.000011 0.295369 0.030398 0.000010 0.000010 0.000010 0.213102 0.047500 0.004316 0.000010 0.253233 0.000010 0.011004 0.000010 0.030452 0.000010
0.000010 0.027051 0.096825 0.000010 0.276421 0.053416 0.000010 0.000010 0.005685 0.205624 0.038619 0.000010 0.000013 0.231687 0.000010 0.015172 0.000010 0.049407 0.000010
0.000010 0.046952 0.102215 0.000010 0.320985 0.053237 0.013077 0.000010 0.000010 0.163271 0.022532 0.000010 0.000010 0.238710 0.000010 0.024202 0.000010 0.014730 0.000010
0.000010 0.034645 0.104397 0.000010 0.346583 0.042962 0.000010 0.000010 0.000242 0.177296 0.020845 0.002520 0.000010 0.226248 0.000010 0.014164 0.000010 0.030016 0.000010
0.000010 0.024278 0.115024 0.000010 0.281388 0.059049 0.000010 0.000010 0.002742 0.169876 0.036004 0.005285 0.000010 0.236759 0.000010 0.009348 0.000010 0.060166 0.000010
0.000010 0.019292 0.078892 0.000010 0.286128 0.008708 0.000010 0.000010 0.000010 0.212505 0.056268 0.024198 0.000010 0.246226 0.000010 0.016079 0.000010 0.051614 0.000010
0.000010 0.041485 0.081933 0.000010 0.273191 0.031745 0.001720 0.000010 0.000010 0.198235 0.061138 0.019337 0.000015 0.230207 0.000010 0.009412 0.010318 0.041204 0.000010
0.000010 0.026408 0.090874 0.000010 0.344675 0.045222 0.008861 0.000010 0.000010 0.179479 0.032409 0.000010 0.000010 0.248461 0.000010 0.009468 0.000010 0.014053 0.000010
0.000010 0.031957 0.093406 0.000010 0.300875 0.024406 0.009947 0.000010 0.000010 0.209048 0.035515 0.000010 0.000010 0.252812 0.000010 0.012309 0.000010 0.029634 0.000010
0.000010 0.035383 0.097744 0.000010 0.291073 0.025472 0.000010 0.000010 0.000010 0.200244 0.050276 0.000010 0.000010 0.246583 0.000010 0.009934 0.000010 0.043190 0.000010
0.000010 0.023075 0.080894 0.000010 0.287704 0.033652 0.000010 0.000012 0.000010 0.232173 0.052478 0.007210 0.000010 0.244487 0.000010 0.009597 0.000010 0.028639 0.000010
0.000010 0.025303 0.096695 0.000010 0.353577 0.035561 0.002416 0.000010 0.000010 0.170605 0.028733 0.000010 0.000010 0.257735 0.000010 0.004590 0.011746 0.012960 0.000010
0.000010 0.006325 0.085265 0.000010 0.305150 0.059807 0.000518 0.000010 0.000010 0.176280 0.049261 0.002814 0.000010 0.238736 0.000010 0.014877 0.008489 0.052408 0.000010
0.000010 0.027086 0.085368 0.000010 0.296333 0.050248 0.000010 0.000010 0.007833 0.202365 0.047339 0.001051 0.000010 0.242805 0.000010 0.022216 0.000010 0.017276 0.000010
0.000010 0.048019 0.106460 0.000010 0.289760 0.034773 0.002329 0.000108 0.000010 0.194698 0.061288 0.000010 0.000010 0.226692 0.000010 0.001377 0.005403 0.029022 0.000010
0.000010 0.065140 0.069961 0.000010 0.275336 0.000010 0.009901 0.000010 0.000010 0.041942 0.050153 0.000010 0.009077 0.057620 0.000010 0.039189 0.248333 0.133269 0.000010
0.000010 0.085029 0.070607 0.000010 0.265265 0.000010 0.000010 0.000010 0.008176 0.063632 0.024790 0.001184 0.017518 0.077909 0.000010 0.020965 0.211067 0.153787 0.000010
0.000010 0.069261 0.076019 0.000010 0.254221 0.000010 0.019336 0.003369 0.013403 0.067207 0.038464 0.010006 0.003524 0.043075 0.000010 0.049435 0.215090 0.137540 0.000010
0.000010 0.074044 0.074396 0.000010 0.292242 0.000010 0.016637 0.000010 0.001758 0.048138 0.043139 0.020957 0.003131 0.044446 0.000010 0.025333 0.210938 0.144781 0.000010
0.000010 0.069175 0.060050 0.000010 0.293016 0.000010 0.003679 0.000010 0.000010 0.066983 0.020785 0.004004 0.027533 0.047865 0.000010 0.014799 0.249859 0.142179 0.000010
0.000010 0.073015 0.057629 0.000010 0.279288 0.000010 0.011682 0.000010 0.005044 0.052035 0.047483 0.001259 0.010284 0.053605 0.000010 0.023030 0.243848 0.141738 0.000010
0.000010 0.069049 0.067648 0.000010 0.275334 0.000010 0.022847 0.000010 0.000010 0.032424 0.038945 0.012685 0.003732 0.065476 0.000010 0.038996 0.240511 0.132282 0.000010
0.000010 0.057965 0.074136 0.000010 0.266904 0.000010 0.000010 0.000010 0.000010 0.069247 0.041397 0.003040 0.015335 0.043958 0.000014 0.032969 0.257796 0.137169 0.000010
0.000010 0.073579 0.082052 0.000010 0.277841 0.011923 0.003682 0.000010 0.002705 0.067268 0.033562 0.007985 0.012564 0.018832 0.000010 0.035043 0.232318 0.137732 0.002872
0.000010 0.083527 0.066748 0.000010 0.287547 0.000010 0.016656 0.000010 0.003876 0.083181 0.016629 0.000010 0.003498 0.026104 0.000010 0.024168 0.230593 0.157403 0.000010
0.000010 0.068203 0.064083 0.000010 0.300432 0.000010 0.010558 0.000010 0.004480 0.073577 0.039744 0.007359 0.014720 0.025219 0.000010 0.031015 0.234019 0.126529 0.000010
0.000010 0.072143 0.063599 0.000010 0.250321 0.000010 0.013710 0.000010 0.000010 0.064974 0.033535 0.000010 0.000010 0.058857 0.000010 0.049246 0.219386 0.174137 0.000010
0.000010 0.107170 0.061824 0.000010 0.258258 0.002263 0.008475 0.000010 0.008362 0.048420 0.032232 0.000010 0.009950 0.053872 0.000010 0.040244 0.257541 0.111328 0.000010
0.000010 0.083215 0.076924 0.000010 0.268226 0.000010 0.000165 0.000010 0.001946 0.072506 0.037881 0.000010 0.016309 0.051070 0.000010 0.035491 0.209734 0.146464 0.000010
0.000010 0.083313 0.063643 0.000010 0.274359 0.000010 0.000010 0.000010 0.020545 0.054995 0.045718 0.016972 0.025222 0.026867 0.000010 0.036776 0.189290 0.162231 0.000010
0.000010 0.069569 0.065398 0.000010 0.287454 0.000010 0.000010 0.000010 0.000010 0.075815 0.039680 0.012389 0.012793 0.040332 0.000010 0.027213 0.207142 0.162135 0.000010
0.000010 0.082842 0.072890 0.000010 0.265272 0.000010 0.003823 0.000010 0.005435 0.065358 0.030823 0.012260 0.027237 0.042396 0.000010 0.034245 0.213884 0.143474 0.000010
0.000010 0.064484 0.068815 0.000010 0.277544 0.005884 0.014591 0.000010 0.000019 0.039371 0.044746 0.017699 0.000067 0.047539 0.000010 0.019536 0.266636 0.133021 0.000010
0.000010 0.055429 0.073041 0.000010 0.280183 0.000010 0.019309 0.000010 0.011305 0.035029 0.035632 0.005769 0.012268 0.049531 0.000010 0.034168 0.241432 0.146845 0.000010
0.000010 0.076002 0.067562 0.000010 0.294748 0.000010 0.014997 0.000010 0.000010 0.047307 0.047430 0.012676 0.002861 0.036225 0.000010 0.044382 0.238870 0.116869 0.000010
0.000010 0.000351 0.022439 0.027130 0.006332 0.000010 0.000010 0.005099 0.000010 0.014779 0.000010 0.000010 0.013557 0.006345 0.000010 0.006903 0.052547 0.844439 0.000010
0.000010 0.000010 0.000010 0.000010 0.000010 0.000010 0.000010 0.000010 0.000010 0.000010 0.000010 0.000010 0.000010 0.000010 0.000010 0.000010 0.000010 0.999820 0.000010
0.000010 0.000010 0.000010 0.000010 0.000010 0.000010 0.000010 0.000010 0.000010 0.000010 0.000010 0.000010 0.000010 0.000010 0.000010 0.000010 0.000010 0.999820 0.000010
0.000010 0.000010 0.000010 0.000010 0.017494 0.000010 0.001452 0.010261 0.000010 0.000010 0.000010 0.000010 0.010505 0.000010 0.000010 0.000010 0.000010 0.960148 0.000010
0.000010 0.000010 0.000010 0.000010 0.000010 0.000010 0.000010 0.000010 0.000010 0.000010 0.000010 0.000010 0.000010 0.000010 0.000010 0.000010 0.000010 0.999820 0.000010
0.010426 0.011580 0.001755 0.006719 0.000010 0.000010 0.008021 0.001069 0.000010 0.000010 0.000010 0.000010 0.000010 0.000010 0.003714 0.000010 0.004190 0.952426 0.000010
0.000010 0.005132 0.000010 0.000010 0.000010 0.000010 0.004590 0.002157 0.000010 0.000010 0.000010 0.000010 0.002131 0.000010 0.000010 0.000010 0.000010 0.985849 0.000010
0.000010 0.000010 0.000010 0.000010 0.000010 0.000010 0.000010 0.000010 0.000010 0.000010 0.000010 0.000010 0.000010 0.000010 0.000010 0.000010 0.000010 0.999820 0.000010
0.014164 0.006644 0.015861 0.000010 0.037716 0.000010 0.005521 0.000010 0.000010 0.000010 0.007872 0.000010 0.007103 0.000010 0.000010 0.000010 0.000010 0.899961 0.005059
0.000010 0.000010 0.000010 0.000010 0.000010 0.000010 0.000010 0.003292 0.000010 0.000010 0.000010 0.000010 0.000010 0.000010 0.000010 0.000010 0.000010 0.995847 0.000701
0.000010 0.000010 0.000010 0.000010 0.000010 0.000010 0.000010 0.000010 0.000010 0.000010 0.000010 0.000010 0.000010 0.000010 0.000010 0.000010 0.000010 0.999820 0.000010
0.000010 0.000010 0.000010 0.000010 0.000010 0.000010 0.000010 0.000010 0.000010 0.000010 0.000010 0.000010 0.000010 0.000010 0.000010 0.000010 0.000010 0.999820 0.000010
0.000010 0.000010 0.000010 0.000010 0.000010 0.000010 0.000010 0.000010 0.000010 0.000010 0.000010 0.000010 0.000010 0.000010 0.000010 0.000010 0.000010 0.999820 0.000010
0.000010 0.000010 0.000010 0.000010 0.000010 0.000010 0.000507 0.000010 0.000010 0.000010 0.001242 0.000010 0.000010 0.000010 0.000010 0.000010 0.000010 0.998091 0.000010
0.000010 0.000010 0.000010 0.000010 0.000010 0.000010 0.000010 0.000010 0.000010 0.000010 0.000010 0.000012 0.000010 0.000010 0.000010 0.000010 0.000010 0.999818 0.000010
0.000010 0.000010 0.000010 0.000010 0.000010 0.000010 0.000010 0.000010 0.000010 0.000010 0.000010 0.000010 0.000010 0.000010 0.000010 0.000010 0.000010 0.999820 0.000010
0.000010 0.000010 0.000010 0.000010 0.000010 0.000010 0.000010 0.000010 0.000010 0.000010 0.000010 0.000010 0.000010 0.000010 0.000010 0.000010 0.000010 0.999820 0.000010
0.000010 0.000010 0.000010 0.000010 0.000010 0.000010 0.008645 0.000010 0.000010 0.000010 0.000010 0.000010 0.000010 0.000010 0.000010 0.000010 0.000010 0.991185 0.000010
0.000010 0.000010 0.000010 0.000010 0.000010 0.000010 0.000010 0.000010 0.000010 0.000010 0.000010 0.000010 0.000010 0.000010 0.000010 0.000010 0.000010 0.999820 0.000010
0.000010 0.000010 0.000010 0.000010 0.000010 0.000010 0.000010 0.000010 0.000010 0.000010 0.000010 0.000010 0.000010 0.000010 0.000010 0.000010 0.000010 0.999820 0.000010
0.000010 0.000010 0.000010 0.000010 0.785596 0.000010 0.000010 0.000010 0.000010 0.000010 0.000010 0.000010 0.000010 0.000010 0.000010 0.000010 0.214234 0.000010 0.000010
0.000010 0.013152 0.000010 0.000010 0.683898 0.003178 0.000010 0.000010 0.052169 0.000010 0.000010 0.015488 0.000011 0.000010 0.000010 0.004333 0.227662 0.000010 0.000010
0.000010 0.000010 0.006141 0.000010 0.620938 0.028768 0.000087 0.000010 0.020950 0.000010 0.000010 0.108149 0.000010 0.000010 0.000010 0.000010 0.214847 0.000010 0.000010
0.000010 0.000010 0.000010 0.000010 0.793774 0.000010 0.000010 0.000010 0.000010 0.000010 0.000010 0.000010 0.000010 0.000010 0.000010 0.000010 0.206056 0.000010 0.000010
0.000010 0.000010 0.000010 0.000010 0.632172 0.050314 0.000010 0.000010 0.060330 0.000010 0.000010 0.123973 0.001925 0.000010 0.000010 0.000010 0.131155 0.000010 0.000010
0.000010 0.000010 0.000010 0.000010 0.695787 0.003871 0.000010 0.000010 0.007734 0.000010 0.004001 0.072756 0.000010 0.000010 0.000010 0.000010 0.215721 0.000010 0.000010
0.000010 0.000010 0.000010 0.000010 0.649370 0.000010 0.000010 0.000010 0.000010 0.000010 0.000010 0.188686 0.000010 0.000010 0.000010 0.000010 0.161784 0.000010 0.000010
0.000010 0.000010 0.000010 0.000010 0.777273 0.011049 0.000010 0.000010 0.033421 0.000010 0.000010 0.028087 0.000010 0.000010 0.000010 0.000010 0.150031 0.000010 0.000010
0.000010 0.000010 0.000010 0.000010 0.668951 0.010340 0.000010 0.000010 0.042248 0.000010 0.000010 0.099640 0.000010 0.000010 0.000010 0.000010 0.178681 0.000010 0.000010
0.000010 0.000010 0.000010 0.000010 0.767773 0.009108 0.000010 0.000010 0.023135 0.000010 0.000010 0.055773 0.000010 0.000010 0.000010 0.000010 0.144071 0.000010 0.000010
0.000010 0.000010 0.000010 0.000010 0.655604 0.042928 0.000010 0.000010 0.000010 0.000010 0.000010 0.131510 0.000010 0.000010 0.000010 0.000010 0.169808 0.000010 0.000010
0.000010 0.000010 0.000010 0.000010 0.552866 0.027636 0.009856 0.000010 0.005037 0.015498 0.000010 0.269431 0.000010 0.000010 0.000010 0.000010 0.119555 0.000010 0.000010
0.000010 0.000010 0.000010 0.000010 0.618928 0.076604 0.000010 0.000010 0.000010 0.000010 0.000010 0.140960 0.000010 0.000010 0.000010 0.000010 0.163359 0.000010 0.000010
0.000010 0.000010 0.000010 0.000010 0.645122 0.029777 0.000010 0.000010 0.027614 0.000010 0.000010 0.142368 0.000010 0.000010 0.000010 0.000010 0.154979 0.000010 0.000010
0.000010 0.000010 0.000010 0.000010 0.544631 0.033275 0.000010 0.000010 0.000010 0.006753 0.000010 0.251512 0.000010 0.000010 0.000010 0.000010 0.163688 0.000010 0.000010
0.000010 0.000010 0.000010 0.000010 0.765661 0.017227 0.000010 0.000010 0.000010 0.000010 0.000010 0.000010 0.000010 0.000010 0.000010 0.000010 0.216952 0.000010 0.000010
0.000010 0.000010 0.000010 0.000010 0.748480 0.000010 0.000010 0.000010 0.000010 0.000010 0.000010 0.000010 0.000010 0.000010 0.000010 0.000010 0.251350 0.000010 0.000010
0.000010 0.000010 0.000010 0.000010 0.445306 0.023566 0.010662 0.000010 0.000010 0.000010 0.000010 0.402562 0.000010 0.000010 0.000010 0.000010 0.117764 0.000010 0.000010
0.000010 0.000010 0.000010 0.000010 0.747189 0.000010 0.000010 0.000010 0.000010 0.000010 0.000010 0.000010 0.000010 0.000010 0.000010 0.000010 0.252641 0.000010 0.000010
0.000010 0.000010 0.000010 0.000010 0.698678 0.000010 0.000010 0.000010 0.061712 0.000010 0.000010 0.038427 0.000201 0.000010 0.000010 0.000010 0.200841 0.000010 0.000010
0.133600 0.000010 0.060679 0.026523 0.290733 0.008314 0.000010 0.009875 0.093795 0.099305 0.033210 0.010580 0.060964 0.045133 0.024539 0.017734 0.000010 0.069086 0.015901
0.089727 0.009873 0.080399 0.000010 0.348789 0.030839 0.000010 0.000016 0.046816 0.083100 0.024678 0.016565 0.088499 0.054205 0.012863 0.007900 0.000010 0.096208 0.009493
0.145767 0.013591 0.060270 0.000010 0.302961 0.026351 0.000010 0.003260 0.078568 0.070201 0.042670 0.027085 0.062351 0.031042 0.027644 0.013561 0.000010 0.089599 0.005049
0.000390 0.000010 0.073535 0.014417 0.433290 0.005574 0.000010 0.000010 0.028109 0.113186 0.051596 0.011012 0.092620 0.048406 0.000010 0.016978 0.000010 0.101697 0.009140
0.018762 0.000010 0.068849 0.000010 0.401543 0.033927 0.000010 0.000010 0.069315 0.088639 0.032158 0.000010 0.082505 0.042920 0.037755 0.022604 0.000010 0.086405 0.014557
0.136623 0.000010 0.057008 0.000010 0.321817 0.000010 0.017944 0.003099 0.061482 0.090173 0.036373 0.014679 0.059729 0.033392 0.030171 0.022405 0.000010 0.098344 0.016719
0.109384 0.012948 0.048671 0.000010 0.289135 0.019162 0.000010 0.000012 0.123769 0.093311 0.038267 0.011424 0.085041 0.055697 0.033828 0.021283 0.000010 0.049938 0.008100
0.000604 0.000010 0.046294 0.000010 0.421498 0.023559 0.000010 0.007622 0.055439 0.092420 0.050852 0.026169 0.096175 0.056507 0.008455 0.010843 0.000010 0.103514 0.000010
0.090151 0.001708 0.070564 0.006036 0.358376 0.018380 0.015185 0.000010 0.057198 0.108684 0.045242 0.006396 0.090958 0.042300 0.000010 0.016022 0.002857 0.069914 0.000010
0.009191 0.015028 0.061215 0.000010 0.424875 0.000010 0.004125 0.007660 0.034135 0.122076 0.054893 0.014286 0.099342 0.054990 0.000010 0.000010 0.000010 0.098125 0.000010
0.020565 0.005218 0.066558 0.000010 0.407006 0.005110 0.000010 0.000010 0.065634 0.083184 0.047724 0.021415 0.094809 0.046100 0.000010 0.012756 0.000010 0.111650 0.012221
0.017539 0.000010 0.065992 0.000010 0.434924 0.028020 0.003649 0.001931 0.045893 0.109179 0.031413 0.000010 0.081624 0.056803 0.009909 0.008980 0.000010 0.094775 0.009328
0.025629 0.014207 0.059733 0.000010 0.416539 0.007375 0.015813 0.000010 0.043690 0.094010 0.034283 0.022106 0.090900 0.041903 0.000010 0.024521 0.000010 0.102656 0.006597
0.024290 0.006438 0.064186 0.000010 0.356527 0.019169 0.013037 0.000010 0.050920 0.115461 0.055162 0.024183 0.076776 0.065934 0.000010 0.003164 0.000010 0.113761 0.010952
0.031859 0.003961 0.035607 0.010003 0.425636 0.018668 0.001924 0.000010 0.034592 0.120501 0.050909 0.000010 0.075166 0.048593 0.000010 0.020327 0.000010 0.114371 0.007842
0.020873 0.020097 0.045201 0.007048 0.407456 0.000010 0.000010 0.003152 0.033082 0.095081 0.046719 0.022579 0.085118 0.058422 0.005553 0.012743 0.000010 0.136836 0.000010
0.017555 0.026160 0.067960 0.000010 0.376892 0.039336 0.000010 0.000010 0.036491 0.082590 0.058630 0.012755 0.078852 0.051582 0.018631 0.015082 0.000010 0.109460 0.007983
0.031289 0.000010 0.057566 0.031272 0.415888 0.017288 0.007078 0.000010 0.041135 0.113986 0.034702 0.011969 0.074539 0.029672 0.005921 0.000010 0.000010 0.108355 0.019302
0.037549 0.017257 0.051200 0.022547 0.368884 0.024858 0.002090 0.000010 0.052790 0.108796 0.034442 0.019291 0.085498 0.025870 0.000010 0.029775 0.000010 0.119112 0.000010
0.000921 0.001085 0.074732 0.000010 0.434812 0.000010 0.019108 0.000010 0.035321 0.126897 0.031429 0.010709 0.071764 0.058707 0.000010 0.011599 0.000010 0.115608 0.007258
0.000010 0.003468 0.083275 0.000010 0.183111 0.017450 0.000010 0.000010 0.174039 0.263217 0.049177 0.105675 0.000010 0.025786 0.000010 0.000010 0.028081 0.066642 0.000010
0.000010 0.000010 0.088719 0.000010 0.209440 0.000010 0.000010 0.000928 0.145234 0.285392 0.044942 0.128988 0.000010 0.020560 0.000010 0.013006 0.000010 0.062699 0.000010
0.000010 0.008538 0.090010 0.000010 0.215912 0.000010 0.000010 0.000010 0.118316 0.304687 0.040704 0.128063 0.000010 0.040223 0.000010 0.000010 0.000010 0.053447 0.000010
0.000010 0.000010 0.090172 0.000010 0.196601 0.000010 0.000010 0.002057 0.124186 0.303089 0.054320 0.130488 0.000010 0.011257 0.000010 0.000010 0.031175 0.056567 0.000010
0.000010 0.019289 0.086477 0.000010 0.206157 0.000010 0.000010 0.000010 0.134620 0.301723 0.047702 0.102177 0.000010 0.020692 0.000010 0.011143 0.000010 0.069929 0.000010
0.000010 0.018990 0.085456 0.000010 0.208322 0.000019 0.000010 0.000010 0.141523 0.255129 0.040030 0.144354 0.000010 0.032161 0.000010 0.014940 0.007849 0.051156 0.000010
0.000010 0.014869 0.075870 0.000010 0.209029 0.000010 0.000010 0.000010 0.156022 0.281393 0.045498 0.117397 0.000010 0.009521 0.000010 0.006471 0.029548 0.054302 0.000010
0.000010 0.000010 0.062318 0.000010 0.217062 0.000010 0.000010 0.000010 0.133017 0.295849 0.043218 0.132578 0.000010 0.034812 0.000010 0.012264 0.039506 0.029287 0.000010
0.002755 0.000010 0.026241 0.000010 0.013443 0.026170 0.000010 0.000010 0.000010 0.016176 0.015280 0.000010 0.000010 0.873311 0.019123 0.000010 0.000010 0.007401 0.000010
0.014690 0.019051 0.017293 0.000010 0.043562 0.029956 0.004063 0.000010 0.000010 0.024772 0.005093 0.010995 0.000010 0.782373 0.000010 0.005802 0.016191 0.026100 0.000010
0.000010 0.028738 0.018724 0.000010 0.002621 0.034204 0.000010 0.000010 0.000010 0.018951 0.022198 0.000010 0.008873 0.828484 0.000010 0.000669 0.000010 0.009789 0.026668
0.025284 0.000010 0.026871 0.000010 0.003506 0.015690 0.004926 0.001876 0.000010 0.000010 0.002230 0.000010 0.000010 0.899601 0.000010 0.004833 0.004554 0.010549 0.000010
0.041879 0.000010 0.000010 0.000570 0.042727 0.028137 0.000010 0.000010 0.000010 0.004213 0.026342 0.001007 0.003684 0.834369 0.000010 0.016981 0.000010 0.000010 0.000010
0.138662 0.000545 0.038710 0.000010 0.203907 0.058319 0.018038 0.000017 0.052884 0.085874 0.059547 0.052910 0.032997 0.112476 0.005192 0.024716 0.000010 0.101397 0.013788
0.158127 0.003939 0.072475 0.000010 0.231013 0.076749 0.004467 0.000010 0.048389 0.107120 0.032814 0.018884 0.037989 0.106973 0.000010 0.010989 0.000010 0.090021 0.000010
0.126512 0.000010 0.065494 0.000010 0.242390 0.073535 0.015527 0.000010 0.040507 0.113093 0.031054 0.000010 0.057186 0.138641 0.000010 0.000010 0.000010 0.095981 0.000010
0.146565 0.000010 0.073058 0.015862 0.209704 0.082318 0.015427 0.000010 0.039044 0.113605 0.032731 0.030958 0.032166 0.105529 0.000010 0.010810 0.000010 0.089019 0.003165
0.115793 0.000010 0.074816 0.005717 0.252854 0.055793 0.004737 0.002479 0.052758 0.089379 0.032963 0.020907 0.038937 0.127657 0.005253 0.000825 0.000010 0.119104 0.000010
0.104710 0.000010 0.078060 0.011992 0.248281 0.043749 0.001201 0.001160 0.049301 0.085124 0.039509 0.066842 0.046064 0.115468 0.000010 0.004275 0.000010 0.104223 0.000010
0.081160 0.000010 0.086812 0.014986 0.237239 0.038198 0.007742 0.000010 0.037385 0.094373 0.038698 0.069157 0.051515 0.131056 0.000010 0.006528 0.000010 0.105100 0.000010
0.136791 0.000010 0.078442 0.002805 0.213241 0.065431 0.001817 0.000010 0.060435 0.107094 0.030128 0.014798 0.057069 0.125745 0.000010 0.006902 0.000010 0.099252 0.000010
0.132781 0.000010 0.059309 0.001508 0.225167 0.075829 0.015635 0.000010 0.046479 0.100756 0.023296 0.057624 0.017948 0.122439 0.000010 0.006724 0.000010 0.098201 0.016264
0.134323 0.000010 0.054754 0.001278 0.273088 0.070075 0.010663 0.000010 0.058544 0.102879 0.038712 0.022477 0.022200 0.099396 0.000018 0.007200 0.000010 0.104352 0.000010
0.106950 0.015528 0.070598 0.054458 0.220034 0.048407 0.000441 0.000011 0.054298 0.077024 0.041393 0.048539 0.044075 0.114742 0.000010 0.002675 0.000010 0.100175 0.000632
0.159212 0.000010 0.052588 0.010765 0.229110 0.083714 0.018984 0.000095 0.036187 0.090952 0.029220 0.009101 0.036803 0.115746 0.000010 0.012270 0.000010 0.104490 0.010734
0.081111 0.000010 0.056157 0.025054 0.270377 0.071794 0.011230 0.000010 0.045869 0.104662 0.038427 0.020907 0.030498 0.122929 0.000010 0.011953 0.000010 0.105955 0.003038
0.083237 0.000010 0.058886 0.031091 0.292840 0.046183 0.010651 0.000010 0.045030 0.067874 0.034477 0.046717 0.029241 0.107513 0.000010 0.009527 0.000010 0.125380 0.011312
0.000010 0.000010 0.000010 0.000010 0.000010 0.999820 0.000010 0.000010 0.000010 0.000010 0.000010 0.000010 0.000010 0.000010 0.000010 0.000010 0.000010 0.000010 0.000010
0.000010 0.001673 0.009450 0.000010 0.030888 0.852683 0.000010 0.000010 0.000010 0.025001 0.000010 0.000010 0.000010 0.036549 0.000010 0.000010 0.031560 0.012086 0.000010
0.000010 0.000010 0.000010 0.000010 0.000010 0.999820 0.000010 0.000010 0.000010 0.000010 0.000010 0.000010 0.000010 0.000010 0.000010 0.000010 0.000010 0.000010 0.000010
0.000010 0.000010 0.000010 0.000010 0.000010 0.999820 0.000010 0.000010 0.000010 0.000010 0.000010 0.000010 0.000010 0.000010 0.000010 0.000010 0.000010 0.000010 0.000010
0.000010 0.000010 0.000010 0.000010 0.000010 0.999819 0.000010 0.000010 0.000010 0.000010 0.000010 0.000010 0.000010 0.000011 0.000010 0.000010 0.000010 0.000010 0.000010
0.000010 0.000010 0.003928 0.000010 0.022533 0.925455 0.000010 0.000010 0.000010 0.034027 0.000010 0.000010 0.000010 0.009088 0.000010 0.000010 0.004839 0.000010 0.000010
0.000010 0.000017 0.024713 0.000010 0.039997 0.662830 0.000010 0.000010 0.015934 0.110624 0.008377 0.044503 0.008233 0.041908 0.000010 0.002779 0.012068 0.027957 0.000010
0.000010 0.000059 0.013653 0.000010 0.030626 0.842150 0.001865 0.000010 0.013145 0.001990 0.009217 0.034527 0.000010 0.012013 0.000010 0.017366 0.000010 0.023320 0.000010
0.000010 0.009373 0.000010 0.000010 0.000010 0.945225 0.000010 0.000010 0.024486 0.000010 0.000010 0.000010 0.000010 0.000010 0.000010 0.001704 0.019072 0.000010 0.000010
0.000010 0.000010 0.000010 0.000010 0.000010 0.999820 0.000010 0.000010 0.000010 0.000010 0.000010 0.000010 0.000010 0.000010 0.000010 0.000010 0.000010 0.000010 0.000010
0.000010 0.000010 0.000010 0.000010 0.000010 0.999820 0.000010 0.000010 0.000010 0.000010 0.000010 0.000010 0.000010 0.000010 0.000010 0.000010 0.000010 0.000010 0.000010
0.000010 0.000010 0.000010 0.000010 0.000011 0.999819 0.000010 0.000010 0.000010 0.000010 0.000010 0.000010 0.000010 0.000010 0.000010 0.000010 0.000010 0.000010 0.000010
0.000010 0.000010 0.000010 0.000010 0.000010 0.959009 0.002519 0.000010 0.000010 0.038312 0.000010 0.000010 0.000010 0.000010 0.000010 0.000010 0.000010 0.000010 0.000010
0.000010 0.000010 0.000010 0.000010 0.000010 0.999818 0.000010 0.000012 0.000010 0.000010 0.000010 0.000010 0.000010 0.000010 0.000010 0.000010 0.000010 0.000010 0.000010
0.000010 0.000010 0.000010 0.000010 0.000010 0.999820 0.000010 0.000010 0.000010 0.000010 0.000010 0.000010 0.000010 0.000010 0.000010 0.000010 0.000010 0.000010 0.000010
0.000010 0.000010 0.000010 0.000010 0.000010 0.999820 0.000010 0.000010 0.000010 0.000010 0.000010 0.000010 0.000010 0.000010 0.000010 0.000010 0.000010 0.000010 0.000010
0.000010 0.000010 0.000010 0.000010 0.000010 0.999820 0.000010 0.000010 0.000010 0.000010 0.000010 0.000010 0.000010 0.000010 0.000010 0.000010 0.000010 0.000010 0.000010
0.000010 0.000010 0.015238 0.000010 0.000010 0.913242 0.000010 0.000010 0.000010 0.036710 0.003951 0.000010 0.002989 0.000010 0.000010 0.000010 0.017452 0.010298 0.000010
0.000010 0.000010 0.000010 0.000010 0.001230 0.975274 0.000010 0.000010 0.000010 0.000010 0.004237 0.017794 0.001327 0.000010 0.000010 0.000010 0.000010 0.000010 0.000010
0.000010 0.000010 0.000010 0.000010 0.000010 0.991060 0.000010 0.000010 0.000010 0.000010 0.008770 0.000010 0.000010 0.000010 0.000010 0.000010 0.000010 0.000010 0.000010
0.000010 0.000010 0.002084 0.000010 0.000010 0.997746 0.000010 0.000010 0.000010 0.000010 0.000010 0.000010 0.000010 0.000010 0.000010 0.000010 0.000010 0.000010 0.000010
0.000010 0.000010 0.000010 0.000010 0.000010 0.915785 0.005799 0.000010 0.000010 0.038682 0.004637 0.024172 0.000010 0.000010 0.000010 0.008698 0.002107 0.000010 0.000010
0.000010 0.000010 0.000010 0.000010 0.000010 0.999820 0.000010 0.000010 0.000010 0.000010 0.000010 0.000010 0.000010 0.000010 0.000010 0.000010 0.000010 0.000010 0.000010
0.000010 0.000010 0.000660 0.000010 0.000010 0.889442 0.002765 0.000010 0.000309 0.024340 0.019302 0.000010 0.006921 0.047873 0.000010 0.008288 0.000010 0.000010 0.000010
0.000010 0.007271 0.018450 0.000010 0.000010 0.911166 0.001932 0.000010 0.000010 0.017495 0.005791 0.003594 0.000010 0.004098 0.000010 0.000017 0.013248 0.016859 0.000010
0.000010 0.010234 0.005240 0.000010 0.009765 0.906050 0.000010 0.000010 0.000010 0.066195 0.000010 0.001492 0.000010 0.000010 0.000010 0.000665 0.000010 0.000249 0.000010
0.000010 0.000010 0.000010 0.000010 0.000010 0.999820 0.000010 0.000010 0.000010 0.000010 0.000010 0.000010 0.000010 0.000010 0.000010 0.000010 0.000010 0.000010 0.000010
0.000010 0.000010 0.000010 0.000010 0.015983 0.963323 0.000010 0.000010 0.000010 0.000010 0.000010 0.011847 0.000010 0.000010 0.000010 0.008697 0.000010 0.000010 0.000010
0.000010 0.000010 0.001502 0.000010 0.254226 0.606936 0.002890 0.000010 0.035972 0.025643 0.000010 0.008541 0.000010 0.013497 0.000010 0.001075 0.048357 0.000010 0.001282
0.000010 0.023004 0.001246 0.000010 0.000010 0.958213 0.000010 0.000010 0.000010 0.015254 0.000010 0.000010 0.000010 0.000010 0.000010 0.002142 0.000010 0.000010 0.000010
0.000010 0.000010 0.000010 0.000010 0.016633 0.958681 0.001125 0.000010 0.000010 0.000010 0.000010 0.023411 0.000010 0.000010 0.000010 0.000010 0.000010 0.000010 0.000010
0.000010 0.000192 0.007756 0.000010 0.031484 0.863029 0.013438 0.000010 0.000010 0.019135 0.000010 0.057893 0.000010 0.006964 0.000010 0.000010 0.000010 0.000010 0.000010
0.000010 0.021591 0.000010 0.000010 0.024165 0.840474 0.000010 0.000010 0.000010 0.011540 0.000037 0.079699 0.000010 0.022374 0.000010 0.000010 0.000010 0.000010 0.000010
0.000010 0.000010 0.002354 0.000010 0.087004 0.873312 0.000010 0.000010 0.000010 0.000010 0.000010 0.008996 0.000010 0.011170 0.000010 0.000010 0.017034 0.000010 0.000010
0.000010 0.000010 0.000010 0.000010 0.100886 0.845852 0.000010 0.000010 0.036038 0.000010 0.000501 0.006962 0.001320 0.001093 0.000010 0.000010 0.004067 0.003181 0.000010
0.069117 0.007192 0.050320 0.021274 0.334396 0.005012 0.017622 0.000017 0.024118 0.102636 0.036238 0.048754 0.060385 0.063290 0.000010 0.024619 0.000010 0.120100 0.014889
0.064781 0.025064 0.087077 0.018024 0.274371 0.000010 0.026674 0.000010 0.052501 0.131131 0.025748 0.057286 0.042074 0.061669 0.000010 0.011738 0.000010 0.099636 0.022185
0.023875 0.019043 0.044196 0.032715 0.315613 0.022505 0.018047 0.000010 0.088944 0.092265 0.040356 0.029435 0.050896 0.096554 0.000010 0.003909 0.000010 0.106964 0.014653
0.090665 0.006087 0.078466 0.000010 0.290125 0.031593 0.028174 0.000010 0.045221 0.116245 0.015517 0.045546 0.061447 0.063615 0.004022 0.003719 0.009861 0.109668 0.000010
0.076701 0.021976 0.058897 0.017400 0.304659 0.000010 0.025635 0.000010 0.049302 0.117997 0.040613 0.038039 0.046983 0.079680 0.000010 0.011729 0.000010 0.110338 0.000010
0.061168 0.010702 0.043020 0.069062 0.289332 0.018265 0.000010 0.000010 0.088323 0.102031 0.039138 0.036602 0.049916 0.063222 0.000010 0.000010 0.004344 0.119763 0.005072
0.074792 0.000010 0.059236 0.000010 0.312251 0.042957 0.019841 0.000010 0.035914 0.091345 0.028382 0.047395 0.078718 0.083472 0.000010 0.000010 0.020109 0.105061 0.000477
0.046240 0.027173 0.064836 0.024215 0.346553 0.030646 0.028412 0.007949 0.027053 0.123471 0.026961 0.019380 0.043235 0.048822 0.000010 0.021473 0.012001 0.101561 0.000010
0.000010 0.000010 0.004805 0.000010 0.000010 0.088959 0.000010 0.000010 0.005919 0.000010 0.000010 0.900167 0.000010 0.000010 0.000010 0.000010 0.000010 0.000010 0.000010
0.000010 0.000010 0.000010 0.000010 0.000010 0.000010 0.000010 0.000010 0.000010 0.000010 0.000010 0.999820 0.000010 0.000010 0.000010 0.000010 0.000010 0.000010 0.000010
0.000010 0.000010 0.000010 0.000010 0.000010 0.000010 0.000010 0.000010 0.000010 0.017694 0.000010 0.982127 0.000019 0.000010 0.000010 0.000010 0.000010 0.000010 0.000010
0.000010 0.000010 0.000010 0.000010 0.000010 0.016368 0.000010 0.000010 0.000010 0.000010 0.000010 0.975715 0.006260 0.000010 0.000010 0.001508 0.000010 0.000010 0.000010
0.000010 0.000010 0.002702 0.000010 0.000010 0.009355 0.001088 0.000010 0.000010 0.000010 0.000010 0.967788 0.000010 0.009315 0.000010 0.009621 0.000010 0.000010 0.000010
0.000010 0.004733 0.018086 0.000010 0.000010 0.000010 0.000010 0.000010 0.000010 0.011145 0.020217 0.931185 0.000010 0.000010 0.000010 0.000010 0.000010 0.014504 0.000010
0.000010 0.010521 0.008033 0.000010 0.000010 0.000010 0.000010 0.000010 0.000010 0.000010 0.000010 0.981286 0.000010 0.000010 0.000010 0.000010 0.000010 0.000010 0.000010
0.000010 0.000010 0.000010 0.000010 0.000010 0.060931 0.001170 0.000010 0.010765 0.000010 0.000010 0.926985 0.000010 0.000010 0.000010 0.000010 0.000010 0.000010 0.000010
0.000010 0.000010 0.000010 0.000010 0.000010 0.028855 0.000010 0.000010 0.000010 0.000010 0.000010 0.970975 0.000010 0.000010 0.000010 0.000010 0.000010 0.000010 0.000010
0.000010 0.000010 0.002221 0.000010 0.000010 0.000010 0.000010 0.000010 0.000010 0.000010 0.000010 0.997609 0.000010 0.000010 0.000010 0.000010 0.000010 0.000010 0.000010
0.000010 0.000010 0.000010 0.000010 0.000010 0.000010 0.000010 0.000010 0.000010 0.000010 0.000010 0.999820 0.000010 0.000010 0.000010 0.000010 0.000010 0.000010 0.000010
0.000010 0.000010 0.000010 0.000010 0.000010 0.000010 0.000010 0.000010 0.000010 0.000010 0.000010 0.999820 0.000010 0.000010 0.000010 0.000010 0.000010 0.000010 0.000010
0.000010 0.000010 0.012761 0.000010 0.000010 0.026466 0.000010 0.000010 0.000010 0.012472 0.024518 0.922997 0.000010 0.000010 0.000010 0.000657 0.000010 0.000010 0.000010
0.000010 0.000010 0.000010 0.000010 0.000010 0.046025 0.000010 0.000010 0.019472 0.000010 0.000010 0.934343 0.000010 0.000010 0.000010 0.000010 0.000010 0.000010 0.000010
0.000010 0.000010 0.000010 0.000010 0.000010 0.000010 0.000010 0.000010 0.000010 0.000010 0.000010 0.999820 0.000010 0.000010 0.000010 0.000010 0.000010 0.000010 0.000010
0.000010 0.000010 0.000010 0.000010 0.000010 0.000010 0.000010 0.000010 0.001035 0.000010 0.008282 0.990524 0.000010 0.000010 0.000010 0.000010 0.000010 0.000010 0.000010
0.000010 0.000010 0.000010 0.000010 0.000010 0.000010 0.000010 0.000010 0.000010 0.000010 0.000010 0.999820 0.000010 0.000010 0.000010 0.000010 0.000010 0.000010 0.000010
0.000010 0.000010 0.000010 0.000010 0.000010 0.000010 0.000010 0.000010 0.000010 0.000010 0.000010 0.999820 0.000010 0.000010 0.000010 0.000010 0.000010 0.000010 0.000010
0.000010 0.000010 0.000010 0.000010 0.000010 0.000010 0.000010 0.000010 0.000010 0.000010 0.000010 0.994779 0.000010 0.000010 0.000010 0.000010 0.005051 0.000010 0.000010
0.021874 0.024691 0.071661 0.020961 0.280833 0.053827 0.005555 0.000010 0.086915 0.098592 0.081676 0.061632 0.033853 0.044085 0.017255 0.026082 0.000010 0.070477 0.000010
0.000010 0.024585 0.082770 0.000010 0.314428 0.000010 0.022634 0.000527 0.065281 0.115786 0.079586 0.119846 0.018968 0.059198 0.000010 0.023007 0.000010 0.071181 0.002152
0.000010 0.018957 0.066619 0.000010 0.219943 0.053603 0.010732 0.000725 0.149102 0.125073 0.127128 0.088231 0.020321 0.031359 0.000010 0.015589 0.000010 0.062903 0.009675
0.003674 0.013340 0.083395 0.000010 0.254309 0.025067 0.007124 0.000010 0.142241 0.116596 0.119997 0.083557 0.021282 0.036291 0.000010 0.009367 0.000010 0.076019 0.007701
0.012117 0.019778 0.060542 0.000010 0.258201 0.023559 0.000010 0.002413 0.096549 0.143541 0.120026 0.107997 0.022181 0.037902 0.000010 0.027833 0.000010 0.062293 0.005027
0.000010 0.031270 0.071952 0.000010 0.273631 0.035341 0.025456 0.000010 0.053751 0.146656 0.088867 0.099539 0.005048 0.059172 0.024596 0.017358 0.000010 0.067312 0.000010
0.019973 0.020269 0.078382 0.000010 0.268054 0.019460 0.017962 0.000010 0.051088 0.151902 0.114926 0.107632 0.010714 0.037033 0.010743 0.019277 0.020357 0.052198 0.000010
0.000010 0.011932 0.071359 0.000010 0.323182 0.000010 0.021236 0.001111 0.048973 0.118765 0.084111 0.148354 0.010286 0.060577 0.012656 0.016018 0.000010 0.071389 0.000010
0.003688 0.011281 0.067407 0.000010 0.260293 0.009786 0.013357 0.000016 0.072976 0.150845 0.119826 0.128251 0.007017 0.045128 0.016707 0.012248 0.035773 0.045381 0.000010
0.000010 0.000011 0.009293 0.000010 0.053650 0.031755 0.005369 0.000010 0.011988 0.091411 0.009395 0.030194 0.006551 0.714511 0.000010 0.016725 0.017327 0.001770 0.000010
0.000010 0.000010 0.006179 0.000010 0.000010 0.005907 0.000010 0.000010 0.000010 0.000010 0.000010 0.000010 0.000010 0.987754 0.000010 0.000010 0.000010 0.000010 0.000010
0.000010 0.018539 0.000802 0.000010 0.036224 0.027236 0.000010 0.000010 0.000011 0.078621 0.021654 0.003010 0.000010 0.773240 0.000010 0.020020 0.020564 0.000010 0.000010
0.000010 0.000010 0.000010 0.000010 0.000010 0.000010 0.000010 0.000010 0.000010 0.000010 0.000010 0.000010 0.000010 0.999820 0.000010 0.000010 0.000010 0.000010 0.000010
0.000010 0.004639 0.000010 0.000010 0.019194 0.000010 0.000010 0.000010 0.000010 0.020261 0.000010 0.000010 0.000010 0.955757 0.000010 0.000010 0.000010 0.000010 0.000010
0.000010 0.000010 0.000010 0.000010 0.000010 0.000010 0.000010 0.000010 0.000010 0.000010 0.000010 0.000010 0.000010 0.999820 0.000010 0.000010 0.000010 0.000010 0.000010
0.000010 0.015307 0.030883 0.000010 0.025864 0.032052 0.000010 0.000010 0.000010 0.094604 0.013673 0.008336 0.000010 0.747265 0.000010 0.006205 0.024136 0.001594 0.000010
0.000010 0.000010 0.000010 0.000010 0.000010 0.000010 0.000010 0.000010 0.000010 0.000010 0.000010 0.000010 0.000010 0.999820 0.000010 0.000010 0.000010 0.000010 0.000010
0.000010 0.000010 0.000010 0.000010 0.000010 0.000010 0.000010 0.000010 0.000010 0.000010 0.000010 0.000010 0.000010 0.999820 0.000010 0.000010 0.000010 0.000010 0.000010
0.000010 0.000010 0.000010 0.000010 0.000010 0.000010 0.000010 0.000010 0.000010 0.000010 0.000010 0.000010 0.000010 0.999820 0.000010 0.000010 0.000010 0.000010 0.000010
0.000010 0.000010 0.000010 0.000010 0.000010 0.017697 0.000010 0.000010 0.000010 0.000010 0.000010 0.000010 0.000010 0.982133 0.000010 0.000010 0.000010 0.000010 0.000010
0.000010 0.000010 0.000010 0.000010 0.000010 0.000010 0.000010 0.000010 0.000010 0.000010 0.000010 0.000010 0.000010 0.999820 0.000010 0.000010 0.000010 0.000010 0.000010
0.000010 0.000010 0.000010 0.000010 0.000010 0.000010 0.000010 0.000010 0.000010 0.000010 0.000010 0.000010 0.000010 0.999820 0.000010 0.000010 0.000010 0.000010 0.000010
0.000010 0.000010 0.000010 0.000010 0.000010 0.000010 0.000010 0.000010 0.000010 0.000010 0.000010 0.000010 0.000010 0.999820 0.000010 0.000010 0.000010 0.000010 0.000010
0.000010 0.035154 0.070047 0.000010 0.058243 0.071033 0.010203 0.000010 0.017937 0.147107 0.036996 0.027427 0.002581 0.457334 0.000010 0.007509 0.040082 0.018298 0.000010
0.000010 0.016294 0.042535 0.000010 0.071297 0.040728 0.007517 0.000010 0.000010 0.104140 0.020111 0.011800 0.004269 0.642416 0.000010 0.011652 0.022068 0.005112 0.000010
0.000010 0.000010 0.000010 0.000010 0.000019 0.005733 0.000766 0.000010 0.000010 0.001263 0.000010 0.000010 0.000010 0.992080 0.000010 0.000010 0.000010 0.000010 0.000010
0.000010 0.000010 0.000010 0.000010 0.000010 0.000010 0.000010 0.000010 0.000010 0.000010 0.000010 0.000010 0.000010 0.999820 0.000010 0.000010 0.000010 0.000010 0.000010
0.000010 0.000010 0.000010 0.000010 0.000010 0.000010 0.000010 0.000010 0.000010 0.000010 0.000010 0.000010 0.000010 0.999820 0.000010 0.000010 0.000010 0.000010 0.000010
0.000010 0.000010 0.000010 0.000010 0.000010 0.000010 0.004698 0.000010 0.000010 0.000010 0.000010 0.000010 0.000010 0.995132 0.000010 0.000010 0.000010 0.000010 0.000010
0.000010 0.000010 0.000010 0.000010 0.000010 0.000010 0.000010 0.000010 0.000010 0.999820 0.000010 0.000010 0.000010 0.000010 0.000010 0.000010 0.000010 0.000010 0.000010
0.000010 0.000010 0.000010 0.000010 0.000010 0.000010 0.000010 0.000010 0.000010 0.999820 0.000010 0.000010 0.000010 0.000010 0.000010 0.000010 0.000010 0.000010 0.000010
0.000010 0.000474 0.000010 0.000010 0.005912 0.000010 0.000010 0.000010 0.000010 0.982875 0.000010 0.000010 0.000688 0.000010 0.000010 0.000010 0.009911 0.000010 0.000010
0.000010 0.008027 0.019469 0.000010 0.000282 0.016211 0.003455 0.000010 0.000010 0.942804 0.000010 0.000010 0.000010 0.000010 0.000010 0.000010 0.009632 0.000010 0.000010
0.000010 0.000010 0.000010 0.000010 0.000010 0.000010 0.000010 0.000010 0.000010 0.999820 0.000010 0.000010 0.000010 0.000010 0.000010 0.000010 0.000010 0.000010 0.000010
0.000010 0.000010 0.000010 0.000010 0.000010 0.000010 0.000010 0.000010 0.000010 0.999820 0.000010 0.000010 0.000010 0.000010 0.000010 0.000010 0.000010 0.000010 0.000010
0.000010 0.000010 0.000010 0.000010 0.000010 0.000010 0.000010 0.000010 0.000010 0.999820 0.000010 0.000010 0.000010 0.000010 0.000010 0.000010 0.000010 0.000010 0.000010
0.000010 0.000010 0.000010 0.000010 0.000010 0.000010 0.000010 0.000010 0.000010 0.999820 0.000010 0.000010 0.000010 0.000010 0.000010 0.000010 0.000010 0.000010 0.000010
0.000010 0.000010 0.000010 0.000010 0.000010 0.000010 0.000010 0.000010 0.000010 0.999820 0.000010 0.000010 0.000010 0.000010 0.000010 0.000010 0.000010 0.000010 0.000010
0.000010 0.000010 0.000010 0.000010 0.000010 0.000010 0.000010 0.000010 0.000010 0.999820 0.000010 0.000010 0.000010 0.000010 0.000010 0.000010 0.000010 0.000010 0.000010
0.000010 0.000010 0.000010 0.000010 0.000010 0.000010 0.000010 0.000010 0.000010 0.999820 0.000010 0.000010 0.000010 0.000010 0.000010 0.000010 0.000010 0.000010 0.000010
0.000010 0.000010 0.000010 0.000010 0.000010 0.000010 0.000010 0.000010 0.000010 0.999820 0.000010 0.000010 0.000010 0.000010 0.000010 0.000010 0.000010 0.000010 0.000010
0.000010 0.000010 0.000010 0.000010 0.000010 0.034708 0.000010 0.000010 0.000010 0.965122 0.000010 0.000010 0.000010 0.000010 0.000010 0.000010 0.000010 0.000010 0.000010
0.000010 0.000010 0.000010 0.000010 0.000010 0.000010 0.000010 0.000010 0.000010 0.999820 0.000010 0.000010 0.000010 0.000010 0.000010 0.000010 0.000010 0.000010 0.000010
0.000010 0.000010 0.000010 0.000010 0.000010 0.000010 0.000010 0.000010 0.000010 0.999820 0.000010 0.000010 0.000010 0.000010 0.000010 0.000010 0.000010 0.000010 0.000010
0.000010 0.033654 0.050991 0.000010 0.113088 0.019458 0.015121 0.000010 0.035455 0.254394 0.024930 0.050364 0.022682 0.149625 0.000010 0.061907 0.077601 0.090679 0.000010
0.000010 0.000010 0.000010 0.000010 0.000010 0.000010 0.000010 0.000010 0.000010 0.999820 0.000010 0.000010 0.000010 0.000010 0.000010 0.000010 0.000010 0.000010 0.000010
0.000010 0.000010 0.000010 0.000010 0.000010 0.000010 0.000010 0.000010 0.000010 0.999820 0.000010 0.000010 0.000010 0.000010 0.000010 0.000010 0.000010 0.000010 0.000010
0.000010 0.024600 0.013167 0.000010 0.000010 0.000010 0.000010 0.000010 0.000010 0.025881 0.444280 0.000010 0.000010 0.481289 0.000010 0.000540 0.010122 0.000010 0.000010
0.000010 0.000010 0.000010 0.000010 0.000010 0.000010 0.000010 0.000010 0.000010 0.000010 0.999819 0.000010 0.000010 0.000010 0.000011 0.000010 0.000010 0.000010 0.000010
0.000010 0.000010 0.000010 0.000010 0.000011 0.000010 0.000010 0.000010 0.000010 0.000010 0.999819 0.000010 0.000010 0.000010 0.000010 0.000010 0.000010 0.000010 0.000010
0.000010 0.000010 0.000010 0.000010 0.000010 0.000010 0.000010 0.000010 0.000010 0.000010 0.999820 0.000010 0.000010 0.000010 0.000010 0.000010 0.000010 0.000010 0.000010
0.000010 0.000010 0.000010 0.000010 0.000010 0.000010 0.000012 0.000010 0.000010 0.000010 0.999818 0.000010 0.000010 0.000010 0.000010 0.000010 0.000010 0.000010 0.000010
0.000010 0.000010 0.000010 0.000010 0.000010 0.000010 0.000010 0.000010 0.000010 0.000010 0.999820 0.000010 0.000010 0.000010 0.000010 0.000010 0.000010 0.000010 0.000010
0.000010 0.019211 0.063538 0.000010 0.062597 0.000010 0.000010 0.000010 0.000010 0.000010 0.833685 0.000010 0.000010 0.000010 0.000010 0.000010 0.020829 0.000010 0.000010
0.000010 0.010237 0.074383 0.000010 0.063039 0.000010 0.000010 0.000010 0.000010 0.005446 0.811477 0.000010 0.005362 0.000010 0.000010 0.005513 0.024433 0.000010 0.000010
0.000010 0.000010 0.000010 0.000010 0.000010 0.000010 0.000010 0.000010 0.000010 0.000010 0.999820 0.000010 0.000010 0.000010 0.000010 0.000010 0.000010 0.000010 0.000010
0.000010 0.034945 0.011219 0.000010 0.002595 0.000010 0.000010 0.000010 0.000010 0.000010 0.943898 0.000010 0.000010 0.000010 0.000010 0.000010 0.000010 0.007203 0.000010
0.000010 0.000010 0.000010 0.000010 0.000010 0.000010 0.000010 0.000010 0.000010 0.000010 0.999820 0.000010 0.000010 0.000010 0.000010 0.000010 0.000010 0.000010 0.000010
0.000010 0.000010 0.000010 0.000012 0.000010 0.000010 0.000010 0.000010 0.000010 0.000010 0.999818 0.000010 0.000010 0.000010 0.000010 0.000010 0.000010 0.000010 0.000010
0.000010 0.000010 0.011799 0.000010 0.001731 0.000010 0.000010 0.000010 0.000010 0.000010 0.986310 0.000010 0.000010 0.000010 0.000010 0.000010 0.000010 0.000010 0.000010
0.000010 0.014817 0.015195 0.000010 0.000010 0.000010 0.013753 0.000010 0.000010 0.000010 0.951782 0.000010 0.000010 0.000010 0.000010 0.000010 0.004313 0.000010 0.000010
0.000010 0.000010 0.000010 0.000010 0.000010 0.000010 0.000010 0.000010 0.000010 0.000010 0.999820 0.000010 0.000010 0.000010 0.000010 0.000010 0.000010 0.000010 0.000010
0.000010 0.000010 0.000010 0.000010 0.000010 0.000010 0.000010 0.000010 0.000010 0.000010 0.999820 0.000010 0.000010 0.000010 0.000010 0.000010 0.000010 0.000010 0.000010
0.000010 0.000010 0.000010 0.000010 0.000010 0.000010 0.000010 0.000010 0.000010 0.000010 0.999820 0.000010 0.000010 0.000010 0.000010 0.000010 0.000010 0.000010 0.000010
0.000010 0.029233 0.098006 0.000010 0.086286 0.000010 0.000010 0.000010 0.000010 0.000010 0.749232 0.000010 0.000010 0.000010 0.000010 0.000010 0.009646 0.027468 0.000010
0.000010 0.000010 0.000010 0.000010 0.000010 0.000010 0.000010 0.000010 0.000010 0.000010 0.999820 0.000010 0.000010 0.000010 0.000010 0.000010 0.000010 0.000010 0.000010
0.000010 0.043173 0.078834 0.000010 0.079075 0.001014 0.002444 0.000010 0.000010 0.019576 0.754123 0.000010 0.000010 0.000010 0.000010 0.000010 0.000010 0.021652 0.000010
0.000010 0.999820 0.000010 0.000010 0.000010 0.000010 0.000010 0.000010 0.000010 0.000010 0.000010 0.000010 0.000010 0.000010 0.000010 0.000010 0.000010 0.000010 0.000010
0.000010 0.999820 0.000010 0.000010 0.000010 0.000010 0.000010 0.000010 0.000010 0.000010 0.000010 0.000010 0.000010 0.000010 0.000010 0.000010 0.000010 0.000010 0.000010
0.000010 0.999820 0.000010 0.000010 0.000010 0.000010 0.000010 0.000010 0.000010 0.000010 0.000010 0.000010 0.000010 0.000010 0.000010 0.000010 0.000010 0.000010 0.000010
0.000010 0.999820 0.000010 0.000010 0.000010 0.000010 0.000010 0.000010 0.000010 0.000010 0.000010 0.000010 0.000010 0.000010 0.000010 0.000010 0.000010 0.000010 0.000010
0.000010 0.999820 0.000010 0.000010 0.000010 0.000010 0.000010 0.000010 0.000010 0.000010 0.000010 0.000010 0.000010 0.000010 0.000010 0.000010 0.000010 0.000010 0.000010
0.000010 0.999819 0.000010 0.000010 0.000010 0.000011 0.000010 0.000010 0.000010 0.000010 0.000010 0.000010 0.000010 0.000010 0.000010 0.000010 0.000010 0.000010 0.000010
0.000010 0.786553 0.003350 0.000010 0.015231 0.002455 0.000010 0.000010 0.000010 0.017300 0.012516 0.000010 0.011223 0.000010 0.000010 0.007786 0.113119 0.030379 0.000010
0.000010 0.926386 0.000858 0.000010 0.000013 0.000010 0.015439 0.000010 0.000010 0.000010 0.000010 0.000010 0.000010 0.000010 0.000010 0.000010 0.057164 0.000010 0.000010
0.000010 0.999174 0.000010 0.000010 0.000010 0.000010 0.000010 0.000010 0.000010 0.000010 0.000656 0.000010 0.000010 0.000010 0.000010 0.000010 0.000010 0.000010 0.000010
0.000010 0.999820 0.000010 0.000010 0.000010 0.000010 0.000010 0.000010 0.000010 0.000010 0.000010 0.000010 0.000010 0.000010 0.000010 0.000010 0.000010 0.000010 0.000010
0.000010 0.832527 0.000010 0.000010 0.039967 0.023586 0.000010 0.000010 0.000010 0.000010 0.000015 0.000010 0.000010 0.000010 0.000010 0.008579 0.076174 0.019034 0.000010
0.000010 0.951395 0.000010 0.000010 0.003877 0.000010 0.000010 0.000010 0.000010 0.000010 0.000010 0.000010 0.000010 0.000010 0.000010 0.000010 0.044568 0.000010 0.000010
0.000010 0.879464 0.019928 0.000010 0.014936 0.000010 0.008554 0.000010 0.000010 0.000010 0.004804 0.000010 0.000010 0.000010 0.000010 0.005450 0.064685 0.002069 0.000010
0.000010 0.999820 0.000010 0.000010 0.000010 0.000010 0.000010 0.000010 0.000010 0.000010 0.000010 0.000010 0.000010 0.000010 0.000010 0.000010 0.000010 0.000010 0.000010
0.000010 0.999820 0.000010 0.000010 0.000010 0.000010 0.000010 0.000010 0.000010 0.000010 0.000010 0.000010 0.000010 0.000010 0.000010 0.000010 0.000010 0.000010 0.000010
0.000010 0.999820 0.000010 0.000010 0.000010 0.000010 0.000010 0.000010 0.000010 0.000010 0.000010 0.000010 0.000010 0.000010 0.000010 0.000010 0.000010 0.000010 0.000010
0.000010 0.999820 0.000010 0.000010 0.000010 0.000010 0.000010 0.000010 0.000010 0.000010 0.000010 0.000010 0.000010 0.000010 0.000010 0.000010 0.000010 0.000010 0.000010
0.000010 0.933995 0.000010 0.000010 0.018952 0.000013 0.000010 0.000010 0.000010 0.000010 0.000010 0.000010 0.000010 0.000010 0.000010 0.000010 0.046890 0.000010 0.000010
0.000010 0.968298 0.005310 0.000010 0.026233 0.000010 0.000010 0.000010 0.000010 0.000010 0.000010 0.000010 0.000010 0.000010 0.000010 0.000010 0.000010 0.000010 0.000010
0.000010 0.999820 0.000010 0.000010 0.000010 0.000010 0.000010 0.000010 0.000010 0.000010 0.000010 0.000010 0.000010 0.000010 0.000010 0.000010 0.000010 0.000010 0.000010
0.000010 0.000010 0.931324 0.000010 0.000010 0.000010 0.010724 0.000010 0.000010 0.010747 0.036965 0.000010 0.000010 0.000010 0.000010 0.000010 0.010099 0.000010 0.000010
0.000010 0.000010 0.996145 0.000010 0.000010 0.000010 0.000010 0.000010 0.000010 0.000010 0.003685 0.000010 0.000010 0.000010 0.000010 0.000010 0.000010 0.000010 0.000010
0.000010 0.000010 0.999820 0.000010 0.000010 0.000010 0.000010 0.000010 0.000010 0.000010 0.000010 0.000010 0.000010 0.000010 0.000010 0.000010 0.000010 0.000010 0.000010
0.000010 0.000010 0.999820 0.000010 0.000010 0.000010 0.000010 0.000010 0.000010 0.000010 0.000010 0.000010 0.000010 0.000010 0.000010 0.000010 0.000010 0.000010 0.000010
0.000010 0.000010 0.978887 0.000010 0.000010 0.000010 0.000010 0.000010 0.000010 0.000010 0.020943 0.000010 0.000010 0.000010 0.000010 0.000010 0.000010 0.000010 0.000010
0.000010 0.000010 0.999820 0.000010 0.000010 0.000010 0.000010 0.000010 0.000010 0.000010 0.000010 0.000010 0.000010 0.000010 0.000010 0.000010 0.000010 0.000010 0.000010
0.000010 0.000010 0.999820 0.000010 0.000010 0.000010 0.000010 0.000010 0.000010 0.000010 0.000010 0.000010 0.000010 0.000010 0.000010 0.000010 0.000010 0.000010 0.000010
0.000010 0.000010 0.999820 0.000010 0.000010 0.000010 0.000010 0.000010 0.000010 0.000010 0.000010 0.000010 0.000010 0.000010 0.000010 0.000010 0.000010 0.000010 0.000010
0.000010 0.000010 0.999818 0.000010 0.000010 0.000010 0.000010 0.000010 0.000010 0.000010 0.000010 0.000010 0.000010 0.000012 0.000010 0.000010 0.000010 0.000010 0.000010
0.000010 0.000010 0.999820 0.000010 0.000010 0.000010 0.000010 0.000010 0.000010 0.000010 0.000010 0.000010 0.000010 0.000010 0.000010 0.000010 0.000010 0.000010 0.000010
0.000010 0.002211 0.942942 0.000010 0.036322 0.000010 0.000010 0.000010 0.000010 0.000010 0.018374 0.000010 0.000010 0.000010 0.000010 0.000010 0.000010 0.000010 0.000010
0.000010 0.000010 0.987393 0.000010 0.000010 0.000010 0.000010 0.000010 0.000010 0.000010 0.007506 0.000010 0.000010 0.004941 0.000010 0.000010 0.000010 0.000010 0.000010
0.000010 0.000010 0.936029 0.000010 0.035859 0.000010 0.000010 0.000010 0.000010 0.000010 0.018098 0.000010 0.002761 0.000010 0.000010 0.007113 0.000010 0.000010 0.000010
0.000010 0.000010 0.997209 0.000010 0.000010 0.000010 0.000010 0.000010 0.000010 0.000010 0.000010 0.000010 0.000010 0.002621 0.000010 0.000010 0.000010 0.000010 0.000010
0.000010 0.000010 0.999820 0.000010 0.000010 0.000010 0.000010 0.000010 0.000010 0.000010 0.000010 0.000010 0.000010 0.000010 0.000010 0.000010 0.000010 0.000010 0.000010
0.000010 0.000010 0.999820 0.000010 0.000010 0.000010 0.000010 0.000010 0.000010 0.000010 0.000010 0.000010 0.000010 0.000010 0.000010 0.000010 0.000010 0.000010 0.000010
0.000010 0.000010 0.940482 0.000010 0.000010 0.001344 0.000010 0.000010 0.000010 0.000010 0.000010 0.000010 0.000010 0.058014 0.000010 0.000010 0.000010 0.000010 0.000010
0.000010 0.000010 0.999820 0.000010 0.000010 0.000010 0.000010 0.000010 0.000010 0.000010 0.000010 0.000010 0.000010 0.000010 0.000010 0.000010 0.000010 0.000010 0.000010
0.000010 0.000010 0.944711 0.000010 0.002642 0.000010 0.000010 0.000010 0.000010 0.000010 0.052488 0.000010 0.000010 0.000010 0.000010 0.000010 0.000010 0.000010 0.000010
0.000010 0.000010 0.999820 0.000010 0.000010 0.000010 0.000010 0.000010 0.000010 0.000010 0.000010 0.000010 0.000010 0.000010 0.000010 0.000010 0.000010 0.000010 0.000010
0.000010 0.000010 0.002750 0.000010 0.000010 0.000010 0.000010 0.000010 0.000010 0.000010 0.000010 0.000010 0.000010 0.054279 0.000010 0.000010 0.942811 0.000010 0.000010
0.000010 0.000010 0.000010 0.000010 0.000010 0.008539 0.000010 0.000010 0.000010 0.000010 0.000010 0.000010 0.000010 0.006493 0.000010 0.000010 0.984808 0.000010 0.000010
0.000010 0.000010 0.000010 0.000010 0.000010 0.000010 0.000010 0.000010 0.000010 0.000010 0.000010 0.000010 0.000010 0.000010 0.000010 0.000010 0.999820 0.000010 0.000010
0.000010 0.000010 0.000010 0.000010 0.000010 0.000010 0.000010 0.000010 0.000010 0.000010 0.000010 0.000010 0.000010 0.000010 0.000010 0.000010 0.999820 0.000010 0.000010
0.000010 0.000010 0.000010 0.000010 0.000010 0.000010 0.000010 0.000010 0.000010 0.000010 0.000010 0.000010 0.000010 0.000010 0.000010 0.000010 0.999820 0.000010 0.000010
0.000010 0.000010 0.001537 0.000010 0.000010 0.000010 0.000010 0.000010 0.000010 0.000010 0.001301 0.000010 0.006083 0.045635 0.000010 0.000010 0.945304 0.000010 0.000010
0.000010 0.000010 0.000010 0.000010 0.000010 0.000010 0.000010 0.000010 0.000010 0.000010 0.000010 0.000010 0.000010 0.000010 0.000010 0.000010 0.999820 0.000010 0.000010
0.000010 0.000010 0.000010 0.000010 0.000010 0.000010 0.000010 0.000010 0.000010 0.000010 0.000010 0.000010 0.000010 0.000010 0.000010 0.000010 0.999820 0.000010 0.000010
0.000010 0.000010 0.000010 0.000010 0.000010 0.000010 0.004733 0.000010 0.000010 0.000010 0.002182 0.000010 0.000010 0.000010 0.000010 0.000010 0.992925 0.000010 0.000010
0.000010 0.000010 0.000010 0.000010 0.000010 0.000010 0.000010 0.000010 0.000010 0.003283 0.000010 0.000010 0.000010 0.053921 0.000010 0.000010 0.942636 0.000010 0.000010
0.000010 0.000010 0.000010 0.000010 0.000010 0.000010 0.000010 0.000010 0.000010 0.000010 0.000010 0.000010 0.000010 0.000010 0.000010 0.000846 0.998984 0.000010 0.000010
0.000010 0.000010 0.000010 0.000010 0.000010 0.000010 0.007537 0.000010 0.000010 0.000010 0.000010 0.000010 0.000010 0.000010 0.000010 0.000010 0.992293 0.000010 0.000010
0.000010 0.000010 0.000010 0.000010 0.000010 0.000010 0.000010 0.000010 0.000010 0.000010 0.000010 0.000010 0.000010 0.010594 0.000010 0.000010 0.989236 0.000010 0.000010
0.000010 0.016488 0.000010 0.000010 0.025948 0.017133 0.004104 0.000010 0.000010 0.000010 0.001857 0.004665 0.000010 0.038431 0.000010 0.003215 0.885451 0.002619 0.000010
0.000010 0.000010 0.000010 0.000010 0.000010 0.000011 0.003769 0.000010 0.000010 0.000010 0.000010 0.000010 0.000010 0.028218 0.000010 0.000010 0.967851 0.000010 0.000010
0.000010 0.000010 0.000010 0.000010 0.002289 0.000010 0.016360 0.000010 0.000010 0.000010 0.001029 0.000018 0.000010 0.012670 0.000010 0.000010 0.967504 0.000010 0.000010
0.000010 0.000309 0.011872 0.000010 0.000010 0.006379 0.000010 0.000010 0.000010 0.000010 0.000010 0.000010 0.000010 0.041906 0.000010 0.000010 0.939394 0.000010 0.000010
0.000010 0.000010 0.018360 0.000010 0.004913 0.006164 0.000010 0.000010 0.000010 0.000010 0.001631 0.000010 0.000010 0.022870 0.000010 0.000010 0.945933 0.000010 0.000010
0.000010 0.000010 0.000010 0.000010 0.077268 0.017365 0.000010 0.000010 0.000010 0.000010 0.006649 0.000010 0.002198 0.000010 0.000010 0.000020 0.896370 0.000010 0.000010
0.000010 0.000010 0.000010 0.000010 0.000010 0.000010 0.000010 0.000010 0.000010 0.000010 0.000010 0.000010 0.000010 0.000010 0.000010 0.000010 0.999820 0.000010 0.000010
0.000010 0.018857 0.023921 0.000010 0.004055 0.105536 0.000010 0.000010 0.000010 0.723106 0.008338 0.000010 0.009178 0.072401 0.000010 0.000010 0.034508 0.000010 0.000010
0.000010 0.011733 0.000427 0.000010 0.011127 0.127193 0.011838 0.000010 0.000010 0.759204 0.000010 0.007758 0.000010 0.050644 0.000010 0.008825 0.011160 0.000010 0.000010
0.000010 0.007544 0.000010 0.000010 0.007469 0.069886 0.004197 0.000010 0.000010 0.856230 0.000010 0.000010 0.000010 0.040824 0.000010 0.000040 0.000010 0.013700 0.000010
0.000010 0.000010 0.000010 0.000010 0.000010 0.116762 0.000010 0.000010 0.000010 0.870170 0.000010 0.000010 0.000010 0.012908 0.000010 0.000010 0.000010 0.000010 0.000010
0.000010 0.000010 0.000010 0.000010 0.000010 0.092448 0.000010 0.000010 0.000010 0.810531 0.000010 0.000010 0.022393 0.072035 0.000010 0.000010 0.002453 0.000010 0.000010
0.000010 0.000010 0.014075 0.000010 0.010286 0.117027 0.008880 0.000010 0.000010 0.713764 0.000010 0.000010 0.001077 0.113179 0.000010 0.000010 0.021602 0.000010 0.000010
0.000010 0.000229 0.011802 0.000010 0.000240 0.118446 0.012249 0.000010 0.001462 0.669885 0.011286 0.002804 0.000010 0.145746 0.000010 0.006072 0.000010 0.019710 0.000010
0.000010 0.000010 0.000010 0.000010 0.000010 0.093984 0.008202 0.000010 0.000010 0.730087 0.000010 0.000010 0.004803 0.162784 0.000010 0.000010 0.000010 0.000010 0.000010
0.000010 0.000010 0.000010 0.000010 0.000010 0.118056 0.005114 0.000010 0.000010 0.805648 0.000010 0.000010 0.016074 0.054968 0.000010 0.000010 0.000010 0.000010 0.000010
0.000010 0.015629 0.013198 0.000010 0.012203 0.144298 0.000012 0.000010 0.000010 0.723227 0.009273 0.000010 0.010564 0.061571 0.000010 0.000010 0.005680 0.004266 0.000010
0.000010 0.001720 0.007170 0.000010 0.009859 0.097848 0.000010 0.000010 0.000010 0.778965 0.000010 0.000010 0.012337 0.091915 0.000010 0.000077 0.000010 0.000010 0.000010
0.000010 0.013841 0.000010 0.000010 0.000010 0.104830 0.008041 0.000010 0.000010 0.691248 0.000010 0.000010 0.016535 0.139244 0.000010 0.005879 0.010807 0.009474 0.000010
0.000010 0.003737 0.000010 0.000010 0.000010 0.106495 0.000010 0.000010 0.000010 0.798141 0.000010 0.000010 0.000010 0.091477 0.000010 0.000010 0.000010 0.000010 0.000010
0.000010 0.000010 0.000010 0.000010 0.003186 0.136899 0.010732 0.000010 0.000010 0.729370 0.000010 0.000010 0.000010 0.103831 0.000010 0.003804 0.012058 0.000010 0.000010
0.000010 0.000151 0.000010 0.000010 0.006310 0.138648 0.000010 0.000010 0.000010 0.698498 0.000010 0.000010 0.007737 0.111887 0.000010 0.020228 0.006913 0.009529 0.000010
0.000010 0.001992 0.000010 0.000010 0.000010 0.143694 0.009778 0.000010 0.000010 0.773121 0.001460 0.000010 0.000010 0.069826 0.000010 0.000010 0.000010 0.000010 0.000010
0.000010 0.001517 0.017568 0.000010 0.000010 0.137772 0.000010 0.000010 0.000010 0.646254 0.000010 0.011973 0.007622 0.142646 0.000011 0.003953 0.029727 0.000877 0.000010
0.000010 0.000010 0.007150 0.000010 0.000010 0.113891 0.008257 0.000010 0.000010 0.804746 0.000475 0.000010 0.000010 0.050006 0.000010 0.012384 0.002981 0.000010 0.000010
0.000010 0.000010 0.023549 0.000010 0.000010 0.076871 0.000010 0.000010 0.000010 0.763566 0.000010 0.000010 0.000010 0.089489 0.000010 0.009625 0.036770 0.000010 0.000010
0.000010 0.000010 0.000010 0.000010 0.000010 0.147386 0.000010 0.000010 0.000010 0.752695 0.000010 0.000010 0.000010 0.095986 0.000010 0.003782 0.000010 0.000010 0.000010
0.115276 0.042371 0.023335 0.097654 0.071865 0.000016 0.018110 0.000010 0.000010 0.039801 0.028588 0.005363 0.069946 0.064535 0.051112 0.100103 0.045768 0.193866 0.032270
0.095600 0.045261 0.035623 0.118044 0.094159 0.000010 0.005570 0.000010 0.000010 0.039460 0.029321 0.000010 0.072636 0.042494 0.053049 0.098615 0.042901 0.211489 0.015738
0.150723 0.044942 0.021075 0.149720 0.090285 0.002670 0.019965 0.002759 0.000010 0.000010 0.028767 0.000010 0.051221 0.042989 0.027557 0.115238 0.042983 0.201188 0.007890
0.099639 0.043888 0.037625 0.090942 0.087877 0.000010 0.000010 0.000010 0.000010 0.040466 0.019876 0.008471 0.068731 0.073492 0.016636 0.092551 0.093319 0.213860 0.012586
0.095117 0.079699 0.042397 0.087456 0.066729 0.000010 0.002140 0.007456 0.010957 0.065421 0.021387 0.000010 0.075092 0.030935 0.000010 0.100727 0.083671 0.229139 0.001646
0.197253 0.041698 0.028823 0.124311 0.063105 0.000010 0.012203 0.000010 0.011317 0.000010 0.014571 0.000010 0.053565 0.064613 0.013649 0.109028 0.044684 0.202156 0.018985
0.112656 0.082624 0.045156 0.073307 0.093020 0.000010 0.010564 0.000010 0.001600 0.031860 0.018144 0.003188 0.067848 0.037531 0.000010 0.097183 0.102296 0.214581 0.008413
0.088776 0.082682 0.039856 0.085726 0.095733 0.000010 0.003035 0.000010 0.000010 0.023610 0.023136 0.010011 0.078327 0.048337 0.018107 0.091084 0.086486 0.207968 0.017096
0.162308 0.050367 0.016885 0.101394 0.052753 0.004786 0.028080 0.000010 0.000010 0.048654 0.007633 0.000010 0.060999 0.129016 0.032150 0.087173 0.015630 0.172918 0.029224
0.152705 0.039372 0.037436 0.114832 0.042186 0.000010 0.022555 0.000010 0.000880 0.000010 0.012204 0.000259 0.051894 0.042227 0.062742 0.112040 0.056543 0.215057 0.037036
0.237065 0.042294 0.027839 0.085088 0.061159 0.002642 0.009760 0.000010 0.000010 0.020571 0.013777 0.000010 0.081427 0.029850 0.016092 0.092704 0.048812 0.195512 0.035378
0.196699 0.034163 0.026856 0.111936 0.050635 0.000010 0.033744 0.000010 0.000010 0.000010 0.016226 0.000010 0.055735 0.031271 0.045147 0.118449 0.055225 0.214231 0.009633
0.191931 0.052980 0.018594 0.145819 0.049338 0.000010 0.018258 0.000010 0.000010 0.020910 0.000010 0.000010 0.050346 0.051040 0.036337 0.107598 0.062470 0.185011 0.009319
0.139669 0.031428 0.011718 0.154861 0.065380 0.000010 0.023254 0.000010 0.000010 0.022395 0.010620 0.000010 0.071462 0.037306 0.062636 0.111698 0.048889 0.187994 0.020650
0.199278 0.059284 0.042383 0.102999 0.070839 0.000010 0.012951 0.000010 0.000010 0.000010 0.015432 0.000010 0.080822 0.041864 0.036274 0.092701 0.036964 0.182941 0.025218
0.201691 0.043300 0.033272 0.124157 0.055307 0.000010 0.025947 0.000010 0.000010 0.028351 0.009598 0.000010 0.072192 0.023646 0.013635 0.120393 0.019558 0.209430 0.019482
0.168605 0.067260 0.018589 0.118737 0.069458 0.000010 0.021400 0.000010 0.001008 0.016343 0.012913 0.000010 0.067949 0.027420 0.020650 0.075927 0.128685 0.171345 0.013683
0.215924 0.060821 0.010844 0.149406 0.048909 0.000010 0.021195 0.000010 0.000010 0.000010 0.000010 0.000010 0.077092 0.031322 0.029337 0.110104 0.040274 0.188783 0.015930
0.203448 0.028247 0.017951 0.136347 0.057177 0.000010 0.031726 0.000010 0.001874 0.000010 0.005006 0.009519 0.066773 0.018647 0.039084 0.108974 0.033582 0.219195 0.022420
0.164419 0.040517 0.031468 0.165447 0.054542 0.000010 0.020516 0.000010 0.000010 0.004774 0.006686 0.000010 0.064570 0.035554 0.066161 0.098308 0.028986 0.193865 0.024146
0.213796 0.042052 0.016729 0.140459 0.032769 0.000010 0.027617 0.000010 0.000010 0.000010 0.011316 0.000010 0.094148 0.041142 0.042845 0.104908 0.042477 0.189683 0.000010
0.174255 0.053487 0.019021 0.148659 0.017202 0.000010 0.022465 0.004700 0.000010 0.037694 0.000010 0.000010 0.062978 0.063965 0.043087 0.095141 0.044731 0.191694 0.020881
0.209608 0.031159 0.001171 0.153385 0.075197 0.000010 0.022630 0.000010 0.000010 0.016666 0.007370 0.007090 0.079134 0.021028 0.022315 0.100903 0.030083 0.215540 0.006691
0.210104 0.044605 0.022910 0.158427 0.061333 0.000010 0.029389 0.000010 0.000010 0.007520 0.000010 0.000010 0.049398 0.036105 0.049741 0.108729 0.024224 0.197456 0.000010
0.105429 0.039197 0.014659 0.183166 0.071167 0.000010 0.045658 0.000010 0.000010 0.010997 0.000010 0.000010 0.128882 0.070210 0.041863 0.076583 0.034300 0.148633 0.029207
0.133061 0.031044 0.014523 0.210548 0.042023 0.000010 0.026303 0.000010 0.000010 0.014473 0.006386 0.000010 0.128977 0.043947 0.041090 0.078307 0.049002 0.149388 0.030888
0.103076 0.017788 0.018506 0.214103 0.034771 0.001958 0.018021 0.000010 0.000010 0.019068 0.000010 0.002349 0.130352 0.081410 0.043228 0.062879 0.055872 0.173104 0.023485
0.131706 0.036781 0.031047 0.181118 0.061696 0.000010 0.049198 0.000010 0.000010 0.011727 0.002990 0.008140 0.079804 0.035395 0.052535 0.089275 0.024047 0.154273 0.050237
0.100931 0.031332 0.020998 0.214787 0.000010 0.000010 0.039355 0.000010 0.000010 0.009816 0.016837 0.000010 0.130921 0.036771 0.055968 0.087970 0.038115 0.184827 0.031321
0.084286 0.020591 0.014653 0.261673 0.015507 0.006954 0.027820 0.000010 0.000010 0.004228 0.000010 0.000010 0.130075 0.051981 0.042608 0.079869 0.038542 0.182728 0.038444
0.110465 0.039452 0.007681 0.233003 0.032055 0.000010 0.031738 0.000010 0.000010 0.006609 0.000010 0.000010 0.121317 0.040036 0.049910 0.084475 0.052371 0.169904 0.020934
0.058349 0.021249 0.012057 0.290640 0.062210 0.000010 0.033029 0.000010 0.000010 0.002025 0.004885 0.000010 0.123253 0.058297 0.029429 0.075162 0.025198 0.185126 0.019050
0.199925 0.038320 0.025867 0.112737 0.042188 0.000010 0.016203 0.000010 0.000010 0.000010 0.011517 0.000010 0.062780 0.047522 0.029590 0.116881 0.050427 0.220727 0.025267
0.206728 0.047877 0.041386 0.105311 0.065587 0.000010 0.016318 0.000010 0.000010 0.000010 0.017942 0.000010 0.069203 0.033521 0.015980 0.100103 0.079612 0.190331 0.010055
0.208009 0.057051 0.028984 0.147629 0.054918 0.000010 0.016720 0.000010 0.000010 0.000010 0.027179 0.000010 0.052400 0.025965 0.000010 0.124829 0.035358 0.220405 0.000495
0.165797 0.039900 0.005079 0.109807 0.061764 0.000010 0.018845 0.000010 0.000010 0.000010 0.010440 0.000010 0.065849 0.035752 0.075647 0.133859 0.061563 0.206964 0.008683
0.150572 0.101518 0.037347 0.078141 0.091867 0.000010 0.009253 0.000010 0.000010 0.024531 0.026650 0.007205 0.072036 0.038014 0.006236 0.109766 0.048029 0.178223 0.020581
0.145853 0.016033 0.031036 0.142317 0.056385 0.000010 0.024881 0.000010 0.001199 0.011823 0.000155 0.000010 0.057016 0.042598 0.047172 0.120558 0.054946 0.212125 0.035873
0.184575 0.074287 0.024201 0.093997 0.079838 0.000010 0.014091 0.000010 0.000010 0.000010 0.008853 0.000010 0.064734 0.041226 0.019607 0.131019 0.044416 0.193232 0.025875
0.157240 0.090717 0.023173 0.100188 0.059030 0.000010 0.019022 0.002985 0.000010 0.020562 0.000010 0.008441 0.065030 0.027970 0.032182 0.111000 0.089831 0.167353 0.025244
0.001915 0.000010 0.000010 0.106589 0.000010 0.000010 0.107096 0.000010 0.000010 0.000010 0.000010 0.000010 0.765463 0.000010 0.000010 0.000010 0.000010 0.000010 0.018796
0.018577 0.000010 0.000010 0.124414 0.000010 0.000010 0.096649 0.002182 0.000010 0.000010 0.000010 0.000010 0.758038 0.000010 0.000010 0.000010 0.000010 0.000010 0.000010
0.000010 0.000010 0.000010 0.163593 0.000010 0.000010 0.104911 0.000010 0.000010 0.000010 0.000010 0.000010 0.722297 0.000010 0.004821 0.000010 0.000010 0.000010 0.004239
0.000010 0.000010 0.000010 0.210935 0.000010 0.000010 0.093195 0.000822 0.000010 0.000010 0.000010 0.000010 0.683913 0.000010 0.001841 0.000010 0.000010 0.000010 0.009163
0.025226 0.000010 0.000010 0.092871 0.000010 0.000010 0.102253 0.001271 0.000010 0.000010 0.000010 0.000010 0.757044 0.000010 0.000010 0.000010 0.000010 0.000183 0.021031
0.034860 0.000010 0.000010 0.201701 0.000010 0.000010 0.093488 0.000828 0.000010 0.000010 0.000010 0.000010 0.634347 0.000010 0.001870 0.000010 0.000010 0.000010 0.032787
0.000010 0.000010 0.000010 0.000010 0.000010 0.000010 0.092356 0.000010 0.000013 0.000010 0.000010 0.000010 0.907470 0.000010 0.000010 0.000011 0.000010 0.000010 0.000010
0.000010 0.000010 0.000010 0.000010 0.000010 0.000010 0.070852 0.000010 0.000010 0.000010 0.000010 0.000010 0.928977 0.000010 0.000010 0.000010 0.000011 0.000010 0.000010
0.000010 0.000010 0.000010 0.000010 0.000010 0.000010 0.089051 0.000010 0.000010 0.000010 0.000010 0.000010 0.910779 0.000010 0.000010 0.000010 0.000010 0.000010 0.000010
0.000010 0.000010 0.000010 0.000010 0.000013 0.000010 0.054406 0.000010 0.000010 0.000010 0.000010 0.000010 0.945421 0.000010 0.000010 0.000010 0.000010 0.000010 0.000010
0.000010 0.000010 0.000010 0.000010 0.000010 0.000010 0.047223 0.000010 0.000010 0.000010 0.000010 0.000010 0.952607 0.000010 0.000010 0.000010 0.000010 0.000010 0.000010
0.000010 0.000010 0.000010 0.000010 0.000010 0.000010 0.031154 0.000010 0.000010 0.000010 0.000010 0.000010 0.968676 0.000010 0.000010 0.000010 0.000010 0.000010 0.000010
0.000010 0.000010 0.000010 0.000010 0.000010 0.000010 0.054520 0.000010 0.000010 0.000010 0.000010 0.000010 0.945310 0.000010 0.000010 0.000010 0.000010 0.000010 0.000010
0.000010 0.000010 0.000010 0.000010 0.000010 0.000010 0.049363 0.000010 0.000010 0.000010 0.000010 0.000010 0.950467 0.000010 0.000010 0.000010 0.000010 0.000010 0.000010
0.000010 0.000010 0.000010 0.000010 0.000010 0.000010 0.084274 0.000010 0.000010 0.000010 0.000010 0.000010 0.915556 0.000010 0.000010 0.000010 0.000010 0.000010 0.000010
0.000010 0.000010 0.000010 0.000010 0.000010 0.000010 0.104783 0.000010 0.000010 0.000010 0.000010 0.000010 0.895047 0.000010 0.000010 0.000010 0.000010 0.000010 0.000010
0.000010 0.000010 0.000010 0.000010 0.000010 0.000010 0.090928 0.000010 0.000010 0.000010 0.000010 0.000010 0.908902 0.000010 0.000010 0.000010 0.000010 0.000010 0.000010
0.000010 0.000010 0.000010 0.000010 0.000010 0.000010 0.053862 0.000010 0.000010 0.000010 0.000010 0.000010 0.945968 0.000010 0.000010 0.000010 0.000010 0.000010 0.000010
0.000010 0.000010 0.000010 0.000010 0.000010 0.000010 0.073281 0.000010 0.000010 0.000010 0.000010 0.000010 0.926549 0.000010 0.000010 0.000010 0.000010 0.000010 0.000010
0.000010 0.000010 0.000010 0.000010 0.000010 0.000010 0.097321 0.000010 0.000010 0.000010 0.000010 0.000010 0.902509 0.000010 0.000010 0.000010 0.000010 0.000010 0.000010
0.175990 0.006544 0.001187 0.651715 0.000010 0.011890 0.000010 0.000010 0.008183 0.012698 0.001991 0.000010 0.000010 0.001586 0.000010 0.000010 0.000010 0.000010 0.128125
0.162374 0.000010 0.000010 0.676294 0.000010 0.007309 0.000018 0.000010 0.012594 0.005517 0.000011 0.000018 0.000010 0.003952 0.023760 0.000010 0.000010 0.000010 0.108071
0.142188 0.000010 0.000010 0.706152 0.006579 0.010020 0.000010 0.001313 0.012213 0.000010 0.000010 0.000010 0.000010 0.000010 0.000010 0.000010 0.000010 0.000010 0.121415
0.180265 0.000010 0.000010 0.650374 0.007015 0.021583 0.000010 0.000010 0.000010 0.000010 0.001664 0.000010 0.000010 0.000010 0.000010 0.000010 0.000010 0.000010 0.138970
0.171861 0.000010 0.000017 0.688748 0.000010 0.019699 0.000010 0.001460 0.003012 0.015002 0.000010 0.006263 0.000010 0.000010 0.000010 0.000010 0.000010 0.000010 0.093839
0.137178 0.000010 0.000010 0.670739 0.000010 0.011438 0.000010 0.000010 0.022729 0.004869 0.000010 0.000010 0.000010 0.000010 0.000010 0.000010 0.000010 0.000010 0.152917
0.165523 0.000010 0.000010 0.647708 0.000010 0.016761 0.000010 0.002101 0.006468 0.000010 0.000010 0.000010 0.000010 0.000010 0.015648 0.000010 0.000010 0.000010 0.145671
0.194109 0.000010 0.000010 0.585336 0.000663 0.020901 0.004189 0.000010 0.015703 0.028446 0.000010 0.000010 0.000010 0.000018 0.000010 0.000010 0.000010 0.000010 0.150535
0.200363 0.000010 0.000010 0.663641 0.000016 0.004081 0.000010 0.000208 0.000010 0.000010 0.000612 0.000012 0.000010 0.000010 0.000010 0.000010 0.000013 0.000010 0.130955
0.176154 0.000010 0.000010 0.688638 0.000010 0.000010 0.000010 0.000930 0.000010 0.000010 0.000010 0.014377 0.000010 0.000010 0.000010 0.000010 0.000010 0.000010 0.119761
0.175428 0.000010 0.000010 0.677369 0.000010 0.019709 0.000010 0.000010 0.000010 0.007424 0.000010 0.000010 0.000010 0.000010 0.000010 0.000010 0.000010 0.000010 0.119930
0.141468 0.000010 0.000010 0.665816 0.012167 0.025487 0.000010 0.002783 0.008467 0.000010 0.000010 0.000010 0.000010 0.000010 0.000010 0.000010 0.000010 0.000010 0.143693
0.174098 0.000010 0.000010 0.670685 0.000010 0.002438 0.000010 0.000010 0.017775 0.000015 0.000010 0.001721 0.000010 0.000010 0.000010 0.000010 0.000010 0.000010 0.133148
0.183906 0.000010 0.000010 0.657844 0.004056 0.002343 0.000010 0.000010 0.008934 0.001409 0.000010 0.000597 0.000010 0.005705 0.004225 0.000010 0.000010 0.000010 0.130893
0.120300 0.000010 0.000010 0.674915 0.000010 0.033032 0.000010 0.000299 0.000010 0.000010 0.000010 0.001749 0.000010 0.000892 0.009941 0.000010 0.000010 0.000010 0.158761
0.162611 0.000010 0.000010 0.663845 0.000010 0.013945 0.000010 0.009063 0.000011 0.000010 0.004211 0.000010 0.000010 0.000010 0.000010 0.000010 0.000010 0.000010 0.146194
0.213679 0.000010 0.000010 0.594870 0.000010 0.008400 0.000010 0.000010 0.000901 0.007367 0.000010 0.002199 0.000010 0.000010 0.000010 0.000010 0.000010 0.000010 0.172464
0.174922 0.002005 0.000010 0.640526 0.000010 0.020706 0.000010 0.000917 0.008478 0.004925 0.000010 0.000010 0.000010 0.000010 0.021695 0.000010 0.000010 0.000010 0.125727
0.129272 0.000010 0.000010 0.694790 0.000010 0.015389 0.000010 0.000010 0.013606 0.003440 0.000010 0.007739 0.000010 0.000010 0.028287 0.000010 0.000010 0.000010 0.107367
0.133936 0.000011 0.000010 0.683950 0.000010 0.002525 0.000010 0.000010 0.017332 0.000010 0.000010 0.000010 0.000010 0.000010 0.039461 0.003290 0.000010 0.000010 0.119385
0.897985 0.005987 0.003026 0.001977 0.003885 0.000010 0.000010 0.001827 0.000010 0.000010 0.005604 0.000010 0.000010 0.000010 0.048041 0.000010 0.002593 0.011264 0.017732
0.942174 0.000010 0.002801 0.000010 0.015646 0.001078 0.000010 0.000010 0.000010 0.007964 0.007092 0.002621 0.000010 0.000010 0.010255 0.000010 0.000010 0.010270 0.000010
0.862060 0.000010 0.000010 0.006826 0.015496 0.008556 0.000010 0.000010 0.007161 0.001721 0.015138 0.004568 0.009358 0.000819 0.059874 0.003756 0.000010 0.000010 0.004606
0.923174 0.000010 0.000010 0.000010 0.020044 0.016289 0.000010 0.002418 0.004279 0.012401 0.010455 0.000010 0.000010 0.001969 0.008871 0.000010 0.000010 0.000010 0.000010
0.886693 0.000010 0.005315 0.022618 0.028770 0.009203 0.000010 0.005194 0.009154 0.018599 0.000010 0.000010 0.000010 0.000010 0.001171 0.000010 0.010214 0.000010 0.002989
0.898651 0.000010 0.005357 0.002450 0.020909 0.003958 0.000010 0.002282 0.000010 0.000010 0.003163 0.001492 0.009091 0.018791 0.030323 0.000010 0.000010 0.000010 0.003464
0.925084 0.000010 0.003613 0.003221 0.000010 0.006078 0.000010 0.000010 0.004816 0.000010 0.008118 0.000010 0.000010 0.004748 0.037926 0.004065 0.000010 0.000010 0.002242
0.929645 0.000010 0.008389 0.000010 0.030137 0.000010 0.000010 0.000010 0.006942 0.010207 0.001454 0.000010 0.001520 0.002411 0.006356 0.001424 0.000010 0.000010 0.001435
0.845047 0.000010 0.016979 0.000010 0.018838 0.018589 0.000010 0.003721 0.022500 0.002398 0.008214 0.000010 0.003237 0.000010 0.035077 0.003443 0.010600 0.006050 0.005257
0.782249 0.002587 0.008354 0.000010 0.050486 0.035231 0.000010 0.000010 0.016950 0.007326 0.000010 0.008329 0.000010 0.020193 0.057065 0.000010 0.000010 0.000010 0.011150
0.854607 0.002331 0.000830 0.000010 0.022310 0.021487 0.001358 0.001888 0.013454 0.009739 0.006446 0.011499 0.001629 0.004905 0.018445 0.000010 0.013699 0.015342 0.000010
0.921291 0.000010 0.004592 0.000010 0.003200 0.019363 0.004037 0.000010 0.006107 0.014358 0.000010 0.000010 0.000010 0.000010 0.020486 0.000010 0.006466 0.000010 0.000010
0.940175 0.000010 0.001179 0.006675 0.005331 0.005353 0.000010 0.000010 0.000010 0.005970 0.002631 0.000010 0.000010 0.003239 0.021746 0.001460 0.006158 0.000010 0.000010
0.875478 0.000010 0.011804 0.000010 0.031481 0.010145 0.000010 0.000010 0.009745 0.013848 0.001934 0.008574 0.000010 0.005587 0.030733 0.000593 0.000010 0.000010 0.000010
0.887696 0.005083 0.008112 0.000010 0.017060 0.007506 0.001689 0.000010 0.004732 0.007419 0.008164 0.000012 0.000010 0.000010 0.039681 0.000010 0.002713 0.001846 0.008238
0.856834 0.002914 0.000010 0.040205 0.003958 0.033166 0.000010 0.000010 0.005080 0.020899 0.005849 0.000342 0.000010 0.000010 0.018238 0.007012 0.000010 0.000010 0.005434
0.886193 0.000010 0.008512 0.000010 0.007391 0.021359 0.002351 0.000708 0.019571 0.011104 0.000010 0.000255 0.000606 0.008866 0.020535 0.001508 0.000927 0.003935 0.006148
0.875184 0.006743 0.001196 0.020257 0.016651 0.007328 0.003587 0.000010 0.010050 0.023221 0.007561 0.000010 0.000010 0.001057 0.018162 0.000010 0.000010 0.008944 0.000010
0.944741 0.000010 0.013380 0.000010 0.026002 0.002341 0.000010 0.000010 0.010267 0.000010 0.000010 0.000010 0.000010 0.003138 0.000010 0.000010 0.000010 0.000010 0.000010
0.931343 0.000010 0.006614 0.008807 0.012949 0.000010 0.000010 0.000010 0.000380 0.006681 0.001902 0.000010 0.003500 0.007384 0.010058 0.000253 0.010058 0.000010 0.000010
0.926980 0.000010 0.007401 0.000010 0.003436 0.000010 0.000486 0.000010 0.000010 0.000010 0.000010 0.000010 0.000422 0.000010 0.055565 0.000563 0.002194 0.000010 0.002853
0.979464 0.000010 0.000010 0.000010 0.006159 0.000010 0.000015 0.000010 0.000010 0.000010 0.000010 0.002128 0.000010 0.000010 0.010011 0.002092 0.000010 0.000010 0.000010
0.958929 0.000010 0.000010 0.000010 0.000010 0.000010 0.000013 0.002042 0.000010 0.000010 0.000010 0.000010 0.000010 0.000010 0.038867 0.000010 0.000010 0.000010 0.000010
0.997688 0.000010 0.000010 0.000010 0.000010 0.000010 0.000010 0.000010 0.000010 0.000010 0.000010 0.000010 0.000010 0.000010 0.002142 0.000010 0.000010 0.000010 0.000010
0.935932 0.000010 0.000010 0.000010 0.000010 0.000010 0.000010 0.000010 0.000010 0.000010 0.000010 0.000010 0.000010 0.000010 0.061082 0.000805 0.000010 0.000010 0.002031
0.963932 0.000010 0.000010 0.000010 0.007486 0.000010 0.004016 0.000010 0.000010 0.000010 0.000010 0.000010 0.000010 0.000010 0.019628 0.000010 0.000010 0.000010 0.004799
0.991318 0.000010 0.000010 0.000010 0.000010 0.000010 0.000010 0.000010 0.000010 0.000010 0.002477 0.000010 0.000010 0.000010 0.006044 0.000010 0.000010 0.000010 0.000010
0.953590 0.000010 0.000010 0.000010 0.000010 0.000010 0.000010 0.000010 0.000010 0.000015 0.000010 0.000010 0.003001 0.000010 0.041425 0.001829 0.000010 0.000010 0.000010
0.980320 0.000010 0.000010 0.000010 0.000010 0.000010 0.000010 0.000010 0.000010 0.000010 0.001548 0.000010 0.000010 0.000010 0.017972 0.000010 0.000010 0.000010 0.000010
0.928801 0.000010 0.000010 0.000010 0.000010 0.000010 0.000010 0.002983 0.000010 0.000010 0.000010 0.000010 0.000010 0.000010 0.068056 0.000010 0.000010 0.000010 0.000010
0.947865 0.000010 0.000010 0.000010 0.000010 0.000010 0.000010 0.000010 0.000010 0.000010 0.000010 0.000010 0.000010 0.000010 0.051965 0.000010 0.000010 0.000010 0.000010
0.956457 0.000010 0.000010 0.000010 0.000010 0.000010 0.000010 0.000010 0.000010 0.000010 0.000010 0.000010 0.000010 0.000010 0.041406 0.000886 0.000010 0.001101 0.000010
0.955195 0.000010 0.002703 0.003165 0.000014 0.000010 0.001332 0.000010 0.000010 0.000010 0.000010 0.000010 0.000010 0.000010 0.037461 0.000010 0.000010 0.000010 0.000010
0.961457 0.000010 0.000010 0.000010 0.000010 0.000010 0.000010 0.000010 0.000010 0.000010 0.000010 0.000010 0.000010 0.000010 0.038373 0.000010 0.000010 0.000010 0.000010
0.908920 0.005483 0.000010 0.012117 0.000181 0.002422 0.000010 0.000010 0.000010 0.003031 0.005445 0.001114 0.000010 0.000010 0.058548 0.000010 0.000010 0.000010 0.002649
0.955271 0.000010 0.000010 0.000010 0.010120 0.000010 0.000010 0.000010 0.000010 0.000010 0.000010 0.000010 0.000010 0.000010 0.034375 0.000010 0.000010 0.000085 0.000010
0.961589 0.004484 0.000010 0.000010 0.002135 0.000010 0.000200 0.003330 0.000010 0.000010 0.003342 0.000010 0.002063 0.000010 0.022744 0.000010 0.000014 0.000010 0.000010
0.945910 0.000010 0.000010 0.000010 0.011318 0.000010 0.000010 0.004071 0.000010 0.000010 0.005945 0.000010 0.000010 0.000010 0.028185 0.000010 0.004434 0.000017 0.000010
0.954354 0.003115 0.000010 0.000010 0.000010 0.000010 0.000010 0.000010 0.000010 0.000010 0.000010 0.000010 0.000403 0.000010 0.041978 0.000010 0.000010 0.000010 0.000010
0.991433 0.000010 0.000010 0.000010 0.000010 0.000010 0.000010 0.000010 0.000010 0.000010 0.000010 0.000010 0.000010 0.000010 0.008397 0.000010 0.000010 0.000010 0.000010
0.999820 0.000010 0.000010 0.000010 0.000010 0.000010 0.000010 0.000010 0.000010 0.000010 0.000010 0.000010 0.000010 0.000010 0.000010 0.000010 0.000010 0.000010 0.000010
0.999820 0.000010 0.000010 0.000010 0.000010 0.000010 0.000010 0.000010 0.000010 0.000010 0.000010 0.000010 0.000010 0.000010 0.000010 0.000010 0.000010 0.000010 0.000010
0.999820 0.000010 0.000010 0.000010 0.000010 0.000010 0.000010 0.000010 0.000010 0.000010 0.000010 0.000010 0.000010 0.000010 0.000010 0.000010 0.000010 0.000010 0.000010
0.996557 0.000010 0.000010 0.000010 0.000010 0.000010 0.000010 0.003273 0.000010 0.000010 0.000010 0.000010 0.000010 0.000010 0.000010 0.000010 0.000010 0.000010 0.000010
0.995332 0.000010 0.000010 0.000010 0.000010 0.000010 0.000010 0.000010 0.000010 0.000010 0.000010 0.000010 0.000010 0.000010 0.004498 0.000010 0.000010 0.000010 0.000010
0.999820 0.000010 0.000010 0.000010 0.000010 0.000010 0.000010 0.000010 0.000010 0.000010 0.000010 0.000010 0.000010 0.000010 0.000010 0.000010 0.000010 0.000010 0.000010
0.999820 0.000010 0.000010 0.000010 0.000010 0.000010 0.000010 0.000010 0.000010 0.000010 0.000010 0.000010 0.000010 0.000010 0.000010 0.000010 0.000010 0.000010 0.000010
0.961026 0.000010 0.000010 0.000010 0.000010 0.000010 0.000010 0.000010 0.000010 0.000010 0.000010 0.000010 0.000010 0.000010 0.029340 0.000010 0.000010 0.000010 0.009475
0.992927 0.000010 0.000010 0.000010 0.000010 0.000010 0.000010 0.000010 0.000010 0.000010 0.000010 0.000010 0.000010 0.000010 0.006903 0.000010 0.000010 0.000010 0.000010
0.999820 0.000010 0.000010 0.000010 0.000010 0.000010 0.000010 0.000010 0.000010 0.000010 0.000010 0.000010 0.000010 0.000010 0.000010 0.000010 0.000010 0.000010 0.000010
0.999820 0.000010 0.000010 0.000010 0.000010 0.000010 0.000010 0.000010 0.000010 0.000010 0.000010 0.000010 0.000010 0.000010 0.000010 0.000010 0.000010 0.000010 0.000010
0.999820 0.000010 0.000010 0.000010 0.000010 0.000010 0.000010 0.000010 0.000010 0.000010 0.000010 0.000010 0.000010 0.000010 0.000010 0.000010 0.000010 0.000010 0.000010
0.999820 0.000010 0.000010 0.000010 0.000010 0.000010 0.000010 0.000010 0.000010 0.000010 0.000010 0.000010 0.000010 0.000010 0.000010 0.000010 0.000010 0.000010 0.000010
0.999820 0.000010 0.000010 0.000010 0.000010 0.000010 0.000010 0.000010 0.000010 0.000010 0.000010 0.000010 0.000010 0.000010 0.000010 0.000010 0.000010 0.000010 0.000010
0.956646 0.000010 0.000010 0.000010 0.000010 0.001752 0.000010 0.000010 0.000010 0.000010 0.000010 0.000010 0.000010 0.000010 0.026688 0.000010 0.000010 0.000010 0.014764
0.999820 0.000010 0.000010 0.000010 0.000010 0.000010 0.000010 0.000010 0.000010 0.000010 0.000010 0.000010 0.000010 0.000010 0.000010 0.000010 0.000010 0.000010 0.000010
0.999820 0.000010 0.000010 0.000010 0.000010 0.000010 0.000010 0.000010 0.000010 0.000010 0.000010 0.000010 0.000010 0.000010 0.000010 0.000010 0.000010 0.000010 0.000010
0.999820 0.000010 0.000010 0.000010 0.000010 0.000010 0.000010 0.000010 0.000010 0.000010 0.000010 0.000010 0.000010 0.000010 0.000010 0.000010 0.000010 0.000010 0.000010
0.993360 0.000010 0.000010 0.000010 0.000010 0.000010 0.000010 0.006470 0.000010 0.000010 0.000010 0.000010 0.000010 0.000010 0.000010 0.000010 0.000010 0.000010 0.000010
0.999812 0.000010 0.000010 0.000010 0.000010 0.000010 0.000010 0.000018 0.000010 0.000010 0.000010 0.000010 0.000010 0.000010 0.000010 0.000010 0.000010 0.000010 0.000010
0.986138 0.000010 0.000010 0.000010 0.000010 0.005581 0.000010 0.000010 0.000010 0.000010 0.000010 0.001262 0.000010 0.000010 0.006868 0.000010 0.000010 0.000010 0.000010
0.997663 0.000010 0.000010 0.000010 0.000010 0.000010 0.000010 0.002167 0.000010 0.000010 0.000010 0.000010 0.000010 0.000010 0.000010 0.000010 0.000010 0.000010 0.000010
0.993725 0.000010 0.000010 0.000010 0.000010 0.000010 0.000010 0.000010 0.000010 0.000010 0.000010 0.000010 0.000010 0.000010 0.000010 0.000010 0.000010 0.000010 0.006105
0.980348 0.000010 0.000571 0.000010 0.000010 0.000010 0.000010 0.004285 0.000010 0.000010 0.004614 0.000010 0.000010 0.000010 0.010041 0.000010 0.000010 0.000010 0.000010
0.994298 0.000010 0.000010 0.000010 0.000010 0.000010 0.000010 0.005532 0.000010 0.000010 0.000010 0.000010 0.000010 0.000010 0.000010 0.000010 0.000010 0.000010 0.000010
0.992565 0.000010 0.000010 0.000010 0.000010 0.000010 0.000010 0.000010 0.000010 0.000010 0.000010 0.000010 0.000010 0.000010 0.007265 0.000010 0.000010 0.000010 0.000010
0.997204 0.000010 0.000010 0.000010 0.000010 0.000010 0.000010 0.002626 0.000010 0.000010 0.000010 0.000010 0.000010 0.000010 0.000010 0.000010 0.000010 0.000010 0.000010
0.999820 0.000010 0.000010 0.000010 0.000010 0.000010 0.000010 0.000010 0.000010 0.000010 0.000010 0.000010 0.000010 0.000010 0.000010 0.000010 0.000010 0.000010 0.000010
0.999820 0.000010 0.000010 0.000010 0.000010 0.000010 0.000010 0.000010 0.000010 0.000010 0.000010 0.000010 0.000010 0.000010 0.000010 0.000010 0.000010 0.000010 0.000010
0.970060 0.000010 0.000010 0.000010 0.000010 0.011465 0.000010 0.000010 0.000010 0.000010 0.000010 0.000528 0.000010 0.000010 0.005438 0.000010 0.000010 0.000010 0.012370
0.998013 0.000010 0.000010 0.000010 0.000010 0.000010 0.000010 0.001809 0.000010 0.000010 0.000010 0.000010 0.000010 0.000010 0.000017 0.000010 0.000010 0.000010 0.000010
0.999820 0.000010 0.000010 0.000010 0.000010 0.000010 0.000010 0.000010 0.000010 0.000010 0.000010 0.000010 0.000010 0.000010 0.000010 0.000010 0.000010 0.000010 0.000010
0.999820 0.000010 0.000010 0.000010 0.000010 0.000010 0.000010 0.000010 0.000010 0.000010 0.000010 0.000010 0.000010 0.000010 0.000010 0.000010 0.000010 0.000010 0.000010
0.981334 0.000425 0.004111 0.000010 0.000010 0.000010 0.000010 0.004704 0.000010 0.000010 0.000010 0.000010 0.006395 0.000010 0.000010 0.002595 0.000316 0.000010 0.000010
0.986430 0.006239 0.000010 0.000010 0.001205 0.000010 0.002526 0.003446 0.000010 0.000010 0.000010 0.000010 0.000010 0.000010 0.000018 0.000015 0.000010 0.000010 0.000010
0.999820 0.000010 0.000010 0.000010 0.000010 0.000010 0.000010 0.000010 0.000010 0.000010 0.000010 0.000010 0.000010 0.000010 0.000010 0.000010 0.000010 0.000010 0.000010
0.999820 0.000010 0.000010 0.000010 0.000010 0.000010 0.000010 0.000010 0.000010 0.000010 0.000010 0.000010 0.000010 0.000010 0.000010 0.000010 0.000010 0.000010 0.000010
0.999820 0.000010 0.000010 0.000010 0.000010 0.000010 0.000010 0.000010 0.000010 0.000010 0.000010 0.000010 0.000010 0.000010 0.000010 0.000010 0.000010 0.000010 0.000010
0.998363 0.000010 0.000010 0.000010 0.000010 0.000010 0.000010 0.001467 0.000010 0.000010 0.000010 0.000010 0.000010 0.000010 0.000010 0.000010 0.000010 0.000010 0.000010
0.999820 0.000010 0.000010 0.000010 0.000010 0.000010 0.000010 0.000010 0.000010 0.000010 0.000010 0.000010 0.000010 0.000010 0.000010 0.000010 0.000010 0.000010 0.000010
0.999820 0.000010 0.000010 0.000010 0.000010 0.000010 0.000010 0.000010 0.000010 0.000010 0.000010 0.000010 0.000010 0.000010 0.000010 0.000010 0.000010 0.000010 0.000010
0.999820 0.000010 0.000010 0.000010 0.000010 0.000010 0.000010 0.000010 0.000010 0.000010 0.000010 0.000010 0.000010 0.000010 0.000010 0.000010 0.000010 0.000010 0.000010
0.977616 0.000010 0.000010 0.000010 0.000010 0.000010 0.000010 0.000010 0.000010 0.000010 0.000010 0.000010 0.000010 0.000010 0.022214 0.000010 0.000010 0.000010 0.000010
0.997880 0.000010 0.000010 0.000010 0.000010 0.000010 0.000010 0.000010 0.000010 0.000010 0.000010 0.000010 0.000010 0.000010 0.000010 0.000010 0.000010 0.000010 0.001950
0.991999 0.000010 0.000010 0.000010 0.000010 0.000010 0.000010 0.000010 0.000010 0.000010 0.000010 0.000010 0.000010 0.000010 0.007831 0.000010 0.000010 0.000010 0.000010
0.999820 0.000010 0.000010 0.000010 0.000010 0.000010 0.000010 0.000010 0.000010 0.000010 0.000010 0.000010 0.000010 0.000010 0.000010 0.000010 0.000010 0.000010 0.000010
0.999820 0.000010 0.000010 0.000010 0.000010 0.000010 0.000010 0.000010 0.000010 0.000010 0.000010 0.000010 0.000010 0.000010 0.000010 0.000010 0.000010 0.000010 0.000010
0.907998 0.000010 0.000012 0.000010 0.000010 0.000010 0.000010 0.000066 0.000010 0.000010 0.000010 0.000010 0.000010 0.000010 0.082135 0.000010 0.000010 0.000010 0.009649
0.899451 0.000010 0.000010 0.000010 0.000010 0.000010 0.000010 0.000010 0.000010 0.000010 0.000010 0.000010 0.000010 0.000010 0.095065 0.000010 0.000010 0.000010 0.005324
0.912806 0.000010 0.000010 0.009249 0.000010 0.000010 0.000010 0.002452 0.000010 0.000010 0.000010 0.000010 0.000010 0.000010 0.075344 0.000010 0.000010 0.000010 0.000010
0.895505 0.000010 0.000010 0.018404 0.000010 0.000010 0.000010 0.003111 0.000010 0.000010 0.000010 0.000010 0.000010 0.000010 0.079687 0.000010 0.000010 0.000010 0.003153
0.886803 0.000010 0.000010 0.002612 0.000010 0.000010 0.002313 0.000010 0.000010 0.000010 0.000010 0.000010 0.000010 0.000010 0.100650 0.000010 0.000010 0.000010 0.007482
0.914193 0.000010 0.000010 0.000010 0.000010 0.000010 0.000010 0.000010 0.000010 0.000010 0.000010 0.000010 0.001416 0.000010 0.081664 0.000010 0.000010 0.000010 0.002577
0.923775 0.000010 0.000010 0.000010 0.000010 0.000010 0.000010 0.000010 0.000010 0.000010 0.000010 0.000010 0.000010 0.000010 0.072938 0.000010 0.000010 0.000010 0.003127
0.890780 0.000010 0.000010 0.000010 0.000010 0.000010 0.000010 0.000010 0.000010 0.000010 0.000010 0.000010 0.000010 0.000010 0.092215 0.000010 0.000010 0.000010 0.016844
0.904907 0.000010 0.000010 0.006863 0.000010 0.000010 0.000010 0.000010 0.000010 0.000010 0.000010 0.000010 0.000010 0.000010 0.088069 0.000010 0.000010 0.000010 0.000010
0.865075 0.000010 0.000010 0.024727 0.000010 0.000010 0.001402 0.000010 0.000010 0.000010 0.000010 0.000010 0.000014 0.000010 0.105386 0.000010 0.000010 0.000010 0.003266
0.867785 0.000010 0.000010 0.000010 0.000010 0.000010 0.000201 0.000664 0.000010 0.000010 0.000010 0.000010 0.000010 0.000010 0.114923 0.001397 0.000010 0.000010 0.014900
0.895042 0.002675 0.000010 0.000010 0.000010 0.000010 0.000010 0.000010 0.000010 0.000010 0.000010 0.000010 0.000010 0.000010 0.100181 0.000010 0.000010 0.000010 0.001953
0.864199 0.000010 0.000010 0.007001 0.000011 0.000010 0.000010 0.000010 0.000010 0.000010 0.000010 0.000010 0.000010 0.000010 0.117511 0.001043 0.000010 0.000010 0.010105
0.888001 0.000010 0.000010 0.008357 0.000010 0.000010 0.000010 0.000010 0.000010 0.000010 0.000010 0.000010 0.000010 0.000010 0.096436 0.000010 0.000010 0.006634 0.000431
0.886307 0.000010 0.000010 0.003223 0.000010 0.000010 0.003041 0.000010 0.000010 0.000010 0.000010 0.000010 0.000010 0.000010 0.099691 0.000010 0.000010 0.003319 0.004289
0.803755 0.000018 0.002087 0.011667 0.002042 0.000010 0.000010 0.000010 0.000010 0.000010 0.000016 0.000010 0.000010 0.000010 0.125635 0.010364 0.005506 0.013432 0.025398
0.905417 0.000010 0.000010 0.000010 0.000010 0.000010 0.000010 0.000010 0.000010 0.000010 0.000010 0.000010 0.002063 0.000010 0.081190 0.000010 0.000010 0.003746 0.007444
0.897343 0.000010 0.000010 0.000010 0.000010 0.000010 0.000010 0.000010 0.000010 0.000010 0.000010 0.000010 0.000010 0.000010 0.092463 0.004006 0.000010 0.000010 0.006038
0.866172 0.000010 0.000010 0.004578 0.000010 0.000010 0.005767 0.001485 0.000010 0.000010 0.000010 0.000010 0.000010 0.000010 0.120565 0.000010 0.000010 0.000010 0.001303
0.911425 0.000010 0.000010 0.014943 0.000010 0.000010 0.000010 0.000010 0.000010 0.000010 0.000010 0.000010 0.000010 0.000010 0.073472 0.000010 0.000010 0.000010 0.000010
0.903533 0.001785 0.000010 0.000010 0.000010 0.000010 0.000010 0.000010 0.000010 0.000010 0.000010 0.000010 0.000010 0.000010 0.083343 0.000366 0.000010 0.000010 0.010833
0.885474 0.000010 0.000010 0.018525 0.000010 0.000010 0.000010 0.000010 0.000010 0.000010 0.000010 0.003985 0.000010 0.000010 0.091867 0.000010 0.000010 0.000010 0.000010
0.887619 0.002226 0.000010 0.003075 0.004707 0.000010 0.000427 0.000010 0.000010 0.000010 0.000010 0.000010 0.000010 0.000010 0.096431 0.000010 0.000010 0.000010 0.005394
0.947805 0.000010 0.000010 0.000010 0.000010 0.000010 0.000010 0.000010 0.000010 0.000010 0.000010 0.000010 0.000010 0.000010 0.051434 0.000010 0.000010 0.000010 0.000601
0.938717 0.000010 0.000010 0.000010 0.000010 0.000010 0.000010 0.000010 0.000010 0.000010 0.000010 0.000010 0.000010 0.000010 0.061113 0.000010 0.000010 0.000010 0.000010
0.977252 0.000010 0.000010 0.000010 0.000010 0.000010 0.000010 0.000010 0.000010 0.000010 0.000010 0.000010 0.000010 0.000010 0.022578 0.000010 0.000010 0.000010 0.000010
0.948033 0.000010 0.000010 0.000010 0.000010 0.000010 0.000010 0.000894 0.000010 0.000010 0.000010 0.000010 0.000010 0.000010 0.050913 0.000010 0.000010 0.000010 0.000010
0.867097 0.001923 0.000010 0.000010 0.000010 0.000010 0.005976 0.000010 0.000010 0.000010 0.082674 0.000010 0.000010 0.000010 0.033160 0.009039 0.000010 0.000010 0.000010
0.985972 0.000010 0.000010 0.000010 0.000010 0.000010 0.000010 0.000010 0.000010 0.000010 0.000010 0.000010 0.000010 0.000010 0.013858 0.000010 0.000010 0.000010 0.000010
0.875663 0.002879 0.001477 0.000010 0.001575 0.002619 0.004306 0.005324 0.000010 0.000010 0.049868 0.000200 0.000010 0.000010 0.038622 0.000010 0.000010 0.011714 0.005681
0.911257 0.000010 0.000010 0.007146 0.000010 0.000010 0.000010 0.000010 0.000010 0.000010 0.000010 0.000010 0.000010 0.000010 0.079377 0.002070 0.000010 0.000010 0.000010
0.952035 0.000010 0.000010 0.000841 0.000010 0.000010 0.000010 0.000010 0.000010 0.000010 0.000010 0.000010 0.000018 0.000010 0.046956 0.000010 0.000010 0.000010 0.000010
0.884612 0.000010 0.000010 0.010526 0.000010 0.000010 0.000010 0.000010 0.000010 0.000010 0.000010 0.000010 0.000010 0.000010 0.090974 0.003343 0.000010 0.000010 0.010405
0.991399 0.000010 0.000010 0.000010 0.000010 0.000010 0.000010 0.000010 0.000010 0.000010 0.000010 0.000010 0.000010 0.000010 0.000010 0.000010 0.000010 0.000010 0.008431
0.936559 0.000010 0.000010 0.000010 0.000010 0.000010 0.000010 0.000305 0.000010 0.000010 0.000010 0.000010 0.000010 0.000010 0.059085 0.000010 0.000010 0.000010 0.003901
0.909879 0.000010 0.000010 0.000010 0.000010 0.000010 0.000010 0.000010 0.000010 0.000010 0.000010 0.000010 0.000010 0.000010 0.089951 0.000010 0.000010 0.000010 0.000010
0.926040 0.000010 0.000010 0.000013 0.000010 0.000010 0.000010 0.000091 0.000010 0.000010 0.000010 0.000010 0.000010 0.000010 0.073203 0.000010 0.000010 0.000010 0.000513
0.907774 0.000010 0.000010 0.000010 0.000010 0.000010 0.000010 0.000010 0.000010 0.000010 0.000010 0.000010 0.000010 0.000010 0.092056 0.000010 0.000010 0.000010 0.000010
0.918080 0.000010 0.000010 0.000010 0.000010 0.000010 0.000010 0.001949 0.000010 0.000010 0.000010 0.000010 0.000010 0.000010 0.071127 0.000010 0.000010 0.000010 0.008695
0.920786 0.000010 0.000010 0.000010 0.000010 0.000010 0.000010 0.000010 0.000010 0.000010 0.000010 0.000010 0.000010 0.000010 0.079044 0.000010 0.000010 0.000010 0.000010
0.961517 0.005789 0.000010 0.000010 0.000010 0.000010 0.000010 0.000010 0.000010 0.000010 0.000010 0.000010 0.000010 0.000010 0.030413 0.000010 0.000730 0.000010 0.001411
0.999820 0.000010 0.000010 0.000010 0.000010 0.000010 0.000010 0.000010 0.000010 0.000010 0.000010 0.000010 0.000010 0.000010 0.000010 0.000010 0.000010 0.000010 0.000010
0.931345 0.000010 0.000010 0.019032 0.000010 0.000010 0.000010 0.004437 0.000010 0.000010 0.000010 0.000010 0.000010 0.000010 0.035246 0.000010 0.000010 0.000010 0.009800
0.950270 0.000010 0.005219 0.002144 0.005106 0.000010 0.000010 0.000018 0.000010 0.000010 0.000010 0.000010 0.000010 0.000010 0.025165 0.002899 0.000010 0.005177 0.003902
0.983895 0.000010 0.000010 0.012388 0.000010 0.000010 0.000010 0.000010 0.000010 0.000010 0.000010 0.000010 0.000010 0.000010 0.000010 0.000010 0.000010 0.003556 0.000010
0.766300 0.000010 0.000010 0.016644 0.000010 0.000010 0.009751 0.000010 0.000010 0.003694 0.001556 0.000010 0.000010 0.006505 0.131033 0.021420 0.002937 0.037640 0.002441
0.767545 0.000010 0.000010 0.025433 0.000010 0.000010 0.004904 0.000010 0.000010 0.000010 0.001161 0.000010 0.005402 0.011272 0.112662 0.036798 0.000010 0.034723 0.000010
0.891319 0.000010 0.000010 0.002269 0.000010 0.000010 0.005529 0.002630 0.000010 0.000010 0.004059 0.000010 0.000010 0.000010 0.040387 0.022006 0.000010 0.013869 0.017833
0.785056 0.000619 0.003360 0.026496 0.000010 0.000010 0.013603 0.001842 0.000010 0.000010 0.000010 0.000010 0.000010 0.003533 0.090813 0.031615 0.000010 0.042973 0.000010
0.836548 0.002158 0.000010 0.026316 0.000010 0.001837 0.000010 0.000010 0.000010 0.003581 0.000010 0.000010 0.000010 0.000010 0.110174 0.007767 0.001375 0.010144 0.000010
0.711866 0.002839 0.000010 0.042056 0.011008 0.000010 0.000010 0.000010 0.003477 0.000010 0.000010 0.000010 0.000010 0.006453 0.128323 0.034973 0.016306 0.029777 0.012842
0.764245 0.000010 0.000119 0.029264 0.009501 0.000010 0.000010 0.000010 0.000581 0.011988 0.003985 0.000010 0.000010 0.000010 0.131699 0.011604 0.004168 0.012808 0.019967
0.735824 0.004668 0.003242 0.051244 0.000010 0.000010 0.001423 0.002366 0.000010 0.000010 0.001606 0.000010 0.006570 0.007813 0.111283 0.039659 0.000010 0.034232 0.000010
0.764204 0.000010 0.000010 0.032412 0.000010 0.003819 0.000010 0.000010 0.000010 0.008580 0.011406 0.000010 0.012555 0.000010 0.114522 0.023278 0.000010 0.029125 0.000010
0.781232 0.000020 0.000010 0.015616 0.007206 0.000010 0.009131 0.000010 0.000010 0.000010 0.002550 0.000010 0.000010 0.008032 0.114506 0.025430 0.000010 0.032905 0.003292
0.762992 0.007195 0.002747 0.026193 0.005663 0.000010 0.001328 0.000010 0.000010 0.003026 0.000010 0.000010 0.010293 0.003762 0.138873 0.020134 0.000010 0.017723 0.000010
0.785495 0.001887 0.000309 0.036921 0.015284 0.005095 0.010046 0.000010 0.000010 0.001562 0.003599 0.000010 0.006177 0.000010 0.072034 0.031331 0.016706 0.010025 0.003488
0.005960 0.000010 0.000010 0.889753 0.000010 0.000010 0.015758 0.000010 0.000010 0.000010 0.000010 0.000010 0.001094 0.000010 0.007209 0.000010 0.000010 0.000010 0.080096
0.000010 0.000010 0.000010 0.904266 0.000010 0.000010 0.000010 0.000010 0.000010 0.000010 0.000010 0.000010 0.000011 0.000010 0.010990 0.000010 0.000010 0.000010 0.084583
0.000010 0.000010 0.000010 0.918732 0.000010 0.000010 0.000010 0.000010 0.000010 0.000010 0.000010 0.000010 0.000010 0.000010 0.004665 0.000010 0.000010 0.000010 0.076443
0.000010 0.000132 0.000010 0.916724 0.000010 0.000010 0.001936 0.000010 0.000010 0.000010 0.000010 0.000010 0.000010 0.000010 0.003553 0.000010 0.000010 0.000010 0.077514
0.000010 0.000010 0.000010 0.919011 0.000010 0.000010 0.000010 0.000010 0.000010 0.000010 0.000010 0.000010 0.000010 0.000010 0.000010 0.000010 0.000010 0.000010 0.080819
0.009214 0.000010 0.000010 0.909577 0.000010 0.000010 0.000010 0.000010 0.000010 0.000010 0.000010 0.000010 0.000010 0.000010 0.000010 0.000010 0.000010 0.000010 0.081049
0.005710 0.000010 0.000010 0.874183 0.000010 0.000010 0.003515 0.000010 0.000010 0.000010 0.000010 0.000010 0.000010 0.000010 0.015154 0.000010 0.000010 0.000010 0.101298
0.000010 0.000010 0.000010 0.880370 0.000010 0.000010 0.020848 0.003183 0.000010 0.000010 0.000010 0.000010 0.000010 0.000010 0.000010 0.000497 0.000010 0.000010 0.094963
0.000010 0.000010 0.000010 0.898534 0.000010 0.000010 0.000010 0.000010 0.000010 0.000010 0.000010 0.000010 0.000010 0.000010 0.020259 0.000010 0.000010 0.000010 0.081048
0.000010 0.000010 0.000010 0.887062 0.000010 0.000010 0.010582 0.000010 0.000010 0.000010 0.000010 0.000010 0.000012 0.000010 0.000010 0.000010 0.000010 0.000010 0.102195
0.008800 0.008801 0.007642 0.870702 0.000010 0.000010 0.006971 0.000010 0.000010 0.000010 0.000010 0.000010 0.000010 0.000075 0.000010 0.000010 0.004662 0.000010 0.092236
0.002072 0.000010 0.000010 0.897212 0.000010 0.000010 0.004380 0.000010 0.000010 0.000010 0.000010 0.000010 0.000010 0.000010 0.000010 0.000010 0.000010 0.000010 0.096186
0.000016 0.000010 0.000010 0.883762 0.000010 0.000010 0.000010 0.000010 0.000010 0.000010 0.000010 0.000010 0.000010 0.000010 0.000019 0.000010 0.000010 0.000010 0.116053
0.000010 0.000010 0.000010 0.920500 0.000010 0.000010 0.000010 0.000010 0.000010 0.000010 0.000010 0.000010 0.000010 0.000010 0.003519 0.000010 0.000010 0.000010 0.075822
0.000010 0.000010 0.000010 0.921329 0.000010 0.000010 0.000010 0.000010 0.000010 0.000010 0.000010 0.000010 0.000010 0.000010 0.000010 0.000010 0.000010 0.000010 0.078501
0.000010 0.000010 0.000010 0.908898 0.000010 0.000010 0.004930 0.000010 0.000010 0.000010 0.000010 0.000010 0.000010 0.000010 0.000063 0.000010 0.000010 0.000010 0.085959
0.000010 0.000010 0.000010 0.900539 0.000010 0.000010 0.012203 0.000010 0.000010 0.000010 0.000010 0.000010 0.000010 0.000010 0.000010 0.000010 0.000010 0.000010 0.087098
0.000010 0.000010 0.002036 0.890823 0.000010 0.000010 0.000740 0.000010 0.000010 0.000010 0.000010 0.000010 0.005276 0.000010 0.000010 0.000010 0.000010 0.000010 0.100986
0.048020 0.000010 0.000010 0.867545 0.000010 0.000010 0.000010 0.000010 0.000010 0.000010 0.000010 0.000010 0.007456 0.000010 0.000010 0.000010 0.000010 0.000010 0.076829
0.000010 0.000010 0.000010 0.896084 0.000010 0.000010 0.000010 0.000010 0.000010 0.000010 0.000010 0.000010 0.007938 0.000010 0.000010 0.000010 0.000010 0.000010 0.095818
0.356638 0.000010 0.004203 0.000010 0.000010 0.220896 0.000010 0.000010 0.386348 0.000010 0.000010 0.013174 0.004507 0.000010 0.014114 0.000010 0.000010 0.000010 0.000010
0.298719 0.000150 0.000010 0.011332 0.008611 0.186221 0.000010 0.000010 0.451625 0.008668 0.000010 0.011649 0.000010 0.000010 0.000010 0.000010 0.000010 0.000010 0.022926
0.289225 0.036805 0.005651 0.000010 0.003488 0.244397 0.001643 0.003423 0.366350 0.000010 0.005515 0.000010 0.000010 0.000010 0.009444 0.019064 0.000521 0.000010 0.014413
0.318923 0.000010 0.005632 0.000010 0.000010 0.202663 0.003189 0.000010 0.469454 0.000010 0.000010 0.000010 0.000010 0.000010 0.000010 0.000010 0.000010 0.000010 0.000010
0.314648 0.000010 0.000010 0.000010 0.000010 0.201888 0.000010 0.000010 0.459333 0.000010 0.000010 0.000010 0.005174 0.000010 0.018816 0.000010 0.000010 0.000010 0.000010
0.330601 0.000010 0.000010 0.000010 0.000010 0.213922 0.004544 0.000010 0.426814 0.000010 0.000010 0.021823 0.000010 0.000010 0.000010 0.000012 0.000010 0.000010 0.002162
0.274870 0.000010 0.000010 0.000010 0.040118 0.183695 0.000690 0.000010 0.463632 0.000010 0.000010 0.002731 0.016099 0.000010 0.008931 0.000010 0.000010 0.009134 0.000010
0.293076 0.000510 0.000010 0.000010 0.015407 0.179485 0.000010 0.000010 0.360375 0.000010 0.009601 0.065943 0.009596 0.000010 0.003373 0.005383 0.052147 0.005033 0.000010
0.239112 0.015266 0.017524 0.000010 0.078506 0.162982 0.000010 0.000100 0.372082 0.034530 0.001427 0.014101 0.000010 0.008325 0.013506 0.011234 0.003093 0.021616 0.006565
0.341995 0.018415 0.000010 0.000010 0.017414 0.221492 0.000010 0.000010 0.390099 0.000213 0.000595 0.000010 0.003190 0.000010 0.000010 0.000197 0.000010 0.002184 0.004125
0.322322 0.000010 0.005076 0.000010 0.008167 0.200043 0.009805 0.000010 0.412546 0.005269 0.006583 0.024110 0.000010 0.000010 0.000010 0.005988 0.000010 0.000010 0.000010
0.318391 0.000010 0.000010 0.000010 0.000010 0.187359 0.000010 0.000010 0.452702 0.000010 0.000010 0.030280 0.009114 0.000010 0.000010 0.000010 0.000010 0.002024 0.000010
0.371617 0.002095 0.007565 0.000010 0.000010 0.181586 0.000010 0.002355 0.411916 0.003882 0.000010 0.000010 0.012981 0.000010 0.002493 0.000010 0.000010 0.000010 0.003420
0.341738 0.002926 0.000010 0.000010 0.000010 0.173084 0.000154 0.000010 0.477567 0.000010 0.000010 0.000010 0.004401 0.000010 0.000010 0.000010 0.000010 0.000010 0.000010
0.354271 0.000010 0.000010 0.000010 0.000010 0.215813 0.003659 0.000010 0.423593 0.000010 0.002523 0.000010 0.000011 0.000010 0.000010 0.000010 0.000010 0.000010 0.000010
0.313912 0.000010 0.000010 0.000010 0.000010 0.197140 0.009429 0.000010 0.467177 0.000010 0.004895 0.000010 0.000010 0.000010 0.007317 0.000010 0.000010 0.000010 0.000010
0.351781 0.000010 0.000010 0.000010 0.000010 0.203049 0.000010 0.000010 0.418912 0.000010 0.000010 0.000010 0.006571 0.003320 0.000010 0.000010 0.016237 0.000010 0.000010
0.292670 0.000010 0.026183 0.004903 0.020066 0.216687 0.000010 0.000010 0.398035 0.013271 0.000621 0.002921 0.007587 0.000010 0.000010 0.000010 0.010280 0.006705 0.000010
0.330002 0.000010 0.000010 0.011579 0.000010 0.220104 0.000010 0.000010 0.397428 0.000010 0.014733 0.000010 0.000010 0.000010 0.000010 0.005128 0.000010 0.020907 0.000010
0.351665 0.002177 0.000010 0.000010 0.000010 0.199325 0.000010 0.000010 0.389668 0.030436 0.011283 0.000010 0.001675 0.000010 0.013660 0.000010 0.000010 0.000010 0.000010
0.343464 0.000010 0.014095 0.000010 0.006949 0.405324 0.004177 0.002385 0.096336 0.036963 0.009693 0.011309 0.009357 0.013374 0.001815 0.003126 0.026113 0.015488 0.000010
0.344336 0.000010 0.000010 0.007148 0.050427 0.445477 0.000010 0.000010 0.072940 0.021554 0.007184 0.006514 0.000010 0.028093 0.000010 0.001187 0.000010 0.015061 0.000010
0.310561 0.000011 0.027061 0.007389 0.056463 0.383842 0.004325 0.000010 0.111830 0.035925 0.005031 0.006290 0.007695 0.000010 0.000010 0.005737 0.008954 0.017072 0.011786
0.228816 0.000010 0.002516 0.014151 0.047018 0.318139 0.006475 0.007600 0.052871 0.020188 0.000010 0.270964 0.000010 0.005001 0.012091 0.000245 0.004142 0.003034 0.006719
0.309270 0.000010 0.000010 0.018175 0.068616 0.439576 0.000010 0.006083 0.078584 0.000010 0.022252 0.000201 0.014732 0.014301 0.000010 0.000010 0.007704 0.007491 0.012954
0.308090 0.015498 0.009071 0.017062 0.068330 0.394462 0.000010 0.004704 0.100374 0.019725 0.008293 0.012716 0.000010 0.000010 0.000010 0.011808 0.000010 0.000010 0.029805
0.335957 0.013377 0.013173 0.000010 0.025426 0.417668 0.000010 0.000010 0.105382 0.027655 0.001551 0.019716 0.000010 0.015608 0.000010 0.004027 0.000010 0.020390 0.000010
0.285042 0.000010 0.004943 0.003586 0.070374 0.465412 0.000010 0.000010 0.108744 0.048983 0.012806 0.000010 0.000010 0.000010 0.000010 0.000010 0.000010 0.000010 0.000010
0.331957 0.000010 0.018479 0.011094 0.052750 0.471914 0.000010 0.000024 0.055589 0.013225 0.018537 0.021530 0.000010 0.002832 0.000010 0.000010 0.000010 0.001998 0.000010
0.285974 0.003128 0.024052 0.000010 0.080571 0.470114 0.009485 0.000010 0.061818 0.028558 0.010138 0.000010 0.004201 0.000010 0.000010 0.010810 0.000010 0.011080 0.000010
0.318477 0.000010 0.016832 0.000010 0.038977 0.431921 0.000010 0.002527 0.105374 0.010394 0.012058 0.006669 0.004943 0.012496 0.000010 0.000010 0.034892 0.004380 0.000010
0.343260 0.000010 0.035231 0.000010 0.046816 0.401050 0.000010 0.000056 0.117727 0.030938 0.001513 0.000010 0.000010 0.003956 0.000010 0.001420 0.001325 0.016640 0.000010
0.324866 0.000010 0.020637 0.023954 0.054385 0.428895 0.000010 0.001545 0.061170 0.039479 0.010441 0.015247 0.000010 0.013860 0.000010 0.004681 0.000010 0.000779 0.000010
0.324445 0.002466 0.023855 0.027408 0.048543 0.424682 0.000010 0.000010 0.088489 0.032011 0.007407 0.000010 0.000010 0.000010 0.000010 0.000010 0.000010 0.011588 0.009026
0.295071 0.000010 0.019565 0.020934 0.042329 0.445337 0.000010 0.000010 0.076452 0.015831 0.015643 0.000010 0.000010 0.019916 0.000010 0.000010 0.048832 0.000010 0.000010
0.362409 0.000010 0.014549 0.025387 0.036596 0.429106 0.000010 0.000010 0.098932 0.011727 0.003371 0.000010 0.000010 0.000010 0.000010 0.000010 0.000010 0.000010 0.017823
0.321586 0.000010 0.009479 0.012892 0.070292 0.447449 0.001646 0.000010 0.068594 0.014578 0.017187 0.000010 0.000878 0.012525 0.000010 0.000010 0.011066 0.011769 0.000010
0.303020 0.000010 0.025534 0.000010 0.020023 0.442279 0.000010 0.001058 0.063677 0.013296 0.022475 0.000010 0.008861 0.007100 0.000010 0.000010 0.080477 0.012129 0.000010
0.227703 0.001148 0.013664 0.000010 0.069293 0.322812 0.005632 0.004560 0.054918 0.044789 0.008241 0.117674 0.000010 0.009978 0.005674 0.005228 0.072447 0.024763 0.011457
0.296009 0.000010 0.000058 0.000010 0.099858 0.407878 0.000010 0.002990 0.121157 0.025497 0.000010 0.005939 0.005014 0.000010 0.000010 0.000010 0.000010 0.010285 0.025234
0.310263 0.000010 0.008946 0.029892 0.267997 0.127955 0.000010 0.004448 0.044222 0.000010 0.011662 0.035497 0.000010 0.000010 0.000010 0.001922 0.135255 0.000010 0.021871
0.263161 0.000010 0.018994 0.054765 0.280056 0.146102 0.000010 0.000010 0.025996 0.011393 0.002994 0.036989 0.000010 0.006969 0.026888 0.000015 0.119231 0.006399 0.000010
0.431698 0.011330 0.007117 0.018016 0.252831 0.072099 0.000013 0.000010 0.000010 0.017597 0.000452 0.002556 0.008227 0.010850 0.000010 0.000987 0.142340 0.020886 0.002971
0.372737 0.005127 0.010101 0.000010 0.245896 0.123380 0.000010 0.000010 0.000010 0.048725 0.006801 0.009485 0.002758 0.027369 0.006697 0.011201 0.108585 0.021088 0.000010
0.333651 0.000010 0.024249 0.035295 0.261217 0.084110 0.000010 0.000010 0.011643 0.024080 0.000019 0.000010 0.000010 0.007190 0.004031 0.000010 0.190039 0.013267 0.011149
0.282627 0.010006 0.005819 0.000010 0.308459 0.120367 0.007812 0.000010 0.034939 0.029072 0.000010 0.000010 0.000010 0.030537 0.000010 0.002843 0.167438 0.000010 0.000010
0.297095 0.045249 0.007993 0.018313 0.295183 0.090343 0.000010 0.000010 0.029973 0.053096 0.000010 0.009678 0.006088 0.000142 0.000010 0.000010 0.137713 0.009074 0.000010
0.328614 0.014563 0.000010 0.000010 0.275353 0.117379 0.002125 0.000010 0.000010 0.011878 0.000010 0.000010 0.006040 0.034743 0.024333 0.010047 0.169991 0.004863 0.000010
0.368552 0.018101 0.028529 0.000010 0.225715 0.122344 0.000010 0.010963 0.044168 0.026474 0.002401 0.000010 0.009976 0.000010 0.020020 0.004033 0.115604 0.000010 0.003069
0.393424 0.018141 0.008675 0.000010 0.242521 0.097851 0.000010 0.000010 0.054914 0.015236 0.000010 0.000010 0.000010 0.012788 0.010276 0.017149 0.109552 0.019405 0.000010
0.346584 0.004952 0.006195 0.000010 0.276276 0.104203 0.000010 0.000677 0.025200 0.018207 0.012924 0.031241 0.009404 0.015169 0.000010 0.012662 0.118180 0.018084 0.000010
0.307531 0.008105 0.017464 0.002464 0.263356 0.114066 0.005558 0.003892 0.036839 0.016677 0.014124 0.010892 0.000010 0.010527 0.025295 0.014041 0.140419 0.008731 0.000010
0.302985 0.037835 0.021698 0.000010 0.236494 0.098902 0.002444 0.000010 0.000010 0.038852 0.021742 0.012034 0.021808 0.009372 0.032584 0.000010 0.152081 0.000010 0.011118
0.324713 0.025382 0.021950 0.000010 0.257277 0.111964 0.002978 0.009977 0.029937 0.030243 0.000010 0.009965 0.001259 0.000010 0.000010 0.011228 0.145631 0.017446 0.000010
0.315608 0.003553 0.009390 0.031408 0.270558 0.111118 0.000010 0.005031 0.023486 0.036820 0.016333 0.008435 0.000010 0.015574 0.019966 0.000012 0.102630 0.030048 0.000010
0.303483 0.000010 0.039041 0.000010 0.261539 0.108986 0.000010 0.000010 0.008271 0.000184 0.000010 0.032150 0.007665 0.017812 0.033643 0.006639 0.150376 0.020757 0.009403
0.319762 0.027270 0.000416 0.027346 0.240398 0.086852 0.000010 0.000010 0.005084 0.018491 0.018850 0.000010 0.001574 0.013354 0.044817 0.010173 0.165857 0.019716 0.000010
0.313456 0.004692 0.000010 0.000010 0.318270 0.089946 0.001276 0.000207 0.000010 0.023703 0.012292 0.000010 0.008841 0.031772 0.014736 0.011071 0.167946 0.001743 0.000010
0.357601 0.010454 0.004050 0.000010 0.286981 0.095835 0.000010 0.000010 0.003307 0.028524 0.000010 0.000010 0.000010 0.026301 0.005759 0.007657 0.166313 0.007148 0.000010
0.270142 0.027471 0.016370 0.030117 0.270672 0.096775 0.000528 0.002635 0.047962 0.056729 0.000010 0.026666 0.000010 0.000010 0.004684 0.001958 0.123730 0.023522 0.000010
0.030030 0.000010 0.000010 0.695406 0.000010 0.000010 0.040395 0.000010 0.000010 0.000010 0.000010 0.000010 0.102569 0.000010 0.002616 0.000010 0.000010 0.000010 0.128853
0.000010 0.000010 0.000010 0.747203 0.000010 0.000010 0.018873 0.000010 0.000010 0.000010 0.000010 0.000010 0.132296 0.000010 0.002019 0.000010 0.000010 0.000010 0.099469
0.000010 0.000010 0.000010 0.736696 0.000010 0.000010 0.040301 0.000010 0.000010 0.000010 0.000010 0.000010 0.107172 0.000010 0.000010 0.000010 0.000010 0.000010 0.115681
0.000010 0.000010 0.000010 0.772592 0.000010 0.000010 0.043655 0.000010 0.000010 0.000010 0.000010 0.000010 0.092749 0.000010 0.000010 0.000010 0.000010 0.000010 0.090855
0.000010 0.000010 0.000010 0.734846 0.000010 0.000010 0.034220 0.000010 0.000010 0.000010 0.000010 0.000010 0.126886 0.000010 0.000010 0.000010 0.000010 0.000010 0.103898
0.000010 0.000010 0.000010 0.699894 0.000010 0.000010 0.042197 0.000010 0.000010 0.000010 0.000010 0.000010 0.133666 0.000010 0.000010 0.001529 0.000010 0.006723 0.115861
0.000010 0.000010 0.000010 0.734380 0.000010 0.000010 0.048208 0.000010 0.000010 0.000010 0.000010 0.000010 0.115545 0.000010 0.000010 0.000010 0.000010 0.000010 0.101717
0.000012 0.000010 0.000010 0.746860 0.000010 0.000010 0.050433 0.000010 0.000010 0.000010 0.000010 0.000010 0.079523 0.000010 0.007927 0.000010 0.000010 0.000010 0.115114
0.000010 0.000010 0.000010 0.746163 0.000010 0.000010 0.036984 0.000010 0.000010 0.000010 0.000010 0.000010 0.080655 0.000010 0.000010 0.000010 0.000010 0.000010 0.136048
0.000010 0.000010 0.000010 0.713448 0.000010 0.000010 0.041749 0.000010 0.000010 0.000010 0.000010 0.000010 0.136536 0.000010 0.000010 0.000010 0.000010 0.000010 0.108118
0.000010 0.000010 0.000010 0.736487 0.000010 0.000010 0.059648 0.000010 0.000010 0.000010 0.000010 0.000010 0.111275 0.000010 0.000010 0.000010 0.000010 0.000010 0.092439
0.000010 0.000010 0.000010 0.719709 0.000010 0.000010 0.041548 0.000010 0.000010 0.000010 0.000010 0.000010 0.130859 0.000010 0.000010 0.000010 0.000010 0.002052 0.105692
0.000842 0.000010 0.000010 0.723051 0.000010 0.000010 0.030599 0.000010 0.000010 0.000010 0.000010 0.000010 0.105411 0.000010 0.000010 0.002331 0.000010 0.000010 0.137635
0.000010 0.000010 0.000010 0.754866 0.000010 0.000010 0.019744 0.000011 0.000010 0.000010 0.000010 0.000010 0.108728 0.000010 0.000010 0.002019 0.000010 0.000010 0.114502
0.000010 0.000010 0.000010 0.724031 0.000010 0.000010 0.035136 0.000010 0.000010 0.000010 0.000010 0.000010 0.128563 0.000010 0.003972 0.000010 0.000010 0.000010 0.108158
0.000010 0.000010 0.000010 0.746424 0.000010 0.000010 0.045965 0.001903 0.000010 0.000010 0.000010 0.000010 0.101903 0.000010 0.000010 0.000010 0.000010 0.000010 0.103665
0.000010 0.000010 0.000010 0.785374 0.000010 0.000010 0.039133 0.000010 0.000010 0.000010 0.000010 0.000010 0.091652 0.000010 0.000010 0.000010 0.000010 0.000010 0.083691
0.764033 0.000010 0.000010 0.000010 0.000010 0.000010 0.000752 0.030911 0.000010 0.000010 0.000010 0.000010 0.000010 0.000010 0.204154 0.000010 0.000010 0.000010 0.000010
0.704084 0.000010 0.000010 0.010530 0.001146 0.002659 0.000010 0.042357 0.000010 0.000010 0.004304 0.000010 0.000010 0.000010 0.231695 0.000010 0.000010 0.000010 0.003114
0.760560 0.000010 0.000010 0.000010 0.000010 0.000010 0.000010 0.039142 0.000010 0.000010 0.000010 0.000010 0.000010 0.000010 0.200095 0.000010 0.000010 0.000010 0.000054
0.735731 0.000010 0.000010 0.000010 0.000010 0.000010 0.000011 0.053896 0.000010 0.000010 0.000010 0.000010 0.000010 0.000010 0.210212 0.000010 0.000010 0.000010 0.000010
0.701634 0.000010 0.000010 0.000010 0.010248 0.001864 0.000018 0.052369 0.004664 0.000010 0.000010 0.000010 0.002369 0.000010 0.211433 0.003180 0.011496 0.000010 0.000645
0.285323 0.000151 0.000010 0.003972 0.000010 0.000010 0.000010 0.130152 0.000010 0.000010 0.000010 0.000010 0.006129 0.000010 0.572100 0.000010 0.002052 0.000010 0.000010
0.089200 0.029652 0.000010 0.000010 0.000010 0.004738 0.000010 0.066832 0.000010 0.000010 0.000010 0.000010 0.000010 0.000010 0.348783 0.000754 0.454734 0.005196 0.000010
0.090370 0.033008 0.000010 0.000010 0.000010 0.001137 0.000010 0.067666 0.000010 0.000010 0.000010 0.000010 0.000010 0.000010 0.346816 0.000820 0.458067 0.002006 0.000010
0.088968 0.035877 0.000010 0.000010 0.000010 0.000010 0.000010 0.067311 0.000010 0.000010 0.000010 0.000010 0.000010 0.000010 0.350127 0.000357 0.456352 0.000889 0.000010
0.286563 0.000010 0.000010 0.010429 0.367005 0.019764 0.000010 0.027753 0.000010 0.011722 0.000010 0.011856 0.000010 0.000010 0.179985 0.000010 0.084824 0.000010 0.000010
0.288165 0.000010 0.000010 0.011384 0.367572 0.019815 0.000010 0.028412 0.000010 0.007709 0.000010 0.011620 0.000010 0.000010 0.176593 0.000010 0.088630 0.000010 0.000010
0.615938 0.003600 0.000010 0.012910 0.000010 0.000010 0.000010 0.044401 0.000012 0.000010 0.000010 0.000010 0.000010 0.001008 0.315430 0.000010 0.000012 0.000010 0.006588
0.350608 0.011598 0.013955 0.000010 0.236107 0.000010 0.000010 0.063460 0.000010 0.017687 0.003312 0.005826 0.000010 0.007932 0.205434 0.000010 0.084002 0.000010 0.000010
0.373739 0.000010 0.000010 0.030471 0.010366 0.046483 0.006404 0.081038 0.008172 0.000285 0.002835 0.000833 0.001002 0.007849 0.404629 0.001824 0.001951 0.005730 0.016367
0.658329 0.000010 0.000010 0.000010 0.000010 0.000010 0.000010 0.045473 0.000010 0.000010 0.000010 0.002282 0.000010 0.000010 0.293765 0.000010 0.000010 0.000010 0.000010
0.651803 0.000010 0.000010 0.000010 0.000010 0.000010 0.002963 0.051617 0.000010 0.000010 0.000010 0.003400 0.000010 0.002252 0.287835 0.000010 0.000010 0.000010 0.000010
0.746966 0.000010 0.000010 0.006557 0.000010 0.000010 0.000010 0.028279 0.005068 0.000010 0.000010 0.000010 0.000010 0.000010 0.209819 0.000010 0.002181 0.001009 0.000010
0.776630 0.000010 0.000010 0.000010 0.000010 0.000010 0.000010 0.020060 0.000010 0.000010 0.000010 0.000010 0.000010 0.000010 0.203147 0.000012 0.000010 0.000010 0.000010
0.686511 0.000010 0.000010 0.000010 0.000010 0.000010 0.000010 0.034389 0.000010 0.000010 0.000010 0.000010 0.000010 0.000010 0.275812 0.000010 0.000010 0.003138 0.000010
0.617868 0.000010 0.000010 0.000010 0.000010 0.000010 0.000010 0.053631 0.000010 0.000010 0.000014 0.000010 0.000010 0.000010 0.320601 0.000010 0.000010 0.004280 0.003476
0.000010 0.000010 0.000010 0.000010 0.000010 0.000010 0.000010 0.999817 0.000010 0.000010 0.000010 0.000010 0.000010 0.000010 0.000013 0.000010 0.000010 0.000010 0.000010
0.000010 0.000010 0.000010 0.000010 0.000010 0.000010 0.000010 0.999820 0.000010 0.000010 0.000010 0.000010 0.000010 0.000010 0.000010 0.000010 0.000010 0.000010 0.000010
0.000010 0.000010 0.000010 0.000010 0.000010 0.000010 0.000010 0.999820 0.000010 0.000010 0.000010 0.000010 0.000010 0.000010 0.000010 0.000010 0.000010 0.000010 0.000010
0.000010 0.000010 0.000010 0.000010 0.000010 0.000010 0.000010 0.999820 0.000010 0.000010 0.000010 0.000010 0.000010 0.000010 0.000010 0.000010 0.000010 0.000010 0.000010
0.000010 0.000010 0.000010 0.000010 0.000010 0.000010 0.000010 0.999820 0.000010 0.000010 0.000010 0.000010 0.000010 0.000010 0.000010 0.000010 0.000010 0.000010 0.000010
0.000010 0.000010 0.000010 0.000010 0.000010 0.000010 0.000010 0.999814 0.000010 0.000010 0.000010 0.000010 0.000010 0.000010 0.000016 0.000010 0.000010 0.000010 0.000010
0.000010 0.000010 0.000010 0.000010 0.000010 0.000010 0.000010 0.999812 0.000010 0.000010 0.000010 0.000010 0.000010 0.000010 0.000018 0.000010 0.000010 0.000010 0.000010
0.000010 0.000010 0.000010 0.000010 0.000010 0.000010 0.000010 0.999812 0.000010 0.000010 0.000010 0.000010 0.000010 0.000010 0.000018 0.000010 0.000010 0.000010 0.000010
0.000010 0.000010 0.000010 0.000010 0.000010 0.000010 0.000010 0.999820 0.000010 0.000010 0.000010 0.000010 0.000010 0.000010 0.000010 0.000010 0.000010 0.000010 0.000010
0.000010 0.000010 0.000010 0.000012 0.000010 0.000010 0.000010 0.999818 0.000010 0.000010 0.000010 0.000010 0.000010 0.000010 0.000010 0.000010 0.000010 0.000010 0.000010
0.000010 0.000010 0.000010 0.000010 0.000010 0.000010 0.000010 0.999819 0.000010 0.000010 0.000010 0.000010 0.000010 0.000010 0.000011 0.000010 0.000010 0.000010 0.000010
0.000010 0.000010 0.000010 0.000010 0.000010 0.000010 0.000010 0.999820 0.000010 0.000010 0.000010 0.000010 0.000010 0.000010 0.000010 0.000010 0.000010 0.000010 0.000010
0.000010 0.000010 0.000010 0.000010 0.000010 0.000010 0.000010 0.999820 0.000010 0.000010 0.000010 0.000010 0.000010 0.000010 0.000010 0.000010 0.000010 0.000010 0.000010
0.000010 0.000010 0.000010 0.000010 0.000010 0.000010 0.000010 0.999820 0.000010 0.000010 0.000010 0.000010 0.000010 0.000010 0.000010 0.000010 0.000010 0.000010 0.000010
0.000010 0.000010 0.000010 0.000010 0.000010 0.000010 0.000010 0.999820 0.000010 0.000010 0.000010 0.000010 0.000010 0.000010 0.000010 0.000010 0.000010 0.000010 0.000010
0.000010 0.001895 0.021511 0.000010 0.337298 0.000010 0.000971 0.514645 0.000010 0.000010 0.009459 0.000010 0.000010 0.000010 0.000010 0.002925 0.109034 0.002163 0.000010
0.000010 0.000010 0.000010 0.000010 0.000010 0.000010 0.000010 0.592249 0.000012 0.000010 0.000010 0.000010 0.000010 0.000012 0.407576 0.000010 0.000010 0.000010 0.000010
0.209817 0.000010 0.000010 0.000014 0.000010 0.000010 0.000845 0.420525 0.000010 0.000010 0.000010 0.000010 0.000010 0.000010 0.346107 0.000483 0.000010 0.005778 0.016321
0.000010 0.000011 0.000010 0.000010 0.000011 0.000010 0.000010 0.999815 0.000010 0.000010 0.000010 0.000013 0.000010 0.000010 0.000010 0.000010 0.000010 0.000010 0.000010
0.000010 0.000010 0.000010 0.000010 0.000010 0.000010 0.000010 0.999820 0.000010 0.000010 0.000010 0.000010 0.000010 0.000010 0.000010 0.000010 0.000010 0.000010 0.000010
0.120321 0.000010 0.000010 0.000010 0.000010 0.000010 0.001934 0.000010 0.000010 0.000010 0.031733 0.000010 0.000010 0.000010 0.845862 0.000010 0.000010 0.000010 0.000010
0.000010 0.000010 0.000010 0.000010 0.000010 0.000010 0.000010 0.000011 0.000012 0.000010 0.000010 0.000010 0.000010 0.000010 0.999817 0.000010 0.000010 0.000010 0.000010
0.172872 0.000010 0.000010 0.000010 0.000010 0.000010 0.000010 0.000010 0.000010 0.000010 0.000010 0.000010 0.000010 0.000010 0.826958 0.000010 0.000010 0.000010 0.000010
0.005912 0.000010 0.000010 0.000010 0.000010 0.000010 0.000010 0.000010 0.000010 0.000010 0.000010 0.000010 0.000010 0.000010 0.993918 0.000010 0.000010 0.000010 0.000010
0.106965 0.000010 0.000010 0.000010 0.000010 0.000010 0.000010 0.000010 0.000010 0.000010 0.000010 0.000010 0.000010 0.000010 0.892865 0.000010 0.000010 0.000010 0.000010
0.000010 0.000010 0.000010 0.000010 0.000010 0.000010 0.000010 0.000010 0.000010 0.000010 0.000010 0.000010 0.000010 0.000010 0.999820 0.000010 0.000010 0.000010 0.000010
0.036185 0.000010 0.000010 0.000010 0.000010 0.000010 0.000010 0.000010 0.000010 0.000010 0.000010 0.000010 0.000010 0.000010 0.963645 0.000010 0.000010 0.000010 0.000010
0.116186 0.000010 0.000010 0.000010 0.000010 0.000010 0.000010 0.000010 0.000010 0.000010 0.000010 0.000010 0.000010 0.000010 0.883644 0.000010 0.000010 0.000010 0.000010
0.015351 0.000010 0.000010 0.000010 0.000010 0.000010 0.000010 0.000010 0.000010 0.000010 0.000010 0.000010 0.000010 0.000010 0.984479 0.000010 0.000010 0.000010 0.000010
0.109304 0.000010 0.000010 0.000010 0.000010 0.000010 0.000010 0.000010 0.000010 0.000010 0.000010 0.000010 0.000010 0.000010 0.890526 0.000010 0.000010 0.000010 0.000010
0.168203 0.000010 0.000010 0.000010 0.000010 0.000010 0.000010 0.000010 0.000010 0.000010 0.000010 0.000010 0.000010 0.000010 0.831627 0.000010 0.000010 0.000010 0.000010
0.000010 0.000010 0.000010 0.000010 0.000010 0.000010 0.000010 0.000010 0.000010 0.000010 0.000010 0.000010 0.000010 0.000010 0.999820 0.000010 0.000010 0.000010 0.000010
0.000763 0.000010 0.000010 0.000010 0.000010 0.000010 0.000010 0.018129 0.000010 0.000010 0.000010 0.000010 0.000010 0.000010 0.980948 0.000010 0.000010 0.000010 0.000010
0.000010 0.000010 0.000010 0.000010 0.000010 0.000010 0.000010 0.042049 0.000010 0.000010 0.000010 0.000010 0.000010 0.000010 0.957781 0.000010 0.000010 0.000010 0.000010
0.000010 0.000010 0.000010 0.000010 0.000010 0.000010 0.000010 0.012409 0.000010 0.000010 0.000010 0.000010 0.000010 0.000010 0.987421 0.000010 0.000010 0.000010 0.000010
0.000010 0.000010 0.000010 0.000010 0.000010 0.000010 0.000010 0.014345 0.000010 0.000010 0.000010 0.000010 0.000010 0.000010 0.985485 0.000010 0.000010 0.000010 0.000010
0.000010 0.000010 0.000010 0.000010 0.000010 0.000010 0.000010 0.007382 0.000010 0.000010 0.000010 0.000010 0.000010 0.000010 0.992448 0.000010 0.000010 0.000010 0.000010
0.000010 0.000010 0.000010 0.000010 0.000010 0.000010 0.000010 0.003573 0.000010 0.000010 0.000010 0.000010 0.000010 0.000010 0.996257 0.000010 0.000010 0.000010 0.000010
0.000010 0.000010 0.000010 0.000010 0.000010 0.000010 0.006139 0.257907 0.000010 0.000010 0.000010 0.000010 0.003461 0.000010 0.726889 0.005463 0.000010 0.000010 0.000010
0.000010 0.000010 0.000010 0.000010 0.000010 0.000010 0.001779 0.249923 0.000010 0.000010 0.000010 0.000010 0.000010 0.000010 0.739432 0.008716 0.000010 0.000010 0.000010
0.000010 0.000010 0.000010 0.000010 0.000010 0.000010 0.000010 0.231820 0.000010 0.000010 0.000010 0.000010 0.000010 0.000010 0.759786 0.008233 0.000010 0.000010 0.000010
0.000010 0.000010 0.000010 0.000010 0.000010 0.000010 0.000010 0.236824 0.000010 0.000010 0.000010 0.000010 0.001458 0.000010 0.761558 0.000010 0.000010 0.000010 0.000010
0.000010 0.000010 0.000010 0.000010 0.000010 0.000010 0.001629 0.267290 0.000010 0.000010 0.000010 0.000010 0.003973 0.000010 0.726957 0.000010 0.000010 0.000010 0.000010
0.000010 0.000010 0.000010 0.000010 0.000010 0.000010 0.000168 0.252403 0.000010 0.000010 0.000010 0.000010 0.001325 0.000010 0.745954 0.000010 0.000010 0.000010 0.000010
0.000010 0.000010 0.000010 0.000010 0.000010 0.000010 0.000010 0.233157 0.000010 0.000010 0.000010 0.000010 0.004902 0.000010 0.761782 0.000010 0.000010 0.000010 0.000010
0.203120 0.000010 0.000010 0.000010 0.000010 0.000010 0.000010 0.196105 0.000010 0.000010 0.000010 0.000010 0.003951 0.000010 0.591979 0.004458 0.000010 0.000010 0.000258
0.400842 0.000010 0.000010 0.000010 0.000010 0.000010 0.000010 0.121813 0.000010 0.002229 0.000010 0.000010 0.000010 0.000010 0.458044 0.002657 0.004008 0.001878 0.008418
0.139226 0.000073 0.000010 0.010574 0.000010 0.000010 0.008032 0.175044 0.000010 0.000010 0.000010 0.000010 0.000010 0.000010 0.660244 0.000010 0.000010 0.003111 0.003585
0.217848 0.000010 0.000010 0.008044 0.000010 0.000536 0.000010 0.173403 0.000010 0.000010 0.000010 0.000010 0.000010 0.000010 0.579888 0.000010 0.000010 0.020152 0.000010
0.000010 0.000010 0.000010 0.000010 0.000010 0.000010 0.000010 0.182713 0.000010 0.000010 0.000010 0.000010 0.000010 0.000010 0.817117 0.000010 0.000010 0.000010 0.000010
0.000010 0.000010 0.000010 0.000010 0.000010 0.000010 0.000010 0.185166 0.000010 0.000010 0.000010 0.000010 0.000010 0.000010 0.814664 0.000010 0.000010 0.000010 0.000010
0.190937 0.000010 0.001256 0.006004 0.000010 0.000010 0.000010 0.160806 0.000010 0.000010 0.000010 0.000010 0.000010 0.000010 0.626482 0.004116 0.000010 0.010280 0.000010
0.115149 0.000018 0.000010 0.012762 0.000010 0.000010 0.000010 0.198224 0.000010 0.000010 0.000013 0.000010 0.003354 0.000010 0.648230 0.000010 0.000010 0.004711 0.017437
0.174175 0.000010 0.000010 0.015903 0.000010 0.000010 0.000010 0.173805 0.000010 0.000010 0.000010 0.000010 0.001675 0.000010 0.631860 0.000010 0.000010 0.002451 0.000010
0.950629 0.000010 0.000010 0.000010 0.000010 0.000010 0.000010 0.000010 0.000010 0.000010 0.000010 0.000010 0.000010 0.000010 0.048901 0.000010 0.000010 0.000010 0.000310
0.955579 0.000010 0.000010 0.000010 0.000010 0.000010 0.000010 0.000010 0.000010 0.000010 0.000010 0.000010 0.000010 0.000010 0.044251 0.000010 0.000010 0.000010 0.000010
0.900256 0.000010 0.000010 0.000010 0.000010 0.000010 0.000010 0.000010 0.000010 0.000010 0.000010 0.000010 0.000010 0.000010 0.090451 0.000010 0.000010 0.000010 0.009133
0.817163 0.000010 0.009264 0.000010 0.014238 0.006439 0.000010 0.004249 0.000010 0.034624 0.005528 0.000643 0.000010 0.052005 0.047853 0.007913 0.000010 0.000010 0.000010
0.989127 0.000010 0.000010 0.000010 0.000010 0.000010 0.000010 0.000010 0.000010 0.000010 0.000010 0.000010 0.000010 0.000010 0.010703 0.000010 0.000010 0.000010 0.000010
0.915801 0.000010 0.000010 0.000010 0.000010 0.000010 0.000010 0.000010 0.000010 0.000010 0.000010 0.000010 0.000010 0.000010 0.075501 0.000010 0.000010 0.000010 0.008538
0.822821 0.006156 0.000015 0.002871 0.000016 0.006810 0.000010 0.001041 0.004371 0.000010 0.000280 0.000014 0.000010 0.076675 0.047445 0.000010 0.004200 0.007449 0.019795
0.818094 0.000010 0.009902 0.000010 0.014870 0.006250 0.000010 0.003878 0.000010 0.036407 0.004690 0.000010 0.000010 0.050766 0.047107 0.007947 0.000010 0.000010 0.000010
0.957961 0.000010 0.000010 0.000010 0.000010 0.000010 0.000010 0.000010 0.000010 0.000010 0.000010 0.000010 0.000010 0.000010 0.039865 0.000010 0.000010 0.000010 0.002014
0.937163 0.000010 0.000010 0.000010 0.000010 0.000010 0.000010 0.002152 0.000010 0.000010 0.000010 0.000010 0.000010 0.000010 0.052711 0.000010 0.000010 0.000010 0.007823
0.919302 0.000010 0.000010 0.000010 0.000010 0.000010 0.000010 0.000010 0.000010 0.000010 0.000010 0.000010 0.000010 0.000010 0.071544 0.000010 0.000010 0.000010 0.008994
0.927275 0.000010 0.000010 0.013803 0.000010 0.000010 0.000010 0.001747 0.000010 0.000010 0.000010 0.000010 0.000010 0.000010 0.057024 0.000010 0.000010 0.000010 0.000010
0.930375 0.000010 0.000010 0.000010 0.000010 0.000010 0.000010 0.000010 0.000010 0.000010 0.000010 0.000010 0.000010 0.000010 0.054995 0.000010 0.000010 0.000010 0.014470
0.919052 0.000010 0.000010 0.000010 0.000010 0.000010 0.000010 0.000010 0.000010 0.000010 0.000010 0.000010 0.000010 0.000010 0.071917 0.000010 0.000010 0.000010 0.008871
0.926657 0.000010 0.000010 0.018976 0.000010 0.000010 0.000010 0.000010 0.000010 0.000010 0.000010 0.000010 0.000010 0.000010 0.054207 0.000010 0.000010 0.000010 0.000010
0.935638 0.000010 0.000010 0.000010 0.000010 0.000010 0.000010 0.000010 0.000010 0.000010 0.000010 0.000010 0.000010 0.000010 0.060438 0.000010 0.000010 0.000010 0.003765
0.937494 0.000010 0.000010 0.000010 0.000010 0.000010 0.000010 0.000010 0.000010 0.000010 0.000010 0.000010 0.000010 0.000010 0.058921 0.000010 0.000010 0.000010 0.003425
0.867207 0.004047 0.000010 0.000691 0.000010 0.000580 0.000010 0.000010 0.000393 0.002408 0.000921 0.000010 0.000010 0.008107 0.102016 0.000010 0.000010 0.000615 0.012934
0.912946 0.000010 0.000010 0.007861 0.000010 0.000010 0.000010 0.004058 0.000010 0.000010 0.000010 0.000010 0.000010 0.000010 0.074985 0.000010 0.000010 0.000010 0.000010
0.906119 0.000010 0.000010 0.006897 0.000010 0.000010 0.000010 0.000010 0.000010 0.000010 0.000540 0.000010 0.000010 0.000010 0.084858 0.000010 0.000010 0.000010 0.001447
0.805641 0.000010 0.000010 0.016489 0.003862 0.000010 0.000010 0.000010 0.000010 0.000010 0.000010 0.000010 0.001304 0.000010 0.133535 0.015549 0.005485 0.017278 0.000758
0.999820 0.000010 0.000010 0.000010 0.000010 0.000010 0.000010 0.000010 0.000010 0.000010 0.000010 0.000010 0.000010 0.000010 0.000010 0.000010 0.000010 0.000010 0.000010
0.802377 0.000528 0.001181 0.025338 0.008583 0.003220 0.000010 0.001721 0.000010 0.000010 0.004096 0.000010 0.000010 0.020586 0.093403 0.008230 0.002585 0.018071 0.010031
0.999820 0.000010 0.000010 0.000010 0.000010 0.000010 0.000010 0.000010 0.000010 0.000010 0.000010 0.000010 0.000010 0.000010 0.000010 0.000010 0.000010 0.000010 0.000010
0.999820 0.000010 0.000010 0.000010 0.000010 0.000010 0.000010 0.000010 0.000010 0.000010 0.000010 0.000010 0.000010 0.000010 0.000010 0.000010 0.000010 0.000010 0.000010
0.796066 0.000010 0.010353 0.030896 0.002080 0.000010 0.000010 0.000010 0.000010 0.000010 0.000016 0.000010 0.002976 0.007903 0.114745 0.011391 0.001111 0.022381 0.000010
0.999820 0.000010 0.000010 0.000010 0.000010 0.000010 0.000010 0.000010 0.000010 0.000010 0.000010 0.000010 0.000010 0.000010 0.000010 0.000010 0.000010 0.000010 0.000010
0.687732 0.007131 0.008060 0.052291 0.000010 0.000010 0.003941 0.002838 0.003166 0.010403 0.002322 0.000010 0.001411 0.010888 0.116252 0.026648 0.000991 0.045123 0.020773
0.739750 0.012916 0.001744 0.028453 0.013083 0.000010 0.004318 0.002794 0.000010 0.000010 0.006018 0.000010 0.004235 0.006359 0.110299 0.020654 0.000010 0.049316 0.000010
0.736377 0.006298 0.004284 0.038954 0.014631 0.003479 0.003400 0.001733 0.000010 0.000010 0.006464 0.004076 0.000010 0.014736 0.101960 0.026384 0.002909 0.034275 0.000010
0.999813 0.000010 0.000010 0.000010 0.000012 0.000010 0.000010 0.000010 0.000010 0.000010 0.000010 0.000015 0.000010 0.000010 0.000010 0.000010 0.000010 0.000010 0.000010
0.999820 0.000010 0.000010 0.000010 0.000010 0.000010 0.000010 0.000010 0.000010 0.000010 0.000010 0.000010 0.000010 0.000010 0.000010 0.000010 0.000010 0.000010 0.000010
0.999817 0.000010 0.000010 0.000010 0.000013 0.000010 0.000010 0.000010 0.000010 0.000010 0.000010 0.000010 0.000010 0.000010 0.000010 0.000010 0.000010 0.000010 0.000010
0.999820 0.000010 0.000010 0.000010 0.000010 0.000010 0.000010 0.000010 0.000010 0.000010 0.000010 0.000010 0.000010 0.000010 0.000010 0.000010 0.000010 0.000010 0.000010
0.999820 0.000010 0.000010 0.000010 0.000010 0.000010 0.000010 0.000010 0.000010 0.000010 0.000010 0.000010 0.000010 0.000010 0.000010 0.000010 0.000010 0.000010 0.000010
0.999820 0.000010 0.000010 0.000010 0.000010 0.000010 0.000010 0.000010 0.000010 0.000010 0.000010 0.000010 0.000010 0.000010 0.000010 0.000010 0.000010 0.000010 0.000010
0.999818 0.000010 0.000010 0.000010 0.000010 0.000010 0.000010 0.000010 0.000010 0.000010 0.000012 0.000010 0.000010 0.000010 0.000010 0.000010 0.000010 0.000010 0.000010
0.999820 0.000010 0.000010 0.000010 0.000010 0.000010 0.000010 0.000010 0.000010 0.000010 0.000010 0.000010 0.000010 0.000010 0.000010 0.000010 0.000010 0.000010 0.000010
0.999820 0.000010 0.000010 0.000010 0.000010 0.000010 0.000010 0.000010 0.000010 0.000010 0.000010 0.000010 0.000010 0.000010 0.000010 0.000010 0.000010 0.000010 0.000010
0.999820 0.000010 0.000010 0.000010 0.000010 0.000010 0.000010 0.000010 0.000010 0.000010 0.000010 0.000010 0.000010 0.000010 0.000010 0.000010 0.000010 0.000010 0.000010
0.908657 0.000010 0.000010 0.000010 0.000010 0.000010 0.000010 0.004305 0.000010 0.000010 0.000010 0.000010 0.000010 0.000010 0.086878 0.000010 0.000010 0.000010 0.000010
0.911600 0.000010 0.000010 0.000010 0.000010 0.000010 0.000010 0.000010 0.000010 0.000010 0.000010 0.000010 0.000010 0.000010 0.088230 0.000010 0.000010 0.000010 0.000010
0.983226 0.000010 0.000010 0.000010 0.000010 0.000010 0.000010 0.000010 0.000010 0.000010 0.000010 0.000010 0.000010 0.000010 0.016604 0.000010 0.000010 0.000010 0.000010
0.970341 0.000010 0.000010 0.000010 0.000010 0.000010 0.000010 0.000010 0.000010 0.000010 0.000010 0.000010 0.000010 0.000010 0.029489 0.000010 0.000010 0.000010 0.000010
0.919994 0.000010 0.000010 0.000010 0.000010 0.000010 0.000010 0.000010 0.000010 0.000010 0.000010 0.000010 0.000010 0.000010 0.079836 0.000010 0.000010 0.000010 0.000010
0.983479 0.000010 0.000010 0.000010 0.000010 0.000010 0.000010 0.000010 0.000010 0.000010 0.000010 0.000010 0.000010 0.000010 0.016351 0.000010 0.000010 0.000010 0.000010
0.971727 0.000010 0.000010 0.000010 0.000010 0.000010 0.000010 0.000010 0.000010 0.000010 0.000010 0.000010 0.000010 0.000010 0.028103 0.000010 0.000010 0.000010 0.000010
0.939353 0.000010 0.000010 0.000010 0.000010 0.000010 0.000010 0.000010 0.000010 0.000010 0.000010 0.000010 0.000010 0.000010 0.059304 0.000010 0.000010 0.000010 0.001182
0.999820 0.000010 0.000010 0.000010 0.000010 0.000010 0.000010 0.000010 0.000010 0.000010 0.000010 0.000010 0.000010 0.000010 0.000010 0.000010 0.000010 0.000010 0.000010
0.999820 0.000010 0.000010 0.000010 0.000010 0.000010 0.000010 0.000010 0.000010 0.000010 0.000010 0.000010 0.000010 0.000010 0.000010 0.000010 0.000010 0.000010 0.000010
0.966957 0.000010 0.000010 0.000010 0.000010 0.000010 0.000010 0.000010 0.000010 0.000010 0.000010 0.000010 0.000010 0.000010 0.032873 0.000010 0.000010 0.000010 0.000010
0.999820 0.000010 0.000010 0.000010 0.000010 0.000010 0.000010 0.000010 0.000010 0.000010 0.000010 0.000010 0.000010 0.000010 0.000010 0.000010 0.000010 0.000010 0.000010
0.956403 0.000010 0.000010 0.000010 0.000010 0.000010 0.000010 0.000010 0.000010 0.000010 0.000010 0.000010 0.000010 0.000010 0.043427 0.000010 0.000010 0.000010 0.000010
0.999820 0.000010 0.000010 0.000010 0.000010 0.000010 0.000010 0.000010 0.000010 0.000010 0.000010 0.000010 0.000010 0.000010 0.000010 0.000010 0.000010 0.000010 0.000010
0.999820 0.000010 0.000010 0.000010 0.000010 0.000010 0.000010 0.000010 0.000010 0.000010 0.000010 0.000010 0.000010 0.000010 0.000010 0.000010 0.000010 0.000010 0.000010
0.999820 0.000010 0.000010 0.000010 0.000010 0.000010 0.000010 0.000010 0.000010 0.000010 0.000010 0.000010 0.000010 0.000010 0.000010 0.000010 0.000010 0.000010 0.000010
0.952655 0.000010 0.000010 0.000010 0.000010 0.000010 0.000010 0.000010 0.000010 0.000010 0.000010 0.000010 0.000010 0.000010 0.047175 0.000010 0.000010 0.000010 0.000010
0.999820 0.000010 0.000010 0.000010 0.000010 0.000010 0.000010 0.000010 0.000010 0.000010 0.000010 0.000010 0.000010 0.000010 0.000010 0.000010 0.000010 0.000010 0.000010
0.999820 0.000010 0.000010 0.000010 0.000010 0.000010 0.000010 0.000010 0.000010 0.000010 0.000010 0.000010 0.000010 0.000010 0.000010 0.000010 0.000010 0.000010 0.000010
0.954833 0.000010 0.000010 0.000010 0.000010 0.000010 0.000010 0.000010 0.000010 0.000010 0.000010 0.000010 0.000010 0.000010 0.044997 0.000010 0.000010 0.000010 0.000010
0.906794 0.000010 0.005211 0.018014 0.009500 0.001650 0.000010 0.001768 0.000010 0.000010 0.008190 0.000010 0.000010 0.003364 0.043255 0.001060 0.000010 0.001112 0.000010
0.933778 0.000010 0.000010 0.019133 0.000010 0.000010 0.000010 0.001347 0.000010 0.000010 0.000010 0.000010 0.000010 0.000010 0.045592 0.000010 0.000010 0.000010 0.000010
0.913783 0.000010 0.000010 0.003574 0.000010 0.000010 0.000010 0.000010 0.000010 0.000010 0.000010 0.000010 0.000010 0.000010 0.082481 0.000011 0.000011 0.000010 0.000010
0.923315 0.000010 0.000010 0.000010 0.000010 0.000010 0.000010 0.000010 0.000010 0.000010 0.000010 0.000010 0.000010 0.000010 0.076515 0.000010 0.000010 0.000010 0.000010
0.938298 0.000010 0.000010 0.000010 0.000010 0.000010 0.000010 0.001289 0.000010 0.000010 0.000010 0.000010 0.000010 0.000010 0.060254 0.000010 0.000010 0.000010 0.000010
0.908649 0.000010 0.000010 0.007384 0.000010 0.000010 0.000010 0.000010 0.000010 0.000010 0.000010 0.000010 0.000010 0.000010 0.079429 0.000010 0.000010 0.000010 0.004388
0.894183 0.000010 0.000010 0.004051 0.000010 0.000010 0.000010 0.000010 0.000010 0.000010 0.000010 0.000010 0.000309 0.000010 0.099763 0.000010 0.000010 0.000010 0.001554
0.929739 0.000010 0.000010 0.002946 0.000010 0.000010 0.000010 0.000010 0.000010 0.000010 0.000010 0.000010 0.000010 0.000010 0.067155 0.000010 0.000010 0.000010 0.000010
0.932869 0.000010 0.000010 0.003585 0.000010 0.000010 0.000010 0.000010 0.000010 0.000010 0.000010 0.000010 0.000010 0.000010 0.052971 0.000010 0.000010 0.000010 0.010425
0.931120 0.001337 0.000010 0.000010 0.000010 0.000010 0.000010 0.000010 0.000010 0.000010 0.000748 0.000010 0.000010 0.000010 0.057003 0.001841 0.000010 0.000596 0.007236
0.000010 0.000010 0.000010 0.051553 0.000010 0.000010 0.309103 0.000010 0.000010 0.000010 0.000010 0.000010 0.639184 0.000010 0.000010 0.000010 0.000010 0.000010 0.000010
0.000010 0.000010 0.000010 0.060737 0.000010 0.000010 0.308833 0.000010 0.000010 0.000010 0.000010 0.000010 0.630265 0.000010 0.000010 0.000015 0.000010 0.000010 0.000010
0.000010 0.000010 0.000010 0.036821 0.000010 0.000010 0.311739 0.000010 0.000010 0.000010 0.000010 0.000010 0.651280 0.000010 0.000010 0.000010 0.000010 0.000010 0.000010
0.000010 0.000010 0.000010 0.063827 0.000010 0.000010 0.306274 0.000010 0.000010 0.000010 0.000010 0.000010 0.629735 0.000010 0.000010 0.000014 0.000010 0.000010 0.000010
0.000010 0.000010 0.000010 0.018163 0.000010 0.000010 0.318663 0.000010 0.000010 0.000010 0.000010 0.000010 0.651734 0.000010 0.000010 0.000010 0.000010 0.000010 0.011290
0.000010 0.000010 0.000010 0.027283 0.000010 0.000010 0.304572 0.000010 0.000010 0.000010 0.000010 0.000010 0.667986 0.000010 0.000010 0.000010 0.000010 0.000010 0.000010
0.000010 0.000010 0.000010 0.020674 0.000010 0.000010 0.311546 0.000010 0.000010 0.000010 0.000010 0.000010 0.660856 0.000010 0.000011 0.000010 0.000010 0.000010 0.006773
0.000010 0.000010 0.000010 0.050930 0.000010 0.000010 0.299172 0.000010 0.000010 0.000010 0.000010 0.000011 0.635167 0.000010 0.000010 0.000010 0.000010 0.000010 0.014580
0.000010 0.000010 0.000010 0.072661 0.000010 0.000010 0.321591 0.000013 0.000010 0.000010 0.000010 0.000010 0.598987 0.000010 0.000010 0.000452 0.000010 0.000010 0.006165
0.009394 0.000010 0.000010 0.060125 0.000010 0.000010 0.309179 0.000010 0.000010 0.000010 0.000010 0.000010 0.620642 0.000010 0.000010 0.000010 0.000010 0.000010 0.000519
0.000010 0.000010 0.000010 0.038775 0.000010 0.000010 0.317277 0.000010 0.000010 0.000010 0.000010 0.000010 0.643661 0.000010 0.000010 0.000010 0.000010 0.000010 0.000137
0.000010 0.000010 0.000922 0.034891 0.000010 0.000010 0.295605 0.000010 0.000010 0.000010 0.000010 0.000010 0.661223 0.000010 0.000010 0.000010 0.000010 0.000010 0.007221
0.008396 0.000010 0.000010 0.039702 0.000010 0.000010 0.319584 0.000010 0.000010 0.000010 0.000010 0.000010 0.631418 0.000010 0.000010 0.000010 0.000010 0.000010 0.000760
0.000010 0.000010 0.000010 0.029663 0.000010 0.000010 0.298414 0.000010 0.000010 0.000010 0.000010 0.000010 0.671763 0.000010 0.000010 0.000010 0.000010 0.000010 0.000010
0.000010 0.000010 0.000010 0.065873 0.000010 0.000010 0.299262 0.000010 0.000010 0.000010 0.000010 0.000010 0.629415 0.000010 0.000010 0.000010 0.000010 0.000010 0.005300
0.000010 0.000010 0.000010 0.025753 0.000010 0.000010 0.323801 0.000010 0.000010 0.000010 0.000010 0.000010 0.650286 0.000010 0.000010 0.000010 0.000010 0.000010 0.000010
0.000010 0.000010 0.001221 0.034883 0.000010 0.000010 0.339041 0.001273 0.000010 0.000010 0.000010 0.000010 0.623442 0.000010 0.000010 0.000010 0.000010 0.000010 0.000010
0.008451 0.000010 0.000010 0.033748 0.000010 0.000010 0.296198 0.000010 0.000010 0.000010 0.000010 0.000010 0.660782 0.000010 0.000681 0.000010 0.000010 0.000010 0.000010
0.000010 0.000010 0.000010 0.021923 0.000010 0.000010 0.322752 0.002499 0.000010 0.000010 0.000010 0.000010 0.651553 0.000010 0.000010 0.000010 0.000010 0.000010 0.001134
0.000010 0.000010 0.000010 0.038949 0.000010 0.000010 0.331952 0.000010 0.000010 0.000010 0.000010 0.000010 0.628939 0.000010 0.000010 0.000010 0.000010 0.000010 0.000010
0.013044 0.000010 0.000010 0.000010 0.000010 0.000010 0.000010 0.000010 0.000010 0.000010 0.000010 0.000010 0.969367 0.000010 0.001263 0.000010 0.000010 0.000010 0.016176
0.092695 0.000010 0.000010 0.000010 0.000010 0.000010 0.000010 0.000010 0.000010 0.000010 0.000010 0.000010 0.906838 0.000010 0.000010 0.000010 0.000010 0.000010 0.000307
0.018119 0.000010 0.000010 0.000010 0.000010 0.000010 0.000010 0.000010 0.000010 0.000010 0.000010 0.000010 0.981711 0.000010 0.000010 0.000010 0.000010 0.000010 0.000010
0.058980 0.000010 0.000010 0.000010 0.000010 0.000010 0.035522 0.000010 0.000010 0.000010 0.000010 0.000010 0.905338 0.000010 0.000010 0.000010 0.000010 0.000010 0.000010
0.085773 0.000010 0.000010 0.000010 0.000010 0.000010 0.000010 0.000010 0.000010 0.000010 0.000010 0.000010 0.914057 0.000010 0.000010 0.000010 0.000010 0.000010 0.000010
0.003490 0.000010 0.000010 0.000010 0.000010 0.000010 0.000010 0.000013 0.000010 0.000010 0.000010 0.000010 0.990010 0.000010 0.000010 0.000010 0.000010 0.000010 0.006337
0.095052 0.000010 0.000010 0.000010 0.000010 0.000010 0.000010 0.000010 0.000010 0.000010 0.000010 0.000010 0.896935 0.000010 0.000010 0.000010 0.000010 0.000010 0.007853
0.053868 0.000010 0.000010 0.000010 0.000010 0.000010 0.000010 0.000010 0.000010 0.000010 0.000010 0.000010 0.945962 0.000010 0.000010 0.000010 0.000010 0.000010 0.000010
0.072181 0.000010 0.000010 0.000010 0.000010 0.000010 0.000010 0.000010 0.000010 0.000010 0.000010 0.000010 0.910474 0.000010 0.000010 0.000010 0.000010 0.000010 0.017185
0.065981 0.000010 0.000010 0.000010 0.000010 0.000010 0.034282 0.000010 0.000010 0.000010 0.000010 0.000010 0.899577 0.000010 0.000010 0.000010 0.000010 0.000010 0.000010
0.044394 0.000010 0.000010 0.000010 0.000010 0.000010 0.024334 0.000010 0.000010 0.000010 0.000010 0.000010 0.931112 0.000010 0.000010 0.000010 0.000010 0.000010 0.000010
0.158760 0.000010 0.000010 0.010917 0.000010 0.000010 0.010615 0.000010 0.000010 0.000010 0.000010 0.000010 0.810055 0.000010 0.000010 0.000010 0.000010 0.000010 0.009513
0.090805 0.000010 0.000010 0.000010 0.000010 0.000010 0.000010 0.000010 0.000010 0.000010 0.000010 0.000010 0.909025 0.000010 0.000010 0.000010 0.000010 0.000010 0.000010
0.099467 0.000010 0.000010 0.027103 0.000010 0.000010 0.033775 0.000010 0.000010 0.000010 0.000010 0.000010 0.825988 0.000010 0.002323 0.000010 0.000010 0.000010 0.011213
0.074433 0.000010 0.000010 0.000010 0.000010 0.000010 0.000010 0.000010 0.000010 0.000010 0.000010 0.000010 0.924402 0.000010 0.000010 0.000010 0.000010 0.000010 0.001005
0.095949 0.000010 0.000010 0.000010 0.000010 0.000010 0.000010 0.000010 0.000010 0.000010 0.000010 0.000010 0.903881 0.000010 0.000010 0.000010 0.000010 0.000010 0.000010
0.031967 0.000010 0.000010 0.000010 0.000010 0.000010 0.000010 0.000010 0.000010 0.000010 0.000010 0.000010 0.967863 0.000010 0.000010 0.000010 0.000010 0.000010 0.000010
0.000010 0.014357 0.009445 0.000010 0.385035 0.000010 0.098877 0.000010 0.000010 0.015910 0.022067 0.000010 0.291316 0.025232 0.000010 0.036341 0.000010 0.087031 0.014310
0.000010 0.000010 0.000010 0.009093 0.501284 0.000010 0.076137 0.000010 0.000010 0.002531 0.022157 0.000010 0.261599 0.000010 0.000010 0.020329 0.000010 0.106759 0.000010
0.000010 0.000010 0.000010 0.000010 0.524309 0.000010 0.076668 0.000010 0.000010 0.000010 0.014225 0.000010 0.277479 0.000010 0.000010 0.025721 0.000010 0.081469 0.000010
0.000010 0.000010 0.000010 0.000010 0.570968 0.000010 0.072861 0.000010 0.000010 0.000010 0.002127 0.000010 0.260461 0.000010 0.000010 0.019488 0.000010 0.065315 0.008660
0.000010 0.000010 0.000010 0.014669 0.491594 0.002721 0.097191 0.000010 0.000010 0.000010 0.021124 0.000010 0.243237 0.000010 0.000010 0.028368 0.000010 0.100865 0.000130
0.000010 0.012008 0.003286 0.000010 0.499974 0.002189 0.068692 0.000014 0.000010 0.001805 0.013883 0.000010 0.223709 0.003545 0.000010 0.016800 0.068103 0.085934 0.000010
0.000010 0.024067 0.022017 0.000010 0.507243 0.002505 0.065652 0.001361 0.000010 0.000014 0.001269 0.000010 0.170553 0.014724 0.000010 0.006647 0.105537 0.078352 0.000010
0.000010 0.000010 0.000010 0.000010 0.559498 0.000010 0.079285 0.000010 0.000010 0.000010 0.014583 0.000010 0.254758 0.000010 0.000010 0.024220 0.000010 0.067526 0.000010
0.000010 0.000010 0.000010 0.000010 0.531263 0.000010 0.085758 0.000010 0.000010 0.000010 0.020500 0.000010 0.248789 0.000010 0.000010 0.016405 0.000010 0.096995 0.000169
0.000010 0.000010 0.000010 0.001822 0.516237 0.000010 0.083246 0.000010 0.000010 0.000010 0.016671 0.000010 0.262396 0.000010 0.000010 0.031829 0.000010 0.082188 0.005500
0.000010 0.000010 0.003290 0.003763 0.420000 0.010735 0.105663 0.000010 0.000010 0.002372 0.023322 0.009368 0.287135 0.014310 0.000010 0.034911 0.000010 0.085060 0.000010
0.000010 0.014569 0.031607 0.000010 0.530839 0.000010 0.069799 0.001371 0.000010 0.020967 0.017086 0.000010 0.226393 0.000010 0.000010 0.014556 0.000010 0.072722 0.000010
0.000010 0.000010 0.000010 0.000010 0.552783 0.000010 0.073707 0.000010 0.000010 0.000010 0.005992 0.000010 0.266197 0.000010 0.000010 0.031243 0.000010 0.069948 0.000010
0.000010 0.000010 0.000010 0.000147 0.570940 0.000010 0.078132 0.000010 0.000010 0.000010 0.020940 0.000010 0.237266 0.000010 0.000010 0.020873 0.000010 0.063051 0.008540
0.000010 0.025760 0.010315 0.000010 0.512891 0.009104 0.054750 0.001110 0.000010 0.000010 0.010307 0.000010 0.218517 0.000010 0.000010 0.023109 0.051004 0.083052 0.000010
0.000010 0.001118 0.031068 0.000010 0.542096 0.000010 0.056965 0.000010 0.000010 0.000010 0.021910 0.000010 0.210901 0.000010 0.000010 0.014790 0.026951 0.094101 0.000010
0.000010 0.000010 0.000010 0.006080 0.530729 0.000010 0.082749 0.000010 0.000010 0.000010 0.021587 0.000010 0.273096 0.000010 0.000010 0.032959 0.000010 0.049873 0.002818
0.000010 0.000010 0.000010 0.000010 0.516727 0.000010 0.084927 0.000010 0.000010 0.000010 0.011824 0.000010 0.280064 0.000010 0.000010 0.024203 0.000010 0.073659 0.008476
0.000010 0.034230 0.002151 0.000068 0.410983 0.000010 0.085353 0.000010 0.000010 0.019002 0.022444 0.001316 0.285708 0.020329 0.000010 0.013808 0.036731 0.067817 0.000010
0.000010 0.056497 0.006582 0.000010 0.130950 0.007680 0.000010 0.000010 0.000010 0.005791 0.008748 0.000010 0.005308 0.006729 0.000010 0.004684 0.766942 0.000010 0.000010
0.000010 0.017353 0.000010 0.000010 0.100731 0.000010 0.000010 0.000260 0.000010 0.000010 0.000010 0.000010 0.013727 0.000010 0.000010 0.010908 0.846028 0.010872 0.000010
0.000010 0.020119 0.002704 0.000010 0.139011 0.009557 0.000010 0.000010 0.000010 0.002160 0.008300 0.002351 0.000010 0.019490 0.000010 0.012461 0.779938 0.003828 0.000010
0.000010 0.039517 0.014534 0.000010 0.130927 0.000010 0.015447 0.000010 0.000010 0.000010 0.015265 0.000010 0.000010 0.000528 0.000010 0.000010 0.780019 0.003652 0.000010
0.000010 0.028348 0.003890 0.000010 0.090669 0.000010 0.006424 0.000010 0.000010 0.000010 0.003180 0.000010 0.000010 0.000010 0.000010 0.000010 0.857086 0.010282 0.000010
0.000010 0.037981 0.000010 0.000010 0.080491 0.000010 0.000010 0.000010 0.000010 0.000010 0.000010 0.000010 0.000010 0.000010 0.000010 0.001080 0.880298 0.000010 0.000010
0.000010 0.023235 0.000010 0.000010 0.093467 0.000010 0.000348 0.000010 0.000010 0.000010 0.002357 0.000010 0.000010 0.000010 0.000010 0.000010 0.879992 0.000471 0.000010
0.000010 0.040155 0.000010 0.000010 0.082534 0.000010 0.000010 0.000010 0.000010 0.000010 0.011358 0.000010 0.003030 0.000010 0.000010 0.000010 0.857049 0.005743 0.000010
0.000010 0.044192 0.000010 0.000010 0.103251 0.000010 0.000010 0.000010 0.000010 0.000010 0.020053 0.000010 0.000010 0.000010 0.000010 0.000010 0.827809 0.000783 0.003782
0.000010 0.019011 0.000017 0.000010 0.113669 0.000011 0.005669 0.000010 0.000010 0.000010 0.008602 0.000010 0.000010 0.000010 0.000010 0.000010 0.852902 0.000010 0.000010
0.000010 0.053747 0.006202 0.000010 0.111180 0.000010 0.000010 0.000010 0.000010 0.022723 0.002566 0.000010 0.000010 0.000010 0.000010 0.019587 0.783875 0.000010 0.000010
0.000010 0.031178 0.009593 0.000010 0.125144 0.003392 0.014762 0.000010 0.000010 0.000010 0.010401 0.000010 0.000010 0.000010 0.001301 0.007730 0.795039 0.001370 0.000010
0.000010 0.033803 0.000010 0.000010 0.068894 0.004126 0.000010 0.000010 0.000010 0.000010 0.000012 0.000010 0.003612 0.000010 0.000010 0.000010 0.889424 0.000010 0.000010
0.000010 0.028606 0.002817 0.000010 0.083983 0.000010 0.000380 0.000010 0.000010 0.000010 0.003839 0.000010 0.000010 0.000010 0.000010 0.000010 0.879846 0.000408 0.000010
0.000010 0.023653 0.000010 0.000010 0.148471 0.012891 0.000010 0.000010 0.000010 0.000010 0.000010 0.000010 0.004732 0.000010 0.000010 0.000010 0.805502 0.004621 0.000010
0.000010 0.040722 0.000010 0.000010 0.132604 0.008849 0.000010 0.004331 0.000010 0.000010 0.003737 0.000010 0.000010 0.000010 0.000010 0.004935 0.789751 0.014962 0.000010
0.000010 0.021958 0.022988 0.000010 0.091559 0.005964 0.000012 0.000010 0.000010 0.000010 0.009678 0.000010 0.013774 0.000010 0.000010 0.000010 0.831120 0.000010 0.002847
0.000010 0.000017 0.000375 0.000010 0.123286 0.001784 0.000010 0.000010 0.000010 0.000010 0.020421 0.000010 0.000010 0.000010 0.000010 0.003823 0.838608 0.011576 0.000010
0.000010 0.028184 0.000010 0.000011 0.137937 0.012841 0.008405 0.000010 0.000010 0.000010 0.000513 0.000010 0.000010 0.000010 0.000010 0.007837 0.782581 0.021591 0.000010
0.000010 0.029502 0.000010 0.000010 0.124105 0.003063 0.001493 0.000010 0.000010 0.000010 0.007928 0.000010 0.000010 0.000010 0.000010 0.000010 0.833778 0.000010 0.000010
0.004132 0.000010 0.000010 0.042205 0.000010 0.000010 0.283949 0.000010 0.000010 0.000010 0.000010 0.000010 0.663474 0.000010 0.006099 0.000010 0.000010 0.000010 0.000010
0.000012 0.000010 0.000010 0.000010 0.000010 0.000010 0.269281 0.000010 0.000010 0.000010 0.000010 0.000010 0.730547 0.000010 0.000010 0.000010 0.000010 0.000010 0.000010
0.000010 0.000010 0.000010 0.000010 0.000013 0.000010 0.251777 0.000010 0.000010 0.000010 0.000010 0.000010 0.748051 0.000010 0.000010 0.000010 0.000010 0.000010 0.000010
0.000010 0.000010 0.000010 0.000010 0.000010 0.000013 0.289342 0.000010 0.000010 0.000010 0.000010 0.000010 0.710486 0.000010 0.000010 0.000010 0.000010 0.000010 0.000010
0.000010 0.000010 0.000010 0.015743 0.000010 0.000010 0.289515 0.000010 0.000010 0.000010 0.000010 0.000010 0.694582 0.000010 0.000010 0.000010 0.000010 0.000010 0.000010
0.000010 0.000010 0.000010 0.000010 0.000010 0.000010 0.280081 0.000010 0.000010 0.000010 0.000010 0.000010 0.719746 0.000010 0.000010 0.000010 0.000013 0.000010 0.000010
0.000010 0.000010 0.000010 0.000010 0.000010 0.000010 0.292391 0.000010 0.000010 0.000010 0.000010 0.000010 0.707439 0.000010 0.000010 0.000010 0.000010 0.000010 0.000010
0.041932 0.000010 0.000010 0.002423 0.000010 0.000010 0.238806 0.002429 0.000010 0.000010 0.000010 0.000010 0.706114 0.000010 0.000010 0.000010 0.000010 0.000010 0.008166
0.000010 0.000010 0.000010 0.000010 0.000010 0.000010 0.297710 0.000010 0.000010 0.000010 0.000010 0.000010 0.702119 0.000010 0.000010 0.000010 0.000010 0.000010 0.000010
0.000010 0.000010 0.000010 0.000010 0.000010 0.000010 0.300955 0.000010 0.000010 0.000010 0.000010 0.000010 0.698875 0.000010 0.000010 0.000010 0.000010 0.000010 0.000010
0.000010 0.000010 0.000010 0.000010 0.000010 0.000010 0.275413 0.000010 0.000010 0.000010 0.000010 0.000010 0.724416 0.000010 0.000010 0.000010 0.000011 0.000010 0.000010
0.000010 0.000010 0.000010 0.000010 0.000010 0.000010 0.281662 0.000010 0.000010 0.000010 0.000010 0.000010 0.718167 0.000010 0.000011 0.000010 0.000010 0.000010 0.000010
0.000010 0.000010 0.000010 0.000010 0.000010 0.000010 0.266680 0.000012 0.000010 0.000010 0.000010 0.000013 0.733146 0.000010 0.000010 0.000010 0.000010 0.000010 0.000010
0.000010 0.000010 0.000010 0.000010 0.000010 0.000010 0.285183 0.000010 0.000010 0.000010 0.000010 0.000010 0.714647 0.000010 0.000010 0.000010 0.000010 0.000010 0.000010
0.000010 0.000010 0.000010 0.000010 0.000010 0.000010 0.269513 0.000010 0.000010 0.000010 0.000010 0.000010 0.730317 0.000010 0.000010 0.000010 0.000010 0.000010 0.000010
0.000010 0.000010 0.000010 0.000010 0.000010 0.000010 0.263150 0.000011 0.000010 0.000010 0.000010 0.000010 0.736677 0.000010 0.000010 0.000010 0.000010 0.000012 0.000010
0.000010 0.000010 0.000010 0.000010 0.000010 0.000010 0.253987 0.000010 0.000010 0.000010 0.000010 0.000010 0.745843 0.000010 0.000010 0.000010 0.000010 0.000010 0.000010
0.000010 0.000010 0.000010 0.000010 0.000010 0.000010 0.268332 0.000010 0.000010 0.000010 0.000010 0.000010 0.731498 0.000010 0.000010 0.000010 0.000010 0.000010 0.000010
0.019353 0.000010 0.000010 0.009844 0.000010 0.000010 0.175007 0.000010 0.000010 0.000010 0.000010 0.000010 0.795646 0.000010 0.000010 0.000010 0.000010 0.000010 0.000010
0.000010 0.000010 0.000010 0.000010 0.000010 0.000011 0.290481 0.000010 0.000010 0.000010 0.000010 0.000010 0.709348 0.000010 0.000010 0.000010 0.000010 0.000010 0.000010
0.000010 0.000010 0.000010 0.000010 0.000010 0.000010 0.000010 0.000010 0.000010 0.000010 0.000010 0.000010 0.000010 0.000010 0.000010 0.000010 0.000010 0.000010 0.999820
0.000010 0.000010 0.000010 0.000010 0.000010 0.000010 0.000010 0.000010 0.000010 0.000010 0.000010 0.000010 0.000010 0.000010 0.000010 0.000010 0.000010 0.000010 0.999820
0.000010 0.000010 0.000010 0.000010 0.000010 0.000010 0.000010 0.000010 0.000010 0.000010 0.000010 0.000010 0.000010 0.000010 0.000010 0.000010 0.000010 0.000010 0.999820
0.000010 0.000010 0.000010 0.000010 0.000010 0.000010 0.000010 0.000010 0.000010 0.000010 0.000010 0.000010 0.000010 0.000010 0.000010 0.000010 0.000010 0.000010 0.999820
0.000010 0.000010 0.000010 0.000010 0.000010 0.000010 0.000010 0.000010 0.000010 0.000010 0.000010 0.000010 0.000010 0.000010 0.000010 0.000010 0.000010 0.000010 0.999820
0.000010 0.000010 0.000010 0.045298 0.033879 0.000010 0.013600 0.000010 0.000010 0.000010 0.000010 0.000010 0.035862 0.000010 0.000010 0.000010 0.000010 0.009508 0.861724
0.000010 0.000010 0.000010 0.000010 0.000010 0.000010 0.000010 0.000010 0.000010 0.000010 0.000010 0.000010 0.000010 0.000010 0.000010 0.000010 0.000010 0.000010 0.999820
0.000010 0.000010 0.000010 0.000010 0.000010 0.000010 0.000010 0.000010 0.000010 0.000010 0.000010 0.000010 0.000010 0.000010 0.000010 0.000010 0.000010 0.000010 0.999820
0.000010 0.000010 0.000010 0.000010 0.000010 0.000010 0.000010 0.000010 0.000010 0.000010 0.000010 0.000010 0.000010 0.000010 0.000010 0.000010 0.000010 0.000010 0.999820
0.000010 0.000010 0.000010 0.000010 0.000010 0.000010 0.000010 0.000010 0.000010 0.000010 0.000010 0.000010 0.000010 0.000010 0.000010 0.000010 0.000010 0.000010 0.999820
0.000010 0.000010 0.000010 0.000010 0.000010 0.000010 0.000010 0.000010 0.000010 0.000010 0.000010 0.000010 0.000010 0.000010 0.000010 0.000010 0.000010 0.000010 0.999820
0.000010 0.000010 0.000010 0.000010 0.000010 0.000010 0.000010 0.000010 0.000010 0.000010 0.000010 0.000010 0.000010 0.000010 0.000010 0.000010 0.000010 0.000010 0.999820
0.000010 0.000010 0.000010 0.000010 0.000010 0.000010 0.000010 0.000010 0.000010 0.000010 0.000010 0.000010 0.000010 0.000010 0.000010 0.000010 0.000010 0.000010 0.999820
0.000010 0.000010 0.000010 0.000010 0.000010 0.000010 0.000010 0.000010 0.000010 0.000010 0.000010 0.000010 0.000010 0.000010 0.000010 0.000010 0.000010 0.000010 0.999820
0.000010 0.000010 0.000010 0.000010 0.000010 0.000010 0.000010 0.000010 0.000010 0.000010 0.000010 0.000010 0.000010 0.000010 0.000010 0.000010 0.000010 0.000010 0.999820
0.000010 0.000010 0.000010 0.000010 0.000010 0.000010 0.000010 0.000010 0.000010 0.000010 0.000010 0.000010 0.000010 0.000010 0.000010 0.000010 0.000010 0.000010 0.999820
0.000010 0.000010 0.000010 0.000010 0.000010 0.000010 0.000010 0.000010 0.000010 0.000010 0.000010 0.000010 0.000010 0.000010 0.000010 0.000010 0.000010 0.000010 0.999820
0.000010 0.000010 0.000010 0.000010 0.000010 0.000010 0.000010 0.000010 0.000010 0.000010 0.000010 0.000010 0.000010 0.000010 0.000010 0.000010 0.000010 0.000010 0.999820
0.000010 0.000010 0.000010 0.000010 0.000010 0.000010 0.000010 0.000010 0.000010 0.000010 0.000010 0.000010 0.000010 0.000010 0.000010 0.000010 0.000010 0.000010 0.999820
0.000010 0.000010 0.000010 0.000010 0.000010 0.000010 0.000010 0.000010 0.000010 0.000010 0.000010 0.000010 0.000010 0.000010 0.000010 0.000010 0.000010 0.000010 0.999820
0.009712 0.000010 0.000010 0.942436 0.000010 0.000010 0.015490 0.000010 0.000010 0.000010 0.000010 0.000010 0.032212 0.000010 0.000010 0.000010 0.000010 0.000010 0.000010
0.006823 0.000010 0.000010 0.934467 0.000010 0.000010 0.016613 0.000010 0.000010 0.000010 0.000010 0.000010 0.041947 0.000010 0.000010 0.000010 0.000010 0.000010 0.000010
0.096100 0.000010 0.000010 0.711011 0.000010 0.000010 0.036748 0.000010 0.000010 0.000010 0.000010 0.000010 0.141126 0.000010 0.010094 0.000010 0.000010 0.000010 0.004791
0.021888 0.000010 0.000010 0.938020 0.000010 0.000010 0.009319 0.000010 0.000010 0.000010 0.000010 0.000010 0.030623 0.000010 0.000010 0.000010 0.000010 0.000010 0.000010
0.000010 0.000010 0.000010 0.958533 0.000010 0.000010 0.005201 0.000010 0.000010 0.000010 0.000010 0.000010 0.036107 0.000010 0.000010 0.000010 0.000010 0.000010 0.000010
0.000010 0.000010 0.000010 0.966669 0.000010 0.000010 0.005417 0.000010 0.000010 0.000010 0.000010 0.000010 0.027754 0.000010 0.000010 0.000010 0.000010 0.000010 0.000010
0.067966 0.000010 0.000010 0.782074 0.000010 0.000010 0.025993 0.000010 0.000010 0.000010 0.000010 0.000010 0.107328 0.000010 0.008263 0.000010 0.000010 0.000010 0.008246
0.106843 0.000010 0.000010 0.716056 0.000010 0.000010 0.040711 0.000010 0.000010 0.000010 0.000010 0.000010 0.098332 0.000010 0.001739 0.000010 0.000010 0.000010 0.036189
0.038879 0.000010 0.000010 0.850953 0.000010 0.000010 0.021935 0.005280 0.000010 0.000010 0.000010 0.000010 0.069044 0.000010 0.000010 0.000010 0.000010 0.000010 0.013780
0.078527 0.000010 0.000010 0.804494 0.000010 0.000010 0.037292 0.000010 0.000010 0.000010 0.000010 0.000010 0.074226 0.000010 0.005321 0.000010 0.000010 0.000010 0.000010
0.056923 0.000010 0.000010 0.786574 0.000010 0.000010 0.044653 0.000010 0.000010 0.000010 0.000010 0.000010 0.111700 0.000010 0.000010 0.000010 0.000010 0.000010 0.000010
0.050757 0.000010 0.000010 0.820679 0.000010 0.000010 0.026636 0.000010 0.000010 0.000010 0.000010 0.000010 0.090992 0.000010 0.000010 0.000010 0.000010 0.000010 0.010795
0.033427 0.000010 0.000010 0.919782 0.000010 0.000010 0.009341 0.000010 0.000010 0.000010 0.000010 0.000010 0.037301 0.000010 0.000010 0.000010 0.000010 0.000010 0.000010
0.100444 0.000010 0.000010 0.663142 0.000010 0.000010 0.054149 0.002914 0.000010 0.000010 0.000010 0.000010 0.166204 0.000010 0.000010 0.000010 0.000010 0.000010 0.013017
0.027200 0.000010 0.000010 0.954038 0.000010 0.000010 0.006855 0.000010 0.000010 0.000010 0.000010 0.000010 0.011758 0.000010 0.000010 0.000010 0.000010 0.000010 0.000010
0.048053 0.000010 0.000010 0.874259 0.000010 0.000010 0.015658 0.000010 0.000010 0.000010 0.000010 0.000010 0.061880 0.000010 0.000010 0.000010 0.000010 0.000010 0.000010
0.142985 0.000010 0.000010 0.709067 0.000010 0.000010 0.021978 0.004175 0.000010 0.000010 0.000010 0.000010 0.105297 0.000010 0.000010 0.000010 0.000010 0.000010 0.016368
0.004390 0.000010 0.000010 0.978127 0.000010 0.000010 0.002668 0.000010 0.000010 0.000010 0.000010 0.000010 0.014665 0.000010 0.000010 0.000010 0.000010 0.000010 0.000010
0.044808 0.000010 0.000010 0.831026 0.000010 0.000010 0.020256 0.000010 0.000010 0.000010 0.000010 0.000010 0.099270 0.000010 0.000010 0.000010 0.000010 0.000010 0.004499
0.063507 0.000010 0.000010 0.790858 0.000010 0.000010 0.029567 0.002298 0.000010 0.000010 0.000010 0.000010 0.086251 0.000010 0.027390 0.000010 0.000010 0.000010 0.000010
0.000010 0.025218 0.069223 0.000010 0.428022 0.025572 0.016358 0.000010 0.009590 0.097704 0.034707 0.022788 0.001285 0.040466 0.000010 0.028532 0.127671 0.072816 0.000010
0.000010 0.061151 0.064675 0.000010 0.420410 0.045081 0.001247 0.000010 0.016816 0.084457 0.065182 0.017336 0.002153 0.035997 0.000010 0.012026 0.081685 0.091734 0.000010
0.000010 0.057386 0.085148 0.000010 0.460577 0.041411 0.003136 0.000010 0.002094 0.081343 0.045845 0.000010 0.000010 0.040685 0.000010 0.007925 0.096552 0.077828 0.000010
0.000010 0.027192 0.076738 0.000010 0.440123 0.025229 0.000010 0.000010 0.005490 0.103989 0.052562 0.002326 0.000010 0.058657 0.000010 0.029568 0.097232 0.080825 0.000010
0.000010 0.013031 0.046540 0.000010 0.463224 0.045722 0.007268 0.000010 0.019773 0.091705 0.055473 0.000010 0.000010 0.036021 0.000010 0.026554 0.110104 0.084513 0.000010
0.000010 0.066711 0.076198 0.000010 0.428012 0.010210 0.016136 0.000010 0.025981 0.100486 0.039948 0.015489 0.005900 0.053266 0.000010 0.000010 0.087194 0.074409 0.000010
0.000010 0.047438 0.075606 0.000010 0.398646 0.021752 0.002537 0.000011 0.022428 0.074066 0.047891 0.000010 0.016684 0.030459 0.000010 0.015572 0.156805 0.090055 0.000010
0.000012 0.048693 0.068811 0.000010 0.417701 0.001740 0.014407 0.000010 0.000010 0.113708 0.054369 0.007941 0.005618 0.034053 0.000010 0.031836 0.138991 0.062068 0.000010
0.000010 0.062529 0.091073 0.000010 0.392884 0.006254 0.003766 0.000010 0.005892 0.091835 0.033817 0.010702 0.000010 0.068244 0.000010 0.024146 0.121381 0.087416 0.000010
0.000010 0.057246 0.099610 0.000010 0.419050 0.000010 0.003416 0.000010 0.018863 0.085120 0.033772 0.029190 0.000010 0.031469 0.000010 0.033770 0.127577 0.060846 0.000010
0.000010 0.065094 0.089113 0.000010 0.404566 0.000010 0.012693 0.000018 0.006649 0.113166 0.034992 0.018665 0.000010 0.043922 0.000010 0.010147 0.131786 0.069131 0.000010
0.000010 0.044653 0.065556 0.000010 0.423739 0.029513 0.000010 0.000011 0.023326 0.071180 0.055887 0.004420 0.005655 0.060865 0.000010 0.032389 0.100320 0.082437 0.000010
0.000010 0.065510 0.083199 0.000010 0.404890 0.035104 0.000010 0.000010 0.023968 0.088151 0.033396 0.006001 0.000010 0.032552 0.000010 0.027521 0.131659 0.067979 0.000010
0.000010 0.050573 0.074402 0.000010 0.392947 0.013382 0.000012 0.000010 0.013803 0.085513 0.043488 0.032338 0.015799 0.047869 0.000010 0.024633 0.156267 0.048924 0.000010
0.000010 0.058413 0.085056 0.000010 0.404638 0.000010 0.005717 0.000010 0.036797 0.070966 0.043065 0.022836 0.001954 0.053992 0.000010 0.012565 0.133590 0.069018 0.001343
0.000010 0.052327 0.059908 0.000010 0.432311 0.016706 0.018511 0.001399 0.021863 0.107326 0.055497 0.000223 0.000010 0.051180 0.000010 0.007906 0.084955 0.089838 0.000010
0.000010 0.033728 0.063127 0.000011 0.467247 0.037152 0.007716 0.000010 0.017721 0.108518 0.050638 0.008366 0.000010 0.024583 0.000010 0.023267 0.084104 0.073772 0.000010
0.000010 0.036617 0.055373 0.000010 0.423791 0.030195 0.007699 0.000010 0.010997 0.117566 0.068179 0.022956 0.004647 0.040142 0.000010 0.009334 0.089968 0.081171 0.001325
0.000013 0.024683 0.091572 0.000010 0.355130 0.009624 0.006749 0.000010 0.017403 0.087096 0.052571 0.035795 0.009068 0.055744 0.000010 0.017106 0.145738 0.091668 0.000010
0.024351 0.000010 0.000010 0.082137 0.000010 0.000010 0.147846 0.000010 0.000010 0.000010 0.000010 0.000010 0.728484 0.000010 0.000010 0.000010 0.000010 0.000010 0.017042
0.011974 0.000010 0.000010 0.089461 0.000010 0.000010 0.115835 0.000010 0.000010 0.000010 0.000010 0.000010 0.762301 0.000010 0.004333 0.000010 0.000010 0.000010 0.015966
0.000010 0.000010 0.000010 0.095870 0.000010 0.000010 0.105611 0.000010 0.000010 0.000010 0.000010 0.000010 0.783647 0.000010 0.000010 0.000010 0.000010 0.000010 0.014722
0.002938 0.000010 0.000010 0.078861 0.000010 0.000010 0.111506 0.000010 0.000010 0.000010 0.000010 0.000010 0.782412 0.000010 0.000010 0.000010 0.000010 0.000010 0.024143
0.000010 0.000010 0.000010 0.026786 0.000010 0.000011 0.122183 0.000010 0.000010 0.000010 0.000010 0.000010 0.833406 0.000010 0.000010 0.000010 0.000010 0.000010 0.017474
0.036671 0.000010 0.000010 0.078986 0.000010 0.000010 0.121426 0.000010 0.000010 0.000010 0.000010 0.000010 0.762767 0.000010 0.000010 0.000010 0.000010 0.000010 0.000010
0.000850 0.000010 0.000010 0.056033 0.000010 0.000010 0.099039 0.000010 0.000010 0.000010 0.000010 0.000010 0.821972 0.000010 0.013193 0.000010 0.000010 0.000010 0.008781
0.021111 0.000010 0.000010 0.013749 0.000010 0.000010 0.122256 0.003239 0.000010 0.000010 0.000010 0.000010 0.833994 0.000010 0.001263 0.000010 0.000010 0.000010 0.004269
0.000010 0.000010 0.000010 0.046093 0.000010 0.000010 0.133502 0.000010 0.000010 0.000010 0.000010 0.000010 0.791179 0.000010 0.012154 0.000010 0.000010 0.000010 0.016933
0.017818 0.000011 0.000010 0.062227 0.000010 0.000010 0.109737 0.000010 0.000010 0.000010 0.000010 0.000010 0.798480 0.000010 0.003458 0.000010 0.000010 0.000010 0.008150
0.016276 0.000010 0.000010 0.038323 0.000010 0.000010 0.087073 0.000010 0.000010 0.000010 0.000010 0.000010 0.827787 0.000010 0.000010 0.000010 0.000010 0.000010 0.030401
0.030308 0.000010 0.000010 0.048677 0.000010 0.000010 0.089411 0.000010 0.000010 0.000010 0.000010 0.000010 0.824275 0.000010 0.000010 0.000010 0.000010 0.000010 0.007190
0.009597 0.000010 0.000010 0.000010 0.000010 0.000010 0.128238 0.000010 0.000010 0.000010 0.000010 0.000010 0.850606 0.000010 0.000010 0.000010 0.000010 0.000010 0.011408
0.010084 0.000010 0.000010 0.040572 0.000012 0.000010 0.102758 0.000010 0.000010 0.000010 0.000010 0.000010 0.809294 0.000010 0.000010 0.000010 0.000010 0.000010 0.037151
0.000010 0.021522 0.035526 0.000010 0.082582 0.057111 0.000010 0.000010 0.014137 0.136495 0.026112 0.009787 0.000010 0.526610 0.000010 0.016904 0.032670 0.040475 0.000010
0.000010 0.016159 0.059429 0.000010 0.088254 0.042538 0.008612 0.000010 0.020722 0.190065 0.035482 0.046639 0.000053 0.385388 0.000010 0.017490 0.022218 0.066900 0.000010
0.000010 0.021383 0.041243 0.000010 0.087613 0.052770 0.002477 0.000010 0.008205 0.166184 0.022215 0.024168 0.000010 0.492182 0.000012 0.035477 0.028307 0.017715 0.000010
0.000010 0.024446 0.053946 0.000010 0.097850 0.053766 0.000010 0.000010 0.029003 0.169400 0.026969 0.036517 0.000010 0.398657 0.000010 0.011660 0.051421 0.046296 0.000010
0.000010 0.034899 0.023411 0.000010 0.098979 0.048970 0.000493 0.000010 0.019984 0.172985 0.033561 0.044152 0.001241 0.402476 0.000010 0.025620 0.055086 0.038094 0.000010
0.000010 0.034486 0.036052 0.000010 0.055220 0.049092 0.000010 0.000010 0.013102 0.159841 0.018268 0.036825 0.000010 0.524899 0.000010 0.025004 0.038093 0.009049 0.000010
0.000010 0.014674 0.028857 0.000010 0.075439 0.083437 0.000010 0.000010 0.016235 0.151437 0.031583 0.025630 0.000010 0.523401 0.000010 0.018103 0.004227 0.026905 0.000010
0.000010 0.008553 0.047782 0.000010 0.065654 0.042861 0.009127 0.000010 0.007569 0.115354 0.017394 0.033214 0.000010 0.585511 0.000010 0.011560 0.040166 0.015195 0.000010
0.000010 0.026644 0.056316 0.000010 0.045008 0.043586 0.010115 0.000010 0.039891 0.181158 0.024762 0.003337 0.000010 0.447529 0.000010 0.012453 0.055391 0.053749 0.000010
0.000010 0.001433 0.035555 0.000010 0.051400 0.035132 0.001350 0.000010 0.014692 0.149871 0.009230 0.042813 0.000010 0.600268 0.000010 0.021673 0.018775 0.017748 0.000010
0.000010 0.028837 0.054804 0.000010 0.088665 0.066496 0.000010 0.000010 0.032947 0.176765 0.020934 0.046142 0.000010 0.379600 0.000010 0.006727 0.049056 0.048956 0.000010
0.000010 0.029962 0.043484 0.000010 0.065956 0.045174 0.005183 0.000010 0.031558 0.084251 0.008503 0.030544 0.000010 0.588231 0.000010 0.016377 0.029540 0.021176 0.000010
0.000010 0.020408 0.032871 0.000010 0.113242 0.044916 0.000010 0.000010 0.000010 0.189970 0.014658 0.034300 0.004813 0.461467 0.000010 0.019801 0.014981 0.048503 0.000010
0.000010 0.015324 0.069437 0.000010 0.133198 0.061014 0.000010 0.000010 0.023435 0.179773 0.024262 0.034008 0.005371 0.375219 0.000010 0.039596 0.012851 0.026451 0.000010
0.000010 0.015637 0.063092 0.000010 0.077533 0.024888 0.000010 0.000010 0.001932 0.184701 0.009697 0.016964 0.018740 0.510369 0.000010 0.014913 0.021396 0.040079 0.000010
0.000010 0.035234 0.052911 0.000010 0.063121 0.066996 0.004201 0.000010 0.003554 0.156080 0.012801 0.025644 0.000010 0.479869 0.000010 0.019546 0.031255 0.048729 0.000010
0.000010 0.039496 0.014518 0.000010 0.070914 0.042591 0.000524 0.000010 0.009162 0.131415 0.008444 0.011839 0.017324 0.556927 0.000010 0.032786 0.050468 0.013541 0.000010
0.000010 0.014730 0.047736 0.000010 0.116674 0.050942 0.013245 0.004218 0.022766 0.121730 0.022232 0.035917 0.000010 0.500530 0.000010 0.020963 0.008978 0.019288 0.000010
0.000010 0.034032 0.056433 0.000010 0.113924 0.070117 0.000010 0.000010 0.016542 0.184752 0.011253 0.019323 0.000010 0.410365 0.000010 0.029154 0.031738 0.022295 0.000010
0.000010 0.029287 0.041708 0.000010 0.103190 0.054361 0.016251 0.000010 0.023088 0.158792 0.018712 0.040679 0.000010 0.454996 0.000010 0.016339 0.027653 0.014884 0.000010
0.000010 0.000010 0.000010 0.000010 0.729010 0.000010 0.004430 0.000010 0.000010 0.000010 0.000538 0.000010 0.004183 0.000010 0.000010 0.000018 0.245954 0.015746 0.000010
0.000010 0.014427 0.011259 0.000010 0.681567 0.000010 0.010146 0.000010 0.000010 0.000010 0.000010 0.000010 0.000010 0.000010 0.000010 0.004156 0.278315 0.000010 0.000010
0.000010 0.000010 0.014847 0.000010 0.695099 0.000010 0.004023 0.000010 0.000010 0.000010 0.001151 0.000010 0.000010 0.000010 0.000010 0.000010 0.284741 0.000010 0.000010
0.000010 0.015973 0.014121 0.000010 0.693885 0.000010 0.009937 0.000010 0.000010 0.000010 0.000010 0.000010 0.000010 0.000010 0.000010 0.000010 0.265944 0.000010 0.000010
0.000010 0.027233 0.000010 0.000010 0.720746 0.000010 0.000345 0.000010 0.000010 0.000010 0.000010 0.000010 0.000010 0.000010 0.000010 0.000010 0.251527 0.000010 0.000010
0.000010 0.001165 0.000010 0.000010 0.742630 0.000010 0.000010 0.000010 0.000010 0.000010 0.000010 0.000010 0.000010 0.000010 0.000010 0.000010 0.256045 0.000010 0.000010
0.000010 0.010904 0.000010 0.000010 0.690765 0.000010 0.001706 0.000010 0.000010 0.000010 0.010850 0.000010 0.000010 0.000010 0.000010 0.000010 0.285634 0.000010 0.000010
0.000010 0.015863 0.000010 0.000010 0.675313 0.000010 0.007615 0.000010 0.000010 0.000010 0.009545 0.000010 0.000010 0.000010 0.000010 0.000010 0.291524 0.000010 0.000010
0.000010 0.000010 0.000010 0.000010 0.721898 0.000010 0.000010 0.000010 0.000010 0.000010 0.000010 0.000010 0.000010 0.000010 0.000010 0.000010 0.277932 0.000010 0.000010
0.000010 0.005339 0.000010 0.000010 0.718937 0.001136 0.000010 0.000010 0.000010 0.000010 0.000010 0.000010 0.004969 0.000010 0.000010 0.000010 0.269478 0.000010 0.000010
0.000010 0.016690 0.000010 0.000010 0.742661 0.000010 0.002983 0.000010 0.000010 0.000010 0.000010 0.000010 0.000010 0.000010 0.000010 0.000010 0.237516 0.000010 0.000010
0.000010 0.003071 0.000010 0.000010 0.723383 0.000010 0.000771 0.000010 0.000010 0.000010 0.000010 0.000010 0.000010 0.000010 0.000010 0.000010 0.272625 0.000010 0.000010
0.000010 0.000010 0.009251 0.000010 0.721096 0.000010 0.001335 0.000010 0.000010 0.000010 0.000010 0.000010 0.000010 0.000010 0.000010 0.000010 0.268168 0.000010 0.000010
0.000010 0.005236 0.000010 0.000010 0.711897 0.000010 0.000010 0.000010 0.000010 0.000010 0.000010 0.000010 0.015908 0.000010 0.000010 0.000010 0.260011 0.006809 0.000010
0.000010 0.005607 0.002189 0.000010 0.720810 0.001818 0.000393 0.000010 0.000010 0.000010 0.003130 0.000010 0.007505 0.000010 0.000010 0.000010 0.258438 0.000010 0.000010
0.000010 0.022943 0.016116 0.000010 0.693994 0.002303 0.000010 0.000010 0.000010 0.000010 0.000010 0.000010 0.000010 0.000010 0.000010 0.000010 0.264504 0.000010 0.000010
0.000010 0.024392 0.000010 0.000010 0.739913 0.003101 0.000010 0.000010 0.000010 0.000010 0.000010 0.000010 0.000010 0.000010 0.000010 0.001339 0.231115 0.000010 0.000010
0.000010 0.008581 0.002714 0.000010 0.703309 0.000010 0.000010 0.000010 0.000010 0.000010 0.000010 0.000010 0.007173 0.000010 0.000010 0.000010 0.278082 0.000010 0.000010
0.000010 0.006930 0.000010 0.000010 0.685197 0.003733 0.000010 0.000010 0.000010 0.000010 0.001196 0.000010 0.005888 0.000010 0.000010 0.000010 0.296927 0.000010 0.000010
0.000010 0.000010 0.000010 0.000010 0.673884 0.000010 0.005679 0.000010 0.000010 0.000010 0.007519 0.000010 0.000010 0.000010 0.000010 0.000010 0.312769 0.000010 0.000010
0.165156 0.000010 0.000010 0.691518 0.000010 0.000010 0.018155 0.000010 0.000010 0.000010 0.000010 0.000010 0.082610 0.000010 0.003343 0.000010 0.000010 0.000010 0.039088
0.064801 0.000010 0.000010 0.829831 0.000010 0.000010 0.025928 0.000010 0.000010 0.000010 0.000010 0.000010 0.065321 0.000010 0.000010 0.000010 0.000010 0.000010 0.013978
0.109026 0.000010 0.000010 0.748872 0.000010 0.000010 0.030955 0.005456 0.000010 0.000010 0.000010 0.000010 0.066101 0.000010 0.000010 0.000010 0.000010 0.000010 0.039459
0.148863 0.000010 0.000010 0.716059 0.000010 0.000010 0.015187 0.000010 0.000010 0.000010 0.000010 0.000010 0.107623 0.000010 0.000010 0.000010 0.000010 0.000010 0.012128
0.082240 0.000010 0.000010 0.794873 0.000010 0.000010 0.021483 0.000010 0.000010 0.000010 0.000010 0.000010 0.082476 0.000010 0.000010 0.000010 0.000010 0.000010 0.018788
0.096056 0.000010 0.000010 0.734232 0.000010 0.000010 0.015609 0.000010 0.000010 0.000010 0.000010 0.000010 0.090329 0.000010 0.013369 0.000010 0.000010 0.000010 0.050276
0.140846 0.000010 0.000010 0.668124 0.000010 0.000010 0.037729 0.000010 0.000010 0.000010 0.000010 0.000010 0.107726 0.000010 0.000010 0.000010 0.000010 0.000010 0.045434
0.096177 0.000010 0.000010 0.772347 0.000010 0.000010 0.026033 0.001083 0.000010 0.000010 0.000010 0.000010 0.094242 0.000010 0.000010 0.000010 0.000010 0.000010 0.009989
0.195278 0.000010 0.000010 0.632628 0.000010 0.000010 0.035508 0.000010 0.000010 0.000010 0.000010 0.000010 0.087895 0.000010 0.000010 0.000010 0.000010 0.000010 0.048551
0.119754 0.000010 0.000010 0.766249 0.000010 0.000010 0.025151 0.000010 0.000010 0.000010 0.000010 0.000010 0.074625 0.000010 0.000010 0.000010 0.000010 0.000010 0.014081
0.124462 0.000010 0.000010 0.791160 0.000010 0.000010 0.043500 0.000010 0.000010 0.000010 0.000010 0.000010 0.040728 0.000010 0.000010 0.000010 0.000010 0.000010 0.000010
0.082718 0.000010 0.000010 0.777232 0.000010 0.000010 0.021598 0.000010 0.000010 0.000010 0.000010 0.000010 0.108687 0.000010 0.000010 0.000010 0.000010 0.000010 0.009625
0.138746 0.000010 0.000010 0.745766 0.000010 0.000010 0.018482 0.000010 0.000010 0.000010 0.000010 0.000010 0.075724 0.000010 0.011772 0.000010 0.000010 0.000010 0.009380
0.101101 0.000010 0.000010 0.788070 0.000010 0.000010 0.010480 0.000010 0.000010 0.000010 0.000010 0.000010 0.095979 0.000010 0.000010 0.000010 0.000010 0.000010 0.004230
0.049059 0.000010 0.000010 0.829891 0.000010 0.000010 0.002497 0.000010 0.000010 0.000010 0.000010 0.000010 0.053081 0.000010 0.046033 0.000010 0.000010 0.000010 0.019309
0.122424 0.000010 0.000010 0.723586 0.000010 0.000010 0.029881 0.000010 0.000010 0.000010 0.000010 0.000010 0.089084 0.000010 0.019827 0.000010 0.000010 0.000010 0.015069
0.106670 0.000010 0.000010 0.639282 0.000010 0.000010 0.012959 0.000010 0.000010 0.000010 0.000010 0.000010 0.151587 0.000010 0.026057 0.000010 0.000010 0.000010 0.063315
0.161700 0.000010 0.000010 0.661367 0.000010 0.000010 0.040719 0.000010 0.000010 0.000010 0.000010 0.000010 0.102369 0.000010 0.000010 0.000010 0.000010 0.000010 0.033705
0.083386 0.000010 0.000010 0.816230 0.000010 0.000010 0.000010 0.000010 0.000010 0.000010 0.000010 0.000010 0.100224 0.000010 0.000010 0.000010 0.000010 0.000010 0.000010
0.151100 0.000010 0.000010 0.639708 0.000010 0.000010 0.027479 0.000010 0.000010 0.000010 0.000010 0.000010 0.084448 0.000010 0.035598 0.000010 0.000010 0.000010 0.061537
0.000011 0.000010 0.000012 0.000010 0.000010 0.000010 0.999818 0.000010 0.000010 0.000010 0.000010 0.000010 0.000010 0.000010 0.000010 0.000010 0.000010 0.000010 0.000010
0.000010 0.000010 0.000010 0.000011 0.000010 0.000014 0.999813 0.000010 0.000010 0.000012 0.000010 0.000010 0.000010 0.000010 0.000010 0.000010 0.000010 0.000010 0.000010
0.000010 0.000010 0.000010 0.000010 0.000010 0.000010 0.999820 0.000010 0.000010 0.000010 0.000010 0.000010 0.000010 0.000010 0.000010 0.000010 0.000010 0.000010 0.000010
0.000010 0.000010 0.000010 0.000010 0.000010 0.000010 0.999820 0.000010 0.000010 0.000010 0.000010 0.000010 0.000010 0.000010 0.000010 0.000010 0.000010 0.000010 0.000010
0.000010 0.000010 0.000010 0.000010 0.000010 0.000010 0.999820 0.000010 0.000010 0.000010 0.000010 0.000010 0.000010 0.000010 0.000010 0.000010 0.000010 0.000010 0.000010
0.000010 0.000010 0.000010 0.000010 0.000010 0.000010 0.999820 0.000010 0.000010 0.000010 0.000010 0.000010 0.000010 0.000010 0.000010 0.000010 0.000010 0.000010 0.000010
0.000010 0.000010 0.000010 0.000010 0.000010 0.000010 0.999819 0.000011 0.000010 0.000010 0.000010 0.000010 0.000010 0.000010 0.000010 0.000010 0.000010 0.000010 0.000010
0.000010 0.000010 0.000010 0.000010 0.000010 0.000013 0.996552 0.000010 0.000010 0.000010 0.000010 0.000010 0.003274 0.000010 0.000010 0.000010 0.000010 0.000010 0.000010
0.000010 0.000010 0.000010 0.000010 0.000010 0.000010 0.999820 0.000010 0.000010 0.000010 0.000010 0.000010 0.000010 0.000010 0.000010 0.000010 0.000010 0.000010 0.000010
0.000010 0.000010 0.000011 0.000010 0.000010 0.000010 0.999817 0.000010 0.000010 0.000010 0.000010 0.000012 0.000010 0.000010 0.000010 0.000010 0.000010 0.000010 0.000010
0.000010 0.000010 0.000010 0.000010 0.000010 0.000010 0.999820 0.000010 0.000010 0.000010 0.000010 0.000010 0.000010 0.000010 0.000010 0.000010 0.000010 0.000010 0.000010
0.000010 0.000010 0.000010 0.000012 0.000010 0.000010 0.999818 0.000010 0.000010 0.000010 0.000010 0.000010 0.000010 0.000010 0.000010 0.000010 0.000010 0.000010 0.000010
0.000013 0.000010 0.000010 0.000010 0.000010 0.000010 0.969488 0.000010 0.000010 0.000010 0.000010 0.000010 0.030338 0.000010 0.000010 0.000010 0.000010 0.000010 0.000010
0.000010 0.000010 0.000013 0.000010 0.000010 0.000010 0.999817 0.000010 0.000010 0.000010 0.000010 0.000010 0.000010 0.000010 0.000010 0.000010 0.000010 0.000010 0.000010
0.000010 0.000010 0.000010 0.000010 0.000010 0.000010 0.999820 0.000010 0.000010 0.000010 0.000010 0.000010 0.000010 0.000010 0.000010 0.000010 0.000010 0.000010 0.000010
0.000010 0.000010 0.000010 0.000010 0.000010 0.000010 0.999820 0.000010 0.000010 0.000010 0.000010 0.000010 0.000010 0.000010 0.000010 0.000010 0.000010 0.000010 0.000010
0.000010 0.000010 0.000010 0.000010 0.000010 0.000010 0.999820 0.000010 0.000010 0.000010 0.000010 0.000010 0.000010 0.000010 0.000010 0.000010 0.000010 0.000010 0.000010
0.000010 0.000010 0.000013 0.000010 0.000010 0.000010 0.999813 0.000010 0.000010 0.000010 0.000010 0.000010 0.000010 0.000010 0.000013 0.000010 0.000010 0.000010 0.000010
0.000010 0.000010 0.000010 0.000010 0.000010 0.000010 0.999820 0.000010 0.000010 0.000010 0.000010 0.000010 0.000010 0.000010 0.000010 0.000010 0.000010 0.000010 0.000010
0.000010 0.000010 0.000010 0.000010 0.000010 0.000010 0.999819 0.000010 0.000010 0.000010 0.000010 0.000010 0.000011 0.000010 0.000010 0.000010 0.000010 0.000010 0.000010
0.000010 0.035741 0.100539 0.000010 0.214925 0.090121 0.000010 0.000010 0.024363 0.178426 0.049052 0.018552 0.000010 0.170370 0.000010 0.000010 0.068800 0.049031 0.000010
0.000010 0.034765 0.103099 0.000010 0.224470 0.099531 0.000010 0.000012 0.023543 0.138935 0.055410 0.040143 0.005640 0.121756 0.000010 0.018132 0.071465 0.063051 0.000010
0.000010 0.048538 0.106317 0.000010 0.209769 0.071676 0.000010 0.000010 0.029367 0.157639 0.051859 0.033536 0.013599 0.139658 0.000010 0.013225 0.062915 0.061842 0.000010
0.000010 0.054975 0.116519 0.000010 0.276351 0.075149 0.000010 0.003067 0.026599 0.122374 0.053243 0.030480 0.000010 0.102593 0.000010 0.012964 0.024241 0.101386 0.000010
0.000010 0.050220 0.114897 0.000010 0.266922 0.097988 0.000010 0.000010 0.012720 0.122039 0.062751 0.058057 0.006983 0.050026 0.000010 0.000018 0.067239 0.090081 0.000010
0.000010 0.025015 0.122241 0.000010 0.302753 0.104260 0.000010 0.000010 0.008278 0.146970 0.063215 0.033790 0.000010 0.071210 0.000010 0.003943 0.042126 0.076128 0.000010
0.000010 0.049414 0.119088 0.003854 0.275262 0.091294 0.000010 0.000010 0.007687 0.135375 0.072661 0.040383 0.005474 0.046885 0.000010 0.009519 0.044258 0.098795 0.000010
0.000010 0.036734 0.103962 0.000010 0.255516 0.136880 0.000016 0.000010 0.027139 0.159431 0.063636 0.024745 0.000010 0.042749 0.000010 0.011159 0.054137 0.083836 0.000010
0.000010 0.051843 0.119870 0.000010 0.167326 0.101746 0.000010 0.000010 0.033336 0.156556 0.060093 0.050693 0.022882 0.137849 0.000010 0.000010 0.041036 0.056699 0.000010
0.000010 0.044792 0.104804 0.000010 0.235262 0.063665 0.000010 0.000010 0.016187 0.195473 0.027492 0.023277 0.000010 0.138518 0.000010 0.020677 0.061905 0.067878 0.000010
0.001010 0.071893 0.096957 0.000010 0.267647 0.083170 0.000010 0.000010 0.011574 0.120731 0.066973 0.040996 0.009527 0.068005 0.000010 0.016499 0.058692 0.086275 0.000010
0.000010 0.043811 0.125857 0.000010 0.250884 0.108054 0.000010 0.000010 0.013449 0.167429 0.041921 0.021791 0.000010 0.093476 0.000010 0.004578 0.051674 0.077006 0.000010
0.000010 0.067241 0.102105 0.000010 0.281267 0.091947 0.000010 0.001780 0.023213 0.153431 0.043272 0.023211 0.000010 0.070584 0.000010 0.018323 0.021657 0.101908 0.000010
0.000010 0.033492 0.105527 0.000010 0.236669 0.082749 0.000537 0.002125 0.017107 0.180668 0.054029 0.024909 0.000010 0.098899 0.000010 0.015252 0.083369 0.064619 0.000010
0.000010 0.047352 0.093622 0.000010 0.272482 0.078427 0.000010 0.000010 0.009553 0.138231 0.069480 0.046034 0.000010 0.052834 0.000010 0.014147 0.070451 0.107317 0.000010
0.000010 0.048259 0.103370 0.000010 0.240696 0.143346 0.012492 0.001533 0.039907 0.141081 0.050963 0.015755 0.000010 0.060819 0.000010 0.015342 0.051350 0.075038 0.000010
0.000010 0.038359 0.127237 0.000010 0.224787 0.095910 0.000010 0.000010 0.012580 0.160615 0.055459 0.031023 0.000010 0.132309 0.000010 0.017384 0.043029 0.061238 0.000010
0.000010 0.046685 0.113566 0.000010 0.215105 0.087354 0.000010 0.000010 0.027615 0.151971 0.039010 0.018957 0.000010 0.157359 0.000010 0.005712 0.072730 0.063865 0.000010
0.000010 0.000010 0.000010 0.643800 0.000010 0.000010 0.073480 0.000010 0.000010 0.000010 0.000010 0.000010 0.282559 0.000010 0.000010 0.000010 0.000010 0.000010 0.000010
0.000010 0.000010 0.000010 0.659015 0.000010 0.000010 0.085828 0.000010 0.000010 0.000010 0.000010 0.000010 0.254998 0.000010 0.000010 0.000010 0.000010 0.000010 0.000010
0.000010 0.000010 0.000010 0.616165 0.000010 0.000010 0.088079 0.000010 0.000010 0.000010 0.000019 0.000010 0.257980 0.000010 0.022653 0.006515 0.000010 0.000010 0.008469
0.020560 0.000010 0.000010 0.597920 0.000010 0.000010 0.093854 0.000010 0.000010 0.000010 0.000010 0.000010 0.267373 0.000010 0.000010 0.000010 0.000010 0.000010 0.020153
0.000010 0.000010 0.000010 0.603182 0.000010 0.000010 0.100386 0.000010 0.000010 0.000010 0.000010 0.000010 0.291677 0.000010 0.000010 0.000010 0.000010 0.000010 0.004605
0.000010 0.000010 0.000010 0.673766 0.000010 0.000010 0.066200 0.000010 0.000010 0.000010 0.000010 0.000010 0.259874 0.000010 0.000010 0.000010 0.000010 0.000010 0.000010
0.018650 0.000010 0.000010 0.646918 0.000010 0.000010 0.086297 0.000010 0.000010 0.000010 0.000010 0.000010 0.247985 0.000010 0.000010 0.000010 0.000010 0.000010 0.000010
0.000010 0.000010 0.000010 0.654114 0.000010 0.000010 0.084032 0.000010 0.000010 0.000010 0.000010 0.000010 0.250994 0.000010 0.000376 0.000010 0.000010 0.000010 0.010344
0.000010 0.000010 0.000010 0.642955 0.000010 0.000010 0.092509 0.004891 0.000010 0.000010 0.000010 0.000010 0.244751 0.000010 0.000010 0.006916 0.000010 0.000010 0.007848
0.000010 0.000010 0.000010 0.635514 0.000010 0.000010 0.109408 0.000010 0.000010 0.000010 0.000010 0.000010 0.254382 0.000010 0.000010 0.000010 0.000010 0.000010 0.000546
0.004153 0.000010 0.000010 0.663345 0.000010 0.000010 0.083619 0.002572 0.000010 0.000010 0.000010 0.000010 0.242247 0.000010 0.000010 0.000010 0.000010 0.000010 0.003934
0.004099 0.000010 0.000010 0.606813 0.000010 0.000010 0.100083 0.000010 0.000010 0.000010 0.000010 0.000010 0.244843 0.000010 0.033045 0.000010 0.000010 0.000010 0.010987
0.000010 0.000010 0.000010 0.662866 0.000010 0.000010 0.115744 0.000010 0.000010 0.000010 0.000010 0.000010 0.219021 0.000010 0.000010 0.000010 0.000010 0.000010 0.002219
0.000010 0.000010 0.000010 0.613363 0.000010 0.000010 0.110012 0.000010 0.000010 0.000010 0.000010 0.000010 0.258807 0.000010 0.000010 0.000018 0.000010 0.000010 0.017660
0.031164 0.000010 0.000010 0.593605 0.000010 0.000010 0.088296 0.000010 0.000010 0.000010 0.000010 0.000010 0.268045 0.000010 0.007578 0.000010 0.000010 0.000010 0.011183
0.000010 0.000010 0.000010 0.635848 0.000010 0.000010 0.107711 0.005224 0.000010 0.000010 0.000010 0.000010 0.248480 0.000010 0.002054 0.000545 0.000010 0.000018 0.000010
0.000010 0.000010 0.000010 0.604801 0.000010 0.000010 0.095682 0.003588 0.000010 0.000010 0.000010 0.000010 0.295778 0.000010 0.000010 0.000010 0.000010 0.000010 0.000010
0.000010 0.000010 0.000010 0.634908 0.000010 0.000010 0.106926 0.000010 0.000010 0.000010 0.000010 0.000010 0.254258 0.000010 0.000010 0.000010 0.000010 0.000010 0.003759
0.000019 0.000010 0.000010 0.660741 0.000010 0.000010 0.069494 0.000010 0.000010 0.000010 0.002710 0.000010 0.266895 0.000010 0.000010 0.000010 0.000010 0.000010 0.000010
0.001562 0.000010 0.000010 0.649053 0.000010 0.000010 0.080206 0.000010 0.000010 0.000010 0.000010 0.000010 0.269029 0.000010 0.000010 0.000010 0.000010 0.000010 0.000010
0.000010 0.012580 0.012623 0.000010 0.653146 0.000010 0.000010 0.000010 0.000010 0.016101 0.000010 0.000010 0.035177 0.000010 0.000010 0.003535 0.235542 0.031186 0.000010
0.000010 0.012102 0.025676 0.000010 0.630901 0.000010 0.007068 0.000010 0.009902 0.000010 0.019964 0.000010 0.030214 0.000905 0.000010 0.007389 0.229289 0.026510 0.000010
0.000010 0.007524 0.027269 0.000010 0.642031 0.000010 0.000010 0.000010 0.000010 0.021410 0.014162 0.000010 0.021883 0.000010 0.000010 0.006430 0.233734 0.025457 0.000010
0.000010 0.000257 0.000010 0.000010 0.699971 0.006372 0.013470 0.001347 0.000010 0.013932 0.000010 0.000010 0.009762 0.008264 0.000010 0.000010 0.217760 0.028776 0.000010
0.000010 0.006992 0.004783 0.000010 0.644628 0.000010 0.001433 0.000010 0.000010 0.008765 0.000010 0.009340 0.040871 0.000010 0.000010 0.007687 0.224781 0.050631 0.000010
0.000010 0.023894 0.018647 0.000010 0.684916 0.000010 0.000010 0.000010 0.000010 0.000010 0.007885 0.000010 0.020096 0.000010 0.000010 0.004677 0.215298 0.024478 0.000010
0.000010 0.000010 0.006718 0.000010 0.647793 0.000010 0.008795 0.000010 0.000010 0.028238 0.019371 0.000010 0.010000 0.000010 0.000010 0.008567 0.250452 0.019966 0.000010
0.000010 0.014580 0.023997 0.000010 0.692413 0.000010 0.011861 0.000010 0.000010 0.000010 0.000043 0.000010 0.002465 0.000454 0.000010 0.010569 0.213651 0.029877 0.000010
0.000010 0.018796 0.019799 0.000010 0.636960 0.000010 0.000010 0.000010 0.000010 0.013998 0.000010 0.000010 0.020936 0.001329 0.000010 0.003835 0.243603 0.040643 0.000010
0.000010 0.024980 0.013662 0.000010 0.660416 0.005378 0.010132 0.000010 0.000010 0.024172 0.005074 0.000010 0.019372 0.001052 0.000010 0.011213 0.201341 0.023138 0.000010
0.000010 0.051435 0.028383 0.000010 0.637957 0.000010 0.005123 0.000010 0.000010 0.006136 0.018649 0.000669 0.013010 0.013446 0.000010 0.000010 0.208732 0.016380 0.000010
0.000010 0.044633 0.003091 0.000010 0.636472 0.000010 0.000010 0.000010 0.000010 0.012996 0.015337 0.000010 0.020180 0.012179 0.000010 0.010783 0.210480 0.033758 0.000010
0.000010 0.014437 0.002406 0.000010 0.690306 0.000010 0.000010 0.000010 0.000010 0.008240 0.015475 0.005545 0.017155 0.000010 0.000010 0.006495 0.227931 0.011921 0.000010
0.000010 0.010105 0.016615 0.000010 0.695714 0.006918 0.000010 0.000010 0.000010 0.001002 0.004320 0.000010 0.021464 0.007489 0.000010 0.000950 0.218869 0.016474 0.000010
0.000010 0.051972 0.000010 0.000010 0.669411 0.006064 0.000010 0.000010 0.000010 0.007896 0.008746 0.000010 0.026264 0.014016 0.000010 0.010895 0.197043 0.007601 0.000010
0.000010 0.025315 0.018483 0.000010 0.680239 0.000010 0.010593 0.000010 0.000010 0.000010 0.000010 0.000010 0.010985 0.000010 0.000010 0.009696 0.220622 0.023955 0.000010
0.000010 0.032609 0.012801 0.000010 0.685848 0.000010 0.001596 0.000010 0.000010 0.029937 0.000010 0.000010 0.012861 0.000010 0.001085 0.001607 0.186897 0.034671 0.000010
0.000010 0.030403 0.019266 0.000010 0.664249 0.000240 0.008108 0.000010 0.000010 0.013705 0.015127 0.000010 0.012794 0.007043 0.000010 0.003835 0.196445 0.028713 0.000010
0.000010 0.022716 0.014680 0.000010 0.637605 0.000010 0.001508 0.000010 0.000010 0.014644 0.013119 0.000010 0.014473 0.000010 0.000010 0.004869 0.250793 0.025503 0.000010
0.000010 0.024759 0.000010 0.000010 0.705324 0.000010 0.000010 0.000010 0.000010 0.003491 0.007636 0.000010 0.009345 0.000010 0.000010 0.003289 0.237420 0.008628 0.000010
0.000010 0.045361 0.018513 0.000010 0.203076 0.000010 0.000010 0.000010 0.000010 0.004646 0.016085 0.000010 0.000010 0.000010 0.000010 0.011525 0.633322 0.067362 0.000010
0.000010 0.015399 0.003768 0.000010 0.235083 0.000010 0.000010 0.000010 0.000010 0.032462 0.019446 0.000010 0.001412 0.000010 0.000010 0.009979 0.654191 0.028160 0.000010
0.000010 0.051292 0.014121 0.000010 0.210996 0.000366 0.000010 0.000010 0.000026 0.000010 0.025405 0.000010 0.000010 0.000010 0.000010 0.005163 0.621051 0.071480 0.000010
0.000010 0.050906 0.003565 0.000010 0.190024 0.000010 0.000010 0.000010 0.000010 0.031444 0.013898 0.000010 0.000017 0.000010 0.000010 0.008428 0.657956 0.043661 0.000010
0.000010 0.053237 0.028073 0.000010 0.225857 0.000010 0.000010 0.000010 0.000010 0.004135 0.005139 0.000010 0.002735 0.000010 0.000010 0.020863 0.608034 0.051827 0.000010
0.000010 0.067223 0.023652 0.000010 0.226979 0.000010 0.000983 0.000010 0.000010 0.000010 0.000010 0.000010 0.000010 0.000010 0.000010 0.015994 0.641735 0.023315 0.000010
0.000010 0.053643 0.035802 0.000010 0.188217 0.000010 0.006948 0.000010 0.000010 0.000010 0.006769 0.000010 0.000010 0.000010 0.000010 0.000010 0.633224 0.075278 0.000010
0.000010 0.039885 0.016688 0.000010 0.180946 0.000010 0.000010 0.000010 0.000010 0.017682 0.026185 0.000010 0.000010 0.000010 0.000010 0.012022 0.660037 0.046445 0.000010
0.000010 0.057310 0.032008 0.000010 0.256115 0.000010 0.008852 0.000010 0.000010 0.003094 0.000935 0.000010 0.012359 0.000010 0.000010 0.016981 0.569460 0.042795 0.000010
0.000010 0.036127 0.019802 0.000010 0.233593 0.000010 0.000010 0.000877 0.000045 0.006693 0.014543 0.000010 0.002594 0.000010 0.000010 0.000010 0.620902 0.064734 0.000010
0.000010 0.009136 0.015821 0.000010 0.235163 0.000010 0.000010 0.000010 0.000010 0.006265 0.019920 0.000010 0.000010 0.000010 0.000010 0.019258 0.636621 0.057706 0.000010
0.000010 0.018357 0.020295 0.000010 0.247688 0.000010 0.000027 0.000010 0.000010 0.014001 0.005288 0.004845 0.000010 0.000010 0.000010 0.002628 0.658085 0.028695 0.000010
0.000010 0.011787 0.018695 0.000010 0.225770 0.000010 0.002381 0.000010 0.000010 0.015536 0.015897 0.000010 0.000620 0.000010 0.000010 0.012270 0.632070 0.064883 0.000010
0.000010 0.054670 0.000010 0.000010 0.239139 0.000010 0.004821 0.000010 0.000010 0.025683 0.011724 0.000010 0.000010 0.000010 0.000010 0.000014 0.613598 0.050241 0.000010
0.000010 0.044349 0.003932 0.000010 0.231323 0.000010 0.008628 0.000010 0.000010 0.012592 0.000010 0.002791 0.000010 0.010284 0.000010 0.016007 0.599214 0.070789 0.000010
0.000010 0.029466 0.010202 0.000010 0.232220 0.000010 0.000010 0.000010 0.000010 0.000742 0.008838 0.000010 0.019590 0.000010 0.000010 0.018129 0.663056 0.017656 0.000010
0.000010 0.072189 0.007504 0.000010 0.223645 0.000010 0.000010 0.000010 0.003524 0.000010 0.002708 0.000010 0.010056 0.000010 0.000010 0.004596 0.635576 0.040102 0.000010
0.000010 0.049263 0.020052 0.000010 0.225637 0.000010 0.000010 0.000010 0.000010 0.000010 0.019905 0.000010 0.000010 0.000010 0.000010 0.006511 0.620811 0.057700 0.000010
0.000010 0.050750 0.025760 0.000010 0.217686 0.000010 0.011981 0.000010 0.000010 0.055311 0.000010 0.021368 0.000010 0.072885 0.000010 0.018267 0.478400 0.047501 0.000010
0.000010 0.062412 0.025670 0.000010 0.184109 0.018653 0.008866 0.000010 0.000010 0.008296 0.019192 0.010846 0.000010 0.038868 0.000010 0.031257 0.555609 0.036152 0.000010
0.000010 0.079333 0.028924 0.000010 0.213921 0.009412 0.000010 0.000010 0.000010 0.026434 0.007789 0.005089 0.000010 0.077991 0.000010 0.015331 0.493057 0.042639 0.000010
0.000010 0.066592 0.046657 0.000010 0.201386 0.001600 0.001135 0.000010 0.000010 0.067767 0.002502 0.025917 0.000010 0.054218 0.000010 0.028856 0.467843 0.035458 0.000010
0.000010 0.058728 0.041363 0.000010 0.207250 0.000010 0.013011 0.000010 0.000010 0.000010 0.007241 0.000010 0.000010 0.013712 0.000010 0.011226 0.628224 0.019146 0.000010
0.000010 0.011954 0.033142 0.000010 0.200364 0.003734 0.001345 0.000010 0.000010 0.000010 0.003235 0.000010 0.008328 0.000010 0.000010 0.007548 0.725801 0.004459 0.000010
0.000010 0.060971 0.024078 0.000010 0.118561 0.033089 0.000010 0.001481 0.000010 0.097529 0.015146 0.019947 0.002926 0.238790 0.000010 0.014645 0.342074 0.030705 0.000010
0.000010 0.070045 0.038179 0.000010 0.177068 0.002941 0.020548 0.000010 0.000010 0.047934 0.015219 0.009268 0.000010 0.091255 0.000010 0.013053 0.513622 0.000799 0.000010
0.000010 0.035596 0.028356 0.000010 0.134885 0.010287 0.000010 0.000780 0.000010 0.070623 0.017571 0.006508 0.008070 0.249542 0.000010 0.022325 0.408016 0.007381 0.000010
0.000010 0.060573 0.022825 0.000010 0.180053 0.003205 0.013933 0.000011 0.000010 0.028446 0.011526 0.000010 0.000010 0.032177 0.000010 0.013153 0.631704 0.002325 0.000010
0.000012 0.067775 0.004849 0.000010 0.218870 0.001831 0.000814 0.000068 0.000010 0.020126 0.007397 0.011469 0.000010 0.031363 0.000010 0.008188 0.581998 0.045188 0.000010
0.000010 0.065748 0.011768 0.000010 0.210336 0.013926 0.000010 0.000010 0.000010 0.000010 0.000010 0.011591 0.010198 0.006728 0.000010 0.018777 0.634283 0.016555 0.000010
0.000010 0.055978 0.010826 0.000010 0.236527 0.012085 0.000010 0.000010 0.000010 0.004660 0.010706 0.000010 0.007266 0.011170 0.000010 0.006070 0.624155 0.019217 0.001268
0.000010 0.052346 0.003933 0.000010 0.195816 0.009531 0.000010 0.000010 0.000010 0.021526 0.009643 0.000010 0.007310 0.033266 0.000010 0.012319 0.637907 0.016322 0.000010
0.000010 0.013005 0.032492 0.000010 0.194786 0.000010 0.004219 0.000010 0.000010 0.000010 0.004760 0.000010 0.005048 0.000010 0.000010 0.006076 0.735138 0.004376 0.000010
0.000010 0.046258 0.030207 0.000010 0.149106 0.012028 0.000010 0.000010 0.000010 0.083833 0.015540 0.003444 0.000010 0.099313 0.000010 0.002695 0.526495 0.031001 0.000010
0.000010 0.040362 0.012047 0.000012 0.226864 0.000010 0.006507 0.000010 0.000010 0.000281 0.006413 0.000010 0.012330 0.010207 0.000010 0.000513 0.662101 0.022294 0.000010
0.000010 0.083193 0.026399 0.000010 0.203385 0.008909 0.000010 0.000010 0.000010 0.030936 0.013507 0.000010 0.005839 0.052969 0.000010 0.014906 0.559430 0.000010 0.000448
0.000010 0.065155 0.011097 0.000011 0.200330 0.000010 0.000010 0.000010 0.000010 0.001623 0.008545 0.000010 0.000010 0.018106 0.000010 0.009737 0.672700 0.012605 0.000010
0.000010 0.065537 0.016539 0.000010 0.186368 0.014955 0.000010 0.001065 0.003268 0.020152 0.009949 0.005278 0.005718 0.024910 0.000010 0.010376 0.621363 0.014471 0.000010
0.073669 0.000010 0.000010 0.574114 0.000010 0.000010 0.110685 0.000010 0.000010 0.000010 0.000010 0.000010 0.210792 0.000010 0.000010 0.000010 0.000010 0.000010 0.030600
0.053583 0.000010 0.000010 0.539139 0.000010 0.000010 0.115860 0.000010 0.000010 0.000010 0.000010 0.000010 0.246128 0.000010 0.000010 0.000010 0.000010 0.000010 0.045149
0.086618 0.000010 0.000010 0.552346 0.000010 0.000010 0.113325 0.000010 0.000010 0.000010 0.000010 0.000010 0.247561 0.000010 0.000010 0.000010 0.000010 0.000010 0.000010
0.041524 0.000010 0.000010 0.334588 0.000010 0.000010 0.171170 0.000010 0.000010 0.000010 0.000010 0.000010 0.421051 0.000010 0.012043 0.000010 0.000010 0.000010 0.019494
0.081839 0.000010 0.000010 0.492108 0.000011 0.000010 0.136136 0.000010 0.000010 0.000010 0.000010 0.000010 0.262585 0.000010 0.000010 0.000010 0.000010 0.000010 0.027191
0.096407 0.000010 0.000010 0.480723 0.000010 0.000010 0.113778 0.000010 0.000010 0.000010 0.000010 0.000010 0.273513 0.000010 0.000010 0.000010 0.000010 0.000010 0.035439
0.035954 0.009213 0.000011 0.357009 0.000010 0.000010 0.130386 0.000010 0.000010 0.000010 0.002731 0.001938 0.437115 0.000010 0.011972 0.000010 0.002257 0.000010 0.011334
0.043572 0.000010 0.000010 0.598999 0.000010 0.000010 0.108448 0.000010 0.000010 0.000010 0.000010 0.000010 0.248831 0.000010 0.000010 0.000010 0.000010 0.000010 0.000010
0.090748 0.000010 0.000010 0.634526 0.000010 0.000010 0.085656 0.000010 0.000010 0.000010 0.000010 0.000010 0.188920 0.000010 0.000010 0.000010 0.000010 0.000010 0.000010
0.074429 0.000010 0.000010 0.537646 0.000010 0.000010 0.132154 0.000010 0.000010 0.000010 0.000010 0.000010 0.255621 0.000010 0.000010 0.000010 0.000010 0.000010 0.000010
0.012563 0.000010 0.000010 0.488245 0.000010 0.000010 0.143769 0.000010 0.000010 0.000010 0.000010 0.000010 0.333312 0.000010 0.021971 0.000010 0.000010 0.000010 0.000010
0.059574 0.000010 0.000010 0.549760 0.000010 0.000010 0.114138 0.000010 0.000010 0.000010 0.000010 0.000010 0.276377 0.000010 0.000010 0.000010 0.000010 0.000010 0.000010
0.036578 0.000010 0.000010 0.529735 0.000010 0.000010 0.122822 0.000010 0.000010 0.000010 0.000010 0.000010 0.291123 0.000010 0.000010 0.000010 0.000010 0.000010 0.019602
0.046003 0.000010 0.000010 0.433379 0.000010 0.000010 0.153874 0.000010 0.000010 0.000010 0.000010 0.000010 0.347689 0.000010 0.000010 0.000010 0.000010 0.000010 0.018915
0.050868 0.000010 0.000010 0.394018 0.000010 0.000010 0.181948 0.000010 0.000010 0.000010 0.000010 0.000010 0.346250 0.000010 0.000010 0.000010 0.000010 0.000010 0.026775
0.055248 0.000010 0.000010 0.472675 0.000010 0.000010 0.163564 0.000930 0.000010 0.000010 0.000010 0.000010 0.290840 0.000010 0.013602 0.000010 0.000010 0.000010 0.003022
0.075246 0.000010 0.000010 0.458779 0.000010 0.000010 0.149701 0.000010 0.000010 0.000010 0.000010 0.000010 0.298313 0.000010 0.000010 0.000010 0.000010 0.000010 0.017821
0.071323 0.000010 0.000010 0.595426 0.000010 0.000010 0.096344 0.000010 0.000010 0.000010 0.000010 0.000010 0.231613 0.000010 0.000010 0.000010 0.000010 0.000010 0.005154
0.059067 0.000010 0.000010 0.465571 0.000010 0.000010 0.131506 0.000010 0.000010 0.000010 0.000010 0.000010 0.340629 0.000010 0.003087 0.000010 0.000010 0.000010 0.000010
0.058640 0.000010 0.000010 0.525672 0.000010 0.000010 0.131821 0.002954 0.000010 0.000010 0.000010 0.000010 0.280129 0.000010 0.000010 0.000010 0.000010 0.000010 0.000653
0.000010 0.000010 0.000010 0.000010 0.000010 0.000010 0.000010 0.999820 0.000010 0.000010 0.000010 0.000010 0.000010 0.000010 0.000010 0.000010 0.000010 0.000010 0.000010
0.000010 0.000010 0.000010 0.000010 0.000010 0.000010 0.000010 0.999820 0.000010 0.000010 0.000010 0.000010 0.000010 0.000010 0.000010 0.000010 0.000010 0.000010 0.000010
0.000010 0.000010 0.000010 0.000010 0.000010 0.000010 0.000010 0.999820 0.000010 0.000010 0.000010 0.000010 0.000010 0.000010 0.000010 0.000010 0.000010 0.000010 0.000010
0.000010 0.000010 0.000010 0.000010 0.000010 0.000010 0.000010 0.999820 0.000010 0.000010 0.000010 0.000010 0.000010 0.000010 0.000010 0.000010 0.000010 0.000010 0.000010
0.499259 0.000010 0.000010 0.000010 0.000010 0.000010 0.000010 0.009599 0.000010 0.000010 0.000010 0.000010 0.000010 0.000010 0.478597 0.000010 0.000010 0.002592 0.009814
0.544060 0.000010 0.000010 0.010548 0.000336 0.000010 0.000010 0.005436 0.000010 0.000010 0.000010 0.000010 0.002896 0.000010 0.407347 0.000010 0.000010 0.007491 0.021776
0.564340 0.000010 0.000010 0.000010 0.000010 0.006519 0.000014 0.014363 0.000010 0.000010 0.000010 0.000010 0.000010 0.000010 0.414625 0.000010 0.000010 0.000010 0.000010
0.347888 0.000010 0.000010 0.000010 0.000010 0.000010 0.000010 0.011762 0.000010 0.000010 0.000010 0.000010 0.000010 0.000010 0.628625 0.000010 0.000010 0.011574 0.000010
0.534134 0.000010 0.000010 0.000010 0.000010 0.003078 0.000010 0.000010 0.000010 0.000010 0.000010 0.000010 0.000010 0.000010 0.454751 0.001765 0.000010 0.000010 0.006131
0.205348 0.000010 0.000010 0.000010 0.000010 0.000010 0.000010 0.000011 0.000010 0.000010 0.000010 0.000010 0.000010 0.000010 0.794481 0.000010 0.000010 0.000010 0.000010
0.178321 0.000010 0.000010 0.000010 0.000010 0.000010 0.000010 0.010900 0.000010 0.000010 0.000010 0.000010 0.000010 0.000010 0.810618 0.000010 0.000010 0.000010 0.000010
0.176358 0.000010 0.000010 0.000010 0.000010 0.000010 0.000010 0.000010 0.000010 0.000010 0.000010 0.000010 0.000010 0.000010 0.823472 0.000010 0.000010 0.000010 0.000010
0.165213 0.000010 0.000010 0.000010 0.000010 0.000010 0.000010 0.001132 0.000010 0.000010 0.000010 0.000010 0.000010 0.000010 0.833494 0.000010 0.000010 0.000010 0.000010
0.202278 0.000010 0.000010 0.000010 0.000010 0.000010 0.000010 0.007311 0.000010 0.000010 0.000010 0.000010 0.000010 0.000010 0.790248 0.000010 0.000010 0.000012 0.000010
0.372068 0.000010 0.000010 0.000010 0.001050 0.000010 0.000010 0.025984 0.000010 0.005188 0.000010 0.000010 0.001203 0.000015 0.584518 0.000010 0.009865 0.000010 0.000010
0.220162 0.000010 0.000010 0.000010 0.000010 0.000010 0.000010 0.015189 0.000010 0.000010 0.000010 0.000010 0.000010 0.000010 0.764489 0.000010 0.000010 0.000010 0.000010
0.279134 0.004749 0.000010 0.000010 0.000010 0.002558 0.000010 0.006372 0.000010 0.000010 0.002520 0.000010 0.000195 0.000010 0.704353 0.000010 0.000010 0.000010 0.000010
0.199395 0.000010 0.000010 0.000010 0.000010 0.000010 0.000010 0.009181 0.000010 0.000010 0.000010 0.000010 0.000010 0.000010 0.791264 0.000010 0.000010 0.000010 0.000010
0.318642 0.000010 0.000010 0.000010 0.000010 0.000010 0.001794 0.007270 0.000010 0.000010 0.000010 0.000010 0.000010 0.000010 0.668886 0.000012 0.000010 0.000010 0.003266
0.510832 0.000015 0.005225 0.000010 0.010057 0.014720 0.000656 0.000010 0.000010 0.006410 0.000010 0.002320 0.000010 0.017714 0.413604 0.002164 0.009590 0.006631 0.000010
0.345058 0.000010 0.000010 0.000010 0.000010 0.000010 0.000010 0.000010 0.000010 0.000010 0.000010 0.000010 0.000010 0.000010 0.654772 0.000010 0.000010 0.000010 0.000010
0.327409 0.000010 0.000010 0.000010 0.000010 0.000010 0.000010 0.000010 0.000010 0.000010 0.000010 0.000010 0.000010 0.000010 0.672421 0.000010 0.000010 0.000010 0.000010
0.318911 0.000010 0.000010 0.000010 0.000010 0.000010 0.000010 0.000010 0.000010 0.000010 0.000010 0.000010 0.000010 0.000010 0.680919 0.000010 0.000010 0.000010 0.000010
0.469636 0.000010 0.001854 0.015096 0.000010 0.000010 0.000010 0.000010 0.000010 0.000010 0.000010 0.000010 0.000010 0.000010 0.513264 0.000010 0.000010 0.000010 0.000010
0.421909 0.000010 0.000010 0.004906 0.000010 0.000010 0.000010 0.001395 0.000010 0.000010 0.000010 0.000010 0.000010 0.000010 0.565889 0.000010 0.000010 0.000010 0.005761
0.486388 0.000010 0.000010 0.000010 0.000010 0.000010 0.000010 0.006170 0.000010 0.000010 0.000010 0.000010 0.000010 0.000010 0.506815 0.000010 0.000010 0.000010 0.000476
0.590692 0.000010 0.000010 0.000010 0.000010 0.010450 0.000010 0.001043 0.000010 0.000826 0.000452 0.000010 0.004818 0.000010 0.391019 0.000010 0.000590 0.000010 0.000010
0.000010 0.000010 0.000010 0.000010 0.000010 0.000010 0.000010 0.000010 0.000010 0.000010 0.000010 0.000010 0.000010 0.000010 0.999820 0.000010 0.000010 0.000010 0.000010
0.000010 0.000010 0.000010 0.000010 0.000010 0.000010 0.000010 0.000010 0.000010 0.000010 0.000010 0.000010 0.000010 0.000010 0.999820 0.000010 0.000010 0.000010 0.000010
0.000010 0.000010 0.000010 0.000010 0.000010 0.000010 0.000010 0.000010 0.000010 0.000010 0.000010 0.000010 0.000010 0.000010 0.999820 0.000010 0.000010 0.000010 0.000010
0.000010 0.000010 0.000010 0.000010 0.000010 0.000010 0.000010 0.007883 0.000010 0.000010 0.000010 0.000010 0.000010 0.000010 0.991947 0.000010 0.000010 0.000010 0.000010
0.000010 0.000010 0.000010 0.000010 0.000010 0.000010 0.000010 0.004148 0.000010 0.000010 0.000010 0.000010 0.000010 0.000010 0.995682 0.000010 0.000010 0.000010 0.000010
0.010854 0.019480 0.010069 0.000010 0.014533 0.000010 0.009975 0.056018 0.000010 0.012994 0.006901 0.000010 0.019989 0.007223 0.590637 0.135803 0.007678 0.097796 0.000010
0.000010 0.008559 0.003930 0.000010 0.008756 0.000010 0.005175 0.048825 0.000010 0.036405 0.000010 0.000010 0.037503 0.003993 0.613273 0.130896 0.031560 0.071054 0.000010
0.000010 0.016589 0.001896 0.000010 0.012975 0.000010 0.000010 0.055559 0.000010 0.028832 0.000010 0.000010 0.040090 0.017829 0.574216 0.138486 0.016952 0.096495 0.000010
0.000010 0.013911 0.022121 0.000010 0.027823 0.000010 0.000010 0.057571 0.000010 0.000010 0.006659 0.000286 0.036954 0.020364 0.592861 0.143421 0.003329 0.074631 0.000010
0.000010 0.001876 0.026526 0.000010 0.011701 0.000010 0.000010 0.060505 0.000010 0.000010 0.007081 0.000010 0.026525 0.003535 0.584405 0.134536 0.032186 0.088445 0.022608
0.084898 0.031320 0.031870 0.054113 0.077314 0.000010 0.000010 0.000010 0.000388 0.034342 0.023774 0.012297 0.042252 0.033566 0.047028 0.222906 0.114497 0.186902 0.002503
0.103737 0.067690 0.025041 0.015829 0.140967 0.000010 0.007768 0.001967 0.002993 0.033068 0.017576 0.013506 0.060632 0.019563 0.027610 0.202118 0.081121 0.166937 0.011866
0.087248 0.125493 0.046507 0.021666 0.100736 0.000010 0.000081 0.000256 0.000010 0.043368 0.009293 0.019293 0.066720 0.023851 0.020717 0.186942 0.099739 0.147625 0.000445
0.094512 0.058850 0.041635 0.016360 0.081923 0.000010 0.001890 0.000010 0.000010 0.029443 0.017066 0.000010 0.050534 0.036357 0.028422 0.218364 0.138968 0.172050 0.013585
0.064576 0.037385 0.044822 0.037806 0.095875 0.000010 0.012283 0.000013 0.000010 0.018094 0.012907 0.000010 0.046583 0.079392 0.056195 0.177610 0.186095 0.130325 0.000010
