# Supplementary material for: Genetic analysis of Thai cattle reveals a Southeast Asian indicine ancestry
Source: PeerJ. 2015 Oct 27;3:e1318. doi: 10.7717/peerj.1318 (PMC4627918; doi:10.7717/peerj.1318)
Supplement: Dataset S2 — The Q values inferred by ADMIXTURE for each modeled K are shown for each individual, which are labeled according to breed information. The data are organized into three folders, each of which represents the ADMIXTURE experiments described in Fig. S5. [file peerj-03-1318-s007.zip › SupplementDataS7/1397breeds/2.Q]

0.001170 0.998830
0.000010 0.999990
0.000010 0.999990
0.003799 0.996201
0.000010 0.999990
0.000010 0.999990
0.000121 0.999879
0.000010 0.999990
0.000010 0.999990
0.000010 0.999990
0.000010 0.999990
0.000010 0.999990
0.000010 0.999990
0.000010 0.999990
0.001388 0.998612
0.000010 0.999990
0.000010 0.999990
0.000010 0.999990
0.000010 0.999990
0.000010 0.999990
0.000010 0.999990
0.001654 0.998346
0.000010 0.999990
0.000010 0.999990
0.000010 0.999990
0.000010 0.999990
0.000010 0.999990
0.001610 0.998390
0.000166 0.999834
0.000010 0.999990
0.001977 0.998023
0.000010 0.999990
0.000010 0.999990
0.000010 0.999990
0.000010 0.999990
0.000010 0.999990
0.000010 0.999990
0.000010 0.999990
0.000010 0.999990
0.000010 0.999990
0.000010 0.999990
0.000010 0.999990
0.000010 0.999990
0.000010 0.999990
0.000010 0.999990
0.000010 0.999990
0.000010 0.999990
0.000010 0.999990
0.000010 0.999990
0.003249 0.996751
0.000010 0.999990
0.000010 0.999990
0.000010 0.999990
0.000010 0.999990
0.000010 0.999990
0.000010 0.999990
0.008407 0.991593
0.003504 0.996496
0.000010 0.999990
0.002042 0.997958
0.011670 0.988330
0.018377 0.981623
0.024930 0.975070
0.048223 0.951777
0.013130 0.986870
0.022524 0.977476
0.052305 0.947695
0.015661 0.984339
0.034145 0.965855
0.010468 0.989532
0.030992 0.969008
0.022334 0.977666
0.013590 0.986410
0.041111 0.958889
0.041340 0.958660
0.035002 0.964998
0.047399 0.952601
0.039809 0.960191
0.012552 0.987448
0.022500 0.977500
0.000010 0.999990
0.000967 0.999033
0.000010 0.999990
0.000476 0.999524
0.000010 0.999990
0.000010 0.999990
0.003276 0.996724
0.000010 0.999990
0.000010 0.999990
0.000010 0.999990
0.000010 0.999990
0.002030 0.997970
0.000010 0.999990
0.002592 0.997408
0.000212 0.999788
0.000010 0.999990
0.000010 0.999990
0.000010 0.999990
0.000010 0.999990
0.001701 0.998299
0.082240 0.917760
0.073333 0.926667
0.084535 0.915465
0.055669 0.944331
0.065834 0.934166
0.073156 0.926844
0.060958 0.939042
0.066985 0.933015
0.059364 0.940636
0.065603 0.934397
0.066097 0.933903
0.073972 0.926028
0.096477 0.903523
0.106042 0.893958
0.109403 0.890597
0.112455 0.887545
0.110511 0.889489
0.117503 0.882497
0.089271 0.910729
0.094521 0.905479
0.008262 0.991738
0.000010 0.999990
0.003483 0.996517
0.005936 0.994064
0.000010 0.999990
0.004269 0.995731
0.000010 0.999990
0.000010 0.999990
0.000852 0.999148
0.005378 0.994622
0.000010 0.999990
0.000352 0.999648
0.000010 0.999990
0.000010 0.999990
0.014415 0.985585
0.005877 0.994123
0.002477 0.997523
0.013110 0.986890
0.001788 0.998212
0.007911 0.992089
0.085458 0.914542
0.097281 0.902719
0.020698 0.979302
0.056581 0.943419
0.050132 0.949868
0.105520 0.894480
0.107846 0.892154
0.101764 0.898236
0.092949 0.907051
0.003300 0.996700
0.001300 0.998700
0.003253 0.996747
0.000010 0.999990
0.003818 0.996182
0.002222 0.997778
0.000344 0.999656
0.005512 0.994488
0.008287 0.991713
0.003261 0.996739
0.006673 0.993327
0.000010 0.999990
0.002081 0.997919
0.005482 0.994518
0.006635 0.993365
0.009955 0.990045
0.026152 0.973848
0.002102 0.997898
0.000900 0.999100
0.009434 0.990566
0.000010 0.999990
0.009100 0.990900
0.000010 0.999990
0.000010 0.999990
0.000010 0.999990
0.000010 0.999990
0.000010 0.999990
0.000010 0.999990
0.000010 0.999990
0.000010 0.999990
0.000010 0.999990
0.000010 0.999990
0.000010 0.999990
0.000010 0.999990
0.000010 0.999990
0.000010 0.999990
0.000010 0.999990
0.000010 0.999990
0.000010 0.999990
0.000010 0.999990
0.000010 0.999990
0.000010 0.999990
0.000010 0.999990
0.000010 0.999990
0.000010 0.999990
0.000010 0.999990
0.000010 0.999990
0.001113 0.998887
0.000010 0.999990
0.000010 0.999990
0.000010 0.999990
0.000010 0.999990
0.000010 0.999990
0.000010 0.999990
0.000010 0.999990
0.000010 0.999990
0.000010 0.999990
0.000010 0.999990
0.000010 0.999990
0.001354 0.998646
0.009192 0.990808
0.015602 0.984398
0.013118 0.986882
0.005070 0.994930
0.008359 0.991641
0.009296 0.990704
0.010158 0.989842
0.009173 0.990827
0.004951 0.995049
0.008895 0.991105
0.007424 0.992576
0.011792 0.988208
0.005913 0.994087
0.013760 0.986240
0.012396 0.987604
0.012207 0.987793
0.015068 0.984932
0.005913 0.994087
0.010227 0.989773
0.004530 0.995470
0.101442 0.898558
0.098164 0.901836
0.109255 0.890745
0.108712 0.891288
0.095302 0.904698
0.116000 0.884000
0.105332 0.894668
0.098767 0.901233
0.112096 0.887904
0.109682 0.890318
0.098765 0.901235
0.102204 0.897796
0.111315 0.888685
0.102396 0.897604
0.100945 0.899055
0.100392 0.899608
0.108284 0.891716
0.101663 0.898337
0.104814 0.895186
0.096365 0.903635
0.000010 0.999990
0.000010 0.999990
0.000010 0.999990
0.000010 0.999990
0.000010 0.999990
0.000010 0.999990
0.000915 0.999085
0.000010 0.999990
0.000010 0.999990
0.000010 0.999990
0.000010 0.999990
0.000010 0.999990
0.000010 0.999990
0.000010 0.999990
0.000010 0.999990
0.000010 0.999990
0.000010 0.999990
0.000010 0.999990
0.000010 0.999990
0.000010 0.999990
0.213844 0.786156
0.129647 0.870353
0.196922 0.803078
0.034629 0.965371
0.084541 0.915459
0.203846 0.796154
0.164472 0.835528
0.035057 0.964943
0.115476 0.884524
0.036460 0.963540
0.049335 0.950665
0.054669 0.945331
0.052939 0.947061
0.051940 0.948060
0.065671 0.934329
0.056767 0.943233
0.059641 0.940359
0.093240 0.906760
0.074695 0.925305
0.023376 0.976624
0.000010 0.999990
0.000010 0.999990
0.000010 0.999990
0.000010 0.999990
0.001813 0.998187
0.000010 0.999990
0.000010 0.999990
0.000010 0.999990
0.028943 0.971057
0.025095 0.974905
0.032082 0.967918
0.036826 0.963174
0.053395 0.946605
0.169192 0.830808
0.169014 0.830986
0.142998 0.857002
0.170675 0.829325
0.143015 0.856985
0.128522 0.871478
0.107159 0.892841
0.154249 0.845751
0.156267 0.843733
0.147735 0.852265
0.159202 0.840798
0.191478 0.808522
0.112979 0.887021
0.128388 0.871612
0.000010 0.999990
0.000010 0.999990
0.000010 0.999990
0.000010 0.999990
0.000010 0.999990
0.000010 0.999990
0.001170 0.998830
0.000010 0.999990
0.000010 0.999990
0.000010 0.999990
0.000010 0.999990
0.000010 0.999990
0.000010 0.999990
0.000010 0.999990
0.000010 0.999990
0.000010 0.999990
0.000010 0.999990
0.000010 0.999990
0.000010 0.999990
0.000010 0.999990
0.000010 0.999990
0.000010 0.999990
0.000010 0.999990
0.000010 0.999990
0.000010 0.999990
0.000010 0.999990
0.000010 0.999990
0.000010 0.999990
0.000010 0.999990
0.000010 0.999990
0.000010 0.999990
0.000010 0.999990
0.000010 0.999990
0.000010 0.999990
0.003834 0.996166
0.117777 0.882223
0.110220 0.889780
0.071383 0.928617
0.114499 0.885501
0.107840 0.892160
0.126930 0.873070
0.095149 0.904851
0.088483 0.911517
0.000010 0.999990
0.000010 0.999990
0.000010 0.999990
0.002678 0.997322
0.000010 0.999990
0.000010 0.999990
0.000010 0.999990
0.000010 0.999990
0.000010 0.999990
0.000010 0.999990
0.000010 0.999990
0.000010 0.999990
0.000010 0.999990
0.000010 0.999990
0.000010 0.999990
0.000010 0.999990
0.000010 0.999990
0.000010 0.999990
0.000010 0.999990
0.060461 0.939539
0.010794 0.989206
0.013365 0.986635
0.016960 0.983040
0.023849 0.976151
0.031793 0.968207
0.035714 0.964286
0.020064 0.979936
0.024560 0.975440
0.005262 0.994738
0.000510 0.999490
0.000582 0.999418
0.003447 0.996553
0.000010 0.999990
0.001153 0.998847
0.000010 0.999990
0.005240 0.994760
0.009474 0.990526
0.001573 0.998427
0.006240 0.993760
0.008712 0.991288
0.000010 0.999990
0.009289 0.990711
0.000010 0.999990
0.002644 0.997356
0.001796 0.998204
0.007723 0.992277
0.006435 0.993565
0.007902 0.992098
0.000010 0.999990
0.000010 0.999990
0.000010 0.999990
0.000010 0.999990
0.000010 0.999990
0.000010 0.999990
0.000010 0.999990
0.000010 0.999990
0.000010 0.999990
0.000010 0.999990
0.000010 0.999990
0.000010 0.999990
0.000010 0.999990
0.000010 0.999990
0.000010 0.999990
0.006574 0.993426
0.000010 0.999990
0.000010 0.999990
0.000010 0.999990
0.000010 0.999990
0.000010 0.999990
0.000010 0.999990
0.000010 0.999990
0.000010 0.999990
0.000010 0.999990
0.000010 0.999990
0.000010 0.999990
0.000010 0.999990
0.000010 0.999990
0.000010 0.999990
0.000010 0.999990
0.000010 0.999990
0.000010 0.999990
0.000010 0.999990
0.000010 0.999990
0.000010 0.999990
0.000010 0.999990
0.001639 0.998361
0.002385 0.997615
0.000010 0.999990
0.003779 0.996221
0.001595 0.998405
0.000819 0.999181
0.000010 0.999990
0.000010 0.999990
0.002873 0.997127
0.000010 0.999990
0.001750 0.998250
0.000010 0.999990
0.004202 0.995798
0.004522 0.995478
0.000010 0.999990
0.003471 0.996529
0.000010 0.999990
0.005967 0.994033
0.003758 0.996242
0.005089 0.994911
0.004359 0.995641
0.000010 0.999990
0.000010 0.999990
0.000010 0.999990
0.000010 0.999990
0.000010 0.999990
0.000010 0.999990
0.000010 0.999990
0.000010 0.999990
0.000010 0.999990
0.000010 0.999990
0.000010 0.999990
0.000010 0.999990
0.000010 0.999990
0.000010 0.999990
0.000010 0.999990
0.000010 0.999990
0.000010 0.999990
0.000010 0.999990
0.000010 0.999990
0.000010 0.999990
0.000621 0.999379
0.000010 0.999990
0.000010 0.999990
0.000010 0.999990
0.000010 0.999990
0.000010 0.999990
0.000010 0.999990
0.000010 0.999990
0.000010 0.999990
0.000010 0.999990
0.000010 0.999990
0.000010 0.999990
0.000010 0.999990
0.000010 0.999990
0.000010 0.999990
0.000010 0.999990
0.001647 0.998353
0.000010 0.999990
0.000010 0.999990
0.000010 0.999990
0.000010 0.999990
0.000010 0.999990
0.001728 0.998272
0.001072 0.998928
0.000010 0.999990
0.000010 0.999990
0.000010 0.999990
0.000010 0.999990
0.000010 0.999990
0.000010 0.999990
0.000010 0.999990
0.000010 0.999990
0.003518 0.996482
0.000010 0.999990
0.000010 0.999990
0.000010 0.999990
0.000010 0.999990
0.000010 0.999990
0.000010 0.999990
0.001071 0.998929
0.302227 0.697773
0.286320 0.713680
0.337147 0.662853
0.229590 0.770410
0.208994 0.791006
0.355703 0.644297
0.214023 0.785977
0.222253 0.777747
0.329406 0.670594
0.371471 0.628529
0.386961 0.613039
0.376869 0.623131
0.382332 0.617668
0.374109 0.625891
0.374138 0.625862
0.369596 0.630404
0.325179 0.674821
0.412445 0.587555
0.408498 0.591502
0.411993 0.588007
0.412300 0.587700
0.388095 0.611905
0.395720 0.604280
0.418705 0.581295
0.352996 0.647004
0.399975 0.600025
0.365214 0.634786
0.398564 0.601436
0.388632 0.611368
0.394670 0.605330
0.394300 0.605700
0.361130 0.638870
0.377749 0.622251
0.351297 0.648703
0.362891 0.637109
0.376337 0.623663
0.269656 0.730344
0.368163 0.631837
0.338452 0.661548
0.325472 0.674528
0.228037 0.771963
0.251709 0.748291
0.254520 0.745480
0.291502 0.708498
0.242780 0.757220
0.334910 0.665090
0.138371 0.861629
0.135242 0.864758
0.129295 0.870705
0.128155 0.871845
0.124831 0.875169
0.126873 0.873127
0.118356 0.881644
0.125074 0.874926
0.134255 0.865745
0.135019 0.864981
0.137860 0.862140
0.133084 0.866916
0.132304 0.867696
0.129572 0.870428
0.755239 0.244761
0.769071 0.230929
0.758262 0.241738
0.768370 0.231630
0.755148 0.244852
0.749662 0.250338
0.773699 0.226301
0.741892 0.258108
0.796347 0.203653
0.783660 0.216340
0.766515 0.233485
0.744168 0.255832
0.771552 0.228448
0.778459 0.221541
0.748510 0.251490
0.777247 0.222753
0.789958 0.210042
0.764272 0.235728
0.751984 0.248016
0.770796 0.229204
0.968664 0.031336
0.956479 0.043521
0.934375 0.065625
0.934038 0.065962
0.914000 0.086000
0.940424 0.059576
0.968604 0.031396
0.938767 0.061233
0.890185 0.109815
0.846358 0.153642
0.878094 0.121906
0.941769 0.058231
0.969323 0.030677
0.905980 0.094020
0.935705 0.064295
0.909487 0.090513
0.912547 0.087453
0.911777 0.088223
0.945042 0.054958
0.950935 0.049065
0.985403 0.014597
0.989370 0.010630
0.999495 0.000505
0.999990 0.000010
0.999435 0.000565
0.990160 0.009840
0.998214 0.001786
0.996904 0.003096
0.999019 0.000981
0.999990 0.000010
0.999990 0.000010
0.998209 0.001791
0.995127 0.004873
0.999990 0.000010
0.980082 0.019918
0.991095 0.008905
0.988197 0.011803
0.978833 0.021167
0.997647 0.002353
0.999990 0.000010
0.999990 0.000010
0.999990 0.000010
0.999990 0.000010
0.999990 0.000010
0.999990 0.000010
0.999990 0.000010
0.999990 0.000010
0.999990 0.000010
0.999990 0.000010
0.999990 0.000010
0.999990 0.000010
0.999990 0.000010
0.999990 0.000010
0.999990 0.000010
0.994338 0.005662
0.999990 0.000010
0.999990 0.000010
0.999990 0.000010
0.999990 0.000010
0.999990 0.000010
0.993886 0.006114
0.999990 0.000010
0.999990 0.000010
0.995414 0.004586
0.999990 0.000010
0.999990 0.000010
0.999990 0.000010
0.999990 0.000010
0.999990 0.000010
0.983952 0.016048
0.999990 0.000010
0.999990 0.000010
0.999990 0.000010
0.989647 0.010353
0.991248 0.008752
0.999990 0.000010
0.999990 0.000010
0.999990 0.000010
0.999990 0.000010
0.999990 0.000010
0.999990 0.000010
0.999990 0.000010
0.999990 0.000010
0.999990 0.000010
0.999990 0.000010
0.999990 0.000010
0.999990 0.000010
0.999990 0.000010
0.999990 0.000010
0.999990 0.000010
0.999990 0.000010
0.999990 0.000010
0.999539 0.000461
0.999990 0.000010
0.999990 0.000010
0.999990 0.000010
0.999871 0.000129
0.998011 0.001989
0.997627 0.002373
0.999767 0.000233
0.995112 0.004888
0.994136 0.005864
0.965075 0.034925
0.998575 0.001425
0.999487 0.000513
0.999990 0.000010
0.999990 0.000010
0.996625 0.003375
0.992539 0.007461
0.992025 0.007975
0.999990 0.000010
0.999990 0.000010
0.999990 0.000010
0.999990 0.000010
0.905903 0.094097
0.999990 0.000010
0.930108 0.069892
0.998959 0.001041
0.999990 0.000010
0.993901 0.006099
0.999990 0.000010
0.999990 0.000010
0.999990 0.000010
0.999990 0.000010
0.999990 0.000010
0.999990 0.000010
0.999990 0.000010
0.992901 0.007099
0.999990 0.000010
0.997706 0.002294
0.984165 0.015835
0.997368 0.002632
0.924684 0.075316
0.915094 0.084906
0.961889 0.038111
0.915516 0.084484
0.971312 0.028688
0.893294 0.106706
0.939922 0.060078
0.903333 0.096667
0.916001 0.083999
0.923940 0.076060
0.933001 0.066999
0.901132 0.098868
0.716469 0.283531
0.728709 0.271291
0.723272 0.276728
0.717852 0.282148
0.722741 0.277259
0.733956 0.266044
0.732439 0.267561
0.714430 0.285570
0.729632 0.270368
0.714500 0.285500
0.705942 0.294058
0.725033 0.274967
0.728066 0.271934
0.720472 0.279528
0.715696 0.284304
0.717797 0.282203
0.717126 0.282874
0.715715 0.284285
0.727961 0.272039
0.721810 0.278190
0.347808 0.652192
0.297008 0.702992
0.290657 0.709343
0.291707 0.708293
0.309678 0.690322
0.305300 0.694700
0.261508 0.738492
0.275936 0.724064
0.240917 0.759083
0.319707 0.680293
0.298115 0.701885
0.292844 0.707156
0.356176 0.643824
0.315273 0.684727
0.330409 0.669591
0.296705 0.703295
0.326112 0.673888
0.271979 0.728021
0.314640 0.685360
0.340168 0.659832
0.332147 0.667853
0.332417 0.667583
0.308074 0.691926
0.245187 0.754813
0.321944 0.678056
0.330883 0.669117
0.317642 0.682358
0.263669 0.736331
0.319105 0.680895
0.271933 0.728067
0.301442 0.698558
0.324768 0.675232
0.325194 0.674806
0.332058 0.667942
0.290771 0.709229
0.374368 0.625632
0.312295 0.687705
0.287636 0.712364
0.235647 0.764353
0.299698 0.700302
0.348009 0.651991
0.324323 0.675677
0.451877 0.548123
0.381075 0.618925
0.372581 0.627419
0.280450 0.719550
0.309397 0.690603
0.353297 0.646703
0.400609 0.599391
0.404497 0.595503
0.348410 0.651590
0.338170 0.661830
0.346525 0.653475
0.335084 0.664916
0.362069 0.637931
0.345588 0.654412
0.387185 0.612815
0.330442 0.669558
0.364253 0.635747
0.297144 0.702856
0.658702 0.341298
0.642295 0.357705
0.647306 0.352694
0.649682 0.350318
0.629783 0.370217
0.618059 0.381941
0.634134 0.365866
0.658102 0.341898
0.662537 0.337463
0.619570 0.380430
0.623155 0.376845
0.628422 0.371578
0.654294 0.345706
0.654309 0.345691
0.638695 0.361305
0.648195 0.351805
0.650154 0.349846
0.999990 0.000010
0.988860 0.011140
0.999990 0.000010
0.999990 0.000010
0.967154 0.032846
0.985557 0.014443
0.507979 0.492021
0.507532 0.492468
0.509642 0.490358
0.504587 0.495413
0.504072 0.495928
0.988726 0.011274
0.622886 0.377114
0.893328 0.106672
0.994134 0.005866
0.989996 0.010004
0.990112 0.009888
0.999990 0.000010
0.996300 0.003700
0.995045 0.004955
0.999990 0.000010
0.999990 0.000010
0.999990 0.000010
0.999990 0.000010
0.999990 0.000010
0.999990 0.000010
0.999990 0.000010
0.999990 0.000010
0.999990 0.000010
0.999990 0.000010
0.999990 0.000010
0.999990 0.000010
0.999990 0.000010
0.999990 0.000010
0.999990 0.000010
0.508984 0.491016
0.994402 0.005598
0.986402 0.013598
0.999990 0.000010
0.999990 0.000010
0.960974 0.039026
0.999990 0.000010
0.988873 0.011127
0.999990 0.000010
0.999990 0.000010
0.999990 0.000010
0.999990 0.000010
0.999108 0.000892
0.999990 0.000010
0.999990 0.000010
0.993826 0.006174
0.999990 0.000010
0.998047 0.001953
0.997020 0.002980
0.990756 0.009244
0.991627 0.008373
0.993236 0.006764
0.993006 0.006994
0.975447 0.024553
0.973651 0.026349
0.973667 0.026333
0.978458 0.021542
0.981759 0.018241
0.979407 0.020593
0.975763 0.024237
0.988658 0.011342
0.984847 0.015153
0.980263 0.019737
0.973592 0.026408
0.988243 0.011757
0.989345 0.010655
0.974584 0.025416
0.977996 0.022004
0.984555 0.015445
0.999990 0.000010
0.999990 0.000010
0.999990 0.000010
0.870411 0.129589
0.999990 0.000010
0.999990 0.000010
0.889171 0.110829
0.870300 0.129700
0.999990 0.000010
0.999990 0.000010
0.999990 0.000010
0.999990 0.000010
0.999990 0.000010
0.999990 0.000010
0.999990 0.000010
0.999990 0.000010
0.999990 0.000010
0.981681 0.018319
0.999990 0.000010
0.999990 0.000010
0.959924 0.040076
0.999990 0.000010
0.930263 0.069737
0.999990 0.000010
0.999990 0.000010
0.942386 0.057614
0.999990 0.000010
0.875545 0.124455
0.888841 0.111159
0.880584 0.119416
0.999990 0.000010
0.999990 0.000010
0.999990 0.000010
0.999990 0.000010
0.999990 0.000010
0.999990 0.000010
0.999990 0.000010
0.999990 0.000010
0.999990 0.000010
0.999990 0.000010
0.999990 0.000010
0.999990 0.000010
0.999990 0.000010
0.999990 0.000010
0.999990 0.000010
0.999990 0.000010
0.999990 0.000010
0.999990 0.000010
0.999990 0.000010
0.999990 0.000010
0.999990 0.000010
0.999990 0.000010
0.999990 0.000010
0.999990 0.000010
0.999990 0.000010
0.999990 0.000010
0.999990 0.000010
0.999990 0.000010
0.999990 0.000010
0.999990 0.000010
0.968342 0.031658
0.997385 0.002615
0.999990 0.000010
0.999990 0.000010
0.999990 0.000010
0.999990 0.000010
0.999990 0.000010
0.999990 0.000010
0.999990 0.000010
0.995745 0.004255
0.174564 0.825436
0.181901 0.818099
0.163702 0.836298
0.179753 0.820247
0.164262 0.835738
0.159006 0.840994
0.166254 0.833746
0.188254 0.811746
0.187486 0.812514
0.194083 0.805917
0.167512 0.832488
0.163623 0.836377
0.182602 0.817398
0.168767 0.831233
0.181167 0.818833
0.154478 0.845522
0.162076 0.837924
0.179087 0.820913
0.162714 0.837286
0.158571 0.841429
0.202269 0.797731
0.275286 0.724714
0.211413 0.788587
0.236046 0.763954
0.259392 0.740608
0.191347 0.808653
0.281511 0.718489
0.237576 0.762424
0.262260 0.737740
0.250324 0.749676
0.224545 0.775455
0.351104 0.648896
0.278449 0.721551
0.299186 0.700814
0.262477 0.737523
0.275877 0.724123
0.232305 0.767695
0.064621 0.935379
0.055099 0.944901
0.051015 0.948985
0.054158 0.945842
0.057647 0.942353
0.036812 0.963188
0.031265 0.968735
0.049414 0.950586
0.044433 0.955567
0.056778 0.943222
0.058269 0.941731
0.038927 0.961073
0.039888 0.960112
0.047146 0.952854
0.042101 0.957899
0.030110 0.969890
0.056693 0.943307
0.054775 0.945225
0.049030 0.950970
0.000352 0.999648
0.002700 0.997300
0.000010 0.999990
0.000010 0.999990
0.000010 0.999990
0.001204 0.998796
0.000010 0.999990
0.000010 0.999990
0.003027 0.996973
0.000010 0.999990
0.002124 0.997876
0.003520 0.996480
0.000010 0.999990
0.000010 0.999990
0.000010 0.999990
0.002880 0.997120
0.000157 0.999843
0.000010 0.999990
0.003120 0.996880
0.000010 0.999990
0.181430 0.818570
0.138388 0.861612
0.149223 0.850777
0.131855 0.868145
0.146052 0.853948
0.131241 0.868759
0.136695 0.863305
0.198182 0.801818
0.128380 0.871620
0.146008 0.853992
0.147320 0.852680
0.133232 0.866768
0.145949 0.854051
0.134723 0.865277
0.139615 0.860385
0.139611 0.860389
0.141337 0.858663
0.139721 0.860279
0.181120 0.818880
0.136929 0.863071
0.797419 0.202581
0.779677 0.220323
0.805393 0.194607
0.801211 0.198789
0.785142 0.214858
0.701095 0.298905
0.784390 0.215610
0.799468 0.200532
0.789368 0.210632
0.778228 0.221772
0.796785 0.203215
0.784545 0.215455
0.769633 0.230367
0.802161 0.197839
0.805560 0.194440
0.787077 0.212923
0.799747 0.200253
0.747458 0.252542
0.797420 0.202580
0.789025 0.210975
0.716246 0.283754
0.709976 0.290024
0.673703 0.326297
0.728779 0.271221
0.716116 0.283884
0.724255 0.275745
0.687037 0.312963
0.701073 0.298927
0.705199 0.294801
0.702222 0.297778
0.672521 0.327479
0.697279 0.302721
0.731397 0.268603
0.648066 0.351934
0.745614 0.254386
0.706840 0.293160
0.714583 0.285417
0.740606 0.259394
0.689608 0.310392
0.698631 0.301369
0.000478 0.999522
0.002667 0.997333
0.000010 0.999990
0.000010 0.999990
0.000010 0.999990
0.001910 0.998090
0.003502 0.996498
0.003076 0.996924
0.000010 0.999990
0.001407 0.998593
0.000753 0.999247
0.004614 0.995386
0.000010 0.999990
0.005126 0.994874
0.004131 0.995869
0.004022 0.995978
0.000010 0.999990
0.007028 0.992972
0.003484 0.996516
0.234279 0.765721
0.238029 0.761971
0.223954 0.776046
0.236569 0.763431
0.173901 0.826099
0.230648 0.769352
0.220401 0.779599
0.185707 0.814293
0.208457 0.791543
0.222696 0.777304
0.223923 0.776077
0.229316 0.770684
0.158708 0.841292
0.210274 0.789726
0.000010 0.999990
0.003673 0.996327
0.000142 0.999858
0.001659 0.998341
0.000010 0.999990
0.002363 0.997637
0.002382 0.997618
0.000390 0.999610
0.000010 0.999990
0.000010 0.999990
0.004609 0.995391
0.001714 0.998286
0.000010 0.999990
0.000010 0.999990
0.003247 0.996753
0.000010 0.999990
0.000010 0.999990
0.010110 0.989890
0.000010 0.999990
0.000010 0.999990
0.000010 0.999990
0.000010 0.999990
0.000010 0.999990
0.000010 0.999990
0.000010 0.999990
0.000010 0.999990
0.000010 0.999990
0.000010 0.999990
0.001565 0.998435
0.000010 0.999990
0.000010 0.999990
0.000010 0.999990
0.000010 0.999990
0.000010 0.999990
0.000010 0.999990
0.000010 0.999990
0.000010 0.999990
0.000010 0.999990
0.000010 0.999990
0.000010 0.999990
0.733501 0.266499
0.709596 0.290404
0.719955 0.280045
0.714611 0.285389
0.706145 0.293855
0.720622 0.279378
0.699358 0.300642
0.702598 0.297402
0.730111 0.269889
0.718576 0.281424
0.729448 0.270552
0.687519 0.312481
0.725435 0.274565
0.707522 0.292478
0.739579 0.260421
0.711542 0.288458
0.686709 0.313291
0.703872 0.296128
0.710323 0.289677
0.730905 0.269095
0.129860 0.870140
0.126738 0.873262
0.130904 0.869096
0.133196 0.866804
0.130987 0.869013
0.130910 0.869090
0.130513 0.869487
0.129149 0.870851
0.142050 0.857950
0.132371 0.867629
0.124189 0.875811
0.127437 0.872563
0.130598 0.869402
0.126793 0.873207
0.124523 0.875477
0.125353 0.874647
0.126388 0.873612
0.136023 0.863977
0.126220 0.873780
0.133181 0.866819
0.000010 0.999990
0.000010 0.999990
0.000010 0.999990
0.004598 0.995402
0.000010 0.999990
0.000010 0.999990
0.006305 0.993695
0.000010 0.999990
0.000010 0.999990
0.000010 0.999990
0.005040 0.994960
0.000010 0.999990
0.004461 0.995539
0.002908 0.997092
0.000010 0.999990
0.003678 0.996322
0.001479 0.998521
0.000010 0.999990
0.521347 0.478653
0.534276 0.465724
0.532919 0.467081
0.527291 0.472709
0.500790 0.499210
0.540424 0.459576
0.539149 0.460851
0.543215 0.456785
0.528740 0.471260
0.518533 0.481467
0.541399 0.458601
0.540460 0.459540
0.541864 0.458136
0.514469 0.485531
0.540377 0.459623
0.528142 0.471858
0.500282 0.499718
0.517914 0.482086
0.537384 0.462616
0.533929 0.466071
0.000010 0.999990
0.000010 0.999990
0.003481 0.996519
0.000010 0.999990
0.005685 0.994315
0.001223 0.998777
0.000010 0.999990
0.002228 0.997772
0.000010 0.999990
0.000010 0.999990
0.000010 0.999990
0.000010 0.999990
0.000010 0.999990
0.000010 0.999990
0.002059 0.997941
0.000336 0.999664
0.005537 0.994463
0.000010 0.999990
0.000010 0.999990
0.003142 0.996858
0.004406 0.995594
0.002035 0.997965
0.000010 0.999990
0.002623 0.997377
0.001698 0.998302
0.000010 0.999990
0.000010 0.999990
0.000010 0.999990
0.005122 0.994878
0.000010 0.999990
0.000010 0.999990
0.000010 0.999990
0.001794 0.998206
0.000010 0.999990
0.000834 0.999166
0.000010 0.999990
0.003429 0.996571
0.000010 0.999990
0.002988 0.997012
0.000010 0.999990
0.000010 0.999990
0.000010 0.999990
0.000010 0.999990
0.000464 0.999536
0.004406 0.995594
0.000010 0.999990
0.004672 0.995328
0.000010 0.999990
0.000010 0.999990
0.000010 0.999990
0.001736 0.998264
0.000300 0.999700
0.000179 0.999821
0.000010 0.999990
0.005461 0.994539
0.001074 0.998926
0.000010 0.999990
0.003138 0.996862
0.586240 0.413760
0.559498 0.440502
0.562090 0.437910
0.417192 0.582808
0.540678 0.459322
0.552071 0.447929
0.423947 0.576053
0.548950 0.451050
0.611148 0.388852
0.538890 0.461110
0.480373 0.519627
0.540354 0.459646
0.516406 0.483594
0.470512 0.529488
0.462636 0.537364
0.508451 0.491549
0.510315 0.489685
0.581465 0.418535
0.496615 0.503385
0.528793 0.471207
0.991846 0.008154
0.987912 0.012088
0.990783 0.009217
0.999990 0.000010
0.989379 0.010621
0.983224 0.016776
0.988866 0.011134
0.986225 0.013775
0.990591 0.009409
0.999990 0.000010
0.999990 0.000010
0.999990 0.000010
0.999990 0.000010
0.996426 0.003574
0.979159 0.020841
0.992261 0.007739
0.980673 0.019327
0.999990 0.000010
0.987672 0.012328
0.921307 0.078693
0.997171 0.002829
0.999990 0.000010
0.998563 0.001437
0.988059 0.011941
0.997094 0.002906
0.999684 0.000316
0.980698 0.019302
0.999990 0.000010
0.999990 0.000010
0.999990 0.000010
0.999990 0.000010
0.999990 0.000010
0.687994 0.312006
0.687950 0.312050
0.661668 0.338332
0.676393 0.323607
0.687711 0.312289
0.215657 0.784343
0.197651 0.802349
0.166292 0.833708
0.189310 0.810690
0.184712 0.815288
