# Supplementary material for: Genetic analysis of Thai cattle reveals a Southeast Asian indicine ancestry
Source: PeerJ. 2015 Oct 27;3:e1318. doi: 10.7717/peerj.1318 (PMC4627918; doi:10.7717/peerj.1318)
Supplement: Dataset S2 — The Q values inferred by ADMIXTURE for each modeled K are shown for each individual, which are labeled according to breed information. The data are organized into three folders, each of which represents the ADMIXTURE experiments described in Fig. S5. [file peerj-03-1318-s007.zip › SupplementDataS7/1397breeds/20.Q]

0.925896 0.017469 0.000010 0.000010 0.005676 0.000010 0.000010 0.000010 0.000010 0.000010 0.031779 0.000010 0.000010 0.004463 0.000010 0.000010 0.006134 0.006429 0.000010 0.002033
0.911313 0.000010 0.000010 0.000010 0.012688 0.000010 0.000010 0.025742 0.000010 0.003765 0.039413 0.000010 0.001545 0.000010 0.000010 0.000010 0.003954 0.001461 0.000010 0.000010
0.944663 0.000010 0.000010 0.000010 0.000010 0.000010 0.000010 0.000010 0.000010 0.025781 0.029385 0.000010 0.000010 0.000010 0.000010 0.000010 0.000010 0.000010 0.000010 0.000010
0.995359 0.000185 0.000010 0.000010 0.002942 0.000010 0.000010 0.000010 0.000010 0.000010 0.000010 0.000010 0.000010 0.000010 0.000010 0.000010 0.000010 0.000010 0.000010 0.001354
0.939438 0.015757 0.000010 0.000010 0.008250 0.000010 0.000010 0.020958 0.000010 0.004311 0.000010 0.000010 0.000010 0.011147 0.000010 0.000010 0.000010 0.000010 0.000010 0.000010
0.975804 0.000010 0.000010 0.000010 0.000010 0.000010 0.000010 0.000010 0.000010 0.000010 0.024016 0.000010 0.000010 0.000010 0.000010 0.000010 0.000010 0.000010 0.000010 0.000010
0.995043 0.000010 0.000010 0.000010 0.000010 0.000010 0.000010 0.000010 0.000010 0.000010 0.004777 0.000010 0.000010 0.000010 0.000010 0.000010 0.000010 0.000010 0.000010 0.000010
0.999810 0.000010 0.000010 0.000010 0.000010 0.000010 0.000010 0.000010 0.000010 0.000010 0.000010 0.000010 0.000010 0.000010 0.000010 0.000010 0.000010 0.000010 0.000010 0.000010
0.911565 0.000010 0.000010 0.000010 0.017504 0.000010 0.000010 0.001451 0.000010 0.000010 0.050279 0.000010 0.012841 0.005975 0.000010 0.000254 0.000010 0.000010 0.000010 0.000010
0.950138 0.003532 0.000010 0.000010 0.000010 0.000010 0.000010 0.012853 0.000010 0.002204 0.001268 0.009702 0.000010 0.019966 0.000010 0.000217 0.000010 0.000010 0.000010 0.000010
0.925499 0.000010 0.000010 0.000010 0.010739 0.000010 0.000010 0.008066 0.000010 0.020044 0.018847 0.000010 0.000010 0.003736 0.000010 0.000010 0.000010 0.012939 0.000010 0.000010
0.999810 0.000010 0.000010 0.000010 0.000010 0.000010 0.000010 0.000010 0.000010 0.000010 0.000010 0.000010 0.000010 0.000010 0.000010 0.000010 0.000010 0.000010 0.000010 0.000010
0.975063 0.000010 0.000010 0.000010 0.007155 0.000010 0.000010 0.000010 0.000010 0.000010 0.003421 0.000010 0.000010 0.003275 0.000010 0.010936 0.000010 0.000010 0.000010 0.000010
0.929919 0.000142 0.000010 0.000010 0.000010 0.000010 0.000010 0.028499 0.000013 0.013040 0.022953 0.000010 0.000010 0.000591 0.000010 0.000010 0.004724 0.000010 0.000010 0.000010
0.890868 0.000010 0.000010 0.000010 0.005628 0.000010 0.000010 0.016260 0.000010 0.051625 0.009571 0.000010 0.000010 0.011436 0.000010 0.000386 0.014106 0.000010 0.000010 0.000010
0.999810 0.000010 0.000010 0.000010 0.000010 0.000010 0.000010 0.000010 0.000010 0.000010 0.000010 0.000010 0.000010 0.000010 0.000010 0.000010 0.000010 0.000010 0.000010 0.000010
0.962965 0.000010 0.000010 0.000010 0.000010 0.000010 0.000010 0.000010 0.003136 0.000010 0.033727 0.000010 0.000012 0.000010 0.000010 0.000010 0.000010 0.000010 0.000010 0.000010
0.948565 0.000010 0.000010 0.000010 0.000010 0.000010 0.000010 0.000010 0.000010 0.026805 0.024461 0.000010 0.000010 0.000010 0.000010 0.000010 0.000010 0.000010 0.000010 0.000010
0.919624 0.000010 0.000010 0.000010 0.000010 0.000010 0.000010 0.000010 0.000010 0.014173 0.056435 0.000010 0.000010 0.006766 0.000010 0.000010 0.000010 0.000010 0.000010 0.002852
0.974199 0.000010 0.000010 0.000010 0.000010 0.000010 0.000010 0.006173 0.000010 0.012662 0.000691 0.000010 0.000010 0.000010 0.000010 0.000010 0.000010 0.000010 0.000010 0.006125
0.000010 0.000010 0.000010 0.000010 0.000010 0.000010 0.000010 0.000010 0.000010 0.000010 0.000010 0.999810 0.000010 0.000010 0.000010 0.000010 0.000010 0.000010 0.000010 0.000010
0.000010 0.003599 0.000010 0.000010 0.010685 0.000010 0.000010 0.002148 0.000010 0.000010 0.056070 0.924114 0.000010 0.003243 0.000010 0.000010 0.000010 0.000010 0.000010 0.000010
0.000010 0.000010 0.000010 0.000010 0.000010 0.000010 0.000010 0.000010 0.000010 0.000010 0.000010 0.999810 0.000010 0.000010 0.000010 0.000010 0.000010 0.000010 0.000010 0.000010
0.015598 0.000010 0.000010 0.000010 0.000010 0.000010 0.000010 0.000010 0.000010 0.000010 0.000010 0.984222 0.000010 0.000010 0.000010 0.000010 0.000010 0.000010 0.000010 0.000010
0.000010 0.000010 0.000010 0.000010 0.000010 0.000010 0.000010 0.000010 0.000010 0.000010 0.010012 0.989808 0.000010 0.000010 0.000010 0.000010 0.000010 0.000010 0.000010 0.000010
0.000010 0.000010 0.000010 0.000010 0.000010 0.000010 0.000010 0.013820 0.000010 0.000010 0.006207 0.978081 0.000010 0.001732 0.000010 0.000010 0.000010 0.000010 0.000010 0.000010
0.000010 0.000010 0.000010 0.000010 0.000010 0.000010 0.000010 0.000010 0.000010 0.000010 0.000010 0.999810 0.000010 0.000010 0.000010 0.000010 0.000010 0.000010 0.000010 0.000010
0.000010 0.000010 0.000010 0.000010 0.000010 0.000010 0.000010 0.000010 0.000010 0.000010 0.000010 0.999810 0.000010 0.000010 0.000010 0.000010 0.000010 0.000010 0.000010 0.000010
0.000010 0.000010 0.000010 0.000010 0.000010 0.000010 0.000010 0.000010 0.000010 0.000010 0.000010 0.999810 0.000010 0.000010 0.000010 0.000010 0.000010 0.000010 0.000010 0.000010
0.000010 0.000010 0.000010 0.000010 0.000010 0.000010 0.000010 0.000010 0.000010 0.000010 0.000010 0.999810 0.000010 0.000010 0.000010 0.000010 0.000010 0.000010 0.000010 0.000010
0.000010 0.000010 0.000010 0.000010 0.000010 0.000010 0.000010 0.024796 0.000010 0.006483 0.000010 0.959088 0.001262 0.000010 0.000010 0.000010 0.000010 0.008222 0.000010 0.000010
0.000010 0.000010 0.000010 0.000010 0.010720 0.000010 0.000010 0.027310 0.000010 0.000010 0.033899 0.834695 0.004031 0.000010 0.000010 0.000010 0.000010 0.000010 0.000010 0.089205
0.004960 0.008915 0.000010 0.000010 0.025506 0.000010 0.000010 0.008740 0.000010 0.000010 0.009555 0.899283 0.000010 0.000010 0.000010 0.000010 0.008746 0.004674 0.000010 0.029512
0.000010 0.016278 0.000010 0.000010 0.000010 0.000010 0.000010 0.024125 0.009889 0.000010 0.045507 0.904052 0.000010 0.000010 0.000010 0.000010 0.000010 0.000010 0.000010 0.000010
0.000010 0.000010 0.000010 0.000010 0.000010 0.000010 0.000010 0.000010 0.000010 0.000010 0.000010 0.999810 0.000010 0.000010 0.000010 0.000010 0.000010 0.000010 0.000010 0.000010
0.000010 0.000010 0.000010 0.000010 0.000010 0.000010 0.000010 0.000010 0.000010 0.000010 0.000010 0.999810 0.000010 0.000010 0.000010 0.000010 0.000010 0.000010 0.000010 0.000010
0.037312 0.000010 0.000010 0.000010 0.034300 0.000010 0.000010 0.000010 0.000010 0.000010 0.031566 0.896662 0.000010 0.000010 0.000010 0.000010 0.000010 0.000010 0.000010 0.000010
0.000010 0.000010 0.000010 0.000010 0.000010 0.000010 0.000010 0.000010 0.000010 0.000010 0.000010 0.977874 0.000010 0.021946 0.000010 0.000010 0.000010 0.000010 0.000010 0.000010
0.000010 0.000010 0.000010 0.000010 0.000010 0.000010 0.000010 0.000010 0.000010 0.000010 0.000010 0.999810 0.000010 0.000010 0.000010 0.000010 0.000010 0.000010 0.000010 0.000010
0.000010 0.000010 0.000010 0.000010 0.000010 0.000010 0.000010 0.000010 0.000010 0.000010 0.000010 0.999810 0.000010 0.000010 0.000010 0.000010 0.000010 0.000010 0.000010 0.000010
0.000010 0.017995 0.000010 0.000010 0.738913 0.000010 0.000010 0.020944 0.001074 0.007374 0.000519 0.000010 0.000010 0.010394 0.000010 0.013935 0.005020 0.006328 0.000010 0.177414
0.000010 0.005640 0.000010 0.000010 0.655514 0.000010 0.000010 0.045452 0.000010 0.016161 0.003589 0.000010 0.013343 0.053876 0.000010 0.000010 0.008747 0.007704 0.000010 0.189874
0.000010 0.008718 0.000010 0.000010 0.705573 0.000010 0.000010 0.021322 0.006236 0.000010 0.000010 0.000010 0.000010 0.025621 0.000010 0.004487 0.000010 0.020118 0.000010 0.207804
0.000010 0.013208 0.000315 0.000010 0.702825 0.000010 0.000010 0.005458 0.008487 0.000010 0.000010 0.000010 0.000010 0.000010 0.000010 0.000010 0.000010 0.020536 0.000010 0.249040
0.000010 0.000868 0.000010 0.000010 0.687244 0.000010 0.000010 0.020891 0.011809 0.003551 0.000818 0.000010 0.000010 0.047312 0.000010 0.009393 0.000010 0.025135 0.000010 0.192879
0.000010 0.008273 0.000010 0.000010 0.729384 0.000010 0.000010 0.023970 0.008525 0.000010 0.000010 0.000010 0.000010 0.034231 0.000010 0.002453 0.000010 0.003380 0.000010 0.189665
0.000010 0.021405 0.000010 0.000010 0.687155 0.000010 0.000010 0.041665 0.006591 0.000010 0.000594 0.000010 0.000010 0.001474 0.000010 0.005001 0.010489 0.024166 0.000010 0.201361
0.000010 0.007806 0.000010 0.000010 0.687205 0.000010 0.000010 0.038905 0.000010 0.000010 0.004879 0.000010 0.007430 0.032948 0.000010 0.014827 0.000010 0.013369 0.000010 0.192521
0.000010 0.000010 0.000010 0.000010 0.680600 0.000010 0.000010 0.034982 0.000018 0.000010 0.013387 0.000010 0.000010 0.011099 0.000010 0.000010 0.000010 0.015843 0.000010 0.243940
0.000010 0.000123 0.000010 0.000010 0.737137 0.000010 0.000010 0.024602 0.000010 0.000010 0.000010 0.000010 0.000010 0.023973 0.000010 0.020165 0.000010 0.000010 0.000010 0.193860
0.000010 0.000010 0.000010 0.000010 0.694542 0.000010 0.000010 0.014770 0.000010 0.000010 0.000010 0.000010 0.000010 0.042928 0.000010 0.007740 0.010976 0.000010 0.000010 0.228904
0.000010 0.000010 0.000010 0.000010 0.697990 0.000010 0.000010 0.009739 0.005640 0.013209 0.000010 0.000010 0.000010 0.023226 0.000010 0.010811 0.013707 0.000010 0.000010 0.225557
0.000010 0.019594 0.000010 0.000010 0.719860 0.000010 0.000010 0.034179 0.003423 0.000010 0.000010 0.000010 0.000010 0.016676 0.000010 0.011907 0.006713 0.000010 0.000010 0.187528
0.000010 0.011375 0.000010 0.000010 0.674952 0.000010 0.000010 0.021945 0.004243 0.000010 0.002531 0.000010 0.000010 0.013524 0.000010 0.018348 0.000010 0.019026 0.000010 0.233944
0.000010 0.009198 0.000010 0.000010 0.719690 0.000010 0.000010 0.011874 0.004174 0.023850 0.000010 0.000010 0.002615 0.033929 0.000010 0.008329 0.000010 0.000010 0.000010 0.186230
0.002218 0.009816 0.000010 0.000010 0.678194 0.000010 0.000010 0.023146 0.000010 0.000010 0.000010 0.000010 0.004160 0.018426 0.000010 0.014939 0.001776 0.023028 0.000010 0.224197
0.000010 0.022482 0.003508 0.004818 0.732178 0.000010 0.000010 0.014435 0.000010 0.000010 0.000346 0.000010 0.011962 0.000010 0.000010 0.003532 0.000485 0.009556 0.000010 0.196609
0.000010 0.015417 0.000010 0.000010 0.741736 0.000010 0.000010 0.000010 0.023796 0.000010 0.018884 0.000010 0.000010 0.011054 0.000010 0.000010 0.015633 0.002804 0.000010 0.170555
0.000010 0.001281 0.000010 0.000010 0.769746 0.000010 0.000010 0.020443 0.008217 0.000010 0.000010 0.000010 0.000010 0.019837 0.000010 0.006192 0.007650 0.000010 0.000010 0.166514
0.002184 0.015209 0.000010 0.000010 0.697436 0.000010 0.000010 0.040342 0.000010 0.000010 0.000010 0.000010 0.018178 0.024554 0.000010 0.005160 0.000010 0.000010 0.000010 0.196817
0.018307 0.000010 0.002125 0.000010 0.452178 0.010387 0.000010 0.001043 0.000010 0.058325 0.153756 0.022605 0.000010 0.029494 0.000010 0.012933 0.002499 0.000010 0.005592 0.230687
0.021567 0.015524 0.002455 0.000010 0.445956 0.002078 0.000010 0.036888 0.000010 0.076004 0.125088 0.079390 0.016271 0.000010 0.008557 0.000010 0.000010 0.000010 0.008619 0.161532
0.027921 0.012342 0.000010 0.000010 0.449419 0.026631 0.000010 0.000010 0.001227 0.022241 0.186364 0.109275 0.000010 0.009953 0.000010 0.000010 0.000010 0.000010 0.011121 0.143416
0.045553 0.018697 0.000589 0.002084 0.417096 0.000010 0.000010 0.000010 0.000010 0.054202 0.168443 0.092412 0.010175 0.000010 0.003124 0.001933 0.004977 0.000812 0.046705 0.133149
0.022484 0.000010 0.000010 0.000010 0.401086 0.020628 0.000010 0.024201 0.000010 0.081132 0.148543 0.070564 0.000010 0.020787 0.000010 0.002578 0.023733 0.000010 0.000010 0.184173
0.016338 0.013781 0.002813 0.000010 0.511598 0.001214 0.000010 0.001583 0.000010 0.031044 0.166962 0.073464 0.000010 0.012722 0.000186 0.000010 0.000455 0.000010 0.022970 0.144809
0.022783 0.027391 0.000010 0.000010 0.427099 0.006768 0.000010 0.000010 0.008350 0.018763 0.179619 0.085653 0.000010 0.016233 0.000010 0.000010 0.011166 0.003427 0.052201 0.140479
0.008797 0.018425 0.000010 0.000010 0.369984 0.000010 0.004109 0.020265 0.016665 0.074070 0.125066 0.092964 0.000010 0.026672 0.000010 0.000010 0.000010 0.001120 0.011177 0.230616
0.009593 0.000010 0.006875 0.000010 0.449545 0.000010 0.000010 0.006383 0.000010 0.052848 0.170524 0.081623 0.000010 0.013577 0.000010 0.000010 0.016776 0.000010 0.030270 0.161896
0.022130 0.019300 0.000010 0.000010 0.452739 0.003641 0.000010 0.018251 0.000010 0.047582 0.195628 0.046118 0.000010 0.009800 0.004821 0.000010 0.011260 0.015683 0.004312 0.148675
0.039145 0.005612 0.000010 0.000010 0.468662 0.000010 0.000010 0.000010 0.001963 0.068500 0.152774 0.099799 0.000010 0.000010 0.006765 0.000708 0.000909 0.000010 0.026542 0.128541
0.014235 0.000010 0.000010 0.000010 0.416364 0.000010 0.000010 0.016239 0.000010 0.061959 0.189480 0.087549 0.009157 0.000010 0.000010 0.002409 0.000010 0.006160 0.024675 0.171684
0.015624 0.012572 0.000010 0.000010 0.443891 0.000010 0.000010 0.004439 0.000010 0.089034 0.123241 0.062895 0.004237 0.003045 0.011790 0.000010 0.004770 0.036144 0.000010 0.188247
0.016293 0.007266 0.003191 0.000010 0.398595 0.054799 0.002678 0.000014 0.000010 0.043636 0.173049 0.105521 0.000010 0.007573 0.003466 0.000010 0.002127 0.007944 0.001563 0.172244
0.044174 0.000818 0.000381 0.000010 0.370717 0.000010 0.001474 0.007458 0.004310 0.074449 0.156590 0.044590 0.002967 0.012311 0.005534 0.015600 0.004097 0.021591 0.035230 0.197690
0.034002 0.010884 0.000010 0.000010 0.394322 0.026955 0.005562 0.037731 0.000010 0.063292 0.143908 0.068646 0.008343 0.000010 0.009577 0.000010 0.005341 0.000010 0.008214 0.183164
0.019334 0.000010 0.000231 0.000010 0.392299 0.026119 0.000010 0.021450 0.000010 0.041594 0.138127 0.077026 0.000010 0.042040 0.014623 0.003522 0.013038 0.000010 0.019227 0.191310
0.000010 0.006799 0.000896 0.000010 0.417063 0.000010 0.000010 0.018339 0.000010 0.058462 0.179586 0.109597 0.007518 0.002685 0.008360 0.000010 0.003471 0.012693 0.033867 0.140603
0.028161 0.006993 0.000463 0.002084 0.432301 0.000010 0.000010 0.034979 0.000010 0.034286 0.178000 0.066010 0.006496 0.000010 0.009077 0.000566 0.003945 0.014256 0.002967 0.179375
0.004413 0.018738 0.000010 0.000010 0.461261 0.023792 0.009585 0.010391 0.002101 0.047871 0.172362 0.103827 0.000010 0.000018 0.000137 0.000010 0.004378 0.000010 0.002897 0.138180
0.000010 0.008726 0.000010 0.000010 0.161750 0.000010 0.000010 0.034538 0.005620 0.013729 0.004374 0.000010 0.000010 0.000010 0.000010 0.000010 0.000010 0.003887 0.000010 0.767256
0.000010 0.000010 0.000010 0.000010 0.105741 0.000010 0.000010 0.045672 0.000010 0.000010 0.000392 0.000010 0.000010 0.010258 0.000010 0.003458 0.011454 0.015941 0.000010 0.806964
0.000010 0.000010 0.000010 0.000010 0.136974 0.000010 0.000010 0.026708 0.009694 0.000010 0.000010 0.000010 0.000010 0.000010 0.000010 0.000010 0.010035 0.000010 0.000010 0.816439
0.021075 0.000010 0.000010 0.000010 0.134244 0.000010 0.000010 0.046605 0.000010 0.000010 0.004926 0.021839 0.000010 0.000010 0.000010 0.006781 0.000010 0.000010 0.000010 0.764400
0.000010 0.000010 0.000010 0.000010 0.106134 0.000010 0.000010 0.059292 0.000012 0.000010 0.000010 0.000010 0.003938 0.002148 0.000010 0.000010 0.009749 0.006158 0.000010 0.812450
0.000010 0.002371 0.000010 0.000010 0.152680 0.000010 0.000010 0.048753 0.000010 0.000010 0.005877 0.015312 0.000010 0.002714 0.000010 0.000010 0.004090 0.000010 0.000010 0.768083
0.000010 0.000010 0.000010 0.000010 0.104336 0.000010 0.000010 0.050967 0.002613 0.000010 0.000010 0.000010 0.000010 0.000010 0.000010 0.004851 0.000010 0.000010 0.000010 0.837083
0.000010 0.003102 0.000010 0.000010 0.108286 0.000010 0.000010 0.039768 0.000010 0.000010 0.000010 0.000010 0.014254 0.015315 0.000010 0.000010 0.008415 0.000010 0.000010 0.810730
0.000010 0.000010 0.000010 0.000010 0.104652 0.000010 0.000010 0.019607 0.000010 0.000010 0.005873 0.000010 0.014901 0.000010 0.000010 0.001202 0.022692 0.000010 0.000010 0.830943
0.017689 0.003977 0.000010 0.000010 0.101611 0.000010 0.000010 0.058533 0.000010 0.000010 0.000010 0.000581 0.004882 0.000010 0.000010 0.003975 0.013951 0.008706 0.000010 0.785995
0.000010 0.007935 0.000010 0.000010 0.100107 0.000010 0.000010 0.053767 0.000012 0.000010 0.000010 0.000010 0.004970 0.000010 0.000010 0.000010 0.000010 0.017758 0.000010 0.815321
0.000010 0.000442 0.000010 0.000010 0.091933 0.000010 0.000010 0.046215 0.000010 0.000010 0.000010 0.003161 0.004630 0.003543 0.000010 0.000010 0.023280 0.005213 0.000010 0.821474
0.000010 0.004436 0.000010 0.000010 0.086217 0.000010 0.000010 0.045604 0.000010 0.007754 0.000010 0.000010 0.000010 0.000010 0.000010 0.003832 0.004029 0.000010 0.000010 0.847999
0.000010 0.010358 0.000010 0.000010 0.109956 0.000010 0.000010 0.052016 0.009482 0.000010 0.000010 0.000010 0.000010 0.000010 0.000010 0.000010 0.000010 0.000010 0.000010 0.818038
0.011739 0.013419 0.000010 0.000010 0.116420 0.000010 0.000010 0.042085 0.000010 0.002049 0.001068 0.000010 0.001241 0.000010 0.000010 0.007460 0.023186 0.012090 0.000010 0.769153
0.000010 0.000010 0.000010 0.000010 0.116340 0.000010 0.000010 0.040613 0.000010 0.000010 0.000010 0.000012 0.000010 0.013689 0.000010 0.010856 0.010203 0.008093 0.000010 0.800075
0.000010 0.000010 0.000010 0.000010 0.145877 0.000010 0.000010 0.031759 0.000387 0.000010 0.000010 0.000010 0.002840 0.000010 0.000010 0.000011 0.003942 0.000014 0.000010 0.815050
0.000010 0.000371 0.000010 0.000010 0.131531 0.000010 0.000010 0.057333 0.000010 0.000010 0.000010 0.002552 0.000010 0.000010 0.000010 0.016594 0.011691 0.000010 0.000010 0.779797
0.000010 0.002722 0.000010 0.000010 0.137987 0.000010 0.000010 0.027657 0.000010 0.006820 0.000010 0.000010 0.010825 0.004677 0.000010 0.000010 0.026677 0.000010 0.000010 0.782514
0.000010 0.000010 0.001055 0.000010 0.055149 0.000010 0.000010 0.043033 0.000010 0.000010 0.000010 0.055975 0.012301 0.000010 0.000010 0.004649 0.012098 0.014001 0.000010 0.801629
0.000010 0.000010 0.000010 0.000010 0.000010 0.000010 0.000010 0.000010 0.000010 0.000010 0.000010 0.000012 0.000010 0.000010 0.000010 0.000010 0.999808 0.000010 0.000010 0.000010
0.000010 0.000010 0.000010 0.000010 0.000015 0.000010 0.000010 0.000010 0.000010 0.000010 0.000010 0.000010 0.000010 0.000010 0.000010 0.000010 0.999805 0.000010 0.000010 0.000010
0.000010 0.000010 0.000010 0.000010 0.000010 0.000010 0.000010 0.000010 0.000010 0.000010 0.000010 0.000010 0.000010 0.000011 0.000010 0.000010 0.999809 0.000010 0.000010 0.000010
0.014259 0.007128 0.000010 0.000010 0.041471 0.000010 0.000010 0.035423 0.009044 0.068955 0.064900 0.000010 0.000010 0.015233 0.000010 0.012411 0.612556 0.072993 0.000010 0.045547
0.012731 0.002332 0.000010 0.000010 0.000010 0.000010 0.000010 0.019674 0.009392 0.027083 0.069861 0.000010 0.008653 0.028498 0.000010 0.000010 0.751817 0.023558 0.000010 0.046312
0.000010 0.000010 0.000010 0.000010 0.004825 0.000010 0.000010 0.000528 0.000010 0.000010 0.057130 0.000010 0.010043 0.012166 0.000010 0.000010 0.845249 0.067363 0.000010 0.002576
0.000010 0.000010 0.000010 0.000010 0.000010 0.000010 0.000010 0.000010 0.000010 0.000010 0.000010 0.000010 0.000010 0.000010 0.000010 0.000010 0.999810 0.000010 0.000010 0.000010
0.000010 0.000010 0.000010 0.000010 0.000010 0.000010 0.000010 0.000010 0.000010 0.000010 0.000010 0.000010 0.000010 0.000010 0.000010 0.000010 0.999810 0.000010 0.000010 0.000010
0.000010 0.000010 0.000010 0.000010 0.000010 0.000010 0.000010 0.000010 0.000010 0.000010 0.000010 0.000013 0.000010 0.000010 0.000010 0.000010 0.999807 0.000010 0.000010 0.000010
0.000010 0.000010 0.000010 0.000010 0.000010 0.000010 0.000010 0.000010 0.000010 0.000010 0.000010 0.000010 0.000010 0.000010 0.000010 0.000010 0.999810 0.000010 0.000010 0.000010
0.000010 0.000010 0.000010 0.000010 0.000010 0.000010 0.000010 0.000010 0.000010 0.000010 0.000010 0.000010 0.000010 0.000010 0.000010 0.000010 0.999810 0.000010 0.000010 0.000010
0.000010 0.000010 0.000010 0.000010 0.000010 0.000010 0.000010 0.000010 0.000010 0.000010 0.000010 0.000010 0.000010 0.000010 0.000010 0.000010 0.999810 0.000010 0.000010 0.000010
0.029404 0.004464 0.007601 0.014839 0.068061 0.011209 0.000010 0.003383 0.000010 0.041989 0.000010 0.000010 0.073030 0.021648 0.000010 0.009489 0.488331 0.192451 0.000010 0.034041
0.000010 0.000010 0.008583 0.005441 0.058822 0.008421 0.014026 0.033850 0.016590 0.047140 0.000010 0.000010 0.075560 0.024606 0.001945 0.007194 0.506008 0.170223 0.000010 0.021542
0.000010 0.003388 0.010955 0.008829 0.037935 0.007131 0.006067 0.006902 0.041910 0.036403 0.000010 0.000010 0.057889 0.025714 0.000010 0.000571 0.533088 0.189539 0.000010 0.033628
0.000010 0.012121 0.013731 0.001030 0.026184 0.010205 0.011342 0.023005 0.035302 0.018628 0.000010 0.000010 0.050557 0.035092 0.002529 0.003570 0.532440 0.185790 0.002520 0.035925
0.013396 0.005283 0.011064 0.000010 0.079372 0.035368 0.003608 0.014683 0.013057 0.033496 0.000010 0.000010 0.055477 0.024054 0.001379 0.009061 0.494858 0.168549 0.000010 0.037254
0.000010 0.011759 0.006196 0.011281 0.060022 0.040547 0.000010 0.019528 0.022519 0.020521 0.000010 0.000010 0.060508 0.022863 0.000010 0.002618 0.518881 0.169707 0.000010 0.032990
0.000080 0.028809 0.003495 0.007236 0.126533 0.039629 0.000010 0.032354 0.000010 0.042986 0.030180 0.000010 0.034480 0.019222 0.002270 0.004547 0.415079 0.131832 0.000010 0.081228
0.002629 0.029535 0.005908 0.003780 0.118320 0.049472 0.000806 0.026624 0.000010 0.040294 0.033709 0.003457 0.025400 0.023620 0.001757 0.008515 0.414972 0.131224 0.000010 0.079960
0.159296 0.005381 0.002997 0.000010 0.088378 0.000010 0.000010 0.351620 0.006306 0.000010 0.023720 0.016816 0.021000 0.040522 0.000010 0.001724 0.009235 0.051898 0.000010 0.221047
0.061588 0.003324 0.000010 0.000010 0.141123 0.000010 0.000010 0.351617 0.000010 0.016651 0.015405 0.000010 0.000836 0.032068 0.000010 0.000010 0.030721 0.079472 0.000010 0.267104
0.139043 0.000010 0.000010 0.000010 0.064764 0.000010 0.000010 0.376242 0.000010 0.004298 0.000010 0.015587 0.010265 0.029950 0.000010 0.001862 0.014349 0.057607 0.000010 0.285941
0.006601 0.017915 0.000010 0.000010 0.143739 0.000010 0.000010 0.397426 0.000010 0.002160 0.008828 0.000010 0.017575 0.016124 0.000010 0.000010 0.018424 0.080914 0.000010 0.290203
0.022357 0.018071 0.000010 0.000010 0.123379 0.000010 0.000010 0.383166 0.000010 0.002018 0.000010 0.000410 0.011339 0.023461 0.000010 0.000010 0.028064 0.095760 0.000010 0.291886
0.008042 0.000010 0.000010 0.000010 0.164642 0.000010 0.000010 0.368699 0.000010 0.000010 0.000010 0.000010 0.012219 0.036497 0.000010 0.001340 0.017650 0.094681 0.000010 0.296120
0.000010 0.000010 0.000010 0.000010 0.107943 0.000010 0.000010 0.404028 0.000010 0.026255 0.000010 0.000010 0.000010 0.044462 0.000010 0.000010 0.023757 0.083048 0.000010 0.310377
0.004598 0.006309 0.000010 0.000010 0.104317 0.000010 0.000010 0.393369 0.003944 0.000010 0.000010 0.000010 0.000010 0.048750 0.000010 0.000010 0.033817 0.085104 0.000010 0.319683
0.031232 0.010577 0.000336 0.000010 0.112339 0.000010 0.000010 0.377090 0.000010 0.005907 0.000010 0.000010 0.000010 0.061111 0.000010 0.000010 0.006997 0.078112 0.000010 0.316200
0.031522 0.009048 0.000010 0.000010 0.111509 0.000010 0.000010 0.335449 0.000010 0.065817 0.000010 0.000010 0.015507 0.051288 0.000010 0.000010 0.016611 0.087444 0.000010 0.275703
0.013630 0.010672 0.000010 0.000010 0.152066 0.000010 0.000010 0.345223 0.012683 0.012675 0.000010 0.000010 0.000010 0.055217 0.000010 0.000010 0.038400 0.067743 0.000010 0.291591
0.008295 0.025249 0.000010 0.000010 0.130096 0.000010 0.000010 0.398489 0.000010 0.000010 0.004991 0.000010 0.000010 0.037295 0.000010 0.004658 0.033447 0.082862 0.000010 0.274519
0.000010 0.002919 0.000010 0.000010 0.125834 0.000010 0.000010 0.399522 0.003206 0.011506 0.000010 0.000010 0.000010 0.044119 0.000010 0.001933 0.019830 0.077514 0.000010 0.313517
0.004517 0.025071 0.000010 0.000010 0.144483 0.000010 0.000010 0.340435 0.000010 0.002220 0.004825 0.000010 0.006083 0.051364 0.000010 0.000010 0.022082 0.082791 0.000010 0.316039
0.002285 0.002083 0.000010 0.000010 0.133388 0.000010 0.000010 0.375399 0.000010 0.013991 0.000010 0.003919 0.000010 0.051820 0.000010 0.000010 0.029931 0.097427 0.000809 0.288856
0.000010 0.022846 0.000010 0.000010 0.118782 0.000010 0.000010 0.388020 0.000010 0.000010 0.000010 0.000010 0.015217 0.043932 0.000010 0.000010 0.034999 0.088103 0.000010 0.287980
0.003901 0.018164 0.000010 0.000010 0.144729 0.000010 0.000010 0.378302 0.001241 0.000010 0.000985 0.000010 0.004387 0.027186 0.000010 0.000010 0.013544 0.085297 0.000010 0.322175
0.009898 0.018445 0.000209 0.000010 0.159734 0.005501 0.000010 0.309704 0.005687 0.036552 0.041357 0.010510 0.000010 0.055652 0.001420 0.011601 0.020091 0.077735 0.000010 0.235863
0.115802 0.002720 0.000010 0.000010 0.116977 0.000010 0.000010 0.335851 0.000010 0.011238 0.000010 0.000212 0.010886 0.027424 0.000010 0.006724 0.006465 0.050647 0.000010 0.314973
0.028361 0.021559 0.000010 0.000010 0.191902 0.000010 0.000010 0.117822 0.005803 0.186557 0.036199 0.014289 0.038875 0.054132 0.001088 0.007941 0.016915 0.087989 0.000010 0.190519
0.081378 0.007310 0.004035 0.011893 0.092476 0.024729 0.002866 0.042508 0.016750 0.031669 0.064460 0.004723 0.019759 0.057310 0.000010 0.000010 0.048687 0.433660 0.003803 0.051964
0.000010 0.023499 0.000010 0.007018 0.145701 0.005629 0.023702 0.068624 0.001893 0.046454 0.001736 0.000010 0.039418 0.027020 0.014572 0.000010 0.072771 0.450723 0.000010 0.071190
0.208521 0.010053 0.000010 0.000010 0.103301 0.008949 0.005797 0.009225 0.005686 0.075131 0.352413 0.018575 0.007915 0.020145 0.000010 0.000010 0.018784 0.137782 0.005121 0.012563
0.183685 0.000010 0.000229 0.017733 0.134408 0.000010 0.008882 0.040597 0.017418 0.052298 0.054392 0.031572 0.036424 0.040196 0.000010 0.000010 0.032535 0.293137 0.000010 0.056444
0.398134 0.013944 0.000010 0.006719 0.085670 0.000010 0.010057 0.027577 0.000010 0.045346 0.016219 0.003591 0.037030 0.035846 0.007747 0.001026 0.021662 0.262185 0.002254 0.024963
0.017404 0.008607 0.000010 0.000010 0.117765 0.027388 0.010523 0.047701 0.000010 0.037792 0.007033 0.004924 0.035696 0.055560 0.024820 0.000010 0.065428 0.466964 0.000010 0.072345
0.010104 0.023637 0.000010 0.020664 0.159193 0.016171 0.028228 0.026023 0.000010 0.035732 0.000010 0.000010 0.021449 0.067435 0.000010 0.022089 0.057977 0.454346 0.000010 0.056891
0.000010 0.016220 0.000010 0.025259 0.144197 0.000010 0.022578 0.057114 0.031649 0.035552 0.011820 0.000010 0.006896 0.059081 0.000010 0.018991 0.054046 0.480224 0.000010 0.036312
0.032693 0.012537 0.000010 0.012543 0.117566 0.030003 0.000010 0.054850 0.000010 0.097166 0.010816 0.000010 0.031921 0.043851 0.011294 0.003121 0.047961 0.442611 0.000010 0.051017
0.018928 0.020223 0.000010 0.000010 0.189390 0.000010 0.000010 0.050454 0.000010 0.026686 0.006442 0.000010 0.000010 0.014946 0.000010 0.019180 0.028508 0.050106 0.000010 0.575046
0.032452 0.015664 0.000010 0.000010 0.139878 0.000010 0.000010 0.066507 0.003431 0.064873 0.004772 0.010092 0.000010 0.027329 0.000010 0.016802 0.018553 0.048627 0.000010 0.550950
0.059506 0.000010 0.000010 0.000010 0.151779 0.000010 0.000947 0.038907 0.001601 0.020563 0.016806 0.050408 0.029374 0.039848 0.000010 0.000010 0.026438 0.043282 0.000010 0.520472
0.017888 0.024712 0.000695 0.000010 0.135096 0.000010 0.000010 0.059449 0.000010 0.017378 0.031915 0.038740 0.016411 0.028427 0.000010 0.000010 0.014296 0.047296 0.000010 0.567628
0.021459 0.006508 0.000460 0.000010 0.123729 0.000010 0.000010 0.055669 0.000010 0.069564 0.000010 0.057989 0.004303 0.036186 0.001040 0.000347 0.002578 0.034237 0.000010 0.585871
0.135851 0.014773 0.000010 0.000010 0.126068 0.000010 0.000010 0.024938 0.000010 0.032492 0.000010 0.025291 0.000010 0.036895 0.000010 0.009637 0.028092 0.051713 0.000010 0.514160
0.146306 0.000910 0.000010 0.000010 0.018410 0.000010 0.000010 0.022885 0.000010 0.032780 0.015448 0.074873 0.000010 0.042308 0.000010 0.004100 0.014036 0.032223 0.000010 0.595641
0.098391 0.000010 0.000010 0.000010 0.068466 0.000010 0.002030 0.048790 0.006418 0.029328 0.022766 0.050041 0.012886 0.035839 0.000010 0.000010 0.025473 0.033986 0.000010 0.565515
0.148212 0.000010 0.000010 0.003701 0.032207 0.000010 0.000010 0.017127 0.003591 0.015618 0.011744 0.048930 0.000010 0.040854 0.001194 0.001063 0.008443 0.051303 0.000010 0.615952
0.140057 0.000010 0.000010 0.000010 0.014358 0.000010 0.000010 0.013560 0.000010 0.006171 0.009325 0.083329 0.000010 0.044175 0.000010 0.002829 0.019267 0.037877 0.000010 0.628963
0.222245 0.008458 0.000010 0.000010 0.086382 0.000010 0.007134 0.043769 0.000010 0.033688 0.028714 0.027262 0.000010 0.000946 0.000010 0.000010 0.011978 0.045390 0.000010 0.483954
0.159933 0.012146 0.000010 0.000010 0.080488 0.000010 0.000010 0.022803 0.000010 0.029835 0.024636 0.052167 0.000010 0.002721 0.000010 0.011648 0.016800 0.026328 0.000010 0.560414
0.158117 0.000010 0.000010 0.000010 0.101569 0.000010 0.000010 0.035895 0.001957 0.037901 0.000010 0.050875 0.000010 0.031475 0.000010 0.001210 0.017684 0.020508 0.000010 0.542719
0.119555 0.010050 0.003588 0.000010 0.089868 0.000010 0.000010 0.028758 0.000010 0.033617 0.036045 0.042638 0.003789 0.031278 0.000010 0.000010 0.020616 0.050878 0.000010 0.529250
0.078864 0.015633 0.000010 0.001772 0.096732 0.000010 0.000010 0.057758 0.000010 0.052761 0.030072 0.004777 0.009491 0.023553 0.000010 0.001670 0.018749 0.055546 0.000010 0.552562
0.123058 0.010126 0.000010 0.000010 0.102752 0.009042 0.000010 0.027260 0.005138 0.052782 0.009687 0.051365 0.000010 0.037347 0.000010 0.000010 0.001446 0.045159 0.000010 0.524767
0.116568 0.010294 0.000604 0.000010 0.078440 0.006375 0.009897 0.042874 0.000010 0.011425 0.042342 0.047773 0.009374 0.008005 0.011401 0.000010 0.014262 0.036265 0.000010 0.554059
0.087814 0.012475 0.000010 0.000010 0.119383 0.000010 0.001157 0.048708 0.000010 0.014733 0.039190 0.073434 0.006612 0.009647 0.000010 0.009861 0.033779 0.032646 0.000010 0.510500
0.159719 0.003734 0.000010 0.000010 0.090933 0.000010 0.000010 0.048155 0.000010 0.022249 0.015042 0.065647 0.006724 0.017252 0.000010 0.000010 0.021900 0.023398 0.000010 0.525165
0.146761 0.022119 0.000010 0.000010 0.063604 0.000010 0.007698 0.033154 0.000010 0.033824 0.019420 0.037668 0.018625 0.042686 0.000010 0.000010 0.011694 0.057648 0.000010 0.505030
0.067095 0.000010 0.000010 0.000010 0.132390 0.000010 0.000010 0.047415 0.003174 0.069839 0.587539 0.001294 0.000010 0.009057 0.000010 0.000010 0.000010 0.025806 0.000010 0.056293
0.068081 0.004672 0.005051 0.000010 0.120994 0.000011 0.000010 0.015746 0.004345 0.037574 0.540974 0.011323 0.000010 0.007570 0.000010 0.009490 0.004634 0.112955 0.000010 0.056529
0.008874 0.008185 0.000010 0.000010 0.113164 0.000010 0.000010 0.033864 0.011589 0.097335 0.621730 0.001214 0.000010 0.024121 0.000010 0.000010 0.014031 0.017901 0.000010 0.047912
0.068774 0.022966 0.000010 0.000010 0.127155 0.000010 0.000010 0.011521 0.000010 0.085509 0.521757 0.065360 0.000010 0.010653 0.000010 0.003424 0.000193 0.027518 0.000010 0.055092
0.000010 0.023058 0.000010 0.000010 0.109491 0.000010 0.000010 0.025842 0.000010 0.076388 0.632001 0.000010 0.000010 0.033203 0.000010 0.018939 0.001285 0.044860 0.000010 0.034834
0.024340 0.024823 0.000010 0.000010 0.120117 0.000010 0.000010 0.001819 0.000010 0.085375 0.611761 0.000010 0.000010 0.008492 0.000010 0.007366 0.004917 0.030817 0.000010 0.080084
0.000010 0.014079 0.000010 0.000010 0.145979 0.000010 0.000010 0.029365 0.000010 0.099098 0.639633 0.000010 0.015800 0.014890 0.000010 0.005548 0.000010 0.017391 0.000010 0.018118
0.026958 0.012518 0.000010 0.000010 0.137259 0.000010 0.000010 0.002747 0.000010 0.133784 0.575417 0.003574 0.000464 0.016403 0.000010 0.007673 0.010995 0.025409 0.000010 0.046729
0.000222 0.016167 0.000010 0.000010 0.110009 0.000010 0.000010 0.031364 0.001354 0.087587 0.621020 0.000010 0.015535 0.030664 0.000010 0.000682 0.018196 0.024314 0.000010 0.042815
0.009255 0.023941 0.000010 0.000010 0.106690 0.000010 0.000011 0.028833 0.002622 0.092250 0.606006 0.000010 0.000010 0.036348 0.000010 0.000014 0.013244 0.045739 0.000010 0.034977
0.009577 0.010939 0.000010 0.000010 0.129672 0.000010 0.000010 0.030364 0.000010 0.126039 0.583776 0.000010 0.003721 0.024019 0.000010 0.000010 0.007728 0.013523 0.000010 0.060551
0.036078 0.009654 0.000010 0.000010 0.101642 0.000010 0.000010 0.015801 0.000010 0.096091 0.601302 0.000010 0.000010 0.039015 0.000010 0.009449 0.000010 0.019947 0.000010 0.070921
0.014603 0.000010 0.000010 0.000010 0.113521 0.000010 0.000010 0.010990 0.000010 0.086898 0.653325 0.000010 0.012995 0.022647 0.000010 0.000010 0.004148 0.029762 0.000010 0.051013
0.006563 0.019021 0.000010 0.000010 0.116685 0.000010 0.000010 0.024334 0.000010 0.098812 0.620080 0.000010 0.000010 0.034173 0.000010 0.001023 0.018297 0.025570 0.000010 0.035352
0.021521 0.014838 0.000010 0.000010 0.119169 0.000010 0.000010 0.022014 0.000010 0.070623 0.617523 0.013627 0.000010 0.026321 0.000010 0.004052 0.000010 0.033814 0.000010 0.056408
0.000010 0.019576 0.000010 0.000010 0.135224 0.000010 0.000010 0.020413 0.003925 0.087298 0.627570 0.000010 0.005757 0.020693 0.000010 0.000010 0.003306 0.030984 0.000010 0.045164
0.022201 0.015552 0.000010 0.000010 0.113984 0.000010 0.000010 0.003111 0.000010 0.120954 0.582868 0.000010 0.014025 0.024735 0.000010 0.000010 0.016319 0.027199 0.000010 0.058962
0.031747 0.013475 0.000010 0.000010 0.113969 0.000010 0.000010 0.013686 0.000010 0.088083 0.620150 0.016367 0.000010 0.027085 0.000010 0.005815 0.019694 0.008832 0.000010 0.041017
0.012129 0.024062 0.000010 0.000010 0.103244 0.000010 0.000010 0.024754 0.006388 0.092084 0.593118 0.000501 0.000010 0.017971 0.000010 0.003036 0.018095 0.036118 0.000010 0.068428
0.000010 0.021629 0.000010 0.000010 0.111255 0.000010 0.000010 0.037669 0.000010 0.088147 0.612304 0.005366 0.001586 0.022427 0.000010 0.005831 0.009641 0.026634 0.000010 0.057430
0.013846 0.065056 0.000010 0.000010 0.286336 0.000010 0.000010 0.019146 0.000010 0.372465 0.066443 0.000010 0.000010 0.105554 0.000010 0.017744 0.020736 0.032573 0.000010 0.000010
0.000010 0.038057 0.000010 0.000010 0.335024 0.000010 0.000010 0.025309 0.000010 0.432901 0.028795 0.000010 0.000010 0.090128 0.000010 0.007511 0.016676 0.025487 0.000010 0.000010
0.004374 0.046745 0.000010 0.000010 0.342284 0.000010 0.000010 0.034530 0.000010 0.378728 0.030726 0.006930 0.000010 0.092397 0.000010 0.007027 0.028402 0.027766 0.000010 0.000010
0.008661 0.053255 0.000010 0.000010 0.325414 0.000010 0.000010 0.016412 0.007870 0.389723 0.059450 0.000183 0.000010 0.079021 0.000013 0.000010 0.022469 0.037448 0.000010 0.000010
0.000010 0.054006 0.000010 0.000010 0.316576 0.000010 0.000010 0.038513 0.000010 0.390461 0.027327 0.013496 0.000010 0.109603 0.000010 0.004041 0.014495 0.031382 0.000010 0.000010
0.008555 0.048611 0.000010 0.000010 0.297922 0.000010 0.000010 0.021350 0.000010 0.451576 0.039048 0.000010 0.000010 0.093481 0.000010 0.000010 0.011100 0.028248 0.000010 0.000010
0.002969 0.039231 0.000010 0.000010 0.276930 0.000010 0.000010 0.026188 0.000010 0.423645 0.063066 0.004843 0.000010 0.098468 0.000010 0.004211 0.014244 0.046114 0.000010 0.000010
0.000010 0.022544 0.000344 0.000010 0.319583 0.000010 0.000010 0.046765 0.000010 0.397051 0.060491 0.000010 0.000010 0.101956 0.000010 0.017535 0.022860 0.010772 0.000010 0.000010
0.005144 0.021387 0.000010 0.000010 0.346874 0.000010 0.000010 0.033937 0.000693 0.395597 0.049912 0.000010 0.000010 0.104622 0.000010 0.000400 0.013776 0.027569 0.000010 0.000010
0.008018 0.036613 0.000010 0.000010 0.281649 0.000010 0.000010 0.023055 0.001707 0.399060 0.065844 0.001347 0.000010 0.114908 0.000010 0.003261 0.008166 0.056293 0.000010 0.000010
0.029872 0.056941 0.000010 0.000010 0.289283 0.000010 0.000010 0.018080 0.000010 0.442096 0.017166 0.000011 0.000010 0.080901 0.000010 0.000010 0.016121 0.049428 0.000010 0.000010
0.025394 0.061735 0.000010 0.000010 0.276029 0.000010 0.000010 0.040609 0.000010 0.409255 0.040371 0.000010 0.000444 0.084200 0.000010 0.005460 0.008641 0.038761 0.000010 0.009020
0.000010 0.033058 0.000010 0.000010 0.345185 0.000010 0.000010 0.024797 0.000010 0.420573 0.052827 0.000010 0.000010 0.090869 0.000010 0.014113 0.007851 0.010616 0.000010 0.000010
0.000010 0.036204 0.000010 0.000010 0.302060 0.000010 0.000010 0.030371 0.000010 0.450222 0.034370 0.000010 0.000010 0.094439 0.000010 0.014858 0.011508 0.025858 0.000010 0.000010
0.000010 0.051025 0.000010 0.000010 0.292225 0.000010 0.000010 0.034923 0.000010 0.435536 0.034510 0.000010 0.000010 0.098876 0.000010 0.003294 0.009207 0.040294 0.000010 0.000010
0.013254 0.053435 0.000010 0.000010 0.291584 0.000010 0.000010 0.021812 0.000010 0.456742 0.044027 0.000010 0.000010 0.082941 0.000010 0.000010 0.009980 0.026115 0.000010 0.000010
0.000010 0.028460 0.000010 0.000010 0.354387 0.000010 0.000010 0.024628 0.000010 0.422820 0.042948 0.000010 0.000010 0.096282 0.000010 0.008598 0.003412 0.009245 0.000010 0.009120
0.005736 0.049820 0.000010 0.000010 0.305715 0.000010 0.000010 0.005678 0.000010 0.404763 0.066451 0.000010 0.000010 0.085862 0.000010 0.005198 0.013967 0.049212 0.000010 0.007508
0.006341 0.048169 0.000010 0.000010 0.297949 0.000010 0.000010 0.025946 0.000010 0.430106 0.058792 0.006350 0.000010 0.086814 0.000010 0.004177 0.021257 0.014009 0.000010 0.000010
0.000702 0.062038 0.000509 0.000010 0.291542 0.000010 0.000010 0.047472 0.000010 0.407559 0.043536 0.000010 0.000010 0.107943 0.000010 0.007080 0.000478 0.026053 0.000010 0.005008
0.001159 0.050416 0.000010 0.000010 0.278990 0.000010 0.000010 0.064663 0.003021 0.096631 0.000010 0.000010 0.009344 0.070746 0.000010 0.009895 0.038966 0.132179 0.000010 0.243910
0.006105 0.025104 0.000010 0.000010 0.269116 0.000010 0.000011 0.084705 0.002034 0.132869 0.000010 0.008615 0.018635 0.071942 0.000010 0.000010 0.021028 0.153129 0.000010 0.206638
0.012249 0.039135 0.003078 0.000010 0.258834 0.000010 0.000010 0.069506 0.000010 0.102196 0.000010 0.013728 0.011422 0.078222 0.000010 0.014807 0.049282 0.136719 0.000010 0.210751
0.023357 0.043460 0.000010 0.000010 0.297038 0.000010 0.000010 0.073902 0.000010 0.087372 0.000018 0.001858 0.007080 0.075396 0.000010 0.015597 0.025133 0.144213 0.000010 0.205506
0.008000 0.020997 0.000010 0.000010 0.299531 0.000010 0.000010 0.068881 0.008705 0.105326 0.000010 0.000010 0.024080 0.062367 0.000010 0.000961 0.014557 0.141991 0.000010 0.244524
0.003591 0.047450 0.000010 0.000010 0.282259 0.000010 0.000010 0.073017 0.000010 0.100438 0.000010 0.006148 0.019433 0.058681 0.000010 0.005654 0.022738 0.141157 0.000010 0.239354
0.013939 0.039139 0.000010 0.000010 0.279200 0.000010 0.000010 0.068750 0.000010 0.095037 0.000010 0.000010 0.006718 0.068199 0.000010 0.023321 0.038776 0.131739 0.000010 0.235092
0.006903 0.041889 0.000010 0.000010 0.271758 0.000010 0.000010 0.057930 0.000010 0.101969 0.000960 0.000010 0.018987 0.076375 0.000010 0.000010 0.032855 0.136584 0.000010 0.253700
0.012452 0.033974 0.000010 0.000010 0.283532 0.000010 0.002184 0.073417 0.000010 0.069296 0.014839 0.004088 0.021022 0.084797 0.000010 0.000010 0.034629 0.137719 0.000010 0.227980
0.005467 0.017711 0.000010 0.000010 0.294282 0.000010 0.000010 0.083508 0.000010 0.093480 0.000010 0.006206 0.005836 0.069499 0.000010 0.015780 0.024427 0.157469 0.000010 0.226255
0.012749 0.040541 0.000010 0.000010 0.306414 0.000010 0.000010 0.067990 0.000010 0.086191 0.000010 0.005400 0.026342 0.066662 0.000010 0.002100 0.030772 0.125743 0.000010 0.229017
0.000010 0.034156 0.000010 0.000010 0.255320 0.000010 0.000010 0.072198 0.000010 0.117771 0.000010 0.000010 0.000928 0.065731 0.000010 0.014182 0.049193 0.174230 0.000010 0.216190
0.000010 0.032893 0.000010 0.000010 0.265080 0.000010 0.000010 0.106967 0.010630 0.094519 0.005120 0.007992 0.000010 0.063270 0.000010 0.010401 0.040252 0.110380 0.000010 0.252415
0.000453 0.038406 0.000010 0.000010 0.272911 0.000010 0.000010 0.082962 0.000010 0.114746 0.000010 0.003166 0.021485 0.079436 0.000010 0.000010 0.035007 0.145468 0.000010 0.205870
0.019973 0.046131 0.000010 0.000010 0.280179 0.000010 0.000010 0.083083 0.001973 0.074163 0.000010 0.021053 0.024800 0.065235 0.000010 0.000010 0.036987 0.162161 0.000010 0.184182
0.016372 0.040189 0.000010 0.000010 0.292158 0.000010 0.000010 0.069269 0.000010 0.104232 0.001088 0.000010 0.017984 0.068096 0.000010 0.000010 0.026705 0.161066 0.000010 0.202751
0.015245 0.031473 0.000010 0.000010 0.270379 0.000010 0.000010 0.082831 0.010321 0.098771 0.000010 0.006154 0.023715 0.074760 0.000010 0.000010 0.034155 0.142715 0.000010 0.209401
0.019675 0.044716 0.000013 0.000010 0.280360 0.000010 0.000010 0.064145 0.000010 0.082196 0.006847 0.000010 0.013330 0.069547 0.000010 0.006033 0.019037 0.131959 0.000010 0.262073
0.007382 0.035669 0.000010 0.000010 0.283819 0.000010 0.000010 0.054831 0.000010 0.083002 0.000010 0.011322 0.016165 0.073364 0.000010 0.017973 0.033978 0.146196 0.000010 0.236218
0.015435 0.047580 0.000010 0.000010 0.300304 0.000010 0.000010 0.075645 0.000010 0.077482 0.000010 0.000010 0.010519 0.068691 0.000010 0.010909 0.043993 0.116144 0.000010 0.233207
0.000010 0.000010 0.005307 0.000010 0.006037 0.027038 0.000010 0.000397 0.000010 0.020102 0.000010 0.000010 0.015019 0.022835 0.000010 0.000010 0.006599 0.843671 0.000010 0.052896
0.000010 0.000010 0.000010 0.000010 0.000010 0.000010 0.000010 0.000010 0.000010 0.000010 0.000010 0.000010 0.000010 0.000010 0.000010 0.000010 0.000010 0.999810 0.000010 0.000010
0.000010 0.000010 0.000010 0.000010 0.000010 0.000010 0.000010 0.000010 0.000010 0.000010 0.000010 0.000010 0.000010 0.000010 0.000010 0.000010 0.000010 0.999810 0.000010 0.000010
0.000010 0.000010 0.010127 0.000010 0.016185 0.000010 0.000010 0.000010 0.001048 0.000010 0.000010 0.000010 0.012420 0.000010 0.000010 0.000759 0.000010 0.959320 0.000010 0.000010
0.000010 0.000010 0.000010 0.000010 0.000010 0.000010 0.000010 0.000010 0.000010 0.000010 0.000010 0.000010 0.000010 0.000010 0.000010 0.000010 0.000010 0.999810 0.000010 0.000010
0.000010 0.000010 0.000010 0.000010 0.000010 0.009232 0.000010 0.010966 0.000010 0.000010 0.000010 0.000010 0.000010 0.002173 0.014367 0.009240 0.000010 0.950317 0.000010 0.003575
0.000010 0.000010 0.000084 0.000010 0.000010 0.000010 0.000010 0.004800 0.005539 0.000010 0.000010 0.000010 0.000010 0.000010 0.002840 0.004356 0.000010 0.982241 0.000010 0.000010
0.000010 0.000010 0.000010 0.000010 0.000010 0.000010 0.000010 0.000010 0.000010 0.000010 0.000010 0.000010 0.000010 0.000010 0.000010 0.000010 0.000010 0.999810 0.000010 0.000010
0.000010 0.007277 0.000010 0.000010 0.037678 0.000010 0.000010 0.005939 0.018313 0.000010 0.000010 0.000010 0.000010 0.015148 0.006759 0.001678 0.000010 0.898628 0.008469 0.000010
0.000010 0.000010 0.002731 0.000010 0.000010 0.001000 0.000010 0.000010 0.003424 0.000010 0.000010 0.000010 0.000010 0.000010 0.000010 0.000010 0.000010 0.992685 0.000010 0.000010
0.000010 0.000010 0.000010 0.000010 0.000010 0.000010 0.000010 0.000010 0.005151 0.000010 0.000010 0.000010 0.000010 0.000010 0.000010 0.000010 0.000010 0.994669 0.000010 0.000010
0.000010 0.000010 0.000010 0.000010 0.000010 0.000010 0.000010 0.000010 0.000010 0.000010 0.000010 0.000010 0.000010 0.000010 0.000010 0.000010 0.000010 0.999810 0.000010 0.000010
0.000010 0.000010 0.000010 0.000010 0.000010 0.000010 0.000010 0.000010 0.000010 0.000010 0.000010 0.000010 0.000010 0.000010 0.000010 0.000010 0.000010 0.999810 0.000010 0.000010
0.000010 0.000689 0.000010 0.000010 0.000010 0.000010 0.000010 0.000010 0.004340 0.000010 0.000010 0.000010 0.000010 0.000010 0.000010 0.000010 0.000010 0.994801 0.000010 0.000010
0.000010 0.000010 0.000010 0.000010 0.000010 0.000010 0.000010 0.000010 0.000010 0.000010 0.000010 0.000010 0.000010 0.000010 0.000010 0.000010 0.000010 0.999810 0.000010 0.000010
0.000010 0.000010 0.000010 0.000010 0.000010 0.000010 0.000010 0.000010 0.000010 0.000010 0.000010 0.000010 0.000010 0.000010 0.000010 0.000010 0.000010 0.999810 0.000010 0.000010
0.000010 0.000010 0.000010 0.000010 0.000010 0.000010 0.000010 0.000010 0.000010 0.000010 0.000010 0.000010 0.000010 0.000010 0.000010 0.000010 0.000010 0.999810 0.000010 0.000010
0.000010 0.000010 0.000010 0.000010 0.000010 0.000010 0.000010 0.000010 0.000010 0.000010 0.000010 0.000010 0.000010 0.000010 0.000010 0.010551 0.000010 0.989269 0.000010 0.000010
0.000010 0.000010 0.000010 0.000010 0.000010 0.000010 0.000010 0.000010 0.000010 0.000010 0.000010 0.000010 0.000010 0.000010 0.000010 0.000010 0.000010 0.999810 0.000010 0.000010
0.000010 0.000010 0.000010 0.000010 0.000010 0.000010 0.000010 0.000010 0.000010 0.000010 0.000010 0.000010 0.000010 0.000010 0.000010 0.000010 0.000010 0.999810 0.000010 0.000010
0.000010 0.000010 0.000010 0.000010 0.807146 0.000010 0.000010 0.000010 0.000010 0.000010 0.000010 0.000010 0.000010 0.000010 0.000010 0.000010 0.000010 0.000010 0.000010 0.192674
0.015393 0.000010 0.000010 0.000010 0.699675 0.000010 0.000010 0.013396 0.000567 0.000010 0.002700 0.052028 0.000588 0.000010 0.000010 0.001181 0.005198 0.000010 0.000010 0.209176
0.107873 0.000010 0.000010 0.000010 0.637352 0.000010 0.000010 0.000010 0.000010 0.000010 0.028578 0.020856 0.004917 0.005950 0.000010 0.000010 0.000010 0.000010 0.000010 0.194344
0.000010 0.000010 0.000010 0.000010 0.814093 0.000010 0.000010 0.000010 0.000010 0.000010 0.000010 0.000010 0.000010 0.000010 0.000010 0.000010 0.000010 0.000010 0.000010 0.185727
0.123842 0.000010 0.000010 0.000010 0.647040 0.000010 0.000010 0.000010 0.003621 0.000010 0.049637 0.060295 0.000010 0.000010 0.000010 0.002385 0.000010 0.000010 0.000010 0.113050
0.073095 0.004709 0.000010 0.000010 0.713421 0.000010 0.000010 0.000010 0.000010 0.000010 0.003162 0.007910 0.000010 0.000010 0.000010 0.000010 0.000010 0.000010 0.000010 0.197564
0.188849 0.000010 0.000010 0.000010 0.667039 0.000010 0.000010 0.000010 0.000010 0.000010 0.000010 0.000010 0.000010 0.000010 0.000010 0.000010 0.000010 0.000010 0.000010 0.143941
0.027956 0.000010 0.000010 0.000010 0.799981 0.000010 0.000010 0.000010 0.000010 0.000010 0.010731 0.033540 0.000010 0.000010 0.000010 0.000010 0.000010 0.000010 0.000010 0.127643
0.099676 0.000010 0.000010 0.000010 0.685902 0.000010 0.000010 0.000010 0.000010 0.000010 0.009548 0.042465 0.000010 0.000010 0.000010 0.002894 0.000010 0.000010 0.000010 0.159375
0.055842 0.000010 0.000010 0.000010 0.789934 0.000010 0.000010 0.000010 0.000010 0.000010 0.008828 0.023083 0.000010 0.000010 0.000010 0.000010 0.000010 0.000010 0.000010 0.122163
0.131670 0.000010 0.000010 0.000010 0.672957 0.000010 0.000010 0.000010 0.000010 0.000010 0.042244 0.000010 0.000010 0.000010 0.000010 0.003339 0.000010 0.000010 0.000010 0.149641
0.273627 0.000010 0.000010 0.000010 0.570310 0.000010 0.000010 0.000010 0.000010 0.002009 0.028987 0.006156 0.000010 0.000010 0.000010 0.012547 0.000010 0.000010 0.000010 0.106233
0.141103 0.000010 0.000010 0.000010 0.636267 0.000010 0.000010 0.000010 0.000010 0.000010 0.076231 0.000010 0.000010 0.000010 0.000010 0.000010 0.000010 0.000010 0.000010 0.146239
0.142783 0.000010 0.000010 0.000010 0.662173 0.000010 0.000010 0.000010 0.000010 0.000010 0.030055 0.027629 0.000010 0.000010 0.000010 0.000267 0.000010 0.000010 0.000010 0.136953
0.253775 0.000010 0.000010 0.000010 0.561461 0.000010 0.000010 0.000010 0.000010 0.000010 0.034087 0.000010 0.000010 0.000010 0.000010 0.000010 0.000010 0.000010 0.000010 0.150517
0.000010 0.000010 0.000010 0.000010 0.783813 0.000010 0.000010 0.000010 0.000010 0.000010 0.016706 0.000010 0.001936 0.000010 0.000010 0.000010 0.000010 0.000010 0.000010 0.197385
0.000010 0.000010 0.000010 0.000010 0.767251 0.000010 0.000010 0.000010 0.000010 0.000010 0.000010 0.000010 0.000010 0.000010 0.000010 0.002590 0.000010 0.000010 0.000010 0.229989
0.403280 0.000010 0.000010 0.000010 0.454915 0.000010 0.000010 0.000010 0.000010 0.000010 0.022813 0.000010 0.000010 0.000010 0.000010 0.013431 0.000010 0.000010 0.000010 0.105411
0.000010 0.000010 0.000010 0.000010 0.765616 0.000010 0.000010 0.000010 0.000010 0.000010 0.000010 0.000010 0.000010 0.000010 0.000010 0.001015 0.000010 0.000010 0.000010 0.233199
0.037721 0.000010 0.000010 0.000010 0.717161 0.000010 0.000010 0.000010 0.000010 0.000010 0.000010 0.061641 0.004012 0.000010 0.000010 0.000010 0.000010 0.000010 0.000010 0.179315
0.015470 0.033757 0.009750 0.020446 0.287072 0.038884 0.005372 0.000010 0.000010 0.128383 0.012223 0.096316 0.062521 0.064610 0.000677 0.000010 0.017283 0.068895 0.138301 0.000010
0.020137 0.025642 0.000013 0.009399 0.342612 0.000010 0.004794 0.008708 0.000010 0.128144 0.033513 0.048374 0.095279 0.083058 0.004290 0.000010 0.007028 0.095647 0.093322 0.000010
0.029740 0.043346 0.003053 0.024812 0.296768 0.002855 0.000010 0.013013 0.000010 0.094535 0.027597 0.080167 0.067682 0.063496 0.014997 0.000010 0.012883 0.088875 0.136142 0.000010
0.015328 0.052627 0.000010 0.000010 0.425882 0.004626 0.004120 0.000010 0.000010 0.145303 0.010239 0.030996 0.105441 0.077892 0.000010 0.000010 0.015404 0.101344 0.010729 0.000010
0.000010 0.033000 0.000010 0.032319 0.393772 0.000010 0.003687 0.000010 0.000010 0.122838 0.037115 0.072142 0.091402 0.072604 0.000010 0.000010 0.022051 0.086525 0.032465 0.000010
0.020050 0.036997 0.003270 0.026699 0.314981 0.000010 0.008499 0.000010 0.000010 0.112278 0.002697 0.063750 0.086217 0.059923 0.006199 0.000010 0.020376 0.098117 0.139896 0.000010
0.016781 0.039080 0.000010 0.029910 0.286538 0.000010 0.000010 0.012480 0.022602 0.134309 0.022708 0.125549 0.067917 0.052118 0.000012 0.000010 0.020948 0.050730 0.118268 0.000010
0.031408 0.051956 0.007401 0.007959 0.412860 0.000010 0.000010 0.000010 0.000010 0.136404 0.026840 0.057483 0.101609 0.050243 0.000010 0.000010 0.009387 0.103873 0.002507 0.000010
0.012016 0.046175 0.000010 0.000010 0.355881 0.001283 0.000010 0.001095 0.000010 0.132681 0.022272 0.059421 0.110941 0.075326 0.003528 0.000010 0.015174 0.069869 0.091007 0.003281
0.021427 0.056307 0.007193 0.000010 0.419374 0.000010 0.000010 0.014549 0.000010 0.159789 0.000010 0.037045 0.108727 0.066378 0.000010 0.000010 0.000010 0.098454 0.010666 0.000010
0.025578 0.048795 0.000010 0.000010 0.401447 0.000010 0.009272 0.003951 0.002246 0.118386 0.007767 0.067558 0.097319 0.070078 0.000010 0.000010 0.011807 0.111785 0.023952 0.000010
0.000010 0.032257 0.002176 0.007359 0.428585 0.000010 0.003636 0.000010 0.000010 0.151031 0.033799 0.049130 0.095362 0.070524 0.012602 0.000010 0.007499 0.094711 0.011267 0.000010
0.026395 0.035081 0.000010 0.000010 0.410111 0.000010 0.001511 0.013654 0.004896 0.124161 0.009780 0.046490 0.103634 0.063786 0.000010 0.003339 0.023766 0.103139 0.030207 0.000010
0.029441 0.055887 0.000010 0.000010 0.350940 0.000010 0.005566 0.006338 0.000010 0.164055 0.023366 0.053975 0.097388 0.068445 0.018346 0.000010 0.002418 0.113849 0.009927 0.000010
0.000010 0.052429 0.000010 0.000010 0.420013 0.000010 0.009855 0.003292 0.000010 0.154199 0.024069 0.037530 0.088542 0.039931 0.000010 0.000010 0.019077 0.114002 0.036980 0.000010
0.027858 0.047879 0.002941 0.001650 0.399433 0.002018 0.000010 0.019102 0.000010 0.142527 0.001157 0.035814 0.093557 0.048394 0.000010 0.000010 0.011828 0.136788 0.029004 0.000010
0.016996 0.059417 0.000010 0.016743 0.367058 0.000010 0.002212 0.025732 0.000010 0.125338 0.041478 0.038423 0.088980 0.070730 0.000011 0.000010 0.013862 0.109161 0.023809 0.000010
0.017697 0.035882 0.000010 0.001396 0.410012 0.037984 0.013386 0.000010 0.001493 0.125729 0.022185 0.044258 0.082642 0.061317 0.000010 0.000010 0.000010 0.108879 0.037079 0.000010
0.025842 0.034841 0.000010 0.000010 0.365302 0.020862 0.000010 0.015985 0.000010 0.113801 0.029655 0.057110 0.091764 0.056544 0.004376 0.000010 0.028868 0.119453 0.035535 0.000010
0.016349 0.033044 0.000010 0.000010 0.427769 0.000010 0.001874 0.000447 0.000010 0.164337 0.004228 0.038690 0.101207 0.080498 0.000010 0.000010 0.010120 0.116731 0.004635 0.000010
0.129416 0.051547 0.000010 0.000010 0.196177 0.000010 0.000010 0.002016 0.000010 0.228928 0.027463 0.182695 0.000010 0.091977 0.000010 0.000010 0.000010 0.064869 0.000010 0.024812
0.157614 0.047840 0.000010 0.000010 0.220197 0.000010 0.000010 0.000010 0.000010 0.247177 0.000010 0.154801 0.000010 0.097875 0.000010 0.000010 0.011891 0.062484 0.000010 0.000010
0.160637 0.044411 0.000010 0.000010 0.227297 0.000010 0.000010 0.007656 0.000010 0.278734 0.000010 0.128617 0.000010 0.099787 0.000010 0.000010 0.000010 0.052741 0.000010 0.000010
0.162485 0.057173 0.000010 0.000010 0.208799 0.000010 0.000010 0.000010 0.000010 0.248085 0.000010 0.134178 0.000010 0.101242 0.000010 0.000010 0.000010 0.059101 0.000010 0.028817
0.131798 0.050642 0.000010 0.000010 0.217713 0.000010 0.000010 0.018525 0.000010 0.257989 0.000010 0.146239 0.000010 0.096685 0.000010 0.000010 0.011767 0.068533 0.000010 0.000010
0.163648 0.041703 0.000010 0.000010 0.220211 0.000010 0.000010 0.018936 0.000010 0.232633 0.009498 0.148727 0.000010 0.095179 0.000010 0.000010 0.014399 0.051790 0.000010 0.003185
0.145094 0.046099 0.000010 0.000010 0.222672 0.000010 0.000010 0.012391 0.000010 0.233974 0.000010 0.166718 0.000010 0.085747 0.000010 0.000010 0.007317 0.051748 0.000010 0.028140
0.160700 0.045614 0.000010 0.000010 0.230225 0.000010 0.000010 0.000010 0.000010 0.269883 0.000626 0.143003 0.000010 0.072375 0.000010 0.000010 0.012645 0.026947 0.000010 0.037882
0.000010 0.015181 0.000010 0.017234 0.012540 0.000010 0.000010 0.000010 0.000010 0.891165 0.024011 0.000010 0.000010 0.025264 0.005875 0.000010 0.000010 0.008609 0.000010 0.000010
0.001399 0.000010 0.000010 0.000010 0.034066 0.000010 0.010671 0.019483 0.000010 0.809052 0.030639 0.000010 0.000010 0.019164 0.000896 0.015482 0.007097 0.016617 0.010773 0.024591
0.000010 0.017411 0.000271 0.000010 0.000010 0.000010 0.029658 0.029319 0.007196 0.845870 0.029276 0.000010 0.006812 0.017451 0.000010 0.007072 0.002533 0.005725 0.001336 0.000010
0.000010 0.000010 0.004611 0.000010 0.000010 0.000010 0.000010 0.000010 0.000010 0.899061 0.014278 0.000010 0.009910 0.018520 0.000010 0.009841 0.005694 0.005600 0.026464 0.005922
0.000010 0.025233 0.000010 0.000010 0.027508 0.006984 0.000010 0.000010 0.000010 0.837933 0.027932 0.000010 0.009415 0.000010 0.000010 0.005847 0.017494 0.000010 0.041544 0.000010
0.055705 0.059761 0.000010 0.002556 0.197065 0.008179 0.000010 0.000540 0.000010 0.191234 0.061792 0.053817 0.046740 0.040804 0.000010 0.009590 0.023867 0.101761 0.146540 0.000010
0.023243 0.033683 0.000010 0.000010 0.224711 0.000010 0.000010 0.004139 0.000010 0.201991 0.081244 0.050048 0.046581 0.075191 0.012400 0.000010 0.010208 0.090126 0.146364 0.000010
0.000010 0.031639 0.000010 0.000010 0.232460 0.000010 0.000010 0.000010 0.000010 0.243908 0.078804 0.042170 0.080469 0.068178 0.009537 0.000010 0.000010 0.095400 0.117336 0.000010
0.035621 0.033287 0.000010 0.000010 0.202793 0.020134 0.000010 0.000010 0.000010 0.206181 0.087031 0.040981 0.049460 0.076415 0.002011 0.002940 0.009738 0.088598 0.144751 0.000010
0.024259 0.033647 0.002679 0.004158 0.241269 0.009579 0.000010 0.000010 0.000010 0.212478 0.059148 0.053496 0.047398 0.077301 0.001194 0.000010 0.000012 0.119628 0.113704 0.000010
0.069763 0.039758 0.001100 0.000010 0.237875 0.013517 0.000010 0.000010 0.000010 0.195602 0.046718 0.050593 0.053801 0.080106 0.000404 0.000010 0.003076 0.103655 0.103972 0.000010
0.072350 0.038963 0.000010 0.000010 0.228027 0.020516 0.000010 0.000010 0.011137 0.218647 0.041816 0.038995 0.050977 0.089232 0.016697 0.000010 0.005961 0.105983 0.060637 0.000010
0.019548 0.030773 0.000010 0.000010 0.203367 0.000010 0.000010 0.000010 0.000010 0.221588 0.069827 0.062429 0.067477 0.081411 0.000010 0.000010 0.005699 0.098766 0.139027 0.000010
0.061215 0.023685 0.000010 0.000010 0.215277 0.006735 0.007453 0.000010 0.000010 0.215096 0.079779 0.048246 0.039840 0.062202 0.000010 0.000767 0.005628 0.098275 0.135741 0.000010
0.026184 0.039189 0.000010 0.000354 0.263576 0.003173 0.000010 0.000010 0.000010 0.192798 0.074441 0.060317 0.036492 0.058134 0.015134 0.001143 0.006322 0.104910 0.117781 0.000010
0.050804 0.041426 0.000010 0.000010 0.207664 0.042604 0.001583 0.015236 0.000010 0.189558 0.051184 0.055508 0.055956 0.072270 0.013035 0.000010 0.001476 0.100137 0.101510 0.000010
0.011828 0.029591 0.000010 0.000010 0.220042 0.018754 0.004494 0.000010 0.003247 0.199684 0.087528 0.037201 0.042114 0.055515 0.000010 0.013510 0.011651 0.105645 0.159147 0.000010
0.024434 0.038995 0.000010 0.000010 0.260273 0.025931 0.001606 0.000010 0.000010 0.219295 0.076053 0.047526 0.046895 0.059275 0.010703 0.000010 0.011278 0.106178 0.071499 0.000010
0.048322 0.034630 0.000010 0.000010 0.280002 0.034727 0.006930 0.000010 0.000010 0.175093 0.048217 0.046229 0.046594 0.060544 0.024120 0.000010 0.008163 0.125949 0.060420 0.000010
0.000010 0.000010 0.000010 0.000010 0.000010 0.000010 0.000010 0.000010 0.000010 0.000010 0.999810 0.000010 0.000010 0.000010 0.000010 0.000010 0.000010 0.000010 0.000010 0.000010
0.000010 0.000010 0.000010 0.000010 0.031260 0.000010 0.000010 0.001258 0.000010 0.058761 0.854344 0.000010 0.000010 0.009909 0.000010 0.000010 0.000010 0.011478 0.000010 0.032861
0.000010 0.000010 0.000010 0.000010 0.000010 0.000010 0.000010 0.000010 0.000010 0.000010 0.999810 0.000010 0.000010 0.000010 0.000010 0.000010 0.000010 0.000010 0.000010 0.000010
0.000010 0.000010 0.000010 0.000010 0.000010 0.000010 0.000010 0.000010 0.000010 0.000010 0.999810 0.000010 0.000010 0.000010 0.000010 0.000010 0.000010 0.000010 0.000010 0.000010
0.000010 0.000010 0.000010 0.000010 0.000010 0.000010 0.000010 0.000010 0.000010 0.000010 0.999810 0.000010 0.000010 0.000010 0.000010 0.000010 0.000010 0.000010 0.000010 0.000010
0.000010 0.000010 0.000010 0.000010 0.022689 0.000010 0.000010 0.000010 0.000010 0.037327 0.928959 0.000010 0.000010 0.005660 0.000010 0.000010 0.000010 0.000010 0.000010 0.005214
0.051285 0.009387 0.000010 0.000010 0.044510 0.000010 0.000010 0.000010 0.007042 0.124475 0.671779 0.017620 0.001250 0.028898 0.000010 0.000010 0.002997 0.027657 0.000010 0.013020
0.033225 0.009134 0.000010 0.000010 0.029250 0.000010 0.000010 0.000570 0.005944 0.014155 0.842634 0.012582 0.000010 0.013481 0.000010 0.000018 0.016682 0.022245 0.000010 0.000010
0.000010 0.000010 0.000010 0.000010 0.000010 0.000010 0.000010 0.009360 0.000010 0.000010 0.946112 0.023495 0.000010 0.000010 0.000010 0.000070 0.002436 0.000010 0.000010 0.018386
0.000010 0.000010 0.000010 0.000010 0.000010 0.000010 0.000010 0.000010 0.000010 0.000010 0.999810 0.000010 0.000010 0.000010 0.000010 0.000010 0.000010 0.000010 0.000010 0.000010
0.000010 0.000010 0.000010 0.000010 0.000010 0.000010 0.000010 0.000010 0.000010 0.000010 0.999810 0.000010 0.000010 0.000010 0.000010 0.000010 0.000010 0.000010 0.000010 0.000010
0.000010 0.000010 0.000010 0.000010 0.000010 0.000010 0.000010 0.000010 0.000010 0.000010 0.999810 0.000010 0.000010 0.000010 0.000010 0.000010 0.000010 0.000010 0.000010 0.000010
0.000010 0.000012 0.000010 0.000010 0.000010 0.000010 0.000010 0.000010 0.000010 0.024109 0.965229 0.000010 0.000010 0.000010 0.000010 0.003773 0.000010 0.000010 0.000010 0.006727
0.000010 0.000010 0.000010 0.000010 0.000010 0.000010 0.000010 0.000010 0.000010 0.000010 0.999810 0.000010 0.000010 0.000010 0.000010 0.000010 0.000010 0.000010 0.000010 0.000010
0.000010 0.000010 0.000010 0.000010 0.000010 0.000010 0.000010 0.000010 0.000010 0.000010 0.999810 0.000010 0.000010 0.000010 0.000010 0.000010 0.000010 0.000010 0.000010 0.000010
0.000010 0.000010 0.000010 0.000010 0.000010 0.000010 0.000010 0.000010 0.000010 0.000010 0.999810 0.000010 0.000010 0.000010 0.000010 0.000010 0.000010 0.000010 0.000010 0.000010
0.000010 0.000010 0.000010 0.000010 0.000010 0.000010 0.000010 0.000010 0.000010 0.000010 0.999810 0.000010 0.000010 0.000010 0.000010 0.000010 0.000010 0.000010 0.000010 0.000010
0.000010 0.004189 0.000010 0.000010 0.000010 0.000010 0.000010 0.000010 0.000010 0.028629 0.916921 0.000010 0.004277 0.017102 0.000010 0.000010 0.000450 0.010985 0.000010 0.017327
0.016549 0.003613 0.000010 0.000010 0.000019 0.000010 0.000010 0.000130 0.000010 0.000010 0.976186 0.000010 0.002280 0.000010 0.000010 0.000010 0.000010 0.000010 0.000010 0.001093
0.000010 0.008377 0.000010 0.000010 0.000010 0.000010 0.000010 0.000010 0.000010 0.000010 0.991443 0.000010 0.000010 0.000010 0.000010 0.000010 0.000010 0.000010 0.000010 0.000010
0.000010 0.000010 0.000010 0.000010 0.000010 0.000010 0.000010 0.000010 0.000010 0.000010 0.998970 0.000010 0.000010 0.000850 0.000010 0.000010 0.000010 0.000010 0.000010 0.000010
0.026866 0.005278 0.000010 0.000010 0.000011 0.000010 0.000010 0.000010 0.000010 0.025973 0.919557 0.000010 0.004671 0.000010 0.000010 0.002514 0.008540 0.000010 0.000010 0.006481
0.000010 0.000010 0.000010 0.000010 0.000010 0.000010 0.000010 0.000010 0.000010 0.000010 0.999810 0.000010 0.000010 0.000010 0.000010 0.000010 0.000010 0.000010 0.000010 0.000010
0.000010 0.018691 0.000010 0.000010 0.000010 0.000010 0.000010 0.000010 0.005525 0.070129 0.891261 0.000018 0.000010 0.001662 0.000010 0.005265 0.007329 0.000010 0.000010 0.000010
0.002656 0.006280 0.000010 0.000010 0.000010 0.000010 0.000010 0.007422 0.000010 0.016916 0.914059 0.000010 0.000010 0.018018 0.000010 0.003030 0.000010 0.017031 0.000010 0.014478
0.007896 0.000010 0.000010 0.000010 0.015429 0.000010 0.000010 0.009492 0.000010 0.040821 0.911281 0.000010 0.000010 0.010651 0.000010 0.000010 0.003308 0.001002 0.000010 0.000010
0.000010 0.000010 0.000010 0.000010 0.000010 0.000010 0.000010 0.000010 0.000010 0.000010 0.999810 0.000010 0.000010 0.000010 0.000010 0.000010 0.000010 0.000010 0.000010 0.000010
0.009512 0.000010 0.000010 0.000010 0.015693 0.000010 0.000010 0.000010 0.000010 0.000010 0.965724 0.000010 0.000567 0.000010 0.000010 0.000010 0.008354 0.000010 0.000010 0.000010
0.008831 0.000010 0.000010 0.000010 0.260221 0.000010 0.001425 0.000010 0.000010 0.034119 0.608907 0.035914 0.000010 0.002285 0.000010 0.004872 0.001536 0.000010 0.000010 0.041790
0.000010 0.000010 0.000010 0.000010 0.000010 0.000010 0.000010 0.025997 0.000010 0.000010 0.964407 0.000010 0.000010 0.005160 0.000010 0.000010 0.004276 0.000010 0.000010 0.000010
0.021253 0.000010 0.000010 0.000010 0.015856 0.000010 0.000010 0.000010 0.000010 0.000010 0.960185 0.000010 0.002097 0.000010 0.000010 0.000459 0.000010 0.000010 0.000010 0.000010
0.057486 0.000010 0.000010 0.000010 0.031125 0.000010 0.000010 0.001143 0.000010 0.022362 0.865463 0.000010 0.000010 0.008534 0.000010 0.013757 0.000010 0.000010 0.000010 0.000010
0.078632 0.000086 0.000010 0.000010 0.022302 0.000010 0.000010 0.022033 0.000010 0.034956 0.841851 0.000010 0.000010 0.000010 0.000010 0.000010 0.000010 0.000010 0.000010 0.000010
0.007911 0.000010 0.000010 0.000010 0.088744 0.000010 0.000010 0.000010 0.000010 0.009318 0.874546 0.000010 0.000010 0.002819 0.000010 0.000010 0.000010 0.000010 0.000010 0.016522
0.005095 0.000643 0.000010 0.000010 0.103080 0.000010 0.000010 0.000010 0.001541 0.000010 0.846489 0.035711 0.000215 0.000010 0.000010 0.000010 0.000010 0.003880 0.000010 0.003235
0.053147 0.036608 0.000010 0.000010 0.328135 0.026001 0.008679 0.007149 0.000010 0.155165 0.008646 0.025533 0.080009 0.053349 0.000010 0.001663 0.023488 0.120609 0.071771 0.000010
0.064042 0.026888 0.000010 0.000010 0.269339 0.006942 0.021464 0.025463 0.000010 0.173435 0.004193 0.054676 0.065728 0.091595 0.000957 0.012141 0.010790 0.100593 0.071715 0.000010
0.033951 0.041037 0.000010 0.000010 0.309508 0.027497 0.014041 0.019239 0.000010 0.178323 0.025805 0.090379 0.074430 0.046032 0.015750 0.001468 0.003152 0.106390 0.012610 0.000359
0.051786 0.016532 0.000010 0.002582 0.285845 0.000010 0.000010 0.006210 0.000010 0.159657 0.037694 0.047541 0.086276 0.082319 0.013991 0.008578 0.002618 0.109040 0.078730 0.010562
0.045755 0.041401 0.000010 0.000010 0.301001 0.017237 0.000010 0.021913 0.000010 0.182101 0.000010 0.051901 0.063684 0.062620 0.005518 0.012978 0.011192 0.110611 0.072029 0.000010
0.041528 0.039971 0.000010 0.000010 0.286128 0.063126 0.008796 0.010231 0.000010 0.149884 0.022948 0.090570 0.054211 0.045766 0.011180 0.000010 0.000010 0.118727 0.052757 0.004127
0.050949 0.029044 0.000010 0.000010 0.305135 0.000010 0.000162 0.000010 0.000010 0.163928 0.046113 0.037633 0.104101 0.062402 0.004957 0.000010 0.000010 0.103723 0.071000 0.020784
0.024757 0.027468 0.008020 0.000010 0.343070 0.022857 0.000010 0.027409 0.000010 0.151857 0.036619 0.029458 0.073139 0.069078 0.002405 0.005274 0.020231 0.101025 0.045179 0.012123
0.901297 0.000010 0.000010 0.000010 0.000010 0.000010 0.000010 0.000010 0.000010 0.000010 0.088346 0.005600 0.000010 0.004596 0.000010 0.000010 0.000010 0.000010 0.000010 0.000010
0.999809 0.000010 0.000010 0.000010 0.000010 0.000010 0.000010 0.000010 0.000010 0.000010 0.000010 0.000010 0.000011 0.000010 0.000010 0.000010 0.000010 0.000010 0.000010 0.000010
0.995151 0.000010 0.000010 0.000010 0.000010 0.000010 0.000010 0.000010 0.000010 0.000010 0.000010 0.001522 0.003157 0.000010 0.000010 0.000010 0.000010 0.000010 0.000010 0.000010
0.976177 0.000010 0.000010 0.000010 0.000010 0.000010 0.000010 0.000010 0.000010 0.000010 0.015593 0.000010 0.006875 0.000010 0.000010 0.000019 0.001186 0.000010 0.000010 0.000010
0.971750 0.000010 0.000010 0.000010 0.000010 0.000010 0.000010 0.000010 0.000010 0.000010 0.009885 0.000010 0.000010 0.005065 0.000010 0.001431 0.010786 0.000944 0.000010 0.000010
0.935919 0.020935 0.000010 0.000010 0.000010 0.000010 0.000010 0.006503 0.000010 0.000010 0.000808 0.000010 0.000010 0.019924 0.000010 0.000010 0.000010 0.015770 0.000010 0.000010
0.981853 0.000010 0.000010 0.000010 0.000010 0.000010 0.000010 0.010561 0.000010 0.000010 0.000010 0.000010 0.000010 0.007417 0.000010 0.000010 0.000010 0.000010 0.000010 0.000010
0.928220 0.000010 0.000010 0.000010 0.000010 0.000010 0.000010 0.000010 0.000018 0.000010 0.060572 0.010433 0.000010 0.000010 0.000010 0.000607 0.000010 0.000010 0.000010 0.000010
0.971522 0.000010 0.000010 0.000010 0.000010 0.000010 0.000010 0.000010 0.000010 0.000010 0.028298 0.000010 0.000010 0.000010 0.000010 0.000010 0.000010 0.000010 0.000010 0.000010
0.998228 0.000010 0.000010 0.000010 0.000010 0.000010 0.000010 0.000010 0.000010 0.000010 0.000010 0.000010 0.000010 0.001592 0.000010 0.000010 0.000010 0.000010 0.000010 0.000010
0.999810 0.000010 0.000010 0.000010 0.000010 0.000010 0.000010 0.000010 0.000010 0.000010 0.000010 0.000010 0.000010 0.000010 0.000010 0.000010 0.000010 0.000010 0.000010 0.000010
0.999810 0.000010 0.000010 0.000010 0.000010 0.000010 0.000010 0.000010 0.000010 0.000010 0.000010 0.000010 0.000010 0.000010 0.000010 0.000010 0.000010 0.000010 0.000010 0.000010
0.928475 0.025948 0.000010 0.000010 0.000010 0.000010 0.000010 0.000010 0.000010 0.000010 0.028396 0.000010 0.000010 0.015106 0.000010 0.000010 0.001925 0.000010 0.000010 0.000010
0.934877 0.000010 0.000010 0.000010 0.000010 0.000010 0.000010 0.000010 0.000010 0.000010 0.045510 0.019443 0.000010 0.000010 0.000010 0.000010 0.000010 0.000010 0.000010 0.000010
0.999810 0.000010 0.000010 0.000010 0.000010 0.000010 0.000010 0.000010 0.000010 0.000010 0.000010 0.000010 0.000010 0.000010 0.000010 0.000010 0.000010 0.000010 0.000010 0.000010
0.992175 0.007293 0.000010 0.000010 0.000010 0.000010 0.000010 0.000010 0.000010 0.000010 0.000010 0.000361 0.000010 0.000010 0.000010 0.000010 0.000010 0.000010 0.000010 0.000010
0.999810 0.000010 0.000010 0.000010 0.000010 0.000010 0.000010 0.000010 0.000010 0.000010 0.000010 0.000010 0.000010 0.000010 0.000010 0.000010 0.000010 0.000010 0.000010 0.000010
0.999810 0.000010 0.000010 0.000010 0.000010 0.000010 0.000010 0.000010 0.000010 0.000010 0.000010 0.000010 0.000010 0.000010 0.000010 0.000010 0.000010 0.000010 0.000010 0.000010
0.995259 0.000010 0.000010 0.000010 0.000010 0.000010 0.000010 0.000010 0.000010 0.000010 0.000010 0.000010 0.000010 0.000010 0.000010 0.000010 0.000010 0.000010 0.000010 0.004561
0.066666 0.082443 0.000010 0.014095 0.279854 0.016622 0.000010 0.023811 0.000010 0.126389 0.057575 0.089348 0.043886 0.075406 0.000010 0.000010 0.025406 0.070175 0.028264 0.000010
0.127903 0.079997 0.001005 0.000010 0.309014 0.000010 0.000010 0.024532 0.000010 0.159177 0.000010 0.068863 0.041848 0.087178 0.000010 0.006134 0.022225 0.072045 0.000010 0.000010
0.096469 0.128388 0.000249 0.000010 0.219930 0.000010 0.003277 0.019328 0.000010 0.130903 0.059691 0.153225 0.031965 0.070761 0.005365 0.002237 0.013834 0.064328 0.000010 0.000010
0.091455 0.121100 0.000010 0.000010 0.251463 0.000010 0.000309 0.013353 0.000010 0.131876 0.029434 0.145716 0.033169 0.087390 0.001083 0.000010 0.007657 0.077818 0.008118 0.000010
0.116320 0.121684 0.002011 0.000010 0.258395 0.000010 0.002040 0.018755 0.012472 0.156499 0.028909 0.100450 0.013846 0.064740 0.000010 0.000010 0.026883 0.063563 0.013381 0.000010
0.108736 0.090324 0.000010 0.018408 0.272450 0.000010 0.000010 0.030102 0.000010 0.179064 0.041840 0.057114 0.023734 0.076208 0.006273 0.011120 0.016970 0.067597 0.000010 0.000010
0.118373 0.116904 0.000010 0.008386 0.267179 0.000010 0.000010 0.018680 0.000010 0.160036 0.024863 0.055635 0.030928 0.083631 0.002110 0.002748 0.019072 0.052137 0.019798 0.019479
0.156883 0.085100 0.000711 0.012495 0.317729 0.000010 0.000010 0.011349 0.000010 0.162725 0.000010 0.053109 0.026773 0.075662 0.000010 0.009848 0.015255 0.072291 0.000010 0.000010
0.137361 0.121412 0.000010 0.013375 0.262202 0.000010 0.000010 0.010475 0.000010 0.167396 0.016241 0.076184 0.017533 0.072101 0.006835 0.005886 0.012103 0.045755 0.000010 0.035090
0.025209 0.007953 0.000010 0.000010 0.050329 0.000010 0.000010 0.000010 0.000010 0.789041 0.039137 0.007795 0.013654 0.010502 0.000010 0.007765 0.020854 0.000010 0.000010 0.027671
0.000010 0.000010 0.000010 0.000010 0.000010 0.000010 0.000010 0.000010 0.000010 0.976662 0.015942 0.000010 0.000010 0.007226 0.000010 0.000010 0.000010 0.000010 0.000010 0.000010
0.000010 0.019292 0.000010 0.000010 0.035613 0.000010 0.000010 0.019384 0.000010 0.837032 0.033612 0.000010 0.000010 0.000010 0.000010 0.006812 0.019862 0.000010 0.000010 0.028273
0.000010 0.000010 0.000010 0.000010 0.000010 0.000010 0.000010 0.000010 0.000010 0.999810 0.000010 0.000010 0.000010 0.000010 0.000010 0.000010 0.000010 0.000010 0.000010 0.000010
0.000010 0.000010 0.000010 0.000010 0.010754 0.000010 0.000010 0.011432 0.001654 0.960612 0.000010 0.000010 0.000010 0.000010 0.000010 0.015399 0.000010 0.000010 0.000010 0.000010
0.000010 0.000010 0.000010 0.000010 0.000010 0.000010 0.000010 0.000010 0.000010 0.977255 0.010462 0.000010 0.000010 0.000010 0.000010 0.012113 0.000010 0.000010 0.000010 0.000010
0.005686 0.010854 0.000010 0.000010 0.025506 0.000010 0.000010 0.013038 0.000010 0.830986 0.038804 0.000010 0.000010 0.034110 0.000010 0.007544 0.006616 0.000010 0.000010 0.026756
0.000010 0.000010 0.000010 0.000010 0.000010 0.000010 0.000010 0.000010 0.000010 0.985086 0.000010 0.000010 0.014734 0.000010 0.000010 0.000010 0.000010 0.000010 0.000010 0.000010
0.000010 0.000010 0.000010 0.000010 0.000010 0.000010 0.000010 0.000010 0.000010 0.987471 0.000010 0.000010 0.012349 0.000010 0.000010 0.000010 0.000010 0.000010 0.000010 0.000010
0.000010 0.000010 0.000010 0.000010 0.000010 0.000010 0.000010 0.000010 0.000010 0.986295 0.000010 0.000010 0.010694 0.000010 0.000010 0.000010 0.000010 0.000010 0.000010 0.002841
0.000010 0.000010 0.000010 0.000010 0.000010 0.000010 0.000010 0.000010 0.000010 0.974512 0.017275 0.000010 0.005937 0.000010 0.000010 0.002116 0.000010 0.000010 0.000010 0.000010
0.000010 0.000010 0.001023 0.000010 0.000010 0.000010 0.000010 0.001288 0.000010 0.990823 0.000010 0.000010 0.000010 0.000010 0.000010 0.006706 0.000010 0.000010 0.000010 0.000010
0.000010 0.000010 0.000010 0.000010 0.000010 0.000010 0.000010 0.000010 0.000010 0.998407 0.000010 0.000010 0.000010 0.000010 0.000010 0.001413 0.000010 0.000010 0.000010 0.000010
0.000010 0.000010 0.000010 0.000010 0.000010 0.000010 0.000010 0.000010 0.000010 0.990149 0.000010 0.000010 0.000010 0.000010 0.000010 0.009671 0.000010 0.000010 0.000010 0.000010
0.029478 0.036328 0.000010 0.000010 0.059129 0.000010 0.000010 0.033967 0.006935 0.584951 0.079943 0.014814 0.000010 0.071462 0.000010 0.015489 0.008034 0.015030 0.000010 0.044369
0.011606 0.017163 0.000010 0.000010 0.060202 0.000010 0.000010 0.016736 0.000010 0.736307 0.048632 0.000010 0.011172 0.043818 0.000010 0.012436 0.009607 0.001593 0.000010 0.030650
0.000010 0.000010 0.000010 0.000010 0.000010 0.000010 0.000010 0.000010 0.000010 0.976532 0.008079 0.000010 0.000010 0.000010 0.000010 0.014855 0.000373 0.000010 0.000010 0.000010
0.000010 0.000010 0.000010 0.000010 0.000010 0.000010 0.000010 0.000010 0.000010 0.999810 0.000010 0.000010 0.000010 0.000010 0.000010 0.000010 0.000010 0.000010 0.000010 0.000010
0.000010 0.000010 0.000010 0.000010 0.000010 0.000010 0.000010 0.000010 0.000010 0.997329 0.000010 0.000010 0.002491 0.000010 0.000010 0.000010 0.000010 0.000010 0.000010 0.000010
0.000010 0.000010 0.000010 0.000010 0.000010 0.000010 0.000010 0.003810 0.000010 0.972068 0.000010 0.000010 0.005592 0.000010 0.000010 0.018371 0.000010 0.000010 0.000010 0.000010
0.090323 0.031250 0.000010 0.000010 0.052424 0.000010 0.000010 0.002186 0.000010 0.745610 0.019463 0.020084 0.000010 0.034154 0.000010 0.000010 0.000010 0.000010 0.000010 0.004395
0.084583 0.010698 0.000010 0.000010 0.065471 0.000010 0.000010 0.000010 0.000010 0.745548 0.061938 0.000010 0.000010 0.028979 0.000010 0.000010 0.002653 0.000010 0.000010 0.000010
0.062300 0.014404 0.000010 0.000010 0.049955 0.000010 0.000010 0.000671 0.000010 0.737124 0.054764 0.021111 0.000010 0.033882 0.000010 0.000010 0.000010 0.005117 0.000010 0.020572
0.058756 0.009309 0.000010 0.000010 0.045219 0.000010 0.000010 0.007670 0.000010 0.710566 0.069710 0.017380 0.000010 0.052513 0.000010 0.000010 0.000010 0.000010 0.000010 0.028767
0.052882 0.000263 0.000010 0.000010 0.057059 0.000010 0.000010 0.000010 0.000010 0.764701 0.082024 0.010182 0.000010 0.032759 0.000010 0.000010 0.000010 0.000010 0.000010 0.000010
0.074188 0.020182 0.000010 0.000010 0.046215 0.000010 0.000010 0.000010 0.000010 0.737745 0.043143 0.023152 0.000010 0.044266 0.000010 0.000010 0.003083 0.000010 0.000010 0.007917
0.043476 0.018520 0.000010 0.000010 0.037063 0.000010 0.000010 0.000010 0.002947 0.770719 0.052065 0.000010 0.000951 0.041271 0.000010 0.000010 0.008423 0.000010 0.000010 0.024466
0.027951 0.011656 0.000010 0.000010 0.000010 0.000010 0.000010 0.010059 0.000010 0.782943 0.110425 0.017679 0.000010 0.036544 0.000010 0.000010 0.001762 0.000010 0.000010 0.000871
0.064354 0.023112 0.000010 0.000010 0.027173 0.000010 0.000010 0.005334 0.000010 0.768852 0.063941 0.005460 0.000010 0.031063 0.000010 0.000010 0.000010 0.010602 0.000010 0.000010
0.070500 0.002251 0.000010 0.000010 0.052469 0.000010 0.000010 0.005900 0.000010 0.746922 0.031429 0.029485 0.002156 0.053271 0.000010 0.000010 0.000010 0.000010 0.000010 0.005517
0.064501 0.008340 0.000010 0.000010 0.036839 0.000010 0.000010 0.000010 0.000010 0.747399 0.084339 0.011775 0.000010 0.036139 0.000010 0.000010 0.000010 0.000010 0.000010 0.010548
0.051387 0.014081 0.000010 0.000010 0.043475 0.000010 0.000010 0.000010 0.000010 0.776707 0.053709 0.013006 0.000010 0.047507 0.000010 0.000010 0.000010 0.000010 0.000010 0.000010
0.060887 0.000665 0.000010 0.000010 0.031632 0.000010 0.000010 0.000010 0.000010 0.726816 0.101641 0.031505 0.000010 0.024942 0.000010 0.000010 0.010046 0.000010 0.000010 0.011755
0.098764 0.007233 0.000010 0.000010 0.032066 0.000010 0.000010 0.000011 0.000010 0.761512 0.053010 0.005306 0.000010 0.034847 0.000010 0.000010 0.000010 0.007140 0.000010 0.000010
0.038618 0.012308 0.000010 0.000010 0.061200 0.000010 0.000010 0.000010 0.000010 0.742961 0.075415 0.014834 0.000010 0.054534 0.000010 0.000010 0.000010 0.000010 0.000010 0.000010
0.066206 0.026908 0.000010 0.000010 0.118012 0.000010 0.000010 0.034193 0.000010 0.351170 0.032881 0.038634 0.041315 0.059817 0.000010 0.001612 0.061360 0.088858 0.000010 0.078964
0.081165 0.017868 0.000010 0.000010 0.049425 0.000010 0.000010 0.000010 0.000010 0.754401 0.069475 0.000010 0.000010 0.027526 0.000010 0.000010 0.000010 0.000010 0.000010 0.000010
0.075234 0.015082 0.000010 0.000010 0.037003 0.000010 0.000010 0.000010 0.000010 0.749052 0.048290 0.026505 0.000010 0.039094 0.000010 0.000550 0.001410 0.000010 0.000010 0.007679
0.000010 0.433464 0.000010 0.000010 0.000010 0.000010 0.000010 0.025623 0.001630 0.513223 0.000010 0.000010 0.000010 0.005528 0.000010 0.003548 0.001307 0.000010 0.000010 0.015557
0.000010 0.999810 0.000010 0.000010 0.000010 0.000010 0.000010 0.000010 0.000010 0.000010 0.000010 0.000010 0.000010 0.000010 0.000010 0.000010 0.000010 0.000010 0.000010 0.000010
0.000010 0.999810 0.000010 0.000010 0.000010 0.000010 0.000010 0.000010 0.000010 0.000010 0.000010 0.000010 0.000010 0.000010 0.000010 0.000010 0.000010 0.000010 0.000010 0.000010
0.000010 0.999810 0.000010 0.000010 0.000010 0.000010 0.000010 0.000010 0.000010 0.000010 0.000010 0.000010 0.000010 0.000010 0.000010 0.000010 0.000010 0.000010 0.000010 0.000010
0.000010 0.999810 0.000010 0.000010 0.000010 0.000010 0.000010 0.000010 0.000010 0.000010 0.000010 0.000010 0.000010 0.000010 0.000010 0.000010 0.000010 0.000010 0.000010 0.000010
0.000010 0.999810 0.000010 0.000010 0.000010 0.000010 0.000010 0.000010 0.000010 0.000010 0.000010 0.000010 0.000010 0.000010 0.000010 0.000010 0.000010 0.000010 0.000010 0.000010
0.000010 0.833837 0.000010 0.000010 0.064300 0.000010 0.000010 0.018836 0.000010 0.000010 0.000010 0.000010 0.000010 0.063571 0.000010 0.000010 0.000010 0.000010 0.000010 0.019306
0.000010 0.811993 0.000010 0.000010 0.065501 0.000010 0.000010 0.010469 0.000010 0.000010 0.000010 0.000010 0.005506 0.075590 0.000010 0.000010 0.005914 0.000010 0.000010 0.024898
0.000012 0.999801 0.000010 0.000010 0.000017 0.000010 0.000010 0.000010 0.000010 0.000010 0.000010 0.000010 0.000010 0.000010 0.000010 0.000010 0.000010 0.000010 0.000010 0.000010
0.000010 0.943509 0.000010 0.000010 0.003870 0.000010 0.000010 0.034265 0.000010 0.000010 0.000010 0.000010 0.000010 0.011286 0.000010 0.000010 0.000010 0.006919 0.000010 0.000010
0.000010 0.999810 0.000010 0.000010 0.000010 0.000010 0.000010 0.000010 0.000010 0.000010 0.000010 0.000010 0.000010 0.000010 0.000010 0.000010 0.000010 0.000010 0.000010 0.000010
0.000010 0.999810 0.000010 0.000010 0.000010 0.000010 0.000010 0.000010 0.000010 0.000010 0.000010 0.000010 0.000010 0.000010 0.000010 0.000010 0.000010 0.000010 0.000010 0.000010
0.000010 0.985918 0.000010 0.000010 0.001995 0.000010 0.000010 0.000010 0.000010 0.000010 0.000010 0.000010 0.000010 0.011917 0.000010 0.000010 0.000010 0.000010 0.000010 0.000010
0.000010 0.951826 0.000010 0.000010 0.000010 0.000010 0.000010 0.014665 0.000010 0.000010 0.000010 0.000010 0.000567 0.015386 0.000010 0.012175 0.000010 0.000010 0.000010 0.005241
0.000010 0.999810 0.000010 0.000010 0.000010 0.000010 0.000010 0.000010 0.000010 0.000010 0.000010 0.000010 0.000010 0.000010 0.000010 0.000010 0.000010 0.000010 0.000010 0.000010
0.000010 0.999810 0.000010 0.000010 0.000010 0.000010 0.000010 0.000010 0.000010 0.000010 0.000010 0.000010 0.000010 0.000010 0.000010 0.000010 0.000010 0.000010 0.000010 0.000010
0.000010 0.999810 0.000010 0.000010 0.000010 0.000010 0.000010 0.000010 0.000010 0.000010 0.000010 0.000010 0.000010 0.000010 0.000010 0.000010 0.000010 0.000010 0.000010 0.000010
0.000010 0.748924 0.000010 0.000010 0.086833 0.000010 0.000010 0.028877 0.000010 0.000010 0.000010 0.000010 0.000010 0.098265 0.000010 0.000010 0.000010 0.028123 0.000010 0.008838
0.000010 0.999807 0.000010 0.000010 0.000010 0.000010 0.000010 0.000010 0.000010 0.000010 0.000013 0.000010 0.000010 0.000010 0.000010 0.000010 0.000010 0.000010 0.000010 0.000010
0.000010 0.754433 0.000010 0.000010 0.081082 0.000010 0.000010 0.042667 0.000010 0.015793 0.002045 0.000010 0.000010 0.079358 0.000010 0.003286 0.000010 0.021215 0.000010 0.000010
0.000010 0.000010 0.000010 0.000010 0.000010 0.000010 0.000010 0.999810 0.000010 0.000010 0.000010 0.000010 0.000010 0.000010 0.000010 0.000010 0.000010 0.000010 0.000010 0.000010
0.000010 0.000010 0.000010 0.000010 0.000010 0.000010 0.000010 0.999810 0.000010 0.000010 0.000010 0.000010 0.000010 0.000010 0.000010 0.000010 0.000010 0.000010 0.000010 0.000010
0.000010 0.000010 0.000010 0.000010 0.000010 0.000010 0.000010 0.999810 0.000010 0.000010 0.000010 0.000010 0.000010 0.000010 0.000010 0.000010 0.000010 0.000010 0.000010 0.000010
0.000010 0.000010 0.000010 0.000010 0.000010 0.000010 0.000010 0.999810 0.000010 0.000010 0.000010 0.000010 0.000010 0.000010 0.000010 0.000010 0.000010 0.000010 0.000010 0.000010
0.000010 0.000010 0.000010 0.000010 0.000010 0.000010 0.000010 0.999810 0.000010 0.000010 0.000010 0.000010 0.000010 0.000010 0.000010 0.000010 0.000010 0.000010 0.000010 0.000010
0.000010 0.000010 0.000010 0.000010 0.000010 0.000010 0.000010 0.999810 0.000010 0.000010 0.000010 0.000010 0.000010 0.000010 0.000010 0.000010 0.000010 0.000010 0.000010 0.000010
0.000010 0.013303 0.000010 0.000010 0.020090 0.000010 0.000010 0.787029 0.009508 0.004364 0.005215 0.001391 0.000785 0.004888 0.000010 0.000010 0.008276 0.030753 0.000010 0.114317
0.000010 0.000010 0.000010 0.000010 0.000010 0.000010 0.000010 0.926772 0.000010 0.000010 0.000010 0.000010 0.000010 0.000381 0.000010 0.014735 0.000010 0.000010 0.000010 0.057952
0.000010 0.000678 0.000010 0.000010 0.000010 0.000010 0.000010 0.999142 0.000010 0.000010 0.000010 0.000010 0.000010 0.000010 0.000010 0.000010 0.000010 0.000010 0.000010 0.000010
0.000010 0.000010 0.000010 0.000010 0.000010 0.000010 0.000010 0.999810 0.000010 0.000010 0.000010 0.000010 0.000010 0.000010 0.000010 0.000010 0.000010 0.000010 0.000010 0.000010
0.000010 0.000010 0.000010 0.000010 0.040600 0.000010 0.000010 0.832640 0.000010 0.000010 0.023282 0.000010 0.001294 0.000010 0.000010 0.000010 0.008405 0.018443 0.000010 0.075205
0.000010 0.000010 0.000010 0.000010 0.003734 0.000010 0.000010 0.951423 0.000010 0.000010 0.000010 0.000010 0.000010 0.000010 0.000010 0.000010 0.000010 0.000010 0.000010 0.044673
0.000010 0.004842 0.000010 0.000010 0.017181 0.000010 0.000010 0.879309 0.000010 0.000010 0.000010 0.000010 0.000010 0.020332 0.000010 0.008763 0.005268 0.001260 0.000010 0.062927
0.000010 0.000010 0.000010 0.000010 0.000010 0.000010 0.000010 0.999810 0.000010 0.000010 0.000010 0.000010 0.000010 0.000010 0.000010 0.000010 0.000010 0.000010 0.000010 0.000010
0.000010 0.000010 0.000010 0.000010 0.000010 0.000010 0.000010 0.999810 0.000010 0.000010 0.000010 0.000010 0.000010 0.000010 0.000010 0.000010 0.000010 0.000010 0.000010 0.000010
0.000010 0.000010 0.000010 0.000010 0.000010 0.000010 0.000010 0.999810 0.000010 0.000010 0.000010 0.000010 0.000010 0.000010 0.000010 0.000010 0.000010 0.000010 0.000010 0.000010
0.000010 0.000010 0.000010 0.000010 0.000010 0.000010 0.000010 0.999810 0.000010 0.000010 0.000010 0.000010 0.000010 0.000010 0.000010 0.000010 0.000010 0.000010 0.000010 0.000010
0.000010 0.000010 0.000010 0.000010 0.020142 0.000010 0.000010 0.933919 0.000010 0.000010 0.000010 0.000010 0.000010 0.000010 0.000010 0.000010 0.000010 0.000010 0.000010 0.045769
0.000010 0.000010 0.000010 0.000010 0.025244 0.000010 0.000010 0.968584 0.000010 0.000010 0.000010 0.000010 0.000010 0.006001 0.000010 0.000010 0.000010 0.000010 0.000010 0.000010
0.000010 0.000010 0.000010 0.000010 0.000010 0.000010 0.000010 0.999810 0.000010 0.000010 0.000010 0.000010 0.000010 0.000010 0.000010 0.000010 0.000010 0.000010 0.000010 0.000010
0.000010 0.038175 0.000010 0.000010 0.001046 0.000010 0.000010 0.000010 0.000010 0.000010 0.000010 0.000010 0.000010 0.935011 0.000010 0.011767 0.000010 0.000010 0.000010 0.013852
0.000010 0.002736 0.000010 0.000010 0.000010 0.000010 0.000010 0.000010 0.000010 0.000010 0.000010 0.000010 0.000010 0.997084 0.000010 0.000010 0.000010 0.000010 0.000010 0.000010
0.000010 0.000010 0.000010 0.000010 0.000010 0.000010 0.000010 0.000010 0.000010 0.000010 0.000010 0.000010 0.000010 0.999810 0.000010 0.000010 0.000010 0.000010 0.000010 0.000010
0.000010 0.000010 0.000010 0.000010 0.000010 0.000010 0.000010 0.000010 0.000010 0.000010 0.000010 0.000010 0.000010 0.999810 0.000010 0.000010 0.000010 0.000010 0.000010 0.000010
0.000010 0.020199 0.000010 0.000010 0.000010 0.000010 0.000010 0.000010 0.000010 0.000010 0.000010 0.000010 0.000010 0.979621 0.000010 0.000010 0.000010 0.000010 0.000010 0.000010
0.000010 0.000010 0.000010 0.000010 0.000010 0.000010 0.000010 0.000010 0.000010 0.000010 0.000010 0.000010 0.000010 0.999810 0.000010 0.000010 0.000010 0.000010 0.000010 0.000010
0.000010 0.000010 0.000010 0.000010 0.000010 0.000010 0.000010 0.000010 0.000010 0.000010 0.000010 0.000010 0.000010 0.999810 0.000010 0.000010 0.000010 0.000010 0.000010 0.000010
0.000010 0.000010 0.000010 0.000010 0.000010 0.000010 0.000010 0.000010 0.000010 0.000010 0.000010 0.000010 0.000010 0.999810 0.000010 0.000010 0.000010 0.000010 0.000010 0.000010
0.000010 0.000010 0.000010 0.000010 0.000010 0.000010 0.000010 0.000010 0.000010 0.000010 0.000010 0.000010 0.000010 0.999810 0.000010 0.000010 0.000010 0.000010 0.000010 0.000010
0.000010 0.000010 0.000010 0.000010 0.000010 0.000010 0.000010 0.000010 0.000010 0.000010 0.000010 0.000012 0.000010 0.999807 0.000010 0.000010 0.000010 0.000011 0.000010 0.000010
0.000010 0.018022 0.000010 0.000010 0.036238 0.000010 0.000010 0.001466 0.000010 0.000010 0.000010 0.000010 0.000010 0.944115 0.000010 0.000010 0.000010 0.000010 0.000010 0.000010
0.000010 0.008094 0.000010 0.000010 0.000010 0.000010 0.000010 0.000010 0.000010 0.000010 0.000010 0.000010 0.000010 0.988487 0.000010 0.000010 0.000010 0.000010 0.000010 0.003249
0.000010 0.017694 0.000010 0.000010 0.033449 0.000010 0.000010 0.000010 0.000010 0.000010 0.000010 0.000010 0.006079 0.936127 0.000010 0.000010 0.006501 0.000010 0.000010 0.000010
0.000010 0.000010 0.000010 0.000010 0.000010 0.000010 0.000010 0.000010 0.000010 0.000010 0.000010 0.000010 0.001443 0.998375 0.000010 0.000012 0.000010 0.000010 0.000010 0.000010
0.000010 0.000010 0.000010 0.000010 0.000010 0.000010 0.000010 0.000010 0.000010 0.000010 0.000010 0.000010 0.000010 0.999810 0.000010 0.000010 0.000010 0.000010 0.000010 0.000010
0.000010 0.000010 0.000010 0.000010 0.000010 0.000010 0.000010 0.000010 0.000010 0.000010 0.000010 0.000010 0.000010 0.999810 0.000010 0.000010 0.000010 0.000010 0.000010 0.000010
0.005188 0.000010 0.000010 0.000010 0.000010 0.000010 0.000010 0.000010 0.000010 0.048215 0.005350 0.000010 0.000010 0.941087 0.000010 0.000010 0.000010 0.000010 0.000010 0.000010
0.000010 0.000010 0.000010 0.000010 0.000010 0.000010 0.000010 0.000010 0.000010 0.000010 0.000010 0.000010 0.000010 0.999810 0.000010 0.000010 0.000010 0.000010 0.000010 0.000010
0.000010 0.052232 0.000010 0.000010 0.002224 0.000010 0.000010 0.000010 0.000010 0.000010 0.000010 0.000010 0.000010 0.945374 0.000010 0.000010 0.000010 0.000010 0.000010 0.000010
0.000010 0.000010 0.000010 0.000010 0.000010 0.000010 0.000010 0.000010 0.000010 0.000010 0.000010 0.000010 0.000010 0.999810 0.000010 0.000010 0.000010 0.000010 0.000010 0.000010
0.000010 0.000010 0.000010 0.000010 0.000010 0.000010 0.000010 0.000010 0.000010 0.053000 0.000010 0.000010 0.000010 0.001802 0.000010 0.000010 0.000010 0.000010 0.000010 0.945028
0.000010 0.000010 0.000010 0.000010 0.000010 0.000010 0.000010 0.000010 0.000010 0.000010 0.009362 0.000010 0.000010 0.000010 0.000010 0.000010 0.000010 0.000010 0.000010 0.990458
0.000010 0.000010 0.000010 0.000010 0.000012 0.000010 0.000010 0.000010 0.000010 0.000010 0.000010 0.000010 0.000010 0.000010 0.000010 0.000010 0.000010 0.000010 0.000010 0.999808
0.000010 0.000010 0.000010 0.000010 0.000010 0.000010 0.000010 0.000010 0.000010 0.000010 0.000010 0.000010 0.000010 0.000010 0.000010 0.000010 0.000010 0.000010 0.000010 0.999810
0.000010 0.000010 0.000010 0.000010 0.000010 0.000010 0.000010 0.000010 0.000010 0.000010 0.000010 0.000010 0.000010 0.000010 0.000010 0.000010 0.000010 0.000010 0.000010 0.999810
0.000010 0.002190 0.000010 0.000010 0.000010 0.000010 0.000010 0.000010 0.000010 0.037674 0.000010 0.000010 0.008851 0.002371 0.000010 0.000010 0.000010 0.000010 0.000010 0.948764
0.000010 0.000010 0.000010 0.000010 0.000010 0.000010 0.000010 0.000010 0.000010 0.000010 0.000010 0.000010 0.000010 0.000010 0.000010 0.000010 0.000010 0.000010 0.000010 0.999810
0.000010 0.000010 0.000010 0.000010 0.000010 0.000010 0.000010 0.000010 0.000010 0.000010 0.000010 0.000010 0.000010 0.000010 0.000010 0.000010 0.000010 0.000010 0.000010 0.999810
0.000010 0.001537 0.000010 0.000010 0.000010 0.000010 0.000010 0.000010 0.000010 0.000010 0.000010 0.000010 0.000010 0.000010 0.000010 0.004105 0.000010 0.000010 0.000010 0.994188
0.000010 0.000010 0.000010 0.000010 0.000010 0.000010 0.000010 0.000010 0.000010 0.057010 0.000010 0.000010 0.000010 0.000010 0.000010 0.000010 0.000010 0.000010 0.000010 0.942810
0.000010 0.000010 0.000010 0.000010 0.000010 0.000010 0.000010 0.000010 0.000010 0.000010 0.000010 0.000010 0.000010 0.000010 0.000010 0.000010 0.000063 0.000010 0.000010 0.999757
0.000010 0.000010 0.000010 0.000010 0.000010 0.000010 0.000010 0.000010 0.000010 0.000010 0.000010 0.000010 0.000010 0.000010 0.000010 0.005572 0.000010 0.000010 0.000010 0.994248
0.000010 0.000010 0.000010 0.000010 0.000010 0.000010 0.000010 0.000010 0.000010 0.000010 0.000010 0.000010 0.000010 0.000010 0.000010 0.000010 0.000010 0.000010 0.000010 0.999810
0.005722 0.000587 0.000010 0.000010 0.028648 0.000010 0.000010 0.015871 0.000010 0.037951 0.016299 0.000010 0.002092 0.000010 0.000010 0.002101 0.003143 0.002931 0.000010 0.884565
0.000010 0.000010 0.000010 0.000010 0.000010 0.000010 0.000010 0.000010 0.000010 0.018470 0.001860 0.000010 0.000010 0.000010 0.000010 0.005207 0.000010 0.000010 0.000010 0.974302
0.002316 0.001780 0.000010 0.000010 0.006062 0.000010 0.000010 0.000010 0.000010 0.000010 0.000010 0.000010 0.000010 0.000010 0.000010 0.017087 0.000010 0.000010 0.000010 0.972605
0.000010 0.000010 0.000010 0.000010 0.000010 0.000010 0.000010 0.000362 0.000010 0.034908 0.008700 0.000010 0.000010 0.012480 0.000010 0.000010 0.000010 0.000010 0.000010 0.943400
0.000010 0.002877 0.000010 0.000010 0.011628 0.000010 0.000010 0.000010 0.000010 0.004246 0.011670 0.000010 0.000010 0.020403 0.000010 0.000010 0.000010 0.000010 0.000010 0.949036
0.000010 0.006458 0.000010 0.000010 0.080821 0.000010 0.000010 0.000010 0.000010 0.000010 0.016451 0.000010 0.002101 0.000010 0.000010 0.000010 0.000010 0.000010 0.000010 0.894020
0.000010 0.000010 0.000010 0.000010 0.000010 0.000010 0.000010 0.000010 0.000010 0.000010 0.000010 0.000010 0.000010 0.000010 0.000010 0.000010 0.000010 0.000010 0.000010 0.999810
0.051807 0.017587 0.000010 0.000010 0.037120 0.000010 0.000010 0.015652 0.000010 0.628177 0.153114 0.000010 0.012571 0.049109 0.000010 0.000010 0.000010 0.000010 0.000010 0.034753
0.063849 0.000010 0.000010 0.000010 0.045962 0.000010 0.000010 0.008370 0.000010 0.635336 0.175409 0.002987 0.000707 0.023203 0.000010 0.013088 0.006296 0.005599 0.000010 0.019112
0.042412 0.000010 0.000010 0.000010 0.063914 0.000010 0.000010 0.004471 0.000010 0.713593 0.127851 0.003865 0.000010 0.023678 0.000010 0.005199 0.000010 0.014907 0.000010 0.000010
0.068125 0.000010 0.000010 0.000010 0.019505 0.000010 0.000010 0.000010 0.000010 0.702719 0.172478 0.000010 0.000010 0.024374 0.000010 0.000010 0.000010 0.000010 0.000010 0.012660
0.038946 0.000010 0.000010 0.000010 0.007857 0.000010 0.000010 0.000010 0.000010 0.707027 0.151780 0.009318 0.028030 0.023964 0.000010 0.000010 0.000010 0.000914 0.000010 0.032055
0.036279 0.000010 0.000010 0.000010 0.042898 0.000010 0.000010 0.001759 0.000010 0.678630 0.167638 0.000010 0.010471 0.038666 0.000010 0.000010 0.001753 0.000010 0.000010 0.021795
0.040582 0.013356 0.000010 0.000010 0.031639 0.000010 0.000010 0.000011 0.000010 0.663321 0.162521 0.014786 0.000010 0.035217 0.000010 0.011558 0.008615 0.018305 0.000010 0.000010
0.040444 0.000010 0.000010 0.000010 0.009607 0.000010 0.000010 0.000010 0.006216 0.742623 0.149458 0.000010 0.002573 0.011964 0.000010 0.010240 0.000968 0.000010 0.000010 0.025806
0.048592 0.000010 0.000010 0.000010 0.001153 0.000010 0.000010 0.000010 0.000010 0.703614 0.173934 0.000010 0.018180 0.021730 0.000010 0.003165 0.000010 0.000010 0.000010 0.029512
0.032549 0.012542 0.000010 0.000010 0.053784 0.000010 0.000010 0.017805 0.000010 0.611016 0.200951 0.001775 0.012202 0.040685 0.000010 0.000010 0.000010 0.009080 0.000010 0.007521
0.031165 0.001619 0.000010 0.000010 0.054088 0.000010 0.000010 0.002584 0.008387 0.708061 0.155161 0.000010 0.001502 0.030877 0.000010 0.000010 0.006456 0.000010 0.000010 0.000010
0.036473 0.000010 0.000010 0.000010 0.021065 0.000010 0.000010 0.017232 0.000010 0.684728 0.152824 0.000010 0.020603 0.019746 0.000010 0.004718 0.004067 0.016626 0.000010 0.021828
0.051208 0.000873 0.000010 0.000010 0.011607 0.000010 0.000010 0.013793 0.000010 0.730293 0.164180 0.008848 0.007714 0.009333 0.000653 0.000010 0.000010 0.000010 0.000010 0.001407
0.045970 0.000010 0.000010 0.000010 0.041694 0.000010 0.000010 0.000010 0.000010 0.671985 0.184751 0.008278 0.004741 0.016592 0.000010 0.006218 0.003279 0.000010 0.000010 0.016392
0.028892 0.000010 0.000010 0.000010 0.036650 0.000010 0.000010 0.002834 0.000010 0.651651 0.188786 0.003350 0.008914 0.031011 0.000010 0.000010 0.019346 0.011579 0.000010 0.016897
0.037044 0.013218 0.000010 0.000010 0.022528 0.000010 0.000010 0.010876 0.000010 0.673384 0.197301 0.000010 0.000010 0.026519 0.000010 0.010443 0.000010 0.000010 0.000010 0.008577
0.051787 0.000158 0.000010 0.000010 0.023465 0.000010 0.000010 0.003205 0.005364 0.649125 0.179688 0.001930 0.003437 0.039666 0.000010 0.000010 0.006512 0.000010 0.000010 0.035583
0.038606 0.009470 0.000010 0.000010 0.027685 0.000010 0.000010 0.000010 0.000010 0.677585 0.172462 0.000010 0.008468 0.034975 0.000010 0.002450 0.012505 0.001779 0.000010 0.013923
0.024437 0.014781 0.000010 0.000010 0.007560 0.000010 0.000010 0.000010 0.000010 0.704882 0.131468 0.000010 0.000010 0.050527 0.000010 0.000010 0.010909 0.000010 0.000010 0.055316
0.011658 0.000010 0.000010 0.000010 0.037556 0.000010 0.000010 0.003821 0.000010 0.697928 0.212939 0.000010 0.004218 0.006462 0.000010 0.000010 0.008964 0.002939 0.000010 0.013415
0.007862 0.028143 0.000010 0.050089 0.069310 0.105092 0.028176 0.042675 0.000010 0.100624 0.000010 0.000010 0.087994 0.024375 0.015073 0.000010 0.099770 0.191970 0.101943 0.046854
0.000010 0.029404 0.000010 0.050007 0.093252 0.131782 0.010187 0.045006 0.018078 0.080113 0.000010 0.000010 0.057302 0.036780 0.000481 0.000010 0.099169 0.209571 0.094934 0.043883
0.000010 0.028402 0.002796 0.025983 0.087959 0.165504 0.005322 0.044363 0.012215 0.047443 0.001679 0.000010 0.038885 0.020389 0.014739 0.014528 0.115824 0.199254 0.131630 0.043067
0.010405 0.019741 0.000010 0.015994 0.086582 0.116356 0.000168 0.042599 0.014191 0.111000 0.000010 0.000010 0.050820 0.038991 0.008168 0.000010 0.092142 0.212437 0.086113 0.094252
0.004765 0.022030 0.006678 0.000010 0.068129 0.103837 0.000010 0.079490 0.000010 0.082691 0.000010 0.012568 0.073575 0.045515 0.008189 0.000010 0.100057 0.226717 0.081207 0.084502
0.000010 0.014846 0.000010 0.009688 0.058514 0.128426 0.016296 0.042189 0.000010 0.064557 0.000010 0.011126 0.067717 0.028022 0.004145 0.000010 0.108785 0.200273 0.198753 0.046614
0.004810 0.018059 0.000010 0.000010 0.092671 0.090959 0.000238 0.082259 0.000010 0.066347 0.000010 0.001717 0.071035 0.046125 0.010968 0.003447 0.096885 0.212791 0.098838 0.102810
0.011555 0.023101 0.000010 0.017035 0.093136 0.099545 0.010352 0.081713 0.005152 0.071914 0.000010 0.000010 0.074485 0.040149 0.000010 0.000010 0.090547 0.206557 0.088157 0.086552
0.000010 0.007540 0.000012 0.030142 0.050640 0.117260 0.023016 0.050332 0.004729 0.172722 0.007557 0.000010 0.062663 0.017076 0.007093 0.019215 0.087057 0.169978 0.153916 0.019031
0.000010 0.012307 0.000010 0.060430 0.040849 0.131951 0.031230 0.039678 0.004297 0.041493 0.000010 0.001383 0.051483 0.037031 0.020655 0.013885 0.112083 0.213464 0.130120 0.057630
0.000010 0.013899 0.000010 0.014227 0.059250 0.113448 0.020451 0.042056 0.025171 0.049542 0.003085 0.000010 0.061360 0.028341 0.027452 0.000293 0.092797 0.194134 0.204609 0.049854
0.000010 0.015935 0.000010 0.039810 0.047243 0.138919 0.000010 0.033585 0.008840 0.035301 0.000014 0.000010 0.046507 0.026726 0.000802 0.026648 0.118460 0.212022 0.193258 0.055891
0.000010 0.000010 0.000010 0.030128 0.047197 0.168425 0.002580 0.052368 0.001305 0.072805 0.000010 0.000010 0.051089 0.018897 0.000010 0.008853 0.107274 0.183283 0.192047 0.063689
0.000010 0.010275 0.000010 0.060394 0.063589 0.178395 0.010254 0.031158 0.001434 0.060376 0.000010 0.000010 0.078372 0.012133 0.013633 0.008396 0.111439 0.185948 0.124478 0.049688
0.000010 0.014339 0.000010 0.034360 0.067260 0.122062 0.020076 0.058712 0.030791 0.050032 0.000010 0.000010 0.051276 0.040916 0.016337 0.008133 0.091779 0.180798 0.176608 0.036480
0.000324 0.009623 0.000010 0.010217 0.054954 0.136802 0.018894 0.043234 0.011896 0.050935 0.000010 0.000010 0.063558 0.033520 0.014111 0.017632 0.120067 0.208087 0.185706 0.020410
0.000010 0.012728 0.000010 0.018170 0.067938 0.142294 0.003637 0.066856 0.014732 0.042864 0.000010 0.001468 0.055627 0.019365 0.012875 0.013436 0.075719 0.170606 0.152158 0.129497
0.000010 0.000010 0.000010 0.027411 0.043600 0.168380 0.010370 0.060982 0.004550 0.036829 0.000010 0.000010 0.080965 0.010909 0.016738 0.006774 0.109338 0.186386 0.196454 0.040264
0.009723 0.004682 0.000010 0.035569 0.054053 0.160361 0.015288 0.028610 0.000010 0.017127 0.000010 0.002695 0.071591 0.017974 0.005290 0.019266 0.108848 0.217978 0.195250 0.035665
0.000010 0.006706 0.000010 0.063128 0.051726 0.179598 0.022286 0.039792 0.012316 0.043819 0.000010 0.000010 0.057401 0.030710 0.006376 0.010293 0.097799 0.192090 0.156163 0.029759
0.000010 0.011227 0.000010 0.037477 0.029529 0.162166 0.000010 0.040801 0.031960 0.047113 0.000010 0.000010 0.063361 0.015941 0.004185 0.018765 0.104287 0.187854 0.202185 0.043099
0.000010 0.000010 0.005098 0.035626 0.014415 0.155724 0.019409 0.053096 0.000010 0.101298 0.000010 0.000010 0.072459 0.020308 0.000010 0.009870 0.094532 0.189824 0.181525 0.046755
0.008589 0.007629 0.000010 0.017712 0.074526 0.168579 0.004828 0.030911 0.010734 0.036181 0.000010 0.000010 0.069334 0.001135 0.009390 0.015001 0.100629 0.214310 0.199718 0.030765
0.000010 0.000010 0.000010 0.045773 0.059049 0.170608 0.007969 0.043942 0.000010 0.047561 0.000010 0.000010 0.052023 0.022867 0.012418 0.019700 0.107369 0.194609 0.191873 0.024180
0.000010 0.000010 0.000010 0.038791 0.068948 0.200084 0.025619 0.038409 0.008014 0.083006 0.000010 0.000240 0.132746 0.014884 0.000010 0.027038 0.076800 0.146701 0.105010 0.033660
0.000010 0.006434 0.000010 0.038015 0.038947 0.237762 0.022885 0.030275 0.015056 0.060774 0.000010 0.000010 0.122588 0.014843 0.002800 0.007535 0.077954 0.147094 0.126416 0.050581
0.001650 0.000010 0.000010 0.038464 0.031281 0.232374 0.020239 0.016748 0.021447 0.102225 0.002919 0.000010 0.118378 0.019176 0.000010 0.001232 0.063104 0.171173 0.102407 0.057143
0.008372 0.002982 0.000010 0.052694 0.060022 0.194597 0.049080 0.036225 0.007792 0.047684 0.000010 0.000010 0.077367 0.030681 0.011277 0.038047 0.088962 0.153384 0.116112 0.024693
0.000010 0.016237 0.000010 0.049571 0.000010 0.224578 0.031302 0.030137 0.000183 0.048072 0.000010 0.000010 0.148046 0.021242 0.000010 0.014330 0.087330 0.182222 0.107261 0.039431
0.000010 0.000010 0.000010 0.038635 0.010950 0.275134 0.038532 0.020286 0.010424 0.056675 0.007005 0.000010 0.130048 0.015471 0.000010 0.008630 0.079445 0.182295 0.085460 0.040961
0.000010 0.000010 0.000010 0.048137 0.028411 0.247902 0.023352 0.038347 0.016336 0.050850 0.000010 0.000010 0.113594 0.007283 0.018045 0.014513 0.083886 0.168075 0.087717 0.053502
0.000010 0.003342 0.000010 0.026831 0.058247 0.318681 0.011945 0.020490 0.010516 0.063361 0.000010 0.000010 0.113501 0.012116 0.000010 0.019320 0.075514 0.183024 0.055056 0.028005
0.000010 0.011553 0.000010 0.025587 0.038481 0.136755 0.013190 0.038341 0.017385 0.048137 0.000010 0.000010 0.046535 0.025982 0.000010 0.010646 0.116659 0.219326 0.198684 0.052687
0.000010 0.017726 0.000010 0.012843 0.064489 0.118485 0.008584 0.047418 0.009747 0.032606 0.000010 0.000010 0.066023 0.040717 0.008205 0.005342 0.100483 0.189572 0.196397 0.081322
0.000010 0.026926 0.000010 0.000010 0.051421 0.171772 0.000010 0.056802 0.030241 0.028180 0.000010 0.000010 0.020064 0.028984 0.000373 0.011186 0.124850 0.219314 0.193511 0.036315
0.000010 0.009704 0.000010 0.070799 0.058457 0.132620 0.000010 0.039593 0.024803 0.039547 0.000010 0.000010 0.043922 0.003530 0.000010 0.011569 0.133639 0.206255 0.162967 0.062536
0.008878 0.026580 0.000010 0.002483 0.091000 0.101803 0.008426 0.101172 0.001666 0.059860 0.000010 0.000010 0.075231 0.037959 0.000010 0.000010 0.109358 0.177032 0.150406 0.048096
0.000010 0.000013 0.000010 0.044419 0.052892 0.166749 0.026071 0.015437 0.002262 0.057117 0.000010 0.000350 0.061484 0.030482 0.002403 0.012096 0.120265 0.210320 0.140885 0.056724
0.000010 0.008408 0.000010 0.017881 0.075292 0.129562 0.006634 0.073094 0.003743 0.044896 0.000010 0.000010 0.065804 0.023503 0.012570 0.002893 0.130539 0.191490 0.167234 0.046418
0.009410 0.000011 0.002752 0.029011 0.057535 0.130737 0.009624 0.090506 0.037797 0.047489 0.000010 0.000010 0.025678 0.023450 0.007429 0.016268 0.111017 0.166234 0.144217 0.090814
0.000010 0.000010 0.000010 0.000010 0.000010 0.122611 0.005424 0.000010 0.157849 0.000010 0.000010 0.000010 0.693380 0.000010 0.000010 0.020586 0.000010 0.000010 0.000010 0.000010
0.000010 0.000010 0.001317 0.000010 0.000010 0.138304 0.000010 0.000010 0.149677 0.000010 0.000010 0.000010 0.700304 0.000010 0.010247 0.000010 0.000010 0.000010 0.000010 0.000010
0.000010 0.000010 0.000010 0.000010 0.000010 0.176914 0.000010 0.000010 0.135366 0.000010 0.000012 0.000010 0.667739 0.000010 0.000010 0.019819 0.000010 0.000010 0.000010 0.000010
0.000010 0.000010 0.000010 0.000010 0.000010 0.223999 0.000010 0.000010 0.188141 0.000010 0.000010 0.000010 0.558189 0.000010 0.000010 0.029511 0.000010 0.000010 0.000010 0.000010
0.000010 0.000010 0.001108 0.000010 0.000010 0.116924 0.008261 0.000010 0.150928 0.000010 0.000010 0.000010 0.686934 0.000010 0.012115 0.018072 0.000010 0.000010 0.005536 0.000010
0.000010 0.000010 0.000281 0.002640 0.000010 0.233856 0.017129 0.000010 0.135961 0.000010 0.000010 0.000010 0.564712 0.000010 0.015278 0.019513 0.000010 0.000010 0.010520 0.000010
0.000010 0.000010 0.000010 0.000010 0.000010 0.000010 0.000010 0.000010 0.213538 0.000010 0.000010 0.000010 0.779605 0.000010 0.000010 0.006686 0.000010 0.000010 0.000010 0.000010
0.000010 0.000010 0.000010 0.000010 0.000010 0.000010 0.000010 0.000010 0.202534 0.000010 0.000010 0.000010 0.797284 0.000012 0.000010 0.000010 0.000010 0.000010 0.000010 0.000010
0.000010 0.000010 0.000010 0.000010 0.000010 0.000010 0.000010 0.000010 0.191620 0.000010 0.000011 0.000010 0.808199 0.000010 0.000010 0.000010 0.000010 0.000010 0.000010 0.000010
0.000010 0.000010 0.000010 0.000010 0.000010 0.000010 0.000010 0.000010 0.178823 0.000010 0.000010 0.000010 0.820997 0.000010 0.000010 0.000010 0.000010 0.000010 0.000010 0.000010
0.000010 0.000010 0.000010 0.000010 0.000010 0.000010 0.000010 0.000010 0.165071 0.000010 0.000010 0.000010 0.834749 0.000010 0.000010 0.000010 0.000010 0.000010 0.000010 0.000010
0.000010 0.000010 0.000010 0.000010 0.000010 0.000010 0.000010 0.000010 0.156793 0.000010 0.000010 0.000010 0.843027 0.000010 0.000010 0.000010 0.000010 0.000010 0.000010 0.000010
0.000010 0.000010 0.000010 0.000010 0.000010 0.000010 0.000010 0.000010 0.165079 0.000010 0.000010 0.000010 0.834741 0.000010 0.000010 0.000010 0.000011 0.000010 0.000010 0.000010
0.000010 0.000010 0.000010 0.000010 0.000010 0.000010 0.000010 0.000010 0.186419 0.000010 0.000010 0.000010 0.813401 0.000010 0.000010 0.000010 0.000010 0.000010 0.000010 0.000010
0.000010 0.000010 0.000010 0.000010 0.000010 0.000010 0.000010 0.000010 0.212619 0.000010 0.000010 0.000010 0.787201 0.000010 0.000010 0.000010 0.000010 0.000010 0.000010 0.000010
0.000010 0.000010 0.000010 0.000010 0.000010 0.000010 0.000010 0.000010 0.181994 0.000010 0.000010 0.000010 0.812852 0.000010 0.000010 0.004983 0.000010 0.000010 0.000010 0.000010
0.000010 0.000010 0.000010 0.000010 0.000010 0.000010 0.000010 0.000010 0.196597 0.000010 0.000010 0.000010 0.803052 0.000010 0.000010 0.000181 0.000010 0.000010 0.000010 0.000010
0.000010 0.000010 0.000010 0.000010 0.000010 0.000010 0.000010 0.000010 0.203028 0.000010 0.000010 0.000010 0.796792 0.000010 0.000010 0.000010 0.000010 0.000010 0.000010 0.000010
0.000010 0.000010 0.000010 0.000010 0.000010 0.000010 0.000010 0.000010 0.233182 0.000010 0.000010 0.000010 0.766638 0.000010 0.000010 0.000010 0.000010 0.000010 0.000010 0.000010
0.000010 0.000010 0.000010 0.000010 0.000010 0.000010 0.000010 0.000010 0.190120 0.000010 0.000010 0.000010 0.789699 0.000010 0.000010 0.020011 0.000010 0.000010 0.000010 0.000010
0.000010 0.002070 0.000011 0.000010 0.000559 0.593553 0.164107 0.006834 0.000010 0.014117 0.012567 0.008899 0.000010 0.000010 0.019823 0.000010 0.000010 0.000010 0.177371 0.000010
0.000010 0.000010 0.000010 0.027495 0.000010 0.621735 0.144360 0.000010 0.000010 0.009239 0.007521 0.012292 0.000010 0.000010 0.043513 0.000010 0.000010 0.000010 0.133725 0.000010
0.000010 0.000010 0.001144 0.000010 0.006464 0.640147 0.163908 0.000010 0.000010 0.000010 0.009925 0.013407 0.000010 0.000010 0.008253 0.000010 0.000010 0.000010 0.156630 0.000010
0.000010 0.001686 0.000010 0.000010 0.007949 0.595251 0.172417 0.000010 0.000010 0.000010 0.021652 0.000010 0.000010 0.000010 0.010822 0.000010 0.000010 0.000010 0.190094 0.000010
0.010017 0.000010 0.001229 0.000010 0.000010 0.631016 0.132788 0.000010 0.000010 0.000011 0.025551 0.006854 0.000010 0.000010 0.003122 0.000010 0.000010 0.000010 0.189301 0.000010
0.000010 0.000010 0.000010 0.000010 0.000010 0.611255 0.191644 0.000010 0.000010 0.000010 0.012909 0.024794 0.000010 0.001187 0.000010 0.000010 0.000010 0.000010 0.158070 0.000010
0.000010 0.000010 0.001426 0.016083 0.000010 0.590696 0.183733 0.000010 0.000010 0.000010 0.017008 0.006567 0.000010 0.000010 0.007144 0.000010 0.000010 0.000010 0.177223 0.000010
0.000010 0.000010 0.000010 0.000010 0.000763 0.536631 0.184515 0.000010 0.000010 0.024053 0.024438 0.016616 0.000010 0.000010 0.000010 0.002040 0.000010 0.000010 0.210824 0.000010
0.000010 0.001228 0.000422 0.000010 0.000010 0.607615 0.164476 0.000010 0.000010 0.000010 0.004389 0.000017 0.000010 0.000010 0.002253 0.000010 0.000010 0.000010 0.219481 0.000010
0.014698 0.000010 0.000756 0.000010 0.000010 0.631439 0.155250 0.000010 0.000010 0.000010 0.000010 0.000010 0.000010 0.000010 0.000010 0.000010 0.000010 0.000010 0.197708 0.000010
0.000010 0.000010 0.000010 0.000010 0.000010 0.617584 0.159952 0.000010 0.000010 0.005823 0.021046 0.000010 0.000010 0.000010 0.000010 0.000010 0.000010 0.000010 0.195445 0.000010
0.000010 0.000010 0.002817 0.000010 0.012437 0.601714 0.185096 0.000010 0.000010 0.000010 0.025445 0.009568 0.000010 0.000010 0.017736 0.000010 0.000010 0.000010 0.145066 0.000010
0.002458 0.000010 0.000010 0.000010 0.000010 0.613717 0.168223 0.000010 0.000010 0.000010 0.002957 0.017567 0.000010 0.000010 0.010800 0.000010 0.000010 0.000010 0.184149 0.000010
0.001123 0.000010 0.000010 0.003214 0.002046 0.602546 0.166762 0.000010 0.000010 0.009942 0.001361 0.008454 0.000010 0.000010 0.008443 0.000010 0.000010 0.000010 0.196010 0.000010
0.002902 0.000010 0.000534 0.006270 0.000010 0.616568 0.197172 0.000010 0.000465 0.000014 0.032780 0.000010 0.000010 0.000010 0.003017 0.000010 0.000010 0.000010 0.140179 0.000010
0.000010 0.004534 0.008988 0.000010 0.000010 0.599843 0.188784 0.000010 0.000010 0.000010 0.014323 0.000012 0.000010 0.000010 0.005356 0.000010 0.000010 0.000010 0.178039 0.000010
0.005642 0.000010 0.000010 0.000010 0.000010 0.541468 0.206661 0.000010 0.000010 0.002666 0.008349 0.002518 0.000010 0.000010 0.003656 0.000010 0.000010 0.000010 0.228921 0.000010
0.000332 0.000010 0.001291 0.018343 0.000010 0.591470 0.156052 0.002690 0.000010 0.000010 0.022016 0.010747 0.000010 0.000010 0.006702 0.000010 0.000010 0.000010 0.190256 0.000010
0.009046 0.000010 0.000010 0.025948 0.000018 0.633565 0.145879 0.000010 0.000010 0.000010 0.015513 0.016022 0.000010 0.000010 0.002663 0.000010 0.000010 0.000010 0.151238 0.000010
0.000010 0.000010 0.000010 0.037452 0.000010 0.616097 0.164483 0.000010 0.000010 0.000010 0.003224 0.017461 0.000010 0.000010 0.005734 0.000010 0.003629 0.000010 0.151799 0.000010
0.000010 0.005299 0.001934 0.035772 0.002832 0.008083 0.010599 0.006286 0.000010 0.000010 0.000010 0.000010 0.000010 0.003206 0.025881 0.000010 0.000010 0.011256 0.886072 0.002698
0.003250 0.007483 0.000010 0.000010 0.015459 0.001659 0.000010 0.000010 0.001718 0.001510 0.002687 0.000010 0.000010 0.004599 0.036034 0.000010 0.000010 0.010145 0.915365 0.000010
0.005258 0.015268 0.000010 0.046853 0.013528 0.014211 0.000010 0.000654 0.003161 0.002304 0.008759 0.007036 0.005359 0.000010 0.030323 0.000010 0.003202 0.000010 0.844024 0.000010
0.000010 0.010835 0.001794 0.000010 0.017932 0.000010 0.000010 0.000010 0.000010 0.012934 0.017170 0.004240 0.000010 0.000010 0.012719 0.001061 0.000010 0.000010 0.921204 0.000010
0.000010 0.000010 0.004447 0.000010 0.028606 0.019118 0.006725 0.000010 0.000010 0.011586 0.011116 0.009681 0.000010 0.007058 0.009825 0.000010 0.000010 0.000010 0.880301 0.011445
0.001078 0.002848 0.002187 0.017036 0.018391 0.007464 0.000010 0.000010 0.000010 0.018653 0.004399 0.000010 0.009668 0.006000 0.026850 0.000010 0.000010 0.000010 0.885347 0.000010
0.000010 0.008188 0.000010 0.026684 0.000010 0.007874 0.000010 0.000010 0.000010 0.004182 0.006236 0.004515 0.000010 0.003297 0.047316 0.000010 0.003580 0.000010 0.888029 0.000010
0.000010 0.001680 0.000010 0.000010 0.026919 0.000010 0.000010 0.000010 0.000010 0.012485 0.000010 0.007545 0.002988 0.008973 0.024818 0.000010 0.000752 0.000010 0.913729 0.000010
0.000010 0.008225 0.004079 0.021561 0.017726 0.000010 0.004166 0.000010 0.003925 0.002138 0.018608 0.022393 0.000010 0.017179 0.033922 0.000010 0.003100 0.006415 0.825476 0.011036
0.008618 0.000010 0.000422 0.046643 0.049949 0.000010 0.008029 0.002451 0.000010 0.027783 0.035089 0.016612 0.000010 0.008924 0.030511 0.000010 0.000010 0.000010 0.764890 0.000010
0.011984 0.006170 0.002100 0.005018 0.020473 0.000010 0.000010 0.003005 0.006205 0.013157 0.021914 0.014087 0.000010 0.001123 0.014372 0.000010 0.000010 0.014024 0.853463 0.012854
0.000010 0.000010 0.000010 0.005638 0.001955 0.000010 0.000010 0.000010 0.000010 0.013646 0.019721 0.005464 0.000010 0.006048 0.018022 0.004441 0.000010 0.000010 0.918901 0.006065
0.000010 0.002580 0.000010 0.009903 0.004697 0.004057 0.000010 0.000010 0.001910 0.008137 0.005679 0.000010 0.000010 0.001503 0.041867 0.000010 0.000882 0.000010 0.912317 0.006386
0.009567 0.002196 0.000010 0.016386 0.029983 0.000010 0.000010 0.000010 0.000010 0.018208 0.010344 0.009566 0.000010 0.012161 0.027540 0.000010 0.000610 0.000010 0.863347 0.000010
0.001500 0.008016 0.000010 0.028023 0.016913 0.000010 0.004061 0.005752 0.000010 0.002200 0.008102 0.004366 0.000010 0.009605 0.030515 0.002311 0.000010 0.001920 0.872846 0.003820
0.001945 0.006849 0.000010 0.003891 0.004505 0.039367 0.003472 0.004237 0.000010 0.010591 0.036124 0.006446 0.000010 0.000010 0.007953 0.000010 0.007745 0.000010 0.866806 0.000010
0.000598 0.000010 0.000630 0.008334 0.005681 0.000010 0.000917 0.000010 0.002884 0.018496 0.021766 0.019529 0.000010 0.008656 0.029663 0.002162 0.001320 0.003823 0.873154 0.002345
0.000010 0.007437 0.000010 0.003337 0.015532 0.019041 0.000010 0.007094 0.004454 0.021558 0.008024 0.010666 0.000010 0.002292 0.020071 0.000665 0.000010 0.008278 0.871490 0.000010
0.000010 0.000010 0.000010 0.000010 0.024072 0.000010 0.000010 0.000010 0.000010 0.002056 0.002538 0.010391 0.000010 0.014564 0.037743 0.000010 0.000010 0.000010 0.908508 0.000010
0.000010 0.001948 0.000010 0.000010 0.010159 0.004705 0.000010 0.000010 0.006801 0.013934 0.000010 0.000010 0.000010 0.007462 0.022836 0.000010 0.000010 0.000010 0.921420 0.010624
0.000010 0.000010 0.000010 0.031393 0.000415 0.000010 0.000010 0.000010 0.003269 0.000010 0.000010 0.000010 0.000010 0.008282 0.000010 0.000010 0.000010 0.000010 0.954137 0.002365
0.003407 0.000010 0.000010 0.000010 0.003653 0.000010 0.000010 0.000010 0.000010 0.000010 0.000010 0.000010 0.000010 0.000010 0.000010 0.000010 0.000747 0.000010 0.992033 0.000010
0.000010 0.000010 0.002717 0.013338 0.000010 0.000010 0.000012 0.000010 0.000010 0.000010 0.000010 0.000010 0.000010 0.000010 0.001639 0.000010 0.000010 0.000010 0.982144 0.000010
0.000010 0.000010 0.000010 0.000010 0.000010 0.000010 0.000010 0.000010 0.000010 0.000010 0.000010 0.000010 0.000010 0.000010 0.000010 0.000010 0.000010 0.000010 0.999810 0.000010
0.000010 0.000010 0.000010 0.031762 0.000010 0.000010 0.000010 0.000010 0.000527 0.000010 0.000010 0.000010 0.000010 0.000010 0.000010 0.000010 0.000010 0.000010 0.967541 0.000010
0.000010 0.000010 0.000010 0.000010 0.006868 0.000010 0.000728 0.000010 0.000010 0.000010 0.000010 0.000010 0.000010 0.000010 0.000646 0.004806 0.000010 0.000010 0.986801 0.000010
0.000010 0.000224 0.000010 0.000010 0.000010 0.000010 0.000010 0.000010 0.000010 0.000010 0.000010 0.000010 0.000010 0.000010 0.005080 0.000010 0.000010 0.000010 0.994526 0.000010
0.000010 0.000010 0.000010 0.020530 0.000010 0.000010 0.000010 0.000010 0.004297 0.000010 0.000010 0.000010 0.000010 0.000010 0.001728 0.000010 0.000010 0.000010 0.973286 0.000010
0.000010 0.000010 0.000010 0.000010 0.000010 0.000010 0.000010 0.000010 0.000010 0.000010 0.000010 0.000010 0.000010 0.000010 0.000010 0.000010 0.000010 0.000010 0.999810 0.000010
0.000010 0.000010 0.003417 0.045030 0.000010 0.000010 0.000010 0.000010 0.000010 0.000010 0.000010 0.000010 0.000010 0.000010 0.000010 0.000010 0.000010 0.000010 0.951383 0.000010
0.000010 0.000010 0.000010 0.023854 0.000010 0.000010 0.000010 0.000010 0.000010 0.000010 0.000010 0.000010 0.000010 0.000010 0.000010 0.000010 0.000010 0.000010 0.975966 0.000010
0.000010 0.000010 0.000010 0.013123 0.000010 0.000010 0.000010 0.000010 0.000010 0.000010 0.000010 0.000010 0.000010 0.000010 0.000010 0.000010 0.000010 0.000010 0.986697 0.000010
0.000010 0.000010 0.000010 0.017366 0.000010 0.002891 0.000010 0.000010 0.000010 0.000010 0.000010 0.000010 0.000010 0.000740 0.001603 0.001635 0.000010 0.000010 0.975626 0.000010
0.000011 0.000010 0.000010 0.006774 0.000010 0.000010 0.000010 0.000010 0.000010 0.000010 0.000010 0.000010 0.000010 0.000010 0.003680 0.000010 0.000010 0.000010 0.989375 0.000010
0.002595 0.005683 0.000010 0.033580 0.000010 0.015910 0.000010 0.004931 0.000010 0.000010 0.002819 0.000010 0.000010 0.000010 0.008636 0.000343 0.000010 0.000010 0.925392 0.000010
0.000010 0.000010 0.000577 0.006241 0.009302 0.000010 0.000010 0.000010 0.000010 0.000010 0.000010 0.000010 0.000010 0.000010 0.000010 0.000010 0.000010 0.000010 0.983720 0.000010
0.000010 0.002532 0.004229 0.000010 0.000010 0.000010 0.000010 0.003514 0.000010 0.000010 0.000010 0.000010 0.003192 0.000010 0.000010 0.000010 0.000010 0.000010 0.985384 0.001009
0.000010 0.004215 0.004944 0.000010 0.009786 0.000010 0.000010 0.000010 0.000010 0.000010 0.000010 0.000010 0.001100 0.000010 0.000010 0.000010 0.000010 0.000010 0.974925 0.004890
0.000010 0.000010 0.000010 0.011805 0.000010 0.000010 0.000010 0.000010 0.003569 0.000010 0.000010 0.000010 0.000010 0.000010 0.003732 0.000010 0.000010 0.000010 0.980733 0.000010
0.000010 0.000010 0.000010 0.000010 0.000010 0.000010 0.000010 0.000010 0.000010 0.000010 0.000010 0.000010 0.000010 0.000010 0.002079 0.000010 0.000010 0.000010 0.997741 0.000010
0.000010 0.000010 0.000010 0.000010 0.000010 0.000010 0.000010 0.000010 0.000010 0.000010 0.000010 0.000010 0.000010 0.000010 0.012636 0.000010 0.000010 0.000010 0.987184 0.000010
0.000010 0.000010 0.000010 0.000010 0.000010 0.000010 0.000010 0.000010 0.000010 0.000010 0.000010 0.000010 0.000010 0.000010 0.000010 0.000010 0.000010 0.000010 0.999810 0.000010
0.000010 0.000010 0.000010 0.000010 0.000010 0.000010 0.000010 0.000010 0.000010 0.000010 0.000010 0.000010 0.000010 0.000010 0.000010 0.000010 0.000010 0.000010 0.999810 0.000010
0.000010 0.000010 0.001408 0.000010 0.000010 0.000010 0.000010 0.000010 0.000010 0.000010 0.000010 0.000010 0.000010 0.000010 0.009430 0.000010 0.000010 0.000010 0.988991 0.000010
0.000010 0.000010 0.000010 0.000010 0.000010 0.000010 0.000010 0.000010 0.000010 0.000010 0.000010 0.000010 0.000010 0.000010 0.000010 0.000010 0.000010 0.000010 0.999810 0.000010
0.000010 0.000010 0.000010 0.000010 0.000010 0.000010 0.000010 0.000010 0.000010 0.000010 0.000010 0.000010 0.000010 0.000010 0.000013 0.000010 0.000010 0.000010 0.999807 0.000010
0.000010 0.000010 0.000010 0.000010 0.000010 0.000010 0.000010 0.000010 0.000010 0.000010 0.000010 0.000010 0.000010 0.000010 0.022232 0.000010 0.000010 0.000011 0.977588 0.000010
0.000010 0.000010 0.000010 0.016966 0.000010 0.000010 0.007276 0.000010 0.000010 0.000010 0.000010 0.000010 0.000010 0.000010 0.025599 0.000010 0.000010 0.000010 0.949999 0.000010
0.000010 0.000010 0.000010 0.000010 0.000010 0.000010 0.000010 0.000010 0.000010 0.000010 0.000010 0.000010 0.000010 0.000010 0.000010 0.000010 0.000010 0.000010 0.999810 0.000010
0.000010 0.000010 0.000010 0.000010 0.000010 0.000010 0.000010 0.000010 0.000010 0.000010 0.000010 0.000010 0.000010 0.000010 0.000010 0.000010 0.000010 0.000010 0.999810 0.000010
0.000010 0.000010 0.000010 0.000010 0.000010 0.000010 0.000010 0.000010 0.000010 0.000010 0.000010 0.000010 0.000010 0.000010 0.000010 0.000010 0.000010 0.000010 0.999810 0.000010
0.000010 0.000010 0.000010 0.000010 0.000010 0.000010 0.000010 0.000010 0.000010 0.000010 0.000010 0.000010 0.000010 0.000010 0.006557 0.000010 0.000010 0.000010 0.993263 0.000010
0.000011 0.000010 0.000010 0.000010 0.000010 0.000010 0.000010 0.000010 0.000010 0.000010 0.000010 0.000010 0.000010 0.000010 0.012807 0.000010 0.000010 0.000010 0.987012 0.000010
0.000010 0.000010 0.000010 0.000010 0.000010 0.000010 0.000010 0.000010 0.000010 0.000010 0.000010 0.000010 0.000010 0.000010 0.000010 0.000010 0.000010 0.000010 0.999810 0.000010
0.000010 0.000010 0.000010 0.020377 0.000010 0.000010 0.008246 0.000010 0.000010 0.000010 0.000573 0.000010 0.000010 0.000010 0.004992 0.000010 0.000010 0.000010 0.965662 0.000010
0.000010 0.000010 0.000010 0.000010 0.000010 0.000010 0.000010 0.000010 0.000010 0.000010 0.000010 0.000010 0.000010 0.000010 0.000010 0.000010 0.000010 0.000010 0.999810 0.000010
0.000010 0.000010 0.000010 0.000010 0.000010 0.000010 0.000010 0.000010 0.000010 0.000010 0.000010 0.000010 0.000010 0.000011 0.006999 0.000010 0.000010 0.000010 0.992819 0.000010
0.000010 0.000010 0.000010 0.000010 0.000010 0.000011 0.000010 0.000010 0.000010 0.000010 0.000010 0.000010 0.000010 0.000010 0.033457 0.000010 0.000010 0.000010 0.966362 0.000010
0.000010 0.000010 0.005335 0.000010 0.000010 0.000010 0.000010 0.000010 0.000010 0.000010 0.000010 0.000010 0.000010 0.000010 0.031187 0.000010 0.000010 0.000010 0.963307 0.000010
0.000010 0.000010 0.000011 0.000010 0.000010 0.000010 0.000010 0.000010 0.000010 0.000010 0.000010 0.000010 0.000010 0.000010 0.043527 0.000010 0.000010 0.000010 0.956292 0.000010
0.000010 0.000010 0.000010 0.000010 0.000010 0.000010 0.000010 0.000010 0.000010 0.000010 0.005602 0.000010 0.000010 0.000010 0.037671 0.000010 0.000010 0.000010 0.956557 0.000010
0.000010 0.000010 0.000065 0.000010 0.000010 0.000010 0.000010 0.000010 0.000010 0.000010 0.000010 0.000010 0.000010 0.000010 0.027272 0.000010 0.000010 0.000010 0.972493 0.000010
0.000010 0.000010 0.000010 0.000010 0.000010 0.000010 0.000077 0.000010 0.000010 0.000010 0.000010 0.000010 0.000010 0.000010 0.036094 0.000010 0.000010 0.000010 0.963660 0.000010
0.000010 0.004515 0.004817 0.000010 0.000010 0.000010 0.000010 0.000010 0.000010 0.000010 0.000010 0.000010 0.000010 0.000010 0.039750 0.000010 0.000010 0.000010 0.950758 0.000010
0.000010 0.000010 0.004762 0.000010 0.000010 0.000010 0.000010 0.000010 0.000010 0.000010 0.000010 0.000010 0.000010 0.000010 0.034680 0.000010 0.000010 0.000010 0.960388 0.000010
0.000010 0.000010 0.000010 0.000010 0.000010 0.000010 0.000010 0.000010 0.000010 0.000010 0.000010 0.000010 0.000010 0.000010 0.034575 0.000010 0.000010 0.000010 0.965245 0.000010
0.000010 0.000010 0.000602 0.000010 0.000010 0.000010 0.000010 0.000010 0.000010 0.000010 0.000010 0.000010 0.000010 0.000010 0.038407 0.000010 0.000010 0.000010 0.960820 0.000010
0.000010 0.000010 0.000010 0.000010 0.000010 0.000010 0.000010 0.000010 0.000010 0.000010 0.000010 0.000010 0.000010 0.000010 0.027164 0.000010 0.000010 0.000010 0.972656 0.000010
0.000010 0.000010 0.000010 0.000010 0.000010 0.000010 0.000010 0.000010 0.000010 0.000010 0.000010 0.000010 0.000010 0.000010 0.029729 0.000010 0.000010 0.000010 0.970091 0.000010
0.000010 0.000010 0.000010 0.000010 0.000010 0.000010 0.007299 0.000010 0.000010 0.000010 0.011572 0.000010 0.000010 0.000010 0.017768 0.000010 0.000010 0.000010 0.963202 0.000010
0.000010 0.000010 0.000010 0.000010 0.000010 0.000010 0.000010 0.000010 0.000010 0.000010 0.000010 0.000010 0.000010 0.000010 0.030115 0.000010 0.000010 0.000010 0.969705 0.000010
0.000010 0.000010 0.000010 0.000010 0.000010 0.000010 0.000010 0.000010 0.000010 0.000010 0.000010 0.000010 0.000010 0.000010 0.044988 0.000010 0.000010 0.000010 0.954832 0.000010
0.000010 0.000010 0.000010 0.000010 0.000010 0.000010 0.000010 0.000010 0.000010 0.000010 0.000010 0.000010 0.000010 0.000010 0.029578 0.000010 0.000010 0.000010 0.970242 0.000010
0.000010 0.000010 0.003859 0.000010 0.000010 0.000010 0.000010 0.000010 0.000010 0.000010 0.000010 0.000010 0.006592 0.003905 0.025226 0.000010 0.002424 0.000010 0.957855 0.000010
0.000010 0.000010 0.002950 0.000010 0.000010 0.004664 0.000010 0.005759 0.001905 0.000010 0.000010 0.000010 0.000010 0.000010 0.036260 0.000012 0.000010 0.000010 0.948320 0.000010
0.000010 0.000010 0.000010 0.000010 0.000010 0.000010 0.000010 0.000010 0.000010 0.000010 0.000010 0.000010 0.000010 0.000010 0.029263 0.000010 0.000010 0.000010 0.970557 0.000010
0.000010 0.000010 0.000010 0.000010 0.000010 0.000010 0.000010 0.000010 0.000010 0.000010 0.000010 0.000010 0.000010 0.000010 0.031269 0.000010 0.000010 0.000010 0.968551 0.000010
0.000010 0.000010 0.000010 0.000010 0.000010 0.000010 0.000010 0.000010 0.000010 0.000010 0.000010 0.000010 0.000010 0.000010 0.005079 0.000010 0.000010 0.000010 0.994741 0.000010
0.000010 0.000010 0.000010 0.000010 0.000010 0.000010 0.000010 0.000010 0.000010 0.000010 0.000010 0.000010 0.000010 0.000010 0.026551 0.000010 0.000010 0.000010 0.973269 0.000010
0.000010 0.000010 0.000010 0.000010 0.000010 0.000010 0.000010 0.000010 0.000010 0.000010 0.000010 0.000010 0.000010 0.000010 0.006435 0.000010 0.000010 0.000010 0.993385 0.000010
0.000010 0.000010 0.000011 0.000010 0.000010 0.000011 0.000010 0.000010 0.000010 0.000010 0.000010 0.000010 0.000010 0.000010 0.003186 0.000010 0.000010 0.000010 0.996632 0.000010
0.000010 0.000010 0.000010 0.000010 0.000010 0.000010 0.000010 0.000010 0.000010 0.000010 0.000010 0.000010 0.000010 0.000010 0.006379 0.000010 0.000010 0.000010 0.993441 0.000010
0.000010 0.000010 0.000010 0.004653 0.000010 0.000010 0.000010 0.000010 0.000010 0.000010 0.000010 0.000010 0.000010 0.000010 0.017701 0.000010 0.000010 0.000010 0.977476 0.000010
0.000010 0.000010 0.000010 0.000010 0.000010 0.000010 0.000010 0.000010 0.000010 0.000010 0.000010 0.000010 0.000010 0.000010 0.022016 0.000010 0.000010 0.000010 0.977804 0.000010
0.000010 0.000010 0.000010 0.000010 0.000010 0.000010 0.000010 0.000010 0.000010 0.000010 0.000010 0.000010 0.000010 0.000010 0.024135 0.000010 0.000010 0.000010 0.975685 0.000010
0.000010 0.000010 0.000010 0.000010 0.000010 0.000010 0.000010 0.000010 0.000010 0.000010 0.000010 0.000010 0.000010 0.000010 0.012812 0.000010 0.000010 0.000010 0.987008 0.000010
0.000010 0.000010 0.000010 0.000010 0.000010 0.000010 0.000010 0.000010 0.000010 0.000010 0.000010 0.000010 0.000010 0.000010 0.000010 0.000010 0.000010 0.000010 0.999810 0.000010
0.000010 0.000010 0.000010 0.070607 0.000010 0.008205 0.000010 0.000010 0.000010 0.000010 0.000010 0.000010 0.000010 0.000010 0.044342 0.000010 0.000010 0.000010 0.876687 0.000010
0.000010 0.000010 0.000010 0.080420 0.000010 0.000010 0.003183 0.000010 0.000010 0.000010 0.000010 0.000010 0.000010 0.000010 0.034156 0.000010 0.000010 0.000010 0.882081 0.000010
0.000010 0.000010 0.001984 0.059874 0.000010 0.008941 0.000010 0.000010 0.000010 0.000010 0.000010 0.000010 0.000010 0.000010 0.014160 0.000010 0.000010 0.000010 0.914892 0.000010
0.000010 0.000010 0.002997 0.063770 0.000010 0.022205 0.000010 0.000010 0.000010 0.000010 0.000010 0.000010 0.000010 0.000010 0.017360 0.000010 0.000010 0.000010 0.893519 0.000010
0.000010 0.000010 0.000010 0.086865 0.000010 0.000011 0.006861 0.000010 0.000010 0.000010 0.000010 0.000010 0.000010 0.000010 0.019632 0.002903 0.000010 0.000010 0.883587 0.000010
0.000010 0.000010 0.000010 0.060824 0.000010 0.000010 0.000010 0.000010 0.001557 0.000010 0.000010 0.000010 0.000010 0.000010 0.020569 0.000010 0.000010 0.000010 0.916890 0.000010
0.000010 0.000010 0.000010 0.050687 0.000010 0.000010 0.000010 0.000010 0.000010 0.000010 0.000010 0.000010 0.000010 0.000010 0.018623 0.000010 0.000010 0.000010 0.930519 0.000010
0.000010 0.000010 0.000010 0.074905 0.000010 0.006383 0.008692 0.000010 0.000010 0.000010 0.000010 0.000010 0.000010 0.000010 0.024691 0.000010 0.000010 0.000010 0.885178 0.000010
0.000010 0.000010 0.000010 0.075721 0.000010 0.008152 0.000010 0.000010 0.000010 0.000010 0.000010 0.000010 0.000010 0.000010 0.049506 0.000010 0.000010 0.000010 0.866460 0.000010
0.000010 0.000010 0.000010 0.088365 0.000010 0.025658 0.000010 0.000010 0.001677 0.000010 0.000010 0.000010 0.000010 0.000010 0.018364 0.000010 0.000010 0.000010 0.865785 0.000010
0.000010 0.000010 0.000010 0.102958 0.000010 0.000010 0.007537 0.000010 0.000887 0.000010 0.000010 0.000010 0.000010 0.000010 0.025240 0.001084 0.001002 0.000010 0.861163 0.000010
0.000010 0.000010 0.000010 0.087602 0.000010 0.000010 0.000010 0.001860 0.000010 0.000010 0.000010 0.000010 0.000010 0.000010 0.026633 0.000010 0.000010 0.000010 0.883745 0.000010
0.000010 0.000010 0.000010 0.102053 0.000010 0.003490 0.010665 0.000010 0.000010 0.000010 0.000010 0.000010 0.000010 0.000010 0.010296 0.000010 0.000010 0.000010 0.873345 0.000010
0.000010 0.000010 0.000010 0.085801 0.000010 0.007149 0.001171 0.000010 0.000010 0.000010 0.000010 0.000010 0.000010 0.000010 0.040466 0.000010 0.000010 0.006547 0.858726 0.000010
0.000010 0.000010 0.000010 0.082943 0.000010 0.006710 0.001307 0.000010 0.000010 0.000010 0.000010 0.000010 0.000010 0.000010 0.017102 0.002699 0.000010 0.002590 0.886521 0.000010
0.000010 0.000010 0.000010 0.112796 0.001920 0.017422 0.018067 0.000010 0.000010 0.000010 0.000010 0.000010 0.000010 0.001853 0.026775 0.000010 0.010343 0.013214 0.792296 0.005215
0.000010 0.000010 0.000010 0.066970 0.000010 0.003683 0.000010 0.000010 0.000010 0.000010 0.000010 0.000010 0.001288 0.000010 0.026055 0.000010 0.000010 0.004535 0.897329 0.000010
0.000010 0.000010 0.000010 0.076117 0.000010 0.002461 0.000010 0.000010 0.000010 0.000010 0.000010 0.000010 0.000010 0.000010 0.016654 0.000010 0.003931 0.000010 0.900686 0.000010
0.000010 0.000010 0.001690 0.102897 0.000010 0.007683 0.000010 0.000010 0.000010 0.000010 0.000010 0.000010 0.000010 0.000010 0.031595 0.004936 0.000010 0.000010 0.851059 0.000010
0.000010 0.000010 0.000010 0.056715 0.000010 0.015304 0.000010 0.000010 0.000010 0.000010 0.000010 0.000010 0.000010 0.000010 0.032342 0.000010 0.000010 0.000010 0.895479 0.000010
0.000010 0.000446 0.000010 0.066926 0.000010 0.000010 0.007505 0.000518 0.000010 0.000010 0.000010 0.000010 0.000010 0.000010 0.017712 0.000010 0.000010 0.000010 0.906753 0.000010
0.002269 0.000010 0.000010 0.078422 0.000010 0.022347 0.000010 0.000010 0.000010 0.000010 0.000010 0.000010 0.000010 0.000010 0.037110 0.000010 0.000010 0.000010 0.859702 0.000010
0.000010 0.000010 0.000010 0.081130 0.003456 0.004270 0.001659 0.002641 0.000010 0.000010 0.000010 0.000010 0.000010 0.000010 0.034731 0.001228 0.000010 0.000010 0.870763 0.000010
0.000010 0.000010 0.000010 0.034118 0.000010 0.000010 0.000010 0.000010 0.000010 0.000010 0.000010 0.000010 0.000010 0.000010 0.024192 0.000010 0.000010 0.000010 0.941520 0.000010
0.000010 0.000010 0.000010 0.042731 0.000010 0.000010 0.000010 0.000010 0.000010 0.000010 0.000010 0.000010 0.000010 0.000010 0.026873 0.000010 0.000010 0.000010 0.930225 0.000010
0.000010 0.000010 0.000010 0.005044 0.000010 0.000010 0.000010 0.000010 0.000010 0.000010 0.000010 0.000010 0.000010 0.000010 0.037055 0.000010 0.000010 0.000010 0.957731 0.000010
0.000010 0.000010 0.001351 0.033903 0.000010 0.000010 0.000010 0.000010 0.000010 0.000010 0.000010 0.000010 0.000010 0.000010 0.031932 0.000010 0.000010 0.000010 0.932654 0.000010
0.000010 0.082438 0.000010 0.020457 0.000010 0.000010 0.000010 0.001590 0.000010 0.000010 0.000010 0.000010 0.000422 0.000010 0.033713 0.005637 0.008708 0.000010 0.846915 0.000010
0.000010 0.000010 0.000010 0.000010 0.000010 0.000010 0.000010 0.000010 0.000010 0.000010 0.000010 0.000010 0.000010 0.000010 0.041506 0.000010 0.000010 0.000010 0.958314 0.000010
0.000010 0.050000 0.005361 0.029428 0.001711 0.000010 0.000010 0.002992 0.000010 0.000010 0.002422 0.000010 0.000010 0.001409 0.045116 0.005230 0.000010 0.011897 0.844343 0.000010
0.000010 0.000010 0.000010 0.066252 0.000010 0.009362 0.000010 0.000010 0.000010 0.000010 0.000010 0.000010 0.000010 0.000010 0.036132 0.000010 0.000670 0.000010 0.887434 0.000010
0.000010 0.000010 0.000010 0.033582 0.000010 0.000010 0.000010 0.000010 0.000010 0.000010 0.000010 0.000010 0.000010 0.000010 0.047229 0.000010 0.000010 0.000010 0.919019 0.000010
0.000010 0.000010 0.000010 0.076158 0.000010 0.018691 0.001325 0.000010 0.000010 0.000010 0.000010 0.000010 0.000010 0.000010 0.037439 0.000010 0.002572 0.000010 0.863675 0.000010
0.000010 0.000010 0.000010 0.000010 0.000010 0.000010 0.001830 0.000010 0.000010 0.000010 0.000010 0.000010 0.000010 0.000010 0.038324 0.000010 0.000010 0.000010 0.959676 0.000010
0.000010 0.000010 0.000250 0.047736 0.000010 0.000010 0.001636 0.000010 0.000010 0.000010 0.000010 0.000010 0.000010 0.000010 0.047206 0.000010 0.000010 0.000010 0.903022 0.000010
0.000010 0.000010 0.000010 0.074262 0.000010 0.000010 0.000010 0.000010 0.000010 0.000010 0.000010 0.000010 0.000010 0.000010 0.016392 0.000010 0.000010 0.000010 0.909176 0.000010
0.000010 0.000010 0.000010 0.056259 0.000010 0.000010 0.000010 0.000010 0.000010 0.000010 0.000010 0.000010 0.000010 0.000010 0.018776 0.000010 0.000010 0.000010 0.924795 0.000010
0.000010 0.000010 0.000010 0.077414 0.000010 0.000010 0.000010 0.000010 0.000010 0.000010 0.000010 0.000010 0.000010 0.000010 0.029136 0.000010 0.000010 0.000010 0.893280 0.000010
0.000010 0.000010 0.002771 0.054361 0.000010 0.000010 0.004987 0.000010 0.000010 0.000010 0.000010 0.000010 0.000010 0.000010 0.018302 0.000010 0.000010 0.000010 0.919428 0.000010
0.000010 0.000010 0.000010 0.059069 0.000010 0.000010 0.000010 0.000010 0.000010 0.000010 0.000010 0.000010 0.000010 0.000010 0.030690 0.000010 0.000010 0.000010 0.910071 0.000010
0.000010 0.000010 0.000010 0.020495 0.000010 0.000010 0.004141 0.005092 0.000010 0.000010 0.000010 0.000010 0.000010 0.000010 0.026165 0.000010 0.000010 0.000010 0.943575 0.000391
0.000010 0.000010 0.000010 0.000010 0.000010 0.000010 0.000010 0.000010 0.000010 0.000010 0.000010 0.000010 0.000010 0.000010 0.004328 0.000010 0.000010 0.000010 0.995492 0.000010
0.000010 0.000010 0.003597 0.025061 0.000010 0.024889 0.000283 0.000010 0.000010 0.000010 0.000010 0.000010 0.000010 0.000010 0.036813 0.000010 0.000010 0.000010 0.909217 0.000010
0.000010 0.000010 0.000010 0.012629 0.004445 0.000010 0.006236 0.000010 0.002502 0.000010 0.000010 0.000010 0.000010 0.004694 0.034165 0.000010 0.002252 0.004814 0.928153 0.000010
0.000010 0.000010 0.000010 0.014622 0.000010 0.000010 0.000010 0.000010 0.000010 0.000010 0.000010 0.000010 0.000010 0.000010 0.435963 0.000010 0.000010 0.000010 0.549245 0.000010
0.000010 0.001141 0.000010 0.113669 0.000010 0.022152 0.000010 0.000010 0.000010 0.010385 0.000010 0.000010 0.000010 0.000010 0.014913 0.009018 0.020924 0.037645 0.767848 0.002204
0.000010 0.001178 0.000010 0.092241 0.000010 0.032705 0.000010 0.000010 0.005328 0.009640 0.000010 0.000010 0.000010 0.000010 0.014378 0.003827 0.036470 0.034982 0.769152 0.000010
0.000010 0.003727 0.002821 0.028097 0.000010 0.014115 0.007265 0.000010 0.000010 0.000010 0.000010 0.000010 0.000010 0.000010 0.023374 0.004533 0.021642 0.013383 0.880944 0.000010
0.000010 0.000010 0.002345 0.070522 0.000010 0.038661 0.000010 0.000010 0.000010 0.003152 0.000010 0.000010 0.000010 0.003183 0.017600 0.010638 0.031097 0.042134 0.780568 0.000010
0.000010 0.000010 0.000010 0.094577 0.000010 0.025444 0.000010 0.002502 0.000010 0.001762 0.002048 0.000010 0.000010 0.000010 0.018319 0.000010 0.007417 0.010592 0.835391 0.001848
0.000010 0.000010 0.000010 0.113315 0.010790 0.044315 0.010431 0.002920 0.000010 0.006024 0.000010 0.003315 0.000010 0.000010 0.015830 0.000010 0.034924 0.029591 0.712438 0.016027
0.000010 0.004317 0.000010 0.116596 0.010659 0.026207 0.019665 0.000010 0.000010 0.007939 0.000010 0.001808 0.000010 0.001174 0.017874 0.000010 0.010879 0.013574 0.765175 0.004063
0.000010 0.001144 0.002913 0.093658 0.000010 0.060019 0.000010 0.005890 0.000010 0.006530 0.000010 0.000010 0.004481 0.003305 0.011389 0.000016 0.039287 0.033704 0.737593 0.000010
0.000010 0.011326 0.000010 0.097963 0.000010 0.034881 0.001912 0.000420 0.005785 0.006098 0.005355 0.000010 0.005035 0.001261 0.011592 0.000010 0.022767 0.028355 0.767191 0.000010
0.000010 0.002799 0.000010 0.093816 0.006058 0.024435 0.000010 0.000010 0.000010 0.007275 0.000010 0.000010 0.000010 0.000010 0.005228 0.007930 0.024879 0.033152 0.794327 0.000010
0.000010 0.000010 0.000010 0.123028 0.004918 0.032780 0.000010 0.006631 0.000010 0.007610 0.000010 0.000010 0.010282 0.002437 0.013698 0.000010 0.019554 0.016802 0.762171 0.000010
0.000010 0.003555 0.000010 0.058881 0.014916 0.042091 0.005530 0.002123 0.004508 0.000010 0.005571 0.000010 0.000010 0.000509 0.017150 0.009777 0.031187 0.010252 0.777483 0.016416
0.000010 0.000010 0.000010 0.013295 0.000010 0.531454 0.376944 0.000010 0.005031 0.000010 0.000010 0.000010 0.020552 0.005460 0.017792 0.014136 0.000010 0.000010 0.015225 0.000010
0.000010 0.000010 0.000010 0.020130 0.000010 0.556660 0.385618 0.000010 0.000010 0.000010 0.000010 0.000010 0.010303 0.000010 0.018759 0.008390 0.000010 0.000010 0.000010 0.000010
0.000010 0.000010 0.000010 0.016834 0.000010 0.561084 0.381665 0.000010 0.000010 0.000010 0.000010 0.000010 0.010364 0.000010 0.000010 0.005644 0.001823 0.006953 0.015513 0.000010
0.000010 0.000010 0.000010 0.012542 0.000010 0.569236 0.371000 0.005307 0.000010 0.000010 0.000010 0.000010 0.000010 0.000010 0.010888 0.018450 0.003248 0.000010 0.009208 0.000010
0.000010 0.000010 0.000010 0.000010 0.000500 0.570154 0.381246 0.000010 0.012146 0.000010 0.000010 0.000010 0.000672 0.000010 0.000010 0.004741 0.000010 0.000010 0.028892 0.001529
0.000010 0.000010 0.000010 0.000010 0.000010 0.559455 0.375316 0.000010 0.000010 0.000010 0.000010 0.000010 0.009255 0.000010 0.013287 0.011031 0.000010 0.000010 0.031517 0.000010
0.000010 0.000010 0.000010 0.022478 0.000010 0.509467 0.395689 0.000010 0.000010 0.000010 0.000010 0.000010 0.023648 0.000010 0.014289 0.007390 0.000010 0.000010 0.026908 0.000010
0.000010 0.000010 0.002932 0.000010 0.000010 0.521781 0.382258 0.000010 0.007254 0.000010 0.000010 0.000010 0.014084 0.000010 0.002501 0.026123 0.004818 0.000010 0.038139 0.000010
0.000010 0.000010 0.000010 0.027026 0.000010 0.548210 0.378492 0.001168 0.024245 0.000010 0.000010 0.000010 0.000010 0.000010 0.006441 0.000010 0.000010 0.000010 0.014289 0.000010
0.000010 0.000010 0.000010 0.000010 0.000010 0.543793 0.396384 0.000010 0.005445 0.000010 0.000010 0.000010 0.014163 0.000010 0.008714 0.015917 0.000010 0.000010 0.015455 0.000010
0.000010 0.000053 0.000010 0.000010 0.000010 0.521030 0.380167 0.008247 0.000010 0.000010 0.000010 0.000010 0.019090 0.009230 0.010738 0.010615 0.000010 0.000010 0.033371 0.007359
0.000010 0.000010 0.000010 0.000010 0.000010 0.543428 0.389087 0.000010 0.009947 0.000010 0.000010 0.000010 0.000010 0.000010 0.002347 0.018726 0.000010 0.000010 0.036325 0.000010
0.000010 0.000010 0.000010 0.004126 0.000010 0.544240 0.406567 0.000010 0.000010 0.000010 0.000010 0.000010 0.017826 0.000010 0.025006 0.000010 0.000010 0.000010 0.002096 0.000010
0.000010 0.000017 0.000010 0.011089 0.000010 0.592469 0.369024 0.006937 0.003467 0.000010 0.000010 0.000010 0.004641 0.000010 0.012173 0.000010 0.000010 0.000010 0.000010 0.000073
0.000010 0.000010 0.000010 0.000010 0.000010 0.594215 0.384486 0.000010 0.012547 0.000010 0.000010 0.000010 0.006673 0.000010 0.000010 0.000010 0.000010 0.000010 0.001929 0.000010
0.000010 0.000010 0.000010 0.018780 0.000010 0.566117 0.382977 0.000010 0.002033 0.000010 0.000010 0.000010 0.012373 0.000010 0.005883 0.011707 0.000010 0.000010 0.000010 0.000010
0.000010 0.000010 0.000010 0.016690 0.000010 0.560572 0.383597 0.000010 0.000912 0.000010 0.000010 0.000010 0.020045 0.000010 0.000367 0.013995 0.000010 0.000010 0.003701 0.000010
0.000010 0.000010 0.000010 0.000010 0.000010 0.520960 0.390085 0.000010 0.000010 0.000010 0.000010 0.000010 0.036899 0.001013 0.016635 0.000010 0.004325 0.000010 0.029953 0.000010
0.000010 0.000010 0.000010 0.000010 0.000010 0.514471 0.369154 0.000010 0.008649 0.000010 0.000010 0.000010 0.025775 0.000010 0.011792 0.000010 0.000010 0.000010 0.070019 0.000010
0.000010 0.000010 0.000010 0.000010 0.000010 0.545216 0.393261 0.000010 0.020323 0.000010 0.000010 0.000010 0.014460 0.000010 0.000010 0.000010 0.000010 0.000010 0.026590 0.000010
0.011817 0.000010 0.000010 0.009260 0.000010 0.000010 0.000010 0.000010 0.000010 0.000010 0.220950 0.386356 0.006239 0.003694 0.004839 0.000010 0.000010 0.000010 0.356726 0.000010
0.013463 0.000010 0.000010 0.000010 0.009289 0.014661 0.019874 0.001506 0.000010 0.000010 0.188518 0.453057 0.000010 0.000010 0.011355 0.000010 0.000010 0.000010 0.288168 0.000010
0.000010 0.005405 0.003463 0.007940 0.002174 0.000010 0.010771 0.036910 0.000010 0.000010 0.244636 0.366279 0.004011 0.005578 0.019046 0.000010 0.019011 0.000010 0.274144 0.000571
0.000010 0.000010 0.000010 0.000010 0.000010 0.000010 0.000010 0.000010 0.000010 0.000010 0.202073 0.469268 0.004694 0.005002 0.017651 0.000010 0.000010 0.000010 0.301173 0.000010
0.000010 0.000010 0.000010 0.013340 0.000010 0.000010 0.000010 0.000010 0.001567 0.000010 0.201950 0.458942 0.003804 0.000010 0.000010 0.000010 0.000010 0.000010 0.320257 0.000010
0.021692 0.000010 0.000010 0.000010 0.000010 0.000010 0.000010 0.000010 0.000010 0.000010 0.214320 0.426726 0.000154 0.000010 0.023587 0.004566 0.000010 0.000010 0.308825 0.000010
0.002370 0.000010 0.000010 0.005153 0.038899 0.000010 0.000010 0.000010 0.010385 0.000010 0.183548 0.463917 0.007842 0.000010 0.001977 0.000010 0.000010 0.009806 0.276004 0.000010
0.065675 0.009508 0.000010 0.002797 0.014782 0.000010 0.000010 0.000442 0.000010 0.000010 0.178986 0.360473 0.010344 0.000010 0.023502 0.000010 0.005283 0.005221 0.270377 0.052539
0.016091 0.001663 0.000085 0.009462 0.079247 0.000010 0.007851 0.015401 0.000010 0.035025 0.165111 0.372906 0.000010 0.018639 0.003834 0.000010 0.011101 0.022060 0.238789 0.002694
0.000010 0.000301 0.000010 0.000010 0.015502 0.000010 0.000308 0.018455 0.000010 0.001002 0.221411 0.390216 0.005473 0.000010 0.015924 0.000012 0.000112 0.002200 0.329014 0.000010
0.025005 0.006904 0.000010 0.000010 0.008102 0.000010 0.000010 0.000010 0.000010 0.001166 0.200961 0.413247 0.000010 0.005461 0.015652 0.010117 0.006285 0.000010 0.307008 0.000010
0.030033 0.000010 0.000010 0.000010 0.000010 0.000010 0.000010 0.000010 0.008199 0.000010 0.187272 0.452620 0.001334 0.000010 0.013835 0.000010 0.000010 0.002437 0.304150 0.000010
0.000010 0.000010 0.002374 0.000010 0.000010 0.000010 0.002543 0.002485 0.004621 0.000010 0.182485 0.412688 0.009535 0.008554 0.034304 0.000010 0.000010 0.000010 0.340312 0.000010
0.000010 0.000010 0.000010 0.000010 0.000010 0.000010 0.000010 0.001725 0.000010 0.000010 0.172685 0.476917 0.007030 0.000010 0.008860 0.000010 0.000010 0.000010 0.332644 0.000010
0.000010 0.001779 0.000010 0.000010 0.000010 0.000010 0.000010 0.000010 0.000010 0.000010 0.215575 0.422813 0.005437 0.000010 0.000010 0.000010 0.000010 0.000010 0.354247 0.000010
0.000010 0.004433 0.000066 0.004347 0.000010 0.000010 0.000010 0.000010 0.000010 0.000010 0.196430 0.466957 0.009986 0.000010 0.017516 0.001056 0.000010 0.000010 0.299099 0.000010
0.000010 0.000010 0.000010 0.000010 0.000010 0.000010 0.000010 0.000010 0.010290 0.000010 0.203118 0.419219 0.000010 0.000010 0.029756 0.000010 0.000010 0.000010 0.320870 0.016606
0.003552 0.000778 0.000010 0.000010 0.019789 0.004543 0.000010 0.000010 0.000010 0.008302 0.217707 0.398575 0.009643 0.026646 0.007617 0.000010 0.000010 0.006738 0.285437 0.010604
0.000010 0.014366 0.000010 0.000010 0.000010 0.016585 0.000010 0.000010 0.000010 0.000010 0.219807 0.397299 0.000010 0.000010 0.022757 0.000010 0.004677 0.020101 0.304288 0.000010
0.001151 0.011749 0.000010 0.007726 0.000010 0.000010 0.000010 0.003057 0.000010 0.021720 0.202046 0.391274 0.003279 0.000010 0.001933 0.000010 0.000010 0.000010 0.355965 0.000010
0.012355 0.010119 0.002161 0.000010 0.005975 0.007636 0.000010 0.000010 0.011287 0.044322 0.407832 0.096306 0.000010 0.014882 0.025533 0.002674 0.002843 0.014503 0.314243 0.027291
0.006983 0.007319 0.000010 0.000010 0.048458 0.012549 0.000010 0.000010 0.000010 0.046984 0.447207 0.072709 0.000010 0.000436 0.000166 0.000010 0.000664 0.015209 0.341236 0.000010
0.010510 0.006471 0.000010 0.000010 0.058946 0.007477 0.011744 0.000010 0.002466 0.014112 0.388722 0.113467 0.007627 0.029345 0.020115 0.002776 0.005320 0.018694 0.290938 0.011241
0.272061 0.000010 0.007519 0.010215 0.047916 0.005183 0.014250 0.000010 0.000010 0.022045 0.319384 0.052349 0.000010 0.002962 0.020221 0.006811 0.000254 0.003724 0.211361 0.003705
0.000010 0.021893 0.005749 0.000010 0.066482 0.017099 0.009612 0.000010 0.000010 0.012334 0.440306 0.078617 0.016681 0.000010 0.000010 0.000010 0.000010 0.008356 0.313680 0.009112
0.012751 0.007880 0.004324 0.000010 0.067200 0.005426 0.028614 0.015325 0.010841 0.015953 0.396175 0.100581 0.000010 0.009124 0.001998 0.000010 0.010529 0.000010 0.313228 0.000010
0.020220 0.001179 0.000010 0.000010 0.024772 0.000010 0.000010 0.013345 0.000010 0.036921 0.420605 0.105693 0.000010 0.014239 0.000010 0.000010 0.004310 0.020757 0.336639 0.001240
0.000583 0.014327 0.000010 0.000010 0.072229 0.006103 0.000010 0.000010 0.000010 0.034751 0.470149 0.110762 0.000010 0.007062 0.029856 0.000010 0.000010 0.000010 0.254079 0.000010
0.021586 0.018530 0.000072 0.000010 0.050039 0.017019 0.000010 0.000010 0.000010 0.014450 0.473374 0.055692 0.000010 0.019210 0.004164 0.000010 0.000010 0.001340 0.324443 0.000010
0.000010 0.010470 0.000010 0.000010 0.076853 0.000010 0.000010 0.003132 0.000010 0.024165 0.472679 0.062587 0.017781 0.025156 0.019612 0.000010 0.010290 0.010892 0.266302 0.000010
0.005906 0.011917 0.002507 0.000010 0.037343 0.000010 0.000010 0.000010 0.007244 0.021523 0.433219 0.105188 0.000010 0.016958 0.021552 0.000010 0.000010 0.004756 0.296228 0.035590
0.000010 0.001870 0.000010 0.000010 0.045046 0.000010 0.000010 0.000010 0.000010 0.031320 0.403077 0.118113 0.000010 0.035701 0.015372 0.000010 0.003026 0.016320 0.328377 0.001688
0.017280 0.011319 0.001375 0.000010 0.052827 0.012945 0.007333 0.000010 0.000010 0.046551 0.431438 0.061850 0.000010 0.022088 0.011437 0.000010 0.005135 0.001895 0.316467 0.000010
0.000010 0.008462 0.000010 0.000010 0.048659 0.018881 0.015727 0.003873 0.000010 0.020056 0.428566 0.090383 0.000010 0.026155 0.008847 0.000010 0.000010 0.012875 0.317439 0.000010
0.000010 0.015438 0.000010 0.000010 0.039766 0.024153 0.000010 0.000010 0.000010 0.032965 0.446878 0.076312 0.000010 0.020124 0.000010 0.000010 0.000010 0.000010 0.293881 0.050374
0.000010 0.005182 0.000010 0.000010 0.036923 0.024539 0.017356 0.001530 0.000010 0.000010 0.432461 0.100347 0.000413 0.016751 0.009817 0.000010 0.000010 0.000010 0.354590 0.000010
0.000010 0.017037 0.000010 0.000010 0.069783 0.016946 0.000010 0.000010 0.000010 0.024857 0.448674 0.068542 0.000418 0.009956 0.019469 0.001095 0.000010 0.012013 0.300059 0.011081
0.000010 0.022294 0.000833 0.000010 0.018133 0.000872 0.000010 0.000010 0.009216 0.018411 0.443918 0.063519 0.000010 0.026100 0.011402 0.000010 0.000010 0.011786 0.291054 0.082391
0.120748 0.008525 0.004652 0.002197 0.070442 0.000010 0.015660 0.000912 0.000010 0.044088 0.326208 0.054879 0.000010 0.015226 0.009097 0.005461 0.005141 0.024914 0.219361 0.072459
0.007864 0.000010 0.002717 0.000010 0.100552 0.000010 0.020330 0.000010 0.009574 0.014602 0.410970 0.122236 0.000010 0.001183 0.020172 0.000010 0.000010 0.010895 0.278827 0.000010
0.034942 0.011760 0.004221 0.000010 0.273190 0.023399 0.027353 0.000010 0.000010 0.000010 0.127935 0.044075 0.000010 0.009599 0.006017 0.000010 0.002076 0.000010 0.306040 0.129323
0.038280 0.003776 0.000010 0.023724 0.286097 0.050900 0.000010 0.000010 0.000010 0.016550 0.146433 0.025754 0.000010 0.019225 0.016405 0.000010 0.000010 0.007048 0.253668 0.112070
0.004016 0.000689 0.000010 0.000010 0.258188 0.023644 0.000010 0.011303 0.010139 0.024945 0.072504 0.000010 0.000010 0.007370 0.010381 0.000010 0.000546 0.020551 0.419636 0.136028
0.010559 0.007343 0.000010 0.000010 0.251569 0.000010 0.001840 0.005076 0.000010 0.067499 0.126322 0.000010 0.003616 0.011571 0.015257 0.000010 0.011304 0.021360 0.363319 0.103304
0.000010 0.000148 0.000010 0.000010 0.268230 0.032583 0.014263 0.000010 0.000010 0.024942 0.086035 0.012078 0.000010 0.025223 0.016549 0.000933 0.000010 0.013678 0.321500 0.183767
0.000010 0.000010 0.000010 0.000010 0.314566 0.000010 0.000010 0.009666 0.000010 0.056164 0.121702 0.035182 0.000010 0.006611 0.014737 0.009604 0.002995 0.000010 0.268235 0.160447
0.012435 0.000010 0.000010 0.000010 0.302262 0.024556 0.000010 0.044462 0.009084 0.043070 0.092940 0.031191 0.000010 0.010226 0.000010 0.000010 0.000010 0.008219 0.292581 0.128893
0.000078 0.000010 0.000010 0.017938 0.280361 0.000010 0.000010 0.014194 0.005848 0.045693 0.117626 0.000010 0.003624 0.000010 0.009446 0.002210 0.009998 0.004696 0.325155 0.163073
0.000010 0.003146 0.011178 0.014496 0.232264 0.000010 0.000010 0.018649 0.014515 0.012715 0.125518 0.045758 0.000010 0.030412 0.015571 0.000010 0.004298 0.000010 0.359351 0.112069
0.000010 0.000010 0.000010 0.003934 0.247838 0.000010 0.000010 0.017986 0.000010 0.026007 0.098452 0.054984 0.000010 0.009284 0.018331 0.000010 0.017282 0.019678 0.381956 0.104191
0.032119 0.013088 0.000470 0.000010 0.281504 0.003539 0.000010 0.004756 0.007178 0.029988 0.104901 0.025263 0.003111 0.006778 0.003581 0.000010 0.012439 0.018379 0.340914 0.111964
0.011492 0.014201 0.004086 0.019675 0.269704 0.011169 0.000010 0.007961 0.000010 0.023504 0.114900 0.037047 0.000010 0.017963 0.012364 0.004890 0.013971 0.008342 0.295311 0.133391
0.013963 0.022344 0.000010 0.027411 0.242181 0.000010 0.004895 0.038074 0.032321 0.038843 0.100685 0.000010 0.000010 0.023428 0.001212 0.000010 0.000010 0.000010 0.308174 0.146398
0.012055 0.000010 0.009062 0.000010 0.263361 0.000010 0.000010 0.025368 0.000010 0.020852 0.113799 0.030903 0.007511 0.022972 0.006513 0.000010 0.010861 0.017390 0.319296 0.139998
0.009635 0.016612 0.005060 0.011756 0.275992 0.037470 0.000010 0.003215 0.000010 0.044516 0.113438 0.024385 0.000010 0.010806 0.000010 0.000010 0.000010 0.029106 0.320880 0.097069
0.031335 0.000010 0.000010 0.027172 0.264165 0.000010 0.010064 0.000010 0.010577 0.021762 0.108394 0.007686 0.000010 0.038432 0.005016 0.000010 0.006648 0.020620 0.303589 0.144481
0.000010 0.018450 0.000010 0.038951 0.243742 0.032730 0.000010 0.026694 0.006299 0.030323 0.087365 0.005597 0.000010 0.000842 0.007889 0.000010 0.009661 0.018947 0.313614 0.158845
0.000010 0.012623 0.000444 0.007064 0.325343 0.000010 0.000010 0.004209 0.012090 0.052406 0.091198 0.000010 0.000295 0.000010 0.000010 0.001306 0.011111 0.001385 0.320027 0.160440
0.000010 0.000010 0.000010 0.000010 0.294321 0.000010 0.000010 0.010169 0.000624 0.050354 0.097348 0.003278 0.000010 0.005516 0.000010 0.000010 0.007619 0.007794 0.363982 0.158905
0.030015 0.000010 0.002382 0.000470 0.275043 0.030423 0.000010 0.027329 0.000010 0.045164 0.099937 0.048987 0.002188 0.017627 0.000014 0.000010 0.001689 0.024178 0.275188 0.119326
0.000010 0.000010 0.000010 0.002835 0.000010 0.661048 0.167064 0.000010 0.001060 0.000010 0.000010 0.000010 0.106346 0.000010 0.007485 0.023559 0.000010 0.000010 0.030482 0.000010
0.000010 0.000010 0.000010 0.003393 0.000010 0.712136 0.136986 0.000010 0.024980 0.000010 0.000010 0.000010 0.113451 0.000010 0.007010 0.001915 0.000010 0.000010 0.000010 0.000010
0.000010 0.000010 0.000010 0.002323 0.000010 0.703483 0.159979 0.000010 0.003346 0.000010 0.000010 0.000010 0.108654 0.000010 0.000010 0.022074 0.000010 0.000010 0.000010 0.000010
0.000010 0.000010 0.000010 0.000010 0.000010 0.739782 0.134578 0.000010 0.000010 0.000010 0.000010 0.000010 0.098383 0.000010 0.002989 0.024117 0.000010 0.000010 0.000010 0.000010
0.000010 0.000010 0.000010 0.000010 0.000010 0.699962 0.152219 0.000010 0.000010 0.000010 0.000010 0.000010 0.134307 0.000010 0.000010 0.012042 0.000010 0.001320 0.000010 0.000010
0.000010 0.000010 0.000010 0.000753 0.000010 0.662356 0.161761 0.000010 0.007449 0.000010 0.000010 0.000010 0.133349 0.000010 0.002056 0.021831 0.002588 0.007749 0.000010 0.000010
0.000010 0.000010 0.000010 0.000010 0.000010 0.691184 0.156197 0.000010 0.000010 0.000010 0.000010 0.000010 0.124018 0.000010 0.000377 0.025969 0.000010 0.002115 0.000010 0.000010
0.000010 0.000010 0.000010 0.011697 0.000010 0.706677 0.160487 0.000010 0.009258 0.000010 0.000010 0.000010 0.068802 0.000010 0.000010 0.039879 0.000010 0.000010 0.003070 0.000010
0.000010 0.000010 0.000010 0.000010 0.000010 0.710387 0.183552 0.000010 0.014172 0.000010 0.000010 0.000010 0.066250 0.000010 0.000010 0.025488 0.000010 0.000010 0.000010 0.000010
0.000010 0.000010 0.000010 0.000010 0.000010 0.685286 0.149558 0.000010 0.016962 0.000010 0.000010 0.000010 0.127419 0.000010 0.000010 0.020626 0.000010 0.000010 0.000010 0.000010
0.000010 0.000010 0.000010 0.000010 0.000010 0.703891 0.139657 0.000010 0.002926 0.000010 0.000010 0.000010 0.113829 0.000010 0.000010 0.039547 0.000010 0.000010 0.000010 0.000010
0.000010 0.000010 0.000010 0.000010 0.000010 0.687271 0.150243 0.000010 0.000010 0.000010 0.000010 0.000010 0.143116 0.000010 0.000010 0.015815 0.000010 0.003405 0.000010 0.000010
0.000010 0.000010 0.000010 0.000010 0.000010 0.687426 0.173783 0.000010 0.021851 0.000010 0.000010 0.000010 0.085911 0.000010 0.000010 0.017498 0.003660 0.000010 0.009742 0.000010
0.000010 0.000010 0.000010 0.000010 0.000010 0.719326 0.155197 0.000010 0.000010 0.000010 0.000010 0.000010 0.114258 0.000010 0.007141 0.000589 0.003349 0.000010 0.000010 0.000010
0.000010 0.000010 0.000010 0.010434 0.000010 0.693170 0.146182 0.000010 0.000010 0.000010 0.000010 0.000010 0.138482 0.000010 0.000010 0.011582 0.000010 0.000010 0.000010 0.000010
0.000010 0.000010 0.002817 0.000010 0.000010 0.716949 0.145068 0.000010 0.021046 0.000010 0.000010 0.000010 0.081146 0.000010 0.000010 0.032834 0.000010 0.000010 0.000010 0.000010
0.000010 0.000010 0.000010 0.000010 0.000010 0.759157 0.125889 0.000010 0.003161 0.000010 0.000010 0.000010 0.089245 0.000010 0.000010 0.022398 0.000010 0.000010 0.000010 0.000010
0.000010 0.000010 0.031698 0.185743 0.000010 0.000010 0.000010 0.000010 0.000010 0.000010 0.000010 0.000010 0.000010 0.000010 0.008721 0.000536 0.000010 0.000010 0.773152 0.000010
0.000010 0.004469 0.043014 0.208084 0.001993 0.000010 0.008042 0.000010 0.000010 0.000010 0.002150 0.000010 0.000010 0.000010 0.000010 0.000010 0.000010 0.000010 0.732119 0.000010
0.000010 0.000010 0.039357 0.184448 0.000010 0.000010 0.000010 0.000010 0.000010 0.000010 0.000010 0.000010 0.000010 0.000010 0.021419 0.000010 0.000010 0.000010 0.754616 0.000010
0.000010 0.000010 0.053960 0.191769 0.000010 0.000010 0.000010 0.000010 0.000010 0.000010 0.000010 0.000010 0.000010 0.000010 0.000010 0.000010 0.000010 0.000010 0.754101 0.000010
0.000010 0.000010 0.052432 0.194942 0.009531 0.000010 0.000936 0.000010 0.002626 0.000010 0.001762 0.004831 0.000010 0.000010 0.006615 0.000079 0.003641 0.000010 0.711348 0.011179
0.000010 0.000010 0.130158 0.559834 0.000010 0.007365 0.000010 0.000010 0.007082 0.000010 0.000010 0.000010 0.000010 0.000010 0.000010 0.000010 0.000010 0.000010 0.294761 0.000660
0.000010 0.000010 0.066959 0.338424 0.002487 0.000010 0.000010 0.029703 0.000010 0.000010 0.004409 0.000010 0.000010 0.000010 0.000010 0.000010 0.000627 0.004378 0.099710 0.453194
0.000010 0.000010 0.067782 0.337336 0.001895 0.000010 0.000010 0.033227 0.000010 0.000010 0.000884 0.000010 0.000010 0.000010 0.000010 0.000010 0.000625 0.001324 0.099994 0.456821
0.000010 0.000010 0.067425 0.340160 0.000010 0.000010 0.000010 0.036481 0.000010 0.000010 0.000010 0.000010 0.000010 0.000010 0.000010 0.000010 0.000319 0.000490 0.099121 0.455874
0.012751 0.000010 0.028103 0.168295 0.375485 0.015198 0.000010 0.000010 0.000010 0.009609 0.019951 0.000010 0.000010 0.000010 0.000010 0.000010 0.000010 0.000010 0.295354 0.075144
0.012482 0.000010 0.028753 0.165376 0.376124 0.016063 0.000010 0.000010 0.000010 0.004252 0.020300 0.000010 0.000010 0.000241 0.000010 0.000010 0.000010 0.000010 0.296613 0.079696
0.000010 0.000010 0.044366 0.303530 0.000010 0.015381 0.001069 0.003242 0.001602 0.000010 0.000010 0.000010 0.000010 0.000010 0.002216 0.000010 0.000010 0.000010 0.628475 0.000010
0.007824 0.003495 0.063479 0.198363 0.241223 0.000010 0.000010 0.011564 0.001309 0.021620 0.000010 0.000010 0.000010 0.014437 0.014207 0.000010 0.000010 0.000010 0.343597 0.078803
0.000636 0.002856 0.080871 0.396030 0.009884 0.039383 0.008917 0.000010 0.000010 0.008431 0.046586 0.008243 0.000010 0.000010 0.013764 0.006966 0.001455 0.005681 0.368809 0.001446
0.001345 0.000010 0.045803 0.279008 0.000010 0.000010 0.000010 0.000010 0.000784 0.000010 0.000010 0.000010 0.000010 0.000010 0.003739 0.000010 0.000010 0.000010 0.669181 0.000010
0.003971 0.000010 0.052036 0.274079 0.000010 0.000010 0.000010 0.000010 0.000010 0.000010 0.000010 0.000010 0.000010 0.000010 0.000010 0.003704 0.000010 0.000010 0.666060 0.000010
0.000010 0.000019 0.028881 0.190690 0.000010 0.004338 0.000010 0.000010 0.000010 0.000010 0.000010 0.004224 0.000010 0.000010 0.008802 0.000010 0.000010 0.001316 0.759059 0.002561
0.000010 0.000010 0.020410 0.185560 0.000010 0.000010 0.000010 0.000010 0.000010 0.000010 0.000010 0.000010 0.000010 0.000010 0.013937 0.000010 0.000010 0.000010 0.779934 0.000010
0.000010 0.000010 0.034593 0.259684 0.000010 0.000010 0.000010 0.000010 0.000010 0.000010 0.000010 0.000010 0.000010 0.000010 0.020286 0.000010 0.000010 0.003099 0.682187 0.000010
0.000010 0.000010 0.053715 0.307017 0.000010 0.000010 0.000010 0.000010 0.000010 0.000010 0.000010 0.000010 0.000010 0.000010 0.006225 0.000010 0.000010 0.004846 0.628048 0.000010
0.000010 0.000010 0.999810 0.000010 0.000010 0.000010 0.000010 0.000010 0.000010 0.000010 0.000010 0.000010 0.000010 0.000010 0.000010 0.000010 0.000010 0.000010 0.000010 0.000010
0.000010 0.000011 0.999807 0.000011 0.000010 0.000010 0.000010 0.000010 0.000010 0.000010 0.000010 0.000010 0.000010 0.000010 0.000010 0.000010 0.000010 0.000010 0.000010 0.000010
0.000010 0.000010 0.999810 0.000010 0.000010 0.000010 0.000010 0.000010 0.000010 0.000010 0.000010 0.000010 0.000010 0.000010 0.000010 0.000010 0.000010 0.000010 0.000010 0.000010
0.000010 0.000010 0.999810 0.000010 0.000010 0.000010 0.000010 0.000010 0.000010 0.000010 0.000010 0.000010 0.000010 0.000010 0.000010 0.000010 0.000010 0.000010 0.000010 0.000010
0.000010 0.000010 0.999810 0.000010 0.000010 0.000010 0.000010 0.000010 0.000010 0.000010 0.000010 0.000010 0.000010 0.000010 0.000010 0.000010 0.000010 0.000010 0.000010 0.000010
0.000010 0.000010 0.999810 0.000010 0.000010 0.000010 0.000010 0.000010 0.000010 0.000010 0.000010 0.000010 0.000010 0.000010 0.000010 0.000010 0.000010 0.000010 0.000010 0.000010
0.000010 0.000010 0.999810 0.000010 0.000010 0.000010 0.000010 0.000010 0.000010 0.000010 0.000010 0.000010 0.000010 0.000010 0.000010 0.000010 0.000010 0.000010 0.000010 0.000010
0.000010 0.000010 0.999810 0.000010 0.000010 0.000010 0.000010 0.000010 0.000010 0.000010 0.000010 0.000010 0.000010 0.000010 0.000010 0.000010 0.000010 0.000010 0.000010 0.000010
0.000010 0.000010 0.999810 0.000010 0.000010 0.000010 0.000010 0.000010 0.000010 0.000010 0.000010 0.000010 0.000010 0.000010 0.000010 0.000010 0.000010 0.000010 0.000010 0.000010
0.000010 0.000010 0.999810 0.000010 0.000010 0.000010 0.000010 0.000010 0.000010 0.000010 0.000010 0.000010 0.000010 0.000010 0.000010 0.000010 0.000010 0.000010 0.000010 0.000010
0.000010 0.000010 0.999810 0.000010 0.000010 0.000010 0.000010 0.000010 0.000010 0.000010 0.000010 0.000010 0.000010 0.000010 0.000010 0.000010 0.000010 0.000010 0.000010 0.000010
0.000010 0.000010 0.999810 0.000010 0.000010 0.000010 0.000010 0.000010 0.000010 0.000010 0.000010 0.000010 0.000010 0.000010 0.000010 0.000010 0.000010 0.000010 0.000010 0.000010
0.000010 0.000010 0.999808 0.000010 0.000010 0.000011 0.000010 0.000010 0.000010 0.000010 0.000010 0.000010 0.000011 0.000010 0.000010 0.000010 0.000010 0.000010 0.000010 0.000010
0.000010 0.000010 0.999810 0.000010 0.000010 0.000010 0.000010 0.000010 0.000010 0.000010 0.000010 0.000010 0.000010 0.000010 0.000010 0.000010 0.000010 0.000010 0.000010 0.000010
0.000010 0.000010 0.999810 0.000010 0.000010 0.000010 0.000010 0.000010 0.000010 0.000010 0.000010 0.000010 0.000010 0.000010 0.000010 0.000010 0.000010 0.000010 0.000010 0.000010
0.000010 0.009900 0.514668 0.000010 0.344240 0.000010 0.000010 0.001592 0.000010 0.000010 0.000010 0.000010 0.000010 0.021282 0.000010 0.002129 0.003270 0.002161 0.000010 0.100646
0.000010 0.000010 0.591794 0.408026 0.000010 0.000010 0.000010 0.000010 0.000010 0.000010 0.000010 0.000010 0.000010 0.000010 0.000010 0.000010 0.000010 0.000010 0.000010 0.000010
0.000010 0.000010 0.420667 0.337445 0.000010 0.008518 0.010250 0.000010 0.000010 0.000010 0.000010 0.000010 0.000010 0.000010 0.000010 0.000010 0.000010 0.005648 0.217331 0.000010
0.000010 0.000012 0.999806 0.000010 0.000010 0.000010 0.000010 0.000010 0.000010 0.000010 0.000012 0.000010 0.000010 0.000010 0.000010 0.000010 0.000010 0.000010 0.000010 0.000010
0.000010 0.000010 0.999805 0.000010 0.000010 0.000010 0.000010 0.000010 0.000010 0.000010 0.000010 0.000010 0.000014 0.000010 0.000010 0.000010 0.000010 0.000010 0.000010 0.000010
0.000010 0.031892 0.000010 0.843305 0.000010 0.000010 0.000010 0.000010 0.000010 0.000010 0.000010 0.000010 0.000010 0.000010 0.011873 0.001462 0.000010 0.000010 0.111319 0.000010
0.000010 0.000010 0.000010 0.992608 0.000010 0.000010 0.000010 0.000010 0.000010 0.000010 0.000010 0.000010 0.000010 0.000010 0.007212 0.000010 0.000010 0.000010 0.000010 0.000010
0.000010 0.000010 0.000010 0.822738 0.000010 0.000010 0.000010 0.000010 0.000010 0.000010 0.000010 0.000010 0.000010 0.000010 0.010945 0.000010 0.000010 0.000010 0.166147 0.000010
0.000010 0.000010 0.000010 0.989516 0.000010 0.000010 0.000010 0.000010 0.000010 0.000010 0.000010 0.000010 0.000010 0.000010 0.000010 0.000010 0.000010 0.000010 0.010304 0.000010
0.000010 0.000010 0.000010 0.889955 0.000010 0.000010 0.000010 0.000010 0.000010 0.000010 0.000010 0.000010 0.000010 0.000010 0.010225 0.000010 0.000010 0.000010 0.099650 0.000010
0.000010 0.000010 0.000010 0.999810 0.000010 0.000010 0.000010 0.000010 0.000010 0.000010 0.000010 0.000010 0.000010 0.000010 0.000010 0.000010 0.000010 0.000010 0.000010 0.000010
0.000010 0.000010 0.000015 0.961480 0.000010 0.000010 0.000010 0.000010 0.000010 0.000010 0.000011 0.000010 0.000010 0.000010 0.007657 0.000010 0.000010 0.000010 0.030688 0.000010
0.000010 0.000010 0.000010 0.885265 0.000010 0.000010 0.000010 0.000010 0.000012 0.000010 0.000010 0.000010 0.000010 0.000010 0.019918 0.000010 0.000010 0.000010 0.094645 0.000010
0.000010 0.000010 0.000010 0.979485 0.000010 0.000010 0.000010 0.000010 0.000010 0.000010 0.000010 0.000010 0.000010 0.000010 0.020335 0.000010 0.000010 0.000010 0.000010 0.000010
0.000010 0.000010 0.000010 0.886843 0.000010 0.000010 0.000010 0.000010 0.000012 0.000010 0.000010 0.000010 0.000010 0.000010 0.010773 0.000010 0.000010 0.000010 0.102212 0.000010
0.000010 0.000010 0.000010 0.824690 0.000010 0.000010 0.000010 0.000010 0.000010 0.000010 0.000010 0.000010 0.000010 0.000010 0.000010 0.000010 0.000010 0.000010 0.175130 0.000010
0.000010 0.000010 0.000010 0.999810 0.000010 0.000010 0.000010 0.000010 0.000010 0.000010 0.000010 0.000010 0.000010 0.000010 0.000010 0.000010 0.000010 0.000010 0.000010 0.000010
0.000010 0.000010 0.017411 0.969455 0.000010 0.000010 0.000010 0.000010 0.000010 0.000010 0.000010 0.000010 0.000010 0.000010 0.012964 0.000010 0.000010 0.000010 0.000010 0.000010
0.000010 0.000010 0.040851 0.958969 0.000010 0.000010 0.000010 0.000010 0.000010 0.000010 0.000010 0.000010 0.000010 0.000010 0.000010 0.000010 0.000010 0.000010 0.000010 0.000010
0.000010 0.000010 0.011104 0.988716 0.000010 0.000010 0.000010 0.000010 0.000010 0.000010 0.000010 0.000010 0.000010 0.000010 0.000010 0.000010 0.000010 0.000010 0.000010 0.000010
0.000010 0.000010 0.012980 0.986840 0.000010 0.000010 0.000010 0.000010 0.000010 0.000010 0.000010 0.000010 0.000010 0.000010 0.000010 0.000010 0.000010 0.000010 0.000010 0.000010
0.000010 0.000010 0.005309 0.994511 0.000010 0.000010 0.000010 0.000010 0.000010 0.000010 0.000010 0.000010 0.000010 0.000010 0.000010 0.000010 0.000010 0.000010 0.000010 0.000010
0.000010 0.000010 0.001460 0.998360 0.000010 0.000010 0.000010 0.000010 0.000010 0.000010 0.000010 0.000010 0.000010 0.000010 0.000010 0.000010 0.000010 0.000010 0.000010 0.000010
0.000010 0.000010 0.257129 0.727668 0.000010 0.000010 0.000010 0.000010 0.000010 0.000010 0.000010 0.000010 0.002713 0.000010 0.000010 0.006877 0.005463 0.000010 0.000010 0.000010
0.000010 0.000010 0.248847 0.739956 0.000010 0.000010 0.000010 0.000010 0.003021 0.000010 0.000010 0.000010 0.000010 0.000010 0.000010 0.000291 0.007736 0.000010 0.000010 0.000010
0.000010 0.000010 0.230946 0.760977 0.000010 0.000010 0.000010 0.000010 0.000010 0.000010 0.000010 0.000010 0.000010 0.000010 0.000010 0.000010 0.007906 0.000010 0.000010 0.000010
0.000010 0.000010 0.236442 0.758029 0.000010 0.005045 0.000010 0.000010 0.000324 0.000010 0.000010 0.000010 0.000010 0.000010 0.000010 0.000010 0.000010 0.000010 0.000010 0.000010
0.000010 0.000010 0.266682 0.726550 0.000010 0.000010 0.000010 0.000010 0.005474 0.000010 0.000010 0.000010 0.000010 0.000010 0.000010 0.001134 0.000010 0.000010 0.000010 0.000010
0.000010 0.000010 0.251780 0.746213 0.000010 0.000010 0.000010 0.000010 0.000010 0.000010 0.000010 0.000010 0.000010 0.000010 0.000010 0.001837 0.000010 0.000010 0.000010 0.000010
0.000010 0.000010 0.232398 0.761548 0.000010 0.000010 0.000010 0.000010 0.005884 0.000010 0.000010 0.000010 0.000010 0.000010 0.000010 0.000010 0.000010 0.000010 0.000010 0.000010
0.000010 0.000010 0.195925 0.583468 0.000010 0.000010 0.000010 0.000010 0.007159 0.000010 0.000010 0.000010 0.000010 0.000010 0.000010 0.000010 0.002834 0.000010 0.210464 0.000010
0.000010 0.000010 0.121412 0.452280 0.000990 0.002476 0.002539 0.000010 0.000010 0.000010 0.000010 0.000010 0.000010 0.000010 0.021505 0.000348 0.002963 0.002172 0.388569 0.004656
0.000010 0.000010 0.174676 0.655288 0.000010 0.022076 0.000010 0.000086 0.000010 0.000010 0.000010 0.000010 0.000010 0.000010 0.007597 0.006482 0.000010 0.001894 0.131782 0.000010
0.000010 0.000010 0.173162 0.572326 0.000010 0.013316 0.000010 0.000010 0.000010 0.000010 0.000010 0.000010 0.000010 0.000010 0.002516 0.000010 0.000010 0.018960 0.219580 0.000010
0.000010 0.000010 0.182286 0.804394 0.000010 0.000010 0.000010 0.000010 0.000010 0.000010 0.000010 0.000010 0.000010 0.000010 0.013150 0.000010 0.000010 0.000010 0.000010 0.000010
0.000010 0.000010 0.184755 0.800959 0.000010 0.000010 0.000010 0.000010 0.000010 0.000010 0.000010 0.000010 0.000010 0.000010 0.014116 0.000010 0.000010 0.000010 0.000010 0.000010
0.000010 0.000010 0.160258 0.621226 0.000010 0.004889 0.000012 0.000014 0.000010 0.000010 0.000010 0.000010 0.000010 0.000603 0.003628 0.000010 0.004521 0.010800 0.193948 0.000010
0.000010 0.000010 0.197612 0.647061 0.000010 0.027062 0.007167 0.000010 0.001465 0.000010 0.000010 0.000010 0.000010 0.000010 0.004757 0.000010 0.000010 0.004048 0.110707 0.000010
0.000010 0.000010 0.173391 0.626537 0.000010 0.016499 0.000010 0.000010 0.004070 0.000010 0.000010 0.000010 0.000010 0.000010 0.001243 0.000010 0.000010 0.000207 0.177923 0.000010
0.000010 0.000010 0.000010 0.029544 0.000010 0.000010 0.000010 0.000010 0.000010 0.000010 0.000010 0.000010 0.000010 0.000010 0.028217 0.000010 0.000010 0.000010 0.942070 0.000010
0.000010 0.000010 0.000010 0.028384 0.000010 0.000010 0.000010 0.000010 0.000010 0.000010 0.000010 0.000010 0.000010 0.000010 0.028113 0.000010 0.000010 0.000010 0.943332 0.000010
0.000010 0.000010 0.000010 0.076672 0.000010 0.000010 0.004777 0.000010 0.000010 0.000010 0.000010 0.000010 0.000010 0.000010 0.038040 0.000010 0.000010 0.000010 0.880351 0.000010
0.002507 0.005935 0.005174 0.028642 0.012663 0.000010 0.000010 0.000010 0.000010 0.082171 0.008390 0.000010 0.000010 0.010083 0.010009 0.000010 0.007868 0.000010 0.826470 0.000010
0.000010 0.000010 0.000010 0.000010 0.000010 0.000010 0.000010 0.000010 0.000010 0.000010 0.000010 0.000010 0.000010 0.000010 0.022945 0.000010 0.000010 0.000010 0.976875 0.000010
0.000010 0.000010 0.000010 0.065988 0.000010 0.000010 0.000338 0.000010 0.000010 0.000010 0.000010 0.000010 0.000010 0.000010 0.028049 0.000010 0.000010 0.000010 0.905465 0.000010
0.001720 0.000010 0.002377 0.034441 0.000010 0.004514 0.018135 0.004416 0.000015 0.081421 0.006034 0.000885 0.000010 0.000010 0.009708 0.000010 0.000010 0.003107 0.825841 0.007327
0.000220 0.005269 0.004777 0.027470 0.013837 0.000010 0.000010 0.000010 0.000010 0.082566 0.009013 0.000010 0.000010 0.010979 0.009954 0.000010 0.007982 0.000010 0.827843 0.000010
0.000010 0.000010 0.000010 0.010957 0.000010 0.000010 0.000010 0.000010 0.000010 0.000010 0.000010 0.000010 0.000010 0.000010 0.016422 0.000010 0.000010 0.000010 0.972451 0.000010
0.000010 0.000010 0.003376 0.034864 0.000010 0.002370 0.000010 0.000010 0.000010 0.000010 0.000010 0.000010 0.000010 0.000010 0.021752 0.000010 0.000010 0.000010 0.937488 0.000010
0.000010 0.000010 0.000010 0.053180 0.000010 0.000010 0.004842 0.000010 0.000010 0.000010 0.000010 0.000010 0.000019 0.000010 0.017511 0.000010 0.000010 0.000010 0.924298 0.000010
0.000010 0.000010 0.001761 0.039081 0.000010 0.007177 0.003138 0.000010 0.000010 0.000010 0.000010 0.000010 0.000010 0.000010 0.031499 0.000010 0.000010 0.000010 0.917203 0.000010
0.000010 0.000010 0.000010 0.037935 0.000010 0.000010 0.011525 0.000010 0.000010 0.000010 0.000010 0.000010 0.000010 0.000010 0.034121 0.000010 0.000010 0.000010 0.916258 0.000010
0.000010 0.000010 0.000010 0.056845 0.000010 0.000010 0.007012 0.000010 0.000010 0.000010 0.000010 0.000010 0.000010 0.000010 0.038902 0.000011 0.000010 0.000010 0.897081 0.000010
0.000010 0.000010 0.000010 0.038359 0.000010 0.018644 0.000010 0.000010 0.000010 0.000010 0.000010 0.000010 0.000010 0.000010 0.033692 0.000010 0.000010 0.000010 0.909146 0.000010
0.000010 0.000010 0.000010 0.044194 0.000010 0.000010 0.000010 0.000010 0.000010 0.000010 0.000010 0.000010 0.000010 0.000010 0.035384 0.000010 0.000010 0.000010 0.920253 0.000010
0.000010 0.000010 0.000010 0.042658 0.000010 0.000010 0.000010 0.000010 0.000010 0.000010 0.000010 0.000010 0.000010 0.000010 0.036472 0.000010 0.000010 0.000010 0.920699 0.000010
0.000010 0.001426 0.000010 0.088726 0.000010 0.000679 0.010562 0.004448 0.000010 0.008808 0.000872 0.000419 0.000010 0.000010 0.032230 0.000010 0.000010 0.000682 0.851057 0.000010
0.000010 0.000010 0.004541 0.057746 0.000010 0.002818 0.000010 0.000010 0.000010 0.000010 0.000010 0.000010 0.000010 0.000010 0.010890 0.000010 0.000010 0.000010 0.923856 0.000010
0.000010 0.000010 0.000010 0.067278 0.000010 0.008089 0.000010 0.000010 0.000010 0.000010 0.000010 0.000010 0.000010 0.000010 0.028612 0.000010 0.000010 0.000010 0.895861 0.000010
0.000010 0.000010 0.000010 0.118270 0.002671 0.021791 0.000010 0.000010 0.000010 0.000010 0.000010 0.000010 0.000748 0.000010 0.020378 0.000010 0.014874 0.016671 0.798113 0.006373
0.000010 0.000010 0.000010 0.000010 0.000010 0.000010 0.000010 0.000010 0.000010 0.000010 0.000010 0.000010 0.000010 0.000010 0.000010 0.000010 0.000010 0.000010 0.999809 0.000010
0.000010 0.004588 0.001902 0.080113 0.008664 0.022455 0.011683 0.001724 0.000010 0.017049 0.003501 0.000010 0.000010 0.000447 0.018634 0.000010 0.008591 0.017550 0.798615 0.004434
0.000010 0.000010 0.000010 0.000010 0.000010 0.000010 0.000010 0.000010 0.000010 0.000010 0.000010 0.000010 0.000010 0.000010 0.000010 0.000010 0.000010 0.000010 0.999810 0.000010
0.000010 0.000010 0.000010 0.000010 0.000010 0.000010 0.000010 0.000010 0.000010 0.000010 0.000010 0.000010 0.000010 0.000010 0.002991 0.000010 0.000010 0.000010 0.996829 0.000010
0.000010 0.000213 0.000010 0.097221 0.000010 0.036539 0.000010 0.000010 0.002423 0.008489 0.000010 0.000010 0.000010 0.010110 0.007773 0.000010 0.010638 0.021741 0.802607 0.002157
0.000010 0.000010 0.000010 0.000010 0.000010 0.000010 0.000010 0.000010 0.000010 0.000010 0.000010 0.000010 0.000010 0.000010 0.000019 0.000010 0.000010 0.000010 0.999801 0.000010
0.000010 0.002667 0.003026 0.102696 0.000010 0.063674 0.012231 0.006831 0.001931 0.020757 0.000010 0.002714 0.000010 0.008082 0.021219 0.002516 0.026487 0.044498 0.679722 0.000909
0.000010 0.006452 0.003110 0.095266 0.012352 0.033781 0.000010 0.013461 0.001186 0.004353 0.000010 0.000010 0.001523 0.001982 0.018471 0.004236 0.020695 0.050035 0.733045 0.000010
0.003346 0.007293 0.002241 0.085671 0.013736 0.042315 0.000010 0.007980 0.000010 0.013217 0.004140 0.000010 0.000010 0.004228 0.012168 0.003178 0.026395 0.033940 0.738624 0.001488
0.000010 0.000010 0.000010 0.000010 0.000010 0.000010 0.000010 0.000010 0.000010 0.000010 0.000010 0.000010 0.000010 0.000010 0.999810 0.000010 0.000010 0.000010 0.000010 0.000010
0.000010 0.000010 0.000010 0.000010 0.000010 0.000010 0.000010 0.000010 0.000010 0.000010 0.000010 0.000010 0.000010 0.000010 0.999810 0.000010 0.000010 0.000010 0.000010 0.000010
0.000010 0.000010 0.000010 0.000010 0.000010 0.000010 0.000013 0.000010 0.000010 0.000010 0.000010 0.000010 0.000020 0.000010 0.999796 0.000010 0.000010 0.000010 0.000012 0.000010
0.000010 0.000010 0.000010 0.000010 0.000010 0.000010 0.000010 0.000010 0.000010 0.000010 0.000010 0.000010 0.000010 0.000010 0.999810 0.000010 0.000010 0.000010 0.000010 0.000010
0.000010 0.000010 0.000010 0.000010 0.000010 0.000010 0.000010 0.000010 0.000010 0.000010 0.000010 0.000010 0.000010 0.000010 0.999810 0.000010 0.000010 0.000010 0.000010 0.000010
0.000010 0.000010 0.000010 0.000010 0.000010 0.000010 0.000010 0.000010 0.000010 0.000010 0.000010 0.000010 0.000010 0.000010 0.999810 0.000010 0.000010 0.000010 0.000010 0.000010
0.000010 0.000010 0.000010 0.000010 0.000010 0.000010 0.000010 0.000010 0.000010 0.000010 0.000010 0.000010 0.000010 0.000010 0.999810 0.000010 0.000010 0.000010 0.000010 0.000010
0.000010 0.000010 0.000010 0.000010 0.000010 0.000010 0.000010 0.000010 0.000010 0.000010 0.000010 0.000010 0.000010 0.000010 0.999810 0.000010 0.000010 0.000010 0.000010 0.000010
0.000010 0.000010 0.000010 0.000010 0.000010 0.000010 0.000010 0.000010 0.000010 0.000010 0.000010 0.000010 0.000010 0.000010 0.215605 0.000010 0.000010 0.000010 0.784215 0.000010
0.000010 0.000010 0.000010 0.000010 0.000010 0.000010 0.000010 0.000010 0.000010 0.000010 0.000010 0.000010 0.000010 0.000010 0.212991 0.000010 0.000010 0.000010 0.786829 0.000010
0.000010 0.000010 0.003993 0.071564 0.000010 0.000010 0.000010 0.000010 0.000010 0.000010 0.000010 0.000010 0.000010 0.000010 0.048602 0.000010 0.000010 0.000010 0.875680 0.000010
0.000010 0.000010 0.000010 0.078459 0.000010 0.000010 0.000010 0.000010 0.000010 0.000010 0.000010 0.000010 0.000010 0.000010 0.058391 0.000010 0.000010 0.000010 0.862980 0.000010
0.000010 0.000010 0.000010 0.000010 0.000010 0.000010 0.000010 0.000010 0.000010 0.000010 0.000010 0.000010 0.000010 0.000010 0.033532 0.000010 0.000010 0.000010 0.966288 0.000010
0.000010 0.000010 0.000010 0.013845 0.000010 0.000010 0.000010 0.000010 0.000010 0.000010 0.000010 0.000010 0.000010 0.000010 0.049790 0.000010 0.000010 0.000011 0.936194 0.000010
0.000010 0.000010 0.000010 0.067765 0.000010 0.000010 0.000010 0.000010 0.000010 0.000010 0.000010 0.000010 0.000010 0.000010 0.042722 0.000010 0.000010 0.000010 0.889342 0.000010
0.000010 0.000010 0.000010 0.000010 0.000010 0.000010 0.000010 0.000010 0.000010 0.000010 0.000010 0.000010 0.000010 0.000010 0.033673 0.000010 0.000010 0.000010 0.966147 0.000010
0.000010 0.000010 0.000010 0.010842 0.000010 0.000010 0.000010 0.000010 0.000010 0.000010 0.000010 0.000010 0.000010 0.000010 0.028334 0.000010 0.000010 0.000010 0.960653 0.000010
0.000010 0.000010 0.000010 0.047344 0.000010 0.000010 0.000010 0.000010 0.000010 0.000010 0.000010 0.000010 0.000010 0.000010 0.062641 0.000010 0.000010 0.000010 0.889845 0.000010
0.000010 0.000010 0.000010 0.000010 0.000010 0.000010 0.000010 0.000010 0.000010 0.000010 0.000010 0.000010 0.000010 0.000010 0.021789 0.000010 0.000010 0.000010 0.978031 0.000010
0.000010 0.000010 0.000010 0.000010 0.000010 0.000010 0.000010 0.000010 0.000010 0.000010 0.000010 0.000010 0.000010 0.000010 0.705914 0.000010 0.000010 0.000010 0.293906 0.000010
0.000010 0.000011 0.000010 0.018541 0.000010 0.000010 0.000010 0.000010 0.000010 0.000010 0.000010 0.000010 0.000010 0.000010 0.025977 0.000010 0.000010 0.000010 0.955311 0.000010
0.000010 0.000010 0.000010 0.000010 0.000010 0.000010 0.000010 0.000010 0.000010 0.000010 0.000010 0.000010 0.000010 0.000010 0.058411 0.000010 0.000010 0.000010 0.941409 0.000010
0.000010 0.000010 0.000010 0.026054 0.000010 0.000010 0.000010 0.000010 0.000010 0.000010 0.000010 0.000010 0.000010 0.000010 0.048010 0.000010 0.000010 0.000010 0.925766 0.000010
0.000010 0.000010 0.000010 0.000010 0.000010 0.000010 0.000010 0.000010 0.000010 0.000010 0.000010 0.000010 0.000010 0.000010 0.030915 0.000010 0.000010 0.000010 0.968905 0.000010
0.000010 0.000010 0.000010 0.000010 0.000010 0.000010 0.000010 0.000010 0.000010 0.000010 0.000010 0.000010 0.000010 0.000010 0.045472 0.000010 0.000010 0.000010 0.954348 0.000010
0.000010 0.000010 0.000010 0.000010 0.000010 0.000010 0.000010 0.000010 0.000010 0.000010 0.000010 0.000010 0.000010 0.000010 0.037191 0.000010 0.000010 0.000010 0.962629 0.000010
0.000010 0.000010 0.000010 0.031768 0.000010 0.000010 0.000010 0.000010 0.000010 0.000010 0.000010 0.000010 0.000010 0.000010 0.016610 0.000010 0.000010 0.000010 0.951452 0.000010
0.000010 0.000010 0.000010 0.000010 0.000010 0.000010 0.000010 0.000010 0.000010 0.000010 0.000010 0.000010 0.000010 0.000010 0.044557 0.000011 0.000010 0.000010 0.955262 0.000010
0.000010 0.000010 0.000010 0.000010 0.000010 0.000010 0.000010 0.000010 0.000010 0.000010 0.000010 0.000010 0.000010 0.000010 0.029410 0.000010 0.000010 0.000010 0.970410 0.000010
0.000010 0.000010 0.000010 0.033791 0.000010 0.000010 0.000010 0.000010 0.000010 0.000010 0.000010 0.000010 0.000010 0.000010 0.033041 0.000010 0.000010 0.000010 0.932998 0.000010
0.001054 0.007740 0.002175 0.026641 0.010221 0.019959 0.000010 0.000010 0.000011 0.000061 0.001877 0.000010 0.000010 0.005009 0.028808 0.000010 0.001593 0.001513 0.893278 0.000010
0.000010 0.000010 0.001733 0.033000 0.000010 0.017040 0.000010 0.000010 0.000010 0.000010 0.000010 0.000010 0.000010 0.000010 0.049138 0.000010 0.000010 0.000010 0.898938 0.000010
0.000010 0.000010 0.000010 0.066321 0.000010 0.001370 0.000010 0.000010 0.000010 0.000010 0.000010 0.000010 0.000010 0.000010 0.037397 0.000010 0.000010 0.000010 0.894753 0.000010
0.000010 0.000010 0.000010 0.055537 0.000010 0.000010 0.000010 0.000010 0.000010 0.000010 0.000010 0.000010 0.000010 0.000010 0.016397 0.000010 0.000010 0.000010 0.927896 0.000010
0.000010 0.000010 0.000644 0.038524 0.000010 0.000010 0.000010 0.000010 0.000011 0.000010 0.000010 0.000010 0.000010 0.000010 0.008784 0.000010 0.000010 0.000010 0.951886 0.000010
0.000010 0.000010 0.000010 0.065167 0.000010 0.005395 0.004519 0.000010 0.000010 0.000010 0.000010 0.000010 0.000010 0.000010 0.024896 0.000010 0.000011 0.000010 0.899871 0.000010
0.000010 0.000010 0.000010 0.080903 0.000010 0.002101 0.000010 0.000010 0.003100 0.000010 0.000010 0.000010 0.000010 0.000010 0.014759 0.000010 0.000010 0.000010 0.898988 0.000010
0.000010 0.000010 0.000010 0.051540 0.000010 0.000012 0.000010 0.000010 0.000528 0.000010 0.000010 0.000010 0.000010 0.000010 0.028434 0.000010 0.000010 0.000010 0.919337 0.000010
0.000010 0.000010 0.000661 0.038266 0.000010 0.003280 0.006971 0.000010 0.000010 0.000010 0.000010 0.000010 0.000010 0.000010 0.030193 0.000010 0.000010 0.000010 0.920488 0.000010
0.000010 0.000010 0.000010 0.041804 0.000010 0.001855 0.001600 0.000523 0.000010 0.000010 0.000010 0.000010 0.000010 0.000010 0.042873 0.000010 0.001426 0.002639 0.907160 0.000010
0.000010 0.000010 0.000010 0.000010 0.000010 0.057949 0.000010 0.000010 0.008836 0.000010 0.000010 0.000010 0.758407 0.000010 0.000010 0.174649 0.000010 0.000010 0.000010 0.000010
0.000010 0.000010 0.000010 0.000010 0.000010 0.058203 0.000010 0.000010 0.000010 0.000010 0.000010 0.000010 0.762197 0.000010 0.005404 0.174036 0.000010 0.000010 0.000010 0.000010
0.000010 0.000010 0.000010 0.000010 0.000010 0.037824 0.000010 0.000010 0.004461 0.000010 0.000010 0.000010 0.778753 0.000010 0.002166 0.176646 0.000010 0.000010 0.000010 0.000010
0.000010 0.000010 0.000010 0.000010 0.000010 0.068996 0.000010 0.000010 0.022269 0.000010 0.000010 0.000010 0.732079 0.000010 0.000010 0.176496 0.000010 0.000010 0.000010 0.000010
0.000010 0.000010 0.000010 0.000010 0.000010 0.033394 0.000010 0.000010 0.000010 0.000010 0.000010 0.000010 0.794042 0.000010 0.000010 0.172394 0.000010 0.000010 0.000010 0.000010
0.000010 0.000010 0.000010 0.000010 0.000010 0.031066 0.000010 0.000010 0.000010 0.000010 0.000010 0.000010 0.802731 0.000010 0.000010 0.166033 0.000010 0.000010 0.000010 0.000010
0.000010 0.000010 0.000010 0.000010 0.000010 0.017223 0.000010 0.000010 0.000735 0.000010 0.000010 0.000010 0.800599 0.000010 0.010893 0.170400 0.000010 0.000010 0.000010 0.000010
0.000010 0.000010 0.000010 0.000010 0.000010 0.070679 0.000010 0.000010 0.000010 0.000010 0.000010 0.000010 0.771203 0.000010 0.000010 0.157948 0.000010 0.000010 0.000010 0.000010
0.000010 0.000010 0.000275 0.000010 0.000010 0.086107 0.000010 0.000010 0.000010 0.000010 0.000010 0.000010 0.728321 0.000010 0.000010 0.185137 0.000010 0.000010 0.000010 0.000010
0.000010 0.000010 0.000010 0.000010 0.000010 0.068722 0.000010 0.000010 0.000010 0.000010 0.000010 0.000010 0.752531 0.000010 0.000010 0.171171 0.000010 0.000010 0.007416 0.000010
0.000010 0.000010 0.000010 0.000010 0.000010 0.042427 0.000010 0.000010 0.013879 0.000010 0.000010 0.000010 0.763252 0.000010 0.000014 0.180278 0.000010 0.000010 0.000010 0.000010
0.000010 0.000010 0.000010 0.000010 0.000010 0.036021 0.000017 0.000010 0.004832 0.000010 0.000010 0.000010 0.788889 0.000010 0.007259 0.162841 0.000010 0.000010 0.000010 0.000010
0.000010 0.000010 0.000010 0.000010 0.000010 0.034011 0.000010 0.000010 0.017158 0.000010 0.000011 0.000010 0.756720 0.000010 0.004545 0.175994 0.000010 0.000010 0.011432 0.000010
0.000010 0.000010 0.000010 0.000010 0.000010 0.036259 0.000010 0.000011 0.005235 0.000010 0.000010 0.000010 0.797958 0.000010 0.000010 0.160381 0.000016 0.000010 0.000010 0.000010
0.000010 0.000010 0.000010 0.000010 0.000010 0.078951 0.000010 0.000010 0.005310 0.000010 0.000010 0.000010 0.745345 0.000010 0.000010 0.170234 0.000010 0.000010 0.000010 0.000010
0.000010 0.000010 0.000010 0.000010 0.000010 0.031812 0.000010 0.000010 0.000010 0.000010 0.000010 0.000010 0.788345 0.000010 0.000010 0.179672 0.000010 0.000010 0.000010 0.000010
0.000010 0.000010 0.001041 0.000010 0.000010 0.038365 0.000010 0.000010 0.006818 0.000010 0.000010 0.000010 0.759548 0.000010 0.000010 0.194078 0.000010 0.000010 0.000010 0.000010
0.000014 0.000010 0.000010 0.000010 0.000010 0.047010 0.000010 0.000010 0.038050 0.000010 0.000010 0.000010 0.749949 0.000010 0.000010 0.162315 0.000012 0.000010 0.002519 0.000010
0.000010 0.000010 0.002226 0.000010 0.000010 0.027881 0.000010 0.000010 0.006937 0.000010 0.000010 0.000010 0.784406 0.000010 0.000010 0.178400 0.000010 0.000010 0.000010 0.000010
0.000010 0.000010 0.000010 0.000010 0.000010 0.043994 0.000010 0.000010 0.001759 0.000010 0.000010 0.000010 0.759083 0.000010 0.000010 0.195002 0.000010 0.000013 0.000010 0.000010
0.000010 0.000010 0.000010 0.000010 0.000010 0.000010 0.000010 0.000010 0.850882 0.000010 0.000010 0.000010 0.148938 0.000010 0.000010 0.000010 0.000010 0.000010 0.000010 0.000010
0.000010 0.000010 0.000010 0.000010 0.000010 0.000010 0.000010 0.000010 0.999810 0.000010 0.000010 0.000010 0.000010 0.000010 0.000010 0.000010 0.000010 0.000010 0.000010 0.000010
0.000010 0.000010 0.000010 0.000010 0.000010 0.000010 0.000010 0.000010 0.999810 0.000010 0.000010 0.000010 0.000010 0.000010 0.000010 0.000010 0.000010 0.000010 0.000010 0.000010
0.000010 0.000010 0.000010 0.000010 0.000010 0.000010 0.000010 0.000010 0.790019 0.000010 0.000010 0.000010 0.182658 0.000010 0.000010 0.027153 0.000010 0.000010 0.000010 0.000010
0.000010 0.000010 0.000010 0.000010 0.000010 0.000010 0.000010 0.000010 0.999810 0.000010 0.000010 0.000010 0.000010 0.000010 0.000010 0.000010 0.000010 0.000010 0.000010 0.000010
0.000010 0.000010 0.000010 0.000010 0.000010 0.000010 0.000010 0.000010 0.999810 0.000010 0.000010 0.000010 0.000010 0.000010 0.000010 0.000010 0.000010 0.000010 0.000010 0.000010
0.000010 0.000010 0.000010 0.000010 0.000010 0.000010 0.000010 0.000010 0.999810 0.000010 0.000010 0.000010 0.000010 0.000010 0.000010 0.000010 0.000010 0.000010 0.000010 0.000010
0.000010 0.000010 0.000010 0.000010 0.000010 0.000010 0.000010 0.000010 0.999810 0.000010 0.000010 0.000010 0.000010 0.000010 0.000010 0.000010 0.000010 0.000010 0.000010 0.000010
0.000010 0.000010 0.000010 0.000010 0.000010 0.000010 0.000010 0.000010 0.999810 0.000010 0.000010 0.000010 0.000010 0.000010 0.000010 0.000010 0.000010 0.000010 0.000010 0.000010
0.000010 0.000010 0.000010 0.000010 0.000010 0.000010 0.000010 0.000010 0.874815 0.000010 0.000010 0.000010 0.086956 0.000010 0.000010 0.038059 0.000010 0.000010 0.000010 0.000010
0.000010 0.000010 0.000010 0.000010 0.000010 0.000010 0.000010 0.000010 0.860065 0.000010 0.000010 0.000010 0.116224 0.000010 0.000010 0.023541 0.000010 0.000010 0.000010 0.000010
0.000010 0.000010 0.000010 0.000010 0.000010 0.023195 0.000010 0.000010 0.915212 0.000010 0.000010 0.000010 0.000010 0.000010 0.005224 0.001031 0.000010 0.000010 0.055188 0.000010
0.000010 0.000010 0.000010 0.000010 0.000010 0.000010 0.000010 0.000010 0.999810 0.000010 0.000010 0.000010 0.000010 0.000010 0.000010 0.000010 0.000010 0.000010 0.000010 0.000010
0.000010 0.000010 0.000010 0.004709 0.000010 0.066244 0.000010 0.000010 0.731470 0.000010 0.000010 0.000010 0.156996 0.000010 0.006200 0.024619 0.000010 0.000010 0.009632 0.000010
0.000010 0.000010 0.000010 0.000010 0.000010 0.000010 0.000010 0.000010 0.999810 0.000010 0.000010 0.000010 0.000010 0.000010 0.000010 0.000010 0.000010 0.000010 0.000010 0.000010
0.000010 0.000010 0.000010 0.000010 0.000010 0.000010 0.000010 0.000010 0.999810 0.000010 0.000010 0.000010 0.000010 0.000010 0.000010 0.000010 0.000010 0.000010 0.000010 0.000010
0.000010 0.000010 0.000010 0.000010 0.000010 0.000010 0.000010 0.000010 0.999810 0.000010 0.000010 0.000010 0.000010 0.000010 0.000010 0.000010 0.000010 0.000010 0.000010 0.000010
0.000010 0.023616 0.000010 0.000010 0.376828 0.000694 0.014170 0.014062 0.000010 0.041412 0.000010 0.000010 0.364231 0.010836 0.000010 0.031071 0.034796 0.088193 0.000010 0.000010
0.000010 0.022632 0.000010 0.000010 0.491734 0.011317 0.000010 0.000010 0.000010 0.000010 0.000010 0.000010 0.339692 0.000010 0.000010 0.005157 0.019931 0.109408 0.000010 0.000010
0.000010 0.015344 0.000010 0.000010 0.511519 0.000010 0.000010 0.000010 0.000010 0.000010 0.000010 0.000010 0.365071 0.000010 0.000010 0.000010 0.022954 0.084962 0.000010 0.000010
0.000010 0.005216 0.000010 0.000010 0.552614 0.000010 0.004602 0.000010 0.000010 0.000010 0.000010 0.000010 0.349012 0.000010 0.000010 0.000010 0.017432 0.070983 0.000010 0.000010
0.000010 0.022150 0.000010 0.000010 0.480734 0.017472 0.000010 0.000010 0.000010 0.000010 0.002942 0.000010 0.314196 0.000010 0.000010 0.032904 0.026820 0.102663 0.000010 0.000010
0.000010 0.014197 0.001093 0.000010 0.494322 0.000010 0.000010 0.011490 0.007961 0.009220 0.001045 0.000010 0.270297 0.003569 0.000010 0.019390 0.015832 0.087678 0.000010 0.063836
0.000010 0.002413 0.002393 0.000010 0.498739 0.000010 0.000010 0.024636 0.000010 0.019699 0.000763 0.000010 0.230294 0.021852 0.000010 0.013485 0.004859 0.079865 0.000010 0.100922
0.000010 0.016511 0.000010 0.000010 0.544366 0.000010 0.000010 0.000010 0.000010 0.000010 0.000010 0.000010 0.345876 0.000010 0.000010 0.000010 0.021657 0.071440 0.000010 0.000010
0.000010 0.021992 0.000010 0.000010 0.517442 0.000010 0.000010 0.000010 0.000010 0.000010 0.000010 0.000010 0.337833 0.000010 0.000010 0.008117 0.014110 0.100365 0.000010 0.000010
0.000010 0.018322 0.000010 0.000010 0.502932 0.012334 0.000010 0.000010 0.000010 0.000010 0.000010 0.000010 0.340218 0.000010 0.000010 0.011090 0.029246 0.085727 0.000010 0.000010
0.007860 0.024510 0.000010 0.000010 0.408992 0.007025 0.000010 0.000010 0.000010 0.020065 0.009842 0.000010 0.362956 0.004055 0.000010 0.035448 0.033022 0.086136 0.000010 0.000010
0.000010 0.017762 0.002562 0.000010 0.520576 0.000010 0.000010 0.016480 0.000010 0.012506 0.000012 0.001930 0.301967 0.033592 0.000010 0.003321 0.014667 0.074545 0.000010 0.000010
0.000010 0.007754 0.000010 0.000010 0.539463 0.000010 0.000010 0.000010 0.000010 0.000010 0.000010 0.000010 0.346817 0.000010 0.000010 0.002271 0.029905 0.073649 0.000010 0.000010
0.000010 0.022706 0.000010 0.000010 0.555881 0.006065 0.001933 0.000010 0.000010 0.000010 0.000010 0.000010 0.326996 0.000010 0.000010 0.000192 0.019101 0.067007 0.000010 0.000010
0.000010 0.010583 0.002126 0.000010 0.505424 0.000010 0.000010 0.026165 0.000010 0.000010 0.009109 0.000010 0.280139 0.011570 0.000010 0.000643 0.021093 0.084723 0.000010 0.048335
0.000010 0.022688 0.000010 0.000010 0.534536 0.000010 0.000010 0.001428 0.000010 0.000010 0.000010 0.000010 0.270093 0.031674 0.000010 0.004949 0.013923 0.096790 0.000010 0.023809
0.000010 0.023007 0.000010 0.000010 0.517157 0.007350 0.000010 0.000010 0.000010 0.000010 0.000010 0.000010 0.367911 0.000010 0.000010 0.000010 0.030493 0.053942 0.000010 0.000010
0.000010 0.013322 0.000010 0.000010 0.503688 0.005062 0.002940 0.000010 0.000010 0.000010 0.000010 0.000010 0.364900 0.000010 0.000010 0.009005 0.022541 0.078421 0.000010 0.000010
0.001207 0.023294 0.000010 0.000010 0.405422 0.000010 0.002081 0.034322 0.014924 0.040046 0.000010 0.000010 0.328994 0.003451 0.000010 0.030642 0.012878 0.069092 0.000010 0.033577
0.000010 0.008507 0.000010 0.000010 0.136742 0.000010 0.000010 0.056246 0.000010 0.010319 0.007788 0.000010 0.007264 0.006576 0.000010 0.000010 0.004151 0.000010 0.000010 0.762297
0.000010 0.000010 0.000011 0.000010 0.108420 0.000010 0.000010 0.016862 0.012281 0.000010 0.000010 0.000010 0.001315 0.000010 0.000010 0.000010 0.010963 0.009723 0.000010 0.840305
0.002260 0.008409 0.000010 0.000010 0.144301 0.000010 0.000010 0.019953 0.000010 0.021424 0.009253 0.000010 0.000010 0.002700 0.000010 0.000010 0.012565 0.003304 0.000010 0.775731
0.000010 0.015261 0.000010 0.000010 0.137544 0.000010 0.000010 0.039259 0.000010 0.000010 0.000010 0.000010 0.000427 0.014486 0.000010 0.015063 0.000010 0.003051 0.000010 0.774789
0.000010 0.002969 0.000010 0.000010 0.098105 0.000010 0.000010 0.027995 0.000010 0.000010 0.000010 0.000010 0.000010 0.003878 0.000010 0.006776 0.000010 0.009114 0.000010 0.851035
0.000010 0.000010 0.000010 0.000010 0.085259 0.000010 0.000010 0.037628 0.000010 0.000010 0.000010 0.000010 0.000010 0.000010 0.000010 0.000010 0.000470 0.000010 0.000010 0.876484
0.000010 0.001751 0.000010 0.000010 0.100931 0.000010 0.000010 0.022582 0.000010 0.000010 0.000010 0.000010 0.000010 0.000010 0.000010 0.000114 0.000010 0.000010 0.000010 0.874473
0.000010 0.011106 0.000010 0.000010 0.087282 0.000010 0.000010 0.039909 0.000010 0.000010 0.000010 0.000010 0.003290 0.000010 0.000010 0.000010 0.000010 0.005117 0.000010 0.853157
0.000010 0.019512 0.000010 0.000010 0.108483 0.000010 0.004109 0.044006 0.000010 0.000010 0.000010 0.000010 0.000010 0.000010 0.000010 0.000010 0.000010 0.000010 0.000010 0.823741
0.000010 0.007916 0.000010 0.000010 0.118695 0.000010 0.000010 0.018630 0.000010 0.000010 0.000010 0.000010 0.007336 0.000010 0.000010 0.000010 0.000010 0.000010 0.000010 0.847272
0.002252 0.003515 0.000010 0.000010 0.120576 0.000010 0.000010 0.054699 0.000010 0.008941 0.000010 0.000010 0.000010 0.008043 0.000010 0.000010 0.019915 0.000010 0.000010 0.781939
0.000010 0.010024 0.000010 0.001209 0.131019 0.000010 0.000010 0.031313 0.000010 0.000010 0.002749 0.000010 0.004968 0.009625 0.000010 0.011172 0.007135 0.000488 0.000010 0.790209
0.000010 0.000010 0.000010 0.000010 0.074196 0.000010 0.000010 0.033047 0.000010 0.000010 0.003876 0.000010 0.004460 0.000010 0.000010 0.000010 0.000010 0.000010 0.000010 0.884272
0.000010 0.003437 0.000010 0.000010 0.090740 0.000010 0.000010 0.028429 0.000010 0.000010 0.000010 0.000010 0.000630 0.002314 0.000010 0.000010 0.000010 0.000010 0.000010 0.874309
0.000010 0.000010 0.000010 0.000010 0.154366 0.000010 0.000010 0.023512 0.000010 0.000010 0.012409 0.000010 0.004916 0.000010 0.000010 0.000010 0.000010 0.003985 0.000010 0.800673
0.000010 0.003508 0.004402 0.000010 0.139002 0.000010 0.000010 0.040584 0.000019 0.000010 0.008690 0.000010 0.000010 0.000010 0.000010 0.000010 0.004580 0.014367 0.000010 0.784738
0.000010 0.009169 0.000010 0.000010 0.096462 0.000010 0.000010 0.021656 0.019330 0.000010 0.004131 0.000010 0.000010 0.022361 0.000010 0.000010 0.000010 0.000010 0.000010 0.826761
0.000010 0.020168 0.000010 0.000010 0.129437 0.000010 0.000010 0.000010 0.000010 0.000010 0.000904 0.000010 0.000010 0.000324 0.000010 0.000010 0.003643 0.011493 0.000010 0.833901
0.000010 0.000530 0.000010 0.000010 0.143118 0.000010 0.000010 0.028290 0.000010 0.000010 0.012480 0.000010 0.000010 0.000010 0.000010 0.007851 0.007346 0.021685 0.000010 0.778579
0.000010 0.007502 0.000010 0.000010 0.129669 0.000010 0.000010 0.029009 0.000010 0.000010 0.002305 0.000010 0.000010 0.000010 0.000010 0.002315 0.000010 0.000010 0.000010 0.829060
0.000010 0.000010 0.000010 0.005778 0.000010 0.035853 0.000010 0.000010 0.016458 0.000010 0.000010 0.000010 0.786836 0.000010 0.009285 0.142017 0.000010 0.000010 0.003644 0.000010
0.000011 0.000010 0.000010 0.000010 0.000010 0.000010 0.000010 0.000010 0.000010 0.000010 0.000010 0.000010 0.938703 0.000010 0.000010 0.061116 0.000010 0.000010 0.000010 0.000010
0.000010 0.000010 0.000010 0.000010 0.000010 0.000010 0.000010 0.000010 0.000010 0.000010 0.000010 0.000010 0.965144 0.000010 0.000010 0.034676 0.000010 0.000010 0.000010 0.000010
0.000010 0.000010 0.000010 0.000010 0.000010 0.000010 0.000010 0.000010 0.000010 0.000010 0.000010 0.000010 0.882849 0.000010 0.000010 0.116971 0.000010 0.000010 0.000010 0.000010
0.000010 0.000010 0.000010 0.000010 0.000010 0.015451 0.000010 0.000010 0.021723 0.000010 0.000010 0.000010 0.818053 0.000010 0.000010 0.144613 0.000010 0.000010 0.000010 0.000010
0.000010 0.000010 0.000011 0.000010 0.000010 0.000010 0.000010 0.000010 0.002333 0.000010 0.000010 0.000010 0.868452 0.000010 0.000010 0.129045 0.000010 0.000010 0.000010 0.000010
0.000010 0.000010 0.000010 0.000010 0.000010 0.000010 0.000010 0.000010 0.000010 0.000010 0.000010 0.000010 0.855387 0.000010 0.000010 0.144433 0.000010 0.000010 0.000010 0.000010
0.000010 0.000010 0.003980 0.000010 0.000010 0.000010 0.000010 0.000010 0.000010 0.000010 0.000010 0.000010 0.913267 0.000010 0.000010 0.033719 0.000010 0.000010 0.048875 0.000010
0.000010 0.000010 0.000010 0.000010 0.000010 0.000010 0.000010 0.000010 0.000010 0.000010 0.000010 0.000010 0.855999 0.000010 0.000010 0.143821 0.000010 0.000010 0.000010 0.000010
0.000010 0.000010 0.000010 0.000010 0.000010 0.000010 0.000010 0.000010 0.008430 0.000010 0.000010 0.000010 0.843490 0.000010 0.000011 0.147909 0.000010 0.000010 0.000010 0.000010
0.000010 0.000010 0.000010 0.000010 0.000010 0.000010 0.000010 0.000010 0.000010 0.000010 0.000010 0.000010 0.890254 0.000010 0.000010 0.109566 0.000010 0.000010 0.000010 0.000010
0.000010 0.000010 0.000010 0.000010 0.000010 0.000010 0.000010 0.000010 0.000010 0.000010 0.000010 0.000010 0.879473 0.000010 0.000010 0.120347 0.000010 0.000010 0.000010 0.000010
0.000010 0.000010 0.000010 0.000010 0.000010 0.000010 0.000010 0.000010 0.000010 0.000010 0.000010 0.000010 0.943248 0.000010 0.000010 0.056572 0.000010 0.000010 0.000010 0.000010
0.000010 0.000010 0.000010 0.000010 0.000010 0.000010 0.000010 0.000010 0.000010 0.000010 0.000010 0.000010 0.870224 0.000010 0.000010 0.129596 0.000010 0.000010 0.000010 0.000010
0.000010 0.000010 0.000010 0.000010 0.000010 0.000010 0.000010 0.000010 0.000010 0.000010 0.000010 0.000010 0.949571 0.000010 0.000010 0.050249 0.000010 0.000010 0.000010 0.000010
0.000010 0.000010 0.000010 0.000010 0.000010 0.000010 0.000010 0.000010 0.000010 0.000010 0.000010 0.000010 0.927140 0.000010 0.000010 0.072680 0.000010 0.000010 0.000010 0.000010
0.000010 0.000010 0.000010 0.000010 0.000010 0.000010 0.000010 0.000010 0.000010 0.000010 0.000010 0.000010 0.957321 0.000010 0.000010 0.042499 0.000010 0.000010 0.000010 0.000010
0.000010 0.000010 0.000010 0.000010 0.000010 0.000010 0.000010 0.000010 0.000010 0.000010 0.000010 0.000010 0.943973 0.000010 0.000010 0.055847 0.000010 0.000010 0.000010 0.000010
0.000010 0.000010 0.000010 0.000010 0.000010 0.020958 0.000010 0.000010 0.033908 0.000010 0.000010 0.000010 0.903252 0.000010 0.001962 0.027145 0.000010 0.000010 0.012635 0.000010
0.000010 0.000010 0.000010 0.000010 0.000010 0.000010 0.000010 0.000010 0.000010 0.000010 0.000010 0.000010 0.865417 0.000010 0.000010 0.134403 0.000010 0.000010 0.000010 0.000010
0.000010 0.000010 0.000010 0.000010 0.000010 0.000010 0.999810 0.000010 0.000010 0.000010 0.000010 0.000010 0.000010 0.000010 0.000010 0.000010 0.000010 0.000010 0.000010 0.000010
0.000010 0.000010 0.000010 0.000010 0.000010 0.000010 0.999810 0.000010 0.000010 0.000010 0.000010 0.000010 0.000010 0.000010 0.000010 0.000010 0.000010 0.000010 0.000010 0.000010
0.000010 0.000010 0.000010 0.000010 0.000010 0.000010 0.999809 0.000010 0.000011 0.000010 0.000010 0.000010 0.000010 0.000010 0.000010 0.000010 0.000010 0.000010 0.000010 0.000010
0.000010 0.000010 0.000010 0.000010 0.000010 0.000010 0.999810 0.000010 0.000010 0.000010 0.000010 0.000010 0.000010 0.000010 0.000010 0.000010 0.000010 0.000010 0.000010 0.000010
0.000010 0.000010 0.000010 0.000010 0.000010 0.000010 0.999810 0.000010 0.000010 0.000010 0.000010 0.000010 0.000010 0.000010 0.000010 0.000010 0.000010 0.000010 0.000010 0.000010
0.000010 0.000010 0.000010 0.000010 0.032332 0.043851 0.863215 0.000010 0.024714 0.000010 0.000010 0.000010 0.015135 0.000010 0.000010 0.014767 0.000010 0.005856 0.000010 0.000010
0.000010 0.000010 0.000010 0.000010 0.000010 0.000010 0.999810 0.000010 0.000010 0.000010 0.000010 0.000010 0.000010 0.000010 0.000010 0.000010 0.000010 0.000010 0.000010 0.000010
0.000010 0.000010 0.000010 0.000010 0.000010 0.000010 0.999810 0.000010 0.000010 0.000010 0.000010 0.000010 0.000010 0.000010 0.000010 0.000010 0.000010 0.000010 0.000010 0.000010
0.000010 0.000010 0.000010 0.000010 0.000010 0.000010 0.999810 0.000010 0.000010 0.000010 0.000010 0.000010 0.000010 0.000010 0.000010 0.000010 0.000010 0.000010 0.000010 0.000010
0.000010 0.000010 0.000010 0.000010 0.000010 0.000010 0.999810 0.000010 0.000010 0.000010 0.000010 0.000010 0.000010 0.000010 0.000010 0.000010 0.000010 0.000010 0.000010 0.000010
0.000010 0.000010 0.000010 0.000010 0.000010 0.000010 0.999810 0.000010 0.000010 0.000010 0.000010 0.000010 0.000010 0.000010 0.000010 0.000010 0.000010 0.000010 0.000010 0.000010
0.000010 0.000010 0.000010 0.000010 0.000010 0.000010 0.999810 0.000010 0.000010 0.000010 0.000010 0.000010 0.000010 0.000010 0.000010 0.000010 0.000010 0.000010 0.000010 0.000010
0.000010 0.000010 0.000010 0.000010 0.000010 0.000010 0.999810 0.000010 0.000010 0.000010 0.000010 0.000010 0.000010 0.000010 0.000010 0.000010 0.000010 0.000010 0.000010 0.000010
0.000010 0.000010 0.000010 0.000010 0.000010 0.000010 0.999810 0.000010 0.000010 0.000010 0.000010 0.000010 0.000010 0.000010 0.000010 0.000010 0.000010 0.000010 0.000010 0.000010
0.000010 0.000010 0.000010 0.000010 0.000010 0.000010 0.999810 0.000010 0.000010 0.000010 0.000010 0.000010 0.000010 0.000010 0.000010 0.000010 0.000010 0.000010 0.000010 0.000010
0.000010 0.000010 0.000010 0.000010 0.000010 0.000010 0.999810 0.000010 0.000010 0.000010 0.000010 0.000010 0.000010 0.000010 0.000010 0.000010 0.000010 0.000010 0.000010 0.000010
0.000010 0.000010 0.000010 0.000010 0.000010 0.000010 0.999810 0.000010 0.000010 0.000010 0.000010 0.000010 0.000010 0.000010 0.000010 0.000010 0.000010 0.000010 0.000010 0.000010
0.000010 0.000010 0.000010 0.000010 0.000010 0.000010 0.999810 0.000010 0.000010 0.000010 0.000010 0.000010 0.000010 0.000010 0.000010 0.000010 0.000010 0.000010 0.000010 0.000010
0.000010 0.000010 0.000010 0.000010 0.000010 0.000010 0.999810 0.000010 0.000010 0.000010 0.000010 0.000010 0.000010 0.000010 0.000010 0.000010 0.000010 0.000010 0.000010 0.000010
0.000010 0.000010 0.000010 0.000010 0.000010 0.000010 0.999810 0.000010 0.000010 0.000010 0.000010 0.000010 0.000010 0.000010 0.000010 0.000010 0.000010 0.000010 0.000010 0.000010
0.000010 0.000010 0.000010 0.000010 0.000010 0.990322 0.000010 0.000010 0.000010 0.000010 0.000010 0.000010 0.000010 0.000010 0.000010 0.009498 0.000010 0.000010 0.000010 0.000010
0.000010 0.000010 0.000010 0.000010 0.000010 0.977412 0.000010 0.000010 0.008771 0.000010 0.000010 0.000010 0.000010 0.000010 0.000010 0.013647 0.000010 0.000010 0.000010 0.000010
0.000010 0.000010 0.000010 0.015072 0.000010 0.752747 0.000528 0.000010 0.025900 0.000010 0.000010 0.000010 0.110185 0.000010 0.006924 0.015931 0.000010 0.000010 0.072594 0.000010
0.000010 0.000010 0.000010 0.000010 0.000010 0.992506 0.000010 0.000010 0.003289 0.000010 0.000010 0.000010 0.000010 0.000010 0.003968 0.000077 0.000010 0.000010 0.000010 0.000010
0.000010 0.000010 0.000010 0.000010 0.000010 0.995652 0.000010 0.000010 0.002295 0.000010 0.000010 0.000010 0.000010 0.000010 0.000010 0.001882 0.000010 0.000010 0.000010 0.000010
0.000010 0.000010 0.000010 0.000010 0.000010 0.999810 0.000010 0.000010 0.000010 0.000010 0.000010 0.000010 0.000010 0.000010 0.000010 0.000010 0.000010 0.000010 0.000010 0.000010
0.000010 0.000010 0.000010 0.011039 0.000010 0.831152 0.003287 0.000010 0.015764 0.000010 0.000010 0.000010 0.077129 0.000010 0.011098 0.011257 0.000010 0.000010 0.039154 0.000010
0.000010 0.000010 0.000010 0.007325 0.000010 0.762670 0.021546 0.000010 0.000010 0.000010 0.000010 0.000010 0.093011 0.000010 0.000010 0.020508 0.000010 0.000010 0.094801 0.000010
0.000010 0.000010 0.005415 0.000010 0.000010 0.891350 0.008133 0.000010 0.000010 0.000010 0.000010 0.000010 0.057290 0.000010 0.012555 0.006828 0.000010 0.000010 0.018299 0.000010
0.000010 0.000010 0.000010 0.003570 0.000010 0.852744 0.000010 0.000010 0.014026 0.000010 0.000010 0.000010 0.040756 0.000011 0.015066 0.026827 0.000010 0.000010 0.046880 0.000010
0.000010 0.000010 0.000010 0.000010 0.000010 0.848473 0.000010 0.000010 0.013151 0.000010 0.000010 0.000010 0.079992 0.000010 0.000010 0.026613 0.000010 0.000010 0.031621 0.000010
0.000010 0.000010 0.000010 0.000010 0.000010 0.869220 0.003830 0.000010 0.027124 0.000010 0.000010 0.000010 0.044812 0.000010 0.005984 0.017653 0.000010 0.000010 0.031247 0.000010
0.000010 0.000010 0.000010 0.000010 0.000010 0.978900 0.000010 0.000010 0.002474 0.000010 0.000010 0.000010 0.000010 0.000010 0.012740 0.005726 0.000010 0.000010 0.000010 0.000010
0.000010 0.000010 0.002831 0.000010 0.000010 0.706478 0.001738 0.000010 0.014779 0.000010 0.000010 0.000010 0.155931 0.000010 0.000010 0.024015 0.000010 0.000010 0.094098 0.000010
0.000010 0.000010 0.000010 0.000010 0.000010 0.983877 0.000010 0.000010 0.000010 0.000010 0.000010 0.000010 0.000010 0.000010 0.010923 0.000010 0.000010 0.000010 0.005029 0.000010
0.000010 0.000010 0.000010 0.000010 0.000010 0.932429 0.000010 0.000010 0.015857 0.000010 0.000010 0.000010 0.017750 0.000010 0.009676 0.009224 0.000010 0.000010 0.014924 0.000010
0.000010 0.000010 0.004087 0.000010 0.000010 0.739604 0.012003 0.000010 0.011225 0.000010 0.000010 0.000010 0.088576 0.000010 0.000010 0.006114 0.000010 0.000010 0.138261 0.000010
0.000010 0.000010 0.000010 0.000010 0.000010 0.989354 0.000010 0.000010 0.000010 0.000010 0.000010 0.000010 0.000010 0.000010 0.010466 0.000010 0.000010 0.000010 0.000010 0.000010
0.000010 0.000010 0.000010 0.000010 0.000010 0.899846 0.000010 0.000010 0.020913 0.000010 0.000010 0.000010 0.054599 0.000010 0.018279 0.006213 0.000010 0.000010 0.000010 0.000010
0.000010 0.000010 0.001740 0.029941 0.000010 0.833358 0.000010 0.000010 0.006471 0.000010 0.000010 0.000010 0.067706 0.000010 0.012988 0.013094 0.000010 0.000010 0.034582 0.000010
0.028480 0.035710 0.000010 0.000010 0.438254 0.000010 0.000010 0.024166 0.000010 0.119790 0.029250 0.010183 0.010268 0.071626 0.000010 0.011220 0.028397 0.073134 0.000010 0.119453
0.020942 0.065973 0.000010 0.000010 0.427960 0.000010 0.000010 0.060842 0.008161 0.107211 0.048451 0.018355 0.000010 0.066349 0.000010 0.000089 0.011725 0.090601 0.000010 0.073271
0.003382 0.046475 0.000010 0.000010 0.469536 0.000010 0.000010 0.056516 0.000010 0.111267 0.043890 0.003180 0.000010 0.086578 0.000010 0.006216 0.007972 0.077563 0.000010 0.087346
0.008517 0.053418 0.000010 0.000010 0.449121 0.000010 0.000010 0.026853 0.000010 0.146979 0.028782 0.006546 0.000010 0.078594 0.000010 0.000451 0.029742 0.081274 0.000010 0.089643
0.001725 0.056352 0.000010 0.000010 0.473226 0.000010 0.000010 0.012680 0.000010 0.112950 0.050233 0.021784 0.000010 0.048606 0.000010 0.009123 0.027083 0.084274 0.000010 0.101884
0.021063 0.040751 0.000010 0.000010 0.438223 0.000010 0.000010 0.065985 0.013805 0.135499 0.014047 0.027475 0.000010 0.078438 0.000010 0.014152 0.000010 0.072840 0.000010 0.077642
0.001773 0.048719 0.000010 0.000010 0.407250 0.000010 0.000010 0.046888 0.000010 0.090080 0.025392 0.023999 0.022878 0.078843 0.000010 0.000010 0.015805 0.089850 0.000010 0.148442
0.015903 0.055019 0.000010 0.000010 0.427374 0.000012 0.000010 0.048868 0.000530 0.124675 0.007594 0.000010 0.006243 0.071899 0.000010 0.016218 0.032443 0.062190 0.000010 0.130972
0.015133 0.034892 0.000010 0.000010 0.400971 0.000010 0.000010 0.062114 0.000010 0.144443 0.010345 0.006405 0.000010 0.093310 0.000010 0.006230 0.024459 0.087796 0.000010 0.113821
0.036037 0.034819 0.000010 0.000010 0.428769 0.000010 0.000010 0.057423 0.000010 0.100435 0.000010 0.019589 0.000010 0.102789 0.000010 0.005680 0.034462 0.061361 0.000010 0.118545
0.026245 0.036420 0.000010 0.000010 0.416512 0.000010 0.000010 0.065314 0.000010 0.137286 0.000010 0.007744 0.000010 0.092517 0.000010 0.014642 0.010756 0.069006 0.000010 0.123467
0.007283 0.056424 0.000010 0.000010 0.429581 0.000010 0.000010 0.044408 0.000253 0.122577 0.032523 0.024299 0.009053 0.066645 0.000010 0.000010 0.032346 0.081849 0.000010 0.092690
0.010918 0.034120 0.000010 0.000010 0.413448 0.000010 0.000010 0.065567 0.000010 0.103837 0.038922 0.025753 0.000010 0.085211 0.000010 0.002713 0.027795 0.068017 0.000010 0.123619
0.037108 0.044169 0.000010 0.000010 0.399483 0.000010 0.000010 0.050261 0.000010 0.118791 0.016032 0.015136 0.019838 0.076447 0.000010 0.000010 0.024008 0.049416 0.000010 0.149231
0.026847 0.043918 0.000010 0.000010 0.414426 0.000010 0.000010 0.057872 0.007566 0.112830 0.001773 0.037648 0.000010 0.086564 0.000010 0.005459 0.012640 0.068472 0.000010 0.123915
0.006764 0.056853 0.001398 0.000010 0.442700 0.000010 0.000010 0.052077 0.000010 0.137937 0.020599 0.023352 0.000010 0.063320 0.000010 0.020206 0.008143 0.089778 0.000010 0.076805
0.014510 0.051513 0.000010 0.000010 0.476173 0.000010 0.000010 0.032757 0.000729 0.114460 0.042165 0.020219 0.000010 0.065374 0.000010 0.008754 0.023424 0.073320 0.000010 0.076533
0.029953 0.069658 0.000010 0.000010 0.433997 0.000010 0.000248 0.036203 0.008071 0.134892 0.034828 0.012591 0.000249 0.057929 0.000010 0.008042 0.009840 0.080570 0.000010 0.082878
0.039592 0.053185 0.000010 0.000010 0.362800 0.000010 0.000010 0.023920 0.016574 0.128764 0.013051 0.017870 0.000010 0.094332 0.000010 0.005208 0.016711 0.090217 0.000010 0.137707
0.000017 0.000010 0.000010 0.000010 0.000010 0.108898 0.004342 0.000016 0.144014 0.000010 0.000010 0.000010 0.676971 0.000010 0.000011 0.051503 0.000010 0.000010 0.014118 0.000010
0.000010 0.000010 0.000010 0.003059 0.000010 0.102296 0.005679 0.000010 0.160829 0.000010 0.000010 0.000010 0.695399 0.000010 0.000010 0.023284 0.000010 0.000010 0.009325 0.000010
0.000010 0.000010 0.000010 0.000010 0.000010 0.112641 0.000010 0.000016 0.140678 0.000010 0.000010 0.000010 0.732399 0.000010 0.000010 0.014115 0.000010 0.000010 0.000010 0.000010
0.000010 0.000010 0.000010 0.000010 0.000010 0.091070 0.009604 0.000010 0.151300 0.000010 0.000010 0.000010 0.729597 0.000010 0.004187 0.014102 0.000010 0.000010 0.000010 0.000010
0.000010 0.000010 0.000010 0.000010 0.000010 0.042192 0.000010 0.000010 0.177066 0.000010 0.000010 0.000010 0.749130 0.000010 0.000010 0.031452 0.000010 0.000010 0.000010 0.000010
0.000010 0.000010 0.000010 0.000010 0.000010 0.096650 0.000010 0.000010 0.169451 0.000010 0.000010 0.000010 0.676818 0.000010 0.011691 0.034877 0.000012 0.000010 0.010371 0.000010
0.000010 0.000010 0.000010 0.003421 0.000010 0.076642 0.000010 0.000010 0.114855 0.000010 0.000010 0.000010 0.802322 0.000010 0.000010 0.000010 0.000010 0.000010 0.002611 0.000010
0.000010 0.000010 0.003736 0.000010 0.000010 0.028591 0.000010 0.000010 0.187304 0.000010 0.000010 0.000010 0.741362 0.000010 0.000010 0.029105 0.000010 0.000010 0.009763 0.000010
0.000010 0.000010 0.000010 0.007679 0.000010 0.062899 0.003884 0.000010 0.155365 0.000010 0.000010 0.000010 0.732856 0.000010 0.000010 0.037177 0.000010 0.000010 0.000010 0.000010
0.000010 0.000010 0.000010 0.004447 0.000010 0.083602 0.000010 0.000010 0.098966 0.000010 0.000010 0.000010 0.803447 0.000010 0.007714 0.000010 0.000010 0.000010 0.001683 0.000010
0.000010 0.000010 0.000010 0.000010 0.000010 0.056585 0.012756 0.000010 0.110429 0.000010 0.000010 0.000010 0.803141 0.000010 0.006302 0.000010 0.000010 0.000010 0.010647 0.000010
0.000010 0.000010 0.000010 0.000010 0.000010 0.064918 0.000010 0.000010 0.083268 0.000010 0.000010 0.000010 0.825413 0.000010 0.009238 0.000010 0.000010 0.000010 0.017012 0.000010
0.000010 0.000010 0.000010 0.000010 0.000010 0.000012 0.000010 0.000010 0.202716 0.000010 0.000010 0.000010 0.748228 0.000010 0.010192 0.038699 0.000013 0.000010 0.000010 0.000010
0.000010 0.000010 0.000010 0.000010 0.000010 0.060365 0.022808 0.000010 0.152953 0.000010 0.000010 0.000010 0.758282 0.000010 0.001552 0.001412 0.000010 0.000010 0.002498 0.000010
0.010644 0.023636 0.000010 0.000010 0.081476 0.000010 0.000010 0.023031 0.000010 0.651346 0.065739 0.009452 0.000010 0.036709 0.000010 0.000622 0.017849 0.039161 0.000010 0.040253
0.051215 0.034568 0.000010 0.000010 0.088097 0.000010 0.000010 0.015948 0.004990 0.551597 0.052835 0.018743 0.000010 0.063825 0.000010 0.010807 0.016739 0.062867 0.000010 0.027697
0.027966 0.022010 0.000010 0.000010 0.087816 0.000010 0.000010 0.023118 0.000010 0.635980 0.060817 0.007955 0.000010 0.044411 0.000010 0.009157 0.035678 0.014962 0.000010 0.030051
0.041341 0.025917 0.000010 0.000010 0.098426 0.000010 0.000010 0.023448 0.000010 0.548668 0.063109 0.027808 0.000010 0.057365 0.000010 0.001395 0.012343 0.044582 0.000010 0.055519
0.048881 0.033483 0.000010 0.000010 0.096478 0.000010 0.000010 0.035200 0.000010 0.551177 0.058382 0.019223 0.007095 0.025632 0.000010 0.001836 0.025795 0.036903 0.000010 0.059846
0.038803 0.018239 0.000010 0.000010 0.053857 0.000010 0.000010 0.035370 0.000010 0.664775 0.059353 0.010853 0.000010 0.039742 0.000010 0.000010 0.026801 0.007189 0.000010 0.044928
0.030782 0.029114 0.000010 0.000010 0.068273 0.000010 0.000010 0.013785 0.007679 0.657613 0.091513 0.012404 0.000011 0.030473 0.000010 0.000010 0.018528 0.025936 0.000010 0.013819
0.033497 0.017340 0.000595 0.000010 0.058728 0.000010 0.000010 0.010490 0.000010 0.692355 0.049096 0.003073 0.000010 0.046298 0.000010 0.018196 0.010831 0.011995 0.000010 0.047436
0.008493 0.023679 0.000010 0.000010 0.045797 0.000010 0.000010 0.027821 0.000010 0.604284 0.053525 0.038102 0.000010 0.059721 0.000010 0.016138 0.012119 0.051514 0.000010 0.058727
0.042244 0.009527 0.000010 0.000010 0.048242 0.000010 0.000010 0.000244 0.000010 0.732733 0.045545 0.012846 0.000010 0.036408 0.000010 0.009165 0.019136 0.018713 0.000010 0.025117
0.051574 0.020629 0.000010 0.000010 0.085619 0.000010 0.000010 0.029030 0.000010 0.534165 0.074999 0.030921 0.006576 0.057874 0.001391 0.000010 0.005594 0.046927 0.000010 0.054632
0.030183 0.005754 0.000010 0.000010 0.065152 0.000010 0.000010 0.027822 0.000016 0.670304 0.050102 0.024803 0.000010 0.042724 0.000010 0.014142 0.016300 0.019129 0.000010 0.033501
0.040044 0.013770 0.000010 0.000010 0.112664 0.000010 0.000010 0.018468 0.002743 0.624586 0.054704 0.001168 0.005512 0.036328 0.000010 0.004105 0.019946 0.045517 0.000010 0.020387
0.039940 0.024691 0.000010 0.000010 0.132787 0.000010 0.000010 0.015768 0.000010 0.533531 0.070394 0.021359 0.012257 0.072630 0.000010 0.000010 0.039020 0.021877 0.000010 0.015666
0.020768 0.009926 0.000010 0.000010 0.074452 0.000010 0.000010 0.016159 0.000010 0.673273 0.035120 0.000526 0.025111 0.064247 0.000010 0.001144 0.015650 0.035566 0.000010 0.027989
0.028830 0.010840 0.000010 0.000010 0.060687 0.000010 0.000010 0.035632 0.006210 0.617305 0.076014 0.000010 0.000010 0.055746 0.000010 0.008071 0.019834 0.044324 0.000010 0.036426
0.014826 0.005977 0.000010 0.000010 0.068171 0.000010 0.000010 0.038573 0.000010 0.671222 0.049816 0.006801 0.028028 0.016559 0.000010 0.000010 0.032613 0.010732 0.000010 0.056602
0.036046 0.019803 0.003599 0.000010 0.115026 0.000010 0.000010 0.012242 0.002844 0.613613 0.057177 0.020972 0.000010 0.048824 0.001530 0.020108 0.020460 0.013919 0.000010 0.013787
0.025733 0.011171 0.000010 0.000010 0.114047 0.000010 0.000010 0.034576 0.000010 0.569995 0.079264 0.015385 0.000010 0.058587 0.000010 0.002819 0.029483 0.021349 0.000010 0.037513
0.044880 0.018554 0.000010 0.000010 0.104981 0.000010 0.000010 0.028586 0.001305 0.593504 0.063744 0.020235 0.000010 0.044564 0.000010 0.020616 0.017037 0.012553 0.000010 0.029371
0.000010 0.000010 0.000010 0.000010 0.744413 0.000010 0.000010 0.000010 0.010283 0.000010 0.000010 0.000010 0.000010 0.000010 0.000010 0.003830 0.000010 0.015506 0.000010 0.225817
0.000010 0.000010 0.000010 0.000010 0.697818 0.000010 0.000010 0.014016 0.000010 0.000010 0.000010 0.000010 0.000010 0.010597 0.000010 0.013956 0.004490 0.000010 0.000010 0.258983
0.000010 0.001162 0.000010 0.000010 0.710823 0.000010 0.000010 0.000010 0.000010 0.000010 0.000010 0.000010 0.000010 0.015052 0.000010 0.007064 0.000010 0.000010 0.000010 0.265748
0.000010 0.000010 0.000010 0.000010 0.708098 0.000010 0.000010 0.016066 0.000010 0.000010 0.000010 0.000010 0.002045 0.014195 0.000010 0.011602 0.000010 0.000010 0.000010 0.247853
0.000010 0.000010 0.000010 0.000010 0.739170 0.000010 0.000010 0.026795 0.000010 0.000010 0.000010 0.000010 0.000010 0.000010 0.000010 0.002818 0.000010 0.000010 0.000010 0.231056
0.000010 0.000010 0.000010 0.000010 0.760684 0.000010 0.000010 0.001059 0.000010 0.000010 0.000010 0.000010 0.000010 0.000010 0.000010 0.000010 0.000010 0.000010 0.000010 0.238088
0.000010 0.011232 0.000010 0.000010 0.705863 0.000010 0.000010 0.011270 0.000010 0.000010 0.000010 0.000010 0.000010 0.000010 0.000010 0.004238 0.000010 0.000010 0.000010 0.267246
0.000010 0.009443 0.000010 0.000010 0.689651 0.000010 0.000010 0.015285 0.006547 0.000010 0.000010 0.000010 0.000010 0.000010 0.000010 0.007342 0.000010 0.000010 0.000010 0.271592
0.000010 0.000010 0.000010 0.000010 0.735460 0.000010 0.000010 0.000010 0.009422 0.000010 0.000010 0.000010 0.000010 0.000010 0.000010 0.000010 0.000010 0.000010 0.000010 0.254948
0.000010 0.000010 0.000010 0.000010 0.735899 0.000010 0.000010 0.005104 0.009059 0.000010 0.001061 0.000010 0.000010 0.000010 0.000010 0.000010 0.000010 0.000010 0.000010 0.248727
0.000010 0.000010 0.000010 0.000010 0.759497 0.000010 0.000010 0.015698 0.000010 0.000010 0.000010 0.000010 0.000010 0.000010 0.000010 0.007720 0.000010 0.000010 0.000010 0.216926
0.000010 0.000010 0.000010 0.000010 0.739830 0.000010 0.000010 0.002517 0.000010 0.000010 0.000010 0.000010 0.000010 0.000010 0.000010 0.005521 0.000010 0.000010 0.000010 0.251972
0.000010 0.000010 0.000010 0.000010 0.737272 0.000010 0.000010 0.000010 0.000010 0.000010 0.000010 0.000010 0.000010 0.009163 0.000010 0.004762 0.000010 0.000010 0.000010 0.248644
0.000010 0.000012 0.000010 0.000010 0.727595 0.000010 0.000010 0.005997 0.021853 0.000010 0.000010 0.000010 0.000010 0.000010 0.000010 0.000010 0.000010 0.004042 0.000010 0.240362
0.000010 0.003414 0.000010 0.000010 0.737057 0.000010 0.000010 0.005544 0.006165 0.000010 0.000821 0.000010 0.001498 0.002289 0.000010 0.004082 0.000010 0.000010 0.000010 0.239019
0.000010 0.000010 0.000010 0.000010 0.709661 0.000010 0.000010 0.022806 0.004917 0.000010 0.001906 0.000010 0.000010 0.016355 0.000010 0.000010 0.000010 0.000010 0.000010 0.244217
0.000010 0.000010 0.000010 0.000010 0.756444 0.000010 0.000010 0.024224 0.000010 0.000010 0.002798 0.000010 0.000010 0.000010 0.000010 0.001565 0.002512 0.000010 0.000010 0.212316
0.000010 0.000010 0.000010 0.000010 0.718968 0.000010 0.000010 0.008519 0.003595 0.000010 0.000010 0.000010 0.006857 0.002579 0.000010 0.000010 0.000010 0.000010 0.000010 0.259343
0.000010 0.001354 0.000010 0.000010 0.702855 0.000010 0.000010 0.006791 0.004108 0.000010 0.003317 0.000010 0.004560 0.000010 0.000010 0.000010 0.000010 0.000010 0.000010 0.276885
0.000010 0.007554 0.000010 0.000010 0.689951 0.000010 0.000010 0.000010 0.000010 0.000010 0.000010 0.000010 0.000010 0.000010 0.000010 0.009721 0.000010 0.000010 0.000010 0.292614
0.000010 0.000010 0.000010 0.005778 0.000010 0.724937 0.038685 0.000010 0.013387 0.000010 0.000010 0.000010 0.059354 0.000010 0.005820 0.005037 0.000010 0.000010 0.146882 0.000010
0.000010 0.000010 0.000010 0.000010 0.000010 0.890694 0.005127 0.000010 0.005289 0.000010 0.000010 0.000010 0.036738 0.000010 0.014656 0.015915 0.000010 0.000010 0.031451 0.000010
0.000010 0.000010 0.005624 0.000010 0.000010 0.801869 0.028130 0.000010 0.004970 0.000010 0.000010 0.000010 0.042388 0.000010 0.001326 0.020750 0.000010 0.000010 0.094823 0.000010
0.000010 0.000010 0.000010 0.000251 0.000010 0.742641 0.015830 0.000010 0.020555 0.000010 0.000010 0.000010 0.078849 0.000010 0.000010 0.000807 0.000010 0.000010 0.140937 0.000010
0.000010 0.000010 0.000010 0.000010 0.000010 0.846416 0.006913 0.000010 0.014620 0.000010 0.000010 0.000010 0.051993 0.000010 0.021599 0.009582 0.000010 0.000010 0.048747 0.000010
0.000010 0.000010 0.000010 0.012709 0.000010 0.777352 0.044209 0.000010 0.018828 0.000010 0.000010 0.000010 0.057429 0.000010 0.005223 0.004340 0.000010 0.000010 0.079790 0.000010
0.000010 0.000010 0.000010 0.000010 0.000010 0.706711 0.041475 0.000010 0.016448 0.000010 0.000010 0.000010 0.082186 0.000010 0.010525 0.022316 0.000010 0.000010 0.120209 0.000010
0.000010 0.000010 0.000352 0.000010 0.000010 0.830911 0.000054 0.000010 0.022399 0.000010 0.000010 0.000010 0.048757 0.000010 0.017841 0.018369 0.000010 0.000010 0.061197 0.000010
0.000010 0.000010 0.000010 0.000010 0.000010 0.663368 0.044856 0.000010 0.005127 0.000010 0.000010 0.000010 0.076469 0.000010 0.003325 0.020528 0.000010 0.000010 0.186196 0.000010
0.000010 0.000010 0.000010 0.000010 0.000010 0.805688 0.008157 0.000010 0.007293 0.000010 0.000010 0.000010 0.052981 0.000010 0.013464 0.014079 0.000010 0.000010 0.098208 0.000010
0.000010 0.000010 0.000010 0.000010 0.000010 0.845932 0.000010 0.000010 0.000010 0.000010 0.000010 0.000010 0.017968 0.000010 0.000010 0.032165 0.000010 0.000010 0.103775 0.000010
0.000010 0.000010 0.000010 0.000010 0.000010 0.823688 0.000010 0.000010 0.018436 0.000010 0.000010 0.000010 0.080083 0.000010 0.004059 0.004184 0.000010 0.000010 0.069410 0.000010
0.000010 0.000010 0.000010 0.011528 0.000010 0.789609 0.005623 0.000010 0.026252 0.000010 0.000010 0.000010 0.031040 0.000010 0.008081 0.010778 0.000011 0.000010 0.116969 0.000010
0.000010 0.000010 0.000010 0.000010 0.000010 0.836885 0.000010 0.000010 0.019167 0.000010 0.000010 0.000010 0.057722 0.000010 0.010985 0.000010 0.000010 0.000010 0.075092 0.000010
0.000010 0.000010 0.000010 0.048958 0.000010 0.859197 0.010840 0.000010 0.000010 0.000010 0.000010 0.000010 0.035594 0.000010 0.001575 0.000010 0.000010 0.000010 0.043695 0.000010
0.000010 0.000010 0.000010 0.022209 0.000010 0.760637 0.014187 0.000010 0.007019 0.000010 0.000010 0.000010 0.072611 0.000010 0.027640 0.013255 0.000010 0.000010 0.082323 0.000010
0.000010 0.000010 0.000010 0.024679 0.000010 0.662737 0.063772 0.000010 0.008444 0.000010 0.000010 0.000010 0.135757 0.000010 0.002308 0.000010 0.000010 0.000010 0.102171 0.000010
0.000010 0.000010 0.000012 0.000010 0.000010 0.685175 0.037170 0.000010 0.008098 0.000010 0.000010 0.000010 0.088387 0.000010 0.010506 0.025048 0.000010 0.000010 0.145485 0.000010
0.000010 0.000010 0.000010 0.000010 0.000010 0.863816 0.000010 0.000010 0.009229 0.000010 0.000010 0.000010 0.059778 0.000010 0.000010 0.000010 0.000010 0.000010 0.067017 0.000010
0.000010 0.000010 0.000010 0.037659 0.000010 0.676013 0.057274 0.000010 0.014278 0.000010 0.000010 0.000010 0.057431 0.000010 0.017365 0.017584 0.000010 0.000010 0.122276 0.000010
0.000010 0.000010 0.000011 0.000010 0.000010 0.000010 0.000010 0.000010 0.000010 0.000010 0.000010 0.000010 0.000010 0.000010 0.000010 0.999809 0.000010 0.000010 0.000010 0.000010
0.000010 0.000010 0.000010 0.000010 0.000010 0.000010 0.000010 0.000010 0.000010 0.000010 0.000010 0.000010 0.000010 0.000010 0.000010 0.999810 0.000010 0.000010 0.000010 0.000010
0.000010 0.000010 0.000010 0.000010 0.000010 0.000010 0.000010 0.000010 0.000010 0.000010 0.000010 0.000010 0.000015 0.000010 0.000010 0.999805 0.000010 0.000010 0.000010 0.000010
0.000010 0.000010 0.000010 0.000010 0.000010 0.000010 0.000010 0.000010 0.000010 0.000010 0.000010 0.000010 0.000010 0.000010 0.000010 0.999810 0.000010 0.000010 0.000010 0.000010
0.000010 0.000010 0.000010 0.000010 0.000011 0.000010 0.000010 0.000010 0.000010 0.000010 0.000010 0.000010 0.000010 0.000010 0.000010 0.999808 0.000010 0.000010 0.000011 0.000010
0.000010 0.000010 0.000010 0.000010 0.000010 0.000010 0.000010 0.000010 0.000010 0.000010 0.000010 0.000010 0.000010 0.000010 0.000010 0.999810 0.000010 0.000010 0.000010 0.000010
0.000010 0.000010 0.000010 0.000010 0.000010 0.000010 0.000010 0.000010 0.000010 0.000010 0.000010 0.000010 0.000010 0.000010 0.000010 0.999810 0.000010 0.000010 0.000010 0.000010
0.000010 0.000010 0.000010 0.000010 0.000010 0.000010 0.000010 0.000010 0.000010 0.000010 0.000010 0.000010 0.018971 0.000010 0.000010 0.980849 0.000010 0.000010 0.000010 0.000010
0.000010 0.000010 0.000010 0.000010 0.000010 0.000010 0.000010 0.000010 0.000010 0.000010 0.000010 0.000010 0.011456 0.000010 0.000010 0.988364 0.000010 0.000010 0.000010 0.000010
0.000010 0.000010 0.000010 0.000010 0.000010 0.000010 0.000010 0.000010 0.000010 0.000010 0.000010 0.000010 0.000010 0.000010 0.000010 0.999810 0.000010 0.000010 0.000010 0.000010
0.000010 0.000010 0.000010 0.000010 0.000010 0.000010 0.000010 0.000010 0.000010 0.000010 0.000010 0.000010 0.000010 0.000010 0.000010 0.999810 0.000010 0.000010 0.000010 0.000010
0.000010 0.000010 0.000010 0.000010 0.000010 0.000010 0.000010 0.000010 0.000010 0.000010 0.000010 0.000010 0.000019 0.000010 0.000013 0.999797 0.000010 0.000010 0.000010 0.000010
0.000010 0.000010 0.000010 0.000010 0.000010 0.000010 0.000010 0.000010 0.000010 0.000010 0.000010 0.000010 0.052114 0.000010 0.000010 0.947706 0.000010 0.000010 0.000010 0.000010
0.000010 0.000010 0.000010 0.000010 0.000010 0.000010 0.000010 0.000010 0.000010 0.000010 0.000010 0.000010 0.000010 0.000010 0.000010 0.999810 0.000010 0.000010 0.000010 0.000010
0.000010 0.000010 0.000010 0.000010 0.000010 0.000010 0.000010 0.000010 0.000017 0.000010 0.000010 0.000010 0.000010 0.000010 0.000010 0.999803 0.000010 0.000010 0.000010 0.000010
0.000010 0.000010 0.000010 0.000010 0.000010 0.000010 0.000010 0.000010 0.000010 0.000010 0.000010 0.000010 0.000010 0.000010 0.000010 0.999810 0.000010 0.000010 0.000010 0.000010
0.000010 0.000010 0.000010 0.000010 0.000010 0.000010 0.000010 0.000010 0.000010 0.000010 0.000010 0.000010 0.000010 0.000010 0.000010 0.999810 0.000010 0.000010 0.000010 0.000010
0.000010 0.000010 0.000010 0.000010 0.000010 0.000010 0.000010 0.000010 0.000010 0.000010 0.000010 0.000010 0.000010 0.000010 0.000010 0.999810 0.000010 0.000010 0.000010 0.000010
0.000010 0.000010 0.000010 0.000010 0.000010 0.000010 0.000010 0.000010 0.000010 0.000010 0.000010 0.000010 0.000010 0.000010 0.000010 0.999810 0.000010 0.000010 0.000010 0.000010
0.000010 0.000010 0.000010 0.000010 0.000010 0.000010 0.000011 0.000010 0.000010 0.000010 0.000010 0.000010 0.000010 0.000010 0.000010 0.999809 0.000010 0.000010 0.000010 0.000010
0.026428 0.049900 0.000010 0.000010 0.221540 0.000010 0.000010 0.035229 0.003563 0.317551 0.099564 0.025437 0.000010 0.105507 0.000010 0.000010 0.000010 0.048350 0.000010 0.066841
0.047346 0.056142 0.000010 0.000010 0.230332 0.000010 0.000012 0.034171 0.000217 0.235446 0.106898 0.024594 0.007778 0.106850 0.000010 0.000010 0.018027 0.062797 0.000010 0.069330
0.040794 0.052805 0.000010 0.000010 0.216833 0.000010 0.000010 0.047580 0.010803 0.268691 0.080559 0.030661 0.004480 0.109950 0.000010 0.001229 0.013143 0.061279 0.000010 0.061133
0.035880 0.053738 0.003320 0.000010 0.281424 0.000010 0.000010 0.054272 0.000010 0.208038 0.080135 0.027826 0.000010 0.119651 0.000010 0.000010 0.013124 0.101435 0.000010 0.021078
0.065150 0.064027 0.000010 0.000010 0.273033 0.000010 0.000010 0.049239 0.009202 0.149863 0.103509 0.014145 0.000010 0.118357 0.000010 0.000010 0.000010 0.090424 0.000010 0.062961
0.040903 0.064798 0.000010 0.000010 0.311662 0.000010 0.000010 0.023884 0.000010 0.192098 0.111661 0.010018 0.000010 0.127517 0.000010 0.000010 0.003501 0.076563 0.000010 0.037305
0.047993 0.073846 0.000010 0.000010 0.282030 0.000010 0.000010 0.048669 0.009625 0.156045 0.097658 0.009968 0.000010 0.123749 0.000737 0.000010 0.009694 0.100360 0.000010 0.039555
0.034033 0.064686 0.000011 0.000010 0.262697 0.000010 0.000010 0.035264 0.000010 0.171939 0.145760 0.029749 0.000010 0.109308 0.000010 0.000010 0.011179 0.084264 0.000010 0.051030
0.058299 0.060621 0.000010 0.000010 0.172502 0.000010 0.000010 0.051550 0.019447 0.268122 0.110228 0.034461 0.005711 0.123318 0.000010 0.000010 0.000010 0.055239 0.000010 0.040422
0.032156 0.028672 0.000010 0.000010 0.243321 0.000010 0.000010 0.044469 0.000010 0.299735 0.073976 0.017865 0.000010 0.110413 0.000010 0.000010 0.021305 0.067490 0.000010 0.060508
0.047713 0.068011 0.000010 0.000010 0.272640 0.000010 0.000010 0.070693 0.000010 0.166138 0.088975 0.013857 0.014216 0.099505 0.002742 0.000010 0.015579 0.084974 0.000010 0.054888
0.029664 0.043200 0.000010 0.000010 0.258565 0.000010 0.000010 0.042985 0.000010 0.232371 0.116279 0.014857 0.000010 0.131701 0.000010 0.000010 0.004671 0.077246 0.000010 0.048370
0.030637 0.044282 0.001574 0.000010 0.288903 0.000010 0.000010 0.065994 0.001481 0.198190 0.099262 0.025410 0.000010 0.106422 0.000010 0.000010 0.017992 0.101756 0.000010 0.018029
0.033650 0.055723 0.001984 0.000010 0.244144 0.000010 0.000010 0.032281 0.000010 0.247897 0.091936 0.018782 0.000010 0.110608 0.000010 0.003198 0.015300 0.063503 0.000010 0.080925
0.053991 0.070551 0.000010 0.000010 0.278610 0.000010 0.000010 0.047017 0.000010 0.166896 0.084812 0.011750 0.000197 0.098179 0.000010 0.000010 0.013725 0.107727 0.000010 0.066466
0.023455 0.051859 0.001246 0.000010 0.246861 0.000010 0.000010 0.047593 0.000010 0.174664 0.151123 0.041457 0.000010 0.108223 0.000010 0.014255 0.015666 0.075195 0.000010 0.048335
0.038401 0.056146 0.000010 0.000010 0.230411 0.000010 0.000010 0.037506 0.003881 0.266640 0.104093 0.013176 0.000010 0.131462 0.000010 0.000010 0.016944 0.060098 0.000010 0.041161
0.025709 0.039763 0.000010 0.000010 0.221795 0.000010 0.000010 0.046054 0.000010 0.284225 0.095230 0.028079 0.000010 0.117669 0.000010 0.000010 0.006204 0.064474 0.000010 0.070709
0.000010 0.000010 0.000010 0.000010 0.000010 0.668177 0.000010 0.000010 0.034270 0.000010 0.000010 0.000010 0.264314 0.000010 0.000010 0.033079 0.000010 0.000010 0.000010 0.000010
0.000010 0.000010 0.000010 0.000010 0.000010 0.676684 0.000010 0.000010 0.027330 0.000010 0.000010 0.000010 0.242646 0.000010 0.005466 0.047725 0.000010 0.000010 0.000010 0.000010
0.000010 0.000010 0.000010 0.014147 0.000010 0.644488 0.004945 0.000010 0.020739 0.000010 0.000010 0.000010 0.252629 0.000010 0.007508 0.050014 0.005410 0.000010 0.000010 0.000010
0.000010 0.000010 0.000010 0.000010 0.000010 0.632299 0.015819 0.000010 0.030980 0.000010 0.000010 0.000010 0.257589 0.000010 0.014201 0.048962 0.000010 0.000010 0.000019 0.000010
0.000010 0.000010 0.000010 0.000010 0.000010 0.630062 0.000584 0.000010 0.026726 0.000010 0.000010 0.000010 0.287610 0.000010 0.000010 0.054869 0.000010 0.000010 0.000010 0.000010
0.000010 0.000010 0.000010 0.000010 0.000010 0.700686 0.000010 0.000010 0.009752 0.000010 0.000010 0.000010 0.262223 0.000010 0.000010 0.027179 0.000010 0.000010 0.000010 0.000010
0.000010 0.000010 0.000010 0.000010 0.000010 0.683893 0.000010 0.000010 0.007608 0.000010 0.000010 0.000010 0.252281 0.000010 0.006797 0.046020 0.000010 0.000010 0.003260 0.000010
0.000010 0.000010 0.000010 0.000010 0.000010 0.667215 0.014115 0.000010 0.036293 0.000010 0.000010 0.000010 0.229167 0.000010 0.003502 0.049569 0.000010 0.000010 0.000010 0.000010
0.000010 0.000010 0.001781 0.000010 0.000010 0.647207 0.000010 0.000010 0.015077 0.000010 0.000010 0.000010 0.249282 0.000010 0.025567 0.055697 0.005260 0.000010 0.000010 0.000010
0.000010 0.000010 0.000010 0.000010 0.000010 0.663278 0.000010 0.000010 0.000010 0.000010 0.000010 0.000010 0.266973 0.000010 0.000010 0.069579 0.000010 0.000010 0.000010 0.000010
0.000010 0.000010 0.001411 0.000010 0.000010 0.697587 0.000010 0.000010 0.034495 0.000010 0.000010 0.000010 0.219030 0.000010 0.000010 0.047327 0.000010 0.000010 0.000010 0.000010
0.000010 0.000010 0.000010 0.028076 0.000010 0.641603 0.003082 0.000010 0.000010 0.000010 0.000010 0.000010 0.269834 0.000010 0.000010 0.050059 0.000010 0.000010 0.007206 0.000010
0.000010 0.000010 0.000010 0.000010 0.000010 0.680682 0.000010 0.000010 0.000010 0.000010 0.000010 0.000010 0.237566 0.000010 0.007212 0.074380 0.000010 0.000010 0.000010 0.000010
0.000010 0.000010 0.000010 0.000010 0.000010 0.646467 0.010487 0.000010 0.000010 0.000010 0.000010 0.000010 0.275195 0.000010 0.000010 0.067691 0.000010 0.000010 0.000010 0.000010
0.000010 0.000010 0.000010 0.001876 0.000010 0.617556 0.009220 0.000010 0.008468 0.000010 0.000010 0.000010 0.280748 0.000010 0.000010 0.044161 0.000010 0.000010 0.037841 0.000010
0.000010 0.000010 0.003320 0.000015 0.000010 0.665015 0.000010 0.000010 0.000010 0.000010 0.000010 0.000010 0.268194 0.000010 0.000830 0.062485 0.000010 0.000010 0.000010 0.000010
0.000010 0.000010 0.000595 0.000010 0.000010 0.634653 0.000010 0.000010 0.006356 0.000010 0.000010 0.000010 0.312518 0.000010 0.000010 0.045728 0.000010 0.000010 0.000010 0.000010
0.000010 0.000010 0.000010 0.000010 0.000010 0.666042 0.000010 0.000010 0.000010 0.000010 0.000010 0.000010 0.276665 0.000010 0.000010 0.057123 0.000010 0.000010 0.000010 0.000010
0.000010 0.000010 0.000010 0.000010 0.000010 0.678469 0.000010 0.000010 0.013830 0.000010 0.000010 0.000010 0.270687 0.000010 0.008457 0.028407 0.000010 0.000010 0.000010 0.000010
0.000010 0.000010 0.000010 0.000010 0.000010 0.675946 0.000010 0.000010 0.012368 0.000010 0.000010 0.000010 0.274515 0.000010 0.000010 0.037010 0.000010 0.000010 0.000010 0.000010
0.000010 0.000010 0.000010 0.000010 0.669869 0.000010 0.000010 0.013014 0.000010 0.004092 0.000010 0.000010 0.039309 0.015668 0.000010 0.000010 0.004758 0.032608 0.000010 0.220562
0.000010 0.020157 0.000010 0.000010 0.644916 0.000010 0.000010 0.012727 0.028658 0.000010 0.000010 0.009487 0.001461 0.025759 0.000010 0.010957 0.007303 0.026987 0.000010 0.211499
0.000010 0.015372 0.000010 0.000010 0.658810 0.000010 0.000010 0.007816 0.018127 0.011252 0.000010 0.000010 0.008341 0.029593 0.000010 0.000010 0.007239 0.025942 0.000010 0.217407
0.000010 0.000010 0.001286 0.000010 0.714017 0.000010 0.000010 0.000452 0.000010 0.020777 0.006015 0.000010 0.018927 0.000010 0.000010 0.009441 0.000010 0.029145 0.000010 0.199831
0.011087 0.000010 0.000010 0.000010 0.658609 0.000010 0.000010 0.006742 0.021464 0.001637 0.000010 0.000010 0.021956 0.006162 0.000010 0.002789 0.008267 0.051405 0.000010 0.209792
0.000010 0.007758 0.000010 0.000010 0.697729 0.000010 0.000010 0.024004 0.000010 0.000010 0.000010 0.000010 0.024872 0.018507 0.000010 0.000010 0.004848 0.024916 0.000010 0.197246
0.000010 0.021021 0.000010 0.000010 0.663744 0.000010 0.000010 0.000010 0.000010 0.016055 0.000010 0.000010 0.014803 0.009299 0.000010 0.007917 0.009329 0.021390 0.000010 0.236332
0.000010 0.000044 0.000010 0.000010 0.705775 0.000010 0.000010 0.014076 0.006170 0.000010 0.000010 0.000010 0.000010 0.023455 0.000010 0.013321 0.010758 0.030652 0.000010 0.195637
0.000010 0.000010 0.000010 0.000010 0.650798 0.000010 0.000010 0.019020 0.000010 0.012047 0.000010 0.000010 0.023041 0.020971 0.000010 0.000010 0.004008 0.041793 0.000010 0.228201
0.000010 0.005897 0.000010 0.000010 0.675100 0.000010 0.000010 0.024627 0.002131 0.020919 0.005875 0.000010 0.020590 0.014354 0.000010 0.010444 0.011867 0.024237 0.000010 0.183878
0.000531 0.018934 0.000010 0.000010 0.651493 0.000010 0.000010 0.051298 0.012361 0.018005 0.000010 0.000010 0.000010 0.028615 0.000010 0.009449 0.000010 0.016645 0.000010 0.192570
0.000010 0.015806 0.000010 0.000010 0.648718 0.000010 0.000010 0.044365 0.025856 0.023325 0.000010 0.000010 0.000010 0.003538 0.000010 0.000010 0.010885 0.033451 0.000010 0.193946
0.006100 0.016072 0.000010 0.000010 0.705235 0.000010 0.000010 0.014733 0.008985 0.003815 0.000010 0.000010 0.011507 0.003232 0.000010 0.000010 0.006940 0.012872 0.000010 0.210419
0.000010 0.004248 0.000010 0.000010 0.709343 0.000010 0.000010 0.010292 0.024430 0.009108 0.006196 0.000010 0.000010 0.016204 0.000010 0.000010 0.001636 0.017284 0.000010 0.201160
0.000010 0.009135 0.000010 0.000010 0.681658 0.000010 0.000010 0.052322 0.000010 0.022111 0.005506 0.000010 0.029191 0.000010 0.000010 0.000010 0.011107 0.008929 0.000010 0.179930
0.000010 0.000010 0.000010 0.000010 0.693641 0.000010 0.000010 0.025218 0.015268 0.000010 0.000010 0.000010 0.000010 0.018912 0.000010 0.011101 0.009392 0.024278 0.000010 0.202069
0.000010 0.000010 0.000010 0.000802 0.705298 0.000010 0.000010 0.035218 0.000010 0.000010 0.000010 0.000010 0.020249 0.019088 0.000010 0.000010 0.003956 0.040577 0.000010 0.174692
0.000010 0.015462 0.000010 0.000010 0.678624 0.000010 0.000010 0.030290 0.015939 0.017860 0.000375 0.000010 0.000017 0.019531 0.000010 0.011005 0.003942 0.029003 0.000010 0.177872
0.000010 0.014056 0.000010 0.000010 0.652509 0.000010 0.000010 0.023855 0.000010 0.001077 0.000010 0.000010 0.019165 0.017280 0.000010 0.000847 0.005836 0.028224 0.000010 0.237051
0.000010 0.008057 0.000010 0.000010 0.719234 0.000010 0.000010 0.024939 0.000010 0.000010 0.000010 0.000010 0.013968 0.000235 0.000010 0.000010 0.003651 0.010005 0.000010 0.219791
0.000010 0.015910 0.000010 0.000010 0.211205 0.000010 0.000010 0.045407 0.000010 0.000010 0.000010 0.000010 0.000010 0.020227 0.000010 0.000010 0.011776 0.067575 0.000010 0.627770
0.000010 0.022297 0.000010 0.000010 0.250561 0.000010 0.000010 0.017597 0.004601 0.000010 0.000010 0.000010 0.000010 0.008861 0.000010 0.000010 0.011312 0.031779 0.000010 0.652872
0.000010 0.025163 0.000010 0.000010 0.218433 0.000010 0.000010 0.051107 0.000010 0.000010 0.000010 0.000010 0.000010 0.013839 0.000010 0.000010 0.005349 0.071171 0.000010 0.614808
0.000010 0.014397 0.000010 0.000010 0.200173 0.000010 0.000010 0.050854 0.002336 0.022738 0.000010 0.000010 0.000010 0.005422 0.000010 0.000010 0.008192 0.043026 0.000010 0.652752
0.000010 0.005102 0.000010 0.000010 0.233529 0.000010 0.000010 0.053027 0.000010 0.000010 0.000010 0.000010 0.004464 0.028513 0.000010 0.000010 0.020923 0.052352 0.000010 0.601970
0.000010 0.000010 0.000010 0.000010 0.233871 0.000010 0.000010 0.067023 0.000010 0.000010 0.000010 0.000010 0.000010 0.023887 0.000010 0.001505 0.015966 0.023086 0.000010 0.634531
0.000010 0.006285 0.000010 0.000010 0.194077 0.000010 0.000010 0.053029 0.000010 0.000010 0.000010 0.000010 0.000010 0.035903 0.000010 0.008158 0.000010 0.075072 0.000010 0.627347
0.000010 0.027200 0.000010 0.000010 0.190938 0.000010 0.000010 0.040517 0.000010 0.007186 0.000010 0.000010 0.000010 0.019171 0.000010 0.000010 0.012659 0.046834 0.000010 0.655375
0.000010 0.001248 0.000010 0.000010 0.264619 0.000010 0.000010 0.057134 0.002941 0.000010 0.000010 0.000010 0.010547 0.032527 0.000010 0.008811 0.017367 0.042778 0.000010 0.561927
0.000010 0.014772 0.000504 0.000010 0.240853 0.000010 0.000010 0.036401 0.005631 0.000010 0.000010 0.001448 0.000010 0.020062 0.000010 0.000010 0.000010 0.064828 0.000010 0.615391
0.000010 0.020067 0.000010 0.000010 0.245097 0.000010 0.000010 0.008892 0.002739 0.000010 0.000010 0.000010 0.000010 0.017032 0.000010 0.000010 0.018981 0.057406 0.000010 0.629666
0.009146 0.005549 0.000010 0.000010 0.256342 0.000010 0.000010 0.018251 0.000010 0.004397 0.000010 0.000010 0.000010 0.021619 0.000010 0.000738 0.002608 0.028840 0.000010 0.652411
0.000010 0.016690 0.000010 0.000010 0.235210 0.000010 0.000010 0.012235 0.007471 0.003751 0.000010 0.000010 0.000010 0.020443 0.000010 0.000010 0.012140 0.064627 0.000010 0.627323
0.000010 0.013321 0.000010 0.000010 0.251724 0.000010 0.000010 0.056162 0.000010 0.006037 0.000010 0.000010 0.000010 0.003231 0.000010 0.007341 0.000010 0.052365 0.000010 0.609699
0.002668 0.000010 0.000010 0.000010 0.238854 0.000010 0.000010 0.044326 0.000010 0.020573 0.000010 0.000010 0.000010 0.004517 0.000010 0.009574 0.015863 0.070536 0.000010 0.592980
0.000010 0.008543 0.000010 0.000010 0.241214 0.000010 0.000010 0.029127 0.020119 0.000010 0.000010 0.000010 0.000010 0.010846 0.000010 0.000010 0.018127 0.016299 0.000010 0.655606
0.000010 0.002314 0.000010 0.000010 0.229079 0.000010 0.000010 0.071848 0.000010 0.000010 0.000010 0.003352 0.013256 0.007227 0.000010 0.000010 0.004189 0.038899 0.000010 0.629726
0.000010 0.019650 0.000010 0.000010 0.233937 0.000010 0.000010 0.048630 0.000866 0.000010 0.000010 0.000010 0.000010 0.020185 0.000010 0.000010 0.006330 0.056879 0.000010 0.613402
0.024647 0.000010 0.000010 0.000010 0.224579 0.000010 0.000010 0.050778 0.001182 0.119952 0.000010 0.000197 0.000010 0.027105 0.000320 0.013319 0.018318 0.046508 0.000010 0.473015
0.010539 0.019100 0.000010 0.000010 0.189598 0.000899 0.000010 0.062907 0.000010 0.047279 0.018603 0.000010 0.000523 0.025907 0.000010 0.009354 0.030898 0.034801 0.000010 0.549524
0.005035 0.007655 0.000010 0.000010 0.217638 0.000010 0.000010 0.079606 0.000010 0.102774 0.010542 0.000010 0.000010 0.029232 0.000010 0.001531 0.015414 0.041990 0.000010 0.488493
0.029582 0.003061 0.000010 0.000010 0.207438 0.000010 0.000010 0.066609 0.000010 0.109248 0.004404 0.000010 0.001433 0.049113 0.000010 0.001223 0.028828 0.034351 0.000010 0.464630
0.000010 0.007304 0.000010 0.000010 0.212695 0.000010 0.000010 0.058902 0.000010 0.012801 0.000010 0.000010 0.000010 0.040857 0.000010 0.013564 0.011266 0.019074 0.000010 0.623427
0.000010 0.003045 0.000010 0.000010 0.208786 0.000010 0.000010 0.011618 0.002166 0.000010 0.002978 0.000010 0.004732 0.032827 0.000010 0.003178 0.007329 0.003831 0.000010 0.719420
0.021425 0.014980 0.002003 0.000010 0.122885 0.000011 0.000010 0.061153 0.005785 0.323695 0.038242 0.000010 0.000378 0.025885 0.000010 0.000010 0.014072 0.029444 0.000010 0.339983
0.011363 0.014769 0.000010 0.000010 0.184077 0.000010 0.000010 0.069768 0.000010 0.133697 0.004551 0.000010 0.000010 0.038611 0.000010 0.022094 0.012977 0.000300 0.000010 0.507704
0.007317 0.017544 0.000645 0.000010 0.136725 0.000010 0.000010 0.036406 0.004830 0.310732 0.013957 0.000010 0.007216 0.029647 0.000010 0.000010 0.021484 0.006491 0.000010 0.406937
0.000010 0.011629 0.000010 0.000010 0.186152 0.000010 0.000010 0.060636 0.000010 0.056448 0.004413 0.000010 0.000010 0.023415 0.000010 0.014285 0.013155 0.001969 0.000010 0.627799
0.012351 0.007439 0.000322 0.000010 0.226600 0.000010 0.000010 0.067385 0.000010 0.046899 0.002419 0.000010 0.000010 0.005973 0.000010 0.002580 0.007941 0.044772 0.000010 0.575239
0.011987 0.000010 0.000010 0.000010 0.218497 0.000010 0.000010 0.066182 0.007749 0.003338 0.013589 0.000010 0.002437 0.011998 0.000010 0.000010 0.019161 0.016354 0.000010 0.628619
0.000010 0.010614 0.000010 0.000010 0.243214 0.000010 0.000964 0.055952 0.003291 0.015429 0.011967 0.000010 0.004920 0.011093 0.000010 0.000010 0.005901 0.019249 0.000010 0.617327
0.000010 0.009147 0.000010 0.000010 0.201620 0.000010 0.000010 0.052291 0.000010 0.054232 0.009958 0.000010 0.008691 0.004167 0.000010 0.000010 0.012087 0.015594 0.000010 0.632113
0.000010 0.004411 0.000010 0.000010 0.203281 0.000010 0.000010 0.012530 0.001086 0.000010 0.000010 0.000010 0.003260 0.032287 0.000010 0.005381 0.005670 0.003660 0.000010 0.728332
0.006993 0.015741 0.000010 0.000010 0.155951 0.000010 0.000010 0.046193 0.000010 0.167317 0.016420 0.000010 0.000010 0.033232 0.000010 0.000372 0.002838 0.030618 0.000010 0.524233
0.000010 0.006112 0.000010 0.000010 0.233751 0.000010 0.000010 0.039933 0.000010 0.010587 0.000010 0.000010 0.021656 0.011960 0.000010 0.000010 0.000162 0.020669 0.000010 0.655060
0.000010 0.013476 0.000010 0.000010 0.209425 0.000010 0.000010 0.082904 0.005618 0.080143 0.010126 0.000010 0.002432 0.026850 0.000010 0.000010 0.014630 0.000010 0.000010 0.554294
0.000010 0.008293 0.000010 0.000010 0.206521 0.000010 0.000010 0.064953 0.000010 0.021277 0.000010 0.000010 0.000010 0.010514 0.000010 0.000010 0.009653 0.011412 0.000010 0.667258
0.006820 0.009917 0.000990 0.000010 0.193367 0.000010 0.000010 0.065568 0.006214 0.040369 0.015095 0.003498 0.000390 0.017203 0.000010 0.000010 0.009865 0.013997 0.000010 0.616648
0.000010 0.000010 0.000010 0.000010 0.000010 0.606113 0.024836 0.000010 0.000010 0.000010 0.000010 0.000010 0.235971 0.000010 0.014403 0.063345 0.000010 0.000010 0.055193 0.000010
0.000010 0.000010 0.000010 0.000010 0.000010 0.573975 0.035275 0.000010 0.000010 0.000010 0.000010 0.000010 0.271821 0.000010 0.000010 0.067360 0.000010 0.000010 0.051420 0.000010
0.000010 0.000010 0.000010 0.000010 0.000010 0.587634 0.000010 0.000010 0.020378 0.000010 0.000010 0.000010 0.253160 0.000010 0.001194 0.064013 0.000010 0.000010 0.073482 0.000010
0.000010 0.000010 0.000010 0.012467 0.000010 0.368667 0.005170 0.000010 0.024576 0.000010 0.000010 0.000010 0.454695 0.000010 0.000523 0.095192 0.000010 0.000010 0.038589 0.000010
0.000010 0.000010 0.000010 0.000010 0.000010 0.528369 0.019694 0.000010 0.014498 0.000010 0.000010 0.000010 0.274289 0.000010 0.010137 0.088357 0.000010 0.000010 0.064528 0.000010
0.000010 0.000010 0.000010 0.000010 0.000010 0.518763 0.022459 0.000010 0.014793 0.000010 0.000010 0.000010 0.291251 0.000010 0.000010 0.060116 0.000010 0.000010 0.092477 0.000010
0.000010 0.001624 0.000010 0.016318 0.000010 0.391415 0.000010 0.011106 0.023522 0.000010 0.000010 0.000010 0.468502 0.000010 0.019015 0.057022 0.000010 0.000010 0.009205 0.002171
0.000010 0.000010 0.000010 0.000010 0.000010 0.638801 0.000010 0.000010 0.008943 0.000010 0.000010 0.000010 0.264545 0.000010 0.008017 0.056355 0.000010 0.000010 0.023200 0.000010
0.000010 0.000010 0.000010 0.000010 0.000010 0.679677 0.000010 0.000010 0.000019 0.000010 0.000010 0.000010 0.191843 0.000010 0.029449 0.053214 0.000010 0.000010 0.045658 0.000010
0.000010 0.000010 0.000010 0.000010 0.000010 0.580058 0.000010 0.000010 0.010219 0.000010 0.000010 0.000010 0.266086 0.000010 0.008319 0.084063 0.000010 0.000010 0.051116 0.000010
0.000010 0.000010 0.000010 0.014695 0.000010 0.514627 0.000010 0.000010 0.029522 0.000010 0.000010 0.000010 0.342577 0.000010 0.014059 0.084379 0.000010 0.000012 0.000010 0.000010
0.000010 0.000010 0.000011 0.000010 0.000010 0.583539 0.000010 0.000010 0.023859 0.000010 0.000010 0.000010 0.282739 0.000010 0.012838 0.060945 0.000010 0.000010 0.035941 0.000010
0.000010 0.000010 0.000010 0.000010 0.000010 0.564610 0.009649 0.000010 0.016977 0.000010 0.000010 0.000010 0.303785 0.000010 0.013191 0.071518 0.000010 0.000010 0.020140 0.000010
0.000010 0.000010 0.000010 0.000010 0.000010 0.458933 0.012235 0.000010 0.001647 0.000010 0.000010 0.000010 0.397686 0.000010 0.000010 0.082865 0.000010 0.000010 0.046495 0.000010
0.000010 0.000010 0.000012 0.000010 0.000010 0.421108 0.016947 0.000010 0.024264 0.000010 0.000010 0.000010 0.374342 0.000010 0.007414 0.113661 0.000010 0.000010 0.042133 0.000010
0.000010 0.000010 0.000423 0.015445 0.000010 0.499406 0.000010 0.000010 0.016417 0.000010 0.000010 0.000010 0.317366 0.000010 0.002730 0.101334 0.000010 0.000010 0.046759 0.000010
0.000010 0.000010 0.000010 0.000010 0.000010 0.490308 0.014211 0.000010 0.003045 0.000010 0.000010 0.000010 0.331633 0.000010 0.011210 0.091192 0.000010 0.000010 0.058271 0.000010
0.000010 0.000010 0.000010 0.000010 0.000010 0.634421 0.000318 0.000010 0.032836 0.000010 0.000010 0.000010 0.214461 0.000010 0.000369 0.057741 0.000010 0.000010 0.059725 0.000010
0.000010 0.000010 0.000010 0.001803 0.000010 0.502264 0.000010 0.000010 0.024290 0.000010 0.000010 0.000010 0.350536 0.000010 0.008976 0.073722 0.000010 0.000010 0.038277 0.000010
0.000010 0.000010 0.001932 0.000010 0.000010 0.559561 0.000010 0.000010 0.000010 0.000010 0.000010 0.000010 0.314401 0.000010 0.008804 0.072557 0.000010 0.000010 0.042606 0.000010
0.000010 0.000010 0.999810 0.000010 0.000010 0.000010 0.000010 0.000010 0.000010 0.000010 0.000010 0.000010 0.000010 0.000010 0.000010 0.000010 0.000010 0.000010 0.000010 0.000010
0.000010 0.000010 0.999810 0.000010 0.000010 0.000010 0.000010 0.000010 0.000010 0.000010 0.000010 0.000010 0.000010 0.000010 0.000010 0.000010 0.000010 0.000010 0.000010 0.000010
0.000010 0.000010 0.999802 0.000010 0.000011 0.000010 0.000010 0.000011 0.000011 0.000010 0.000011 0.000010 0.000010 0.000011 0.000010 0.000011 0.000011 0.000010 0.000010 0.000010
0.000010 0.000010 0.999810 0.000010 0.000010 0.000010 0.000010 0.000010 0.000010 0.000010 0.000010 0.000010 0.000010 0.000010 0.000010 0.000010 0.000010 0.000010 0.000010 0.000010
0.000010 0.000010 0.009532 0.469473 0.000010 0.000010 0.005004 0.000010 0.000010 0.000010 0.000010 0.000010 0.000010 0.000010 0.007684 0.000010 0.000010 0.003208 0.504959 0.000010
0.000010 0.000010 0.005345 0.399182 0.000010 0.010961 0.017545 0.000010 0.000010 0.000010 0.000010 0.000010 0.003475 0.000010 0.031428 0.000010 0.000010 0.007728 0.524216 0.000010
0.000010 0.000010 0.014210 0.403233 0.000010 0.000010 0.000010 0.000010 0.000010 0.000010 0.005904 0.000010 0.000010 0.000010 0.015251 0.000282 0.000010 0.000010 0.560980 0.000010
0.000010 0.000010 0.011298 0.620540 0.000010 0.000010 0.000010 0.000010 0.000010 0.000010 0.000010 0.000010 0.000010 0.000010 0.013763 0.000010 0.000010 0.011435 0.342814 0.000010
0.000010 0.000010 0.000010 0.444168 0.000010 0.000010 0.003947 0.000010 0.000010 0.000010 0.003052 0.000010 0.000162 0.000010 0.017018 0.000010 0.001549 0.000010 0.529973 0.000010
0.000010 0.000010 0.000010 0.792080 0.000010 0.000010 0.000010 0.000010 0.000010 0.000010 0.000010 0.000010 0.000010 0.000010 0.021673 0.000010 0.000010 0.000010 0.186077 0.000010
0.000010 0.000010 0.009995 0.803742 0.000010 0.000010 0.000010 0.000010 0.000010 0.000010 0.000010 0.000010 0.000010 0.000010 0.000010 0.000010 0.000010 0.000010 0.186093 0.000010
0.000010 0.000010 0.000010 0.819691 0.000010 0.000010 0.000010 0.000010 0.000010 0.000010 0.000010 0.000010 0.000010 0.000010 0.006864 0.000010 0.000010 0.000010 0.173275 0.000010
0.000010 0.000010 0.000014 0.830272 0.000010 0.000010 0.000010 0.000010 0.000010 0.000010 0.000010 0.000010 0.000010 0.000010 0.000010 0.000010 0.000010 0.000010 0.169545 0.000010
0.000010 0.000010 0.006480 0.784303 0.000010 0.000010 0.000010 0.000010 0.000010 0.000010 0.000010 0.000010 0.000010 0.000010 0.000010 0.000010 0.000010 0.000010 0.209047 0.000010
0.000010 0.000010 0.025542 0.578100 0.000798 0.000010 0.000010 0.000010 0.000010 0.003537 0.000010 0.000010 0.001662 0.000010 0.006508 0.000010 0.000010 0.000010 0.372541 0.011194
0.000010 0.000010 0.014559 0.753924 0.000010 0.000010 0.000010 0.000010 0.000010 0.000010 0.000010 0.000010 0.000010 0.000010 0.000010 0.000010 0.000010 0.000010 0.231347 0.000010
0.000010 0.002543 0.006011 0.697752 0.000010 0.002622 0.000010 0.004534 0.000010 0.000010 0.001867 0.000010 0.000010 0.000010 0.008821 0.000010 0.000010 0.000010 0.275731 0.000010
0.000010 0.000010 0.008213 0.788057 0.000010 0.000010 0.000010 0.000010 0.000010 0.000010 0.000010 0.000010 0.000010 0.000010 0.008319 0.000010 0.000010 0.000010 0.195251 0.000010
0.000010 0.000010 0.006519 0.661497 0.000010 0.000010 0.000010 0.000010 0.000010 0.000010 0.000010 0.000010 0.000010 0.000010 0.004490 0.002056 0.000223 0.000010 0.325076 0.000010
0.002243 0.000010 0.000010 0.400524 0.009988 0.000010 0.000010 0.000010 0.000010 0.022665 0.015225 0.000010 0.000010 0.005609 0.009579 0.001209 0.002548 0.005765 0.514308 0.010256
0.000010 0.000010 0.000010 0.642207 0.000010 0.000010 0.000010 0.000010 0.000010 0.000010 0.000010 0.000010 0.000010 0.000010 0.000010 0.000010 0.000010 0.000010 0.357613 0.000010
0.000010 0.000010 0.000010 0.662294 0.000010 0.000010 0.000010 0.000010 0.000010 0.000010 0.000010 0.000010 0.000010 0.000010 0.010332 0.000010 0.000010 0.000010 0.327204 0.000010
0.000010 0.000010 0.000010 0.671695 0.000010 0.000010 0.000010 0.000010 0.000010 0.000010 0.000010 0.000010 0.000010 0.000010 0.006151 0.000010 0.000010 0.000010 0.321984 0.000010
0.000010 0.000010 0.000010 0.505088 0.000010 0.014285 0.000010 0.000010 0.000010 0.000010 0.000010 0.000010 0.000010 0.001957 0.025265 0.000010 0.000010 0.000010 0.453255 0.000010
0.000010 0.000010 0.000861 0.558584 0.000010 0.009298 0.000010 0.000010 0.000010 0.000010 0.000010 0.000010 0.000010 0.000010 0.024896 0.000010 0.000010 0.000010 0.406212 0.000010
0.000010 0.000010 0.005742 0.499715 0.000010 0.000010 0.000011 0.000010 0.000010 0.000010 0.000010 0.000010 0.000010 0.000010 0.027682 0.000010 0.000010 0.000010 0.466700 0.000010
0.000010 0.000011 0.000514 0.379844 0.000010 0.000010 0.000010 0.000010 0.006436 0.000010 0.011005 0.000010 0.000010 0.000010 0.022024 0.000010 0.000010 0.000010 0.580036 0.000010
0.000010 0.000010 0.000010 0.999810 0.000010 0.000010 0.000010 0.000010 0.000010 0.000010 0.000010 0.000010 0.000010 0.000010 0.000010 0.000010 0.000010 0.000010 0.000010 0.000010
0.000010 0.000010 0.000010 0.999810 0.000010 0.000010 0.000010 0.000010 0.000010 0.000010 0.000010 0.000010 0.000010 0.000010 0.000010 0.000010 0.000010 0.000010 0.000010 0.000010
0.000010 0.000010 0.000010 0.999810 0.000010 0.000010 0.000010 0.000010 0.000010 0.000010 0.000010 0.000010 0.000010 0.000010 0.000010 0.000010 0.000010 0.000010 0.000010 0.000010
0.000010 0.000010 0.006075 0.993744 0.000010 0.000010 0.000010 0.000010 0.000010 0.000010 0.000010 0.000010 0.000010 0.000010 0.000010 0.000010 0.000010 0.000010 0.000011 0.000010
0.000010 0.000010 0.002527 0.997291 0.000010 0.000010 0.000010 0.000012 0.000010 0.000010 0.000010 0.000010 0.000010 0.000010 0.000010 0.000010 0.000010 0.000010 0.000010 0.000010
0.000010 0.007078 0.055576 0.587647 0.015308 0.000010 0.000010 0.018617 0.022197 0.021184 0.000010 0.000010 0.000010 0.010450 0.000010 0.010379 0.135568 0.097211 0.012285 0.006430
0.000010 0.000010 0.047993 0.608132 0.011321 0.009447 0.000010 0.008141 0.007507 0.035768 0.000010 0.000010 0.029404 0.005921 0.000010 0.002959 0.131131 0.070473 0.000010 0.031733
0.000010 0.000144 0.054990 0.573351 0.014160 0.000010 0.000010 0.016614 0.010285 0.043688 0.000010 0.000010 0.030319 0.003889 0.000934 0.000010 0.138220 0.096549 0.000010 0.016786
0.000631 0.007197 0.056952 0.586702 0.026219 0.011526 0.000010 0.014529 0.000010 0.016005 0.000010 0.000010 0.034267 0.021861 0.000010 0.000010 0.143317 0.074264 0.000010 0.006462
0.000010 0.007422 0.059862 0.589741 0.010572 0.000010 0.015336 0.001913 0.000010 0.001299 0.000010 0.000010 0.029958 0.026366 0.000010 0.000010 0.134646 0.088357 0.000010 0.034449
0.015001 0.023581 0.000010 0.045490 0.078547 0.060904 0.001643 0.030832 0.022709 0.064586 0.000010 0.000460 0.018928 0.032284 0.014103 0.000010 0.222910 0.185585 0.068112 0.114295
0.015277 0.017824 0.001992 0.025228 0.140986 0.030196 0.002297 0.067314 0.006962 0.048696 0.000010 0.004004 0.060554 0.025549 0.000010 0.000010 0.202005 0.166239 0.104339 0.080508
0.021989 0.010364 0.000017 0.019662 0.101258 0.019549 0.001755 0.124909 0.023981 0.062074 0.000010 0.000010 0.046137 0.047608 0.003716 0.000010 0.186331 0.146855 0.084274 0.099490
0.000010 0.017022 0.000010 0.026974 0.082318 0.025853 0.008365 0.058524 0.013407 0.064369 0.000010 0.000010 0.039546 0.042537 0.010806 0.000010 0.218078 0.170600 0.082735 0.138815
0.000010 0.012334 0.000061 0.053268 0.095639 0.042997 0.000010 0.036723 0.012347 0.098700 0.000010 0.000010 0.039154 0.045176 0.000010 0.007567 0.176997 0.128889 0.064593 0.185505
