# Supplementary material for: Genetic analysis of Thai cattle reveals a Southeast Asian indicine ancestry
Source: PeerJ. 2015 Oct 27;3:e1318. doi: 10.7717/peerj.1318 (PMC4627918; doi:10.7717/peerj.1318)
Supplement: Dataset S2 — The Q values inferred by ADMIXTURE for each modeled K are shown for each individual, which are labeled according to breed information. The data are organized into three folders, each of which represents the ADMIXTURE experiments described in Fig. S5. [file peerj-03-1318-s007.zip › SupplementDataS7/1397breeds/21.Q]

0.004273 0.000010 0.925800 0.000010 0.000010 0.000010 0.000010 0.000010 0.000010 0.006655 0.017126 0.032034 0.000010 0.004427 0.000010 0.000010 0.005686 0.000010 0.000010 0.003868 0.000010
0.009775 0.000010 0.910770 0.000010 0.025862 0.000920 0.000010 0.000010 0.000010 0.003886 0.000010 0.039747 0.000010 0.000010 0.001727 0.004722 0.002472 0.000010 0.000010 0.000010 0.000010
0.000010 0.000010 0.944114 0.000010 0.000010 0.023245 0.000010 0.000010 0.000010 0.000010 0.000010 0.029508 0.000010 0.000010 0.000010 0.002394 0.000010 0.000010 0.000010 0.000579 0.000010
0.001448 0.000010 0.994656 0.000010 0.000010 0.000010 0.000010 0.000010 0.000010 0.000010 0.000010 0.000010 0.000010 0.000010 0.000010 0.000010 0.000010 0.000010 0.000010 0.003716 0.000010
0.008948 0.000010 0.938807 0.000010 0.020444 0.004809 0.000010 0.000010 0.000010 0.000010 0.016174 0.000010 0.000010 0.010667 0.000010 0.000010 0.000010 0.000010 0.000010 0.000010 0.000010
0.000010 0.000010 0.975707 0.000010 0.000010 0.000010 0.000010 0.000010 0.000010 0.000010 0.000010 0.024103 0.000010 0.000010 0.000010 0.000010 0.000010 0.000010 0.000010 0.000010 0.000010
0.000010 0.000010 0.995090 0.000010 0.000010 0.000010 0.000010 0.000010 0.000010 0.000010 0.000010 0.004720 0.000010 0.000010 0.000010 0.000010 0.000010 0.000010 0.000010 0.000010 0.000010
0.000010 0.000010 0.999800 0.000010 0.000010 0.000010 0.000010 0.000010 0.000010 0.000010 0.000010 0.000010 0.000010 0.000010 0.000010 0.000010 0.000010 0.000010 0.000010 0.000010 0.000010
0.015680 0.000010 0.911671 0.000010 0.001438 0.000010 0.000010 0.000010 0.000010 0.000010 0.000010 0.050226 0.000010 0.006739 0.014097 0.000010 0.000010 0.000010 0.000010 0.000010 0.000010
0.000010 0.000010 0.947414 0.000010 0.011696 0.000010 0.000010 0.000010 0.000010 0.000010 0.001623 0.000542 0.007316 0.016653 0.000010 0.014616 0.000010 0.000010 0.000010 0.000010 0.000010
0.009387 0.000010 0.925722 0.000010 0.008408 0.021630 0.000010 0.000010 0.000010 0.000010 0.000010 0.018436 0.000010 0.003929 0.000010 0.000010 0.012348 0.000010 0.000010 0.000010 0.000010
0.000010 0.000010 0.999800 0.000010 0.000010 0.000010 0.000010 0.000010 0.000010 0.000010 0.000010 0.000010 0.000010 0.000010 0.000010 0.000010 0.000010 0.000010 0.000010 0.000010 0.000010
0.000010 0.000010 0.971361 0.000010 0.000010 0.000010 0.000010 0.000010 0.000010 0.000010 0.000010 0.001937 0.000010 0.000010 0.000010 0.017040 0.000010 0.009492 0.000010 0.000010 0.000010
0.000010 0.000010 0.929443 0.000010 0.028300 0.013532 0.000010 0.000010 0.000010 0.004584 0.000392 0.022853 0.000010 0.000755 0.000010 0.000010 0.000010 0.000010 0.000010 0.000010 0.000010
0.009424 0.000010 0.889675 0.000010 0.014800 0.052537 0.000010 0.000010 0.000010 0.013424 0.000010 0.009089 0.000013 0.010907 0.000010 0.000010 0.000010 0.000010 0.000010 0.000010 0.000010
0.000010 0.000010 0.999800 0.000010 0.000010 0.000010 0.000010 0.000010 0.000010 0.000010 0.000010 0.000010 0.000010 0.000010 0.000010 0.000010 0.000010 0.000010 0.000010 0.000010 0.000010
0.000010 0.000010 0.962666 0.000010 0.000010 0.000010 0.000010 0.003366 0.000010 0.000010 0.000010 0.033788 0.000010 0.000010 0.000010 0.000010 0.000010 0.000010 0.000010 0.000010 0.000010
0.000010 0.000010 0.947595 0.000010 0.000010 0.024388 0.000010 0.000010 0.000010 0.000010 0.000010 0.024451 0.000010 0.000010 0.000010 0.003396 0.000010 0.000010 0.000010 0.000010 0.000010
0.000010 0.000010 0.918181 0.000010 0.000010 0.007590 0.000010 0.000010 0.000010 0.000010 0.000010 0.055645 0.000010 0.002920 0.000010 0.012943 0.000010 0.000010 0.000010 0.002570 0.000010
0.000010 0.000010 0.973332 0.000011 0.006439 0.010850 0.000010 0.000010 0.000010 0.000010 0.000011 0.000897 0.000010 0.000010 0.000010 0.000010 0.000010 0.000010 0.000010 0.008320 0.000010
0.000010 0.000010 0.000010 0.000010 0.000010 0.000010 0.000010 0.000010 0.000010 0.000010 0.000010 0.000010 0.999800 0.000010 0.000010 0.000010 0.000010 0.000010 0.000010 0.000010 0.000010
0.012773 0.000010 0.000010 0.000010 0.000010 0.000010 0.000010 0.000010 0.000010 0.000010 0.003370 0.055665 0.923408 0.004624 0.000010 0.000010 0.000010 0.000010 0.000010 0.000010 0.000010
0.000010 0.000010 0.000010 0.000010 0.000010 0.000010 0.000010 0.000010 0.000010 0.000010 0.000010 0.000010 0.999800 0.000010 0.000010 0.000010 0.000010 0.000010 0.000010 0.000010 0.000010
0.000010 0.000010 0.015463 0.000010 0.000010 0.000010 0.000010 0.000010 0.000010 0.000010 0.000010 0.000010 0.984346 0.000010 0.000010 0.000010 0.000010 0.000010 0.000010 0.000011 0.000010
0.000010 0.000010 0.000010 0.000010 0.000010 0.000010 0.000010 0.000010 0.000010 0.000011 0.000010 0.009689 0.990120 0.000010 0.000010 0.000010 0.000010 0.000010 0.000010 0.000010 0.000010
0.000010 0.000010 0.000010 0.000010 0.012770 0.000010 0.000010 0.000010 0.000010 0.000010 0.000010 0.005446 0.978501 0.003113 0.000010 0.000010 0.000010 0.000010 0.000010 0.000010 0.000010
0.000010 0.000010 0.000010 0.000010 0.000010 0.000010 0.000010 0.000010 0.000010 0.000010 0.000010 0.000010 0.999800 0.000010 0.000010 0.000010 0.000010 0.000010 0.000010 0.000010 0.000010
0.000010 0.000010 0.000010 0.000010 0.000010 0.000010 0.000010 0.000010 0.000010 0.000011 0.000010 0.000010 0.999799 0.000010 0.000010 0.000010 0.000010 0.000010 0.000010 0.000010 0.000010
0.000010 0.000010 0.000010 0.000010 0.000010 0.000010 0.000010 0.000010 0.000010 0.000010 0.000010 0.000010 0.999800 0.000010 0.000010 0.000010 0.000010 0.000010 0.000010 0.000010 0.000010
0.000010 0.000010 0.000010 0.000010 0.000010 0.000010 0.000010 0.000010 0.000010 0.000010 0.000010 0.000010 0.999800 0.000010 0.000010 0.000010 0.000010 0.000010 0.000010 0.000010 0.000010
0.000010 0.000010 0.000010 0.000010 0.022362 0.006602 0.000010 0.000010 0.000010 0.000010 0.000010 0.000010 0.959537 0.000010 0.001955 0.000010 0.009384 0.000010 0.000010 0.000010 0.000010
0.018270 0.000010 0.000010 0.000010 0.025959 0.000010 0.000010 0.000010 0.000010 0.000010 0.000010 0.034416 0.833483 0.000010 0.004705 0.000010 0.000010 0.000010 0.000010 0.083017 0.000010
0.018859 0.000010 0.004653 0.000010 0.009424 0.000010 0.000010 0.000010 0.000010 0.008633 0.008717 0.009060 0.897863 0.000010 0.000010 0.013202 0.001795 0.000010 0.000010 0.027684 0.000010
0.000010 0.000010 0.000010 0.000010 0.021945 0.000019 0.000010 0.010499 0.000010 0.000010 0.017602 0.044941 0.904836 0.000018 0.000010 0.000010 0.000010 0.000010 0.000010 0.000010 0.000010
0.000010 0.000010 0.000010 0.000010 0.000010 0.000010 0.000010 0.000010 0.000010 0.000010 0.000010 0.000010 0.999792 0.000010 0.000018 0.000010 0.000010 0.000010 0.000010 0.000010 0.000010
0.000010 0.000010 0.000010 0.000010 0.000010 0.000010 0.000010 0.000010 0.000010 0.000010 0.000010 0.000010 0.999800 0.000010 0.000010 0.000010 0.000010 0.000010 0.000010 0.000010 0.000010
0.035817 0.000010 0.037499 0.000010 0.000010 0.000010 0.000010 0.000010 0.000010 0.000010 0.000010 0.030545 0.895969 0.000010 0.000010 0.000010 0.000011 0.000010 0.000010 0.000010 0.000010
0.000010 0.000010 0.000010 0.000010 0.000010 0.000010 0.000010 0.000010 0.000010 0.000010 0.000010 0.000010 0.977398 0.022412 0.000010 0.000010 0.000010 0.000010 0.000010 0.000010 0.000010
0.000010 0.000010 0.000010 0.000010 0.000010 0.000010 0.000010 0.000010 0.000010 0.000010 0.000010 0.000010 0.999800 0.000010 0.000010 0.000010 0.000010 0.000010 0.000010 0.000010 0.000010
0.000010 0.000010 0.000010 0.000010 0.000010 0.000010 0.000010 0.000010 0.000010 0.000010 0.000010 0.000010 0.999800 0.000010 0.000010 0.000010 0.000010 0.000010 0.000010 0.000010 0.000010
0.860734 0.000010 0.002195 0.000010 0.022427 0.021359 0.000010 0.000821 0.000010 0.008078 0.022367 0.002528 0.000010 0.015626 0.000010 0.003949 0.011099 0.015462 0.000010 0.013274 0.000010
0.764333 0.000010 0.000010 0.000010 0.046810 0.033046 0.000010 0.000010 0.000010 0.010950 0.009730 0.006001 0.000010 0.060670 0.017318 0.000010 0.010783 0.000010 0.000010 0.040248 0.000010
0.821556 0.000010 0.000010 0.000010 0.028326 0.006636 0.000010 0.003441 0.000010 0.003762 0.013686 0.000125 0.000010 0.033987 0.000010 0.006159 0.025493 0.008155 0.000010 0.048584 0.000010
0.803430 0.000010 0.000010 0.000010 0.010063 0.004017 0.000010 0.007304 0.000010 0.000010 0.016740 0.000010 0.000010 0.000011 0.000010 0.037414 0.020451 0.000938 0.000199 0.099334 0.000010
0.789541 0.000010 0.000010 0.000010 0.022669 0.012881 0.000010 0.011163 0.000010 0.000764 0.003926 0.004038 0.000010 0.051582 0.000010 0.020332 0.028437 0.009894 0.000010 0.044685 0.000010
0.834174 0.000010 0.000010 0.000010 0.026288 0.011533 0.000179 0.007548 0.000010 0.003296 0.010881 0.004988 0.000010 0.039150 0.000010 0.010644 0.012419 0.002395 0.000010 0.036426 0.000010
0.802783 0.000010 0.000010 0.000010 0.042796 0.012472 0.000010 0.008155 0.000010 0.013415 0.025646 0.007018 0.000010 0.009267 0.000010 0.000010 0.028998 0.005043 0.000010 0.044308 0.000010
0.786211 0.000010 0.000010 0.000010 0.040097 0.006744 0.000010 0.000010 0.000010 0.000010 0.010850 0.008834 0.000010 0.036952 0.009337 0.030873 0.013954 0.013920 0.000010 0.042128 0.000010
0.785965 0.000010 0.000010 0.000010 0.037560 0.000010 0.000010 0.000010 0.000010 0.002123 0.003534 0.018352 0.000010 0.016701 0.000010 0.024348 0.017137 0.000010 0.000010 0.094160 0.000010
0.850138 0.000010 0.000010 0.000010 0.032481 0.000010 0.001093 0.000010 0.000010 0.000010 0.004128 0.000010 0.000010 0.033681 0.000966 0.019682 0.000010 0.021738 0.000010 0.035973 0.000010
0.801825 0.000010 0.000010 0.000010 0.019414 0.003065 0.000010 0.000010 0.000010 0.014245 0.003245 0.001928 0.000010 0.052116 0.000010 0.015278 0.000010 0.009068 0.000010 0.079707 0.000010
0.795042 0.000010 0.000010 0.000010 0.014712 0.021685 0.000010 0.003270 0.000010 0.016144 0.000010 0.000010 0.000010 0.028204 0.001700 0.028811 0.000010 0.011801 0.000046 0.078486 0.000010
0.840645 0.000010 0.000010 0.000010 0.040741 0.000010 0.000010 0.000010 0.000010 0.010520 0.025272 0.000010 0.000010 0.026338 0.006356 0.010276 0.000010 0.012323 0.000010 0.027407 0.000010
0.770737 0.000010 0.000010 0.000010 0.024635 0.000010 0.000010 0.002511 0.000010 0.000010 0.014710 0.006174 0.000010 0.017598 0.000010 0.034909 0.019134 0.020371 0.000010 0.089111 0.000010
0.822904 0.000010 0.000010 0.000010 0.013845 0.034141 0.000010 0.000608 0.000010 0.000010 0.013607 0.000010 0.000010 0.040430 0.006789 0.029017 0.000010 0.009608 0.000010 0.028941 0.000010
0.780297 0.000010 0.004812 0.000010 0.027693 0.005151 0.000010 0.000018 0.000010 0.004988 0.013362 0.000010 0.004392 0.025666 0.007938 0.009062 0.026079 0.014142 0.000010 0.076330 0.000010
0.839235 0.001640 0.000010 0.000529 0.018079 0.000010 0.000010 0.000010 0.000010 0.006239 0.025188 0.004927 0.000010 0.002161 0.013570 0.034024 0.009800 0.001179 0.005507 0.036972 0.000890
0.868615 0.000010 0.000010 0.000010 0.000010 0.005613 0.000010 0.025657 0.000010 0.020774 0.018565 0.023592 0.000010 0.020961 0.000010 0.000010 0.012780 0.000010 0.000263 0.003071 0.000010
0.883826 0.000010 0.000010 0.000010 0.024797 0.000010 0.000010 0.005496 0.000010 0.013457 0.005303 0.000010 0.000010 0.030608 0.000010 0.022160 0.000010 0.008925 0.000010 0.005309 0.000010
0.824133 0.000010 0.005384 0.000010 0.043914 0.013437 0.000010 0.000010 0.000010 0.000010 0.019780 0.000010 0.000010 0.032375 0.022995 0.000010 0.000010 0.004269 0.000010 0.033594 0.000010
0.523006 0.000010 0.020184 0.013580 0.001549 0.065814 0.000010 0.000010 0.004860 0.003932 0.000010 0.155062 0.023945 0.033392 0.000010 0.009385 0.000010 0.012931 0.001707 0.130583 0.000010
0.511124 0.000010 0.021935 0.003623 0.038372 0.074905 0.008345 0.000010 0.008237 0.000010 0.016219 0.126070 0.079299 0.000010 0.014750 0.039404 0.000010 0.000010 0.001827 0.055820 0.000010
0.524148 0.000010 0.031336 0.030759 0.000070 0.027337 0.000010 0.000137 0.009558 0.000134 0.013658 0.187507 0.110939 0.013045 0.000010 0.015337 0.000010 0.000010 0.000010 0.035966 0.000010
0.491374 0.000010 0.048350 0.000010 0.000010 0.058963 0.002467 0.000010 0.047406 0.005925 0.021736 0.170188 0.094106 0.000010 0.012589 0.013752 0.002093 0.000862 0.000160 0.027208 0.002771
0.469246 0.000010 0.024135 0.021919 0.026679 0.088413 0.000010 0.000010 0.000010 0.025252 0.001689 0.149964 0.072721 0.023868 0.000017 0.002802 0.000010 0.003199 0.000010 0.090027 0.000010
0.605727 0.000010 0.021522 0.004288 0.002427 0.043317 0.000380 0.000010 0.022092 0.000819 0.017140 0.167900 0.075226 0.017334 0.000010 0.000010 0.000010 0.000010 0.002654 0.019105 0.000010
0.503028 0.000010 0.024815 0.008813 0.000010 0.022972 0.000010 0.007853 0.051641 0.011996 0.030043 0.181272 0.086906 0.018002 0.000010 0.011739 0.004998 0.000010 0.000010 0.035852 0.000010
0.426939 0.005052 0.009176 0.000010 0.022216 0.073400 0.000010 0.015947 0.010187 0.000010 0.019294 0.125375 0.092053 0.026429 0.000010 0.030004 0.000014 0.000010 0.000010 0.143845 0.000010
0.532141 0.000010 0.014157 0.000010 0.009886 0.062121 0.000010 0.000010 0.031215 0.018474 0.000927 0.171721 0.083621 0.017233 0.000010 0.000010 0.000010 0.000010 0.007091 0.051325 0.000010
0.525570 0.000010 0.024460 0.003182 0.019224 0.050706 0.004539 0.000010 0.005000 0.012236 0.020738 0.195934 0.046189 0.011485 0.000010 0.024617 0.015424 0.000010 0.000010 0.040637 0.000010
0.552163 0.000010 0.042568 0.000010 0.000010 0.077695 0.005187 0.000442 0.029133 0.001609 0.009507 0.154661 0.101938 0.000010 0.000010 0.007945 0.000010 0.002719 0.000010 0.014354 0.000010
0.469086 0.000010 0.015775 0.000010 0.017931 0.059830 0.000010 0.000010 0.024108 0.000010 0.000010 0.189931 0.087175 0.000010 0.008606 0.043856 0.002672 0.002220 0.000010 0.078720 0.000010
0.506902 0.000010 0.014684 0.000010 0.005691 0.087964 0.010085 0.000010 0.001668 0.004174 0.013053 0.123916 0.062659 0.003008 0.003305 0.043476 0.034294 0.000010 0.000010 0.085063 0.000010
0.445021 0.002775 0.016634 0.054720 0.000010 0.041474 0.003340 0.000010 0.000537 0.002343 0.007068 0.172931 0.104807 0.007735 0.000010 0.047873 0.005362 0.000010 0.003076 0.084255 0.000010
0.426219 0.001472 0.045744 0.000010 0.008889 0.074501 0.004722 0.000951 0.036709 0.004874 0.001791 0.157206 0.045145 0.012228 0.007126 0.025225 0.020293 0.014448 0.000063 0.112375 0.000010
0.445988 0.005984 0.034114 0.030091 0.038383 0.061092 0.010006 0.000010 0.004631 0.005809 0.011151 0.144034 0.067770 0.000010 0.005781 0.041843 0.000013 0.000010 0.000010 0.093259 0.000010
0.452489 0.000010 0.021957 0.028513 0.021823 0.044732 0.013752 0.000010 0.018969 0.013429 0.000010 0.138852 0.077994 0.043799 0.000010 0.018647 0.000010 0.003443 0.000265 0.101275 0.000010
0.475224 0.000010 0.000010 0.000010 0.019267 0.058803 0.007978 0.000010 0.034374 0.004574 0.007733 0.180517 0.109237 0.002686 0.007706 0.036270 0.009622 0.000010 0.000611 0.045338 0.000010
0.490202 0.000010 0.029236 0.000010 0.036215 0.034200 0.008821 0.000010 0.002266 0.004732 0.007917 0.178586 0.065818 0.000010 0.006962 0.039146 0.010221 0.000010 0.000697 0.082549 0.002386
0.525370 0.009779 0.004772 0.025923 0.011325 0.053156 0.000010 0.000113 0.001668 0.004496 0.019705 0.173132 0.103834 0.001975 0.000010 0.031455 0.000010 0.000010 0.000476 0.032771 0.000010
0.199766 0.000010 0.000010 0.000010 0.035142 0.011824 0.000010 0.005497 0.000010 0.000010 0.008628 0.004132 0.000010 0.000010 0.000011 0.000010 0.002127 0.000710 0.000010 0.732052 0.000010
0.141792 0.000010 0.000010 0.000010 0.044850 0.000010 0.000010 0.000365 0.000010 0.011271 0.000010 0.000116 0.000010 0.010382 0.000010 0.000012 0.010909 0.003356 0.000010 0.776838 0.000010
0.170574 0.000010 0.000010 0.000010 0.025483 0.000010 0.000010 0.010187 0.000010 0.009455 0.000010 0.000010 0.000010 0.000010 0.000010 0.000010 0.000010 0.000010 0.000010 0.784142 0.000010
0.174010 0.000010 0.020607 0.000010 0.045848 0.000010 0.000010 0.000010 0.000010 0.000010 0.000010 0.004651 0.020567 0.000010 0.000010 0.000010 0.000010 0.006794 0.000010 0.727383 0.000010
0.147906 0.000010 0.000010 0.000010 0.057992 0.000010 0.000010 0.000011 0.000010 0.008590 0.000010 0.000010 0.000010 0.001155 0.004611 0.000010 0.004006 0.000010 0.000010 0.775599 0.000010
0.194781 0.000010 0.000010 0.000010 0.048659 0.000010 0.000010 0.000010 0.000010 0.004401 0.000764 0.005852 0.013607 0.003845 0.000010 0.000010 0.000010 0.000010 0.000010 0.727962 0.000010
0.133055 0.000010 0.000010 0.000010 0.049235 0.000010 0.000010 0.002542 0.000010 0.000010 0.000010 0.000010 0.000010 0.000010 0.000010 0.000010 0.000010 0.004714 0.000010 0.810294 0.000010
0.143040 0.000010 0.000010 0.000010 0.038678 0.000010 0.000010 0.000010 0.000010 0.006935 0.002290 0.000010 0.000010 0.014521 0.014135 0.000010 0.000010 0.000010 0.000010 0.780261 0.000010
0.140537 0.000010 0.000010 0.000010 0.016902 0.000010 0.000010 0.000010 0.000010 0.020665 0.000010 0.005055 0.000010 0.000010 0.015146 0.000010 0.000010 0.000720 0.000010 0.800835 0.000010
0.127442 0.000010 0.015951 0.000010 0.058785 0.000010 0.000010 0.000010 0.000010 0.013289 0.002887 0.000010 0.000010 0.000010 0.005604 0.006421 0.003081 0.003579 0.000010 0.762852 0.000010
0.132421 0.000010 0.000010 0.000010 0.053124 0.000010 0.000010 0.000010 0.000010 0.000010 0.007359 0.000010 0.000010 0.000010 0.005529 0.000010 0.012148 0.000010 0.000010 0.789270 0.000010
0.124497 0.000010 0.000010 0.000010 0.045614 0.000010 0.000010 0.000010 0.000010 0.022667 0.000488 0.000010 0.000010 0.003326 0.005212 0.000010 0.001354 0.000010 0.000010 0.796710 0.000010
0.120787 0.000010 0.000010 0.000010 0.044357 0.003133 0.000010 0.000010 0.000010 0.003064 0.003368 0.000010 0.000010 0.000010 0.000010 0.000010 0.000010 0.003354 0.000010 0.821799 0.000010
0.150372 0.000010 0.000010 0.000010 0.050207 0.000010 0.000010 0.009041 0.000010 0.000010 0.009104 0.000010 0.000010 0.000010 0.000010 0.000010 0.000010 0.000010 0.000010 0.781116 0.000010
0.151213 0.000010 0.010268 0.000010 0.042049 0.000010 0.000010 0.000010 0.000010 0.022381 0.013357 0.002020 0.000010 0.000010 0.000289 0.005352 0.007293 0.007834 0.000010 0.737844 0.000010
0.147003 0.000010 0.000010 0.000010 0.040192 0.000010 0.000010 0.000010 0.000010 0.009714 0.000010 0.000010 0.000010 0.013940 0.000010 0.000010 0.004933 0.011532 0.000010 0.772545 0.000010
0.182674 0.000010 0.000010 0.000010 0.030876 0.000010 0.000010 0.000010 0.000010 0.004054 0.000010 0.000010 0.000010 0.000010 0.002468 0.000010 0.000010 0.000769 0.000010 0.779008 0.000010
0.168956 0.000010 0.000010 0.000010 0.057401 0.000010 0.000010 0.000010 0.000010 0.011001 0.000018 0.000010 0.000439 0.000010 0.000010 0.000010 0.000010 0.016661 0.000010 0.745385 0.000010
0.176848 0.000010 0.000010 0.000010 0.026267 0.003608 0.000010 0.000010 0.000010 0.025523 0.003397 0.000010 0.000010 0.004935 0.011062 0.000010 0.000010 0.000010 0.000010 0.748231 0.000010
0.084363 0.000010 0.000010 0.000010 0.041158 0.000010 0.000010 0.000010 0.000010 0.010890 0.000010 0.000010 0.054071 0.000010 0.014041 0.000010 0.010633 0.003384 0.000851 0.780488 0.000010
0.000010 0.000010 0.000010 0.000010 0.000010 0.000010 0.000010 0.000010 0.000010 0.999800 0.000010 0.000010 0.000010 0.000010 0.000010 0.000010 0.000010 0.000010 0.000010 0.000010 0.000010
0.000010 0.000010 0.000010 0.000010 0.000010 0.000010 0.000010 0.000010 0.000010 0.999800 0.000010 0.000010 0.000010 0.000010 0.000010 0.000010 0.000010 0.000010 0.000010 0.000010 0.000010
0.000010 0.000010 0.000010 0.000010 0.000010 0.000010 0.000010 0.000010 0.000010 0.999800 0.000010 0.000010 0.000010 0.000010 0.000010 0.000010 0.000010 0.000010 0.000010 0.000010 0.000010
0.024842 0.000010 0.012983 0.000010 0.035623 0.055242 0.000010 0.008188 0.000010 0.611849 0.004497 0.063783 0.000010 0.009666 0.000010 0.057919 0.062739 0.010425 0.000010 0.042165 0.000010
0.000010 0.000010 0.012744 0.000010 0.019469 0.020640 0.000010 0.008345 0.000010 0.751818 0.001796 0.069903 0.000010 0.026281 0.008834 0.015864 0.020267 0.000010 0.000010 0.043948 0.000010
0.000010 0.000010 0.000010 0.000010 0.000010 0.000010 0.000010 0.000010 0.000010 0.844851 0.000010 0.056302 0.000010 0.008810 0.009092 0.018519 0.061250 0.000010 0.000010 0.001037 0.000010
0.000010 0.000010 0.000010 0.000010 0.000010 0.000010 0.000010 0.000010 0.000010 0.999800 0.000010 0.000010 0.000010 0.000010 0.000010 0.000010 0.000010 0.000010 0.000010 0.000010 0.000010
0.000010 0.000010 0.000010 0.000010 0.000010 0.000010 0.000010 0.000010 0.000010 0.999793 0.000010 0.000010 0.000010 0.000010 0.000010 0.000010 0.000010 0.000010 0.000010 0.000017 0.000010
0.000010 0.000010 0.000010 0.000010 0.000016 0.000010 0.000010 0.000010 0.000010 0.999794 0.000010 0.000010 0.000010 0.000010 0.000010 0.000010 0.000010 0.000010 0.000010 0.000010 0.000010
0.000010 0.000010 0.000010 0.000010 0.000010 0.000010 0.000010 0.000010 0.000010 0.999800 0.000010 0.000010 0.000010 0.000010 0.000010 0.000010 0.000010 0.000010 0.000010 0.000010 0.000010
0.000016 0.000014 0.000010 0.000010 0.000010 0.000010 0.000010 0.000010 0.000013 0.999775 0.000015 0.000010 0.000010 0.000010 0.000016 0.000010 0.000010 0.000010 0.000010 0.000010 0.000010
0.000010 0.000010 0.000010 0.000010 0.000010 0.000010 0.000010 0.000010 0.000010 0.999800 0.000010 0.000010 0.000010 0.000010 0.000010 0.000010 0.000010 0.000010 0.000010 0.000010 0.000010
0.039600 0.000010 0.026157 0.009979 0.003211 0.023227 0.000010 0.000010 0.000010 0.487590 0.001494 0.000010 0.000010 0.016307 0.069330 0.076959 0.178633 0.009899 0.007651 0.035373 0.014531
0.046368 0.013878 0.000010 0.008909 0.033745 0.039480 0.002127 0.015188 0.000010 0.505810 0.000010 0.000010 0.000010 0.022453 0.075832 0.035052 0.162841 0.006696 0.008608 0.018213 0.004750
0.024809 0.005821 0.000010 0.007584 0.006785 0.027259 0.000010 0.040711 0.000010 0.533276 0.002885 0.000010 0.000010 0.023597 0.057874 0.034714 0.181855 0.000010 0.010664 0.033340 0.008767
0.024521 0.011650 0.000010 0.011662 0.023337 0.015504 0.002311 0.033331 0.002765 0.533081 0.012387 0.000010 0.000010 0.034263 0.051782 0.013991 0.180131 0.003240 0.013663 0.031984 0.000367
0.051381 0.003501 0.010162 0.034604 0.014722 0.012428 0.000779 0.014280 0.000010 0.494559 0.001588 0.000010 0.000010 0.019329 0.048275 0.084331 0.152127 0.010713 0.011211 0.035971 0.000010
0.046435 0.000010 0.000010 0.041020 0.019368 0.008678 0.000010 0.021545 0.000010 0.518649 0.010361 0.000010 0.000010 0.019724 0.059569 0.045505 0.159950 0.002148 0.006290 0.030124 0.010573
0.139853 0.000010 0.000799 0.040215 0.032403 0.040608 0.001934 0.000010 0.000010 0.415373 0.029178 0.029727 0.000010 0.018781 0.034691 0.022084 0.127384 0.003473 0.003409 0.052758 0.007289
0.130274 0.000876 0.002740 0.049560 0.026502 0.037605 0.001579 0.000010 0.000010 0.415115 0.029587 0.033298 0.003693 0.023041 0.025389 0.024031 0.126397 0.007652 0.005878 0.053050 0.003712
0.101447 0.000010 0.158963 0.000010 0.352339 0.000010 0.000010 0.005628 0.000010 0.009124 0.005272 0.023930 0.016820 0.039792 0.022582 0.009497 0.046650 0.001015 0.003283 0.203599 0.000010
0.147449 0.000010 0.060781 0.000010 0.351778 0.011342 0.000010 0.000010 0.000010 0.030342 0.002047 0.015225 0.000010 0.030695 0.000021 0.034153 0.071328 0.000010 0.000010 0.244750 0.000010
0.068728 0.000010 0.137961 0.000010 0.376653 0.000010 0.000010 0.000010 0.000010 0.013873 0.000010 0.000010 0.014394 0.028863 0.010133 0.021808 0.050116 0.001392 0.000010 0.275981 0.000010
0.140304 0.000010 0.003903 0.000010 0.398012 0.000013 0.000010 0.000010 0.000010 0.017433 0.015493 0.007297 0.000010 0.012178 0.014109 0.049728 0.070266 0.000967 0.000010 0.270218 0.000010
0.128343 0.000010 0.021807 0.000010 0.383198 0.000010 0.000010 0.000010 0.000010 0.027979 0.017500 0.000010 0.000047 0.021454 0.010639 0.027127 0.089187 0.000010 0.000010 0.272618 0.000010
0.159895 0.000010 0.001750 0.000010 0.368156 0.000010 0.000010 0.000010 0.000010 0.016340 0.000010 0.000010 0.000016 0.031280 0.008035 0.060671 0.081061 0.002307 0.000010 0.270389 0.000010
0.105019 0.000010 0.000010 0.000010 0.405122 0.020152 0.000010 0.000010 0.000010 0.022883 0.000010 0.000010 0.000010 0.041197 0.000010 0.032976 0.073895 0.000010 0.000010 0.298627 0.000010
0.114648 0.000010 0.004248 0.000010 0.393730 0.000010 0.000010 0.004076 0.000010 0.033541 0.005903 0.000010 0.000010 0.047294 0.000010 0.014621 0.079580 0.000010 0.000010 0.302250 0.000010
0.126215 0.000010 0.031088 0.000010 0.377589 0.003211 0.000010 0.000010 0.000010 0.007002 0.010703 0.000010 0.000010 0.060106 0.000010 0.016422 0.073736 0.000010 0.000315 0.293513 0.000010
0.120777 0.000010 0.030981 0.000010 0.336048 0.061417 0.000010 0.000011 0.000010 0.016517 0.008616 0.000010 0.000010 0.049691 0.014772 0.024745 0.080305 0.000010 0.000010 0.256031 0.000010
0.154018 0.000010 0.012525 0.000010 0.345788 0.005341 0.000010 0.011420 0.000010 0.037309 0.008548 0.000010 0.000010 0.052702 0.000010 0.045611 0.058610 0.000010 0.000010 0.268028 0.000010
0.137304 0.000010 0.006477 0.000010 0.398800 0.000010 0.000010 0.000010 0.000010 0.032918 0.024467 0.004149 0.000010 0.034163 0.000016 0.031515 0.074170 0.003834 0.000010 0.252098 0.000010
0.143552 0.000010 0.000010 0.000010 0.400075 0.009969 0.000010 0.003080 0.000010 0.019808 0.002855 0.000010 0.000010 0.043744 0.000010 0.013170 0.072693 0.002169 0.000010 0.288785 0.000010
0.143488 0.000010 0.001956 0.000010 0.340706 0.000010 0.000010 0.000010 0.000010 0.020674 0.022820 0.003540 0.000010 0.047697 0.003971 0.046022 0.072857 0.000010 0.000010 0.296169 0.000010
0.129382 0.000010 0.000840 0.000010 0.375795 0.004346 0.000010 0.000010 0.000010 0.028810 0.000075 0.000010 0.001595 0.048378 0.000010 0.054782 0.086615 0.000010 0.000010 0.269282 0.000010
0.120812 0.000010 0.000010 0.000010 0.387187 0.000010 0.000010 0.000010 0.000010 0.033701 0.021018 0.000010 0.000010 0.040564 0.013121 0.036115 0.078948 0.000010 0.000010 0.268413 0.000010
0.165056 0.000010 0.002931 0.000010 0.379072 0.000010 0.000010 0.001335 0.000010 0.013103 0.017779 0.000928 0.000010 0.026338 0.003816 0.018389 0.079540 0.000010 0.000010 0.291624 0.000010
0.163142 0.000010 0.009233 0.005057 0.309663 0.025762 0.001425 0.005109 0.000010 0.019316 0.016615 0.040642 0.009713 0.052547 0.000010 0.051471 0.069868 0.010481 0.000143 0.209773 0.000010
0.123908 0.000010 0.114626 0.000010 0.336229 0.004934 0.000010 0.000010 0.000010 0.006162 0.001381 0.000010 0.000010 0.024612 0.010511 0.033006 0.042838 0.006039 0.000010 0.295666 0.000010
0.174359 0.000010 0.025333 0.000010 0.117399 0.166327 0.000010 0.006157 0.000010 0.015823 0.016867 0.034701 0.009475 0.047792 0.033402 0.104231 0.071085 0.008047 0.000010 0.168943 0.000010
0.063637 0.003570 0.078896 0.025927 0.042049 0.016696 0.000010 0.016001 0.001182 0.047960 0.003875 0.063047 0.000817 0.051838 0.015237 0.086039 0.420346 0.000010 0.004269 0.047742 0.010853
0.120597 0.023705 0.000010 0.005413 0.068233 0.031067 0.014144 0.001140 0.000010 0.072067 0.020196 0.000147 0.000010 0.021930 0.036018 0.086290 0.436104 0.000010 0.000010 0.057113 0.005785
0.100012 0.005767 0.208029 0.009900 0.008883 0.070454 0.000010 0.005720 0.003835 0.018570 0.009171 0.351601 0.017530 0.018731 0.006248 0.033391 0.132108 0.000010 0.000010 0.000010 0.000010
0.125686 0.008209 0.182159 0.000010 0.040464 0.039546 0.000010 0.016509 0.000010 0.031943 0.000010 0.053555 0.028393 0.035923 0.033948 0.068194 0.280749 0.000010 0.000113 0.037320 0.017239
0.073413 0.010309 0.396895 0.000010 0.026190 0.035405 0.007828 0.000010 0.000793 0.021179 0.012087 0.015367 0.001737 0.032805 0.035403 0.052993 0.255150 0.000010 0.000010 0.015986 0.006420
0.098118 0.010630 0.016016 0.025604 0.047274 0.025124 0.024533 0.000010 0.000010 0.064559 0.006869 0.005838 0.000598 0.051126 0.032416 0.078157 0.453412 0.000010 0.000010 0.059676 0.000010
0.138530 0.028124 0.006821 0.013518 0.025635 0.021229 0.000010 0.000010 0.000010 0.056889 0.019878 0.000010 0.000010 0.062402 0.018766 0.087322 0.440905 0.021291 0.000010 0.038294 0.020335
0.115703 0.022606 0.000010 0.000010 0.055717 0.019130 0.000010 0.031043 0.000010 0.053028 0.012561 0.009529 0.000010 0.054573 0.003367 0.088859 0.466326 0.018874 0.000010 0.025140 0.023483
0.105158 0.000010 0.032048 0.028912 0.053887 0.087988 0.010613 0.000010 0.000010 0.047604 0.010545 0.009654 0.000010 0.040960 0.031217 0.058080 0.431978 0.001655 0.000010 0.036843 0.012807
0.195687 0.000010 0.016359 0.000010 0.050887 0.013446 0.000010 0.000010 0.000010 0.026436 0.016308 0.006124 0.000010 0.010235 0.000010 0.064526 0.037560 0.017580 0.000010 0.544762 0.000010
0.169073 0.000010 0.031943 0.000010 0.066535 0.057286 0.000010 0.003309 0.000010 0.018046 0.014926 0.004863 0.008393 0.025307 0.000010 0.024659 0.042660 0.016215 0.000010 0.516714 0.000010
0.165983 0.000010 0.057660 0.000010 0.038722 0.007228 0.000010 0.001742 0.000010 0.025517 0.000010 0.015849 0.047994 0.035653 0.026734 0.053811 0.032270 0.000010 0.000010 0.490756 0.000010
0.154317 0.000010 0.017269 0.000010 0.059566 0.008707 0.000010 0.000010 0.000010 0.013921 0.023089 0.031726 0.036147 0.026040 0.015029 0.034542 0.038172 0.000010 0.000654 0.540753 0.000010
0.152650 0.000010 0.021529 0.000010 0.054863 0.064261 0.000775 0.000010 0.000010 0.002131 0.005807 0.000010 0.056076 0.035433 0.004699 0.014420 0.029923 0.000010 0.000010 0.557351 0.000010
0.139760 0.000010 0.134490 0.000010 0.025282 0.023939 0.000010 0.000010 0.000010 0.027381 0.013420 0.000010 0.023266 0.034180 0.000010 0.034650 0.044170 0.008751 0.000010 0.490621 0.000010
0.027953 0.000010 0.144910 0.000010 0.022980 0.021519 0.000010 0.000010 0.000010 0.013050 0.000019 0.015578 0.071443 0.039382 0.000010 0.022016 0.025172 0.003189 0.000010 0.592709 0.000010
0.082092 0.001497 0.096736 0.000010 0.048494 0.019862 0.000010 0.007546 0.000010 0.024865 0.000010 0.022815 0.047027 0.033265 0.010721 0.027357 0.024816 0.000010 0.000010 0.552838 0.000010
0.045579 0.000010 0.147522 0.000010 0.016832 0.008274 0.001379 0.004020 0.000010 0.008019 0.000010 0.011658 0.045721 0.039135 0.000010 0.013315 0.044296 0.000427 0.000010 0.611211 0.002552
0.023362 0.000010 0.137955 0.000010 0.012956 0.000010 0.000010 0.000010 0.000010 0.018333 0.000010 0.008471 0.079424 0.040109 0.000010 0.023031 0.028687 0.001477 0.000010 0.626095 0.000010
0.101288 0.006811 0.221380 0.000010 0.042943 0.023739 0.000010 0.000010 0.000010 0.011218 0.007743 0.028798 0.025753 0.000010 0.000010 0.023132 0.040080 0.000010 0.000010 0.467024 0.000010
0.089993 0.000010 0.157612 0.000010 0.022696 0.019339 0.000010 0.000010 0.000010 0.016019 0.010404 0.024358 0.048730 0.000010 0.000010 0.038927 0.014117 0.010113 0.000010 0.547602 0.000010
0.115065 0.000010 0.156360 0.000010 0.035228 0.026420 0.000010 0.001088 0.000010 0.016838 0.000010 0.000010 0.047951 0.028373 0.000010 0.036337 0.011602 0.000700 0.000010 0.523948 0.000010
0.105103 0.000010 0.118443 0.000010 0.028665 0.026802 0.000010 0.000010 0.000010 0.019827 0.008932 0.035587 0.039953 0.029076 0.003432 0.028221 0.042046 0.000010 0.003302 0.510541 0.000010
0.120583 0.000010 0.078776 0.000010 0.056948 0.046004 0.000010 0.000010 0.000010 0.018370 0.015022 0.029946 0.003329 0.021278 0.010436 0.017713 0.049640 0.000552 0.000568 0.530367 0.000418
0.119794 0.000010 0.122292 0.008410 0.026982 0.045050 0.000010 0.004922 0.000010 0.000037 0.008866 0.009902 0.049550 0.035076 0.000010 0.023934 0.040854 0.000010 0.000010 0.504261 0.000010
0.103827 0.009547 0.116113 0.006393 0.041986 0.006261 0.011391 0.000010 0.000010 0.013789 0.009877 0.042757 0.045426 0.006623 0.009217 0.009851 0.032661 0.000010 0.000657 0.533584 0.000010
0.119995 0.000010 0.084100 0.000010 0.048711 0.000010 0.000010 0.000010 0.000010 0.032326 0.009107 0.037688 0.069350 0.005148 0.002183 0.068522 0.019799 0.010650 0.000010 0.492344 0.000010
0.116621 0.000010 0.159129 0.000010 0.047706 0.018240 0.000010 0.000010 0.000010 0.021617 0.002622 0.015540 0.063943 0.017113 0.006627 0.009560 0.018957 0.000010 0.000010 0.502246 0.000010
0.070419 0.007203 0.144874 0.000010 0.032620 0.022488 0.000010 0.000010 0.000010 0.010554 0.019234 0.019055 0.034442 0.039146 0.016590 0.040860 0.047619 0.000010 0.000010 0.494826 0.000010
0.139774 0.000010 0.067309 0.000010 0.047566 0.066298 0.000010 0.002467 0.000010 0.000011 0.000010 0.587034 0.000549 0.007434 0.000010 0.027659 0.022169 0.000010 0.000010 0.031641 0.000010
0.126044 0.000010 0.068109 0.000010 0.016180 0.034911 0.000010 0.004428 0.000010 0.004895 0.004178 0.540275 0.010713 0.006561 0.000010 0.028221 0.107245 0.008649 0.004598 0.034934 0.000010
0.109876 0.000010 0.008760 0.000010 0.034107 0.090195 0.000010 0.010428 0.000010 0.013652 0.006882 0.620505 0.000010 0.022199 0.000010 0.039095 0.012914 0.000010 0.000010 0.031298 0.000010
0.126871 0.000010 0.068121 0.000010 0.011195 0.077281 0.000010 0.000010 0.000010 0.000010 0.021291 0.520646 0.063121 0.008386 0.000010 0.043703 0.022530 0.002017 0.000010 0.034747 0.000010
0.102456 0.000010 0.000010 0.000010 0.026142 0.068364 0.000010 0.000010 0.000010 0.000802 0.021369 0.630292 0.000010 0.030057 0.000010 0.043595 0.037959 0.017782 0.000010 0.021080 0.000010
0.133373 0.000010 0.025056 0.000010 0.001246 0.086188 0.000010 0.000010 0.000010 0.004808 0.025442 0.612124 0.000010 0.009075 0.000010 0.005493 0.032012 0.007434 0.000010 0.057658 0.000010
0.142536 0.000010 0.000010 0.000010 0.028564 0.090374 0.000010 0.000010 0.000010 0.000010 0.012307 0.638308 0.000010 0.011961 0.014532 0.044527 0.011615 0.005165 0.000010 0.000010 0.000010
0.133746 0.000010 0.026371 0.000010 0.001757 0.126096 0.000010 0.000010 0.000010 0.010122 0.010506 0.574321 0.001735 0.014489 0.000010 0.045855 0.020119 0.006690 0.000010 0.028113 0.000010
0.103160 0.000010 0.000010 0.000010 0.031284 0.081216 0.000010 0.000402 0.000010 0.017707 0.015317 0.619645 0.000010 0.027888 0.015410 0.038684 0.019306 0.000320 0.000010 0.029581 0.000010
0.109123 0.000010 0.008549 0.000010 0.028698 0.085603 0.000010 0.001532 0.000010 0.013072 0.023110 0.605432 0.000010 0.034260 0.000010 0.032191 0.041909 0.000010 0.000010 0.016433 0.000010
0.125524 0.000010 0.008960 0.000010 0.029449 0.119019 0.000010 0.000010 0.000010 0.007533 0.009576 0.582579 0.000010 0.022225 0.002641 0.039272 0.008651 0.000010 0.000010 0.044481 0.000010
0.108723 0.000010 0.036319 0.000010 0.015469 0.094296 0.000010 0.000010 0.000010 0.000010 0.009397 0.600457 0.000010 0.037692 0.000010 0.018377 0.017243 0.009284 0.000010 0.052642 0.000010
0.107884 0.000010 0.014157 0.000010 0.010728 0.080626 0.000010 0.000010 0.000010 0.003599 0.000010 0.652189 0.000010 0.020201 0.011918 0.036353 0.025252 0.000010 0.000010 0.036993 0.000010
0.130984 0.000010 0.006723 0.000010 0.024026 0.096359 0.000010 0.000010 0.000010 0.018901 0.018811 0.620257 0.000010 0.033287 0.000010 0.017024 0.023152 0.000794 0.000010 0.009593 0.000010
0.130382 0.000010 0.022696 0.000010 0.021691 0.071133 0.000010 0.000010 0.000010 0.000010 0.014943 0.617039 0.014203 0.027030 0.000010 0.010122 0.032441 0.004475 0.000010 0.033756 0.000010
0.130225 0.000010 0.000010 0.000010 0.020907 0.076829 0.000010 0.003481 0.000010 0.002988 0.017023 0.625605 0.000010 0.017226 0.003822 0.053652 0.022693 0.000010 0.000010 0.025460 0.000010
0.101095 0.000010 0.021216 0.000010 0.003042 0.109466 0.000010 0.000010 0.000010 0.015886 0.013688 0.581306 0.000010 0.020842 0.011838 0.054000 0.020579 0.000010 0.000010 0.046953 0.000010
0.117890 0.000010 0.032137 0.000010 0.013815 0.085500 0.000010 0.000010 0.000010 0.019632 0.012725 0.619268 0.015730 0.026278 0.000010 0.024952 0.004675 0.005416 0.000010 0.021903 0.000010
0.114475 0.000010 0.013135 0.000010 0.024039 0.090609 0.000010 0.005695 0.000010 0.018912 0.024071 0.592668 0.000478 0.017004 0.000010 0.013737 0.034184 0.003655 0.000010 0.047268 0.000010
0.126629 0.000010 0.000010 0.000010 0.037129 0.087669 0.000010 0.000010 0.000010 0.009657 0.021412 0.612419 0.005747 0.022564 0.003002 0.007820 0.026902 0.004970 0.000010 0.034000 0.000010
0.275954 0.000010 0.015366 0.000010 0.007509 0.378748 0.000010 0.000010 0.000010 0.019989 0.066612 0.066336 0.000010 0.106014 0.000010 0.007994 0.037548 0.017830 0.000010 0.000010 0.000010
0.321689 0.000010 0.000010 0.000010 0.011362 0.444391 0.000010 0.000010 0.000010 0.015110 0.039879 0.029152 0.000010 0.092096 0.000010 0.003282 0.034289 0.008641 0.000010 0.000010 0.000010
0.328905 0.000010 0.007790 0.000010 0.020740 0.388775 0.000010 0.000010 0.000010 0.027717 0.048167 0.030392 0.008252 0.094628 0.000010 0.000010 0.036587 0.007947 0.000010 0.000010 0.000010
0.316851 0.000010 0.010460 0.000010 0.002312 0.398767 0.000010 0.008077 0.000010 0.021837 0.054884 0.059042 0.002751 0.079254 0.000010 0.000100 0.045575 0.000010 0.000010 0.000010 0.000010
0.290888 0.000010 0.000010 0.000010 0.026709 0.399901 0.000010 0.000010 0.000010 0.014230 0.055482 0.028213 0.015013 0.111041 0.000010 0.016539 0.037627 0.004256 0.000010 0.000010 0.000010
0.280534 0.000010 0.011873 0.000010 0.007009 0.465009 0.000010 0.000010 0.000010 0.009795 0.050405 0.038347 0.000010 0.096776 0.000010 0.000010 0.040132 0.000010 0.000010 0.000010 0.000010
0.258782 0.000010 0.005352 0.000010 0.012749 0.433948 0.000010 0.000010 0.000010 0.013205 0.041548 0.063841 0.007109 0.100363 0.004616 0.000010 0.056503 0.001895 0.000010 0.000010 0.000010
0.303968 0.000010 0.000010 0.000010 0.032404 0.410860 0.000010 0.000010 0.000010 0.022380 0.024936 0.061477 0.000010 0.104509 0.000010 0.000010 0.020786 0.018560 0.000010 0.000010 0.000010
0.323209 0.000010 0.007320 0.000010 0.020735 0.406537 0.000010 0.000650 0.000010 0.013576 0.023460 0.049291 0.002160 0.107110 0.000010 0.007847 0.036075 0.001949 0.000010 0.000010 0.000010
0.264357 0.000010 0.009661 0.000010 0.010631 0.406868 0.000010 0.000010 0.000010 0.007143 0.037764 0.065146 0.003955 0.116483 0.000010 0.009854 0.063569 0.004480 0.000010 0.000010 0.000010
0.274288 0.000010 0.032381 0.000010 0.004225 0.453518 0.000010 0.000010 0.000010 0.015291 0.058828 0.017613 0.000010 0.083563 0.000010 0.000010 0.060173 0.000010 0.000010 0.000010 0.000010
0.266687 0.000010 0.027836 0.000010 0.031491 0.417483 0.000010 0.000020 0.000010 0.007833 0.063173 0.040226 0.000010 0.086244 0.002674 0.005451 0.045464 0.005338 0.000010 0.000010 0.000010
0.330056 0.000010 0.000010 0.000010 0.010678 0.434866 0.000010 0.000010 0.000010 0.006854 0.035468 0.052255 0.000010 0.093093 0.000010 0.000010 0.021727 0.014882 0.000010 0.000010 0.000010
0.289297 0.000010 0.000010 0.000010 0.014132 0.462754 0.000010 0.000010 0.000010 0.010958 0.038690 0.033815 0.000010 0.097277 0.000010 0.000010 0.037651 0.015306 0.000010 0.000010 0.000010
0.274039 0.000010 0.000382 0.000010 0.021992 0.448826 0.000010 0.000010 0.000010 0.008626 0.053241 0.034650 0.000010 0.102005 0.000010 0.000211 0.051482 0.004444 0.000010 0.000010 0.000010
0.277302 0.000010 0.015501 0.000010 0.006708 0.470038 0.000010 0.000010 0.000010 0.009282 0.055464 0.042922 0.000010 0.084351 0.000010 0.000010 0.038312 0.000010 0.000010 0.000010 0.000010
0.341018 0.000010 0.001819 0.000010 0.012132 0.434513 0.000010 0.000010 0.000010 0.002879 0.030933 0.043488 0.000010 0.098820 0.000010 0.008250 0.016710 0.009336 0.000010 0.000010 0.000010
0.293686 0.000010 0.008901 0.000010 0.000010 0.415438 0.000010 0.000010 0.000010 0.012889 0.051333 0.065993 0.000010 0.087839 0.000010 0.000010 0.058226 0.005575 0.000010 0.000010 0.000010
0.286141 0.000010 0.007790 0.000010 0.010946 0.440479 0.000010 0.000010 0.000010 0.019842 0.049107 0.058232 0.009917 0.088735 0.000010 0.000010 0.023629 0.005082 0.000010 0.000010 0.000010
0.280297 0.000010 0.002937 0.000010 0.034839 0.419600 0.000010 0.000010 0.000010 0.000895 0.063516 0.044606 0.000010 0.110042 0.000010 0.000010 0.034380 0.008557 0.000232 0.000010 0.000010
0.269742 0.000010 0.000012 0.000010 0.064452 0.076480 0.000010 0.002486 0.000010 0.037733 0.046561 0.000010 0.000010 0.064736 0.005638 0.100771 0.115620 0.009148 0.000010 0.206540 0.000010
0.265733 0.000010 0.002936 0.000010 0.084915 0.117336 0.000010 0.001247 0.000010 0.019383 0.021495 0.000010 0.006981 0.066355 0.014818 0.094742 0.137391 0.000010 0.000010 0.166587 0.000010
0.254096 0.000010 0.010872 0.000010 0.069780 0.083979 0.000010 0.000010 0.000010 0.048159 0.035351 0.000010 0.010986 0.072354 0.006078 0.096297 0.122047 0.015548 0.002011 0.172371 0.000010
0.299439 0.000010 0.020849 0.000010 0.074795 0.075078 0.000010 0.000010 0.000010 0.024091 0.041097 0.000010 0.000010 0.071454 0.003557 0.082619 0.131755 0.015464 0.000010 0.159711 0.000010
0.295640 0.000010 0.005877 0.000010 0.068869 0.087990 0.000010 0.008295 0.000010 0.012789 0.018025 0.000010 0.000010 0.055692 0.019757 0.100174 0.124888 0.000951 0.000010 0.200975 0.000010
0.271498 0.000010 0.000887 0.000010 0.073259 0.077538 0.000010 0.000010 0.000010 0.021184 0.043938 0.000010 0.001926 0.051452 0.012730 0.116536 0.122211 0.006398 0.000010 0.200364 0.000010
0.277957 0.000010 0.011058 0.000010 0.069552 0.077052 0.000010 0.000010 0.000010 0.036555 0.036423 0.000010 0.000010 0.061764 0.001808 0.097532 0.116382 0.023786 0.000010 0.190040 0.000010
0.267254 0.000010 0.004810 0.000010 0.058170 0.084353 0.000010 0.000010 0.000010 0.031345 0.039105 0.000010 0.000010 0.070380 0.014244 0.094555 0.121417 0.000010 0.000010 0.214267 0.000010
0.271280 0.000010 0.009569 0.000010 0.074287 0.052458 0.000010 0.000010 0.000010 0.032767 0.030522 0.013210 0.001056 0.078584 0.016074 0.109635 0.120858 0.000010 0.000010 0.189621 0.000010
0.297632 0.000010 0.003088 0.000010 0.083717 0.079555 0.000010 0.000010 0.000010 0.023769 0.015012 0.000010 0.003414 0.064981 0.001567 0.087170 0.144510 0.015428 0.000010 0.180077 0.000010
0.293982 0.000010 0.009031 0.000010 0.067883 0.064535 0.000010 0.000010 0.000010 0.029036 0.037321 0.000010 0.000010 0.059370 0.017682 0.122845 0.107227 0.003696 0.000010 0.187300 0.000010
0.241796 0.000010 0.000010 0.000010 0.072192 0.097703 0.000010 0.000010 0.000010 0.047553 0.030693 0.000010 0.000010 0.059282 0.000010 0.100600 0.155262 0.011438 0.000010 0.183370 0.000010
0.276001 0.000010 0.000010 0.000010 0.107470 0.085402 0.000010 0.009275 0.000010 0.039651 0.031091 0.004121 0.006604 0.059930 0.000010 0.065550 0.098738 0.009468 0.000010 0.206619 0.000010
0.252520 0.000010 0.000010 0.000010 0.082647 0.091618 0.000010 0.000010 0.000010 0.032635 0.033536 0.000010 0.000010 0.072267 0.015208 0.121206 0.126245 0.000010 0.000010 0.172006 0.000010
0.272243 0.000010 0.016504 0.000010 0.083491 0.053234 0.000010 0.000546 0.000010 0.035799 0.041970 0.000010 0.017178 0.059587 0.020904 0.111398 0.142681 0.000010 0.000010 0.144385 0.000010
0.289594 0.000010 0.013936 0.000010 0.069315 0.087383 0.000010 0.000010 0.000010 0.025403 0.036483 0.000066 0.000010 0.062664 0.013062 0.097105 0.147206 0.000010 0.000010 0.157693 0.000010
0.268850 0.000010 0.012820 0.000010 0.083061 0.081126 0.000010 0.009348 0.000010 0.032854 0.028443 0.000010 0.004394 0.069567 0.020048 0.095101 0.126745 0.000010 0.000010 0.167562 0.000010
0.272695 0.000010 0.016519 0.000010 0.065026 0.062454 0.000010 0.000010 0.000010 0.017895 0.041054 0.005158 0.000010 0.063298 0.006689 0.106682 0.115727 0.006640 0.000014 0.220080 0.000010
0.284346 0.000010 0.004852 0.000010 0.054732 0.067698 0.000010 0.000010 0.000010 0.033195 0.033444 0.000010 0.008368 0.068928 0.010858 0.087615 0.133122 0.018719 0.000010 0.194042 0.000010
0.306554 0.000010 0.012687 0.000010 0.075720 0.064165 0.000010 0.000010 0.000010 0.042620 0.045065 0.000010 0.000010 0.063594 0.006416 0.083335 0.103826 0.011176 0.000010 0.184752 0.000010
0.001655 0.000010 0.000010 0.026824 0.000010 0.023107 0.000010 0.000010 0.000010 0.007249 0.000010 0.000010 0.000010 0.021290 0.014512 0.011773 0.840903 0.000010 0.004780 0.047797 0.000010
0.000010 0.000010 0.000010 0.000010 0.000010 0.000010 0.000010 0.000010 0.000010 0.000010 0.000010 0.000010 0.000010 0.000010 0.000010 0.000010 0.999800 0.000010 0.000010 0.000010 0.000010
0.000010 0.000010 0.000010 0.000010 0.000010 0.000010 0.000010 0.000010 0.000010 0.000010 0.000010 0.000010 0.000010 0.000010 0.000010 0.000010 0.999800 0.000010 0.000010 0.000010 0.000010
0.013373 0.000010 0.000010 0.000010 0.000010 0.000010 0.000010 0.000010 0.000010 0.000010 0.000010 0.000010 0.000010 0.000010 0.014333 0.000010 0.960801 0.000010 0.011323 0.000010 0.000010
0.000010 0.000010 0.000010 0.000010 0.000010 0.000010 0.000010 0.000010 0.000010 0.000010 0.000010 0.000010 0.000010 0.000010 0.000010 0.000010 0.999800 0.000010 0.000010 0.000010 0.000010
0.000010 0.000010 0.000010 0.010633 0.007371 0.000010 0.013437 0.000010 0.000012 0.000010 0.000010 0.000010 0.000010 0.006226 0.000010 0.001720 0.948193 0.008087 0.000010 0.004200 0.000010
0.000010 0.000010 0.000010 0.000010 0.002492 0.000010 0.002690 0.000010 0.000010 0.000010 0.000010 0.000010 0.000010 0.000010 0.002385 0.000010 0.988320 0.003929 0.000033 0.000010 0.000010
0.000011 0.000010 0.000010 0.000010 0.000010 0.000010 0.000011 0.000010 0.000010 0.000010 0.000010 0.000010 0.000010 0.000010 0.000010 0.000010 0.999798 0.000010 0.000011 0.000010 0.000010
0.040260 0.001249 0.000010 0.000010 0.001589 0.000010 0.005142 0.015022 0.008686 0.000010 0.008875 0.000010 0.000010 0.016615 0.000010 0.000010 0.900010 0.002444 0.000010 0.000010 0.000010
0.000010 0.000010 0.000010 0.003011 0.000010 0.000010 0.000010 0.002235 0.000010 0.000010 0.000010 0.000010 0.000010 0.000010 0.000010 0.000010 0.993046 0.000010 0.001537 0.000010 0.000010
0.000010 0.000010 0.000010 0.000010 0.000010 0.000010 0.000010 0.000564 0.000010 0.000010 0.000010 0.000010 0.000010 0.000010 0.000010 0.000010 0.999246 0.000010 0.000010 0.000010 0.000010
0.000010 0.000010 0.000010 0.000010 0.000010 0.000010 0.000010 0.000010 0.000010 0.000010 0.000010 0.000010 0.000010 0.000010 0.000010 0.000010 0.999800 0.000010 0.000010 0.000010 0.000010
0.000010 0.000010 0.000010 0.000010 0.000010 0.000010 0.000010 0.000010 0.000010 0.000010 0.000010 0.000010 0.000010 0.000010 0.000010 0.000010 0.999800 0.000010 0.000010 0.000010 0.000010
0.000010 0.000010 0.000010 0.000010 0.000010 0.000010 0.000010 0.001336 0.000010 0.000010 0.001100 0.000010 0.000010 0.000010 0.000010 0.000010 0.996717 0.000678 0.000010 0.000010 0.000010
0.000010 0.000010 0.000010 0.000010 0.000010 0.000010 0.000010 0.000010 0.000010 0.000010 0.000012 0.000010 0.000010 0.000010 0.000010 0.000010 0.999798 0.000010 0.000010 0.000010 0.000010
0.000010 0.000010 0.000010 0.000010 0.000010 0.000010 0.000010 0.000010 0.000010 0.000010 0.000010 0.000010 0.000010 0.000010 0.000010 0.000010 0.999800 0.000010 0.000010 0.000010 0.000010
0.000010 0.000010 0.000010 0.000010 0.000010 0.000010 0.000010 0.000010 0.000010 0.000010 0.000010 0.000010 0.000010 0.000010 0.000010 0.000010 0.999800 0.000010 0.000010 0.000010 0.000010
0.000010 0.000010 0.000010 0.000010 0.000010 0.000010 0.000010 0.000010 0.000010 0.000010 0.000010 0.000010 0.000010 0.000010 0.000010 0.000010 0.989661 0.010149 0.000010 0.000010 0.000010
0.000010 0.000010 0.000010 0.000010 0.000010 0.000010 0.000010 0.000010 0.000010 0.000010 0.000010 0.000010 0.000010 0.000010 0.000010 0.000010 0.999800 0.000010 0.000010 0.000010 0.000010
0.000010 0.000010 0.000010 0.000010 0.000010 0.000010 0.000010 0.000010 0.000010 0.000010 0.000010 0.000010 0.000010 0.000010 0.000010 0.000010 0.999800 0.000010 0.000010 0.000010 0.000010
0.988645 0.000010 0.000010 0.000010 0.000010 0.000010 0.000010 0.000010 0.000010 0.000010 0.000010 0.000010 0.000010 0.000010 0.000010 0.000010 0.000010 0.000010 0.000010 0.011165 0.000010
0.814694 0.000010 0.021192 0.000010 0.016557 0.000010 0.000010 0.000010 0.000010 0.007392 0.000010 0.006195 0.056631 0.001531 0.005760 0.012316 0.000010 0.000010 0.001225 0.056408 0.000010
0.784774 0.000010 0.113659 0.000010 0.000010 0.000010 0.000010 0.000010 0.000010 0.000010 0.000010 0.030782 0.025693 0.012724 0.008994 0.000010 0.000010 0.000010 0.000010 0.023234 0.000010
0.984167 0.000010 0.000010 0.000010 0.000010 0.000010 0.000010 0.000010 0.000010 0.000010 0.000010 0.000010 0.000010 0.000010 0.000010 0.000010 0.000010 0.006189 0.000010 0.009464 0.000010
0.746918 0.000010 0.128718 0.000010 0.000010 0.000010 0.000010 0.000663 0.000010 0.000010 0.000010 0.051995 0.064576 0.000010 0.004206 0.000010 0.000010 0.002783 0.000010 0.000010 0.000010
0.846516 0.000010 0.080245 0.000010 0.000010 0.003336 0.000010 0.000010 0.000010 0.000010 0.011358 0.006153 0.013056 0.000010 0.000010 0.000010 0.000010 0.001323 0.000010 0.037882 0.000010
0.796627 0.000010 0.198092 0.000010 0.000010 0.000010 0.000010 0.000010 0.000010 0.000010 0.000010 0.000436 0.000010 0.000010 0.004675 0.000010 0.000010 0.000010 0.000010 0.000010 0.000010
0.925924 0.000010 0.027863 0.000010 0.000010 0.000010 0.000010 0.000010 0.000010 0.000010 0.000010 0.012845 0.033198 0.000010 0.000010 0.000010 0.000010 0.000010 0.000010 0.000010 0.000010
0.820935 0.000010 0.109793 0.000010 0.000010 0.000010 0.000010 0.000010 0.000010 0.000010 0.000010 0.012547 0.049806 0.000373 0.000010 0.000010 0.000010 0.005170 0.000010 0.001236 0.000010
0.908817 0.000010 0.056654 0.000010 0.000010 0.000010 0.000010 0.000010 0.000010 0.000010 0.000010 0.011520 0.022839 0.000010 0.000010 0.000010 0.000010 0.000010 0.000010 0.000010 0.000010
0.804790 0.000010 0.139102 0.000010 0.000366 0.000010 0.000010 0.000010 0.000010 0.000010 0.000010 0.047386 0.003350 0.000010 0.000010 0.000010 0.000010 0.004856 0.000010 0.000010 0.000010
0.671080 0.000010 0.274669 0.000010 0.000010 0.007503 0.000010 0.000010 0.000010 0.000010 0.000010 0.028928 0.006786 0.000010 0.000010 0.000010 0.000010 0.010884 0.000010 0.000010 0.000010
0.771824 0.000010 0.148288 0.000010 0.000010 0.000010 0.000010 0.000010 0.000010 0.000010 0.000010 0.079708 0.000010 0.000010 0.000010 0.000010 0.000010 0.000010 0.000010 0.000010 0.000010
0.782658 0.000010 0.148551 0.000010 0.000010 0.000010 0.000010 0.000010 0.000010 0.000010 0.000010 0.033269 0.031386 0.000010 0.003975 0.000010 0.000010 0.000010 0.000010 0.000010 0.000010
0.679549 0.000010 0.259965 0.000010 0.000010 0.010949 0.000010 0.000010 0.000010 0.000010 0.000010 0.036289 0.000122 0.000010 0.000010 0.000010 0.000010 0.000672 0.000010 0.012314 0.000010
0.936243 0.000010 0.003670 0.000010 0.000010 0.000010 0.000010 0.000010 0.000010 0.000010 0.000010 0.022764 0.000010 0.000010 0.009077 0.000010 0.000010 0.000010 0.000010 0.028086 0.000010
0.925464 0.000010 0.000010 0.000010 0.000010 0.000010 0.000010 0.000010 0.000010 0.000010 0.000010 0.000010 0.000010 0.009744 0.003401 0.000010 0.003804 0.004385 0.000010 0.053052 0.000010
0.545285 0.000010 0.411078 0.000010 0.000010 0.000010 0.000010 0.000010 0.000010 0.000010 0.000010 0.025712 0.000010 0.000010 0.003427 0.000010 0.000010 0.013453 0.000010 0.000895 0.000010
0.922070 0.000010 0.000010 0.000010 0.000010 0.000010 0.000010 0.000010 0.000010 0.000010 0.000010 0.000010 0.000010 0.000010 0.000975 0.000010 0.000010 0.004922 0.000010 0.071864 0.000010
0.866425 0.000010 0.048809 0.000010 0.000010 0.000010 0.000010 0.000010 0.000010 0.000010 0.000010 0.000010 0.068523 0.000010 0.009177 0.000010 0.000010 0.000010 0.000010 0.006906 0.000010
0.088428 0.004444 0.000010 0.029430 0.000010 0.015718 0.000849 0.016530 0.116042 0.011483 0.009175 0.000010 0.060088 0.028217 0.017090 0.558346 0.000010 0.000010 0.012298 0.000010 0.031803
0.093923 0.006184 0.000010 0.000010 0.018393 0.000010 0.001237 0.006001 0.072164 0.000010 0.000010 0.019218 0.000010 0.025593 0.046164 0.663483 0.003175 0.000010 0.000010 0.022847 0.021539
0.090231 0.000010 0.008694 0.002255 0.021107 0.000010 0.014300 0.000010 0.113397 0.004606 0.019264 0.018779 0.041836 0.014692 0.035947 0.574184 0.002945 0.000010 0.003182 0.000628 0.033913
0.121470 0.000010 0.000010 0.000010 0.000010 0.000010 0.000010 0.000010 0.000010 0.004436 0.011885 0.000010 0.000010 0.011554 0.054982 0.795523 0.000010 0.000010 0.000010 0.000010 0.000010
0.106176 0.002964 0.000010 0.000010 0.000010 0.000010 0.000010 0.001796 0.011255 0.011491 0.000010 0.006235 0.016409 0.015882 0.039953 0.748380 0.000010 0.000010 0.000010 0.000010 0.039358
0.064563 0.001554 0.000010 0.000010 0.000010 0.000010 0.002836 0.000010 0.130233 0.010427 0.004684 0.000010 0.016402 0.008053 0.037297 0.640626 0.005936 0.012074 0.007476 0.032217 0.025562
0.082207 0.000010 0.000010 0.000010 0.017288 0.021526 0.000010 0.041216 0.096577 0.016202 0.011748 0.008090 0.090515 0.013718 0.018962 0.541029 0.000010 0.000010 0.000010 0.006938 0.033915
0.056816 0.000010 0.000010 0.000010 0.003832 0.000010 0.000010 0.019095 0.000010 0.000010 0.006997 0.000013 0.000010 0.000010 0.029560 0.883548 0.000010 0.000010 0.000010 0.000010 0.000010
0.099859 0.000010 0.000010 0.000010 0.005843 0.000010 0.008970 0.017416 0.066030 0.005113 0.015305 0.000334 0.021187 0.017396 0.040492 0.657444 0.000010 0.013322 0.001504 0.029724 0.000010
0.095504 0.000010 0.000010 0.000010 0.021055 0.000010 0.000010 0.021486 0.000010 0.000010 0.006832 0.000010 0.000010 0.000010 0.033334 0.820881 0.000010 0.000768 0.000010 0.000010 0.000010
0.111527 0.014793 0.000010 0.000010 0.011621 0.000010 0.000010 0.032630 0.000182 0.000010 0.007424 0.000010 0.015970 0.011997 0.021552 0.770675 0.001311 0.000010 0.000010 0.000228 0.000010
0.128937 0.000010 0.000010 0.000010 0.000010 0.000010 0.014121 0.001716 0.000010 0.000010 0.000010 0.000010 0.000010 0.018584 0.040337 0.786452 0.000010 0.002382 0.003537 0.000010 0.003814
0.082055 0.010345 0.000010 0.000010 0.014909 0.000010 0.000010 0.031614 0.000010 0.006670 0.000010 0.000010 0.000010 0.000010 0.014551 0.821793 0.000010 0.015475 0.002470 0.000010 0.000010
0.079286 0.008703 0.007809 0.000010 0.017985 0.003129 0.014639 0.004455 0.000010 0.000010 0.025334 0.007383 0.007707 0.018486 0.031597 0.731963 0.014055 0.009603 0.000010 0.017817 0.000010
0.109332 0.013461 0.000010 0.000010 0.010059 0.000010 0.000010 0.000010 0.010548 0.000010 0.006728 0.000012 0.000010 0.000010 0.038102 0.805716 0.002612 0.000010 0.000010 0.000010 0.003319
0.108391 0.000010 0.000010 0.000010 0.024506 0.000010 0.000010 0.014194 0.000010 0.000010 0.006107 0.000010 0.000010 0.000010 0.037572 0.768162 0.021688 0.000010 0.007984 0.004072 0.007213
0.067544 0.000202 0.000010 0.000010 0.028360 0.000010 0.000660 0.000010 0.000010 0.000010 0.018107 0.011034 0.000010 0.007757 0.038434 0.805211 0.001695 0.000010 0.000010 0.001030 0.019876
0.116437 0.013789 0.000010 0.041835 0.000010 0.000010 0.000010 0.021067 0.013010 0.000010 0.000010 0.000010 0.000010 0.000011 0.007994 0.772424 0.000010 0.008821 0.000010 0.000010 0.004502
0.099257 0.000010 0.000010 0.007511 0.025438 0.000010 0.007630 0.020146 0.022478 0.013623 0.000010 0.013900 0.013143 0.000010 0.033008 0.685837 0.025856 0.000010 0.002724 0.029380 0.000010
0.092094 0.000010 0.000010 0.000010 0.007077 0.000010 0.000010 0.000010 0.000010 0.000010 0.000010 0.000010 0.000010 0.010981 0.028460 0.844174 0.000010 0.017063 0.000010 0.000010 0.000010
0.121163 0.000010 0.121828 0.000010 0.001387 0.183721 0.000010 0.000010 0.000010 0.000010 0.042159 0.025201 0.170139 0.078076 0.000010 0.201339 0.028090 0.000010 0.000010 0.026798 0.000010
0.141571 0.000010 0.149374 0.000010 0.000010 0.195892 0.000010 0.000010 0.000010 0.006877 0.037992 0.000010 0.139605 0.083247 0.000010 0.224039 0.021283 0.000010 0.000010 0.000010 0.000010
0.148838 0.000010 0.151944 0.000010 0.006582 0.227766 0.000010 0.000010 0.000010 0.000010 0.034372 0.000010 0.115825 0.083390 0.000010 0.217276 0.013886 0.000010 0.000010 0.000010 0.000010
0.135633 0.000010 0.155679 0.000010 0.000010 0.201312 0.000010 0.000010 0.000010 0.000010 0.049197 0.000010 0.122599 0.087849 0.000010 0.193711 0.025442 0.000010 0.000010 0.028456 0.000010
0.142941 0.000010 0.123299 0.000010 0.018031 0.209239 0.000010 0.000010 0.000010 0.006185 0.040951 0.000010 0.133597 0.082920 0.000010 0.212744 0.029982 0.000010 0.000010 0.000010 0.000010
0.151193 0.000010 0.157683 0.000010 0.019315 0.189068 0.000010 0.000010 0.000010 0.010269 0.032738 0.006701 0.137869 0.082176 0.000010 0.194454 0.017776 0.000010 0.000010 0.000669 0.000010
0.164757 0.000010 0.139074 0.000010 0.012844 0.193579 0.000010 0.000010 0.000010 0.002686 0.039232 0.000010 0.155674 0.072937 0.000010 0.179342 0.020761 0.000010 0.000010 0.019014 0.000010
0.162600 0.000010 0.153731 0.000010 0.000010 0.225393 0.000010 0.000010 0.000010 0.007671 0.037040 0.000010 0.130481 0.059683 0.000010 0.192061 0.000010 0.000010 0.000010 0.031220 0.000010
0.000010 0.000010 0.000010 0.000010 0.000010 0.841058 0.006380 0.000010 0.000010 0.000010 0.004214 0.015054 0.000010 0.002687 0.000010 0.118708 0.000017 0.000010 0.000010 0.000010 0.011752
0.000010 0.007775 0.000010 0.000010 0.014131 0.758136 0.000146 0.000010 0.008304 0.003023 0.000010 0.022117 0.000010 0.000894 0.000010 0.157409 0.000010 0.010035 0.000010 0.017930 0.000010
0.000010 0.024932 0.000010 0.000010 0.017114 0.792790 0.000010 0.005934 0.000010 0.000010 0.001696 0.020683 0.000010 0.000010 0.000010 0.132018 0.000010 0.004703 0.000010 0.000010 0.000010
0.000010 0.000010 0.000010 0.000010 0.000010 0.855975 0.000010 0.000010 0.024489 0.000010 0.000010 0.008063 0.000010 0.001957 0.000010 0.094730 0.000010 0.010878 0.003767 0.000010 0.000010
0.000010 0.000010 0.000010 0.004816 0.000010 0.803707 0.000010 0.000010 0.040535 0.014990 0.019054 0.023253 0.000010 0.000010 0.004582 0.083026 0.000010 0.005917 0.000010 0.000010 0.000010
0.000010 0.000010 0.028125 0.000010 0.000010 0.014634 0.000010 0.000010 0.119822 0.010581 0.022173 0.044128 0.002558 0.000010 0.000010 0.709469 0.000010 0.014069 0.000130 0.017171 0.017050
0.000010 0.000010 0.000010 0.000010 0.000010 0.012966 0.017710 0.007118 0.116610 0.000010 0.000010 0.060531 0.000010 0.012714 0.000010 0.772212 0.000010 0.000010 0.000010 0.000010 0.000010
0.000010 0.000010 0.000010 0.000010 0.000010 0.000010 0.014890 0.000010 0.084876 0.000010 0.000010 0.038457 0.000010 0.000010 0.004936 0.844144 0.000010 0.009153 0.003404 0.000010 0.000010
0.000010 0.000010 0.000010 0.000010 0.000010 0.000010 0.006316 0.000010 0.126372 0.000010 0.000010 0.065543 0.000010 0.003720 0.000010 0.790767 0.000010 0.005916 0.000010 0.000295 0.000941
0.000010 0.000010 0.000010 0.000010 0.000010 0.000010 0.000887 0.004120 0.074033 0.000010 0.000010 0.025139 0.000010 0.000010 0.000010 0.871903 0.000010 0.000010 0.004478 0.000010 0.019300
0.000010 0.000010 0.033907 0.018136 0.000010 0.000010 0.002267 0.000010 0.074496 0.000010 0.001560 0.030127 0.000010 0.013919 0.000010 0.821342 0.000010 0.000010 0.004124 0.000010 0.000010
0.000010 0.000010 0.020502 0.000010 0.000010 0.000010 0.020985 0.011845 0.041896 0.000010 0.000010 0.014759 0.000010 0.000010 0.000010 0.889864 0.000010 0.000010 0.000010 0.000010 0.000010
0.000010 0.000149 0.000010 0.000010 0.000010 0.000010 0.004169 0.000010 0.108093 0.000010 0.000010 0.035031 0.000010 0.000010 0.000010 0.852398 0.000010 0.000010 0.000010 0.000010 0.000010
0.000010 0.001772 0.011211 0.000010 0.000010 0.000010 0.000454 0.000010 0.117124 0.000010 0.000010 0.061524 0.000010 0.000010 0.000010 0.807764 0.000010 0.000010 0.000010 0.000010 0.000010
0.000010 0.000010 0.000010 0.000010 0.000010 0.000010 0.017085 0.000010 0.074797 0.000010 0.000010 0.033256 0.000010 0.000010 0.000010 0.863527 0.000010 0.000010 0.000010 0.000010 0.011175
0.000010 0.002786 0.009708 0.014439 0.000010 0.000010 0.019435 0.000010 0.087634 0.000010 0.000010 0.017664 0.000010 0.000010 0.000010 0.848193 0.000010 0.000010 0.000010 0.000010 0.000010
0.000010 0.002307 0.000010 0.000010 0.000010 0.000010 0.007753 0.011230 0.135135 0.000010 0.000010 0.042428 0.000010 0.000010 0.000010 0.798021 0.000010 0.000916 0.002079 0.000010 0.000010
0.000010 0.000010 0.000010 0.000010 0.000010 0.000010 0.013226 0.000010 0.052146 0.000010 0.000010 0.017230 0.000010 0.000010 0.000010 0.917227 0.000010 0.000010 0.000010 0.000010 0.000010
0.000010 0.000010 0.000010 0.000010 0.000010 0.000010 0.027440 0.000010 0.046798 0.000010 0.000010 0.000010 0.000010 0.000010 0.000010 0.925583 0.000010 0.000010 0.000010 0.000010 0.000010
0.000010 0.000010 0.000010 0.000010 0.000010 0.000010 0.000010 0.000010 0.000010 0.000010 0.000010 0.999800 0.000010 0.000010 0.000010 0.000010 0.000010 0.000010 0.000010 0.000010 0.000010
0.033614 0.000010 0.000010 0.000010 0.000934 0.057257 0.000010 0.000010 0.000010 0.000010 0.000010 0.853542 0.000010 0.009303 0.000010 0.007782 0.011350 0.000010 0.000010 0.026088 0.000010
0.000010 0.000010 0.000010 0.000010 0.000010 0.000010 0.000010 0.000010 0.000010 0.000010 0.000010 0.999800 0.000010 0.000010 0.000010 0.000010 0.000010 0.000010 0.000010 0.000010 0.000010
0.000010 0.000010 0.000010 0.000010 0.000010 0.000010 0.000010 0.000010 0.000010 0.000010 0.000010 0.999800 0.000010 0.000010 0.000010 0.000010 0.000010 0.000010 0.000010 0.000010 0.000010
0.000010 0.000010 0.000010 0.000010 0.000010 0.000010 0.000010 0.000010 0.000010 0.000010 0.000010 0.999800 0.000010 0.000010 0.000010 0.000010 0.000010 0.000010 0.000010 0.000010 0.000010
0.027936 0.000010 0.000010 0.000010 0.000010 0.036688 0.000010 0.000010 0.000010 0.000010 0.000010 0.928806 0.000010 0.006400 0.000010 0.000010 0.000010 0.000010 0.000010 0.000010 0.000010
0.037547 0.000010 0.051154 0.000010 0.000010 0.117684 0.000010 0.006382 0.000010 0.002686 0.007910 0.670272 0.016753 0.026488 0.000603 0.030381 0.024519 0.000010 0.000010 0.007539 0.000010
0.028654 0.000010 0.034204 0.000010 0.000010 0.014188 0.000010 0.006082 0.000010 0.016756 0.009077 0.842421 0.012587 0.013280 0.000010 0.000010 0.022641 0.000010 0.000010 0.000010 0.000010
0.000010 0.000010 0.000010 0.000010 0.009349 0.000010 0.000010 0.000010 0.000010 0.002698 0.000010 0.945069 0.022460 0.000010 0.000010 0.001197 0.000010 0.000327 0.000010 0.018759 0.000010
0.000010 0.000010 0.000010 0.000010 0.000010 0.000010 0.000010 0.000010 0.000010 0.000010 0.000010 0.999800 0.000010 0.000010 0.000010 0.000010 0.000010 0.000010 0.000010 0.000010 0.000010
0.000010 0.000010 0.000010 0.000010 0.000010 0.000010 0.000010 0.000010 0.000010 0.000010 0.000010 0.999800 0.000010 0.000010 0.000010 0.000010 0.000010 0.000010 0.000010 0.000010 0.000010
0.000010 0.000010 0.000010 0.000010 0.000010 0.000010 0.000010 0.000010 0.000010 0.000010 0.000010 0.999800 0.000010 0.000010 0.000010 0.000010 0.000010 0.000010 0.000010 0.000010 0.000010
0.000010 0.000010 0.000010 0.000010 0.000010 0.022513 0.000010 0.000010 0.000010 0.000010 0.000010 0.964825 0.000010 0.000010 0.000010 0.000010 0.000010 0.004332 0.000010 0.008160 0.000010
0.000010 0.000010 0.000010 0.000010 0.000010 0.000010 0.000010 0.000010 0.000010 0.000010 0.000010 0.999800 0.000010 0.000010 0.000010 0.000010 0.000010 0.000010 0.000010 0.000010 0.000010
0.000010 0.000010 0.000010 0.000010 0.000010 0.000010 0.000010 0.000010 0.000010 0.000010 0.000010 0.999800 0.000010 0.000010 0.000010 0.000010 0.000010 0.000010 0.000010 0.000010 0.000010
0.000010 0.000010 0.000010 0.000010 0.000010 0.000010 0.000010 0.000010 0.000010 0.000010 0.000010 0.999800 0.000010 0.000010 0.000010 0.000010 0.000010 0.000010 0.000010 0.000010 0.000010
0.000010 0.000010 0.000010 0.000010 0.000010 0.000010 0.000010 0.000010 0.000010 0.000010 0.000010 0.999800 0.000010 0.000010 0.000010 0.000010 0.000010 0.000010 0.000010 0.000010 0.000010
0.000010 0.000010 0.000010 0.000010 0.000010 0.025069 0.000010 0.000010 0.000010 0.000552 0.002410 0.915221 0.000010 0.015888 0.003809 0.011744 0.010305 0.000010 0.000010 0.014882 0.000010
0.001354 0.000010 0.017142 0.000010 0.000010 0.000010 0.000010 0.000010 0.000010 0.000010 0.003224 0.975026 0.000010 0.000010 0.003094 0.000010 0.000010 0.000010 0.000010 0.000010 0.000010
0.000010 0.000010 0.000010 0.000010 0.000010 0.000010 0.000010 0.000010 0.000010 0.000010 0.008964 0.990846 0.000010 0.000010 0.000010 0.000010 0.000010 0.000010 0.000010 0.000010 0.000010
0.000010 0.000010 0.000010 0.000010 0.000010 0.000010 0.000010 0.000010 0.000010 0.000010 0.000010 0.998696 0.000010 0.001114 0.000010 0.000010 0.000010 0.000010 0.000010 0.000010 0.000010
0.000010 0.000010 0.027108 0.000010 0.000010 0.025644 0.000010 0.000010 0.000010 0.008672 0.004721 0.918184 0.000010 0.000010 0.004882 0.000010 0.000010 0.002296 0.000010 0.008364 0.000010
0.000010 0.000010 0.000010 0.000010 0.000010 0.000010 0.000010 0.000010 0.000010 0.000010 0.000010 0.999800 0.000010 0.000010 0.000010 0.000010 0.000010 0.000010 0.000010 0.000010 0.000010
0.000010 0.000010 0.000010 0.000010 0.000010 0.069777 0.000010 0.005810 0.000010 0.007771 0.018709 0.890731 0.000021 0.001563 0.000010 0.000010 0.000010 0.005488 0.000010 0.000010 0.000010
0.000010 0.000010 0.002781 0.000010 0.007641 0.017318 0.000010 0.000010 0.000010 0.000011 0.006530 0.913222 0.000010 0.017150 0.000010 0.000012 0.016786 0.003431 0.000010 0.015019 0.000010
0.000824 0.000010 0.008128 0.000010 0.010229 0.037545 0.000010 0.000010 0.000010 0.002669 0.000010 0.910075 0.000010 0.007243 0.000010 0.023157 0.000010 0.000010 0.000010 0.000010 0.000010
0.000010 0.000010 0.000010 0.000010 0.000010 0.000010 0.000010 0.000010 0.000010 0.000010 0.000010 0.999800 0.000010 0.000010 0.000010 0.000010 0.000010 0.000010 0.000010 0.000010 0.000010
0.014608 0.000010 0.010876 0.000010 0.000010 0.000010 0.000010 0.000010 0.000010 0.008886 0.000010 0.964141 0.000010 0.000010 0.001329 0.000010 0.000010 0.000010 0.000010 0.000010 0.000010
0.297231 0.001773 0.010256 0.000010 0.000010 0.034859 0.000010 0.000010 0.000010 0.000978 0.000010 0.609768 0.037118 0.002877 0.000010 0.000010 0.000013 0.005017 0.000010 0.000010 0.000010
0.000010 0.000010 0.000010 0.000010 0.025559 0.000010 0.000010 0.000010 0.000010 0.004812 0.000010 0.963595 0.000010 0.005864 0.000010 0.000010 0.000010 0.000010 0.000010 0.000010 0.000010
0.012243 0.000010 0.023148 0.000010 0.000010 0.000010 0.000010 0.000010 0.000010 0.000010 0.000010 0.960093 0.000010 0.000010 0.004346 0.000010 0.000010 0.000010 0.000010 0.000010 0.000010
0.029342 0.000010 0.058011 0.000010 0.000143 0.024504 0.000010 0.000010 0.000010 0.000010 0.000010 0.864671 0.000010 0.009132 0.000010 0.000010 0.000010 0.014057 0.000010 0.000010 0.000010
0.019207 0.000010 0.079767 0.000010 0.022943 0.036180 0.000010 0.000010 0.000010 0.000010 0.000498 0.841255 0.000010 0.000010 0.000010 0.000010 0.000010 0.000010 0.000010 0.000010 0.000010
0.104325 0.000010 0.007823 0.000010 0.000010 0.010203 0.000010 0.000010 0.000010 0.000010 0.000010 0.874463 0.000010 0.003026 0.000010 0.000010 0.000010 0.000010 0.000010 0.000010 0.000010
0.107963 0.000010 0.005211 0.000010 0.000010 0.000010 0.000010 0.000011 0.000010 0.000010 0.000536 0.845623 0.035342 0.000010 0.001275 0.000010 0.003909 0.000010 0.000010 0.000010 0.000010
0.052163 0.005399 0.007631 0.006650 0.007548 0.000010 0.000821 0.023552 0.063955 0.009723 0.000774 0.000010 0.000010 0.000010 0.000010 0.746913 0.020804 0.018981 0.001054 0.033972 0.000010
0.001530 0.020900 0.025058 0.000010 0.022670 0.026415 0.000010 0.000010 0.056401 0.000010 0.000010 0.000010 0.018214 0.034858 0.012020 0.692604 0.002024 0.024485 0.003413 0.059338 0.000010
0.063640 0.011150 0.000010 0.021039 0.020034 0.032666 0.019010 0.007058 0.000010 0.000010 0.009506 0.015495 0.049087 0.000010 0.014574 0.668698 0.001554 0.015269 0.000010 0.050734 0.000435
0.035247 0.000010 0.030367 0.000010 0.003159 0.015467 0.010820 0.014958 0.057067 0.000010 0.000010 0.024993 0.003117 0.023798 0.021430 0.649735 0.019482 0.018580 0.000701 0.062893 0.008145
0.045842 0.000010 0.012033 0.008808 0.025354 0.040720 0.007697 0.015778 0.055901 0.005673 0.012820 0.000010 0.008163 0.012633 0.000010 0.662848 0.009435 0.023949 0.002890 0.049414 0.000010
0.075615 0.009910 0.017176 0.055558 0.013714 0.029072 0.011171 0.011758 0.042477 0.000010 0.012208 0.016234 0.058155 0.004613 0.011385 0.553344 0.034646 0.000010 0.000010 0.042924 0.000010
0.032871 0.000010 0.029642 0.000010 0.000010 0.003269 0.005547 0.024453 0.038637 0.000010 0.000010 0.025398 0.000010 0.001686 0.023652 0.714948 0.002565 0.009602 0.000010 0.077584 0.010075
0.054759 0.000010 0.000010 0.018551 0.025014 0.000010 0.002615 0.004852 0.019967 0.006081 0.000010 0.018007 0.000010 0.009351 0.015506 0.728726 0.000010 0.015307 0.011733 0.065383 0.004090
0.000010 0.000010 0.900537 0.000010 0.000010 0.000010 0.000010 0.000010 0.000010 0.000010 0.000010 0.088616 0.005604 0.005073 0.000010 0.000010 0.000010 0.000010 0.000010 0.000010 0.000010
0.000010 0.000010 0.999800 0.000010 0.000010 0.000010 0.000010 0.000010 0.000010 0.000010 0.000010 0.000010 0.000010 0.000010 0.000010 0.000010 0.000010 0.000010 0.000010 0.000010 0.000010
0.000010 0.000010 0.994528 0.000010 0.000010 0.000010 0.000010 0.000010 0.000010 0.000010 0.000010 0.000010 0.001674 0.000010 0.003618 0.000010 0.000010 0.000010 0.000010 0.000010 0.000010
0.000010 0.000010 0.975873 0.000010 0.000010 0.000010 0.000010 0.000010 0.000010 0.001097 0.000010 0.015515 0.000010 0.000010 0.007345 0.000010 0.000010 0.000010 0.000010 0.000010 0.000010
0.000010 0.000010 0.962456 0.000011 0.000010 0.000010 0.000011 0.000010 0.000010 0.004884 0.000010 0.005799 0.000010 0.000010 0.000010 0.026689 0.000010 0.000010 0.000010 0.000010 0.000010
0.000010 0.000010 0.935408 0.000010 0.007079 0.000010 0.000010 0.000010 0.000010 0.000010 0.020652 0.000884 0.000010 0.019784 0.000010 0.000797 0.015256 0.000010 0.000010 0.000010 0.000010
0.000010 0.000010 0.981397 0.000010 0.011285 0.000010 0.000010 0.000010 0.000010 0.000010 0.000010 0.000010 0.000010 0.007138 0.000010 0.000010 0.000010 0.000010 0.000010 0.000010 0.000010
0.000010 0.000010 0.927751 0.000010 0.000010 0.000010 0.000010 0.000010 0.000010 0.000010 0.000010 0.060743 0.010308 0.000010 0.000010 0.000010 0.000010 0.001029 0.000010 0.000010 0.000010
0.000010 0.000010 0.971515 0.000010 0.000010 0.000010 0.000010 0.000010 0.000010 0.000010 0.000010 0.028295 0.000010 0.000010 0.000010 0.000010 0.000010 0.000010 0.000010 0.000010 0.000010
0.000010 0.000010 0.998254 0.000010 0.000010 0.000010 0.000010 0.000010 0.000010 0.000010 0.000010 0.000010 0.000010 0.001556 0.000010 0.000010 0.000010 0.000010 0.000010 0.000010 0.000010
0.000010 0.000010 0.999800 0.000010 0.000010 0.000010 0.000010 0.000010 0.000010 0.000010 0.000010 0.000010 0.000010 0.000010 0.000010 0.000010 0.000010 0.000010 0.000010 0.000010 0.000010
0.000010 0.000010 0.999800 0.000010 0.000010 0.000010 0.000010 0.000010 0.000010 0.000010 0.000010 0.000010 0.000010 0.000010 0.000010 0.000010 0.000010 0.000010 0.000010 0.000010 0.000010
0.000010 0.000010 0.928583 0.000010 0.000010 0.000010 0.000010 0.000010 0.000010 0.001858 0.025788 0.027995 0.000010 0.015616 0.000010 0.000010 0.000010 0.000010 0.000010 0.000010 0.000010
0.000010 0.000010 0.934491 0.000010 0.000010 0.000010 0.000010 0.000010 0.000010 0.000010 0.000010 0.045447 0.019883 0.000010 0.000010 0.000010 0.000010 0.000010 0.000010 0.000010 0.000010
0.000010 0.000010 0.999800 0.000010 0.000010 0.000010 0.000010 0.000010 0.000010 0.000010 0.000010 0.000010 0.000010 0.000010 0.000010 0.000010 0.000010 0.000010 0.000010 0.000010 0.000010
0.000010 0.000010 0.991522 0.000010 0.000010 0.000010 0.000010 0.000010 0.000010 0.000010 0.007467 0.000010 0.000830 0.000010 0.000010 0.000010 0.000010 0.000010 0.000010 0.000010 0.000010
0.000010 0.000010 0.999800 0.000010 0.000010 0.000010 0.000010 0.000010 0.000010 0.000010 0.000010 0.000010 0.000010 0.000010 0.000010 0.000010 0.000010 0.000010 0.000010 0.000010 0.000010
0.000010 0.000010 0.999800 0.000010 0.000010 0.000010 0.000010 0.000010 0.000010 0.000010 0.000010 0.000010 0.000010 0.000010 0.000010 0.000010 0.000010 0.000010 0.000010 0.000010 0.000010
0.000010 0.000010 0.993428 0.000010 0.000010 0.000010 0.000010 0.000010 0.000010 0.000010 0.000010 0.000010 0.000010 0.000010 0.000010 0.000010 0.000010 0.000010 0.000010 0.006382 0.000010
0.127930 0.000010 0.054112 0.021489 0.026319 0.035884 0.000010 0.003777 0.009990 0.019864 0.061229 0.049122 0.067343 0.043712 0.009529 0.424100 0.011112 0.003098 0.000010 0.010227 0.021131
0.078307 0.000010 0.099429 0.000010 0.029904 0.017925 0.000010 0.000010 0.000010 0.008182 0.055596 0.000010 0.025605 0.041526 0.000010 0.633250 0.000010 0.010166 0.000010 0.000010 0.000010
0.037937 0.000010 0.072537 0.000010 0.024477 0.025592 0.000010 0.000010 0.000010 0.003777 0.103779 0.054120 0.125835 0.040750 0.000010 0.488923 0.000010 0.008124 0.000010 0.014060 0.000010
0.049947 0.000010 0.068923 0.000010 0.019376 0.012413 0.000010 0.000010 0.000010 0.000010 0.095315 0.020945 0.113645 0.050943 0.000010 0.549832 0.007930 0.002135 0.000010 0.008507 0.000010
0.076958 0.000010 0.095832 0.000010 0.022821 0.043749 0.000010 0.011268 0.000010 0.013072 0.097616 0.020384 0.068975 0.030689 0.000010 0.492698 0.000010 0.000010 0.001543 0.024316 0.000010
0.099468 0.000010 0.089403 0.000010 0.036434 0.069613 0.002633 0.000010 0.000010 0.008586 0.068970 0.035687 0.027892 0.044824 0.000010 0.495101 0.003901 0.010440 0.000010 0.000010 0.006976
0.079519 0.000010 0.097463 0.000010 0.020033 0.044983 0.002498 0.000010 0.000010 0.010102 0.090367 0.018369 0.021347 0.045764 0.000010 0.511027 0.000010 0.004964 0.000010 0.044081 0.009411
0.090059 0.000010 0.123723 0.000010 0.013957 0.020992 0.000010 0.000010 0.000010 0.001841 0.060040 0.000010 0.009628 0.029851 0.000010 0.624099 0.000010 0.006225 0.000010 0.019484 0.000010
0.097763 0.000010 0.117233 0.000010 0.012518 0.061550 0.000010 0.000010 0.000010 0.005172 0.098743 0.012833 0.046575 0.045533 0.000010 0.445290 0.000010 0.000010 0.000680 0.050612 0.005417
0.034866 0.000010 0.024908 0.000010 0.000010 0.775295 0.000010 0.000010 0.000010 0.019889 0.005792 0.037502 0.006140 0.006590 0.012198 0.047357 0.000010 0.006821 0.000010 0.022554 0.000010
0.000010 0.000010 0.000010 0.000010 0.000010 0.976002 0.000010 0.000010 0.000010 0.000010 0.000010 0.015932 0.000010 0.007886 0.000010 0.000010 0.000010 0.000010 0.000010 0.000010 0.000010
0.033794 0.000010 0.000010 0.000010 0.017455 0.831643 0.000010 0.000010 0.000010 0.019641 0.018472 0.033329 0.000010 0.000010 0.000010 0.014192 0.000010 0.006912 0.000010 0.024442 0.000010
0.000010 0.000010 0.000010 0.000010 0.000010 0.999800 0.000010 0.000010 0.000010 0.000010 0.000010 0.000010 0.000010 0.000010 0.000010 0.000010 0.000010 0.000010 0.000010 0.000010 0.000010
0.012752 0.000010 0.000010 0.000010 0.010550 0.956949 0.000010 0.001994 0.000010 0.000010 0.000010 0.000010 0.000010 0.000010 0.000010 0.001413 0.000010 0.016192 0.000010 0.000010 0.000010
0.000010 0.000010 0.000010 0.000010 0.000010 0.976779 0.000010 0.000010 0.000010 0.000010 0.000010 0.010327 0.000010 0.000010 0.000010 0.000010 0.000010 0.012714 0.000010 0.000010 0.000010
0.007833 0.000010 0.005916 0.000010 0.009907 0.816869 0.000010 0.000010 0.000010 0.005245 0.008205 0.036895 0.000010 0.028074 0.000010 0.045920 0.000010 0.005461 0.000010 0.029574 0.000010
0.000010 0.000010 0.000010 0.000010 0.000010 0.983368 0.000010 0.000010 0.000010 0.000010 0.000010 0.000010 0.000010 0.000010 0.016442 0.000010 0.000010 0.000010 0.000010 0.000010 0.000010
0.000010 0.000010 0.000010 0.000010 0.000010 0.985804 0.000010 0.000010 0.000010 0.000010 0.000010 0.000010 0.000010 0.000010 0.014006 0.000010 0.000010 0.000010 0.000010 0.000010 0.000010
0.000010 0.000010 0.000010 0.000010 0.000010 0.986981 0.000010 0.000010 0.000010 0.000010 0.000010 0.000010 0.000010 0.000010 0.012829 0.000010 0.000010 0.000010 0.000010 0.000010 0.000010
0.000010 0.000010 0.000010 0.000010 0.000013 0.974007 0.000010 0.000010 0.000010 0.000010 0.000010 0.016286 0.000010 0.000010 0.009516 0.000010 0.000010 0.000017 0.000010 0.000010 0.000010
0.000010 0.000010 0.000010 0.000010 0.000010 0.982675 0.000010 0.000010 0.000010 0.000010 0.000010 0.000010 0.000010 0.000010 0.001757 0.008082 0.000010 0.005927 0.001399 0.000010 0.000010
0.000010 0.000010 0.000010 0.000010 0.000010 0.997985 0.000010 0.000010 0.000010 0.000010 0.000010 0.000010 0.000010 0.000010 0.000010 0.000010 0.000010 0.001825 0.000010 0.000010 0.000010
0.000010 0.000010 0.000010 0.000010 0.000010 0.988902 0.000010 0.000010 0.000010 0.000010 0.000010 0.000010 0.000010 0.000010 0.000785 0.000010 0.000010 0.010133 0.000010 0.000010 0.000010
0.039072 0.000010 0.028533 0.000010 0.032599 0.568035 0.000010 0.005693 0.000010 0.007456 0.033486 0.078139 0.012439 0.066463 0.000010 0.063616 0.008479 0.014074 0.000010 0.041847 0.000010
0.045972 0.000010 0.011844 0.000010 0.014977 0.724678 0.000010 0.000010 0.000010 0.008449 0.015073 0.046735 0.000010 0.039831 0.011676 0.043646 0.000010 0.010684 0.000010 0.026344 0.000010
0.000010 0.000010 0.000010 0.000010 0.000010 0.977824 0.000010 0.000010 0.000010 0.000144 0.000010 0.006519 0.000010 0.000010 0.000010 0.000010 0.000010 0.015343 0.000010 0.000010 0.000010
0.000010 0.000010 0.000010 0.000010 0.000010 0.999800 0.000010 0.000010 0.000010 0.000010 0.000010 0.000010 0.000010 0.000010 0.000010 0.000010 0.000010 0.000010 0.000010 0.000010 0.000010
0.000010 0.000010 0.000010 0.000010 0.000010 0.995379 0.000010 0.000010 0.000010 0.000010 0.000010 0.000010 0.000010 0.000010 0.004431 0.000010 0.000010 0.000010 0.000010 0.000010 0.000010
0.000010 0.000010 0.000010 0.000010 0.003367 0.970366 0.000010 0.000010 0.000010 0.000010 0.000010 0.000010 0.000010 0.000010 0.006910 0.000010 0.000010 0.019187 0.000010 0.000010 0.000010
0.044091 0.000010 0.091933 0.000010 0.001677 0.741146 0.000010 0.000010 0.000010 0.000010 0.031723 0.018303 0.020624 0.033113 0.000010 0.017269 0.000010 0.000010 0.000010 0.000010 0.000010
0.055808 0.000010 0.086643 0.000010 0.000010 0.742029 0.000010 0.000010 0.000010 0.002412 0.010579 0.060887 0.000735 0.027508 0.000010 0.013277 0.000010 0.000010 0.000010 0.000010 0.000010
0.047760 0.000010 0.063014 0.000010 0.000101 0.730541 0.000010 0.000010 0.000010 0.000010 0.014182 0.053036 0.021356 0.031586 0.000010 0.022162 0.004553 0.000010 0.000010 0.011608 0.000010
0.040599 0.000010 0.060250 0.000010 0.006891 0.703686 0.000010 0.000010 0.000010 0.000010 0.008770 0.068190 0.017430 0.049517 0.000010 0.024117 0.000010 0.000010 0.000010 0.020440 0.000010
0.050363 0.000010 0.054427 0.000010 0.000010 0.762417 0.000010 0.000010 0.000010 0.000010 0.000268 0.081037 0.010251 0.031895 0.000010 0.009212 0.000010 0.000010 0.000010 0.000010 0.000010
0.038559 0.000010 0.075659 0.000010 0.000016 0.733170 0.000010 0.000010 0.000010 0.002688 0.020197 0.042094 0.023633 0.043507 0.000010 0.016762 0.000010 0.000010 0.000010 0.003615 0.000010
0.037402 0.000010 0.044532 0.000010 0.000010 0.769868 0.000010 0.000914 0.000010 0.008719 0.019246 0.051582 0.001575 0.040784 0.004620 0.003011 0.000010 0.000010 0.000010 0.017658 0.000010
0.000010 0.000010 0.030259 0.000010 0.009086 0.781654 0.000010 0.000010 0.000010 0.001127 0.012513 0.108995 0.019482 0.036755 0.000010 0.000010 0.000010 0.000010 0.000010 0.000010 0.000010
0.023568 0.000010 0.065512 0.000010 0.003505 0.769310 0.000010 0.000010 0.000010 0.000010 0.023904 0.063369 0.006992 0.030663 0.000010 0.000016 0.013051 0.000010 0.000010 0.000010 0.000010
0.035811 0.000010 0.069947 0.000010 0.005252 0.736727 0.000010 0.000010 0.000010 0.000010 0.000944 0.030143 0.028923 0.049518 0.000286 0.039324 0.000010 0.000010 0.000010 0.003024 0.000010
0.045037 0.000010 0.065001 0.000010 0.000010 0.746902 0.000010 0.000010 0.000010 0.000010 0.009334 0.083881 0.014026 0.035489 0.000010 0.000010 0.000010 0.000010 0.000010 0.000199 0.000010
0.040191 0.000010 0.052306 0.000010 0.000010 0.773073 0.000010 0.000010 0.000010 0.000010 0.014366 0.052641 0.014235 0.046445 0.000010 0.006612 0.000010 0.000010 0.000010 0.000010 0.000010
0.035723 0.000010 0.062749 0.000010 0.000010 0.726843 0.000010 0.000010 0.000010 0.010186 0.000721 0.101014 0.032894 0.024746 0.000010 0.000019 0.000010 0.000010 0.000010 0.004995 0.000010
0.025458 0.000010 0.100471 0.000010 0.000010 0.762410 0.000010 0.000010 0.000010 0.000010 0.007947 0.052152 0.007256 0.034780 0.000010 0.000010 0.009395 0.000010 0.000010 0.000010 0.000010
0.052166 0.000010 0.039323 0.000010 0.000010 0.736311 0.000010 0.000010 0.000010 0.000010 0.012417 0.074686 0.015250 0.052535 0.000010 0.017181 0.000010 0.000010 0.000010 0.000010 0.000010
0.087109 0.000010 0.063091 0.000010 0.033951 0.325748 0.000010 0.000010 0.000010 0.059482 0.022338 0.030368 0.033124 0.051625 0.034585 0.113705 0.070651 0.001849 0.000010 0.072305 0.000010
0.044001 0.000010 0.084254 0.000010 0.000010 0.756122 0.000010 0.000010 0.000010 0.000010 0.018778 0.068702 0.000010 0.027987 0.000010 0.000016 0.000010 0.000010 0.000010 0.000010 0.000010
0.025193 0.000010 0.076523 0.000010 0.000010 0.742820 0.000010 0.000010 0.000010 0.001064 0.014353 0.046968 0.026973 0.037606 0.000010 0.021639 0.000010 0.000201 0.000010 0.006561 0.000010
0.000010 0.000010 0.000010 0.000010 0.024859 0.514762 0.000010 0.000481 0.000010 0.002600 0.434546 0.000010 0.000010 0.006012 0.000011 0.000010 0.000019 0.004461 0.000010 0.012139 0.000010
0.000010 0.000010 0.000010 0.000010 0.000010 0.000010 0.000010 0.000010 0.000010 0.000010 0.999800 0.000010 0.000010 0.000010 0.000010 0.000010 0.000010 0.000010 0.000010 0.000010 0.000010
0.000010 0.000010 0.000010 0.000010 0.000010 0.000010 0.000010 0.000010 0.000010 0.000010 0.999800 0.000010 0.000010 0.000010 0.000010 0.000010 0.000010 0.000010 0.000010 0.000010 0.000010
0.000010 0.000010 0.000010 0.000010 0.000010 0.000010 0.000010 0.000010 0.000010 0.000010 0.999790 0.000010 0.000010 0.000020 0.000010 0.000010 0.000010 0.000010 0.000010 0.000010 0.000010
0.000010 0.000010 0.000010 0.000010 0.000010 0.000010 0.000010 0.000010 0.000010 0.000010 0.999800 0.000010 0.000010 0.000010 0.000010 0.000010 0.000010 0.000010 0.000010 0.000010 0.000010
0.000010 0.000010 0.000010 0.000010 0.000010 0.000010 0.000010 0.000010 0.000010 0.000010 0.999800 0.000010 0.000010 0.000010 0.000010 0.000010 0.000010 0.000010 0.000010 0.000010 0.000010
0.061926 0.000010 0.000010 0.000010 0.018422 0.000010 0.000010 0.000010 0.000010 0.000010 0.832947 0.000010 0.000010 0.061994 0.000010 0.014632 0.000010 0.000010 0.000010 0.009930 0.000010
0.055410 0.000010 0.000010 0.000010 0.009160 0.000010 0.000010 0.000010 0.000010 0.004501 0.809591 0.000010 0.000010 0.071160 0.003740 0.032571 0.000010 0.000010 0.000010 0.013738 0.000010
0.000010 0.000010 0.000010 0.000010 0.000010 0.000010 0.000010 0.000010 0.000010 0.000010 0.999798 0.000010 0.000010 0.000012 0.000010 0.000010 0.000010 0.000010 0.000010 0.000010 0.000010
0.000010 0.000010 0.000010 0.000010 0.035937 0.000010 0.000010 0.000010 0.000010 0.000010 0.943564 0.000010 0.000010 0.011248 0.000010 0.003693 0.005399 0.000010 0.000010 0.000010 0.000010
0.000010 0.000010 0.000010 0.000010 0.000010 0.000010 0.000010 0.000010 0.000010 0.000010 0.999800 0.000010 0.000010 0.000010 0.000010 0.000010 0.000010 0.000010 0.000010 0.000010 0.000010
0.000010 0.000010 0.000010 0.000010 0.000010 0.000010 0.000010 0.000010 0.000010 0.000010 0.999800 0.000010 0.000010 0.000010 0.000010 0.000010 0.000010 0.000010 0.000010 0.000010 0.000010
0.001483 0.000010 0.000010 0.000010 0.000010 0.000010 0.000010 0.000010 0.000010 0.000010 0.986584 0.000010 0.000010 0.011753 0.000010 0.000010 0.000010 0.000010 0.000010 0.000010 0.000010
0.000010 0.000010 0.000010 0.000010 0.013961 0.000010 0.000010 0.000010 0.000010 0.000010 0.951089 0.000010 0.000010 0.014310 0.001360 0.000568 0.000010 0.011904 0.000010 0.006667 0.000010
0.000010 0.000010 0.000010 0.000010 0.000010 0.000010 0.000010 0.000010 0.000010 0.000010 0.999800 0.000010 0.000010 0.000010 0.000010 0.000010 0.000010 0.000010 0.000010 0.000010 0.000010
0.000010 0.000010 0.000010 0.000010 0.000010 0.000010 0.000010 0.000010 0.000010 0.000010 0.999799 0.000010 0.000010 0.000011 0.000010 0.000010 0.000010 0.000010 0.000010 0.000010 0.000010
0.000010 0.000010 0.000010 0.000010 0.000010 0.000010 0.000010 0.000010 0.000010 0.000010 0.999800 0.000010 0.000010 0.000010 0.000010 0.000010 0.000010 0.000010 0.000010 0.000010 0.000010
0.071113 0.000010 0.000010 0.000010 0.027816 0.000010 0.000010 0.000010 0.000010 0.000010 0.746240 0.000010 0.000010 0.093872 0.000010 0.040142 0.020667 0.000010 0.000010 0.000010 0.000010
0.000010 0.000010 0.000011 0.000010 0.000010 0.000010 0.000010 0.000010 0.000010 0.000010 0.999799 0.000010 0.000010 0.000010 0.000010 0.000010 0.000010 0.000010 0.000010 0.000010 0.000010
0.063259 0.000010 0.000010 0.000010 0.041840 0.003044 0.000010 0.000010 0.000010 0.000010 0.751802 0.000495 0.000010 0.074967 0.000010 0.050215 0.013654 0.000605 0.000010 0.000010 0.000010
0.000010 0.000010 0.000010 0.000010 0.999800 0.000010 0.000010 0.000010 0.000010 0.000010 0.000010 0.000010 0.000010 0.000010 0.000010 0.000010 0.000010 0.000010 0.000010 0.000010 0.000010
0.000010 0.000010 0.000010 0.000010 0.999799 0.000010 0.000010 0.000010 0.000010 0.000010 0.000010 0.000010 0.000010 0.000010 0.000010 0.000010 0.000010 0.000010 0.000010 0.000010 0.000010
0.000010 0.000010 0.000010 0.000010 0.999800 0.000010 0.000010 0.000010 0.000010 0.000010 0.000010 0.000010 0.000010 0.000010 0.000010 0.000010 0.000010 0.000010 0.000010 0.000010 0.000010
0.000010 0.000010 0.000010 0.000010 0.999800 0.000010 0.000010 0.000010 0.000010 0.000010 0.000010 0.000010 0.000010 0.000010 0.000010 0.000010 0.000010 0.000010 0.000010 0.000010 0.000010
0.000010 0.000010 0.000010 0.000010 0.999800 0.000010 0.000010 0.000010 0.000010 0.000010 0.000010 0.000010 0.000010 0.000010 0.000010 0.000010 0.000010 0.000010 0.000010 0.000010 0.000010
0.000010 0.000010 0.000010 0.000010 0.999800 0.000010 0.000010 0.000010 0.000010 0.000010 0.000010 0.000010 0.000010 0.000010 0.000010 0.000010 0.000010 0.000010 0.000010 0.000010 0.000010
0.029967 0.000010 0.000010 0.000010 0.786143 0.005494 0.000010 0.009448 0.000010 0.008165 0.013172 0.004747 0.001902 0.004646 0.001024 0.000010 0.029764 0.000010 0.000010 0.105439 0.000010
0.008320 0.000010 0.000010 0.000010 0.925637 0.000010 0.000010 0.000010 0.000010 0.000010 0.000010 0.000010 0.000010 0.000217 0.000010 0.000010 0.000010 0.014888 0.000010 0.050778 0.000010
0.000010 0.000010 0.000010 0.000010 0.999486 0.000010 0.000010 0.000010 0.000010 0.000010 0.000324 0.000010 0.000010 0.000010 0.000010 0.000010 0.000010 0.000010 0.000010 0.000010 0.000010
0.000010 0.000010 0.000010 0.000010 0.999800 0.000010 0.000010 0.000010 0.000010 0.000010 0.000010 0.000010 0.000010 0.000010 0.000010 0.000010 0.000010 0.000010 0.000010 0.000010 0.000010
0.052210 0.000010 0.000010 0.000010 0.832588 0.000010 0.000010 0.000010 0.000010 0.008914 0.000572 0.023803 0.000010 0.000010 0.001485 0.000010 0.016824 0.000010 0.000010 0.063473 0.000010
0.005735 0.000010 0.000010 0.000010 0.951693 0.000010 0.000010 0.000010 0.000010 0.000010 0.000010 0.000010 0.000010 0.000010 0.000010 0.000010 0.000011 0.000010 0.000010 0.042391 0.000010
0.026961 0.000010 0.000010 0.000010 0.879222 0.000010 0.000010 0.000010 0.000010 0.005174 0.005176 0.000010 0.000010 0.020757 0.000010 0.000010 0.000010 0.008978 0.000010 0.053591 0.000010
0.000010 0.000010 0.000010 0.000010 0.999800 0.000010 0.000010 0.000010 0.000010 0.000010 0.000010 0.000010 0.000010 0.000010 0.000010 0.000010 0.000010 0.000010 0.000010 0.000010 0.000010
0.000010 0.000010 0.000010 0.000010 0.999800 0.000010 0.000010 0.000010 0.000010 0.000010 0.000010 0.000010 0.000010 0.000010 0.000010 0.000010 0.000010 0.000010 0.000010 0.000010 0.000010
0.000010 0.000010 0.000010 0.000010 0.999800 0.000010 0.000010 0.000010 0.000010 0.000010 0.000010 0.000010 0.000010 0.000010 0.000010 0.000010 0.000010 0.000010 0.000010 0.000010 0.000010
0.000010 0.000010 0.000010 0.000010 0.999800 0.000010 0.000010 0.000010 0.000010 0.000010 0.000010 0.000010 0.000010 0.000010 0.000010 0.000010 0.000010 0.000010 0.000010 0.000010 0.000010
0.031023 0.000010 0.000010 0.000010 0.933547 0.000010 0.000010 0.000010 0.000010 0.000010 0.000010 0.000010 0.000010 0.000010 0.000010 0.000010 0.000010 0.000010 0.000010 0.035250 0.000010
0.015001 0.000010 0.000010 0.000010 0.972037 0.000010 0.000010 0.000010 0.000010 0.000010 0.000010 0.000010 0.000010 0.007535 0.000010 0.005255 0.000010 0.000010 0.000011 0.000010 0.000010
0.000010 0.000010 0.000010 0.000010 0.999800 0.000010 0.000010 0.000010 0.000010 0.000010 0.000010 0.000010 0.000010 0.000010 0.000010 0.000010 0.000010 0.000010 0.000010 0.000010 0.000010
0.000010 0.000010 0.000010 0.000010 0.000010 0.000010 0.000010 0.000010 0.000010 0.000010 0.033003 0.000010 0.000010 0.926442 0.000010 0.029230 0.000010 0.008321 0.000010 0.002844 0.000010
0.000010 0.000010 0.000010 0.000010 0.000010 0.000010 0.000010 0.000010 0.000010 0.000010 0.003382 0.000010 0.000010 0.996428 0.000010 0.000010 0.000010 0.000010 0.000010 0.000010 0.000010
0.000010 0.000010 0.000010 0.000010 0.000010 0.000010 0.000010 0.000010 0.000010 0.000010 0.000010 0.000010 0.000010 0.999800 0.000010 0.000010 0.000010 0.000010 0.000010 0.000010 0.000010
0.000010 0.000010 0.000010 0.000010 0.000010 0.000010 0.000010 0.000010 0.000010 0.000010 0.000010 0.000010 0.000010 0.999800 0.000010 0.000010 0.000010 0.000010 0.000010 0.000010 0.000010
0.000010 0.000010 0.000010 0.000010 0.000010 0.000010 0.000010 0.000010 0.000010 0.000010 0.021215 0.000010 0.000010 0.978595 0.000010 0.000010 0.000010 0.000010 0.000010 0.000010 0.000010
0.000010 0.000010 0.000010 0.000010 0.000010 0.000010 0.000010 0.000010 0.000010 0.000010 0.000010 0.000010 0.000010 0.999800 0.000010 0.000010 0.000010 0.000010 0.000010 0.000010 0.000010
0.000010 0.000010 0.000010 0.000010 0.000010 0.000010 0.000010 0.000010 0.000010 0.000010 0.000010 0.000010 0.000010 0.999800 0.000010 0.000010 0.000010 0.000010 0.000010 0.000010 0.000010
0.000010 0.000010 0.000010 0.000010 0.000010 0.000010 0.000010 0.000010 0.000010 0.000010 0.000010 0.000010 0.000010 0.999800 0.000010 0.000010 0.000010 0.000010 0.000010 0.000010 0.000010
0.000010 0.000010 0.000010 0.000010 0.000010 0.000010 0.000010 0.000010 0.000010 0.000010 0.000010 0.000010 0.000010 0.999800 0.000010 0.000010 0.000010 0.000010 0.000010 0.000010 0.000010
0.000010 0.000010 0.000010 0.000010 0.000010 0.000010 0.000010 0.000010 0.000010 0.000010 0.000010 0.000010 0.000010 0.999800 0.000010 0.000010 0.000010 0.000010 0.000010 0.000010 0.000010
0.033140 0.000010 0.000010 0.000010 0.000964 0.000010 0.000010 0.000010 0.000010 0.000010 0.017650 0.000010 0.000010 0.941346 0.000010 0.006740 0.000010 0.000010 0.000010 0.000010 0.000010
0.000010 0.000010 0.000010 0.000010 0.000010 0.000010 0.000010 0.000010 0.000010 0.000010 0.009006 0.000010 0.000010 0.989836 0.000010 0.000010 0.000010 0.000010 0.000010 0.000978 0.000010
0.026122 0.000010 0.000010 0.000010 0.000010 0.000010 0.000010 0.000010 0.000010 0.005894 0.017614 0.000010 0.000010 0.934397 0.007490 0.008333 0.000010 0.000010 0.000010 0.000010 0.000010
0.000010 0.000010 0.000010 0.000010 0.000010 0.000010 0.000010 0.000010 0.000010 0.000010 0.000010 0.000010 0.000010 0.997915 0.001895 0.000010 0.000010 0.000010 0.000010 0.000010 0.000010
0.000010 0.000010 0.000010 0.000010 0.000010 0.000010 0.000010 0.000010 0.000010 0.000010 0.000010 0.000010 0.000010 0.999800 0.000010 0.000010 0.000010 0.000010 0.000010 0.000010 0.000010
0.000010 0.000010 0.000010 0.000010 0.000010 0.000010 0.000010 0.000010 0.000010 0.000010 0.000010 0.000010 0.000010 0.999800 0.000010 0.000010 0.000010 0.000010 0.000010 0.000010 0.000010
0.000010 0.000010 0.004517 0.000010 0.000010 0.049491 0.000010 0.000010 0.000010 0.000010 0.000010 0.004776 0.000010 0.941046 0.000010 0.000010 0.000010 0.000010 0.000010 0.000010 0.000010
0.000010 0.000010 0.000010 0.000010 0.000010 0.000010 0.000010 0.000010 0.000010 0.000010 0.000010 0.000010 0.000010 0.999800 0.000010 0.000010 0.000010 0.000010 0.000010 0.000010 0.000010
0.000010 0.000010 0.000010 0.000010 0.000010 0.000010 0.000010 0.000010 0.000010 0.000010 0.052259 0.000010 0.000010 0.942866 0.000010 0.004695 0.000010 0.000010 0.000010 0.000010 0.000010
0.000010 0.000010 0.000010 0.000010 0.000010 0.000010 0.000010 0.000010 0.000010 0.000010 0.000010 0.000010 0.000010 0.999800 0.000010 0.000010 0.000010 0.000010 0.000010 0.000010 0.000010
0.000010 0.000010 0.000010 0.000010 0.000010 0.045157 0.000010 0.000010 0.000010 0.000010 0.000010 0.000010 0.000010 0.000010 0.000010 0.000010 0.000010 0.000010 0.000010 0.954653 0.000010
0.000010 0.000010 0.000010 0.000010 0.000010 0.000010 0.000010 0.000010 0.000010 0.000010 0.000010 0.005992 0.000010 0.000010 0.000010 0.000010 0.000010 0.000010 0.000010 0.993818 0.000010
0.000010 0.000010 0.000010 0.000010 0.000010 0.000010 0.000010 0.000010 0.000010 0.000010 0.000010 0.000010 0.000010 0.000010 0.000010 0.000010 0.000010 0.000010 0.000010 0.999800 0.000010
0.000010 0.000010 0.000010 0.000010 0.000010 0.000010 0.000010 0.000010 0.000010 0.000010 0.000010 0.000010 0.000010 0.000010 0.000010 0.000010 0.000010 0.000010 0.000010 0.999800 0.000010
0.000010 0.000010 0.000010 0.000010 0.000010 0.000010 0.000010 0.000010 0.000010 0.000010 0.000010 0.000010 0.000010 0.000010 0.000010 0.000010 0.000010 0.000010 0.000010 0.999800 0.000010
0.000010 0.000010 0.000010 0.000010 0.000010 0.032303 0.000010 0.000010 0.000010 0.000010 0.000648 0.000010 0.000010 0.002381 0.007888 0.000010 0.000010 0.000010 0.000010 0.956621 0.000010
0.000010 0.000010 0.000010 0.000010 0.000010 0.000010 0.000010 0.000010 0.000010 0.000010 0.000010 0.000010 0.000010 0.000010 0.000010 0.000010 0.000010 0.000010 0.000010 0.999800 0.000010
0.000010 0.000010 0.000010 0.000010 0.000010 0.000010 0.000010 0.000010 0.000010 0.000010 0.000010 0.000010 0.000010 0.000010 0.000010 0.000010 0.000010 0.000010 0.000010 0.999800 0.000010
0.000010 0.000010 0.000010 0.000010 0.000010 0.000010 0.000010 0.000010 0.000010 0.000010 0.000010 0.000010 0.000010 0.000010 0.000010 0.000010 0.000010 0.004016 0.000010 0.995794 0.000010
0.000010 0.000010 0.000010 0.000010 0.000010 0.047109 0.000010 0.000010 0.000010 0.000010 0.000010 0.000010 0.000010 0.000010 0.000010 0.000010 0.000010 0.000010 0.000010 0.952701 0.000010
0.000010 0.000010 0.000010 0.000010 0.000010 0.000010 0.000010 0.000010 0.000010 0.000010 0.000010 0.000010 0.000010 0.000010 0.000010 0.000010 0.000010 0.000010 0.000010 0.999800 0.000010
0.000010 0.000010 0.000010 0.000010 0.000010 0.000010 0.000010 0.000010 0.000010 0.000010 0.000010 0.000010 0.000010 0.000010 0.000010 0.000010 0.000010 0.003371 0.000010 0.996439 0.000010
0.000010 0.000010 0.000010 0.000010 0.000010 0.000010 0.000010 0.000010 0.000010 0.000010 0.000010 0.000010 0.000010 0.000010 0.000010 0.000010 0.000010 0.000010 0.000010 0.999800 0.000010
0.043673 0.000010 0.005066 0.000010 0.014848 0.030643 0.000010 0.000010 0.000010 0.002893 0.000018 0.016276 0.000010 0.000010 0.001307 0.000010 0.002449 0.002462 0.000010 0.880264 0.000010
0.000010 0.000010 0.000010 0.000010 0.000010 0.009217 0.000010 0.000010 0.000010 0.000010 0.000010 0.001756 0.000010 0.000010 0.000010 0.000010 0.000010 0.004414 0.000010 0.984443 0.000010
0.016516 0.000010 0.000010 0.000010 0.000010 0.000010 0.000010 0.000010 0.000010 0.000010 0.000377 0.000010 0.000010 0.000010 0.000010 0.000010 0.000010 0.015692 0.000010 0.967245 0.000010
0.000010 0.000010 0.000010 0.000010 0.001354 0.030632 0.000010 0.000010 0.000010 0.000010 0.000010 0.008598 0.000010 0.012034 0.000010 0.000010 0.000010 0.000010 0.000010 0.947223 0.000010
0.026926 0.000010 0.000010 0.000010 0.000010 0.000010 0.000010 0.000010 0.000010 0.000010 0.000337 0.010216 0.000010 0.019504 0.000010 0.000010 0.000010 0.000010 0.000010 0.942858 0.000010
0.101166 0.000010 0.000010 0.000010 0.000010 0.000010 0.000010 0.000010 0.000010 0.000010 0.004216 0.015120 0.000010 0.000010 0.002266 0.000010 0.000010 0.000010 0.000010 0.877072 0.000010
0.000010 0.000010 0.000010 0.000010 0.000010 0.000010 0.000010 0.000010 0.000010 0.000010 0.000010 0.000010 0.000010 0.000010 0.000010 0.000010 0.000010 0.000010 0.000010 0.999800 0.000010
0.036221 0.000010 0.052512 0.000010 0.015486 0.624238 0.000010 0.000010 0.000010 0.000010 0.017300 0.152820 0.000010 0.047624 0.012995 0.012596 0.000010 0.000010 0.000010 0.028099 0.000010
0.056720 0.000010 0.065333 0.000010 0.008549 0.634859 0.000010 0.000010 0.000010 0.007092 0.000010 0.174800 0.004860 0.022704 0.002581 0.000010 0.006058 0.012721 0.000010 0.003634 0.000010
0.049521 0.000010 0.042045 0.000010 0.003041 0.705940 0.000010 0.000010 0.000010 0.000010 0.000010 0.126321 0.003118 0.020207 0.000010 0.037345 0.008246 0.004107 0.000010 0.000010 0.000010
0.029557 0.000010 0.069946 0.000010 0.000010 0.703648 0.000010 0.000010 0.000010 0.000010 0.000010 0.171482 0.000010 0.024499 0.000010 0.000010 0.000010 0.000010 0.000010 0.000718 0.000010
0.014431 0.000010 0.040295 0.000010 0.000010 0.707855 0.000010 0.000012 0.000010 0.000010 0.000010 0.150343 0.009718 0.022944 0.029435 0.000010 0.003273 0.000010 0.000010 0.021585 0.000010
0.047054 0.000010 0.038807 0.000010 0.001293 0.678262 0.000010 0.000010 0.000010 0.001323 0.000010 0.167161 0.000434 0.039019 0.011915 0.002674 0.000010 0.000010 0.000010 0.011957 0.000010
0.032951 0.000010 0.042033 0.000010 0.000010 0.661074 0.000010 0.000010 0.000010 0.008631 0.012677 0.161646 0.015641 0.033487 0.000010 0.000010 0.020319 0.011431 0.000010 0.000010 0.000010
0.017993 0.000010 0.041569 0.000010 0.000010 0.743726 0.000010 0.004495 0.000010 0.001626 0.000010 0.147471 0.000010 0.011558 0.006443 0.000010 0.000010 0.009418 0.000010 0.015590 0.000010
0.014880 0.000010 0.048520 0.000010 0.000010 0.704510 0.000010 0.000010 0.000010 0.000010 0.000010 0.172755 0.000010 0.021222 0.021650 0.000010 0.000010 0.000772 0.000010 0.015560 0.000010
0.061160 0.000010 0.033674 0.000010 0.016036 0.609507 0.000010 0.000010 0.000010 0.000010 0.012559 0.200609 0.002230 0.039444 0.013861 0.000010 0.010811 0.000010 0.000010 0.000010 0.000010
0.056310 0.000010 0.031082 0.000010 0.002225 0.707760 0.000010 0.006078 0.000010 0.006673 0.001245 0.153577 0.000010 0.029777 0.005163 0.000010 0.000010 0.000010 0.000010 0.000010 0.000010
0.022657 0.000010 0.037784 0.000010 0.016418 0.682606 0.000010 0.000010 0.000010 0.003569 0.000010 0.152128 0.000010 0.018935 0.023515 0.007088 0.016736 0.002626 0.000010 0.015849 0.000010
0.014350 0.000010 0.051726 0.000010 0.011762 0.729974 0.001642 0.000010 0.000010 0.000011 0.001048 0.162637 0.010214 0.007765 0.008771 0.000010 0.000010 0.000010 0.000010 0.000010 0.000010
0.049428 0.000010 0.046981 0.000010 0.000010 0.674143 0.000010 0.000010 0.000010 0.003630 0.000010 0.183454 0.009729 0.016759 0.007593 0.000010 0.000010 0.005559 0.000010 0.002614 0.000010
0.037142 0.000010 0.029060 0.000010 0.002658 0.648655 0.000010 0.000010 0.000010 0.018860 0.000010 0.187919 0.003456 0.028549 0.009914 0.013838 0.009436 0.000010 0.000010 0.010424 0.000010
0.030742 0.000010 0.037791 0.000010 0.008030 0.673996 0.000010 0.000010 0.000010 0.000011 0.013733 0.196798 0.000010 0.025603 0.001416 0.000010 0.001952 0.009829 0.000010 0.000010 0.000010
0.026960 0.000010 0.052991 0.000010 0.001552 0.648549 0.000010 0.004814 0.000010 0.006632 0.000445 0.178707 0.003014 0.039080 0.005622 0.001158 0.000787 0.000010 0.000010 0.029620 0.000010
0.028944 0.000010 0.039687 0.000010 0.000010 0.673306 0.000010 0.000010 0.000010 0.012409 0.009198 0.171526 0.000010 0.033023 0.010583 0.014646 0.001042 0.000956 0.000010 0.004590 0.000010
0.016484 0.000010 0.025886 0.000010 0.000010 0.703127 0.000010 0.000010 0.000010 0.011168 0.015464 0.130744 0.000010 0.049778 0.000010 0.000010 0.002216 0.000010 0.000010 0.045013 0.000010
0.041767 0.000010 0.013127 0.000010 0.002372 0.698645 0.000010 0.000010 0.000010 0.009577 0.000010 0.212051 0.000010 0.006424 0.006085 0.001631 0.004279 0.000010 0.000010 0.003943 0.000010
0.053312 0.028317 0.005907 0.106087 0.041802 0.087914 0.015043 0.000010 0.100299 0.098911 0.025856 0.000010 0.000010 0.020673 0.084939 0.054942 0.181319 0.000010 0.000010 0.044254 0.050377
0.059427 0.010801 0.000010 0.131234 0.043510 0.053882 0.000377 0.020745 0.092407 0.096585 0.024183 0.000010 0.000010 0.029191 0.049247 0.101504 0.191416 0.000010 0.000010 0.044973 0.050469
0.058387 0.005723 0.000010 0.164462 0.042835 0.026236 0.014643 0.013995 0.129286 0.113529 0.024276 0.000010 0.000010 0.014707 0.032239 0.088873 0.183208 0.015341 0.003073 0.042397 0.026760
0.060528 0.000010 0.007916 0.116540 0.042214 0.091548 0.007986 0.014789 0.084541 0.090609 0.017170 0.000010 0.000010 0.032054 0.045959 0.083430 0.196725 0.000010 0.000010 0.091605 0.016338
0.043945 0.000010 0.001960 0.104329 0.079152 0.069460 0.007832 0.000010 0.079795 0.098700 0.018618 0.000010 0.009618 0.040597 0.069587 0.070096 0.216014 0.000010 0.006732 0.083516 0.000010
0.045824 0.016028 0.000010 0.130175 0.041657 0.054722 0.004170 0.000010 0.197029 0.107882 0.013173 0.000010 0.009907 0.025277 0.064867 0.043816 0.191851 0.000010 0.000010 0.043552 0.010020
0.071551 0.000822 0.002131 0.090603 0.081527 0.052786 0.010920 0.000010 0.097372 0.095510 0.015262 0.000010 0.000010 0.041061 0.067662 0.070649 0.200889 0.003356 0.000010 0.097851 0.000010
0.061963 0.010148 0.007072 0.100060 0.080664 0.050638 0.000010 0.006481 0.085242 0.089360 0.018928 0.000010 0.000010 0.034428 0.067612 0.095108 0.190343 0.000010 0.000010 0.084066 0.017836
0.033209 0.022955 0.000010 0.117938 0.050344 0.165145 0.007062 0.004154 0.152977 0.086719 0.005161 0.006454 0.000010 0.014974 0.061598 0.041786 0.161027 0.018892 0.000010 0.019174 0.030400
0.017644 0.031524 0.000010 0.131570 0.038389 0.022520 0.020741 0.004507 0.127300 0.109784 0.008755 0.000010 0.000010 0.030826 0.047556 0.072894 0.199800 0.013985 0.000010 0.060306 0.061862
0.030212 0.020509 0.000010 0.113083 0.042479 0.036125 0.027426 0.024493 0.203492 0.091949 0.010150 0.000681 0.000010 0.022607 0.058767 0.069549 0.179472 0.000565 0.000010 0.053915 0.014496
0.034473 0.000010 0.000010 0.139729 0.032892 0.026968 0.001198 0.008002 0.191893 0.116757 0.014157 0.000010 0.000010 0.023484 0.045159 0.038694 0.204442 0.026723 0.000010 0.055468 0.039910
0.026527 0.002606 0.000010 0.169160 0.051180 0.057651 0.000010 0.001748 0.190600 0.106706 0.000010 0.000010 0.000010 0.015885 0.046619 0.053763 0.170330 0.009683 0.000010 0.066931 0.030551
0.047860 0.010686 0.000010 0.178517 0.031288 0.049441 0.013488 0.000516 0.123761 0.110111 0.007707 0.000010 0.000010 0.009041 0.077332 0.049284 0.175371 0.008167 0.000010 0.046972 0.060418
0.052247 0.019798 0.000010 0.122744 0.058548 0.041584 0.016576 0.030382 0.175481 0.091207 0.012372 0.000010 0.000010 0.037317 0.049698 0.045817 0.170361 0.007903 0.000010 0.033308 0.034616
0.038590 0.018420 0.000010 0.137570 0.042720 0.042044 0.014147 0.011014 0.183778 0.118974 0.008032 0.000010 0.000010 0.030044 0.062099 0.042834 0.200774 0.017666 0.000010 0.019745 0.011510
0.046134 0.003551 0.000010 0.142520 0.066176 0.030894 0.012901 0.015792 0.150019 0.073467 0.009829 0.000010 0.000010 0.013409 0.051139 0.062774 0.159989 0.013673 0.000010 0.128737 0.018955
0.022435 0.010235 0.000010 0.169124 0.060036 0.024179 0.016737 0.004929 0.195250 0.107440 0.000010 0.000010 0.000010 0.005974 0.077164 0.050744 0.176733 0.007366 0.000010 0.044156 0.027447
0.037572 0.015043 0.008720 0.161579 0.027465 0.006825 0.005083 0.000010 0.193868 0.107575 0.003300 0.000010 0.001998 0.013874 0.067872 0.050908 0.207882 0.019852 0.000010 0.034687 0.035868
0.020760 0.022661 0.000010 0.180421 0.039815 0.029359 0.006633 0.013526 0.152490 0.097105 0.003578 0.000010 0.000010 0.024784 0.051648 0.068592 0.180022 0.011049 0.000010 0.033182 0.064337
0.008974 0.000010 0.000010 0.162366 0.040556 0.036355 0.004585 0.032440 0.200346 0.103474 0.008814 0.000010 0.000010 0.010318 0.060392 0.050257 0.177898 0.018831 0.000010 0.046370 0.037975
0.000010 0.019346 0.000010 0.156646 0.051270 0.090408 0.000010 0.000011 0.180456 0.091646 0.000010 0.000010 0.000010 0.016089 0.068546 0.039798 0.181808 0.011279 0.005162 0.051855 0.035619
0.058939 0.004670 0.005218 0.170004 0.030358 0.027931 0.009475 0.011180 0.197678 0.099986 0.004371 0.000010 0.000010 0.000010 0.065692 0.048596 0.206218 0.015244 0.000010 0.026320 0.018079
0.043305 0.007669 0.000010 0.172292 0.043198 0.038816 0.012316 0.000010 0.190447 0.106287 0.000010 0.000010 0.000010 0.018965 0.048532 0.044490 0.184185 0.020588 0.000010 0.022760 0.046090
0.054371 0.025462 0.000010 0.201548 0.038062 0.075666 0.000010 0.007627 0.104057 0.076120 0.000010 0.000010 0.000010 0.011265 0.131431 0.041416 0.137651 0.026676 0.000010 0.029903 0.038686
0.020114 0.022635 0.000010 0.238560 0.029561 0.053360 0.002559 0.014564 0.125952 0.077470 0.004888 0.000010 0.000010 0.012787 0.121696 0.034745 0.140460 0.007227 0.000010 0.055309 0.038074
0.010314 0.020417 0.000010 0.232642 0.016477 0.090889 0.000010 0.021382 0.100914 0.062313 0.000010 0.001924 0.000010 0.013903 0.115688 0.052626 0.157505 0.001284 0.000010 0.062483 0.039191
0.041265 0.048900 0.006773 0.195517 0.035744 0.037087 0.011213 0.008195 0.114974 0.087192 0.002614 0.000010 0.000010 0.024741 0.073949 0.053995 0.144029 0.038011 0.000010 0.023233 0.052535
0.000010 0.031383 0.000010 0.224759 0.028042 0.042035 0.000010 0.000010 0.107473 0.086274 0.015417 0.000010 0.000010 0.019114 0.147158 0.018526 0.175531 0.014119 0.000010 0.040785 0.049312
0.000010 0.038445 0.000010 0.275187 0.018317 0.040589 0.000011 0.010636 0.084263 0.077622 0.000010 0.004971 0.000010 0.008496 0.125741 0.055443 0.169110 0.009003 0.000010 0.043120 0.038996
0.003658 0.022839 0.000010 0.248753 0.037411 0.038728 0.018216 0.017278 0.085643 0.082723 0.000010 0.000010 0.000010 0.003638 0.109085 0.050631 0.156002 0.015239 0.000010 0.060902 0.049203
0.041727 0.011996 0.000010 0.319800 0.020005 0.052641 0.000010 0.010384 0.053185 0.074746 0.001512 0.000010 0.000010 0.009732 0.110563 0.046684 0.174504 0.019594 0.000010 0.025456 0.027419
0.009880 0.012920 0.000010 0.138381 0.038129 0.033729 0.000016 0.018266 0.196135 0.115417 0.008208 0.000010 0.000010 0.021289 0.040702 0.064840 0.205436 0.011775 0.000010 0.058530 0.026308
0.057324 0.008229 0.000010 0.120431 0.046861 0.027765 0.008174 0.009827 0.194876 0.100230 0.017283 0.000010 0.000010 0.038484 0.064264 0.028995 0.181992 0.005330 0.000010 0.076577 0.013318
0.028333 0.000010 0.000010 0.172253 0.056974 0.015897 0.000461 0.030595 0.192189 0.123647 0.024546 0.000010 0.000010 0.023902 0.016707 0.057035 0.207648 0.011598 0.000010 0.038154 0.000010
0.048618 0.000010 0.000010 0.133743 0.038902 0.034779 0.000010 0.024005 0.162056 0.133796 0.008874 0.000010 0.000010 0.002201 0.043520 0.027027 0.199295 0.011395 0.000010 0.060811 0.070918
0.080266 0.008633 0.007467 0.101563 0.100834 0.049540 0.000010 0.001736 0.149871 0.108763 0.024996 0.000010 0.000010 0.034523 0.072708 0.051454 0.168926 0.000010 0.000010 0.036456 0.002216
0.031186 0.026139 0.000010 0.166479 0.014580 0.044024 0.002496 0.002021 0.140046 0.119570 0.000010 0.000010 0.000010 0.026195 0.059657 0.055225 0.197720 0.011579 0.000010 0.058427 0.044605
0.058084 0.006852 0.000010 0.131034 0.072876 0.035312 0.012358 0.004296 0.165825 0.129998 0.005908 0.000010 0.000010 0.019917 0.062018 0.051262 0.179874 0.003301 0.000010 0.043291 0.017754
0.051963 0.009509 0.009273 0.131569 0.089759 0.044159 0.007378 0.036975 0.144147 0.110551 0.000010 0.000010 0.000010 0.022485 0.025707 0.021336 0.160422 0.016132 0.002339 0.087088 0.029177
0.000010 0.005227 0.000010 0.123892 0.000010 0.000010 0.000010 0.149896 0.000010 0.000010 0.000010 0.000010 0.000010 0.000010 0.702481 0.000010 0.000010 0.018344 0.000010 0.000010 0.000010
0.000010 0.000010 0.000010 0.139401 0.000010 0.000010 0.010398 0.143318 0.000010 0.000010 0.000010 0.000010 0.000010 0.000010 0.705364 0.000010 0.000010 0.000010 0.001359 0.000010 0.000010
0.000010 0.000010 0.000010 0.177282 0.000010 0.000010 0.000568 0.127680 0.000010 0.000010 0.000010 0.000010 0.000010 0.000010 0.676705 0.000010 0.000011 0.017604 0.000010 0.000010 0.000010
0.000010 0.000010 0.000010 0.224887 0.000010 0.000010 0.000010 0.182541 0.000010 0.000010 0.000010 0.000010 0.000010 0.000010 0.564005 0.000010 0.000010 0.028397 0.000010 0.000010 0.000010
0.000010 0.008366 0.000010 0.117164 0.000010 0.000010 0.012560 0.143722 0.005648 0.000010 0.000010 0.000010 0.000010 0.000010 0.695617 0.000010 0.000010 0.015740 0.001053 0.000010 0.000010
0.000010 0.017102 0.000010 0.234917 0.000010 0.000010 0.015485 0.130427 0.011380 0.000010 0.000010 0.000010 0.000010 0.000010 0.570274 0.000010 0.000010 0.018369 0.000274 0.000010 0.001654
0.000010 0.000010 0.000010 0.000010 0.000010 0.000010 0.000010 0.204204 0.000010 0.000010 0.000010 0.000010 0.000010 0.000010 0.792254 0.000010 0.000010 0.003362 0.000010 0.000010 0.000010
0.000010 0.000010 0.000010 0.000010 0.000010 0.000010 0.000010 0.193615 0.000010 0.000010 0.000010 0.000010 0.000010 0.000010 0.806195 0.000010 0.000010 0.000010 0.000010 0.000010 0.000010
0.000010 0.000014 0.000011 0.000010 0.000010 0.000010 0.000010 0.181003 0.000010 0.000010 0.000010 0.000010 0.000010 0.000010 0.818803 0.000010 0.000010 0.000010 0.000010 0.000010 0.000010
0.000010 0.000010 0.000010 0.000010 0.000010 0.000010 0.000010 0.168089 0.000010 0.000010 0.000010 0.000010 0.000010 0.000010 0.831721 0.000010 0.000010 0.000010 0.000010 0.000010 0.000010
0.000010 0.000010 0.000010 0.000010 0.000010 0.000010 0.000010 0.154951 0.000010 0.000010 0.000010 0.000010 0.000010 0.000010 0.844859 0.000010 0.000010 0.000010 0.000010 0.000010 0.000010
0.000010 0.000010 0.000010 0.000010 0.000010 0.000010 0.000010 0.146659 0.000010 0.000010 0.000010 0.000010 0.000010 0.000010 0.853151 0.000010 0.000010 0.000010 0.000010 0.000010 0.000010
0.000010 0.000010 0.000010 0.000010 0.000010 0.000010 0.000010 0.154559 0.000010 0.000010 0.000010 0.000010 0.000010 0.000010 0.845251 0.000010 0.000010 0.000010 0.000010 0.000010 0.000010
0.000010 0.000010 0.000010 0.000010 0.000010 0.000010 0.000010 0.175066 0.000010 0.000010 0.000010 0.000010 0.000010 0.000010 0.824744 0.000010 0.000010 0.000010 0.000010 0.000010 0.000010
0.000010 0.000010 0.000010 0.000010 0.000010 0.000010 0.000010 0.202240 0.000010 0.000010 0.000010 0.000010 0.000010 0.000010 0.797565 0.000010 0.000010 0.000012 0.000014 0.000010 0.000010
0.000010 0.000010 0.000010 0.000010 0.000010 0.000010 0.000010 0.173972 0.000010 0.000010 0.000010 0.000010 0.000010 0.000010 0.823340 0.000010 0.000010 0.002508 0.000010 0.000010 0.000010
0.000010 0.000010 0.000010 0.000010 0.000010 0.000010 0.000010 0.187134 0.000010 0.000010 0.000010 0.000010 0.000010 0.000010 0.812676 0.000010 0.000010 0.000010 0.000010 0.000010 0.000010
0.000010 0.000010 0.000010 0.000010 0.000010 0.000010 0.000010 0.192462 0.000010 0.000010 0.000010 0.000010 0.000010 0.000010 0.807348 0.000010 0.000010 0.000010 0.000010 0.000010 0.000010
0.000010 0.000010 0.000010 0.000010 0.000010 0.000010 0.000010 0.223785 0.000010 0.000010 0.000010 0.000010 0.000010 0.000010 0.776025 0.000010 0.000010 0.000010 0.000010 0.000010 0.000010
0.000010 0.000010 0.000010 0.000010 0.000010 0.000010 0.000010 0.182270 0.000010 0.000010 0.000010 0.000010 0.000010 0.000010 0.800367 0.000010 0.000010 0.017183 0.000010 0.000010 0.000010
0.000010 0.164320 0.000010 0.592697 0.006692 0.014378 0.019784 0.000010 0.178074 0.000010 0.002469 0.012447 0.009018 0.000010 0.000010 0.000010 0.000010 0.000010 0.000010 0.000010 0.000010
0.000010 0.144711 0.000010 0.620935 0.000010 0.008890 0.043458 0.000010 0.134555 0.000010 0.000010 0.007377 0.012725 0.000010 0.000010 0.000010 0.000010 0.000010 0.000010 0.000010 0.027218
0.002917 0.164325 0.000010 0.640584 0.000010 0.000010 0.007974 0.000010 0.157224 0.000010 0.000010 0.011124 0.014810 0.000010 0.000010 0.000010 0.000010 0.000010 0.000912 0.000010 0.000010
0.007667 0.172657 0.000010 0.594378 0.000010 0.000010 0.010811 0.000010 0.190656 0.000010 0.002054 0.021636 0.000010 0.000010 0.000010 0.000010 0.000010 0.000010 0.000010 0.000010 0.000010
0.000010 0.133120 0.009799 0.629688 0.000010 0.000010 0.003006 0.000010 0.190332 0.000010 0.000010 0.025437 0.007319 0.000010 0.000010 0.000010 0.000010 0.000010 0.001169 0.000010 0.000010
0.000010 0.191922 0.000010 0.610450 0.000010 0.000010 0.000010 0.000010 0.158553 0.000010 0.000010 0.013124 0.024525 0.001277 0.000010 0.000010 0.000010 0.000010 0.000010 0.000010 0.000010
0.000010 0.183984 0.000010 0.589967 0.000010 0.000010 0.007188 0.000010 0.177632 0.000010 0.000010 0.016804 0.006827 0.000010 0.000010 0.000010 0.000010 0.000010 0.001368 0.000010 0.016099
0.000010 0.184595 0.000010 0.536094 0.000010 0.025156 0.000010 0.000010 0.211347 0.000010 0.000010 0.024027 0.016499 0.000010 0.000010 0.000010 0.000010 0.002142 0.000010 0.000010 0.000010
0.000010 0.164979 0.000010 0.606995 0.000010 0.000010 0.002236 0.000010 0.219600 0.000010 0.001055 0.004513 0.000010 0.000010 0.000010 0.000010 0.000010 0.000010 0.000483 0.000010 0.000010
0.000010 0.155736 0.014743 0.630513 0.000010 0.000010 0.000010 0.000010 0.198040 0.000010 0.000010 0.000010 0.000010 0.000010 0.000010 0.000010 0.000010 0.000010 0.000808 0.000010 0.000010
0.000010 0.160267 0.000010 0.616887 0.000010 0.006140 0.000010 0.000010 0.195737 0.000010 0.000010 0.020810 0.000010 0.000010 0.000010 0.000010 0.000010 0.000010 0.000010 0.000010 0.000010
0.010208 0.185531 0.000010 0.601984 0.000010 0.000010 0.017648 0.000010 0.145205 0.000010 0.000010 0.026176 0.010354 0.000010 0.000010 0.000010 0.000010 0.000010 0.002765 0.000010 0.000010
0.000010 0.168719 0.002414 0.612715 0.000010 0.000010 0.010817 0.000010 0.184600 0.000010 0.000010 0.002800 0.017795 0.000010 0.000010 0.000010 0.000010 0.000010 0.000010 0.000010 0.000010
0.000010 0.166896 0.000903 0.601406 0.000010 0.007324 0.008372 0.000010 0.196412 0.000010 0.000010 0.001578 0.008465 0.000010 0.000010 0.005175 0.000010 0.000010 0.000010 0.000010 0.003359
0.000010 0.197687 0.002855 0.615469 0.000010 0.000010 0.002932 0.000508 0.140988 0.000010 0.000010 0.032856 0.000010 0.000010 0.000010 0.000010 0.000010 0.000010 0.000623 0.000010 0.005962
0.000010 0.189225 0.000010 0.598649 0.000010 0.000010 0.005375 0.000010 0.178720 0.000012 0.004601 0.014313 0.000011 0.000010 0.000010 0.000010 0.000010 0.000010 0.008973 0.000010 0.000010
0.000010 0.206739 0.005494 0.541180 0.000010 0.002924 0.003714 0.000010 0.229095 0.000010 0.000010 0.008505 0.002218 0.000010 0.000010 0.000010 0.000010 0.000010 0.000010 0.000010 0.000010
0.000010 0.156285 0.000272 0.590807 0.002708 0.000010 0.006664 0.000010 0.190571 0.000010 0.000010 0.022004 0.010883 0.000010 0.000010 0.000010 0.000010 0.000010 0.001300 0.000010 0.018396
0.000010 0.146141 0.008868 0.632471 0.000010 0.000010 0.002541 0.000010 0.152742 0.000010 0.000010 0.015370 0.016442 0.000010 0.000010 0.000010 0.000010 0.000010 0.000010 0.000010 0.025295
0.000010 0.164861 0.000010 0.615416 0.000010 0.000010 0.005840 0.000010 0.151693 0.003716 0.000010 0.003376 0.017189 0.000010 0.000010 0.000010 0.000010 0.000010 0.000010 0.000010 0.037779
0.000010 0.009624 0.000010 0.008570 0.005105 0.000010 0.026532 0.000010 0.884193 0.000010 0.002795 0.000010 0.000010 0.000010 0.000010 0.014184 0.007810 0.000010 0.001995 0.002037 0.037054
0.001424 0.000010 0.000010 0.000010 0.000010 0.000010 0.036277 0.001590 0.915196 0.000010 0.007594 0.002313 0.000010 0.002996 0.000010 0.029241 0.003250 0.000010 0.000010 0.000010 0.000010
0.000875 0.000061 0.003129 0.010829 0.000584 0.000010 0.030461 0.004354 0.844538 0.002626 0.012840 0.007817 0.005429 0.000010 0.002871 0.026462 0.000010 0.000361 0.000010 0.000010 0.046714
0.000010 0.000010 0.000010 0.000010 0.000010 0.000010 0.013182 0.000010 0.915787 0.000010 0.003654 0.012936 0.000279 0.000010 0.000010 0.052040 0.000010 0.000010 0.001983 0.000010 0.000010
0.018504 0.006319 0.000010 0.012963 0.000010 0.000175 0.010595 0.000010 0.881160 0.000010 0.000010 0.010576 0.006810 0.002254 0.000010 0.035836 0.000010 0.000010 0.004927 0.009794 0.000010
0.012326 0.000010 0.000636 0.007393 0.000010 0.014392 0.026880 0.000010 0.884452 0.000010 0.001847 0.004371 0.000010 0.003737 0.008736 0.015791 0.000010 0.000010 0.001973 0.000010 0.017386
0.000010 0.000010 0.000010 0.008220 0.000010 0.004435 0.047373 0.000010 0.888228 0.003622 0.008195 0.006006 0.004743 0.002844 0.000010 0.000144 0.000010 0.000010 0.000010 0.000010 0.026091
0.002822 0.000010 0.000010 0.000010 0.000010 0.000010 0.023880 0.000010 0.910823 0.000010 0.000010 0.000010 0.000337 0.001050 0.000010 0.060937 0.000010 0.000010 0.000010 0.000010 0.000010
0.002834 0.003283 0.000010 0.000010 0.000010 0.000010 0.033899 0.003113 0.823958 0.002195 0.007301 0.016417 0.019235 0.013931 0.000010 0.036190 0.000067 0.000010 0.003790 0.010877 0.022851
0.026780 0.005263 0.005021 0.000010 0.001311 0.016589 0.031135 0.000010 0.763356 0.000010 0.000010 0.034218 0.015234 0.003579 0.000010 0.050493 0.000010 0.000010 0.000743 0.000010 0.046197
0.006299 0.000010 0.009975 0.000010 0.003855 0.003858 0.014197 0.004097 0.851890 0.000010 0.004381 0.020562 0.011417 0.000010 0.000010 0.040705 0.009497 0.000010 0.002843 0.011811 0.004553
0.000010 0.000010 0.000010 0.000010 0.000010 0.003047 0.017559 0.000010 0.915683 0.000010 0.000010 0.018399 0.002250 0.000709 0.000010 0.027516 0.000010 0.002947 0.000010 0.005187 0.006591
0.000010 0.000010 0.000010 0.003211 0.000010 0.004753 0.041913 0.001041 0.911497 0.000010 0.000209 0.003927 0.000010 0.000016 0.000010 0.016441 0.000010 0.000010 0.000010 0.006448 0.010442
0.009482 0.000010 0.008598 0.000010 0.000328 0.007154 0.027975 0.000010 0.859469 0.000037 0.000010 0.007695 0.007424 0.006127 0.000010 0.049282 0.000010 0.000010 0.000010 0.000010 0.016341
0.010388 0.004342 0.001496 0.000010 0.005224 0.000010 0.030916 0.000010 0.870988 0.000010 0.007262 0.006775 0.003709 0.006752 0.000010 0.018135 0.000482 0.001741 0.000010 0.003391 0.028340
0.000010 0.004430 0.001654 0.033715 0.001120 0.000078 0.007700 0.000010 0.865977 0.007428 0.002057 0.034948 0.003829 0.000010 0.000010 0.031433 0.000010 0.000010 0.000010 0.000010 0.005550
0.000010 0.000676 0.000010 0.000010 0.000010 0.010916 0.030129 0.001699 0.871472 0.001160 0.000010 0.020799 0.017522 0.005234 0.000010 0.026829 0.000515 0.001694 0.001419 0.001909 0.007966
0.000010 0.000010 0.000010 0.014804 0.007762 0.006681 0.020234 0.005055 0.872680 0.000010 0.003284 0.005883 0.007872 0.000010 0.000010 0.052831 0.000501 0.000010 0.000010 0.000010 0.002323
0.000612 0.000010 0.000010 0.000010 0.000010 0.000010 0.037351 0.000010 0.905374 0.000010 0.000010 0.000010 0.005107 0.003680 0.000010 0.047726 0.000010 0.000010 0.000010 0.000010 0.000010
0.000010 0.000010 0.000010 0.000010 0.000010 0.000010 0.022923 0.005491 0.921066 0.000010 0.000010 0.000010 0.000010 0.000010 0.000010 0.045915 0.000010 0.000010 0.000010 0.004446 0.000010
0.001674 0.000010 0.000010 0.000010 0.000010 0.000010 0.000010 0.003270 0.953783 0.000010 0.000010 0.000010 0.000010 0.007933 0.000010 0.000010 0.000010 0.000010 0.000010 0.001522 0.031667
0.000010 0.000010 0.001486 0.000010 0.000010 0.000010 0.000010 0.000010 0.991825 0.000831 0.000010 0.000010 0.000010 0.000010 0.000010 0.005688 0.000010 0.000010 0.000010 0.000010 0.000010
0.000010 0.000010 0.000010 0.000010 0.000010 0.000010 0.001682 0.000010 0.982139 0.000010 0.000010 0.000010 0.000010 0.000010 0.000010 0.000010 0.000010 0.000010 0.002650 0.000010 0.013359
0.000010 0.000010 0.000010 0.000010 0.000010 0.000010 0.000010 0.000010 0.999800 0.000010 0.000010 0.000010 0.000010 0.000010 0.000010 0.000010 0.000010 0.000010 0.000010 0.000010 0.000010
0.000010 0.000010 0.000010 0.000010 0.000010 0.000010 0.000010 0.000667 0.968001 0.000010 0.000010 0.000010 0.000010 0.000010 0.000010 0.000010 0.000010 0.000010 0.000010 0.000010 0.031152
0.007113 0.000744 0.000010 0.000010 0.000010 0.000010 0.000749 0.000010 0.986536 0.000010 0.000010 0.000010 0.000010 0.000010 0.000010 0.000010 0.000010 0.004698 0.000010 0.000010 0.000010
0.000010 0.000010 0.000010 0.000010 0.000010 0.000010 0.005272 0.000010 0.994292 0.000010 0.000256 0.000010 0.000010 0.000010 0.000010 0.000010 0.000010 0.000010 0.000010 0.000010 0.000010
0.000010 0.000010 0.000010 0.000010 0.000010 0.000010 0.001690 0.004328 0.973347 0.000010 0.000010 0.000010 0.000010 0.000010 0.000010 0.000010 0.000010 0.000010 0.000010 0.000010 0.020465
0.000010 0.000010 0.000010 0.000010 0.000010 0.000010 0.000011 0.000010 0.999799 0.000010 0.000010 0.000010 0.000010 0.000010 0.000010 0.000010 0.000010 0.000010 0.000010 0.000010 0.000010
0.000010 0.000010 0.000010 0.000010 0.000010 0.000010 0.000010 0.000010 0.951281 0.000010 0.000010 0.000010 0.000010 0.000010 0.000010 0.000010 0.000010 0.000010 0.003679 0.000010 0.044860
0.000010 0.000010 0.000010 0.000010 0.000010 0.000010 0.000010 0.000010 0.975771 0.000010 0.000010 0.000010 0.000010 0.000010 0.000010 0.000010 0.000010 0.000010 0.000010 0.000010 0.024039
0.000010 0.000010 0.000010 0.000010 0.000010 0.000010 0.000010 0.000010 0.986565 0.000010 0.000010 0.000010 0.000010 0.000010 0.000010 0.000010 0.000386 0.000010 0.000010 0.000010 0.012869
0.000010 0.000010 0.000010 0.003695 0.000010 0.000010 0.001575 0.000010 0.974909 0.000010 0.000010 0.000010 0.000010 0.000487 0.000010 0.000010 0.000010 0.001619 0.000010 0.000010 0.017564
0.000010 0.000010 0.000010 0.000010 0.000010 0.000010 0.003676 0.000010 0.988729 0.000010 0.000010 0.000010 0.000010 0.000010 0.000010 0.000010 0.000010 0.000010 0.000010 0.000010 0.007415
0.000010 0.000010 0.000010 0.014761 0.004408 0.000010 0.008418 0.000010 0.925765 0.000010 0.004140 0.002168 0.000010 0.000010 0.000010 0.006380 0.000010 0.000449 0.000010 0.000010 0.033390
0.005274 0.000010 0.000010 0.000010 0.000010 0.000010 0.000010 0.000010 0.984024 0.000010 0.000010 0.000010 0.000010 0.000010 0.000010 0.003619 0.000759 0.000010 0.000374 0.000010 0.005800
0.000010 0.000010 0.000010 0.000010 0.003527 0.000010 0.000010 0.000010 0.985238 0.000010 0.002390 0.000010 0.000010 0.000010 0.003573 0.000010 0.000010 0.000010 0.004099 0.001022 0.000010
0.006647 0.000010 0.000010 0.000010 0.000010 0.000010 0.000010 0.000010 0.974569 0.000010 0.003368 0.000010 0.000010 0.000010 0.000827 0.006531 0.000010 0.000010 0.004913 0.003005 0.000010
0.000010 0.000010 0.000010 0.000010 0.000010 0.000010 0.003694 0.003564 0.979883 0.000010 0.000010 0.000010 0.000010 0.000010 0.000010 0.000010 0.000010 0.000010 0.000010 0.000010 0.012689
0.000010 0.000010 0.000010 0.000010 0.000010 0.000010 0.001778 0.000010 0.998032 0.000010 0.000010 0.000010 0.000010 0.000010 0.000010 0.000010 0.000010 0.000010 0.000010 0.000010 0.000010
0.000010 0.000010 0.000010 0.000010 0.000010 0.000010 0.012711 0.000010 0.987099 0.000010 0.000010 0.000010 0.000010 0.000010 0.000010 0.000010 0.000010 0.000010 0.000010 0.000010 0.000010
0.000010 0.000010 0.000010 0.000010 0.000010 0.000010 0.000010 0.000010 0.999800 0.000010 0.000010 0.000010 0.000010 0.000010 0.000010 0.000010 0.000010 0.000010 0.000010 0.000010 0.000010
0.000010 0.000010 0.000010 0.000010 0.000010 0.000010 0.000010 0.000010 0.999800 0.000010 0.000010 0.000010 0.000010 0.000010 0.000010 0.000010 0.000010 0.000010 0.000010 0.000010 0.000010
0.000010 0.000010 0.000010 0.000010 0.000010 0.000010 0.009329 0.000010 0.989135 0.000010 0.000010 0.000010 0.000010 0.000010 0.000010 0.000010 0.000010 0.000010 0.001356 0.000010 0.000010
0.000010 0.000010 0.000010 0.000010 0.000010 0.000010 0.000010 0.000010 0.999800 0.000010 0.000010 0.000010 0.000010 0.000010 0.000010 0.000010 0.000010 0.000010 0.000010 0.000010 0.000010
0.000010 0.000010 0.000010 0.000010 0.000010 0.000010 0.000010 0.000010 0.999800 0.000010 0.000010 0.000010 0.000010 0.000010 0.000010 0.000010 0.000010 0.000010 0.000010 0.000010 0.000010
0.000010 0.000010 0.000010 0.000010 0.000010 0.000010 0.022164 0.000010 0.977646 0.000010 0.000010 0.000010 0.000010 0.000010 0.000010 0.000010 0.000010 0.000010 0.000010 0.000010 0.000010
0.000010 0.007289 0.000010 0.000010 0.000010 0.000010 0.025503 0.000010 0.950009 0.000010 0.000010 0.000010 0.000010 0.000010 0.000010 0.000010 0.000010 0.000010 0.000010 0.000010 0.017029
0.000010 0.000010 0.000010 0.000010 0.000010 0.000010 0.000010 0.000010 0.999800 0.000010 0.000010 0.000010 0.000010 0.000010 0.000010 0.000010 0.000010 0.000010 0.000010 0.000010 0.000010
0.000010 0.000010 0.000010 0.000010 0.000010 0.000010 0.000010 0.000010 0.999800 0.000010 0.000010 0.000010 0.000010 0.000010 0.000010 0.000010 0.000010 0.000010 0.000010 0.000010 0.000010
0.000010 0.000010 0.000010 0.000010 0.000010 0.000010 0.000010 0.000010 0.999800 0.000010 0.000010 0.000010 0.000010 0.000010 0.000010 0.000010 0.000010 0.000010 0.000010 0.000010 0.000010
0.000010 0.000010 0.000010 0.000010 0.000010 0.000010 0.006535 0.000010 0.993275 0.000010 0.000010 0.000010 0.000010 0.000010 0.000010 0.000010 0.000010 0.000010 0.000010 0.000010 0.000010
0.000010 0.000010 0.000010 0.000010 0.000010 0.000010 0.012836 0.000010 0.986974 0.000010 0.000010 0.000010 0.000010 0.000010 0.000010 0.000010 0.000010 0.000010 0.000010 0.000010 0.000010
0.000010 0.000010 0.000010 0.000010 0.000010 0.000010 0.000010 0.000010 0.999800 0.000010 0.000010 0.000010 0.000010 0.000010 0.000010 0.000010 0.000010 0.000010 0.000010 0.000010 0.000010
0.000010 0.008267 0.000010 0.000010 0.000010 0.000010 0.004937 0.000010 0.965585 0.000010 0.000010 0.000714 0.000010 0.000010 0.000010 0.000010 0.000010 0.000010 0.000010 0.000010 0.020337
0.000010 0.000010 0.000010 0.000010 0.000010 0.000010 0.000010 0.000010 0.999800 0.000010 0.000010 0.000010 0.000010 0.000010 0.000010 0.000010 0.000010 0.000010 0.000010 0.000010 0.000010
0.000010 0.000010 0.000010 0.000010 0.000010 0.000010 0.006980 0.000010 0.992830 0.000010 0.000010 0.000010 0.000010 0.000010 0.000010 0.000010 0.000010 0.000010 0.000010 0.000010 0.000010
0.000010 0.000010 0.000010 0.000010 0.000010 0.000010 0.033339 0.000010 0.966471 0.000010 0.000010 0.000010 0.000010 0.000010 0.000010 0.000010 0.000010 0.000010 0.000010 0.000010 0.000010
0.000010 0.000010 0.000010 0.000010 0.000010 0.000010 0.030974 0.000010 0.963584 0.000010 0.000010 0.000010 0.000010 0.000010 0.000010 0.000010 0.000010 0.000010 0.005263 0.000010 0.000010
0.000010 0.000010 0.000010 0.000010 0.000010 0.000010 0.043503 0.000010 0.956307 0.000010 0.000010 0.000010 0.000010 0.000010 0.000010 0.000010 0.000010 0.000010 0.000010 0.000010 0.000010
0.000010 0.000010 0.000010 0.000010 0.000010 0.000010 0.037553 0.000010 0.956678 0.000010 0.000010 0.005588 0.000010 0.000010 0.000010 0.000010 0.000010 0.000010 0.000010 0.000010 0.000010
0.000010 0.000010 0.000010 0.000010 0.000010 0.000010 0.027182 0.000010 0.972500 0.000010 0.000010 0.000010 0.000010 0.000010 0.000010 0.000010 0.000010 0.000010 0.000138 0.000010 0.000010
0.000010 0.000463 0.000010 0.000010 0.000010 0.000010 0.036025 0.000010 0.963332 0.000010 0.000010 0.000010 0.000010 0.000010 0.000010 0.000010 0.000010 0.000010 0.000010 0.000010 0.000010
0.000010 0.000010 0.000010 0.000010 0.000010 0.000010 0.039728 0.000010 0.950730 0.000010 0.004560 0.000010 0.000010 0.000010 0.000010 0.000010 0.000010 0.000010 0.004812 0.000010 0.000010
0.000010 0.000010 0.000010 0.000010 0.000010 0.000010 0.034490 0.000010 0.960606 0.000010 0.000010 0.000010 0.000010 0.000010 0.000010 0.000010 0.000010 0.000010 0.004725 0.000010 0.000010
0.000010 0.000010 0.000010 0.000010 0.000010 0.000010 0.034528 0.000010 0.965282 0.000010 0.000010 0.000010 0.000010 0.000010 0.000010 0.000010 0.000010 0.000010 0.000010 0.000010 0.000010
0.000010 0.000010 0.000010 0.000010 0.000010 0.000010 0.038294 0.000010 0.960957 0.000010 0.000010 0.000010 0.000010 0.000010 0.000010 0.000010 0.000010 0.000010 0.000569 0.000010 0.000010
0.000010 0.000010 0.000010 0.000010 0.000010 0.000010 0.027224 0.000010 0.972586 0.000010 0.000010 0.000010 0.000010 0.000010 0.000010 0.000010 0.000010 0.000010 0.000010 0.000010 0.000010
0.000010 0.000010 0.000010 0.000010 0.000010 0.000010 0.029628 0.000010 0.970182 0.000010 0.000010 0.000010 0.000010 0.000010 0.000010 0.000010 0.000010 0.000010 0.000010 0.000010 0.000010
0.000010 0.007524 0.000010 0.000010 0.000010 0.000010 0.017601 0.000010 0.963169 0.000010 0.000010 0.011536 0.000010 0.000010 0.000010 0.000010 0.000010 0.000010 0.000010 0.000010 0.000010
0.000010 0.000010 0.000010 0.000010 0.000010 0.000010 0.030069 0.000010 0.969741 0.000010 0.000010 0.000010 0.000010 0.000010 0.000010 0.000010 0.000010 0.000010 0.000010 0.000010 0.000010
0.000010 0.000010 0.000010 0.000010 0.000010 0.000010 0.045044 0.000010 0.954766 0.000010 0.000010 0.000010 0.000010 0.000010 0.000010 0.000010 0.000010 0.000010 0.000010 0.000010 0.000010
0.000010 0.000010 0.000010 0.000010 0.000010 0.000010 0.029510 0.000010 0.970300 0.000010 0.000010 0.000010 0.000010 0.000010 0.000010 0.000010 0.000010 0.000010 0.000010 0.000010 0.000010
0.000010 0.000010 0.000010 0.000010 0.000010 0.000010 0.025196 0.000010 0.957850 0.002511 0.000010 0.000010 0.000010 0.003858 0.006612 0.000010 0.000010 0.000010 0.003816 0.000018 0.000010
0.000305 0.000010 0.000010 0.003731 0.005630 0.000010 0.036282 0.002152 0.948859 0.000010 0.000010 0.000010 0.000010 0.000010 0.000010 0.000010 0.000010 0.000010 0.002901 0.000010 0.000010
0.000010 0.000010 0.000010 0.000010 0.000010 0.000010 0.029172 0.000010 0.970638 0.000010 0.000010 0.000010 0.000010 0.000010 0.000010 0.000010 0.000010 0.000010 0.000010 0.000010 0.000010
0.000010 0.000010 0.000010 0.000010 0.000010 0.000010 0.031074 0.000010 0.968736 0.000010 0.000010 0.000010 0.000010 0.000010 0.000010 0.000010 0.000010 0.000010 0.000010 0.000010 0.000010
0.000010 0.000010 0.000010 0.000010 0.000010 0.000010 0.005133 0.000010 0.994677 0.000010 0.000010 0.000010 0.000010 0.000010 0.000010 0.000010 0.000010 0.000010 0.000010 0.000010 0.000010
0.000010 0.000010 0.000010 0.000010 0.000010 0.000010 0.026581 0.000010 0.973229 0.000010 0.000010 0.000010 0.000010 0.000010 0.000010 0.000010 0.000010 0.000010 0.000010 0.000010 0.000010
0.000010 0.000010 0.000010 0.000010 0.000010 0.000010 0.006440 0.000010 0.993370 0.000010 0.000010 0.000010 0.000010 0.000010 0.000010 0.000010 0.000010 0.000010 0.000010 0.000010 0.000010
0.000010 0.000010 0.000010 0.000010 0.000010 0.000010 0.003340 0.000010 0.996470 0.000010 0.000010 0.000010 0.000010 0.000010 0.000010 0.000010 0.000010 0.000010 0.000010 0.000010 0.000010
0.000010 0.000010 0.000010 0.000010 0.000010 0.000010 0.006752 0.000010 0.993058 0.000010 0.000010 0.000010 0.000010 0.000010 0.000010 0.000010 0.000010 0.000010 0.000010 0.000010 0.000010
0.000010 0.000010 0.000010 0.000010 0.000010 0.000010 0.018012 0.000010 0.977195 0.000010 0.000010 0.000010 0.000010 0.000010 0.000010 0.000010 0.000010 0.000010 0.000010 0.000010 0.004613
0.000010 0.000010 0.000010 0.000010 0.000010 0.000010 0.022263 0.000010 0.977547 0.000010 0.000010 0.000010 0.000010 0.000010 0.000010 0.000010 0.000010 0.000010 0.000010 0.000010 0.000010
0.000010 0.000010 0.000010 0.000010 0.000010 0.000010 0.024283 0.000010 0.975527 0.000010 0.000010 0.000010 0.000010 0.000010 0.000010 0.000010 0.000010 0.000010 0.000010 0.000010 0.000010
0.000010 0.000010 0.000010 0.000010 0.000010 0.000010 0.012832 0.000010 0.986978 0.000010 0.000010 0.000010 0.000010 0.000010 0.000010 0.000010 0.000010 0.000010 0.000010 0.000010 0.000010
0.000010 0.000010 0.000010 0.000010 0.000010 0.000010 0.000010 0.000010 0.999800 0.000010 0.000010 0.000010 0.000010 0.000010 0.000010 0.000010 0.000010 0.000010 0.000010 0.000010 0.000010
0.000010 0.000010 0.000010 0.007904 0.000010 0.000010 0.044199 0.000010 0.877861 0.000010 0.000010 0.000010 0.000010 0.000010 0.000010 0.000010 0.000010 0.000010 0.000019 0.000010 0.069858
0.000010 0.003289 0.000010 0.000010 0.000010 0.000010 0.034132 0.000010 0.882623 0.000010 0.000010 0.000010 0.000010 0.000010 0.000010 0.000010 0.000010 0.000010 0.000010 0.000010 0.079786
0.000010 0.000010 0.000010 0.009147 0.000010 0.000010 0.014210 0.000010 0.914598 0.000010 0.000010 0.000010 0.000010 0.000010 0.000010 0.000010 0.000010 0.000010 0.001856 0.000010 0.060029
0.000010 0.000010 0.000010 0.022272 0.000010 0.000010 0.017481 0.000010 0.893886 0.000010 0.000010 0.000010 0.000010 0.000010 0.000010 0.000010 0.000010 0.000010 0.003003 0.000010 0.063199
0.000010 0.006845 0.000010 0.000017 0.000010 0.000010 0.019375 0.000010 0.883595 0.000010 0.000010 0.000010 0.000010 0.000010 0.000010 0.000010 0.000010 0.002972 0.000010 0.000010 0.087047
0.000010 0.000010 0.000010 0.000010 0.000010 0.000010 0.020426 0.001671 0.917566 0.000010 0.000010 0.000010 0.000010 0.000010 0.000010 0.000010 0.000010 0.000010 0.000010 0.000010 0.060167
0.000010 0.000010 0.000010 0.000010 0.000010 0.000010 0.018488 0.000010 0.930897 0.000010 0.000010 0.000010 0.000010 0.000010 0.000010 0.000010 0.000010 0.000010 0.000010 0.000010 0.050435
0.000010 0.008840 0.000010 0.006474 0.000010 0.000010 0.024750 0.000010 0.884901 0.000010 0.000010 0.000010 0.000010 0.000010 0.000010 0.000010 0.000010 0.000010 0.000010 0.000010 0.074874
0.000010 0.000010 0.000010 0.008227 0.000010 0.000010 0.049331 0.000010 0.866690 0.000010 0.000010 0.000010 0.000010 0.000010 0.000010 0.000010 0.000010 0.000010 0.000010 0.000010 0.075582
0.000010 0.000010 0.000010 0.026252 0.000010 0.000010 0.018404 0.001310 0.865684 0.000010 0.000010 0.000010 0.000010 0.000010 0.000010 0.000010 0.000010 0.000265 0.000010 0.000010 0.087935
0.000010 0.007340 0.000010 0.000010 0.000010 0.000010 0.025169 0.000615 0.861890 0.001098 0.000010 0.000010 0.000010 0.000010 0.000010 0.000010 0.000010 0.001341 0.000010 0.000010 0.102408
0.000010 0.000010 0.000010 0.000010 0.001873 0.000010 0.026575 0.000010 0.884059 0.000010 0.000010 0.000010 0.000010 0.000010 0.000010 0.000010 0.000011 0.000010 0.000010 0.000010 0.087321
0.000010 0.010768 0.000010 0.003564 0.000010 0.000010 0.010198 0.000010 0.873652 0.000010 0.000010 0.000010 0.000010 0.000010 0.000010 0.000010 0.000010 0.000010 0.000010 0.000010 0.101658
0.000010 0.001857 0.000010 0.006024 0.000010 0.000010 0.040369 0.000010 0.860058 0.000010 0.000010 0.000010 0.000010 0.000010 0.000010 0.000010 0.006791 0.000010 0.000010 0.000010 0.084750
0.000010 0.001324 0.000010 0.006753 0.000010 0.000010 0.016909 0.000010 0.886766 0.000010 0.000010 0.000010 0.000010 0.000010 0.000010 0.000010 0.002648 0.002638 0.000010 0.000010 0.082822
0.004462 0.018321 0.000010 0.017207 0.000011 0.000010 0.026846 0.000010 0.792294 0.010466 0.000010 0.000010 0.000010 0.002188 0.000010 0.000010 0.012526 0.000010 0.000010 0.002800 0.112780
0.000010 0.000078 0.000010 0.004145 0.000010 0.000010 0.025945 0.000012 0.897194 0.000010 0.000010 0.000010 0.000010 0.000010 0.001441 0.000010 0.004245 0.000010 0.000010 0.000010 0.066809
0.000010 0.000010 0.000010 0.002397 0.000010 0.000010 0.016601 0.000010 0.900842 0.004021 0.000010 0.000010 0.000010 0.000010 0.000010 0.000010 0.000010 0.000010 0.000010 0.000010 0.075979
0.000010 0.000010 0.000010 0.007754 0.000010 0.000010 0.031347 0.000010 0.851380 0.000010 0.000010 0.000010 0.000010 0.000010 0.000010 0.000010 0.000010 0.004954 0.001706 0.000010 0.102709
0.000010 0.000010 0.000010 0.015407 0.000010 0.000010 0.032210 0.000010 0.895425 0.000010 0.000010 0.000010 0.000010 0.000010 0.000010 0.000010 0.000010 0.000010 0.000010 0.000010 0.056788
0.000010 0.007601 0.000010 0.000010 0.000406 0.000010 0.018027 0.000010 0.906564 0.000010 0.000535 0.000010 0.000010 0.000010 0.000010 0.000010 0.000010 0.000010 0.000010 0.000010 0.066717
0.000010 0.000010 0.002283 0.022493 0.000010 0.000010 0.037126 0.000010 0.859525 0.000010 0.000010 0.000010 0.000010 0.000010 0.000010 0.000010 0.000013 0.000010 0.000010 0.000010 0.078410
0.003601 0.001717 0.000010 0.004007 0.002440 0.000010 0.034759 0.000010 0.870998 0.000010 0.000010 0.000010 0.000010 0.000010 0.000010 0.000010 0.000010 0.001319 0.000010 0.000010 0.081028
0.000010 0.000010 0.000010 0.000010 0.000010 0.000010 0.024232 0.000010 0.941533 0.000010 0.000010 0.000010 0.000010 0.000010 0.000010 0.000010 0.000010 0.000010 0.000010 0.000010 0.034054
0.000010 0.000010 0.000010 0.000010 0.000010 0.000010 0.026969 0.000010 0.930550 0.000010 0.000010 0.000010 0.000010 0.000010 0.000010 0.000010 0.000010 0.000010 0.000010 0.000010 0.042301
0.000010 0.000010 0.000010 0.000010 0.000010 0.000010 0.037065 0.000010 0.958071 0.000010 0.000010 0.000010 0.000010 0.000010 0.000010 0.000010 0.000010 0.000010 0.000010 0.000010 0.004684
0.000010 0.000010 0.000010 0.000010 0.000010 0.000010 0.031922 0.000010 0.932980 0.000010 0.000010 0.000010 0.000010 0.000010 0.000010 0.000010 0.000010 0.000010 0.001197 0.000010 0.033731
0.000010 0.000010 0.000010 0.000010 0.001367 0.000010 0.033919 0.000010 0.846406 0.008871 0.082606 0.000010 0.000010 0.000010 0.000455 0.000010 0.000010 0.005655 0.000010 0.000010 0.020592
0.000010 0.000010 0.000010 0.000010 0.000010 0.000010 0.041636 0.000010 0.958174 0.000010 0.000010 0.000010 0.000010 0.000010 0.000010 0.000010 0.000010 0.000010 0.000010 0.000010 0.000010
0.000010 0.000010 0.000010 0.000010 0.001587 0.000010 0.045190 0.000010 0.844900 0.000010 0.049120 0.001460 0.000010 0.000010 0.000010 0.008173 0.010926 0.004582 0.004972 0.000010 0.028979
0.000010 0.000010 0.000010 0.009180 0.000010 0.000010 0.036115 0.000010 0.886949 0.000799 0.000010 0.000010 0.000010 0.000010 0.000010 0.000010 0.000010 0.000010 0.000010 0.000010 0.066798
0.000010 0.000010 0.000010 0.000012 0.000010 0.000010 0.047323 0.000010 0.918911 0.000010 0.000010 0.000010 0.000010 0.000010 0.000010 0.000010 0.000010 0.000010 0.000010 0.000010 0.033584
0.000010 0.001321 0.000010 0.019104 0.000010 0.000010 0.037466 0.000010 0.862738 0.002585 0.000010 0.000010 0.000010 0.000010 0.000010 0.000010 0.000010 0.000010 0.000010 0.000010 0.076637
0.000010 0.002020 0.000010 0.000010 0.000010 0.000010 0.038276 0.000018 0.959517 0.000010 0.000010 0.000010 0.000010 0.000010 0.000010 0.000010 0.000010 0.000010 0.000010 0.000010 0.000010
0.000010 0.001662 0.000010 0.000010 0.000010 0.000010 0.047268 0.000010 0.903054 0.000010 0.000010 0.000010 0.000010 0.000010 0.000010 0.000010 0.000010 0.000010 0.000273 0.000010 0.047583
0.000010 0.000010 0.000010 0.000010 0.000010 0.000010 0.016368 0.000010 0.909492 0.000010 0.000010 0.000010 0.000010 0.000010 0.000010 0.000010 0.000010 0.000010 0.000010 0.000010 0.073960
0.000010 0.000010 0.000010 0.000011 0.000010 0.000010 0.018715 0.000010 0.924937 0.000010 0.000010 0.000010 0.000010 0.000010 0.000010 0.000010 0.000010 0.000010 0.000010 0.000010 0.056166
0.000010 0.000010 0.000010 0.000010 0.000010 0.000010 0.029003 0.000010 0.893681 0.000010 0.000010 0.000010 0.000010 0.000010 0.000010 0.000010 0.000010 0.000010 0.000010 0.000010 0.077136
0.000010 0.005156 0.000010 0.000010 0.000010 0.000010 0.018158 0.000010 0.919850 0.000010 0.000010 0.000010 0.000010 0.000010 0.000010 0.000010 0.000010 0.000010 0.002769 0.000010 0.053907
0.000010 0.000010 0.000010 0.000010 0.000010 0.000010 0.030656 0.000010 0.910421 0.000010 0.000010 0.000010 0.000010 0.000010 0.000010 0.000010 0.000010 0.000010 0.000010 0.000010 0.058743
0.000010 0.004096 0.000010 0.000010 0.005057 0.000010 0.026206 0.000010 0.944212 0.000010 0.000010 0.000010 0.000010 0.000010 0.000010 0.000010 0.000010 0.000010 0.000010 0.000606 0.019673
0.000010 0.000010 0.000010 0.000010 0.000010 0.000010 0.004258 0.000010 0.995552 0.000010 0.000010 0.000010 0.000010 0.000010 0.000010 0.000010 0.000010 0.000010 0.000010 0.000010 0.000010
0.000010 0.000224 0.000010 0.025040 0.000010 0.000010 0.036724 0.000010 0.908975 0.000010 0.000010 0.000010 0.000010 0.000010 0.000010 0.000010 0.000010 0.000010 0.003616 0.000010 0.025271
0.005716 0.005887 0.000010 0.000010 0.000010 0.000010 0.034140 0.002378 0.928585 0.001907 0.000010 0.000010 0.000010 0.004484 0.000010 0.000010 0.004385 0.000010 0.000010 0.000010 0.012398
0.000010 0.000010 0.000010 0.000010 0.000010 0.000010 0.435975 0.000010 0.549265 0.000010 0.000010 0.000010 0.000010 0.000010 0.000010 0.000010 0.000010 0.000010 0.000010 0.000010 0.014579
0.000010 0.000010 0.000010 0.022535 0.000010 0.010439 0.015023 0.000010 0.768610 0.021078 0.001562 0.000010 0.000010 0.000010 0.000010 0.000010 0.038278 0.008840 0.000010 0.001069 0.112458
0.000010 0.000010 0.000010 0.032698 0.000010 0.009242 0.014340 0.005322 0.769037 0.036670 0.001211 0.000010 0.000010 0.000010 0.000010 0.000010 0.035301 0.003814 0.000010 0.000010 0.092253
0.000010 0.007471 0.000010 0.013348 0.000019 0.000010 0.023347 0.000010 0.881031 0.021847 0.003649 0.000010 0.000010 0.000010 0.000010 0.000010 0.013444 0.004638 0.002688 0.000010 0.028418
0.000010 0.000010 0.000010 0.038227 0.000010 0.002897 0.017588 0.000010 0.780958 0.031274 0.000010 0.000010 0.000010 0.003628 0.000010 0.000010 0.042302 0.010327 0.002470 0.000010 0.070220
0.000528 0.000010 0.000010 0.025720 0.002720 0.001178 0.018463 0.000010 0.835329 0.007819 0.000010 0.002116 0.000010 0.000010 0.000010 0.000010 0.010418 0.000010 0.000010 0.001460 0.094150
0.012842 0.010930 0.000010 0.044094 0.002618 0.005806 0.015847 0.000010 0.712754 0.035707 0.000110 0.000010 0.003268 0.000010 0.000010 0.001486 0.027734 0.000010 0.000010 0.014036 0.112698
0.007876 0.019490 0.000010 0.025549 0.000017 0.007107 0.018012 0.000010 0.764986 0.010381 0.003848 0.000010 0.001239 0.000266 0.000010 0.008391 0.011826 0.000010 0.000010 0.004003 0.116949
0.000010 0.000010 0.000010 0.059825 0.005700 0.006409 0.011220 0.000010 0.737586 0.039504 0.001221 0.000010 0.000010 0.003589 0.004467 0.000010 0.033618 0.000010 0.002854 0.000010 0.093918
0.000010 0.001753 0.000010 0.034987 0.000016 0.005168 0.011537 0.005557 0.766926 0.022626 0.011217 0.005087 0.000010 0.001486 0.005043 0.003653 0.026553 0.000010 0.000010 0.000010 0.098331
0.006266 0.000010 0.000010 0.023708 0.000010 0.007156 0.005166 0.000010 0.795412 0.024982 0.002700 0.000010 0.000010 0.000010 0.000010 0.000010 0.033666 0.007675 0.000010 0.000010 0.093159
0.003844 0.000010 0.000010 0.032751 0.006832 0.007369 0.013571 0.000010 0.762105 0.019519 0.000010 0.000010 0.000010 0.002584 0.010257 0.000750 0.017293 0.000010 0.000010 0.000010 0.123036
0.013762 0.005456 0.000010 0.042666 0.002779 0.000010 0.017067 0.004549 0.777867 0.031184 0.003763 0.005905 0.000010 0.000961 0.000010 0.000010 0.009977 0.009770 0.000010 0.015994 0.058240
0.000010 0.377036 0.000010 0.531340 0.000010 0.000010 0.017747 0.004659 0.015528 0.000010 0.000010 0.000010 0.000010 0.005434 0.020963 0.000010 0.000010 0.013917 0.000010 0.000010 0.013256
0.000010 0.385822 0.000010 0.556737 0.000010 0.000010 0.018873 0.000010 0.000010 0.000010 0.000010 0.000010 0.000010 0.000010 0.010087 0.000010 0.000010 0.008358 0.000010 0.000010 0.019973
0.000010 0.381811 0.000010 0.561239 0.000010 0.000010 0.000010 0.000010 0.015504 0.002291 0.000010 0.000010 0.000010 0.000010 0.010106 0.000010 0.006419 0.005680 0.000010 0.000010 0.016820
0.000010 0.371018 0.000010 0.569368 0.005291 0.000010 0.010856 0.000010 0.008961 0.003192 0.000010 0.000010 0.000010 0.000010 0.000010 0.000010 0.000010 0.018362 0.000010 0.000010 0.012823
0.003211 0.381176 0.000010 0.569795 0.000010 0.000010 0.000010 0.012053 0.028981 0.000010 0.000010 0.000010 0.000010 0.000010 0.000010 0.000010 0.000010 0.004634 0.000010 0.000010 0.000010
0.000010 0.375464 0.000010 0.559954 0.000010 0.000010 0.013338 0.000010 0.031251 0.000010 0.000010 0.000010 0.000010 0.000010 0.008340 0.000010 0.000010 0.011503 0.000010 0.000010 0.000010
0.000010 0.395824 0.000010 0.508982 0.000010 0.000010 0.014205 0.000010 0.027235 0.000010 0.000010 0.000010 0.000010 0.000010 0.024258 0.000010 0.000019 0.006852 0.000010 0.000010 0.022495
0.000010 0.382355 0.000010 0.521525 0.000010 0.000010 0.002567 0.007209 0.038338 0.004919 0.000010 0.000010 0.000010 0.000010 0.014124 0.000010 0.000010 0.025990 0.002853 0.000010 0.000010
0.000010 0.378562 0.000010 0.548095 0.001050 0.000010 0.006463 0.024354 0.013945 0.000010 0.000010 0.000010 0.000010 0.000010 0.000010 0.000010 0.000010 0.000010 0.000010 0.000010 0.027390
0.000010 0.396523 0.000010 0.542684 0.000010 0.000010 0.008723 0.004559 0.016209 0.000010 0.000010 0.000010 0.000010 0.000010 0.015789 0.000010 0.000010 0.015373 0.000010 0.000010 0.000010
0.000010 0.380264 0.000010 0.520743 0.008539 0.000010 0.010621 0.000010 0.033718 0.000010 0.000010 0.000010 0.000010 0.009257 0.019135 0.000010 0.000010 0.010555 0.000010 0.007048 0.000010
0.000010 0.389337 0.000010 0.543111 0.000010 0.000010 0.002302 0.009873 0.036554 0.000010 0.000010 0.000010 0.000010 0.000010 0.000010 0.000010 0.000010 0.018673 0.000010 0.000010 0.000010
0.000010 0.406675 0.000010 0.544222 0.000010 0.000010 0.025031 0.000010 0.002244 0.000010 0.000010 0.000010 0.000010 0.000010 0.017624 0.000010 0.000010 0.000010 0.000010 0.000010 0.004054
0.000010 0.369186 0.000010 0.591940 0.006344 0.000010 0.012361 0.003114 0.000010 0.000010 0.000195 0.000010 0.000010 0.000010 0.004804 0.000010 0.000821 0.000010 0.000010 0.000010 0.011116
0.000010 0.384612 0.000010 0.593520 0.000010 0.000010 0.000010 0.012325 0.002262 0.000010 0.000010 0.000010 0.000010 0.000010 0.007112 0.000010 0.000019 0.000010 0.000010 0.000010 0.000010
0.000010 0.383160 0.000010 0.565838 0.000010 0.000010 0.005899 0.001958 0.000015 0.000010 0.000010 0.000010 0.000010 0.000010 0.012595 0.000010 0.000019 0.011548 0.000010 0.000010 0.018848
0.000010 0.383621 0.000010 0.560486 0.000010 0.000010 0.000183 0.000800 0.004558 0.000010 0.000010 0.000010 0.000010 0.000010 0.020116 0.000010 0.000019 0.013894 0.000010 0.000010 0.016202
0.000010 0.390232 0.000010 0.521609 0.000010 0.000010 0.016670 0.000010 0.029353 0.004611 0.000010 0.000010 0.000010 0.000815 0.036389 0.000010 0.000010 0.000010 0.000010 0.000010 0.000191
0.000010 0.369309 0.000010 0.515389 0.000010 0.000010 0.011917 0.009467 0.069246 0.000010 0.000010 0.000010 0.000010 0.000010 0.024522 0.000010 0.000010 0.000010 0.000010 0.000010 0.000010
0.000010 0.393303 0.000010 0.545739 0.000010 0.000010 0.000013 0.020917 0.026304 0.000010 0.000010 0.000010 0.000010 0.000010 0.013568 0.000010 0.000017 0.000010 0.000010 0.000010 0.000010
0.000010 0.000010 0.013302 0.000010 0.000010 0.000010 0.004859 0.000010 0.358098 0.000010 0.000010 0.220792 0.385099 0.002886 0.006573 0.000010 0.000017 0.000010 0.000010 0.000010 0.008254
0.000010 0.018914 0.007093 0.005025 0.000010 0.000010 0.011268 0.000010 0.292344 0.000010 0.000010 0.183896 0.443188 0.000010 0.000010 0.038134 0.000018 0.000010 0.000010 0.000010 0.000010
0.000010 0.010732 0.000010 0.000010 0.034776 0.000010 0.019225 0.000010 0.274036 0.018213 0.004018 0.241991 0.361317 0.002707 0.002119 0.019978 0.000012 0.000010 0.003195 0.000366 0.007255
0.000010 0.000010 0.000010 0.000010 0.000010 0.000010 0.017478 0.000010 0.300491 0.000010 0.000010 0.199432 0.462037 0.000231 0.001941 0.018250 0.000010 0.000010 0.000010 0.000010 0.000010
0.000010 0.000010 0.000010 0.000010 0.000010 0.000010 0.000010 0.002300 0.321288 0.000010 0.000010 0.202928 0.456777 0.000010 0.003807 0.000010 0.000010 0.000010 0.000010 0.000010 0.012750
0.000010 0.000010 0.021541 0.000010 0.000010 0.000010 0.023629 0.000010 0.308740 0.000010 0.000010 0.214007 0.422818 0.000010 0.000195 0.004226 0.000010 0.004714 0.000010 0.000010 0.000010
0.013892 0.000010 0.000010 0.000010 0.000010 0.000010 0.001853 0.010862 0.276328 0.000010 0.000010 0.179768 0.455572 0.000010 0.003787 0.054380 0.000010 0.000010 0.000010 0.000010 0.003438
0.007732 0.000010 0.064109 0.000010 0.000485 0.000010 0.023343 0.000010 0.270696 0.004111 0.007959 0.177270 0.355807 0.000010 0.009294 0.024293 0.001996 0.000010 0.000010 0.050771 0.002064
0.053419 0.006368 0.012943 0.000010 0.016091 0.016630 0.003704 0.000010 0.237514 0.008975 0.000010 0.162638 0.365683 0.013362 0.000010 0.084681 0.008219 0.000010 0.000010 0.000010 0.009703
0.000010 0.000010 0.000010 0.000010 0.013066 0.000010 0.016354 0.000010 0.326582 0.000010 0.000010 0.215382 0.380649 0.000010 0.000458 0.047369 0.000010 0.000010 0.000010 0.000010 0.000010
0.000010 0.000010 0.023250 0.000010 0.000010 0.000010 0.015899 0.000010 0.305723 0.005125 0.004912 0.199072 0.408933 0.002828 0.000010 0.025340 0.000010 0.008807 0.000010 0.000010 0.000010
0.000010 0.000010 0.027042 0.000010 0.000010 0.000010 0.013804 0.007050 0.303133 0.000010 0.000010 0.184311 0.444676 0.000010 0.000010 0.019844 0.000010 0.000010 0.000010 0.000010 0.000010
0.000010 0.002790 0.000010 0.000010 0.002971 0.000010 0.034342 0.003837 0.340370 0.000010 0.000010 0.182915 0.410729 0.008901 0.010602 0.000010 0.000016 0.000010 0.002426 0.000010 0.000010
0.000010 0.000010 0.000010 0.000010 0.000010 0.000010 0.008871 0.000010 0.330762 0.000010 0.000010 0.167532 0.465235 0.000010 0.002191 0.025259 0.000010 0.000010 0.000010 0.000010 0.000010
0.000010 0.000010 0.000010 0.000010 0.000010 0.000010 0.000010 0.000010 0.354536 0.000010 0.002566 0.215686 0.421021 0.000010 0.006030 0.000010 0.000010 0.000010 0.000010 0.000010 0.000010
0.000010 0.000010 0.000010 0.000010 0.000010 0.000010 0.017234 0.000010 0.300182 0.000010 0.004018 0.196053 0.463750 0.000010 0.009315 0.003870 0.000010 0.001744 0.000010 0.000010 0.003713
0.000010 0.000010 0.000010 0.000010 0.000010 0.000010 0.029699 0.010679 0.321313 0.000010 0.000010 0.203500 0.417900 0.000010 0.000010 0.000010 0.000010 0.000010 0.000010 0.016760 0.000010
0.003485 0.000010 0.001494 0.002817 0.000010 0.000010 0.007680 0.000010 0.285100 0.000010 0.000010 0.215574 0.392508 0.023014 0.007166 0.049099 0.000555 0.000010 0.000010 0.011420 0.000010
0.000010 0.000010 0.000010 0.012635 0.000010 0.000010 0.022915 0.000010 0.305890 0.002652 0.011502 0.216291 0.389896 0.000010 0.000010 0.026226 0.011873 0.000010 0.000010 0.000010 0.000010
0.000010 0.000010 0.001161 0.000010 0.002941 0.023274 0.001678 0.000010 0.355965 0.000010 0.011707 0.201681 0.389562 0.000010 0.003559 0.000010 0.000010 0.000010 0.000010 0.000010 0.008362
0.000010 0.000010 0.008362 0.001671 0.000010 0.024580 0.025710 0.009837 0.314067 0.000454 0.004486 0.402969 0.088830 0.005521 0.000010 0.078173 0.006086 0.000366 0.003070 0.025637 0.000142
0.006078 0.000010 0.003365 0.002899 0.000010 0.021838 0.000010 0.000010 0.343795 0.000010 0.003794 0.443192 0.065307 0.000010 0.000010 0.109246 0.000376 0.000010 0.000010 0.000010 0.000010
0.027032 0.012454 0.005259 0.004159 0.000010 0.000010 0.020207 0.003165 0.289446 0.004088 0.002865 0.385285 0.106327 0.022253 0.002135 0.086051 0.011570 0.003085 0.000010 0.014577 0.000010
0.025798 0.014384 0.268509 0.000404 0.000010 0.006070 0.020302 0.000010 0.211333 0.000010 0.000010 0.315843 0.046327 0.000010 0.000010 0.068565 0.000010 0.004629 0.007433 0.000010 0.010322
0.026656 0.008003 0.000010 0.013170 0.000010 0.000010 0.000010 0.000010 0.312491 0.000010 0.014735 0.432400 0.065926 0.000010 0.011018 0.105758 0.000010 0.000010 0.006370 0.003373 0.000010
0.034046 0.028132 0.011439 0.000010 0.014978 0.002652 0.002366 0.007630 0.313343 0.009353 0.003444 0.392877 0.094131 0.003335 0.000010 0.077497 0.000010 0.000010 0.004719 0.000010 0.000010
0.000010 0.000010 0.018533 0.000010 0.013034 0.020795 0.000010 0.000010 0.333634 0.002126 0.000517 0.416696 0.099380 0.005126 0.000010 0.074398 0.008738 0.000010 0.000010 0.006932 0.000010
0.016878 0.000010 0.000010 0.000010 0.000010 0.005133 0.030469 0.000010 0.251204 0.000010 0.008501 0.465609 0.102375 0.000010 0.000010 0.119445 0.000010 0.000010 0.000266 0.000010 0.000010
0.002816 0.000010 0.017468 0.005629 0.000010 0.000010 0.005084 0.000010 0.325209 0.000010 0.013797 0.466915 0.048159 0.007501 0.000010 0.106766 0.000010 0.000010 0.000553 0.000010 0.000010
0.001434 0.000010 0.000010 0.000010 0.004638 0.000010 0.019784 0.000010 0.260386 0.008548 0.000010 0.464538 0.049372 0.009776 0.008254 0.173160 0.000010 0.000010 0.000010 0.000010 0.000010
0.000010 0.000010 0.003095 0.000010 0.000010 0.000010 0.021254 0.001506 0.289850 0.000010 0.005683 0.425205 0.092615 0.003175 0.000010 0.115516 0.000010 0.000010 0.004033 0.037968 0.000010
0.000010 0.000010 0.000010 0.000010 0.000010 0.005542 0.015635 0.000010 0.323811 0.000271 0.000010 0.397378 0.108922 0.029134 0.000010 0.107927 0.000340 0.000010 0.000010 0.010930 0.000010
0.000010 0.007074 0.012370 0.000010 0.000010 0.002654 0.011905 0.000010 0.314316 0.000377 0.001237 0.424649 0.047714 0.001443 0.000010 0.172980 0.000010 0.000010 0.003191 0.000010 0.000010
0.000010 0.014104 0.000010 0.005619 0.000010 0.000010 0.009116 0.000010 0.318347 0.000010 0.000010 0.415563 0.073126 0.003456 0.000010 0.160538 0.000010 0.000010 0.000010 0.000010 0.000010
0.000139 0.000010 0.000010 0.013914 0.000010 0.007090 0.000904 0.000010 0.294099 0.000010 0.010982 0.441038 0.067616 0.008746 0.000010 0.100565 0.000010 0.000010 0.000010 0.054808 0.000010
0.000010 0.016000 0.000010 0.014215 0.000010 0.000010 0.010331 0.000010 0.355436 0.000010 0.000010 0.421343 0.086283 0.000010 0.000010 0.096252 0.000010 0.000010 0.000010 0.000010 0.000010
0.035001 0.000010 0.000010 0.008014 0.000010 0.002219 0.019670 0.000010 0.301591 0.000010 0.012826 0.442487 0.061752 0.002624 0.000010 0.102700 0.000189 0.000010 0.000010 0.010837 0.000010
0.000010 0.000010 0.000010 0.000010 0.000010 0.000010 0.012168 0.004530 0.285793 0.000010 0.015045 0.434809 0.049885 0.012729 0.000010 0.105858 0.000010 0.000010 0.001235 0.077838 0.000010
0.042599 0.014624 0.116922 0.000010 0.000431 0.022542 0.009238 0.000010 0.216250 0.003191 0.003648 0.322896 0.049780 0.008312 0.000010 0.092661 0.014770 0.002232 0.005243 0.072267 0.002363
0.039882 0.019413 0.000010 0.000010 0.000010 0.000010 0.019856 0.003343 0.274603 0.000010 0.000010 0.403556 0.108747 0.000010 0.000010 0.127500 0.000010 0.000010 0.002982 0.000010 0.000010
0.319481 0.027713 0.037194 0.025128 0.000010 0.000010 0.005601 0.000010 0.305803 0.003157 0.013255 0.128771 0.045750 0.012217 0.000010 0.008284 0.000011 0.000010 0.004084 0.063490 0.000010
0.332092 0.000010 0.039279 0.051440 0.000010 0.016737 0.016036 0.000010 0.254465 0.000140 0.004419 0.146855 0.026545 0.020385 0.000010 0.018554 0.007633 0.000010 0.000072 0.042288 0.023009
0.288766 0.000010 0.004049 0.023588 0.013259 0.021836 0.010160 0.009621 0.419677 0.000726 0.001092 0.072584 0.000010 0.007440 0.000010 0.030917 0.016605 0.000010 0.000010 0.079619 0.000010
0.275983 0.001340 0.010204 0.000010 0.006033 0.065411 0.015383 0.000010 0.363314 0.011891 0.007614 0.126468 0.000010 0.010408 0.002881 0.033206 0.017279 0.000010 0.000010 0.052526 0.000010
0.319691 0.013942 0.000010 0.033987 0.000010 0.029042 0.016377 0.000010 0.321631 0.000010 0.001648 0.087681 0.012543 0.026260 0.000010 0.000396 0.017086 0.000922 0.000010 0.118724 0.000010
0.356710 0.000010 0.000010 0.000010 0.010560 0.054041 0.014304 0.000010 0.268235 0.003270 0.000010 0.122319 0.034612 0.006597 0.000010 0.031604 0.000012 0.009348 0.000010 0.088308 0.000010
0.355429 0.000010 0.013399 0.026295 0.046155 0.042423 0.000010 0.007966 0.291928 0.000010 0.000102 0.094118 0.031383 0.011556 0.000010 0.019023 0.008736 0.000010 0.000010 0.051415 0.000010
0.329893 0.000010 0.001107 0.000010 0.014637 0.051544 0.009393 0.002378 0.327865 0.010094 0.000010 0.118858 0.000010 0.001793 0.009074 0.000010 0.007923 0.000609 0.000010 0.098652 0.016119
0.260183 0.000010 0.000445 0.000010 0.019312 0.009630 0.015612 0.013085 0.359382 0.004355 0.002397 0.125498 0.044504 0.029147 0.000010 0.033909 0.000014 0.000010 0.011370 0.057347 0.013769
0.281770 0.000010 0.000010 0.000010 0.018663 0.026508 0.018308 0.000010 0.382706 0.018104 0.000010 0.099510 0.055542 0.010079 0.000010 0.015597 0.019978 0.000010 0.000010 0.049837 0.003318
0.318586 0.000010 0.033526 0.003963 0.006389 0.031649 0.003831 0.004444 0.341108 0.012717 0.013021 0.104242 0.025456 0.006208 0.005441 0.021835 0.017249 0.000010 0.000010 0.050294 0.000010
0.319814 0.000010 0.012314 0.012362 0.009256 0.029577 0.011629 0.000010 0.297454 0.014558 0.015330 0.115625 0.038476 0.020566 0.000010 0.000010 0.010611 0.004421 0.003818 0.065572 0.018579
0.277438 0.005096 0.014953 0.000010 0.039196 0.039182 0.001176 0.031994 0.309060 0.000010 0.022437 0.101526 0.000010 0.024729 0.000010 0.014429 0.000113 0.000010 0.000010 0.091980 0.026630
0.304012 0.000010 0.013669 0.000010 0.025562 0.022187 0.006289 0.000010 0.320045 0.010961 0.000010 0.114229 0.031693 0.024716 0.007824 0.012076 0.018159 0.000010 0.008876 0.079642 0.000010
0.309410 0.000010 0.010045 0.036937 0.004937 0.045515 0.000010 0.000010 0.322156 0.000010 0.017387 0.113350 0.024189 0.011240 0.000010 0.021418 0.029602 0.000010 0.004487 0.038160 0.011106
0.283922 0.009287 0.030652 0.000010 0.000011 0.012961 0.004962 0.008957 0.303098 0.005917 0.000010 0.107783 0.005275 0.035166 0.000010 0.058675 0.014120 0.000010 0.000010 0.091990 0.027174
0.273523 0.000010 0.000010 0.031773 0.026878 0.025581 0.007731 0.005217 0.314822 0.009922 0.017581 0.087337 0.004277 0.000010 0.000010 0.036581 0.016168 0.000010 0.000010 0.104528 0.038021
0.378470 0.000010 0.000010 0.000010 0.005908 0.053170 0.000010 0.008629 0.322692 0.011231 0.014139 0.092680 0.000010 0.000010 0.004589 0.016849 0.002838 0.000665 0.000613 0.082885 0.004579
0.329593 0.000010 0.000010 0.000010 0.011865 0.048317 0.000010 0.000010 0.363638 0.008236 0.000010 0.097307 0.002809 0.004879 0.000010 0.033894 0.006062 0.000010 0.000010 0.093301 0.000010
0.310963 0.000010 0.030728 0.029543 0.027211 0.044924 0.000010 0.000010 0.276218 0.001739 0.000010 0.100296 0.048152 0.018340 0.002322 0.027703 0.022532 0.000010 0.002062 0.057207 0.000010
0.000010 0.167139 0.000010 0.661400 0.000010 0.000010 0.007554 0.000537 0.030403 0.000010 0.000010 0.000010 0.000010 0.000010 0.106710 0.000010 0.000010 0.023286 0.000010 0.000010 0.002840
0.000010 0.137150 0.000010 0.712004 0.000010 0.000010 0.007039 0.024396 0.000010 0.000010 0.000010 0.000010 0.000010 0.000010 0.114151 0.000010 0.000010 0.001499 0.000010 0.000010 0.003621
0.000010 0.160104 0.000010 0.703930 0.000010 0.000010 0.000010 0.003153 0.000010 0.000010 0.000010 0.000010 0.000010 0.000010 0.108321 0.000010 0.000017 0.022093 0.000010 0.000010 0.002242
0.000010 0.134661 0.000010 0.739879 0.000010 0.000010 0.003081 0.000010 0.000010 0.000010 0.000010 0.000010 0.000010 0.000010 0.098277 0.000010 0.000010 0.023942 0.000010 0.000010 0.000010
0.000010 0.152289 0.000010 0.700644 0.000010 0.000010 0.000010 0.000010 0.000010 0.000010 0.000010 0.000010 0.000010 0.000010 0.135216 0.000010 0.000307 0.011384 0.000010 0.000010 0.000010
0.000010 0.161764 0.000010 0.663431 0.000010 0.000010 0.001918 0.007456 0.000010 0.003065 0.000010 0.000019 0.000010 0.000010 0.131913 0.000010 0.006915 0.022702 0.000010 0.000010 0.000706
0.000010 0.156144 0.000010 0.692083 0.000010 0.000010 0.000273 0.000010 0.000010 0.000010 0.000010 0.000010 0.000010 0.000010 0.123109 0.002069 0.000010 0.026172 0.000010 0.000010 0.000010
0.000010 0.160648 0.000010 0.708371 0.000010 0.000010 0.000010 0.009784 0.001152 0.000010 0.000010 0.000010 0.000010 0.000010 0.066859 0.000010 0.000010 0.040449 0.000010 0.000010 0.012597
0.000010 0.183538 0.000010 0.710800 0.000010 0.000010 0.000010 0.014975 0.000010 0.000010 0.000010 0.000010 0.000010 0.000010 0.064564 0.000010 0.000016 0.025957 0.000010 0.000010 0.000010
0.000010 0.149736 0.000010 0.685451 0.000010 0.000010 0.000010 0.016534 0.000010 0.000010 0.000010 0.000010 0.000010 0.000010 0.127622 0.000010 0.000019 0.020489 0.000010 0.000010 0.000010
0.000010 0.139930 0.000010 0.703953 0.000010 0.000010 0.000010 0.002267 0.000010 0.000010 0.000010 0.000010 0.000010 0.000010 0.114492 0.000010 0.000010 0.039198 0.000010 0.000010 0.000010
0.000010 0.150179 0.000010 0.688687 0.000010 0.000010 0.000010 0.000010 0.000010 0.000010 0.000010 0.000010 0.000010 0.000010 0.142561 0.000010 0.002105 0.016308 0.000010 0.000010 0.000010
0.000010 0.173864 0.000010 0.687797 0.000010 0.000010 0.000010 0.021764 0.009676 0.003736 0.000010 0.000010 0.000010 0.000010 0.085181 0.000010 0.000010 0.017842 0.000010 0.000010 0.000010
0.000010 0.155140 0.000010 0.720180 0.000010 0.000010 0.007038 0.000010 0.000010 0.003452 0.000010 0.000010 0.000010 0.000010 0.112710 0.000010 0.000010 0.001329 0.000010 0.000010 0.000010
0.000010 0.146189 0.000010 0.693942 0.000010 0.000010 0.000010 0.000010 0.000010 0.000010 0.000010 0.000010 0.000010 0.000010 0.137288 0.000010 0.000010 0.012132 0.000010 0.000010 0.010290
0.000010 0.145156 0.000010 0.717286 0.000010 0.000010 0.000010 0.021199 0.000010 0.000010 0.000010 0.000010 0.000010 0.000010 0.080344 0.000010 0.000010 0.033090 0.002775 0.000010 0.000010
0.000010 0.125759 0.000010 0.759881 0.000010 0.000010 0.000010 0.003414 0.000010 0.000013 0.000010 0.000010 0.000010 0.000010 0.087664 0.000010 0.000013 0.023115 0.000010 0.000010 0.000010
0.000010 0.000010 0.000010 0.000010 0.000010 0.000010 0.008585 0.000010 0.773329 0.000010 0.000010 0.000010 0.000010 0.000010 0.000010 0.000010 0.000010 0.000528 0.031688 0.000010 0.185710
0.000649 0.008348 0.000010 0.000010 0.000010 0.000010 0.000010 0.000010 0.732313 0.000010 0.004848 0.002902 0.000010 0.000010 0.000010 0.000010 0.000010 0.000010 0.042990 0.000010 0.207812
0.000010 0.000010 0.000010 0.000010 0.000010 0.000010 0.021455 0.000010 0.753802 0.000010 0.000010 0.000010 0.000010 0.000010 0.000010 0.000010 0.000011 0.000010 0.039304 0.000010 0.185268
0.000010 0.000010 0.000010 0.000010 0.000010 0.000010 0.000010 0.000010 0.754317 0.000010 0.000010 0.000010 0.000010 0.000010 0.000010 0.000010 0.000010 0.000010 0.053916 0.000010 0.191587
0.015641 0.000010 0.000010 0.000010 0.000010 0.000010 0.006635 0.002392 0.712136 0.003343 0.000010 0.001760 0.004510 0.000010 0.000519 0.000010 0.000010 0.000010 0.052363 0.005787 0.194814
0.000010 0.000010 0.000010 0.008497 0.000010 0.000010 0.000010 0.006966 0.293557 0.000010 0.000010 0.000010 0.000010 0.000010 0.000010 0.000010 0.000010 0.000010 0.130116 0.000417 0.560297
0.020981 0.000010 0.000010 0.000010 0.027281 0.000010 0.000010 0.000010 0.099735 0.000014 0.000010 0.003225 0.000010 0.000010 0.000010 0.000010 0.002610 0.000010 0.067089 0.440988 0.337958
0.020343 0.000010 0.000010 0.000010 0.030380 0.000010 0.000010 0.000010 0.099897 0.000010 0.000010 0.000010 0.000010 0.000010 0.000010 0.000010 0.000010 0.000010 0.067921 0.444405 0.336905
0.016849 0.000010 0.000010 0.000010 0.033657 0.000010 0.000010 0.000010 0.098987 0.000010 0.000010 0.000010 0.000010 0.000010 0.000010 0.000010 0.000010 0.000010 0.067621 0.443184 0.339552
0.433382 0.000010 0.014464 0.018782 0.000010 0.015613 0.000010 0.000010 0.295942 0.000010 0.000010 0.023967 0.000010 0.002493 0.000010 0.000010 0.000010 0.000010 0.027474 0.000010 0.167764
0.435376 0.000010 0.014099 0.019836 0.000010 0.012548 0.000010 0.000010 0.296638 0.000010 0.000010 0.024108 0.000010 0.003783 0.000010 0.000010 0.000010 0.000010 0.028214 0.000010 0.165278
0.000010 0.000010 0.000010 0.013510 0.000010 0.000010 0.002768 0.001515 0.630730 0.000010 0.000010 0.000010 0.000010 0.000010 0.000010 0.004856 0.000010 0.000010 0.044332 0.000010 0.302149
0.272381 0.000010 0.007152 0.000010 0.013491 0.024054 0.014230 0.000563 0.344539 0.000010 0.003807 0.000010 0.000010 0.015560 0.000010 0.012621 0.000010 0.000010 0.063151 0.030202 0.198168
0.011668 0.009018 0.000680 0.038731 0.000018 0.008764 0.013669 0.000015 0.369401 0.001546 0.002719 0.046273 0.007964 0.000010 0.000010 0.000010 0.005792 0.006997 0.080820 0.000010 0.395887
0.000010 0.000010 0.001528 0.000010 0.000010 0.000010 0.003692 0.000654 0.669679 0.000010 0.000010 0.000010 0.000010 0.000010 0.000010 0.000010 0.000010 0.000010 0.045832 0.000010 0.278465
0.000010 0.000010 0.004024 0.000010 0.000010 0.000010 0.000010 0.000010 0.666454 0.000010 0.000010 0.000010 0.000010 0.000010 0.000010 0.000010 0.000010 0.003695 0.052024 0.000010 0.273644
0.000010 0.000010 0.000010 0.004448 0.000010 0.000010 0.008681 0.000010 0.758775 0.000010 0.000052 0.000010 0.004876 0.000010 0.000010 0.000010 0.001370 0.000010 0.028750 0.001823 0.191104
0.000010 0.000010 0.000010 0.000010 0.000010 0.000010 0.013849 0.000010 0.779648 0.000010 0.000010 0.000010 0.000010 0.000010 0.000010 0.000010 0.000011 0.000010 0.020393 0.000010 0.185939
0.000010 0.000010 0.000010 0.000010 0.000010 0.000010 0.020253 0.000010 0.681616 0.000010 0.000010 0.000010 0.000010 0.000010 0.000010 0.000010 0.003308 0.000010 0.034546 0.000010 0.260117
0.000010 0.000010 0.000010 0.000010 0.000010 0.000010 0.006149 0.000010 0.628068 0.000010 0.000019 0.000010 0.000010 0.000010 0.000010 0.000010 0.004808 0.000010 0.053661 0.000010 0.307145
0.000010 0.000010 0.000010 0.000010 0.000010 0.000010 0.000010 0.000010 0.000010 0.000010 0.000010 0.000010 0.000010 0.000010 0.000010 0.000010 0.000010 0.000010 0.999800 0.000010 0.000010
0.000010 0.000010 0.000010 0.000010 0.000010 0.000010 0.000010 0.000010 0.000010 0.000010 0.000010 0.000010 0.000010 0.000010 0.000010 0.000010 0.000010 0.000010 0.999800 0.000010 0.000010
0.000010 0.000010 0.000010 0.000010 0.000010 0.000010 0.000012 0.000010 0.000010 0.000010 0.000010 0.000010 0.000010 0.000010 0.000010 0.000010 0.000010 0.000010 0.999798 0.000010 0.000010
0.000010 0.000012 0.000010 0.000014 0.000010 0.000010 0.000011 0.000010 0.000011 0.000010 0.000010 0.000010 0.000010 0.000010 0.000011 0.000010 0.000019 0.000011 0.999781 0.000010 0.000010
0.000010 0.000010 0.000010 0.000012 0.000010 0.000010 0.000010 0.000010 0.000010 0.000010 0.000010 0.000010 0.000010 0.000010 0.000010 0.000010 0.000010 0.000010 0.999798 0.000010 0.000010
0.000010 0.000014 0.000010 0.000010 0.000010 0.000010 0.000013 0.000010 0.000010 0.000010 0.000010 0.000010 0.000010 0.000010 0.000010 0.000010 0.000010 0.000010 0.999793 0.000010 0.000010
0.000010 0.000010 0.000010 0.000010 0.000010 0.000010 0.000013 0.000010 0.000011 0.000010 0.000010 0.000010 0.000010 0.000010 0.000010 0.000010 0.000010 0.000010 0.999795 0.000010 0.000010
0.000010 0.000010 0.000010 0.000010 0.000010 0.000010 0.000013 0.000010 0.000011 0.000010 0.000010 0.000010 0.000010 0.000010 0.000010 0.000010 0.000010 0.000010 0.999796 0.000010 0.000010
0.000013 0.000010 0.000010 0.000015 0.000010 0.000010 0.000018 0.000010 0.000010 0.000015 0.000010 0.000010 0.000010 0.000010 0.000010 0.000010 0.000010 0.000010 0.999778 0.000010 0.000010
0.000010 0.000010 0.000010 0.000010 0.000014 0.000010 0.000013 0.000010 0.000010 0.000010 0.000010 0.000010 0.000010 0.000010 0.000010 0.000010 0.000010 0.000010 0.999792 0.000010 0.000010
0.000010 0.000012 0.000010 0.000010 0.000010 0.000010 0.000010 0.000010 0.000012 0.000010 0.000010 0.000010 0.000010 0.000010 0.000010 0.000010 0.000010 0.000010 0.999796 0.000010 0.000010
0.000010 0.000010 0.000010 0.000010 0.000010 0.000010 0.000010 0.000010 0.000010 0.000010 0.000010 0.000010 0.000010 0.000010 0.000010 0.000010 0.000010 0.000010 0.999800 0.000010 0.000010
0.000010 0.000010 0.000010 0.000010 0.000010 0.000010 0.000010 0.000010 0.000010 0.000010 0.000010 0.000010 0.000010 0.000010 0.000010 0.000010 0.000010 0.000010 0.999800 0.000010 0.000010
0.000010 0.000010 0.000010 0.000010 0.000010 0.000010 0.000010 0.000010 0.000010 0.000010 0.000010 0.000010 0.000010 0.000010 0.000010 0.000010 0.000010 0.000010 0.999800 0.000010 0.000010
0.000010 0.000010 0.000010 0.000010 0.000010 0.000010 0.000010 0.000010 0.000010 0.000010 0.000010 0.000010 0.000010 0.000010 0.000010 0.000010 0.000010 0.000010 0.999800 0.000010 0.000010
0.401586 0.000010 0.000010 0.000010 0.003765 0.000010 0.000010 0.000010 0.000010 0.004778 0.014030 0.000010 0.000010 0.025944 0.000010 0.000010 0.004759 0.003841 0.514864 0.026313 0.000010
0.000010 0.000010 0.000010 0.000010 0.000010 0.000010 0.000010 0.000010 0.000010 0.000010 0.000010 0.000010 0.000010 0.000010 0.000010 0.000010 0.000010 0.000010 0.591762 0.000010 0.408048
0.000010 0.010243 0.000010 0.008331 0.000010 0.000010 0.000010 0.000010 0.217226 0.000080 0.000010 0.000010 0.000010 0.000010 0.000010 0.000010 0.005626 0.000010 0.420590 0.000010 0.337765
0.000010 0.000010 0.000010 0.000010 0.000010 0.000010 0.000010 0.000010 0.000010 0.000010 0.000010 0.000010 0.000010 0.000010 0.000010 0.000010 0.000010 0.000010 0.999800 0.000010 0.000010
0.000010 0.000010 0.000010 0.000010 0.000010 0.000010 0.000010 0.000010 0.000010 0.000010 0.000010 0.000010 0.000010 0.000010 0.000010 0.000010 0.000010 0.000010 0.999800 0.000010 0.000010
0.000010 0.000010 0.000010 0.000010 0.000010 0.000010 0.011886 0.000010 0.111377 0.000010 0.031971 0.000010 0.000010 0.000010 0.000010 0.000010 0.000010 0.001395 0.000010 0.000010 0.843211
0.000010 0.000010 0.000010 0.000010 0.000010 0.000010 0.007232 0.000010 0.000010 0.000010 0.000010 0.000010 0.000010 0.000010 0.000010 0.000010 0.000010 0.000010 0.000010 0.000010 0.992578
0.000010 0.000010 0.000010 0.000010 0.000010 0.000010 0.010927 0.000010 0.165847 0.000010 0.000010 0.000010 0.000010 0.000010 0.000010 0.000010 0.000010 0.000010 0.000010 0.000010 0.823046
0.000010 0.000010 0.000010 0.000010 0.000010 0.000010 0.000010 0.000010 0.009830 0.000010 0.000010 0.000010 0.000010 0.000010 0.000010 0.000010 0.000010 0.000010 0.000010 0.000010 0.989980
0.000010 0.000010 0.000010 0.000010 0.000010 0.000010 0.010308 0.000010 0.099445 0.000010 0.000010 0.000010 0.000010 0.000010 0.000010 0.000010 0.000010 0.000010 0.000010 0.000010 0.890067
0.000010 0.000010 0.000010 0.000010 0.000010 0.000010 0.000010 0.000010 0.000010 0.000010 0.000010 0.000010 0.000010 0.000010 0.000010 0.000010 0.000010 0.000010 0.000010 0.000010 0.999800
0.000010 0.000010 0.000010 0.000010 0.000010 0.000010 0.007720 0.000010 0.030978 0.000010 0.000010 0.000010 0.000010 0.000010 0.000010 0.000010 0.000010 0.000010 0.000010 0.000010 0.961122
0.000010 0.000010 0.000010 0.000010 0.000010 0.000010 0.020008 0.000010 0.094868 0.000010 0.000010 0.000010 0.000010 0.000010 0.000010 0.000010 0.000010 0.000010 0.000010 0.000010 0.884945
0.000010 0.000010 0.000010 0.000010 0.000010 0.000010 0.020458 0.000010 0.000010 0.000010 0.000010 0.000010 0.000010 0.000010 0.000010 0.000010 0.000010 0.000010 0.000010 0.000010 0.979352
0.000010 0.000010 0.000010 0.000010 0.000010 0.000010 0.010865 0.000010 0.102065 0.000010 0.000010 0.000010 0.000010 0.000010 0.000010 0.000010 0.000010 0.000010 0.000010 0.000010 0.886890
0.000010 0.000010 0.000010 0.000010 0.000010 0.000010 0.000010 0.000010 0.175298 0.000010 0.000010 0.000010 0.000010 0.000010 0.000010 0.000010 0.000010 0.000010 0.000010 0.000010 0.824512
0.000010 0.000010 0.000010 0.000010 0.000010 0.000010 0.000010 0.000010 0.000010 0.000010 0.000010 0.000010 0.000010 0.000010 0.000010 0.000010 0.000010 0.000010 0.000010 0.000010 0.999800
0.000010 0.000010 0.000010 0.000010 0.000010 0.000010 0.013041 0.000010 0.000010 0.000010 0.000010 0.000010 0.000010 0.000010 0.000010 0.000010 0.000010 0.000010 0.017414 0.000010 0.969365
0.000010 0.000010 0.000010 0.000010 0.000010 0.000010 0.000010 0.000010 0.000010 0.000010 0.000010 0.000010 0.000010 0.000010 0.000010 0.000010 0.000010 0.000010 0.040804 0.000010 0.959006
0.000010 0.000010 0.000010 0.000010 0.000010 0.000010 0.000010 0.000010 0.000010 0.000010 0.000010 0.000010 0.000010 0.000010 0.000010 0.000010 0.000010 0.000010 0.011023 0.000010 0.988787
0.000010 0.000010 0.000010 0.000010 0.000010 0.000010 0.000010 0.000010 0.000010 0.000010 0.000010 0.000010 0.000010 0.000010 0.000010 0.000010 0.000010 0.000010 0.012906 0.000010 0.986904
0.000010 0.000010 0.000010 0.000010 0.000010 0.000010 0.000010 0.000010 0.000010 0.000010 0.000010 0.000010 0.000010 0.000010 0.000010 0.000010 0.000010 0.000010 0.005276 0.000010 0.994534
0.000010 0.000010 0.000010 0.000010 0.000010 0.000010 0.000010 0.000010 0.000010 0.000010 0.000010 0.000010 0.000010 0.000010 0.000010 0.000010 0.000010 0.000010 0.001419 0.000010 0.998391
0.000010 0.000010 0.000010 0.000010 0.000010 0.000010 0.000010 0.000010 0.000010 0.005483 0.000010 0.000010 0.000010 0.000010 0.002540 0.000010 0.000010 0.007054 0.257175 0.000010 0.727588
0.000010 0.000010 0.000010 0.000010 0.000010 0.000010 0.000010 0.002979 0.000010 0.007839 0.000010 0.000010 0.000010 0.000010 0.000010 0.000010 0.000010 0.000151 0.248823 0.000010 0.740047
0.000010 0.000010 0.000010 0.000010 0.000010 0.000010 0.000010 0.000010 0.000010 0.007764 0.000010 0.000010 0.000010 0.000010 0.000296 0.000010 0.000010 0.000010 0.231009 0.000010 0.760761
0.000010 0.000010 0.000010 0.005217 0.000010 0.000010 0.000010 0.000199 0.000010 0.000010 0.000010 0.000010 0.000010 0.000010 0.000010 0.000010 0.000010 0.000010 0.236450 0.000010 0.757964
0.000010 0.000010 0.000010 0.000010 0.000010 0.000010 0.000010 0.005194 0.000010 0.000010 0.000010 0.000010 0.000010 0.000010 0.000010 0.000010 0.000010 0.001332 0.266657 0.000010 0.726647
0.000010 0.000010 0.000010 0.000010 0.000010 0.000010 0.000010 0.000010 0.000010 0.000010 0.000010 0.000010 0.000010 0.000010 0.000304 0.000010 0.000010 0.001546 0.251786 0.000010 0.746193
0.000010 0.000010 0.000010 0.000010 0.000010 0.000010 0.000010 0.005857 0.000010 0.000010 0.000010 0.000010 0.000010 0.000010 0.000010 0.000010 0.000010 0.000010 0.232353 0.000010 0.761610
0.000010 0.000010 0.000010 0.000010 0.000010 0.000010 0.000010 0.007116 0.210476 0.002878 0.000010 0.000010 0.000010 0.000010 0.000010 0.000010 0.000010 0.000010 0.195921 0.000010 0.583449
0.000010 0.002460 0.000010 0.001940 0.000010 0.000010 0.021747 0.000010 0.389137 0.003244 0.000010 0.000010 0.000010 0.000010 0.000010 0.003273 0.000010 0.000344 0.121414 0.004450 0.451881
0.000010 0.000010 0.000010 0.021754 0.000010 0.000010 0.007514 0.000010 0.132309 0.000010 0.000010 0.000010 0.000010 0.000010 0.000010 0.000010 0.002304 0.006348 0.174710 0.000010 0.654922
0.000010 0.000010 0.000010 0.013926 0.000010 0.000010 0.002465 0.000010 0.219697 0.000010 0.000010 0.000020 0.000010 0.000010 0.000010 0.000010 0.018647 0.000010 0.173091 0.000010 0.572014
0.000010 0.000010 0.000010 0.000010 0.000010 0.000010 0.013049 0.000010 0.000010 0.000010 0.000010 0.000010 0.000010 0.000010 0.000010 0.000010 0.000010 0.000010 0.182266 0.000010 0.804505
0.000010 0.000010 0.000010 0.000010 0.000010 0.000010 0.014010 0.000010 0.000010 0.000010 0.000010 0.000010 0.000010 0.000010 0.000010 0.000010 0.000010 0.000010 0.184731 0.000010 0.801079
0.000010 0.000010 0.000010 0.004559 0.000010 0.000010 0.003535 0.000010 0.194607 0.004419 0.000010 0.000010 0.000010 0.000950 0.000010 0.000010 0.010751 0.000010 0.160266 0.000010 0.620784
0.000010 0.007374 0.000010 0.026526 0.000010 0.000010 0.004585 0.001095 0.111520 0.000010 0.000010 0.000010 0.000010 0.000010 0.000010 0.000010 0.004620 0.000010 0.197646 0.000010 0.646506
0.000010 0.000010 0.000010 0.016495 0.000010 0.000010 0.001245 0.004146 0.178042 0.000010 0.000010 0.000010 0.000010 0.000010 0.000010 0.000010 0.000057 0.000010 0.173313 0.000010 0.626561
0.000010 0.000010 0.000010 0.000010 0.000010 0.000010 0.028029 0.000010 0.942530 0.000010 0.000010 0.000010 0.000010 0.000010 0.000010 0.000010 0.000010 0.000010 0.000010 0.000010 0.029261
0.000010 0.000010 0.000010 0.000010 0.000010 0.000010 0.028141 0.000010 0.942614 0.000010 0.000010 0.000010 0.000010 0.000010 0.000010 0.000010 0.000010 0.000010 0.000010 0.000010 0.029065
0.000010 0.004975 0.000010 0.000010 0.000010 0.000010 0.038003 0.000010 0.879598 0.000010 0.000010 0.000010 0.000010 0.000010 0.000010 0.000010 0.000010 0.000010 0.000010 0.000010 0.077254
0.011836 0.000010 0.003246 0.000010 0.000010 0.082379 0.009943 0.000010 0.827775 0.008015 0.006131 0.007769 0.000010 0.010144 0.000010 0.000010 0.000010 0.000010 0.004967 0.000010 0.027695
0.000010 0.000010 0.000010 0.000010 0.000010 0.000010 0.022935 0.000010 0.976875 0.000010 0.000010 0.000010 0.000010 0.000010 0.000010 0.000010 0.000010 0.000010 0.000010 0.000010 0.000010
0.000010 0.000482 0.000010 0.000010 0.000010 0.000010 0.027955 0.000010 0.905326 0.000010 0.000010 0.000010 0.000010 0.000010 0.000010 0.000010 0.000010 0.000010 0.000010 0.000010 0.066067
0.000010 0.017993 0.001918 0.004690 0.004280 0.081475 0.009619 0.000010 0.826615 0.000010 0.000010 0.005988 0.001301 0.000010 0.000010 0.000010 0.003587 0.000010 0.002361 0.006227 0.033865
0.012896 0.000010 0.001304 0.000010 0.000010 0.082671 0.009862 0.000010 0.829048 0.008110 0.005477 0.008305 0.000010 0.010992 0.000010 0.000010 0.000010 0.000010 0.004555 0.000010 0.026680
0.000010 0.000010 0.000010 0.000010 0.000010 0.000010 0.016183 0.000010 0.972814 0.000010 0.000010 0.000010 0.000010 0.000010 0.000010 0.000010 0.000010 0.000010 0.000010 0.000010 0.010823
0.000010 0.000010 0.000010 0.002442 0.000010 0.000010 0.021745 0.000010 0.937841 0.000010 0.000010 0.000010 0.000010 0.000010 0.000010 0.000010 0.000010 0.000010 0.003408 0.000010 0.034404
0.000010 0.004856 0.000010 0.000010 0.000010 0.000010 0.017430 0.000010 0.924437 0.000010 0.000010 0.000010 0.000010 0.000010 0.000048 0.000010 0.000010 0.000010 0.000010 0.000010 0.053069
0.000010 0.003557 0.000010 0.006583 0.000010 0.000010 0.031530 0.000010 0.917683 0.000010 0.000010 0.000010 0.000010 0.000010 0.000010 0.000010 0.000012 0.000010 0.001797 0.000010 0.038698
0.000010 0.011545 0.000010 0.000010 0.000010 0.000010 0.034111 0.000010 0.916322 0.000010 0.000010 0.000010 0.000010 0.000010 0.000010 0.000010 0.000010 0.000010 0.000010 0.000010 0.037852
0.000010 0.006977 0.000010 0.000010 0.000010 0.000010 0.038839 0.000010 0.897556 0.000010 0.000010 0.000010 0.000010 0.000010 0.000010 0.000010 0.000010 0.000010 0.000010 0.000010 0.056459
0.000010 0.000010 0.000010 0.018661 0.000010 0.000010 0.033741 0.000010 0.909085 0.000010 0.000010 0.000010 0.000010 0.000010 0.000010 0.000010 0.000010 0.000010 0.000010 0.000010 0.038343
0.000010 0.000010 0.000010 0.000010 0.000010 0.000010 0.035290 0.000010 0.921265 0.000010 0.000010 0.000010 0.000010 0.000010 0.000010 0.000010 0.000010 0.000010 0.000010 0.000010 0.043265
0.000010 0.000010 0.000010 0.000010 0.000010 0.000010 0.036380 0.000010 0.921715 0.000010 0.000010 0.000010 0.000010 0.000010 0.000010 0.000010 0.000010 0.000010 0.000010 0.000010 0.041725
0.000010 0.010441 0.000010 0.000725 0.004239 0.009117 0.032159 0.000010 0.850969 0.000010 0.001355 0.000703 0.000495 0.000010 0.000010 0.000010 0.000765 0.000010 0.000010 0.000010 0.088931
0.000010 0.000010 0.000010 0.002608 0.000010 0.000010 0.011003 0.000010 0.923928 0.000010 0.000010 0.000010 0.000010 0.000010 0.000010 0.000010 0.000010 0.000010 0.004591 0.000010 0.057710
0.000010 0.000010 0.000010 0.008297 0.000010 0.000010 0.028719 0.000010 0.895299 0.000010 0.000010 0.000010 0.000010 0.000010 0.000010 0.000010 0.000010 0.000010 0.000010 0.000010 0.067514
0.001940 0.000010 0.000010 0.022125 0.000010 0.000010 0.020338 0.000010 0.798734 0.015049 0.000010 0.000010 0.000011 0.000010 0.000871 0.000010 0.015614 0.000010 0.000010 0.007633 0.117576
0.000010 0.000010 0.000010 0.000010 0.000010 0.000010 0.000010 0.000010 0.999800 0.000010 0.000010 0.000010 0.000010 0.000010 0.000010 0.000010 0.000010 0.000010 0.000010 0.000010 0.000010
0.002083 0.011591 0.000010 0.021028 0.001474 0.014462 0.018856 0.000010 0.798701 0.008597 0.003796 0.003111 0.000010 0.000010 0.000010 0.013215 0.014880 0.000010 0.001858 0.005912 0.080375
0.000010 0.000010 0.000010 0.000010 0.000010 0.000010 0.000010 0.000010 0.999800 0.000010 0.000010 0.000010 0.000010 0.000010 0.000010 0.000010 0.000010 0.000010 0.000010 0.000010 0.000010
0.000010 0.000010 0.000010 0.000010 0.000010 0.000010 0.002880 0.000010 0.996930 0.000010 0.000010 0.000010 0.000010 0.000010 0.000010 0.000010 0.000010 0.000010 0.000010 0.000010 0.000010
0.000790 0.000010 0.000010 0.036887 0.000010 0.008376 0.007866 0.002400 0.801948 0.010849 0.000305 0.000010 0.000010 0.010127 0.000010 0.000010 0.020897 0.000010 0.000010 0.001867 0.097597
0.000010 0.000010 0.000010 0.000010 0.000010 0.000010 0.000010 0.000010 0.999800 0.000010 0.000010 0.000010 0.000010 0.000010 0.000010 0.000010 0.000010 0.000010 0.000010 0.000010 0.000010
0.000010 0.012072 0.000010 0.063184 0.006930 0.019285 0.021395 0.001824 0.679958 0.026950 0.002413 0.000010 0.002906 0.007095 0.000010 0.005241 0.042204 0.002830 0.002857 0.000010 0.102806
0.000257 0.000010 0.000010 0.035008 0.012957 0.000010 0.018605 0.000969 0.730753 0.020139 0.004741 0.000010 0.000010 0.000417 0.000555 0.024198 0.046833 0.003785 0.003703 0.001426 0.095605
0.007172 0.000010 0.002558 0.042174 0.007956 0.010237 0.012250 0.000010 0.737602 0.025849 0.005980 0.004042 0.000010 0.002858 0.000010 0.015616 0.032270 0.002588 0.002278 0.002346 0.086183
0.000010 0.000010 0.000010 0.000010 0.000010 0.000010 0.999800 0.000010 0.000010 0.000010 0.000010 0.000010 0.000010 0.000010 0.000010 0.000010 0.000010 0.000010 0.000010 0.000010 0.000010
0.000010 0.000010 0.000010 0.000010 0.000010 0.000010 0.999800 0.000010 0.000010 0.000010 0.000010 0.000010 0.000010 0.000010 0.000010 0.000010 0.000010 0.000010 0.000010 0.000010 0.000010
0.000010 0.000010 0.000010 0.000010 0.000010 0.000010 0.999800 0.000010 0.000010 0.000010 0.000010 0.000010 0.000010 0.000010 0.000010 0.000010 0.000010 0.000010 0.000010 0.000010 0.000010
0.000010 0.000010 0.000010 0.000010 0.000010 0.000010 0.999800 0.000010 0.000010 0.000010 0.000010 0.000010 0.000010 0.000010 0.000010 0.000010 0.000010 0.000010 0.000010 0.000010 0.000010
0.000010 0.000010 0.000010 0.000010 0.000010 0.000010 0.999800 0.000010 0.000010 0.000010 0.000010 0.000010 0.000010 0.000010 0.000010 0.000010 0.000010 0.000010 0.000010 0.000010 0.000010
0.000010 0.000010 0.000010 0.000010 0.000010 0.000010 0.999799 0.000010 0.000010 0.000011 0.000010 0.000010 0.000010 0.000010 0.000010 0.000010 0.000010 0.000010 0.000010 0.000010 0.000010
0.000010 0.000010 0.000010 0.000010 0.000010 0.000010 0.999793 0.000010 0.000010 0.000010 0.000010 0.000010 0.000010 0.000017 0.000010 0.000010 0.000010 0.000010 0.000010 0.000010 0.000010
0.000010 0.000010 0.000010 0.000010 0.000010 0.000010 0.999800 0.000010 0.000010 0.000010 0.000010 0.000010 0.000010 0.000010 0.000010 0.000010 0.000010 0.000010 0.000010 0.000010 0.000010
0.000010 0.000010 0.000010 0.000010 0.000010 0.000010 0.215502 0.000010 0.784308 0.000010 0.000010 0.000010 0.000010 0.000010 0.000010 0.000010 0.000010 0.000010 0.000010 0.000010 0.000010
0.000010 0.000010 0.000010 0.000010 0.000010 0.000010 0.212909 0.000010 0.786901 0.000010 0.000010 0.000010 0.000010 0.000010 0.000010 0.000010 0.000010 0.000010 0.000010 0.000010 0.000010
0.000010 0.000010 0.000010 0.000010 0.000010 0.000010 0.048500 0.000010 0.876414 0.000010 0.000010 0.000010 0.000010 0.000010 0.000010 0.000010 0.000010 0.000010 0.003966 0.000010 0.070950
0.000010 0.000010 0.000010 0.000010 0.000010 0.000010 0.058348 0.000010 0.863720 0.000010 0.000010 0.000010 0.000010 0.000010 0.000010 0.000010 0.000010 0.000010 0.000010 0.000010 0.077752
0.000010 0.000010 0.000010 0.000010 0.000010 0.000010 0.033333 0.000010 0.966477 0.000010 0.000010 0.000010 0.000010 0.000010 0.000010 0.000010 0.000010 0.000010 0.000010 0.000010 0.000010
0.000010 0.000010 0.000010 0.000010 0.000010 0.000010 0.049698 0.000010 0.937182 0.000010 0.000010 0.000010 0.000010 0.000010 0.000010 0.000010 0.000010 0.000010 0.000010 0.000010 0.012940
0.000010 0.000010 0.000010 0.000010 0.000010 0.000010 0.042576 0.000010 0.889887 0.000010 0.000010 0.000010 0.000010 0.000010 0.000010 0.000010 0.000010 0.000010 0.000010 0.000010 0.067357
0.000010 0.000010 0.000010 0.000010 0.000010 0.000010 0.033475 0.000010 0.966335 0.000010 0.000010 0.000010 0.000010 0.000010 0.000010 0.000010 0.000010 0.000010 0.000010 0.000010 0.000010
0.000010 0.000010 0.000010 0.000010 0.000010 0.000010 0.028355 0.000010 0.961043 0.000010 0.000010 0.000010 0.000010 0.000010 0.000010 0.000010 0.000010 0.000010 0.000010 0.000010 0.010423
0.000010 0.000010 0.000010 0.000010 0.000010 0.000010 0.062487 0.000010 0.890698 0.000010 0.000010 0.000010 0.000010 0.000010 0.000010 0.000010 0.000010 0.000010 0.000010 0.000010 0.046635
0.000010 0.000010 0.000010 0.000010 0.000010 0.000010 0.021651 0.000010 0.978159 0.000010 0.000010 0.000010 0.000010 0.000010 0.000010 0.000010 0.000010 0.000010 0.000010 0.000010 0.000010
0.000010 0.000010 0.000010 0.000010 0.000010 0.000010 0.705988 0.000010 0.293822 0.000010 0.000010 0.000010 0.000010 0.000010 0.000010 0.000010 0.000010 0.000010 0.000010 0.000010 0.000010
0.000010 0.000010 0.000010 0.000010 0.000010 0.000010 0.025853 0.000010 0.955356 0.000010 0.000010 0.000010 0.000010 0.000010 0.000010 0.000010 0.000010 0.000010 0.000010 0.000010 0.018610
0.000010 0.000010 0.000010 0.000010 0.000010 0.000010 0.058326 0.000010 0.941484 0.000010 0.000010 0.000010 0.000010 0.000010 0.000010 0.000010 0.000010 0.000010 0.000010 0.000010 0.000010
0.000010 0.000010 0.000010 0.000010 0.000010 0.000010 0.048069 0.000010 0.925719 0.000010 0.000010 0.000010 0.000010 0.000010 0.000010 0.000010 0.000010 0.000010 0.000010 0.000010 0.026031
0.000010 0.000010 0.000010 0.000010 0.000010 0.000010 0.030886 0.000010 0.968924 0.000010 0.000010 0.000010 0.000010 0.000010 0.000010 0.000010 0.000010 0.000010 0.000010 0.000010 0.000010
0.000010 0.000010 0.000010 0.000010 0.000010 0.000010 0.045269 0.000010 0.954541 0.000010 0.000010 0.000010 0.000010 0.000010 0.000010 0.000010 0.000010 0.000010 0.000010 0.000010 0.000010
0.000010 0.000010 0.000010 0.000010 0.000010 0.000010 0.036868 0.000010 0.962942 0.000010 0.000010 0.000010 0.000010 0.000010 0.000010 0.000010 0.000010 0.000010 0.000010 0.000010 0.000010
0.000010 0.000010 0.000010 0.000010 0.000010 0.000010 0.016576 0.000010 0.951223 0.000010 0.000010 0.000010 0.000010 0.000010 0.000010 0.000010 0.000010 0.000010 0.000010 0.000010 0.032021
0.000010 0.000010 0.000010 0.000010 0.000010 0.000010 0.044327 0.000010 0.955483 0.000010 0.000010 0.000010 0.000010 0.000010 0.000010 0.000010 0.000010 0.000010 0.000010 0.000010 0.000010
0.000010 0.000010 0.000010 0.000010 0.000010 0.000010 0.029144 0.000010 0.970666 0.000010 0.000010 0.000010 0.000010 0.000010 0.000010 0.000010 0.000010 0.000010 0.000010 0.000010 0.000010
0.000010 0.000010 0.000010 0.000010 0.000010 0.000010 0.032999 0.000010 0.932829 0.000010 0.000010 0.000010 0.000010 0.000010 0.000010 0.000010 0.000016 0.000010 0.000010 0.000010 0.033986
0.001555 0.000010 0.001858 0.019983 0.000010 0.000010 0.028596 0.000010 0.893505 0.001420 0.006804 0.000441 0.000010 0.004639 0.000010 0.012808 0.000010 0.000010 0.002226 0.000010 0.026076
0.000010 0.000010 0.000010 0.017412 0.000010 0.000010 0.049158 0.000010 0.898899 0.000010 0.000010 0.000010 0.000010 0.000010 0.000010 0.000010 0.000010 0.000010 0.001698 0.000010 0.032674
0.000010 0.000010 0.000010 0.001817 0.000010 0.000010 0.037437 0.000010 0.894284 0.000010 0.000010 0.000010 0.000010 0.000010 0.000010 0.000010 0.000010 0.000010 0.000010 0.000010 0.066292
0.000010 0.000010 0.000010 0.000010 0.000010 0.000010 0.016324 0.000010 0.928100 0.000010 0.000010 0.000010 0.000010 0.000010 0.000010 0.000010 0.000010 0.000010 0.000010 0.000010 0.055396
0.000010 0.000010 0.000010 0.000010 0.000010 0.000010 0.008803 0.000010 0.951663 0.000010 0.000010 0.000010 0.000010 0.000010 0.000010 0.000010 0.000010 0.000010 0.000741 0.000010 0.038623
0.000010 0.004565 0.000010 0.005365 0.000010 0.000010 0.024744 0.000010 0.900407 0.000010 0.000010 0.000010 0.000010 0.000010 0.000010 0.000010 0.000010 0.000010 0.000010 0.000010 0.064758
0.000010 0.000010 0.000010 0.002175 0.000010 0.000010 0.014757 0.003091 0.899018 0.000010 0.000010 0.000010 0.000010 0.000010 0.000010 0.000010 0.000010 0.000010 0.000010 0.000010 0.080798
0.000010 0.000010 0.000010 0.000010 0.000010 0.000010 0.028331 0.000539 0.920597 0.000010 0.000010 0.000010 0.000010 0.000010 0.000010 0.000010 0.000010 0.000010 0.000010 0.000010 0.050363
0.000010 0.007419 0.000010 0.002872 0.000010 0.000010 0.030162 0.000010 0.920347 0.000010 0.000010 0.000010 0.000010 0.000010 0.000010 0.000010 0.000010 0.000010 0.000629 0.000010 0.038420
0.000010 0.001340 0.000010 0.001875 0.000988 0.000010 0.042874 0.000010 0.907893 0.001531 0.000010 0.000010 0.000010 0.000010 0.000010 0.000010 0.002303 0.000010 0.000010 0.000010 0.041065
0.000010 0.000010 0.000010 0.059117 0.000010 0.000010 0.000010 0.004431 0.000010 0.000010 0.000010 0.000010 0.000010 0.000010 0.763786 0.000010 0.000010 0.172496 0.000010 0.000010 0.000010
0.000010 0.000010 0.000010 0.058891 0.000010 0.000010 0.005055 0.000010 0.000010 0.000010 0.000010 0.000010 0.000010 0.000010 0.765443 0.000010 0.000010 0.170440 0.000010 0.000010 0.000010
0.000010 0.000010 0.000010 0.039937 0.000010 0.000010 0.001731 0.000019 0.000010 0.000010 0.000010 0.000010 0.000010 0.000010 0.783151 0.000010 0.000010 0.175002 0.000010 0.000010 0.000010
0.000010 0.000010 0.000010 0.070119 0.000010 0.000010 0.000010 0.018960 0.000010 0.000010 0.000010 0.000010 0.000010 0.000010 0.736186 0.000010 0.000010 0.174565 0.000010 0.000010 0.000010
0.000010 0.000010 0.000010 0.033841 0.000010 0.000010 0.000010 0.000010 0.000010 0.000010 0.000010 0.000010 0.000010 0.000010 0.795938 0.000010 0.000010 0.170041 0.000010 0.000010 0.000010
0.000010 0.000010 0.000010 0.031433 0.000010 0.000010 0.000010 0.000010 0.000010 0.000010 0.000010 0.000010 0.000010 0.000010 0.804980 0.000010 0.000010 0.163407 0.000010 0.000010 0.000010
0.000010 0.000010 0.000010 0.018190 0.000010 0.000010 0.010571 0.000011 0.000010 0.000010 0.000010 0.000010 0.000010 0.000010 0.803573 0.000010 0.000010 0.167495 0.000010 0.000010 0.000010
0.000010 0.000010 0.000010 0.070936 0.000010 0.000010 0.000010 0.000010 0.000010 0.000010 0.000010 0.000010 0.000010 0.000010 0.774606 0.000010 0.000010 0.154278 0.000010 0.000010 0.000010
0.000010 0.000010 0.000010 0.086970 0.000010 0.000010 0.000010 0.000010 0.000010 0.000010 0.000010 0.000010 0.000010 0.000010 0.730534 0.000010 0.000010 0.182317 0.000010 0.000010 0.000010
0.000010 0.000010 0.000010 0.068647 0.000010 0.000010 0.000010 0.000010 0.007669 0.000010 0.000010 0.000010 0.000010 0.000010 0.755190 0.000010 0.000010 0.168323 0.000010 0.000010 0.000010
0.000010 0.000010 0.000010 0.043602 0.000010 0.000010 0.000010 0.010066 0.000010 0.000010 0.000010 0.000010 0.000010 0.000010 0.767854 0.000010 0.000010 0.178308 0.000010 0.000010 0.000010
0.000010 0.000010 0.000010 0.036571 0.000010 0.000010 0.007535 0.000320 0.000010 0.000010 0.000010 0.000010 0.000010 0.000010 0.795395 0.000010 0.000010 0.160019 0.000010 0.000010 0.000010
0.000010 0.000010 0.000010 0.035444 0.000010 0.000010 0.004877 0.014228 0.011028 0.000010 0.000010 0.000010 0.000010 0.000010 0.760044 0.000010 0.000010 0.174229 0.000010 0.000010 0.000010
0.000010 0.000010 0.000010 0.037174 0.000010 0.000010 0.000010 0.000476 0.000010 0.000010 0.000010 0.000010 0.000010 0.000010 0.804077 0.000010 0.000010 0.158103 0.000010 0.000010 0.000010
0.000010 0.000010 0.000010 0.080535 0.000010 0.000010 0.000010 0.001832 0.000010 0.000010 0.000010 0.000010 0.000010 0.000010 0.748381 0.000010 0.000010 0.169081 0.000010 0.000010 0.000010
0.000010 0.000010 0.000010 0.032068 0.000010 0.000010 0.000010 0.000010 0.000010 0.000010 0.000010 0.000010 0.000010 0.000010 0.790674 0.000010 0.000010 0.177078 0.000010 0.000010 0.000010
0.000010 0.000010 0.000010 0.040420 0.000010 0.000010 0.000010 0.002157 0.000010 0.000010 0.000010 0.000010 0.000010 0.000010 0.764922 0.000010 0.000010 0.191556 0.000785 0.000010 0.000010
0.000010 0.000010 0.000010 0.047242 0.000010 0.000010 0.000010 0.036459 0.003270 0.000010 0.000010 0.000010 0.000010 0.000010 0.752017 0.000010 0.000010 0.160851 0.000010 0.000010 0.000010
0.000010 0.000010 0.000010 0.028290 0.000010 0.000010 0.000010 0.004176 0.000010 0.000010 0.000010 0.000010 0.000010 0.000010 0.788808 0.000010 0.000010 0.176175 0.002392 0.000010 0.000010
0.000010 0.000010 0.000010 0.044534 0.000010 0.000010 0.000010 0.000011 0.000010 0.000010 0.000010 0.000010 0.000010 0.000010 0.763476 0.000010 0.000010 0.191810 0.000010 0.000010 0.000010
0.000010 0.000010 0.000010 0.000010 0.000010 0.000010 0.000010 0.848770 0.000010 0.000010 0.000010 0.000010 0.000010 0.000010 0.151040 0.000010 0.000010 0.000010 0.000010 0.000010 0.000010
0.000010 0.000010 0.000010 0.000010 0.000010 0.000010 0.000011 0.999799 0.000010 0.000010 0.000010 0.000010 0.000010 0.000010 0.000010 0.000010 0.000010 0.000010 0.000010 0.000010 0.000010
0.000010 0.000010 0.000010 0.000010 0.000010 0.000010 0.000010 0.999800 0.000010 0.000010 0.000010 0.000010 0.000010 0.000010 0.000010 0.000010 0.000010 0.000010 0.000010 0.000010 0.000010
0.000010 0.000010 0.000010 0.000010 0.000010 0.000010 0.000011 0.789147 0.000010 0.000010 0.000010 0.000010 0.000010 0.000010 0.183440 0.000010 0.000010 0.027232 0.000010 0.000010 0.000010
0.000010 0.000010 0.000010 0.000010 0.000010 0.000010 0.000010 0.999800 0.000010 0.000010 0.000010 0.000010 0.000010 0.000010 0.000010 0.000010 0.000010 0.000010 0.000010 0.000010 0.000010
0.000010 0.000010 0.000010 0.000010 0.000010 0.000010 0.000010 0.999800 0.000010 0.000010 0.000010 0.000010 0.000010 0.000010 0.000010 0.000010 0.000010 0.000010 0.000010 0.000010 0.000010
0.000010 0.000010 0.000010 0.000010 0.000010 0.000010 0.000010 0.999800 0.000010 0.000010 0.000010 0.000010 0.000010 0.000010 0.000010 0.000010 0.000010 0.000010 0.000010 0.000010 0.000010
0.000010 0.000010 0.000010 0.000010 0.000010 0.000010 0.000010 0.999800 0.000010 0.000010 0.000010 0.000010 0.000010 0.000010 0.000010 0.000010 0.000010 0.000010 0.000010 0.000010 0.000010
0.000010 0.000010 0.000010 0.000010 0.000010 0.000010 0.000010 0.999800 0.000010 0.000010 0.000010 0.000010 0.000010 0.000010 0.000010 0.000010 0.000010 0.000010 0.000010 0.000010 0.000010
0.000010 0.000010 0.000010 0.000010 0.000010 0.000010 0.000011 0.873362 0.000010 0.000010 0.000010 0.000010 0.000010 0.000010 0.089621 0.000010 0.000010 0.036836 0.000010 0.000010 0.000010
0.000010 0.000010 0.000010 0.000010 0.000010 0.000010 0.000010 0.859300 0.000010 0.000010 0.000010 0.000010 0.000010 0.000010 0.117520 0.000010 0.000010 0.023000 0.000010 0.000010 0.000010
0.000010 0.000010 0.000010 0.022582 0.000010 0.000010 0.005097 0.916329 0.054979 0.000010 0.000010 0.000010 0.000010 0.000010 0.000010 0.000010 0.000010 0.000854 0.000010 0.000010 0.000010
0.000010 0.000010 0.000010 0.000010 0.000010 0.000010 0.000010 0.999800 0.000010 0.000010 0.000010 0.000010 0.000010 0.000010 0.000010 0.000010 0.000010 0.000010 0.000010 0.000010 0.000010
0.000010 0.000010 0.000010 0.066746 0.000010 0.000010 0.006320 0.730888 0.008585 0.000010 0.000010 0.000010 0.000010 0.000010 0.157520 0.000010 0.000010 0.024719 0.000010 0.000010 0.005083
0.000010 0.000010 0.000010 0.000010 0.000010 0.000010 0.000010 0.999800 0.000010 0.000010 0.000010 0.000010 0.000010 0.000010 0.000010 0.000010 0.000010 0.000010 0.000010 0.000010 0.000010
0.000010 0.000010 0.000010 0.000010 0.000010 0.000010 0.000010 0.999800 0.000010 0.000010 0.000010 0.000010 0.000010 0.000010 0.000010 0.000010 0.000010 0.000010 0.000010 0.000010 0.000010
0.000010 0.000010 0.000010 0.000010 0.000010 0.000010 0.000010 0.999800 0.000010 0.000010 0.000010 0.000010 0.000010 0.000010 0.000010 0.000010 0.000010 0.000010 0.000010 0.000010 0.000010
0.225236 0.009514 0.000010 0.000010 0.016598 0.005616 0.000010 0.000010 0.000010 0.026677 0.012515 0.000010 0.000010 0.000010 0.345253 0.279686 0.039997 0.038798 0.000010 0.000010 0.000010
0.322337 0.000010 0.000010 0.000010 0.000010 0.000010 0.000010 0.000010 0.000010 0.008743 0.002167 0.000010 0.000010 0.000010 0.326505 0.279017 0.050807 0.010132 0.000161 0.000010 0.000010
0.286706 0.000010 0.000010 0.000010 0.000010 0.000010 0.000010 0.000010 0.000010 0.009610 0.000010 0.000010 0.000010 0.000010 0.350414 0.338979 0.014131 0.000010 0.000010 0.000010 0.000010
0.300884 0.000010 0.000010 0.000010 0.000010 0.000010 0.000010 0.000010 0.000010 0.004581 0.000010 0.000010 0.000010 0.000010 0.333465 0.360901 0.000010 0.000010 0.000010 0.000010 0.000010
0.296889 0.000010 0.000010 0.005844 0.000010 0.000010 0.000010 0.000010 0.000010 0.015916 0.002735 0.000010 0.000010 0.000010 0.298450 0.293022 0.047757 0.039258 0.000010 0.000010 0.000010
0.378234 0.000010 0.000010 0.000010 0.012939 0.000010 0.000010 0.009335 0.000010 0.008358 0.000894 0.000010 0.000010 0.000010 0.253981 0.235141 0.041643 0.023806 0.000010 0.035559 0.000010
0.377798 0.000010 0.000010 0.000010 0.025069 0.000010 0.000010 0.000010 0.000010 0.000010 0.000010 0.000010 0.000010 0.006479 0.211843 0.250595 0.029901 0.019138 0.000010 0.079046 0.000010
0.327465 0.000010 0.000010 0.000010 0.000010 0.000010 0.000010 0.000010 0.000010 0.009545 0.000010 0.000010 0.000010 0.000010 0.322234 0.333703 0.000010 0.006893 0.000010 0.000010 0.000010
0.292206 0.000010 0.000010 0.000010 0.000010 0.000010 0.000010 0.000010 0.000010 0.000295 0.002265 0.000010 0.000010 0.000010 0.312596 0.350911 0.024321 0.017265 0.000010 0.000010 0.000010
0.284558 0.000010 0.000010 0.000880 0.000010 0.000010 0.000010 0.000010 0.000010 0.015490 0.000010 0.000010 0.000010 0.000010 0.321360 0.347673 0.010407 0.019492 0.000010 0.000010 0.000010
0.242831 0.000010 0.000010 0.000010 0.000010 0.000010 0.000010 0.000010 0.000010 0.027200 0.012193 0.000730 0.000010 0.000010 0.343934 0.292833 0.038462 0.041688 0.000010 0.000010 0.000010
0.354032 0.000010 0.000010 0.000010 0.011337 0.000010 0.000010 0.000010 0.000010 0.003533 0.000257 0.000010 0.000010 0.015125 0.279077 0.309144 0.016129 0.011245 0.000010 0.000010 0.000010
0.324019 0.000010 0.000010 0.000010 0.000010 0.000010 0.000010 0.000010 0.000010 0.019155 0.000010 0.000010 0.000010 0.000010 0.326334 0.309840 0.011680 0.008821 0.000010 0.000010 0.000010
0.356640 0.000010 0.000010 0.000010 0.000010 0.000010 0.000010 0.000010 0.000010 0.007206 0.002081 0.000010 0.000010 0.000010 0.308635 0.317077 0.001296 0.006925 0.000010 0.000010 0.000010
0.384187 0.000010 0.000010 0.000010 0.027281 0.000010 0.000010 0.000010 0.000010 0.013753 0.003451 0.000012 0.000010 0.000010 0.266798 0.237730 0.037044 0.003127 0.000010 0.026509 0.000010
0.388005 0.000010 0.000010 0.000010 0.002523 0.000010 0.000010 0.000010 0.000010 0.005209 0.009109 0.000010 0.000010 0.015299 0.250944 0.276288 0.037006 0.011391 0.000010 0.004114 0.000010
0.287762 0.000010 0.000010 0.000010 0.000010 0.000010 0.000010 0.000010 0.000010 0.018350 0.003689 0.000010 0.000010 0.000010 0.347889 0.335647 0.000010 0.006511 0.000010 0.000010 0.000010
0.263037 0.000010 0.000010 0.000010 0.000010 0.000010 0.000010 0.000010 0.000010 0.008853 0.000010 0.000010 0.000010 0.000010 0.339279 0.366641 0.000010 0.022030 0.000010 0.000010 0.000010
0.282940 0.000010 0.000010 0.000010 0.034417 0.000010 0.000010 0.017581 0.000010 0.005730 0.008504 0.000010 0.000010 0.000010 0.310822 0.261156 0.020902 0.033621 0.000010 0.024216 0.000010
0.167239 0.000010 0.000010 0.000010 0.056300 0.004483 0.000010 0.000010 0.000010 0.003457 0.006170 0.006842 0.000010 0.004548 0.006063 0.015709 0.000010 0.000010 0.000010 0.729079 0.000010
0.140854 0.000010 0.000010 0.000010 0.016615 0.000010 0.000010 0.010648 0.000010 0.010049 0.000010 0.000010 0.000010 0.000010 0.003555 0.000010 0.007868 0.000010 0.000010 0.810271 0.000010
0.178761 0.000010 0.001578 0.000010 0.019794 0.018614 0.000010 0.000010 0.000010 0.012154 0.007671 0.009356 0.000010 0.002654 0.000321 0.006956 0.000010 0.000010 0.000010 0.742040 0.000010
0.176595 0.000010 0.000010 0.000010 0.038959 0.000010 0.000010 0.000010 0.000010 0.000010 0.014877 0.000010 0.000010 0.014626 0.001967 0.000012 0.000547 0.013924 0.000010 0.738373 0.000010
0.134385 0.000010 0.000010 0.000010 0.027597 0.000010 0.000010 0.000010 0.000010 0.000010 0.002121 0.000010 0.000010 0.003519 0.000010 0.000010 0.005278 0.006965 0.000010 0.819994 0.000010
0.116905 0.000010 0.000010 0.000010 0.035467 0.000010 0.000010 0.000010 0.000010 0.000019 0.000010 0.000010 0.000010 0.000010 0.000010 0.000010 0.000010 0.000010 0.000010 0.847439 0.000010
0.141894 0.000010 0.000010 0.000010 0.019912 0.000010 0.000010 0.000010 0.000010 0.000010 0.000017 0.000010 0.000010 0.000010 0.000010 0.000010 0.000010 0.000010 0.000010 0.838007 0.000010
0.112979 0.000010 0.000010 0.000010 0.039031 0.000010 0.000010 0.000010 0.000010 0.000010 0.010322 0.000010 0.000010 0.000010 0.003728 0.000010 0.002680 0.000010 0.000010 0.831110 0.000010
0.143561 0.003125 0.000010 0.000010 0.043316 0.000010 0.000010 0.000010 0.000010 0.000010 0.018426 0.000010 0.000010 0.000010 0.000010 0.000010 0.000010 0.000010 0.000010 0.791412 0.000010
0.148360 0.000010 0.000010 0.000010 0.018595 0.000010 0.000010 0.000010 0.000010 0.000010 0.007011 0.000010 0.000010 0.000010 0.007939 0.000010 0.000010 0.000010 0.000010 0.817935 0.000010
0.145640 0.000010 0.000162 0.000010 0.054617 0.001709 0.000010 0.000010 0.000010 0.018896 0.002053 0.000010 0.000010 0.006074 0.000010 0.017226 0.000010 0.000010 0.000010 0.753502 0.000010
0.168146 0.000010 0.000010 0.000010 0.031310 0.000010 0.000010 0.000010 0.000010 0.006234 0.009648 0.002390 0.000010 0.009174 0.006791 0.000010 0.000913 0.010092 0.000010 0.755192 0.000010
0.104441 0.000010 0.000010 0.000010 0.031173 0.000010 0.000010 0.000010 0.000010 0.000010 0.000010 0.002042 0.000010 0.000010 0.002920 0.000010 0.000010 0.000010 0.000010 0.859264 0.000010
0.129418 0.000010 0.000010 0.000010 0.027476 0.000010 0.000010 0.000010 0.000010 0.000010 0.002757 0.000010 0.000010 0.000151 0.000678 0.000010 0.000010 0.000010 0.000010 0.839370 0.000010
0.181026 0.000010 0.000010 0.000010 0.022445 0.000010 0.000010 0.000120 0.000010 0.000010 0.000010 0.009211 0.000010 0.000010 0.003888 0.018668 0.000011 0.000010 0.000010 0.764500 0.000010
0.170973 0.000010 0.000010 0.000010 0.041036 0.000010 0.000010 0.000011 0.000010 0.004080 0.003185 0.007983 0.000010 0.000010 0.000010 0.005008 0.010309 0.000010 0.004649 0.752657 0.000010
0.124731 0.000010 0.000010 0.000010 0.020630 0.000010 0.000010 0.019306 0.000010 0.000010 0.008011 0.002782 0.000010 0.022666 0.000010 0.000010 0.000010 0.000010 0.000010 0.801733 0.000010
0.160271 0.000010 0.000010 0.000010 0.000010 0.000010 0.000010 0.000016 0.000010 0.003710 0.018387 0.000010 0.000010 0.000010 0.000010 0.006364 0.006184 0.000010 0.000010 0.804927 0.000010
0.177644 0.000010 0.000010 0.000010 0.028968 0.000010 0.000010 0.000010 0.000010 0.005476 0.000010 0.011713 0.000010 0.000010 0.000010 0.010459 0.015750 0.008087 0.000010 0.741773 0.000010
0.156573 0.000010 0.000010 0.000010 0.027644 0.000010 0.000010 0.000010 0.000010 0.000010 0.005436 0.000271 0.000010 0.000015 0.000010 0.008534 0.000010 0.001968 0.000010 0.799429 0.000010
0.000010 0.000010 0.000010 0.036629 0.000010 0.000010 0.009146 0.012440 0.004630 0.000010 0.000010 0.000010 0.000010 0.000010 0.792442 0.000010 0.000010 0.139464 0.000010 0.000010 0.005109
0.000010 0.000010 0.000010 0.000010 0.000010 0.000010 0.000010 0.000010 0.000010 0.000010 0.000010 0.000010 0.000010 0.000010 0.942288 0.000010 0.000010 0.057522 0.000010 0.000010 0.000010
0.000010 0.000010 0.000010 0.000010 0.000010 0.000010 0.000010 0.000010 0.000010 0.000010 0.000010 0.000010 0.000010 0.000010 0.969477 0.000010 0.000010 0.030333 0.000010 0.000010 0.000010
0.000010 0.000010 0.000010 0.000010 0.000010 0.000010 0.000010 0.000010 0.000010 0.000010 0.000010 0.000010 0.000010 0.000010 0.886321 0.000010 0.000010 0.113489 0.000010 0.000010 0.000010
0.000010 0.000010 0.000010 0.016921 0.000010 0.000010 0.000010 0.019273 0.000010 0.000010 0.000017 0.000010 0.000010 0.000010 0.820942 0.000010 0.000010 0.142687 0.000010 0.000010 0.000010
0.000010 0.000010 0.000010 0.000010 0.000010 0.000010 0.000010 0.000010 0.000010 0.000010 0.000010 0.000010 0.000010 0.000010 0.874159 0.000010 0.000010 0.125650 0.000010 0.000010 0.000010
0.000010 0.000010 0.000010 0.000010 0.000010 0.000010 0.000010 0.000010 0.000010 0.000010 0.000010 0.000010 0.000010 0.000010 0.858146 0.000010 0.000010 0.141664 0.000010 0.000010 0.000010
0.000010 0.000010 0.000010 0.000010 0.000010 0.000010 0.000010 0.000010 0.049007 0.000010 0.000010 0.000010 0.000010 0.000010 0.915426 0.000010 0.000010 0.031076 0.004321 0.000010 0.000010
0.000010 0.000010 0.000010 0.000010 0.000010 0.000010 0.000010 0.000010 0.000010 0.000010 0.000010 0.000010 0.000010 0.000010 0.857305 0.000010 0.000010 0.142505 0.000010 0.000010 0.000010
0.000010 0.000010 0.000010 0.000010 0.000010 0.000010 0.000010 0.005842 0.000010 0.000010 0.000010 0.000010 0.000010 0.000010 0.849301 0.000010 0.000010 0.144676 0.000010 0.000010 0.000010
0.000010 0.000010 0.000010 0.000010 0.000010 0.000010 0.000010 0.000010 0.000010 0.000010 0.000010 0.000010 0.000010 0.000010 0.893619 0.000010 0.000010 0.106191 0.000010 0.000010 0.000010
0.000010 0.000010 0.000010 0.000010 0.000010 0.000010 0.000010 0.000010 0.000010 0.000010 0.000010 0.000010 0.000010 0.000010 0.883300 0.000010 0.000010 0.116510 0.000010 0.000010 0.000010
0.000010 0.000010 0.000010 0.000010 0.000010 0.000010 0.000010 0.000010 0.000010 0.000010 0.000010 0.000010 0.000010 0.000010 0.946839 0.000010 0.000010 0.052971 0.000010 0.000010 0.000010
0.000010 0.000010 0.000010 0.000010 0.000010 0.000010 0.000010 0.000010 0.000010 0.000010 0.000010 0.000010 0.000010 0.000010 0.873253 0.000010 0.000010 0.126557 0.000010 0.000010 0.000010
0.000010 0.000010 0.000010 0.000010 0.000010 0.000010 0.000010 0.000010 0.000010 0.000010 0.000010 0.000010 0.000010 0.000010 0.952983 0.000010 0.000010 0.046827 0.000010 0.000010 0.000010
0.000010 0.000010 0.000010 0.000010 0.000010 0.000010 0.000010 0.000010 0.000010 0.000010 0.000010 0.000010 0.000010 0.000010 0.929904 0.000010 0.000010 0.069906 0.000010 0.000010 0.000010
0.000010 0.000010 0.000010 0.000010 0.000010 0.000010 0.000010 0.000010 0.000010 0.000010 0.000010 0.000010 0.000010 0.000010 0.959436 0.000010 0.000010 0.040374 0.000010 0.000010 0.000010
0.000010 0.000010 0.000010 0.000010 0.000010 0.000010 0.000010 0.000010 0.000010 0.000010 0.000010 0.000010 0.000010 0.000010 0.948371 0.000010 0.000010 0.051439 0.000010 0.000010 0.000010
0.000010 0.000010 0.000010 0.021008 0.000010 0.000010 0.002334 0.027084 0.013353 0.000010 0.000010 0.000010 0.000010 0.000010 0.911752 0.000010 0.000010 0.024318 0.000010 0.000010 0.000010
0.000010 0.000010 0.000010 0.000010 0.000010 0.000010 0.000010 0.000010 0.000010 0.000010 0.000010 0.000010 0.000010 0.000010 0.868963 0.000010 0.000010 0.130847 0.000010 0.000010 0.000010
0.000010 0.999800 0.000010 0.000010 0.000010 0.000010 0.000010 0.000010 0.000010 0.000010 0.000010 0.000010 0.000010 0.000010 0.000010 0.000010 0.000010 0.000010 0.000010 0.000010 0.000010
0.000010 0.999800 0.000010 0.000010 0.000010 0.000010 0.000010 0.000010 0.000010 0.000010 0.000010 0.000010 0.000010 0.000010 0.000010 0.000010 0.000010 0.000010 0.000010 0.000010 0.000010
0.000010 0.999800 0.000010 0.000010 0.000010 0.000010 0.000010 0.000010 0.000010 0.000010 0.000010 0.000010 0.000010 0.000010 0.000010 0.000010 0.000010 0.000010 0.000010 0.000010 0.000010
0.000010 0.999800 0.000010 0.000010 0.000010 0.000010 0.000010 0.000010 0.000010 0.000010 0.000010 0.000010 0.000010 0.000010 0.000010 0.000010 0.000010 0.000010 0.000010 0.000010 0.000010
0.000010 0.999800 0.000010 0.000010 0.000010 0.000010 0.000010 0.000010 0.000010 0.000010 0.000010 0.000010 0.000010 0.000010 0.000010 0.000010 0.000010 0.000010 0.000010 0.000010 0.000010
0.033215 0.863479 0.000010 0.043364 0.000010 0.000010 0.000010 0.024080 0.000010 0.000010 0.000010 0.000010 0.000010 0.000010 0.015300 0.000013 0.005141 0.015278 0.000010 0.000010 0.000010
0.000010 0.999783 0.000010 0.000010 0.000010 0.000010 0.000018 0.000010 0.000010 0.000018 0.000010 0.000010 0.000010 0.000010 0.000010 0.000010 0.000010 0.000010 0.000010 0.000010 0.000010
0.000010 0.999800 0.000010 0.000010 0.000010 0.000010 0.000010 0.000010 0.000010 0.000010 0.000010 0.000010 0.000010 0.000010 0.000010 0.000010 0.000010 0.000010 0.000010 0.000010 0.000010
0.000010 0.999800 0.000010 0.000010 0.000010 0.000010 0.000010 0.000010 0.000010 0.000010 0.000010 0.000010 0.000010 0.000010 0.000010 0.000010 0.000010 0.000010 0.000010 0.000010 0.000010
0.000010 0.999800 0.000010 0.000010 0.000010 0.000010 0.000010 0.000010 0.000010 0.000010 0.000010 0.000010 0.000010 0.000010 0.000010 0.000010 0.000010 0.000010 0.000010 0.000010 0.000010
0.000010 0.999800 0.000010 0.000010 0.000010 0.000010 0.000010 0.000010 0.000010 0.000010 0.000010 0.000010 0.000010 0.000010 0.000010 0.000010 0.000010 0.000010 0.000010 0.000010 0.000010
0.000010 0.999800 0.000010 0.000010 0.000010 0.000010 0.000010 0.000010 0.000010 0.000010 0.000010 0.000010 0.000010 0.000010 0.000010 0.000010 0.000010 0.000010 0.000010 0.000010 0.000010
0.000010 0.999800 0.000010 0.000010 0.000010 0.000010 0.000010 0.000010 0.000010 0.000010 0.000010 0.000010 0.000010 0.000010 0.000010 0.000010 0.000010 0.000010 0.000010 0.000010 0.000010
0.000010 0.999800 0.000010 0.000010 0.000010 0.000010 0.000010 0.000010 0.000010 0.000010 0.000010 0.000010 0.000010 0.000010 0.000010 0.000010 0.000010 0.000010 0.000010 0.000010 0.000010
0.000010 0.999798 0.000010 0.000010 0.000010 0.000010 0.000011 0.000010 0.000010 0.000010 0.000010 0.000010 0.000010 0.000011 0.000010 0.000010 0.000010 0.000010 0.000010 0.000010 0.000010
0.000010 0.999800 0.000010 0.000010 0.000010 0.000010 0.000010 0.000010 0.000010 0.000010 0.000010 0.000010 0.000010 0.000010 0.000010 0.000010 0.000010 0.000010 0.000010 0.000010 0.000010
0.000010 0.999800 0.000010 0.000010 0.000010 0.000010 0.000010 0.000010 0.000010 0.000010 0.000010 0.000010 0.000010 0.000010 0.000010 0.000010 0.000010 0.000010 0.000010 0.000010 0.000010
0.000010 0.999800 0.000010 0.000010 0.000010 0.000010 0.000010 0.000010 0.000010 0.000010 0.000010 0.000010 0.000010 0.000010 0.000010 0.000010 0.000010 0.000010 0.000010 0.000010 0.000010
0.000010 0.999800 0.000010 0.000010 0.000010 0.000010 0.000010 0.000010 0.000010 0.000010 0.000010 0.000010 0.000010 0.000010 0.000010 0.000010 0.000010 0.000010 0.000010 0.000010 0.000010
0.000010 0.999800 0.000010 0.000010 0.000010 0.000010 0.000010 0.000010 0.000010 0.000010 0.000010 0.000010 0.000010 0.000010 0.000010 0.000010 0.000010 0.000010 0.000010 0.000010 0.000010
0.000010 0.000010 0.000010 0.990541 0.000010 0.000010 0.000010 0.000010 0.000010 0.000010 0.000010 0.000010 0.000010 0.000010 0.000010 0.000010 0.000010 0.009269 0.000010 0.000010 0.000010
0.000010 0.000010 0.000010 0.977740 0.000010 0.000010 0.000010 0.008715 0.000010 0.000010 0.000010 0.000010 0.000010 0.000010 0.000010 0.000010 0.000010 0.013365 0.000010 0.000010 0.000010
0.000010 0.000744 0.000010 0.752009 0.000010 0.000010 0.006973 0.024734 0.073159 0.000010 0.000010 0.000010 0.000010 0.000010 0.112078 0.000010 0.000010 0.015121 0.000010 0.000010 0.015052
0.000010 0.000010 0.000010 0.992485 0.000010 0.000010 0.004035 0.003300 0.000010 0.000010 0.000010 0.000010 0.000010 0.000010 0.000010 0.000010 0.000010 0.000010 0.000010 0.000010 0.000010
0.000010 0.000010 0.000010 0.995844 0.000010 0.000010 0.000010 0.002185 0.000010 0.000010 0.000010 0.000010 0.000010 0.000010 0.000010 0.000010 0.000010 0.001791 0.000010 0.000010 0.000010
0.000010 0.000010 0.000010 0.999800 0.000010 0.000010 0.000010 0.000010 0.000010 0.000010 0.000010 0.000010 0.000010 0.000010 0.000010 0.000010 0.000010 0.000010 0.000010 0.000010 0.000010
0.000010 0.003336 0.000010 0.830182 0.000010 0.000010 0.011028 0.014883 0.040271 0.000010 0.000010 0.000010 0.000010 0.000010 0.078631 0.000010 0.000010 0.010669 0.000010 0.000010 0.010870
0.000010 0.021534 0.000010 0.762246 0.000010 0.000010 0.000010 0.000010 0.095512 0.000010 0.000010 0.000010 0.000010 0.000010 0.093946 0.000010 0.000010 0.019545 0.000010 0.000010 0.007067
0.000010 0.008069 0.000010 0.891168 0.000010 0.000010 0.012498 0.000010 0.018755 0.000010 0.000010 0.000010 0.000010 0.000010 0.057694 0.000010 0.000010 0.006264 0.005412 0.000010 0.000010
0.000010 0.000010 0.000010 0.852319 0.000010 0.000010 0.014930 0.013867 0.048228 0.000010 0.000010 0.000010 0.000010 0.000010 0.041141 0.000010 0.000010 0.026480 0.000010 0.000010 0.002894
0.000010 0.000010 0.000010 0.847817 0.000010 0.000010 0.000010 0.011561 0.032394 0.000010 0.000010 0.000010 0.000010 0.000010 0.082456 0.000010 0.000010 0.025612 0.000010 0.000010 0.000010
0.000010 0.003938 0.000010 0.869029 0.000010 0.000010 0.006029 0.026894 0.031493 0.000010 0.000010 0.000010 0.000010 0.000010 0.045161 0.000010 0.000010 0.017315 0.000010 0.000010 0.000010
0.000010 0.000010 0.000010 0.979008 0.000010 0.000010 0.012827 0.002604 0.000010 0.000010 0.000010 0.000010 0.000010 0.000010 0.000010 0.000010 0.000010 0.005391 0.000010 0.000010 0.000010
0.000010 0.001763 0.000010 0.706205 0.000010 0.000010 0.000010 0.013819 0.094581 0.000010 0.000010 0.000010 0.000010 0.000010 0.157130 0.000010 0.000010 0.023563 0.002799 0.000010 0.000010
0.000010 0.000010 0.000010 0.983256 0.000010 0.000010 0.010824 0.000010 0.005740 0.000010 0.000010 0.000010 0.000010 0.000010 0.000010 0.000010 0.000010 0.000010 0.000010 0.000010 0.000010
0.000010 0.000010 0.000010 0.932749 0.000010 0.000010 0.009716 0.015640 0.014907 0.000010 0.000010 0.000010 0.000010 0.000010 0.017734 0.000010 0.000010 0.009104 0.000010 0.000010 0.000010
0.000010 0.012105 0.000010 0.739890 0.000010 0.000010 0.000010 0.011236 0.138185 0.000010 0.000010 0.000010 0.000010 0.000010 0.088426 0.000010 0.000010 0.005867 0.004150 0.000010 0.000010
0.000010 0.000010 0.000010 0.989089 0.000010 0.000010 0.010719 0.000010 0.000010 0.000010 0.000010 0.000010 0.000010 0.000010 0.000010 0.000010 0.000010 0.000012 0.000010 0.000010 0.000010
0.000010 0.000010 0.000010 0.900082 0.000010 0.000010 0.018355 0.020136 0.000010 0.000010 0.000010 0.000010 0.000010 0.000010 0.055670 0.000010 0.000010 0.005597 0.000010 0.000010 0.000010
0.000010 0.000010 0.000010 0.833152 0.000010 0.000010 0.012883 0.006057 0.035488 0.000010 0.000010 0.000010 0.000010 0.000010 0.068482 0.000010 0.000010 0.012496 0.001770 0.000010 0.029541
0.464697 0.000010 0.028321 0.000010 0.024167 0.113237 0.000010 0.000010 0.000010 0.027977 0.034954 0.029375 0.009510 0.069741 0.009782 0.070253 0.064447 0.009731 0.000010 0.043737 0.000010
0.430648 0.000010 0.018911 0.000010 0.061030 0.090036 0.000010 0.003637 0.000010 0.010206 0.062995 0.046635 0.014595 0.060723 0.000010 0.120430 0.074782 0.000010 0.000010 0.005290 0.000010
0.488758 0.000010 0.004238 0.000010 0.056558 0.097931 0.000010 0.000010 0.000010 0.006379 0.044107 0.042575 0.001376 0.082214 0.000010 0.099584 0.065799 0.003618 0.000010 0.006782 0.000010
0.462299 0.000010 0.007458 0.000010 0.027935 0.130580 0.000010 0.000010 0.000010 0.028470 0.051025 0.028109 0.003868 0.072643 0.000010 0.109112 0.065616 0.000010 0.000010 0.012796 0.000010
0.492906 0.000010 0.000246 0.000010 0.014755 0.102244 0.000010 0.000010 0.000010 0.026568 0.054282 0.049416 0.018902 0.045961 0.000010 0.098427 0.069325 0.006155 0.000010 0.020733 0.000010
0.455878 0.000010 0.019860 0.000010 0.066529 0.120548 0.000010 0.010669 0.000010 0.000011 0.038379 0.012562 0.024501 0.073868 0.000010 0.102962 0.061698 0.012454 0.000010 0.000010 0.000010
0.426367 0.000010 0.000159 0.000010 0.047908 0.078055 0.000010 0.000010 0.000010 0.014671 0.046266 0.025065 0.021489 0.074954 0.018792 0.092895 0.078864 0.000010 0.000010 0.074435 0.000010
0.436400 0.000010 0.013648 0.000010 0.050536 0.104541 0.000010 0.000010 0.000010 0.031162 0.051992 0.006153 0.000010 0.066960 0.001837 0.116126 0.046683 0.015934 0.000010 0.057946 0.000010
0.410911 0.000010 0.013451 0.000010 0.062491 0.127450 0.000010 0.000010 0.000010 0.023208 0.032271 0.009496 0.003896 0.088412 0.000010 0.104862 0.073486 0.002995 0.000010 0.046991 0.000010
0.446954 0.000010 0.034624 0.000010 0.057674 0.086298 0.000010 0.000010 0.000010 0.033797 0.031927 0.000010 0.018084 0.098885 0.000010 0.097410 0.048611 0.002564 0.000010 0.043081 0.000010
0.441989 0.000010 0.025803 0.000010 0.065766 0.128373 0.000010 0.000010 0.000010 0.010276 0.035503 0.000010 0.006778 0.089726 0.000010 0.075494 0.059580 0.012677 0.000010 0.047946 0.000010
0.436275 0.000010 0.006142 0.000010 0.045866 0.106174 0.000010 0.000010 0.000010 0.031033 0.053402 0.030948 0.019518 0.059893 0.003763 0.119276 0.065393 0.000010 0.000010 0.022239 0.000010
0.416582 0.000010 0.009806 0.000010 0.065887 0.085284 0.000010 0.000010 0.000010 0.026432 0.030992 0.037223 0.021419 0.076946 0.000010 0.121873 0.050627 0.000010 0.000010 0.056839 0.000010
0.392581 0.000010 0.034299 0.000010 0.051623 0.094968 0.000010 0.000010 0.000010 0.022310 0.040330 0.014299 0.010264 0.068871 0.013037 0.137460 0.029944 0.000010 0.000010 0.089933 0.000010
0.445546 0.000010 0.026825 0.000010 0.058579 0.103998 0.000010 0.005194 0.000010 0.012344 0.042557 0.001272 0.036031 0.084663 0.000010 0.072508 0.061356 0.004826 0.000010 0.044232 0.000010
0.441492 0.000010 0.005033 0.000010 0.052896 0.119823 0.000010 0.000010 0.000010 0.006637 0.052706 0.018797 0.020573 0.057554 0.000010 0.124162 0.074966 0.016161 0.000384 0.008745 0.000010
0.487668 0.000010 0.012908 0.000010 0.033388 0.100641 0.000010 0.000010 0.000010 0.022441 0.048857 0.040930 0.017027 0.061349 0.000010 0.111767 0.057248 0.005685 0.000010 0.000010 0.000010
0.440448 0.000010 0.027972 0.000010 0.036461 0.119470 0.000010 0.005243 0.000010 0.008685 0.066427 0.032989 0.009369 0.053060 0.000010 0.114723 0.066707 0.006357 0.000010 0.012018 0.000010
0.370947 0.000010 0.038231 0.000010 0.024812 0.110189 0.000010 0.014300 0.000010 0.015766 0.050727 0.012379 0.015450 0.088379 0.000010 0.101578 0.077268 0.003125 0.000010 0.076778 0.000010
0.000010 0.004261 0.000010 0.109290 0.000010 0.000010 0.000010 0.137854 0.014678 0.000010 0.000010 0.000010 0.000010 0.000010 0.684599 0.000010 0.000010 0.049168 0.000010 0.000010 0.000010
0.000010 0.005183 0.000010 0.102809 0.000010 0.000010 0.000010 0.154772 0.011830 0.000010 0.000010 0.000010 0.000010 0.000010 0.702998 0.000010 0.000010 0.020887 0.000010 0.000010 0.001381
0.000010 0.000010 0.000010 0.114210 0.000010 0.000010 0.000010 0.133081 0.000010 0.000010 0.000010 0.000010 0.000010 0.000010 0.739715 0.000010 0.000010 0.012825 0.000010 0.000010 0.000010
0.000010 0.009186 0.000010 0.092591 0.000010 0.000010 0.004321 0.143528 0.000010 0.000010 0.000010 0.000010 0.000010 0.000010 0.737325 0.000010 0.000010 0.012900 0.000010 0.000010 0.000010
0.000010 0.000010 0.000010 0.043552 0.000010 0.000010 0.000010 0.169393 0.000010 0.000010 0.000010 0.000010 0.000010 0.000010 0.758263 0.000010 0.000010 0.028623 0.000010 0.000010 0.000010
0.000010 0.000010 0.000010 0.096889 0.000010 0.000010 0.011715 0.163583 0.010823 0.000010 0.000010 0.000010 0.000010 0.000010 0.683050 0.000010 0.000010 0.033735 0.000063 0.000010 0.000010
0.000010 0.000010 0.000010 0.077693 0.000010 0.000010 0.000010 0.106842 0.004016 0.000010 0.000010 0.000010 0.000010 0.000010 0.808851 0.000010 0.000010 0.000010 0.000010 0.000010 0.002438
0.000010 0.000010 0.000010 0.028740 0.000010 0.000010 0.000010 0.179478 0.011089 0.000010 0.000010 0.000010 0.000010 0.000010 0.751008 0.000010 0.000010 0.026071 0.003465 0.000010 0.000010
0.000010 0.004159 0.000010 0.063903 0.000010 0.000010 0.000010 0.148383 0.000010 0.000010 0.000010 0.000010 0.000010 0.000010 0.740983 0.000010 0.000010 0.034809 0.000010 0.000010 0.007613
0.000010 0.000010 0.000010 0.085245 0.000010 0.000010 0.007961 0.092478 0.001979 0.000010 0.000010 0.000010 0.000010 0.000010 0.808403 0.000010 0.000010 0.000010 0.000010 0.000010 0.003784
0.000010 0.012686 0.000010 0.058458 0.000010 0.000010 0.006742 0.103071 0.009922 0.000010 0.000010 0.000010 0.000010 0.000010 0.808971 0.000010 0.000010 0.000010 0.000010 0.000010 0.000010
0.000010 0.000010 0.000010 0.066983 0.000010 0.000010 0.009807 0.076058 0.016155 0.000010 0.000010 0.000010 0.000010 0.000010 0.830837 0.000010 0.000010 0.000010 0.000010 0.000010 0.000010
0.000010 0.000010 0.000010 0.000010 0.000010 0.000010 0.010708 0.195163 0.000010 0.000010 0.000010 0.000010 0.000010 0.000010 0.757677 0.000010 0.000010 0.036283 0.000010 0.000010 0.000010
0.000010 0.022436 0.000010 0.061719 0.000010 0.000010 0.001755 0.145473 0.002618 0.000010 0.000010 0.000010 0.000010 0.000010 0.765848 0.000010 0.000010 0.000010 0.000010 0.000010 0.000010
0.058693 0.000010 0.008823 0.000010 0.021143 0.632285 0.000010 0.000010 0.000010 0.015919 0.020613 0.063876 0.007234 0.030751 0.000010 0.075348 0.029004 0.000010 0.000010 0.036221 0.000010
0.056667 0.000010 0.049778 0.000010 0.014874 0.533792 0.000010 0.003035 0.000010 0.014952 0.031301 0.050925 0.016140 0.057466 0.000010 0.081379 0.050176 0.009448 0.000010 0.029995 0.000010
0.075555 0.000010 0.028071 0.000010 0.022217 0.623365 0.000010 0.000010 0.000010 0.034790 0.020325 0.059656 0.006293 0.040472 0.000010 0.052297 0.008247 0.007535 0.000010 0.021096 0.000010
0.069224 0.000010 0.039074 0.000010 0.022287 0.526709 0.000010 0.000010 0.000010 0.009727 0.022335 0.060410 0.023429 0.049665 0.000010 0.096287 0.029069 0.000010 0.000010 0.051695 0.000010
0.071327 0.000010 0.047363 0.000010 0.034154 0.531922 0.000010 0.000010 0.000010 0.024476 0.030260 0.056172 0.016066 0.019507 0.003447 0.082781 0.025038 0.001525 0.000010 0.055891 0.000010
0.029990 0.000010 0.038492 0.000010 0.033938 0.649866 0.000010 0.000010 0.000010 0.025065 0.015682 0.057059 0.010455 0.035199 0.000010 0.057450 0.000010 0.000010 0.000010 0.046704 0.000010
0.040237 0.000010 0.029278 0.000010 0.012396 0.641137 0.000010 0.005130 0.000010 0.017452 0.026513 0.089392 0.009885 0.024892 0.000010 0.072770 0.014792 0.000010 0.000010 0.016048 0.000010
0.052184 0.000010 0.034282 0.000010 0.008622 0.684752 0.000010 0.000010 0.000010 0.010692 0.015866 0.047440 0.003186 0.043856 0.000011 0.030499 0.009103 0.017334 0.000155 0.041958 0.000010
0.041476 0.000010 0.008837 0.000010 0.026988 0.597576 0.000010 0.000010 0.000010 0.012024 0.023190 0.053389 0.038536 0.058161 0.000010 0.021420 0.048388 0.015506 0.000010 0.054430 0.000010
0.040222 0.000010 0.043033 0.000010 0.000010 0.723286 0.000010 0.000010 0.000010 0.018298 0.008138 0.043858 0.012834 0.034407 0.000010 0.032565 0.015367 0.008896 0.000010 0.019005 0.000010
0.057163 0.000010 0.048956 0.000010 0.028033 0.510995 0.000010 0.000010 0.000010 0.004314 0.016427 0.073004 0.026900 0.050771 0.002024 0.093961 0.035047 0.000010 0.000010 0.052325 0.000010
0.071116 0.000010 0.031160 0.000010 0.026308 0.671414 0.000010 0.000010 0.000010 0.016412 0.006376 0.049045 0.026956 0.043575 0.000010 0.000010 0.020699 0.014877 0.000010 0.021971 0.000010
0.101190 0.000010 0.039057 0.000010 0.016990 0.608496 0.000010 0.001189 0.000010 0.018894 0.011794 0.052942 0.000010 0.031663 0.004689 0.066422 0.036960 0.003458 0.000010 0.006188 0.000010
0.105590 0.000010 0.038093 0.000010 0.014253 0.512400 0.000010 0.000010 0.000010 0.037197 0.020977 0.068313 0.018091 0.065907 0.008201 0.092245 0.010854 0.000010 0.000010 0.007800 0.000010
0.056161 0.000010 0.019360 0.000010 0.014610 0.660060 0.000010 0.000010 0.000010 0.014741 0.007591 0.034133 0.000010 0.060569 0.024493 0.053634 0.028632 0.000010 0.000010 0.025925 0.000010
0.058102 0.000010 0.028969 0.000010 0.033816 0.607901 0.000010 0.005711 0.000010 0.019414 0.009715 0.074952 0.000010 0.052885 0.000010 0.033750 0.039945 0.007238 0.000010 0.027523 0.000010
0.061135 0.000010 0.014990 0.000010 0.037056 0.663717 0.000010 0.000010 0.000010 0.031626 0.004717 0.048775 0.007656 0.014535 0.027949 0.031094 0.008057 0.000010 0.000010 0.048611 0.000010
0.106480 0.000010 0.036183 0.000010 0.011122 0.603171 0.001775 0.002123 0.000010 0.019510 0.018600 0.055890 0.019818 0.046258 0.000010 0.047145 0.009087 0.019471 0.003306 0.000010 0.000010
0.087713 0.000010 0.023696 0.000010 0.032498 0.550061 0.000010 0.000010 0.000010 0.027547 0.008359 0.077342 0.012626 0.052297 0.000010 0.084298 0.012145 0.000116 0.000010 0.031222 0.000010
0.086766 0.000010 0.044334 0.000010 0.027497 0.577555 0.000010 0.000018 0.000010 0.015815 0.016462 0.061974 0.018248 0.039879 0.000010 0.067548 0.003114 0.019342 0.000010 0.021379 0.000010
0.887555 0.000010 0.000010 0.000010 0.001410 0.000010 0.000010 0.010276 0.000010 0.001840 0.007248 0.000010 0.000010 0.000010 0.000010 0.000010 0.026144 0.006069 0.000010 0.059328 0.000010
0.832408 0.000010 0.000010 0.000010 0.017408 0.000010 0.000010 0.000010 0.000010 0.009965 0.002745 0.000010 0.000010 0.021079 0.000010 0.000010 0.001139 0.016949 0.000010 0.098176 0.000010
0.834237 0.000010 0.000010 0.000010 0.000010 0.000010 0.000010 0.000010 0.000010 0.000010 0.005095 0.000010 0.000010 0.022831 0.003665 0.011740 0.000010 0.008749 0.000010 0.113543 0.000010
0.834009 0.000010 0.000010 0.000010 0.021917 0.000010 0.000010 0.000010 0.000010 0.000010 0.000012 0.000010 0.000010 0.022717 0.007728 0.017956 0.000010 0.009078 0.000010 0.086452 0.000010
0.879784 0.000010 0.000010 0.000010 0.035198 0.000010 0.000010 0.000010 0.000010 0.000010 0.005368 0.000010 0.000010 0.005501 0.006766 0.000010 0.000010 0.001171 0.000010 0.066071 0.000010
0.900121 0.000010 0.000010 0.000010 0.013335 0.000010 0.000010 0.000010 0.000010 0.000010 0.000010 0.000010 0.000010 0.000010 0.000010 0.009378 0.000010 0.003708 0.000010 0.073299 0.000010
0.843040 0.000010 0.000010 0.000010 0.016950 0.000010 0.000010 0.000010 0.000010 0.000010 0.018986 0.000010 0.000010 0.006706 0.000010 0.000010 0.007925 0.005883 0.000010 0.100371 0.000010
0.822571 0.000010 0.000010 0.000010 0.022299 0.000010 0.000010 0.005909 0.000010 0.000010 0.017939 0.000010 0.000010 0.002247 0.000010 0.000010 0.000010 0.011461 0.000010 0.117433 0.000010
0.894534 0.000010 0.000010 0.000010 0.000041 0.000010 0.000010 0.010853 0.000010 0.000010 0.000010 0.000010 0.000010 0.000010 0.000010 0.000010 0.000010 0.003996 0.000010 0.090416 0.000010
0.879434 0.000010 0.007730 0.000010 0.007753 0.000010 0.000010 0.008939 0.000010 0.000010 0.000010 0.006049 0.000010 0.000010 0.004469 0.000011 0.000010 0.000010 0.000010 0.085485 0.000010
0.886831 0.000010 0.000010 0.000010 0.025003 0.000010 0.000010 0.000010 0.000010 0.000010 0.000010 0.000010 0.000010 0.003434 0.000010 0.012042 0.000010 0.011593 0.000010 0.060947 0.000010
0.883206 0.000010 0.000010 0.000010 0.012292 0.000010 0.000010 0.000010 0.000010 0.000010 0.002051 0.000010 0.000010 0.000010 0.000010 0.000010 0.000010 0.010667 0.000010 0.091625 0.000010
0.873395 0.000010 0.000010 0.000010 0.000010 0.000010 0.000010 0.000010 0.000010 0.000010 0.002926 0.000010 0.000067 0.020004 0.000010 0.001412 0.000010 0.008854 0.000010 0.093202 0.000010
0.859960 0.000010 0.000010 0.000010 0.014609 0.000010 0.000010 0.023878 0.000010 0.000904 0.008484 0.000010 0.000010 0.000010 0.000010 0.001076 0.013839 0.000010 0.000010 0.077120 0.000010
0.866157 0.000010 0.000010 0.000010 0.011007 0.000010 0.000010 0.002144 0.000010 0.000010 0.008981 0.007843 0.000010 0.011791 0.009632 0.000010 0.000010 0.002859 0.000010 0.079466 0.000010
0.846590 0.000010 0.000010 0.000010 0.027779 0.000010 0.000010 0.007480 0.000010 0.000010 0.003277 0.010558 0.000010 0.026073 0.000010 0.000010 0.003356 0.000010 0.000010 0.074757 0.000010
0.872094 0.000010 0.000010 0.000010 0.029035 0.000010 0.000010 0.000010 0.000010 0.006659 0.000236 0.010916 0.000010 0.004910 0.000010 0.021693 0.000010 0.003527 0.000010 0.050811 0.000010
0.848147 0.000010 0.000010 0.000010 0.015029 0.000010 0.000010 0.000108 0.000010 0.001448 0.004887 0.000010 0.000010 0.011828 0.016807 0.000010 0.000010 0.000010 0.000010 0.101615 0.000010
0.832289 0.000010 0.000010 0.000010 0.014460 0.000010 0.000010 0.004511 0.000010 0.000010 0.009535 0.008853 0.000010 0.000010 0.008328 0.000010 0.000010 0.000010 0.000010 0.121884 0.000010
0.828752 0.000010 0.000010 0.000010 0.000010 0.000010 0.000010 0.000010 0.000010 0.000010 0.016989 0.000010 0.000010 0.000911 0.000010 0.000010 0.000010 0.013551 0.000010 0.139637 0.000010
0.000010 0.038597 0.000010 0.725511 0.000010 0.000010 0.005887 0.013980 0.146412 0.000010 0.000010 0.000010 0.000010 0.000010 0.058087 0.000010 0.000010 0.005368 0.000010 0.000010 0.006028
0.000010 0.005122 0.000010 0.889665 0.000010 0.000010 0.014596 0.004517 0.032396 0.000010 0.000010 0.000010 0.000010 0.000010 0.038189 0.000010 0.000010 0.015375 0.000010 0.000010 0.000010
0.000010 0.028005 0.000010 0.801842 0.000010 0.000010 0.001268 0.004695 0.095282 0.000010 0.000010 0.000010 0.000010 0.000010 0.042748 0.000010 0.000010 0.020453 0.005576 0.000010 0.000010
0.000010 0.015813 0.000010 0.742070 0.000010 0.000010 0.000010 0.019965 0.141810 0.000010 0.000010 0.000010 0.000010 0.000010 0.080180 0.000010 0.000010 0.000012 0.000010 0.000010 0.000010
0.000010 0.006945 0.000010 0.846035 0.000010 0.000010 0.021574 0.014319 0.049269 0.000010 0.000010 0.000010 0.000010 0.000010 0.052532 0.000010 0.000010 0.009186 0.000010 0.000010 0.000010
0.000010 0.044182 0.000010 0.777138 0.000010 0.000010 0.005182 0.018699 0.080226 0.000010 0.000010 0.000010 0.000010 0.000010 0.057728 0.000010 0.000010 0.004047 0.000010 0.000010 0.012667
0.000010 0.041533 0.000010 0.707203 0.000010 0.000010 0.010616 0.016768 0.119955 0.000010 0.000010 0.000010 0.000010 0.000010 0.081311 0.000010 0.000010 0.022475 0.000010 0.000010 0.000010
0.000010 0.000061 0.000010 0.831834 0.000010 0.000010 0.017766 0.023074 0.060770 0.000010 0.000010 0.000010 0.000010 0.000010 0.047327 0.000010 0.000010 0.018633 0.000406 0.000010 0.000010
0.000010 0.044729 0.000010 0.663216 0.000010 0.000010 0.003253 0.005026 0.186661 0.000010 0.000010 0.000010 0.000010 0.000010 0.076667 0.000010 0.000010 0.020308 0.000010 0.000010 0.000010
0.000010 0.008196 0.000010 0.805958 0.000010 0.000010 0.013475 0.007411 0.098236 0.000010 0.000010 0.000010 0.000010 0.000010 0.052620 0.000010 0.000010 0.013963 0.000010 0.000010 0.000010
0.000010 0.000010 0.000010 0.846389 0.000010 0.000010 0.000010 0.000010 0.103709 0.000010 0.000010 0.000010 0.000010 0.000010 0.017700 0.000010 0.000010 0.032032 0.000010 0.000010 0.000010
0.000010 0.000010 0.000010 0.824651 0.000010 0.000010 0.004256 0.018667 0.068842 0.000010 0.000010 0.000010 0.000010 0.000010 0.079009 0.000010 0.000010 0.004424 0.000010 0.000010 0.000010
0.000010 0.005852 0.000010 0.789750 0.000010 0.000010 0.008111 0.026703 0.116434 0.000010 0.000010 0.000010 0.000010 0.000010 0.030356 0.000010 0.000010 0.010772 0.000010 0.000010 0.011891
0.000010 0.000010 0.000010 0.837125 0.000010 0.000010 0.011023 0.018499 0.075152 0.000010 0.000010 0.000010 0.000010 0.000010 0.058041 0.000010 0.000010 0.000010 0.000010 0.000010 0.000010
0.000010 0.010694 0.000010 0.858983 0.000010 0.000010 0.001510 0.000010 0.044284 0.000010 0.000010 0.000010 0.000010 0.000010 0.035446 0.000010 0.000010 0.000010 0.000010 0.000010 0.048934
0.000010 0.014197 0.000010 0.761604 0.000010 0.000010 0.027722 0.007295 0.081536 0.000010 0.000010 0.000010 0.000010 0.000010 0.071249 0.000010 0.000010 0.013720 0.000010 0.000010 0.022547
0.000010 0.063817 0.000010 0.663134 0.000010 0.000010 0.002236 0.008051 0.102540 0.000010 0.000010 0.000010 0.000010 0.000010 0.135684 0.000010 0.000010 0.000010 0.000010 0.000010 0.024399
0.000010 0.037187 0.000010 0.685037 0.000010 0.000010 0.010600 0.007408 0.145694 0.000010 0.000010 0.000010 0.000010 0.000010 0.089073 0.000010 0.000012 0.024835 0.000034 0.000010 0.000010
0.000010 0.000010 0.000010 0.864083 0.000010 0.000010 0.000010 0.009006 0.067176 0.000010 0.000010 0.000010 0.000010 0.000010 0.059565 0.000010 0.000010 0.000010 0.000010 0.000010 0.000010
0.000010 0.057423 0.000010 0.676023 0.000010 0.000010 0.017353 0.014159 0.122150 0.000010 0.000010 0.000010 0.000010 0.000010 0.057483 0.000010 0.000010 0.017433 0.000010 0.000010 0.037846
0.000010 0.000010 0.000010 0.000010 0.000010 0.000010 0.000010 0.000010 0.000010 0.000010 0.000010 0.000010 0.000010 0.000010 0.000010 0.000010 0.000010 0.999800 0.000010 0.000010 0.000010
0.000010 0.000010 0.000010 0.000010 0.000010 0.000010 0.000010 0.000010 0.000010 0.000010 0.000010 0.000010 0.000010 0.000010 0.000010 0.000010 0.000010 0.999800 0.000010 0.000010 0.000010
0.000010 0.000010 0.000010 0.000010 0.000010 0.000010 0.000010 0.000018 0.000010 0.000010 0.000010 0.000010 0.000010 0.000010 0.000010 0.000010 0.000010 0.999792 0.000010 0.000010 0.000010
0.000010 0.000010 0.000010 0.000010 0.000010 0.000010 0.000010 0.000010 0.000010 0.000010 0.000010 0.000010 0.000010 0.000010 0.000010 0.000010 0.000010 0.999800 0.000010 0.000010 0.000010
0.000010 0.000010 0.000010 0.000013 0.000010 0.000010 0.000010 0.000010 0.000010 0.000010 0.000010 0.000010 0.000010 0.000010 0.000010 0.000010 0.000010 0.999797 0.000010 0.000010 0.000010
0.000010 0.000010 0.000010 0.000010 0.000010 0.000010 0.000010 0.000010 0.000010 0.000010 0.000010 0.000010 0.000010 0.000010 0.000010 0.000010 0.000010 0.999800 0.000010 0.000010 0.000010
0.000010 0.000010 0.000010 0.000010 0.000010 0.000010 0.000010 0.000010 0.000010 0.000010 0.000010 0.000010 0.000010 0.000010 0.000010 0.000010 0.000010 0.999800 0.000010 0.000010 0.000010
0.000010 0.000010 0.000010 0.000010 0.000010 0.000010 0.000010 0.000010 0.000010 0.000010 0.000010 0.000010 0.000010 0.000010 0.018420 0.000010 0.000010 0.981390 0.000010 0.000010 0.000010
0.000010 0.000010 0.000010 0.000010 0.000010 0.000010 0.000010 0.000010 0.000010 0.000010 0.000010 0.000010 0.000010 0.000010 0.012485 0.000010 0.000010 0.987325 0.000010 0.000010 0.000010
0.000010 0.000010 0.000010 0.000010 0.000010 0.000010 0.000010 0.000010 0.000010 0.000010 0.000010 0.000010 0.000010 0.000010 0.000010 0.000010 0.000010 0.999800 0.000010 0.000010 0.000010
0.000010 0.000010 0.000010 0.000010 0.000010 0.000010 0.000010 0.000010 0.000010 0.000010 0.000010 0.000010 0.000010 0.000010 0.000010 0.000010 0.000010 0.999800 0.000010 0.000010 0.000010
0.000010 0.000010 0.000010 0.000010 0.000010 0.000010 0.000010 0.000010 0.000010 0.000010 0.000010 0.000010 0.000010 0.000010 0.000010 0.000010 0.000010 0.999800 0.000010 0.000010 0.000010
0.000010 0.000010 0.000010 0.000010 0.000010 0.000010 0.000010 0.000010 0.000010 0.000010 0.000010 0.000010 0.000010 0.000010 0.052649 0.000010 0.000010 0.947161 0.000010 0.000010 0.000010
0.000010 0.000010 0.000010 0.000010 0.000010 0.000010 0.000010 0.000010 0.000010 0.000010 0.000010 0.000010 0.000010 0.000010 0.000010 0.000010 0.000010 0.999800 0.000010 0.000010 0.000010
0.000010 0.000010 0.000010 0.000010 0.000010 0.000010 0.000010 0.000010 0.000010 0.000010 0.000010 0.000010 0.000010 0.000010 0.000010 0.000010 0.000010 0.999800 0.000010 0.000010 0.000010
0.000010 0.000010 0.000010 0.000010 0.000010 0.000010 0.000010 0.000010 0.000010 0.000010 0.000010 0.000010 0.000010 0.000010 0.000010 0.000010 0.000010 0.999800 0.000010 0.000010 0.000010
0.000010 0.000010 0.000010 0.000015 0.000015 0.000013 0.000010 0.000010 0.000011 0.000010 0.000014 0.000016 0.000010 0.000010 0.000010 0.000010 0.000010 0.999777 0.000010 0.000010 0.000010
0.000010 0.000010 0.000010 0.000010 0.000010 0.000010 0.000018 0.000010 0.000010 0.000010 0.000010 0.000010 0.000010 0.000010 0.000010 0.000010 0.000010 0.999792 0.000010 0.000010 0.000010
0.000010 0.000010 0.000010 0.000010 0.000010 0.000010 0.000010 0.000010 0.000010 0.000010 0.000010 0.000010 0.000010 0.000010 0.000010 0.000010 0.000010 0.999800 0.000010 0.000010 0.000010
0.000010 0.000010 0.000010 0.000010 0.000010 0.000010 0.000010 0.000010 0.000010 0.000010 0.000010 0.000010 0.000010 0.000010 0.000010 0.000010 0.000010 0.999800 0.000010 0.000010 0.000010
0.201003 0.000010 0.024643 0.000010 0.034449 0.297243 0.000010 0.000017 0.000010 0.000010 0.046379 0.097782 0.020671 0.098716 0.000010 0.105664 0.031799 0.000010 0.000010 0.041544 0.000010
0.202642 0.000010 0.045372 0.000010 0.034074 0.212475 0.000010 0.000010 0.000010 0.016283 0.052334 0.105147 0.018398 0.100002 0.002148 0.117454 0.047559 0.000010 0.000010 0.046032 0.000010
0.201056 0.000010 0.039723 0.000010 0.047315 0.253349 0.000010 0.009273 0.000010 0.012483 0.049475 0.078868 0.027321 0.104827 0.002016 0.087567 0.048777 0.001108 0.000010 0.036783 0.000010
0.243978 0.000010 0.032292 0.000010 0.052977 0.186269 0.000010 0.000010 0.000010 0.010577 0.048788 0.078243 0.023349 0.110894 0.000010 0.127740 0.083126 0.000010 0.001678 0.000010 0.000010
0.236834 0.000010 0.062964 0.000010 0.049517 0.124046 0.000010 0.003806 0.000010 0.000010 0.059510 0.100955 0.009968 0.109628 0.000010 0.134015 0.071073 0.000010 0.000010 0.037596 0.000010
0.291832 0.000010 0.039924 0.000010 0.023598 0.173387 0.000010 0.000010 0.000010 0.002311 0.061682 0.110223 0.007755 0.119823 0.000010 0.109572 0.059248 0.000010 0.000010 0.000555 0.000010
0.251380 0.000010 0.045164 0.000011 0.048555 0.132539 0.000198 0.006313 0.000010 0.008515 0.069833 0.095432 0.003779 0.116415 0.000010 0.131802 0.080995 0.000010 0.000010 0.009010 0.000010
0.234250 0.000010 0.032564 0.000010 0.035262 0.151415 0.000010 0.000010 0.000010 0.009157 0.061299 0.143753 0.024777 0.101786 0.000010 0.115545 0.066106 0.000010 0.000010 0.023998 0.000010
0.160724 0.000010 0.057245 0.000010 0.051032 0.253788 0.000010 0.017717 0.000010 0.000011 0.058265 0.108976 0.031616 0.118920 0.004019 0.072934 0.043977 0.000010 0.000010 0.020706 0.000010
0.213003 0.000010 0.030109 0.000010 0.043725 0.278735 0.000010 0.000010 0.000010 0.019178 0.024091 0.071718 0.013933 0.101999 0.000010 0.118487 0.047314 0.000010 0.000010 0.037619 0.000010
0.251811 0.000010 0.045765 0.000010 0.070867 0.148793 0.001112 0.000010 0.000010 0.014101 0.065183 0.087379 0.011261 0.093102 0.010069 0.104642 0.072050 0.000010 0.000010 0.023795 0.000010
0.229413 0.000010 0.028012 0.000010 0.043043 0.210573 0.000010 0.000010 0.000010 0.003152 0.039500 0.114409 0.011685 0.122857 0.000010 0.116900 0.057713 0.000010 0.000010 0.022655 0.000010
0.253652 0.000010 0.028118 0.000010 0.064086 0.170562 0.000010 0.000010 0.000010 0.013401 0.039584 0.096722 0.017501 0.096748 0.000010 0.139193 0.079834 0.000010 0.000508 0.000010 0.000010
0.211581 0.000010 0.030990 0.000010 0.032122 0.225227 0.000010 0.000010 0.000010 0.013425 0.051497 0.089602 0.013866 0.100834 0.000010 0.126137 0.044643 0.000010 0.000010 0.059987 0.000010
0.251666 0.000010 0.051520 0.000010 0.046294 0.144393 0.000010 0.000010 0.000010 0.011803 0.067310 0.083188 0.008240 0.090041 0.000010 0.119723 0.090367 0.000010 0.000010 0.035364 0.000010
0.221383 0.000010 0.022136 0.000010 0.047942 0.156741 0.000010 0.000010 0.000010 0.013836 0.048449 0.149096 0.037003 0.100824 0.000010 0.107875 0.061131 0.010940 0.000462 0.022113 0.000010
0.195209 0.000010 0.034207 0.000010 0.037192 0.238894 0.000010 0.000010 0.000010 0.014677 0.050557 0.102072 0.008672 0.121535 0.000010 0.138233 0.037574 0.000010 0.000010 0.021089 0.000010
0.194739 0.000010 0.023781 0.000010 0.045342 0.263033 0.000010 0.000010 0.000010 0.003791 0.035178 0.093173 0.022990 0.109752 0.000010 0.115471 0.043649 0.000010 0.000010 0.049010 0.000010
0.000010 0.000010 0.000010 0.668974 0.000010 0.000010 0.000010 0.033807 0.000010 0.000010 0.000010 0.000010 0.000010 0.000016 0.263645 0.000010 0.000010 0.033397 0.000010 0.000010 0.000010
0.000010 0.000010 0.000010 0.677288 0.000010 0.000010 0.005478 0.026567 0.000010 0.000010 0.000010 0.000010 0.000010 0.000010 0.243275 0.000010 0.000010 0.047232 0.000010 0.000010 0.000010
0.000010 0.004912 0.000010 0.646009 0.000010 0.000010 0.007448 0.020107 0.000010 0.005332 0.000010 0.000010 0.000010 0.000010 0.251868 0.000010 0.000014 0.050469 0.000010 0.000010 0.013721
0.000010 0.015728 0.000010 0.632862 0.000010 0.000010 0.014293 0.029677 0.000019 0.000010 0.000010 0.000010 0.000010 0.000010 0.258857 0.000010 0.000010 0.048424 0.000010 0.000010 0.000010
0.000010 0.000370 0.000010 0.630954 0.000010 0.000010 0.000010 0.026475 0.000010 0.000010 0.000010 0.000010 0.000010 0.000010 0.286894 0.000010 0.000010 0.055147 0.000010 0.000010 0.000010
0.000010 0.000010 0.000010 0.701622 0.000010 0.000010 0.000010 0.010576 0.000010 0.000010 0.000010 0.000010 0.000010 0.000010 0.259670 0.000010 0.000010 0.027963 0.000010 0.000010 0.000010
0.000010 0.000010 0.000010 0.684957 0.000010 0.000010 0.006836 0.006260 0.003060 0.000010 0.000010 0.000010 0.000010 0.000010 0.252550 0.000010 0.000010 0.046188 0.000010 0.000010 0.000010
0.000010 0.014172 0.000010 0.667793 0.000010 0.000010 0.003476 0.035229 0.000010 0.000010 0.000010 0.000010 0.000010 0.000010 0.229841 0.000010 0.000010 0.049339 0.000010 0.000010 0.000010
0.000010 0.000010 0.000010 0.647959 0.000010 0.000010 0.025730 0.013604 0.000010 0.005193 0.000010 0.000010 0.000010 0.000010 0.250852 0.000010 0.000011 0.055059 0.001462 0.000010 0.000010
0.000010 0.000010 0.000010 0.664029 0.000010 0.000010 0.000010 0.000010 0.000010 0.000010 0.000010 0.000010 0.000010 0.000010 0.265571 0.000010 0.000010 0.070220 0.000010 0.000010 0.000010
0.000010 0.000010 0.000010 0.698308 0.000010 0.000010 0.000010 0.034410 0.000010 0.000010 0.000010 0.000010 0.000010 0.000010 0.218277 0.000010 0.000010 0.047523 0.001322 0.000010 0.000010
0.000010 0.003046 0.000010 0.643297 0.000010 0.000010 0.000010 0.000010 0.006169 0.000010 0.000010 0.000010 0.000010 0.000010 0.268264 0.000010 0.000018 0.050565 0.000010 0.000010 0.028502
0.000010 0.000010 0.000010 0.681671 0.000010 0.000010 0.007075 0.000010 0.000010 0.000010 0.000010 0.000010 0.000010 0.000010 0.235957 0.000010 0.000010 0.075128 0.000010 0.000010 0.000010
0.000010 0.010336 0.000010 0.647067 0.000010 0.000010 0.000010 0.000010 0.000010 0.000010 0.000010 0.000010 0.000010 0.000010 0.275186 0.000010 0.000010 0.067240 0.000010 0.000010 0.000010
0.000010 0.009150 0.000010 0.619050 0.000010 0.000010 0.000010 0.007878 0.037336 0.000010 0.000010 0.000010 0.000010 0.000010 0.280280 0.000010 0.000010 0.044232 0.000010 0.000010 0.001934
0.000010 0.000010 0.000010 0.665954 0.000010 0.000010 0.000765 0.000010 0.000010 0.000010 0.000010 0.000010 0.000010 0.000010 0.266895 0.000010 0.000010 0.062982 0.003244 0.000010 0.000010
0.000010 0.000010 0.000010 0.634834 0.000010 0.000010 0.000010 0.003971 0.000010 0.000011 0.000010 0.000010 0.000010 0.000010 0.315481 0.000010 0.000010 0.044734 0.000819 0.000010 0.000010
0.000010 0.000010 0.000010 0.666547 0.000010 0.000010 0.000010 0.000011 0.000010 0.000010 0.000010 0.000010 0.000010 0.000010 0.276134 0.000010 0.000010 0.057139 0.000010 0.000010 0.000010
0.000010 0.000010 0.000010 0.679411 0.000010 0.000010 0.008367 0.013498 0.000010 0.000010 0.000010 0.000010 0.000010 0.000010 0.270048 0.000010 0.000010 0.028516 0.000010 0.000010 0.000010
0.000010 0.000010 0.000010 0.676596 0.000010 0.000010 0.000010 0.011714 0.000010 0.000010 0.000010 0.000010 0.000010 0.000010 0.274531 0.000010 0.000013 0.036986 0.000010 0.000010 0.000010
0.771035 0.000010 0.000010 0.000010 0.014700 0.009150 0.000010 0.000010 0.000010 0.007718 0.000010 0.000010 0.000010 0.018443 0.040741 0.034032 0.031298 0.000010 0.000010 0.072763 0.000010
0.742644 0.000010 0.000010 0.000010 0.017607 0.001491 0.000010 0.025755 0.000010 0.008982 0.021616 0.000010 0.013384 0.030683 0.006742 0.023764 0.029632 0.009910 0.000010 0.067711 0.000010
0.751278 0.000010 0.000010 0.000010 0.011034 0.014009 0.000010 0.016080 0.000010 0.007470 0.017143 0.000216 0.000010 0.030628 0.009442 0.049330 0.024548 0.000010 0.000010 0.068731 0.000010
0.816880 0.000010 0.000010 0.000010 0.002473 0.027979 0.000010 0.000010 0.000010 0.000010 0.000010 0.007647 0.000010 0.000010 0.020643 0.035791 0.030482 0.008824 0.000969 0.048202 0.000010
0.734954 0.000010 0.011134 0.000010 0.009373 0.000010 0.000010 0.018645 0.000010 0.010355 0.000010 0.000010 0.000010 0.003917 0.022735 0.066364 0.047054 0.002959 0.000010 0.072411 0.000010
0.799169 0.000010 0.000010 0.000010 0.026762 0.000010 0.000010 0.000010 0.000010 0.008118 0.010227 0.000010 0.000010 0.020206 0.024395 0.040793 0.026173 0.000010 0.000010 0.044036 0.000010
0.745853 0.000010 0.000010 0.000010 0.000010 0.010835 0.000010 0.000010 0.000010 0.011069 0.021714 0.000010 0.000010 0.007153 0.011322 0.075237 0.017732 0.008444 0.000010 0.090530 0.000010
0.806978 0.000010 0.000010 0.000010 0.016114 0.005187 0.000010 0.006001 0.000010 0.013180 0.001675 0.000010 0.000010 0.027662 0.000587 0.035580 0.030940 0.013268 0.000010 0.042737 0.000010
0.734331 0.000010 0.000010 0.000010 0.020311 0.010434 0.000010 0.000010 0.000010 0.004370 0.000010 0.000010 0.000010 0.020374 0.021778 0.061831 0.037209 0.000010 0.000010 0.089241 0.000010
0.768518 0.000010 0.000010 0.000010 0.025673 0.022741 0.000010 0.000010 0.000010 0.013687 0.008873 0.006786 0.000010 0.015509 0.022604 0.048244 0.023207 0.010368 0.000010 0.033700 0.000010
0.731181 0.000010 0.001090 0.000010 0.053487 0.016852 0.000010 0.009908 0.000010 0.000010 0.019191 0.000010 0.000010 0.028487 0.000088 0.063413 0.011810 0.010415 0.000010 0.053990 0.000010
0.734277 0.000010 0.000010 0.000010 0.046793 0.028651 0.000010 0.025238 0.000010 0.012150 0.017113 0.000010 0.000010 0.007282 0.000010 0.036310 0.034948 0.000010 0.000010 0.057129 0.000010
0.809237 0.000010 0.008031 0.000010 0.017748 0.009617 0.000010 0.003621 0.000010 0.009069 0.019164 0.000010 0.000010 0.006070 0.017872 0.028633 0.016005 0.000010 0.000010 0.054844 0.000010
0.797081 0.000010 0.000010 0.000010 0.014710 0.003677 0.000010 0.022807 0.000010 0.003730 0.004977 0.008275 0.000010 0.015741 0.000010 0.064925 0.014182 0.000010 0.000010 0.049795 0.000010
0.772146 0.000010 0.000010 0.000010 0.055599 0.024266 0.000010 0.000013 0.000010 0.013597 0.009852 0.007361 0.000010 0.000010 0.028885 0.049923 0.005428 0.000010 0.000010 0.032830 0.000010
0.786689 0.000010 0.000010 0.000010 0.028240 0.000010 0.000010 0.013470 0.000010 0.011334 0.000010 0.000010 0.000010 0.022552 0.000010 0.051403 0.021004 0.012605 0.000010 0.052584 0.000010
0.794822 0.000010 0.000010 0.000010 0.040734 0.000010 0.000010 0.000010 0.000010 0.004611 0.000202 0.000010 0.000010 0.020073 0.020591 0.058002 0.037575 0.000010 0.000010 0.023270 0.000010
0.773281 0.000010 0.000010 0.000010 0.032658 0.021194 0.000010 0.015222 0.000010 0.005798 0.017000 0.002272 0.000010 0.022170 0.000010 0.042109 0.027366 0.011732 0.000010 0.029108 0.000010
0.747945 0.000010 0.000010 0.000010 0.025884 0.008113 0.000010 0.000010 0.000010 0.007915 0.016509 0.000010 0.001769 0.019554 0.021105 0.029824 0.028119 0.000010 0.000010 0.093164 0.000010
0.815767 0.000010 0.000010 0.000010 0.028961 0.000010 0.000010 0.000010 0.000010 0.006237 0.011920 0.000010 0.000010 0.000879 0.013472 0.050386 0.007868 0.000010 0.000010 0.064390 0.000010
0.234719 0.000010 0.000010 0.000010 0.046150 0.000010 0.000010 0.000010 0.000010 0.011340 0.015094 0.000010 0.000010 0.018407 0.000010 0.025239 0.059980 0.000010 0.000010 0.588940 0.000010
0.267250 0.000010 0.000010 0.000010 0.017037 0.000010 0.000010 0.003159 0.000010 0.010450 0.020085 0.000010 0.000010 0.004926 0.000010 0.049914 0.018411 0.000010 0.000010 0.608648 0.000010
0.248972 0.000010 0.000010 0.000010 0.051440 0.000010 0.000010 0.000010 0.000010 0.004561 0.023985 0.000010 0.000010 0.010883 0.000010 0.024954 0.064151 0.000010 0.000010 0.570924 0.000010
0.234770 0.000010 0.000010 0.000010 0.051305 0.023622 0.000010 0.003044 0.000010 0.007942 0.014221 0.000010 0.000010 0.004789 0.000010 0.013270 0.035916 0.000010 0.000010 0.611011 0.000010
0.254077 0.000010 0.000010 0.000010 0.052513 0.000010 0.000010 0.000010 0.000010 0.020210 0.003339 0.000010 0.000010 0.026145 0.001943 0.040796 0.041198 0.000010 0.000010 0.559659 0.000010
0.273531 0.000010 0.000010 0.000010 0.067522 0.000010 0.000010 0.000010 0.000010 0.016329 0.000010 0.000010 0.000010 0.021940 0.000010 0.020873 0.016666 0.000961 0.000010 0.582048 0.000010
0.222293 0.000010 0.000010 0.000010 0.053744 0.000010 0.000010 0.000010 0.000010 0.000010 0.006208 0.000010 0.000010 0.035203 0.000010 0.011703 0.070060 0.008294 0.000010 0.592365 0.000010
0.223470 0.000010 0.000010 0.000010 0.041379 0.001725 0.000010 0.000010 0.000010 0.012667 0.026427 0.000010 0.000010 0.016553 0.000010 0.024576 0.038586 0.000010 0.000010 0.614498 0.000010
0.293797 0.000010 0.000010 0.000010 0.057059 0.000010 0.000010 0.003080 0.000012 0.017043 0.000010 0.000010 0.000010 0.030157 0.010235 0.037527 0.034621 0.007947 0.000010 0.508422 0.000010
0.263254 0.000010 0.000010 0.000010 0.036531 0.000010 0.000010 0.005122 0.000010 0.000010 0.013413 0.000010 0.000011 0.018231 0.000010 0.038423 0.054244 0.000010 0.000213 0.570449 0.000010
0.279254 0.000010 0.000010 0.000010 0.009715 0.000010 0.000010 0.002884 0.000010 0.018983 0.020387 0.000010 0.000010 0.016147 0.000010 0.020222 0.049596 0.000010 0.000010 0.582693 0.000010
0.280583 0.000010 0.008228 0.000010 0.019191 0.000010 0.000010 0.000010 0.000010 0.002419 0.004802 0.000010 0.000010 0.017795 0.000010 0.042746 0.017168 0.000010 0.000010 0.606948 0.000010
0.257595 0.000010 0.000010 0.000010 0.012575 0.000011 0.000010 0.006611 0.000010 0.012063 0.015577 0.000010 0.000010 0.017141 0.000010 0.037609 0.054526 0.000010 0.000010 0.586182 0.000010
0.273296 0.000010 0.000010 0.000010 0.056448 0.000010 0.000010 0.000010 0.000010 0.000010 0.010712 0.000010 0.000010 0.000091 0.000010 0.051020 0.038106 0.006178 0.000010 0.564019 0.000010
0.260063 0.000010 0.000010 0.000010 0.044970 0.010368 0.000010 0.000010 0.000010 0.014552 0.000010 0.000010 0.000010 0.000837 0.000010 0.052302 0.059005 0.008866 0.000010 0.548917 0.000010
0.281039 0.000010 0.000010 0.000010 0.029282 0.000010 0.000010 0.020312 0.000010 0.017413 0.007479 0.000010 0.000010 0.009123 0.000010 0.020984 0.010416 0.000010 0.000010 0.603832 0.000010
0.253372 0.000010 0.000010 0.000010 0.071905 0.000010 0.000010 0.000010 0.000010 0.003923 0.000447 0.000010 0.000010 0.005000 0.011541 0.041423 0.026804 0.000010 0.000010 0.585466 0.000010
0.266501 0.000010 0.000010 0.000010 0.049969 0.000010 0.000010 0.001181 0.000010 0.006663 0.019818 0.000010 0.000010 0.018868 0.000010 0.020414 0.048730 0.000010 0.000010 0.567736 0.000010
0.250469 0.000010 0.023492 0.000010 0.051624 0.111996 0.000011 0.000215 0.000010 0.017712 0.000010 0.000010 0.000010 0.024774 0.000010 0.040412 0.037480 0.013197 0.000010 0.428528 0.000010
0.217046 0.000010 0.008439 0.000010 0.063659 0.037517 0.000010 0.000010 0.000010 0.030551 0.017811 0.018583 0.000010 0.023782 0.000010 0.039247 0.025178 0.008926 0.000010 0.509170 0.000010
0.225953 0.000010 0.003489 0.000010 0.079949 0.092189 0.000010 0.000010 0.000010 0.014295 0.005129 0.008651 0.000010 0.024501 0.000010 0.062282 0.029415 0.000010 0.000010 0.454047 0.000010
0.221096 0.000010 0.028525 0.000010 0.067645 0.100128 0.000010 0.000010 0.000010 0.027776 0.000918 0.003681 0.000010 0.046692 0.000010 0.049948 0.022585 0.001250 0.000010 0.429666 0.000010
0.241650 0.000010 0.000010 0.000010 0.059830 0.005733 0.000010 0.000010 0.000010 0.010800 0.005906 0.000010 0.000010 0.038928 0.000010 0.032590 0.011219 0.012813 0.000010 0.580421 0.000010
0.256000 0.000010 0.000010 0.000010 0.012182 0.000010 0.000010 0.003555 0.000010 0.007226 0.003454 0.003226 0.000010 0.033363 0.003379 0.004868 0.000085 0.003951 0.000010 0.668621 0.000010
0.124592 0.000010 0.019761 0.000010 0.060053 0.309656 0.000010 0.004263 0.000010 0.013524 0.012640 0.037203 0.000010 0.022389 0.000010 0.051210 0.022438 0.000010 0.001323 0.320868 0.000010
0.222458 0.000010 0.011783 0.000010 0.069044 0.130609 0.000010 0.000010 0.000010 0.013297 0.014969 0.005248 0.000010 0.037946 0.000010 0.009655 0.000010 0.022099 0.000010 0.462792 0.000010
0.155965 0.000010 0.008404 0.000010 0.036169 0.307647 0.000010 0.003633 0.000010 0.021425 0.017261 0.013241 0.000010 0.028931 0.008831 0.011821 0.004174 0.000010 0.001041 0.381388 0.000010
0.214389 0.000010 0.000010 0.000010 0.060490 0.049999 0.000010 0.000010 0.000010 0.012964 0.010015 0.003909 0.000010 0.021380 0.000010 0.024034 0.000010 0.013496 0.000010 0.589215 0.000010
0.252275 0.000010 0.011157 0.000010 0.067613 0.036501 0.000010 0.000010 0.000010 0.006512 0.006205 0.002012 0.000010 0.003423 0.000010 0.046281 0.034822 0.001394 0.000269 0.531456 0.000010
0.263669 0.000010 0.012449 0.000010 0.067436 0.001151 0.000010 0.008075 0.000010 0.019884 0.000010 0.013901 0.000010 0.011745 0.002689 0.009111 0.011638 0.000010 0.000010 0.578161 0.000010
0.278300 0.000466 0.000010 0.000010 0.056301 0.008477 0.000010 0.004185 0.000010 0.006326 0.009855 0.011797 0.000010 0.009987 0.002966 0.031620 0.013230 0.000010 0.000010 0.566411 0.000010
0.234621 0.000010 0.000010 0.000010 0.052024 0.044828 0.000010 0.000010 0.000010 0.011873 0.007511 0.009388 0.000010 0.002494 0.007504 0.032735 0.008921 0.000010 0.000010 0.587999 0.000010
0.253337 0.000010 0.000010 0.000010 0.013335 0.000010 0.000010 0.002950 0.000010 0.005985 0.005138 0.000010 0.000010 0.033216 0.001712 0.000010 0.000728 0.005931 0.000010 0.677558 0.000010
0.167193 0.000010 0.005599 0.000010 0.046133 0.154206 0.000010 0.000010 0.000010 0.001685 0.013606 0.015363 0.000010 0.029590 0.000010 0.048328 0.021056 0.000010 0.000010 0.497142 0.000010
0.282258 0.000010 0.000010 0.000010 0.041197 0.007626 0.000010 0.000010 0.000010 0.000010 0.005969 0.000010 0.000010 0.010183 0.021481 0.017356 0.014960 0.000010 0.000010 0.598849 0.000010
0.238693 0.000010 0.000010 0.000010 0.082803 0.073399 0.000010 0.006282 0.000010 0.014163 0.011584 0.009900 0.000010 0.025099 0.000010 0.028259 0.000010 0.000010 0.000010 0.509706 0.000010
0.251957 0.000010 0.000010 0.000010 0.065348 0.017798 0.000010 0.000010 0.000010 0.010002 0.007883 0.000010 0.000010 0.009685 0.000010 0.010756 0.008744 0.000010 0.000010 0.617707 0.000010
0.209168 0.000010 0.006396 0.000010 0.064950 0.027530 0.000010 0.004315 0.000010 0.010214 0.007313 0.014730 0.000654 0.012968 0.000010 0.058993 0.001167 0.000010 0.000010 0.581523 0.000010
0.000010 0.024748 0.000010 0.606173 0.000010 0.000010 0.014406 0.000010 0.055438 0.000010 0.000010 0.000010 0.000010 0.000010 0.236939 0.000010 0.000010 0.062146 0.000010 0.000010 0.000010
0.000010 0.035023 0.000010 0.573622 0.000010 0.000010 0.000010 0.000010 0.052062 0.000010 0.000010 0.000010 0.000010 0.000010 0.273134 0.000010 0.000010 0.065999 0.000010 0.000010 0.000010
0.000010 0.000010 0.000010 0.587194 0.000010 0.000010 0.000987 0.018606 0.074380 0.000010 0.000011 0.000010 0.000010 0.000010 0.256200 0.000010 0.000010 0.062483 0.000010 0.000010 0.000010
0.000010 0.005345 0.000010 0.368801 0.000010 0.000010 0.000724 0.022385 0.038710 0.000010 0.000010 0.000010 0.000010 0.000010 0.457578 0.000010 0.000010 0.093890 0.000010 0.000010 0.012437
0.000010 0.019624 0.000010 0.529719 0.000010 0.000010 0.010217 0.014102 0.064022 0.000010 0.000010 0.000010 0.000010 0.000010 0.274328 0.000010 0.000010 0.087848 0.000010 0.000010 0.000010
0.000010 0.022298 0.000010 0.519483 0.000010 0.000010 0.000010 0.012913 0.092602 0.000010 0.000010 0.000010 0.000010 0.000010 0.293151 0.000010 0.000010 0.059403 0.000010 0.000010 0.000010
0.000010 0.000010 0.000203 0.391929 0.010844 0.000010 0.019157 0.020607 0.009138 0.000010 0.001421 0.000010 0.000010 0.000010 0.471926 0.000693 0.000010 0.055776 0.000010 0.001803 0.016413
0.000010 0.000010 0.000010 0.638368 0.000010 0.000010 0.008073 0.006075 0.023972 0.000010 0.000010 0.000010 0.000010 0.000010 0.268826 0.000010 0.000010 0.054535 0.000010 0.000010 0.000010
0.000010 0.000010 0.000010 0.679977 0.000010 0.000010 0.029428 0.000010 0.045759 0.000010 0.000010 0.000010 0.000010 0.000010 0.192242 0.000010 0.000010 0.052433 0.000010 0.000010 0.000010
0.000010 0.000010 0.000010 0.579144 0.000010 0.000010 0.008287 0.009051 0.052021 0.000010 0.000010 0.000010 0.000010 0.000010 0.268579 0.000010 0.000010 0.082767 0.000010 0.000010 0.000010
0.000010 0.000010 0.000010 0.515549 0.000010 0.000010 0.014017 0.027731 0.000010 0.000010 0.000010 0.000010 0.000010 0.000010 0.344143 0.000010 0.000010 0.083707 0.000010 0.000010 0.014703
0.000010 0.000010 0.000010 0.584793 0.000010 0.000010 0.012736 0.022667 0.035686 0.000010 0.000010 0.000010 0.000010 0.000010 0.283896 0.000010 0.000010 0.060072 0.000010 0.000010 0.000010
0.000010 0.009715 0.000010 0.563529 0.000010 0.000010 0.013151 0.014470 0.021255 0.000010 0.000010 0.000010 0.000010 0.000010 0.307855 0.000010 0.000010 0.069885 0.000010 0.000010 0.000010
0.000010 0.011991 0.000010 0.458467 0.000010 0.000010 0.000010 0.000010 0.047347 0.000010 0.000010 0.000010 0.000010 0.000010 0.401354 0.000010 0.000010 0.080681 0.000010 0.000010 0.000010
0.000010 0.016881 0.000010 0.421448 0.000010 0.000010 0.007636 0.022723 0.042204 0.000010 0.000010 0.000010 0.000010 0.000010 0.376374 0.000010 0.000010 0.112594 0.000010 0.000010 0.000010
0.000010 0.000010 0.000010 0.499320 0.000010 0.000010 0.002742 0.014950 0.047309 0.000010 0.000010 0.000010 0.000010 0.000010 0.319854 0.000010 0.000010 0.099949 0.000397 0.000010 0.015349
0.000010 0.014147 0.000010 0.489716 0.000010 0.000010 0.011314 0.002120 0.058956 0.000010 0.000010 0.000010 0.000010 0.000010 0.333731 0.000010 0.000010 0.089876 0.000010 0.000010 0.000010
0.000010 0.000389 0.000010 0.635380 0.000010 0.000010 0.000399 0.031760 0.059403 0.000010 0.000010 0.000010 0.000010 0.000010 0.215377 0.000010 0.000010 0.057152 0.000010 0.000010 0.000010
0.000010 0.000010 0.000010 0.502348 0.000010 0.000010 0.009152 0.022196 0.038496 0.000010 0.000010 0.000010 0.000010 0.000010 0.353213 0.000010 0.000010 0.072627 0.000010 0.000010 0.001827
0.000010 0.000010 0.000010 0.558291 0.000010 0.000010 0.008755 0.000010 0.043825 0.000010 0.000010 0.000010 0.000010 0.000010 0.317070 0.000010 0.000010 0.070233 0.001677 0.000010 0.000010
0.000010 0.000010 0.000010 0.000010 0.000010 0.000010 0.000010 0.000010 0.000010 0.000010 0.000010 0.000010 0.000010 0.000010 0.000010 0.000010 0.000010 0.000010 0.999800 0.000010 0.000010
0.000010 0.000010 0.000010 0.000010 0.000010 0.000010 0.000010 0.000010 0.000010 0.000010 0.000010 0.000010 0.000010 0.000010 0.000010 0.000010 0.000010 0.000010 0.999800 0.000010 0.000010
0.000010 0.000010 0.000010 0.000010 0.000010 0.000010 0.000010 0.000010 0.000010 0.000010 0.000010 0.000010 0.000010 0.000010 0.000010 0.000010 0.000010 0.000010 0.999800 0.000010 0.000010
0.000010 0.000010 0.000010 0.000010 0.000010 0.000010 0.000010 0.000010 0.000010 0.000010 0.000010 0.000010 0.000010 0.000010 0.000010 0.000010 0.000010 0.000010 0.999800 0.000010 0.000010
0.000010 0.005531 0.000010 0.000010 0.000010 0.000010 0.007625 0.000010 0.504810 0.000010 0.000010 0.000313 0.000010 0.000010 0.000316 0.000010 0.002188 0.000010 0.009487 0.000010 0.469600
0.000010 0.018248 0.000010 0.013045 0.000010 0.000010 0.031679 0.000010 0.522599 0.000010 0.000010 0.000010 0.000010 0.000010 0.000735 0.009120 0.000010 0.000010 0.005668 0.000010 0.398777
0.000010 0.000010 0.000010 0.000010 0.000010 0.000010 0.015147 0.000010 0.561370 0.000010 0.000010 0.006013 0.000010 0.000010 0.000010 0.000010 0.000010 0.000278 0.014118 0.000010 0.402924
0.000010 0.000010 0.000010 0.000010 0.000010 0.000010 0.013991 0.000010 0.342553 0.000010 0.000010 0.000010 0.000010 0.000010 0.000010 0.000013 0.011335 0.000010 0.011339 0.000010 0.620618
0.000010 0.004049 0.000010 0.000010 0.000010 0.000010 0.017028 0.000010 0.529427 0.001267 0.000010 0.002702 0.000010 0.000010 0.000010 0.000771 0.000014 0.000010 0.000010 0.000010 0.444612
0.000010 0.000010 0.000010 0.000010 0.000010 0.000010 0.021766 0.000010 0.186021 0.000010 0.000010 0.000010 0.000010 0.000010 0.000010 0.000010 0.000010 0.000010 0.000010 0.000010 0.792033
0.000010 0.000010 0.000010 0.000010 0.000010 0.000010 0.000010 0.000010 0.186423 0.000010 0.000010 0.000010 0.000010 0.000010 0.000010 0.000010 0.000010 0.000010 0.010010 0.000010 0.803388
0.000010 0.000010 0.000010 0.000010 0.000010 0.000010 0.006889 0.000010 0.173633 0.000010 0.000010 0.000010 0.000010 0.000010 0.000010 0.000010 0.000010 0.000010 0.000010 0.000010 0.819298
0.000010 0.000010 0.000010 0.000010 0.000010 0.000010 0.000010 0.000010 0.169639 0.000010 0.000010 0.000010 0.000010 0.000010 0.000010 0.000010 0.000010 0.000010 0.000031 0.000010 0.830150
0.000010 0.000010 0.000010 0.000010 0.000010 0.000010 0.000010 0.000010 0.208879 0.000010 0.000010 0.000010 0.000010 0.000010 0.000010 0.000010 0.000010 0.000010 0.006475 0.000010 0.784466
0.005184 0.000010 0.000010 0.000010 0.000010 0.003434 0.006824 0.000010 0.371595 0.000010 0.000010 0.000010 0.000010 0.000010 0.001631 0.000010 0.000015 0.000010 0.025541 0.007075 0.578581
0.000010 0.000010 0.000010 0.000010 0.000010 0.000010 0.000011 0.000010 0.231704 0.000010 0.000010 0.000010 0.000010 0.000010 0.000010 0.000010 0.000010 0.000010 0.014529 0.000010 0.753586
0.000010 0.000010 0.000010 0.002540 0.004657 0.000010 0.008802 0.000010 0.275904 0.000010 0.002578 0.001598 0.000010 0.000010 0.000081 0.000010 0.000016 0.000010 0.006035 0.000010 0.697680
0.000010 0.000010 0.000010 0.000010 0.000010 0.000010 0.008269 0.000010 0.195027 0.000010 0.000010 0.000010 0.000010 0.000010 0.000010 0.000010 0.000010 0.000010 0.008175 0.000010 0.788359
0.000010 0.000010 0.000010 0.000010 0.000010 0.000010 0.004444 0.000010 0.324904 0.000197 0.000010 0.000010 0.000010 0.000010 0.000010 0.000010 0.000010 0.002129 0.006575 0.000010 0.661601
0.009504 0.000010 0.002120 0.000010 0.000010 0.021472 0.009528 0.000010 0.514390 0.002440 0.000010 0.015191 0.000010 0.005069 0.000010 0.003874 0.005827 0.001130 0.000010 0.009029 0.400348
0.000010 0.000010 0.000010 0.000010 0.000010 0.000010 0.000010 0.000010 0.357798 0.000010 0.000010 0.000010 0.000010 0.000010 0.000010 0.000010 0.000010 0.000010 0.000010 0.000010 0.642012
0.000010 0.000010 0.000010 0.000010 0.000010 0.000010 0.010184 0.000010 0.327529 0.000010 0.000010 0.000010 0.000010 0.000010 0.000010 0.000010 0.000010 0.000010 0.000010 0.000010 0.662107
0.000010 0.000010 0.000010 0.000010 0.000010 0.000010 0.006107 0.000010 0.322377 0.000010 0.000010 0.000010 0.000010 0.000010 0.000010 0.000010 0.000010 0.000010 0.000010 0.000010 0.671336
0.000010 0.000010 0.000010 0.014180 0.000010 0.000010 0.025229 0.000010 0.453333 0.000010 0.000010 0.000010 0.000010 0.002046 0.000010 0.000010 0.000010 0.000010 0.000010 0.000010 0.505052
0.000010 0.000010 0.000010 0.009361 0.000010 0.000010 0.024928 0.000010 0.405814 0.000010 0.000010 0.000010 0.000010 0.000010 0.000010 0.000010 0.000010 0.000010 0.000832 0.000010 0.558905
0.000010 0.000010 0.000010 0.000010 0.000010 0.000010 0.027772 0.000010 0.466237 0.000010 0.000010 0.000010 0.000010 0.000010 0.000010 0.000010 0.000010 0.000010 0.005740 0.000010 0.500081
0.000010 0.000010 0.000010 0.000010 0.000010 0.000010 0.022096 0.006458 0.580083 0.000010 0.000010 0.010999 0.000010 0.000010 0.000010 0.000010 0.000010 0.000010 0.000569 0.000010 0.379646
0.000010 0.000010 0.000010 0.000010 0.000010 0.000010 0.000010 0.000010 0.000010 0.000010 0.000010 0.000010 0.000010 0.000010 0.000010 0.000010 0.000010 0.000010 0.000010 0.000010 0.999800
0.000010 0.000010 0.000010 0.000010 0.000010 0.000010 0.000011 0.000010 0.000010 0.000010 0.000010 0.000010 0.000010 0.000010 0.000010 0.000010 0.000010 0.000010 0.000010 0.000010 0.999799
0.000010 0.000010 0.000010 0.000010 0.000010 0.000010 0.000010 0.000010 0.000010 0.000010 0.000010 0.000010 0.000010 0.000010 0.000010 0.000010 0.000010 0.000010 0.000010 0.000010 0.999800
0.000010 0.000010 0.000010 0.000010 0.000010 0.000010 0.000010 0.000010 0.000010 0.000010 0.000010 0.000010 0.000010 0.000010 0.000010 0.000010 0.000010 0.000010 0.005985 0.000010 0.993825
0.000010 0.000010 0.000010 0.000010 0.000010 0.000010 0.000010 0.000010 0.000010 0.000010 0.000010 0.000010 0.000010 0.000010 0.000010 0.000010 0.000010 0.000010 0.002518 0.000010 0.997292
0.006086 0.000010 0.000010 0.000010 0.018307 0.016749 0.000010 0.021826 0.011632 0.135386 0.006538 0.000010 0.000010 0.009423 0.000010 0.020559 0.091831 0.009826 0.055448 0.007998 0.588321
0.006655 0.000010 0.000010 0.009518 0.007772 0.033651 0.000010 0.007223 0.000010 0.130862 0.000010 0.000010 0.000010 0.005661 0.030074 0.008972 0.067068 0.002405 0.047860 0.033854 0.608355
0.012668 0.000010 0.000010 0.000010 0.016570 0.043284 0.000954 0.009418 0.000010 0.138261 0.000272 0.000010 0.000010 0.003561 0.030757 0.006131 0.094101 0.000010 0.054846 0.015278 0.573828
0.015465 0.000010 0.000035 0.011471 0.014345 0.007589 0.000010 0.000010 0.000010 0.143138 0.006015 0.000010 0.000010 0.020399 0.033088 0.030590 0.067022 0.000010 0.056979 0.007376 0.586420
0.012174 0.015550 0.000010 0.000010 0.001446 0.000872 0.000010 0.000010 0.000010 0.134882 0.008095 0.000010 0.000010 0.026463 0.030150 0.000010 0.087551 0.000010 0.059662 0.033112 0.589954
0.078353 0.001440 0.014772 0.061533 0.030337 0.061594 0.013939 0.021825 0.068496 0.222779 0.023107 0.000010 0.000571 0.031317 0.018764 0.023283 0.180809 0.000010 0.000010 0.102146 0.044907
0.123842 0.002121 0.013411 0.030946 0.067583 0.038067 0.000010 0.007102 0.102554 0.201242 0.015217 0.000010 0.001159 0.020791 0.056723 0.068725 0.154595 0.000201 0.002074 0.068160 0.025467
0.071629 0.001791 0.019009 0.021171 0.123644 0.047557 0.003962 0.025164 0.080803 0.185295 0.007472 0.000010 0.000010 0.041782 0.040465 0.078852 0.132172 0.000010 0.000010 0.098864 0.020328
0.077861 0.008022 0.000010 0.025701 0.058523 0.056048 0.010849 0.012683 0.082256 0.217684 0.014874 0.000010 0.000010 0.039448 0.038773 0.039508 0.163378 0.000010 0.000010 0.127187 0.027155
0.084581 0.000010 0.000010 0.043137 0.036719 0.083740 0.000010 0.012741 0.062665 0.175667 0.009562 0.000010 0.000010 0.041127 0.035582 0.061165 0.117515 0.007692 0.000054 0.173910 0.054092
