# Supplementary material for: Genetic analysis of Thai cattle reveals a Southeast Asian indicine ancestry
Source: PeerJ. 2015 Oct 27;3:e1318. doi: 10.7717/peerj.1318 (PMC4627918; doi:10.7717/peerj.1318)
Supplement: Dataset S2 — The Q values inferred by ADMIXTURE for each modeled K are shown for each individual, which are labeled according to breed information. The data are organized into three folders, each of which represents the ADMIXTURE experiments described in Fig. S5. [file peerj-03-1318-s007.zip › SupplementDataS7/1397breeds/22.Q]

0.000010 0.000010 0.004395 0.000010 0.004103 0.000010 0.000010 0.000010 0.000010 0.000010 0.031446 0.000010 0.006013 0.004435 0.005246 0.923740 0.000010 0.000010 0.000010 0.000010 0.003503 0.016989
0.000010 0.000010 0.011022 0.000010 0.000010 0.000010 0.001208 0.000010 0.000010 0.000010 0.040314 0.005186 0.004199 0.000010 0.002036 0.909409 0.000010 0.000010 0.001210 0.025286 0.000010 0.000010
0.000010 0.000010 0.000010 0.000010 0.000010 0.000010 0.000010 0.000010 0.000010 0.000010 0.029699 0.001829 0.000010 0.005954 0.000010 0.943595 0.000010 0.000010 0.018017 0.000010 0.000745 0.000010
0.000010 0.000010 0.001873 0.000010 0.000010 0.000010 0.000010 0.000010 0.000010 0.000010 0.000010 0.000010 0.000010 0.000010 0.000010 0.994372 0.000010 0.000010 0.000010 0.000010 0.003566 0.000010
0.000010 0.000010 0.009139 0.000010 0.010489 0.000010 0.000010 0.000010 0.000010 0.000010 0.000010 0.000010 0.000010 0.006121 0.000010 0.936775 0.000010 0.000010 0.001362 0.019889 0.000010 0.016075
0.000010 0.000010 0.000010 0.000010 0.000010 0.000010 0.000010 0.000010 0.000010 0.000010 0.024851 0.000010 0.000010 0.000010 0.000010 0.974949 0.000010 0.000010 0.000010 0.000010 0.000010 0.000010
0.000010 0.000010 0.000010 0.000010 0.000010 0.000010 0.000010 0.000010 0.000010 0.000010 0.005629 0.000010 0.000010 0.000010 0.000010 0.994171 0.000010 0.000010 0.000010 0.000010 0.000010 0.000010
0.000010 0.000010 0.000010 0.000010 0.000010 0.000010 0.000010 0.000010 0.000010 0.000010 0.000010 0.000010 0.000010 0.000010 0.000010 0.999790 0.000010 0.000010 0.000010 0.000010 0.000010 0.000010
0.000010 0.000010 0.016558 0.000010 0.006834 0.000010 0.013621 0.000010 0.000010 0.000010 0.050867 0.000010 0.000010 0.000010 0.000010 0.910899 0.000010 0.000010 0.000010 0.001060 0.000010 0.000010
0.006135 0.000010 0.000010 0.000010 0.016188 0.000010 0.000010 0.000010 0.000010 0.000010 0.000371 0.012966 0.000010 0.000010 0.000010 0.946011 0.000010 0.000010 0.006198 0.011021 0.000010 0.000971
0.000010 0.000010 0.008931 0.000010 0.002718 0.000010 0.000010 0.000010 0.000010 0.000010 0.017563 0.000010 0.000010 0.024178 0.012171 0.922389 0.000010 0.000010 0.004142 0.007768 0.000010 0.000010
0.000010 0.000010 0.000010 0.000010 0.000010 0.000010 0.000010 0.000010 0.000010 0.000010 0.000010 0.000010 0.000010 0.000010 0.000010 0.999790 0.000010 0.000010 0.000010 0.000010 0.000010 0.000010
0.000010 0.000010 0.000010 0.008969 0.000010 0.000010 0.000010 0.000010 0.000010 0.000010 0.002393 0.018045 0.000010 0.000010 0.000010 0.970413 0.000010 0.000010 0.000010 0.000010 0.000010 0.000010
0.000010 0.000010 0.000010 0.000010 0.000805 0.000010 0.000010 0.000010 0.000010 0.000010 0.023253 0.000010 0.004258 0.000010 0.000010 0.928670 0.000010 0.000010 0.015105 0.027414 0.000010 0.000344
0.000010 0.000010 0.007617 0.000010 0.009414 0.000010 0.000010 0.000010 0.000010 0.000010 0.006963 0.000010 0.012972 0.037922 0.000010 0.885800 0.000010 0.000010 0.024738 0.014434 0.000010 0.000010
0.000010 0.000010 0.000010 0.000010 0.000010 0.000010 0.000010 0.000010 0.000010 0.000010 0.000010 0.000010 0.000010 0.000010 0.000010 0.999790 0.000010 0.000010 0.000010 0.000010 0.000010 0.000010
0.000010 0.000010 0.000010 0.000010 0.000010 0.000010 0.000010 0.000010 0.003239 0.000010 0.034324 0.000010 0.000010 0.000010 0.000010 0.962246 0.000010 0.000010 0.000010 0.000010 0.000010 0.000010
0.000010 0.000010 0.000010 0.000010 0.000010 0.000010 0.000010 0.000010 0.000010 0.000010 0.024783 0.003575 0.000010 0.000010 0.000010 0.947466 0.000010 0.000010 0.023996 0.000010 0.000010 0.000010
0.000010 0.000010 0.000010 0.000010 0.002175 0.000010 0.000010 0.000010 0.000010 0.000010 0.055261 0.012705 0.000010 0.012368 0.000010 0.915274 0.000010 0.000010 0.000010 0.000010 0.002056 0.000010
0.000010 0.000010 0.000010 0.000010 0.000010 0.000010 0.000010 0.000010 0.000010 0.000010 0.001418 0.000010 0.000010 0.000010 0.000010 0.972561 0.000010 0.000010 0.012792 0.006377 0.006682 0.000010
0.999790 0.000010 0.000010 0.000010 0.000010 0.000010 0.000010 0.000010 0.000010 0.000010 0.000010 0.000010 0.000010 0.000010 0.000010 0.000010 0.000010 0.000010 0.000010 0.000010 0.000010 0.000010
0.922301 0.000010 0.011526 0.000010 0.003947 0.000010 0.000010 0.000010 0.000010 0.000010 0.055010 0.000010 0.000010 0.003995 0.000010 0.000010 0.000010 0.000010 0.000010 0.000010 0.000010 0.003061
0.999790 0.000010 0.000010 0.000010 0.000010 0.000010 0.000010 0.000010 0.000010 0.000010 0.000010 0.000010 0.000010 0.000010 0.000010 0.000010 0.000010 0.000010 0.000010 0.000010 0.000010 0.000010
0.984069 0.000010 0.000010 0.000010 0.000010 0.000010 0.000010 0.000010 0.000010 0.000010 0.000010 0.000010 0.000010 0.000010 0.000010 0.015731 0.000010 0.000010 0.000010 0.000010 0.000010 0.000010
0.989646 0.000010 0.000010 0.000010 0.000010 0.000010 0.000010 0.000010 0.000010 0.000010 0.010154 0.000010 0.000010 0.000010 0.000010 0.000010 0.000010 0.000010 0.000010 0.000010 0.000010 0.000010
0.977863 0.000010 0.000010 0.000010 0.003080 0.000010 0.000010 0.000010 0.000010 0.000010 0.006105 0.000010 0.000010 0.000010 0.000010 0.000010 0.000010 0.000010 0.000010 0.012771 0.000010 0.000010
0.999790 0.000010 0.000010 0.000010 0.000010 0.000010 0.000010 0.000010 0.000010 0.000010 0.000010 0.000010 0.000010 0.000010 0.000010 0.000010 0.000010 0.000010 0.000010 0.000010 0.000010 0.000010
0.999790 0.000010 0.000010 0.000010 0.000010 0.000010 0.000010 0.000010 0.000010 0.000010 0.000010 0.000010 0.000010 0.000010 0.000010 0.000010 0.000010 0.000010 0.000010 0.000010 0.000010 0.000010
0.999790 0.000010 0.000010 0.000010 0.000010 0.000010 0.000010 0.000010 0.000010 0.000010 0.000010 0.000010 0.000010 0.000010 0.000010 0.000010 0.000010 0.000010 0.000010 0.000010 0.000010 0.000010
0.999790 0.000010 0.000010 0.000010 0.000010 0.000010 0.000010 0.000010 0.000010 0.000010 0.000010 0.000010 0.000010 0.000010 0.000010 0.000010 0.000010 0.000010 0.000010 0.000010 0.000010 0.000010
0.958418 0.000010 0.000010 0.000010 0.000010 0.000010 0.001518 0.000010 0.000010 0.000010 0.000010 0.000010 0.000010 0.000010 0.008152 0.000010 0.000010 0.000010 0.009900 0.021841 0.000010 0.000010
0.833250 0.000010 0.017977 0.000010 0.000010 0.000010 0.004516 0.000010 0.000010 0.000010 0.034678 0.000010 0.000010 0.000010 0.000010 0.000010 0.000010 0.000010 0.000010 0.025928 0.083490 0.000010
0.896735 0.000010 0.017469 0.000010 0.000010 0.000010 0.000010 0.000010 0.000010 0.000010 0.007959 0.012138 0.008347 0.007573 0.001475 0.002911 0.000010 0.000010 0.000010 0.009120 0.027643 0.008521
0.900934 0.000010 0.000010 0.000010 0.000010 0.000010 0.000010 0.000010 0.009123 0.000010 0.039814 0.000010 0.000010 0.015921 0.000010 0.000010 0.000010 0.000010 0.000010 0.018741 0.000010 0.015308
0.999790 0.000010 0.000010 0.000010 0.000010 0.000010 0.000010 0.000010 0.000010 0.000010 0.000010 0.000010 0.000010 0.000010 0.000010 0.000010 0.000010 0.000010 0.000010 0.000010 0.000010 0.000010
0.999790 0.000010 0.000010 0.000010 0.000010 0.000010 0.000010 0.000010 0.000010 0.000010 0.000010 0.000010 0.000010 0.000010 0.000010 0.000010 0.000010 0.000010 0.000010 0.000010 0.000010 0.000010
0.895806 0.000010 0.035952 0.000010 0.000010 0.000010 0.000010 0.000010 0.000010 0.000010 0.030832 0.000010 0.000010 0.000010 0.000010 0.037230 0.000010 0.000010 0.000010 0.000010 0.000010 0.000010
0.977118 0.000010 0.000010 0.000010 0.022682 0.000010 0.000010 0.000010 0.000010 0.000010 0.000010 0.000010 0.000010 0.000010 0.000010 0.000010 0.000010 0.000010 0.000010 0.000010 0.000010 0.000010
0.999790 0.000010 0.000010 0.000010 0.000010 0.000010 0.000010 0.000010 0.000010 0.000010 0.000010 0.000010 0.000010 0.000010 0.000010 0.000010 0.000010 0.000010 0.000010 0.000010 0.000010 0.000010
0.999790 0.000010 0.000010 0.000010 0.000010 0.000010 0.000010 0.000010 0.000010 0.000010 0.000010 0.000010 0.000010 0.000010 0.000010 0.000010 0.000010 0.000010 0.000010 0.000010 0.000010 0.000010
0.000010 0.000010 0.860427 0.015462 0.015174 0.000010 0.000010 0.000010 0.000775 0.000010 0.002407 0.003163 0.007817 0.009351 0.011209 0.002403 0.000010 0.000010 0.015082 0.022166 0.012082 0.022403
0.000010 0.000010 0.764293 0.000010 0.060318 0.000010 0.017098 0.000010 0.000010 0.000010 0.005509 0.000010 0.010836 0.013875 0.010819 0.000010 0.000010 0.000010 0.022058 0.046851 0.038977 0.009256
0.000010 0.000010 0.818928 0.008693 0.031892 0.000010 0.000010 0.000010 0.003343 0.000010 0.000010 0.002965 0.002546 0.024159 0.023569 0.000010 0.000010 0.000010 0.000010 0.026878 0.044395 0.012522
0.000010 0.000010 0.803135 0.000985 0.000010 0.000070 0.000010 0.000010 0.007479 0.000010 0.000010 0.036184 0.000010 0.000010 0.020485 0.000010 0.000010 0.000010 0.007290 0.009801 0.097782 0.016668
0.000010 0.000010 0.790085 0.009851 0.051928 0.000010 0.000010 0.000010 0.011169 0.000010 0.004452 0.019940 0.000757 0.000736 0.028167 0.000010 0.000010 0.000010 0.012177 0.022756 0.043944 0.003947
0.000010 0.000090 0.831648 0.002635 0.037799 0.000010 0.000010 0.000010 0.007079 0.000010 0.003336 0.008533 0.002977 0.022500 0.012139 0.000010 0.000010 0.000010 0.000010 0.026026 0.034643 0.010505
0.000010 0.000010 0.802299 0.005074 0.008607 0.000010 0.000010 0.000010 0.007907 0.000010 0.006894 0.000010 0.013138 0.008486 0.029125 0.000010 0.000010 0.000010 0.007450 0.042800 0.042640 0.025480
0.000010 0.000010 0.785503 0.013544 0.036909 0.000010 0.009763 0.000010 0.000010 0.000010 0.009092 0.029837 0.000010 0.006034 0.014245 0.000010 0.000010 0.000010 0.003186 0.039900 0.041037 0.010849
0.000010 0.000010 0.786436 0.000010 0.016999 0.000010 0.000010 0.000010 0.000010 0.000010 0.019472 0.023540 0.001902 0.000010 0.017320 0.000010 0.000010 0.000010 0.000010 0.037505 0.093018 0.003679
0.000010 0.001025 0.850198 0.021425 0.033991 0.000010 0.001484 0.000010 0.000010 0.000010 0.000010 0.019570 0.000010 0.000010 0.000010 0.000010 0.000010 0.000010 0.000010 0.032725 0.035276 0.004177
0.000010 0.000010 0.800812 0.009068 0.052042 0.000010 0.000010 0.000010 0.000010 0.000010 0.002421 0.014680 0.014096 0.005617 0.000010 0.000010 0.000010 0.000010 0.000010 0.019277 0.078810 0.003058
0.000010 0.000010 0.794002 0.011667 0.027762 0.000062 0.002125 0.000010 0.003055 0.000010 0.000010 0.028131 0.015820 0.015690 0.000238 0.000010 0.000010 0.000010 0.008943 0.014804 0.077611 0.000010
0.000010 0.000010 0.838498 0.011901 0.024480 0.000010 0.006817 0.000010 0.000010 0.000010 0.000010 0.006273 0.009752 0.012759 0.000010 0.000010 0.000010 0.000010 0.000010 0.040008 0.025041 0.024352
0.000010 0.000010 0.768219 0.020091 0.016049 0.000010 0.000010 0.000010 0.002289 0.000010 0.003301 0.031184 0.000010 0.017066 0.017656 0.000010 0.000010 0.000010 0.000010 0.024258 0.086415 0.013362
0.000010 0.000010 0.823217 0.009542 0.040225 0.000010 0.007229 0.000010 0.000113 0.000010 0.000010 0.028574 0.000010 0.013421 0.000010 0.000010 0.000010 0.000010 0.022456 0.013864 0.027374 0.013874
0.004076 0.000010 0.779014 0.013972 0.024804 0.000010 0.008341 0.000010 0.000010 0.000010 0.000010 0.007955 0.004782 0.011764 0.025994 0.003342 0.000010 0.000010 0.000010 0.027500 0.075085 0.013281
0.000010 0.000010 0.838651 0.000900 0.001771 0.005495 0.013975 0.001631 0.000010 0.000719 0.005052 0.033000 0.006028 0.003594 0.009711 0.000010 0.000675 0.000010 0.000010 0.017993 0.035807 0.024938
0.000010 0.000010 0.863652 0.000010 0.017354 0.000072 0.000010 0.000010 0.025883 0.000010 0.017441 0.000010 0.019778 0.026850 0.011461 0.000010 0.000010 0.000010 0.000010 0.000010 0.000010 0.017377
0.000010 0.000010 0.884073 0.009131 0.030795 0.000010 0.000010 0.000010 0.005686 0.000010 0.000010 0.022101 0.013348 0.000010 0.000010 0.000010 0.000010 0.000010 0.000010 0.024937 0.004488 0.005310
0.000010 0.000010 0.822755 0.004324 0.031587 0.000010 0.022810 0.000010 0.000010 0.000010 0.000010 0.000010 0.000010 0.016661 0.000010 0.004085 0.000010 0.000010 0.002384 0.043658 0.032234 0.019382
0.023566 0.000010 0.522604 0.012586 0.032755 0.001716 0.000010 0.000010 0.000010 0.013815 0.152927 0.008054 0.003731 0.037242 0.000010 0.018826 0.000010 0.004670 0.037157 0.001422 0.128860 0.000010
0.077783 0.008129 0.507769 0.000010 0.000010 0.002017 0.014728 0.000010 0.000010 0.004333 0.122363 0.038735 0.000010 0.084514 0.000010 0.016317 0.000010 0.008028 0.006755 0.038819 0.054274 0.015366
0.110670 0.000010 0.524313 0.000010 0.013162 0.000010 0.000010 0.000010 0.000073 0.030479 0.186485 0.014641 0.000010 0.019735 0.000010 0.030881 0.000010 0.009646 0.012007 0.000010 0.034405 0.013414
0.093568 0.002554 0.490529 0.000650 0.000010 0.000186 0.012559 0.000010 0.000010 0.000010 0.167822 0.013087 0.005787 0.040338 0.002293 0.046724 0.002803 0.047231 0.026917 0.000010 0.025410 0.021491
0.071918 0.000010 0.467915 0.002896 0.022130 0.000010 0.000010 0.000010 0.000010 0.021931 0.146591 0.002052 0.025174 0.060693 0.000010 0.021418 0.000010 0.000010 0.040963 0.026478 0.088532 0.001231
0.075328 0.000301 0.606602 0.000010 0.017653 0.002741 0.000010 0.000010 0.000010 0.004172 0.167531 0.000010 0.000313 0.016578 0.000010 0.021594 0.000010 0.022124 0.028247 0.002241 0.017348 0.017157
0.086364 0.000010 0.502892 0.000010 0.017384 0.000010 0.000010 0.000010 0.007898 0.008822 0.179782 0.010628 0.011698 0.022887 0.004975 0.024111 0.000010 0.051620 0.006916 0.000010 0.034069 0.029882
0.091557 0.000010 0.425671 0.000010 0.025404 0.000010 0.000010 0.004981 0.015576 0.000010 0.122929 0.029339 0.000010 0.040492 0.000010 0.007450 0.000010 0.010129 0.043006 0.022050 0.142350 0.018989
0.082195 0.000010 0.529794 0.000010 0.015751 0.007287 0.000010 0.000010 0.000010 0.000010 0.168052 0.000010 0.018285 0.060824 0.000010 0.011147 0.000010 0.031095 0.015025 0.009782 0.050161 0.000511
0.045764 0.004572 0.525444 0.000010 0.011093 0.000010 0.000010 0.000010 0.000010 0.002665 0.194418 0.023789 0.011881 0.030393 0.015514 0.023516 0.000010 0.005296 0.026937 0.018894 0.039168 0.020598
0.101264 0.005259 0.550327 0.002467 0.000010 0.000010 0.000010 0.000010 0.000452 0.000010 0.151716 0.007136 0.001534 0.056260 0.000010 0.040064 0.000010 0.029087 0.032753 0.000010 0.012600 0.009002
0.085948 0.000010 0.467293 0.002183 0.000010 0.000010 0.008844 0.000010 0.000010 0.000010 0.186626 0.042673 0.000010 0.056001 0.001936 0.012877 0.000010 0.024132 0.016400 0.018061 0.076937 0.000010
0.062322 0.010207 0.506096 0.000010 0.002183 0.000010 0.002868 0.000010 0.000010 0.000010 0.121204 0.042419 0.003932 0.047445 0.034475 0.013205 0.000010 0.001416 0.050367 0.005545 0.083451 0.012804
0.104561 0.003370 0.444363 0.000010 0.007547 0.003007 0.000010 0.002742 0.000010 0.054213 0.171483 0.047131 0.002297 0.027318 0.005351 0.015754 0.000010 0.000841 0.020100 0.000010 0.083038 0.006834
0.044669 0.004772 0.424560 0.014296 0.011103 0.000037 0.007051 0.001543 0.000870 0.000010 0.154616 0.024057 0.004803 0.048723 0.020087 0.043352 0.000010 0.036661 0.036974 0.008797 0.111475 0.001534
0.066241 0.009875 0.443057 0.000010 0.000010 0.000010 0.006032 0.006056 0.000010 0.030634 0.139780 0.040810 0.005764 0.068455 0.000010 0.029988 0.000010 0.004443 0.008731 0.038232 0.091768 0.010075
0.077640 0.013769 0.452107 0.003204 0.042969 0.000190 0.000010 0.000010 0.000010 0.028524 0.137471 0.017786 0.013247 0.028495 0.000010 0.021042 0.000010 0.019009 0.022705 0.021628 0.100152 0.000010
0.108398 0.007955 0.474197 0.000010 0.001429 0.000602 0.007544 0.000010 0.000010 0.000010 0.177719 0.036099 0.004436 0.043028 0.009700 0.000010 0.000010 0.034354 0.023654 0.019273 0.044080 0.007473
0.066004 0.008760 0.491029 0.000010 0.000010 0.000637 0.006900 0.000010 0.000010 0.000010 0.178606 0.038842 0.004693 0.008980 0.010222 0.029455 0.002748 0.001922 0.025469 0.036479 0.081141 0.008062
0.103499 0.000010 0.525402 0.000010 0.001733 0.000784 0.000010 0.009763 0.000010 0.025595 0.171643 0.031139 0.004179 0.031181 0.000010 0.004352 0.000010 0.001598 0.027424 0.010807 0.031289 0.019551
0.000010 0.000010 0.198434 0.000554 0.000010 0.000010 0.000010 0.000010 0.005391 0.000010 0.003735 0.000010 0.000010 0.000010 0.001936 0.000010 0.000010 0.000010 0.015012 0.034829 0.731646 0.008332
0.000010 0.000010 0.140827 0.003476 0.010364 0.000010 0.000010 0.000010 0.000308 0.000010 0.000482 0.000010 0.011288 0.000010 0.011091 0.000010 0.000010 0.000010 0.000010 0.044701 0.777333 0.000010
0.000010 0.000010 0.169657 0.000010 0.000010 0.000010 0.000010 0.000010 0.010247 0.000010 0.000010 0.000010 0.009513 0.000010 0.000010 0.000010 0.000010 0.000010 0.000010 0.025510 0.784903 0.000010
0.020611 0.000010 0.173184 0.006796 0.000010 0.000010 0.000010 0.000010 0.000010 0.000010 0.005447 0.000010 0.000010 0.000010 0.000010 0.020123 0.000010 0.000010 0.000010 0.045872 0.727818 0.000010
0.000010 0.000010 0.146384 0.000010 0.000644 0.000010 0.004854 0.000010 0.000010 0.000010 0.000010 0.000010 0.008713 0.000010 0.004369 0.000010 0.000010 0.000010 0.000010 0.058175 0.776712 0.000010
0.013784 0.000010 0.193723 0.000010 0.003846 0.000010 0.000010 0.000010 0.000010 0.000010 0.006528 0.000010 0.004320 0.000010 0.000010 0.000010 0.000010 0.000010 0.000010 0.048649 0.728222 0.000787
0.000010 0.000010 0.131311 0.004895 0.000010 0.000010 0.000010 0.000010 0.002510 0.000010 0.000010 0.000010 0.000010 0.000010 0.000010 0.000010 0.000010 0.000010 0.000010 0.049237 0.811877 0.000010
0.000010 0.000010 0.142526 0.000010 0.014799 0.000010 0.014248 0.000010 0.000010 0.000010 0.000010 0.000010 0.006946 0.000010 0.000010 0.000010 0.000010 0.000010 0.000010 0.038726 0.780183 0.002421
0.000010 0.000010 0.139341 0.000661 0.000010 0.000010 0.015245 0.000010 0.000010 0.000010 0.005808 0.000010 0.020669 0.000010 0.000010 0.000010 0.000010 0.000010 0.000010 0.016806 0.801320 0.000010
0.000010 0.000010 0.125773 0.003590 0.000010 0.000010 0.005688 0.000010 0.000010 0.000010 0.000010 0.006753 0.013296 0.000010 0.003215 0.016335 0.000010 0.000010 0.000010 0.058679 0.763645 0.002908
0.000010 0.000010 0.130382 0.000010 0.000010 0.000010 0.005583 0.000010 0.000010 0.000010 0.000010 0.000010 0.000010 0.000010 0.012778 0.000010 0.000010 0.000010 0.000010 0.053164 0.790539 0.007394
0.000010 0.000010 0.121257 0.000010 0.002309 0.000010 0.005033 0.000010 0.000010 0.000010 0.000010 0.000010 0.022354 0.006213 0.000860 0.000010 0.000010 0.000010 0.000010 0.045102 0.796733 0.000010
0.000010 0.000010 0.116493 0.003236 0.000010 0.000010 0.000010 0.000010 0.000010 0.000010 0.000010 0.000010 0.001829 0.013136 0.000010 0.000010 0.000010 0.000010 0.000010 0.043128 0.820151 0.001878
0.000010 0.000010 0.148267 0.000010 0.000010 0.000010 0.000010 0.000010 0.009184 0.000010 0.000010 0.000010 0.000010 0.000010 0.000010 0.000010 0.000010 0.000010 0.000010 0.050349 0.782745 0.009285
0.000010 0.000010 0.150157 0.007929 0.000010 0.000010 0.000211 0.000010 0.000010 0.000010 0.002423 0.005315 0.022307 0.000010 0.007444 0.010419 0.000010 0.000010 0.000010 0.041977 0.738426 0.013281
0.000010 0.000010 0.145912 0.011788 0.014199 0.000010 0.000010 0.000010 0.000010 0.000010 0.000010 0.000010 0.009871 0.000010 0.004960 0.000010 0.000010 0.000010 0.000010 0.040106 0.773013 0.000010
0.000010 0.000010 0.181732 0.000771 0.000010 0.000010 0.002596 0.000010 0.000010 0.000010 0.000010 0.000010 0.004101 0.000010 0.000010 0.000010 0.000010 0.000010 0.000010 0.030854 0.779786 0.000010
0.000724 0.000010 0.167918 0.016745 0.000010 0.000010 0.000010 0.000010 0.000010 0.000010 0.000010 0.000010 0.011053 0.000010 0.000010 0.000010 0.000010 0.000010 0.000010 0.057344 0.746015 0.000052
0.000010 0.000010 0.174771 0.000010 0.003677 0.000010 0.010918 0.000010 0.000010 0.000010 0.000010 0.000010 0.025451 0.008529 0.000010 0.000010 0.000010 0.000010 0.000010 0.025545 0.748104 0.002865
0.054172 0.000010 0.082676 0.003374 0.000010 0.000838 0.014128 0.000010 0.000010 0.000010 0.000010 0.000010 0.010938 0.000010 0.010929 0.000010 0.000010 0.000010 0.000010 0.040993 0.781821 0.000010
0.000010 0.000010 0.000010 0.000010 0.000010 0.000010 0.000010 0.000010 0.000010 0.000010 0.000010 0.000010 0.999790 0.000010 0.000010 0.000010 0.000010 0.000010 0.000010 0.000010 0.000010 0.000010
0.000010 0.000010 0.000012 0.000010 0.000010 0.000016 0.000010 0.000010 0.000010 0.000010 0.000010 0.000010 0.999772 0.000010 0.000010 0.000010 0.000010 0.000010 0.000010 0.000010 0.000020 0.000010
0.000010 0.000010 0.000010 0.000010 0.000010 0.000010 0.000010 0.000010 0.000010 0.000010 0.000010 0.000010 0.999790 0.000010 0.000010 0.000010 0.000010 0.000010 0.000010 0.000010 0.000010 0.000010
0.000010 0.000010 0.023972 0.010152 0.007432 0.000010 0.000010 0.000010 0.008496 0.000010 0.060830 0.057199 0.611586 0.048579 0.063291 0.009106 0.000010 0.000010 0.019110 0.035600 0.040644 0.003923
0.000010 0.000010 0.000010 0.000010 0.021983 0.000010 0.008807 0.000010 0.008719 0.000010 0.064121 0.010898 0.751146 0.053409 0.018734 0.004383 0.000010 0.000010 0.000010 0.018244 0.039399 0.000057
0.000010 0.000010 0.000010 0.000010 0.007735 0.000010 0.009221 0.000010 0.000010 0.000010 0.055539 0.017036 0.844780 0.003713 0.061116 0.000010 0.000010 0.000010 0.000010 0.000010 0.000720 0.000010
0.000010 0.000010 0.000010 0.000010 0.000010 0.000010 0.000010 0.000010 0.000010 0.000010 0.000010 0.000010 0.999790 0.000010 0.000010 0.000010 0.000010 0.000010 0.000010 0.000010 0.000010 0.000010
0.000010 0.000010 0.000010 0.000010 0.000010 0.000010 0.000010 0.000010 0.000010 0.000010 0.000010 0.000010 0.999790 0.000010 0.000010 0.000010 0.000010 0.000010 0.000010 0.000010 0.000010 0.000010
0.000010 0.000010 0.000010 0.000010 0.000010 0.000010 0.000010 0.000010 0.000010 0.000010 0.000010 0.000010 0.999790 0.000010 0.000010 0.000010 0.000010 0.000010 0.000010 0.000010 0.000010 0.000010
0.000010 0.000010 0.000010 0.000010 0.000010 0.000010 0.000010 0.000010 0.000010 0.000010 0.000010 0.000010 0.999790 0.000010 0.000010 0.000010 0.000010 0.000010 0.000010 0.000010 0.000010 0.000010
0.000010 0.000010 0.000010 0.000010 0.000010 0.000010 0.000010 0.000010 0.000010 0.000010 0.000010 0.000010 0.999790 0.000010 0.000010 0.000010 0.000010 0.000010 0.000010 0.000010 0.000010 0.000010
0.000010 0.000010 0.000010 0.000019 0.000010 0.000010 0.000010 0.000010 0.000010 0.000010 0.000010 0.000010 0.999781 0.000010 0.000010 0.000010 0.000010 0.000010 0.000010 0.000010 0.000010 0.000010
0.000010 0.000010 0.039728 0.009611 0.016105 0.007506 0.069195 0.000010 0.000010 0.010045 0.000010 0.075973 0.487451 0.000010 0.179296 0.026259 0.014266 0.000010 0.025047 0.003128 0.034663 0.001657
0.000010 0.002095 0.046958 0.006576 0.021906 0.008772 0.075530 0.013790 0.015372 0.009021 0.000010 0.035450 0.505897 0.018359 0.163707 0.000010 0.004634 0.000010 0.019633 0.033839 0.018413 0.000010
0.000010 0.000010 0.026202 0.000120 0.023883 0.010650 0.057525 0.006072 0.040755 0.007329 0.000010 0.035313 0.533404 0.002014 0.182544 0.000010 0.008633 0.000010 0.022056 0.006499 0.033571 0.003378
0.000010 0.002225 0.025074 0.003282 0.034079 0.013731 0.051537 0.011536 0.033440 0.011803 0.000010 0.014484 0.533085 0.005520 0.181027 0.000010 0.000330 0.002802 0.007451 0.023416 0.032476 0.012671
0.000010 0.000794 0.052240 0.010719 0.019387 0.011242 0.048078 0.003402 0.014387 0.034487 0.000010 0.084822 0.494722 0.000010 0.152686 0.010872 0.000010 0.000010 0.009402 0.014834 0.036019 0.001857
0.000010 0.000010 0.046190 0.002234 0.019145 0.006278 0.059543 0.000010 0.021648 0.040963 0.000010 0.045282 0.518557 0.009609 0.160278 0.000010 0.010597 0.000010 0.000010 0.019207 0.029973 0.010427
0.000010 0.001904 0.137161 0.003999 0.016413 0.003809 0.034315 0.000014 0.000011 0.040937 0.025473 0.019850 0.414916 0.054838 0.127442 0.000010 0.006773 0.000010 0.000010 0.031557 0.052238 0.028310
0.002048 0.001487 0.127937 0.007956 0.021095 0.006213 0.024987 0.001070 0.000010 0.050369 0.030287 0.022443 0.414591 0.051698 0.126621 0.000010 0.003142 0.000010 0.000010 0.025752 0.053424 0.028840
0.016686 0.000010 0.101600 0.000937 0.039604 0.003237 0.022810 0.000010 0.005456 0.000010 0.024414 0.008180 0.008924 0.000010 0.046688 0.158162 0.000010 0.000010 0.002930 0.352047 0.203025 0.005240
0.000010 0.000010 0.143663 0.000010 0.028487 0.000010 0.000164 0.000010 0.000010 0.000010 0.011965 0.030281 0.029734 0.033548 0.070195 0.055811 0.000010 0.000010 0.000010 0.351277 0.243509 0.001266
0.014210 0.000010 0.068117 0.001325 0.028616 0.000010 0.010250 0.000010 0.000010 0.000010 0.000010 0.019855 0.013572 0.000010 0.050026 0.137072 0.000010 0.000010 0.004675 0.376404 0.275779 0.000010
0.000010 0.000010 0.139384 0.000943 0.011750 0.000010 0.014383 0.000010 0.000010 0.000010 0.007211 0.048137 0.017249 0.002356 0.070489 0.004146 0.000010 0.000010 0.000010 0.397964 0.270334 0.015563
0.000010 0.000010 0.124742 0.000010 0.018816 0.000010 0.010961 0.000010 0.000010 0.000010 0.000010 0.022126 0.026871 0.022420 0.088500 0.016320 0.000010 0.000010 0.000010 0.382150 0.270336 0.016649
0.000010 0.000010 0.159582 0.002403 0.031080 0.000010 0.008075 0.000010 0.000010 0.000010 0.000010 0.060011 0.016385 0.000010 0.081519 0.002060 0.000010 0.000010 0.000010 0.368179 0.270585 0.000010
0.000010 0.000010 0.104097 0.000010 0.040179 0.000010 0.000010 0.000010 0.000010 0.000010 0.000010 0.031705 0.022950 0.016525 0.074399 0.000010 0.000010 0.000010 0.006453 0.405039 0.298522 0.000010
0.000010 0.000010 0.114723 0.000010 0.047255 0.000010 0.000010 0.000010 0.004214 0.000010 0.000010 0.013878 0.033541 0.000010 0.079859 0.004196 0.000010 0.000010 0.000010 0.393714 0.302461 0.006040
0.000010 0.000010 0.125887 0.000010 0.059897 0.000253 0.000010 0.000010 0.000010 0.000010 0.000010 0.015193 0.006800 0.000010 0.074164 0.030960 0.000010 0.000010 0.005588 0.377409 0.293054 0.010685
0.000010 0.000010 0.120902 0.000010 0.049462 0.000010 0.014223 0.000010 0.000010 0.000010 0.000010 0.024382 0.016249 0.014957 0.080809 0.030276 0.000010 0.000010 0.047771 0.336111 0.255815 0.008943
0.000010 0.000010 0.152278 0.000010 0.051619 0.000010 0.000010 0.000010 0.011644 0.000010 0.000010 0.043136 0.036938 0.014253 0.058629 0.010490 0.000010 0.000010 0.000010 0.345472 0.267308 0.008124
0.000010 0.000010 0.137415 0.003981 0.033981 0.000010 0.000010 0.000010 0.000010 0.000010 0.004889 0.030531 0.032840 0.000010 0.074531 0.006757 0.000010 0.000010 0.000010 0.398606 0.251786 0.024575
0.000010 0.000010 0.141754 0.002251 0.042869 0.000010 0.000010 0.000010 0.003192 0.000010 0.000010 0.011068 0.019528 0.015200 0.072842 0.000010 0.000010 0.000010 0.000010 0.399968 0.288873 0.002344
0.000010 0.000010 0.141738 0.000010 0.046500 0.000010 0.004169 0.000010 0.000010 0.000010 0.002633 0.043896 0.020393 0.010001 0.072277 0.000010 0.000010 0.000010 0.000010 0.340326 0.295356 0.022600
0.000010 0.000010 0.127745 0.000010 0.047507 0.000010 0.000010 0.000010 0.000010 0.000010 0.000010 0.052675 0.028496 0.013051 0.086335 0.000010 0.000010 0.000010 0.000010 0.375480 0.268570 0.000010
0.000010 0.000010 0.120629 0.000010 0.040475 0.000010 0.013339 0.000010 0.000010 0.000010 0.000010 0.035125 0.033743 0.000010 0.079381 0.000010 0.000010 0.000010 0.000010 0.387168 0.268764 0.021248
0.000010 0.000010 0.165040 0.000010 0.026553 0.000010 0.003912 0.000010 0.001299 0.000010 0.001354 0.017780 0.013020 0.000010 0.079882 0.003371 0.000010 0.000010 0.000010 0.378827 0.291229 0.017633
0.009738 0.001379 0.162972 0.010313 0.052075 0.000150 0.000010 0.000010 0.005129 0.005130 0.040222 0.050356 0.019145 0.011728 0.069937 0.008644 0.000010 0.000010 0.017714 0.309589 0.209144 0.016595
0.000010 0.000010 0.123628 0.005981 0.024361 0.000010 0.010594 0.000010 0.000010 0.000010 0.000010 0.032045 0.005935 0.001199 0.043075 0.114092 0.000010 0.000010 0.005784 0.336186 0.295691 0.001340
0.009058 0.000010 0.170684 0.007775 0.045191 0.000010 0.032749 0.000010 0.006116 0.000010 0.030357 0.103762 0.015900 0.092789 0.071557 0.020107 0.000010 0.000010 0.091472 0.117408 0.168493 0.016521
0.000702 0.000010 0.063578 0.000010 0.051361 0.004240 0.015072 0.003398 0.016104 0.025963 0.062923 0.086099 0.047909 0.010245 0.420399 0.077966 0.010974 0.001149 0.008765 0.041939 0.047454 0.003742
0.000010 0.014428 0.121735 0.000010 0.022354 0.000010 0.036009 0.023121 0.001227 0.005155 0.000824 0.085974 0.071939 0.001028 0.436626 0.000010 0.005991 0.000010 0.028438 0.068237 0.056815 0.020050
0.018033 0.000010 0.099552 0.000010 0.018073 0.000010 0.006120 0.005028 0.005421 0.009684 0.349863 0.033162 0.018614 0.030763 0.132702 0.207027 0.000010 0.004336 0.043637 0.008509 0.000010 0.009426
0.028794 0.000010 0.125800 0.000010 0.035536 0.000014 0.033635 0.007806 0.016439 0.000010 0.053258 0.068195 0.031778 0.011816 0.281282 0.181556 0.017455 0.000010 0.029302 0.040380 0.036905 0.000010
0.001834 0.007960 0.074648 0.000013 0.033192 0.000010 0.034723 0.009851 0.000010 0.000011 0.015175 0.052578 0.020904 0.000010 0.255362 0.396967 0.006056 0.001182 0.036479 0.026149 0.014594 0.012293
0.000679 0.024696 0.098586 0.000010 0.050831 0.000010 0.032458 0.010545 0.000019 0.025309 0.005655 0.075565 0.063962 0.000010 0.453118 0.015243 0.000010 0.000010 0.033372 0.045770 0.057529 0.006612
0.000010 0.000010 0.138300 0.021339 0.061890 0.000010 0.018654 0.028042 0.000010 0.013602 0.000010 0.086994 0.056847 0.012158 0.441184 0.006172 0.020319 0.000010 0.011287 0.025520 0.037822 0.019810
0.000010 0.000010 0.115454 0.018914 0.054038 0.000010 0.003403 0.022651 0.031038 0.000016 0.009453 0.088790 0.053066 0.016086 0.466706 0.000010 0.023445 0.000010 0.003492 0.055849 0.025061 0.012487
0.000010 0.010715 0.106395 0.000915 0.041007 0.000010 0.031430 0.000010 0.000010 0.028005 0.009279 0.058972 0.047832 0.013553 0.433231 0.031886 0.012980 0.000010 0.072326 0.054312 0.035958 0.011153
0.000010 0.000010 0.194123 0.017763 0.009856 0.000010 0.000010 0.000010 0.000010 0.000010 0.005763 0.062879 0.026421 0.014549 0.037396 0.015819 0.000010 0.000010 0.003422 0.050665 0.545062 0.016192
0.008232 0.000010 0.167121 0.016141 0.023951 0.000010 0.000010 0.000010 0.003301 0.000010 0.002995 0.023893 0.018091 0.038897 0.042608 0.029114 0.000010 0.000010 0.028136 0.066659 0.516367 0.014426
0.046966 0.000010 0.163984 0.000010 0.034469 0.000010 0.026998 0.000010 0.001640 0.000010 0.014870 0.051511 0.025292 0.017723 0.032257 0.055423 0.000010 0.000010 0.000010 0.038492 0.490285 0.000010
0.035441 0.000010 0.152632 0.000010 0.025102 0.000683 0.015313 0.000010 0.000010 0.000010 0.030715 0.032363 0.013853 0.017592 0.037961 0.015408 0.000010 0.000010 0.000010 0.059383 0.540577 0.022897
0.055766 0.000757 0.150745 0.000018 0.033583 0.000010 0.004603 0.000010 0.000010 0.000010 0.000010 0.012854 0.002068 0.038499 0.030119 0.018271 0.000010 0.000010 0.035006 0.054705 0.557275 0.005661
0.022940 0.000010 0.138786 0.008713 0.033837 0.000010 0.000010 0.000010 0.000010 0.000010 0.000010 0.033314 0.027161 0.016200 0.044122 0.132315 0.000010 0.000010 0.013756 0.025120 0.490497 0.013150
0.069085 0.000010 0.023864 0.003683 0.036561 0.000010 0.000010 0.000010 0.000010 0.000010 0.011049 0.017541 0.012674 0.051000 0.022907 0.137857 0.000010 0.000010 0.000010 0.021802 0.591876 0.000010
0.047052 0.000014 0.081377 0.000010 0.032760 0.000010 0.010718 0.001380 0.007397 0.000010 0.022857 0.026074 0.024749 0.006331 0.025193 0.095745 0.000010 0.000010 0.016697 0.048419 0.553177 0.000010
0.043832 0.001654 0.043260 0.000759 0.037141 0.000010 0.000010 0.000010 0.004018 0.000010 0.009054 0.009306 0.007227 0.030714 0.042903 0.142204 0.002237 0.000010 0.000010 0.015578 0.610044 0.000010
0.077671 0.000010 0.020508 0.001650 0.038212 0.000010 0.000010 0.000010 0.000010 0.000010 0.005921 0.018966 0.017753 0.021356 0.027330 0.133126 0.000010 0.000010 0.000010 0.012139 0.625269 0.000010
0.025579 0.000010 0.101112 0.000010 0.000010 0.000010 0.000010 0.006701 0.000010 0.000010 0.028734 0.021330 0.011331 0.007263 0.040553 0.220357 0.000010 0.000010 0.019716 0.042692 0.466891 0.007650
0.048449 0.000010 0.088826 0.010275 0.000010 0.000010 0.000010 0.000010 0.000010 0.000010 0.023348 0.036810 0.015790 0.020548 0.013987 0.155013 0.000010 0.000010 0.007385 0.022351 0.547069 0.010059
0.048195 0.000010 0.115023 0.000686 0.028443 0.000010 0.000010 0.000010 0.000634 0.000010 0.000010 0.035289 0.016952 0.005220 0.011945 0.155772 0.000010 0.000010 0.022635 0.034921 0.524193 0.000010
0.039354 0.000010 0.103055 0.000010 0.028015 0.003259 0.005369 0.000010 0.000010 0.000010 0.034492 0.025891 0.019363 0.029747 0.041387 0.115634 0.000010 0.000010 0.007003 0.028485 0.510260 0.008616
0.003437 0.000010 0.119518 0.000297 0.020477 0.000575 0.010462 0.000010 0.000010 0.000010 0.029028 0.016179 0.018186 0.021936 0.049993 0.077392 0.000364 0.000010 0.029842 0.056892 0.530359 0.015013
0.050171 0.000010 0.119730 0.000010 0.035197 0.000010 0.000010 0.000018 0.004179 0.007946 0.010043 0.023201 0.000011 0.003913 0.041941 0.121935 0.000010 0.000010 0.040899 0.026988 0.504759 0.009010
0.044263 0.011450 0.101503 0.000010 0.005650 0.000725 0.009403 0.009446 0.000010 0.006451 0.041759 0.008132 0.013289 0.018337 0.032238 0.112988 0.000010 0.000010 0.000010 0.041475 0.533358 0.009483
0.068915 0.000010 0.119350 0.010468 0.004694 0.000010 0.002417 0.000010 0.000010 0.000010 0.037399 0.065894 0.031846 0.000010 0.019088 0.082948 0.000010 0.000010 0.008118 0.048219 0.491730 0.008832
0.063898 0.000010 0.115774 0.000010 0.016381 0.000010 0.006484 0.000010 0.000010 0.000010 0.015217 0.008185 0.021201 0.007241 0.018909 0.157516 0.000010 0.000010 0.016128 0.047729 0.502657 0.002601
0.034270 0.000010 0.069721 0.000010 0.038271 0.000010 0.016557 0.007038 0.000010 0.000010 0.018708 0.039137 0.010222 0.008917 0.047835 0.143312 0.000010 0.000010 0.019369 0.032538 0.494914 0.019121
0.001104 0.000010 0.138994 0.000010 0.006606 0.000010 0.000010 0.000010 0.002122 0.000010 0.583605 0.026687 0.000010 0.044249 0.022574 0.066048 0.000010 0.000010 0.029406 0.047571 0.030933 0.000010
0.010614 0.000010 0.126073 0.008510 0.005806 0.004561 0.000010 0.000010 0.004224 0.000010 0.538309 0.027403 0.005020 0.029292 0.107634 0.067178 0.000010 0.000010 0.010549 0.016300 0.034139 0.004327
0.000010 0.000010 0.107266 0.000010 0.020359 0.000010 0.000010 0.000010 0.010541 0.000010 0.614411 0.037330 0.013512 0.079689 0.013231 0.004700 0.000010 0.000010 0.027398 0.033964 0.030701 0.006808
0.062680 0.000010 0.124752 0.001636 0.006285 0.000010 0.000010 0.000010 0.000010 0.000010 0.516110 0.042345 0.000010 0.057513 0.022522 0.065284 0.000010 0.000010 0.034818 0.011080 0.033865 0.021021
0.000010 0.000010 0.101965 0.017315 0.029028 0.000010 0.000010 0.000010 0.000010 0.000010 0.627488 0.042348 0.000901 0.038907 0.038347 0.000010 0.000010 0.000010 0.035469 0.026138 0.020535 0.021461
0.000010 0.000010 0.130636 0.007131 0.006702 0.000010 0.000010 0.000010 0.000010 0.000010 0.605688 0.004066 0.004734 0.072806 0.032335 0.022065 0.000010 0.000010 0.030320 0.001535 0.056790 0.025103
0.000010 0.000010 0.140555 0.004860 0.010434 0.000010 0.014180 0.000010 0.000010 0.000010 0.633520 0.043911 0.000010 0.057571 0.011952 0.000010 0.000010 0.000010 0.042422 0.028234 0.000010 0.012251
0.001279 0.000010 0.130940 0.006204 0.012480 0.000010 0.000010 0.000010 0.000010 0.000010 0.568471 0.044826 0.009814 0.088341 0.020637 0.022369 0.000010 0.000010 0.055320 0.001684 0.027283 0.010271
0.000010 0.000010 0.102621 0.000010 0.026698 0.000010 0.015332 0.000010 0.000010 0.000010 0.616463 0.037544 0.017156 0.041038 0.019873 0.000010 0.000010 0.000010 0.047876 0.031395 0.028691 0.015212
0.000010 0.000010 0.108197 0.000010 0.032740 0.000010 0.000010 0.000010 0.001028 0.000010 0.601291 0.031843 0.013088 0.059246 0.042290 0.005941 0.000010 0.000010 0.037796 0.028871 0.014752 0.022827
0.000010 0.000010 0.124645 0.000010 0.020811 0.000010 0.001912 0.000010 0.000010 0.000010 0.578856 0.038668 0.007473 0.062469 0.009099 0.006690 0.000010 0.000010 0.066593 0.029570 0.043427 0.009697
0.000010 0.000010 0.106405 0.009096 0.035442 0.000010 0.000010 0.000010 0.000010 0.000010 0.594328 0.017348 0.000010 0.081340 0.017300 0.031547 0.000010 0.000010 0.030663 0.015099 0.051937 0.009394
0.000010 0.000010 0.106385 0.000010 0.018501 0.000010 0.011774 0.000010 0.000010 0.000010 0.645875 0.035212 0.003508 0.074729 0.024819 0.009765 0.000010 0.000010 0.023433 0.010543 0.035355 0.000010
0.000010 0.000010 0.129229 0.000694 0.030555 0.000010 0.000010 0.000010 0.000010 0.000010 0.614182 0.015559 0.018730 0.084949 0.023759 0.001763 0.000010 0.000010 0.029466 0.024284 0.007868 0.018871
0.014686 0.000010 0.130228 0.004241 0.026344 0.000010 0.000010 0.000010 0.000010 0.000010 0.614088 0.009002 0.000010 0.043052 0.032720 0.021483 0.000010 0.000010 0.034838 0.021698 0.032500 0.015030
0.000010 0.000010 0.128835 0.000010 0.013835 0.000010 0.003566 0.000010 0.003878 0.000010 0.617843 0.050848 0.002456 0.086946 0.022369 0.000010 0.000010 0.000010 0.007985 0.019735 0.025058 0.016557
0.000010 0.000010 0.099861 0.000010 0.018834 0.000010 0.011273 0.000010 0.000010 0.000010 0.576427 0.053268 0.015699 0.070765 0.020661 0.018153 0.000010 0.000010 0.052513 0.002986 0.045982 0.013487
0.015877 0.000010 0.116682 0.004966 0.024568 0.000010 0.000010 0.000010 0.000010 0.000010 0.614828 0.024367 0.019503 0.060382 0.004927 0.029042 0.000010 0.000010 0.037911 0.013890 0.020391 0.012585
0.000010 0.000010 0.112814 0.003217 0.014380 0.000010 0.000010 0.000010 0.005608 0.000010 0.587208 0.012115 0.019250 0.071882 0.034424 0.009587 0.000010 0.000010 0.035292 0.023948 0.046141 0.024055
0.003750 0.000010 0.124397 0.005040 0.019994 0.000010 0.002195 0.000010 0.000010 0.000010 0.604542 0.007033 0.009302 0.084712 0.028059 0.000010 0.000010 0.000010 0.019912 0.036417 0.033158 0.021408
0.000010 0.000010 0.272724 0.015080 0.104623 0.000010 0.000010 0.000010 0.000010 0.000010 0.059650 0.010910 0.020630 0.159125 0.040734 0.011325 0.000010 0.000010 0.231314 0.007574 0.000010 0.066212
0.000010 0.000010 0.316798 0.004899 0.091001 0.000010 0.000010 0.000010 0.000010 0.000010 0.020159 0.006749 0.016389 0.190927 0.039224 0.000010 0.000010 0.000010 0.263305 0.011142 0.000010 0.039296
0.009533 0.000010 0.328274 0.004823 0.094963 0.000010 0.000010 0.000010 0.000010 0.000010 0.023959 0.000010 0.028506 0.151623 0.041468 0.005687 0.000010 0.000010 0.242719 0.020655 0.000010 0.047690
0.004638 0.000010 0.314743 0.000010 0.079381 0.000010 0.000010 0.000010 0.004798 0.000010 0.053204 0.002758 0.022220 0.151218 0.049445 0.008565 0.000010 0.000010 0.252084 0.002454 0.000010 0.054402
0.016126 0.000010 0.288403 0.001250 0.110281 0.000010 0.000010 0.000010 0.000010 0.000010 0.020858 0.019838 0.014966 0.157472 0.041941 0.000010 0.000010 0.000010 0.247294 0.026304 0.000010 0.055168
0.000010 0.000010 0.275367 0.000010 0.095477 0.000010 0.000010 0.000010 0.000010 0.000010 0.029324 0.000010 0.010128 0.215398 0.044890 0.007630 0.000010 0.000010 0.264899 0.007160 0.000010 0.049606
0.008564 0.000010 0.254675 0.000146 0.098711 0.000010 0.003121 0.000010 0.000010 0.000010 0.054563 0.000010 0.014366 0.206873 0.062157 0.000678 0.000010 0.000010 0.241897 0.012900 0.000010 0.041260
0.000010 0.000010 0.302131 0.015432 0.104958 0.000010 0.000010 0.000010 0.000010 0.000010 0.054271 0.000010 0.023882 0.165316 0.026356 0.000010 0.000010 0.000010 0.250608 0.031646 0.000010 0.025280
0.003772 0.000010 0.319399 0.000010 0.106465 0.000010 0.000010 0.000010 0.000010 0.000010 0.042193 0.012069 0.014227 0.177366 0.040859 0.003805 0.000010 0.000010 0.236430 0.020364 0.000010 0.022950
0.005593 0.000010 0.260804 0.000955 0.115887 0.000010 0.000010 0.000010 0.000010 0.000010 0.058360 0.013599 0.008114 0.168232 0.068748 0.006711 0.000010 0.000010 0.245115 0.010626 0.000010 0.037167
0.000010 0.000010 0.268945 0.000010 0.081625 0.000010 0.000010 0.000010 0.000010 0.000010 0.008635 0.000010 0.015360 0.214243 0.064825 0.026635 0.000010 0.000010 0.256683 0.004540 0.000010 0.058390
0.000010 0.000010 0.262045 0.003561 0.083640 0.000010 0.001049 0.000010 0.000010 0.000010 0.031333 0.008189 0.008737 0.198476 0.049152 0.021414 0.000010 0.000010 0.238184 0.031511 0.000010 0.062619
0.000010 0.000010 0.327349 0.011909 0.092940 0.000010 0.000010 0.000010 0.000010 0.000010 0.044515 0.000010 0.008163 0.181311 0.027325 0.000010 0.000010 0.000010 0.260668 0.010823 0.000010 0.034878
0.000010 0.000010 0.285235 0.012355 0.096167 0.000010 0.000010 0.000010 0.000010 0.000010 0.023634 0.000010 0.011644 0.210449 0.043290 0.000010 0.000010 0.000010 0.263979 0.014846 0.000010 0.038283
0.000010 0.000010 0.269397 0.001242 0.100697 0.000010 0.000010 0.000010 0.000010 0.000010 0.025133 0.001826 0.009418 0.202838 0.056821 0.000010 0.000010 0.000010 0.258428 0.021598 0.000010 0.052493
0.000010 0.000010 0.271220 0.000010 0.082085 0.000010 0.000010 0.000010 0.000010 0.000010 0.032318 0.000010 0.009180 0.235005 0.042844 0.008814 0.000010 0.000010 0.256280 0.007342 0.000010 0.054792
0.000010 0.000010 0.337793 0.005615 0.099093 0.000010 0.000010 0.000010 0.000010 0.000010 0.036538 0.012551 0.003789 0.171252 0.022306 0.000010 0.000010 0.000010 0.268088 0.011585 0.000010 0.031280
0.000594 0.000010 0.290901 0.002416 0.087021 0.000010 0.000010 0.000010 0.000010 0.000010 0.059177 0.000010 0.013805 0.177240 0.063414 0.005865 0.000010 0.000010 0.248587 0.000010 0.000010 0.050869
0.011766 0.000010 0.281726 0.002034 0.087228 0.000010 0.000010 0.000010 0.000010 0.000010 0.049536 0.000010 0.020715 0.203509 0.029053 0.002506 0.000010 0.000010 0.252006 0.011392 0.000010 0.048427
0.000010 0.000010 0.276199 0.005773 0.108624 0.000010 0.000010 0.000010 0.000010 0.000010 0.036608 0.000010 0.002011 0.195985 0.038686 0.000010 0.000010 0.000010 0.238542 0.034502 0.000010 0.062949
0.000010 0.000010 0.268918 0.009041 0.064581 0.000010 0.005286 0.000010 0.002087 0.000010 0.000010 0.100241 0.037817 0.028080 0.116815 0.000010 0.000010 0.000010 0.049577 0.064681 0.206277 0.046508
0.006636 0.000010 0.264270 0.000010 0.065249 0.000010 0.013929 0.000010 0.001368 0.000010 0.000010 0.094214 0.019266 0.054001 0.137816 0.000010 0.000010 0.000010 0.070937 0.084900 0.166013 0.021312
0.010724 0.000010 0.251678 0.015851 0.070539 0.002164 0.005449 0.000010 0.000010 0.000010 0.000010 0.095313 0.048078 0.055970 0.122653 0.009141 0.000010 0.000010 0.035985 0.069475 0.172056 0.034854
0.000010 0.000010 0.298451 0.015346 0.070675 0.000010 0.003291 0.000010 0.000010 0.000010 0.000010 0.081709 0.024265 0.040278 0.132651 0.018772 0.000010 0.000010 0.039750 0.074590 0.159156 0.040976
0.000010 0.000010 0.292856 0.000747 0.053975 0.000010 0.019520 0.000010 0.008476 0.000010 0.000010 0.098912 0.012885 0.056642 0.125250 0.002229 0.000010 0.000010 0.040582 0.069007 0.200717 0.018123
0.001483 0.000010 0.270485 0.006099 0.050914 0.000010 0.012636 0.000010 0.000010 0.000010 0.000010 0.115837 0.021145 0.037056 0.122840 0.000010 0.000010 0.000010 0.044464 0.073077 0.200027 0.043846
0.000010 0.000010 0.278051 0.022732 0.061616 0.000010 0.001770 0.000010 0.000010 0.000010 0.000010 0.096664 0.036620 0.022380 0.117162 0.010267 0.000010 0.000010 0.057073 0.069644 0.189467 0.036464
0.000010 0.000010 0.264781 0.000010 0.068427 0.000010 0.014165 0.000010 0.000010 0.000010 0.000010 0.092872 0.031123 0.058464 0.121644 0.001540 0.000010 0.000010 0.036871 0.057877 0.213457 0.038679
0.000010 0.000010 0.268145 0.000010 0.076258 0.000010 0.016161 0.000010 0.000010 0.000010 0.010657 0.107304 0.032792 0.056219 0.120697 0.005600 0.000010 0.000010 0.012749 0.074004 0.189093 0.030231
0.000917 0.000010 0.294210 0.015592 0.062378 0.000010 0.001925 0.000010 0.000010 0.000010 0.000010 0.084652 0.023392 0.073468 0.144849 0.000010 0.000010 0.000010 0.021728 0.083325 0.179198 0.014277
0.000010 0.000010 0.290660 0.003659 0.057444 0.000010 0.018045 0.000010 0.000010 0.000010 0.000010 0.121107 0.028771 0.061162 0.107832 0.004110 0.000010 0.000010 0.015492 0.068003 0.187019 0.036605
0.000010 0.000010 0.239342 0.011178 0.057626 0.000010 0.000010 0.000010 0.000010 0.000010 0.000010 0.098693 0.047567 0.055086 0.155722 0.000010 0.000010 0.000010 0.049454 0.072000 0.182825 0.030396
0.006385 0.000010 0.274079 0.009000 0.058661 0.000010 0.000010 0.000010 0.009250 0.000010 0.001409 0.064491 0.039543 0.043182 0.099343 0.000010 0.000010 0.000010 0.050471 0.107306 0.206086 0.030714
0.000010 0.000010 0.249638 0.000010 0.070247 0.000010 0.014985 0.000010 0.000010 0.000010 0.000010 0.118934 0.032601 0.058645 0.126741 0.000010 0.000010 0.000010 0.040898 0.082549 0.171463 0.033190
0.016692 0.000010 0.269565 0.000010 0.058366 0.000010 0.021715 0.000010 0.000163 0.000010 0.000010 0.110170 0.035650 0.043843 0.143067 0.013681 0.000010 0.000010 0.017416 0.083389 0.144386 0.041816
0.000010 0.000010 0.286343 0.000010 0.060453 0.000010 0.013128 0.000010 0.000010 0.000010 0.000010 0.095223 0.025258 0.064598 0.147424 0.010277 0.000010 0.000010 0.034277 0.069444 0.157218 0.036257
0.003471 0.000010 0.266479 0.000010 0.068029 0.000010 0.019780 0.000010 0.009503 0.000010 0.000010 0.094334 0.032666 0.056131 0.127294 0.010230 0.000010 0.000010 0.034070 0.082924 0.167078 0.027930
0.000010 0.000010 0.271600 0.006452 0.062906 0.000010 0.006434 0.000010 0.000010 0.000010 0.004404 0.105931 0.017949 0.028759 0.116277 0.014748 0.000010 0.000010 0.038833 0.064983 0.219697 0.040947
0.008447 0.000010 0.283858 0.018603 0.068974 0.000010 0.010547 0.000010 0.000010 0.000010 0.000010 0.087287 0.033195 0.026560 0.133785 0.003636 0.000010 0.000010 0.042590 0.054933 0.193988 0.033517
0.000010 0.000010 0.304694 0.011046 0.062776 0.000010 0.006363 0.000010 0.000010 0.000010 0.000010 0.081973 0.042594 0.040365 0.104443 0.010251 0.000010 0.000010 0.030277 0.075725 0.184385 0.045018
0.000010 0.000010 0.000010 0.000010 0.020902 0.004752 0.014539 0.000010 0.000010 0.027091 0.000010 0.011352 0.007154 0.014870 0.840775 0.000010 0.000010 0.000010 0.010484 0.000010 0.047962 0.000010
0.000010 0.000010 0.000010 0.000010 0.000010 0.000010 0.000010 0.000010 0.000010 0.000010 0.000010 0.000010 0.000010 0.000010 0.999790 0.000010 0.000010 0.000010 0.000010 0.000010 0.000010 0.000010
0.000010 0.000010 0.000010 0.000010 0.000010 0.000010 0.000010 0.000010 0.000010 0.000010 0.000010 0.000010 0.000010 0.000010 0.999790 0.000010 0.000010 0.000010 0.000010 0.000010 0.000010 0.000010
0.000010 0.000010 0.013463 0.000010 0.000010 0.011404 0.014506 0.000010 0.000014 0.000010 0.000010 0.000010 0.000010 0.000010 0.960444 0.000010 0.000010 0.000010 0.000010 0.000010 0.000010 0.000010
0.000010 0.000010 0.000010 0.000010 0.000010 0.000010 0.000010 0.000010 0.000010 0.000010 0.000010 0.000010 0.000010 0.000010 0.999790 0.000010 0.000010 0.000010 0.000010 0.000010 0.000010 0.000010
0.000010 0.013444 0.000010 0.008241 0.005484 0.000010 0.000010 0.000010 0.000010 0.010711 0.000010 0.001744 0.000010 0.000010 0.948157 0.000010 0.000010 0.000010 0.000010 0.007352 0.004728 0.000010
0.000010 0.002737 0.000010 0.003788 0.000010 0.000137 0.002725 0.000010 0.000010 0.000010 0.000010 0.000010 0.000010 0.000010 0.988066 0.000010 0.000010 0.000010 0.000010 0.002387 0.000010 0.000010
0.000010 0.000011 0.000010 0.000010 0.000011 0.000010 0.000010 0.000010 0.000010 0.000010 0.000010 0.000010 0.000010 0.000010 0.999788 0.000010 0.000010 0.000010 0.000010 0.000010 0.000010 0.000010
0.000010 0.005254 0.039833 0.002517 0.016590 0.000010 0.000010 0.001144 0.015093 0.000010 0.000010 0.000010 0.000010 0.000010 0.900210 0.000010 0.000010 0.008765 0.000010 0.001592 0.000010 0.008882
0.000010 0.000010 0.000010 0.000010 0.000010 0.001524 0.000010 0.000010 0.002271 0.003213 0.000010 0.000010 0.000010 0.000010 0.992812 0.000010 0.000010 0.000010 0.000010 0.000010 0.000010 0.000010
0.000010 0.000010 0.000010 0.000010 0.000010 0.000010 0.000010 0.000010 0.000646 0.000010 0.000010 0.000010 0.000010 0.000010 0.999154 0.000010 0.000010 0.000010 0.000010 0.000010 0.000010 0.000010
0.000010 0.000010 0.000010 0.000010 0.000010 0.000010 0.000010 0.000010 0.000010 0.000010 0.000010 0.000010 0.000010 0.000010 0.999790 0.000010 0.000010 0.000010 0.000010 0.000010 0.000010 0.000010
0.000010 0.000010 0.000010 0.000010 0.000010 0.000010 0.000010 0.000010 0.000010 0.000010 0.000010 0.000010 0.000010 0.000010 0.999790 0.000010 0.000010 0.000010 0.000010 0.000010 0.000010 0.000010
0.000010 0.000010 0.000010 0.000728 0.000010 0.000010 0.000010 0.000010 0.001446 0.000010 0.000010 0.000010 0.000010 0.000010 0.996691 0.000010 0.000010 0.000010 0.000010 0.000010 0.000010 0.000955
0.000010 0.000010 0.000010 0.000010 0.000010 0.000010 0.000010 0.000010 0.000010 0.000010 0.000010 0.000010 0.000010 0.000010 0.999790 0.000010 0.000010 0.000010 0.000010 0.000010 0.000010 0.000010
0.000010 0.000010 0.000010 0.000010 0.000010 0.000010 0.000010 0.000010 0.000010 0.000010 0.000010 0.000010 0.000010 0.000010 0.999790 0.000010 0.000010 0.000010 0.000010 0.000010 0.000010 0.000010
0.000010 0.000020 0.000010 0.000010 0.000010 0.000010 0.000010 0.000010 0.000010 0.000010 0.000010 0.000010 0.000010 0.000010 0.999780 0.000010 0.000010 0.000010 0.000010 0.000010 0.000010 0.000010
0.000010 0.000010 0.000010 0.010262 0.000010 0.000010 0.000010 0.000010 0.000010 0.000010 0.000010 0.000010 0.000010 0.000010 0.989538 0.000010 0.000010 0.000010 0.000010 0.000010 0.000010 0.000010
0.000010 0.000010 0.000010 0.000010 0.000010 0.000010 0.000010 0.000010 0.000010 0.000010 0.000010 0.000010 0.000010 0.000010 0.999790 0.000010 0.000010 0.000010 0.000010 0.000010 0.000010 0.000010
0.000010 0.000010 0.000010 0.000010 0.000010 0.000010 0.000010 0.000010 0.000010 0.000010 0.000010 0.000010 0.000010 0.000010 0.999790 0.000010 0.000010 0.000010 0.000010 0.000010 0.000010 0.000010
0.000010 0.000010 0.989347 0.000010 0.000010 0.000010 0.000010 0.000010 0.000010 0.000010 0.000010 0.000010 0.000010 0.000010 0.000010 0.000010 0.000010 0.000010 0.000010 0.000010 0.010453 0.000010
0.056874 0.000010 0.814336 0.000010 0.001486 0.001128 0.005895 0.000010 0.000010 0.000010 0.006780 0.012159 0.007128 0.000010 0.000010 0.021466 0.000010 0.000010 0.000010 0.016590 0.056048 0.000010
0.025718 0.000010 0.784360 0.000010 0.012814 0.000010 0.009038 0.000010 0.000010 0.000010 0.030974 0.000010 0.000010 0.000010 0.000010 0.113969 0.000010 0.000010 0.000010 0.000010 0.022977 0.000010
0.000010 0.000010 0.984720 0.006420 0.000010 0.000010 0.000010 0.000010 0.000010 0.000010 0.000010 0.000010 0.000010 0.000010 0.000010 0.000010 0.000010 0.000010 0.000010 0.000010 0.008670 0.000010
0.064428 0.000010 0.746613 0.002599 0.000010 0.000010 0.004315 0.000010 0.000509 0.000010 0.052395 0.000010 0.000010 0.000010 0.000010 0.128990 0.000010 0.000010 0.000010 0.000010 0.000010 0.000010
0.012826 0.000010 0.846168 0.001097 0.000010 0.000010 0.000010 0.000010 0.000010 0.000010 0.006565 0.000010 0.000010 0.002538 0.000010 0.079947 0.000010 0.000010 0.002796 0.000010 0.036828 0.011108
0.000010 0.000010 0.796336 0.000010 0.000010 0.000010 0.004689 0.000010 0.000010 0.000010 0.000402 0.000010 0.000010 0.000010 0.000010 0.198393 0.000010 0.000010 0.000010 0.000010 0.000010 0.000010
0.033098 0.000010 0.925100 0.000010 0.000010 0.000010 0.000010 0.000010 0.000010 0.000010 0.013253 0.000010 0.000010 0.000010 0.000010 0.028369 0.000010 0.000010 0.000010 0.000010 0.000010 0.000010
0.049757 0.000010 0.820569 0.005183 0.000444 0.000010 0.000010 0.000010 0.000010 0.000010 0.013151 0.000010 0.000010 0.000010 0.000010 0.110162 0.000010 0.000010 0.000010 0.000010 0.000583 0.000010
0.022863 0.000010 0.907968 0.000010 0.000010 0.000010 0.000010 0.000010 0.000010 0.000010 0.011797 0.000010 0.000010 0.000010 0.000010 0.057192 0.000010 0.000010 0.000010 0.000010 0.000010 0.000010
0.003394 0.000010 0.804138 0.004743 0.000010 0.000010 0.000010 0.000010 0.000010 0.000010 0.047873 0.000010 0.000010 0.000010 0.000010 0.139060 0.000010 0.000010 0.000010 0.000632 0.000010 0.000010
0.005432 0.000010 0.667285 0.010570 0.000010 0.000010 0.000010 0.000010 0.000010 0.000010 0.028023 0.000010 0.000010 0.016947 0.000010 0.271582 0.000010 0.000010 0.000010 0.000010 0.000010 0.000010
0.000010 0.000010 0.771126 0.000010 0.000010 0.000010 0.000010 0.000010 0.000010 0.000010 0.080313 0.000010 0.000010 0.000010 0.000010 0.148370 0.000010 0.000010 0.000010 0.000010 0.000010 0.000010
0.031490 0.000010 0.782313 0.000010 0.000010 0.000010 0.004183 0.000010 0.000010 0.000010 0.033192 0.000010 0.000010 0.000010 0.000010 0.148652 0.000010 0.000010 0.000010 0.000010 0.000010 0.000010
0.000010 0.000010 0.678381 0.000521 0.000010 0.000010 0.000010 0.000010 0.000010 0.000010 0.035464 0.000010 0.000010 0.016858 0.000010 0.258084 0.000010 0.000010 0.000010 0.000010 0.010533 0.000010
0.000010 0.000010 0.935963 0.000010 0.000010 0.000010 0.009082 0.000010 0.000010 0.000010 0.023426 0.000010 0.000010 0.000010 0.000010 0.004632 0.000010 0.000010 0.000010 0.000010 0.026727 0.000010
0.000010 0.000010 0.924957 0.004126 0.009907 0.000010 0.003731 0.000010 0.000010 0.000010 0.000010 0.000010 0.000010 0.000010 0.003811 0.000010 0.000010 0.000010 0.000010 0.000010 0.053308 0.000010
0.000010 0.000010 0.545360 0.013351 0.000010 0.000010 0.003372 0.000010 0.000010 0.000010 0.026348 0.000010 0.000010 0.000010 0.000010 0.410782 0.000010 0.000010 0.000010 0.000010 0.000628 0.000010
0.000010 0.000010 0.922574 0.004756 0.000010 0.000010 0.001456 0.000010 0.000010 0.000010 0.000010 0.000010 0.000010 0.000010 0.000010 0.000010 0.000010 0.000010 0.000010 0.000010 0.071034 0.000010
0.068551 0.000010 0.865518 0.000010 0.000010 0.000010 0.009334 0.000010 0.000010 0.000010 0.000112 0.000010 0.000010 0.000404 0.000010 0.049041 0.000010 0.000010 0.000010 0.000010 0.006890 0.000010
0.058206 0.000590 0.085601 0.000010 0.026310 0.012381 0.017328 0.004483 0.016835 0.029129 0.000010 0.554371 0.010757 0.027659 0.000010 0.000010 0.031600 0.116272 0.000010 0.000010 0.000010 0.008407
0.000010 0.000741 0.093600 0.000010 0.025344 0.000010 0.046299 0.005837 0.006178 0.000010 0.020274 0.662603 0.000010 0.000010 0.003589 0.000010 0.021690 0.072303 0.000010 0.018727 0.022726 0.000010
0.041852 0.014112 0.089588 0.000010 0.014291 0.003175 0.036171 0.000010 0.000010 0.002287 0.019403 0.573406 0.004746 0.000010 0.003435 0.008374 0.033813 0.113328 0.000010 0.021389 0.001127 0.019453
0.000010 0.000010 0.121671 0.000010 0.011529 0.000010 0.055198 0.000010 0.000010 0.000010 0.000010 0.794820 0.004521 0.000010 0.000010 0.000010 0.000010 0.000010 0.000010 0.000010 0.000010 0.012101
0.016443 0.000010 0.106124 0.000010 0.015955 0.000010 0.040188 0.002995 0.001866 0.000010 0.007538 0.747135 0.011451 0.000010 0.000010 0.000010 0.039402 0.010792 0.000010 0.000010 0.000010 0.000010
0.016653 0.002649 0.064209 0.012123 0.008074 0.007539 0.037600 0.001287 0.000010 0.000010 0.000010 0.639335 0.010197 0.000010 0.006545 0.000010 0.025532 0.130274 0.000010 0.000010 0.033100 0.004813
0.089704 0.000010 0.080408 0.000010 0.012681 0.000010 0.019358 0.000010 0.041213 0.000010 0.007538 0.538749 0.015759 0.024914 0.000010 0.000010 0.034019 0.096222 0.003496 0.017111 0.007256 0.011502
0.000010 0.000010 0.057450 0.000010 0.000010 0.000010 0.029758 0.000010 0.019253 0.000010 0.000010 0.882275 0.000010 0.000010 0.000010 0.000010 0.000010 0.000010 0.000010 0.003842 0.000010 0.007263
0.020236 0.008484 0.097029 0.013217 0.015759 0.001423 0.040895 0.000010 0.017542 0.000010 0.000010 0.653386 0.004678 0.011897 0.000010 0.000010 0.000010 0.066277 0.000010 0.005269 0.029039 0.014800
0.000010 0.000010 0.095616 0.001037 0.000010 0.000010 0.033502 0.000010 0.021354 0.000010 0.000010 0.819472 0.000010 0.000010 0.000010 0.000010 0.000010 0.000010 0.000010 0.021870 0.000010 0.006998
0.016059 0.000010 0.111274 0.000010 0.011955 0.000010 0.021826 0.014652 0.032789 0.000010 0.000010 0.769466 0.000010 0.000010 0.001318 0.000010 0.000010 0.000010 0.000010 0.012072 0.001033 0.007445
0.000010 0.013924 0.129466 0.002796 0.018581 0.003591 0.040524 0.000010 0.001675 0.000010 0.000277 0.785438 0.000010 0.000010 0.000010 0.000010 0.003607 0.000010 0.000010 0.000010 0.000010 0.000010
0.000010 0.000010 0.081967 0.015664 0.000010 0.002398 0.014714 0.010066 0.031639 0.000010 0.000010 0.821006 0.006887 0.000010 0.000010 0.000010 0.000010 0.000010 0.000010 0.015529 0.000010 0.000010
0.006668 0.014423 0.077363 0.009766 0.017031 0.000010 0.031574 0.008561 0.004736 0.000010 0.006564 0.728002 0.000010 0.016416 0.013819 0.005353 0.000010 0.000010 0.000010 0.017885 0.016815 0.024963
0.000010 0.000010 0.109006 0.000010 0.000010 0.000010 0.038462 0.013137 0.000010 0.000010 0.000010 0.804471 0.000010 0.000010 0.003434 0.000010 0.003392 0.010328 0.000010 0.010633 0.000010 0.007007
0.000010 0.000010 0.107960 0.000010 0.000010 0.008133 0.037861 0.000010 0.014137 0.000010 0.000010 0.766958 0.000010 0.000010 0.022025 0.000010 0.006703 0.000010 0.000010 0.024890 0.004945 0.006268
0.000010 0.000479 0.067062 0.000010 0.007600 0.000010 0.038849 0.000010 0.000010 0.000010 0.012405 0.803358 0.000010 0.000010 0.001838 0.000010 0.019868 0.000010 0.000010 0.028576 0.001734 0.018121
0.000010 0.000010 0.116644 0.008739 0.000010 0.000010 0.008478 0.013645 0.021067 0.042106 0.000010 0.771878 0.000010 0.000010 0.000206 0.000010 0.004639 0.012478 0.000010 0.000010 0.000010 0.000010
0.011943 0.007443 0.097094 0.000010 0.000010 0.002718 0.033346 0.000010 0.020142 0.007636 0.012220 0.682203 0.013352 0.010408 0.025247 0.000010 0.000010 0.022238 0.000010 0.025113 0.028827 0.000010
0.000010 0.000010 0.092200 0.017315 0.010483 0.000010 0.028806 0.000010 0.000010 0.000010 0.000010 0.842980 0.000010 0.000010 0.000010 0.000010 0.000010 0.000010 0.000010 0.008056 0.000010 0.000010
0.162585 0.000010 0.108610 0.000010 0.070332 0.000010 0.000010 0.000010 0.000010 0.000010 0.016888 0.197033 0.000010 0.235261 0.031323 0.098353 0.000010 0.000010 0.007868 0.002929 0.028582 0.040135
0.131315 0.000010 0.131270 0.000010 0.074766 0.000010 0.000010 0.000010 0.000010 0.000010 0.000010 0.220696 0.007769 0.254832 0.022685 0.120752 0.000010 0.000010 0.000010 0.000010 0.000010 0.035786
0.106914 0.000010 0.139583 0.000010 0.075094 0.000010 0.000010 0.000010 0.000010 0.000010 0.000010 0.211434 0.000010 0.272962 0.015321 0.119826 0.000010 0.000010 0.019928 0.007370 0.000010 0.031449
0.113184 0.000010 0.125022 0.000010 0.077391 0.000011 0.000010 0.000010 0.000010 0.000010 0.000010 0.187688 0.000010 0.272507 0.025157 0.123777 0.000010 0.000010 0.000010 0.000661 0.027918 0.046575
0.123281 0.000010 0.132733 0.000010 0.073635 0.000010 0.000010 0.000010 0.000010 0.000010 0.000010 0.208353 0.005644 0.271567 0.031282 0.094689 0.000010 0.000010 0.002170 0.018136 0.000010 0.038401
0.131219 0.000010 0.139721 0.000010 0.073476 0.000010 0.000010 0.000010 0.000010 0.000010 0.000010 0.191207 0.010889 0.229167 0.018083 0.137953 0.000010 0.000010 0.012951 0.019490 0.004051 0.031694
0.145609 0.000010 0.153736 0.000010 0.063902 0.000010 0.000010 0.000010 0.000010 0.000010 0.000010 0.172176 0.002782 0.255157 0.023526 0.111649 0.000010 0.000010 0.000010 0.014875 0.017487 0.038990
0.122018 0.000010 0.151641 0.000010 0.050552 0.000010 0.000010 0.000010 0.000010 0.000010 0.000010 0.187800 0.007975 0.267800 0.000010 0.126320 0.000010 0.000010 0.018597 0.000010 0.031834 0.035343
0.000010 0.007234 0.000010 0.000010 0.001993 0.000010 0.000010 0.000010 0.000010 0.000010 0.016170 0.121989 0.000010 0.000010 0.000010 0.000010 0.009730 0.000010 0.839549 0.000010 0.000010 0.003184
0.000010 0.000047 0.000010 0.000010 0.000010 0.000010 0.000010 0.000010 0.000010 0.000010 0.024293 0.173737 0.002464 0.001462 0.000010 0.005050 0.000010 0.009183 0.751864 0.013725 0.018055 0.000010
0.000010 0.000010 0.000010 0.000010 0.000010 0.000011 0.000010 0.019504 0.000010 0.000010 0.024779 0.143102 0.000010 0.000010 0.000010 0.000010 0.000010 0.000010 0.791954 0.013043 0.000010 0.007457
0.000010 0.000010 0.000010 0.000010 0.004411 0.001251 0.000010 0.000010 0.000010 0.000010 0.003152 0.102450 0.000010 0.000010 0.000010 0.000010 0.000010 0.022068 0.866508 0.000010 0.000010 0.000010
0.000010 0.000010 0.002002 0.000010 0.000010 0.000010 0.000010 0.000010 0.000010 0.000010 0.020147 0.094436 0.012924 0.000010 0.000010 0.000010 0.000010 0.039629 0.811215 0.000010 0.000010 0.019496
0.002818 0.000010 0.000010 0.014051 0.000010 0.000174 0.000010 0.000010 0.000010 0.000010 0.044960 0.708907 0.010599 0.000010 0.000010 0.027584 0.016768 0.119635 0.015335 0.000010 0.017116 0.021954
0.000010 0.017522 0.000010 0.000010 0.011638 0.000010 0.000010 0.000010 0.007213 0.000010 0.059600 0.769913 0.000010 0.017611 0.000010 0.000010 0.000010 0.116354 0.000010 0.000010 0.000010 0.000010
0.000010 0.014562 0.000010 0.009136 0.000010 0.003429 0.004951 0.000010 0.000010 0.000010 0.039870 0.843257 0.000010 0.000010 0.000010 0.000010 0.000010 0.084646 0.000010 0.000010 0.000010 0.000010
0.000010 0.006105 0.000010 0.005987 0.003535 0.000010 0.000010 0.000010 0.000010 0.000010 0.066304 0.790458 0.000010 0.000010 0.000010 0.000010 0.000654 0.126488 0.000010 0.000010 0.000328 0.000010
0.000010 0.000665 0.000010 0.000010 0.000010 0.004597 0.000010 0.000010 0.004280 0.000010 0.026026 0.871350 0.000010 0.000010 0.000010 0.000010 0.019265 0.073666 0.000010 0.000010 0.000010 0.000010
0.000010 0.002143 0.000010 0.000010 0.013236 0.004146 0.000010 0.000010 0.000010 0.018111 0.031118 0.820192 0.000010 0.000010 0.000010 0.032977 0.000010 0.074093 0.002408 0.000010 0.000010 0.001456
0.000010 0.020653 0.000010 0.000010 0.000010 0.000010 0.000010 0.000010 0.011871 0.000010 0.016376 0.889346 0.000010 0.000010 0.000010 0.019877 0.000010 0.041718 0.000010 0.000010 0.000010 0.000010
0.000010 0.003780 0.000010 0.000010 0.000010 0.000010 0.000010 0.000184 0.000010 0.000010 0.035988 0.851961 0.000010 0.000010 0.000010 0.000010 0.000010 0.107917 0.000010 0.000010 0.000010 0.000010
0.000010 0.000286 0.000010 0.000010 0.000010 0.000010 0.000010 0.001676 0.000010 0.000010 0.062597 0.807517 0.000010 0.000010 0.000010 0.010845 0.000010 0.116918 0.000010 0.000010 0.000010 0.000010
0.000010 0.016831 0.000010 0.000010 0.000010 0.000010 0.000010 0.000010 0.000010 0.000010 0.033885 0.863418 0.000010 0.000010 0.000010 0.000010 0.011322 0.074374 0.000010 0.000010 0.000010 0.000010
0.000010 0.019087 0.000010 0.000010 0.000010 0.000010 0.000010 0.002360 0.000010 0.014671 0.019382 0.847736 0.000010 0.000010 0.000010 0.008986 0.000010 0.087628 0.000010 0.000010 0.000010 0.000010
0.000010 0.007665 0.000010 0.000897 0.000010 0.002008 0.000010 0.002094 0.011276 0.000010 0.043352 0.797572 0.000010 0.000010 0.000010 0.000010 0.000010 0.134996 0.000010 0.000010 0.000010 0.000010
0.000010 0.012924 0.000010 0.000010 0.000010 0.000010 0.000010 0.000010 0.000010 0.000010 0.017872 0.917068 0.000010 0.000010 0.000010 0.000010 0.000010 0.051956 0.000010 0.000010 0.000010 0.000010
0.000010 0.027313 0.000010 0.000010 0.000010 0.000010 0.000010 0.000010 0.000010 0.000010 0.000010 0.926110 0.000010 0.000010 0.000010 0.000010 0.000010 0.046388 0.000010 0.000010 0.000010 0.000010
0.000010 0.000010 0.000010 0.000010 0.000010 0.000010 0.000010 0.000010 0.000010 0.000010 0.999790 0.000010 0.000010 0.000010 0.000010 0.000010 0.000010 0.000010 0.000010 0.000010 0.000010 0.000010
0.000010 0.000010 0.034673 0.000010 0.008854 0.000010 0.000010 0.000010 0.000010 0.000010 0.852023 0.006816 0.000010 0.023150 0.011844 0.000010 0.000010 0.000010 0.037107 0.001385 0.024018 0.000010
0.000010 0.000010 0.000010 0.000010 0.000010 0.000010 0.000010 0.000010 0.000010 0.000010 0.999790 0.000010 0.000010 0.000010 0.000010 0.000010 0.000010 0.000010 0.000010 0.000010 0.000010 0.000010
0.000010 0.000010 0.000010 0.000010 0.000010 0.000010 0.000010 0.000010 0.000010 0.000010 0.999790 0.000010 0.000010 0.000010 0.000010 0.000010 0.000010 0.000010 0.000010 0.000010 0.000010 0.000010
0.000010 0.000010 0.000010 0.000010 0.000010 0.000010 0.000010 0.000010 0.000010 0.000010 0.999790 0.000010 0.000010 0.000010 0.000010 0.000010 0.000010 0.000010 0.000010 0.000010 0.000010 0.000010
0.000010 0.000010 0.027548 0.000010 0.004465 0.000010 0.000010 0.000010 0.000010 0.000010 0.925548 0.000010 0.000010 0.032757 0.000010 0.000010 0.000010 0.000010 0.009512 0.000010 0.000010 0.000010
0.014956 0.000010 0.033553 0.000010 0.022709 0.000010 0.002065 0.000010 0.005177 0.000010 0.661739 0.028510 0.002502 0.106186 0.024512 0.044385 0.000010 0.000010 0.040211 0.000010 0.006260 0.007155
0.013147 0.000010 0.029136 0.000010 0.012916 0.000010 0.000010 0.000010 0.005369 0.000010 0.841631 0.000285 0.017025 0.001807 0.022264 0.035032 0.000010 0.000010 0.012297 0.000010 0.000010 0.008990
0.023602 0.000010 0.000010 0.000023 0.000010 0.000010 0.000010 0.000010 0.000010 0.000010 0.944271 0.000464 0.002140 0.000010 0.000010 0.000010 0.000010 0.000010 0.000010 0.009602 0.019747 0.000010
0.000010 0.000010 0.000010 0.000010 0.000010 0.000010 0.000010 0.000010 0.000010 0.000010 0.999790 0.000010 0.000010 0.000010 0.000010 0.000010 0.000010 0.000010 0.000010 0.000010 0.000010 0.000010
0.000010 0.000010 0.000010 0.000010 0.000010 0.000010 0.000010 0.000010 0.000010 0.000010 0.999790 0.000010 0.000010 0.000010 0.000010 0.000010 0.000010 0.000010 0.000010 0.000010 0.000010 0.000010
0.000010 0.000010 0.000010 0.000010 0.000010 0.000010 0.000010 0.000010 0.000010 0.000010 0.999790 0.000010 0.000010 0.000010 0.000010 0.000010 0.000010 0.000010 0.000010 0.000010 0.000010 0.000010
0.000010 0.000010 0.000010 0.002918 0.000010 0.000010 0.000010 0.000010 0.000010 0.000010 0.958995 0.000010 0.000010 0.037897 0.000010 0.000010 0.000010 0.000010 0.000010 0.000010 0.000010 0.000010
0.000010 0.000010 0.000010 0.000010 0.000010 0.000010 0.000010 0.000010 0.000010 0.000010 0.999790 0.000010 0.000010 0.000010 0.000010 0.000010 0.000010 0.000010 0.000010 0.000010 0.000010 0.000010
0.000010 0.000010 0.000010 0.000010 0.000010 0.000010 0.000010 0.000010 0.000010 0.000010 0.999790 0.000010 0.000010 0.000010 0.000010 0.000010 0.000010 0.000010 0.000010 0.000010 0.000010 0.000010
0.000010 0.000010 0.000010 0.000010 0.000010 0.000010 0.000010 0.000010 0.000010 0.000010 0.999790 0.000010 0.000010 0.000010 0.000010 0.000010 0.000010 0.000010 0.000010 0.000010 0.000010 0.000010
0.000010 0.000010 0.000010 0.000010 0.000010 0.000010 0.000010 0.000010 0.000010 0.000010 0.999790 0.000010 0.000010 0.000010 0.000010 0.000010 0.000010 0.000010 0.000010 0.000010 0.000010 0.000010
0.000010 0.000010 0.000010 0.000010 0.013613 0.000010 0.003989 0.000010 0.000010 0.000010 0.911746 0.011003 0.000010 0.033789 0.008965 0.000010 0.000010 0.000010 0.000010 0.000010 0.014648 0.002107
0.000010 0.000010 0.002305 0.000010 0.000010 0.000010 0.001521 0.000010 0.000010 0.000010 0.974250 0.000010 0.000010 0.000010 0.000010 0.018003 0.000010 0.000010 0.000010 0.000010 0.000010 0.003751
0.000010 0.000010 0.000010 0.000010 0.000010 0.000010 0.000010 0.000010 0.000010 0.000010 0.990581 0.000010 0.000010 0.000010 0.000010 0.000010 0.000010 0.000010 0.000010 0.000010 0.000010 0.009219
0.000010 0.000010 0.000010 0.000010 0.002236 0.000010 0.000010 0.000010 0.000010 0.000010 0.997564 0.000010 0.000010 0.000010 0.000010 0.000010 0.000010 0.000010 0.000010 0.000010 0.000010 0.000010
0.000010 0.000010 0.000010 0.001113 0.000010 0.000010 0.005692 0.000010 0.000010 0.000010 0.914594 0.000010 0.008657 0.036336 0.000010 0.024708 0.000010 0.000010 0.000010 0.000010 0.004703 0.004055
0.000010 0.000010 0.000010 0.000010 0.000010 0.000010 0.000010 0.000010 0.000010 0.000010 0.999790 0.000010 0.000010 0.000010 0.000010 0.000010 0.000010 0.000010 0.000010 0.000010 0.000010 0.000010
0.000761 0.000010 0.000010 0.004529 0.000774 0.000010 0.000010 0.000010 0.005871 0.000010 0.888885 0.000010 0.008728 0.023050 0.000010 0.000010 0.000010 0.000010 0.048050 0.000010 0.000010 0.019222
0.000010 0.000010 0.000010 0.002585 0.017453 0.000010 0.000010 0.000010 0.000010 0.000010 0.910439 0.000010 0.000010 0.017146 0.016628 0.003421 0.000010 0.000010 0.004761 0.007325 0.014183 0.005939
0.000010 0.000010 0.000010 0.000010 0.002330 0.000010 0.000010 0.000010 0.000010 0.000010 0.904848 0.017421 0.000014 0.063815 0.000010 0.001077 0.000010 0.000010 0.000010 0.010345 0.000010 0.000010
0.000010 0.000010 0.000010 0.000010 0.000010 0.000010 0.000010 0.000010 0.000010 0.000010 0.999790 0.000010 0.000010 0.000010 0.000010 0.000010 0.000010 0.000010 0.000010 0.000010 0.000010 0.000010
0.000010 0.000010 0.014717 0.000010 0.000010 0.000010 0.000606 0.000010 0.000010 0.000010 0.961836 0.000010 0.009447 0.000010 0.000010 0.013223 0.000010 0.000010 0.000010 0.000010 0.000010 0.000010
0.037145 0.000010 0.296398 0.004902 0.002010 0.000010 0.000010 0.001333 0.000010 0.000010 0.607653 0.000010 0.000582 0.025138 0.000010 0.009727 0.000010 0.000010 0.014991 0.000010 0.000010 0.000010
0.000010 0.000010 0.000010 0.000010 0.001502 0.000010 0.000010 0.000010 0.000010 0.000010 0.957189 0.000010 0.002493 0.016315 0.000010 0.000010 0.000010 0.000010 0.000010 0.022332 0.000010 0.000010
0.000010 0.000010 0.011742 0.000010 0.000010 0.000010 0.004121 0.000010 0.000010 0.000010 0.958517 0.000010 0.000010 0.000010 0.000010 0.025440 0.000010 0.000010 0.000010 0.000010 0.000010 0.000010
0.000010 0.000010 0.028944 0.013377 0.007969 0.000010 0.000010 0.000010 0.000010 0.000010 0.862036 0.000010 0.000010 0.020664 0.000010 0.058053 0.000010 0.000010 0.008807 0.000010 0.000010 0.000010
0.000010 0.000010 0.020379 0.000010 0.000010 0.000010 0.000010 0.000010 0.000010 0.000010 0.839647 0.000010 0.000010 0.012408 0.000010 0.080556 0.000010 0.000010 0.023921 0.022483 0.000010 0.000454
0.000010 0.000010 0.103360 0.000010 0.002321 0.000010 0.000010 0.000010 0.000010 0.000010 0.873113 0.000010 0.000010 0.000010 0.000010 0.008460 0.000010 0.000010 0.012576 0.000010 0.000010 0.000010
0.035514 0.000010 0.106582 0.000010 0.000010 0.000010 0.000819 0.000010 0.000010 0.000010 0.844483 0.000010 0.000010 0.000010 0.002804 0.006470 0.000010 0.000010 0.003035 0.000010 0.000010 0.000154
0.000010 0.000665 0.051278 0.019161 0.000010 0.001191 0.000010 0.005382 0.023678 0.006670 0.000010 0.743684 0.009555 0.005736 0.020998 0.006168 0.000010 0.063675 0.000010 0.007404 0.033903 0.000792
0.017308 0.000010 0.000010 0.024923 0.032230 0.003480 0.011713 0.020484 0.000010 0.000010 0.000010 0.687900 0.000010 0.046391 0.000509 0.018699 0.000010 0.056669 0.000010 0.021805 0.057798 0.000010
0.048652 0.018872 0.062667 0.015279 0.000010 0.000010 0.014463 0.010936 0.007168 0.021232 0.014810 0.666143 0.000010 0.013917 0.001743 0.000010 0.000075 0.000010 0.024614 0.019759 0.050273 0.009347
0.002142 0.010412 0.032485 0.019164 0.021174 0.000787 0.020528 0.000010 0.015534 0.000010 0.021416 0.646091 0.000010 0.033719 0.019293 0.026585 0.008180 0.056978 0.000010 0.002697 0.062764 0.000010
0.006878 0.007405 0.042971 0.023931 0.011885 0.002665 0.000010 0.000010 0.016017 0.009125 0.000010 0.659930 0.005350 0.038439 0.009034 0.007610 0.000010 0.056044 0.015295 0.025424 0.049715 0.012241
0.057173 0.010778 0.073039 0.000010 0.003337 0.000010 0.011574 0.009868 0.011770 0.056439 0.013930 0.550470 0.000010 0.038570 0.034356 0.014237 0.000010 0.042160 0.003949 0.014056 0.042578 0.011677
0.000010 0.005171 0.032316 0.010024 0.001158 0.000010 0.023612 0.000010 0.024378 0.000010 0.025859 0.711903 0.000010 0.000010 0.002839 0.028643 0.009498 0.039106 0.008146 0.000010 0.077266 0.000010
0.000010 0.002233 0.048970 0.015998 0.006101 0.011681 0.014764 0.000010 0.005303 0.018749 0.013209 0.721919 0.005125 0.023918 0.000010 0.000010 0.003837 0.019991 0.000010 0.023550 0.064591 0.000010
0.005943 0.000010 0.000010 0.000010 0.005269 0.000010 0.000010 0.000010 0.000010 0.000010 0.089092 0.000010 0.000010 0.000010 0.000010 0.899516 0.000010 0.000010 0.000010 0.000010 0.000010 0.000010
0.000010 0.000010 0.000010 0.000010 0.000010 0.000010 0.000010 0.000010 0.000010 0.000010 0.000010 0.000010 0.000010 0.000010 0.000010 0.999790 0.000010 0.000010 0.000010 0.000010 0.000010 0.000010
0.000010 0.000010 0.000010 0.000010 0.000010 0.000010 0.000020 0.000010 0.000010 0.000010 0.000010 0.000010 0.000010 0.018806 0.000010 0.980985 0.000010 0.000010 0.000010 0.000010 0.000010 0.000010
0.000010 0.000010 0.000010 0.000010 0.000010 0.000010 0.007155 0.000010 0.000010 0.000010 0.016125 0.000010 0.001239 0.000010 0.000010 0.975301 0.000010 0.000010 0.000010 0.000010 0.000010 0.000010
0.000010 0.000010 0.000010 0.000010 0.000010 0.000010 0.000010 0.000010 0.000010 0.000010 0.006823 0.026663 0.004824 0.000010 0.000010 0.961509 0.000010 0.000010 0.000011 0.000010 0.000010 0.000010
0.000010 0.000010 0.000010 0.000010 0.018579 0.000010 0.000010 0.000010 0.000010 0.000010 0.000010 0.000010 0.000010 0.009568 0.014532 0.931553 0.000010 0.000010 0.000010 0.005426 0.000010 0.020182
0.000010 0.000010 0.000010 0.000010 0.007777 0.000010 0.000010 0.000010 0.000010 0.000010 0.000010 0.000010 0.000010 0.000010 0.000010 0.980826 0.000010 0.000010 0.000010 0.011207 0.000010 0.000010
0.010792 0.000010 0.000010 0.000875 0.000010 0.000010 0.000010 0.000010 0.000010 0.000010 0.061135 0.000010 0.000010 0.000010 0.000010 0.927018 0.000010 0.000010 0.000010 0.000010 0.000010 0.000010
0.000010 0.000010 0.000011 0.000010 0.000014 0.000010 0.000010 0.000010 0.000010 0.000010 0.028759 0.000010 0.000010 0.000010 0.000010 0.971036 0.000010 0.000010 0.000010 0.000010 0.000010 0.000010
0.000010 0.000010 0.000010 0.000010 0.002232 0.000010 0.000010 0.000010 0.000010 0.000010 0.000010 0.000010 0.000010 0.000010 0.000010 0.997568 0.000010 0.000010 0.000010 0.000010 0.000010 0.000010
0.000010 0.000010 0.000010 0.000010 0.000010 0.000010 0.000010 0.000010 0.000010 0.000010 0.000010 0.000010 0.000010 0.000010 0.000010 0.999790 0.000010 0.000010 0.000010 0.000010 0.000010 0.000010
0.000010 0.000010 0.000010 0.000010 0.000010 0.000010 0.000010 0.000010 0.000010 0.000010 0.000010 0.000010 0.000010 0.000010 0.000010 0.999790 0.000010 0.000010 0.000010 0.000010 0.000010 0.000010
0.000010 0.000010 0.000010 0.000010 0.013371 0.000010 0.000010 0.000010 0.000010 0.000010 0.025933 0.000010 0.000510 0.012604 0.000010 0.923067 0.000010 0.000010 0.000010 0.000010 0.000010 0.024356
0.019846 0.000010 0.000010 0.000010 0.000010 0.000010 0.000010 0.000010 0.000010 0.000010 0.045848 0.000010 0.000010 0.000010 0.000010 0.934115 0.000010 0.000010 0.000010 0.000010 0.000010 0.000010
0.000010 0.000010 0.000010 0.000010 0.000010 0.000010 0.000010 0.000010 0.000010 0.000010 0.000010 0.000010 0.000010 0.000010 0.000010 0.999790 0.000010 0.000010 0.000010 0.000010 0.000010 0.000010
0.001538 0.000010 0.000010 0.000010 0.000010 0.000010 0.000010 0.000010 0.000010 0.000010 0.000010 0.000010 0.000010 0.000010 0.000010 0.989821 0.000010 0.000010 0.000010 0.000010 0.000010 0.008450
0.000010 0.000010 0.000010 0.000010 0.000010 0.000010 0.000010 0.000010 0.000010 0.000010 0.000010 0.000010 0.000010 0.000010 0.000010 0.999790 0.000010 0.000010 0.000010 0.000010 0.000010 0.000010
0.000010 0.000010 0.000010 0.000010 0.000010 0.000010 0.000010 0.000010 0.000010 0.000010 0.000010 0.000010 0.000010 0.000010 0.000010 0.999790 0.000010 0.000010 0.000010 0.000010 0.000010 0.000010
0.000010 0.000010 0.000010 0.000010 0.000010 0.000010 0.000010 0.000010 0.000010 0.000010 0.000010 0.000010 0.000010 0.000010 0.000010 0.992982 0.000010 0.000010 0.000010 0.000010 0.006818 0.000010
0.065892 0.000010 0.125795 0.003449 0.041785 0.000010 0.009457 0.000010 0.003964 0.021793 0.047887 0.422224 0.019702 0.043937 0.010914 0.051026 0.021047 0.009743 0.003493 0.026792 0.010285 0.060786
0.024314 0.000010 0.076342 0.010565 0.040024 0.000010 0.000010 0.000010 0.000010 0.000010 0.000010 0.629235 0.007963 0.031555 0.000010 0.095010 0.000010 0.000010 0.000010 0.030049 0.000010 0.054822
0.122160 0.000010 0.034026 0.008565 0.037521 0.000010 0.000010 0.000010 0.000010 0.000010 0.049128 0.482944 0.003143 0.058914 0.000010 0.065359 0.000010 0.000010 0.000010 0.023986 0.011939 0.102213
0.110585 0.000010 0.047595 0.002391 0.048121 0.000010 0.000010 0.000010 0.000010 0.000010 0.017656 0.543556 0.000010 0.043157 0.005539 0.061994 0.000010 0.000010 0.000010 0.018802 0.006616 0.093886
0.066140 0.000010 0.072592 0.000010 0.027015 0.001676 0.000010 0.000010 0.011684 0.000010 0.016640 0.486926 0.012350 0.073498 0.000010 0.088717 0.000010 0.000357 0.000010 0.023264 0.022886 0.096176
0.025444 0.002054 0.094961 0.010957 0.042463 0.000834 0.000010 0.000010 0.000010 0.000010 0.031491 0.491548 0.008613 0.084753 0.003723 0.081680 0.006556 0.000010 0.010356 0.036832 0.000010 0.067675
0.017250 0.002325 0.076148 0.005634 0.042039 0.000010 0.000010 0.000010 0.000010 0.000010 0.014529 0.504416 0.008795 0.081038 0.000010 0.087297 0.009535 0.000010 0.000010 0.020387 0.042120 0.088407
0.007749 0.000010 0.088530 0.006790 0.028288 0.000010 0.000010 0.000010 0.000010 0.000010 0.000010 0.620308 0.002052 0.034460 0.000010 0.119434 0.000010 0.000010 0.000010 0.014483 0.018660 0.059137
0.044398 0.000010 0.093242 0.000375 0.042872 0.000920 0.000010 0.000010 0.000010 0.000010 0.009301 0.441350 0.004335 0.087175 0.000010 0.109654 0.005132 0.000010 0.000010 0.013403 0.050323 0.097441
0.010325 0.000010 0.038936 0.003247 0.005199 0.000010 0.007422 0.000010 0.000010 0.000010 0.029967 0.045823 0.015968 0.086411 0.000010 0.029891 0.000010 0.000010 0.706757 0.000010 0.012555 0.007408
0.000010 0.000010 0.000010 0.000010 0.006274 0.000010 0.000010 0.000010 0.000010 0.000010 0.005392 0.000010 0.000010 0.000010 0.000010 0.000010 0.000010 0.000010 0.988144 0.000010 0.000010 0.000010
0.000010 0.000010 0.033171 0.000010 0.000010 0.000010 0.000010 0.000010 0.000010 0.000010 0.025976 0.015480 0.019628 0.077527 0.000010 0.003901 0.000010 0.000010 0.769943 0.017046 0.016120 0.021088
0.000010 0.000010 0.000010 0.000010 0.000010 0.000010 0.000010 0.000010 0.000010 0.000010 0.000010 0.000010 0.000010 0.000010 0.000010 0.000010 0.000010 0.000010 0.999790 0.000010 0.000010 0.000010
0.000010 0.000010 0.019413 0.002415 0.000010 0.000010 0.000010 0.000010 0.000010 0.000010 0.000010 0.000010 0.000010 0.021265 0.000010 0.000010 0.000010 0.000010 0.952610 0.004127 0.000010 0.000010
0.000010 0.000010 0.000010 0.000010 0.000010 0.000010 0.000010 0.000010 0.000010 0.000010 0.000010 0.000010 0.000010 0.000010 0.000010 0.000010 0.000010 0.000010 0.999790 0.000010 0.000010 0.000010
0.000010 0.000010 0.009307 0.000010 0.025596 0.000010 0.000010 0.000010 0.000010 0.000010 0.029894 0.045281 0.004749 0.088791 0.000010 0.007936 0.000010 0.000010 0.738726 0.012422 0.026008 0.011180
0.000010 0.000010 0.000010 0.000010 0.000010 0.000010 0.000010 0.000010 0.000010 0.000010 0.000010 0.000010 0.000010 0.000010 0.000010 0.000010 0.000010 0.000010 0.999790 0.000010 0.000010 0.000010
0.000010 0.000010 0.000010 0.000010 0.000010 0.000010 0.000010 0.000010 0.000010 0.000010 0.000010 0.000010 0.000010 0.000010 0.000010 0.000010 0.000010 0.000010 0.999790 0.000010 0.000010 0.000010
0.000010 0.000010 0.000010 0.000010 0.000010 0.000010 0.000010 0.000010 0.000010 0.000010 0.000010 0.000010 0.000010 0.000010 0.000010 0.000010 0.000010 0.000010 0.999790 0.000010 0.000010 0.000010
0.000010 0.000010 0.000893 0.000010 0.000010 0.000010 0.000010 0.000010 0.000010 0.000010 0.016248 0.000010 0.000010 0.000010 0.000010 0.000010 0.000010 0.000010 0.982669 0.000010 0.000010 0.000010
0.000010 0.000010 0.000010 0.000010 0.000010 0.000010 0.000010 0.000010 0.000010 0.000010 0.000010 0.000010 0.000010 0.000010 0.000010 0.000010 0.000010 0.000010 0.999790 0.000010 0.000010 0.000010
0.000010 0.000010 0.000010 0.000010 0.000010 0.000010 0.000010 0.000010 0.000010 0.000010 0.000010 0.000010 0.000010 0.000010 0.000010 0.000010 0.000010 0.000010 0.999790 0.000010 0.000010 0.000010
0.000010 0.000010 0.000010 0.000010 0.000010 0.000010 0.000010 0.000010 0.000010 0.000010 0.000010 0.000010 0.000010 0.000010 0.000010 0.000010 0.000010 0.000010 0.999790 0.000010 0.000010 0.000010
0.015379 0.000010 0.037747 0.008856 0.064756 0.000010 0.000010 0.000010 0.003789 0.000010 0.069208 0.065620 0.005960 0.138773 0.010054 0.026455 0.000010 0.000010 0.448475 0.033665 0.037163 0.034031
0.000010 0.000010 0.056708 0.001982 0.038010 0.000010 0.009630 0.000010 0.000010 0.000010 0.038682 0.048622 0.010502 0.099222 0.000010 0.011465 0.000010 0.000010 0.635343 0.015184 0.016242 0.018319
0.000010 0.000010 0.000010 0.001718 0.000010 0.000010 0.000010 0.000010 0.000010 0.000010 0.002607 0.000010 0.000010 0.002832 0.000010 0.000010 0.000010 0.000010 0.992663 0.000010 0.000010 0.000010
0.000010 0.000010 0.000010 0.000010 0.000010 0.000010 0.000010 0.000010 0.000010 0.000010 0.000010 0.000010 0.000010 0.000010 0.000010 0.000010 0.000010 0.000010 0.999790 0.000010 0.000010 0.000010
0.000010 0.000010 0.000010 0.000010 0.000010 0.000010 0.000010 0.000010 0.000010 0.000010 0.000010 0.000010 0.000010 0.000010 0.000010 0.000010 0.000010 0.000010 0.999790 0.000010 0.000010 0.000010
0.000010 0.000010 0.000010 0.005322 0.000010 0.000010 0.000010 0.000010 0.000010 0.000010 0.000010 0.000010 0.000010 0.000010 0.000010 0.000010 0.000010 0.000010 0.994478 0.000010 0.000010 0.000010
0.000010 0.000010 0.000010 0.000010 0.000010 0.000010 0.000010 0.000010 0.000010 0.000010 0.000010 0.000010 0.000010 0.999790 0.000010 0.000010 0.000010 0.000010 0.000010 0.000010 0.000010 0.000010
0.000010 0.000010 0.000010 0.000010 0.000010 0.000010 0.000010 0.000010 0.000010 0.000010 0.000010 0.000010 0.000010 0.999790 0.000010 0.000010 0.000010 0.000010 0.000010 0.000010 0.000010 0.000010
0.000010 0.000010 0.012872 0.000010 0.000010 0.000010 0.000010 0.000010 0.000972 0.000010 0.000010 0.000010 0.000010 0.982395 0.000010 0.000010 0.000010 0.000010 0.000010 0.001874 0.001716 0.000010
0.000010 0.000010 0.000016 0.000010 0.016477 0.000010 0.006785 0.000010 0.000010 0.000010 0.015060 0.012464 0.000010 0.939667 0.000010 0.000010 0.000010 0.000010 0.000010 0.006779 0.002613 0.000010
0.000010 0.000010 0.000010 0.000010 0.000010 0.000010 0.000010 0.000010 0.000010 0.000010 0.000010 0.000010 0.000010 0.999790 0.000010 0.000010 0.000010 0.000010 0.000010 0.000010 0.000010 0.000010
0.000010 0.000010 0.000010 0.000010 0.000010 0.000010 0.000010 0.000010 0.000010 0.000010 0.000010 0.000010 0.000010 0.999790 0.000010 0.000010 0.000010 0.000010 0.000010 0.000010 0.000010 0.000010
0.000010 0.000010 0.000010 0.000010 0.000010 0.000010 0.000010 0.000010 0.000010 0.000010 0.000010 0.000010 0.000010 0.999790 0.000010 0.000010 0.000010 0.000010 0.000010 0.000010 0.000010 0.000010
0.000010 0.000010 0.000010 0.000010 0.000010 0.000010 0.000010 0.000010 0.000010 0.000010 0.000010 0.000010 0.000010 0.999790 0.000010 0.000010 0.000010 0.000010 0.000010 0.000010 0.000010 0.000010
0.000010 0.000010 0.000010 0.000010 0.000010 0.000010 0.000010 0.000010 0.000010 0.000010 0.000010 0.000010 0.000010 0.999790 0.000010 0.000010 0.000010 0.000010 0.000010 0.000010 0.000010 0.000010
0.000010 0.000010 0.000010 0.000010 0.000010 0.000010 0.000011 0.000010 0.000010 0.000010 0.000010 0.000010 0.000010 0.999789 0.000010 0.000010 0.000010 0.000010 0.000010 0.000010 0.000010 0.000010
0.000010 0.000010 0.000010 0.000010 0.000010 0.000010 0.000010 0.000010 0.000010 0.000010 0.000010 0.000010 0.000010 0.999790 0.000010 0.000010 0.000010 0.000010 0.000010 0.000010 0.000010 0.000010
0.000010 0.000010 0.000010 0.000010 0.000010 0.000010 0.000010 0.000010 0.000010 0.000010 0.000010 0.000010 0.000010 0.999790 0.000010 0.000010 0.000010 0.000010 0.000010 0.000010 0.000010 0.000010
0.000010 0.000010 0.000010 0.000010 0.000010 0.000010 0.000010 0.000010 0.000010 0.000010 0.034166 0.000010 0.000010 0.965634 0.000010 0.000010 0.000010 0.000010 0.000010 0.000010 0.000010 0.000010
0.000010 0.000010 0.000010 0.000010 0.000010 0.000010 0.000010 0.000010 0.000010 0.000010 0.000010 0.000010 0.000010 0.999790 0.000010 0.000010 0.000010 0.000010 0.000010 0.000010 0.000010 0.000010
0.000010 0.000010 0.000010 0.000010 0.000476 0.000010 0.000010 0.000010 0.000010 0.000010 0.000010 0.000018 0.000010 0.999316 0.000010 0.000010 0.000010 0.000010 0.000010 0.000010 0.000010 0.000010
0.030257 0.000010 0.079947 0.001305 0.043724 0.000010 0.034285 0.000010 0.000010 0.000010 0.017392 0.111596 0.059311 0.240214 0.071375 0.047584 0.000010 0.000010 0.138384 0.033157 0.071033 0.020364
0.000010 0.000010 0.000010 0.000010 0.000010 0.000010 0.000010 0.000010 0.000010 0.000010 0.000010 0.000010 0.000010 0.999790 0.000010 0.000010 0.000010 0.000010 0.000010 0.000010 0.000010 0.000010
0.000010 0.000010 0.000010 0.000010 0.000010 0.000010 0.000010 0.000010 0.000010 0.000010 0.000010 0.000010 0.000010 0.999790 0.000010 0.000010 0.000010 0.000010 0.000010 0.000010 0.000010 0.000010
0.000010 0.000010 0.000010 0.000010 0.012972 0.000010 0.000010 0.000010 0.000010 0.000010 0.000010 0.000010 0.001234 0.027289 0.000581 0.000010 0.000010 0.000010 0.481810 0.024434 0.006425 0.445116
0.000010 0.000010 0.000010 0.000010 0.000010 0.000010 0.000010 0.000010 0.000010 0.000010 0.000010 0.000010 0.000010 0.000010 0.000010 0.000010 0.000010 0.000010 0.000010 0.000010 0.000010 0.999790
0.000010 0.000010 0.000010 0.000010 0.000010 0.000010 0.000010 0.000010 0.000010 0.000010 0.000010 0.000010 0.000010 0.000010 0.000010 0.000010 0.000010 0.000010 0.000010 0.000010 0.000010 0.999790
0.000010 0.000010 0.000010 0.000010 0.000010 0.000010 0.000010 0.000012 0.000010 0.000010 0.000010 0.000010 0.000010 0.000010 0.000010 0.000010 0.000013 0.000010 0.000010 0.000010 0.000010 0.999785
0.000010 0.000010 0.000010 0.000010 0.000010 0.000010 0.000010 0.000010 0.000010 0.000010 0.000010 0.000010 0.000010 0.000010 0.000010 0.000010 0.000010 0.000010 0.000010 0.000010 0.000010 0.999790
0.000010 0.000010 0.000010 0.000010 0.000010 0.000010 0.000010 0.000010 0.000010 0.000010 0.000010 0.000010 0.000010 0.000010 0.000010 0.000010 0.000010 0.000010 0.000010 0.000010 0.000010 0.999790
0.000010 0.000010 0.061478 0.000010 0.061925 0.000010 0.000010 0.000010 0.000010 0.000010 0.000010 0.014670 0.000010 0.000010 0.000010 0.000010 0.000010 0.000010 0.000010 0.018615 0.010193 0.832960
0.000010 0.000010 0.054743 0.000010 0.071106 0.000010 0.003936 0.000010 0.000010 0.000010 0.000010 0.032215 0.004596 0.000010 0.000010 0.000010 0.000010 0.000010 0.000010 0.009458 0.013986 0.809820
0.000010 0.000010 0.000010 0.000010 0.000010 0.000010 0.000010 0.000010 0.000010 0.000010 0.000010 0.000010 0.000010 0.000010 0.000010 0.000010 0.000010 0.000010 0.000010 0.000010 0.000010 0.999790
0.000010 0.000010 0.000010 0.000010 0.011015 0.000010 0.000010 0.000010 0.000010 0.000010 0.000010 0.003043 0.000010 0.000010 0.005629 0.000010 0.000010 0.000010 0.000010 0.036189 0.000010 0.943955
0.000010 0.000010 0.000010 0.000010 0.000010 0.000010 0.000010 0.000010 0.000010 0.000010 0.000010 0.000010 0.000010 0.000010 0.000010 0.000010 0.000010 0.000010 0.000010 0.000010 0.000010 0.999790
0.000010 0.000010 0.000010 0.000010 0.000019 0.000013 0.000010 0.000010 0.000010 0.000010 0.000010 0.000020 0.000010 0.000010 0.000010 0.000017 0.000010 0.000010 0.000010 0.000017 0.000010 0.999755
0.000010 0.000010 0.001505 0.000010 0.011453 0.000010 0.000010 0.000010 0.000010 0.000010 0.000010 0.000010 0.000010 0.000010 0.000010 0.000010 0.000010 0.000010 0.000010 0.000010 0.000010 0.986852
0.000010 0.000010 0.000010 0.012004 0.014339 0.000010 0.001300 0.000010 0.000010 0.000010 0.000010 0.000115 0.000010 0.000010 0.000010 0.000010 0.000010 0.000010 0.000010 0.014092 0.006880 0.951119
0.000010 0.000010 0.000010 0.000010 0.000010 0.000010 0.000010 0.000010 0.000010 0.000010 0.000010 0.000010 0.000010 0.000010 0.000010 0.000010 0.000010 0.000010 0.000010 0.000010 0.000010 0.999790
0.000010 0.000010 0.000010 0.000010 0.000010 0.000010 0.000010 0.000010 0.000010 0.000010 0.000010 0.000010 0.000010 0.000010 0.000010 0.000010 0.000010 0.000010 0.000010 0.000010 0.000010 0.999790
0.000010 0.000010 0.000010 0.000010 0.000012 0.000010 0.000010 0.000010 0.000010 0.000010 0.000010 0.000010 0.000010 0.000010 0.000010 0.000010 0.000010 0.000010 0.000010 0.000010 0.000010 0.999788
0.000010 0.000010 0.070668 0.000010 0.093702 0.000010 0.000010 0.000010 0.000010 0.000010 0.000010 0.040105 0.000010 0.000010 0.020468 0.000010 0.000010 0.000010 0.000010 0.028251 0.000010 0.746645
0.000010 0.000010 0.000010 0.000010 0.000010 0.000010 0.000010 0.000010 0.000011 0.000010 0.000010 0.000010 0.000010 0.000010 0.000010 0.000010 0.000010 0.000010 0.000010 0.000010 0.000010 0.999789
0.000010 0.000010 0.061361 0.000670 0.074061 0.000010 0.000010 0.000010 0.000010 0.000010 0.000010 0.047810 0.000010 0.009660 0.013548 0.000010 0.000010 0.000010 0.000010 0.041215 0.000010 0.751536
0.000010 0.000010 0.000010 0.000010 0.000010 0.000010 0.000010 0.000010 0.000010 0.000010 0.000010 0.000010 0.000010 0.000010 0.000010 0.000010 0.000010 0.000010 0.000010 0.999790 0.000010 0.000010
0.000010 0.000010 0.000010 0.000010 0.000010 0.000010 0.000010 0.000010 0.000010 0.000010 0.000010 0.000010 0.000010 0.000010 0.000010 0.000010 0.000010 0.000010 0.000010 0.999790 0.000010 0.000010
0.000010 0.000010 0.000010 0.000010 0.000010 0.000010 0.000010 0.000010 0.000010 0.000010 0.000010 0.000010 0.000010 0.000010 0.000010 0.000010 0.000010 0.000010 0.000010 0.999790 0.000010 0.000010
0.000010 0.000010 0.000010 0.000010 0.000010 0.000010 0.000010 0.000010 0.000010 0.000010 0.000010 0.000010 0.000010 0.000010 0.000010 0.000010 0.000010 0.000010 0.000010 0.999790 0.000010 0.000010
0.000010 0.000010 0.000010 0.000010 0.000010 0.000010 0.000010 0.000010 0.000010 0.000010 0.000010 0.000010 0.000010 0.000010 0.000010 0.000010 0.000010 0.000010 0.000010 0.999790 0.000010 0.000010
0.000010 0.000010 0.000010 0.000010 0.000010 0.000010 0.000010 0.000010 0.000010 0.000010 0.000010 0.000010 0.000010 0.000010 0.000010 0.000010 0.000010 0.000010 0.000010 0.999790 0.000010 0.000010
0.000262 0.000010 0.027218 0.000010 0.003118 0.000010 0.001540 0.000010 0.008900 0.000010 0.001907 0.000010 0.007757 0.017702 0.029470 0.000010 0.000010 0.000010 0.000010 0.785525 0.104025 0.012476
0.000010 0.000010 0.008604 0.014854 0.000669 0.000010 0.000010 0.000010 0.000010 0.000010 0.000010 0.000010 0.000010 0.000010 0.000010 0.000010 0.000010 0.000010 0.000010 0.925408 0.050295 0.000010
0.000010 0.000010 0.000010 0.000010 0.000010 0.000010 0.000010 0.000010 0.000010 0.000010 0.000010 0.000010 0.000010 0.000010 0.000010 0.000010 0.000010 0.000010 0.000010 0.999535 0.000010 0.000265
0.000010 0.000010 0.000010 0.000010 0.000010 0.000010 0.000010 0.000010 0.000010 0.000010 0.000010 0.000010 0.000010 0.000010 0.000010 0.000010 0.000010 0.000010 0.000010 0.999790 0.000010 0.000010
0.000010 0.000010 0.052022 0.000010 0.000010 0.000010 0.001590 0.000010 0.000010 0.000010 0.024138 0.000010 0.008893 0.000010 0.016731 0.000010 0.000010 0.000010 0.000010 0.832463 0.063482 0.000541
0.000010 0.000010 0.005784 0.000010 0.000010 0.000010 0.000010 0.000010 0.000010 0.000010 0.000010 0.000010 0.000010 0.000010 0.000010 0.000010 0.000010 0.000010 0.000010 0.951646 0.042380 0.000010
0.000010 0.000010 0.026607 0.009027 0.020260 0.000010 0.000010 0.000010 0.000010 0.000010 0.000010 0.000010 0.005188 0.000010 0.000384 0.000010 0.000010 0.000010 0.000010 0.879261 0.054007 0.005126
0.000010 0.000010 0.000010 0.000010 0.000010 0.000010 0.000010 0.000010 0.000010 0.000010 0.000010 0.000010 0.000010 0.000010 0.000010 0.000010 0.000010 0.000010 0.000010 0.999790 0.000010 0.000010
0.000010 0.000010 0.000010 0.000010 0.000010 0.000010 0.000010 0.000010 0.000010 0.000010 0.000010 0.000010 0.000010 0.000010 0.000010 0.000010 0.000010 0.000010 0.000010 0.999790 0.000010 0.000010
0.000010 0.000010 0.000010 0.000010 0.000010 0.000010 0.000010 0.000010 0.000010 0.000010 0.000010 0.000010 0.000010 0.000010 0.000010 0.000010 0.000010 0.000010 0.000010 0.999790 0.000010 0.000010
0.000010 0.000010 0.000010 0.000010 0.000010 0.000010 0.000010 0.000010 0.000010 0.000010 0.000010 0.000010 0.000010 0.000010 0.000010 0.000010 0.000010 0.000010 0.000010 0.999790 0.000010 0.000010
0.000010 0.000010 0.031124 0.000010 0.000010 0.000010 0.000010 0.000010 0.000010 0.000010 0.000010 0.000010 0.000010 0.000010 0.000010 0.000010 0.000010 0.000010 0.000010 0.933446 0.035240 0.000010
0.000010 0.000010 0.015526 0.000010 0.007243 0.000010 0.000010 0.000010 0.000010 0.000010 0.000010 0.005312 0.000010 0.000010 0.000010 0.000010 0.000010 0.000010 0.000010 0.971739 0.000010 0.000010
0.000010 0.000010 0.000010 0.000010 0.000010 0.000010 0.000010 0.000010 0.000010 0.000010 0.000010 0.000010 0.000010 0.000010 0.000010 0.000010 0.000010 0.000010 0.000010 0.999790 0.000010 0.000010
0.000010 0.000010 0.000010 0.008122 0.925394 0.000010 0.000010 0.000010 0.000010 0.000010 0.000010 0.028597 0.000010 0.000574 0.000010 0.000010 0.000010 0.000010 0.000010 0.000010 0.003969 0.033185
0.000010 0.000010 0.000010 0.000010 0.995509 0.000010 0.000010 0.000010 0.000010 0.000010 0.000010 0.000010 0.000010 0.000010 0.000010 0.000010 0.000010 0.000010 0.000010 0.000010 0.000010 0.004291
0.000010 0.000010 0.000010 0.000010 0.999790 0.000010 0.000010 0.000010 0.000010 0.000010 0.000010 0.000010 0.000010 0.000010 0.000010 0.000010 0.000010 0.000010 0.000010 0.000010 0.000010 0.000010
0.000010 0.000010 0.000010 0.000010 0.999790 0.000010 0.000010 0.000010 0.000010 0.000010 0.000010 0.000010 0.000010 0.000010 0.000010 0.000010 0.000010 0.000010 0.000010 0.000010 0.000010 0.000010
0.000010 0.000010 0.000010 0.000010 0.978000 0.000010 0.000010 0.000010 0.000010 0.000010 0.000010 0.000010 0.000010 0.000010 0.000010 0.000010 0.000010 0.000010 0.000010 0.000010 0.000010 0.021800
0.000010 0.000010 0.000010 0.000010 0.999790 0.000010 0.000010 0.000010 0.000010 0.000010 0.000010 0.000010 0.000010 0.000010 0.000010 0.000010 0.000010 0.000010 0.000010 0.000010 0.000010 0.000010
0.000010 0.000010 0.000010 0.000010 0.999790 0.000010 0.000010 0.000010 0.000010 0.000010 0.000010 0.000010 0.000010 0.000010 0.000010 0.000010 0.000010 0.000010 0.000010 0.000010 0.000010 0.000010
0.000010 0.000010 0.000010 0.000012 0.999788 0.000010 0.000010 0.000010 0.000010 0.000010 0.000010 0.000010 0.000010 0.000010 0.000010 0.000010 0.000010 0.000010 0.000010 0.000010 0.000010 0.000010
0.000010 0.000010 0.000010 0.000010 0.999790 0.000010 0.000010 0.000010 0.000010 0.000010 0.000010 0.000010 0.000010 0.000010 0.000010 0.000010 0.000010 0.000010 0.000010 0.000010 0.000010 0.000010
0.000010 0.000010 0.000010 0.000010 0.999790 0.000010 0.000010 0.000010 0.000010 0.000010 0.000010 0.000010 0.000010 0.000010 0.000010 0.000010 0.000010 0.000010 0.000010 0.000010 0.000010 0.000010
0.000010 0.000010 0.034136 0.000010 0.940295 0.000010 0.000010 0.000010 0.000010 0.000010 0.000010 0.006329 0.000010 0.000010 0.000010 0.000010 0.000010 0.000010 0.000010 0.001186 0.000010 0.017884
0.000010 0.000010 0.000010 0.000010 0.986359 0.000010 0.000010 0.000010 0.000010 0.000010 0.000010 0.000010 0.000010 0.000010 0.000010 0.000010 0.000010 0.000010 0.006114 0.000010 0.000010 0.007337
0.000010 0.000010 0.026834 0.000010 0.933872 0.000010 0.007424 0.000010 0.000010 0.000010 0.000010 0.008405 0.005641 0.000010 0.000010 0.000010 0.000010 0.000010 0.000010 0.000010 0.000010 0.017664
0.000010 0.000010 0.000010 0.000010 0.995756 0.000010 0.000781 0.000010 0.000010 0.000010 0.000010 0.000010 0.000010 0.000010 0.000010 0.000010 0.000010 0.000010 0.003273 0.000010 0.000010 0.000010
0.000010 0.000010 0.000010 0.000010 0.999790 0.000010 0.000010 0.000010 0.000010 0.000010 0.000010 0.000010 0.000010 0.000010 0.000010 0.000010 0.000010 0.000010 0.000010 0.000010 0.000010 0.000010
0.000010 0.000010 0.000010 0.000010 0.999790 0.000010 0.000010 0.000010 0.000010 0.000010 0.000010 0.000010 0.000010 0.000010 0.000010 0.000010 0.000010 0.000010 0.000010 0.000010 0.000010 0.000010
0.000010 0.000010 0.000010 0.000010 0.940381 0.000010 0.000010 0.000010 0.000010 0.000010 0.000022 0.000010 0.000010 0.000010 0.000010 0.000010 0.000010 0.000010 0.059407 0.000010 0.000010 0.000010
0.000010 0.000010 0.000010 0.000010 0.999790 0.000010 0.000010 0.000010 0.000010 0.000010 0.000010 0.000010 0.000010 0.000010 0.000010 0.000010 0.000010 0.000010 0.000010 0.000010 0.000010 0.000010
0.000010 0.000010 0.000010 0.000010 0.941932 0.000010 0.000010 0.000010 0.000010 0.000010 0.000010 0.005563 0.000010 0.000010 0.000010 0.000010 0.000010 0.000010 0.000010 0.000010 0.000010 0.052316
0.000010 0.000012 0.000010 0.000010 0.999787 0.000010 0.000010 0.000010 0.000010 0.000010 0.000010 0.000011 0.000010 0.000010 0.000010 0.000010 0.000010 0.000010 0.000010 0.000010 0.000010 0.000010
0.000010 0.000010 0.000010 0.000010 0.000010 0.000010 0.000010 0.000010 0.000010 0.000010 0.000010 0.000010 0.000010 0.000010 0.000010 0.000010 0.000010 0.000010 0.046753 0.000010 0.953047 0.000010
0.000010 0.000010 0.000010 0.000010 0.000010 0.000010 0.000010 0.000010 0.000010 0.000010 0.006789 0.000010 0.000010 0.000010 0.000010 0.000010 0.000010 0.000010 0.000581 0.000010 0.992440 0.000010
0.000010 0.000010 0.000010 0.000010 0.000010 0.000010 0.000010 0.000010 0.000010 0.000010 0.000010 0.000010 0.000010 0.000010 0.000010 0.000010 0.000010 0.000010 0.000010 0.000010 0.999790 0.000010
0.000010 0.000010 0.000010 0.000010 0.000010 0.000010 0.000010 0.000010 0.000010 0.000010 0.000010 0.000010 0.000010 0.000010 0.000010 0.000010 0.000010 0.000010 0.000010 0.000010 0.999790 0.000010
0.000010 0.000010 0.000010 0.000010 0.000010 0.000010 0.000010 0.000010 0.000010 0.000010 0.000010 0.000010 0.000010 0.000010 0.000010 0.000010 0.000010 0.000010 0.000010 0.000010 0.999790 0.000010
0.000010 0.000010 0.000010 0.000010 0.000283 0.000010 0.004858 0.000010 0.000010 0.000010 0.000010 0.000010 0.000010 0.000010 0.000010 0.000010 0.000010 0.000010 0.041438 0.000010 0.953241 0.000010
0.000010 0.000010 0.000010 0.000010 0.000010 0.000010 0.000010 0.000010 0.000010 0.000010 0.000010 0.000010 0.000010 0.000010 0.000010 0.000010 0.000010 0.000010 0.000010 0.000010 0.999790 0.000010
0.000010 0.000010 0.000010 0.000010 0.000010 0.000010 0.000010 0.000010 0.000010 0.000010 0.000010 0.000010 0.000010 0.000010 0.000010 0.000010 0.000010 0.000010 0.000010 0.000010 0.999790 0.000010
0.000010 0.000010 0.000010 0.004136 0.000010 0.000010 0.000010 0.000010 0.000010 0.000010 0.000010 0.000010 0.000010 0.000010 0.000010 0.000010 0.000010 0.000010 0.000010 0.000010 0.995664 0.000010
0.000010 0.000010 0.000010 0.000010 0.000010 0.000010 0.000010 0.000010 0.000010 0.000010 0.000010 0.000010 0.000010 0.000041 0.000010 0.000010 0.000010 0.000010 0.045597 0.000010 0.954172 0.000010
0.000010 0.000010 0.000010 0.000010 0.000010 0.000010 0.000010 0.000010 0.000010 0.000010 0.000010 0.000010 0.000010 0.000010 0.000010 0.000010 0.000010 0.000010 0.000010 0.000010 0.999790 0.000010
0.000010 0.000010 0.000010 0.003525 0.000010 0.000010 0.000010 0.000010 0.000010 0.000010 0.000010 0.000010 0.000010 0.000010 0.000010 0.000010 0.000010 0.000010 0.000010 0.000010 0.996275 0.000010
0.000010 0.000010 0.000010 0.000010 0.000010 0.000010 0.000010 0.000010 0.000010 0.000010 0.000010 0.000010 0.000010 0.000010 0.000010 0.000010 0.000010 0.000010 0.000010 0.000010 0.999790 0.000010
0.000010 0.000010 0.043952 0.002780 0.000010 0.000010 0.000970 0.000010 0.000010 0.000010 0.016789 0.000010 0.002470 0.000010 0.001554 0.003668 0.000010 0.000010 0.032199 0.014861 0.880638 0.000010
0.000010 0.000010 0.000010 0.003301 0.000010 0.000010 0.000010 0.000010 0.000010 0.000010 0.000010 0.000010 0.000010 0.000010 0.000010 0.000010 0.000010 0.000010 0.019624 0.000010 0.976885 0.000010
0.000010 0.000010 0.015598 0.015694 0.000010 0.000010 0.000010 0.000010 0.000010 0.000010 0.000010 0.000010 0.000010 0.000010 0.000010 0.000010 0.000010 0.000010 0.002591 0.000010 0.965759 0.000187
0.000010 0.000010 0.000010 0.000010 0.011129 0.000010 0.000010 0.000010 0.000010 0.000010 0.006606 0.000010 0.000010 0.000010 0.000010 0.000010 0.000010 0.000010 0.035952 0.001009 0.945134 0.000010
0.000010 0.000010 0.022059 0.000010 0.016843 0.000010 0.000010 0.000010 0.000010 0.000010 0.006142 0.000010 0.000010 0.000010 0.000010 0.000010 0.000010 0.000010 0.014344 0.000013 0.940439 0.000010
0.000010 0.000010 0.100129 0.000010 0.000010 0.000010 0.002399 0.000010 0.000010 0.000010 0.015720 0.000010 0.000010 0.000010 0.000010 0.000010 0.000010 0.000010 0.000010 0.000010 0.877511 0.004070
0.000010 0.000010 0.000010 0.000010 0.000010 0.000010 0.000010 0.000010 0.000010 0.000010 0.000010 0.000010 0.000010 0.000010 0.000010 0.000010 0.000010 0.000010 0.000010 0.000010 0.999790 0.000010
0.000010 0.000010 0.000010 0.000010 0.022511 0.000010 0.010081 0.000010 0.000010 0.000010 0.105411 0.011426 0.000010 0.719125 0.000010 0.000010 0.000010 0.000010 0.071613 0.019136 0.032789 0.007778
0.000010 0.000010 0.020037 0.012470 0.000366 0.000010 0.000625 0.000010 0.000010 0.000010 0.126932 0.000010 0.009957 0.758564 0.000010 0.008715 0.000010 0.000010 0.050484 0.011572 0.000168 0.000010
0.000010 0.000010 0.000010 0.004463 0.000010 0.000010 0.000010 0.000010 0.000010 0.000010 0.068840 0.025830 0.000022 0.849670 0.006652 0.000010 0.000010 0.000010 0.038185 0.006198 0.000010 0.000010
0.000010 0.000010 0.000010 0.000010 0.000010 0.000010 0.000010 0.000010 0.000010 0.000010 0.116161 0.000010 0.000010 0.869140 0.000010 0.000010 0.000010 0.000010 0.014509 0.000010 0.000010 0.000010
0.000010 0.000010 0.000010 0.000010 0.000010 0.000010 0.024383 0.000010 0.000010 0.000010 0.092414 0.000010 0.000010 0.810061 0.000010 0.000010 0.000010 0.000010 0.072961 0.000010 0.000010 0.000010
0.000010 0.000010 0.010884 0.003967 0.014182 0.000010 0.008702 0.000010 0.000010 0.000010 0.116887 0.000010 0.000010 0.713197 0.000010 0.000010 0.000010 0.000010 0.114585 0.000070 0.017396 0.000010
0.001558 0.000010 0.001318 0.012302 0.010957 0.000010 0.000010 0.000010 0.000010 0.000010 0.117956 0.000010 0.006406 0.668744 0.021373 0.003011 0.000010 0.000010 0.145822 0.000010 0.000010 0.010443
0.000010 0.000010 0.000010 0.010730 0.000010 0.000010 0.000010 0.000010 0.003170 0.000010 0.092926 0.000010 0.000010 0.729619 0.000010 0.000010 0.000010 0.000010 0.163386 0.000010 0.000010 0.000010
0.000010 0.000010 0.000010 0.000010 0.000010 0.000010 0.022720 0.000010 0.000010 0.000010 0.117280 0.000010 0.000010 0.804783 0.000010 0.000010 0.000010 0.000010 0.055037 0.000010 0.000010 0.000010
0.000010 0.000010 0.018199 0.000010 0.012262 0.000010 0.013087 0.000010 0.000010 0.000010 0.144313 0.000010 0.000010 0.722095 0.004856 0.000010 0.000010 0.000010 0.061811 0.014166 0.000010 0.009080
0.000010 0.000010 0.011756 0.000010 0.006912 0.000010 0.007076 0.000010 0.004952 0.000010 0.096256 0.000010 0.000833 0.779052 0.000010 0.000010 0.000010 0.000010 0.092728 0.000303 0.000010 0.000010
0.000010 0.000010 0.000010 0.002799 0.000238 0.000010 0.022942 0.000010 0.000010 0.000010 0.105389 0.000010 0.005557 0.690574 0.009215 0.000010 0.000010 0.000010 0.139973 0.013735 0.009457 0.000010
0.000010 0.000010 0.000010 0.000010 0.000010 0.000010 0.001258 0.000010 0.000010 0.000010 0.105418 0.000010 0.000010 0.798767 0.000010 0.000010 0.000010 0.000010 0.091709 0.002679 0.000010 0.000010
0.000010 0.000010 0.008018 0.011878 0.000010 0.000010 0.000289 0.000010 0.000010 0.000010 0.135884 0.000010 0.004006 0.729652 0.000010 0.000010 0.000010 0.000010 0.105876 0.000010 0.004257 0.000010
0.000010 0.000010 0.004392 0.000010 0.000010 0.000010 0.008206 0.000010 0.000014 0.000010 0.138322 0.005478 0.020247 0.696957 0.007839 0.000010 0.000010 0.000010 0.111738 0.000025 0.006672 0.000010
0.000010 0.000010 0.000010 0.010397 0.000010 0.000010 0.000010 0.000010 0.000010 0.000010 0.143339 0.000010 0.000010 0.772605 0.000010 0.000010 0.000010 0.000010 0.071432 0.000197 0.000010 0.001870
0.000010 0.000010 0.000010 0.000010 0.017476 0.000010 0.002002 0.000010 0.006322 0.000010 0.137075 0.000010 0.004387 0.645761 0.001746 0.012799 0.000010 0.000010 0.143532 0.000267 0.028524 0.000010
0.000010 0.000010 0.000010 0.003939 0.006100 0.000010 0.005654 0.000010 0.000010 0.000010 0.114020 0.004550 0.012553 0.802906 0.000010 0.000010 0.000010 0.000010 0.049512 0.000010 0.000010 0.000637
0.000010 0.000010 0.000010 0.000010 0.024064 0.000010 0.000010 0.000010 0.000010 0.000010 0.076884 0.000010 0.010487 0.763262 0.000010 0.000010 0.000010 0.000010 0.090855 0.000010 0.034152 0.000146
0.000010 0.000010 0.000010 0.000010 0.000010 0.000010 0.000010 0.000010 0.000010 0.000010 0.146991 0.000010 0.004689 0.751847 0.000010 0.000010 0.000010 0.000010 0.096292 0.000010 0.000010 0.000010
0.000010 0.015186 0.053239 0.000010 0.019748 0.000010 0.084397 0.028019 0.000010 0.105967 0.000010 0.054355 0.099060 0.034466 0.181718 0.003710 0.050216 0.100567 0.058274 0.041645 0.043487 0.025897
0.000010 0.000325 0.059038 0.000010 0.028058 0.000010 0.049043 0.010673 0.020773 0.131296 0.000010 0.100410 0.096583 0.028030 0.191514 0.000010 0.050412 0.092553 0.029335 0.043462 0.044334 0.024111
0.000010 0.014667 0.059925 0.014966 0.014593 0.003034 0.032470 0.005392 0.014028 0.164386 0.000014 0.086171 0.113295 0.000010 0.182863 0.000010 0.026171 0.130290 0.030614 0.042569 0.040315 0.024205
0.000010 0.008084 0.060581 0.000010 0.031180 0.000010 0.045175 0.000010 0.014938 0.116298 0.000010 0.083080 0.090556 0.029831 0.197112 0.006360 0.016192 0.084713 0.064826 0.042720 0.091266 0.017039
0.007581 0.007679 0.039816 0.000010 0.037433 0.007197 0.069693 0.000010 0.000010 0.104547 0.000010 0.068326 0.098405 0.057756 0.216535 0.000010 0.000010 0.079354 0.024891 0.078799 0.083763 0.018163
0.010031 0.004191 0.047833 0.000010 0.025659 0.000010 0.064455 0.015740 0.000010 0.129654 0.000010 0.041360 0.107287 0.000010 0.191767 0.000010 0.009051 0.198781 0.059591 0.040856 0.040916 0.012770
0.000010 0.010901 0.070770 0.003224 0.040016 0.000010 0.067516 0.000735 0.000010 0.090559 0.000010 0.070787 0.095426 0.025126 0.201061 0.000582 0.000010 0.097438 0.031507 0.081560 0.097572 0.015169
0.000010 0.000010 0.062476 0.000010 0.033923 0.000010 0.067588 0.010107 0.006162 0.099722 0.000010 0.095853 0.089188 0.011185 0.190608 0.006770 0.017577 0.085707 0.038989 0.080812 0.084422 0.018861
0.000010 0.007132 0.033148 0.018044 0.014531 0.000010 0.061196 0.022899 0.004062 0.116472 0.003713 0.042221 0.086717 0.045355 0.162414 0.000010 0.029590 0.154631 0.125862 0.050060 0.016780 0.005142
0.000010 0.020743 0.016875 0.013424 0.030731 0.000010 0.048122 0.031002 0.004589 0.131188 0.000010 0.069754 0.109146 0.000010 0.198939 0.000010 0.061858 0.128099 0.030892 0.037616 0.059043 0.007929
0.000010 0.027505 0.030591 0.000436 0.022388 0.000010 0.058691 0.020514 0.024533 0.112860 0.000037 0.068962 0.091826 0.013779 0.179730 0.000010 0.014528 0.203497 0.024288 0.042378 0.053391 0.010036
0.000010 0.001027 0.035466 0.026562 0.023555 0.000010 0.045303 0.000010 0.007923 0.139480 0.000010 0.038315 0.116629 0.000010 0.204915 0.000010 0.039809 0.192302 0.026735 0.032686 0.054832 0.014401
0.000010 0.000010 0.026866 0.009189 0.015651 0.000010 0.046885 0.002184 0.001745 0.168634 0.000010 0.052787 0.106693 0.014389 0.171373 0.000010 0.029915 0.191827 0.043652 0.051380 0.066770 0.000010
0.000010 0.013461 0.048087 0.007874 0.008702 0.000010 0.077482 0.010668 0.000365 0.178171 0.000010 0.049543 0.110030 0.015819 0.175336 0.000010 0.060405 0.124089 0.033715 0.031510 0.046649 0.008054
0.000010 0.016757 0.054052 0.007197 0.038291 0.000010 0.050178 0.019347 0.030240 0.121906 0.000010 0.046960 0.091386 0.000010 0.171380 0.000010 0.034207 0.176510 0.037266 0.058662 0.032621 0.012992
0.000010 0.014123 0.037629 0.017732 0.029459 0.000010 0.061906 0.018585 0.010921 0.137537 0.000010 0.042330 0.118912 0.023586 0.200817 0.000010 0.011359 0.183854 0.021182 0.042472 0.019582 0.007974
0.000010 0.012899 0.046200 0.013507 0.013012 0.000010 0.051166 0.003479 0.015845 0.142325 0.000010 0.062664 0.073560 0.009994 0.159713 0.000010 0.018470 0.150676 0.021472 0.066328 0.128682 0.009968
0.000010 0.016778 0.023285 0.006899 0.005687 0.000010 0.077360 0.009713 0.004783 0.169401 0.000010 0.049450 0.107401 0.000010 0.177418 0.000010 0.026965 0.195991 0.025316 0.059900 0.043594 0.000010
0.001304 0.005118 0.037693 0.019609 0.013482 0.000010 0.068238 0.014291 0.000010 0.161725 0.000010 0.048834 0.106778 0.000010 0.207517 0.008298 0.035853 0.194384 0.014858 0.026669 0.032176 0.003135
0.000010 0.006468 0.021990 0.010977 0.025313 0.000010 0.051306 0.022888 0.013551 0.179970 0.000010 0.069150 0.097076 0.000010 0.180704 0.000010 0.064506 0.152579 0.027799 0.040426 0.032209 0.003040
0.000010 0.004460 0.009247 0.018334 0.010628 0.000010 0.060608 0.000010 0.032657 0.161724 0.000010 0.050809 0.103614 0.000010 0.178927 0.000010 0.037725 0.201053 0.033978 0.040963 0.046338 0.008874
0.000010 0.000010 0.000010 0.011047 0.015226 0.004923 0.068230 0.018976 0.000010 0.156581 0.000010 0.039204 0.091792 0.032674 0.182259 0.000010 0.035620 0.181065 0.059153 0.051754 0.051424 0.000010
0.000010 0.009335 0.058590 0.015169 0.000010 0.000010 0.065639 0.004552 0.011268 0.169843 0.000010 0.047619 0.099918 0.012070 0.206539 0.004114 0.017960 0.198116 0.018707 0.030262 0.025968 0.004291
0.000010 0.012385 0.043953 0.020209 0.019491 0.000010 0.048756 0.007560 0.000010 0.171343 0.000010 0.045078 0.106884 0.002528 0.185361 0.000010 0.046005 0.191077 0.033073 0.043662 0.022573 0.000010
0.000010 0.000010 0.054374 0.025713 0.011356 0.000010 0.132242 0.024811 0.007231 0.200787 0.000010 0.042667 0.075758 0.005599 0.138722 0.000010 0.038188 0.105364 0.067662 0.038717 0.030748 0.000010
0.000010 0.002572 0.020700 0.006917 0.012790 0.000010 0.121399 0.022243 0.014646 0.238342 0.000010 0.036231 0.077616 0.010597 0.141094 0.000010 0.037983 0.126454 0.040861 0.029826 0.054848 0.004842
0.000010 0.000010 0.011502 0.000258 0.014073 0.000010 0.115835 0.019624 0.021752 0.232129 0.001294 0.054083 0.061911 0.013902 0.157497 0.000010 0.039750 0.101277 0.076178 0.017146 0.061739 0.000010
0.000010 0.011298 0.041091 0.037785 0.025416 0.000010 0.074064 0.048598 0.008080 0.195395 0.000010 0.053161 0.087302 0.007182 0.143831 0.007223 0.051668 0.116079 0.030262 0.035860 0.023164 0.002512
0.000010 0.000010 0.000010 0.013763 0.019087 0.000010 0.147339 0.031064 0.000010 0.224171 0.000010 0.019055 0.086305 0.007129 0.176340 0.000010 0.049110 0.108230 0.033796 0.028025 0.041056 0.015460
0.000010 0.000010 0.000010 0.008447 0.007956 0.000010 0.126126 0.037986 0.010593 0.275224 0.004915 0.054785 0.077777 0.000010 0.168607 0.000010 0.038398 0.085194 0.042629 0.017681 0.043611 0.000010
0.000010 0.018345 0.005885 0.014761 0.003697 0.000010 0.108754 0.022639 0.017360 0.248367 0.000010 0.052817 0.082907 0.000010 0.156453 0.000010 0.049244 0.085732 0.034678 0.037921 0.060379 0.000010
0.000010 0.000010 0.043040 0.019033 0.009868 0.000010 0.110481 0.011210 0.010670 0.319475 0.000010 0.047960 0.074658 0.000010 0.174611 0.000010 0.026801 0.054438 0.052403 0.019286 0.023185 0.002823
0.000010 0.000133 0.010617 0.010962 0.020544 0.000010 0.041010 0.012268 0.018289 0.138540 0.000010 0.063308 0.115091 0.000010 0.205775 0.000010 0.025969 0.196701 0.038779 0.037424 0.056564 0.007975
0.000010 0.008147 0.057299 0.005362 0.038631 0.000010 0.063966 0.007946 0.009960 0.119891 0.000010 0.027884 0.099758 0.000010 0.181602 0.000010 0.013166 0.195696 0.031160 0.046848 0.075270 0.017365
0.000010 0.000467 0.028821 0.011421 0.023368 0.000010 0.016713 0.000010 0.030743 0.172000 0.000010 0.055531 0.123248 0.000010 0.207813 0.000010 0.000010 0.192386 0.020263 0.056676 0.036049 0.024430
0.000010 0.000010 0.050173 0.010886 0.003621 0.000010 0.043845 0.000010 0.023756 0.133189 0.000010 0.026602 0.133794 0.000010 0.199315 0.000010 0.071014 0.162373 0.033326 0.038755 0.059962 0.009319
0.000010 0.000010 0.079929 0.000010 0.034015 0.000010 0.072549 0.008529 0.001549 0.101336 0.000010 0.050700 0.108649 0.020105 0.169010 0.006368 0.002093 0.150264 0.033346 0.100879 0.035802 0.024827
0.000010 0.002448 0.032424 0.010857 0.026768 0.000010 0.060026 0.026202 0.001859 0.165972 0.000010 0.055164 0.119562 0.006789 0.197963 0.000010 0.044438 0.140560 0.036161 0.014753 0.058003 0.000010
0.000010 0.012362 0.059831 0.002964 0.020176 0.000010 0.061984 0.006724 0.004228 0.130552 0.000010 0.050644 0.129812 0.000010 0.180322 0.000010 0.017374 0.166622 0.035941 0.073280 0.041016 0.006117
0.000010 0.007394 0.052120 0.016034 0.022229 0.002660 0.025548 0.009394 0.036994 0.131457 0.000010 0.020834 0.110389 0.018609 0.160862 0.008631 0.029051 0.144122 0.027233 0.089729 0.086681 0.000010
0.000010 0.000010 0.000010 0.018339 0.000010 0.000010 0.702479 0.005217 0.149895 0.123900 0.000010 0.000010 0.000010 0.000010 0.000010 0.000010 0.000010 0.000010 0.000010 0.000010 0.000010 0.000010
0.000010 0.010398 0.000010 0.000010 0.000010 0.001352 0.705359 0.000010 0.143318 0.139403 0.000010 0.000010 0.000010 0.000010 0.000010 0.000010 0.000010 0.000010 0.000010 0.000010 0.000010 0.000010
0.000010 0.000583 0.000010 0.017607 0.000010 0.000010 0.676776 0.000010 0.127611 0.177253 0.000010 0.000010 0.000010 0.000010 0.000010 0.000010 0.000010 0.000010 0.000010 0.000010 0.000010 0.000010
0.000010 0.000010 0.000010 0.028298 0.000010 0.000010 0.564103 0.000013 0.182535 0.224881 0.000010 0.000010 0.000010 0.000010 0.000010 0.000010 0.000010 0.000010 0.000010 0.000010 0.000010 0.000010
0.000010 0.012574 0.000010 0.015785 0.000010 0.001044 0.695600 0.008338 0.143708 0.117120 0.000010 0.000010 0.000010 0.000010 0.000010 0.000010 0.000010 0.005691 0.000010 0.000010 0.000010 0.000010
0.000010 0.015475 0.000010 0.018328 0.000010 0.000268 0.570340 0.017093 0.130392 0.234929 0.000010 0.000010 0.000011 0.000010 0.000010 0.000010 0.001620 0.011423 0.000010 0.000010 0.000010 0.000010
0.000010 0.000010 0.000010 0.003343 0.000010 0.000010 0.792321 0.000010 0.204146 0.000010 0.000010 0.000010 0.000010 0.000010 0.000010 0.000010 0.000010 0.000010 0.000010 0.000010 0.000010 0.000010
0.000010 0.000010 0.000010 0.000010 0.000010 0.000010 0.806272 0.000010 0.193528 0.000010 0.000010 0.000010 0.000010 0.000010 0.000010 0.000010 0.000010 0.000010 0.000010 0.000010 0.000010 0.000010
0.000010 0.000010 0.000010 0.000010 0.000010 0.000010 0.818840 0.000010 0.180960 0.000010 0.000010 0.000010 0.000010 0.000010 0.000010 0.000010 0.000010 0.000010 0.000010 0.000010 0.000010 0.000010
0.000010 0.000010 0.000010 0.000010 0.000010 0.000010 0.831778 0.000010 0.168022 0.000010 0.000010 0.000010 0.000010 0.000010 0.000010 0.000010 0.000010 0.000010 0.000010 0.000010 0.000010 0.000010
0.000010 0.000010 0.000010 0.000010 0.000010 0.000010 0.844801 0.000010 0.154999 0.000010 0.000010 0.000010 0.000010 0.000010 0.000010 0.000010 0.000010 0.000010 0.000010 0.000010 0.000010 0.000010
0.000010 0.000010 0.000010 0.000010 0.000010 0.000010 0.853160 0.000010 0.146640 0.000010 0.000010 0.000010 0.000010 0.000010 0.000010 0.000010 0.000010 0.000010 0.000010 0.000010 0.000010 0.000010
0.000010 0.000010 0.000010 0.000010 0.000010 0.000010 0.845291 0.000010 0.154509 0.000010 0.000010 0.000010 0.000010 0.000010 0.000010 0.000010 0.000010 0.000010 0.000010 0.000010 0.000010 0.000010
0.000010 0.000010 0.000010 0.000010 0.000010 0.000010 0.824768 0.000010 0.175032 0.000010 0.000010 0.000010 0.000010 0.000010 0.000010 0.000010 0.000010 0.000010 0.000010 0.000010 0.000010 0.000010
0.000010 0.000010 0.000010 0.000010 0.000010 0.000010 0.797644 0.000010 0.202156 0.000010 0.000010 0.000010 0.000010 0.000010 0.000010 0.000010 0.000010 0.000010 0.000010 0.000010 0.000010 0.000010
0.000010 0.000010 0.000010 0.002517 0.000010 0.000010 0.823365 0.000010 0.173928 0.000010 0.000010 0.000010 0.000010 0.000010 0.000010 0.000010 0.000010 0.000010 0.000010 0.000010 0.000010 0.000010
0.000010 0.000010 0.000010 0.000010 0.000010 0.000010 0.812710 0.000010 0.187090 0.000010 0.000010 0.000010 0.000010 0.000010 0.000010 0.000010 0.000010 0.000010 0.000010 0.000010 0.000010 0.000010
0.000010 0.000010 0.000010 0.000010 0.000010 0.000010 0.807350 0.000010 0.192450 0.000010 0.000010 0.000010 0.000010 0.000010 0.000010 0.000010 0.000010 0.000010 0.000010 0.000010 0.000010 0.000010
0.000010 0.000010 0.000010 0.000010 0.000010 0.000010 0.776030 0.000010 0.223770 0.000010 0.000010 0.000010 0.000010 0.000010 0.000010 0.000010 0.000010 0.000010 0.000010 0.000010 0.000010 0.000010
0.000010 0.000010 0.000010 0.017077 0.000010 0.000010 0.800576 0.000010 0.182156 0.000010 0.000010 0.000010 0.000010 0.000010 0.000010 0.000010 0.000010 0.000010 0.000010 0.000010 0.000010 0.000010
0.008778 0.019771 0.000010 0.000010 0.000113 0.000010 0.000010 0.164514 0.000010 0.592112 0.011457 0.000010 0.000010 0.013118 0.000010 0.000010 0.000010 0.178176 0.002949 0.006383 0.000010 0.002517
0.012605 0.043403 0.000010 0.000010 0.000010 0.000010 0.000010 0.144844 0.000010 0.620390 0.006852 0.000010 0.000010 0.005488 0.000010 0.000010 0.027225 0.134801 0.004263 0.000010 0.000010 0.000010
0.014641 0.007924 0.003201 0.000010 0.000010 0.000832 0.000010 0.164439 0.000010 0.640237 0.011133 0.000010 0.000010 0.000010 0.000010 0.000010 0.000010 0.157452 0.000010 0.000010 0.000010 0.000010
0.000010 0.010871 0.006629 0.000010 0.000010 0.000010 0.000010 0.172921 0.000010 0.593525 0.021064 0.000010 0.000010 0.000010 0.000010 0.000010 0.000010 0.190913 0.001810 0.000010 0.000010 0.002127
0.004070 0.002960 0.000010 0.000010 0.000010 0.000712 0.000010 0.132917 0.000010 0.626984 0.019248 0.000010 0.000010 0.015421 0.000010 0.005712 0.000010 0.191846 0.000010 0.000010 0.000010 0.000010
0.023164 0.000010 0.000010 0.000010 0.000010 0.000010 0.000010 0.191973 0.000010 0.609674 0.011441 0.000010 0.000010 0.004774 0.000010 0.000010 0.000010 0.158814 0.000010 0.000010 0.000010 0.000010
0.006791 0.007097 0.000010 0.000010 0.000010 0.001423 0.000010 0.184110 0.000010 0.589743 0.016873 0.000010 0.000010 0.000010 0.000010 0.000010 0.015874 0.177948 0.000010 0.000010 0.000010 0.000010
0.015425 0.000010 0.000010 0.001613 0.000010 0.000010 0.000010 0.185023 0.000010 0.535992 0.020939 0.000010 0.000010 0.028759 0.000010 0.000010 0.000010 0.210873 0.001237 0.000010 0.000010 0.000010
0.000010 0.002175 0.000013 0.000010 0.000010 0.000462 0.000010 0.165151 0.000010 0.606754 0.004456 0.000010 0.000010 0.000010 0.000010 0.000010 0.000010 0.219722 0.000010 0.000010 0.000010 0.001127
0.000010 0.000012 0.000010 0.000010 0.000010 0.000830 0.000010 0.155848 0.000010 0.630514 0.000010 0.000010 0.000010 0.000010 0.000010 0.014627 0.000010 0.198010 0.000010 0.000010 0.000010 0.000010
0.000010 0.000010 0.000010 0.000010 0.000010 0.000010 0.000010 0.160295 0.000010 0.616204 0.019488 0.000010 0.000010 0.007933 0.000010 0.000010 0.000017 0.195903 0.000010 0.000010 0.000010 0.000010
0.010437 0.017629 0.010265 0.000010 0.000010 0.002558 0.000010 0.185814 0.000010 0.601536 0.026130 0.000010 0.000010 0.000010 0.000010 0.000010 0.000010 0.145491 0.000010 0.000010 0.000010 0.000010
0.018157 0.010712 0.000010 0.000010 0.000010 0.000010 0.000010 0.168881 0.000010 0.612927 0.002770 0.000010 0.000010 0.000018 0.000010 0.001819 0.000010 0.184577 0.000010 0.000010 0.000010 0.000010
0.009176 0.008218 0.000010 0.000010 0.000010 0.000010 0.000010 0.166817 0.000010 0.600764 0.001438 0.006109 0.000010 0.000115 0.000010 0.001203 0.003318 0.197050 0.005682 0.000010 0.000010 0.000010
0.000010 0.002965 0.000010 0.000010 0.000010 0.000267 0.000010 0.197981 0.000342 0.614101 0.032190 0.000010 0.000010 0.000010 0.000010 0.001789 0.005853 0.141907 0.002484 0.000010 0.000010 0.000010
0.000010 0.005362 0.000010 0.000010 0.000010 0.008966 0.000010 0.189425 0.000010 0.598336 0.014407 0.000010 0.000010 0.000010 0.000010 0.000010 0.000010 0.178809 0.000010 0.000010 0.000010 0.004544
0.001382 0.003915 0.000010 0.000010 0.000010 0.000010 0.000010 0.207672 0.000010 0.540579 0.008046 0.000010 0.000010 0.007545 0.000010 0.002210 0.000010 0.228510 0.000010 0.000010 0.000010 0.000010
0.009523 0.006483 0.000010 0.000010 0.000010 0.001292 0.000010 0.156433 0.000010 0.590033 0.020444 0.000010 0.000010 0.004892 0.000010 0.000010 0.018367 0.190975 0.000010 0.001439 0.000010 0.000010
0.015269 0.002445 0.000010 0.000010 0.000010 0.000010 0.000010 0.146144 0.000010 0.631613 0.014512 0.000010 0.000010 0.003813 0.000010 0.007628 0.025152 0.153294 0.000010 0.000010 0.000010 0.000010
0.017221 0.005799 0.000010 0.000010 0.000010 0.000010 0.000010 0.164998 0.000010 0.615183 0.003320 0.000010 0.003770 0.000010 0.000010 0.000010 0.037650 0.151919 0.000010 0.000010 0.000010 0.000010
0.000010 0.026492 0.000010 0.000010 0.000010 0.002035 0.000010 0.009629 0.000010 0.008553 0.000010 0.014069 0.000010 0.000010 0.007759 0.000010 0.036937 0.884314 0.000010 0.005111 0.002125 0.002867
0.000010 0.036217 0.000386 0.000010 0.002129 0.000010 0.000010 0.000010 0.001720 0.000010 0.001337 0.028662 0.000010 0.003294 0.003585 0.000017 0.000010 0.915223 0.000010 0.000010 0.000010 0.007320
0.005358 0.030458 0.001119 0.000363 0.000010 0.000010 0.002824 0.000030 0.004373 0.010906 0.007802 0.026047 0.002673 0.000010 0.000010 0.003200 0.046626 0.844604 0.000010 0.000697 0.000010 0.012861
0.000314 0.013127 0.000010 0.000010 0.000010 0.001949 0.000010 0.000010 0.000010 0.000010 0.012899 0.051854 0.000010 0.000010 0.000010 0.000010 0.000010 0.915909 0.000010 0.000010 0.000010 0.003800
0.005622 0.010744 0.016686 0.000010 0.001283 0.004664 0.000010 0.005884 0.000010 0.012953 0.008432 0.032786 0.000010 0.010299 0.000010 0.000010 0.000010 0.881622 0.000010 0.000010 0.008925 0.000010
0.000010 0.026511 0.012446 0.000010 0.003975 0.002509 0.009195 0.000010 0.000010 0.006182 0.003464 0.013781 0.000010 0.000010 0.000010 0.000238 0.016636 0.885858 0.016848 0.000010 0.000010 0.002267
0.005008 0.047339 0.000010 0.000010 0.002813 0.000010 0.000010 0.000010 0.000010 0.008049 0.006029 0.000010 0.003736 0.000010 0.000010 0.000010 0.025779 0.888764 0.004406 0.000010 0.000010 0.007957
0.000341 0.023850 0.003084 0.000010 0.001373 0.000010 0.000010 0.000010 0.000010 0.000010 0.000010 0.060340 0.000010 0.000010 0.000010 0.000010 0.000010 0.910852 0.000010 0.000010 0.000010 0.000010
0.019249 0.033882 0.002934 0.000010 0.014018 0.003815 0.000010 0.003225 0.003104 0.000010 0.016531 0.035876 0.002205 0.000010 0.000011 0.000010 0.022818 0.824048 0.000010 0.000010 0.010912 0.007301
0.015228 0.030961 0.026885 0.000010 0.003309 0.000618 0.000010 0.005185 0.000010 0.000010 0.034696 0.050148 0.000010 0.000010 0.000010 0.005416 0.046021 0.763963 0.015792 0.001687 0.000010 0.000010
0.011344 0.014167 0.006449 0.000010 0.000010 0.002842 0.000010 0.000010 0.004125 0.000010 0.020610 0.040137 0.000010 0.002578 0.009687 0.009946 0.004509 0.851925 0.001470 0.004002 0.011714 0.004436
0.001476 0.017647 0.000010 0.003001 0.000362 0.000010 0.000010 0.000010 0.000010 0.000010 0.017861 0.026146 0.000010 0.006122 0.000010 0.000010 0.006658 0.915558 0.000010 0.000010 0.005050 0.000010
0.000010 0.041903 0.000010 0.000010 0.000010 0.000010 0.000010 0.000010 0.001008 0.003245 0.003597 0.016246 0.000010 0.003237 0.000010 0.000010 0.010263 0.911623 0.002352 0.000010 0.006361 0.000055
0.007523 0.027999 0.009425 0.000011 0.006088 0.000010 0.000010 0.000010 0.000010 0.000010 0.007674 0.048756 0.000036 0.006352 0.000010 0.007987 0.016431 0.859346 0.001900 0.000392 0.000010 0.000010
0.003816 0.030948 0.010289 0.001738 0.006139 0.000010 0.000010 0.004372 0.000010 0.000010 0.006398 0.017180 0.000010 0.004309 0.000461 0.000010 0.028218 0.871089 0.000010 0.005053 0.002681 0.007239
0.001723 0.007476 0.000010 0.000010 0.000010 0.000010 0.000010 0.003982 0.000010 0.033880 0.031651 0.027629 0.006144 0.014419 0.000010 0.000010 0.005521 0.866451 0.000010 0.000010 0.000010 0.001012
0.017382 0.029969 0.000010 0.001629 0.005060 0.001390 0.000012 0.000637 0.001698 0.000010 0.020217 0.026455 0.001102 0.007293 0.000450 0.000017 0.007848 0.871808 0.005366 0.000010 0.001627 0.000010
0.007125 0.020272 0.000010 0.000010 0.000010 0.000010 0.000010 0.000010 0.004959 0.015036 0.004624 0.050893 0.000010 0.012666 0.000010 0.000010 0.002790 0.872028 0.000010 0.006412 0.000010 0.003084
0.005106 0.037335 0.001091 0.000010 0.003897 0.000010 0.000010 0.000010 0.000010 0.000010 0.000010 0.047058 0.000010 0.000010 0.000010 0.000010 0.000010 0.905353 0.000010 0.000010 0.000010 0.000010
0.000010 0.022876 0.000010 0.000010 0.000010 0.000010 0.000010 0.000010 0.005606 0.000010 0.000010 0.045455 0.000010 0.000010 0.000010 0.000010 0.000010 0.921108 0.000010 0.000010 0.004786 0.000010
0.000010 0.000010 0.001903 0.000010 0.007930 0.000010 0.000010 0.000010 0.003250 0.000010 0.000010 0.000010 0.000010 0.000010 0.000010 0.000010 0.031752 0.953677 0.000010 0.000010 0.001327 0.000010
0.000010 0.000010 0.000010 0.000010 0.000010 0.000010 0.000010 0.000010 0.000010 0.000010 0.000010 0.005584 0.000828 0.000010 0.000010 0.001592 0.000010 0.991817 0.000010 0.000010 0.000010 0.000010
0.000010 0.001659 0.000010 0.000010 0.000010 0.002649 0.000010 0.000010 0.000010 0.000010 0.000010 0.000010 0.000010 0.000010 0.000010 0.000010 0.013363 0.982148 0.000010 0.000010 0.000010 0.000010
0.000010 0.000010 0.000010 0.000010 0.000010 0.000010 0.000010 0.000010 0.000010 0.000010 0.000010 0.000010 0.000010 0.000010 0.000010 0.000010 0.000010 0.999790 0.000010 0.000010 0.000010 0.000010
0.000010 0.000010 0.000010 0.000010 0.000010 0.000010 0.000010 0.000010 0.000663 0.000010 0.000010 0.000010 0.000010 0.000010 0.000010 0.000010 0.031108 0.968040 0.000010 0.000010 0.000010 0.000010
0.000010 0.000742 0.007066 0.004740 0.000010 0.000010 0.000010 0.000779 0.000010 0.000010 0.000010 0.000010 0.000010 0.000010 0.000010 0.000010 0.000010 0.986503 0.000010 0.000010 0.000010 0.000010
0.000010 0.005262 0.000010 0.000010 0.000010 0.000010 0.000010 0.000010 0.000010 0.000010 0.000010 0.000010 0.000010 0.000010 0.000010 0.000010 0.000010 0.994322 0.000010 0.000010 0.000010 0.000226
0.000010 0.001589 0.000010 0.000010 0.000010 0.000010 0.000010 0.000010 0.004326 0.000010 0.000010 0.000010 0.000010 0.000010 0.000010 0.000010 0.020451 0.973454 0.000010 0.000010 0.000010 0.000010
0.000010 0.000015 0.000010 0.000010 0.000010 0.000010 0.000010 0.000010 0.000010 0.000010 0.000010 0.000010 0.000010 0.000010 0.000010 0.000010 0.000010 0.999785 0.000010 0.000010 0.000010 0.000010
0.000010 0.000010 0.000010 0.000010 0.000010 0.003651 0.000010 0.000010 0.000010 0.000010 0.000010 0.000010 0.000010 0.000010 0.000010 0.000010 0.044832 0.951327 0.000010 0.000010 0.000010 0.000010
0.000010 0.000010 0.000010 0.000010 0.000010 0.000010 0.000010 0.000010 0.000010 0.000010 0.000010 0.000010 0.000010 0.000010 0.000010 0.000010 0.024027 0.975773 0.000010 0.000010 0.000010 0.000010
0.000010 0.000010 0.000010 0.000010 0.000010 0.000010 0.000010 0.000010 0.000010 0.000010 0.000010 0.000010 0.000010 0.000010 0.000421 0.000010 0.013018 0.986371 0.000010 0.000010 0.000010 0.000010
0.000010 0.001587 0.000010 0.001578 0.000588 0.000010 0.000010 0.000010 0.000010 0.003578 0.000010 0.000013 0.000010 0.000010 0.000010 0.000010 0.017568 0.974937 0.000010 0.000010 0.000010 0.000010
0.000010 0.003667 0.000010 0.000010 0.000010 0.000010 0.000010 0.000010 0.000010 0.000010 0.000010 0.000010 0.000010 0.000010 0.000010 0.000010 0.007316 0.988828 0.000010 0.000010 0.000010 0.000010
0.000010 0.008429 0.000010 0.000505 0.000010 0.000010 0.000010 0.000010 0.000010 0.014633 0.001884 0.006462 0.000010 0.000219 0.000010 0.000010 0.033323 0.925857 0.000010 0.004477 0.000010 0.004092
0.000010 0.000010 0.005341 0.000010 0.000010 0.000388 0.000010 0.000010 0.000010 0.000010 0.000010 0.003567 0.000010 0.000010 0.000725 0.000010 0.005715 0.984103 0.000010 0.000010 0.000010 0.000010
0.000010 0.000010 0.000010 0.000010 0.000010 0.004119 0.003544 0.000010 0.000010 0.000010 0.000010 0.000010 0.000010 0.000010 0.000010 0.000010 0.000010 0.985211 0.000010 0.003410 0.001206 0.002350
0.000010 0.000010 0.006473 0.000010 0.000010 0.004910 0.000839 0.000010 0.000010 0.000010 0.000010 0.006453 0.000010 0.000010 0.000010 0.000010 0.000010 0.974567 0.000010 0.000010 0.003277 0.003330
0.000010 0.003687 0.000010 0.000010 0.000010 0.000010 0.000010 0.000010 0.003557 0.000010 0.000010 0.000010 0.000010 0.000010 0.000010 0.000010 0.012725 0.979850 0.000010 0.000010 0.000010 0.000010
0.000010 0.001776 0.000010 0.000010 0.000010 0.000010 0.000010 0.000010 0.000010 0.000010 0.000010 0.000010 0.000010 0.000010 0.000010 0.000010 0.000010 0.998024 0.000010 0.000010 0.000010 0.000010
0.000010 0.012655 0.000010 0.000010 0.000010 0.000010 0.000010 0.000010 0.000010 0.000010 0.000010 0.000010 0.000010 0.000010 0.000010 0.000010 0.000010 0.987145 0.000010 0.000010 0.000010 0.000010
0.000010 0.000010 0.000010 0.000010 0.000010 0.000010 0.000010 0.000010 0.000010 0.000010 0.000010 0.000010 0.000010 0.000010 0.000010 0.000010 0.000010 0.999790 0.000010 0.000010 0.000010 0.000010
0.000010 0.000010 0.000010 0.000010 0.000010 0.000010 0.000010 0.000010 0.000010 0.000010 0.000010 0.000010 0.000010 0.000010 0.000010 0.000010 0.000010 0.999790 0.000010 0.000010 0.000010 0.000010
0.000010 0.009330 0.000010 0.000010 0.000010 0.001376 0.000010 0.000010 0.000010 0.000010 0.000010 0.000010 0.000010 0.000010 0.000010 0.000010 0.000010 0.989104 0.000010 0.000010 0.000010 0.000010
0.000010 0.000010 0.000010 0.000010 0.000010 0.000010 0.000010 0.000010 0.000010 0.000010 0.000010 0.000010 0.000010 0.000010 0.000010 0.000010 0.000010 0.999790 0.000010 0.000010 0.000010 0.000010
0.000010 0.000010 0.000010 0.000010 0.000010 0.000010 0.000010 0.000010 0.000010 0.000010 0.000010 0.000010 0.000010 0.000010 0.000010 0.000010 0.000010 0.999790 0.000010 0.000010 0.000010 0.000010
0.000010 0.022189 0.000010 0.000010 0.000010 0.000010 0.000010 0.000010 0.000010 0.000010 0.000010 0.000010 0.000010 0.000010 0.000010 0.000010 0.000010 0.977611 0.000010 0.000010 0.000010 0.000010
0.000010 0.025524 0.000010 0.000010 0.000010 0.000010 0.000010 0.007294 0.000010 0.000010 0.000010 0.000010 0.000010 0.000010 0.000010 0.000010 0.016940 0.950062 0.000010 0.000010 0.000010 0.000010
0.000010 0.000010 0.000010 0.000010 0.000010 0.000010 0.000010 0.000010 0.000010 0.000010 0.000010 0.000010 0.000010 0.000010 0.000010 0.000010 0.000010 0.999790 0.000010 0.000010 0.000010 0.000010
0.000010 0.000010 0.000010 0.000010 0.000010 0.000010 0.000010 0.000010 0.000010 0.000010 0.000010 0.000010 0.000010 0.000010 0.000010 0.000010 0.000010 0.999790 0.000010 0.000010 0.000010 0.000010
0.000010 0.000010 0.000010 0.000010 0.000010 0.000010 0.000010 0.000010 0.000010 0.000010 0.000010 0.000010 0.000010 0.000010 0.000010 0.000010 0.000010 0.999790 0.000010 0.000010 0.000010 0.000010
0.000010 0.006509 0.000010 0.000010 0.000010 0.000010 0.000010 0.000010 0.000010 0.000010 0.000010 0.000010 0.000010 0.000010 0.000010 0.000010 0.000010 0.993291 0.000010 0.000010 0.000010 0.000010
0.000010 0.012813 0.000010 0.000010 0.000010 0.000010 0.000010 0.000010 0.000010 0.000010 0.000010 0.000010 0.000010 0.000010 0.000010 0.000010 0.000010 0.986987 0.000010 0.000010 0.000010 0.000010
0.000010 0.000010 0.000010 0.000010 0.000010 0.000010 0.000010 0.000010 0.000010 0.000010 0.000010 0.000010 0.000010 0.000010 0.000010 0.000010 0.000010 0.999790 0.000010 0.000010 0.000010 0.000010
0.000010 0.004961 0.000010 0.000010 0.000010 0.000010 0.000010 0.008245 0.000010 0.000010 0.000719 0.000010 0.000010 0.000010 0.000010 0.000010 0.020304 0.965601 0.000010 0.000010 0.000010 0.000010
0.000010 0.000010 0.000010 0.000010 0.000010 0.000010 0.000010 0.000010 0.000010 0.000010 0.000010 0.000010 0.000010 0.000010 0.000010 0.000010 0.000010 0.999790 0.000010 0.000010 0.000010 0.000010
0.000010 0.006986 0.000010 0.000010 0.000010 0.000010 0.000010 0.000010 0.000010 0.000010 0.000010 0.000010 0.000010 0.000010 0.000010 0.000010 0.000010 0.992814 0.000010 0.000010 0.000010 0.000010
0.000010 0.033321 0.000010 0.000010 0.000010 0.000010 0.000010 0.000010 0.000010 0.000010 0.000010 0.000010 0.000010 0.000010 0.000010 0.000010 0.000010 0.966479 0.000010 0.000010 0.000010 0.000010
0.000010 0.030921 0.000010 0.000010 0.000010 0.005284 0.000010 0.000010 0.000010 0.000010 0.000010 0.000010 0.000010 0.000010 0.000010 0.000010 0.000010 0.963605 0.000010 0.000010 0.000010 0.000010
0.000010 0.043486 0.000010 0.000010 0.000010 0.000010 0.000010 0.000010 0.000010 0.000010 0.000010 0.000010 0.000010 0.000010 0.000010 0.000010 0.000010 0.956314 0.000010 0.000010 0.000010 0.000010
0.000010 0.037530 0.000010 0.000010 0.000010 0.000010 0.000010 0.000010 0.000010 0.000010 0.005656 0.000010 0.000010 0.000010 0.000010 0.000010 0.000010 0.956624 0.000010 0.000010 0.000010 0.000010
0.000010 0.027131 0.000010 0.000010 0.000010 0.000055 0.000010 0.000010 0.000010 0.000010 0.000010 0.000010 0.000010 0.000010 0.000010 0.000010 0.000010 0.972625 0.000010 0.000010 0.000010 0.000010
0.000010 0.036011 0.000010 0.000010 0.000010 0.000010 0.000012 0.000444 0.000010 0.000010 0.000010 0.000010 0.000010 0.000010 0.000010 0.000010 0.000010 0.963353 0.000010 0.000010 0.000010 0.000010
0.000010 0.039682 0.000010 0.000010 0.000014 0.004822 0.000010 0.000010 0.000010 0.000010 0.000010 0.000010 0.000010 0.000010 0.000010 0.000010 0.000010 0.950760 0.000010 0.000010 0.000010 0.004553
0.000010 0.034497 0.000010 0.000010 0.000010 0.004735 0.000010 0.000010 0.000010 0.000010 0.000010 0.000010 0.000010 0.000010 0.000010 0.000010 0.000010 0.960578 0.000010 0.000010 0.000010 0.000010
0.000010 0.034495 0.000010 0.000010 0.000010 0.000010 0.000010 0.000010 0.000011 0.000010 0.000010 0.000010 0.000010 0.000010 0.000010 0.000010 0.000010 0.965305 0.000010 0.000010 0.000010 0.000010
0.000010 0.038257 0.000010 0.000010 0.000010 0.000649 0.000010 0.000010 0.000010 0.000010 0.000010 0.000010 0.000010 0.000010 0.000010 0.000010 0.000010 0.960905 0.000010 0.000010 0.000010 0.000010
0.000010 0.027207 0.000010 0.000010 0.000010 0.000010 0.000010 0.000010 0.000010 0.000010 0.000010 0.000010 0.000010 0.000010 0.000010 0.000010 0.000010 0.972593 0.000010 0.000010 0.000010 0.000010
0.000010 0.029610 0.000010 0.000010 0.000010 0.000010 0.000010 0.000010 0.000010 0.000010 0.000010 0.000010 0.000010 0.000010 0.000010 0.000010 0.000010 0.970190 0.000010 0.000010 0.000010 0.000010
0.000010 0.017603 0.000010 0.000010 0.000010 0.000010 0.000010 0.007348 0.000010 0.000010 0.011616 0.000010 0.000010 0.000010 0.000010 0.000010 0.000010 0.963253 0.000010 0.000010 0.000010 0.000010
0.000010 0.030047 0.000010 0.000010 0.000010 0.000011 0.000010 0.000010 0.000010 0.000010 0.000010 0.000010 0.000010 0.000010 0.000010 0.000010 0.000010 0.969753 0.000010 0.000010 0.000010 0.000010
0.000010 0.045018 0.000010 0.000010 0.000010 0.000010 0.000010 0.000010 0.000010 0.000010 0.000010 0.000010 0.000010 0.000010 0.000010 0.000010 0.000010 0.954782 0.000010 0.000010 0.000010 0.000010
0.000010 0.029499 0.000010 0.000010 0.000010 0.000010 0.000010 0.000010 0.000010 0.000010 0.000010 0.000010 0.000010 0.000010 0.000010 0.000010 0.000010 0.970301 0.000010 0.000010 0.000010 0.000010
0.000010 0.025179 0.000010 0.000010 0.003893 0.003817 0.006592 0.000010 0.000010 0.000010 0.000010 0.000010 0.002495 0.000010 0.000010 0.000010 0.000010 0.957864 0.000010 0.000010 0.000010 0.000010
0.000010 0.036249 0.000159 0.000010 0.000010 0.002901 0.000010 0.000010 0.002087 0.003881 0.000010 0.000010 0.000010 0.000010 0.000010 0.000010 0.000010 0.948796 0.000010 0.005778 0.000010 0.000010
0.000010 0.029173 0.000010 0.000010 0.000010 0.000010 0.000010 0.000010 0.000010 0.000010 0.000010 0.000010 0.000010 0.000010 0.000010 0.000010 0.000010 0.970627 0.000010 0.000010 0.000010 0.000010
0.000010 0.031064 0.000010 0.000010 0.000010 0.000010 0.000010 0.000010 0.000010 0.000010 0.000010 0.000010 0.000010 0.000010 0.000010 0.000010 0.000010 0.968736 0.000010 0.000010 0.000010 0.000010
0.000010 0.005118 0.000010 0.000010 0.000010 0.000010 0.000010 0.000010 0.000010 0.000010 0.000010 0.000010 0.000010 0.000010 0.000010 0.000010 0.000010 0.994682 0.000010 0.000010 0.000010 0.000010
0.000010 0.026585 0.000010 0.000010 0.000010 0.000010 0.000010 0.000010 0.000010 0.000010 0.000010 0.000010 0.000010 0.000010 0.000010 0.000010 0.000010 0.973215 0.000010 0.000010 0.000010 0.000010
0.000010 0.006453 0.000010 0.000010 0.000010 0.000010 0.000010 0.000010 0.000010 0.000010 0.000010 0.000010 0.000010 0.000010 0.000010 0.000010 0.000010 0.993347 0.000010 0.000010 0.000010 0.000010
0.000010 0.003337 0.000010 0.000010 0.000010 0.000010 0.000010 0.000010 0.000010 0.000010 0.000010 0.000010 0.000010 0.000010 0.000010 0.000010 0.000010 0.996463 0.000010 0.000010 0.000010 0.000010
0.000010 0.006734 0.000010 0.000010 0.000010 0.000010 0.000010 0.000010 0.000010 0.000010 0.000010 0.000010 0.000010 0.000010 0.000010 0.000010 0.000010 0.993066 0.000010 0.000010 0.000010 0.000010
0.000010 0.018004 0.000010 0.000010 0.000010 0.000010 0.000010 0.000010 0.000010 0.000010 0.000010 0.000010 0.000010 0.000010 0.000010 0.000010 0.004586 0.977221 0.000010 0.000010 0.000010 0.000010
0.000010 0.022262 0.000010 0.000010 0.000010 0.000010 0.000010 0.000010 0.000010 0.000010 0.000010 0.000010 0.000010 0.000010 0.000010 0.000010 0.000010 0.977538 0.000010 0.000010 0.000010 0.000010
0.000010 0.024260 0.000010 0.000010 0.000010 0.000010 0.000010 0.000010 0.000010 0.000010 0.000010 0.000010 0.000010 0.000010 0.000010 0.000010 0.000010 0.975540 0.000010 0.000010 0.000010 0.000010
0.000010 0.012819 0.000010 0.000010 0.000010 0.000010 0.000010 0.000010 0.000010 0.000010 0.000010 0.000010 0.000010 0.000010 0.000010 0.000010 0.000010 0.986981 0.000010 0.000010 0.000010 0.000010
0.000010 0.000010 0.000010 0.000010 0.000010 0.000010 0.000010 0.000010 0.000010 0.000010 0.000010 0.000010 0.000010 0.000010 0.000010 0.000010 0.000010 0.999790 0.000010 0.000010 0.000010 0.000010
0.000010 0.044194 0.000010 0.000010 0.000010 0.000010 0.000010 0.000010 0.000010 0.007888 0.000010 0.000010 0.000010 0.000010 0.000010 0.000010 0.069732 0.878006 0.000010 0.000010 0.000010 0.000010
0.000010 0.034140 0.000010 0.000010 0.000010 0.000010 0.000010 0.003272 0.000010 0.000010 0.000010 0.000010 0.000010 0.000010 0.000010 0.000010 0.079726 0.882682 0.000010 0.000010 0.000010 0.000010
0.000010 0.014230 0.000010 0.000010 0.000010 0.001853 0.000010 0.000010 0.000010 0.009180 0.000010 0.000010 0.000010 0.000010 0.000010 0.000010 0.060043 0.914525 0.000010 0.000010 0.000010 0.000010
0.000010 0.017464 0.000010 0.000010 0.000010 0.003008 0.000010 0.000010 0.000010 0.022253 0.000010 0.000010 0.000010 0.000010 0.000010 0.000010 0.063099 0.894006 0.000010 0.000010 0.000010 0.000010
0.000010 0.019386 0.000010 0.002947 0.000010 0.000010 0.000010 0.006871 0.000010 0.000010 0.000010 0.000010 0.000010 0.000010 0.000010 0.000010 0.087012 0.883614 0.000010 0.000010 0.000010 0.000010
0.000010 0.020415 0.000010 0.000010 0.000010 0.000010 0.000010 0.000010 0.001684 0.000010 0.000010 0.000010 0.000010 0.000010 0.000010 0.000010 0.060148 0.917572 0.000010 0.000010 0.000010 0.000010
0.000010 0.018468 0.000010 0.000010 0.000010 0.000010 0.000010 0.000010 0.000010 0.000010 0.000010 0.000010 0.000010 0.000010 0.000010 0.000010 0.050386 0.930956 0.000010 0.000010 0.000010 0.000010
0.000010 0.024743 0.000010 0.000010 0.000010 0.000010 0.000010 0.008854 0.000010 0.006465 0.000010 0.000010 0.000010 0.000010 0.000010 0.000010 0.074753 0.885015 0.000010 0.000010 0.000010 0.000010
0.000010 0.049307 0.000010 0.000010 0.000010 0.000010 0.000010 0.000010 0.000010 0.008214 0.000010 0.000010 0.000010 0.000010 0.000010 0.000010 0.075505 0.866794 0.000010 0.000010 0.000010 0.000010
0.000010 0.018393 0.000010 0.000310 0.000010 0.000010 0.000010 0.000011 0.001240 0.026317 0.000010 0.000010 0.000010 0.000010 0.000010 0.000010 0.087864 0.865715 0.000010 0.000010 0.000010 0.000010
0.000010 0.025160 0.000010 0.001337 0.000010 0.000013 0.000010 0.007335 0.000615 0.000010 0.000010 0.000010 0.001109 0.000010 0.000010 0.000010 0.102377 0.861914 0.000010 0.000010 0.000010 0.000010
0.000010 0.026604 0.000010 0.000010 0.000010 0.000010 0.000010 0.000010 0.000010 0.000010 0.000010 0.000010 0.000010 0.000010 0.000010 0.000010 0.087269 0.884055 0.000010 0.001891 0.000010 0.000010
0.000010 0.010195 0.000010 0.000010 0.000010 0.000010 0.000010 0.010738 0.000010 0.003631 0.000010 0.000010 0.000010 0.000010 0.000010 0.000010 0.101537 0.873728 0.000010 0.000010 0.000010 0.000010
0.000010 0.040360 0.000010 0.000010 0.000010 0.000010 0.000010 0.001885 0.000010 0.006069 0.000010 0.000010 0.000010 0.000010 0.006762 0.000010 0.084650 0.860114 0.000010 0.000010 0.000010 0.000010
0.000010 0.016929 0.000010 0.002610 0.000010 0.000010 0.000010 0.001309 0.000010 0.006750 0.000010 0.000010 0.000010 0.000010 0.002683 0.000010 0.082756 0.886812 0.000010 0.000010 0.000010 0.000010
0.000010 0.026846 0.004436 0.000010 0.002342 0.000010 0.000010 0.018318 0.000010 0.017182 0.000010 0.000010 0.010441 0.000010 0.012505 0.000010 0.112786 0.792283 0.000010 0.000010 0.002742 0.000010
0.000010 0.025938 0.000010 0.000010 0.000010 0.000010 0.001412 0.000040 0.000016 0.004137 0.000010 0.000010 0.000010 0.000010 0.004280 0.000010 0.066744 0.897294 0.000010 0.000010 0.000010 0.000010
0.000010 0.016612 0.000010 0.000010 0.000010 0.000010 0.000010 0.000010 0.000010 0.002257 0.000010 0.000010 0.004088 0.000010 0.000010 0.000010 0.075897 0.900976 0.000010 0.000010 0.000010 0.000010
0.000010 0.031356 0.000010 0.004955 0.000010 0.001712 0.000010 0.000010 0.000010 0.007745 0.000010 0.000010 0.000010 0.000010 0.000010 0.000010 0.102589 0.851484 0.000010 0.000010 0.000010 0.000010
0.000010 0.032219 0.000010 0.000010 0.000010 0.000010 0.000010 0.000010 0.000010 0.015440 0.000010 0.000010 0.000010 0.000010 0.000010 0.000010 0.056768 0.895393 0.000010 0.000010 0.000010 0.000010
0.000010 0.018027 0.000010 0.000010 0.000010 0.000010 0.000010 0.007578 0.000010 0.000010 0.000010 0.000010 0.000010 0.000010 0.000010 0.000010 0.066552 0.906734 0.000010 0.000445 0.000010 0.000505
0.000010 0.037149 0.000010 0.000010 0.000010 0.000010 0.000010 0.000010 0.000010 0.022478 0.000010 0.000010 0.000010 0.000010 0.000010 0.002309 0.078273 0.859620 0.000010 0.000010 0.000010 0.000010
0.000010 0.034773 0.003571 0.001314 0.000010 0.000010 0.000010 0.001687 0.000010 0.003949 0.000010 0.000010 0.000010 0.000010 0.000010 0.000010 0.080937 0.871126 0.000010 0.002504 0.000010 0.000010
0.000010 0.024226 0.000010 0.000010 0.000010 0.000010 0.000010 0.000010 0.000010 0.000010 0.000010 0.000010 0.000010 0.000010 0.000010 0.000010 0.033861 0.941723 0.000010 0.000010 0.000010 0.000010
0.000010 0.026968 0.000010 0.000010 0.000010 0.000010 0.000010 0.000010 0.000010 0.000010 0.000010 0.000010 0.000010 0.000010 0.000010 0.000010 0.042292 0.930550 0.000010 0.000010 0.000010 0.000010
0.000010 0.037050 0.000010 0.000010 0.000010 0.000010 0.000010 0.000010 0.000010 0.000010 0.000010 0.000010 0.000010 0.000010 0.000010 0.000010 0.004581 0.958180 0.000010 0.000010 0.000010 0.000010
0.000010 0.031915 0.000010 0.000010 0.000010 0.001209 0.000010 0.000010 0.000010 0.000010 0.000010 0.000010 0.000010 0.000010 0.000010 0.000010 0.033603 0.933093 0.000010 0.000010 0.000010 0.000010
0.000010 0.033940 0.000010 0.005741 0.000010 0.000010 0.000345 0.000010 0.000010 0.000010 0.000010 0.000010 0.008928 0.000010 0.000010 0.000010 0.020511 0.846458 0.000010 0.001394 0.000010 0.082542
0.000010 0.041638 0.000010 0.000010 0.000010 0.000010 0.000010 0.000010 0.000010 0.000010 0.000010 0.000010 0.000010 0.000010 0.000010 0.000010 0.000010 0.958162 0.000010 0.000010 0.000010 0.000010
0.000010 0.045167 0.000010 0.004554 0.000010 0.004977 0.000010 0.000010 0.000010 0.000010 0.001415 0.008251 0.000010 0.000010 0.010958 0.000010 0.028906 0.844979 0.000010 0.001612 0.000010 0.049060
0.000010 0.036111 0.000010 0.000010 0.000010 0.000010 0.000010 0.000010 0.000010 0.009194 0.000010 0.000010 0.000794 0.000010 0.000010 0.000010 0.066761 0.886970 0.000010 0.000010 0.000010 0.000010
0.000010 0.047321 0.000010 0.000010 0.000010 0.000010 0.000010 0.000010 0.000010 0.000010 0.000010 0.000010 0.000010 0.000010 0.000010 0.000010 0.033455 0.919034 0.000010 0.000010 0.000010 0.000010
0.000010 0.037473 0.000010 0.000010 0.000010 0.000010 0.000010 0.001342 0.000010 0.019090 0.000010 0.000010 0.002603 0.000010 0.000010 0.000010 0.076299 0.863032 0.000010 0.000010 0.000010 0.000010
0.000010 0.038282 0.000010 0.000010 0.000010 0.000010 0.000010 0.002027 0.000010 0.000010 0.000010 0.000010 0.000010 0.000010 0.000010 0.000010 0.000010 0.959501 0.000010 0.000010 0.000010 0.000010
0.000010 0.047264 0.000010 0.000010 0.000010 0.000338 0.000010 0.001666 0.000010 0.000010 0.000010 0.000010 0.000010 0.000010 0.000010 0.000010 0.047519 0.903043 0.000010 0.000010 0.000010 0.000010
0.000010 0.016371 0.000010 0.000010 0.000010 0.000010 0.000010 0.000010 0.000010 0.000010 0.000010 0.000010 0.000010 0.000010 0.000010 0.000010 0.073847 0.909592 0.000010 0.000010 0.000010 0.000010
0.000010 0.018746 0.000010 0.000010 0.000010 0.000010 0.000010 0.000010 0.000010 0.000010 0.000010 0.000010 0.000010 0.000010 0.000010 0.000010 0.056105 0.924959 0.000010 0.000010 0.000010 0.000010
0.000010 0.029001 0.000010 0.000010 0.000010 0.000010 0.000010 0.000010 0.000010 0.000010 0.000010 0.000010 0.000010 0.000010 0.000010 0.000010 0.077013 0.893796 0.000010 0.000010 0.000010 0.000010
0.000010 0.018149 0.000010 0.000010 0.000010 0.002776 0.000010 0.005138 0.000010 0.000010 0.000010 0.000010 0.000010 0.000010 0.000010 0.000010 0.053797 0.919969 0.000010 0.000010 0.000010 0.000010
0.000010 0.030634 0.000010 0.000010 0.000010 0.000010 0.000010 0.000010 0.000010 0.000010 0.000010 0.000010 0.000010 0.000010 0.000010 0.000010 0.058719 0.910457 0.000010 0.000010 0.000010 0.000010
0.000010 0.026226 0.000010 0.000010 0.000010 0.000010 0.000010 0.004099 0.000010 0.000010 0.000010 0.000010 0.000010 0.000010 0.000010 0.000010 0.019618 0.944224 0.000010 0.005028 0.000644 0.000010
0.000010 0.004240 0.000010 0.000010 0.000010 0.000010 0.000010 0.000010 0.000010 0.000010 0.000010 0.000010 0.000010 0.000010 0.000010 0.000010 0.000010 0.995560 0.000010 0.000010 0.000010 0.000010
0.000010 0.036700 0.000010 0.000010 0.000010 0.003621 0.000010 0.000221 0.000010 0.025036 0.000010 0.000010 0.000010 0.000010 0.000010 0.000010 0.025189 0.909073 0.000010 0.000010 0.000010 0.000010
0.000010 0.034153 0.005795 0.000010 0.004619 0.000010 0.000010 0.005834 0.002395 0.000010 0.000010 0.000010 0.001795 0.000010 0.004257 0.000010 0.012294 0.928729 0.000010 0.000010 0.000010 0.000010
0.000010 0.435939 0.000010 0.000010 0.000010 0.000010 0.000010 0.000010 0.000010 0.000010 0.000010 0.000010 0.000010 0.000010 0.000010 0.000010 0.014517 0.549354 0.000010 0.000010 0.000010 0.000010
0.000010 0.015013 0.000010 0.008889 0.000010 0.000010 0.000010 0.000010 0.000010 0.022336 0.000010 0.000010 0.021036 0.004685 0.038497 0.000010 0.112496 0.768634 0.005342 0.000010 0.001201 0.001762
0.000010 0.014579 0.000010 0.003968 0.000010 0.000010 0.000010 0.000010 0.004973 0.032172 0.000010 0.000010 0.036147 0.000010 0.034380 0.000010 0.092044 0.769714 0.011158 0.000010 0.000010 0.000745
0.000010 0.023358 0.000010 0.004673 0.000010 0.002699 0.000010 0.007464 0.000010 0.013401 0.000010 0.000010 0.021766 0.000010 0.013440 0.000010 0.028311 0.881083 0.000010 0.000018 0.000010 0.003676
0.000010 0.017683 0.000010 0.010293 0.003765 0.002530 0.000010 0.000010 0.000010 0.038196 0.000010 0.000010 0.031120 0.000010 0.042071 0.000010 0.070115 0.780988 0.003120 0.000010 0.000010 0.000010
0.000010 0.018555 0.000010 0.000010 0.000010 0.000010 0.000010 0.000010 0.000010 0.026409 0.001322 0.000010 0.007471 0.003305 0.010112 0.000010 0.094019 0.835028 0.000010 0.002552 0.001107 0.000010
0.003388 0.015821 0.012764 0.000010 0.000010 0.000010 0.000010 0.011110 0.000010 0.044257 0.000010 0.001063 0.035636 0.000010 0.027421 0.000010 0.112626 0.712742 0.006627 0.002569 0.013883 0.000010
0.000010 0.017996 0.006429 0.000010 0.000010 0.000010 0.000010 0.018939 0.000010 0.027093 0.000010 0.007117 0.010822 0.010815 0.011264 0.000010 0.116939 0.764295 0.000010 0.000010 0.004566 0.003625
0.000010 0.011338 0.000010 0.000010 0.003525 0.002875 0.004442 0.000010 0.000020 0.059827 0.000010 0.000010 0.039195 0.000010 0.033112 0.000010 0.093680 0.737869 0.007875 0.005041 0.000010 0.001111
0.000010 0.011476 0.000010 0.000010 0.000184 0.000010 0.004848 0.000955 0.006276 0.035248 0.003532 0.002149 0.022698 0.009228 0.026349 0.000010 0.098405 0.767230 0.000010 0.000010 0.000010 0.011341
0.000010 0.005333 0.006666 0.007683 0.000010 0.000010 0.000010 0.000010 0.000010 0.023006 0.000010 0.000010 0.024950 0.000010 0.033346 0.000010 0.093104 0.795815 0.007420 0.000010 0.000010 0.002557
0.000010 0.013557 0.004120 0.000010 0.002816 0.000010 0.010184 0.000010 0.000010 0.032776 0.000010 0.000297 0.019491 0.003097 0.017320 0.000010 0.122964 0.762183 0.004393 0.006713 0.000010 0.000010
0.000010 0.017052 0.013067 0.009820 0.000511 0.000010 0.000010 0.005394 0.004525 0.042754 0.005348 0.000013 0.031098 0.002647 0.009805 0.000010 0.058101 0.778039 0.000010 0.002571 0.015569 0.003635
0.000010 0.017732 0.000010 0.013895 0.005415 0.000010 0.021012 0.377088 0.004687 0.531177 0.000010 0.000010 0.000010 0.000010 0.000010 0.000010 0.013132 0.015732 0.000010 0.000010 0.000010 0.000010
0.000010 0.018872 0.000010 0.008319 0.000010 0.000010 0.010115 0.385873 0.000010 0.556706 0.000010 0.000010 0.000010 0.000010 0.000010 0.000010 0.019955 0.000010 0.000010 0.000010 0.000010 0.000010
0.000010 0.000010 0.000010 0.005694 0.000010 0.000010 0.010147 0.381903 0.000010 0.561008 0.000010 0.000010 0.002315 0.000010 0.006407 0.000010 0.016996 0.015391 0.000010 0.000010 0.000010 0.000010
0.000010 0.010871 0.000010 0.018357 0.000010 0.000010 0.000010 0.371026 0.000010 0.569291 0.000010 0.000010 0.003190 0.000010 0.000010 0.000010 0.012802 0.008997 0.000010 0.005326 0.000010 0.000010
0.000010 0.000010 0.003257 0.004640 0.000010 0.000010 0.000010 0.381217 0.012055 0.569707 0.000010 0.000010 0.000010 0.000010 0.000010 0.000010 0.000010 0.028964 0.000010 0.000010 0.000010 0.000010
0.000010 0.013319 0.000010 0.011456 0.000010 0.000010 0.008390 0.375505 0.000010 0.559917 0.000010 0.000010 0.000010 0.000010 0.000010 0.000010 0.000010 0.031252 0.000010 0.000010 0.000010 0.000010
0.000010 0.014197 0.000010 0.006843 0.000010 0.000010 0.024274 0.395854 0.000010 0.508944 0.000010 0.000010 0.000010 0.000010 0.000010 0.000010 0.022504 0.027234 0.000010 0.000010 0.000010 0.000010
0.000010 0.002555 0.000010 0.026016 0.000010 0.002839 0.014098 0.382354 0.007163 0.521511 0.000010 0.000010 0.004988 0.000010 0.000010 0.000010 0.000010 0.038346 0.000010 0.000010 0.000010 0.000010
0.000010 0.006472 0.000010 0.000010 0.000010 0.000010 0.000010 0.378538 0.024382 0.547861 0.000010 0.000010 0.000010 0.000010 0.000010 0.000010 0.027498 0.013945 0.000010 0.001154 0.000010 0.000010
0.000010 0.008739 0.000010 0.015409 0.000010 0.000010 0.015808 0.396567 0.004534 0.542591 0.000010 0.000010 0.000010 0.000010 0.000010 0.000010 0.000010 0.016204 0.000010 0.000010 0.000010 0.000010
0.000010 0.010609 0.000010 0.010540 0.009360 0.000010 0.019177 0.380289 0.000010 0.520634 0.000010 0.000010 0.000010 0.000010 0.000010 0.000010 0.000010 0.033764 0.000010 0.008597 0.006901 0.000010
0.000010 0.002332 0.000010 0.018666 0.000010 0.000010 0.000010 0.389368 0.009889 0.543075 0.000010 0.000010 0.000010 0.000010 0.000010 0.000010 0.000010 0.036510 0.000010 0.000010 0.000010 0.000010
0.000010 0.025036 0.000010 0.000010 0.000010 0.000010 0.017642 0.406741 0.000018 0.544105 0.000010 0.000010 0.000010 0.000010 0.000010 0.000010 0.004053 0.002254 0.000010 0.000010 0.000010 0.000010
0.000010 0.012375 0.000010 0.000010 0.000010 0.000010 0.004715 0.369288 0.003220 0.591769 0.000010 0.000010 0.000010 0.000010 0.000799 0.000010 0.011093 0.000010 0.000010 0.006452 0.000010 0.000159
0.000010 0.000010 0.000010 0.000010 0.000010 0.000010 0.007099 0.384689 0.012388 0.593365 0.000010 0.000010 0.000010 0.000010 0.000010 0.000010 0.000010 0.002289 0.000010 0.000010 0.000010 0.000010
0.000010 0.005904 0.000010 0.011525 0.000010 0.000010 0.012625 0.383173 0.001977 0.565798 0.000010 0.000010 0.000010 0.000010 0.000010 0.000010 0.018848 0.000010 0.000010 0.000010 0.000010 0.000010
0.000010 0.000195 0.000010 0.013898 0.000010 0.000010 0.020081 0.383655 0.000883 0.560367 0.000010 0.000010 0.000010 0.000010 0.000010 0.000010 0.016210 0.004570 0.000010 0.000010 0.000010 0.000010
0.000010 0.016683 0.000010 0.000010 0.000791 0.000010 0.036272 0.390239 0.000010 0.521433 0.000010 0.000010 0.004385 0.000010 0.000010 0.000010 0.000158 0.029419 0.000491 0.000010 0.000010 0.000010
0.000010 0.011930 0.000010 0.000010 0.000010 0.000010 0.024479 0.369386 0.009533 0.515286 0.000010 0.000010 0.000010 0.000010 0.000010 0.000010 0.000010 0.069226 0.000010 0.000010 0.000010 0.000010
0.000010 0.000010 0.000010 0.000010 0.000010 0.000010 0.013507 0.393342 0.021004 0.545657 0.000010 0.000010 0.000010 0.000010 0.000010 0.000010 0.000010 0.026320 0.000010 0.000010 0.000010 0.000010
0.384998 0.004863 0.000010 0.000010 0.002846 0.000010 0.006362 0.000010 0.000010 0.000010 0.220546 0.000010 0.000010 0.000010 0.000010 0.013901 0.007964 0.358380 0.000010 0.000010 0.000010 0.000010
0.443312 0.011192 0.000010 0.000010 0.000010 0.000010 0.000010 0.018950 0.000010 0.004785 0.183302 0.038291 0.000010 0.000010 0.000010 0.007397 0.000010 0.292631 0.000010 0.000010 0.000010 0.000010
0.361361 0.019253 0.000010 0.000010 0.002686 0.003084 0.002064 0.010801 0.000010 0.000010 0.241680 0.020153 0.017990 0.000010 0.000010 0.000010 0.007378 0.273990 0.000010 0.034740 0.000632 0.004107
0.461797 0.017520 0.000010 0.000010 0.000457 0.000010 0.001705 0.000010 0.000010 0.000010 0.199607 0.018342 0.000010 0.000010 0.000010 0.000010 0.000010 0.300421 0.000010 0.000010 0.000010 0.000010
0.456826 0.000010 0.000010 0.000010 0.000010 0.000010 0.004090 0.000010 0.002191 0.000010 0.202681 0.000010 0.000010 0.000010 0.000010 0.000010 0.012729 0.321323 0.000010 0.000010 0.000010 0.000010
0.422848 0.023653 0.000010 0.004577 0.000010 0.000010 0.000301 0.000010 0.000010 0.000010 0.213408 0.004531 0.000010 0.000010 0.000010 0.021823 0.000010 0.308719 0.000010 0.000010 0.000010 0.000010
0.455478 0.001795 0.014258 0.000010 0.000010 0.000010 0.003799 0.000010 0.010680 0.000010 0.180048 0.054005 0.000010 0.000010 0.000010 0.000010 0.003273 0.276534 0.000010 0.000010 0.000010 0.000010
0.355719 0.023285 0.008392 0.000010 0.000010 0.000010 0.009122 0.000010 0.000010 0.000010 0.177650 0.024098 0.004076 0.000010 0.001656 0.064324 0.002109 0.270769 0.000010 0.000396 0.050282 0.008043
0.365067 0.003830 0.052759 0.000010 0.012501 0.000010 0.000010 0.006330 0.000010 0.000010 0.161120 0.083826 0.008865 0.022705 0.007740 0.011206 0.009775 0.237340 0.000824 0.016042 0.000010 0.000010
0.380652 0.016389 0.000010 0.000010 0.000010 0.000010 0.000210 0.000010 0.000010 0.000010 0.215359 0.047658 0.000010 0.000010 0.000010 0.000010 0.000010 0.326572 0.000010 0.013009 0.000010 0.000010
0.408745 0.015833 0.000010 0.008642 0.002871 0.000010 0.000010 0.000010 0.000010 0.000010 0.198632 0.024874 0.004846 0.001825 0.000010 0.022991 0.000010 0.305841 0.000010 0.000010 0.000010 0.004793
0.444673 0.013876 0.000010 0.000010 0.000010 0.000010 0.000010 0.000010 0.006839 0.000010 0.184266 0.019841 0.000010 0.000010 0.000010 0.027283 0.000010 0.303072 0.000010 0.000010 0.000010 0.000010
0.409511 0.034379 0.000010 0.000010 0.007613 0.002426 0.010485 0.002473 0.003514 0.000010 0.181472 0.000010 0.000010 0.005194 0.000010 0.000010 0.000014 0.340519 0.000010 0.002301 0.000010 0.000010
0.465199 0.008913 0.000010 0.000010 0.000010 0.000010 0.002051 0.000010 0.000010 0.000010 0.167391 0.025580 0.000010 0.000010 0.000010 0.000010 0.000010 0.330706 0.000010 0.000010 0.000010 0.000010
0.421108 0.000010 0.000010 0.000010 0.000010 0.000010 0.005812 0.000010 0.000010 0.000010 0.215513 0.000010 0.000010 0.000010 0.000010 0.000010 0.000010 0.354540 0.000010 0.000010 0.000010 0.002856
0.463556 0.017262 0.000010 0.001343 0.000010 0.000010 0.009466 0.000010 0.000010 0.000010 0.196196 0.004141 0.000010 0.000010 0.000010 0.000010 0.003834 0.299999 0.000010 0.000010 0.000010 0.004073
0.416848 0.029901 0.000010 0.000010 0.000010 0.000010 0.000010 0.000010 0.010128 0.000010 0.202446 0.000010 0.000010 0.000010 0.000010 0.000010 0.000010 0.321025 0.005390 0.000010 0.014113 0.000010
0.391770 0.007726 0.002851 0.000010 0.022546 0.000010 0.007209 0.000010 0.000010 0.002369 0.214423 0.047407 0.000010 0.006915 0.000010 0.000726 0.000010 0.285358 0.000010 0.000010 0.010600 0.000010
0.389817 0.023043 0.000010 0.000010 0.000010 0.000010 0.000010 0.000010 0.000010 0.012184 0.216361 0.026321 0.002494 0.000010 0.011917 0.000010 0.000010 0.306074 0.000010 0.000010 0.000010 0.011661
0.388000 0.001567 0.000010 0.000010 0.000010 0.000010 0.003085 0.000010 0.000010 0.000010 0.199118 0.000010 0.000010 0.030420 0.000010 0.000010 0.008457 0.355805 0.000010 0.002268 0.000010 0.011151
0.088988 0.025638 0.000016 0.000728 0.004800 0.003046 0.000010 0.000010 0.009453 0.001300 0.401131 0.077971 0.000458 0.024887 0.005763 0.007096 0.000513 0.314045 0.004899 0.000010 0.024967 0.004270
0.065920 0.000010 0.006108 0.000010 0.000010 0.000010 0.000010 0.000010 0.000010 0.002468 0.442442 0.108907 0.000010 0.006047 0.000238 0.003628 0.000011 0.344079 0.016461 0.000010 0.000010 0.003592
0.104862 0.020236 0.024042 0.003320 0.020173 0.000010 0.002193 0.012201 0.002782 0.004381 0.380787 0.082383 0.003728 0.023378 0.010640 0.001874 0.000010 0.289409 0.000010 0.000010 0.011726 0.001847
0.046465 0.020216 0.025165 0.004571 0.000010 0.007422 0.000010 0.014181 0.000010 0.000010 0.314846 0.067995 0.000010 0.009304 0.000010 0.267611 0.010182 0.211942 0.000010 0.000010 0.000010 0.000010
0.066332 0.000010 0.027963 0.000010 0.000010 0.006291 0.010825 0.007902 0.000010 0.013088 0.432459 0.105357 0.000010 0.000010 0.000010 0.000010 0.000010 0.312648 0.000010 0.000010 0.002343 0.014682
0.093734 0.002433 0.032968 0.000010 0.002886 0.004694 0.000010 0.027926 0.007713 0.000010 0.391363 0.076126 0.008740 0.009716 0.000010 0.010297 0.000010 0.313408 0.000010 0.014673 0.000010 0.003252
0.099523 0.000010 0.000010 0.000010 0.004606 0.000010 0.000010 0.000010 0.000010 0.000010 0.414829 0.074334 0.001933 0.016193 0.008428 0.018235 0.000010 0.333587 0.008904 0.013009 0.006318 0.000010
0.099599 0.030343 0.010287 0.000010 0.000010 0.000154 0.000010 0.000010 0.000010 0.000010 0.459506 0.113413 0.000010 0.028982 0.000010 0.000010 0.000010 0.251056 0.000010 0.000010 0.000010 0.006531
0.048451 0.004932 0.003162 0.000010 0.007482 0.000359 0.000010 0.000010 0.000010 0.004975 0.466507 0.106242 0.000010 0.000012 0.000010 0.017971 0.000010 0.326013 0.000010 0.000010 0.000010 0.013794
0.049051 0.019639 0.000487 0.000010 0.009021 0.000010 0.007970 0.000010 0.000010 0.000010 0.462317 0.171144 0.007676 0.008457 0.000010 0.000010 0.000010 0.260602 0.000010 0.003527 0.000010 0.000010
0.093073 0.021164 0.000010 0.000010 0.003513 0.003821 0.000010 0.000010 0.001405 0.000010 0.424447 0.114914 0.000010 0.000010 0.000010 0.004005 0.000010 0.290163 0.000010 0.000010 0.037535 0.005850
0.108196 0.015475 0.000010 0.000010 0.028327 0.000014 0.000010 0.000010 0.000010 0.000010 0.395002 0.105079 0.000010 0.014540 0.000010 0.000010 0.000010 0.323985 0.000010 0.000010 0.009251 0.000010
0.047062 0.011479 0.000010 0.000010 0.000438 0.003074 0.000010 0.006733 0.000010 0.000010 0.422976 0.171009 0.000010 0.011752 0.000010 0.010072 0.000010 0.314943 0.000010 0.000010 0.000010 0.000353
0.073873 0.008816 0.000010 0.000010 0.003300 0.000016 0.000010 0.013701 0.000010 0.005654 0.415002 0.160586 0.000010 0.000010 0.000010 0.000010 0.000010 0.318911 0.000010 0.000020 0.000010 0.000010
0.067902 0.000787 0.001448 0.000010 0.008674 0.000010 0.000010 0.000010 0.000010 0.013178 0.440345 0.100065 0.000010 0.000010 0.000010 0.000010 0.000010 0.294513 0.008751 0.000010 0.053193 0.011034
0.087130 0.010128 0.000010 0.000010 0.000010 0.000010 0.000010 0.015528 0.000010 0.014223 0.420794 0.095996 0.000010 0.000010 0.000010 0.000010 0.000010 0.356052 0.000010 0.000010 0.000010 0.000010
0.062079 0.019403 0.035170 0.000010 0.002635 0.000010 0.000010 0.000010 0.000010 0.008388 0.442070 0.101682 0.000010 0.000010 0.000010 0.000010 0.000010 0.301629 0.003385 0.000010 0.010482 0.012966
0.050895 0.011998 0.000010 0.000010 0.012585 0.001033 0.000010 0.000010 0.004380 0.000010 0.434355 0.105732 0.000010 0.000010 0.000010 0.000010 0.000010 0.286114 0.000010 0.000010 0.077515 0.015272
0.049546 0.009164 0.041515 0.002350 0.007398 0.005323 0.000010 0.014630 0.000010 0.000010 0.320262 0.091522 0.003111 0.029918 0.014748 0.114547 0.002239 0.216231 0.001857 0.000498 0.071653 0.003456
0.109197 0.019651 0.040062 0.000010 0.000010 0.002941 0.000010 0.019074 0.003302 0.000010 0.402969 0.127499 0.000010 0.000010 0.000010 0.000010 0.000010 0.275175 0.000010 0.000010 0.000010 0.000010
0.045940 0.005597 0.320049 0.000010 0.012185 0.004063 0.000010 0.027540 0.000010 0.024975 0.128877 0.007687 0.003125 0.000010 0.000010 0.037853 0.000010 0.306101 0.000010 0.000010 0.062618 0.013311
0.026665 0.016060 0.331889 0.000010 0.020367 0.000052 0.000010 0.000010 0.000010 0.051227 0.146068 0.017846 0.000010 0.012155 0.007518 0.038990 0.022985 0.254649 0.007665 0.000010 0.041405 0.004400
0.000010 0.010164 0.288053 0.000010 0.006924 0.000010 0.000010 0.000013 0.009555 0.023729 0.071941 0.030625 0.000627 0.016216 0.016758 0.003562 0.000010 0.419575 0.009310 0.013167 0.078989 0.000742
0.000010 0.015106 0.274399 0.000010 0.009099 0.000010 0.002708 0.001510 0.000010 0.000010 0.123557 0.032733 0.011765 0.046340 0.017482 0.009061 0.000010 0.363401 0.027608 0.006066 0.051849 0.007256
0.011820 0.016403 0.318553 0.000743 0.025458 0.000010 0.000010 0.013896 0.000010 0.034421 0.085609 0.000010 0.000010 0.025508 0.016770 0.000010 0.000010 0.321349 0.010429 0.000010 0.117727 0.001235
0.034357 0.014386 0.356369 0.009106 0.005827 0.000010 0.000010 0.000010 0.000010 0.000010 0.120754 0.031092 0.003120 0.028144 0.000010 0.000010 0.000010 0.268179 0.030602 0.010756 0.087219 0.000010
0.030283 0.000010 0.353664 0.000010 0.009415 0.000010 0.000010 0.000010 0.008312 0.026555 0.091433 0.018767 0.000010 0.051498 0.008847 0.010355 0.000010 0.291614 0.001619 0.046471 0.051087 0.000010
0.000010 0.009438 0.330319 0.000179 0.001303 0.000010 0.008213 0.000010 0.002740 0.000010 0.118453 0.000010 0.010154 0.014321 0.008208 0.000519 0.015708 0.328286 0.039484 0.014845 0.097771 0.000010
0.042970 0.015561 0.258425 0.000010 0.027781 0.011294 0.000010 0.000010 0.013417 0.000010 0.122629 0.031320 0.004008 0.024227 0.000010 0.000010 0.013839 0.359316 0.000010 0.018542 0.054953 0.001647
0.055445 0.018328 0.281584 0.000010 0.009697 0.000010 0.000010 0.000010 0.000010 0.000010 0.098873 0.014797 0.017961 0.014696 0.020044 0.000010 0.003366 0.382686 0.014428 0.018693 0.049323 0.000010
0.025430 0.003814 0.318507 0.000010 0.005956 0.000015 0.005549 0.000010 0.004180 0.003802 0.103475 0.021426 0.012679 0.018208 0.017314 0.032571 0.000010 0.341272 0.016937 0.006395 0.049499 0.012941
0.038219 0.011667 0.319150 0.004290 0.020033 0.003712 0.000010 0.000010 0.000010 0.012090 0.114657 0.000010 0.014418 0.019462 0.010641 0.011480 0.018665 0.297620 0.014559 0.009208 0.064840 0.015249
0.000010 0.001098 0.276590 0.000010 0.023217 0.000010 0.000010 0.005299 0.031987 0.000010 0.099498 0.012973 0.000010 0.039184 0.000079 0.012684 0.026635 0.308982 0.010319 0.038939 0.090420 0.022034
0.030946 0.006236 0.301806 0.000010 0.023974 0.009565 0.007841 0.000010 0.000010 0.000010 0.112380 0.011493 0.011011 0.031317 0.018108 0.011715 0.000010 0.319398 0.000010 0.025541 0.078599 0.000010
0.023289 0.000010 0.307952 0.000010 0.010172 0.004500 0.000010 0.000010 0.000010 0.036665 0.111286 0.020772 0.000010 0.037034 0.030109 0.008678 0.011163 0.322152 0.017018 0.004893 0.037218 0.017039
0.005546 0.004935 0.284459 0.000010 0.035204 0.000010 0.000010 0.009080 0.008873 0.000010 0.107976 0.058318 0.005721 0.000010 0.014343 0.030886 0.026964 0.303552 0.013308 0.000010 0.090766 0.000010
0.004072 0.007708 0.273344 0.000010 0.000010 0.000010 0.000010 0.000010 0.005182 0.031688 0.086839 0.035971 0.009809 0.015470 0.016484 0.000010 0.037994 0.314910 0.011885 0.026901 0.104074 0.017609
0.000010 0.000010 0.377561 0.000266 0.000010 0.000619 0.005167 0.000010 0.008088 0.000010 0.091071 0.016469 0.011033 0.023407 0.002922 0.000010 0.004429 0.322964 0.033878 0.006001 0.081960 0.014106
0.002470 0.000010 0.328300 0.000010 0.003921 0.000010 0.000010 0.000010 0.000013 0.000010 0.095608 0.033441 0.008176 0.027258 0.006052 0.000010 0.000010 0.363592 0.026487 0.011934 0.092658 0.000010
0.047352 0.000010 0.308996 0.000010 0.017556 0.002262 0.002469 0.000010 0.000010 0.029979 0.097595 0.027368 0.001809 0.055965 0.022190 0.027742 0.000010 0.275656 0.000010 0.026832 0.056159 0.000010
0.000010 0.007544 0.000010 0.023260 0.000010 0.000010 0.106610 0.167163 0.000754 0.661229 0.000010 0.000010 0.000010 0.000010 0.000010 0.000010 0.002818 0.030479 0.000010 0.000010 0.000011 0.000010
0.000010 0.007050 0.000010 0.001477 0.000010 0.000010 0.114188 0.137150 0.024417 0.711900 0.000010 0.000010 0.000010 0.000010 0.000010 0.000010 0.003667 0.000010 0.000010 0.000010 0.000010 0.000010
0.000010 0.000010 0.000010 0.021901 0.000010 0.000010 0.108475 0.160124 0.003204 0.703912 0.000010 0.000010 0.000010 0.000010 0.000010 0.000010 0.002225 0.000010 0.000010 0.000010 0.000010 0.000010
0.000010 0.003117 0.000010 0.023926 0.000010 0.000010 0.098331 0.134676 0.000010 0.739779 0.000010 0.000010 0.000010 0.000010 0.000010 0.000010 0.000010 0.000010 0.000010 0.000010 0.000010 0.000010
0.000010 0.000010 0.000010 0.011359 0.000010 0.000010 0.135203 0.152262 0.000010 0.700614 0.000010 0.000010 0.000010 0.000010 0.000391 0.000010 0.000010 0.000010 0.000010 0.000010 0.000010 0.000010
0.000010 0.001921 0.000010 0.022750 0.000010 0.000010 0.131834 0.161793 0.007491 0.663420 0.000010 0.000010 0.003122 0.000010 0.006870 0.000010 0.000671 0.000010 0.000010 0.000010 0.000010 0.000010
0.000010 0.000291 0.000010 0.026200 0.000010 0.000010 0.122979 0.156220 0.000010 0.691847 0.000010 0.002302 0.000010 0.000010 0.000010 0.000010 0.000010 0.000010 0.000010 0.000010 0.000010 0.000010
0.000010 0.000010 0.000010 0.040373 0.000010 0.000010 0.066944 0.160655 0.009807 0.708270 0.000010 0.000010 0.000010 0.000010 0.000010 0.000010 0.012555 0.001245 0.000010 0.000010 0.000010 0.000010
0.000010 0.000010 0.000010 0.025944 0.000010 0.000010 0.064625 0.183560 0.014953 0.710748 0.000010 0.000010 0.000010 0.000010 0.000010 0.000010 0.000010 0.000010 0.000010 0.000010 0.000010 0.000010
0.000010 0.000010 0.000010 0.020450 0.000010 0.000010 0.127652 0.149744 0.016560 0.685425 0.000010 0.000010 0.000010 0.000010 0.000010 0.000010 0.000010 0.000010 0.000010 0.000010 0.000010 0.000010
0.000010 0.000015 0.000010 0.039273 0.000010 0.000010 0.114389 0.139932 0.002313 0.703919 0.000010 0.000010 0.000010 0.000010 0.000010 0.000010 0.000010 0.000010 0.000010 0.000010 0.000010 0.000010
0.000010 0.000010 0.000010 0.016311 0.000010 0.000010 0.142626 0.150201 0.000010 0.688642 0.000010 0.000010 0.000010 0.000010 0.002050 0.000010 0.000010 0.000010 0.000010 0.000010 0.000010 0.000010
0.000010 0.000014 0.000010 0.017841 0.000010 0.000010 0.085185 0.173863 0.021807 0.687680 0.000010 0.000010 0.003737 0.000010 0.000010 0.000010 0.000010 0.009732 0.000010 0.000010 0.000010 0.000010
0.000010 0.007049 0.000010 0.001340 0.000010 0.000010 0.112759 0.155211 0.000010 0.720088 0.000010 0.000010 0.003393 0.000010 0.000010 0.000010 0.000010 0.000010 0.000010 0.000010 0.000010 0.000010
0.000010 0.000010 0.000010 0.012083 0.000010 0.000010 0.137354 0.146188 0.000010 0.693902 0.000010 0.000010 0.000010 0.000010 0.000010 0.000010 0.010303 0.000010 0.000010 0.000010 0.000010 0.000010
0.000010 0.000010 0.000010 0.033173 0.000010 0.002781 0.080276 0.145181 0.021195 0.717234 0.000010 0.000010 0.000010 0.000010 0.000010 0.000010 0.000010 0.000010 0.000010 0.000010 0.000010 0.000010
0.000010 0.000010 0.000010 0.023158 0.000010 0.000010 0.087620 0.125788 0.003440 0.759824 0.000010 0.000010 0.000010 0.000010 0.000010 0.000010 0.000010 0.000010 0.000010 0.000010 0.000010 0.000010
0.000010 0.008561 0.000010 0.000528 0.000010 0.031697 0.000010 0.000010 0.000010 0.000010 0.000010 0.000010 0.000010 0.000010 0.000010 0.000010 0.185691 0.773355 0.000010 0.000010 0.000010 0.000010
0.000010 0.000010 0.000683 0.000010 0.000010 0.043001 0.000010 0.008363 0.000010 0.000010 0.002889 0.000010 0.000010 0.000010 0.000010 0.000010 0.207726 0.732379 0.000010 0.000010 0.000010 0.004810
0.000010 0.021430 0.000010 0.000010 0.000010 0.039312 0.000010 0.000010 0.000010 0.000010 0.000010 0.000010 0.000010 0.000010 0.000010 0.000010 0.185167 0.753911 0.000010 0.000010 0.000010 0.000010
0.000010 0.000010 0.000010 0.000010 0.000010 0.053905 0.000010 0.000010 0.000010 0.000010 0.000010 0.000010 0.000010 0.000010 0.000010 0.000010 0.191572 0.754333 0.000010 0.000010 0.000010 0.000010
0.004559 0.006646 0.015658 0.000010 0.000010 0.052369 0.000507 0.000013 0.002411 0.000010 0.001728 0.000010 0.003305 0.000010 0.000010 0.000010 0.194810 0.712110 0.000010 0.000010 0.005784 0.000010
0.000010 0.000010 0.000010 0.000010 0.000010 0.130106 0.000010 0.000010 0.006968 0.008430 0.000010 0.000010 0.000010 0.000010 0.000010 0.000010 0.560350 0.293558 0.000010 0.000010 0.000428 0.000010
0.000010 0.000010 0.020120 0.000010 0.000010 0.067077 0.000010 0.000010 0.000010 0.000010 0.003424 0.000010 0.000034 0.000010 0.002679 0.000010 0.338074 0.099593 0.000010 0.027430 0.441439 0.000010
0.000010 0.000010 0.019538 0.000010 0.000010 0.067917 0.000010 0.000010 0.000010 0.000010 0.000012 0.000010 0.000010 0.000010 0.000010 0.000010 0.337020 0.099764 0.000010 0.030566 0.445032 0.000010
0.000010 0.000010 0.016082 0.000010 0.000010 0.067623 0.000010 0.000010 0.000010 0.000010 0.000010 0.000010 0.000010 0.000010 0.000010 0.000010 0.339670 0.098845 0.000010 0.033864 0.443757 0.000010
0.000010 0.000010 0.432106 0.000010 0.001561 0.027436 0.000010 0.000010 0.000010 0.018765 0.023547 0.000010 0.000010 0.014703 0.000010 0.013630 0.167984 0.295770 0.004379 0.000010 0.000010 0.000010
0.000010 0.000010 0.433965 0.000010 0.002914 0.028186 0.000010 0.000010 0.000010 0.019761 0.023667 0.000010 0.000010 0.012317 0.000010 0.013341 0.165490 0.296498 0.003739 0.000010 0.000010 0.000010
0.000010 0.002760 0.000010 0.000010 0.000010 0.044337 0.000010 0.000011 0.001541 0.013349 0.000010 0.004904 0.000010 0.000010 0.000010 0.000010 0.302102 0.630856 0.000010 0.000010 0.000010 0.000010
0.000010 0.014230 0.270650 0.000010 0.015138 0.063151 0.000010 0.000010 0.000764 0.000010 0.000010 0.012553 0.000010 0.019166 0.000010 0.005426 0.198126 0.344459 0.009203 0.013517 0.029667 0.003869
0.007937 0.013653 0.011941 0.006848 0.000010 0.080811 0.000010 0.008876 0.000010 0.039134 0.046159 0.000010 0.001823 0.000043 0.005603 0.001241 0.396091 0.369079 0.007970 0.000010 0.000010 0.002730
0.000010 0.003735 0.000010 0.000010 0.000010 0.045858 0.000010 0.000010 0.000648 0.000010 0.000010 0.000010 0.000010 0.000010 0.000010 0.001566 0.278320 0.669712 0.000010 0.000010 0.000010 0.000010
0.000010 0.000010 0.000010 0.003328 0.000010 0.052089 0.000010 0.000010 0.000010 0.000010 0.000010 0.000010 0.000010 0.000010 0.000010 0.002943 0.272993 0.666711 0.001776 0.000010 0.000010 0.000010
0.004886 0.008692 0.000010 0.000010 0.000010 0.028755 0.000010 0.000010 0.000010 0.004365 0.000010 0.000010 0.000010 0.000010 0.001388 0.000010 0.190893 0.759016 0.000010 0.000010 0.001786 0.000089
0.000010 0.013865 0.000010 0.000010 0.000010 0.020402 0.000010 0.000010 0.000012 0.000010 0.000010 0.000010 0.000010 0.000010 0.000010 0.000010 0.185681 0.779869 0.000010 0.000010 0.000010 0.000010
0.000010 0.020261 0.000010 0.000010 0.000010 0.034534 0.000010 0.000010 0.000010 0.000010 0.000010 0.000010 0.000010 0.000010 0.003308 0.000010 0.260271 0.681457 0.000010 0.000010 0.000010 0.000010
0.000010 0.006161 0.000010 0.000010 0.000010 0.053659 0.000010 0.000010 0.000010 0.000010 0.000010 0.000010 0.000010 0.000010 0.004831 0.000010 0.307131 0.628047 0.000010 0.000010 0.000010 0.000010
0.000010 0.000010 0.000010 0.000010 0.000010 0.999789 0.000010 0.000010 0.000010 0.000010 0.000010 0.000010 0.000010 0.000011 0.000010 0.000010 0.000010 0.000010 0.000010 0.000010 0.000010 0.000010
0.000016 0.000010 0.000010 0.000010 0.000010 0.999778 0.000010 0.000010 0.000010 0.000010 0.000010 0.000016 0.000010 0.000010 0.000010 0.000010 0.000010 0.000010 0.000010 0.000010 0.000010 0.000010
0.000010 0.000010 0.000016 0.000010 0.000010 0.999775 0.000010 0.000010 0.000010 0.000010 0.000010 0.000019 0.000010 0.000010 0.000010 0.000010 0.000010 0.000010 0.000010 0.000010 0.000010 0.000010
0.000010 0.000010 0.000010 0.000010 0.000010 0.999790 0.000010 0.000010 0.000010 0.000010 0.000010 0.000010 0.000010 0.000010 0.000010 0.000010 0.000010 0.000010 0.000010 0.000010 0.000010 0.000010
0.000010 0.000010 0.000010 0.000010 0.000010 0.999780 0.000010 0.000010 0.000010 0.000010 0.000015 0.000010 0.000010 0.000014 0.000010 0.000010 0.000010 0.000010 0.000010 0.000010 0.000010 0.000010
0.000010 0.000010 0.000010 0.000010 0.000010 0.999788 0.000010 0.000010 0.000010 0.000010 0.000012 0.000010 0.000010 0.000010 0.000010 0.000010 0.000010 0.000010 0.000010 0.000010 0.000010 0.000010
0.000010 0.000010 0.000010 0.000010 0.000013 0.999777 0.000012 0.000010 0.000010 0.000010 0.000010 0.000010 0.000010 0.000010 0.000010 0.000010 0.000018 0.000010 0.000010 0.000010 0.000010 0.000010
0.000010 0.000018 0.000010 0.000010 0.000014 0.999778 0.000010 0.000010 0.000010 0.000010 0.000010 0.000010 0.000010 0.000010 0.000010 0.000010 0.000010 0.000010 0.000010 0.000010 0.000010 0.000010
0.000010 0.000010 0.000010 0.000010 0.000010 0.999780 0.000010 0.000010 0.000010 0.000010 0.000010 0.000020 0.000010 0.000010 0.000010 0.000010 0.000010 0.000010 0.000010 0.000010 0.000010 0.000010
0.000010 0.000010 0.000010 0.000010 0.000010 0.999790 0.000010 0.000010 0.000010 0.000010 0.000010 0.000010 0.000010 0.000010 0.000010 0.000010 0.000010 0.000010 0.000010 0.000010 0.000010 0.000010
0.000010 0.000015 0.000010 0.000010 0.000010 0.999785 0.000010 0.000010 0.000010 0.000010 0.000010 0.000010 0.000010 0.000010 0.000010 0.000010 0.000010 0.000010 0.000010 0.000010 0.000010 0.000010
0.000010 0.000013 0.000010 0.000010 0.000010 0.999787 0.000010 0.000010 0.000010 0.000010 0.000010 0.000010 0.000010 0.000010 0.000010 0.000010 0.000010 0.000010 0.000010 0.000010 0.000010 0.000010
0.000010 0.000010 0.000010 0.000010 0.000010 0.999781 0.000010 0.000010 0.000010 0.000010 0.000010 0.000010 0.000019 0.000010 0.000010 0.000010 0.000010 0.000010 0.000010 0.000010 0.000010 0.000010
0.000010 0.000010 0.000010 0.000010 0.000010 0.999790 0.000010 0.000010 0.000010 0.000010 0.000010 0.000010 0.000010 0.000010 0.000010 0.000010 0.000010 0.000010 0.000010 0.000010 0.000010 0.000010
0.000010 0.000012 0.000010 0.000010 0.000010 0.999771 0.000010 0.000010 0.000010 0.000010 0.000019 0.000010 0.000010 0.000010 0.000010 0.000010 0.000017 0.000010 0.000010 0.000010 0.000010 0.000010
0.000010 0.000010 0.401521 0.003774 0.026073 0.514877 0.000010 0.000010 0.000010 0.000010 0.000010 0.000010 0.004588 0.000010 0.005305 0.000010 0.000010 0.000010 0.000010 0.003831 0.025943 0.013957
0.000010 0.000010 0.000010 0.000010 0.000010 0.591760 0.000010 0.000010 0.000010 0.000010 0.000010 0.000010 0.000010 0.000010 0.000010 0.000010 0.408040 0.000010 0.000010 0.000010 0.000010 0.000010
0.000010 0.000010 0.000010 0.000010 0.000010 0.420605 0.000010 0.010246 0.000010 0.008287 0.000010 0.000010 0.000105 0.000010 0.005622 0.000010 0.337725 0.217260 0.000010 0.000010 0.000010 0.000010
0.000010 0.000010 0.000010 0.000010 0.000010 0.999786 0.000010 0.000010 0.000010 0.000010 0.000010 0.000010 0.000010 0.000010 0.000010 0.000010 0.000014 0.000010 0.000010 0.000010 0.000010 0.000010
0.000010 0.000010 0.000010 0.000010 0.000010 0.999790 0.000010 0.000010 0.000010 0.000010 0.000010 0.000010 0.000010 0.000010 0.000010 0.000010 0.000010 0.000010 0.000010 0.000010 0.000010 0.000010
0.000010 0.011882 0.000010 0.001359 0.000010 0.000010 0.000010 0.000010 0.000010 0.000010 0.000010 0.000010 0.000010 0.000010 0.000010 0.000010 0.843116 0.111466 0.000010 0.000010 0.000010 0.032007
0.000010 0.007253 0.000010 0.000010 0.000010 0.000010 0.000010 0.000010 0.000010 0.000010 0.000010 0.000010 0.000010 0.000010 0.000010 0.000010 0.992547 0.000010 0.000010 0.000010 0.000010 0.000010
0.000010 0.010925 0.000010 0.000010 0.000010 0.000010 0.000010 0.000010 0.000010 0.000010 0.000010 0.000010 0.000010 0.000010 0.000010 0.000010 0.822962 0.165923 0.000010 0.000010 0.000010 0.000010
0.000010 0.000010 0.000010 0.000010 0.000010 0.000010 0.000010 0.000010 0.000010 0.000010 0.000010 0.000010 0.000010 0.000010 0.000010 0.000010 0.989864 0.009936 0.000010 0.000010 0.000010 0.000010
0.000010 0.010329 0.000010 0.000010 0.000010 0.000010 0.000010 0.000010 0.000010 0.000010 0.000010 0.000010 0.000010 0.000010 0.000010 0.000010 0.890181 0.099300 0.000010 0.000010 0.000010 0.000010
0.000010 0.000010 0.000010 0.000010 0.000010 0.000010 0.000010 0.000010 0.000010 0.000010 0.000010 0.000010 0.000010 0.000010 0.000010 0.000010 0.999790 0.000010 0.000010 0.000010 0.000010 0.000010
0.000010 0.007737 0.000010 0.000010 0.000010 0.000011 0.000010 0.000010 0.000010 0.000010 0.000010 0.000010 0.000010 0.000010 0.000010 0.000010 0.961052 0.031020 0.000010 0.000010 0.000010 0.000010
0.000010 0.020040 0.000010 0.000010 0.000010 0.000010 0.000010 0.000010 0.000010 0.000010 0.000010 0.000010 0.000010 0.000010 0.000010 0.000010 0.884992 0.094777 0.000010 0.000010 0.000010 0.000010
0.000010 0.020482 0.000010 0.000010 0.000010 0.000010 0.000010 0.000010 0.000010 0.000010 0.000010 0.000010 0.000010 0.000010 0.000010 0.000010 0.979318 0.000010 0.000010 0.000010 0.000010 0.000010
0.000010 0.010859 0.000010 0.000010 0.000010 0.000010 0.000010 0.000010 0.000010 0.000010 0.000010 0.000010 0.000010 0.000010 0.000010 0.000010 0.886850 0.102101 0.000010 0.000010 0.000010 0.000010
0.000010 0.000010 0.000010 0.000010 0.000010 0.000010 0.000010 0.000010 0.000010 0.000010 0.000010 0.000010 0.000010 0.000010 0.000010 0.000010 0.824429 0.175371 0.000010 0.000010 0.000010 0.000010
0.000010 0.000010 0.000010 0.000010 0.000010 0.000010 0.000010 0.000010 0.000010 0.000010 0.000010 0.000010 0.000010 0.000010 0.000010 0.000010 0.999790 0.000010 0.000010 0.000010 0.000010 0.000010
0.000010 0.013063 0.000010 0.000010 0.000010 0.017372 0.000010 0.000010 0.000010 0.000010 0.000010 0.000010 0.000010 0.000010 0.000010 0.000010 0.969375 0.000010 0.000010 0.000010 0.000010 0.000010
0.000010 0.000010 0.000010 0.000010 0.000010 0.040799 0.000010 0.000010 0.000010 0.000010 0.000010 0.000010 0.000010 0.000010 0.000010 0.000010 0.959001 0.000010 0.000010 0.000010 0.000010 0.000010
0.000010 0.000010 0.000010 0.000010 0.000010 0.011022 0.000010 0.000010 0.000010 0.000010 0.000010 0.000010 0.000010 0.000010 0.000010 0.000010 0.988778 0.000010 0.000010 0.000010 0.000010 0.000010
0.000010 0.000010 0.000010 0.000010 0.000010 0.012904 0.000010 0.000010 0.000010 0.000010 0.000010 0.000010 0.000010 0.000010 0.000010 0.000010 0.986896 0.000010 0.000010 0.000010 0.000010 0.000010
0.000010 0.000010 0.000010 0.000010 0.000010 0.005259 0.000010 0.000010 0.000010 0.000010 0.000010 0.000010 0.000010 0.000010 0.000010 0.000010 0.994541 0.000010 0.000010 0.000010 0.000010 0.000010
0.000010 0.000010 0.000010 0.000010 0.000010 0.001398 0.000010 0.000010 0.000010 0.000010 0.000010 0.000010 0.000010 0.000010 0.000010 0.000010 0.998402 0.000010 0.000010 0.000010 0.000010 0.000010
0.000010 0.000010 0.000010 0.007038 0.000010 0.257165 0.002537 0.000010 0.000010 0.000010 0.000010 0.000010 0.005502 0.000010 0.000010 0.000010 0.727588 0.000010 0.000010 0.000010 0.000010 0.000010
0.000010 0.000010 0.000010 0.000093 0.000010 0.248816 0.000010 0.000010 0.002974 0.000010 0.000010 0.000010 0.007893 0.000010 0.000010 0.000010 0.740055 0.000010 0.000010 0.000010 0.000010 0.000010
0.000010 0.000010 0.000010 0.000010 0.000010 0.231004 0.000250 0.000010 0.000010 0.000010 0.000010 0.000010 0.007803 0.000010 0.000010 0.000010 0.760762 0.000010 0.000010 0.000010 0.000010 0.000010
0.000010 0.000010 0.000010 0.000011 0.000010 0.236440 0.000010 0.000010 0.000199 0.005200 0.000010 0.000010 0.000010 0.000010 0.000010 0.000010 0.757981 0.000010 0.000010 0.000010 0.000010 0.000010
0.000010 0.000010 0.000010 0.001316 0.000010 0.266649 0.000010 0.000010 0.005201 0.000010 0.000010 0.000010 0.000010 0.000010 0.000010 0.000010 0.726653 0.000010 0.000010 0.000010 0.000010 0.000010
0.000010 0.000010 0.000010 0.001510 0.000010 0.251776 0.000337 0.000010 0.000010 0.000010 0.000010 0.000010 0.000010 0.000010 0.000010 0.000010 0.746197 0.000010 0.000010 0.000010 0.000010 0.000010
0.000010 0.000010 0.000010 0.000010 0.000010 0.232343 0.000010 0.000010 0.005858 0.000010 0.000010 0.000010 0.000010 0.000010 0.000010 0.000010 0.761608 0.000010 0.000010 0.000010 0.000010 0.000010
0.000010 0.000012 0.000010 0.000010 0.000010 0.195912 0.000010 0.000010 0.007103 0.000010 0.000010 0.000010 0.002889 0.000010 0.000010 0.000010 0.583473 0.210451 0.000010 0.000010 0.000010 0.000010
0.000010 0.021686 0.000010 0.000350 0.000010 0.121424 0.000010 0.002528 0.000010 0.002083 0.000010 0.002586 0.003075 0.001458 0.000010 0.000010 0.451840 0.389166 0.000010 0.000010 0.003695 0.000010
0.000010 0.007531 0.000010 0.006315 0.000010 0.174699 0.000010 0.000010 0.000010 0.021762 0.000010 0.000010 0.000010 0.000010 0.002334 0.000010 0.655048 0.132159 0.000010 0.000011 0.000010 0.000010
0.000010 0.002515 0.000010 0.000010 0.000010 0.173086 0.000010 0.000010 0.000010 0.013822 0.000230 0.000018 0.000010 0.000010 0.018464 0.000010 0.572069 0.219655 0.000010 0.000010 0.000010 0.000010
0.000010 0.013049 0.000010 0.000010 0.000010 0.182256 0.000010 0.000010 0.000010 0.000010 0.000010 0.000010 0.000010 0.000010 0.000010 0.000010 0.804505 0.000010 0.000010 0.000010 0.000010 0.000010
0.000010 0.014009 0.000010 0.000010 0.000010 0.184716 0.000010 0.000010 0.000010 0.000010 0.000010 0.000010 0.000010 0.000010 0.000010 0.000010 0.801084 0.000010 0.000010 0.000010 0.000010 0.000010
0.000010 0.003545 0.000010 0.000010 0.000903 0.160258 0.000010 0.000010 0.000010 0.004473 0.000010 0.000010 0.004476 0.000012 0.010780 0.000010 0.620730 0.194693 0.000010 0.000010 0.000010 0.000010
0.000010 0.004627 0.000010 0.000010 0.000010 0.197647 0.000010 0.007404 0.001097 0.026449 0.000010 0.000010 0.000010 0.000010 0.004643 0.000010 0.646494 0.111498 0.000010 0.000010 0.000010 0.000010
0.000010 0.001278 0.000010 0.000010 0.000010 0.173307 0.000010 0.000010 0.004129 0.016378 0.000010 0.000010 0.000010 0.000010 0.000165 0.000010 0.626536 0.178057 0.000010 0.000010 0.000010 0.000010
0.000010 0.028025 0.000010 0.000010 0.000010 0.000010 0.000010 0.000010 0.000010 0.000010 0.000010 0.000010 0.000010 0.000010 0.000010 0.000010 0.029184 0.942601 0.000010 0.000010 0.000010 0.000010
0.000010 0.028139 0.000010 0.000010 0.000010 0.000010 0.000010 0.000010 0.000010 0.000010 0.000010 0.000010 0.000010 0.000010 0.000010 0.000010 0.028571 0.943099 0.000010 0.000010 0.000010 0.000010
0.000010 0.037932 0.000010 0.000010 0.000010 0.000010 0.000010 0.004912 0.000010 0.000010 0.000010 0.000010 0.000010 0.000010 0.000010 0.000010 0.077069 0.879907 0.000010 0.000010 0.000010 0.000010
0.000010 0.009717 0.011451 0.000010 0.009343 0.005046 0.000010 0.000010 0.000010 0.000010 0.005883 0.000010 0.008005 0.034863 0.000010 0.001419 0.027301 0.828173 0.052360 0.000010 0.000010 0.006338
0.000010 0.022920 0.000010 0.000010 0.000010 0.000010 0.000010 0.000010 0.000010 0.000010 0.000010 0.000010 0.000010 0.000010 0.000010 0.000010 0.000010 0.976880 0.000010 0.000010 0.000010 0.000010
0.000010 0.027941 0.000010 0.000010 0.000010 0.000010 0.000010 0.000453 0.000010 0.000010 0.000010 0.000010 0.000010 0.000010 0.000010 0.000010 0.066013 0.905412 0.000010 0.000010 0.000010 0.000010
0.003786 0.009174 0.000010 0.000010 0.000010 0.001631 0.000010 0.016872 0.000010 0.002340 0.006642 0.000010 0.000010 0.000010 0.008843 0.000589 0.031763 0.832087 0.076635 0.005484 0.003782 0.000291
0.000010 0.009640 0.012189 0.000010 0.010056 0.004632 0.000010 0.000010 0.000010 0.000010 0.006036 0.000010 0.008030 0.036803 0.000010 0.000010 0.026476 0.829272 0.051162 0.000010 0.000010 0.005594
0.000010 0.016127 0.000010 0.000010 0.000010 0.000010 0.000010 0.000010 0.000010 0.000010 0.000010 0.000010 0.000010 0.000010 0.000010 0.000010 0.010700 0.972983 0.000010 0.000010 0.000010 0.000010
0.000010 0.021712 0.000010 0.000010 0.000010 0.003435 0.000010 0.000010 0.000010 0.002361 0.000010 0.000010 0.000010 0.000010 0.000010 0.000010 0.034342 0.937980 0.000010 0.000010 0.000010 0.000010
0.000010 0.017415 0.000010 0.000010 0.000010 0.000010 0.000039 0.004888 0.000010 0.000010 0.000010 0.000010 0.000010 0.000010 0.000010 0.000010 0.053011 0.924477 0.000010 0.000010 0.000010 0.000010
0.000010 0.031522 0.000010 0.000010 0.000010 0.001815 0.000010 0.003556 0.000010 0.006600 0.000010 0.000010 0.000010 0.000010 0.000010 0.000010 0.038651 0.917696 0.000010 0.000010 0.000010 0.000010
0.000010 0.034106 0.000010 0.000010 0.000010 0.000010 0.000010 0.011565 0.000010 0.000010 0.000010 0.000010 0.000010 0.000010 0.000010 0.000010 0.037802 0.916348 0.000010 0.000010 0.000010 0.000010
0.000010 0.038812 0.000010 0.000010 0.000010 0.000010 0.000010 0.006970 0.000010 0.000010 0.000010 0.000010 0.000010 0.000010 0.000010 0.000010 0.056404 0.897634 0.000010 0.000010 0.000010 0.000010
0.000010 0.033743 0.000010 0.000010 0.000010 0.000010 0.000010 0.000010 0.000010 0.018648 0.000010 0.000010 0.000010 0.000010 0.000010 0.000010 0.038282 0.909147 0.000010 0.000010 0.000010 0.000010
0.000010 0.035284 0.000010 0.000010 0.000010 0.000010 0.000010 0.000010 0.000010 0.000010 0.000010 0.000010 0.000010 0.000010 0.000010 0.000010 0.043138 0.921388 0.000010 0.000010 0.000010 0.000010
0.000010 0.036374 0.000010 0.000010 0.000010 0.000010 0.000010 0.000010 0.000010 0.000010 0.000010 0.000010 0.000010 0.000010 0.000010 0.000010 0.041590 0.921847 0.000010 0.000010 0.000010 0.000010
0.000556 0.032233 0.000010 0.000010 0.000010 0.000010 0.000010 0.010060 0.000010 0.000453 0.000424 0.000010 0.000010 0.002213 0.001112 0.000010 0.089083 0.851077 0.007262 0.004083 0.000010 0.001345
0.000010 0.010971 0.000010 0.000010 0.000010 0.004589 0.000010 0.000010 0.000010 0.002615 0.000010 0.000010 0.000010 0.000010 0.000010 0.000010 0.057572 0.924083 0.000010 0.000010 0.000010 0.000010
0.000010 0.028705 0.000010 0.000010 0.000010 0.000010 0.000010 0.000010 0.000014 0.008325 0.000010 0.000010 0.000010 0.000010 0.000010 0.000010 0.067439 0.895346 0.000010 0.000010 0.000010 0.000010
0.000010 0.020339 0.001796 0.000010 0.000020 0.000010 0.000910 0.000010 0.000010 0.022077 0.000010 0.000010 0.015043 0.000010 0.015672 0.000010 0.117569 0.798763 0.000010 0.000010 0.007691 0.000010
0.000010 0.000010 0.000010 0.000010 0.000010 0.000010 0.000010 0.000010 0.000010 0.000010 0.000010 0.000010 0.000010 0.000010 0.000010 0.000010 0.000010 0.999790 0.000010 0.000010 0.000010 0.000010
0.000010 0.018983 0.000725 0.000010 0.000098 0.001831 0.000010 0.011361 0.000010 0.020631 0.002691 0.012500 0.007944 0.000010 0.015497 0.000010 0.080227 0.799559 0.019079 0.000654 0.004858 0.003302
0.000010 0.000010 0.000010 0.000010 0.000010 0.000010 0.000010 0.000010 0.000010 0.000010 0.000010 0.000010 0.000010 0.000010 0.000010 0.000010 0.000010 0.999790 0.000010 0.000010 0.000010 0.000010
0.000010 0.002856 0.000010 0.000010 0.000010 0.000010 0.000010 0.000010 0.000010 0.000010 0.000010 0.000010 0.000010 0.000010 0.000010 0.000010 0.000010 0.996944 0.000010 0.000010 0.000010 0.000010
0.000010 0.007735 0.001262 0.000010 0.010456 0.000010 0.000010 0.000010 0.002205 0.036650 0.000010 0.000010 0.010851 0.000010 0.021215 0.000010 0.097534 0.802425 0.007876 0.000010 0.001682 0.000010
0.000010 0.000010 0.000010 0.000010 0.000010 0.000010 0.000010 0.000010 0.000010 0.000010 0.000010 0.000010 0.000010 0.000010 0.000010 0.000010 0.000010 0.999790 0.000010 0.000010 0.000010 0.000010
0.002762 0.021376 0.000010 0.002786 0.006766 0.002776 0.000010 0.012020 0.001840 0.063075 0.000010 0.005149 0.026832 0.009637 0.042293 0.000010 0.102857 0.680116 0.010631 0.006775 0.000010 0.002258
0.000010 0.018628 0.000010 0.003863 0.000417 0.003499 0.000736 0.000010 0.000840 0.034993 0.000010 0.023150 0.019820 0.000010 0.046438 0.000010 0.095944 0.730769 0.002588 0.012737 0.001033 0.004484
0.000010 0.012488 0.007355 0.002514 0.003116 0.001910 0.000010 0.000010 0.000011 0.041713 0.003454 0.014265 0.025397 0.000010 0.032486 0.003039 0.086850 0.737562 0.012675 0.006744 0.002908 0.005473
0.000010 0.999790 0.000010 0.000010 0.000010 0.000010 0.000010 0.000010 0.000010 0.000010 0.000010 0.000010 0.000010 0.000010 0.000010 0.000010 0.000010 0.000010 0.000010 0.000010 0.000010 0.000010
0.000018 0.999712 0.000014 0.000020 0.000011 0.000013 0.000016 0.000019 0.000010 0.000020 0.000015 0.000010 0.000010 0.000010 0.000015 0.000010 0.000019 0.000010 0.000010 0.000010 0.000019 0.000010
0.000014 0.999768 0.000010 0.000017 0.000010 0.000010 0.000010 0.000011 0.000010 0.000010 0.000010 0.000010 0.000013 0.000010 0.000015 0.000010 0.000010 0.000010 0.000010 0.000010 0.000011 0.000010
0.000010 0.999790 0.000010 0.000010 0.000010 0.000010 0.000010 0.000010 0.000010 0.000010 0.000010 0.000010 0.000010 0.000010 0.000010 0.000010 0.000010 0.000010 0.000010 0.000010 0.000010 0.000010
0.000010 0.999784 0.000010 0.000013 0.000010 0.000012 0.000011 0.000010 0.000010 0.000010 0.000010 0.000010 0.000010 0.000010 0.000010 0.000010 0.000010 0.000010 0.000010 0.000010 0.000010 0.000010
0.000010 0.999766 0.000010 0.000010 0.000010 0.000010 0.000014 0.000014 0.000012 0.000014 0.000010 0.000015 0.000010 0.000010 0.000012 0.000010 0.000010 0.000010 0.000010 0.000013 0.000010 0.000010
0.000010 0.999782 0.000010 0.000010 0.000010 0.000010 0.000010 0.000010 0.000012 0.000010 0.000010 0.000010 0.000014 0.000010 0.000011 0.000010 0.000010 0.000010 0.000010 0.000010 0.000010 0.000010
0.000010 0.999790 0.000010 0.000010 0.000010 0.000010 0.000010 0.000010 0.000010 0.000010 0.000010 0.000010 0.000010 0.000010 0.000010 0.000010 0.000010 0.000010 0.000010 0.000010 0.000010 0.000010
0.000010 0.215539 0.000010 0.000010 0.000010 0.000010 0.000010 0.000010 0.000010 0.000010 0.000010 0.000010 0.000010 0.000010 0.000010 0.000010 0.000010 0.784261 0.000010 0.000010 0.000010 0.000010
0.000010 0.212907 0.000010 0.000010 0.000010 0.000010 0.000010 0.000010 0.000010 0.000010 0.000010 0.000010 0.000010 0.000010 0.000010 0.000010 0.000010 0.786893 0.000010 0.000010 0.000010 0.000010
0.000010 0.048522 0.000010 0.000010 0.000010 0.003979 0.000010 0.000010 0.000010 0.000010 0.000010 0.000010 0.000010 0.000010 0.000010 0.000010 0.070818 0.876501 0.000010 0.000010 0.000010 0.000010
0.000010 0.058335 0.000010 0.000010 0.000010 0.000010 0.000010 0.000010 0.000010 0.000010 0.000010 0.000010 0.000010 0.000010 0.000010 0.000010 0.077681 0.863794 0.000010 0.000010 0.000010 0.000010
0.000010 0.033308 0.000010 0.000010 0.000010 0.000010 0.000010 0.000010 0.000010 0.000010 0.000010 0.000010 0.000010 0.000010 0.000010 0.000010 0.000010 0.966492 0.000010 0.000010 0.000010 0.000010
0.000010 0.049679 0.000010 0.000010 0.000010 0.000010 0.000010 0.000010 0.000010 0.000010 0.000010 0.000010 0.000010 0.000010 0.000010 0.000010 0.012891 0.937239 0.000010 0.000010 0.000010 0.000010
0.000010 0.042566 0.000010 0.000010 0.000010 0.000010 0.000010 0.000010 0.000010 0.000010 0.000010 0.000010 0.000010 0.000010 0.000010 0.000010 0.067294 0.889950 0.000010 0.000010 0.000010 0.000010
0.000010 0.033450 0.000010 0.000010 0.000010 0.000010 0.000010 0.000010 0.000010 0.000010 0.000010 0.000010 0.000010 0.000010 0.000010 0.000010 0.000010 0.966350 0.000010 0.000010 0.000010 0.000010
0.000010 0.028307 0.000010 0.000010 0.000010 0.000010 0.000010 0.000010 0.000010 0.000010 0.000010 0.000010 0.000010 0.000010 0.000010 0.000010 0.010388 0.961114 0.000010 0.000010 0.000010 0.000010
0.000010 0.062475 0.000010 0.000010 0.000010 0.000010 0.000010 0.000010 0.000010 0.000010 0.000010 0.000010 0.000010 0.000010 0.000010 0.000010 0.046804 0.890531 0.000010 0.000010 0.000010 0.000010
0.000010 0.021629 0.000010 0.000010 0.000010 0.000010 0.000010 0.000010 0.000010 0.000010 0.000010 0.000010 0.000010 0.000010 0.000010 0.000010 0.000010 0.978171 0.000010 0.000010 0.000010 0.000010
0.000010 0.705972 0.000010 0.000010 0.000010 0.000010 0.000010 0.000010 0.000010 0.000010 0.000010 0.000010 0.000010 0.000010 0.000010 0.000010 0.000010 0.293828 0.000010 0.000010 0.000010 0.000010
0.000010 0.025841 0.000010 0.000010 0.000010 0.000010 0.000010 0.000010 0.000010 0.000010 0.000010 0.000010 0.000010 0.000010 0.000010 0.000010 0.018586 0.955383 0.000010 0.000010 0.000010 0.000010
0.000010 0.058307 0.000010 0.000010 0.000010 0.000010 0.000010 0.000010 0.000010 0.000010 0.000010 0.000010 0.000010 0.000010 0.000010 0.000010 0.000010 0.941493 0.000010 0.000010 0.000010 0.000010
0.000010 0.048056 0.000010 0.000010 0.000010 0.000010 0.000010 0.000010 0.000010 0.000010 0.000010 0.000010 0.000010 0.000010 0.000010 0.000010 0.025972 0.925781 0.000010 0.000010 0.000010 0.000010
0.000010 0.030882 0.000010 0.000010 0.000010 0.000010 0.000010 0.000010 0.000010 0.000010 0.000010 0.000010 0.000010 0.000010 0.000010 0.000010 0.000010 0.968918 0.000010 0.000010 0.000010 0.000010
0.000010 0.045268 0.000010 0.000010 0.000010 0.000010 0.000010 0.000010 0.000010 0.000010 0.000010 0.000010 0.000010 0.000010 0.000010 0.000010 0.000010 0.954532 0.000010 0.000010 0.000010 0.000010
0.000010 0.036876 0.000010 0.000010 0.000010 0.000010 0.000010 0.000010 0.000010 0.000010 0.000010 0.000010 0.000010 0.000010 0.000010 0.000010 0.000010 0.962924 0.000010 0.000010 0.000010 0.000010
0.000010 0.016562 0.000010 0.000010 0.000010 0.000010 0.000010 0.000010 0.000010 0.000010 0.000010 0.000010 0.000010 0.000010 0.000010 0.000010 0.031915 0.951333 0.000010 0.000010 0.000010 0.000010
0.000010 0.044319 0.000010 0.000010 0.000010 0.000010 0.000010 0.000010 0.000010 0.000010 0.000010 0.000010 0.000010 0.000010 0.000010 0.000010 0.000010 0.955481 0.000010 0.000010 0.000010 0.000010
0.000010 0.029135 0.000010 0.000010 0.000010 0.000010 0.000010 0.000010 0.000010 0.000010 0.000010 0.000010 0.000010 0.000010 0.000010 0.000010 0.000010 0.970665 0.000010 0.000010 0.000010 0.000010
0.000010 0.032984 0.000010 0.000010 0.000010 0.000010 0.000010 0.000010 0.000010 0.000010 0.000010 0.000010 0.000010 0.000010 0.000010 0.000010 0.033915 0.932911 0.000010 0.000010 0.000010 0.000010
0.000010 0.028791 0.000488 0.000010 0.004845 0.002153 0.000010 0.000010 0.000010 0.019731 0.000318 0.011708 0.000981 0.000010 0.000010 0.001790 0.025991 0.893694 0.002889 0.000010 0.000010 0.006531
0.000010 0.049145 0.000010 0.000010 0.000010 0.001707 0.000010 0.000010 0.000010 0.017440 0.000010 0.000010 0.000010 0.000010 0.000010 0.000010 0.032525 0.899013 0.000010 0.000010 0.000010 0.000010
0.000010 0.037444 0.000010 0.000010 0.000010 0.000010 0.000010 0.000010 0.000010 0.001759 0.000010 0.000010 0.000010 0.000010 0.000010 0.000010 0.066145 0.894467 0.000010 0.000010 0.000015 0.000010
0.000010 0.016287 0.000010 0.000010 0.000010 0.000010 0.000010 0.000010 0.000010 0.000010 0.000010 0.000010 0.000010 0.000010 0.000010 0.000010 0.055400 0.928123 0.000010 0.000010 0.000010 0.000010
0.000010 0.008831 0.000010 0.000010 0.000010 0.000746 0.000010 0.000010 0.000010 0.000010 0.000010 0.000010 0.000010 0.000010 0.000010 0.000010 0.038580 0.951663 0.000010 0.000010 0.000010 0.000010
0.000010 0.024756 0.000010 0.000010 0.000010 0.000010 0.000010 0.004536 0.000010 0.005415 0.000010 0.000010 0.000010 0.000010 0.000010 0.000010 0.064613 0.900510 0.000010 0.000010 0.000010 0.000010
0.000010 0.014697 0.000010 0.000010 0.000010 0.000010 0.000010 0.000010 0.003114 0.002119 0.000010 0.000010 0.000010 0.000010 0.000010 0.000010 0.080729 0.899172 0.000010 0.000010 0.000010 0.000010
0.000010 0.028314 0.000010 0.000010 0.000010 0.000010 0.000010 0.000010 0.000563 0.000010 0.000010 0.000010 0.000010 0.000010 0.000010 0.000010 0.050320 0.920623 0.000010 0.000010 0.000010 0.000010
0.000010 0.030154 0.000010 0.000010 0.000010 0.000639 0.000010 0.007418 0.000010 0.002876 0.000010 0.000010 0.000010 0.000010 0.000010 0.000010 0.038324 0.920431 0.000010 0.000010 0.000010 0.000010
0.000010 0.042878 0.000010 0.000010 0.000010 0.000010 0.000010 0.001343 0.000010 0.001888 0.000010 0.000010 0.001494 0.000010 0.002329 0.000010 0.041030 0.907940 0.000010 0.000958 0.000010 0.000010
0.000010 0.000010 0.000010 0.172480 0.000010 0.000010 0.763805 0.000010 0.004425 0.059110 0.000010 0.000010 0.000010 0.000010 0.000010 0.000010 0.000010 0.000010 0.000010 0.000010 0.000010 0.000010
0.000010 0.005050 0.000010 0.170345 0.000010 0.000010 0.765553 0.000010 0.000010 0.058873 0.000010 0.000010 0.000010 0.000010 0.000010 0.000010 0.000010 0.000010 0.000010 0.000010 0.000010 0.000010
0.000010 0.001736 0.000010 0.174953 0.000010 0.000010 0.783214 0.000010 0.000010 0.039917 0.000010 0.000010 0.000010 0.000010 0.000010 0.000010 0.000010 0.000010 0.000010 0.000010 0.000010 0.000010
0.000010 0.000010 0.000010 0.174548 0.000010 0.000010 0.736184 0.000010 0.018977 0.070112 0.000010 0.000010 0.000010 0.000010 0.000010 0.000010 0.000010 0.000010 0.000010 0.000010 0.000010 0.000010
0.000010 0.000010 0.000010 0.170026 0.000010 0.000010 0.795961 0.000010 0.000010 0.033823 0.000010 0.000010 0.000010 0.000010 0.000010 0.000010 0.000010 0.000010 0.000010 0.000010 0.000010 0.000010
0.000010 0.000010 0.000010 0.163500 0.000010 0.000010 0.804877 0.000010 0.000010 0.031433 0.000010 0.000010 0.000010 0.000010 0.000010 0.000010 0.000010 0.000010 0.000010 0.000010 0.000010 0.000010
0.000010 0.010564 0.000010 0.167416 0.000010 0.000010 0.803639 0.000010 0.000010 0.018200 0.000010 0.000010 0.000010 0.000010 0.000010 0.000010 0.000010 0.000010 0.000010 0.000010 0.000010 0.000010
0.000010 0.000010 0.000010 0.154308 0.000010 0.000010 0.774567 0.000010 0.000010 0.070935 0.000010 0.000010 0.000010 0.000010 0.000010 0.000010 0.000010 0.000010 0.000010 0.000010 0.000010 0.000010
0.000010 0.000010 0.000010 0.182308 0.000010 0.000013 0.730541 0.000010 0.000010 0.086958 0.000010 0.000010 0.000010 0.000010 0.000010 0.000010 0.000010 0.000010 0.000010 0.000010 0.000010 0.000010
0.000010 0.000010 0.000010 0.168266 0.000010 0.000010 0.755243 0.000010 0.000010 0.068639 0.000010 0.000010 0.000010 0.000010 0.000010 0.000010 0.000010 0.007673 0.000010 0.000010 0.000010 0.000010
0.000010 0.000010 0.000010 0.178301 0.000010 0.000010 0.767833 0.000010 0.010094 0.043593 0.000010 0.000010 0.000010 0.000010 0.000010 0.000010 0.000010 0.000010 0.000010 0.000010 0.000010 0.000010
0.000010 0.007545 0.000010 0.160023 0.000010 0.000010 0.795399 0.000010 0.000310 0.036552 0.000010 0.000010 0.000010 0.000010 0.000010 0.000010 0.000010 0.000010 0.000010 0.000010 0.000010 0.000010
0.000010 0.004879 0.000010 0.174145 0.000010 0.000010 0.760103 0.000010 0.014243 0.035457 0.000010 0.000010 0.000010 0.000010 0.000010 0.000010 0.000010 0.011012 0.000010 0.000010 0.000010 0.000010
0.000010 0.000010 0.000010 0.158129 0.000010 0.000010 0.804052 0.000010 0.000460 0.037179 0.000010 0.000010 0.000010 0.000010 0.000010 0.000010 0.000010 0.000010 0.000010 0.000010 0.000010 0.000010
0.000010 0.000010 0.000010 0.169068 0.000010 0.000010 0.748437 0.000010 0.001778 0.080537 0.000010 0.000010 0.000010 0.000010 0.000010 0.000010 0.000010 0.000010 0.000010 0.000010 0.000010 0.000010
0.000010 0.000010 0.000010 0.177068 0.000010 0.000010 0.790692 0.000010 0.000010 0.032050 0.000010 0.000010 0.000010 0.000010 0.000010 0.000010 0.000010 0.000010 0.000010 0.000010 0.000010 0.000010
0.000010 0.000010 0.000010 0.191520 0.000010 0.000794 0.764980 0.000010 0.002146 0.040390 0.000010 0.000010 0.000010 0.000010 0.000010 0.000010 0.000010 0.000010 0.000010 0.000010 0.000010 0.000010
0.000010 0.000010 0.000010 0.160810 0.000010 0.000010 0.752048 0.000010 0.036463 0.047285 0.000010 0.000010 0.000010 0.000010 0.000010 0.000010 0.000010 0.003224 0.000010 0.000010 0.000010 0.000010
0.000010 0.000010 0.000010 0.176117 0.000010 0.002400 0.788929 0.000010 0.004104 0.028280 0.000010 0.000010 0.000010 0.000010 0.000010 0.000010 0.000010 0.000010 0.000010 0.000010 0.000010 0.000010
0.000010 0.000010 0.000010 0.191780 0.000010 0.000010 0.763497 0.000010 0.000010 0.044533 0.000010 0.000010 0.000010 0.000010 0.000010 0.000010 0.000010 0.000010 0.000010 0.000010 0.000010 0.000010
0.000010 0.000010 0.000010 0.000010 0.000010 0.000010 0.150986 0.000010 0.848814 0.000010 0.000010 0.000010 0.000010 0.000010 0.000010 0.000010 0.000010 0.000010 0.000010 0.000010 0.000010 0.000010
0.000010 0.000010 0.000010 0.000010 0.000010 0.000010 0.000010 0.000010 0.999790 0.000010 0.000010 0.000010 0.000010 0.000010 0.000010 0.000010 0.000010 0.000010 0.000010 0.000010 0.000010 0.000010
0.000010 0.000010 0.000010 0.000010 0.000010 0.000010 0.000010 0.000010 0.999790 0.000010 0.000010 0.000010 0.000010 0.000010 0.000010 0.000010 0.000010 0.000010 0.000010 0.000010 0.000010 0.000010
0.000010 0.000010 0.000010 0.027243 0.000010 0.000010 0.183375 0.000010 0.789193 0.000010 0.000010 0.000010 0.000010 0.000010 0.000010 0.000010 0.000010 0.000010 0.000010 0.000010 0.000010 0.000010
0.000010 0.000010 0.000010 0.000010 0.000010 0.000010 0.000010 0.000010 0.999790 0.000010 0.000010 0.000010 0.000010 0.000010 0.000010 0.000010 0.000010 0.000010 0.000010 0.000010 0.000010 0.000010
0.000010 0.000010 0.000010 0.000010 0.000010 0.000010 0.000010 0.000010 0.999790 0.000010 0.000010 0.000010 0.000010 0.000010 0.000010 0.000010 0.000010 0.000010 0.000010 0.000010 0.000010 0.000010
0.000010 0.000010 0.000010 0.000010 0.000010 0.000010 0.000010 0.000010 0.999790 0.000010 0.000010 0.000010 0.000010 0.000010 0.000010 0.000010 0.000010 0.000010 0.000010 0.000010 0.000010 0.000010
0.000010 0.000010 0.000010 0.000010 0.000010 0.000010 0.000010 0.000010 0.999790 0.000010 0.000010 0.000010 0.000010 0.000010 0.000010 0.000010 0.000010 0.000010 0.000010 0.000010 0.000010 0.000010
0.000010 0.000010 0.000010 0.000010 0.000010 0.000010 0.000010 0.000010 0.999790 0.000010 0.000010 0.000010 0.000010 0.000010 0.000010 0.000010 0.000010 0.000010 0.000010 0.000010 0.000010 0.000010
0.000010 0.000010 0.000010 0.036785 0.000010 0.000010 0.089611 0.000010 0.873414 0.000010 0.000010 0.000010 0.000010 0.000010 0.000010 0.000010 0.000010 0.000010 0.000010 0.000010 0.000010 0.000010
0.000010 0.000010 0.000010 0.022955 0.000010 0.000010 0.117544 0.000010 0.859311 0.000010 0.000010 0.000010 0.000010 0.000010 0.000010 0.000010 0.000010 0.000010 0.000010 0.000010 0.000010 0.000010
0.000010 0.005061 0.000010 0.000770 0.000010 0.000010 0.000010 0.000010 0.916387 0.022627 0.000010 0.000010 0.000010 0.000010 0.000010 0.000010 0.000010 0.054985 0.000010 0.000010 0.000010 0.000010
0.000010 0.000010 0.000010 0.000010 0.000010 0.000010 0.000010 0.000010 0.999790 0.000010 0.000010 0.000010 0.000010 0.000010 0.000010 0.000010 0.000010 0.000010 0.000010 0.000010 0.000010 0.000010
0.000010 0.006312 0.000010 0.024677 0.000010 0.000010 0.157553 0.000010 0.730901 0.066729 0.000010 0.000010 0.000010 0.000010 0.000010 0.000010 0.005182 0.008495 0.000010 0.000010 0.000010 0.000010
0.000010 0.000010 0.000010 0.000010 0.000010 0.000010 0.000010 0.000010 0.999790 0.000010 0.000010 0.000010 0.000010 0.000010 0.000010 0.000010 0.000010 0.000010 0.000010 0.000010 0.000010 0.000010
0.000010 0.000010 0.000010 0.000010 0.000010 0.000010 0.000010 0.000010 0.999790 0.000010 0.000010 0.000010 0.000010 0.000010 0.000010 0.000010 0.000010 0.000010 0.000010 0.000010 0.000010 0.000010
0.000010 0.000010 0.000010 0.000010 0.000010 0.000010 0.000010 0.000010 0.999790 0.000010 0.000010 0.000010 0.000010 0.000010 0.000010 0.000010 0.000010 0.000010 0.000010 0.000010 0.000010 0.000010
0.000010 0.000010 0.224483 0.038301 0.000010 0.000010 0.345958 0.009293 0.000010 0.000010 0.000010 0.279412 0.026279 0.000010 0.039629 0.000010 0.000010 0.000010 0.008147 0.015977 0.000010 0.012402
0.000010 0.000010 0.321635 0.010051 0.000010 0.000017 0.326664 0.000010 0.000010 0.000010 0.000010 0.280194 0.008535 0.000010 0.050476 0.000010 0.000010 0.000010 0.000010 0.000010 0.000010 0.002288
0.000010 0.000011 0.286021 0.000010 0.000010 0.000010 0.350435 0.000011 0.000010 0.000010 0.000010 0.340128 0.009288 0.000010 0.013956 0.000010 0.000010 0.000010 0.000010 0.000010 0.000010 0.000010
0.000010 0.000010 0.300510 0.000010 0.000010 0.000010 0.333483 0.000010 0.000010 0.000010 0.000010 0.361805 0.004022 0.000010 0.000010 0.000010 0.000010 0.000010 0.000010 0.000010 0.000010 0.000010
0.000010 0.000010 0.296473 0.039159 0.000010 0.000010 0.298734 0.000010 0.000010 0.005581 0.000010 0.293604 0.015672 0.000010 0.047725 0.000010 0.000010 0.000010 0.000010 0.000010 0.000010 0.002912
0.000010 0.000010 0.378143 0.023641 0.000010 0.000010 0.254358 0.000010 0.009128 0.000010 0.000010 0.235350 0.008248 0.000010 0.041501 0.000010 0.000010 0.000010 0.000010 0.013093 0.035405 0.001012
0.000010 0.000010 0.377956 0.018874 0.006884 0.000010 0.212147 0.000010 0.000010 0.000010 0.000010 0.250989 0.000010 0.000010 0.029585 0.000010 0.000010 0.000010 0.000010 0.025084 0.078342 0.000010
0.000010 0.000010 0.327011 0.006807 0.000010 0.000010 0.322295 0.000010 0.000010 0.000010 0.000010 0.334633 0.009084 0.000010 0.000010 0.000010 0.000010 0.000010 0.000010 0.000010 0.000010 0.000010
0.000010 0.000010 0.291881 0.017000 0.000010 0.000010 0.312998 0.000010 0.000010 0.000010 0.000010 0.351662 0.000202 0.000010 0.023858 0.000010 0.000010 0.000010 0.000010 0.000010 0.000010 0.002249
0.000010 0.000010 0.284207 0.019335 0.000010 0.000010 0.321811 0.000010 0.000010 0.000253 0.000010 0.348757 0.015311 0.000010 0.010176 0.000010 0.000010 0.000010 0.000010 0.000010 0.000010 0.000010
0.000010 0.000010 0.242713 0.041475 0.000010 0.000010 0.344198 0.000010 0.000010 0.000010 0.001479 0.293129 0.026681 0.000010 0.038071 0.000010 0.000010 0.000010 0.000010 0.000010 0.000010 0.012114
0.000010 0.000010 0.353675 0.011039 0.014897 0.000010 0.279312 0.000010 0.000010 0.000010 0.000010 0.309711 0.003442 0.000010 0.015931 0.000010 0.000010 0.000010 0.000010 0.011404 0.000010 0.000460
0.000010 0.000010 0.323788 0.008592 0.000010 0.000010 0.326620 0.000010 0.000010 0.000010 0.000010 0.310850 0.018796 0.000010 0.011195 0.000010 0.000010 0.000010 0.000010 0.000010 0.000010 0.000010
0.000010 0.000010 0.356713 0.006829 0.000010 0.000010 0.308741 0.000010 0.000010 0.000010 0.000010 0.318002 0.007031 0.000010 0.000418 0.000010 0.000010 0.000010 0.000010 0.000010 0.000010 0.002116
0.000010 0.000010 0.383994 0.003007 0.000010 0.000010 0.266946 0.000010 0.000010 0.000010 0.000010 0.238462 0.013548 0.000010 0.036651 0.000010 0.000010 0.000010 0.000010 0.027348 0.026389 0.003525
0.000010 0.000010 0.387385 0.011338 0.014978 0.000010 0.251104 0.000010 0.000010 0.000010 0.000010 0.276647 0.005102 0.000010 0.036975 0.000010 0.000010 0.000010 0.000010 0.002803 0.004381 0.009169
0.000010 0.000010 0.287366 0.006227 0.000010 0.000010 0.348071 0.000010 0.000010 0.000012 0.000010 0.336638 0.017907 0.000010 0.000010 0.000010 0.000010 0.000010 0.000010 0.000010 0.000010 0.003629
0.000010 0.000010 0.262714 0.021817 0.000010 0.000010 0.339471 0.000010 0.000010 0.000010 0.000010 0.367427 0.008401 0.000010 0.000010 0.000010 0.000010 0.000010 0.000010 0.000010 0.000010 0.000010
0.000010 0.000010 0.283428 0.033502 0.000010 0.000010 0.311137 0.000010 0.017552 0.000010 0.000010 0.261490 0.005636 0.000010 0.020214 0.000010 0.000010 0.000010 0.000010 0.034754 0.023618 0.008549
0.000010 0.000010 0.165312 0.000010 0.004464 0.000010 0.006039 0.000010 0.000010 0.000010 0.006953 0.015829 0.003459 0.001270 0.000010 0.000010 0.000010 0.000010 0.003893 0.056229 0.730265 0.006176
0.000010 0.000010 0.138783 0.000010 0.000010 0.000013 0.003556 0.000010 0.010725 0.000010 0.000010 0.000010 0.010084 0.000010 0.008239 0.000010 0.000010 0.000010 0.000010 0.016529 0.811930 0.000010
0.000010 0.000010 0.177689 0.000010 0.002691 0.000010 0.000174 0.000010 0.000010 0.000010 0.009645 0.006921 0.012116 0.001251 0.000010 0.001667 0.000010 0.000010 0.017350 0.019834 0.743011 0.007551
0.000010 0.000010 0.174850 0.013900 0.014506 0.000010 0.002120 0.000010 0.000010 0.000010 0.000010 0.000010 0.000010 0.000010 0.000759 0.000010 0.000010 0.000010 0.000035 0.039081 0.739884 0.014735
0.000010 0.000010 0.131782 0.007138 0.003129 0.000010 0.000010 0.000010 0.000010 0.000010 0.000010 0.000010 0.000010 0.000010 0.005615 0.000010 0.000010 0.000010 0.000010 0.027760 0.822453 0.001972
0.000010 0.000010 0.115502 0.000010 0.000010 0.000010 0.000010 0.000010 0.000010 0.000010 0.000010 0.000010 0.000010 0.000010 0.000010 0.000010 0.000010 0.000010 0.000010 0.035458 0.848850 0.000010
0.000010 0.000010 0.139273 0.000010 0.000010 0.000010 0.000010 0.000010 0.000010 0.000010 0.000010 0.000010 0.000010 0.000010 0.000010 0.000010 0.000010 0.000010 0.000010 0.020337 0.840200 0.000010
0.000010 0.000010 0.111322 0.000010 0.000010 0.000010 0.003847 0.000010 0.000010 0.000010 0.000010 0.000010 0.000010 0.000010 0.002852 0.000010 0.000010 0.000010 0.000010 0.038979 0.832602 0.010237
0.000010 0.000010 0.142322 0.000010 0.000010 0.000010 0.000123 0.003091 0.000010 0.000010 0.000010 0.000010 0.000010 0.000010 0.000010 0.000010 0.000010 0.000010 0.000010 0.043299 0.792458 0.018547
0.000010 0.000010 0.146041 0.000010 0.000010 0.000010 0.008144 0.000010 0.000010 0.000010 0.000010 0.000010 0.000010 0.000010 0.000010 0.000010 0.000010 0.000010 0.000010 0.018794 0.819903 0.006948
0.000010 0.000010 0.140108 0.000010 0.003942 0.000010 0.000010 0.000010 0.000010 0.000010 0.000010 0.012716 0.018130 0.017522 0.000010 0.000010 0.000010 0.000010 0.000010 0.053406 0.753076 0.000959
0.000010 0.000010 0.166001 0.010077 0.008928 0.000010 0.006837 0.000010 0.000010 0.000010 0.002900 0.000010 0.006313 0.000010 0.001078 0.000010 0.000012 0.000010 0.000010 0.031196 0.756740 0.009808
0.000010 0.000010 0.101933 0.000010 0.000010 0.000010 0.003026 0.000010 0.000010 0.000010 0.001749 0.000010 0.000010 0.000010 0.000010 0.000010 0.000010 0.000010 0.000010 0.031457 0.861664 0.000010
0.000010 0.000010 0.127064 0.000010 0.000138 0.000010 0.000816 0.000010 0.000010 0.000010 0.000010 0.000010 0.000010 0.000010 0.000010 0.000010 0.000010 0.000010 0.000010 0.027572 0.841470 0.002781
0.000010 0.000010 0.179130 0.000010 0.000010 0.000010 0.003932 0.000010 0.000117 0.000010 0.009576 0.018969 0.000010 0.000010 0.000010 0.000010 0.000010 0.000010 0.000010 0.022435 0.765692 0.000010
0.000010 0.000010 0.169384 0.000010 0.000010 0.004647 0.000010 0.000010 0.000010 0.000010 0.007782 0.005227 0.004242 0.000010 0.010463 0.000010 0.000010 0.000010 0.000010 0.041015 0.753944 0.003167
0.000010 0.000010 0.122764 0.000010 0.022836 0.000010 0.000010 0.000010 0.019363 0.000010 0.002983 0.000010 0.000010 0.000010 0.000010 0.000010 0.000010 0.000010 0.000010 0.020543 0.803349 0.008011
0.000010 0.000010 0.158359 0.000010 0.000010 0.000010 0.000010 0.000010 0.000010 0.000010 0.000010 0.006857 0.003848 0.000010 0.006078 0.000010 0.000010 0.000010 0.000010 0.000010 0.806396 0.018303
0.000010 0.000010 0.176063 0.008161 0.000010 0.000010 0.000010 0.000010 0.000010 0.000010 0.011939 0.010548 0.005451 0.000010 0.015953 0.000010 0.000010 0.000010 0.000010 0.028802 0.742944 0.000010
0.000010 0.000010 0.154349 0.002028 0.000010 0.000010 0.000010 0.000010 0.000010 0.000010 0.000672 0.008668 0.000010 0.000010 0.000010 0.000010 0.000010 0.000010 0.000010 0.027676 0.801061 0.005395
0.000010 0.009134 0.000010 0.139440 0.000010 0.000010 0.792515 0.000010 0.012400 0.036588 0.000010 0.000010 0.000010 0.000010 0.000010 0.000010 0.005081 0.004691 0.000010 0.000010 0.000010 0.000010
0.000010 0.000010 0.000010 0.057456 0.000010 0.000010 0.942344 0.000010 0.000010 0.000010 0.000010 0.000010 0.000010 0.000010 0.000010 0.000010 0.000010 0.000010 0.000010 0.000010 0.000010 0.000010
0.000010 0.000010 0.000010 0.030229 0.000010 0.000010 0.969571 0.000010 0.000010 0.000010 0.000010 0.000010 0.000010 0.000010 0.000010 0.000010 0.000010 0.000010 0.000010 0.000010 0.000010 0.000010
0.000010 0.000010 0.000010 0.113390 0.000010 0.000010 0.886410 0.000010 0.000010 0.000010 0.000010 0.000010 0.000010 0.000010 0.000010 0.000010 0.000010 0.000010 0.000010 0.000010 0.000010 0.000010
0.000010 0.000010 0.000010 0.142704 0.000010 0.000010 0.820943 0.000010 0.019276 0.016897 0.000010 0.000010 0.000010 0.000010 0.000010 0.000010 0.000010 0.000010 0.000010 0.000010 0.000010 0.000010
0.000010 0.000010 0.000010 0.125602 0.000010 0.000010 0.874198 0.000010 0.000010 0.000010 0.000010 0.000010 0.000010 0.000010 0.000010 0.000010 0.000010 0.000010 0.000010 0.000010 0.000010 0.000010
0.000010 0.000010 0.000010 0.141640 0.000010 0.000010 0.858160 0.000010 0.000010 0.000010 0.000010 0.000010 0.000010 0.000010 0.000010 0.000010 0.000010 0.000010 0.000010 0.000010 0.000010 0.000010
0.000010 0.000010 0.000010 0.031036 0.000010 0.004322 0.915461 0.000010 0.000010 0.000010 0.000010 0.000010 0.000010 0.000010 0.000010 0.000010 0.000010 0.049001 0.000010 0.000010 0.000010 0.000010
0.000010 0.000010 0.000010 0.142471 0.000010 0.000010 0.857329 0.000010 0.000010 0.000010 0.000010 0.000010 0.000010 0.000010 0.000010 0.000010 0.000010 0.000010 0.000010 0.000010 0.000010 0.000010
0.000010 0.000010 0.000010 0.144599 0.000010 0.000010 0.849362 0.000010 0.005849 0.000010 0.000010 0.000010 0.000010 0.000010 0.000010 0.000010 0.000010 0.000010 0.000010 0.000010 0.000010 0.000010
0.000010 0.000010 0.000010 0.106163 0.000010 0.000010 0.893637 0.000010 0.000010 0.000010 0.000010 0.000010 0.000010 0.000010 0.000010 0.000010 0.000010 0.000010 0.000010 0.000010 0.000010 0.000010
0.000010 0.000010 0.000010 0.116422 0.000010 0.000010 0.883378 0.000010 0.000010 0.000010 0.000010 0.000010 0.000010 0.000010 0.000010 0.000010 0.000010 0.000010 0.000010 0.000010 0.000010 0.000010
0.000010 0.000010 0.000010 0.052968 0.000010 0.000010 0.946832 0.000010 0.000010 0.000010 0.000010 0.000010 0.000010 0.000010 0.000010 0.000010 0.000010 0.000010 0.000010 0.000010 0.000010 0.000010
0.000010 0.000010 0.000010 0.126454 0.000010 0.000010 0.873346 0.000010 0.000010 0.000010 0.000010 0.000010 0.000010 0.000010 0.000010 0.000010 0.000010 0.000010 0.000010 0.000010 0.000010 0.000010
0.000010 0.000010 0.000010 0.046830 0.000010 0.000010 0.952970 0.000010 0.000010 0.000010 0.000010 0.000010 0.000010 0.000010 0.000010 0.000010 0.000010 0.000010 0.000010 0.000010 0.000010 0.000010
0.000010 0.000010 0.000010 0.069887 0.000010 0.000010 0.929913 0.000010 0.000010 0.000010 0.000010 0.000010 0.000010 0.000010 0.000010 0.000010 0.000010 0.000010 0.000010 0.000010 0.000010 0.000010
0.000010 0.000010 0.000010 0.040380 0.000010 0.000010 0.959420 0.000010 0.000010 0.000010 0.000010 0.000010 0.000010 0.000010 0.000010 0.000010 0.000010 0.000010 0.000010 0.000010 0.000010 0.000010
0.000010 0.000010 0.000010 0.051453 0.000010 0.000010 0.948347 0.000010 0.000010 0.000010 0.000010 0.000010 0.000010 0.000010 0.000010 0.000010 0.000010 0.000010 0.000010 0.000010 0.000010 0.000010
0.000010 0.002289 0.000010 0.024249 0.000010 0.000010 0.911800 0.000010 0.027120 0.020956 0.000010 0.000010 0.000010 0.000010 0.000010 0.000010 0.000010 0.013426 0.000010 0.000010 0.000010 0.000010
0.000010 0.000010 0.000010 0.130787 0.000010 0.000010 0.869013 0.000010 0.000010 0.000010 0.000010 0.000010 0.000010 0.000010 0.000010 0.000010 0.000010 0.000010 0.000010 0.000010 0.000010 0.000010
0.000010 0.000010 0.000010 0.000010 0.000010 0.000010 0.000010 0.999790 0.000010 0.000010 0.000010 0.000010 0.000010 0.000010 0.000010 0.000010 0.000010 0.000010 0.000010 0.000010 0.000010 0.000010
0.000010 0.000010 0.000010 0.000010 0.000010 0.000010 0.000010 0.999790 0.000010 0.000010 0.000010 0.000010 0.000010 0.000010 0.000010 0.000010 0.000010 0.000010 0.000010 0.000010 0.000010 0.000010
0.000010 0.000010 0.000010 0.000010 0.000010 0.000010 0.000010 0.999790 0.000010 0.000010 0.000010 0.000010 0.000010 0.000010 0.000010 0.000010 0.000010 0.000010 0.000010 0.000010 0.000010 0.000010
0.000010 0.000010 0.000010 0.000010 0.000010 0.000010 0.000010 0.999790 0.000010 0.000010 0.000010 0.000010 0.000010 0.000010 0.000010 0.000010 0.000010 0.000010 0.000010 0.000010 0.000010 0.000010
0.000010 0.000010 0.000010 0.000010 0.000010 0.000010 0.000010 0.999790 0.000010 0.000010 0.000010 0.000010 0.000010 0.000010 0.000010 0.000010 0.000010 0.000010 0.000010 0.000010 0.000010 0.000010
0.000010 0.000010 0.033292 0.015371 0.000010 0.000010 0.015188 0.863517 0.024086 0.043276 0.000010 0.000012 0.000010 0.000010 0.005118 0.000010 0.000010 0.000010 0.000010 0.000010 0.000010 0.000010
0.000010 0.000010 0.000010 0.000010 0.000010 0.000010 0.000010 0.999782 0.000010 0.000010 0.000010 0.000010 0.000010 0.000010 0.000010 0.000010 0.000018 0.000010 0.000010 0.000010 0.000010 0.000010
0.000010 0.000010 0.000010 0.000010 0.000010 0.000010 0.000010 0.999790 0.000010 0.000010 0.000010 0.000010 0.000010 0.000010 0.000010 0.000010 0.000010 0.000010 0.000010 0.000010 0.000010 0.000010
0.000010 0.000010 0.000010 0.000010 0.000010 0.000010 0.000010 0.999790 0.000010 0.000010 0.000010 0.000010 0.000010 0.000010 0.000010 0.000010 0.000010 0.000010 0.000010 0.000010 0.000010 0.000010
0.000010 0.000010 0.000010 0.000010 0.000010 0.000010 0.000010 0.999790 0.000010 0.000010 0.000010 0.000010 0.000010 0.000010 0.000010 0.000010 0.000010 0.000010 0.000010 0.000010 0.000010 0.000010
0.000010 0.000010 0.000010 0.000010 0.000010 0.000010 0.000010 0.999790 0.000010 0.000010 0.000010 0.000010 0.000010 0.000010 0.000010 0.000010 0.000010 0.000010 0.000010 0.000010 0.000010 0.000010
0.000010 0.000010 0.000010 0.000010 0.000010 0.000010 0.000010 0.999790 0.000010 0.000010 0.000010 0.000010 0.000010 0.000010 0.000010 0.000010 0.000010 0.000010 0.000010 0.000010 0.000010 0.000010
0.000010 0.000010 0.000010 0.000010 0.000010 0.000010 0.000010 0.999790 0.000010 0.000010 0.000010 0.000010 0.000010 0.000010 0.000010 0.000010 0.000010 0.000010 0.000010 0.000010 0.000010 0.000010
0.000010 0.000010 0.000010 0.000010 0.000010 0.000010 0.000010 0.999790 0.000010 0.000010 0.000010 0.000010 0.000010 0.000010 0.000010 0.000010 0.000010 0.000010 0.000010 0.000010 0.000010 0.000010
0.000010 0.000010 0.000010 0.000010 0.000010 0.000010 0.000010 0.999790 0.000010 0.000010 0.000010 0.000010 0.000010 0.000010 0.000010 0.000010 0.000010 0.000010 0.000010 0.000010 0.000010 0.000010
0.000010 0.000010 0.000010 0.000010 0.000010 0.000010 0.000010 0.999790 0.000010 0.000010 0.000010 0.000010 0.000010 0.000010 0.000010 0.000010 0.000010 0.000010 0.000010 0.000010 0.000010 0.000010
0.000010 0.000010 0.000010 0.000010 0.000010 0.000010 0.000010 0.999790 0.000010 0.000010 0.000010 0.000010 0.000010 0.000010 0.000010 0.000010 0.000010 0.000010 0.000010 0.000010 0.000010 0.000010
0.000010 0.000010 0.000010 0.000010 0.000010 0.000010 0.000010 0.999790 0.000010 0.000010 0.000010 0.000010 0.000010 0.000010 0.000010 0.000010 0.000010 0.000010 0.000010 0.000010 0.000010 0.000010
0.000010 0.000010 0.000010 0.000010 0.000010 0.000010 0.000010 0.999790 0.000010 0.000010 0.000010 0.000010 0.000010 0.000010 0.000010 0.000010 0.000010 0.000010 0.000010 0.000010 0.000010 0.000010
0.000010 0.000010 0.000010 0.000010 0.000010 0.000010 0.000010 0.999790 0.000010 0.000010 0.000010 0.000010 0.000010 0.000010 0.000010 0.000010 0.000010 0.000010 0.000010 0.000010 0.000010 0.000010
0.000010 0.000010 0.000010 0.009277 0.000010 0.000010 0.000010 0.000010 0.000010 0.990523 0.000010 0.000010 0.000010 0.000010 0.000010 0.000010 0.000010 0.000010 0.000010 0.000010 0.000010 0.000010
0.000010 0.000010 0.000010 0.013389 0.000010 0.000010 0.000010 0.000010 0.008686 0.977735 0.000010 0.000010 0.000010 0.000010 0.000010 0.000010 0.000010 0.000010 0.000010 0.000010 0.000010 0.000010
0.000010 0.006981 0.000010 0.015130 0.000010 0.000010 0.112094 0.000753 0.024707 0.752010 0.000010 0.000010 0.000010 0.000010 0.000010 0.000010 0.015056 0.073129 0.000010 0.000010 0.000010 0.000010
0.000010 0.004009 0.000010 0.000010 0.000010 0.000010 0.000010 0.000010 0.003281 0.992520 0.000010 0.000010 0.000010 0.000010 0.000010 0.000010 0.000010 0.000010 0.000010 0.000010 0.000010 0.000010
0.000010 0.000010 0.000010 0.001838 0.000010 0.000010 0.000010 0.000010 0.002134 0.995839 0.000010 0.000010 0.000010 0.000010 0.000010 0.000010 0.000010 0.000010 0.000010 0.000010 0.000010 0.000010
0.000010 0.000010 0.000010 0.000010 0.000010 0.000010 0.000010 0.000010 0.000010 0.999790 0.000010 0.000010 0.000010 0.000010 0.000010 0.000010 0.000010 0.000010 0.000010 0.000010 0.000010 0.000010
0.000010 0.011014 0.000010 0.010608 0.000010 0.000010 0.078752 0.003333 0.014836 0.830146 0.000010 0.000010 0.000010 0.000010 0.000010 0.000010 0.010822 0.040349 0.000010 0.000010 0.000010 0.000010
0.000010 0.000010 0.000010 0.019712 0.000010 0.000010 0.093794 0.021540 0.000010 0.762203 0.000010 0.000010 0.000010 0.000010 0.000010 0.000010 0.007155 0.095437 0.000010 0.000010 0.000010 0.000010
0.000010 0.012480 0.000010 0.006282 0.000010 0.005415 0.057757 0.008053 0.000010 0.891016 0.000010 0.000010 0.000010 0.000010 0.000010 0.000010 0.000010 0.018847 0.000010 0.000010 0.000010 0.000010
0.000010 0.014935 0.000010 0.026389 0.000010 0.000010 0.041275 0.000010 0.013864 0.852249 0.000010 0.000010 0.000010 0.000010 0.000010 0.000010 0.002849 0.048288 0.000010 0.000010 0.000010 0.000010
0.000010 0.000010 0.000010 0.025595 0.000010 0.000010 0.082461 0.000010 0.011565 0.847844 0.000010 0.000010 0.000010 0.000010 0.000010 0.000010 0.000010 0.032366 0.000010 0.000010 0.000010 0.000010
0.000010 0.006047 0.000010 0.017298 0.000010 0.000010 0.045200 0.003955 0.026868 0.869033 0.000010 0.000010 0.000010 0.000010 0.000010 0.000010 0.000010 0.031450 0.000010 0.000010 0.000010 0.000010
0.000010 0.012811 0.000010 0.005430 0.000010 0.000010 0.000010 0.000010 0.002584 0.978996 0.000010 0.000010 0.000010 0.000010 0.000010 0.000010 0.000010 0.000010 0.000010 0.000010 0.000010 0.000010
0.000010 0.000010 0.000010 0.023488 0.000010 0.002802 0.157243 0.001797 0.013800 0.706153 0.000010 0.000010 0.000010 0.000010 0.000010 0.000010 0.000010 0.094567 0.000010 0.000010 0.000010 0.000010
0.000010 0.010786 0.000010 0.000010 0.000010 0.000010 0.000010 0.000010 0.000010 0.983268 0.000010 0.000010 0.000010 0.000010 0.000010 0.000010 0.000010 0.005756 0.000010 0.000010 0.000010 0.000010
0.000010 0.009688 0.000010 0.009147 0.000010 0.000010 0.017683 0.000010 0.015642 0.932767 0.000010 0.000010 0.000010 0.000010 0.000010 0.000010 0.000010 0.014913 0.000010 0.000010 0.000010 0.000010
0.000010 0.000010 0.000010 0.005895 0.000010 0.004142 0.088400 0.012113 0.011258 0.739855 0.000010 0.000010 0.000010 0.000010 0.000010 0.000010 0.000010 0.138187 0.000010 0.000010 0.000010 0.000010
0.000010 0.010695 0.000010 0.000010 0.000010 0.000010 0.000010 0.000010 0.000010 0.989105 0.000010 0.000010 0.000010 0.000010 0.000010 0.000010 0.000010 0.000010 0.000010 0.000010 0.000010 0.000010
0.000010 0.018359 0.000010 0.005558 0.000010 0.000010 0.055735 0.000010 0.020137 0.900041 0.000010 0.000010 0.000010 0.000010 0.000010 0.000010 0.000010 0.000010 0.000010 0.000010 0.000010 0.000010
0.000010 0.012875 0.000010 0.012488 0.000010 0.001757 0.068540 0.000010 0.006034 0.833076 0.000010 0.000010 0.000010 0.000010 0.000010 0.000010 0.029647 0.035442 0.000010 0.000010 0.000010 0.000010
0.008835 0.000010 0.459714 0.009562 0.067527 0.000010 0.010059 0.000010 0.000010 0.000010 0.025685 0.069308 0.027923 0.091964 0.064715 0.022903 0.000010 0.000010 0.039596 0.024488 0.043418 0.034233
0.013009 0.000010 0.427702 0.000010 0.059153 0.000010 0.000010 0.000010 0.003776 0.000010 0.043585 0.120064 0.010225 0.072135 0.075927 0.015645 0.000010 0.000010 0.030400 0.061063 0.004679 0.062558
0.000177 0.000010 0.485754 0.003597 0.081080 0.000010 0.000010 0.000010 0.000010 0.000010 0.040208 0.099682 0.006460 0.072017 0.067007 0.001079 0.000010 0.000010 0.036449 0.056791 0.005927 0.043690
0.002553 0.000010 0.458516 0.000010 0.071038 0.000010 0.000010 0.000010 0.000010 0.000010 0.024800 0.109319 0.028598 0.094466 0.066120 0.001424 0.000010 0.000010 0.052491 0.027939 0.012193 0.050452
0.016276 0.000010 0.488687 0.006270 0.043956 0.000010 0.000010 0.000010 0.000010 0.000010 0.044665 0.098382 0.026231 0.084633 0.070224 0.000010 0.000010 0.000010 0.032572 0.014587 0.019669 0.053756
0.023267 0.000010 0.451365 0.012403 0.071862 0.000010 0.000010 0.000010 0.010374 0.000010 0.008894 0.102204 0.000010 0.089803 0.062649 0.014591 0.000010 0.000010 0.048111 0.066638 0.000010 0.037747
0.020089 0.000010 0.423017 0.000010 0.072007 0.000010 0.018895 0.000010 0.000010 0.000010 0.021342 0.090794 0.014524 0.065680 0.079519 0.000010 0.000010 0.000010 0.026492 0.047978 0.073855 0.045719
0.000010 0.000010 0.432810 0.015999 0.064314 0.000010 0.001726 0.000010 0.000010 0.000010 0.000977 0.114240 0.030538 0.102080 0.046931 0.005731 0.000010 0.000010 0.025875 0.050070 0.056849 0.051780
0.003277 0.000010 0.407791 0.002613 0.086542 0.000010 0.000010 0.000010 0.000010 0.000010 0.005732 0.104371 0.023041 0.081770 0.073847 0.009341 0.000010 0.000010 0.061326 0.062466 0.046392 0.031412
0.017637 0.000010 0.442883 0.002596 0.096263 0.000010 0.000010 0.000010 0.000010 0.000010 0.000010 0.095732 0.033370 0.074899 0.048992 0.028395 0.000010 0.000010 0.027514 0.057131 0.043305 0.031193
0.005608 0.000010 0.436650 0.012985 0.086491 0.000010 0.000010 0.000010 0.000010 0.000010 0.000010 0.073252 0.009814 0.106129 0.060514 0.018806 0.000010 0.000010 0.042828 0.065217 0.047082 0.034535
0.018674 0.000010 0.434388 0.000010 0.058940 0.000013 0.003105 0.000010 0.000010 0.000010 0.028330 0.119594 0.030985 0.061127 0.066315 0.003440 0.000010 0.000010 0.054618 0.045834 0.021446 0.053121
0.019837 0.000010 0.413208 0.000010 0.075030 0.000010 0.000010 0.000010 0.000010 0.000010 0.033883 0.120649 0.026113 0.074938 0.051568 0.005250 0.000010 0.000010 0.027020 0.065403 0.056620 0.030392
0.009132 0.000010 0.389605 0.000010 0.067196 0.000010 0.012876 0.000010 0.000010 0.000010 0.012173 0.135901 0.022414 0.071432 0.030683 0.030264 0.000010 0.000010 0.037449 0.051373 0.089550 0.039872
0.035307 0.000010 0.443163 0.004534 0.083220 0.000010 0.000010 0.000010 0.005113 0.000010 0.000010 0.070801 0.012169 0.064021 0.062090 0.022875 0.000010 0.000010 0.052500 0.058553 0.043589 0.041985
0.019220 0.000010 0.436817 0.016219 0.054953 0.000586 0.000010 0.000010 0.000010 0.000010 0.014935 0.122067 0.006706 0.095323 0.075736 0.000010 0.000010 0.000010 0.044654 0.052710 0.008299 0.051695
0.014382 0.000010 0.483026 0.006097 0.059342 0.000010 0.000010 0.000010 0.000010 0.000010 0.035963 0.112023 0.022399 0.100056 0.058367 0.006934 0.000010 0.000010 0.019234 0.033768 0.000010 0.048318
0.007559 0.000010 0.434827 0.006600 0.050565 0.000010 0.000010 0.000010 0.005068 0.000010 0.028471 0.114601 0.008247 0.106929 0.067675 0.021497 0.000010 0.000010 0.035613 0.036437 0.010794 0.065048
0.015040 0.000010 0.368384 0.003027 0.085944 0.000010 0.000010 0.000010 0.014146 0.000010 0.009251 0.100750 0.015722 0.074748 0.077811 0.034818 0.000010 0.000010 0.048707 0.025099 0.075984 0.050498
0.000010 0.000010 0.000010 0.049163 0.000010 0.000010 0.684583 0.004253 0.137860 0.109297 0.000010 0.000010 0.000010 0.000010 0.000010 0.000010 0.000010 0.014684 0.000010 0.000010 0.000010 0.000010
0.000010 0.000017 0.000010 0.020937 0.000010 0.000010 0.702979 0.005154 0.154757 0.102770 0.000010 0.000010 0.000010 0.000010 0.000010 0.000010 0.001333 0.011913 0.000010 0.000010 0.000010 0.000010
0.000010 0.000010 0.000010 0.012891 0.000010 0.000010 0.739724 0.000010 0.132993 0.114212 0.000010 0.000010 0.000010 0.000010 0.000010 0.000010 0.000010 0.000010 0.000010 0.000010 0.000010 0.000010
0.000010 0.004328 0.000010 0.012841 0.000010 0.000010 0.737431 0.009186 0.143477 0.092577 0.000010 0.000010 0.000010 0.000010 0.000010 0.000010 0.000010 0.000010 0.000010 0.000010 0.000010 0.000010
0.000010 0.000010 0.000010 0.028588 0.000010 0.000010 0.758343 0.000010 0.169364 0.043525 0.000010 0.000010 0.000010 0.000010 0.000010 0.000010 0.000010 0.000010 0.000010 0.000010 0.000010 0.000010
0.000010 0.011699 0.000010 0.033703 0.000010 0.000053 0.683088 0.000010 0.163571 0.096883 0.000010 0.000010 0.000010 0.000010 0.000010 0.000010 0.000010 0.010852 0.000010 0.000010 0.000010 0.000010
0.000010 0.000010 0.000010 0.000010 0.000010 0.000010 0.808856 0.000010 0.106839 0.077660 0.000010 0.000010 0.000010 0.000010 0.000010 0.000010 0.002386 0.004088 0.000010 0.000010 0.000010 0.000010
0.000010 0.000010 0.000010 0.025999 0.000010 0.003465 0.751110 0.000010 0.179451 0.028706 0.000010 0.000010 0.000010 0.000010 0.000010 0.000010 0.000010 0.011108 0.000010 0.000010 0.000010 0.000010
0.000010 0.000010 0.000010 0.034862 0.000010 0.000010 0.740945 0.004146 0.148357 0.063931 0.000010 0.000010 0.000010 0.000010 0.000010 0.000010 0.007599 0.000010 0.000010 0.000010 0.000010 0.000010
0.000010 0.007976 0.000010 0.000010 0.000010 0.000010 0.808433 0.000010 0.092465 0.085186 0.000010 0.000010 0.000010 0.000010 0.000010 0.000010 0.003502 0.002278 0.000010 0.000010 0.000010 0.000010
0.000010 0.006723 0.000010 0.000010 0.000010 0.000010 0.809041 0.012690 0.103010 0.058391 0.000010 0.000010 0.000010 0.000010 0.000010 0.000010 0.000010 0.009986 0.000010 0.000010 0.000010 0.000010
0.000010 0.009789 0.000010 0.000010 0.000010 0.000010 0.830869 0.000010 0.076049 0.066895 0.000010 0.000010 0.000010 0.000010 0.000010 0.000010 0.000010 0.016228 0.000010 0.000010 0.000010 0.000010
0.000010 0.010708 0.000010 0.036246 0.000010 0.000010 0.757733 0.000010 0.195132 0.000010 0.000010 0.000010 0.000010 0.000010 0.000010 0.000010 0.000010 0.000010 0.000010 0.000010 0.000010 0.000010
0.000010 0.001758 0.000010 0.000010 0.000010 0.000010 0.765901 0.022397 0.145414 0.061737 0.000010 0.000010 0.000010 0.000010 0.000010 0.000010 0.000010 0.002632 0.000010 0.000010 0.000010 0.000010
0.011199 0.000010 0.059163 0.000010 0.029266 0.000010 0.000010 0.000010 0.000010 0.000010 0.055466 0.076587 0.014997 0.127018 0.029721 0.008197 0.000010 0.000010 0.516579 0.019653 0.029126 0.022940
0.017907 0.000010 0.054963 0.006383 0.053185 0.000010 0.000010 0.000010 0.000865 0.000010 0.040829 0.082689 0.015489 0.179523 0.053344 0.045263 0.000010 0.000010 0.377205 0.015020 0.025144 0.032120
0.006115 0.000010 0.075730 0.001653 0.037315 0.000010 0.000010 0.000010 0.000010 0.000010 0.051432 0.053499 0.034741 0.160112 0.009897 0.024055 0.000010 0.000010 0.486099 0.020380 0.018746 0.020148
0.024476 0.000010 0.067859 0.000010 0.046561 0.000010 0.000010 0.000010 0.000010 0.000010 0.051512 0.096349 0.009193 0.157801 0.029999 0.034297 0.000010 0.000010 0.387516 0.023047 0.047910 0.023391
0.016759 0.000010 0.072446 0.000010 0.017418 0.000010 0.000010 0.000010 0.000010 0.000010 0.047148 0.084569 0.023947 0.163143 0.024610 0.042192 0.000010 0.000010 0.392957 0.033823 0.050851 0.030047
0.012565 0.000010 0.031895 0.000010 0.031914 0.000010 0.000010 0.000010 0.000010 0.000010 0.047016 0.055595 0.023684 0.153548 0.000021 0.036405 0.000010 0.000010 0.517387 0.033612 0.040664 0.015605
0.013483 0.000010 0.046112 0.000010 0.023178 0.000010 0.000010 0.000010 0.000010 0.000010 0.081426 0.075600 0.016905 0.143674 0.014398 0.023756 0.000010 0.000010 0.513711 0.012991 0.005710 0.028969
0.007402 0.000010 0.058127 0.009077 0.045108 0.000010 0.000010 0.000010 0.000010 0.000010 0.041216 0.034290 0.011144 0.112215 0.011206 0.033451 0.000010 0.000010 0.580380 0.006442 0.033903 0.015958
0.039926 0.000010 0.040246 0.009784 0.054164 0.000010 0.000010 0.000010 0.000010 0.000010 0.043117 0.024644 0.012373 0.178338 0.049498 0.003152 0.000010 0.000010 0.443396 0.025508 0.051640 0.024134
0.014299 0.000010 0.043722 0.001441 0.033621 0.000010 0.000010 0.000010 0.000010 0.000010 0.033485 0.032676 0.020807 0.147032 0.014214 0.042949 0.000010 0.000010 0.594514 0.000136 0.013116 0.007907
0.028641 0.000010 0.057546 0.000010 0.047878 0.000010 0.000010 0.000010 0.000010 0.000010 0.064971 0.095458 0.004195 0.164981 0.035087 0.043282 0.000010 0.000010 0.367287 0.027676 0.046473 0.016434
0.033357 0.000010 0.070930 0.007220 0.044563 0.000010 0.000010 0.000010 0.000010 0.000010 0.043677 0.000010 0.016545 0.085679 0.022939 0.031214 0.000010 0.000010 0.588605 0.027959 0.018116 0.009108
0.000010 0.000010 0.101438 0.000564 0.028303 0.000010 0.000754 0.000010 0.001019 0.000010 0.043155 0.068163 0.019104 0.182033 0.038904 0.032851 0.000010 0.000010 0.452974 0.018663 0.000010 0.011994
0.019871 0.000010 0.104228 0.000010 0.062797 0.000010 0.002830 0.000010 0.000010 0.000010 0.059133 0.094930 0.037575 0.168636 0.014213 0.032042 0.000010 0.000010 0.364888 0.013715 0.004752 0.020311
0.000212 0.000010 0.057905 0.000010 0.059416 0.000010 0.017071 0.000010 0.000010 0.000010 0.023750 0.056699 0.014203 0.177431 0.032279 0.015777 0.000010 0.000010 0.503381 0.013795 0.020244 0.007757
0.002415 0.000010 0.059548 0.003158 0.049780 0.000010 0.000010 0.000010 0.002410 0.000010 0.065837 0.037195 0.018606 0.151864 0.042874 0.024964 0.000010 0.000010 0.475028 0.033160 0.021735 0.011355
0.009575 0.000010 0.063391 0.000010 0.012175 0.000010 0.019445 0.000010 0.000010 0.000010 0.041544 0.032383 0.032080 0.128526 0.009699 0.011271 0.000010 0.000010 0.552749 0.037814 0.042383 0.006884
0.021480 0.000439 0.105247 0.013780 0.044678 0.003417 0.000010 0.000010 0.000010 0.000010 0.049566 0.049153 0.019689 0.115287 0.013634 0.035556 0.000010 0.000010 0.495529 0.012246 0.000010 0.020228
0.012807 0.000010 0.087223 0.000010 0.050197 0.000010 0.000010 0.000010 0.000010 0.000010 0.068581 0.086204 0.026807 0.173646 0.011407 0.017201 0.000010 0.000010 0.401225 0.032001 0.024586 0.008025
0.020895 0.000010 0.085667 0.015507 0.036990 0.000010 0.000010 0.000010 0.000010 0.000010 0.052854 0.067545 0.015224 0.150806 0.004126 0.039817 0.000010 0.000010 0.447197 0.028126 0.018464 0.016702
0.000010 0.000010 0.887988 0.006314 0.000010 0.000010 0.000011 0.000010 0.010258 0.000010 0.000010 0.000010 0.001871 0.000010 0.026239 0.000010 0.000010 0.000010 0.000010 0.001474 0.058341 0.007374
0.000010 0.000010 0.832785 0.017080 0.021691 0.000010 0.000010 0.000010 0.000011 0.000010 0.000010 0.000010 0.009979 0.000010 0.001077 0.000010 0.000010 0.000010 0.000010 0.017461 0.096929 0.002857
0.000010 0.000010 0.834047 0.008772 0.022834 0.000010 0.004030 0.000010 0.000010 0.000010 0.000010 0.011632 0.000010 0.000010 0.000010 0.000010 0.000010 0.000010 0.000010 0.000010 0.113400 0.005135
0.000010 0.000010 0.834645 0.008941 0.022978 0.000010 0.007987 0.000010 0.000010 0.000010 0.000010 0.017739 0.000010 0.000010 0.000010 0.000010 0.000010 0.000010 0.000010 0.021843 0.085717 0.000010
0.000010 0.000010 0.878323 0.001321 0.005167 0.000010 0.006729 0.000010 0.000010 0.000010 0.000010 0.000010 0.000010 0.002320 0.000010 0.000010 0.000010 0.000010 0.000010 0.035323 0.065382 0.005294
0.000010 0.000010 0.900078 0.003774 0.000010 0.000010 0.000010 0.000010 0.000010 0.000010 0.000010 0.009532 0.000010 0.000010 0.000010 0.000010 0.000010 0.000010 0.000010 0.014126 0.072321 0.000010
0.000010 0.000010 0.842724 0.006019 0.006862 0.000010 0.000010 0.000010 0.000010 0.000010 0.000010 0.000010 0.000010 0.000010 0.008041 0.000010 0.000010 0.000010 0.000010 0.016888 0.100073 0.019244
0.000010 0.000010 0.822449 0.011763 0.002138 0.000010 0.000010 0.000010 0.005744 0.000010 0.000010 0.000010 0.000010 0.000010 0.000010 0.000010 0.000010 0.000010 0.000010 0.022433 0.117136 0.018187
0.000010 0.000010 0.894303 0.003966 0.000010 0.000010 0.000010 0.000010 0.011249 0.000010 0.000010 0.000010 0.000010 0.000010 0.000010 0.000010 0.000010 0.000010 0.000010 0.000339 0.089972 0.000010
0.000010 0.000010 0.879176 0.000010 0.000010 0.000010 0.004601 0.000010 0.008895 0.000010 0.006061 0.000010 0.000010 0.000010 0.000010 0.008165 0.000010 0.000010 0.000010 0.007794 0.085159 0.000010
0.000010 0.000010 0.886692 0.011783 0.003361 0.000010 0.000010 0.000010 0.000010 0.000010 0.000010 0.011939 0.000010 0.000010 0.000010 0.000010 0.000010 0.000010 0.000010 0.025428 0.060638 0.000010
0.000010 0.000010 0.883459 0.010712 0.000010 0.000010 0.000010 0.000010 0.000010 0.000010 0.000010 0.000010 0.000010 0.000010 0.000010 0.000010 0.000010 0.000010 0.000010 0.012502 0.090939 0.002218
0.000368 0.000010 0.873188 0.008939 0.019986 0.000010 0.000010 0.000010 0.000010 0.000010 0.000010 0.000845 0.000010 0.000893 0.000010 0.000010 0.000010 0.000010 0.000010 0.000010 0.092607 0.003035
0.000010 0.000010 0.860681 0.000010 0.000010 0.000010 0.000010 0.000010 0.023987 0.000010 0.000010 0.000324 0.001215 0.000010 0.013932 0.000010 0.000010 0.000010 0.000010 0.014706 0.076304 0.008710
0.000010 0.000010 0.865711 0.002743 0.011923 0.000010 0.010041 0.000010 0.001987 0.000010 0.008855 0.000010 0.000010 0.000010 0.000010 0.000010 0.000010 0.000010 0.000010 0.010880 0.078601 0.009128
0.000010 0.000010 0.846314 0.000011 0.025974 0.000010 0.000010 0.000010 0.007445 0.000010 0.011065 0.000010 0.000010 0.000010 0.003825 0.000010 0.000010 0.000010 0.000010 0.027828 0.074073 0.003335
0.000010 0.000010 0.871868 0.003558 0.004736 0.000010 0.000010 0.000010 0.000010 0.000010 0.011683 0.021424 0.006606 0.000010 0.000010 0.000010 0.000010 0.000010 0.000010 0.029268 0.050279 0.000447
0.000010 0.000010 0.847993 0.000010 0.012098 0.000010 0.017038 0.000010 0.000010 0.000010 0.000010 0.000010 0.001463 0.000010 0.000010 0.000010 0.000010 0.000010 0.000010 0.015235 0.101067 0.004956
0.000010 0.000010 0.831269 0.000010 0.000010 0.000010 0.008110 0.000010 0.004901 0.000010 0.009058 0.000010 0.000010 0.000010 0.000010 0.000010 0.000010 0.000010 0.000010 0.014790 0.121999 0.009722
0.000010 0.000010 0.828805 0.013623 0.001087 0.000010 0.000010 0.000010 0.000016 0.000010 0.000010 0.000010 0.000010 0.000010 0.000010 0.000010 0.000010 0.000010 0.000010 0.000010 0.138989 0.017321
0.000010 0.005898 0.000010 0.005293 0.000010 0.000010 0.058165 0.038590 0.013996 0.725486 0.000010 0.000010 0.000010 0.000010 0.000010 0.000010 0.006072 0.146359 0.000010 0.000010 0.000010 0.000010
0.000010 0.014611 0.000010 0.015427 0.000010 0.000010 0.038160 0.005098 0.004528 0.889613 0.000010 0.000010 0.000010 0.000010 0.000010 0.000010 0.000010 0.032413 0.000010 0.000010 0.000010 0.000010
0.000010 0.001282 0.000010 0.020447 0.000010 0.005577 0.042775 0.028027 0.004700 0.801769 0.000010 0.000010 0.000010 0.000010 0.000010 0.000010 0.000010 0.095284 0.000010 0.000010 0.000010 0.000010
0.000010 0.000010 0.000010 0.000012 0.000010 0.000010 0.080158 0.015816 0.020049 0.741977 0.000010 0.000010 0.000010 0.000010 0.000010 0.000010 0.000010 0.141828 0.000010 0.000010 0.000010 0.000010
0.000010 0.021577 0.000010 0.009223 0.000010 0.000010 0.052474 0.006929 0.014371 0.846022 0.000010 0.000010 0.000010 0.000010 0.000010 0.000010 0.000010 0.049254 0.000010 0.000010 0.000010 0.000010
0.000010 0.005188 0.000010 0.004118 0.000010 0.000010 0.057635 0.044178 0.018712 0.777176 0.000010 0.000010 0.000010 0.000010 0.000010 0.000010 0.012674 0.080178 0.000010 0.000010 0.000010 0.000010
0.000010 0.010597 0.000010 0.022452 0.000010 0.000010 0.081327 0.041535 0.016751 0.707259 0.000010 0.000010 0.000010 0.000010 0.000010 0.000010 0.000010 0.119930 0.000010 0.000010 0.000010 0.000010
0.000010 0.017725 0.000010 0.018615 0.000010 0.000407 0.047410 0.000055 0.023030 0.831761 0.000010 0.000010 0.000010 0.000010 0.000010 0.000010 0.000010 0.060856 0.000010 0.000010 0.000010 0.000010
0.000010 0.003260 0.000010 0.020256 0.000010 0.000010 0.076669 0.044702 0.005115 0.663173 0.000010 0.000010 0.000010 0.000010 0.000010 0.000010 0.000010 0.186674 0.000010 0.000010 0.000010 0.000010
0.000010 0.013465 0.000010 0.013943 0.000010 0.000010 0.052735 0.008189 0.007389 0.805793 0.000010 0.000010 0.000010 0.000010 0.000010 0.000010 0.000010 0.098336 0.000010 0.000010 0.000010 0.000010
0.000010 0.000010 0.000010 0.032122 0.000010 0.000010 0.017625 0.000010 0.000010 0.846339 0.000010 0.000010 0.000010 0.000010 0.000010 0.000010 0.000010 0.103734 0.000010 0.000010 0.000010 0.000010
0.000010 0.004275 0.000010 0.004510 0.000010 0.000010 0.078916 0.000010 0.018646 0.824740 0.000010 0.000010 0.000010 0.000010 0.000010 0.000010 0.000010 0.068753 0.000010 0.000010 0.000010 0.000010
0.000010 0.008090 0.000010 0.010673 0.000010 0.000010 0.030447 0.005846 0.026740 0.789719 0.000010 0.000010 0.000010 0.000010 0.000010 0.000010 0.011882 0.116462 0.000010 0.000010 0.000010 0.000010
0.000010 0.011033 0.000010 0.000010 0.000010 0.000010 0.057997 0.000010 0.018575 0.837048 0.000010 0.000010 0.000010 0.000010 0.000010 0.000010 0.000010 0.075177 0.000010 0.000010 0.000010 0.000010
0.000010 0.001514 0.000010 0.000010 0.000010 0.000010 0.035446 0.010677 0.000010 0.859008 0.000010 0.000010 0.000010 0.000010 0.000010 0.000010 0.048914 0.044280 0.000010 0.000010 0.000010 0.000010
0.000010 0.027737 0.000010 0.013745 0.000010 0.000010 0.071253 0.014218 0.007257 0.761618 0.000010 0.000010 0.000010 0.000010 0.000010 0.000010 0.022532 0.081500 0.000010 0.000010 0.000010 0.000010
0.000010 0.002228 0.000010 0.000010 0.000010 0.000010 0.135679 0.063819 0.008074 0.663111 0.000010 0.000010 0.000010 0.000010 0.000010 0.000010 0.024401 0.102538 0.000010 0.000010 0.000010 0.000010
0.000010 0.010590 0.000010 0.024835 0.000010 0.000042 0.089113 0.037192 0.007405 0.684951 0.000010 0.000010 0.000010 0.000010 0.000010 0.000010 0.000010 0.145732 0.000010 0.000010 0.000010 0.000010
0.000010 0.000010 0.000010 0.000010 0.000010 0.000010 0.059603 0.000010 0.008975 0.864064 0.000010 0.000010 0.000010 0.000010 0.000010 0.000010 0.000010 0.067178 0.000010 0.000010 0.000010 0.000010
0.000010 0.017334 0.000010 0.017398 0.000010 0.000010 0.057531 0.057407 0.014192 0.675932 0.000010 0.000010 0.000010 0.000010 0.000010 0.000010 0.037778 0.122288 0.000010 0.000010 0.000010 0.000010
0.000010 0.000010 0.000010 0.999790 0.000010 0.000010 0.000010 0.000010 0.000010 0.000010 0.000010 0.000010 0.000010 0.000010 0.000010 0.000010 0.000010 0.000010 0.000010 0.000010 0.000010 0.000010
0.000010 0.000010 0.000010 0.999790 0.000010 0.000010 0.000010 0.000010 0.000010 0.000010 0.000010 0.000010 0.000010 0.000010 0.000010 0.000010 0.000010 0.000010 0.000010 0.000010 0.000010 0.000010
0.000010 0.000010 0.000010 0.999790 0.000010 0.000010 0.000010 0.000010 0.000010 0.000010 0.000010 0.000010 0.000010 0.000010 0.000010 0.000010 0.000010 0.000010 0.000010 0.000010 0.000010 0.000010
0.000010 0.000010 0.000010 0.999790 0.000010 0.000010 0.000010 0.000010 0.000010 0.000010 0.000010 0.000010 0.000010 0.000010 0.000010 0.000010 0.000010 0.000010 0.000010 0.000010 0.000010 0.000010
0.000010 0.000010 0.000010 0.999790 0.000010 0.000010 0.000010 0.000010 0.000010 0.000010 0.000010 0.000010 0.000010 0.000010 0.000010 0.000010 0.000010 0.000010 0.000010 0.000010 0.000010 0.000010
0.000010 0.000010 0.000010 0.999790 0.000010 0.000010 0.000010 0.000010 0.000010 0.000010 0.000010 0.000010 0.000010 0.000010 0.000010 0.000010 0.000010 0.000010 0.000010 0.000010 0.000010 0.000010
0.000010 0.000010 0.000010 0.999790 0.000010 0.000010 0.000010 0.000010 0.000010 0.000010 0.000010 0.000010 0.000010 0.000010 0.000010 0.000010 0.000010 0.000010 0.000010 0.000010 0.000010 0.000010
0.000010 0.000010 0.000010 0.981343 0.000010 0.000010 0.018449 0.000010 0.000010 0.000018 0.000010 0.000010 0.000010 0.000010 0.000010 0.000010 0.000010 0.000010 0.000010 0.000010 0.000010 0.000010
0.000010 0.000010 0.000010 0.987405 0.000010 0.000010 0.012395 0.000010 0.000010 0.000010 0.000010 0.000010 0.000010 0.000010 0.000010 0.000010 0.000010 0.000010 0.000010 0.000010 0.000010 0.000010
0.000010 0.000010 0.000010 0.999790 0.000010 0.000010 0.000010 0.000010 0.000010 0.000010 0.000010 0.000010 0.000010 0.000010 0.000010 0.000010 0.000010 0.000010 0.000010 0.000010 0.000010 0.000010
0.000010 0.000010 0.000010 0.999783 0.000011 0.000010 0.000010 0.000010 0.000010 0.000010 0.000010 0.000010 0.000010 0.000010 0.000010 0.000010 0.000010 0.000010 0.000010 0.000016 0.000010 0.000010
0.000010 0.000010 0.000010 0.999790 0.000010 0.000010 0.000010 0.000010 0.000010 0.000010 0.000010 0.000010 0.000010 0.000010 0.000010 0.000010 0.000010 0.000010 0.000010 0.000010 0.000010 0.000010
0.000010 0.000010 0.000010 0.947165 0.000010 0.000010 0.052635 0.000010 0.000010 0.000010 0.000010 0.000010 0.000010 0.000010 0.000010 0.000010 0.000010 0.000010 0.000010 0.000010 0.000010 0.000010
0.000010 0.000010 0.000010 0.999790 0.000010 0.000010 0.000010 0.000010 0.000010 0.000010 0.000010 0.000010 0.000010 0.000010 0.000010 0.000010 0.000010 0.000010 0.000010 0.000010 0.000010 0.000010
0.000010 0.000010 0.000010 0.999790 0.000010 0.000010 0.000010 0.000010 0.000010 0.000010 0.000010 0.000010 0.000010 0.000010 0.000010 0.000010 0.000010 0.000010 0.000010 0.000010 0.000010 0.000010
0.000010 0.000010 0.000010 0.999790 0.000010 0.000010 0.000010 0.000010 0.000010 0.000010 0.000010 0.000010 0.000010 0.000010 0.000010 0.000010 0.000010 0.000010 0.000010 0.000010 0.000010 0.000010
0.000010 0.000010 0.000010 0.999790 0.000010 0.000010 0.000010 0.000010 0.000010 0.000010 0.000010 0.000010 0.000010 0.000010 0.000010 0.000010 0.000010 0.000010 0.000010 0.000010 0.000010 0.000010
0.000010 0.000010 0.000010 0.999790 0.000010 0.000010 0.000010 0.000010 0.000010 0.000010 0.000010 0.000010 0.000010 0.000010 0.000010 0.000010 0.000010 0.000010 0.000010 0.000010 0.000010 0.000010
0.000010 0.000010 0.000010 0.999790 0.000010 0.000010 0.000010 0.000010 0.000010 0.000010 0.000010 0.000010 0.000010 0.000010 0.000010 0.000010 0.000010 0.000010 0.000010 0.000010 0.000010 0.000010
0.000010 0.000010 0.000010 0.999790 0.000010 0.000010 0.000010 0.000010 0.000010 0.000010 0.000010 0.000010 0.000010 0.000010 0.000010 0.000010 0.000010 0.000010 0.000010 0.000010 0.000010 0.000010
0.019610 0.000010 0.195540 0.000010 0.093723 0.000010 0.000010 0.000010 0.000010 0.000010 0.088746 0.105242 0.000010 0.167335 0.031879 0.016492 0.000010 0.000010 0.161144 0.034396 0.040243 0.045549
0.017508 0.000010 0.198261 0.000010 0.097007 0.000010 0.000938 0.000010 0.000010 0.000010 0.098239 0.116734 0.016257 0.125011 0.048145 0.038388 0.000010 0.000010 0.112290 0.034256 0.045177 0.051710
0.026074 0.000010 0.196627 0.000479 0.101266 0.000010 0.001185 0.000010 0.009288 0.000010 0.070420 0.086486 0.012501 0.148533 0.049664 0.032147 0.000010 0.000010 0.133662 0.047478 0.035339 0.048793
0.022362 0.000010 0.240282 0.000010 0.108269 0.001518 0.000010 0.000010 0.000010 0.000010 0.073870 0.127352 0.010691 0.109156 0.084171 0.027004 0.000010 0.000010 0.093731 0.053217 0.000010 0.048287
0.008154 0.000010 0.232643 0.000010 0.106694 0.000010 0.000010 0.000010 0.003927 0.000010 0.096092 0.133435 0.000010 0.107363 0.071321 0.056130 0.000010 0.000010 0.038264 0.049865 0.037592 0.058429
0.005896 0.000010 0.285818 0.000010 0.115441 0.000010 0.000010 0.000010 0.000010 0.000010 0.103171 0.108840 0.002407 0.135502 0.060464 0.032985 0.000010 0.000010 0.063759 0.024263 0.001170 0.060193
0.001686 0.000227 0.246410 0.000010 0.112209 0.000010 0.000010 0.000010 0.006530 0.000010 0.089634 0.131034 0.008176 0.121455 0.081104 0.037819 0.000010 0.000010 0.037170 0.048622 0.009292 0.068564
0.022086 0.000010 0.227859 0.000010 0.096880 0.000010 0.000010 0.000010 0.000010 0.000010 0.135347 0.115629 0.009536 0.147225 0.066991 0.022938 0.000010 0.000010 0.034632 0.036568 0.023755 0.060464
0.030640 0.000010 0.156803 0.000010 0.115326 0.000010 0.002578 0.000010 0.017555 0.000010 0.100749 0.073098 0.000010 0.147207 0.044998 0.049868 0.000010 0.000010 0.132634 0.051166 0.019513 0.057787
0.012269 0.000010 0.206361 0.000010 0.097072 0.000010 0.000010 0.000010 0.000010 0.000010 0.061985 0.117588 0.018705 0.182545 0.048402 0.021315 0.000010 0.000010 0.130126 0.043747 0.036426 0.023369
0.009060 0.001109 0.247133 0.000010 0.090225 0.000010 0.009648 0.000010 0.000010 0.000010 0.081961 0.104102 0.014123 0.110977 0.072857 0.039116 0.000010 0.000010 0.060542 0.071033 0.023572 0.064473
0.010372 0.000010 0.223729 0.000010 0.118414 0.000010 0.000010 0.000010 0.000010 0.000010 0.106613 0.115741 0.003105 0.154602 0.058523 0.020246 0.000010 0.000010 0.084035 0.043502 0.022649 0.038378
0.015442 0.000010 0.248038 0.000010 0.092718 0.000722 0.000010 0.000010 0.000010 0.000010 0.090051 0.138085 0.013802 0.136722 0.080419 0.021111 0.000010 0.000010 0.059099 0.064782 0.000010 0.038919
0.012111 0.000010 0.205205 0.000010 0.096631 0.000010 0.000010 0.000010 0.000010 0.000010 0.081118 0.125013 0.013281 0.165684 0.045837 0.022358 0.000010 0.000010 0.090437 0.032728 0.059353 0.050154
0.005771 0.000010 0.246767 0.000010 0.085557 0.000010 0.000010 0.000010 0.000010 0.000010 0.077344 0.120060 0.012217 0.126113 0.090855 0.043788 0.000010 0.000010 0.042743 0.046333 0.036029 0.066331
0.035497 0.000010 0.215828 0.010695 0.096545 0.000692 0.000010 0.000010 0.000010 0.000010 0.141888 0.107223 0.013582 0.130133 0.061460 0.014170 0.000010 0.000010 0.054102 0.048363 0.021981 0.047770
0.008024 0.000010 0.190335 0.000010 0.117766 0.000010 0.000010 0.000010 0.000010 0.000010 0.094529 0.137876 0.014619 0.145127 0.038041 0.026758 0.000010 0.000010 0.119518 0.037434 0.019942 0.049942
0.022532 0.000010 0.190741 0.000010 0.106151 0.000010 0.000010 0.000010 0.000010 0.000010 0.085800 0.114692 0.003382 0.138370 0.044001 0.017090 0.000010 0.000010 0.149171 0.045517 0.047798 0.034665
0.000010 0.000010 0.000010 0.033437 0.000010 0.000010 0.263638 0.000010 0.033789 0.668956 0.000010 0.000010 0.000010 0.000010 0.000010 0.000010 0.000010 0.000010 0.000010 0.000010 0.000010 0.000010
0.000010 0.005468 0.000010 0.047239 0.000010 0.000010 0.243256 0.000010 0.026581 0.677287 0.000010 0.000010 0.000010 0.000010 0.000010 0.000010 0.000010 0.000010 0.000010 0.000010 0.000010 0.000010
0.000010 0.007464 0.000010 0.050494 0.000010 0.000010 0.251863 0.004892 0.020088 0.645977 0.000010 0.000010 0.005355 0.000010 0.000010 0.000010 0.013726 0.000010 0.000010 0.000010 0.000010 0.000010
0.000010 0.014280 0.000010 0.048463 0.000010 0.000010 0.258778 0.015679 0.029733 0.632884 0.000010 0.000010 0.000010 0.000010 0.000010 0.000010 0.000010 0.000032 0.000010 0.000010 0.000010 0.000010
0.000010 0.000010 0.000010 0.055141 0.000010 0.000010 0.286866 0.000344 0.026516 0.630961 0.000010 0.000010 0.000010 0.000010 0.000010 0.000010 0.000013 0.000010 0.000010 0.000010 0.000010 0.000010
0.000010 0.000010 0.000010 0.027961 0.000010 0.000010 0.259694 0.000010 0.010561 0.701604 0.000010 0.000010 0.000010 0.000010 0.000010 0.000010 0.000010 0.000010 0.000010 0.000010 0.000010 0.000010
0.000010 0.006887 0.000010 0.046132 0.000010 0.000010 0.252526 0.000010 0.006343 0.684998 0.000010 0.000010 0.000010 0.000010 0.000010 0.000010 0.000010 0.002953 0.000010 0.000010 0.000010 0.000010
0.000010 0.003462 0.000010 0.049377 0.000010 0.000010 0.229802 0.014186 0.035235 0.667778 0.000010 0.000010 0.000010 0.000010 0.000010 0.000010 0.000010 0.000010 0.000010 0.000010 0.000010 0.000010
0.000010 0.025749 0.000010 0.055005 0.000010 0.001411 0.250927 0.000010 0.013585 0.647937 0.000010 0.000010 0.005235 0.000010 0.000010 0.000010 0.000010 0.000010 0.000010 0.000010 0.000010 0.000010
0.000010 0.000010 0.000010 0.070179 0.000010 0.000010 0.265613 0.000010 0.000010 0.664018 0.000010 0.000010 0.000010 0.000010 0.000010 0.000010 0.000010 0.000010 0.000010 0.000010 0.000010 0.000010
0.000010 0.000010 0.000010 0.047542 0.000010 0.001319 0.218267 0.000013 0.034428 0.698270 0.000010 0.000010 0.000010 0.000010 0.000010 0.000010 0.000010 0.000010 0.000010 0.000010 0.000010 0.000010
0.000010 0.000010 0.000010 0.050540 0.000010 0.000010 0.268284 0.003087 0.000010 0.643281 0.000010 0.000010 0.000010 0.000010 0.000010 0.000010 0.028543 0.006105 0.000010 0.000010 0.000010 0.000010
0.000010 0.007082 0.000010 0.075067 0.000010 0.000010 0.236030 0.000010 0.000010 0.681640 0.000010 0.000010 0.000010 0.000010 0.000010 0.000010 0.000010 0.000010 0.000010 0.000010 0.000010 0.000010
0.000010 0.000010 0.000010 0.067253 0.000010 0.000010 0.275182 0.010301 0.000010 0.647083 0.000010 0.000010 0.000010 0.000010 0.000010 0.000010 0.000010 0.000010 0.000010 0.000010 0.000010 0.000010
0.000010 0.000010 0.000010 0.044302 0.000010 0.000010 0.280266 0.009135 0.007831 0.619033 0.000010 0.000010 0.000010 0.000010 0.000010 0.000010 0.001878 0.037404 0.000010 0.000010 0.000010 0.000010
0.000010 0.000772 0.000010 0.062973 0.000010 0.003248 0.266921 0.000010 0.000010 0.665916 0.000010 0.000010 0.000010 0.000010 0.000010 0.000010 0.000010 0.000010 0.000010 0.000010 0.000010 0.000010
0.000010 0.000010 0.000010 0.044724 0.000010 0.000787 0.315512 0.000010 0.003943 0.634865 0.000010 0.000010 0.000010 0.000010 0.000010 0.000010 0.000010 0.000010 0.000010 0.000010 0.000010 0.000010
0.000010 0.000010 0.000010 0.057098 0.000010 0.000010 0.276171 0.000010 0.000010 0.666541 0.000010 0.000010 0.000010 0.000010 0.000010 0.000010 0.000010 0.000010 0.000010 0.000010 0.000010 0.000010
0.000010 0.008358 0.000010 0.028557 0.000010 0.000010 0.270026 0.000010 0.013469 0.679421 0.000010 0.000010 0.000010 0.000010 0.000010 0.000010 0.000010 0.000010 0.000010 0.000010 0.000010 0.000010
0.000010 0.000010 0.000010 0.036965 0.000010 0.000010 0.274583 0.000010 0.011677 0.676595 0.000010 0.000010 0.000010 0.000010 0.000010 0.000010 0.000010 0.000010 0.000010 0.000010 0.000010 0.000010
0.000010 0.000010 0.768366 0.000010 0.016131 0.000010 0.041016 0.000010 0.000010 0.000010 0.000010 0.029755 0.007410 0.020090 0.031292 0.000010 0.000010 0.000010 0.000010 0.014484 0.071327 0.000010
0.013022 0.000010 0.742861 0.009702 0.030236 0.000010 0.007008 0.000010 0.025760 0.000010 0.000010 0.021877 0.008679 0.000010 0.029540 0.000010 0.000010 0.000010 0.006643 0.017096 0.066183 0.021304
0.000010 0.000010 0.749327 0.000010 0.029008 0.000010 0.009864 0.000010 0.016064 0.000010 0.000010 0.045601 0.007255 0.024047 0.023969 0.000010 0.000010 0.000010 0.000010 0.010734 0.067341 0.016680
0.000010 0.000010 0.815881 0.008742 0.000010 0.000880 0.020773 0.000010 0.000010 0.000010 0.007518 0.034220 0.000010 0.016799 0.030543 0.000010 0.000010 0.000010 0.014773 0.002733 0.047027 0.000010
0.000010 0.000010 0.734062 0.002809 0.002956 0.000010 0.023184 0.000010 0.018708 0.000010 0.000010 0.063400 0.010101 0.006596 0.046993 0.010388 0.000010 0.000010 0.000010 0.009200 0.071502 0.000010
0.000010 0.000010 0.799618 0.000010 0.020602 0.000010 0.024481 0.000010 0.000010 0.000010 0.000010 0.039811 0.008047 0.000010 0.026632 0.000010 0.000010 0.000010 0.000010 0.026984 0.043296 0.010399
0.000010 0.000010 0.743078 0.008169 0.005096 0.000010 0.012065 0.000010 0.000010 0.000010 0.000010 0.070541 0.010412 0.024818 0.017318 0.000010 0.000010 0.000010 0.000010 0.000010 0.087598 0.020784
0.000010 0.000010 0.807491 0.013426 0.027881 0.000010 0.000431 0.000010 0.006154 0.000010 0.000010 0.034455 0.013027 0.000010 0.031029 0.000010 0.000010 0.000010 0.006126 0.016203 0.041621 0.002058
0.000010 0.000010 0.733796 0.000010 0.019496 0.000010 0.022079 0.000010 0.000010 0.000010 0.000010 0.059341 0.004357 0.013165 0.037417 0.000010 0.000010 0.000010 0.002135 0.020081 0.088013 0.000010
0.000010 0.000010 0.767231 0.010170 0.014744 0.000010 0.023138 0.000010 0.000010 0.000010 0.006202 0.046080 0.013457 0.022921 0.023212 0.000010 0.000010 0.000010 0.005607 0.025857 0.032705 0.008585
0.000010 0.000010 0.731275 0.009974 0.028360 0.000010 0.000542 0.000010 0.010092 0.000010 0.000010 0.061070 0.000010 0.003525 0.011913 0.001288 0.000010 0.000010 0.016188 0.053535 0.052842 0.019307
0.000010 0.000010 0.733976 0.000010 0.006790 0.000010 0.000010 0.000010 0.025371 0.000010 0.000010 0.034746 0.011953 0.015224 0.035034 0.000010 0.000010 0.000010 0.017263 0.046766 0.055769 0.016997
0.000010 0.000010 0.808178 0.000010 0.005363 0.000010 0.018469 0.000010 0.003337 0.000010 0.000010 0.026474 0.008902 0.011723 0.016048 0.007212 0.000010 0.000010 0.003554 0.017783 0.053722 0.019146
0.000010 0.000010 0.798027 0.000010 0.015934 0.000010 0.000019 0.000010 0.022900 0.000010 0.008594 0.062710 0.003439 0.000010 0.013834 0.000010 0.000010 0.000010 0.007812 0.014020 0.047806 0.004806
0.000010 0.000010 0.773078 0.000010 0.000010 0.000010 0.029073 0.000010 0.000010 0.000010 0.007783 0.047856 0.013497 0.008446 0.005834 0.000010 0.000010 0.000010 0.017871 0.055318 0.031140 0.009992
0.000010 0.000010 0.787283 0.012635 0.022547 0.000010 0.000010 0.000010 0.013655 0.000010 0.000010 0.050136 0.011322 0.000010 0.021616 0.000010 0.000010 0.000010 0.000010 0.028418 0.052257 0.000010
0.000010 0.000010 0.790147 0.000010 0.014551 0.000010 0.021875 0.000010 0.000010 0.000010 0.000010 0.047890 0.002625 0.033103 0.033599 0.000010 0.000010 0.000010 0.000010 0.038518 0.017562 0.000010
0.000010 0.000010 0.773278 0.011667 0.021646 0.000010 0.000010 0.000010 0.015466 0.000010 0.001666 0.040275 0.005523 0.014141 0.027300 0.000010 0.000010 0.000010 0.012014 0.032452 0.027550 0.016932
0.000010 0.000010 0.746367 0.000016 0.017893 0.000010 0.021440 0.000010 0.000010 0.000010 0.000010 0.026160 0.007391 0.020913 0.027695 0.000010 0.000010 0.000010 0.000010 0.025026 0.090946 0.016042
0.000010 0.000010 0.814643 0.000010 0.000054 0.000010 0.013839 0.000010 0.000010 0.000010 0.000010 0.047332 0.005924 0.007386 0.007707 0.000010 0.000010 0.000010 0.000010 0.028598 0.062675 0.011722
0.000010 0.000010 0.233896 0.000010 0.017414 0.000010 0.000010 0.000010 0.000010 0.000010 0.000010 0.023956 0.011436 0.001821 0.060440 0.000010 0.000010 0.000010 0.000010 0.046069 0.589415 0.015423
0.000010 0.000010 0.261732 0.000010 0.001217 0.000010 0.000010 0.000010 0.003928 0.000010 0.000010 0.042680 0.008787 0.025557 0.015986 0.000010 0.000010 0.000010 0.000010 0.015359 0.606400 0.018234
0.000010 0.000010 0.248465 0.000010 0.011069 0.000010 0.000010 0.000010 0.000010 0.000010 0.000010 0.024033 0.004580 0.000010 0.064743 0.000010 0.000010 0.000010 0.000010 0.051431 0.571390 0.024149
0.000010 0.000010 0.231646 0.000010 0.003242 0.000010 0.000010 0.000010 0.003762 0.000010 0.000010 0.010350 0.007864 0.031639 0.036279 0.000010 0.000010 0.000010 0.000010 0.050770 0.610620 0.013708
0.000010 0.000010 0.252751 0.000010 0.026032 0.000010 0.002116 0.000010 0.000010 0.000010 0.000010 0.040407 0.020159 0.000010 0.041589 0.000010 0.000010 0.000010 0.000010 0.052596 0.560702 0.003518
0.000010 0.000010 0.273435 0.001068 0.021567 0.000010 0.000010 0.000010 0.000010 0.000010 0.000010 0.020047 0.016550 0.000010 0.017113 0.000010 0.000010 0.000010 0.000010 0.067566 0.582515 0.000010
0.000010 0.000010 0.221428 0.008351 0.035009 0.000010 0.000010 0.000010 0.000010 0.000010 0.000010 0.011244 0.000010 0.000010 0.070630 0.000010 0.000010 0.000010 0.000010 0.053752 0.592982 0.006465
0.000010 0.000010 0.220771 0.000010 0.014139 0.000010 0.000010 0.000010 0.000010 0.000010 0.000010 0.020628 0.012160 0.013819 0.038425 0.000010 0.000010 0.000010 0.000010 0.040568 0.613855 0.025505
0.000010 0.000010 0.292632 0.008066 0.030040 0.000016 0.010182 0.000010 0.003118 0.000010 0.000010 0.037139 0.017122 0.000010 0.034950 0.000010 0.000010 0.000010 0.000010 0.057169 0.509456 0.000010
0.000010 0.000010 0.262606 0.000010 0.018470 0.000216 0.000010 0.000010 0.005230 0.000010 0.000010 0.037133 0.000010 0.001504 0.054536 0.000010 0.000010 0.000010 0.000010 0.036493 0.570356 0.013336
0.000010 0.000010 0.276921 0.000010 0.015030 0.000010 0.000010 0.000010 0.003164 0.000010 0.000010 0.017852 0.018785 0.005104 0.049697 0.000010 0.000010 0.000010 0.000010 0.009586 0.583372 0.020370
0.000010 0.000010 0.278456 0.000013 0.016958 0.000010 0.000010 0.000010 0.000010 0.000010 0.000010 0.040977 0.002276 0.010343 0.016891 0.003587 0.000010 0.000010 0.000010 0.019174 0.606666 0.004549
0.000010 0.000010 0.254889 0.000010 0.015421 0.000010 0.000010 0.000010 0.006894 0.000010 0.000010 0.034456 0.011381 0.010432 0.054116 0.000010 0.000010 0.000010 0.000010 0.011838 0.585423 0.015030
0.000010 0.000010 0.268395 0.006396 0.000010 0.000010 0.000010 0.000010 0.000010 0.000010 0.000010 0.044899 0.000010 0.018298 0.036087 0.000010 0.000010 0.000010 0.000010 0.054769 0.561921 0.009095
0.000010 0.000010 0.259062 0.008949 0.000532 0.000010 0.000010 0.000010 0.000010 0.000010 0.000010 0.051078 0.014715 0.006853 0.059478 0.000010 0.000010 0.000010 0.005120 0.044831 0.549263 0.000010
0.000010 0.000010 0.280028 0.000010 0.008879 0.000010 0.000010 0.000010 0.020518 0.000010 0.000010 0.019815 0.017523 0.000010 0.011113 0.000010 0.000010 0.000010 0.000010 0.029362 0.604935 0.007696
0.000010 0.000010 0.252680 0.000010 0.005198 0.000010 0.011612 0.000010 0.000010 0.000010 0.000010 0.041124 0.004008 0.000010 0.027003 0.000010 0.000010 0.000010 0.000010 0.071935 0.585737 0.000572
0.000010 0.000010 0.265373 0.000010 0.018712 0.000010 0.000010 0.000010 0.001330 0.000010 0.000010 0.019995 0.006778 0.000010 0.049123 0.000010 0.000010 0.000010 0.000010 0.050132 0.568533 0.019893
0.000010 0.000010 0.248711 0.012651 0.023340 0.000010 0.000010 0.000010 0.000016 0.000010 0.000010 0.039351 0.017485 0.050559 0.037852 0.020436 0.000010 0.000010 0.069529 0.051486 0.428485 0.000010
0.000010 0.000010 0.216731 0.008549 0.023590 0.000010 0.000010 0.000010 0.000010 0.000010 0.018982 0.038709 0.030650 0.002098 0.025706 0.008804 0.000010 0.000010 0.034622 0.062933 0.510565 0.017969
0.000010 0.000010 0.225559 0.000010 0.024072 0.000010 0.000010 0.000010 0.000010 0.000010 0.008547 0.062600 0.013903 0.020369 0.029867 0.003428 0.000010 0.000010 0.072215 0.079428 0.454530 0.005380
0.000010 0.000010 0.218343 0.000989 0.044381 0.000010 0.000010 0.000010 0.000010 0.000010 0.000951 0.048462 0.027623 0.062983 0.023273 0.025028 0.000010 0.000010 0.050652 0.067543 0.429206 0.000476
0.000010 0.000010 0.240505 0.012673 0.039078 0.000010 0.000010 0.000010 0.000010 0.000010 0.000010 0.031012 0.010590 0.000010 0.011022 0.000010 0.000010 0.000010 0.009354 0.059538 0.580329 0.005780
0.000010 0.000010 0.254251 0.003972 0.033470 0.000010 0.003577 0.000010 0.003370 0.000010 0.003796 0.004668 0.007229 0.000010 0.000264 0.000010 0.000010 0.000010 0.000010 0.012126 0.669594 0.003584
0.000010 0.000010 0.122100 0.000010 0.020623 0.000565 0.000010 0.000010 0.001487 0.000010 0.032260 0.053346 0.014127 0.088435 0.022998 0.018223 0.000010 0.000010 0.232473 0.059496 0.321308 0.012481
0.000010 0.000010 0.221737 0.021284 0.037303 0.000010 0.000010 0.000010 0.000010 0.000010 0.003512 0.008806 0.013217 0.047111 0.000010 0.009604 0.000010 0.000010 0.089473 0.068966 0.463443 0.015443
0.000010 0.000010 0.156827 0.000010 0.027487 0.000926 0.005952 0.000010 0.003019 0.000010 0.009492 0.011541 0.022224 0.069765 0.004645 0.007246 0.000010 0.000010 0.248475 0.035160 0.380024 0.017147
0.000010 0.000010 0.212483 0.013331 0.020655 0.000010 0.000010 0.000010 0.000010 0.000010 0.002766 0.024011 0.012923 0.025048 0.000010 0.000010 0.000010 0.000010 0.028985 0.060309 0.589541 0.009838
0.000010 0.000010 0.250949 0.001069 0.002854 0.000112 0.000010 0.000010 0.000010 0.000010 0.001609 0.045659 0.006673 0.012578 0.034914 0.010460 0.000010 0.000010 0.027080 0.067565 0.532359 0.006038
0.000010 0.000010 0.262593 0.000010 0.011459 0.000010 0.002907 0.000010 0.007731 0.000010 0.014182 0.007215 0.019649 0.000010 0.011804 0.012014 0.000010 0.000010 0.005409 0.066886 0.578050 0.000010
0.000010 0.000010 0.277591 0.000010 0.009829 0.000010 0.003124 0.000510 0.004021 0.000010 0.012178 0.030443 0.006278 0.000127 0.013329 0.000010 0.000010 0.000010 0.009318 0.056113 0.567171 0.009886
0.000010 0.000010 0.233216 0.000010 0.002157 0.000010 0.007237 0.000010 0.000010 0.000010 0.009102 0.032731 0.011878 0.016623 0.009342 0.000010 0.000010 0.000010 0.028871 0.051848 0.589047 0.007849
0.000010 0.000010 0.251537 0.005971 0.033353 0.000010 0.001781 0.000010 0.002812 0.000010 0.000010 0.000010 0.006099 0.000010 0.000925 0.000010 0.000010 0.000010 0.000010 0.013385 0.678707 0.005310
0.000010 0.000010 0.163676 0.000010 0.026802 0.000010 0.000010 0.000010 0.000010 0.000010 0.011277 0.047646 0.001404 0.074616 0.021115 0.002172 0.000010 0.000010 0.094641 0.046088 0.497131 0.013331
0.000010 0.000010 0.280746 0.000010 0.010467 0.000010 0.021499 0.000010 0.000010 0.000010 0.000010 0.017512 0.000016 0.001020 0.015485 0.000010 0.000010 0.000010 0.006030 0.041383 0.599804 0.005927
0.000010 0.000010 0.237545 0.000010 0.024586 0.000010 0.000010 0.000010 0.005685 0.000010 0.008685 0.027668 0.014395 0.027481 0.000010 0.000010 0.000010 0.000010 0.049570 0.082787 0.509834 0.011655
0.000010 0.000010 0.251639 0.000010 0.010086 0.000010 0.000010 0.000010 0.000010 0.000010 0.000010 0.011172 0.010082 0.000010 0.009659 0.000010 0.000010 0.000010 0.015753 0.065468 0.618008 0.008003
0.000902 0.000010 0.207504 0.000010 0.012290 0.000010 0.000010 0.000010 0.004124 0.000010 0.014569 0.058263 0.010344 0.011562 0.001306 0.005326 0.000010 0.000010 0.019992 0.064673 0.581819 0.007246
0.000010 0.014417 0.000010 0.062141 0.000010 0.000010 0.236959 0.024736 0.000010 0.606161 0.000010 0.000010 0.000010 0.000010 0.000010 0.000010 0.000010 0.055427 0.000010 0.000010 0.000010 0.000010
0.000010 0.000010 0.000010 0.065924 0.000010 0.000010 0.273223 0.035010 0.000010 0.573611 0.000010 0.000010 0.000010 0.000010 0.000010 0.000010 0.000010 0.052062 0.000010 0.000010 0.000010 0.000010
0.000010 0.000979 0.000010 0.062524 0.000010 0.000010 0.256166 0.000010 0.018612 0.587160 0.000010 0.000010 0.000010 0.000010 0.000010 0.000010 0.000010 0.074399 0.000010 0.000010 0.000010 0.000010
0.000010 0.000719 0.000010 0.093820 0.000010 0.000010 0.457748 0.005330 0.022320 0.368711 0.000010 0.000010 0.000010 0.000010 0.000010 0.000010 0.012416 0.038796 0.000010 0.000010 0.000010 0.000010
0.000010 0.010212 0.000010 0.087807 0.000010 0.000010 0.274342 0.019612 0.014144 0.529697 0.000010 0.000010 0.000010 0.000010 0.000010 0.000010 0.000010 0.064037 0.000010 0.000010 0.000010 0.000010
0.000010 0.000010 0.000010 0.059450 0.000010 0.000010 0.293082 0.022277 0.012939 0.519492 0.000010 0.000010 0.000010 0.000010 0.000010 0.000010 0.000010 0.092600 0.000010 0.000010 0.000010 0.000010
0.000010 0.019126 0.000010 0.055781 0.000010 0.000010 0.471937 0.000010 0.020590 0.391932 0.000010 0.000854 0.000010 0.000010 0.000010 0.000010 0.016521 0.009046 0.000010 0.010979 0.001738 0.001385
0.000010 0.008058 0.000010 0.054586 0.000010 0.000010 0.268830 0.000010 0.006057 0.638267 0.000010 0.000010 0.000010 0.000010 0.000010 0.000010 0.000010 0.024042 0.000010 0.000010 0.000010 0.000010
0.000010 0.029418 0.000010 0.052364 0.000010 0.000010 0.192293 0.000010 0.000014 0.680024 0.000010 0.000010 0.000010 0.000010 0.000010 0.000010 0.000010 0.045726 0.000010 0.000010 0.000010 0.000010
0.000010 0.008266 0.000010 0.082678 0.000010 0.000010 0.268692 0.000010 0.009023 0.579164 0.000010 0.000010 0.000010 0.000010 0.000010 0.000010 0.000010 0.052016 0.000010 0.000010 0.000010 0.000010
0.000010 0.014016 0.000010 0.083677 0.000010 0.000010 0.344158 0.000010 0.027751 0.515547 0.000010 0.000010 0.000010 0.000010 0.000010 0.000010 0.014691 0.000010 0.000010 0.000010 0.000010 0.000010
0.000010 0.012735 0.000010 0.060092 0.000010 0.000010 0.283856 0.000010 0.022678 0.584817 0.000010 0.000010 0.000010 0.000010 0.000010 0.000010 0.000010 0.035662 0.000010 0.000010 0.000010 0.000010
0.000010 0.013153 0.000010 0.069838 0.000010 0.000010 0.307941 0.009702 0.014473 0.563448 0.000010 0.000010 0.000010 0.000010 0.000010 0.000010 0.000010 0.021294 0.000010 0.000010 0.000010 0.000010
0.000010 0.000010 0.000010 0.080689 0.000010 0.000010 0.401371 0.012001 0.000010 0.458405 0.000010 0.000010 0.000010 0.000010 0.000010 0.000010 0.000010 0.047364 0.000010 0.000010 0.000010 0.000010
0.000010 0.007656 0.000010 0.112577 0.000010 0.000010 0.376408 0.016859 0.022713 0.421448 0.000010 0.000010 0.000010 0.000010 0.000010 0.000010 0.000010 0.042189 0.000010 0.000010 0.000010 0.000010
0.000010 0.002771 0.000010 0.099957 0.000010 0.000403 0.319860 0.000010 0.014929 0.499335 0.000010 0.000010 0.000010 0.000010 0.000010 0.000010 0.015317 0.047289 0.000010 0.000010 0.000010 0.000010
0.000010 0.011312 0.000010 0.089736 0.000010 0.000010 0.333908 0.014188 0.002194 0.489429 0.000010 0.000010 0.000010 0.000010 0.000010 0.000010 0.000010 0.059082 0.000010 0.000010 0.000010 0.000010
0.000010 0.000399 0.000010 0.057150 0.000010 0.000010 0.215387 0.000390 0.031771 0.635341 0.000010 0.000010 0.000010 0.000010 0.000010 0.000010 0.000010 0.059412 0.000010 0.000010 0.000010 0.000010
0.000010 0.009166 0.000010 0.072661 0.000010 0.000010 0.353166 0.000010 0.022224 0.502322 0.000010 0.000010 0.000010 0.000010 0.000010 0.000010 0.001776 0.038534 0.000010 0.000010 0.000010 0.000010
0.000010 0.008751 0.000010 0.070259 0.000010 0.001800 0.317068 0.000010 0.000010 0.558203 0.000010 0.000010 0.000010 0.000010 0.000010 0.000010 0.000010 0.043759 0.000010 0.000010 0.000010 0.000010
0.000010 0.000010 0.000010 0.000010 0.000010 0.999785 0.000010 0.000010 0.000010 0.000010 0.000010 0.000010 0.000010 0.000010 0.000010 0.000010 0.000010 0.000015 0.000010 0.000010 0.000010 0.000010
0.000010 0.000010 0.000010 0.000010 0.000010 0.999784 0.000010 0.000010 0.000010 0.000010 0.000010 0.000010 0.000010 0.000010 0.000010 0.000010 0.000010 0.000016 0.000010 0.000010 0.000010 0.000010
0.000010 0.000010 0.000010 0.000010 0.000010 0.999785 0.000010 0.000010 0.000010 0.000010 0.000010 0.000010 0.000010 0.000010 0.000010 0.000010 0.000010 0.000015 0.000010 0.000010 0.000010 0.000010
0.000010 0.000010 0.000010 0.000010 0.000010 0.999787 0.000010 0.000010 0.000010 0.000010 0.000010 0.000010 0.000010 0.000010 0.000010 0.000010 0.000010 0.000013 0.000010 0.000010 0.000010 0.000010
0.000010 0.007624 0.000010 0.000010 0.000010 0.009475 0.000326 0.005557 0.000010 0.000010 0.000071 0.000010 0.000010 0.000010 0.002386 0.000010 0.469758 0.504663 0.000010 0.000010 0.000010 0.000010
0.000010 0.031675 0.000010 0.000010 0.000010 0.005671 0.000730 0.018263 0.000010 0.012940 0.000010 0.009161 0.000010 0.000010 0.000010 0.000010 0.398770 0.522650 0.000010 0.000010 0.000010 0.000010
0.000010 0.015167 0.000010 0.000188 0.000010 0.014144 0.000010 0.000010 0.000010 0.000010 0.006131 0.000010 0.000010 0.000010 0.000010 0.000010 0.402782 0.561428 0.000010 0.000010 0.000010 0.000010
0.000010 0.014010 0.000010 0.000010 0.000010 0.011334 0.000010 0.000010 0.000010 0.000010 0.000010 0.000010 0.000010 0.000010 0.011327 0.000010 0.620587 0.342572 0.000010 0.000010 0.000010 0.000010
0.000010 0.017042 0.000010 0.000010 0.000010 0.000010 0.000010 0.004025 0.000010 0.000010 0.002828 0.000614 0.001282 0.000010 0.000010 0.000010 0.444545 0.529515 0.000010 0.000010 0.000010 0.000010
0.000010 0.021747 0.000010 0.000010 0.000010 0.000010 0.000010 0.000010 0.000010 0.000010 0.000010 0.000010 0.000010 0.000010 0.000010 0.000010 0.791867 0.186195 0.000010 0.000010 0.000010 0.000010
0.000010 0.000010 0.000010 0.000010 0.000010 0.009998 0.000010 0.000010 0.000010 0.000010 0.000010 0.000010 0.000010 0.000010 0.000010 0.000010 0.803371 0.186441 0.000010 0.000010 0.000010 0.000010
0.000010 0.006903 0.000010 0.000010 0.000010 0.000010 0.000010 0.000010 0.000010 0.000010 0.000010 0.000010 0.000010 0.000010 0.000010 0.000010 0.819224 0.173683 0.000010 0.000010 0.000010 0.000010
0.000010 0.000010 0.000010 0.000010 0.000010 0.000020 0.000010 0.000010 0.000010 0.000010 0.000010 0.000010 0.000010 0.000010 0.000010 0.000010 0.830134 0.169656 0.000010 0.000010 0.000010 0.000010
0.000010 0.000010 0.000010 0.000010 0.000010 0.006459 0.000010 0.000010 0.000010 0.000010 0.000010 0.000010 0.000010 0.000010 0.000010 0.000010 0.784478 0.208873 0.000010 0.000010 0.000010 0.000010
0.000010 0.006961 0.004566 0.000010 0.000010 0.025563 0.001630 0.000010 0.000010 0.000010 0.000010 0.000010 0.000010 0.004566 0.000010 0.000010 0.578567 0.371519 0.000010 0.000010 0.006487 0.000010
0.000010 0.000010 0.000010 0.000010 0.000010 0.014536 0.000010 0.000010 0.000010 0.000010 0.000010 0.000010 0.000010 0.000010 0.000010 0.000010 0.753513 0.231762 0.000010 0.000010 0.000010 0.000010
0.000010 0.008840 0.000010 0.000010 0.000010 0.006012 0.000075 0.000010 0.000010 0.002556 0.001734 0.000010 0.000010 0.000010 0.000010 0.000010 0.697743 0.275784 0.000010 0.004595 0.000010 0.002532
0.000010 0.008275 0.000010 0.000010 0.000010 0.008162 0.000010 0.000010 0.000010 0.000010 0.000010 0.000010 0.000010 0.000010 0.000010 0.000010 0.788414 0.194969 0.000010 0.000010 0.000010 0.000010
0.000010 0.004446 0.000010 0.002128 0.000010 0.006551 0.000010 0.000010 0.000010 0.000010 0.000010 0.000010 0.000184 0.000010 0.000010 0.000010 0.661551 0.324980 0.000010 0.000010 0.000010 0.000010
0.000010 0.009505 0.009193 0.000874 0.004847 0.000010 0.000010 0.000010 0.000010 0.000010 0.014490 0.003620 0.002033 0.006620 0.006339 0.002119 0.400155 0.514816 0.017078 0.000010 0.008230 0.000010
0.000010 0.000010 0.000010 0.000010 0.000010 0.000010 0.000010 0.000010 0.000010 0.000010 0.000010 0.000010 0.000010 0.000010 0.000010 0.000010 0.642057 0.357743 0.000010 0.000010 0.000010 0.000010
0.000010 0.010185 0.000010 0.000010 0.000010 0.000010 0.000010 0.000010 0.000010 0.000010 0.000010 0.000010 0.000010 0.000010 0.000010 0.000010 0.662055 0.327570 0.000010 0.000010 0.000010 0.000010
0.000010 0.006106 0.000010 0.000010 0.000010 0.000010 0.000010 0.000010 0.000010 0.000010 0.000010 0.000010 0.000010 0.000010 0.000010 0.000010 0.671327 0.322377 0.000010 0.000010 0.000010 0.000010
0.000010 0.025231 0.000010 0.000010 0.002019 0.000013 0.000010 0.000010 0.000010 0.014238 0.000010 0.000010 0.000010 0.000010 0.000010 0.000010 0.505013 0.453326 0.000010 0.000010 0.000010 0.000010
0.000010 0.024944 0.000010 0.000010 0.000010 0.000851 0.000010 0.000010 0.000010 0.009398 0.000010 0.000010 0.000010 0.000010 0.000010 0.000010 0.558840 0.405797 0.000010 0.000010 0.000010 0.000010
0.000010 0.027771 0.000010 0.000010 0.000010 0.005760 0.000010 0.000011 0.000010 0.000010 0.000010 0.000010 0.000010 0.000010 0.000010 0.000010 0.500008 0.466281 0.000010 0.000010 0.000010 0.000010
0.000010 0.022090 0.000010 0.000010 0.000010 0.000581 0.000010 0.000010 0.006441 0.000010 0.010922 0.000010 0.000010 0.000010 0.000010 0.000010 0.379538 0.580183 0.000010 0.000010 0.000010 0.000095
0.000010 0.000010 0.000010 0.000010 0.000010 0.000010 0.000010 0.000010 0.000010 0.000010 0.000010 0.000010 0.000010 0.000010 0.000010 0.000010 0.999790 0.000010 0.000010 0.000010 0.000010 0.000010
0.000010 0.000010 0.000010 0.000010 0.000010 0.000010 0.000010 0.000010 0.000010 0.000010 0.000010 0.000010 0.000010 0.000010 0.000010 0.000010 0.999790 0.000010 0.000010 0.000010 0.000010 0.000010
0.000010 0.000010 0.000010 0.000010 0.000010 0.000010 0.000010 0.000010 0.000010 0.000010 0.000010 0.000010 0.000010 0.000010 0.000010 0.000010 0.999790 0.000010 0.000010 0.000010 0.000010 0.000010
0.000010 0.000010 0.000010 0.000010 0.000010 0.005968 0.000010 0.000010 0.000010 0.000010 0.000010 0.000010 0.000010 0.000010 0.000010 0.000010 0.993832 0.000010 0.000010 0.000010 0.000010 0.000010
0.000010 0.000010 0.000010 0.000010 0.000010 0.002509 0.000010 0.000010 0.000010 0.000010 0.000010 0.000010 0.000010 0.000010 0.000010 0.000010 0.997291 0.000010 0.000010 0.000010 0.000010 0.000010
0.000010 0.000010 0.005672 0.009948 0.008989 0.055458 0.000010 0.000010 0.021659 0.000010 0.000010 0.021525 0.135216 0.011130 0.092288 0.000010 0.588365 0.011441 0.004725 0.018578 0.008506 0.006428
0.000010 0.000010 0.003802 0.001451 0.003383 0.048038 0.030308 0.000010 0.008355 0.008894 0.000010 0.008014 0.130694 0.035891 0.066992 0.000010 0.608522 0.000010 0.003092 0.008436 0.034058 0.000010
0.000010 0.000960 0.012202 0.000010 0.001517 0.054775 0.030867 0.000010 0.009398 0.000010 0.000010 0.005467 0.138296 0.028711 0.094328 0.000010 0.573819 0.000010 0.017807 0.016403 0.015136 0.000243
0.000010 0.000010 0.015397 0.000010 0.019928 0.056894 0.033137 0.000010 0.000010 0.011092 0.000010 0.028249 0.142581 0.000010 0.066355 0.000010 0.587052 0.000010 0.015370 0.013201 0.005090 0.005564
0.000010 0.000010 0.012479 0.000010 0.026342 0.059662 0.030060 0.015403 0.000010 0.000010 0.000010 0.000010 0.134725 0.000010 0.087229 0.000010 0.590107 0.000010 0.003112 0.001120 0.031758 0.007901
0.000711 0.013995 0.077557 0.000010 0.030493 0.000010 0.018532 0.001399 0.021807 0.061480 0.000010 0.022940 0.222766 0.033551 0.181298 0.012217 0.044975 0.068418 0.032650 0.030443 0.101708 0.023029
0.000482 0.000010 0.123298 0.000271 0.020323 0.002154 0.056509 0.002035 0.007119 0.031202 0.000010 0.068176 0.201188 0.027463 0.154913 0.011972 0.025373 0.102451 0.015084 0.067440 0.067546 0.014980
0.000010 0.003617 0.069898 0.000010 0.040588 0.000049 0.040122 0.001771 0.025207 0.021720 0.000010 0.078686 0.185568 0.036892 0.132499 0.016980 0.020812 0.080269 0.015807 0.123873 0.098909 0.006703
0.000010 0.010930 0.077463 0.000010 0.038353 0.000010 0.038587 0.007921 0.012572 0.025700 0.000010 0.039265 0.217636 0.026032 0.163916 0.000010 0.027117 0.082228 0.032288 0.058523 0.126657 0.014763
0.000010 0.000010 0.085535 0.007082 0.040696 0.000028 0.035410 0.000010 0.012681 0.042696 0.000010 0.060081 0.175998 0.013003 0.118437 0.000010 0.053783 0.063128 0.070640 0.037195 0.173241 0.010315
