# Supplementary material for: Genetic analysis of Thai cattle reveals a Southeast Asian indicine ancestry
Source: PeerJ. 2015 Oct 27;3:e1318. doi: 10.7717/peerj.1318 (PMC4627918; doi:10.7717/peerj.1318)
Supplement: Dataset S2 — The Q values inferred by ADMIXTURE for each modeled K are shown for each individual, which are labeled according to breed information. The data are organized into three folders, each of which represents the ADMIXTURE experiments described in Fig. S5. [file peerj-03-1318-s007.zip › SupplementDataS7/1397breeds/23.Q]

0.016987 0.000010 0.000010 0.000010 0.006331 0.000010 0.000352 0.000010 0.031776 0.004379 0.000010 0.004546 0.000010 0.924785 0.000010 0.000010 0.006680 0.004025 0.000010 0.000010 0.000010 0.000010 0.000010
0.000010 0.000010 0.000010 0.006271 0.000010 0.000010 0.008415 0.000010 0.039367 0.000758 0.000010 0.006993 0.000010 0.908828 0.000010 0.025157 0.004061 0.000010 0.000010 0.000010 0.000010 0.000010 0.000010
0.000010 0.000010 0.023019 0.002160 0.001769 0.000010 0.000010 0.000010 0.029660 0.000010 0.000010 0.000010 0.000010 0.943212 0.000010 0.000010 0.000010 0.000010 0.000010 0.000010 0.000010 0.000010 0.000010
0.000010 0.000010 0.000010 0.000010 0.000828 0.000010 0.000010 0.000010 0.000010 0.000010 0.000010 0.007793 0.000010 0.991179 0.000010 0.000010 0.000010 0.000010 0.000010 0.000010 0.000010 0.000010 0.000010
0.014669 0.000010 0.000010 0.000010 0.000010 0.000010 0.000010 0.000010 0.000010 0.000010 0.000010 0.024716 0.000010 0.935190 0.000010 0.017756 0.000010 0.007490 0.000010 0.000010 0.000010 0.000010 0.000010
0.000010 0.000010 0.000010 0.000010 0.000010 0.000010 0.000010 0.000010 0.021112 0.000010 0.000010 0.007520 0.000010 0.971167 0.000010 0.000010 0.000010 0.000010 0.000010 0.000010 0.000010 0.000010 0.000010
0.000010 0.000010 0.000010 0.000010 0.000010 0.000010 0.000010 0.000010 0.005663 0.000010 0.000010 0.000010 0.000010 0.994127 0.000010 0.000010 0.000010 0.000010 0.000010 0.000010 0.000010 0.000010 0.000010
0.000010 0.000010 0.000010 0.000010 0.000010 0.000010 0.000010 0.000010 0.000010 0.000010 0.000010 0.000010 0.000010 0.999780 0.000010 0.000010 0.000010 0.000010 0.000010 0.000010 0.000010 0.000010 0.000010
0.000010 0.000010 0.000010 0.000010 0.000010 0.001316 0.005503 0.000010 0.048094 0.000010 0.000010 0.020108 0.011937 0.909743 0.000010 0.000822 0.000010 0.002329 0.000010 0.000010 0.000010 0.000010 0.000010
0.000470 0.000010 0.000010 0.012225 0.000010 0.000010 0.000010 0.000010 0.000010 0.000010 0.006398 0.009566 0.000010 0.945699 0.000010 0.009956 0.000010 0.015526 0.000010 0.000010 0.000010 0.000010 0.000010
0.000010 0.000010 0.022422 0.000010 0.000010 0.000010 0.010286 0.000010 0.018597 0.012025 0.000010 0.000010 0.000010 0.924682 0.000010 0.007397 0.000010 0.004430 0.000010 0.000010 0.000010 0.000010 0.000010
0.000010 0.000010 0.000010 0.000010 0.000010 0.000010 0.000010 0.000010 0.000010 0.000010 0.000010 0.000010 0.000010 0.999780 0.000010 0.000010 0.000010 0.000010 0.000010 0.000010 0.000010 0.000010 0.000010
0.000010 0.000010 0.000010 0.015607 0.000010 0.009110 0.000010 0.000010 0.001096 0.000010 0.000010 0.004764 0.000010 0.969243 0.000010 0.000010 0.000010 0.000010 0.000010 0.000010 0.000010 0.000010 0.000010
0.000010 0.000010 0.016923 0.000010 0.000010 0.000010 0.000010 0.000010 0.022917 0.000010 0.000010 0.000010 0.000010 0.927366 0.000010 0.027472 0.004223 0.000929 0.000010 0.000010 0.000010 0.000010 0.000010
0.000010 0.000010 0.054785 0.000010 0.000010 0.000010 0.009084 0.000010 0.009380 0.000010 0.000010 0.000010 0.000010 0.887840 0.000010 0.014751 0.012907 0.011092 0.000010 0.000010 0.000010 0.000010 0.000010
0.000010 0.000010 0.000010 0.000010 0.000010 0.000010 0.000010 0.000010 0.000010 0.000010 0.000010 0.000010 0.000010 0.999779 0.000010 0.000010 0.000010 0.000010 0.000010 0.000010 0.000010 0.000011 0.000010
0.000010 0.000010 0.000010 0.000010 0.000010 0.000010 0.000010 0.000010 0.034888 0.000010 0.000010 0.000010 0.000239 0.964672 0.000010 0.000010 0.000010 0.000010 0.000010 0.000010 0.000010 0.000010 0.000010
0.000010 0.000010 0.022731 0.005206 0.000010 0.000010 0.000010 0.000010 0.024910 0.000010 0.000010 0.000010 0.000010 0.946963 0.000010 0.000010 0.000010 0.000010 0.000010 0.000010 0.000010 0.000010 0.000010
0.000010 0.000010 0.009102 0.011967 0.002787 0.000010 0.000010 0.000010 0.055420 0.000010 0.000010 0.000010 0.000010 0.917258 0.000010 0.000010 0.000010 0.003296 0.000010 0.000010 0.000010 0.000010 0.000010
0.000010 0.000010 0.007174 0.000010 0.009013 0.000010 0.000010 0.000010 0.000918 0.000010 0.000010 0.003654 0.000010 0.972708 0.000010 0.006363 0.000010 0.000010 0.000010 0.000010 0.000010 0.000010 0.000010
0.000010 0.000010 0.000010 0.000010 0.000010 0.000010 0.000010 0.000010 0.000010 0.000010 0.999770 0.000020 0.000010 0.000010 0.000010 0.000010 0.000010 0.000010 0.000010 0.000010 0.000010 0.000010 0.000010
0.003584 0.000010 0.000010 0.000010 0.000010 0.000010 0.011731 0.000010 0.055932 0.000010 0.923555 0.000010 0.000010 0.000010 0.000010 0.000327 0.000010 0.004702 0.000010 0.000010 0.000010 0.000010 0.000010
0.000010 0.000010 0.000010 0.000010 0.000010 0.000010 0.000010 0.000010 0.000010 0.000010 0.999780 0.000010 0.000010 0.000010 0.000010 0.000010 0.000010 0.000010 0.000010 0.000010 0.000010 0.000010 0.000010
0.000010 0.000010 0.000010 0.000010 0.000011 0.000010 0.000010 0.000010 0.000010 0.000010 0.984334 0.000010 0.000010 0.015455 0.000010 0.000010 0.000010 0.000010 0.000010 0.000010 0.000010 0.000010 0.000010
0.000010 0.000010 0.000010 0.000010 0.000010 0.000010 0.000010 0.000010 0.010085 0.000010 0.989699 0.000010 0.000010 0.000010 0.000010 0.000010 0.000010 0.000016 0.000010 0.000010 0.000010 0.000010 0.000010
0.000010 0.000010 0.000010 0.000010 0.000010 0.000010 0.000010 0.000010 0.005663 0.000015 0.977825 0.001345 0.000010 0.000010 0.000010 0.012094 0.000010 0.002887 0.000010 0.000010 0.000010 0.000010 0.000010
0.000010 0.000010 0.000010 0.000010 0.000010 0.000010 0.000010 0.000010 0.000010 0.000010 0.999780 0.000010 0.000010 0.000010 0.000010 0.000010 0.000010 0.000010 0.000010 0.000010 0.000010 0.000010 0.000010
0.000010 0.000010 0.000010 0.000010 0.000010 0.000010 0.000010 0.000010 0.000010 0.000010 0.999778 0.000010 0.000010 0.000010 0.000010 0.000010 0.000012 0.000010 0.000010 0.000010 0.000010 0.000010 0.000010
0.000010 0.000010 0.000010 0.000010 0.000010 0.000010 0.000010 0.000010 0.000010 0.000010 0.999780 0.000010 0.000010 0.000010 0.000010 0.000010 0.000010 0.000010 0.000010 0.000010 0.000010 0.000010 0.000010
0.000010 0.000010 0.000010 0.000010 0.000010 0.000010 0.000010 0.000010 0.000010 0.000010 0.999780 0.000010 0.000010 0.000010 0.000010 0.000010 0.000010 0.000010 0.000010 0.000010 0.000010 0.000010 0.000010
0.000010 0.000010 0.010984 0.000010 0.000010 0.000010 0.000010 0.000010 0.000010 0.008153 0.957758 0.000010 0.002229 0.000010 0.000010 0.020696 0.000010 0.000010 0.000010 0.000010 0.000010 0.000010 0.000010
0.000010 0.000010 0.000010 0.000010 0.081585 0.000010 0.020432 0.000010 0.034790 0.000010 0.833379 0.000010 0.003892 0.000010 0.000010 0.025689 0.000010 0.000072 0.000010 0.000010 0.000010 0.000010 0.000010
0.006867 0.000010 0.000010 0.013283 0.027647 0.000010 0.012161 0.000010 0.008367 0.000013 0.897070 0.015582 0.000010 0.002876 0.000010 0.008474 0.007540 0.000010 0.000010 0.000010 0.000010 0.000010 0.000010
0.018170 0.000010 0.000010 0.000010 0.000010 0.000010 0.000010 0.000010 0.045438 0.000010 0.905018 0.000010 0.008554 0.000010 0.000010 0.022594 0.000010 0.000056 0.000010 0.000010 0.000010 0.000010 0.000010
0.000010 0.000010 0.000010 0.000010 0.000010 0.000010 0.000010 0.000010 0.000010 0.000010 0.999780 0.000010 0.000010 0.000010 0.000010 0.000010 0.000010 0.000010 0.000010 0.000010 0.000010 0.000010 0.000010
0.000010 0.000010 0.000010 0.000010 0.000010 0.000010 0.000010 0.000010 0.000010 0.000010 0.999780 0.000010 0.000010 0.000010 0.000010 0.000010 0.000010 0.000010 0.000010 0.000010 0.000010 0.000010 0.000010
0.000010 0.000010 0.000010 0.000010 0.000010 0.000010 0.035005 0.000010 0.031169 0.000010 0.896417 0.000010 0.000010 0.037218 0.000010 0.000010 0.000010 0.000010 0.000010 0.000010 0.000010 0.000010 0.000010
0.000010 0.000010 0.000010 0.000010 0.000010 0.000010 0.000010 0.000010 0.000010 0.000010 0.977217 0.000010 0.000010 0.000010 0.000010 0.000010 0.000010 0.022573 0.000010 0.000010 0.000010 0.000010 0.000010
0.000010 0.000010 0.000010 0.000010 0.000010 0.000010 0.000010 0.000010 0.000010 0.000010 0.999780 0.000010 0.000010 0.000010 0.000010 0.000010 0.000010 0.000010 0.000010 0.000010 0.000010 0.000010 0.000010
0.000010 0.000010 0.000010 0.000015 0.000010 0.000010 0.000010 0.000010 0.000010 0.000010 0.999774 0.000010 0.000010 0.000010 0.000010 0.000011 0.000010 0.000010 0.000010 0.000010 0.000011 0.000010 0.000010
0.021657 0.000010 0.013784 0.005797 0.000010 0.012585 0.857339 0.000010 0.001220 0.010345 0.000010 0.030150 0.000010 0.002161 0.000010 0.023272 0.007594 0.013986 0.000010 0.000010 0.000010 0.000010 0.000010
0.009485 0.000010 0.009373 0.000010 0.028144 0.000010 0.749744 0.000010 0.004556 0.008643 0.000010 0.061836 0.013639 0.000010 0.000010 0.047208 0.010412 0.056839 0.000010 0.000010 0.000010 0.000010 0.000010
0.014526 0.000010 0.000414 0.007779 0.034384 0.008797 0.819421 0.000010 0.000010 0.024346 0.000010 0.024488 0.000010 0.000010 0.000010 0.029311 0.003860 0.032553 0.000010 0.000010 0.000010 0.000010 0.000010
0.017313 0.000010 0.001729 0.038983 0.084266 0.000057 0.804792 0.000010 0.000010 0.020468 0.000010 0.016088 0.004666 0.000010 0.000010 0.010606 0.000010 0.000010 0.000912 0.000010 0.000010 0.000010 0.000010
0.002986 0.000010 0.004622 0.022765 0.031679 0.009548 0.782646 0.000010 0.003269 0.027203 0.000010 0.034445 0.007568 0.000010 0.000010 0.023192 0.001170 0.048807 0.000010 0.000010 0.000010 0.000010 0.000010
0.011058 0.000010 0.007587 0.010811 0.023384 0.004143 0.831059 0.000015 0.005950 0.012423 0.000010 0.022493 0.002149 0.000010 0.000010 0.027095 0.004006 0.037684 0.000063 0.000010 0.000010 0.000010 0.000010
0.026025 0.000010 0.008914 0.000828 0.029629 0.006270 0.802309 0.000010 0.006948 0.030141 0.000010 0.020678 0.002883 0.000010 0.000010 0.043822 0.013023 0.008430 0.000010 0.000010 0.000010 0.000010 0.000010
0.010101 0.000010 0.001499 0.031655 0.029017 0.017220 0.783615 0.000010 0.008289 0.012995 0.000010 0.026280 0.002270 0.000010 0.000010 0.041024 0.000010 0.035923 0.000010 0.000010 0.000010 0.000010 0.000010
0.001919 0.000010 0.000010 0.023184 0.081025 0.000010 0.775882 0.000010 0.015372 0.014060 0.000012 0.037179 0.000010 0.000010 0.000010 0.037212 0.000459 0.013577 0.000010 0.000010 0.000010 0.000010 0.000010
0.003251 0.000010 0.000010 0.018640 0.020467 0.020789 0.844563 0.000010 0.000010 0.000010 0.000010 0.029462 0.000010 0.000010 0.000010 0.032685 0.000010 0.029992 0.000010 0.000010 0.000010 0.000010 0.000010
0.001681 0.000010 0.000010 0.010875 0.065512 0.007545 0.789393 0.000010 0.000010 0.000010 0.000010 0.046085 0.000010 0.000010 0.000010 0.018210 0.012612 0.047948 0.000010 0.000010 0.000010 0.000010 0.000010
0.000010 0.000010 0.014333 0.030635 0.063014 0.012330 0.791904 0.000010 0.000010 0.000010 0.000010 0.028477 0.001282 0.000010 0.000010 0.015622 0.016097 0.026174 0.000010 0.000010 0.000010 0.000010 0.000010
0.024609 0.000010 0.000010 0.008040 0.012359 0.012003 0.835751 0.000010 0.000010 0.000010 0.000010 0.029720 0.003555 0.000010 0.000010 0.040563 0.009558 0.023712 0.000010 0.000010 0.000010 0.000010 0.000010
0.014405 0.000010 0.000010 0.033079 0.075204 0.018876 0.766061 0.000010 0.005107 0.017743 0.000010 0.030059 0.000010 0.000010 0.000010 0.024723 0.000010 0.014615 0.000010 0.000010 0.000010 0.000010 0.000010
0.012240 0.000010 0.019363 0.030499 0.016658 0.011490 0.809017 0.000010 0.000010 0.000010 0.000010 0.047720 0.002577 0.000010 0.000010 0.013566 0.000010 0.036740 0.000010 0.000010 0.000010 0.000010 0.000010
0.012273 0.000010 0.000010 0.009753 0.063509 0.014075 0.772002 0.000010 0.000010 0.025063 0.002844 0.037285 0.005181 0.003459 0.000010 0.027879 0.004345 0.022233 0.000010 0.000010 0.000010 0.000010 0.000010
0.024461 0.000010 0.000010 0.032652 0.020755 0.005527 0.832062 0.000010 0.002084 0.008173 0.000010 0.039483 0.004279 0.000010 0.003231 0.015729 0.006163 0.000010 0.005302 0.000010 0.000010 0.000010 0.000010
0.018549 0.000010 0.000995 0.000010 0.000010 0.003037 0.864072 0.000010 0.023097 0.013754 0.000010 0.019617 0.013147 0.000010 0.000010 0.000013 0.021742 0.020415 0.001452 0.000010 0.000010 0.000010 0.000010
0.006144 0.000010 0.000010 0.025164 0.000010 0.008786 0.884629 0.000010 0.000687 0.000010 0.000010 0.003623 0.000334 0.000010 0.000010 0.025658 0.014043 0.030801 0.000010 0.000010 0.000010 0.000010 0.000010
0.020460 0.000010 0.016300 0.000013 0.016376 0.010281 0.830882 0.000010 0.000010 0.000010 0.000010 0.008654 0.012306 0.005280 0.000010 0.046098 0.000010 0.033229 0.000010 0.000010 0.000010 0.000010 0.000010
0.000010 0.013335 0.041606 0.006930 0.121245 0.011374 0.505803 0.000010 0.152646 0.000010 0.023792 0.064865 0.000010 0.019241 0.000010 0.001219 0.003047 0.027992 0.001745 0.000010 0.002558 0.000010 0.002533
0.016248 0.004915 0.070709 0.038775 0.044504 0.000704 0.511442 0.007558 0.126078 0.000010 0.079320 0.017070 0.009699 0.022178 0.000010 0.040238 0.000010 0.000010 0.001632 0.000010 0.008859 0.000010 0.000010
0.014480 0.025643 0.029071 0.014588 0.025351 0.000010 0.528455 0.000010 0.187891 0.000010 0.112012 0.001643 0.000010 0.032183 0.000010 0.001426 0.000467 0.013942 0.000010 0.000010 0.011332 0.000010 0.001435
0.020188 0.000010 0.041943 0.012417 0.016616 0.004776 0.483557 0.001939 0.168938 0.002041 0.094054 0.042986 0.005344 0.048297 0.000010 0.000010 0.005735 0.000010 0.000033 0.000010 0.023484 0.004704 0.022899
0.000010 0.022694 0.066346 0.001585 0.081703 0.001160 0.453185 0.000010 0.147522 0.000010 0.072326 0.058223 0.000010 0.024005 0.000010 0.026815 0.024155 0.020180 0.000010 0.000010 0.000010 0.000010 0.000010
0.016956 0.000010 0.036886 0.000010 0.004724 0.000010 0.604710 0.001933 0.167545 0.000010 0.075971 0.024722 0.000010 0.020982 0.001073 0.003178 0.000218 0.016137 0.002478 0.000010 0.019931 0.000010 0.002487
0.031197 0.005574 0.025366 0.009567 0.023765 0.000010 0.509864 0.000010 0.182204 0.007431 0.087136 0.002862 0.003000 0.024577 0.000010 0.000010 0.012905 0.018971 0.000010 0.000010 0.055500 0.000010 0.000010
0.020112 0.000010 0.077788 0.028941 0.132519 0.000010 0.432310 0.000010 0.125478 0.000010 0.092383 0.001478 0.011052 0.009431 0.009395 0.023821 0.000010 0.027049 0.000010 0.000010 0.000016 0.000010 0.008146
0.001096 0.000010 0.056961 0.000010 0.038434 0.000010 0.532749 0.000010 0.171620 0.000010 0.084020 0.017290 0.000010 0.014051 0.000010 0.010672 0.018104 0.016817 0.006796 0.000010 0.027054 0.000010 0.004247
0.020903 0.000010 0.049439 0.021438 0.028691 0.000010 0.527411 0.000547 0.196025 0.016302 0.046439 0.013030 0.000010 0.024294 0.000010 0.020204 0.012336 0.011392 0.000010 0.000010 0.011467 0.000010 0.000010
0.008465 0.000010 0.064030 0.005154 0.002515 0.000812 0.545621 0.004069 0.153286 0.000010 0.102010 0.039725 0.000010 0.042751 0.000010 0.000010 0.001243 0.000010 0.000010 0.000010 0.006217 0.000010 0.024011
0.000010 0.000010 0.056634 0.044546 0.069241 0.007656 0.468370 0.000010 0.189654 0.003512 0.086904 0.014163 0.000010 0.016221 0.000010 0.018688 0.000010 0.000010 0.000010 0.000010 0.024301 0.000010 0.000010
0.012015 0.000010 0.072120 0.041599 0.074234 0.000980 0.499932 0.008205 0.122854 0.034011 0.062480 0.042705 0.000010 0.014397 0.000010 0.006225 0.003809 0.000010 0.000010 0.000010 0.004354 0.000010 0.000010
0.007018 0.039231 0.036587 0.046753 0.074788 0.000010 0.442791 0.000010 0.172373 0.006221 0.104941 0.019392 0.000010 0.017281 0.008191 0.000010 0.002465 0.007401 0.002237 0.000010 0.012260 0.000010 0.000010
0.001552 0.000010 0.067663 0.025058 0.103694 0.015611 0.424510 0.003967 0.156773 0.021221 0.045626 0.018327 0.004416 0.046817 0.001940 0.009533 0.005077 0.011077 0.000017 0.000010 0.017782 0.000010 0.019309
0.010865 0.004739 0.050476 0.041111 0.084345 0.000010 0.440994 0.007353 0.142971 0.000010 0.067287 0.029260 0.001722 0.034071 0.000010 0.038741 0.006118 0.000010 0.000010 0.034948 0.004928 0.000010 0.000010
0.000010 0.018387 0.034781 0.018584 0.092350 0.004547 0.445762 0.012817 0.137591 0.000010 0.078036 0.030438 0.000010 0.022838 0.000010 0.022428 0.013050 0.040960 0.000030 0.000010 0.027332 0.000010 0.000010
0.006893 0.000010 0.045099 0.037255 0.035081 0.000010 0.468955 0.006635 0.179357 0.009316 0.109313 0.037051 0.004566 0.000010 0.000010 0.019868 0.004294 0.000185 0.000295 0.000010 0.000018 0.000010 0.035758
0.007241 0.000010 0.026567 0.037194 0.072272 0.002874 0.486372 0.005255 0.177712 0.009875 0.065841 0.026924 0.001310 0.029446 0.000010 0.036871 0.004624 0.000010 0.000235 0.000010 0.009326 0.000010 0.000010
0.020291 0.016036 0.052549 0.031311 0.020813 0.000010 0.526360 0.000010 0.172854 0.000010 0.104636 0.012087 0.000010 0.004788 0.009467 0.012709 0.004285 0.001877 0.000010 0.000010 0.009856 0.000010 0.000010
0.008788 0.000010 0.014456 0.000010 0.728203 0.000010 0.200326 0.000010 0.004105 0.001179 0.000010 0.001643 0.005363 0.000010 0.000010 0.035798 0.000010 0.000010 0.000010 0.000010 0.000010 0.000010 0.000010
0.000010 0.000010 0.000010 0.000010 0.775852 0.003159 0.141947 0.000010 0.001335 0.009919 0.000010 0.000010 0.000010 0.000010 0.000010 0.045329 0.011203 0.011106 0.000010 0.000010 0.000010 0.000010 0.000010
0.000010 0.000010 0.000010 0.000010 0.784133 0.000010 0.170461 0.000010 0.000010 0.000010 0.000010 0.000010 0.009175 0.000010 0.000010 0.026231 0.009820 0.000010 0.000010 0.000010 0.000010 0.000010 0.000010
0.000010 0.000010 0.000010 0.000010 0.724558 0.006415 0.175724 0.000010 0.004782 0.000010 0.020612 0.000010 0.000010 0.021090 0.000010 0.046660 0.000010 0.000010 0.000010 0.000010 0.000010 0.000010 0.000010
0.000010 0.000010 0.000010 0.000010 0.772376 0.000010 0.150731 0.000010 0.000010 0.003774 0.000010 0.000010 0.003835 0.000010 0.000010 0.058752 0.008792 0.001579 0.000010 0.000010 0.000010 0.000010 0.000010
0.000010 0.000010 0.000010 0.000010 0.722368 0.000010 0.193004 0.000010 0.004856 0.000010 0.013087 0.012213 0.000010 0.000010 0.000010 0.048693 0.003679 0.001950 0.000010 0.000010 0.000010 0.000010 0.000010
0.000010 0.000010 0.000010 0.000010 0.809376 0.005462 0.134305 0.000010 0.000010 0.000010 0.000010 0.000010 0.000010 0.000010 0.000010 0.050667 0.000010 0.000010 0.000010 0.000010 0.000010 0.000010 0.000010
0.003252 0.000010 0.000010 0.000010 0.778243 0.000010 0.145524 0.000010 0.000010 0.000010 0.000010 0.000010 0.011601 0.000010 0.000010 0.039367 0.007337 0.014516 0.000010 0.000010 0.000010 0.000010 0.000010
0.000010 0.000010 0.000010 0.000010 0.800211 0.005475 0.139272 0.000010 0.005609 0.000010 0.000010 0.001203 0.008557 0.000010 0.000010 0.018433 0.021090 0.000010 0.000010 0.000010 0.000010 0.000010 0.000010
0.000010 0.000010 0.000010 0.004648 0.761677 0.004544 0.119729 0.000010 0.000010 0.000010 0.000010 0.020525 0.004131 0.013237 0.000010 0.058752 0.012617 0.000010 0.000010 0.000010 0.000010 0.000010 0.000010
0.006222 0.000010 0.000010 0.000010 0.788247 0.000010 0.127231 0.000010 0.000010 0.010198 0.000010 0.010642 0.004391 0.000010 0.000010 0.052909 0.000010 0.000010 0.000010 0.000010 0.000010 0.000010 0.000010
0.000010 0.000010 0.000010 0.000010 0.794636 0.003587 0.120536 0.000010 0.000010 0.000045 0.000010 0.011277 0.000010 0.000010 0.000010 0.045390 0.022779 0.001601 0.000010 0.000010 0.000010 0.000010 0.000010
0.002574 0.000010 0.001163 0.000010 0.820375 0.002868 0.113634 0.000010 0.000010 0.000010 0.000010 0.012422 0.000010 0.000010 0.000010 0.044383 0.002431 0.000010 0.000010 0.000010 0.000010 0.000010 0.000010
0.010192 0.000010 0.000010 0.000010 0.777075 0.000010 0.156665 0.000010 0.000010 0.000010 0.000010 0.000010 0.004844 0.000010 0.000010 0.051045 0.000010 0.000010 0.000010 0.000010 0.000010 0.000010 0.000010
0.012883 0.000010 0.000010 0.004359 0.735346 0.008364 0.148248 0.000010 0.001900 0.005938 0.000010 0.008695 0.000010 0.010178 0.000010 0.042358 0.021610 0.000010 0.000010 0.000010 0.000010 0.000010 0.000010
0.000010 0.000010 0.000010 0.000019 0.771016 0.010590 0.144045 0.000010 0.000010 0.003360 0.000010 0.007268 0.000010 0.000010 0.000010 0.040393 0.009891 0.013279 0.000010 0.000010 0.000010 0.000010 0.000010
0.000010 0.000010 0.000010 0.000010 0.776611 0.000699 0.170144 0.000010 0.000010 0.000010 0.000010 0.018788 0.000947 0.000010 0.000010 0.029730 0.002920 0.000010 0.000010 0.000010 0.000010 0.000010 0.000010
0.001014 0.000010 0.000010 0.000010 0.741228 0.016001 0.170865 0.000010 0.000010 0.000010 0.001262 0.000010 0.000010 0.000010 0.000010 0.058417 0.011053 0.000010 0.000010 0.000010 0.000010 0.000010 0.000010
0.003002 0.000010 0.002415 0.000010 0.745416 0.000010 0.173857 0.000010 0.000010 0.000010 0.000010 0.009107 0.009715 0.000010 0.000010 0.026713 0.025397 0.004238 0.000010 0.000010 0.000010 0.000010 0.000010
0.000010 0.000010 0.000010 0.000010 0.778107 0.006748 0.087649 0.000010 0.000010 0.010029 0.054261 0.000010 0.009860 0.000010 0.000010 0.041592 0.010780 0.000010 0.000835 0.000010 0.000010 0.000010 0.000010
0.000010 0.000010 0.000010 0.000010 0.000018 0.000010 0.000010 0.000010 0.000010 0.000010 0.000011 0.000010 0.000016 0.000010 0.000010 0.000010 0.999765 0.000010 0.000010 0.000010 0.000010 0.000010 0.000010
0.000014 0.000010 0.000010 0.000010 0.000010 0.000010 0.000010 0.000010 0.000010 0.000010 0.000010 0.000010 0.000010 0.000011 0.000010 0.000010 0.999775 0.000010 0.000010 0.000010 0.000010 0.000010 0.000010
0.000010 0.000010 0.000010 0.000010 0.000010 0.000010 0.000010 0.000010 0.000010 0.000010 0.000010 0.000010 0.000010 0.000010 0.000010 0.000010 0.999780 0.000010 0.000010 0.000010 0.000010 0.000010 0.000010
0.002963 0.000010 0.043499 0.058043 0.042129 0.013800 0.018623 0.000010 0.062758 0.060923 0.000010 0.032017 0.001122 0.012730 0.000010 0.034725 0.611171 0.005407 0.000010 0.000010 0.000010 0.000010 0.000010
0.001165 0.000010 0.014626 0.013945 0.042187 0.000010 0.000010 0.000010 0.069562 0.018338 0.000010 0.018148 0.016569 0.012671 0.000010 0.018312 0.750860 0.023505 0.000010 0.000010 0.000010 0.000010 0.000010
0.000010 0.000010 0.000010 0.010444 0.000010 0.000010 0.000010 0.000010 0.051552 0.053011 0.000010 0.035174 0.008167 0.000010 0.000010 0.000010 0.841481 0.000010 0.000010 0.000010 0.000010 0.000010 0.000010
0.000010 0.000010 0.000010 0.000010 0.000010 0.000010 0.000010 0.000010 0.000010 0.000010 0.000010 0.000010 0.000010 0.000010 0.000010 0.000010 0.999780 0.000010 0.000010 0.000010 0.000010 0.000010 0.000010
0.000010 0.000010 0.000010 0.000010 0.000010 0.000010 0.000010 0.000010 0.000010 0.000010 0.000010 0.000010 0.000010 0.000010 0.000010 0.000010 0.999780 0.000010 0.000010 0.000010 0.000010 0.000010 0.000010
0.000010 0.000010 0.000010 0.000010 0.000010 0.000010 0.000010 0.000010 0.000010 0.000010 0.000010 0.000010 0.000010 0.000010 0.000010 0.000010 0.999780 0.000010 0.000010 0.000010 0.000010 0.000010 0.000010
0.000010 0.000010 0.000010 0.000010 0.000010 0.000010 0.000010 0.000010 0.000010 0.000010 0.000010 0.000010 0.000010 0.000010 0.000010 0.000010 0.999780 0.000010 0.000010 0.000010 0.000010 0.000010 0.000010
0.000010 0.000010 0.000010 0.000010 0.000010 0.000012 0.000010 0.000010 0.000010 0.000010 0.000010 0.000010 0.000010 0.000010 0.000010 0.000010 0.999778 0.000010 0.000010 0.000010 0.000010 0.000010 0.000010
0.000010 0.000010 0.000010 0.000010 0.000010 0.000010 0.000010 0.000010 0.000010 0.000010 0.000010 0.000010 0.000010 0.000010 0.000010 0.000010 0.999780 0.000010 0.000010 0.000010 0.000010 0.000010 0.000010
0.000010 0.012969 0.005174 0.078934 0.036692 0.021640 0.027379 0.000010 0.000010 0.175106 0.000010 0.039586 0.053381 0.025921 0.005424 0.002300 0.486845 0.012018 0.007841 0.000010 0.000010 0.008722 0.000010
0.000010 0.000010 0.030023 0.038390 0.019095 0.019277 0.040123 0.002275 0.000010 0.160820 0.000010 0.018000 0.077282 0.000010 0.023992 0.033344 0.505061 0.020125 0.008648 0.000010 0.000010 0.003467 0.000010
0.001174 0.002535 0.007701 0.036329 0.034197 0.007232 0.012277 0.000010 0.000010 0.177140 0.000010 0.042385 0.088707 0.000010 0.012794 0.006541 0.530782 0.019306 0.010442 0.000010 0.000010 0.010389 0.000010
0.011654 0.000010 0.001368 0.015399 0.032232 0.006924 0.015482 0.000580 0.000010 0.176669 0.000010 0.031346 0.081466 0.000010 0.017837 0.022883 0.531334 0.030482 0.012877 0.000010 0.000010 0.000010 0.011398
0.000010 0.026255 0.000010 0.083364 0.034927 0.018804 0.037753 0.000556 0.000010 0.148222 0.000010 0.047556 0.052047 0.007886 0.013503 0.012819 0.492316 0.012644 0.011269 0.000010 0.000010 0.000010 0.000010
0.009439 0.023113 0.000010 0.047286 0.030067 0.011498 0.037520 0.000010 0.000010 0.156871 0.000010 0.027190 0.072662 0.000010 0.000010 0.018850 0.517254 0.015674 0.006268 0.009886 0.000010 0.016343 0.000010
0.028545 0.000010 0.024268 0.022380 0.049383 0.012011 0.130821 0.001248 0.027909 0.126943 0.000010 0.037131 0.029815 0.000377 0.000308 0.032238 0.414446 0.015754 0.003442 0.030022 0.009433 0.003496 0.000010
0.029113 0.007379 0.022964 0.023796 0.050129 0.015413 0.121748 0.001532 0.031604 0.125957 0.003795 0.033805 0.020067 0.002361 0.003357 0.026235 0.414426 0.020420 0.005903 0.034904 0.000010 0.005071 0.000010
0.004040 0.000010 0.000010 0.007643 0.203063 0.001130 0.091934 0.000010 0.022421 0.043806 0.015859 0.025845 0.028275 0.157484 0.000010 0.351714 0.008182 0.035162 0.003362 0.000010 0.000010 0.000010 0.000010
0.000010 0.000010 0.000010 0.034574 0.244310 0.000010 0.129275 0.000010 0.013617 0.066585 0.000010 0.046912 0.000010 0.059217 0.000010 0.350905 0.029162 0.025312 0.000010 0.000010 0.000010 0.000010 0.000010
0.000016 0.000010 0.000010 0.022132 0.276745 0.001001 0.058061 0.000010 0.000010 0.046160 0.013128 0.022458 0.010692 0.136074 0.000010 0.376341 0.012791 0.024303 0.000010 0.000010 0.000010 0.000010 0.000010
0.013451 0.000010 0.000010 0.051451 0.269091 0.003189 0.127901 0.000010 0.005618 0.066249 0.000010 0.029077 0.010485 0.001438 0.000010 0.397621 0.016149 0.008181 0.000010 0.000010 0.000010 0.000010 0.000010
0.015460 0.000010 0.000010 0.027249 0.272347 0.000010 0.111003 0.000010 0.000010 0.083470 0.000010 0.037839 0.010900 0.017282 0.000010 0.381507 0.026646 0.016178 0.000010 0.000010 0.000010 0.000010 0.000010
0.000010 0.000010 0.000010 0.058499 0.268786 0.002050 0.145330 0.000010 0.000010 0.076198 0.000010 0.034775 0.008023 0.000010 0.000010 0.366482 0.014470 0.025257 0.000010 0.000010 0.000010 0.000010 0.000010
0.000010 0.000010 0.007648 0.035834 0.300525 0.000010 0.087780 0.000010 0.000010 0.069235 0.000010 0.037082 0.000010 0.000010 0.000010 0.404919 0.021490 0.035349 0.000010 0.000010 0.000010 0.000010 0.000010
0.004709 0.000010 0.000010 0.015890 0.302581 0.000010 0.102125 0.000010 0.000010 0.074800 0.000010 0.024082 0.005539 0.002249 0.000010 0.393238 0.032202 0.042466 0.000010 0.000010 0.000010 0.000010 0.000010
0.007648 0.000012 0.000010 0.013961 0.291403 0.000010 0.108583 0.000010 0.000010 0.068592 0.000010 0.046608 0.000010 0.027700 0.000010 0.376641 0.005031 0.053555 0.000156 0.000010 0.000010 0.000010 0.000010
0.007179 0.000010 0.043731 0.026879 0.256228 0.001464 0.105313 0.000010 0.000010 0.076978 0.000010 0.047097 0.011695 0.029499 0.000010 0.335186 0.015524 0.043128 0.000010 0.000010 0.000010 0.000010 0.000010
0.006615 0.000010 0.000010 0.044117 0.267231 0.000010 0.134946 0.000010 0.000010 0.053391 0.000010 0.047673 0.011513 0.009738 0.000010 0.344245 0.035721 0.044689 0.000010 0.000010 0.000010 0.000010 0.000010
0.022042 0.000010 0.000010 0.029962 0.251630 0.003620 0.119008 0.000010 0.001245 0.068750 0.000010 0.043687 0.000010 0.003495 0.000010 0.397492 0.030854 0.028106 0.000010 0.000010 0.000010 0.000010 0.000010
0.001597 0.000010 0.001110 0.014843 0.289075 0.000010 0.130132 0.000010 0.000010 0.068838 0.000010 0.031745 0.004840 0.000010 0.000010 0.399711 0.018932 0.039057 0.000010 0.000010 0.000010 0.000010 0.000010
0.019939 0.000010 0.000010 0.046929 0.295522 0.000010 0.125573 0.000010 0.000010 0.066753 0.000010 0.043239 0.003100 0.000010 0.000010 0.339192 0.018874 0.040750 0.000010 0.000010 0.000010 0.000010 0.000010
0.000010 0.000010 0.000010 0.055874 0.268293 0.000010 0.121214 0.000010 0.000010 0.082488 0.001015 0.022746 0.000010 0.000010 0.000010 0.375421 0.028123 0.044648 0.000010 0.000010 0.000010 0.000010 0.000047
0.018778 0.000010 0.000010 0.034758 0.267883 0.000010 0.105968 0.000010 0.000010 0.073580 0.000010 0.033882 0.012352 0.000010 0.000010 0.385876 0.032335 0.034456 0.000010 0.000010 0.000010 0.000010 0.000010
0.017145 0.000010 0.000010 0.019441 0.290477 0.000010 0.157933 0.000010 0.000448 0.076124 0.000010 0.016033 0.005875 0.002227 0.000010 0.378808 0.012275 0.023102 0.000010 0.000010 0.000010 0.000010 0.000010
0.015766 0.000010 0.016526 0.054496 0.208226 0.009351 0.154006 0.001690 0.040538 0.067683 0.009619 0.026931 0.004060 0.008500 0.000010 0.309346 0.018793 0.049280 0.000010 0.005128 0.000010 0.000010 0.000010
0.000010 0.000010 0.000010 0.033083 0.296675 0.007400 0.106044 0.000010 0.000010 0.039117 0.000010 0.038209 0.008285 0.111862 0.000010 0.335299 0.005257 0.018650 0.000010 0.000010 0.000010 0.000010 0.000010
0.014033 0.000010 0.134616 0.106642 0.168374 0.012725 0.152741 0.000131 0.032569 0.066238 0.009401 0.072966 0.032826 0.024770 0.000010 0.116341 0.015039 0.040519 0.000010 0.000010 0.000010 0.000010 0.000010
0.002086 0.026904 0.003036 0.088413 0.049428 0.001137 0.051685 0.000010 0.062179 0.414843 0.001365 0.035810 0.024884 0.078189 0.010904 0.041597 0.047084 0.047453 0.004118 0.000010 0.000010 0.006368 0.002490
0.017351 0.000010 0.002018 0.090278 0.057798 0.003203 0.097721 0.013248 0.000010 0.430118 0.000010 0.072033 0.032079 0.000010 0.029474 0.065370 0.070344 0.012843 0.000010 0.000010 0.000010 0.004153 0.001901
0.007167 0.000010 0.041288 0.034962 0.000010 0.000010 0.081450 0.000010 0.348957 0.127914 0.017456 0.063140 0.009975 0.207423 0.000010 0.007364 0.017870 0.013019 0.000010 0.021923 0.000010 0.000010 0.000010
0.000010 0.000010 0.023857 0.069449 0.036203 0.000010 0.114391 0.000010 0.052544 0.277755 0.028654 0.037431 0.046663 0.181775 0.010270 0.040073 0.031314 0.032141 0.000015 0.000010 0.002982 0.014424 0.000010
0.010714 0.001339 0.013996 0.055425 0.016851 0.008216 0.056961 0.006535 0.013472 0.251679 0.001238 0.052941 0.024079 0.395694 0.009319 0.024352 0.020055 0.027507 0.000010 0.003188 0.003876 0.002543 0.000010
0.005571 0.026719 0.005527 0.081095 0.061072 0.005046 0.081501 0.022915 0.004647 0.449090 0.000471 0.048329 0.024109 0.016154 0.012747 0.046345 0.063892 0.044718 0.000010 0.000010 0.000010 0.000010 0.000010
0.017794 0.000010 0.000010 0.089776 0.039177 0.026584 0.118421 0.000010 0.000010 0.437105 0.000010 0.057695 0.008958 0.005054 0.017926 0.024146 0.056027 0.054551 0.000010 0.031416 0.000010 0.015290 0.000010
0.009849 0.000010 0.000010 0.088960 0.026404 0.017741 0.090008 0.000010 0.006236 0.459488 0.000010 0.069072 0.031081 0.000010 0.023352 0.053648 0.050742 0.046189 0.000010 0.003108 0.000010 0.021445 0.002608
0.008549 0.034075 0.062765 0.060004 0.037512 0.007059 0.085713 0.009213 0.007306 0.426227 0.000010 0.062365 0.020752 0.031998 0.003588 0.052256 0.046676 0.034718 0.000010 0.000010 0.000010 0.009173 0.000010
0.016726 0.000010 0.016893 0.065551 0.542366 0.016583 0.194139 0.000010 0.006181 0.036947 0.000010 0.000216 0.000010 0.016621 0.000010 0.051921 0.026255 0.009499 0.000010 0.000011 0.000010 0.000010 0.000010
0.014217 0.000010 0.046787 0.025929 0.514292 0.016127 0.161876 0.000010 0.004219 0.040489 0.008425 0.027452 0.001254 0.031710 0.000010 0.066695 0.017683 0.022763 0.000010 0.000010 0.000010 0.000010 0.000010
0.000013 0.000010 0.005824 0.056264 0.488098 0.000011 0.163612 0.000010 0.015922 0.030636 0.047893 0.007820 0.027770 0.057455 0.000062 0.039221 0.025331 0.034000 0.000010 0.000010 0.000010 0.000010 0.000010
0.022575 0.000010 0.004317 0.036060 0.538754 0.001274 0.149646 0.000010 0.031544 0.036328 0.035947 0.016105 0.011913 0.017029 0.000010 0.059672 0.013911 0.024206 0.000648 0.000010 0.000010 0.000010 0.000010
0.005514 0.000010 0.060335 0.015833 0.555708 0.003238 0.147628 0.000719 0.000010 0.029135 0.055852 0.014030 0.000010 0.021118 0.000010 0.054699 0.001910 0.034187 0.000013 0.000010 0.000010 0.000010 0.000010
0.013346 0.000010 0.022511 0.036259 0.488911 0.007719 0.136484 0.000010 0.000010 0.042627 0.022926 0.009082 0.000010 0.134233 0.000010 0.025451 0.027172 0.033177 0.000010 0.000010 0.000010 0.000010 0.000010
0.000010 0.000010 0.014424 0.022899 0.595051 0.002675 0.015982 0.000010 0.014864 0.021487 0.070982 0.026857 0.000010 0.143971 0.000010 0.022945 0.012322 0.035441 0.000010 0.000010 0.000010 0.000010 0.000010
0.000010 0.000010 0.013793 0.027121 0.552521 0.000010 0.075191 0.000010 0.022253 0.022166 0.047145 0.019603 0.016853 0.096258 0.002963 0.048585 0.024239 0.031219 0.000010 0.000010 0.000010 0.000010 0.000010
0.000010 0.000010 0.002866 0.014601 0.612905 0.002464 0.037425 0.002073 0.011374 0.040747 0.045452 0.021447 0.000010 0.146453 0.000010 0.016687 0.007375 0.035753 0.000010 0.000010 0.000010 0.002298 0.000010
0.000010 0.000010 0.000010 0.023841 0.627093 0.001680 0.019047 0.000010 0.008347 0.025486 0.079359 0.009874 0.000010 0.137061 0.000010 0.012715 0.017510 0.037876 0.000010 0.000010 0.000010 0.000010 0.000010
0.005248 0.000010 0.006321 0.021490 0.467047 0.000010 0.085336 0.000010 0.027421 0.035499 0.025506 0.045997 0.000010 0.220128 0.008259 0.041564 0.010083 0.000010 0.000010 0.000010 0.000010 0.000010 0.000010
0.010257 0.000010 0.020882 0.039382 0.546336 0.009626 0.089817 0.000010 0.024686 0.012825 0.048830 0.001332 0.000010 0.157352 0.000010 0.022782 0.015793 0.000010 0.000010 0.000010 0.000010 0.000010 0.000010
0.000010 0.000010 0.021924 0.036330 0.522659 0.000010 0.110865 0.000010 0.000010 0.010482 0.047762 0.015885 0.000010 0.155994 0.000010 0.034898 0.016616 0.026465 0.000010 0.000010 0.000010 0.000010 0.000010
0.007847 0.000010 0.012615 0.029946 0.509951 0.000010 0.099025 0.000010 0.035535 0.040116 0.039739 0.027839 0.000011 0.118252 0.001047 0.028799 0.019822 0.026507 0.002879 0.000010 0.000010 0.000010 0.000010
0.014124 0.000010 0.037694 0.017507 0.530475 0.005408 0.110326 0.000010 0.029145 0.047630 0.002920 0.029128 0.003484 0.078137 0.000010 0.056333 0.017996 0.018575 0.000483 0.000010 0.000010 0.000574 0.000010
0.007361 0.007541 0.037123 0.024625 0.503654 0.000010 0.111857 0.000010 0.009287 0.038503 0.049309 0.026428 0.000321 0.121752 0.002821 0.027058 0.000010 0.032281 0.000010 0.000010 0.000010 0.000010 0.000010
0.009313 0.001247 0.000010 0.011844 0.532494 0.000650 0.098545 0.011022 0.041920 0.029632 0.045167 0.022765 0.004729 0.115488 0.013743 0.041581 0.013766 0.003545 0.000348 0.002160 0.000012 0.000010 0.000010
0.009133 0.000010 0.000010 0.070491 0.491621 0.011953 0.117019 0.000010 0.038170 0.018105 0.069452 0.004479 0.000012 0.083722 0.000391 0.049079 0.032056 0.004234 0.000011 0.000010 0.000010 0.000010 0.000010
0.001359 0.000010 0.006974 0.010971 0.502124 0.000010 0.106018 0.000010 0.014353 0.015658 0.063529 0.033787 0.005125 0.158208 0.000010 0.047139 0.021152 0.013514 0.000010 0.000010 0.000010 0.000010 0.000010
0.018687 0.000010 0.017538 0.043268 0.496182 0.000010 0.061482 0.000010 0.018502 0.044118 0.034309 0.020729 0.013780 0.144291 0.008169 0.032860 0.010065 0.035939 0.000010 0.000010 0.000010 0.000010 0.000010
0.000010 0.000010 0.027229 0.027251 0.032658 0.000010 0.110527 0.000010 0.582392 0.018056 0.000429 0.089127 0.000937 0.066160 0.000010 0.045113 0.000010 0.000010 0.000010 0.000010 0.000010 0.000010 0.000010
0.002297 0.000010 0.007781 0.030566 0.034727 0.009981 0.106082 0.000010 0.537127 0.103182 0.010560 0.062120 0.001503 0.067974 0.000010 0.015571 0.004520 0.000990 0.004949 0.000010 0.000010 0.000010 0.000010
0.003862 0.000010 0.054765 0.040323 0.033215 0.000010 0.082538 0.000010 0.616187 0.010130 0.000010 0.079991 0.010506 0.007876 0.000010 0.033053 0.012758 0.014698 0.000010 0.000010 0.000010 0.000010 0.000010
0.019524 0.000010 0.048710 0.043717 0.033818 0.001771 0.106475 0.000010 0.518071 0.019020 0.063154 0.063715 0.000010 0.067781 0.000010 0.011511 0.000010 0.002630 0.000010 0.000010 0.000010 0.000010 0.000010
0.019418 0.000010 0.045012 0.043583 0.021555 0.018088 0.083205 0.000010 0.627013 0.035352 0.000010 0.057187 0.000010 0.000010 0.000010 0.025258 0.000020 0.024200 0.000010 0.000010 0.000010 0.000010 0.000010
0.022391 0.000010 0.059926 0.005475 0.056606 0.006612 0.112450 0.000010 0.608415 0.029086 0.000010 0.066427 0.000010 0.024265 0.000010 0.001678 0.004008 0.002562 0.000010 0.000010 0.000010 0.000010 0.000010
0.008764 0.000010 0.045670 0.045108 0.000010 0.010942 0.110870 0.000010 0.632299 0.005304 0.000010 0.109219 0.007018 0.000010 0.000010 0.024676 0.000010 0.000010 0.000010 0.000010 0.000010 0.000010 0.000010
0.005090 0.000010 0.067074 0.045126 0.028300 0.006618 0.091468 0.000010 0.567415 0.014094 0.002114 0.131115 0.000015 0.026790 0.000010 0.001325 0.008496 0.004881 0.000010 0.000010 0.000010 0.000010 0.000010
0.012062 0.000010 0.054458 0.039273 0.032555 0.003293 0.078582 0.000010 0.616121 0.015726 0.000010 0.068109 0.011852 0.000010 0.000010 0.029651 0.016720 0.021499 0.000010 0.000010 0.000010 0.000010 0.000010
0.019328 0.000010 0.048956 0.031157 0.017842 0.000010 0.081978 0.000010 0.600345 0.036884 0.000010 0.089912 0.000010 0.007162 0.000010 0.027980 0.012996 0.025349 0.000010 0.000010 0.000010 0.000010 0.000010
0.003528 0.000010 0.071470 0.040347 0.046624 0.000010 0.089276 0.000010 0.576984 0.002776 0.000010 0.113433 0.001795 0.007702 0.000010 0.026311 0.007312 0.012342 0.000010 0.000010 0.000010 0.000010 0.000010
0.006583 0.000010 0.067874 0.019238 0.051263 0.008515 0.092690 0.000010 0.597334 0.013353 0.000010 0.060478 0.000010 0.035070 0.000010 0.015153 0.000010 0.032339 0.000010 0.000010 0.000010 0.000010 0.000010
0.000010 0.000010 0.051484 0.039351 0.038585 0.000010 0.084174 0.000010 0.648270 0.021876 0.000010 0.068059 0.008223 0.012794 0.000010 0.010030 0.003118 0.013926 0.000010 0.000010 0.000010 0.000010 0.000010
0.015890 0.000010 0.072859 0.017149 0.007905 0.000480 0.115152 0.000010 0.617833 0.019834 0.000010 0.056199 0.000010 0.006594 0.000010 0.023660 0.018146 0.028198 0.000010 0.000010 0.000010 0.000010 0.000010
0.011851 0.000011 0.037175 0.011034 0.033186 0.003113 0.106525 0.000010 0.613013 0.029407 0.014367 0.078224 0.000010 0.022013 0.000010 0.020448 0.000010 0.019544 0.000010 0.000010 0.000010 0.000010 0.000010
0.014990 0.000012 0.053445 0.054755 0.025798 0.000010 0.111192 0.000010 0.622823 0.019177 0.000010 0.058457 0.006513 0.000010 0.000010 0.020782 0.001293 0.010663 0.000010 0.000010 0.000010 0.000010 0.000010
0.009437 0.000010 0.071332 0.056445 0.047617 0.007122 0.074457 0.000010 0.576584 0.017144 0.000010 0.087950 0.000728 0.021071 0.000010 0.002263 0.014618 0.013142 0.000010 0.000010 0.000010 0.000010 0.000010
0.009711 0.000010 0.055692 0.025238 0.023526 0.005528 0.094642 0.000010 0.615551 0.000064 0.015999 0.071124 0.000010 0.031206 0.000010 0.012636 0.018941 0.020052 0.000010 0.000010 0.000010 0.000010 0.000010
0.021224 0.000010 0.061540 0.014663 0.048462 0.005936 0.091370 0.000010 0.588950 0.031989 0.000115 0.069911 0.000870 0.012400 0.000010 0.023368 0.018139 0.010985 0.000010 0.000010 0.000010 0.000010 0.000010
0.017612 0.000010 0.057036 0.008294 0.034461 0.006574 0.105222 0.000010 0.608155 0.022598 0.005220 0.073416 0.000010 0.000010 0.000010 0.035703 0.009217 0.016392 0.000010 0.000010 0.000010 0.000010 0.000010
0.030155 0.000010 0.059175 0.011349 0.000010 0.017356 0.074420 0.000010 0.036502 0.000010 0.000010 0.720686 0.000010 0.004286 0.000010 0.000010 0.007587 0.038355 0.000010 0.000010 0.000010 0.000010 0.000010
0.000010 0.000010 0.000010 0.000010 0.000010 0.000010 0.001785 0.000010 0.000010 0.000010 0.000010 0.998005 0.000010 0.000010 0.000010 0.000010 0.000010 0.000010 0.000010 0.000010 0.000010 0.000010 0.000010
0.000010 0.000010 0.000010 0.000010 0.000010 0.000010 0.000010 0.000010 0.000010 0.000010 0.000010 0.999780 0.000010 0.000010 0.000010 0.000010 0.000010 0.000010 0.000010 0.000010 0.000010 0.000010 0.000010
0.000010 0.000010 0.000010 0.000010 0.000010 0.000010 0.009724 0.000010 0.012052 0.000010 0.000010 0.974161 0.003874 0.000010 0.000010 0.000010 0.000010 0.000010 0.000010 0.000010 0.000010 0.000010 0.000010
0.009781 0.000010 0.000010 0.000010 0.000010 0.000010 0.000957 0.000010 0.000010 0.000010 0.000010 0.953992 0.000010 0.000010 0.000010 0.009515 0.000010 0.025575 0.000010 0.000010 0.000010 0.000010 0.000010
0.000010 0.000010 0.000010 0.000010 0.000010 0.000010 0.000010 0.000010 0.000010 0.000010 0.000010 0.999780 0.000010 0.000010 0.000010 0.000010 0.000010 0.000010 0.000010 0.000010 0.000010 0.000010 0.000010
0.000010 0.000010 0.000010 0.000010 0.000010 0.000010 0.000010 0.000010 0.000010 0.000010 0.000010 0.999780 0.000010 0.000010 0.000010 0.000010 0.000010 0.000010 0.000010 0.000010 0.000010 0.000010 0.000010
0.000010 0.000010 0.000010 0.000010 0.000010 0.000010 0.000010 0.000010 0.000010 0.000010 0.000010 0.999780 0.000010 0.000010 0.000010 0.000010 0.000010 0.000010 0.000010 0.000010 0.000010 0.000010 0.000010
0.000010 0.000010 0.000010 0.000010 0.000010 0.000010 0.000010 0.000010 0.000010 0.000010 0.000010 0.999780 0.000010 0.000010 0.000010 0.000010 0.000010 0.000010 0.000010 0.000010 0.000010 0.000010 0.000010
0.000010 0.000010 0.000010 0.000010 0.000010 0.000010 0.000010 0.000010 0.000010 0.000010 0.000010 0.986507 0.000010 0.000010 0.000010 0.000010 0.000010 0.013283 0.000010 0.000010 0.000010 0.000010 0.000010
0.000010 0.000010 0.000010 0.000010 0.000010 0.000010 0.000010 0.000010 0.000010 0.000010 0.000010 0.999780 0.000010 0.000010 0.000010 0.000010 0.000010 0.000010 0.000010 0.000010 0.000010 0.000010 0.000010
0.028566 0.000010 0.065801 0.017207 0.021817 0.000010 0.019588 0.000010 0.005696 0.007275 0.000010 0.796942 0.001185 0.016609 0.000010 0.013650 0.000010 0.005556 0.000010 0.000010 0.000010 0.000010 0.000010
0.000010 0.000010 0.000010 0.000010 0.000010 0.000010 0.000010 0.000010 0.000010 0.000010 0.000010 0.999780 0.000010 0.000010 0.000010 0.000010 0.000010 0.000010 0.000010 0.000010 0.000010 0.000010 0.000010
0.000010 0.000010 0.000010 0.000010 0.000010 0.000010 0.000010 0.000010 0.000010 0.000010 0.000010 0.999780 0.000010 0.000010 0.000010 0.000010 0.000010 0.000010 0.000010 0.000010 0.000010 0.000010 0.000010
0.000010 0.000010 0.000010 0.000010 0.000010 0.000010 0.000010 0.000010 0.000010 0.000010 0.000010 0.999780 0.000010 0.000010 0.000010 0.000010 0.000010 0.000010 0.000010 0.000010 0.000010 0.000010 0.000010
0.000010 0.000010 0.000010 0.000010 0.000010 0.000010 0.000010 0.000010 0.000010 0.000010 0.000010 0.999780 0.000010 0.000010 0.000010 0.000010 0.000010 0.000010 0.000010 0.000010 0.000010 0.000010 0.000010
0.000010 0.000010 0.000010 0.000010 0.000010 0.000010 0.000010 0.000010 0.000010 0.000010 0.000010 0.999780 0.000010 0.000010 0.000010 0.000010 0.000010 0.000010 0.000010 0.000010 0.000010 0.000010 0.000010
0.000010 0.000010 0.000010 0.000010 0.000010 0.000010 0.000010 0.000010 0.000010 0.000010 0.000010 0.999780 0.000010 0.000010 0.000010 0.000010 0.000010 0.000010 0.000010 0.000010 0.000010 0.000010 0.000010
0.000010 0.000010 0.000010 0.000010 0.000010 0.000010 0.000010 0.000010 0.000010 0.000010 0.000010 0.999780 0.000010 0.000010 0.000010 0.000010 0.000010 0.000010 0.000010 0.000010 0.000010 0.000010 0.000010
0.021719 0.000010 0.000010 0.000010 0.000010 0.000010 0.000010 0.000010 0.001418 0.000010 0.000010 0.955423 0.000010 0.000010 0.000010 0.002206 0.000010 0.019055 0.000010 0.000010 0.000010 0.000010 0.000010
0.041316 0.000010 0.030237 0.102560 0.205407 0.006992 0.230628 0.000010 0.000010 0.108742 0.000010 0.115639 0.008760 0.000010 0.000010 0.061705 0.035415 0.052488 0.000010 0.000010 0.000010 0.000010 0.000010
0.018452 0.000010 0.084538 0.097624 0.164999 0.000010 0.241671 0.000010 0.000010 0.133865 0.006993 0.075127 0.013974 0.000892 0.000010 0.083707 0.018281 0.059776 0.000010 0.000010 0.000010 0.000010 0.000010
0.032577 0.000010 0.054983 0.099599 0.170596 0.018780 0.232158 0.000010 0.000010 0.118389 0.010222 0.067578 0.000010 0.010190 0.000010 0.068913 0.047148 0.066607 0.002171 0.000010 0.000010 0.000010 0.000010
0.037863 0.000010 0.046039 0.085992 0.157863 0.016124 0.276105 0.000010 0.000010 0.126639 0.000010 0.071996 0.000749 0.018749 0.000010 0.073807 0.022804 0.065169 0.000010 0.000010 0.000010 0.000010 0.000010
0.014854 0.000010 0.055027 0.103127 0.200032 0.002732 0.268695 0.000010 0.000010 0.120760 0.000010 0.077987 0.024482 0.005303 0.000010 0.066447 0.011231 0.049223 0.000010 0.000010 0.000010 0.000010 0.000010
0.041726 0.000010 0.051571 0.118293 0.198725 0.012069 0.250115 0.000010 0.000010 0.119023 0.001327 0.064399 0.004626 0.000426 0.000010 0.071978 0.020845 0.044788 0.000010 0.000010 0.000010 0.000010 0.000010
0.034253 0.000010 0.050076 0.099725 0.187014 0.022909 0.259592 0.000010 0.000010 0.113378 0.000010 0.061803 0.000756 0.009463 0.000010 0.069270 0.035609 0.056052 0.000010 0.000010 0.000010 0.000010 0.000010
0.035503 0.000010 0.047496 0.097753 0.212361 0.000010 0.238704 0.000010 0.000010 0.116545 0.000010 0.087582 0.011285 0.004395 0.000010 0.056668 0.030023 0.061576 0.000010 0.000010 0.000010 0.000010 0.000010
0.028034 0.000010 0.032016 0.113225 0.187912 0.002410 0.251124 0.000010 0.011489 0.117427 0.001185 0.057950 0.009186 0.008641 0.000613 0.073764 0.031569 0.073387 0.000010 0.000010 0.000010 0.000010 0.000010
0.010979 0.000010 0.041570 0.089890 0.179847 0.015677 0.263940 0.000010 0.000010 0.137698 0.003161 0.097298 0.000010 0.000010 0.000010 0.082252 0.022117 0.055460 0.000010 0.000010 0.000010 0.000010 0.000010
0.034179 0.000010 0.029346 0.126999 0.185841 0.011185 0.267837 0.000010 0.000010 0.103478 0.000010 0.082427 0.006938 0.006358 0.000010 0.066326 0.027734 0.051253 0.000010 0.000010 0.000010 0.000010 0.000010
0.027564 0.000010 0.059169 0.104094 0.182328 0.010750 0.215250 0.000010 0.000010 0.150079 0.000010 0.083314 0.000010 0.000010 0.000010 0.071252 0.045749 0.050332 0.000010 0.000010 0.000010 0.000010 0.000010
0.028957 0.000010 0.062001 0.068665 0.203998 0.009076 0.258180 0.000010 0.002606 0.095917 0.007079 0.056435 0.007035 0.000010 0.000010 0.106930 0.038482 0.054548 0.000010 0.000010 0.000010 0.000010 0.000010
0.031228 0.000010 0.070366 0.126183 0.170228 0.000010 0.236132 0.000010 0.000010 0.123292 0.000010 0.050603 0.010512 0.000010 0.000010 0.082047 0.032115 0.067173 0.000010 0.000010 0.000010 0.000010 0.000010
0.038960 0.000010 0.021349 0.114066 0.142684 0.000010 0.247480 0.000010 0.000010 0.139672 0.016687 0.076341 0.019104 0.015118 0.000010 0.082386 0.034598 0.051455 0.000010 0.000010 0.000010 0.000010 0.000010
0.033592 0.000010 0.057011 0.103463 0.156169 0.000010 0.265124 0.000010 0.000010 0.142824 0.000010 0.074131 0.007823 0.012074 0.000010 0.067973 0.024689 0.055017 0.000010 0.000010 0.000010 0.000010 0.000010
0.024359 0.000010 0.040177 0.097315 0.166681 0.003144 0.236635 0.000010 0.000010 0.121802 0.004934 0.098445 0.023891 0.009273 0.000010 0.082142 0.031431 0.059684 0.000010 0.000010 0.000010 0.000010 0.000010
0.038418 0.000010 0.038601 0.109710 0.218212 0.011100 0.250688 0.000010 0.003685 0.111319 0.000010 0.064166 0.000010 0.015822 0.000010 0.064384 0.016923 0.056873 0.000010 0.000010 0.000010 0.000010 0.000010
0.029538 0.000010 0.029215 0.091676 0.192189 0.018894 0.256108 0.000010 0.000010 0.127761 0.008047 0.090952 0.008861 0.001871 0.000010 0.052768 0.031639 0.060392 0.000010 0.000010 0.000010 0.000010 0.000010
0.041558 0.000010 0.030044 0.085802 0.183871 0.014816 0.277118 0.000010 0.000010 0.097626 0.000010 0.089510 0.000010 0.009615 0.000010 0.074201 0.040695 0.055034 0.000010 0.000010 0.000010 0.000010 0.000010
0.000010 0.014207 0.011186 0.015397 0.046203 0.000010 0.000010 0.000010 0.000010 0.838605 0.000010 0.018037 0.013540 0.000010 0.000010 0.000010 0.007195 0.019287 0.005220 0.011003 0.000010 0.000010 0.000010
0.000010 0.000010 0.000010 0.000010 0.000010 0.000010 0.000010 0.000010 0.000010 0.999780 0.000010 0.000010 0.000010 0.000010 0.000010 0.000010 0.000010 0.000010 0.000010 0.000010 0.000010 0.000010 0.000010
0.000010 0.000010 0.000010 0.000010 0.000010 0.000010 0.000010 0.000010 0.000010 0.999774 0.000010 0.000010 0.000010 0.000010 0.000016 0.000010 0.000010 0.000010 0.000010 0.000010 0.000010 0.000010 0.000010
0.000010 0.000010 0.000010 0.000010 0.000010 0.000549 0.015421 0.000010 0.000010 0.960622 0.000010 0.000010 0.012289 0.000010 0.000010 0.000010 0.000010 0.000010 0.010940 0.000010 0.000010 0.000010 0.000010
0.000010 0.000010 0.000010 0.000010 0.000010 0.000010 0.000010 0.000010 0.000010 0.999780 0.000010 0.000010 0.000010 0.000010 0.000010 0.000010 0.000010 0.000010 0.000010 0.000010 0.000010 0.000010 0.000010
0.000010 0.000010 0.000010 0.001442 0.005478 0.009226 0.000010 0.012476 0.000010 0.949247 0.000010 0.000010 0.000010 0.000010 0.000010 0.008467 0.000010 0.006127 0.000010 0.000010 0.007388 0.000010 0.000010
0.000010 0.000010 0.000010 0.000010 0.000010 0.003766 0.000010 0.002100 0.000010 0.984029 0.000010 0.007825 0.000881 0.000010 0.000010 0.001228 0.000010 0.000010 0.000010 0.000010 0.000010 0.000010 0.000010
0.000010 0.000010 0.000010 0.000010 0.000010 0.000010 0.000010 0.000010 0.000010 0.999780 0.000010 0.000010 0.000010 0.000010 0.000010 0.000010 0.000010 0.000010 0.000010 0.000010 0.000010 0.000010 0.000010
0.009630 0.000010 0.000010 0.000010 0.000010 0.005895 0.040723 0.000010 0.000010 0.899715 0.000010 0.000010 0.005963 0.000010 0.006353 0.002237 0.000010 0.016770 0.000010 0.000010 0.012574 0.000010 0.000010
0.000010 0.006573 0.000010 0.000010 0.000010 0.000010 0.000010 0.000010 0.000010 0.993217 0.000010 0.000010 0.000010 0.000010 0.000010 0.000010 0.000010 0.000010 0.000010 0.000010 0.000010 0.000010 0.000010
0.000010 0.000010 0.000010 0.000010 0.000010 0.000010 0.000010 0.000010 0.000010 0.999780 0.000010 0.000010 0.000010 0.000010 0.000010 0.000010 0.000010 0.000010 0.000010 0.000010 0.000010 0.000010 0.000010
0.000010 0.000010 0.000010 0.000010 0.000010 0.000010 0.000010 0.000010 0.000010 0.999780 0.000010 0.000010 0.000010 0.000010 0.000010 0.000010 0.000010 0.000010 0.000010 0.000010 0.000010 0.000010 0.000010
0.000010 0.000010 0.000010 0.000010 0.000010 0.000010 0.000010 0.000010 0.000010 0.999780 0.000010 0.000010 0.000010 0.000010 0.000010 0.000010 0.000010 0.000010 0.000010 0.000010 0.000010 0.000010 0.000010
0.002658 0.000010 0.000010 0.000010 0.000010 0.000379 0.000010 0.000010 0.000010 0.996764 0.000010 0.000010 0.000010 0.000010 0.000010 0.000010 0.000010 0.000010 0.000010 0.000010 0.000010 0.000010 0.000010
0.000010 0.000010 0.000010 0.000010 0.000010 0.000010 0.000010 0.000010 0.000010 0.999780 0.000010 0.000010 0.000010 0.000010 0.000010 0.000010 0.000010 0.000010 0.000010 0.000010 0.000010 0.000010 0.000010
0.000010 0.000010 0.000010 0.000010 0.000010 0.000010 0.000010 0.000010 0.000010 0.999780 0.000010 0.000010 0.000010 0.000010 0.000010 0.000010 0.000010 0.000010 0.000010 0.000010 0.000010 0.000010 0.000010
0.000010 0.000010 0.000010 0.000010 0.000010 0.000010 0.000010 0.000010 0.000010 0.999780 0.000010 0.000010 0.000010 0.000010 0.000010 0.000010 0.000010 0.000010 0.000010 0.000010 0.000010 0.000010 0.000010
0.000010 0.000010 0.000010 0.000010 0.000010 0.009431 0.000010 0.000020 0.000010 0.990339 0.000010 0.000010 0.000010 0.000010 0.000010 0.000010 0.000010 0.000010 0.000010 0.000010 0.000010 0.000020 0.000010
0.000010 0.000010 0.000010 0.000010 0.000010 0.000010 0.000010 0.000010 0.000010 0.999780 0.000010 0.000010 0.000010 0.000010 0.000010 0.000010 0.000010 0.000010 0.000010 0.000010 0.000010 0.000010 0.000010
0.000010 0.000010 0.000010 0.000010 0.000010 0.000010 0.000010 0.000010 0.000010 0.999780 0.000010 0.000010 0.000010 0.000010 0.000010 0.000010 0.000010 0.000010 0.000010 0.000010 0.000010 0.000010 0.000010
0.000010 0.000010 0.000010 0.000010 0.000010 0.000010 0.999780 0.000010 0.000010 0.000010 0.000010 0.000010 0.000010 0.000010 0.000010 0.000010 0.000010 0.000010 0.000010 0.000010 0.000010 0.000010 0.000010
0.000010 0.000010 0.000010 0.013030 0.043641 0.000010 0.823246 0.000010 0.007229 0.000010 0.057357 0.000010 0.003496 0.022552 0.000010 0.017179 0.007991 0.003366 0.000793 0.000010 0.000010 0.000010 0.000010
0.000010 0.000010 0.000010 0.000010 0.012438 0.000010 0.793067 0.000010 0.032005 0.000061 0.026431 0.000010 0.004589 0.115861 0.000010 0.000010 0.000037 0.015370 0.000010 0.000010 0.000010 0.000010 0.000010
0.000010 0.000010 0.000010 0.000010 0.001533 0.006342 0.989858 0.000010 0.000010 0.000010 0.000010 0.002077 0.000010 0.000010 0.000010 0.000010 0.000010 0.000010 0.000010 0.000010 0.000010 0.000010 0.000010
0.000010 0.000010 0.000010 0.000010 0.000010 0.000010 0.748165 0.000010 0.052460 0.000010 0.065317 0.000010 0.004594 0.129284 0.000010 0.000010 0.000010 0.000010 0.000010 0.000010 0.000010 0.000010 0.000010
0.012491 0.000010 0.011019 0.000010 0.020893 0.000010 0.856411 0.000010 0.005914 0.000010 0.012889 0.000010 0.000010 0.080223 0.000010 0.000010 0.000010 0.000010 0.000010 0.000010 0.000010 0.000010 0.000010
0.000010 0.000010 0.000010 0.000010 0.000010 0.000010 0.799399 0.000010 0.000618 0.000010 0.000010 0.000010 0.000012 0.199780 0.000010 0.000010 0.000010 0.000010 0.000010 0.000010 0.000010 0.000010 0.000010
0.000010 0.000010 0.000010 0.000010 0.000010 0.000010 0.925880 0.000010 0.012269 0.000010 0.032687 0.000010 0.000010 0.028975 0.000010 0.000010 0.000010 0.000010 0.000010 0.000010 0.000010 0.000010 0.000010
0.000010 0.000010 0.000010 0.000010 0.000010 0.001759 0.824667 0.000010 0.013353 0.000010 0.049798 0.000010 0.000010 0.108954 0.000010 0.000010 0.000010 0.001300 0.000010 0.000010 0.000010 0.000010 0.000010
0.000010 0.000010 0.000010 0.000010 0.000010 0.000010 0.908545 0.000010 0.011590 0.000010 0.022330 0.000010 0.000010 0.057345 0.000010 0.000010 0.000010 0.000010 0.000010 0.000010 0.000010 0.000010 0.000010
0.000010 0.000010 0.000010 0.000010 0.000010 0.001742 0.808233 0.000010 0.047449 0.000010 0.001900 0.000010 0.000010 0.140403 0.000010 0.000103 0.000010 0.000010 0.000010 0.000010 0.000010 0.000010 0.000010
0.000010 0.000010 0.012012 0.000010 0.000010 0.008979 0.670736 0.000010 0.028905 0.000010 0.006846 0.000010 0.000010 0.272352 0.000010 0.000010 0.000010 0.000010 0.000010 0.000010 0.000010 0.000010 0.000010
0.000010 0.000010 0.000010 0.000010 0.000010 0.000010 0.772251 0.000010 0.080405 0.000010 0.000010 0.000010 0.000010 0.147144 0.000010 0.000010 0.000010 0.000010 0.000010 0.000010 0.000010 0.000010 0.000010
0.000010 0.000010 0.000010 0.000010 0.000010 0.000010 0.785026 0.000010 0.034355 0.000010 0.031851 0.000010 0.000010 0.148578 0.000010 0.000010 0.000010 0.000010 0.000010 0.000010 0.000010 0.000010 0.000010
0.000010 0.000010 0.015798 0.000010 0.000010 0.000010 0.686484 0.000010 0.036288 0.000010 0.000760 0.000010 0.000010 0.260490 0.000010 0.000010 0.000010 0.000010 0.000010 0.000010 0.000010 0.000010 0.000010
0.000010 0.000010 0.000010 0.000010 0.014035 0.001844 0.942588 0.000010 0.023833 0.000010 0.000010 0.011235 0.003063 0.003241 0.000010 0.000010 0.000010 0.000010 0.000010 0.000010 0.000010 0.000010 0.000010
0.000010 0.000010 0.000010 0.000010 0.041800 0.005412 0.934515 0.000010 0.000010 0.006917 0.000010 0.000017 0.000010 0.000010 0.000010 0.000013 0.000010 0.011166 0.000010 0.000010 0.000010 0.000010 0.000010
0.000010 0.000010 0.000010 0.000010 0.000010 0.013466 0.547210 0.000010 0.025990 0.000010 0.000010 0.000010 0.000868 0.412286 0.000010 0.000010 0.000010 0.000010 0.000010 0.000010 0.000010 0.000010 0.000010
0.000010 0.000010 0.000010 0.000010 0.060647 0.005300 0.933491 0.000010 0.000010 0.000010 0.000010 0.000368 0.000010 0.000014 0.000010 0.000010 0.000010 0.000010 0.000010 0.000010 0.000010 0.000010 0.000010
0.000010 0.000010 0.000010 0.000010 0.000010 0.000249 0.876567 0.000010 0.000010 0.000010 0.069860 0.000010 0.004122 0.049022 0.000010 0.000010 0.000010 0.000010 0.000010 0.000010 0.000010 0.000010 0.000010
0.008810 0.030241 0.014615 0.559452 0.000010 0.000010 0.081547 0.000012 0.000010 0.000010 0.061400 0.006628 0.026257 0.000010 0.014340 0.000010 0.010574 0.028496 0.012662 0.000010 0.066979 0.028680 0.049236
0.000010 0.000010 0.000010 0.668096 0.023406 0.000010 0.083748 0.000915 0.019987 0.002052 0.000010 0.009978 0.046161 0.000010 0.009765 0.018259 0.000010 0.024155 0.000010 0.000010 0.028121 0.019760 0.045507
0.017119 0.011117 0.000010 0.577352 0.001834 0.000010 0.074471 0.012625 0.017594 0.000010 0.041783 0.025100 0.028714 0.008086 0.000656 0.019910 0.003057 0.012344 0.003221 0.000010 0.026722 0.032151 0.086103
0.011348 0.000010 0.000010 0.803580 0.000010 0.000012 0.116035 0.000010 0.000010 0.000010 0.000010 0.002715 0.049121 0.000010 0.000010 0.000010 0.005363 0.011677 0.000010 0.000010 0.000010 0.000010 0.000010
0.000010 0.000010 0.000010 0.753560 0.000010 0.000799 0.094585 0.000010 0.007923 0.000010 0.017921 0.007317 0.034922 0.000010 0.011846 0.000010 0.010686 0.014154 0.000010 0.000010 0.000468 0.037433 0.008286
0.004011 0.002819 0.000010 0.644026 0.033787 0.019635 0.055823 0.001872 0.000010 0.004037 0.017903 0.007996 0.023737 0.000010 0.005109 0.000010 0.009942 0.007175 0.007576 0.000010 0.022748 0.024282 0.107471
0.009004 0.000010 0.008425 0.540002 0.008239 0.000010 0.064435 0.000010 0.008697 0.000010 0.091807 0.035252 0.054828 0.000010 0.003622 0.016522 0.014205 0.011102 0.000166 0.000010 0.074307 0.030079 0.029246
0.006776 0.000010 0.000010 0.889857 0.000010 0.000010 0.053960 0.000010 0.000012 0.000010 0.000010 0.000010 0.043697 0.000010 0.000010 0.005528 0.000010 0.000010 0.000010 0.000010 0.000010 0.000010 0.000010
0.015405 0.000010 0.000010 0.660795 0.030248 0.019009 0.094659 0.008202 0.002329 0.000010 0.021860 0.000010 0.047532 0.000010 0.000010 0.005810 0.004398 0.018043 0.001335 0.000010 0.000010 0.000010 0.070285
0.007610 0.000010 0.000010 0.829180 0.000010 0.001577 0.087311 0.000010 0.000010 0.000010 0.000010 0.000010 0.050973 0.000010 0.000010 0.023179 0.000010 0.000010 0.000010 0.000010 0.000010 0.000010 0.000010
0.007427 0.000010 0.000010 0.774320 0.001112 0.000010 0.105097 0.000010 0.000010 0.000578 0.018390 0.000010 0.048728 0.000010 0.010348 0.011030 0.000010 0.012857 0.000010 0.000629 0.000010 0.000010 0.009375
0.000010 0.000010 0.000010 0.791885 0.000010 0.010413 0.125732 0.013368 0.001724 0.000010 0.000010 0.000010 0.027883 0.000010 0.000010 0.000010 0.000010 0.018385 0.003678 0.000010 0.006054 0.000747 0.000010
0.000010 0.000010 0.000010 0.827110 0.000010 0.016016 0.077860 0.000010 0.000010 0.000010 0.000010 0.000010 0.038437 0.000010 0.012500 0.015027 0.006559 0.000010 0.001764 0.000010 0.004585 0.000010 0.000010
0.024789 0.000010 0.005714 0.735768 0.017320 0.013730 0.074841 0.014375 0.009117 0.013288 0.008818 0.000010 0.026034 0.007491 0.011747 0.017440 0.000010 0.019448 0.000010 0.000010 0.000010 0.000010 0.000010
0.007003 0.000010 0.000010 0.810811 0.000010 0.000010 0.107543 0.000010 0.000010 0.002454 0.000010 0.000010 0.030863 0.000010 0.007352 0.009975 0.000010 0.000010 0.000010 0.011339 0.004692 0.000167 0.007680
0.006081 0.000010 0.000010 0.773595 0.004261 0.000542 0.105355 0.000010 0.000010 0.022179 0.000010 0.000010 0.044916 0.000010 0.000010 0.025028 0.000010 0.000010 0.007937 0.000010 0.000010 0.007647 0.002340
0.017798 0.000010 0.000010 0.809453 0.001377 0.000010 0.063877 0.000010 0.013397 0.001508 0.000010 0.000010 0.031379 0.000010 0.004039 0.027828 0.000010 0.009434 0.000010 0.000010 0.000010 0.019791 0.000010
0.000010 0.035356 0.000010 0.777827 0.000010 0.008848 0.113114 0.000010 0.000010 0.000010 0.000010 0.000010 0.021752 0.000010 0.018595 0.000010 0.000010 0.000728 0.000010 0.000010 0.006982 0.003634 0.013034
0.000010 0.000010 0.000010 0.690927 0.030616 0.001212 0.090745 0.007611 0.015702 0.025396 0.014115 0.001576 0.047158 0.000010 0.000010 0.025341 0.012930 0.000010 0.003135 0.010360 0.020061 0.000010 0.003046
0.000010 0.000010 0.000010 0.852261 0.000010 0.028218 0.089512 0.000010 0.000010 0.000010 0.000010 0.000010 0.010621 0.000010 0.000010 0.007238 0.000010 0.011980 0.000010 0.000010 0.000010 0.000010 0.000010
0.037213 0.000010 0.134930 0.202976 0.031291 0.000010 0.085029 0.000010 0.022384 0.021966 0.169982 0.102607 0.000010 0.119989 0.000010 0.000331 0.000010 0.071191 0.000010 0.000011 0.000010 0.000010 0.000010
0.034008 0.000010 0.152344 0.226235 0.000010 0.000010 0.108900 0.000010 0.000010 0.015509 0.139273 0.093966 0.000010 0.147148 0.000010 0.000010 0.005231 0.077256 0.000011 0.000010 0.000010 0.000010 0.000010
0.030258 0.000010 0.185027 0.218754 0.000010 0.000010 0.119917 0.000010 0.000010 0.009351 0.116115 0.087069 0.000010 0.150225 0.000010 0.005983 0.000010 0.077169 0.000010 0.000010 0.000010 0.000010 0.000010
0.044213 0.000010 0.146491 0.194662 0.032895 0.000010 0.096564 0.000010 0.000010 0.017079 0.121743 0.115105 0.000010 0.152399 0.000010 0.000010 0.000010 0.078719 0.000010 0.000010 0.000010 0.000010 0.000010
0.035394 0.000010 0.154266 0.214191 0.000010 0.000010 0.103133 0.000010 0.000010 0.023372 0.132917 0.121144 0.000010 0.119896 0.000010 0.017466 0.004783 0.073319 0.000010 0.000010 0.000010 0.000010 0.000010
0.026951 0.000010 0.127806 0.197343 0.004490 0.000010 0.106067 0.000010 0.003390 0.011571 0.137347 0.131406 0.000010 0.155586 0.000010 0.018322 0.007248 0.072371 0.000010 0.000010 0.000010 0.000010 0.000010
0.035581 0.000010 0.149732 0.179682 0.021750 0.000010 0.132660 0.000010 0.000010 0.015635 0.155498 0.090562 0.000010 0.137262 0.000010 0.012559 0.001429 0.067540 0.000010 0.000010 0.000010 0.000010 0.000010
0.030614 0.000010 0.167363 0.192346 0.034623 0.000010 0.116808 0.000010 0.000010 0.000010 0.129447 0.124326 0.000010 0.149945 0.000010 0.000010 0.004797 0.049602 0.000010 0.000010 0.000010 0.000010 0.000010
0.004369 0.000010 0.835186 0.118197 0.000010 0.000010 0.000010 0.006009 0.014991 0.000010 0.000010 0.009101 0.000010 0.000010 0.000010 0.000010 0.000010 0.000681 0.000010 0.000010 0.000014 0.011314 0.000010
0.000010 0.000010 0.758899 0.161675 0.015481 0.007510 0.000010 0.000010 0.021753 0.000010 0.000010 0.000010 0.000010 0.000010 0.003551 0.015236 0.003481 0.000976 0.000010 0.000010 0.000010 0.000010 0.011309
0.002331 0.000010 0.795630 0.131145 0.000010 0.001878 0.000010 0.000010 0.019460 0.000010 0.000010 0.000010 0.002856 0.000010 0.026966 0.019585 0.000010 0.000010 0.000010 0.000010 0.000010 0.000010 0.000010
0.000010 0.000010 0.858190 0.097663 0.000010 0.008592 0.000010 0.000010 0.005794 0.000010 0.000010 0.000010 0.000010 0.000010 0.000010 0.000010 0.000010 0.002319 0.003089 0.000010 0.000010 0.000010 0.024194
0.019993 0.000010 0.806410 0.085876 0.000010 0.004212 0.000010 0.000010 0.021317 0.000010 0.000010 0.000010 0.002992 0.000010 0.000010 0.000010 0.015259 0.000010 0.000010 0.002772 0.013342 0.000010 0.027696
0.021489 0.011949 0.017286 0.699652 0.016907 0.007662 0.000010 0.000010 0.046791 0.000010 0.005719 0.000010 0.000010 0.027958 0.006976 0.000010 0.009591 0.000010 0.000052 0.000010 0.087397 0.011151 0.029340
0.000010 0.000010 0.014061 0.766923 0.000010 0.000010 0.000010 0.017261 0.063747 0.000010 0.000523 0.001038 0.000010 0.000010 0.000010 0.000010 0.000010 0.014119 0.000010 0.000010 0.103666 0.000010 0.018522
0.000010 0.000010 0.000010 0.839775 0.000010 0.010081 0.000010 0.013175 0.042915 0.000010 0.000010 0.000010 0.000010 0.000010 0.000010 0.000010 0.000010 0.000010 0.003313 0.000010 0.081211 0.000010 0.009371
0.000010 0.000010 0.000010 0.785495 0.000697 0.003065 0.000010 0.004284 0.068795 0.000010 0.000010 0.000010 0.000010 0.000010 0.000256 0.000010 0.000010 0.003842 0.000010 0.000010 0.113246 0.000010 0.020180
0.000010 0.000010 0.000010 0.866664 0.000010 0.000010 0.000010 0.000010 0.029369 0.000010 0.000010 0.000010 0.000010 0.000010 0.000010 0.000010 0.000010 0.000010 0.004122 0.000010 0.081280 0.018386 0.000010
0.000825 0.003435 0.000010 0.812167 0.000010 0.000010 0.000010 0.000010 0.031923 0.000010 0.000010 0.010641 0.000010 0.033398 0.000010 0.000010 0.000010 0.012303 0.002797 0.000010 0.092369 0.000010 0.000010
0.000010 0.000010 0.000010 0.887550 0.000010 0.000010 0.000010 0.014394 0.019270 0.000010 0.000010 0.000010 0.000014 0.022693 0.000010 0.000010 0.000010 0.000010 0.000010 0.000011 0.055908 0.000010 0.000010
0.000010 0.000010 0.000010 0.844866 0.000010 0.000010 0.000010 0.002034 0.039537 0.000010 0.000010 0.000010 0.000010 0.000010 0.000010 0.000010 0.000010 0.000010 0.000010 0.000010 0.065920 0.000010 0.047463
0.000010 0.000010 0.000010 0.798211 0.000010 0.000010 0.000010 0.000010 0.065357 0.000010 0.000010 0.000010 0.000010 0.012928 0.004394 0.000010 0.000010 0.000010 0.000010 0.000010 0.087963 0.000010 0.030977
0.000010 0.000010 0.000010 0.855458 0.000010 0.000010 0.000010 0.015528 0.038307 0.000010 0.000010 0.000010 0.000010 0.000010 0.000010 0.000010 0.000010 0.000010 0.000010 0.000010 0.028512 0.011394 0.050630
0.000010 0.000010 0.000010 0.842429 0.000010 0.000010 0.000010 0.017769 0.021093 0.000010 0.000010 0.000010 0.000010 0.009172 0.000010 0.000010 0.000010 0.000010 0.000010 0.018180 0.091187 0.000010 0.000010
0.000010 0.000010 0.000010 0.795158 0.000010 0.003040 0.000010 0.006080 0.046703 0.000010 0.000010 0.000010 0.000010 0.000010 0.008597 0.000010 0.000010 0.000010 0.002152 0.000010 0.090156 0.000010 0.047963
0.000010 0.000010 0.000010 0.908083 0.000010 0.000010 0.000010 0.009463 0.022320 0.000010 0.000010 0.000010 0.000010 0.000010 0.000010 0.000010 0.000010 0.000010 0.000010 0.000010 0.059944 0.000010 0.000010
0.000010 0.000010 0.000010 0.921755 0.000010 0.000010 0.000010 0.024151 0.000010 0.000010 0.000010 0.000010 0.000010 0.000010 0.000010 0.000010 0.000010 0.000010 0.000010 0.000010 0.053894 0.000010 0.000010
0.000010 0.000010 0.000010 0.000010 0.000010 0.000010 0.000010 0.000010 0.999780 0.000010 0.000010 0.000010 0.000010 0.000010 0.000010 0.000010 0.000010 0.000010 0.000010 0.000010 0.000010 0.000010 0.000010
0.000010 0.000010 0.054464 0.006829 0.025761 0.000010 0.032262 0.000010 0.853515 0.012047 0.000010 0.005622 0.000010 0.000010 0.000010 0.000498 0.000010 0.008862 0.000010 0.000010 0.000010 0.000010 0.000010
0.000010 0.000010 0.000010 0.000010 0.000010 0.000010 0.000010 0.000010 0.999778 0.000010 0.000010 0.000012 0.000010 0.000010 0.000010 0.000010 0.000010 0.000010 0.000010 0.000010 0.000010 0.000010 0.000010
0.000010 0.000010 0.000010 0.000010 0.000010 0.000010 0.000010 0.000010 0.999780 0.000010 0.000010 0.000010 0.000010 0.000010 0.000010 0.000010 0.000010 0.000010 0.000010 0.000010 0.000010 0.000010 0.000010
0.000010 0.000010 0.000010 0.000010 0.000010 0.000010 0.000010 0.000010 0.999780 0.000010 0.000010 0.000010 0.000010 0.000010 0.000010 0.000010 0.000010 0.000010 0.000010 0.000010 0.000010 0.000010 0.000010
0.000010 0.000010 0.030346 0.000010 0.000010 0.000010 0.022314 0.000010 0.926964 0.000010 0.000010 0.015345 0.000010 0.000010 0.000010 0.000010 0.000010 0.004851 0.000010 0.000010 0.000010 0.000010 0.000010
0.006776 0.000010 0.104967 0.031410 0.006507 0.000010 0.030670 0.000010 0.669268 0.023959 0.017232 0.025869 0.006350 0.050608 0.000010 0.000010 0.002137 0.024146 0.000010 0.000010 0.000010 0.000010 0.000010
0.007735 0.000010 0.004208 0.000010 0.000010 0.003329 0.021703 0.000010 0.840588 0.021363 0.012272 0.027153 0.000010 0.034592 0.000010 0.000010 0.017388 0.009550 0.000010 0.000010 0.000010 0.000010 0.000010
0.000010 0.000010 0.000010 0.000010 0.017299 0.000019 0.000010 0.000010 0.943136 0.000010 0.022108 0.006443 0.000010 0.000010 0.000010 0.008466 0.002370 0.000010 0.000010 0.000010 0.000010 0.000010 0.000010
0.000010 0.000010 0.000010 0.000010 0.000010 0.000010 0.000010 0.000010 0.999780 0.000010 0.000010 0.000010 0.000010 0.000010 0.000010 0.000010 0.000010 0.000010 0.000010 0.000010 0.000010 0.000010 0.000010
0.000010 0.000010 0.000010 0.000010 0.000010 0.000010 0.000010 0.000010 0.999780 0.000010 0.000010 0.000010 0.000010 0.000010 0.000010 0.000010 0.000010 0.000010 0.000010 0.000010 0.000010 0.000010 0.000010
0.000010 0.000010 0.000010 0.000010 0.000010 0.000010 0.000010 0.000010 0.999780 0.000010 0.000010 0.000010 0.000010 0.000010 0.000010 0.000010 0.000010 0.000010 0.000010 0.000010 0.000010 0.000010 0.000010
0.000010 0.000010 0.007605 0.000010 0.003565 0.003833 0.000010 0.000010 0.962764 0.000010 0.000010 0.022053 0.000010 0.000010 0.000010 0.000010 0.000010 0.000010 0.000010 0.000010 0.000010 0.000010 0.000010
0.000010 0.000010 0.000010 0.000010 0.000010 0.000010 0.000010 0.000010 0.999780 0.000010 0.000010 0.000010 0.000010 0.000010 0.000010 0.000010 0.000010 0.000010 0.000010 0.000010 0.000010 0.000010 0.000010
0.000010 0.000010 0.000010 0.000010 0.000010 0.000010 0.000010 0.000010 0.999780 0.000010 0.000010 0.000010 0.000010 0.000010 0.000010 0.000010 0.000010 0.000010 0.000010 0.000010 0.000010 0.000010 0.000010
0.000010 0.000010 0.000010 0.000010 0.000010 0.000010 0.000010 0.000010 0.999780 0.000010 0.000010 0.000010 0.000010 0.000010 0.000010 0.000010 0.000010 0.000010 0.000010 0.000010 0.000010 0.000010 0.000010
0.000010 0.000010 0.000010 0.000010 0.000010 0.000010 0.000010 0.000010 0.999780 0.000010 0.000010 0.000010 0.000010 0.000010 0.000010 0.000010 0.000010 0.000010 0.000010 0.000010 0.000010 0.000010 0.000010
0.001625 0.000010 0.012357 0.009774 0.013213 0.000012 0.000010 0.000010 0.913690 0.008272 0.000010 0.023624 0.002882 0.000010 0.000010 0.000010 0.000798 0.013633 0.000010 0.000010 0.000010 0.000010 0.000010
0.003386 0.000010 0.000010 0.000010 0.000010 0.000010 0.001615 0.000010 0.974301 0.000010 0.000010 0.000010 0.003782 0.016735 0.000010 0.000010 0.000010 0.000010 0.000010 0.000010 0.000010 0.000010 0.000010
0.009145 0.000010 0.000010 0.000010 0.000010 0.000010 0.000010 0.000010 0.990645 0.000010 0.000010 0.000010 0.000010 0.000010 0.000010 0.000010 0.000010 0.000010 0.000010 0.000010 0.000010 0.000010 0.000010
0.000010 0.000010 0.000010 0.000010 0.000010 0.000010 0.000010 0.000010 0.998692 0.000010 0.000010 0.000010 0.000010 0.000010 0.000010 0.000010 0.000010 0.001098 0.000010 0.000010 0.000010 0.000010 0.000010
0.001855 0.000010 0.008176 0.000010 0.001706 0.005767 0.000010 0.000010 0.916025 0.000010 0.000010 0.032924 0.000010 0.025297 0.000010 0.000010 0.008101 0.000010 0.000010 0.000010 0.000010 0.000010 0.000010
0.000010 0.000010 0.000010 0.000010 0.000010 0.000010 0.000010 0.000010 0.999780 0.000010 0.000010 0.000010 0.000010 0.000010 0.000010 0.000010 0.000010 0.000010 0.000010 0.000010 0.000010 0.000010 0.000010
0.019134 0.000010 0.066740 0.000010 0.000010 0.004157 0.000010 0.000010 0.891784 0.000010 0.000010 0.000898 0.007606 0.000010 0.000010 0.000010 0.007866 0.001665 0.000010 0.000010 0.000010 0.000010 0.000010
0.005080 0.000010 0.006130 0.000010 0.012081 0.003367 0.000010 0.000010 0.911970 0.014781 0.000010 0.020493 0.000010 0.002995 0.000010 0.007246 0.000173 0.015564 0.000010 0.000010 0.000010 0.000010 0.000010
0.000010 0.000010 0.030889 0.022478 0.000010 0.000010 0.000010 0.000010 0.909199 0.000010 0.000010 0.009883 0.000010 0.007928 0.000010 0.009992 0.002226 0.007255 0.000010 0.000010 0.000010 0.000010 0.000010
0.000010 0.000010 0.000010 0.000010 0.000010 0.000010 0.000010 0.000010 0.999780 0.000010 0.000010 0.000010 0.000010 0.000010 0.000010 0.000010 0.000010 0.000010 0.000010 0.000010 0.000010 0.000010 0.000010
0.000010 0.000010 0.000010 0.000010 0.000010 0.000010 0.006649 0.000010 0.962797 0.000010 0.000010 0.013254 0.000010 0.009438 0.000010 0.000010 0.007682 0.000010 0.000010 0.000010 0.000010 0.000010 0.000010
0.000010 0.000010 0.023297 0.000010 0.000010 0.003904 0.287744 0.000010 0.608617 0.000010 0.037050 0.027239 0.000010 0.009562 0.001427 0.000010 0.000669 0.000362 0.000010 0.000010 0.000010 0.000010 0.000010
0.000010 0.000010 0.000012 0.000010 0.000010 0.000010 0.000010 0.000010 0.960325 0.000010 0.000010 0.010773 0.000010 0.000010 0.000010 0.022273 0.003337 0.003110 0.000010 0.000010 0.000010 0.000010 0.000010
0.000010 0.000010 0.000010 0.000010 0.000010 0.002289 0.000103 0.000010 0.956154 0.000010 0.000010 0.021179 0.000010 0.020095 0.000010 0.000010 0.000010 0.000010 0.000010 0.000010 0.000010 0.000010 0.000010
0.000010 0.000010 0.014954 0.000010 0.000010 0.014334 0.021017 0.000010 0.862720 0.000012 0.000010 0.022711 0.000010 0.058139 0.000010 0.000030 0.000010 0.005944 0.000010 0.000010 0.000010 0.000010 0.000010
0.000010 0.000010 0.026452 0.000010 0.000010 0.000010 0.010963 0.000010 0.839505 0.000010 0.000010 0.021494 0.000010 0.079402 0.000010 0.022014 0.000010 0.000010 0.000010 0.000010 0.000010 0.000010 0.000010
0.000010 0.000010 0.007779 0.000010 0.000010 0.000010 0.103042 0.000010 0.874017 0.000010 0.000010 0.005357 0.000010 0.006736 0.000010 0.000010 0.000010 0.002899 0.000010 0.000010 0.000010 0.000010 0.000010
0.000010 0.000010 0.000010 0.000010 0.000010 0.000010 0.100599 0.000010 0.843623 0.002148 0.034942 0.012534 0.001845 0.004149 0.000010 0.000010 0.000010 0.000010 0.000010 0.000010 0.000010 0.000010 0.000010
0.001404 0.006147 0.000010 0.747073 0.037328 0.019427 0.043999 0.000010 0.000010 0.020424 0.000010 0.002718 0.016026 0.010252 0.010043 0.008000 0.009312 0.000010 0.000843 0.000010 0.017471 0.000010 0.049463
0.000010 0.000010 0.023531 0.691581 0.059582 0.023333 0.000010 0.000010 0.000010 0.000010 0.018542 0.005704 0.007934 0.026636 0.015898 0.021596 0.000010 0.034973 0.003184 0.014628 0.020787 0.000010 0.032011
0.006873 0.012136 0.017382 0.668528 0.053347 0.015680 0.045775 0.017744 0.015465 0.000010 0.049346 0.038457 0.017666 0.000010 0.010273 0.017985 0.000010 0.000010 0.000010 0.007372 0.005637 0.000274 0.000010
0.000010 0.000010 0.013928 0.647401 0.063503 0.023032 0.030016 0.008583 0.026349 0.017032 0.003696 0.006986 0.026965 0.031288 0.000010 0.003022 0.000010 0.024908 0.000543 0.000010 0.072678 0.000010 0.000010
0.011585 0.000010 0.030220 0.663879 0.052666 0.023616 0.032066 0.006727 0.000010 0.007227 0.008255 0.027189 0.013956 0.013068 0.000010 0.024323 0.004337 0.011207 0.002663 0.002312 0.016708 0.000010 0.047954
0.011043 0.017875 0.021578 0.554518 0.045600 0.000010 0.062933 0.010527 0.016477 0.032341 0.057909 0.022642 0.022417 0.016772 0.000785 0.013170 0.000010 0.003456 0.000010 0.041387 0.019149 0.000010 0.029380
0.000010 0.000010 0.006183 0.710881 0.078436 0.011520 0.029736 0.003255 0.027697 0.000853 0.000010 0.000010 0.040838 0.030136 0.000010 0.000010 0.000010 0.003616 0.000010 0.000010 0.056738 0.000010 0.000010
0.000010 0.000503 0.000010 0.726965 0.066054 0.022062 0.053138 0.000010 0.020982 0.000010 0.000010 0.000010 0.013549 0.000010 0.000010 0.024805 0.006264 0.011189 0.009454 0.000010 0.044925 0.000010 0.000010
0.000010 0.000010 0.000010 0.000010 0.000010 0.000010 0.000010 0.000010 0.088902 0.000010 0.005577 0.000010 0.000010 0.899736 0.000010 0.000010 0.000010 0.005594 0.000010 0.000010 0.000010 0.000010 0.000010
0.000010 0.000010 0.000010 0.000010 0.000010 0.000010 0.000010 0.000010 0.000010 0.000010 0.000010 0.000010 0.000010 0.999780 0.000010 0.000010 0.000010 0.000010 0.000010 0.000010 0.000010 0.000010 0.000010
0.000010 0.000010 0.000010 0.000010 0.000010 0.000010 0.000010 0.000010 0.000010 0.000010 0.000010 0.008171 0.002303 0.989326 0.000010 0.000010 0.000010 0.000010 0.000010 0.000010 0.000010 0.000010 0.000010
0.000010 0.000010 0.000010 0.000010 0.000010 0.000010 0.000010 0.000010 0.016185 0.000010 0.000010 0.000010 0.006725 0.975501 0.000010 0.000010 0.001399 0.000010 0.000010 0.000010 0.000010 0.000010 0.000010
0.000010 0.000010 0.000010 0.026252 0.000010 0.000010 0.000010 0.000010 0.006400 0.000010 0.000010 0.000010 0.000010 0.961404 0.000010 0.000010 0.005754 0.000010 0.000010 0.000010 0.000010 0.000010 0.000010
0.019485 0.000010 0.000010 0.000010 0.000010 0.000010 0.000010 0.000010 0.000010 0.012676 0.000010 0.011573 0.000010 0.932931 0.000010 0.005061 0.000010 0.018104 0.000010 0.000010 0.000010 0.000010 0.000010
0.000010 0.000010 0.000010 0.000010 0.000010 0.000010 0.000010 0.000010 0.000010 0.000010 0.000010 0.000010 0.000010 0.980517 0.000010 0.011437 0.000010 0.007845 0.000010 0.000010 0.000010 0.000010 0.000010
0.000010 0.000010 0.000010 0.000010 0.000010 0.001722 0.000010 0.000010 0.060990 0.000010 0.010275 0.000010 0.000010 0.926824 0.000010 0.000010 0.000010 0.000010 0.000010 0.000010 0.000010 0.000010 0.000010
0.000010 0.000010 0.000010 0.000010 0.000010 0.000010 0.000010 0.000010 0.028810 0.000010 0.000010 0.000010 0.000010 0.970980 0.000010 0.000010 0.000010 0.000010 0.000010 0.000010 0.000010 0.000010 0.000010
0.000010 0.000010 0.000010 0.000010 0.000010 0.000010 0.000010 0.000010 0.000010 0.000010 0.000010 0.000010 0.000010 0.998276 0.000010 0.000010 0.000010 0.001514 0.000010 0.000010 0.000010 0.000010 0.000010
0.000010 0.000010 0.000010 0.000010 0.000010 0.000010 0.000010 0.000010 0.000010 0.000010 0.000010 0.000010 0.000010 0.999780 0.000010 0.000010 0.000010 0.000010 0.000010 0.000010 0.000010 0.000010 0.000010
0.000010 0.000010 0.000010 0.000010 0.000010 0.000010 0.000010 0.000010 0.000012 0.000010 0.000010 0.000010 0.000010 0.999778 0.000010 0.000010 0.000010 0.000010 0.000010 0.000010 0.000010 0.000010 0.000010
0.025128 0.000010 0.000010 0.000010 0.000010 0.000010 0.000010 0.000010 0.027412 0.000010 0.000010 0.004551 0.000010 0.927230 0.000010 0.000010 0.001605 0.013904 0.000010 0.000010 0.000010 0.000010 0.000010
0.000010 0.000010 0.000010 0.000010 0.000010 0.000010 0.000010 0.000010 0.045596 0.000010 0.020110 0.000010 0.000010 0.934093 0.000010 0.000010 0.000010 0.000010 0.000010 0.000010 0.000010 0.000011 0.000010
0.000010 0.000010 0.000010 0.000010 0.000010 0.000010 0.000010 0.000010 0.000010 0.000010 0.000010 0.000010 0.000010 0.999780 0.000010 0.000010 0.000010 0.000010 0.000010 0.000010 0.000010 0.000010 0.000010
0.007817 0.000010 0.000010 0.000010 0.000010 0.000010 0.000010 0.000010 0.000010 0.000010 0.001170 0.000010 0.000010 0.990813 0.000010 0.000010 0.000010 0.000010 0.000010 0.000010 0.000010 0.000010 0.000010
0.000010 0.000010 0.000010 0.000010 0.000010 0.000010 0.000010 0.000010 0.000010 0.000010 0.000010 0.000010 0.000010 0.999780 0.000010 0.000010 0.000010 0.000010 0.000010 0.000010 0.000010 0.000010 0.000010
0.000010 0.000010 0.000010 0.000010 0.000010 0.000010 0.000010 0.000010 0.000010 0.000010 0.000010 0.000010 0.000010 0.999779 0.000010 0.000010 0.000010 0.000010 0.000010 0.000010 0.000010 0.000011 0.000010
0.000010 0.000010 0.000010 0.000010 0.007243 0.000010 0.000010 0.000010 0.000010 0.000010 0.000010 0.000010 0.000010 0.992547 0.000010 0.000010 0.000010 0.000010 0.000010 0.000010 0.000010 0.000010 0.000010
0.060386 0.016781 0.024869 0.426563 0.009465 0.004323 0.118004 0.000010 0.049643 0.009368 0.068046 0.025875 0.010255 0.054117 0.000010 0.025780 0.019575 0.041161 0.000010 0.000010 0.015394 0.020344 0.000010
0.054298 0.000010 0.006106 0.636634 0.000015 0.008697 0.062676 0.000010 0.000010 0.000010 0.026417 0.030121 0.000010 0.099904 0.000010 0.029496 0.006901 0.038625 0.000010 0.000010 0.000010 0.000010 0.000010
0.103197 0.000010 0.021540 0.491769 0.014012 0.006134 0.033007 0.000010 0.055660 0.000010 0.126915 0.007436 0.000010 0.073034 0.000010 0.023976 0.003474 0.039746 0.000010 0.000010 0.000010 0.000010 0.000010
0.094611 0.000010 0.006809 0.552437 0.009563 0.000057 0.040982 0.000010 0.022584 0.007016 0.114464 0.014228 0.000010 0.069249 0.000010 0.019157 0.000010 0.048744 0.000010 0.000010 0.000010 0.000010 0.000010
0.096588 0.000010 0.032804 0.494424 0.025963 0.000010 0.065769 0.000010 0.021091 0.000010 0.069530 0.029989 0.000010 0.095791 0.000010 0.022128 0.012737 0.027344 0.001014 0.000010 0.004738 0.000010 0.000010
0.066433 0.000010 0.043631 0.495650 0.000483 0.009178 0.078834 0.003869 0.034894 0.000010 0.028381 0.060967 0.000010 0.089007 0.000010 0.035070 0.006631 0.039409 0.000010 0.000010 0.000010 0.007483 0.000010
0.088243 0.000010 0.025947 0.511128 0.045354 0.003411 0.060360 0.002763 0.018244 0.000010 0.021858 0.048446 0.000010 0.096938 0.000010 0.018044 0.008345 0.040254 0.000010 0.000010 0.000900 0.009696 0.000010
0.057498 0.000010 0.002338 0.627585 0.021995 0.003951 0.070027 0.000010 0.000010 0.000010 0.010563 0.044201 0.000010 0.123821 0.000010 0.012492 0.000010 0.025409 0.000010 0.000010 0.000010 0.000010 0.000010
0.096351 0.000010 0.044124 0.446024 0.051156 0.000010 0.080868 0.000069 0.012102 0.000010 0.046953 0.040800 0.000010 0.117461 0.000010 0.010997 0.003680 0.042233 0.000532 0.000010 0.000010 0.006570 0.000010
0.004482 0.000010 0.758816 0.050532 0.018761 0.008835 0.025210 0.000010 0.035349 0.000010 0.006134 0.035913 0.006059 0.024546 0.000010 0.000010 0.020093 0.005171 0.000010 0.000010 0.000010 0.000010 0.000010
0.000170 0.000010 0.979513 0.000010 0.000010 0.000010 0.000010 0.000010 0.013399 0.000010 0.000010 0.000010 0.000010 0.000010 0.000010 0.000010 0.000010 0.006728 0.000010 0.000010 0.000010 0.000010 0.000010
0.017663 0.000010 0.819262 0.015305 0.018845 0.005838 0.027361 0.000010 0.030673 0.000010 0.000010 0.026358 0.000010 0.000010 0.000010 0.018245 0.020320 0.000010 0.000010 0.000010 0.000010 0.000010 0.000010
0.000010 0.000010 0.999770 0.000010 0.000010 0.000010 0.000010 0.000010 0.000010 0.000010 0.000010 0.000020 0.000010 0.000010 0.000010 0.000010 0.000010 0.000010 0.000010 0.000010 0.000010 0.000010 0.000010
0.000010 0.000010 0.956171 0.000010 0.000010 0.011218 0.012778 0.000010 0.000010 0.000010 0.000010 0.004144 0.004411 0.000010 0.000010 0.011107 0.000010 0.000010 0.000010 0.000010 0.000010 0.000010 0.000010
0.000010 0.000010 0.984242 0.000010 0.000010 0.008980 0.000010 0.000010 0.006578 0.000010 0.000010 0.000010 0.000010 0.000010 0.000010 0.000010 0.000010 0.000010 0.000010 0.000010 0.000010 0.000010 0.000010
0.006309 0.000010 0.792168 0.048813 0.025071 0.002361 0.000010 0.000010 0.035388 0.000010 0.000010 0.048558 0.000010 0.003482 0.000010 0.009380 0.004507 0.023844 0.000010 0.000010 0.000010 0.000010 0.000010
0.000010 0.000010 0.988078 0.000010 0.000010 0.000010 0.000010 0.000010 0.000010 0.000010 0.000010 0.000010 0.011712 0.000010 0.000010 0.000010 0.000010 0.000010 0.000010 0.000010 0.000010 0.000010 0.000010
0.000010 0.000010 0.990482 0.000010 0.000010 0.000010 0.000010 0.000010 0.000010 0.000010 0.000010 0.000010 0.009308 0.000010 0.000010 0.000010 0.000010 0.000010 0.000010 0.000010 0.000010 0.000010 0.000010
0.000010 0.000010 0.992036 0.000010 0.000010 0.003417 0.000010 0.000010 0.000010 0.000010 0.000010 0.000010 0.004348 0.000010 0.000010 0.000010 0.000010 0.000010 0.000010 0.000010 0.000010 0.000010 0.000010
0.000010 0.000010 0.977650 0.000010 0.000010 0.000554 0.000010 0.000010 0.016481 0.000010 0.000010 0.000010 0.005125 0.000010 0.000010 0.000010 0.000010 0.000010 0.000010 0.000010 0.000010 0.000010 0.000010
0.000010 0.000010 0.984227 0.007719 0.000010 0.005729 0.000010 0.000010 0.000010 0.000010 0.000010 0.000010 0.000014 0.000010 0.000010 0.002132 0.000010 0.000010 0.000010 0.000010 0.000010 0.000010 0.000010
0.000010 0.000010 0.999780 0.000010 0.000010 0.000010 0.000010 0.000010 0.000010 0.000010 0.000010 0.000010 0.000010 0.000010 0.000010 0.000010 0.000010 0.000010 0.000010 0.000010 0.000010 0.000010 0.000010
0.000010 0.000010 0.991677 0.000010 0.000010 0.008113 0.000010 0.000010 0.000010 0.000010 0.000010 0.000010 0.000010 0.000010 0.000010 0.000010 0.000010 0.000010 0.000010 0.000010 0.000010 0.000010 0.000010
0.031710 0.000013 0.545030 0.065174 0.039382 0.012377 0.027070 0.000010 0.076962 0.007299 0.011942 0.048487 0.004264 0.027551 0.000010 0.032808 0.007082 0.062780 0.000010 0.000010 0.000010 0.000010 0.000010
0.012734 0.000010 0.701469 0.046226 0.024357 0.014137 0.032790 0.000010 0.043970 0.000010 0.000010 0.048736 0.004192 0.011246 0.000010 0.015453 0.008719 0.035721 0.000010 0.000160 0.000010 0.000010 0.000010
0.000010 0.000010 0.978227 0.000010 0.000010 0.014125 0.000010 0.000010 0.005566 0.000010 0.000010 0.001887 0.000010 0.000010 0.000010 0.000010 0.000015 0.000010 0.000010 0.000010 0.000010 0.000010 0.000010
0.000010 0.000010 0.999780 0.000010 0.000010 0.000010 0.000010 0.000010 0.000010 0.000010 0.000010 0.000010 0.000010 0.000010 0.000010 0.000010 0.000010 0.000010 0.000010 0.000010 0.000010 0.000010 0.000010
0.000010 0.000010 0.999780 0.000010 0.000010 0.000010 0.000010 0.000010 0.000010 0.000010 0.000010 0.000010 0.000010 0.000010 0.000010 0.000010 0.000010 0.000010 0.000010 0.000010 0.000010 0.000010 0.000010
0.000010 0.000010 0.976773 0.000010 0.000010 0.021797 0.000010 0.000010 0.000010 0.000010 0.000010 0.000010 0.000010 0.000010 0.000010 0.001230 0.000010 0.000010 0.000010 0.000010 0.000010 0.000010 0.000010
0.030684 0.000010 0.741140 0.013250 0.000010 0.000010 0.044896 0.000010 0.016642 0.000010 0.019942 0.006041 0.000010 0.090779 0.000010 0.001380 0.000010 0.035116 0.000010 0.000010 0.000010 0.000010 0.000010
0.011261 0.000010 0.738886 0.010112 0.000010 0.000010 0.053452 0.000010 0.059633 0.000010 0.000010 0.012877 0.000010 0.083626 0.000010 0.000010 0.001648 0.028366 0.000010 0.000010 0.000010 0.000010 0.000010
0.014292 0.000010 0.729544 0.017563 0.005209 0.000010 0.049209 0.000010 0.051656 0.003738 0.021055 0.009229 0.000010 0.062578 0.000010 0.003373 0.000010 0.032443 0.000010 0.000010 0.000010 0.000010 0.000010
0.009267 0.000010 0.710808 0.020432 0.008483 0.000010 0.049335 0.000010 0.069156 0.000010 0.015461 0.000010 0.000010 0.058695 0.000010 0.006356 0.000010 0.051877 0.000010 0.000010 0.000010 0.000010 0.000010
0.000010 0.000010 0.756652 0.004613 0.000010 0.000010 0.048623 0.000010 0.080781 0.000010 0.010051 0.014137 0.000010 0.053263 0.000010 0.000010 0.000010 0.031731 0.000010 0.000010 0.000010 0.000010 0.000010
0.020039 0.000010 0.738358 0.011775 0.000010 0.000010 0.042971 0.000010 0.040979 0.000010 0.023601 0.000010 0.000010 0.074080 0.000010 0.000010 0.002713 0.045344 0.000010 0.000010 0.000010 0.000010 0.000010
0.018483 0.000010 0.763602 0.000010 0.010937 0.000010 0.040759 0.000010 0.049543 0.000500 0.000010 0.017764 0.002440 0.045524 0.000010 0.000010 0.008704 0.041624 0.000010 0.000010 0.000010 0.000010 0.000010
0.012470 0.000010 0.787081 0.000010 0.000010 0.000010 0.000010 0.000010 0.108400 0.000010 0.018219 0.000010 0.000010 0.027716 0.000010 0.007741 0.000010 0.038212 0.000010 0.000010 0.000010 0.000010 0.000010
0.022628 0.000010 0.765732 0.000010 0.000010 0.000010 0.022281 0.000010 0.063744 0.011324 0.004128 0.009830 0.000010 0.063757 0.000010 0.004557 0.000010 0.031889 0.000010 0.000010 0.000010 0.000010 0.000010
0.000286 0.000010 0.740382 0.035114 0.000010 0.000010 0.040273 0.000010 0.029810 0.000010 0.027382 0.000011 0.000010 0.069365 0.000010 0.005686 0.000010 0.051561 0.000010 0.000010 0.000010 0.000010 0.000010
0.010512 0.000010 0.748243 0.000010 0.000010 0.000010 0.045680 0.000010 0.082235 0.000010 0.013034 0.000010 0.000010 0.062657 0.000010 0.000010 0.000010 0.037479 0.000010 0.000010 0.000010 0.000010 0.000010
0.014974 0.000010 0.777614 0.002108 0.000010 0.000010 0.040723 0.000010 0.052556 0.000010 0.013339 0.000010 0.000010 0.050261 0.000010 0.000010 0.000010 0.048276 0.000010 0.000010 0.000010 0.000010 0.000010
0.000996 0.000010 0.730146 0.000010 0.000010 0.000010 0.040286 0.000010 0.100031 0.000010 0.032134 0.000010 0.000010 0.061251 0.000010 0.000010 0.010144 0.024862 0.000010 0.000010 0.000010 0.000010 0.000010
0.008034 0.000010 0.764692 0.000010 0.000010 0.000010 0.025106 0.000010 0.051911 0.010324 0.004834 0.000010 0.000010 0.099289 0.000010 0.000010 0.000010 0.035661 0.000010 0.000010 0.000010 0.000010 0.000010
0.011426 0.000010 0.723135 0.011897 0.000010 0.000010 0.043696 0.000010 0.073314 0.000010 0.014720 0.034341 0.000010 0.036256 0.000010 0.000010 0.000010 0.051075 0.000010 0.000010 0.000010 0.000010 0.000010
0.019843 0.000010 0.297105 0.116043 0.071207 0.014654 0.070371 0.000010 0.028665 0.068682 0.032838 0.062777 0.016602 0.062119 0.000010 0.033246 0.059265 0.046503 0.000010 0.000010 0.000010 0.000010 0.000010
0.019991 0.000010 0.754708 0.000010 0.000010 0.000010 0.043746 0.000010 0.067764 0.000010 0.000010 0.004417 0.000010 0.081020 0.000010 0.000010 0.000010 0.028193 0.000010 0.000010 0.000010 0.000010 0.000010
0.014154 0.000010 0.746157 0.018979 0.000010 0.000015 0.032267 0.000010 0.045920 0.000010 0.027068 0.000010 0.000010 0.074181 0.000010 0.000010 0.001477 0.039652 0.000010 0.000010 0.000010 0.000010 0.000010
0.434444 0.000010 0.505335 0.000010 0.006358 0.004429 0.000010 0.000010 0.000010 0.000010 0.000010 0.017367 0.000010 0.000010 0.000010 0.024742 0.002483 0.004692 0.000010 0.000010 0.000010 0.000010 0.000010
0.999780 0.000010 0.000010 0.000010 0.000010 0.000010 0.000010 0.000010 0.000010 0.000010 0.000010 0.000010 0.000010 0.000010 0.000010 0.000010 0.000010 0.000010 0.000010 0.000010 0.000010 0.000010 0.000010
0.999780 0.000010 0.000010 0.000010 0.000010 0.000010 0.000010 0.000010 0.000010 0.000010 0.000010 0.000010 0.000010 0.000010 0.000010 0.000010 0.000010 0.000010 0.000010 0.000010 0.000010 0.000010 0.000010
0.999780 0.000010 0.000010 0.000010 0.000010 0.000010 0.000010 0.000010 0.000010 0.000010 0.000010 0.000010 0.000010 0.000010 0.000010 0.000010 0.000010 0.000010 0.000010 0.000010 0.000010 0.000010 0.000010
0.999780 0.000010 0.000010 0.000010 0.000010 0.000010 0.000010 0.000010 0.000010 0.000010 0.000010 0.000010 0.000010 0.000010 0.000010 0.000010 0.000010 0.000010 0.000010 0.000010 0.000010 0.000010 0.000010
0.999780 0.000010 0.000010 0.000010 0.000010 0.000010 0.000010 0.000010 0.000010 0.000010 0.000010 0.000010 0.000010 0.000010 0.000010 0.000010 0.000010 0.000010 0.000010 0.000010 0.000010 0.000010 0.000010
0.831576 0.000010 0.000010 0.016349 0.009468 0.000010 0.052689 0.000010 0.000010 0.000010 0.000010 0.012730 0.000010 0.000010 0.000010 0.018126 0.000010 0.058902 0.000010 0.000010 0.000010 0.000010 0.000010
0.808122 0.000010 0.000010 0.033502 0.012775 0.000010 0.047603 0.000010 0.000010 0.000010 0.000010 0.013677 0.003201 0.000010 0.000010 0.008808 0.003940 0.068233 0.000010 0.000010 0.000010 0.000010 0.000010
0.999780 0.000010 0.000010 0.000010 0.000010 0.000010 0.000010 0.000010 0.000010 0.000010 0.000010 0.000010 0.000010 0.000010 0.000010 0.000010 0.000010 0.000010 0.000010 0.000010 0.000010 0.000010 0.000010
0.943125 0.000010 0.000010 0.005990 0.000010 0.000010 0.000010 0.000010 0.000010 0.004699 0.000010 0.000010 0.000010 0.000010 0.000010 0.036159 0.000010 0.009846 0.000010 0.000010 0.000010 0.000010 0.000010
0.999780 0.000010 0.000010 0.000010 0.000010 0.000010 0.000010 0.000010 0.000010 0.000010 0.000010 0.000010 0.000010 0.000010 0.000010 0.000010 0.000010 0.000010 0.000010 0.000010 0.000010 0.000010 0.000010
0.999780 0.000010 0.000010 0.000010 0.000010 0.000010 0.000010 0.000010 0.000010 0.000010 0.000010 0.000010 0.000010 0.000010 0.000010 0.000010 0.000010 0.000010 0.000010 0.000010 0.000010 0.000010 0.000010
0.987924 0.000010 0.000010 0.000010 0.000010 0.000010 0.000211 0.000010 0.000010 0.000010 0.000010 0.000011 0.000010 0.000010 0.000010 0.000010 0.000010 0.011664 0.000010 0.000010 0.000010 0.000010 0.000010
0.950377 0.000010 0.000010 0.003593 0.004806 0.014394 0.000010 0.000010 0.000010 0.000010 0.000010 0.000010 0.000010 0.000010 0.000010 0.014010 0.000010 0.012651 0.000010 0.000010 0.000010 0.000010 0.000010
0.999780 0.000010 0.000010 0.000010 0.000010 0.000010 0.000010 0.000010 0.000010 0.000010 0.000010 0.000010 0.000010 0.000010 0.000010 0.000010 0.000010 0.000010 0.000010 0.000010 0.000010 0.000010 0.000010
0.999779 0.000010 0.000010 0.000010 0.000010 0.000010 0.000010 0.000010 0.000010 0.000010 0.000010 0.000010 0.000010 0.000010 0.000010 0.000010 0.000011 0.000010 0.000010 0.000010 0.000010 0.000010 0.000010
0.999780 0.000010 0.000010 0.000010 0.000010 0.000010 0.000010 0.000010 0.000010 0.000010 0.000010 0.000010 0.000010 0.000010 0.000010 0.000010 0.000010 0.000010 0.000010 0.000010 0.000010 0.000010 0.000010
0.744881 0.000010 0.000010 0.041673 0.000010 0.000011 0.063150 0.000010 0.000010 0.019280 0.000010 0.012703 0.000010 0.000010 0.000010 0.027370 0.000010 0.090781 0.000010 0.000010 0.000010 0.000010 0.000010
0.999780 0.000010 0.000010 0.000010 0.000010 0.000010 0.000010 0.000010 0.000010 0.000010 0.000010 0.000010 0.000010 0.000010 0.000010 0.000010 0.000010 0.000010 0.000010 0.000010 0.000010 0.000010 0.000010
0.750002 0.000010 0.000010 0.048453 0.000010 0.000019 0.054293 0.000010 0.000010 0.011462 0.000010 0.023512 0.000010 0.000010 0.000010 0.040993 0.000010 0.071116 0.000010 0.000010 0.000010 0.000010 0.000010
0.000010 0.000010 0.000010 0.000010 0.000010 0.000010 0.000010 0.000010 0.000010 0.000010 0.000010 0.000010 0.000010 0.000010 0.000010 0.999780 0.000010 0.000010 0.000010 0.000010 0.000010 0.000010 0.000010
0.000010 0.000010 0.000010 0.000010 0.000010 0.000010 0.000010 0.000010 0.000018 0.000015 0.000010 0.000010 0.000010 0.000010 0.000010 0.999761 0.000010 0.000017 0.000010 0.000010 0.000010 0.000010 0.000010
0.000010 0.000010 0.000010 0.000010 0.000010 0.000015 0.000010 0.000010 0.000010 0.000010 0.000010 0.000010 0.000010 0.000010 0.000010 0.999775 0.000010 0.000010 0.000010 0.000010 0.000010 0.000010 0.000010
0.000010 0.000010 0.000010 0.000010 0.000010 0.000010 0.000010 0.000010 0.000010 0.000010 0.000010 0.000010 0.000010 0.000010 0.000010 0.999780 0.000010 0.000010 0.000010 0.000010 0.000010 0.000010 0.000010
0.000010 0.000010 0.000010 0.000010 0.000010 0.000010 0.000010 0.000010 0.000010 0.000010 0.000010 0.000019 0.000010 0.000010 0.000010 0.999771 0.000010 0.000010 0.000010 0.000010 0.000010 0.000010 0.000010
0.000010 0.000010 0.000010 0.000010 0.000010 0.000010 0.000010 0.000010 0.000010 0.000010 0.000010 0.000010 0.000010 0.000010 0.000010 0.999780 0.000010 0.000010 0.000010 0.000010 0.000010 0.000010 0.000010
0.012735 0.000010 0.000568 0.000010 0.104683 0.000010 0.026421 0.000010 0.004947 0.027121 0.001905 0.014551 0.011293 0.000010 0.000010 0.784902 0.008003 0.002761 0.000010 0.000010 0.000010 0.000010 0.000010
0.000010 0.000010 0.000010 0.000010 0.052309 0.015843 0.005673 0.000010 0.000010 0.000010 0.000010 0.000010 0.000010 0.000010 0.000010 0.925985 0.000010 0.000010 0.000010 0.000010 0.000010 0.000010 0.000010
0.000294 0.000010 0.000010 0.000010 0.000010 0.000010 0.000010 0.000010 0.000010 0.000010 0.000010 0.000010 0.000010 0.000010 0.000010 0.999496 0.000010 0.000010 0.000010 0.000010 0.000010 0.000010 0.000010
0.000010 0.000010 0.000010 0.000010 0.000010 0.000010 0.000010 0.000010 0.000010 0.000010 0.000010 0.000010 0.000010 0.000010 0.000010 0.999780 0.000010 0.000010 0.000010 0.000010 0.000010 0.000010 0.000010
0.000914 0.000010 0.000010 0.000010 0.064621 0.000010 0.050774 0.000010 0.024558 0.016412 0.000010 0.000010 0.000010 0.000010 0.000010 0.833301 0.009260 0.000010 0.000010 0.000010 0.000010 0.000010 0.000010
0.000010 0.000010 0.000010 0.000010 0.044795 0.000010 0.002958 0.000010 0.000010 0.000010 0.000010 0.000010 0.000010 0.000010 0.000010 0.952047 0.000010 0.000010 0.000010 0.000010 0.000010 0.000010 0.000010
0.005579 0.000010 0.000010 0.000010 0.053337 0.008768 0.026050 0.000010 0.000010 0.000010 0.000010 0.000010 0.000010 0.000010 0.000010 0.879473 0.005377 0.021256 0.000010 0.000010 0.000010 0.000010 0.000010
0.000010 0.000010 0.000010 0.000010 0.000010 0.000010 0.000010 0.000010 0.000010 0.000010 0.000010 0.000010 0.000010 0.000010 0.000010 0.999780 0.000010 0.000010 0.000010 0.000010 0.000010 0.000010 0.000010
0.000010 0.000010 0.000010 0.000010 0.000010 0.000010 0.000010 0.000010 0.000010 0.000010 0.000010 0.000010 0.000010 0.000010 0.000010 0.999780 0.000010 0.000010 0.000010 0.000010 0.000010 0.000010 0.000010
0.000010 0.000010 0.000010 0.000010 0.000010 0.000010 0.000010 0.000010 0.000010 0.000010 0.000010 0.000010 0.000010 0.000010 0.000010 0.999780 0.000010 0.000010 0.000010 0.000010 0.000010 0.000010 0.000010
0.000010 0.000010 0.000010 0.000010 0.000010 0.000010 0.000010 0.000010 0.000010 0.000010 0.000010 0.000010 0.000010 0.000010 0.000010 0.999780 0.000010 0.000010 0.000010 0.000010 0.000010 0.000010 0.000010
0.000010 0.000010 0.000010 0.000010 0.035241 0.000010 0.030760 0.000010 0.000010 0.000010 0.000010 0.000010 0.000010 0.000010 0.000010 0.933799 0.000010 0.000010 0.000010 0.000010 0.000010 0.000010 0.000010
0.000010 0.000010 0.000010 0.010471 0.000010 0.000010 0.009688 0.000010 0.000010 0.000010 0.000010 0.000010 0.000010 0.000010 0.000010 0.973194 0.000010 0.006457 0.000010 0.000010 0.000010 0.000010 0.000010
0.000010 0.000010 0.000010 0.000010 0.000010 0.000010 0.000010 0.000010 0.000010 0.000010 0.000010 0.000010 0.000010 0.000010 0.000010 0.999780 0.000010 0.000010 0.000010 0.000010 0.000010 0.000010 0.000010
0.032653 0.000010 0.000010 0.029440 0.002235 0.008974 0.000010 0.000010 0.000010 0.000010 0.000010 0.000010 0.000010 0.000010 0.000010 0.000010 0.000010 0.926518 0.000010 0.000010 0.000010 0.000010 0.000010
0.004083 0.000010 0.000010 0.000010 0.000010 0.000010 0.000010 0.000010 0.000010 0.000010 0.000010 0.000010 0.000010 0.000010 0.000010 0.000015 0.000015 0.995697 0.000010 0.000010 0.000010 0.000010 0.000010
0.000010 0.000010 0.000010 0.000010 0.000010 0.000010 0.000010 0.000010 0.000010 0.000010 0.000010 0.000010 0.000010 0.000010 0.000010 0.000010 0.000010 0.999780 0.000010 0.000010 0.000010 0.000010 0.000010
0.000010 0.000010 0.000010 0.000010 0.000010 0.000010 0.000010 0.000010 0.000010 0.000010 0.000010 0.000010 0.000010 0.000010 0.000010 0.000010 0.000010 0.999780 0.000010 0.000010 0.000010 0.000010 0.000010
0.021789 0.000010 0.000010 0.000010 0.000010 0.000010 0.000010 0.000010 0.000010 0.000010 0.000010 0.000010 0.000010 0.000010 0.000010 0.000010 0.000010 0.978001 0.000010 0.000010 0.000010 0.000010 0.000010
0.000010 0.000010 0.000010 0.000010 0.000010 0.000010 0.000010 0.000010 0.000010 0.000010 0.000010 0.000010 0.000010 0.000010 0.000010 0.000010 0.000010 0.999780 0.000010 0.000010 0.000010 0.000010 0.000010
0.000010 0.000010 0.000010 0.000010 0.000010 0.000010 0.000010 0.000010 0.000010 0.000010 0.000010 0.000019 0.000010 0.000010 0.000010 0.000010 0.000010 0.999771 0.000010 0.000010 0.000010 0.000010 0.000010
0.000010 0.000010 0.000010 0.000010 0.000010 0.000010 0.000010 0.000010 0.000010 0.000010 0.000010 0.000010 0.000010 0.000010 0.000010 0.000010 0.000010 0.999780 0.000010 0.000010 0.000010 0.000010 0.000010
0.000010 0.000010 0.000010 0.000010 0.000010 0.000010 0.000010 0.000010 0.000010 0.000010 0.000010 0.000010 0.000010 0.000010 0.000010 0.000010 0.000010 0.999780 0.000010 0.000010 0.000010 0.000010 0.000010
0.000010 0.000010 0.000010 0.000010 0.000010 0.000010 0.000010 0.000010 0.000010 0.000010 0.000010 0.000010 0.000010 0.000010 0.000010 0.000010 0.000010 0.999780 0.000010 0.000010 0.000010 0.000010 0.000010
0.017626 0.000010 0.000010 0.006332 0.000010 0.000010 0.031506 0.000010 0.000010 0.000010 0.000010 0.000010 0.000010 0.000010 0.000010 0.002714 0.000010 0.941642 0.000010 0.000010 0.000010 0.000010 0.000010
0.007892 0.000010 0.000665 0.000010 0.000014 0.000010 0.000010 0.000010 0.000010 0.000010 0.000010 0.000010 0.000010 0.000010 0.000010 0.000010 0.000010 0.991240 0.000010 0.000010 0.000010 0.000010 0.000010
0.017706 0.000010 0.000010 0.010485 0.000014 0.001715 0.025332 0.000010 0.000010 0.000010 0.000010 0.000010 0.002836 0.000010 0.000010 0.000010 0.007182 0.934579 0.000010 0.000010 0.000010 0.000010 0.000010
0.000010 0.000010 0.000010 0.000010 0.000010 0.000980 0.000010 0.000010 0.000010 0.000010 0.000010 0.000010 0.000010 0.000010 0.000010 0.000010 0.000010 0.998810 0.000010 0.000010 0.000010 0.000010 0.000010
0.000010 0.000010 0.000010 0.000010 0.000010 0.000010 0.000010 0.000010 0.000010 0.000010 0.000010 0.000010 0.000010 0.000010 0.000010 0.000010 0.000010 0.999780 0.000010 0.000010 0.000010 0.000010 0.000010
0.000010 0.000010 0.000010 0.000010 0.000010 0.000010 0.000010 0.000010 0.000010 0.000010 0.000010 0.000010 0.000010 0.000010 0.000010 0.000010 0.000010 0.999780 0.000010 0.000010 0.000010 0.000010 0.000010
0.000010 0.000010 0.046656 0.000010 0.000010 0.000010 0.000010 0.000010 0.004056 0.000010 0.000010 0.003840 0.000010 0.005171 0.000010 0.000010 0.000010 0.940097 0.000010 0.000010 0.000010 0.000010 0.000010
0.000010 0.000010 0.000010 0.000010 0.000010 0.000010 0.000010 0.000010 0.000010 0.000011 0.000010 0.000010 0.000010 0.000010 0.000010 0.000010 0.000010 0.999779 0.000010 0.000010 0.000010 0.000010 0.000010
0.052543 0.000010 0.000010 0.004064 0.000010 0.000010 0.000010 0.000010 0.000010 0.000010 0.000010 0.000010 0.000010 0.000010 0.000010 0.000010 0.000010 0.943194 0.000010 0.000010 0.000010 0.000010 0.000010
0.000010 0.000010 0.000010 0.000010 0.000010 0.000010 0.000010 0.000010 0.000010 0.000010 0.000010 0.000010 0.000010 0.000010 0.000010 0.000010 0.000010 0.999780 0.000010 0.000010 0.000010 0.000010 0.000010
0.000010 0.000010 0.048316 0.000010 0.951474 0.000010 0.000010 0.000010 0.000010 0.000010 0.000010 0.000010 0.000010 0.000010 0.000010 0.000010 0.000010 0.000010 0.000010 0.000010 0.000010 0.000010 0.000010
0.000010 0.000010 0.000010 0.000010 0.992858 0.000010 0.000010 0.000010 0.006932 0.000010 0.000010 0.000010 0.000010 0.000010 0.000010 0.000010 0.000010 0.000010 0.000010 0.000010 0.000010 0.000010 0.000010
0.000010 0.000010 0.000010 0.000010 0.999780 0.000010 0.000010 0.000010 0.000010 0.000010 0.000010 0.000010 0.000010 0.000010 0.000010 0.000010 0.000010 0.000010 0.000010 0.000010 0.000010 0.000010 0.000010
0.000010 0.000010 0.000010 0.000010 0.999780 0.000010 0.000010 0.000010 0.000010 0.000010 0.000010 0.000010 0.000010 0.000010 0.000010 0.000010 0.000010 0.000010 0.000010 0.000010 0.000010 0.000010 0.000010
0.000010 0.000010 0.000010 0.000010 0.999780 0.000010 0.000010 0.000010 0.000010 0.000010 0.000010 0.000010 0.000010 0.000010 0.000010 0.000010 0.000010 0.000010 0.000010 0.000010 0.000010 0.000010 0.000010
0.000167 0.000010 0.035435 0.000010 0.953797 0.000010 0.000010 0.000010 0.000010 0.000010 0.000010 0.000010 0.007119 0.000010 0.000010 0.000010 0.000010 0.003302 0.000010 0.000010 0.000010 0.000010 0.000010
0.000010 0.000010 0.000010 0.000010 0.999780 0.000010 0.000010 0.000010 0.000010 0.000010 0.000010 0.000010 0.000010 0.000010 0.000010 0.000010 0.000010 0.000010 0.000010 0.000010 0.000010 0.000010 0.000010
0.000010 0.000010 0.000010 0.000010 0.999780 0.000010 0.000010 0.000010 0.000010 0.000010 0.000010 0.000010 0.000010 0.000010 0.000010 0.000010 0.000010 0.000010 0.000010 0.000010 0.000010 0.000010 0.000010
0.000010 0.000010 0.000010 0.000010 0.995891 0.003899 0.000010 0.000010 0.000010 0.000010 0.000010 0.000010 0.000010 0.000010 0.000010 0.000010 0.000010 0.000010 0.000010 0.000010 0.000010 0.000010 0.000010
0.000010 0.000010 0.049046 0.000010 0.950744 0.000010 0.000010 0.000010 0.000010 0.000010 0.000010 0.000010 0.000010 0.000010 0.000010 0.000010 0.000010 0.000010 0.000010 0.000010 0.000010 0.000010 0.000010
0.000010 0.000010 0.000010 0.000010 0.999780 0.000010 0.000010 0.000010 0.000010 0.000010 0.000010 0.000010 0.000010 0.000010 0.000010 0.000010 0.000010 0.000010 0.000010 0.000010 0.000010 0.000010 0.000010
0.000010 0.000010 0.000010 0.000010 0.995701 0.004089 0.000010 0.000010 0.000010 0.000010 0.000010 0.000010 0.000010 0.000010 0.000010 0.000010 0.000010 0.000010 0.000010 0.000010 0.000010 0.000010 0.000010
0.000010 0.000010 0.000010 0.000010 0.999780 0.000010 0.000010 0.000010 0.000010 0.000010 0.000010 0.000010 0.000010 0.000010 0.000010 0.000010 0.000010 0.000010 0.000010 0.000010 0.000010 0.000010 0.000010
0.000010 0.000010 0.031660 0.000010 0.878480 0.003222 0.046026 0.000010 0.016859 0.001301 0.000010 0.000010 0.000010 0.004818 0.000010 0.014749 0.002746 0.000010 0.000010 0.000010 0.000010 0.000010 0.000010
0.000010 0.000010 0.011008 0.000010 0.983181 0.003401 0.000010 0.000010 0.002221 0.000010 0.000010 0.000010 0.000010 0.000010 0.000010 0.000010 0.000010 0.000010 0.000010 0.000010 0.000010 0.000010 0.000010
0.000524 0.000010 0.000010 0.000010 0.965940 0.015113 0.018232 0.000010 0.000010 0.000010 0.000010 0.000010 0.000010 0.000010 0.000010 0.000010 0.000010 0.000010 0.000010 0.000010 0.000010 0.000010 0.000010
0.000010 0.000010 0.032522 0.000010 0.946219 0.000010 0.000010 0.000010 0.008827 0.000010 0.000010 0.000010 0.000010 0.000010 0.000010 0.001160 0.000010 0.011091 0.000010 0.000010 0.000010 0.000010 0.000010
0.000631 0.000010 0.000959 0.000010 0.939956 0.000010 0.028895 0.000010 0.010784 0.000010 0.000010 0.000010 0.000010 0.000010 0.000010 0.000010 0.000010 0.018605 0.000010 0.000010 0.000010 0.000010 0.000010
0.004749 0.000010 0.000010 0.000010 0.877132 0.000010 0.099805 0.000010 0.016040 0.000010 0.000010 0.000010 0.002094 0.000010 0.000010 0.000010 0.000010 0.000010 0.000010 0.000010 0.000010 0.000010 0.000010
0.000010 0.000010 0.000010 0.000010 0.999780 0.000010 0.000010 0.000010 0.000010 0.000010 0.000010 0.000010 0.000010 0.000010 0.000010 0.000010 0.000010 0.000010 0.000010 0.000010 0.000010 0.000010 0.000010
0.016788 0.000010 0.611001 0.012759 0.022952 0.000010 0.034924 0.000010 0.152196 0.000010 0.000010 0.026067 0.009581 0.051932 0.000010 0.014939 0.000010 0.046740 0.000010 0.000010 0.000010 0.000010 0.000010
0.000010 0.000010 0.627661 0.000010 0.000010 0.012738 0.056572 0.000010 0.174985 0.006770 0.003265 0.016050 0.000010 0.063805 0.000010 0.008179 0.007435 0.022420 0.000010 0.000010 0.000010 0.000010 0.000010
0.000010 0.000010 0.695850 0.036441 0.000010 0.001735 0.043321 0.000010 0.125188 0.009261 0.002077 0.023502 0.000010 0.040673 0.000010 0.002632 0.000010 0.019199 0.000010 0.000010 0.000010 0.000010 0.000010
0.000010 0.000010 0.696735 0.000010 0.000010 0.000010 0.026913 0.000010 0.169680 0.000019 0.000010 0.013075 0.000010 0.069224 0.000010 0.000010 0.000010 0.024194 0.000010 0.000010 0.000010 0.000010 0.000010
0.000010 0.000010 0.711207 0.000010 0.012674 0.004128 0.023221 0.000010 0.150134 0.004950 0.007724 0.000010 0.021133 0.040448 0.000010 0.000010 0.000010 0.024251 0.000010 0.000010 0.000010 0.000010 0.000010
0.000010 0.000010 0.667051 0.001578 0.007399 0.002936 0.046700 0.000010 0.166517 0.000010 0.000014 0.022926 0.004750 0.038534 0.000010 0.001652 0.001686 0.038156 0.000010 0.000010 0.000010 0.000010 0.000010
0.011132 0.000010 0.638794 0.000012 0.000010 0.010368 0.020768 0.000010 0.159054 0.019256 0.015360 0.046289 0.000010 0.040230 0.000010 0.000010 0.008255 0.030371 0.000010 0.000010 0.000010 0.000010 0.000010
0.000010 0.000010 0.738959 0.000010 0.008062 0.009170 0.018694 0.000010 0.146773 0.000010 0.000010 0.012928 0.009687 0.041238 0.000010 0.000010 0.002647 0.011713 0.000010 0.000010 0.000010 0.000010 0.000010
0.000010 0.000010 0.693276 0.000010 0.011247 0.005406 0.013158 0.000010 0.171434 0.000010 0.000010 0.021603 0.013808 0.048605 0.000010 0.000010 0.000010 0.021322 0.000010 0.000010 0.000010 0.000010 0.000010
0.012431 0.000010 0.603124 0.000010 0.000010 0.000010 0.060874 0.000010 0.201135 0.011183 0.000916 0.012867 0.010421 0.030826 0.000010 0.016150 0.000010 0.039952 0.000010 0.000010 0.000010 0.000010 0.000010
0.001313 0.000010 0.706079 0.000010 0.000010 0.000010 0.057633 0.000010 0.153589 0.000010 0.000010 0.003675 0.008943 0.031413 0.000010 0.000018 0.005830 0.031377 0.000010 0.000010 0.000010 0.000010 0.000010
0.000010 0.000010 0.680308 0.009020 0.013423 0.009240 0.025694 0.000010 0.151195 0.018814 0.000010 0.001519 0.014109 0.036801 0.000010 0.015441 0.003777 0.020558 0.000010 0.000010 0.000010 0.000010 0.000010
0.000010 0.000010 0.726852 0.000010 0.000010 0.003166 0.014876 0.000398 0.162381 0.000010 0.007890 0.008979 0.002031 0.051753 0.000010 0.012340 0.000010 0.009214 0.000010 0.000010 0.000010 0.000010 0.000010
0.000010 0.000010 0.658088 0.000010 0.000010 0.007975 0.043756 0.000010 0.181631 0.000010 0.008459 0.033061 0.002207 0.046535 0.000010 0.000010 0.004077 0.014079 0.000010 0.000010 0.000010 0.000010 0.000010
0.000010 0.000010 0.647589 0.012342 0.006419 0.000010 0.042027 0.000010 0.187389 0.010360 0.004378 0.000010 0.008281 0.029396 0.000010 0.002884 0.019134 0.029692 0.000010 0.000010 0.000010 0.000010 0.000010
0.013121 0.000010 0.664841 0.000010 0.000010 0.008968 0.024849 0.000010 0.195119 0.003488 0.000010 0.019057 0.000010 0.036269 0.000010 0.009228 0.000010 0.024930 0.000010 0.000010 0.000010 0.000010 0.000010
0.000010 0.000010 0.636301 0.002655 0.025381 0.000010 0.021897 0.000010 0.177264 0.000380 0.003036 0.026024 0.009017 0.051597 0.000010 0.001120 0.007747 0.037479 0.000010 0.000010 0.000010 0.000010 0.000010
0.008648 0.000010 0.659311 0.013909 0.000015 0.007757 0.024645 0.000010 0.170183 0.001432 0.000010 0.030064 0.000010 0.038239 0.000010 0.000010 0.013430 0.032258 0.000010 0.000010 0.000010 0.000010 0.000010
0.014480 0.000010 0.688758 0.000010 0.040968 0.000010 0.009453 0.000010 0.129566 0.001655 0.000010 0.031269 0.000010 0.025066 0.000010 0.000010 0.010956 0.047700 0.000010 0.000010 0.000010 0.000010 0.000010
0.000010 0.000010 0.689489 0.000555 0.000010 0.000010 0.040589 0.000010 0.211153 0.004280 0.000010 0.021705 0.001585 0.010649 0.000010 0.003478 0.009907 0.006489 0.000010 0.000010 0.000010 0.000010 0.000010
0.024660 0.089609 0.063664 0.059665 0.045379 0.017754 0.038948 0.013431 0.000010 0.176510 0.000010 0.050697 0.062091 0.005402 0.030636 0.040025 0.098355 0.015256 0.000010 0.015568 0.000010 0.047323 0.104987
0.022327 0.079662 0.033273 0.106780 0.046530 0.006225 0.044367 0.000010 0.000010 0.188165 0.000010 0.043140 0.064844 0.000010 0.010890 0.041879 0.095281 0.024742 0.000010 0.039380 0.000010 0.045983 0.106471
0.022503 0.112157 0.010819 0.092432 0.043548 0.020026 0.045282 0.013119 0.000010 0.179821 0.000010 0.035850 0.042640 0.000010 0.002336 0.042001 0.112350 0.010997 0.003060 0.044371 0.000010 0.023509 0.143139
0.015953 0.094151 0.076441 0.088011 0.092069 0.000010 0.050352 0.006661 0.000010 0.193979 0.000010 0.031834 0.058962 0.007602 0.011417 0.041664 0.089946 0.029124 0.000010 0.001781 0.000010 0.010984 0.099017
0.017128 0.097110 0.050881 0.073697 0.084976 0.000373 0.031133 0.004949 0.000010 0.213557 0.009647 0.040379 0.065205 0.001799 0.000010 0.078575 0.098200 0.036534 0.006301 0.000010 0.000010 0.000010 0.089508
0.012632 0.104985 0.036557 0.046750 0.044420 0.013029 0.035936 0.001563 0.000010 0.189724 0.010178 0.036057 0.044630 0.000010 0.014822 0.040386 0.107789 0.021485 0.000010 0.031183 0.016088 0.006819 0.184938
0.012603 0.069734 0.022911 0.073649 0.100554 0.009159 0.046252 0.008397 0.000010 0.196638 0.000010 0.068939 0.063278 0.000803 0.009211 0.080647 0.094344 0.034654 0.000010 0.000070 0.000010 0.000010 0.108106
0.017993 0.081698 0.036046 0.099188 0.085669 0.002063 0.049571 0.000010 0.000010 0.187447 0.000010 0.033425 0.069336 0.006399 0.015475 0.079846 0.088828 0.031491 0.000010 0.008423 0.000010 0.012430 0.094621
0.003041 0.098344 0.143476 0.046369 0.020348 0.027747 0.018779 0.004767 0.004838 0.158852 0.000010 0.046683 0.054281 0.000010 0.027376 0.048886 0.085749 0.010565 0.000010 0.009647 0.000010 0.025563 0.164649
0.008360 0.083838 0.014870 0.077779 0.060595 0.023141 0.012291 0.015620 0.000010 0.197730 0.000010 0.015553 0.045549 0.000010 0.033163 0.037936 0.109357 0.028802 0.000010 0.029785 0.000010 0.050488 0.155093
0.008923 0.093728 0.017077 0.073616 0.055035 0.008480 0.018608 0.023292 0.000010 0.177190 0.000010 0.038201 0.072803 0.000010 0.032676 0.041399 0.090721 0.018495 0.000010 0.000010 0.000010 0.005444 0.224253
0.012024 0.103440 0.003346 0.040697 0.055630 0.032578 0.023487 0.000011 0.000010 0.200939 0.000010 0.045803 0.048203 0.000010 0.007134 0.031958 0.115556 0.020020 0.000010 0.017939 0.002428 0.038312 0.200454
0.000010 0.143911 0.030817 0.056933 0.068982 0.016701 0.011548 0.000010 0.000010 0.165828 0.000010 0.050773 0.039507 0.000010 0.009428 0.049437 0.106214 0.011378 0.000010 0.010270 0.000010 0.025452 0.202751
0.006355 0.152525 0.034324 0.054882 0.048925 0.022847 0.039021 0.008890 0.000010 0.173160 0.000010 0.028248 0.061303 0.000010 0.019562 0.030130 0.109851 0.006689 0.000010 0.004242 0.000010 0.050892 0.148102
0.010955 0.087194 0.021938 0.049549 0.035081 0.013034 0.039115 0.013907 0.000010 0.167703 0.000010 0.040356 0.074961 0.000010 0.023128 0.056871 0.090650 0.032465 0.000010 0.019446 0.000010 0.031178 0.192418
0.006904 0.111811 0.025154 0.046045 0.019708 0.024945 0.028535 0.011685 0.000010 0.198685 0.000010 0.035990 0.064734 0.000010 0.016491 0.041677 0.118340 0.024865 0.000010 0.019562 0.000010 0.007633 0.197186
0.008523 0.115208 0.014738 0.064595 0.128660 0.020155 0.032594 0.012001 0.000010 0.157112 0.000010 0.040745 0.059917 0.000010 0.012860 0.065211 0.072583 0.008903 0.000010 0.006944 0.000010 0.017853 0.161349
0.000010 0.110709 0.013906 0.056408 0.044725 0.020536 0.018454 0.013609 0.000010 0.175732 0.000010 0.014735 0.071344 0.000010 0.009386 0.059102 0.107072 0.004111 0.000010 0.045028 0.000010 0.021209 0.213874
0.001097 0.132998 0.000010 0.055203 0.035141 0.029831 0.027969 0.000829 0.000010 0.204743 0.000709 0.028357 0.057057 0.008687 0.020303 0.025409 0.106480 0.010373 0.000010 0.012203 0.000010 0.027656 0.214915
0.002853 0.159256 0.013628 0.071373 0.034377 0.018215 0.012936 0.004209 0.000010 0.178249 0.000010 0.026974 0.053755 0.000010 0.023851 0.040018 0.097470 0.022371 0.000010 0.014871 0.000848 0.061778 0.162927
0.006336 0.131344 0.025850 0.051887 0.048707 0.026792 0.000501 0.003042 0.000010 0.175822 0.000010 0.023964 0.084392 0.000010 0.000010 0.039914 0.103226 0.008605 0.000010 0.015574 0.000010 0.035966 0.218017
0.000010 0.114735 0.075560 0.044493 0.049742 0.022640 0.000010 0.000010 0.000010 0.178508 0.000010 0.025394 0.057064 0.000010 0.017305 0.049271 0.091206 0.012298 0.004961 0.031443 0.000010 0.025632 0.199679
0.002030 0.138772 0.007847 0.050792 0.025596 0.021346 0.049256 0.005422 0.000010 0.204735 0.000010 0.036383 0.069389 0.004192 0.005140 0.029526 0.100048 0.000010 0.000010 0.021828 0.020193 0.016152 0.191312
0.000010 0.143937 0.019553 0.046640 0.024008 0.027126 0.029681 0.011237 0.000010 0.180934 0.000010 0.042067 0.041068 0.000010 0.000010 0.042059 0.105824 0.013474 0.000010 0.027283 0.014660 0.044719 0.185670
0.000010 0.170371 0.060039 0.046905 0.031116 0.045559 0.043208 0.000010 0.000010 0.135401 0.000010 0.031378 0.117786 0.000010 0.027975 0.037064 0.075093 0.008226 0.000010 0.018547 0.000010 0.028857 0.122405
0.004403 0.211126 0.041472 0.039706 0.056939 0.023792 0.011969 0.000010 0.000010 0.139435 0.000010 0.021227 0.114623 0.000010 0.029386 0.029167 0.077022 0.011231 0.000010 0.015938 0.000010 0.031787 0.140717
0.000010 0.194150 0.081871 0.056523 0.063481 0.018043 0.005823 0.000010 0.001494 0.156849 0.000010 0.014283 0.115499 0.000010 0.020447 0.016295 0.062921 0.012219 0.000010 0.033654 0.000010 0.034324 0.112064
0.001307 0.155324 0.026949 0.056069 0.023612 0.048647 0.032154 0.006551 0.000010 0.142667 0.000010 0.026724 0.069960 0.005707 0.046955 0.035048 0.086586 0.022660 0.000010 0.031782 0.000010 0.041325 0.139934
0.015538 0.152641 0.030976 0.022381 0.039452 0.039670 0.000010 0.000010 0.000010 0.175013 0.000010 0.014855 0.123194 0.000010 0.022632 0.026630 0.086208 0.016606 0.000010 0.072628 0.000010 0.042130 0.119375
0.000010 0.215271 0.031961 0.059542 0.042130 0.026678 0.000010 0.000010 0.004233 0.166569 0.000010 0.015042 0.117533 0.000010 0.033698 0.017280 0.077490 0.006680 0.000010 0.052170 0.000010 0.029804 0.103851
0.000010 0.182780 0.029937 0.054026 0.060834 0.032603 0.000010 0.014547 0.000010 0.153379 0.000010 0.016511 0.109392 0.000010 0.013967 0.036867 0.082676 0.001311 0.000010 0.061554 0.000010 0.040618 0.108928
0.001377 0.233594 0.045889 0.052297 0.026176 0.032917 0.036649 0.000010 0.000010 0.173669 0.000010 0.010673 0.111764 0.000010 0.012518 0.020124 0.074357 0.008823 0.000010 0.060214 0.000010 0.010322 0.088577
0.007728 0.096532 0.024639 0.069791 0.060069 0.016283 0.004252 0.000010 0.000010 0.203610 0.000010 0.014635 0.056309 0.000010 0.023452 0.037447 0.115119 0.020635 0.000010 0.013641 0.000010 0.017100 0.218696
0.016026 0.106928 0.003884 0.032222 0.078466 0.013555 0.040000 0.004871 0.000010 0.178570 0.000010 0.048824 0.063570 0.000010 0.008798 0.045909 0.100135 0.034220 0.000010 0.005660 0.000010 0.008022 0.210290
0.023845 0.135225 0.000498 0.060141 0.041881 0.014073 0.017389 0.000010 0.000010 0.205535 0.000010 0.029317 0.045904 0.000010 0.000010 0.055843 0.123004 0.020630 0.000010 0.016709 0.000010 0.000010 0.209926
0.006940 0.103650 0.009562 0.031349 0.062622 0.018095 0.032580 0.000010 0.000010 0.194317 0.000010 0.050390 0.060262 0.000010 0.008167 0.036990 0.132258 0.000010 0.000010 0.008536 0.000010 0.065272 0.178940
0.023759 0.086300 0.033402 0.055482 0.035697 0.007754 0.070115 0.000010 0.000010 0.166461 0.000010 0.036317 0.065043 0.006940 0.018843 0.100052 0.107952 0.030070 0.000010 0.000010 0.016239 0.000010 0.139513
0.000010 0.130822 0.019522 0.059457 0.059742 0.024071 0.013795 0.000010 0.000010 0.195211 0.000010 0.052945 0.047525 0.000010 0.033288 0.012632 0.118252 0.018910 0.000010 0.020522 0.001479 0.041521 0.150246
0.002803 0.106956 0.016815 0.055526 0.044041 0.011096 0.043627 0.008327 0.000010 0.175715 0.000010 0.044687 0.057369 0.000010 0.023760 0.071350 0.129108 0.015598 0.000010 0.000010 0.000010 0.012222 0.180937
0.000010 0.100500 0.017164 0.023659 0.085658 0.017827 0.037600 0.004939 0.000010 0.155300 0.000010 0.057941 0.060462 0.008410 0.023869 0.087138 0.109527 0.016508 0.001762 0.001622 0.000010 0.023504 0.166569
0.000010 0.122310 0.000010 0.000010 0.000010 0.106434 0.000010 0.000010 0.000010 0.000010 0.000010 0.000010 0.752852 0.000010 0.015319 0.000010 0.000010 0.000010 0.000010 0.000010 0.002906 0.000010 0.000010
0.000010 0.149796 0.000010 0.000010 0.000010 0.095739 0.000010 0.010653 0.000010 0.000010 0.000010 0.000010 0.740417 0.000010 0.000010 0.000010 0.000010 0.000010 0.002326 0.000010 0.000898 0.000010 0.000010
0.000010 0.142265 0.000010 0.000010 0.000010 0.103471 0.000010 0.002993 0.000010 0.000010 0.000010 0.000010 0.713151 0.000010 0.000093 0.000010 0.000010 0.000010 0.000010 0.035151 0.000010 0.002716 0.000010
0.000010 0.206755 0.000010 0.000010 0.000010 0.092166 0.000010 0.002343 0.000010 0.000010 0.000010 0.000010 0.669262 0.000010 0.007315 0.000010 0.000010 0.000010 0.000145 0.019106 0.002757 0.000011 0.000010
0.000010 0.116149 0.000010 0.000010 0.000010 0.101347 0.000010 0.011344 0.000010 0.000016 0.000010 0.000010 0.743288 0.000010 0.016406 0.000010 0.000010 0.000010 0.002644 0.000010 0.000010 0.000010 0.008656
0.000010 0.239842 0.000010 0.000010 0.000010 0.091202 0.000010 0.017271 0.000010 0.000010 0.000010 0.000010 0.611189 0.000010 0.031744 0.000010 0.000010 0.000010 0.000010 0.000010 0.000010 0.000623 0.007968
0.000010 0.000010 0.000010 0.000010 0.000010 0.093444 0.000010 0.000010 0.000010 0.000010 0.000010 0.000011 0.906345 0.000010 0.000010 0.000010 0.000010 0.000010 0.000010 0.000010 0.000010 0.000010 0.000010
0.000010 0.000010 0.000010 0.000010 0.000010 0.072463 0.000010 0.000010 0.000010 0.000010 0.000010 0.000010 0.927327 0.000010 0.000010 0.000010 0.000010 0.000010 0.000010 0.000010 0.000010 0.000010 0.000010
0.000010 0.000010 0.000010 0.000010 0.000010 0.089848 0.000010 0.000010 0.000010 0.000010 0.000010 0.000010 0.909942 0.000010 0.000010 0.000010 0.000010 0.000010 0.000010 0.000010 0.000010 0.000010 0.000010
0.000010 0.000010 0.000010 0.000010 0.000012 0.055570 0.000010 0.000010 0.000010 0.000010 0.000010 0.000010 0.944218 0.000010 0.000010 0.000010 0.000010 0.000010 0.000010 0.000010 0.000010 0.000010 0.000010
0.000010 0.000010 0.000010 0.000010 0.000010 0.048037 0.000010 0.000010 0.000010 0.000010 0.000010 0.000010 0.951753 0.000010 0.000010 0.000010 0.000010 0.000010 0.000010 0.000010 0.000010 0.000010 0.000010
0.000010 0.000010 0.000010 0.000010 0.000010 0.031747 0.000010 0.000010 0.000010 0.000010 0.000010 0.000010 0.968043 0.000010 0.000010 0.000010 0.000010 0.000010 0.000010 0.000010 0.000010 0.000010 0.000010
0.000010 0.000010 0.000010 0.000010 0.000010 0.054990 0.000010 0.000010 0.000010 0.000010 0.000010 0.000010 0.944800 0.000010 0.000010 0.000010 0.000010 0.000010 0.000010 0.000010 0.000010 0.000010 0.000010
0.000010 0.000010 0.000010 0.000010 0.000010 0.048976 0.000010 0.000010 0.000010 0.000010 0.000010 0.000010 0.950814 0.000010 0.000010 0.000010 0.000010 0.000010 0.000010 0.000010 0.000010 0.000010 0.000010
0.000010 0.000010 0.000010 0.000010 0.000010 0.084871 0.000010 0.000010 0.000010 0.000010 0.000010 0.000010 0.914919 0.000010 0.000010 0.000010 0.000010 0.000010 0.000010 0.000010 0.000010 0.000010 0.000010
0.000010 0.000010 0.000010 0.000010 0.000010 0.106305 0.000010 0.000010 0.000010 0.000010 0.000010 0.000010 0.893485 0.000010 0.000010 0.000010 0.000010 0.000010 0.000010 0.000010 0.000010 0.000010 0.000010
0.000010 0.000010 0.000010 0.000010 0.000010 0.092974 0.000010 0.000010 0.000010 0.000010 0.000010 0.000010 0.906816 0.000010 0.000010 0.000010 0.000010 0.000010 0.000010 0.000010 0.000010 0.000010 0.000010
0.000010 0.000010 0.000010 0.000010 0.000010 0.055055 0.000010 0.000010 0.000010 0.000010 0.000010 0.000010 0.944735 0.000010 0.000010 0.000010 0.000010 0.000010 0.000010 0.000010 0.000010 0.000010 0.000010
0.000010 0.000010 0.000010 0.000010 0.000010 0.075852 0.000010 0.000010 0.000010 0.000010 0.000010 0.000010 0.923938 0.000010 0.000010 0.000010 0.000010 0.000010 0.000010 0.000010 0.000010 0.000010 0.000010
0.000010 0.000011 0.000010 0.000010 0.000010 0.098479 0.000010 0.000010 0.000010 0.000010 0.000010 0.000010 0.901310 0.000010 0.000010 0.000010 0.000010 0.000010 0.000010 0.000010 0.000010 0.000010 0.000010
0.000010 0.000010 0.000010 0.000010 0.000010 0.000010 0.000010 0.017654 0.000010 0.000010 0.000010 0.000010 0.000010 0.000010 0.000010 0.000010 0.000010 0.000010 0.000010 0.909186 0.008514 0.000010 0.064455
0.000010 0.012135 0.000010 0.000010 0.000010 0.005457 0.000010 0.035381 0.000010 0.000010 0.000010 0.000010 0.000010 0.000010 0.000010 0.000010 0.000010 0.000010 0.000010 0.849417 0.011282 0.012163 0.074006
0.000010 0.000010 0.000010 0.000010 0.000010 0.000010 0.000010 0.001047 0.000010 0.000010 0.000010 0.000010 0.000010 0.000010 0.000010 0.000010 0.000010 0.000010 0.000010 0.943586 0.055167 0.000010 0.000010
0.000010 0.000010 0.000010 0.000010 0.000010 0.000010 0.000010 0.014993 0.000010 0.000010 0.000010 0.000010 0.000010 0.000010 0.016191 0.000010 0.000010 0.000010 0.000010 0.865181 0.005737 0.000010 0.097719
0.000010 0.000010 0.000010 0.000010 0.000010 0.000010 0.000010 0.000010 0.008781 0.000010 0.000010 0.000010 0.000010 0.000010 0.000010 0.000010 0.000010 0.000010 0.001313 0.894265 0.000010 0.000010 0.095451
0.000010 0.020922 0.000010 0.000010 0.000010 0.000010 0.000010 0.000010 0.005263 0.000010 0.003227 0.000010 0.000010 0.000010 0.043116 0.000010 0.000010 0.000010 0.000010 0.847106 0.026632 0.000010 0.053575
0.000010 0.000010 0.000010 0.000010 0.000010 0.000010 0.000010 0.004381 0.000010 0.000010 0.000010 0.000010 0.000010 0.000010 0.032008 0.000010 0.000010 0.000010 0.000018 0.837269 0.034625 0.000010 0.091529
0.000010 0.000010 0.000010 0.000010 0.000010 0.015040 0.000010 0.000010 0.018248 0.000010 0.000010 0.015982 0.000010 0.000010 0.036425 0.000010 0.000010 0.000010 0.000010 0.768454 0.018767 0.000010 0.126924
0.000010 0.000010 0.000010 0.000010 0.000010 0.000010 0.000010 0.000010 0.000010 0.000010 0.000010 0.000010 0.000010 0.000010 0.000010 0.000010 0.000010 0.000010 0.000010 0.850873 0.049756 0.000010 0.099171
0.000010 0.000010 0.000010 0.000010 0.000010 0.000010 0.000010 0.000010 0.000010 0.000010 0.000010 0.000010 0.000010 0.000010 0.000010 0.000010 0.000010 0.000010 0.000010 0.890805 0.005546 0.000010 0.103448
0.000010 0.002251 0.000010 0.000010 0.000010 0.003605 0.000010 0.000010 0.000010 0.000010 0.000010 0.000010 0.001201 0.000010 0.006531 0.000010 0.000010 0.000010 0.000010 0.857174 0.049218 0.000010 0.079860
0.000010 0.000010 0.000010 0.000010 0.000010 0.000010 0.000010 0.009814 0.000010 0.000010 0.000010 0.000010 0.000010 0.000010 0.005470 0.000010 0.000010 0.000010 0.000010 0.938999 0.000010 0.000010 0.045527
0.000010 0.000010 0.000010 0.000010 0.000010 0.000010 0.000010 0.003063 0.000010 0.000010 0.000010 0.000010 0.000010 0.000010 0.000010 0.000010 0.000010 0.000010 0.000010 0.888494 0.025037 0.000010 0.083216
0.000010 0.004007 0.000010 0.000010 0.000010 0.000010 0.000010 0.000020 0.000010 0.000010 0.000010 0.000010 0.000010 0.000010 0.009785 0.000010 0.000010 0.000010 0.000010 0.851077 0.004698 0.000010 0.130243
0.000010 0.004490 0.000010 0.000010 0.000010 0.007517 0.000010 0.000010 0.007721 0.000010 0.000010 0.000010 0.000010 0.000010 0.048718 0.000010 0.000010 0.000010 0.000010 0.848897 0.019103 0.000010 0.063394
0.000010 0.000010 0.000010 0.000010 0.000010 0.000010 0.000010 0.000976 0.000010 0.000010 0.000010 0.000010 0.000010 0.000010 0.000226 0.000010 0.000010 0.000010 0.003231 0.901037 0.066059 0.000010 0.028300
0.000010 0.028094 0.000010 0.000010 0.000010 0.000010 0.000010 0.000010 0.000010 0.000010 0.000010 0.000010 0.000010 0.000010 0.083407 0.000010 0.000010 0.000010 0.000010 0.715074 0.004585 0.000010 0.168659
0.000010 0.000010 0.000010 0.000010 0.000010 0.000010 0.000010 0.000658 0.000010 0.000010 0.000010 0.000010 0.000010 0.000010 0.000010 0.000010 0.000010 0.000010 0.001811 0.876680 0.035116 0.009489 0.076077
0.000010 0.000010 0.000010 0.000010 0.000010 0.000010 0.000010 0.000010 0.000010 0.000010 0.000010 0.000010 0.000010 0.000010 0.000010 0.000010 0.000010 0.000010 0.000010 0.932294 0.046099 0.015598 0.005819
0.000010 0.000010 0.000011 0.000010 0.000017 0.000010 0.000010 0.002930 0.000010 0.000010 0.000010 0.000010 0.000010 0.000010 0.004134 0.000010 0.000010 0.000010 0.000010 0.878854 0.031196 0.020529 0.062180
0.003156 0.006249 0.000010 0.013814 0.000205 0.000010 0.000010 0.023822 0.000010 0.007744 0.000010 0.000013 0.000010 0.000010 0.015296 0.004784 0.000010 0.000010 0.000960 0.000010 0.150198 0.035570 0.738089
0.005608 0.000010 0.000010 0.026938 0.000010 0.000010 0.000010 0.034926 0.001298 0.003358 0.000010 0.006179 0.000011 0.000010 0.000010 0.000010 0.000010 0.001633 0.000010 0.000010 0.237197 0.000010 0.682722
0.012425 0.014901 0.000010 0.020804 0.000010 0.000010 0.000010 0.028504 0.007373 0.000010 0.000577 0.004702 0.006117 0.000814 0.003784 0.000768 0.003955 0.000010 0.000010 0.000010 0.404469 0.036057 0.454671
0.002853 0.000010 0.000010 0.030539 0.000010 0.000010 0.000010 0.011905 0.011660 0.000010 0.000010 0.000010 0.000010 0.000010 0.000010 0.000010 0.000010 0.000010 0.000010 0.000010 0.679860 0.000010 0.263012
0.000010 0.000344 0.000010 0.019871 0.013307 0.000010 0.007379 0.012128 0.009101 0.004314 0.000010 0.008518 0.000010 0.000010 0.000067 0.000010 0.000010 0.003826 0.003732 0.024172 0.578250 0.000010 0.314901
0.001431 0.006243 0.000038 0.000010 0.000010 0.000011 0.011045 0.027258 0.004736 0.000010 0.000010 0.014417 0.011335 0.000010 0.000561 0.000010 0.000531 0.003307 0.001338 0.003554 0.483865 0.007976 0.422292
0.008700 0.002519 0.000098 0.000546 0.000010 0.000010 0.000010 0.046125 0.005853 0.000012 0.002958 0.005960 0.000010 0.000010 0.002135 0.000010 0.001665 0.000783 0.000010 0.000010 0.296939 0.021764 0.603863
0.000010 0.000010 0.000010 0.047923 0.000010 0.000010 0.000010 0.028010 0.000010 0.000010 0.000010 0.000010 0.000013 0.000010 0.001036 0.000010 0.000010 0.000010 0.000010 0.000694 0.618752 0.000010 0.303412
0.008135 0.000010 0.000010 0.031335 0.013045 0.000010 0.000576 0.033899 0.016076 0.004025 0.013803 0.000709 0.000010 0.000010 0.001010 0.000010 0.000156 0.013666 0.003605 0.011460 0.415563 0.018434 0.414443
0.000010 0.000010 0.008669 0.042503 0.000010 0.000010 0.017744 0.030146 0.032800 0.000010 0.013569 0.022632 0.000010 0.004456 0.008958 0.003987 0.000010 0.000010 0.000011 0.000010 0.377546 0.041225 0.395664
0.004768 0.000010 0.000010 0.037532 0.012620 0.000187 0.000010 0.013792 0.019593 0.010152 0.009423 0.012343 0.000010 0.009469 0.000010 0.004356 0.000010 0.000010 0.002027 0.000010 0.344640 0.000010 0.519008
0.000010 0.000010 0.000010 0.000010 0.000970 0.005991 0.000010 0.017344 0.024446 0.006549 0.000010 0.000010 0.000010 0.000010 0.000010 0.000010 0.000010 0.000010 0.000010 0.000010 0.668468 0.000010 0.276072
0.000010 0.000010 0.000010 0.013526 0.005405 0.000010 0.000010 0.039548 0.003862 0.000010 0.000010 0.006640 0.000010 0.000010 0.000010 0.000010 0.000010 0.000010 0.000010 0.006000 0.244391 0.006738 0.673751
0.000010 0.000010 0.000010 0.038120 0.000010 0.000010 0.003607 0.026275 0.007804 0.000010 0.002343 0.016848 0.000010 0.007556 0.000010 0.003031 0.000010 0.006208 0.000010 0.000010 0.519790 0.002380 0.365927
0.006144 0.000010 0.000010 0.015155 0.004561 0.001475 0.005597 0.029368 0.005897 0.000157 0.001604 0.007813 0.000010 0.001137 0.006858 0.005328 0.000010 0.006852 0.000010 0.000010 0.243201 0.023742 0.635050
0.002870 0.007921 0.000010 0.027535 0.000010 0.000010 0.000010 0.005658 0.034659 0.000010 0.002434 0.000010 0.000010 0.001960 0.004141 0.001468 0.007331 0.000010 0.000154 0.027029 0.289268 0.000010 0.587484
0.000010 0.000010 0.008001 0.022349 0.002566 0.001536 0.000010 0.027083 0.019979 0.000050 0.016469 0.004511 0.000010 0.000010 0.006600 0.000589 0.001582 0.004859 0.001218 0.000010 0.303268 0.001920 0.577360
0.005805 0.002157 0.006574 0.041821 0.000010 0.003411 0.000010 0.019187 0.004656 0.006737 0.000010 0.000010 0.000010 0.000010 0.000010 0.009358 0.000010 0.000010 0.000010 0.011615 0.514655 0.000010 0.373914
0.000010 0.000010 0.000010 0.037883 0.000010 0.000010 0.000010 0.040683 0.000010 0.000010 0.000010 0.000010 0.000010 0.000010 0.000010 0.000010 0.000010 0.000841 0.000010 0.000010 0.666703 0.000010 0.253710
0.000010 0.000010 0.000010 0.022247 0.000010 0.000010 0.000010 0.024178 0.000010 0.000010 0.000010 0.000010 0.002366 0.000010 0.000010 0.000010 0.000010 0.000010 0.000010 0.005405 0.656721 0.000010 0.288913
0.000010 0.000010 0.000010 0.000010 0.000010 0.000010 0.000010 0.000010 0.000010 0.000010 0.000010 0.000010 0.000010 0.000010 0.000257 0.000010 0.000010 0.000010 0.000010 0.000010 0.732773 0.012697 0.254083
0.000010 0.000010 0.000010 0.000010 0.000010 0.000010 0.000010 0.000010 0.000010 0.000010 0.000010 0.000010 0.000010 0.000010 0.000010 0.000010 0.000010 0.000010 0.000010 0.000010 0.999780 0.000010 0.000010
0.000010 0.000010 0.000010 0.000010 0.000010 0.000010 0.000010 0.000010 0.000010 0.000010 0.000010 0.000010 0.000010 0.000010 0.000010 0.000010 0.000010 0.000010 0.000010 0.000010 0.999780 0.000010 0.000010
0.000010 0.000010 0.000010 0.000010 0.000010 0.000010 0.000010 0.000010 0.000010 0.000010 0.000010 0.000010 0.000010 0.000010 0.000010 0.000010 0.000010 0.000010 0.000010 0.000010 0.999780 0.000010 0.000010
0.000010 0.000010 0.000010 0.000010 0.000010 0.000010 0.000010 0.000010 0.000010 0.000010 0.000010 0.000010 0.000010 0.000010 0.000010 0.000010 0.000010 0.000010 0.000010 0.000010 0.999780 0.000010 0.000010
0.000010 0.000010 0.000010 0.000010 0.000010 0.000010 0.000010 0.000010 0.000010 0.000010 0.000010 0.000010 0.000010 0.000010 0.000010 0.000010 0.000010 0.000010 0.000010 0.000010 0.924434 0.000010 0.075356
0.000010 0.000010 0.000010 0.000010 0.000010 0.000010 0.000010 0.000010 0.000010 0.000010 0.000010 0.000010 0.000010 0.000010 0.000010 0.000010 0.000010 0.000010 0.000010 0.000010 0.999780 0.000010 0.000010
0.000010 0.000010 0.000010 0.000010 0.000010 0.000010 0.000010 0.008993 0.000010 0.000010 0.000010 0.000010 0.000010 0.000010 0.000010 0.000010 0.000010 0.000010 0.000010 0.000010 0.990797 0.000010 0.000010
0.000010 0.000010 0.000010 0.000010 0.000010 0.000010 0.000010 0.000012 0.000010 0.000010 0.000010 0.000010 0.000010 0.000010 0.000010 0.000010 0.000010 0.000010 0.000010 0.000010 0.999778 0.000010 0.000010
0.000010 0.000010 0.000010 0.000010 0.000010 0.000010 0.000010 0.000010 0.000010 0.000010 0.000010 0.000010 0.000010 0.000010 0.000010 0.000010 0.000010 0.000010 0.000010 0.000010 0.999780 0.000010 0.000010
0.000010 0.000010 0.000010 0.000010 0.000010 0.000010 0.000010 0.000010 0.000010 0.000010 0.000010 0.000010 0.000010 0.000010 0.000010 0.000010 0.000010 0.000010 0.000010 0.000010 0.999780 0.000010 0.000010
0.000010 0.000010 0.000010 0.000010 0.000010 0.000010 0.000010 0.000010 0.000010 0.000010 0.000010 0.000010 0.000010 0.000010 0.000010 0.000010 0.000010 0.000010 0.000010 0.000010 0.999780 0.000010 0.000010
0.000010 0.000010 0.000010 0.000010 0.000010 0.000010 0.000010 0.000010 0.000010 0.000010 0.000010 0.000010 0.000010 0.000010 0.000010 0.000010 0.000010 0.000010 0.000010 0.000010 0.999780 0.000010 0.000010
0.000010 0.000010 0.000010 0.000010 0.000010 0.000010 0.000010 0.000010 0.000010 0.000010 0.000010 0.000010 0.000010 0.000010 0.000010 0.000010 0.000010 0.000010 0.000010 0.000010 0.999780 0.000010 0.000010
0.000012 0.005341 0.000010 0.000010 0.000010 0.000010 0.000010 0.009076 0.000010 0.000010 0.000010 0.000010 0.000010 0.000010 0.000010 0.000010 0.000010 0.000010 0.000010 0.000010 0.777900 0.020663 0.186839
0.000010 0.000010 0.000010 0.000010 0.000010 0.000010 0.000010 0.000010 0.000010 0.000010 0.000010 0.000010 0.000010 0.000010 0.000010 0.000010 0.000010 0.000010 0.000010 0.000010 0.999780 0.000010 0.000010
0.000010 0.000010 0.000010 0.000010 0.000010 0.000010 0.000010 0.000010 0.000010 0.000010 0.000010 0.000010 0.000010 0.000010 0.000010 0.000010 0.000010 0.000010 0.000010 0.000010 0.999780 0.000010 0.000010
0.000010 0.000010 0.000010 0.000010 0.000010 0.000010 0.000010 0.000010 0.000010 0.000010 0.000010 0.000010 0.000010 0.000010 0.000010 0.000010 0.000010 0.000010 0.000010 0.000010 0.999780 0.000010 0.000010
0.000010 0.000010 0.000010 0.000010 0.000010 0.000010 0.000010 0.000010 0.000010 0.000010 0.000010 0.000010 0.000010 0.000010 0.000010 0.000010 0.000010 0.000010 0.000010 0.000010 0.999780 0.000010 0.000010
0.000010 0.000010 0.000010 0.000010 0.000010 0.000010 0.000010 0.000010 0.000010 0.000010 0.000010 0.000010 0.000010 0.000010 0.000010 0.000010 0.000010 0.000010 0.000010 0.000010 0.999780 0.000010 0.000010
0.000010 0.000010 0.000010 0.000010 0.000010 0.000010 0.000010 0.000010 0.000010 0.000010 0.000010 0.000010 0.000010 0.000010 0.000010 0.000010 0.000010 0.000010 0.000010 0.000010 0.000010 0.000010 0.999780
0.000010 0.000010 0.000010 0.000010 0.000010 0.000010 0.000010 0.000010 0.000010 0.000010 0.000010 0.000010 0.000010 0.000010 0.000010 0.000010 0.000010 0.000010 0.000010 0.000010 0.000010 0.000010 0.999780
0.000010 0.000010 0.000010 0.000010 0.000010 0.000010 0.000010 0.000010 0.000010 0.000010 0.000010 0.000010 0.000010 0.000010 0.000010 0.000010 0.000010 0.000010 0.000010 0.000010 0.000010 0.000010 0.999780
0.000010 0.000010 0.000010 0.000010 0.000010 0.000010 0.000010 0.003772 0.000010 0.000010 0.000010 0.000010 0.000010 0.000010 0.000010 0.000010 0.000010 0.000010 0.000010 0.000010 0.000010 0.000010 0.996018
0.000010 0.000010 0.000010 0.000010 0.000010 0.000010 0.000010 0.000010 0.000010 0.000010 0.000010 0.000010 0.000010 0.000010 0.000010 0.000010 0.000010 0.000010 0.000010 0.000010 0.000010 0.000010 0.999780
0.000010 0.000010 0.000010 0.000010 0.000010 0.000010 0.000010 0.000010 0.000010 0.000010 0.000010 0.000010 0.000010 0.000010 0.000010 0.000010 0.000010 0.000010 0.000010 0.000010 0.000010 0.000010 0.999780
0.000010 0.000010 0.000010 0.000010 0.000010 0.000010 0.000010 0.017068 0.000010 0.000010 0.000010 0.000010 0.000010 0.000010 0.000010 0.000010 0.000010 0.000010 0.000010 0.000010 0.000010 0.000010 0.982722
0.000010 0.000010 0.000010 0.000010 0.000010 0.000010 0.000010 0.019336 0.000010 0.000010 0.000010 0.000010 0.000010 0.000010 0.000010 0.000010 0.000010 0.000010 0.000010 0.000010 0.000010 0.009099 0.971365
0.000010 0.000010 0.000010 0.000010 0.000010 0.000010 0.000010 0.000010 0.000010 0.000010 0.000010 0.000010 0.000010 0.000010 0.000010 0.000010 0.000010 0.000010 0.000010 0.000010 0.000010 0.000010 0.999780
0.000010 0.000010 0.000010 0.000010 0.000010 0.000010 0.000010 0.000010 0.000010 0.000010 0.000010 0.000010 0.000010 0.000010 0.000010 0.000010 0.000010 0.000010 0.000010 0.000010 0.000010 0.000010 0.999780
0.000010 0.000010 0.000010 0.000010 0.000010 0.000010 0.000010 0.000010 0.000010 0.000010 0.000010 0.000010 0.000010 0.000010 0.000010 0.000010 0.000010 0.000010 0.000010 0.000010 0.000010 0.000010 0.999780
0.000010 0.000010 0.000010 0.000010 0.000010 0.000010 0.000010 0.000010 0.000010 0.000010 0.000010 0.000010 0.000010 0.000010 0.000010 0.000010 0.000010 0.000010 0.000010 0.000010 0.000010 0.000010 0.999780
0.000010 0.000010 0.000010 0.000010 0.000010 0.000010 0.000010 0.010087 0.000010 0.000010 0.000010 0.000010 0.000010 0.000010 0.000010 0.000010 0.000010 0.000010 0.000010 0.000010 0.000010 0.000010 0.989703
0.000010 0.000010 0.000010 0.000010 0.000010 0.000010 0.000010 0.000010 0.000010 0.000010 0.000010 0.000010 0.000010 0.000010 0.000010 0.000010 0.000010 0.000010 0.000010 0.000010 0.000010 0.000010 0.999780
0.000010 0.000010 0.000010 0.000010 0.000010 0.000010 0.000010 0.000010 0.000010 0.000010 0.000010 0.000010 0.000010 0.000010 0.013633 0.000010 0.000010 0.000010 0.000010 0.000010 0.000010 0.012613 0.973555
0.000010 0.000010 0.000010 0.000010 0.000010 0.000010 0.000010 0.000010 0.000010 0.000010 0.000010 0.000010 0.000010 0.000010 0.000010 0.000010 0.000010 0.000010 0.000010 0.000010 0.000010 0.000010 0.999780
0.000010 0.000010 0.000010 0.000010 0.000010 0.000010 0.000010 0.000010 0.000010 0.000010 0.000010 0.000010 0.000010 0.000010 0.000010 0.000010 0.000010 0.000010 0.000010 0.000010 0.000010 0.000010 0.999780
0.000010 0.000010 0.000010 0.000010 0.000010 0.000010 0.000010 0.032632 0.000010 0.000010 0.000010 0.000010 0.000010 0.000010 0.000010 0.000010 0.000010 0.000010 0.000010 0.000010 0.077985 0.000010 0.889183
0.000010 0.000010 0.000010 0.000010 0.000010 0.000010 0.000010 0.027348 0.000010 0.000010 0.000010 0.000010 0.000010 0.000010 0.000010 0.000010 0.000010 0.000010 0.003936 0.000010 0.051135 0.000010 0.917390
0.000010 0.000010 0.000010 0.000010 0.000010 0.000010 0.000010 0.042797 0.000010 0.000010 0.000010 0.000010 0.000010 0.000010 0.000010 0.000010 0.000010 0.000010 0.000010 0.000010 0.055845 0.000010 0.901157
0.000010 0.000010 0.000010 0.000010 0.000010 0.000010 0.000010 0.035438 0.003839 0.000010 0.000010 0.000010 0.000010 0.000010 0.000010 0.000010 0.000010 0.000010 0.000010 0.000010 0.070537 0.000010 0.889996
0.000010 0.000010 0.000010 0.000010 0.000010 0.000010 0.000010 0.023610 0.000010 0.000010 0.000010 0.000010 0.000010 0.000010 0.000010 0.000010 0.000010 0.000010 0.000013 0.000010 0.057505 0.000010 0.918682
0.000010 0.000010 0.000010 0.000010 0.000010 0.000010 0.000010 0.034015 0.000010 0.000010 0.000010 0.000010 0.000010 0.000010 0.000010 0.000010 0.000010 0.000010 0.000010 0.000010 0.046729 0.000010 0.919056
0.003361 0.000010 0.000010 0.000010 0.000010 0.000010 0.000010 0.036886 0.000010 0.000010 0.000010 0.000010 0.000010 0.000010 0.000010 0.000010 0.000010 0.000010 0.004437 0.000010 0.133683 0.000010 0.821453
0.000010 0.000010 0.000010 0.000010 0.000010 0.000010 0.000010 0.032670 0.000010 0.000010 0.000010 0.000010 0.000010 0.000010 0.000010 0.000010 0.000010 0.000010 0.004965 0.000010 0.074928 0.000010 0.887246
0.000010 0.000010 0.000010 0.000010 0.000010 0.000010 0.000010 0.032493 0.000010 0.000010 0.000010 0.000010 0.000010 0.000010 0.000010 0.000010 0.000010 0.000010 0.000010 0.000010 0.160530 0.000010 0.806777
0.000010 0.000010 0.000010 0.000010 0.000010 0.000010 0.000010 0.034651 0.000010 0.000010 0.000010 0.000010 0.000010 0.000010 0.000010 0.000010 0.000010 0.000010 0.000010 0.000010 0.031562 0.000010 0.933586
0.000010 0.000010 0.000010 0.000010 0.000010 0.000010 0.000010 0.025430 0.000010 0.000010 0.000010 0.000010 0.000010 0.000010 0.000010 0.000010 0.000010 0.000010 0.000010 0.000010 0.107237 0.000010 0.867133
0.000010 0.000010 0.000010 0.000010 0.000010 0.000010 0.000010 0.026477 0.000010 0.000010 0.000010 0.000010 0.000010 0.000010 0.000010 0.000010 0.000010 0.000010 0.000010 0.000010 0.081367 0.000010 0.891956
0.000010 0.000010 0.000010 0.000010 0.000010 0.000010 0.000010 0.014141 0.010263 0.000010 0.000010 0.000010 0.000010 0.000010 0.010936 0.000010 0.000010 0.000010 0.000010 0.000010 0.110023 0.000010 0.854456
0.000010 0.000010 0.000010 0.000010 0.000010 0.000010 0.000010 0.026948 0.000010 0.000010 0.000010 0.000010 0.000010 0.000010 0.000010 0.000010 0.000010 0.000010 0.000010 0.000010 0.105855 0.000010 0.866997
0.000010 0.000010 0.000010 0.000010 0.000010 0.000010 0.000010 0.040137 0.000010 0.000010 0.000010 0.000010 0.000010 0.000010 0.000010 0.000010 0.000010 0.000010 0.000010 0.000010 0.065846 0.000010 0.893817
0.000010 0.000010 0.000010 0.000010 0.000010 0.000010 0.000010 0.026943 0.000010 0.000010 0.000010 0.000010 0.000010 0.000010 0.000010 0.000010 0.000010 0.000010 0.000010 0.000010 0.061195 0.000010 0.911663
0.000010 0.000010 0.000010 0.000010 0.000010 0.000010 0.000010 0.022831 0.000010 0.000010 0.000010 0.000010 0.005710 0.000010 0.000010 0.000279 0.002374 0.004085 0.003326 0.000010 0.055287 0.000010 0.905958
0.000010 0.000010 0.000010 0.000010 0.000010 0.001594 0.000010 0.034045 0.000010 0.000016 0.000010 0.000010 0.000010 0.000010 0.000010 0.006071 0.000010 0.000010 0.003557 0.000010 0.091906 0.000010 0.862652
0.000010 0.000010 0.000010 0.000010 0.000010 0.000010 0.000010 0.024394 0.000010 0.000011 0.000010 0.000010 0.000010 0.000010 0.000010 0.000010 0.000010 0.000010 0.000010 0.000010 0.092376 0.000010 0.883030
0.000010 0.000010 0.000010 0.000010 0.000010 0.000010 0.000010 0.028884 0.000010 0.000010 0.000010 0.000010 0.000010 0.000010 0.000010 0.000010 0.000010 0.000010 0.000010 0.000010 0.102489 0.000010 0.868427
0.000010 0.000010 0.000010 0.000010 0.000010 0.000010 0.000010 0.000010 0.000010 0.000010 0.000010 0.000010 0.000010 0.000010 0.000010 0.000010 0.000010 0.000010 0.000010 0.000010 0.000010 0.000010 0.999780
0.000010 0.000010 0.000010 0.000010 0.000010 0.000010 0.000010 0.024958 0.000010 0.000010 0.000010 0.000010 0.000010 0.000010 0.000010 0.000010 0.000010 0.000010 0.000010 0.000010 0.000010 0.000010 0.974832
0.000010 0.000010 0.000010 0.000010 0.000010 0.000010 0.000010 0.003750 0.000010 0.000010 0.000010 0.000010 0.000010 0.000010 0.000010 0.000010 0.000010 0.000010 0.000010 0.000010 0.000010 0.000010 0.996040
0.000010 0.000010 0.000010 0.000010 0.000010 0.000010 0.000010 0.000010 0.000010 0.000010 0.000010 0.000010 0.000010 0.000010 0.000010 0.000010 0.000010 0.000010 0.000010 0.000010 0.000010 0.000010 0.999780
0.000010 0.000010 0.000010 0.000010 0.000010 0.000010 0.000010 0.000010 0.000010 0.000010 0.000010 0.000010 0.000010 0.000010 0.000010 0.000010 0.000010 0.000010 0.000010 0.000010 0.000010 0.000010 0.999780
0.000010 0.000010 0.000010 0.000010 0.000010 0.000010 0.000010 0.010061 0.000010 0.000010 0.000010 0.000010 0.000010 0.000010 0.000010 0.000010 0.000010 0.000010 0.000010 0.000010 0.000010 0.005552 0.984187
0.000010 0.000010 0.000010 0.000010 0.000010 0.000010 0.000010 0.017650 0.000010 0.000010 0.000010 0.000010 0.000010 0.000010 0.000010 0.000010 0.000010 0.000010 0.000010 0.000010 0.025020 0.000010 0.957129
0.000010 0.000010 0.000010 0.000010 0.000010 0.000010 0.000010 0.021459 0.000010 0.000010 0.000010 0.000010 0.000010 0.000010 0.000010 0.000010 0.000010 0.000010 0.000010 0.000010 0.000010 0.000010 0.978331
0.000010 0.000010 0.000010 0.000010 0.000010 0.000010 0.000010 0.008952 0.000010 0.000010 0.000010 0.000010 0.000010 0.000010 0.000010 0.000010 0.000010 0.000010 0.000010 0.000010 0.000010 0.000010 0.990838
0.000010 0.000010 0.000010 0.000010 0.000010 0.000010 0.000010 0.000010 0.000010 0.000010 0.000010 0.000010 0.000010 0.000010 0.000010 0.000010 0.000010 0.000010 0.000010 0.000010 0.000010 0.000010 0.999780
0.000010 0.000491 0.000010 0.000010 0.000010 0.000010 0.000010 0.041313 0.000010 0.000010 0.000010 0.000010 0.000010 0.000010 0.006849 0.000010 0.000010 0.000010 0.000010 0.000010 0.094931 0.068800 0.787445
0.000010 0.000010 0.000010 0.000010 0.000010 0.000010 0.000010 0.032953 0.000010 0.000010 0.000010 0.000010 0.000010 0.000010 0.004703 0.000010 0.000010 0.000010 0.000010 0.000010 0.118706 0.078532 0.764926
0.000010 0.008271 0.000010 0.000010 0.000010 0.000010 0.000010 0.009638 0.000010 0.000010 0.000010 0.000010 0.000010 0.000010 0.000010 0.000010 0.000012 0.000010 0.001496 0.000010 0.105631 0.057353 0.817438
0.000010 0.020542 0.000010 0.000010 0.000010 0.000010 0.000010 0.016408 0.000010 0.000010 0.000010 0.000010 0.000010 0.000010 0.000010 0.000010 0.000010 0.000010 0.002443 0.000010 0.108910 0.064789 0.786738
0.000010 0.000010 0.000010 0.000010 0.000010 0.001632 0.000010 0.016224 0.000010 0.000010 0.000010 0.000010 0.000010 0.000010 0.007551 0.000010 0.000010 0.000010 0.000010 0.000010 0.139818 0.084655 0.749949
0.000010 0.000010 0.000010 0.000010 0.000010 0.000010 0.000010 0.021903 0.000010 0.000010 0.000010 0.000010 0.000010 0.000010 0.002998 0.000010 0.000010 0.000010 0.000010 0.000010 0.105711 0.060064 0.809145
0.000010 0.000010 0.000010 0.000010 0.000010 0.000010 0.000010 0.018309 0.000010 0.000010 0.000010 0.000010 0.000010 0.000010 0.001627 0.000010 0.000010 0.000010 0.000010 0.000010 0.112230 0.050989 0.816664
0.000010 0.002500 0.000010 0.000010 0.000010 0.000010 0.000010 0.023044 0.000010 0.000010 0.000010 0.000010 0.000012 0.000010 0.013913 0.000010 0.000010 0.000010 0.000010 0.000010 0.107707 0.070843 0.781820
0.000010 0.003924 0.000010 0.000010 0.000010 0.000010 0.000010 0.047586 0.000010 0.000010 0.000010 0.000010 0.000010 0.000010 0.000010 0.000010 0.000010 0.000010 0.000015 0.000010 0.164315 0.073600 0.710391
0.000010 0.019369 0.000010 0.000010 0.000010 0.001886 0.000010 0.016208 0.000010 0.000010 0.000010 0.000010 0.000010 0.000010 0.002138 0.000010 0.000010 0.000010 0.000010 0.000010 0.143253 0.088038 0.728947
0.000010 0.000010 0.000010 0.000010 0.000010 0.000010 0.000010 0.022116 0.000010 0.000010 0.000010 0.000010 0.000271 0.000010 0.012638 0.000010 0.000490 0.000011 0.000010 0.000010 0.133335 0.098460 0.732529
0.000010 0.000010 0.000010 0.000010 0.000010 0.000010 0.000010 0.023932 0.000010 0.000010 0.000010 0.000010 0.000010 0.000010 0.001513 0.000301 0.000010 0.000010 0.000010 0.000010 0.110975 0.086897 0.776211
0.000012 0.000010 0.000010 0.000010 0.000010 0.000010 0.000010 0.008723 0.000010 0.000010 0.000010 0.000010 0.000016 0.000010 0.005510 0.000010 0.000010 0.000010 0.000010 0.007454 0.086429 0.100848 0.790858
0.000010 0.000010 0.000010 0.000010 0.000010 0.000010 0.000010 0.037951 0.000010 0.005954 0.000010 0.000010 0.000010 0.000010 0.000010 0.000010 0.000010 0.000010 0.000010 0.006693 0.119742 0.084006 0.745484
0.000010 0.000010 0.000010 0.000010 0.000010 0.002592 0.000010 0.013422 0.000010 0.002328 0.000010 0.000010 0.000010 0.000010 0.005171 0.000010 0.000010 0.000010 0.000010 0.001880 0.140998 0.082092 0.751367
0.000010 0.004869 0.000010 0.000010 0.002456 0.000010 0.004278 0.025534 0.000010 0.013241 0.000010 0.000010 0.000010 0.000010 0.023079 0.000010 0.011002 0.001732 0.000010 0.006310 0.090967 0.110297 0.706125
0.000010 0.002522 0.000010 0.000010 0.000010 0.000010 0.000010 0.022108 0.000010 0.002583 0.000010 0.000010 0.001033 0.000010 0.006744 0.000010 0.000010 0.000010 0.000010 0.000010 0.100707 0.062404 0.801749
0.000010 0.007164 0.000010 0.000010 0.000010 0.000010 0.000010 0.015057 0.000010 0.000010 0.000010 0.000010 0.000010 0.000010 0.004031 0.000010 0.000879 0.000010 0.000010 0.000010 0.092506 0.071419 0.808783
0.000010 0.007526 0.000010 0.000010 0.000010 0.004209 0.000010 0.028142 0.000010 0.000010 0.000010 0.000010 0.000010 0.000010 0.000606 0.000010 0.000010 0.000010 0.001801 0.000010 0.113149 0.101868 0.742548
0.000010 0.011863 0.000010 0.000010 0.000010 0.000010 0.000010 0.030647 0.000010 0.000010 0.000010 0.000010 0.000010 0.000010 0.000010 0.000010 0.000010 0.000010 0.000010 0.000010 0.107736 0.059815 0.789760
0.000010 0.000010 0.000010 0.000010 0.000010 0.000010 0.000010 0.014161 0.000010 0.000010 0.000010 0.000010 0.000010 0.000010 0.009377 0.000393 0.000367 0.000010 0.000010 0.000010 0.120698 0.065436 0.789408
0.000010 0.022872 0.000010 0.000010 0.000010 0.000010 0.000010 0.033634 0.000010 0.000010 0.000010 0.000010 0.000010 0.000838 0.000010 0.000010 0.000010 0.000010 0.000010 0.000010 0.128957 0.076757 0.736773
0.000010 0.004879 0.000010 0.000010 0.000010 0.000462 0.003351 0.032715 0.000010 0.000010 0.000010 0.000010 0.000010 0.000010 0.002935 0.002375 0.000010 0.000010 0.000010 0.000010 0.116447 0.080081 0.756615
0.000010 0.000010 0.000010 0.000010 0.000010 0.000010 0.000010 0.019299 0.000010 0.000010 0.000010 0.000010 0.000010 0.000012 0.000010 0.000010 0.000010 0.000010 0.000013 0.000010 0.068285 0.040788 0.871434
0.000010 0.000010 0.000010 0.000010 0.000010 0.000010 0.000010 0.022152 0.000010 0.000010 0.000010 0.000010 0.000010 0.000010 0.000010 0.000010 0.000010 0.000010 0.000010 0.000010 0.049916 0.046578 0.881165
0.000010 0.000010 0.000010 0.000010 0.000010 0.000010 0.000010 0.034011 0.000010 0.000010 0.000010 0.000010 0.000010 0.000010 0.000010 0.000010 0.000010 0.000010 0.000010 0.000010 0.115402 0.005780 0.844617
0.000010 0.000010 0.000010 0.000010 0.000010 0.000010 0.000010 0.028694 0.000010 0.000010 0.000010 0.000010 0.000010 0.000010 0.000010 0.000010 0.000010 0.000010 0.000420 0.000010 0.113872 0.031958 0.824876
0.082697 0.000010 0.000010 0.000010 0.000010 0.005862 0.000010 0.031462 0.000010 0.000010 0.000010 0.000010 0.000010 0.000010 0.000010 0.000594 0.008995 0.000010 0.000010 0.000010 0.106774 0.019046 0.744421
0.000010 0.000010 0.000010 0.000010 0.000010 0.000010 0.000010 0.037391 0.000010 0.000010 0.000010 0.000010 0.000010 0.000010 0.000010 0.000010 0.000010 0.000010 0.000010 0.000010 0.070899 0.000994 0.890526
0.048781 0.001889 0.000010 0.008194 0.000010 0.003049 0.000010 0.042872 0.000814 0.010252 0.000010 0.000012 0.000010 0.000010 0.005272 0.001646 0.000010 0.000010 0.005057 0.000010 0.116478 0.028954 0.726641
0.000010 0.009939 0.000010 0.000010 0.000010 0.000010 0.000010 0.033804 0.000010 0.000010 0.000010 0.000010 0.000010 0.000010 0.000010 0.000010 0.000010 0.000010 0.000010 0.000010 0.119377 0.065736 0.770964
0.000010 0.000010 0.000010 0.000010 0.000010 0.000010 0.000010 0.044682 0.000010 0.000010 0.000010 0.000010 0.000010 0.000010 0.000010 0.000010 0.000010 0.000010 0.000010 0.000010 0.099670 0.033605 0.821853
0.000010 0.017872 0.000010 0.000010 0.000010 0.000010 0.000010 0.035568 0.000010 0.000010 0.000010 0.000010 0.000010 0.000010 0.007718 0.000012 0.000010 0.000010 0.000012 0.000010 0.154449 0.073858 0.710362
0.000010 0.000010 0.000010 0.000010 0.000010 0.000010 0.000010 0.036414 0.000010 0.000010 0.000010 0.000010 0.000010 0.000010 0.003567 0.000010 0.000010 0.000010 0.000010 0.000010 0.112907 0.000010 0.846923
0.000010 0.000010 0.000010 0.000010 0.000010 0.000010 0.000010 0.044305 0.000010 0.000010 0.000010 0.000010 0.000010 0.000010 0.003476 0.000010 0.000010 0.000010 0.000010 0.000010 0.087207 0.044494 0.820337
0.000010 0.000010 0.000010 0.000010 0.000010 0.000010 0.000011 0.013041 0.000010 0.000010 0.000010 0.000010 0.000010 0.000010 0.000010 0.000010 0.000010 0.000010 0.000010 0.000010 0.106632 0.074698 0.805437
0.000010 0.000010 0.000010 0.000010 0.000010 0.000010 0.000010 0.015935 0.000010 0.000010 0.000010 0.000010 0.000010 0.000010 0.000010 0.000010 0.000010 0.000010 0.000010 0.000010 0.121354 0.053601 0.808921
0.000010 0.000010 0.000010 0.000010 0.000010 0.000010 0.000010 0.025440 0.000010 0.000010 0.000010 0.000010 0.000010 0.000010 0.000010 0.000013 0.000011 0.000010 0.000010 0.000010 0.095521 0.077780 0.801064
0.000010 0.000010 0.000010 0.000010 0.000010 0.000010 0.000010 0.015603 0.000010 0.000010 0.000010 0.000010 0.000010 0.000010 0.002779 0.000010 0.000010 0.000010 0.002818 0.000010 0.071504 0.055583 0.851542
0.000010 0.000010 0.000015 0.000010 0.000010 0.000010 0.000010 0.028089 0.000010 0.000010 0.000010 0.000010 0.000010 0.000010 0.000010 0.000010 0.000010 0.000010 0.000010 0.000010 0.119503 0.056026 0.796188
0.000010 0.000010 0.000010 0.000010 0.000010 0.000010 0.000010 0.021985 0.000010 0.000010 0.000010 0.000011 0.000010 0.000010 0.001632 0.004976 0.000010 0.000010 0.000010 0.000010 0.000010 0.014409 0.956817
0.000010 0.000010 0.000010 0.000010 0.000010 0.000010 0.000010 0.000010 0.000010 0.000010 0.000010 0.000010 0.000010 0.000010 0.000010 0.000010 0.000010 0.000010 0.000010 0.000010 0.000010 0.000010 0.999780
0.000010 0.015937 0.000010 0.000010 0.000010 0.000010 0.000010 0.034477 0.000010 0.000010 0.000013 0.000010 0.000010 0.000010 0.007650 0.000010 0.000010 0.000010 0.003161 0.000010 0.152636 0.024747 0.761228
0.000010 0.000010 0.000010 0.000010 0.000010 0.000010 0.006497 0.031665 0.000010 0.004189 0.000010 0.000010 0.000010 0.000010 0.001721 0.000010 0.003052 0.003816 0.000010 0.002395 0.018173 0.013024 0.915338
0.000010 0.000010 0.000010 0.000010 0.000010 0.000010 0.000010 0.435238 0.000010 0.000010 0.000010 0.000010 0.000010 0.000010 0.000010 0.000010 0.000010 0.000010 0.000010 0.000010 0.014558 0.016669 0.533345
0.001338 0.019321 0.003376 0.000010 0.000010 0.008388 0.000010 0.009793 0.000010 0.035953 0.000010 0.011814 0.000010 0.000010 0.000010 0.000010 0.020852 0.000010 0.000010 0.000010 0.021128 0.108167 0.759749
0.002906 0.020255 0.006062 0.000010 0.000010 0.004505 0.000010 0.009604 0.000010 0.037738 0.000010 0.000010 0.006480 0.000010 0.000010 0.000010 0.036617 0.000010 0.000010 0.000010 0.000010 0.084940 0.790762
0.004762 0.003367 0.000010 0.000010 0.000010 0.006667 0.000010 0.020039 0.000010 0.012827 0.000010 0.000010 0.000010 0.000010 0.013743 0.000010 0.020745 0.000010 0.002751 0.000010 0.000010 0.025726 0.889244
0.000010 0.027964 0.000010 0.000010 0.000010 0.011206 0.000010 0.012240 0.000010 0.046424 0.000010 0.000010 0.000010 0.000010 0.000010 0.000010 0.031391 0.004106 0.002059 0.000010 0.000010 0.064294 0.800177
0.000010 0.011258 0.001120 0.000010 0.000010 0.000010 0.002457 0.014928 0.001586 0.010287 0.000010 0.000010 0.000010 0.000010 0.000010 0.002099 0.008493 0.000010 0.000010 0.011666 0.097640 0.094165 0.744190
0.000010 0.030279 0.003846 0.002241 0.013142 0.000010 0.011770 0.013667 0.000010 0.027415 0.002883 0.005481 0.000010 0.000010 0.010153 0.001550 0.035333 0.000010 0.000010 0.012567 0.085527 0.111014 0.633063
0.002220 0.013516 0.000010 0.008651 0.002888 0.000599 0.000010 0.015163 0.000010 0.011051 0.000010 0.020113 0.000010 0.000010 0.019590 0.000010 0.008615 0.000010 0.000010 0.013112 0.084878 0.113473 0.686040
0.002546 0.043653 0.003698 0.000010 0.000010 0.001329 0.000010 0.008085 0.000010 0.035217 0.000010 0.000010 0.006603 0.000010 0.000010 0.006242 0.040180 0.003083 0.002597 0.002032 0.000010 0.088535 0.756112
0.011000 0.014134 0.002005 0.005376 0.000010 0.000010 0.000010 0.008518 0.004938 0.028461 0.000010 0.000441 0.012840 0.000010 0.000010 0.000010 0.022955 0.000909 0.000010 0.013804 0.064041 0.098076 0.712422
0.003148 0.016787 0.001058 0.000010 0.000010 0.008351 0.003132 0.002179 0.000010 0.036555 0.000010 0.006626 0.000010 0.000010 0.000010 0.000010 0.025567 0.000010 0.000015 0.000010 0.021966 0.094617 0.779898
0.000010 0.017168 0.003375 0.002202 0.000010 0.000670 0.003196 0.010417 0.000010 0.018367 0.000010 0.004398 0.011468 0.000010 0.000010 0.006904 0.019602 0.001816 0.000010 0.003199 0.067305 0.122073 0.707770
0.003815 0.012131 0.000010 0.000010 0.016815 0.010634 0.013573 0.014198 0.005022 0.010633 0.000010 0.000010 0.007182 0.000010 0.001806 0.003453 0.031060 0.000317 0.000010 0.022313 0.054060 0.058190 0.734739
0.000010 0.000010 0.000010 0.000010 0.000010 0.022906 0.000010 0.013361 0.000010 0.000010 0.000010 0.000010 0.021836 0.000010 0.000010 0.000010 0.000010 0.000010 0.000010 0.938997 0.002719 0.000010 0.000010
0.000010 0.037848 0.000010 0.000010 0.000010 0.009280 0.000010 0.004957 0.000010 0.000010 0.000010 0.000010 0.000010 0.000010 0.000010 0.000010 0.000010 0.000010 0.000010 0.947725 0.000010 0.000010 0.000010
0.000010 0.027853 0.000010 0.000010 0.000010 0.012197 0.000010 0.000010 0.000010 0.000010 0.000010 0.000010 0.004221 0.000010 0.000010 0.000010 0.000010 0.000010 0.000010 0.955538 0.000010 0.000010 0.000010
0.000010 0.047940 0.000010 0.000010 0.000010 0.021054 0.000010 0.008328 0.000010 0.000010 0.000010 0.000010 0.001333 0.000010 0.000010 0.000010 0.000010 0.000010 0.000010 0.921165 0.000010 0.000010 0.000010
0.000010 0.034869 0.000010 0.000010 0.000010 0.010466 0.000010 0.000010 0.000010 0.000010 0.000010 0.000010 0.003186 0.000010 0.000010 0.000010 0.000010 0.000010 0.000010 0.951289 0.000010 0.000010 0.000010
0.000010 0.053951 0.000010 0.000010 0.000010 0.016692 0.000010 0.008634 0.000010 0.000010 0.000010 0.000010 0.000010 0.000010 0.000010 0.000010 0.000010 0.000010 0.000010 0.920533 0.000010 0.000010 0.000010
0.000010 0.000010 0.000010 0.000010 0.000010 0.017349 0.000010 0.012156 0.000010 0.000010 0.000010 0.000010 0.010126 0.000010 0.015071 0.000010 0.000010 0.000010 0.000010 0.939492 0.000010 0.005636 0.000010
0.000010 0.044865 0.000010 0.000010 0.000010 0.025289 0.000010 0.000016 0.000010 0.000010 0.000010 0.000010 0.022833 0.000010 0.021109 0.000010 0.000010 0.000010 0.000010 0.878170 0.000010 0.000010 0.007558
0.000010 0.066615 0.000010 0.000010 0.000010 0.000010 0.000010 0.000010 0.000010 0.000010 0.000010 0.000010 0.010802 0.000010 0.000010 0.000010 0.000010 0.000010 0.000010 0.916467 0.000010 0.005927 0.000010
0.000010 0.010724 0.000010 0.000010 0.000010 0.017145 0.000010 0.000010 0.000010 0.000010 0.000010 0.000010 0.019993 0.000010 0.011002 0.000010 0.000010 0.000010 0.000010 0.940956 0.000010 0.000010 0.000010
0.000010 0.033696 0.000010 0.000010 0.000010 0.021346 0.000010 0.010440 0.000010 0.000010 0.000010 0.000010 0.025815 0.000010 0.009945 0.000010 0.000010 0.002304 0.000010 0.895429 0.000875 0.000010 0.000010
0.000010 0.000010 0.000010 0.000010 0.000010 0.026436 0.000010 0.000122 0.000010 0.000010 0.000010 0.000010 0.000010 0.000010 0.001704 0.000010 0.000010 0.000010 0.000010 0.971548 0.000010 0.000010 0.000010
0.000010 0.012483 0.000010 0.000010 0.000010 0.012540 0.000010 0.015621 0.000010 0.000010 0.000010 0.000010 0.008265 0.000010 0.029623 0.000010 0.000010 0.000010 0.000010 0.921298 0.000010 0.000010 0.000010
0.000010 0.034953 0.000010 0.000010 0.000010 0.008619 0.000010 0.000010 0.000010 0.000010 0.000010 0.000010 0.003088 0.000010 0.000010 0.000010 0.000010 0.000010 0.000010 0.953150 0.000010 0.000010 0.000010
0.000010 0.000010 0.000010 0.000010 0.000010 0.002305 0.000010 0.000010 0.000010 0.000010 0.000010 0.000010 0.020320 0.000010 0.000010 0.000010 0.000010 0.000010 0.000010 0.977175 0.000010 0.000010 0.000010
0.000010 0.000010 0.000010 0.000010 0.000010 0.021536 0.000010 0.000010 0.000010 0.000010 0.000010 0.000010 0.007068 0.000010 0.000010 0.000010 0.000010 0.000010 0.000010 0.971196 0.000010 0.000010 0.000010
0.000010 0.001644 0.000010 0.000010 0.000010 0.024345 0.000010 0.000010 0.000010 0.000010 0.000010 0.000010 0.011184 0.000010 0.000010 0.000010 0.000010 0.000010 0.000010 0.962637 0.000010 0.000010 0.000010
0.000010 0.002986 0.000010 0.000010 0.000010 0.010313 0.000010 0.009232 0.000010 0.000010 0.000010 0.000010 0.025522 0.000010 0.013980 0.000010 0.000010 0.000010 0.000010 0.937796 0.000010 0.000010 0.000010
0.000010 0.030956 0.000010 0.000010 0.000010 0.006874 0.000010 0.009467 0.000010 0.000010 0.000010 0.000010 0.024988 0.000010 0.000010 0.000010 0.000010 0.000010 0.000010 0.893914 0.024914 0.000010 0.008727
0.000010 0.037612 0.000010 0.000010 0.000010 0.005673 0.000010 0.000010 0.000010 0.000010 0.000010 0.000010 0.023767 0.000010 0.015082 0.000010 0.000010 0.000010 0.000010 0.917686 0.000010 0.000010 0.000010
0.000010 0.005095 0.000010 0.000010 0.000010 0.000010 0.000010 0.004810 0.220795 0.000010 0.384894 0.000010 0.002920 0.013693 0.000010 0.000010 0.000010 0.002992 0.000010 0.000010 0.109206 0.007922 0.247542
0.000010 0.000011 0.000010 0.034541 0.000010 0.000010 0.000010 0.010405 0.182944 0.000010 0.442024 0.006175 0.000010 0.005930 0.020287 0.000010 0.000010 0.000010 0.000010 0.004843 0.074469 0.000010 0.218251
0.003454 0.000010 0.000010 0.017873 0.000356 0.000015 0.000010 0.019263 0.241625 0.000010 0.361392 0.002534 0.000010 0.000010 0.013404 0.034892 0.018673 0.002105 0.003722 0.001109 0.119290 0.004596 0.155638
0.000010 0.000010 0.000010 0.016603 0.000010 0.001555 0.000010 0.018088 0.199698 0.000010 0.462115 0.000010 0.000010 0.000010 0.000010 0.000010 0.000010 0.000815 0.000010 0.000010 0.097825 0.000010 0.203151
0.000010 0.000010 0.000010 0.000010 0.000010 0.000010 0.000010 0.000010 0.202677 0.000010 0.456326 0.000010 0.005679 0.000010 0.000010 0.000010 0.000010 0.000010 0.000010 0.000010 0.114400 0.012579 0.208168
0.000010 0.000010 0.000010 0.002497 0.000010 0.004958 0.000010 0.023219 0.214283 0.000010 0.422591 0.000010 0.000010 0.021284 0.002165 0.000010 0.000010 0.000010 0.000010 0.000010 0.127216 0.000010 0.181648
0.000010 0.000010 0.000010 0.052171 0.000010 0.000010 0.009936 0.001982 0.179239 0.000010 0.455126 0.005229 0.012782 0.000010 0.000010 0.000010 0.000010 0.000010 0.000010 0.004059 0.121515 0.001984 0.155856
0.008076 0.000010 0.000010 0.024038 0.050941 0.000010 0.006599 0.023164 0.177486 0.002484 0.355628 0.000010 0.008488 0.064054 0.000010 0.000927 0.004101 0.000010 0.000010 0.000010 0.098274 0.001324 0.174336
0.000010 0.000010 0.016853 0.084200 0.000010 0.000010 0.051962 0.002960 0.163008 0.008370 0.365865 0.000010 0.000010 0.013174 0.007030 0.015843 0.008790 0.013378 0.000010 0.000010 0.101889 0.009103 0.137495
0.000010 0.000010 0.000010 0.046354 0.000010 0.000010 0.000010 0.014997 0.215357 0.000010 0.380755 0.000010 0.000010 0.000010 0.004056 0.012591 0.000010 0.000010 0.000010 0.000010 0.074520 0.000010 0.251220
0.005074 0.000010 0.000010 0.023818 0.000010 0.008812 0.000010 0.015845 0.199267 0.000010 0.408669 0.000010 0.000010 0.022717 0.000010 0.000010 0.005351 0.003785 0.000010 0.000010 0.075889 0.000010 0.230653
0.000010 0.000010 0.000010 0.017871 0.000010 0.000010 0.000010 0.013932 0.184575 0.000010 0.444392 0.000010 0.007157 0.027055 0.000010 0.000010 0.000010 0.000010 0.000010 0.000010 0.126480 0.000010 0.178388
0.000010 0.000010 0.000010 0.000010 0.000010 0.000010 0.000010 0.034696 0.182787 0.000010 0.410214 0.000010 0.013286 0.000010 0.005164 0.002101 0.000010 0.009284 0.002510 0.000010 0.156824 0.000010 0.183005
0.000010 0.000010 0.000010 0.024463 0.000010 0.000010 0.000010 0.008558 0.167901 0.000010 0.465720 0.000010 0.000163 0.000010 0.000010 0.000010 0.000010 0.000010 0.000010 0.000010 0.131493 0.000010 0.201542
0.002919 0.000010 0.000010 0.000010 0.000010 0.003655 0.000010 0.000010 0.215803 0.000010 0.421136 0.000010 0.000385 0.000010 0.000010 0.000010 0.000010 0.000010 0.000010 0.000010 0.095322 0.000010 0.260620
0.004262 0.000010 0.000010 0.003109 0.000010 0.009985 0.000010 0.017456 0.196090 0.000010 0.463698 0.000010 0.000010 0.000010 0.000010 0.000010 0.000010 0.000010 0.000121 0.000010 0.120787 0.001704 0.182657
0.000010 0.000010 0.000010 0.000010 0.011907 0.000010 0.000010 0.030679 0.201108 0.000010 0.415727 0.010143 0.007278 0.000010 0.000010 0.000010 0.000010 0.000010 0.000010 0.000010 0.168434 0.000010 0.154574
0.000010 0.006462 0.000728 0.046992 0.010332 0.000010 0.005493 0.007326 0.215702 0.001150 0.392275 0.000010 0.004022 0.001702 0.000010 0.000010 0.000010 0.023183 0.000010 0.000010 0.091813 0.000010 0.192729
0.011008 0.006067 0.000010 0.025202 0.000010 0.000010 0.000010 0.023116 0.216418 0.012758 0.390357 0.000010 0.000010 0.000010 0.000010 0.000010 0.003006 0.000010 0.000010 0.000010 0.139442 0.000010 0.172495
0.010767 0.000010 0.016484 0.000010 0.000010 0.000010 0.000010 0.001454 0.201146 0.000010 0.388108 0.012022 0.002257 0.000010 0.000010 0.001735 0.000010 0.000010 0.000010 0.000010 0.141897 0.007286 0.216726
0.004384 0.004437 0.024450 0.074742 0.026764 0.002401 0.000010 0.025466 0.403456 0.007207 0.089131 0.001475 0.003822 0.008024 0.000010 0.000010 0.000031 0.005114 0.003091 0.000010 0.138623 0.000010 0.177332
0.002586 0.000346 0.013122 0.106933 0.000010 0.000010 0.000010 0.000987 0.442307 0.000724 0.064949 0.018792 0.000010 0.002899 0.000010 0.000010 0.000010 0.000010 0.000010 0.000010 0.161797 0.000010 0.184448
0.002734 0.000010 0.000010 0.082202 0.014492 0.002990 0.021716 0.020028 0.384767 0.010331 0.105948 0.010314 0.003696 0.005048 0.011761 0.000010 0.003955 0.021155 0.000010 0.011788 0.142766 0.000010 0.144260
0.000010 0.000010 0.006170 0.065904 0.000010 0.003965 0.023901 0.019760 0.315889 0.000010 0.046342 0.000878 0.000010 0.268994 0.004142 0.000010 0.000010 0.000010 0.007554 0.017659 0.090049 0.008980 0.119734
0.014574 0.000010 0.000010 0.102313 0.003903 0.000010 0.022992 0.000010 0.432121 0.000010 0.065574 0.004217 0.011261 0.000010 0.010173 0.000010 0.000010 0.000010 0.006210 0.013750 0.190062 0.000010 0.122752
0.002093 0.010024 0.000010 0.073065 0.000010 0.000010 0.022016 0.003280 0.390822 0.000010 0.094402 0.025488 0.000010 0.010729 0.030282 0.014542 0.008886 0.000574 0.004926 0.000672 0.219288 0.000010 0.088851
0.000556 0.000010 0.021190 0.071616 0.006254 0.000010 0.000010 0.000577 0.416763 0.007978 0.099226 0.000864 0.000010 0.018743 0.000010 0.014085 0.002261 0.004493 0.000010 0.000010 0.168355 0.000010 0.166959
0.008314 0.000010 0.008025 0.114622 0.000010 0.000010 0.017976 0.030610 0.465296 0.000010 0.102018 0.000010 0.000010 0.000010 0.000010 0.000010 0.000010 0.000010 0.000228 0.000590 0.130395 0.000010 0.121807
0.014161 0.009316 0.000010 0.104075 0.000010 0.000010 0.000331 0.005824 0.467504 0.000010 0.048180 0.000010 0.000010 0.018178 0.000010 0.000010 0.000010 0.006909 0.000010 0.000010 0.199538 0.000010 0.125863
0.000010 0.002253 0.000010 0.170994 0.000010 0.005532 0.000010 0.020323 0.464426 0.000010 0.049314 0.004857 0.000010 0.000010 0.000010 0.004481 0.008815 0.008445 0.000010 0.000010 0.126898 0.000010 0.133552
0.006256 0.000010 0.000010 0.111624 0.038082 0.000010 0.000010 0.021210 0.425635 0.000010 0.092814 0.000010 0.000010 0.003310 0.000010 0.000010 0.000010 0.004612 0.004241 0.000010 0.143830 0.000010 0.148267
0.000010 0.000010 0.000010 0.102592 0.008247 0.000010 0.000010 0.015762 0.395857 0.000010 0.107830 0.018399 0.000010 0.000010 0.000010 0.000010 0.000010 0.025421 0.000010 0.000010 0.158174 0.000010 0.167579
0.000015 0.000010 0.000010 0.162840 0.000010 0.000010 0.000010 0.011063 0.424137 0.000010 0.046797 0.010730 0.000010 0.009576 0.000010 0.000010 0.000010 0.000010 0.003166 0.030001 0.163338 0.000010 0.138217
0.000010 0.000010 0.000010 0.153092 0.000010 0.000010 0.000010 0.008997 0.416487 0.000010 0.072962 0.000010 0.000010 0.000010 0.000017 0.000010 0.000010 0.003444 0.000010 0.032126 0.168788 0.000010 0.143946
0.011215 0.000010 0.009872 0.095505 0.052409 0.000010 0.003245 0.000010 0.440746 0.000010 0.066911 0.000010 0.000010 0.000010 0.000010 0.000010 0.000010 0.008900 0.000010 0.014568 0.182687 0.000010 0.113821
0.000010 0.000010 0.000010 0.091777 0.000010 0.000010 0.000010 0.009998 0.421834 0.000010 0.086222 0.000010 0.000010 0.000010 0.014063 0.000010 0.000010 0.000828 0.000010 0.020802 0.153230 0.000010 0.201105
0.012228 0.008682 0.000010 0.099400 0.011346 0.000010 0.027855 0.018678 0.441477 0.000010 0.061452 0.013784 0.000010 0.000010 0.000010 0.000010 0.000010 0.001296 0.000010 0.000010 0.120682 0.000010 0.183010
0.015624 0.000010 0.000010 0.103241 0.078566 0.000010 0.000010 0.011626 0.435550 0.000010 0.049954 0.000010 0.001409 0.000010 0.000010 0.000010 0.000010 0.013165 0.000920 0.000010 0.174816 0.000010 0.115009
0.002854 0.000010 0.015788 0.089095 0.072484 0.001083 0.037991 0.012353 0.322381 0.014059 0.049052 0.016860 0.000010 0.117325 0.007639 0.000010 0.002812 0.007278 0.005587 0.010731 0.167749 0.001934 0.044915
0.000010 0.000010 0.000010 0.125749 0.000010 0.000010 0.040005 0.019507 0.404210 0.000010 0.109359 0.000010 0.000010 0.000010 0.024174 0.000010 0.000010 0.000010 0.002718 0.000010 0.146366 0.000010 0.127772
0.013675 0.000010 0.000010 0.007189 0.057292 0.000010 0.321206 0.005391 0.129205 0.000010 0.045625 0.000010 0.000010 0.038163 0.020333 0.000010 0.003243 0.012730 0.003866 0.036610 0.221937 0.000010 0.083455
0.004120 0.021345 0.015300 0.017773 0.036990 0.000010 0.331741 0.015770 0.147261 0.008999 0.026614 0.006544 0.000010 0.038712 0.000010 0.000010 0.001130 0.019960 0.000037 0.030184 0.076007 0.021115 0.180358
0.000484 0.037901 0.020695 0.029526 0.075012 0.000010 0.284959 0.009784 0.073081 0.015751 0.000010 0.007777 0.002449 0.004517 0.001133 0.014201 0.000845 0.007789 0.000010 0.000010 0.185206 0.000010 0.228839
0.006029 0.000010 0.047007 0.030272 0.049040 0.000010 0.263308 0.015910 0.126198 0.017754 0.000010 0.041681 0.002322 0.009575 0.002023 0.006628 0.011712 0.005038 0.000010 0.000010 0.286101 0.000010 0.079342
0.001182 0.000010 0.023441 0.000010 0.112274 0.001166 0.318902 0.017569 0.087431 0.017979 0.010408 0.014231 0.000010 0.000010 0.010407 0.000010 0.000010 0.026046 0.000010 0.038625 0.198662 0.000010 0.121598
0.000010 0.001817 0.053489 0.027596 0.080586 0.008090 0.355107 0.015540 0.122839 0.000012 0.034150 0.010509 0.000010 0.000010 0.000010 0.012671 0.003581 0.004664 0.000010 0.000010 0.260333 0.000010 0.008948
0.000010 0.025251 0.044775 0.016576 0.043984 0.000010 0.357761 0.001847 0.095930 0.012571 0.030700 0.000166 0.003110 0.012067 0.000010 0.048924 0.000010 0.011910 0.000010 0.000010 0.240195 0.000010 0.054163
0.000010 0.000010 0.042299 0.000010 0.093061 0.002164 0.321237 0.010703 0.118309 0.008443 0.000010 0.025347 0.008265 0.000716 0.000010 0.015260 0.009554 0.000010 0.000010 0.000010 0.175443 0.013392 0.155728
0.002263 0.000010 0.006326 0.031120 0.051190 0.000010 0.257954 0.015843 0.125321 0.000010 0.044078 0.013741 0.008724 0.000133 0.002586 0.020322 0.004108 0.029027 0.011632 0.003665 0.186614 0.010533 0.174788
0.000010 0.000010 0.023253 0.012489 0.044573 0.000010 0.275746 0.019824 0.099418 0.021318 0.055332 0.013029 0.000010 0.000010 0.000010 0.020554 0.017810 0.008792 0.000010 0.000010 0.292232 0.000010 0.095539
0.011334 0.011642 0.014160 0.020061 0.044970 0.000010 0.301953 0.005567 0.103000 0.017432 0.025010 0.044820 0.006738 0.032737 0.000010 0.008974 0.010136 0.002190 0.000010 0.000010 0.321136 0.000010 0.018092
0.014699 0.015410 0.024013 0.000010 0.060073 0.002627 0.316036 0.011966 0.116276 0.012164 0.038695 0.010328 0.000010 0.012042 0.000010 0.010744 0.015024 0.020081 0.004198 0.000010 0.238848 0.014233 0.062503
0.021763 0.000010 0.030996 0.012761 0.087795 0.001904 0.271433 0.002561 0.101416 0.000017 0.000010 0.024328 0.022458 0.014040 0.013686 0.039811 0.000010 0.022092 0.000010 0.000010 0.124147 0.024162 0.184579
0.000010 0.000010 0.014697 0.011037 0.074491 0.002427 0.296523 0.005927 0.113197 0.018606 0.031339 0.024434 0.002447 0.013841 0.000010 0.025872 0.011215 0.022920 0.008850 0.000010 0.138246 0.000010 0.183883
0.015577 0.000010 0.031783 0.018980 0.034635 0.000010 0.295258 0.000010 0.112177 0.028444 0.023151 0.042340 0.000010 0.007085 0.000010 0.005804 0.000010 0.007203 0.004860 0.041831 0.220201 0.004574 0.106035
0.000010 0.000010 0.000012 0.055971 0.087469 0.000010 0.268347 0.006126 0.105601 0.011514 0.004273 0.046556 0.006142 0.030160 0.008860 0.000010 0.004837 0.030076 0.000010 0.002984 0.193698 0.022736 0.114591
0.015662 0.040131 0.012409 0.032936 0.100847 0.000010 0.261253 0.007787 0.086659 0.013733 0.004065 0.036956 0.000010 0.000010 0.000010 0.027361 0.009064 0.000010 0.000010 0.000010 0.201547 0.033486 0.116034
0.012787 0.000010 0.046940 0.014167 0.073163 0.001140 0.375408 0.000010 0.092689 0.002896 0.000010 0.019233 0.010589 0.000010 0.004721 0.007003 0.011060 0.000010 0.000790 0.000010 0.296567 0.000010 0.030779
0.000010 0.000010 0.039239 0.032797 0.088024 0.000010 0.319773 0.000010 0.096739 0.006183 0.003185 0.025489 0.000010 0.000010 0.000010 0.012387 0.007674 0.002714 0.000010 0.000010 0.222490 0.000010 0.143206
0.000010 0.034076 0.024128 0.025569 0.051642 0.000011 0.297411 0.001376 0.098801 0.021790 0.047551 0.048096 0.000010 0.030540 0.000010 0.027450 0.000741 0.013694 0.002369 0.000010 0.217135 0.000010 0.057570
0.000010 0.360979 0.000010 0.000010 0.000010 0.039469 0.000010 0.005693 0.000010 0.000010 0.000010 0.000010 0.090515 0.000010 0.087581 0.000010 0.000010 0.000010 0.000010 0.397320 0.000010 0.003990 0.014304
0.000010 0.338396 0.000010 0.000010 0.000010 0.017683 0.000010 0.001834 0.000010 0.000010 0.000010 0.000010 0.125601 0.000010 0.046056 0.000010 0.000010 0.000010 0.000010 0.470259 0.000010 0.000010 0.000010
0.000010 0.341838 0.000010 0.000010 0.000010 0.040965 0.000010 0.000010 0.000010 0.000010 0.000010 0.000010 0.099291 0.000010 0.066680 0.000010 0.000010 0.000010 0.000010 0.451046 0.000010 0.000010 0.000010
0.000010 0.341196 0.000010 0.000010 0.000010 0.044700 0.000010 0.000010 0.000010 0.000010 0.000010 0.000010 0.087203 0.000010 0.041087 0.000010 0.000010 0.000010 0.000010 0.485634 0.000010 0.000010 0.000010
0.000010 0.321340 0.000010 0.000010 0.000010 0.033957 0.000010 0.000010 0.000010 0.000010 0.000010 0.000010 0.121355 0.000010 0.049446 0.000010 0.000010 0.000010 0.000010 0.473722 0.000010 0.000010 0.000010
0.000010 0.303612 0.000010 0.000010 0.000010 0.044872 0.000010 0.000010 0.000010 0.000491 0.000010 0.000010 0.130321 0.000010 0.066219 0.000010 0.000010 0.000010 0.000010 0.454315 0.000010 0.000010 0.000010
0.000010 0.312306 0.000010 0.000010 0.000010 0.048846 0.000010 0.000010 0.000010 0.000010 0.000010 0.000010 0.109698 0.000010 0.047463 0.000010 0.000010 0.000010 0.000010 0.481507 0.000010 0.000010 0.000010
0.000010 0.337830 0.000010 0.000010 0.000010 0.049530 0.000010 0.000010 0.000010 0.000010 0.000010 0.000010 0.071866 0.000010 0.062906 0.000010 0.000010 0.000010 0.000010 0.475495 0.000010 0.002203 0.000010
0.000010 0.375133 0.000010 0.000010 0.000010 0.036739 0.000010 0.000010 0.000010 0.000010 0.000010 0.000010 0.071387 0.000010 0.085902 0.000010 0.000010 0.000010 0.000010 0.430659 0.000010 0.000010 0.000010
0.000010 0.354816 0.000010 0.000010 0.000010 0.042132 0.000010 0.000010 0.000010 0.000010 0.000010 0.000010 0.127451 0.000010 0.063636 0.000010 0.000010 0.000010 0.000010 0.411787 0.000010 0.000010 0.000010
0.000010 0.343832 0.000010 0.000010 0.000010 0.059088 0.000010 0.000010 0.000010 0.000010 0.000010 0.000010 0.104829 0.000010 0.045792 0.000010 0.000010 0.000010 0.000010 0.446280 0.000010 0.000010 0.000010
0.000010 0.310087 0.000010 0.000010 0.000010 0.043167 0.000010 0.000010 0.000010 0.000010 0.000010 0.000010 0.125180 0.000010 0.053018 0.000010 0.000010 0.000010 0.000010 0.468368 0.000010 0.000010 0.000010
0.000010 0.372635 0.000010 0.000010 0.000010 0.032653 0.000010 0.000010 0.000010 0.000010 0.000010 0.000010 0.095120 0.000010 0.095849 0.000010 0.000010 0.000010 0.000010 0.398717 0.000010 0.000010 0.004857
0.000010 0.402788 0.000010 0.000011 0.000010 0.019991 0.000010 0.000201 0.000010 0.000010 0.000010 0.000010 0.097237 0.000010 0.067458 0.000010 0.000010 0.000010 0.000010 0.412152 0.000011 0.000010 0.000010
0.000010 0.350037 0.000010 0.000010 0.000010 0.035626 0.000010 0.000010 0.000010 0.000010 0.000010 0.000010 0.118503 0.000010 0.065245 0.000010 0.000010 0.000010 0.000010 0.430409 0.000010 0.000010 0.000010
0.000010 0.302869 0.000010 0.000010 0.000010 0.047844 0.000010 0.000010 0.000010 0.000010 0.000010 0.000010 0.097369 0.000010 0.051150 0.000010 0.000010 0.000010 0.000010 0.500587 0.000010 0.000010 0.000010
0.000010 0.355421 0.000010 0.000010 0.000010 0.039992 0.000010 0.000010 0.000010 0.000010 0.000010 0.000010 0.085835 0.000010 0.033541 0.000010 0.000010 0.000010 0.000010 0.485031 0.000010 0.000010 0.000010
0.000010 0.000010 0.000010 0.000010 0.000010 0.000010 0.000010 0.007490 0.000010 0.000010 0.000010 0.000010 0.000010 0.000010 0.000010 0.000010 0.000010 0.000010 0.033111 0.000010 0.473069 0.172316 0.313834
0.000010 0.000010 0.000010 0.000010 0.000010 0.000010 0.000010 0.000010 0.000010 0.000010 0.000010 0.000010 0.000010 0.000010 0.006480 0.000010 0.000010 0.000010 0.044841 0.001775 0.512014 0.192203 0.242517
0.000010 0.000010 0.000010 0.000010 0.000011 0.000010 0.000010 0.022216 0.000010 0.000010 0.000010 0.000010 0.000010 0.000010 0.000010 0.000010 0.000010 0.000010 0.039001 0.000010 0.434101 0.172706 0.331795
0.000010 0.000010 0.000010 0.000010 0.000010 0.000010 0.000010 0.000010 0.000010 0.000010 0.000010 0.000010 0.000010 0.000010 0.000010 0.000010 0.000010 0.000010 0.054417 0.000010 0.445321 0.175976 0.324096
0.000010 0.000010 0.000010 0.000010 0.007705 0.001885 0.013216 0.008177 0.001663 0.000010 0.001209 0.000010 0.002253 0.000010 0.000010 0.000010 0.002215 0.000010 0.053153 0.000010 0.414020 0.182582 0.311810
0.000010 0.016212 0.000010 0.000010 0.000010 0.000010 0.000010 0.000010 0.000010 0.000010 0.000010 0.000010 0.001069 0.000010 0.000010 0.000010 0.000010 0.000010 0.131237 0.000010 0.252203 0.546989 0.052121
0.000010 0.000010 0.000010 0.000010 0.443032 0.000010 0.017379 0.000010 0.002953 0.000450 0.000010 0.000010 0.000010 0.000010 0.000010 0.027708 0.000010 0.000010 0.068500 0.000010 0.153577 0.286252 0.000010
0.000010 0.000010 0.000010 0.000010 0.445428 0.000010 0.016353 0.000010 0.000010 0.000010 0.000010 0.000010 0.000010 0.000010 0.000010 0.030150 0.000010 0.000010 0.069423 0.000010 0.151666 0.286810 0.000010
0.000010 0.000010 0.000010 0.000010 0.444137 0.000010 0.012999 0.000010 0.000010 0.000010 0.000010 0.000010 0.000010 0.000010 0.000010 0.033381 0.000010 0.000010 0.069287 0.000010 0.150005 0.290022 0.000010
0.000010 0.019891 0.000370 0.000010 0.000010 0.000010 0.423615 0.000010 0.023163 0.000010 0.000010 0.026732 0.000010 0.014368 0.000010 0.000010 0.000010 0.000010 0.027827 0.000010 0.185686 0.162966 0.115252
0.000010 0.021919 0.000010 0.000010 0.000010 0.000010 0.424233 0.000010 0.022871 0.000010 0.000010 0.026980 0.000010 0.013772 0.000010 0.000010 0.000010 0.000082 0.028717 0.000010 0.184765 0.160341 0.116190
0.000010 0.000015 0.000010 0.000010 0.000010 0.000010 0.000010 0.004007 0.000010 0.000010 0.000010 0.000166 0.000010 0.000010 0.008313 0.000019 0.000010 0.000010 0.045287 0.012039 0.354076 0.288645 0.287303
0.001957 0.000010 0.015692 0.011834 0.025813 0.000010 0.267798 0.013974 0.000010 0.000010 0.000010 0.022367 0.000010 0.005170 0.000010 0.013405 0.000010 0.014549 0.063566 0.000010 0.134844 0.193918 0.215023
0.002115 0.030330 0.006582 0.000010 0.000010 0.005278 0.009533 0.013955 0.045567 0.006450 0.007101 0.004024 0.000010 0.001577 0.017496 0.000010 0.002314 0.000010 0.081154 0.001830 0.180996 0.391915 0.191731
0.000010 0.000010 0.000014 0.000010 0.000010 0.000010 0.000010 0.001690 0.000010 0.000010 0.000010 0.000010 0.000010 0.000010 0.000010 0.000010 0.000010 0.000010 0.048162 0.000010 0.447397 0.251478 0.251091
0.000010 0.000010 0.000010 0.000010 0.000010 0.000010 0.000010 0.000010 0.000010 0.000010 0.000010 0.000010 0.000010 0.000010 0.000010 0.000010 0.000010 0.000010 0.052927 0.000010 0.444005 0.248780 0.254098
0.000010 0.004363 0.000010 0.000010 0.000010 0.000010 0.000010 0.007778 0.000010 0.000010 0.000010 0.000010 0.000010 0.000010 0.000010 0.000010 0.000010 0.000010 0.030546 0.000010 0.453517 0.168023 0.335603
0.000010 0.000010 0.000010 0.000010 0.000010 0.000010 0.000010 0.017094 0.000010 0.000010 0.000010 0.000010 0.000010 0.000010 0.000010 0.000010 0.000010 0.000010 0.020062 0.000010 0.452958 0.157651 0.352056
0.000010 0.000010 0.000010 0.000010 0.000010 0.000010 0.000010 0.017750 0.000010 0.000010 0.000010 0.000010 0.000010 0.000010 0.000010 0.000010 0.000010 0.000010 0.035841 0.000010 0.420198 0.235328 0.290703
0.000010 0.000010 0.000010 0.000010 0.000010 0.000010 0.000010 0.001891 0.000010 0.000010 0.000010 0.000010 0.000010 0.000010 0.001738 0.000010 0.000010 0.000010 0.054424 0.000010 0.411168 0.281416 0.249194
0.000010 0.000010 0.000010 0.000010 0.000010 0.000010 0.000010 0.000010 0.000010 0.000010 0.000010 0.000010 0.000010 0.000010 0.000010 0.000010 0.000010 0.000010 0.999780 0.000010 0.000010 0.000010 0.000010
0.000010 0.000010 0.000014 0.000010 0.000010 0.000010 0.000010 0.000010 0.000010 0.000010 0.000010 0.000010 0.000010 0.000010 0.000010 0.000012 0.000010 0.000010 0.999774 0.000010 0.000010 0.000010 0.000010
0.000010 0.000010 0.000013 0.000010 0.000010 0.000010 0.000010 0.000010 0.000010 0.000010 0.000010 0.000012 0.000010 0.000010 0.000010 0.000011 0.000010 0.000010 0.999774 0.000010 0.000010 0.000010 0.000010
0.000010 0.000010 0.000010 0.000010 0.000010 0.000010 0.000010 0.000010 0.000010 0.000010 0.000010 0.000010 0.000010 0.000010 0.000010 0.000010 0.000010 0.000010 0.999780 0.000010 0.000010 0.000010 0.000010
0.000010 0.000010 0.000010 0.000010 0.000010 0.000010 0.000010 0.000010 0.000010 0.000010 0.000010 0.000010 0.000010 0.000010 0.000010 0.000011 0.000010 0.000010 0.999779 0.000010 0.000010 0.000010 0.000010
0.000010 0.000010 0.000010 0.000010 0.000010 0.000010 0.000010 0.000010 0.000010 0.000010 0.000010 0.000010 0.000010 0.000010 0.000010 0.000010 0.000010 0.000010 0.999780 0.000010 0.000010 0.000010 0.000010
0.000010 0.000010 0.000010 0.000010 0.000010 0.000010 0.000010 0.000010 0.000010 0.000010 0.000010 0.000010 0.000010 0.000010 0.000010 0.000010 0.000010 0.000010 0.999780 0.000010 0.000010 0.000010 0.000010
0.000010 0.000010 0.000010 0.000010 0.000010 0.000010 0.000010 0.000010 0.000010 0.000010 0.000010 0.000010 0.000010 0.000010 0.000010 0.000010 0.000010 0.000010 0.999780 0.000010 0.000010 0.000010 0.000010
0.000010 0.000010 0.000010 0.000010 0.000010 0.000010 0.000010 0.000010 0.000010 0.000010 0.000010 0.000010 0.000010 0.000010 0.000010 0.000010 0.000010 0.000010 0.999780 0.000010 0.000010 0.000010 0.000010
0.000010 0.000010 0.000010 0.000010 0.000010 0.000010 0.000010 0.000010 0.000010 0.000010 0.000010 0.000010 0.000010 0.000010 0.000010 0.000010 0.000010 0.000010 0.999780 0.000010 0.000010 0.000010 0.000010
0.000010 0.000010 0.000010 0.000010 0.000010 0.000010 0.000010 0.000010 0.000010 0.000010 0.000010 0.000010 0.000010 0.000010 0.000010 0.000010 0.000010 0.000010 0.999780 0.000010 0.000010 0.000010 0.000010
0.000010 0.000010 0.000010 0.000010 0.000010 0.000010 0.000010 0.000010 0.000010 0.000011 0.000010 0.000010 0.000010 0.000010 0.000010 0.000010 0.000010 0.000010 0.999779 0.000010 0.000010 0.000010 0.000010
0.000010 0.000010 0.000010 0.000010 0.000010 0.000010 0.000010 0.000010 0.000010 0.000010 0.000010 0.000010 0.000010 0.000010 0.000010 0.000010 0.000010 0.000010 0.999780 0.000010 0.000010 0.000010 0.000010
0.000010 0.000010 0.000010 0.000010 0.000010 0.000010 0.000010 0.000010 0.000010 0.000010 0.000010 0.000010 0.000010 0.000010 0.000010 0.000010 0.000010 0.000010 0.999780 0.000010 0.000010 0.000010 0.000010
0.000010 0.000010 0.000010 0.000010 0.000010 0.000010 0.000010 0.000010 0.000010 0.000010 0.000010 0.000010 0.000010 0.000010 0.000010 0.000010 0.000010 0.000010 0.999778 0.000010 0.000010 0.000012 0.000010
0.013089 0.000010 0.000010 0.000010 0.018481 0.003207 0.397526 0.000010 0.000010 0.004244 0.000010 0.017163 0.000010 0.000010 0.000010 0.002995 0.004305 0.024049 0.514810 0.000010 0.000010 0.000010 0.000010
0.000010 0.000010 0.000010 0.000010 0.000010 0.000010 0.000010 0.000010 0.000010 0.000010 0.000010 0.000010 0.000010 0.000010 0.000010 0.000010 0.000010 0.000010 0.591796 0.000010 0.000010 0.407994 0.000010
0.000010 0.008944 0.000010 0.000010 0.000010 0.000010 0.000010 0.000010 0.000010 0.003642 0.000010 0.000010 0.000010 0.000010 0.013935 0.000010 0.000010 0.000010 0.421397 0.000010 0.133375 0.331112 0.087436
0.000010 0.000010 0.000010 0.000010 0.000010 0.000010 0.000010 0.000010 0.000010 0.000010 0.000010 0.000010 0.000010 0.000010 0.000010 0.000010 0.000010 0.000010 0.999780 0.000010 0.000010 0.000010 0.000010
0.000010 0.000010 0.000010 0.000010 0.000010 0.000010 0.000010 0.000010 0.000010 0.000010 0.000010 0.000010 0.000010 0.000010 0.000010 0.000010 0.000010 0.000010 0.999780 0.000010 0.000010 0.000010 0.000010
0.031778 0.000010 0.000010 0.000010 0.000010 0.002161 0.000010 0.011460 0.000010 0.000010 0.000010 0.000010 0.000010 0.000010 0.000010 0.000010 0.000010 0.000010 0.000010 0.000010 0.000010 0.842258 0.112162
0.000010 0.000010 0.000010 0.000010 0.000010 0.000010 0.000010 0.006830 0.000010 0.000010 0.000010 0.000010 0.000010 0.000010 0.000010 0.000010 0.000010 0.000010 0.000010 0.000010 0.000010 0.992960 0.000010
0.000010 0.000010 0.000010 0.000010 0.000010 0.000010 0.000010 0.010385 0.000010 0.000010 0.000010 0.000010 0.000010 0.000010 0.000010 0.000010 0.000010 0.000010 0.000010 0.000010 0.056822 0.821508 0.111094
0.000010 0.000010 0.000010 0.000010 0.000010 0.000010 0.000010 0.000010 0.000010 0.000010 0.000010 0.000010 0.000010 0.000010 0.000010 0.000010 0.000010 0.000010 0.000010 0.000010 0.000010 0.986873 0.012917
0.000010 0.000010 0.000010 0.000010 0.000010 0.000010 0.000010 0.009497 0.000010 0.000010 0.000010 0.000010 0.000010 0.000010 0.000010 0.000010 0.000010 0.000010 0.000013 0.000010 0.050387 0.894011 0.045912
0.000010 0.000010 0.000010 0.000010 0.000010 0.000010 0.000010 0.000010 0.000010 0.000010 0.000010 0.000010 0.000010 0.000010 0.000010 0.000010 0.000010 0.000010 0.000010 0.000010 0.000010 0.999780 0.000010
0.000010 0.000010 0.000010 0.000010 0.000010 0.000010 0.000010 0.007346 0.000010 0.000010 0.000010 0.000010 0.000010 0.000010 0.000010 0.000010 0.000010 0.000010 0.000010 0.000010 0.008750 0.965536 0.018178
0.000010 0.000010 0.000010 0.000010 0.000010 0.000010 0.000010 0.019931 0.000010 0.000010 0.000010 0.000010 0.000010 0.000010 0.000010 0.000010 0.000010 0.000010 0.000010 0.000010 0.030062 0.886212 0.063605
0.000010 0.000010 0.000010 0.000010 0.000010 0.000010 0.000010 0.020220 0.000010 0.000010 0.000010 0.000010 0.000010 0.000010 0.000010 0.000010 0.000010 0.000010 0.000010 0.000010 0.000010 0.979570 0.000010
0.000010 0.000010 0.000010 0.000010 0.000010 0.000010 0.000010 0.010996 0.000010 0.000010 0.000010 0.000010 0.000010 0.000010 0.000010 0.000010 0.000010 0.000010 0.000010 0.000010 0.019260 0.889202 0.080352
0.000010 0.000010 0.000010 0.000010 0.000010 0.000010 0.000010 0.000010 0.000010 0.000010 0.000010 0.000010 0.000010 0.000010 0.000010 0.000010 0.000010 0.000010 0.000010 0.000010 0.061926 0.822808 0.115066
0.000010 0.000010 0.000010 0.000010 0.000010 0.000010 0.000010 0.000018 0.000010 0.000010 0.000010 0.000010 0.000010 0.000010 0.000010 0.000010 0.000010 0.000010 0.000010 0.000010 0.000010 0.999772 0.000010
0.000010 0.000010 0.000010 0.000010 0.000010 0.000010 0.000010 0.013606 0.000010 0.000010 0.000010 0.000010 0.000010 0.000010 0.000010 0.000010 0.000010 0.000010 0.017162 0.000010 0.006094 0.962947 0.000010
0.000010 0.000010 0.000010 0.000010 0.000010 0.000010 0.000010 0.000010 0.000010 0.000010 0.000010 0.000010 0.000010 0.000010 0.000010 0.000010 0.000010 0.000010 0.040603 0.000010 0.000010 0.959187 0.000010
0.000010 0.000010 0.000010 0.000010 0.000010 0.000010 0.000010 0.000010 0.000010 0.000010 0.000010 0.000010 0.000010 0.000010 0.000010 0.000010 0.000010 0.000010 0.010565 0.000010 0.000010 0.989225 0.000010
0.000010 0.000010 0.000010 0.000010 0.000010 0.000010 0.000010 0.000010 0.000010 0.000010 0.000010 0.000010 0.000010 0.000010 0.000010 0.000010 0.000010 0.000010 0.012444 0.000010 0.000010 0.987346 0.000010
0.000010 0.000010 0.000010 0.000010 0.000010 0.000010 0.000010 0.000010 0.000010 0.000010 0.000010 0.000010 0.000010 0.000010 0.000010 0.000010 0.000010 0.000010 0.004710 0.000010 0.000010 0.995080 0.000010
0.000010 0.000010 0.000010 0.000010 0.000010 0.000010 0.000010 0.000010 0.000010 0.000010 0.000010 0.000010 0.000010 0.000010 0.000010 0.000010 0.000010 0.000010 0.000861 0.000010 0.000010 0.998929 0.000010
0.000010 0.000010 0.000010 0.000010 0.000010 0.007618 0.000010 0.000010 0.000010 0.000010 0.000010 0.000010 0.002372 0.000010 0.000010 0.000010 0.005402 0.000010 0.257083 0.000010 0.000010 0.727345 0.000010
0.000010 0.000010 0.000010 0.000010 0.000010 0.000763 0.000010 0.000010 0.000010 0.000010 0.000010 0.000010 0.001021 0.000010 0.000010 0.000010 0.009176 0.000010 0.248837 0.000010 0.000010 0.740024 0.000010
0.000010 0.000010 0.000010 0.000010 0.000010 0.000531 0.000010 0.000010 0.000010 0.000010 0.000010 0.000010 0.000010 0.000010 0.000010 0.000010 0.008992 0.000010 0.231588 0.000010 0.000010 0.758699 0.000010
0.000010 0.009531 0.000010 0.000010 0.000010 0.000010 0.000010 0.000010 0.000010 0.000010 0.000010 0.000010 0.000010 0.000010 0.000010 0.000010 0.000010 0.000010 0.236912 0.000010 0.000010 0.753357 0.000010
0.000010 0.000010 0.000010 0.000010 0.000010 0.001055 0.000010 0.000010 0.000010 0.000010 0.000010 0.000010 0.005151 0.000010 0.000010 0.000010 0.000010 0.000010 0.266753 0.000010 0.000010 0.726851 0.000010
0.000010 0.000010 0.000010 0.000010 0.000010 0.000706 0.000010 0.000010 0.000010 0.000010 0.000010 0.000010 0.001739 0.000010 0.000010 0.000010 0.000010 0.000010 0.251985 0.000010 0.000010 0.745381 0.000010
0.000010 0.000010 0.000010 0.000010 0.000010 0.000010 0.000010 0.000010 0.000010 0.000010 0.000010 0.000010 0.005671 0.000010 0.000010 0.000010 0.000010 0.000010 0.232432 0.000010 0.000010 0.761697 0.000010
0.000010 0.007490 0.000010 0.000010 0.000010 0.000010 0.000010 0.000010 0.000010 0.000010 0.000010 0.000010 0.001885 0.000010 0.000298 0.000010 0.003989 0.000010 0.196476 0.000010 0.081582 0.578365 0.129766
0.000010 0.000010 0.000010 0.002896 0.001790 0.000010 0.000010 0.021028 0.000010 0.000938 0.000010 0.000010 0.000010 0.000010 0.009112 0.000010 0.003239 0.000010 0.121724 0.000010 0.174698 0.445298 0.219147
0.000010 0.030551 0.000010 0.000010 0.000010 0.003720 0.000010 0.007172 0.000010 0.000233 0.000010 0.000010 0.000010 0.000010 0.001145 0.000643 0.000010 0.000010 0.174865 0.000010 0.045627 0.650668 0.085246
0.000010 0.012704 0.000010 0.000010 0.000010 0.000010 0.000010 0.002468 0.000236 0.018098 0.000010 0.000010 0.000010 0.000010 0.000010 0.000010 0.000010 0.000010 0.173363 0.000010 0.104876 0.568630 0.119474
0.000010 0.000010 0.000010 0.000010 0.000010 0.000010 0.000010 0.011999 0.000010 0.000010 0.000010 0.000010 0.000010 0.000010 0.000015 0.000010 0.000010 0.000010 0.182784 0.000010 0.022437 0.782585 0.000010
0.000010 0.000010 0.000010 0.000010 0.000010 0.000010 0.000010 0.011930 0.000010 0.000010 0.000010 0.000010 0.000010 0.000010 0.000010 0.000010 0.000010 0.000010 0.185319 0.000010 0.026854 0.775707 0.000010
0.000010 0.004745 0.000011 0.000010 0.000010 0.000010 0.000010 0.002635 0.000010 0.010231 0.000010 0.000641 0.000010 0.000010 0.000010 0.000010 0.004208 0.000583 0.160720 0.001823 0.045972 0.614543 0.153777
0.000010 0.023616 0.000010 0.000010 0.000010 0.000010 0.000017 0.003976 0.000010 0.004241 0.000010 0.000010 0.000010 0.000010 0.016739 0.000010 0.000010 0.000010 0.197849 0.000010 0.025643 0.641255 0.086524
0.000010 0.014481 0.000010 0.000010 0.001790 0.000010 0.000010 0.000010 0.000010 0.000758 0.000010 0.000010 0.000877 0.000010 0.000010 0.000010 0.000010 0.000010 0.173455 0.000010 0.072590 0.622790 0.113108
0.000010 0.000010 0.000010 0.000010 0.000010 0.000010 0.000010 0.025476 0.000010 0.000010 0.000010 0.000010 0.000010 0.000010 0.000010 0.000010 0.000010 0.000010 0.000010 0.000010 0.015043 0.031095 0.928196
0.000010 0.000010 0.000010 0.000010 0.000010 0.000010 0.000010 0.027027 0.000010 0.000010 0.000010 0.000010 0.000010 0.000010 0.000010 0.000010 0.000010 0.000010 0.000010 0.000010 0.051027 0.032629 0.889127
0.000010 0.000010 0.000010 0.000010 0.000010 0.000010 0.000010 0.035202 0.000010 0.000010 0.000010 0.000010 0.000010 0.000010 0.005893 0.000010 0.000010 0.000010 0.000010 0.000010 0.090400 0.076298 0.792028
0.007482 0.000010 0.071240 0.000010 0.000010 0.000010 0.003140 0.002938 0.006899 0.000010 0.000010 0.026839 0.000010 0.001667 0.000010 0.000010 0.006505 0.006280 0.004687 0.000010 0.000010 0.024708 0.837505
0.000010 0.000010 0.000010 0.000010 0.000010 0.000010 0.000010 0.019620 0.000010 0.000010 0.000010 0.000010 0.000010 0.000010 0.000010 0.000010 0.000010 0.000010 0.000010 0.000010 0.041300 0.000010 0.938880
0.000010 0.000010 0.000010 0.000010 0.000010 0.000010 0.000010 0.026061 0.000010 0.000010 0.000010 0.000010 0.000010 0.000010 0.006266 0.000010 0.000010 0.000010 0.000010 0.000010 0.107527 0.058915 0.801051
0.000010 0.001552 0.081344 0.001050 0.003314 0.000010 0.000010 0.005603 0.006531 0.005827 0.001871 0.000010 0.000010 0.000010 0.016289 0.005550 0.000010 0.000010 0.002160 0.002319 0.027501 0.031549 0.807459
0.006822 0.000010 0.071092 0.000010 0.000010 0.000010 0.003877 0.003024 0.007300 0.000010 0.000010 0.027661 0.000010 0.000010 0.000010 0.000010 0.006604 0.006920 0.004361 0.000010 0.000010 0.023736 0.838484
0.000010 0.000010 0.000010 0.000010 0.000010 0.000010 0.000010 0.008190 0.000010 0.000010 0.000010 0.000010 0.000010 0.000010 0.000010 0.000010 0.000010 0.000010 0.000010 0.000010 0.000010 0.017572 0.974037
0.000010 0.000010 0.000010 0.000010 0.000010 0.000010 0.000010 0.015971 0.000010 0.000010 0.000010 0.000010 0.000010 0.000010 0.002980 0.000010 0.000010 0.000010 0.003217 0.000010 0.049229 0.037104 0.891329
0.000010 0.000010 0.000010 0.000010 0.000010 0.000010 0.000010 0.014530 0.000010 0.000010 0.000010 0.000010 0.000020 0.000010 0.006530 0.000010 0.000010 0.000010 0.000010 0.000010 0.106009 0.054490 0.818252
0.000010 0.000010 0.000010 0.000010 0.000010 0.000010 0.000011 0.029770 0.000010 0.000010 0.000010 0.000010 0.000010 0.000010 0.000010 0.000010 0.000010 0.000010 0.000803 0.009895 0.080980 0.040446 0.837937
0.000010 0.000010 0.000010 0.000010 0.000010 0.000010 0.000010 0.032660 0.000010 0.000010 0.000010 0.000010 0.000014 0.000010 0.012874 0.000010 0.000012 0.000010 0.000010 0.000010 0.079706 0.036030 0.838543
0.000010 0.000010 0.000010 0.000010 0.000010 0.000010 0.000010 0.035666 0.000010 0.000010 0.000010 0.000010 0.000010 0.000010 0.007059 0.000010 0.000010 0.000010 0.000010 0.000010 0.116206 0.054359 0.786530
0.000011 0.016993 0.000010 0.000010 0.000010 0.000010 0.000010 0.030833 0.000010 0.000010 0.000010 0.000010 0.000010 0.000010 0.000010 0.000010 0.000010 0.000010 0.000010 0.000010 0.105580 0.037272 0.809142
0.000010 0.000010 0.000010 0.000010 0.000010 0.000010 0.000010 0.033712 0.000010 0.000010 0.000010 0.000010 0.000010 0.000010 0.001741 0.000010 0.000010 0.000010 0.000010 0.000010 0.114977 0.045283 0.804107
0.000010 0.000010 0.000010 0.000010 0.000010 0.000010 0.000010 0.034795 0.000010 0.000010 0.000010 0.000010 0.000010 0.000010 0.001421 0.000010 0.000010 0.000010 0.000010 0.000010 0.115207 0.044069 0.804328
0.000928 0.000010 0.010126 0.000010 0.000010 0.000010 0.000010 0.030280 0.000324 0.000012 0.000010 0.000010 0.000010 0.000010 0.013136 0.004059 0.000010 0.000010 0.000010 0.000010 0.108773 0.087226 0.745006
0.000010 0.000010 0.000010 0.000010 0.000010 0.000010 0.000010 0.007521 0.000010 0.000010 0.000010 0.000010 0.000010 0.000010 0.000010 0.000010 0.000010 0.000010 0.004474 0.002202 0.100122 0.060314 0.825197
0.000010 0.004781 0.000010 0.000010 0.000010 0.000010 0.000010 0.023697 0.000010 0.000010 0.000010 0.000010 0.000010 0.000010 0.000957 0.000010 0.000010 0.000010 0.000010 0.000010 0.068162 0.069708 0.832524
0.000010 0.023852 0.000010 0.000010 0.007699 0.000010 0.001491 0.018023 0.000010 0.015669 0.000010 0.000163 0.000010 0.000010 0.000010 0.000010 0.014938 0.000010 0.000010 0.000010 0.077012 0.116938 0.724087
0.000010 0.000010 0.000010 0.000010 0.000010 0.000010 0.000010 0.000010 0.000010 0.000010 0.000010 0.000010 0.000010 0.000010 0.000010 0.000010 0.000010 0.000010 0.000010 0.000010 0.000010 0.000010 0.999780
0.003772 0.008700 0.013763 0.013802 0.005313 0.000010 0.002818 0.016624 0.002624 0.014634 0.000010 0.000010 0.000010 0.000010 0.006707 0.001417 0.008975 0.000010 0.001844 0.014711 0.130558 0.078467 0.675210
0.000010 0.000010 0.000010 0.000010 0.000010 0.000010 0.000010 0.000010 0.000010 0.000010 0.000010 0.000010 0.000010 0.000010 0.000010 0.000010 0.000010 0.000010 0.000010 0.000010 0.000010 0.000010 0.999780
0.000010 0.000010 0.000010 0.000010 0.000010 0.000010 0.000010 0.000010 0.000010 0.000010 0.000010 0.000010 0.000010 0.000010 0.000010 0.000010 0.000010 0.000010 0.000010 0.000010 0.000010 0.000010 0.999780
0.000409 0.025613 0.008542 0.000010 0.001881 0.000010 0.000969 0.007332 0.000010 0.021762 0.000010 0.000018 0.002600 0.000010 0.000010 0.000010 0.011678 0.009525 0.000010 0.001061 0.125180 0.095037 0.688316
0.000010 0.000010 0.000010 0.000010 0.000010 0.000010 0.000010 0.000010 0.000010 0.000010 0.000010 0.000010 0.000010 0.000010 0.000010 0.000010 0.000010 0.000010 0.000010 0.000010 0.000010 0.000010 0.999780
0.002996 0.054723 0.020861 0.006244 0.000814 0.001617 0.000010 0.018465 0.000010 0.042990 0.000311 0.000010 0.000010 0.000010 0.019388 0.006945 0.026690 0.007343 0.002581 0.001003 0.056754 0.100418 0.629808
0.003807 0.011308 0.000010 0.021459 0.000010 0.005141 0.000010 0.016842 0.000010 0.044838 0.000010 0.008464 0.003608 0.000010 0.000010 0.011780 0.019778 0.000010 0.002852 0.012852 0.100015 0.092922 0.644253
0.005940 0.008038 0.001610 0.015025 0.003091 0.004480 0.002982 0.010020 0.003708 0.034248 0.000010 0.013118 0.000010 0.001209 0.000010 0.007225 0.025577 0.002899 0.002690 0.027398 0.137672 0.081960 0.611078
0.000010 0.000010 0.000010 0.000010 0.000010 0.000010 0.000010 0.999780 0.000010 0.000010 0.000010 0.000010 0.000010 0.000010 0.000010 0.000010 0.000010 0.000010 0.000010 0.000010 0.000010 0.000010 0.000010
0.000010 0.000010 0.000010 0.000010 0.000010 0.000010 0.000010 0.999774 0.000010 0.000010 0.000010 0.000010 0.000010 0.000010 0.000010 0.000010 0.000010 0.000010 0.000010 0.000010 0.000010 0.000016 0.000010
0.000010 0.000010 0.000010 0.000010 0.000010 0.000010 0.000010 0.999767 0.000010 0.000010 0.000010 0.000017 0.000010 0.000010 0.000010 0.000010 0.000016 0.000010 0.000010 0.000010 0.000010 0.000010 0.000010
0.000010 0.000010 0.000010 0.000010 0.000010 0.000010 0.000010 0.999780 0.000010 0.000010 0.000010 0.000010 0.000010 0.000010 0.000010 0.000010 0.000010 0.000010 0.000010 0.000010 0.000010 0.000010 0.000010
0.000010 0.000013 0.000010 0.000010 0.000010 0.000010 0.000011 0.999772 0.000010 0.000010 0.000010 0.000010 0.000014 0.000010 0.000010 0.000010 0.000010 0.000010 0.000010 0.000010 0.000010 0.000010 0.000010
0.000010 0.000010 0.000010 0.000010 0.000010 0.000010 0.000010 0.999780 0.000010 0.000010 0.000010 0.000010 0.000010 0.000010 0.000010 0.000010 0.000010 0.000010 0.000010 0.000010 0.000010 0.000010 0.000010
0.000010 0.000010 0.000010 0.000015 0.000010 0.000010 0.000010 0.999775 0.000010 0.000010 0.000010 0.000010 0.000010 0.000010 0.000010 0.000010 0.000010 0.000010 0.000010 0.000010 0.000010 0.000010 0.000010
0.000010 0.000010 0.000012 0.000010 0.000011 0.000010 0.000011 0.999773 0.000010 0.000010 0.000010 0.000010 0.000010 0.000010 0.000011 0.000010 0.000010 0.000010 0.000011 0.000010 0.000010 0.000010 0.000010
0.000010 0.000010 0.000010 0.000010 0.000010 0.000010 0.000010 0.212200 0.000010 0.000010 0.000010 0.000010 0.000010 0.000010 0.000010 0.000010 0.000010 0.000010 0.000010 0.000010 0.033665 0.000010 0.753936
0.000010 0.000010 0.000010 0.000010 0.000010 0.000010 0.000010 0.208033 0.000010 0.000010 0.000010 0.000010 0.000010 0.000010 0.000010 0.000010 0.000010 0.000010 0.000010 0.000010 0.056619 0.000010 0.735147
0.000010 0.000010 0.000010 0.000010 0.000010 0.000010 0.000010 0.045891 0.000010 0.000010 0.000010 0.000010 0.000010 0.000010 0.000010 0.000010 0.000010 0.000010 0.003917 0.000010 0.131743 0.067720 0.750549
0.000010 0.000010 0.000010 0.000010 0.000010 0.000010 0.000010 0.054822 0.000010 0.000010 0.000010 0.000010 0.000010 0.000010 0.000010 0.000010 0.000010 0.000010 0.000010 0.000010 0.086563 0.078851 0.779574
0.000010 0.000010 0.000010 0.000010 0.000010 0.000010 0.000010 0.027880 0.000010 0.000010 0.000010 0.000010 0.000010 0.000010 0.000010 0.000010 0.000010 0.000010 0.000010 0.000010 0.045335 0.000010 0.926585
0.000010 0.000010 0.000010 0.000010 0.000010 0.000010 0.000010 0.046704 0.000010 0.000010 0.000010 0.000010 0.000010 0.000010 0.000010 0.000010 0.000010 0.000010 0.000010 0.000010 0.052313 0.017905 0.882887
0.000010 0.000010 0.000010 0.000010 0.000010 0.000010 0.000010 0.041137 0.000010 0.000010 0.000010 0.000010 0.000010 0.000010 0.000010 0.000010 0.000010 0.000010 0.000010 0.000010 0.133030 0.066920 0.758723
0.000010 0.000010 0.000010 0.000010 0.000010 0.000010 0.000010 0.027949 0.000010 0.000010 0.000010 0.000010 0.000010 0.000010 0.000010 0.000010 0.000010 0.000010 0.000010 0.000010 0.045804 0.000010 0.926047
0.000010 0.000010 0.000010 0.000010 0.000010 0.000010 0.000010 0.025101 0.000010 0.000010 0.000010 0.000010 0.000010 0.000010 0.000010 0.000010 0.000010 0.000010 0.000010 0.000010 0.073664 0.014278 0.886766
0.000010 0.000010 0.000010 0.000010 0.000010 0.000010 0.000010 0.059803 0.000010 0.000010 0.000010 0.000010 0.000010 0.000010 0.000010 0.000010 0.000010 0.000011 0.000010 0.000010 0.092136 0.044867 0.803004
0.000010 0.000010 0.000010 0.000010 0.000010 0.000010 0.000010 0.016925 0.000010 0.000010 0.000010 0.000010 0.000010 0.000010 0.000010 0.000010 0.000010 0.000010 0.000010 0.000010 0.000010 0.000010 0.982865
0.000010 0.000010 0.000010 0.000010 0.000010 0.000010 0.000010 0.704605 0.000010 0.000010 0.000010 0.000010 0.000010 0.000010 0.000010 0.000010 0.000010 0.000010 0.000010 0.000010 0.000010 0.000010 0.295185
0.000010 0.000010 0.000010 0.000010 0.000010 0.000010 0.000010 0.024169 0.000010 0.000010 0.000010 0.000010 0.000010 0.000011 0.000010 0.000010 0.000010 0.000010 0.000010 0.000010 0.104130 0.021482 0.850028
0.000010 0.000010 0.000010 0.000010 0.000010 0.000010 0.000010 0.056348 0.000010 0.000010 0.000010 0.000010 0.000010 0.000010 0.000010 0.000010 0.000010 0.000010 0.000010 0.000010 0.004815 0.000010 0.938637
0.000010 0.000010 0.000010 0.000010 0.000010 0.000010 0.000010 0.046121 0.000010 0.000010 0.000010 0.000010 0.000011 0.000010 0.000010 0.000010 0.000010 0.000010 0.000010 0.000010 0.139436 0.025925 0.788326
0.000010 0.000010 0.000010 0.000010 0.000010 0.000010 0.000010 0.026956 0.000010 0.000010 0.000010 0.000010 0.000010 0.000010 0.000010 0.000010 0.000010 0.000010 0.000010 0.000010 0.028535 0.000010 0.944309
0.000010 0.000010 0.000010 0.000010 0.000010 0.000010 0.000010 0.043911 0.000010 0.000010 0.000010 0.000010 0.000010 0.000010 0.000010 0.000010 0.000010 0.000010 0.000010 0.000010 0.000010 0.000010 0.955879
0.000010 0.000010 0.000010 0.000010 0.000010 0.000010 0.000011 0.031049 0.000010 0.000010 0.000010 0.000010 0.000010 0.000010 0.000010 0.000010 0.000010 0.000010 0.000010 0.000010 0.048361 0.000010 0.920389
0.000010 0.000010 0.000010 0.000010 0.000010 0.000010 0.000010 0.014560 0.000010 0.000010 0.000010 0.000010 0.000010 0.000011 0.000010 0.000010 0.000010 0.000010 0.000010 0.000010 0.078779 0.035928 0.870542
0.000010 0.000010 0.000010 0.000010 0.000010 0.000010 0.000010 0.041157 0.000010 0.000010 0.000010 0.000010 0.000010 0.000010 0.000010 0.000010 0.000010 0.000010 0.000010 0.000010 0.006953 0.000010 0.951690
0.000010 0.000011 0.000010 0.000010 0.000010 0.000010 0.000010 0.024201 0.000010 0.000010 0.000010 0.000010 0.000010 0.000010 0.000010 0.000010 0.000010 0.000010 0.000010 0.000010 0.011217 0.000010 0.964381
0.000010 0.000010 0.000010 0.000010 0.000010 0.000010 0.000010 0.030960 0.000010 0.000010 0.000010 0.000010 0.000010 0.000010 0.000010 0.000010 0.000010 0.000010 0.000010 0.000010 0.110403 0.034180 0.824268
0.006755 0.019727 0.000010 0.012533 0.000010 0.000010 0.000010 0.026829 0.000013 0.000010 0.000010 0.004144 0.000010 0.000289 0.000010 0.000010 0.000411 0.004735 0.001951 0.000010 0.079450 0.026515 0.816548
0.000010 0.013568 0.000010 0.000010 0.000010 0.000010 0.000010 0.046912 0.000010 0.000010 0.000010 0.000010 0.000010 0.000010 0.000010 0.000010 0.000010 0.000010 0.001659 0.000010 0.136767 0.032706 0.768218
0.000010 0.000010 0.000010 0.000010 0.000010 0.000010 0.000010 0.034616 0.000010 0.000010 0.000010 0.000010 0.000010 0.000010 0.000010 0.000010 0.000010 0.000010 0.000010 0.000010 0.097255 0.066807 0.801131
0.000010 0.000010 0.000010 0.000010 0.000010 0.000010 0.000010 0.016012 0.000010 0.000010 0.000010 0.000010 0.000010 0.000012 0.000010 0.000010 0.000010 0.000010 0.000010 0.000010 0.101065 0.054392 0.828338
0.000010 0.000010 0.000010 0.000010 0.000010 0.000010 0.000010 0.007711 0.000010 0.000010 0.000010 0.000010 0.000010 0.000010 0.000010 0.000010 0.000010 0.000010 0.000113 0.000010 0.098457 0.039767 0.853772
0.000010 0.000545 0.000010 0.000010 0.000010 0.000010 0.000010 0.023332 0.000010 0.000010 0.000010 0.000010 0.000010 0.000010 0.005133 0.000010 0.000010 0.000010 0.000010 0.000010 0.126485 0.065171 0.779165
0.000010 0.002892 0.000010 0.000010 0.000010 0.000010 0.000010 0.013620 0.000010 0.000010 0.000010 0.000010 0.000010 0.000010 0.001547 0.000010 0.000010 0.000010 0.000010 0.000010 0.142549 0.081107 0.758115
0.000010 0.000010 0.000010 0.000010 0.000010 0.000010 0.000010 0.026540 0.000010 0.000010 0.000010 0.000010 0.000010 0.000010 0.000010 0.000010 0.000010 0.000010 0.000010 0.000010 0.107752 0.048526 0.816992
0.000010 0.000010 0.000010 0.000010 0.000010 0.000010 0.000010 0.026246 0.000010 0.000010 0.000010 0.000010 0.000010 0.000010 0.008711 0.000010 0.000010 0.000010 0.000010 0.000010 0.105051 0.041894 0.817918
0.000010 0.003941 0.000010 0.000010 0.000010 0.000010 0.000010 0.039097 0.000010 0.000010 0.000010 0.000010 0.000010 0.000010 0.005650 0.000010 0.001540 0.000010 0.000010 0.000010 0.143126 0.039313 0.767172
0.000010 0.062276 0.000010 0.000010 0.000010 0.312387 0.000010 0.000010 0.000010 0.000010 0.000010 0.000010 0.625137 0.000010 0.000010 0.000010 0.000010 0.000010 0.000010 0.000010 0.000010 0.000010 0.000010
0.000010 0.072272 0.000010 0.000010 0.000010 0.312030 0.000010 0.000010 0.000010 0.000010 0.000010 0.000010 0.615497 0.000010 0.000010 0.000010 0.000010 0.000010 0.000010 0.000010 0.000010 0.000010 0.000010
0.000010 0.045517 0.000010 0.000010 0.000010 0.313833 0.000010 0.000010 0.000010 0.000010 0.000010 0.000010 0.640450 0.000010 0.000010 0.000010 0.000010 0.000010 0.000010 0.000010 0.000010 0.000010 0.000010
0.000010 0.075585 0.000010 0.000010 0.000010 0.308114 0.000010 0.000010 0.000010 0.000010 0.000010 0.000010 0.616101 0.000010 0.000010 0.000010 0.000010 0.000010 0.000010 0.000010 0.000010 0.000010 0.000010
0.000010 0.040041 0.000010 0.000010 0.000010 0.322512 0.000010 0.000010 0.000010 0.000010 0.000010 0.000010 0.637241 0.000010 0.000016 0.000010 0.000010 0.000010 0.000010 0.000010 0.000010 0.000010 0.000010
0.000010 0.035254 0.000010 0.000010 0.000010 0.308077 0.000010 0.000010 0.000010 0.000010 0.000010 0.000010 0.656463 0.000010 0.000016 0.000010 0.000010 0.000010 0.000010 0.000010 0.000010 0.000010 0.000010
0.000010 0.034247 0.000010 0.000010 0.000010 0.315016 0.000010 0.001260 0.000010 0.000010 0.000010 0.000010 0.649282 0.000010 0.000016 0.000010 0.000010 0.000010 0.000010 0.000010 0.000010 0.000010 0.000010
0.000010 0.075340 0.000010 0.000010 0.000010 0.301003 0.000010 0.000010 0.000010 0.000010 0.000010 0.000010 0.620696 0.000010 0.002771 0.000010 0.000010 0.000010 0.000010 0.000010 0.000010 0.000010 0.000010
0.000010 0.092061 0.000010 0.000010 0.000010 0.324032 0.000010 0.000010 0.000010 0.000010 0.000010 0.000010 0.583633 0.000010 0.000010 0.000010 0.000084 0.000010 0.000010 0.000010 0.000010 0.000010 0.000010
0.000010 0.086756 0.000010 0.000010 0.000010 0.311004 0.000010 0.000010 0.000010 0.000010 0.000010 0.000010 0.602039 0.000010 0.000010 0.000010 0.000010 0.000010 0.000010 0.000010 0.000011 0.000010 0.000010
0.000010 0.046910 0.000010 0.000010 0.000010 0.322870 0.000010 0.000010 0.000010 0.000010 0.000010 0.000010 0.630020 0.000010 0.000010 0.000010 0.000010 0.000010 0.000010 0.000010 0.000010 0.000010 0.000010
0.000010 0.050173 0.000010 0.000010 0.000010 0.297163 0.000010 0.000010 0.000010 0.000010 0.000010 0.000010 0.651454 0.000010 0.000213 0.000010 0.000010 0.000817 0.000010 0.000010 0.000010 0.000010 0.000010
0.000010 0.061697 0.000010 0.000010 0.000010 0.323290 0.000010 0.000062 0.000010 0.000010 0.000010 0.000010 0.614761 0.000010 0.000010 0.000010 0.000010 0.000010 0.000010 0.000010 0.000010 0.000010 0.000010
0.000010 0.039795 0.000010 0.000010 0.000010 0.301636 0.000010 0.000010 0.000010 0.000010 0.000010 0.000010 0.658369 0.000010 0.000010 0.000010 0.000010 0.000010 0.000010 0.000010 0.000010 0.000010 0.000010
0.000010 0.085549 0.000010 0.000010 0.000010 0.302425 0.000010 0.000010 0.000010 0.000010 0.000010 0.000010 0.611826 0.000010 0.000010 0.000010 0.000010 0.000010 0.000010 0.000010 0.000010 0.000010 0.000010
0.000010 0.033606 0.000010 0.000010 0.000010 0.327962 0.000010 0.000010 0.000010 0.000013 0.000010 0.000010 0.638229 0.000010 0.000010 0.000010 0.000010 0.000010 0.000010 0.000011 0.000010 0.000010 0.000010
0.000010 0.046241 0.000010 0.000010 0.000010 0.342015 0.000010 0.000010 0.000010 0.000010 0.000010 0.000010 0.611542 0.000010 0.000010 0.000010 0.000010 0.000010 0.000012 0.000010 0.000010 0.000010 0.000010
0.000010 0.058025 0.000010 0.000010 0.000010 0.298739 0.000010 0.000010 0.000010 0.000010 0.000010 0.000010 0.643036 0.000010 0.000010 0.000010 0.000010 0.000010 0.000010 0.000010 0.000010 0.000010 0.000010
0.000010 0.034605 0.000010 0.000010 0.000010 0.325343 0.000010 0.000010 0.000010 0.000010 0.000010 0.000010 0.639852 0.000010 0.000010 0.000010 0.000010 0.000010 0.000010 0.000010 0.000010 0.000010 0.000010
0.000010 0.048593 0.000010 0.000010 0.000010 0.334591 0.000011 0.000010 0.000010 0.000010 0.000010 0.000010 0.616613 0.000010 0.000010 0.000012 0.000010 0.000010 0.000010 0.000010 0.000010 0.000010 0.000010
0.000010 0.000010 0.000010 0.000010 0.000010 0.000010 0.000010 0.006365 0.000010 0.000010 0.000010 0.000010 0.968333 0.000010 0.013749 0.000010 0.000010 0.000010 0.000010 0.000010 0.000010 0.000010 0.011363
0.000010 0.000010 0.000010 0.000010 0.000010 0.000010 0.000010 0.019802 0.000010 0.000010 0.000010 0.000010 0.904424 0.000010 0.000342 0.000010 0.000010 0.000010 0.000010 0.000010 0.000010 0.000010 0.075242
0.000010 0.000010 0.000010 0.000010 0.000010 0.000010 0.000010 0.017967 0.000010 0.000010 0.000010 0.000010 0.979664 0.000010 0.000010 0.000010 0.000010 0.000010 0.000010 0.000010 0.000010 0.000010 0.002169
0.000010 0.000010 0.000010 0.000010 0.000010 0.036454 0.000010 0.017624 0.000010 0.000010 0.000010 0.000010 0.902076 0.000010 0.000010 0.000010 0.000010 0.000010 0.000010 0.000010 0.000010 0.000010 0.043656
0.000010 0.000010 0.000010 0.000010 0.000010 0.000010 0.000010 0.020481 0.000010 0.000010 0.000010 0.000010 0.912074 0.000010 0.000010 0.000010 0.000010 0.000010 0.000010 0.000010 0.004780 0.000010 0.062475
0.000010 0.000010 0.000010 0.000010 0.000010 0.000010 0.000010 0.011885 0.000011 0.000010 0.000010 0.000010 0.987902 0.000010 0.000011 0.000010 0.000012 0.000010 0.000010 0.000010 0.000010 0.000010 0.000010
0.000010 0.000010 0.000010 0.000010 0.000010 0.000010 0.000010 0.026817 0.000010 0.000010 0.000010 0.000010 0.895044 0.000010 0.007237 0.000010 0.000010 0.000010 0.000010 0.000010 0.000010 0.000010 0.070713
0.000010 0.000010 0.000010 0.000010 0.000010 0.000010 0.000010 0.012631 0.000010 0.000010 0.000010 0.000010 0.943834 0.000010 0.000010 0.000010 0.000010 0.000010 0.000010 0.000010 0.000010 0.000010 0.043335
0.000010 0.000010 0.000010 0.000010 0.000010 0.000010 0.000010 0.023427 0.000010 0.000010 0.000010 0.000010 0.907971 0.000010 0.017199 0.000010 0.000010 0.000010 0.000010 0.000010 0.000010 0.000010 0.051213
0.000010 0.000010 0.000011 0.000010 0.000010 0.034036 0.000010 0.027306 0.000010 0.000010 0.000010 0.000010 0.897630 0.000010 0.000010 0.000010 0.000010 0.000010 0.000010 0.000010 0.004845 0.000010 0.036002
0.000010 0.000010 0.000010 0.000010 0.000010 0.023677 0.000010 0.019988 0.000010 0.000010 0.000010 0.000010 0.929728 0.000010 0.000010 0.000010 0.000010 0.000010 0.000010 0.000010 0.000010 0.000010 0.026418
0.000010 0.049462 0.000010 0.000010 0.000010 0.007553 0.000010 0.032215 0.000010 0.000010 0.000010 0.000010 0.798280 0.000010 0.002767 0.000010 0.000010 0.000010 0.000010 0.000010 0.021896 0.000010 0.087668
0.000010 0.000010 0.000010 0.000010 0.000010 0.000010 0.000010 0.022215 0.000010 0.000010 0.000010 0.000010 0.906954 0.000010 0.000010 0.000010 0.000010 0.000010 0.000010 0.000010 0.018455 0.000010 0.052186
0.000010 0.036252 0.000010 0.000010 0.000010 0.032899 0.000010 0.016804 0.000010 0.000010 0.000010 0.000010 0.820424 0.000010 0.009248 0.000010 0.000010 0.000010 0.000010 0.000010 0.017486 0.003480 0.063258
0.000010 0.000010 0.000010 0.000010 0.000010 0.000010 0.000010 0.016110 0.000010 0.000010 0.000010 0.000010 0.922564 0.000010 0.000010 0.000010 0.000010 0.000010 0.000010 0.000010 0.017861 0.000010 0.043275
0.000010 0.000010 0.000010 0.000010 0.000010 0.000010 0.000011 0.035239 0.000010 0.000010 0.000010 0.000010 0.901539 0.000010 0.000010 0.000010 0.000010 0.000010 0.000010 0.000010 0.007689 0.000010 0.055342
0.000010 0.000010 0.000010 0.000010 0.000010 0.000010 0.000010 0.020238 0.000010 0.000010 0.000010 0.000010 0.966246 0.000010 0.000010 0.000010 0.000010 0.000010 0.000010 0.000010 0.000010 0.000010 0.013317
0.011120 0.000010 0.000010 0.308449 0.000010 0.105342 0.209559 0.000010 0.000010 0.038386 0.000010 0.003133 0.273252 0.000010 0.007771 0.016529 0.026330 0.000010 0.000010 0.000010 0.000010 0.000010 0.000010
0.000612 0.000328 0.000010 0.308336 0.000010 0.080177 0.308729 0.000010 0.000010 0.047647 0.000010 0.000010 0.246206 0.000010 0.000010 0.000010 0.007815 0.000010 0.000010 0.000010 0.000010 0.000010 0.000010
0.000010 0.000010 0.000010 0.375884 0.000010 0.081151 0.265979 0.000010 0.000010 0.010309 0.000010 0.000010 0.257763 0.000010 0.000010 0.000010 0.008745 0.000010 0.000010 0.000010 0.000010 0.000010 0.000010
0.000010 0.000010 0.000010 0.402460 0.000010 0.079093 0.275746 0.000010 0.000010 0.000010 0.000010 0.000010 0.239367 0.000010 0.000010 0.000010 0.003154 0.000010 0.000010 0.000010 0.000010 0.000010 0.000010
0.000649 0.002380 0.000010 0.323504 0.000010 0.102135 0.280794 0.000010 0.000010 0.045962 0.000010 0.000010 0.228024 0.000010 0.000010 0.000010 0.016401 0.000010 0.000010 0.000010 0.000010 0.000010 0.000010
0.000010 0.000010 0.000010 0.256028 0.032366 0.072279 0.360037 0.000010 0.000010 0.037657 0.000010 0.012733 0.208558 0.000010 0.000010 0.012894 0.007308 0.000010 0.000010 0.000010 0.000010 0.000010 0.000010
0.000010 0.000010 0.000010 0.272721 0.075864 0.069674 0.365411 0.000010 0.000010 0.025570 0.000010 0.010429 0.153078 0.000010 0.000010 0.023922 0.000010 0.003193 0.000010 0.000010 0.000010 0.000010 0.000010
0.000010 0.000010 0.000010 0.369874 0.000010 0.084930 0.305550 0.000010 0.000010 0.000010 0.000010 0.000010 0.230585 0.000010 0.000010 0.000010 0.008881 0.000010 0.000010 0.000010 0.000010 0.000010 0.000010
0.000010 0.000010 0.000010 0.387154 0.000010 0.093752 0.274128 0.000010 0.000010 0.021508 0.000010 0.000010 0.223069 0.000010 0.000010 0.000010 0.000220 0.000010 0.000010 0.000010 0.000010 0.000010 0.000010
0.000010 0.000013 0.000010 0.381541 0.000010 0.088454 0.265886 0.000010 0.000010 0.004480 0.000010 0.000010 0.244734 0.000010 0.000010 0.000010 0.014732 0.000010 0.000010 0.000010 0.000010 0.000010 0.000010
0.008554 0.000010 0.000010 0.316370 0.000010 0.110754 0.214771 0.000010 0.000010 0.032343 0.000010 0.024978 0.267147 0.000010 0.000010 0.000010 0.024934 0.000010 0.000010 0.000010 0.000010 0.000010 0.000010
0.000010 0.000010 0.000010 0.338871 0.000010 0.074365 0.341749 0.000010 0.000010 0.014297 0.000010 0.000010 0.205205 0.000010 0.000010 0.009767 0.002880 0.012715 0.000010 0.000010 0.000010 0.000010 0.000010
0.000010 0.000010 0.000010 0.346731 0.000010 0.078954 0.302070 0.000010 0.000010 0.008006 0.000010 0.000010 0.246179 0.000010 0.000010 0.000010 0.017890 0.000010 0.000010 0.000010 0.000010 0.000010 0.000010
0.000010 0.000010 0.000010 0.350705 0.000010 0.082816 0.339312 0.000010 0.000010 0.000010 0.000010 0.000010 0.219887 0.000010 0.000010 0.000010 0.007100 0.000010 0.000010 0.000010 0.000010 0.000010 0.000010
0.002881 0.000013 0.000010 0.263459 0.022765 0.058006 0.374049 0.000010 0.000010 0.034177 0.000010 0.000010 0.202823 0.000010 0.000010 0.027416 0.014281 0.000010 0.000010 0.000010 0.000010 0.000010 0.000010
0.008050 0.000010 0.000010 0.304897 0.004410 0.062351 0.373546 0.000010 0.000010 0.033848 0.000010 0.000395 0.192050 0.000010 0.000010 0.002281 0.004759 0.013293 0.000010 0.000010 0.000010 0.000010 0.000010
0.001735 0.000010 0.000010 0.375235 0.000010 0.088831 0.264212 0.000010 0.000010 0.000010 0.000010 0.000010 0.252329 0.000010 0.000010 0.000010 0.017489 0.000010 0.000010 0.000010 0.000010 0.000010 0.000010
0.000010 0.000010 0.000010 0.402030 0.000010 0.094930 0.239895 0.000010 0.000010 0.000010 0.000010 0.000010 0.256147 0.000010 0.000010 0.000010 0.006817 0.000010 0.000010 0.000010 0.000010 0.000010 0.000010
0.006513 0.000010 0.000010 0.281430 0.020437 0.088098 0.276473 0.000010 0.000010 0.019664 0.000010 0.000010 0.268524 0.000010 0.000010 0.033774 0.004945 0.000010 0.000010 0.000010 0.000010 0.000010 0.000010
0.006582 0.000010 0.007989 0.015305 0.722920 0.000010 0.171148 0.000010 0.007422 0.000010 0.000010 0.000010 0.003598 0.000010 0.000010 0.056513 0.003461 0.004933 0.000010 0.000010 0.000010 0.000010 0.000010
0.000010 0.000010 0.000010 0.000010 0.808563 0.000010 0.141792 0.000010 0.000010 0.007449 0.000010 0.000078 0.013942 0.000010 0.000010 0.018024 0.009783 0.000010 0.000219 0.000010 0.000010 0.000010 0.000010
0.007898 0.000010 0.018472 0.006745 0.737732 0.000010 0.178536 0.000010 0.009759 0.000018 0.000010 0.004018 0.000010 0.001494 0.000010 0.020660 0.011761 0.002799 0.000010 0.000010 0.000010 0.000010 0.000010
0.015336 0.000010 0.000010 0.000010 0.734797 0.015468 0.177668 0.000010 0.000010 0.000010 0.000010 0.002365 0.000010 0.000010 0.000010 0.039777 0.000010 0.014429 0.000010 0.000010 0.000010 0.000010 0.000010
0.002861 0.000010 0.000010 0.000010 0.817099 0.006383 0.135699 0.000010 0.000010 0.004903 0.000010 0.000010 0.000010 0.000010 0.000010 0.028337 0.000010 0.004559 0.000010 0.000010 0.000010 0.000010 0.000010
0.000010 0.000010 0.000010 0.000010 0.840260 0.000010 0.123539 0.000010 0.000010 0.000010 0.000010 0.000010 0.000010 0.000010 0.000010 0.036001 0.000010 0.000010 0.000010 0.000010 0.000010 0.000010 0.000010
0.000603 0.000010 0.000010 0.000010 0.833827 0.000010 0.144428 0.000010 0.000010 0.000010 0.000010 0.000010 0.000010 0.000010 0.000010 0.020952 0.000010 0.000010 0.000010 0.000010 0.000010 0.000010 0.000010
0.011142 0.000010 0.000010 0.000010 0.829526 0.000010 0.114044 0.000010 0.000010 0.002054 0.000010 0.000010 0.003174 0.000010 0.000010 0.039891 0.000010 0.000010 0.000010 0.000010 0.000010 0.000010 0.000010
0.018952 0.000010 0.000010 0.000010 0.783378 0.000010 0.151448 0.000010 0.000010 0.000010 0.000010 0.000010 0.000010 0.000010 0.002590 0.043452 0.000010 0.000010 0.000010 0.000010 0.000010 0.000010 0.000010
0.008122 0.000010 0.000010 0.000013 0.813814 0.004977 0.152364 0.000010 0.000010 0.000010 0.000010 0.000010 0.000728 0.000010 0.000010 0.019822 0.000010 0.000010 0.000010 0.000010 0.000010 0.000010 0.000010
0.002081 0.000010 0.002630 0.016716 0.747197 0.000010 0.150338 0.000010 0.000010 0.000010 0.000010 0.000010 0.000010 0.000725 0.000010 0.055050 0.018365 0.006759 0.000010 0.000010 0.000010 0.000010 0.000010
0.009232 0.000010 0.000010 0.000010 0.750193 0.014950 0.172953 0.000010 0.003736 0.000544 0.000010 0.000010 0.000010 0.000010 0.000010 0.032101 0.006569 0.009583 0.000010 0.000010 0.000010 0.000010 0.000010
0.000010 0.000010 0.000010 0.000010 0.853852 0.000010 0.109557 0.000010 0.003274 0.000010 0.000010 0.000010 0.001442 0.000010 0.000010 0.031695 0.000010 0.000010 0.000010 0.000010 0.000010 0.000010 0.000010
0.003283 0.000010 0.000010 0.000010 0.831853 0.000010 0.136415 0.000010 0.000010 0.000010 0.000010 0.000010 0.000010 0.000010 0.000010 0.027530 0.000010 0.000739 0.000010 0.000010 0.000010 0.000010 0.000010
0.000010 0.000010 0.000010 0.019519 0.761507 0.000010 0.180965 0.000010 0.010137 0.000010 0.000010 0.000010 0.004317 0.000010 0.000010 0.023386 0.000010 0.000010 0.000010 0.000010 0.000010 0.000010 0.000010
0.003808 0.000010 0.000010 0.005414 0.747147 0.000010 0.174508 0.000010 0.009244 0.009671 0.000010 0.000010 0.000010 0.000010 0.000010 0.041997 0.003522 0.000010 0.004549 0.000010 0.000010 0.000010 0.000010
0.008900 0.000010 0.000010 0.000010 0.797192 0.000010 0.129586 0.000010 0.004864 0.000010 0.000010 0.000010 0.013736 0.000010 0.001673 0.020859 0.000010 0.023040 0.000010 0.000010 0.000010 0.000010 0.000010
0.018806 0.000010 0.000010 0.007737 0.798617 0.000010 0.165786 0.000010 0.000667 0.004856 0.000010 0.000010 0.000010 0.000010 0.000010 0.000010 0.003369 0.000010 0.000010 0.000010 0.000010 0.000010 0.000010
0.000010 0.000013 0.000010 0.012496 0.736323 0.008258 0.180148 0.000010 0.012848 0.014408 0.000010 0.000010 0.000010 0.000010 0.000010 0.030011 0.005354 0.000010 0.000010 0.000010 0.000010 0.000010 0.000010
0.005772 0.000010 0.000010 0.009648 0.793783 0.000640 0.160120 0.000010 0.001288 0.000010 0.000010 0.000010 0.000010 0.000010 0.000010 0.028589 0.000010 0.000010 0.000010 0.000010 0.000010 0.000010 0.000010
0.000010 0.043834 0.000010 0.000010 0.000010 0.284781 0.000010 0.005498 0.000010 0.000010 0.000010 0.000010 0.657566 0.000010 0.000010 0.000010 0.000010 0.000010 0.000010 0.002654 0.000010 0.004654 0.000852
0.000010 0.000010 0.000010 0.000010 0.000010 0.270099 0.000010 0.000010 0.000010 0.000010 0.000010 0.000010 0.729691 0.000010 0.000010 0.000010 0.000010 0.000010 0.000010 0.000010 0.000010 0.000010 0.000010
0.000010 0.000010 0.000010 0.000010 0.000010 0.252035 0.000010 0.000010 0.000010 0.000010 0.000010 0.000010 0.747755 0.000010 0.000010 0.000010 0.000010 0.000010 0.000010 0.000010 0.000010 0.000010 0.000010
0.000010 0.000010 0.000010 0.000010 0.000010 0.291341 0.000010 0.000010 0.000010 0.000010 0.000010 0.000010 0.708449 0.000010 0.000010 0.000010 0.000010 0.000010 0.000010 0.000010 0.000010 0.000010 0.000010
0.000010 0.021906 0.000010 0.000010 0.000010 0.291694 0.000010 0.000010 0.000010 0.000010 0.000010 0.000010 0.686199 0.000010 0.000010 0.000010 0.000010 0.000010 0.000010 0.000010 0.000010 0.000010 0.000010
0.000010 0.000010 0.000010 0.000010 0.000010 0.281966 0.000010 0.000010 0.000010 0.000010 0.000010 0.000010 0.717824 0.000010 0.000010 0.000010 0.000010 0.000010 0.000010 0.000010 0.000010 0.000010 0.000010
0.000010 0.000010 0.000010 0.000010 0.000010 0.295258 0.000010 0.000010 0.000010 0.000010 0.000010 0.000010 0.704532 0.000010 0.000010 0.000010 0.000010 0.000010 0.000010 0.000010 0.000010 0.000010 0.000010
0.000010 0.022096 0.000010 0.000010 0.000010 0.239043 0.000010 0.002870 0.000010 0.000010 0.000010 0.000010 0.697437 0.000010 0.005717 0.000010 0.000010 0.000010 0.001934 0.000010 0.000010 0.000010 0.030743
0.000010 0.000010 0.000010 0.000010 0.000010 0.300467 0.000010 0.000010 0.000010 0.000010 0.000010 0.000010 0.699323 0.000010 0.000010 0.000010 0.000010 0.000010 0.000010 0.000010 0.000010 0.000010 0.000010
0.000010 0.000010 0.000010 0.000010 0.000010 0.302568 0.000010 0.000010 0.000010 0.000010 0.000010 0.000010 0.697222 0.000010 0.000010 0.000010 0.000010 0.000010 0.000010 0.000010 0.000010 0.000010 0.000010
0.000010 0.000010 0.000010 0.000010 0.000010 0.276085 0.000010 0.000010 0.000010 0.000010 0.000010 0.000010 0.723705 0.000010 0.000010 0.000010 0.000010 0.000010 0.000010 0.000010 0.000010 0.000010 0.000010
0.000010 0.000010 0.000010 0.000010 0.000010 0.282954 0.000010 0.000010 0.000010 0.000010 0.000010 0.000010 0.716836 0.000010 0.000010 0.000010 0.000010 0.000010 0.000010 0.000010 0.000010 0.000010 0.000010
0.000010 0.000016 0.000010 0.000010 0.000010 0.268389 0.000010 0.000010 0.000010 0.000010 0.000010 0.000010 0.731395 0.000010 0.000010 0.000010 0.000010 0.000010 0.000010 0.000010 0.000010 0.000010 0.000010
0.000010 0.000010 0.000010 0.000010 0.000010 0.287959 0.000010 0.000010 0.000010 0.000010 0.000010 0.000010 0.711831 0.000010 0.000010 0.000010 0.000010 0.000010 0.000010 0.000010 0.000010 0.000010 0.000010
0.000010 0.000010 0.000010 0.000010 0.000010 0.270136 0.000010 0.000010 0.000010 0.000010 0.000010 0.000010 0.729653 0.000010 0.000011 0.000010 0.000010 0.000010 0.000010 0.000010 0.000010 0.000010 0.000010
0.000010 0.000010 0.000010 0.000010 0.000010 0.264027 0.000010 0.000010 0.000010 0.000010 0.000010 0.000010 0.735763 0.000010 0.000010 0.000010 0.000010 0.000010 0.000010 0.000010 0.000010 0.000010 0.000010
0.000010 0.000010 0.000010 0.000010 0.000010 0.255133 0.000010 0.000010 0.000010 0.000010 0.000010 0.000010 0.744657 0.000010 0.000010 0.000010 0.000010 0.000010 0.000010 0.000010 0.000010 0.000010 0.000010
0.000010 0.000018 0.000010 0.000010 0.000010 0.268548 0.000010 0.000010 0.000010 0.000010 0.000010 0.000010 0.731234 0.000010 0.000010 0.000010 0.000010 0.000010 0.000010 0.000010 0.000010 0.000010 0.000010
0.000010 0.039686 0.000010 0.000010 0.000010 0.174818 0.000010 0.000018 0.000010 0.000010 0.000010 0.000010 0.782549 0.000010 0.000010 0.000010 0.000010 0.000010 0.000010 0.000010 0.000010 0.000010 0.002749
0.000010 0.000010 0.000010 0.000010 0.000010 0.291313 0.000010 0.000010 0.000010 0.000010 0.000010 0.000010 0.708477 0.000010 0.000010 0.000010 0.000010 0.000010 0.000010 0.000010 0.000010 0.000010 0.000010
0.000010 0.000010 0.000010 0.000010 0.000010 0.000010 0.000010 0.000010 0.000010 0.000010 0.000010 0.000010 0.000010 0.000010 0.999780 0.000010 0.000010 0.000010 0.000010 0.000010 0.000010 0.000010 0.000010
0.000010 0.000010 0.000010 0.000010 0.000010 0.000010 0.000010 0.000010 0.000010 0.000010 0.000010 0.000010 0.000010 0.000010 0.999780 0.000010 0.000010 0.000010 0.000010 0.000010 0.000010 0.000010 0.000010
0.000010 0.000010 0.000010 0.000010 0.000010 0.000010 0.000010 0.000010 0.000010 0.000010 0.000010 0.000010 0.000010 0.000010 0.999780 0.000010 0.000010 0.000010 0.000010 0.000010 0.000010 0.000010 0.000010
0.000010 0.000010 0.000010 0.000010 0.000010 0.000010 0.000010 0.000010 0.000010 0.000010 0.000010 0.000010 0.000010 0.000010 0.999780 0.000010 0.000010 0.000010 0.000010 0.000010 0.000010 0.000010 0.000010
0.000010 0.000010 0.000010 0.000010 0.000010 0.000010 0.000010 0.000010 0.000010 0.000010 0.000010 0.000010 0.000010 0.000010 0.999780 0.000010 0.000010 0.000010 0.000010 0.000010 0.000010 0.000010 0.000010
0.000010 0.030759 0.000010 0.000010 0.000010 0.012639 0.034703 0.000010 0.000010 0.010539 0.000010 0.000010 0.032920 0.000010 0.859940 0.000010 0.000010 0.000010 0.000010 0.018341 0.000010 0.000010 0.000010
0.000010 0.000010 0.000010 0.000010 0.000010 0.000010 0.000010 0.000010 0.000010 0.000010 0.000010 0.000010 0.000010 0.000010 0.999780 0.000010 0.000010 0.000010 0.000010 0.000010 0.000010 0.000010 0.000010
0.000010 0.000010 0.000010 0.000010 0.000010 0.000010 0.000010 0.000010 0.000010 0.000010 0.000010 0.000010 0.000010 0.000010 0.999780 0.000010 0.000010 0.000010 0.000010 0.000010 0.000010 0.000010 0.000010
0.000010 0.000010 0.000010 0.000010 0.000010 0.000010 0.000010 0.000010 0.000010 0.000010 0.000010 0.000010 0.000010 0.000010 0.999780 0.000010 0.000010 0.000010 0.000010 0.000010 0.000010 0.000010 0.000010
0.000010 0.000010 0.000010 0.000010 0.000010 0.000010 0.000010 0.000010 0.000010 0.000010 0.000010 0.000010 0.000010 0.000010 0.999780 0.000010 0.000010 0.000010 0.000010 0.000010 0.000010 0.000010 0.000010
0.000010 0.000010 0.000010 0.000010 0.000010 0.000010 0.000010 0.000010 0.000010 0.000010 0.000010 0.000010 0.000010 0.000010 0.999780 0.000010 0.000010 0.000010 0.000010 0.000010 0.000010 0.000010 0.000010
0.000010 0.000010 0.000010 0.000010 0.000010 0.000010 0.000010 0.000010 0.000010 0.000010 0.000010 0.000010 0.000010 0.000010 0.999780 0.000010 0.000010 0.000010 0.000010 0.000010 0.000010 0.000010 0.000010
0.000010 0.000010 0.000010 0.000010 0.000010 0.000010 0.000010 0.000010 0.000010 0.000010 0.000010 0.000010 0.000010 0.000010 0.999780 0.000010 0.000010 0.000010 0.000010 0.000010 0.000010 0.000010 0.000010
0.000010 0.000010 0.000010 0.000010 0.000010 0.000010 0.000010 0.000010 0.000010 0.000010 0.000010 0.000010 0.000010 0.000010 0.999780 0.000010 0.000010 0.000010 0.000010 0.000010 0.000010 0.000010 0.000010
0.000010 0.000010 0.000010 0.000010 0.000010 0.000010 0.000010 0.000010 0.000010 0.000010 0.000010 0.000010 0.000010 0.000010 0.999780 0.000010 0.000010 0.000010 0.000010 0.000010 0.000010 0.000010 0.000010
0.000010 0.000010 0.000010 0.000010 0.000010 0.000010 0.000010 0.000010 0.000010 0.000010 0.000010 0.000010 0.000010 0.000010 0.999780 0.000010 0.000010 0.000010 0.000010 0.000010 0.000010 0.000010 0.000010
0.000010 0.000011 0.000010 0.000010 0.000010 0.000010 0.000011 0.000010 0.000010 0.000010 0.000010 0.000010 0.000010 0.000010 0.999776 0.000010 0.000010 0.000010 0.000012 0.000010 0.000010 0.000010 0.000010
0.000010 0.000010 0.000010 0.000010 0.000010 0.000010 0.000010 0.000010 0.000010 0.000010 0.000010 0.000010 0.000010 0.000010 0.999780 0.000010 0.000010 0.000010 0.000010 0.000010 0.000010 0.000010 0.000010
0.000010 0.000010 0.000010 0.000010 0.000010 0.000010 0.000010 0.000010 0.000010 0.000010 0.000010 0.000010 0.000010 0.000010 0.999780 0.000010 0.000010 0.000010 0.000010 0.000010 0.000010 0.000010 0.000010
0.000010 0.000010 0.000010 0.000010 0.000010 0.000010 0.000010 0.000010 0.000010 0.000010 0.000010 0.000010 0.000010 0.000010 0.999780 0.000010 0.000010 0.000010 0.000010 0.000010 0.000010 0.000010 0.000010
0.000010 0.999780 0.000010 0.000010 0.000010 0.000010 0.000010 0.000010 0.000010 0.000010 0.000010 0.000010 0.000010 0.000010 0.000010 0.000010 0.000010 0.000010 0.000010 0.000010 0.000010 0.000010 0.000010
0.000010 0.999780 0.000010 0.000010 0.000010 0.000010 0.000010 0.000010 0.000010 0.000010 0.000010 0.000010 0.000010 0.000010 0.000010 0.000010 0.000010 0.000010 0.000010 0.000010 0.000010 0.000010 0.000010
0.000010 0.764635 0.000010 0.000010 0.000010 0.025129 0.000010 0.002472 0.000010 0.000010 0.000010 0.000010 0.102293 0.000010 0.011676 0.000010 0.000010 0.000010 0.000010 0.001003 0.037571 0.017228 0.037852
0.000010 0.982558 0.000010 0.000010 0.000010 0.000010 0.000010 0.006123 0.000010 0.000010 0.000010 0.000010 0.000010 0.000010 0.000010 0.000010 0.000010 0.000010 0.000010 0.000010 0.000010 0.000010 0.011119
0.000010 0.999780 0.000010 0.000010 0.000010 0.000010 0.000010 0.000010 0.000010 0.000010 0.000010 0.000010 0.000010 0.000010 0.000010 0.000010 0.000010 0.000010 0.000010 0.000010 0.000010 0.000010 0.000010
0.000010 0.999780 0.000010 0.000010 0.000010 0.000010 0.000010 0.000010 0.000010 0.000010 0.000010 0.000010 0.000010 0.000010 0.000010 0.000010 0.000010 0.000010 0.000010 0.000010 0.000010 0.000010 0.000010
0.000010 0.860140 0.000010 0.000010 0.000010 0.021148 0.000010 0.005167 0.000010 0.000010 0.000010 0.000010 0.050044 0.000010 0.014403 0.000010 0.000010 0.000010 0.000010 0.000010 0.000010 0.008703 0.040235
0.000010 0.802229 0.000010 0.000010 0.000010 0.027985 0.000010 0.000010 0.000010 0.000010 0.000010 0.000010 0.051380 0.000010 0.037166 0.000010 0.000010 0.000010 0.000010 0.000010 0.000010 0.002690 0.078379
0.000010 0.904059 0.000010 0.000011 0.000010 0.010016 0.000010 0.012500 0.000010 0.000010 0.000010 0.000010 0.030038 0.000010 0.018525 0.000010 0.000010 0.000010 0.004047 0.000010 0.000010 0.000010 0.020655
0.000010 0.890602 0.000010 0.000010 0.000010 0.026233 0.000010 0.010595 0.000010 0.000010 0.000010 0.000010 0.023286 0.000010 0.000010 0.000010 0.000010 0.000010 0.000010 0.000010 0.000010 0.000010 0.049103
0.000010 0.916853 0.000010 0.000010 0.000010 0.023836 0.000010 0.000010 0.000010 0.000010 0.000010 0.000010 0.049667 0.000010 0.003727 0.000010 0.000010 0.000010 0.000010 0.000010 0.003353 0.000010 0.002393
0.000010 0.901562 0.000010 0.000010 0.000010 0.011964 0.000010 0.005404 0.000010 0.000010 0.000010 0.000010 0.041547 0.000010 0.019834 0.000010 0.000010 0.000010 0.000010 0.000010 0.017493 0.000010 0.002036
0.000010 0.985317 0.000010 0.000010 0.000010 0.000010 0.000010 0.010881 0.000010 0.000010 0.000010 0.000010 0.000010 0.000010 0.000010 0.000010 0.000010 0.000010 0.000010 0.000010 0.000010 0.000010 0.003602
0.000010 0.711570 0.000010 0.000010 0.000010 0.044641 0.000010 0.000010 0.000010 0.000010 0.000010 0.000010 0.127980 0.000010 0.020885 0.000010 0.000010 0.000010 0.003492 0.000010 0.012021 0.000010 0.079251
0.000011 0.972106 0.000010 0.000010 0.000010 0.000010 0.000010 0.011158 0.000010 0.000010 0.000010 0.000010 0.000010 0.000010 0.000010 0.000010 0.000010 0.000010 0.000010 0.000010 0.000010 0.000010 0.016535
0.000010 0.991493 0.000010 0.000010 0.000010 0.000010 0.000010 0.005472 0.000010 0.000010 0.000010 0.000010 0.000010 0.000010 0.000010 0.000010 0.000010 0.000010 0.000010 0.000010 0.000010 0.000010 0.002835
0.000010 0.744325 0.000010 0.000010 0.000010 0.020942 0.000010 0.000010 0.000010 0.000010 0.000010 0.000010 0.064282 0.000010 0.024305 0.000010 0.000010 0.000010 0.001810 0.000010 0.000010 0.000010 0.144166
0.000010 0.984875 0.000010 0.000010 0.000010 0.000010 0.000010 0.014915 0.000010 0.000010 0.000010 0.000010 0.000010 0.000010 0.000010 0.000010 0.000010 0.000010 0.000010 0.000010 0.000010 0.000010 0.000010
0.000010 0.945992 0.000010 0.000010 0.000010 0.000010 0.000010 0.011953 0.000010 0.000010 0.000010 0.000010 0.040948 0.000010 0.000917 0.000010 0.000010 0.000010 0.000010 0.000010 0.000010 0.000010 0.000010
0.000010 0.857168 0.000010 0.000010 0.000010 0.022980 0.000010 0.013980 0.000010 0.000010 0.000010 0.000010 0.037876 0.000010 0.001537 0.000010 0.000010 0.000010 0.000010 0.000010 0.000010 0.026400 0.039900
0.029537 0.000012 0.058628 0.071682 0.041058 0.015927 0.424841 0.000010 0.025636 0.057583 0.008971 0.132195 0.000010 0.027234 0.000010 0.021924 0.026291 0.058401 0.000010 0.000010 0.000010 0.000010 0.000010
0.058010 0.000010 0.040756 0.124603 0.003169 0.000010 0.395628 0.000010 0.043013 0.067888 0.014243 0.113497 0.000010 0.019218 0.000010 0.060117 0.009048 0.050710 0.000010 0.000010 0.000010 0.000010 0.000010
0.038482 0.000010 0.037422 0.102046 0.002896 0.001278 0.449516 0.000010 0.037485 0.057523 0.000010 0.135131 0.000010 0.005173 0.000010 0.055201 0.005187 0.072560 0.000010 0.000010 0.000010 0.000010 0.000010
0.046563 0.000010 0.077646 0.110159 0.009542 0.000010 0.423735 0.000010 0.023931 0.059693 0.004031 0.121180 0.000010 0.008129 0.000010 0.025607 0.026749 0.062934 0.000010 0.000011 0.000010 0.000010 0.000010
0.050895 0.000010 0.065443 0.101848 0.016672 0.004368 0.462979 0.000010 0.046350 0.064497 0.018604 0.089828 0.000010 0.000689 0.000010 0.014580 0.025325 0.037832 0.000010 0.000010 0.000010 0.000010 0.000010
0.034390 0.000010 0.076338 0.103521 0.000010 0.013841 0.421948 0.000010 0.009107 0.056513 0.024267 0.106360 0.004511 0.018636 0.000010 0.065933 0.000010 0.064536 0.000010 0.000010 0.000010 0.000010 0.000010
0.042133 0.000010 0.037686 0.096685 0.070873 0.001843 0.394305 0.000010 0.022134 0.074085 0.021337 0.099140 0.013203 0.000012 0.000010 0.046888 0.013856 0.065739 0.000010 0.000010 0.000010 0.000010 0.000010
0.049612 0.000010 0.079437 0.118737 0.053626 0.013749 0.417869 0.000010 0.004538 0.044421 0.000010 0.059656 0.001708 0.013390 0.000010 0.050236 0.030512 0.062418 0.000010 0.000010 0.000010 0.000010 0.000010
0.028996 0.000010 0.090925 0.105246 0.043478 0.001398 0.382924 0.000010 0.006234 0.068927 0.003724 0.090128 0.000010 0.013124 0.000010 0.062036 0.022338 0.080432 0.000010 0.000010 0.000010 0.000010 0.000010
0.028594 0.000010 0.044679 0.098732 0.040239 0.001097 0.413682 0.000010 0.000010 0.042942 0.017876 0.102883 0.000010 0.033121 0.000010 0.056840 0.032434 0.086782 0.000010 0.000010 0.000010 0.000010 0.000010
0.031926 0.000010 0.078610 0.077249 0.045313 0.010927 0.406440 0.000010 0.000010 0.053556 0.006618 0.112847 0.000010 0.024008 0.000010 0.063825 0.008586 0.079993 0.000010 0.000010 0.000010 0.000010 0.000010
0.049673 0.000010 0.069940 0.123194 0.019919 0.000010 0.405557 0.000010 0.027965 0.060566 0.019025 0.090280 0.001357 0.006547 0.000010 0.044409 0.029460 0.052018 0.000010 0.000010 0.000010 0.000010 0.000010
0.028503 0.000010 0.053406 0.122938 0.053416 0.000010 0.389934 0.000010 0.034768 0.045817 0.021208 0.080692 0.000010 0.009762 0.000010 0.064772 0.025362 0.069323 0.000010 0.000010 0.000010 0.000010 0.000010
0.037880 0.000010 0.066529 0.140839 0.086687 0.000010 0.370555 0.000010 0.012506 0.026177 0.010526 0.070216 0.010069 0.033650 0.000010 0.050906 0.021417 0.061952 0.000010 0.000010 0.000010 0.000010 0.000010
0.038696 0.000010 0.061807 0.072765 0.040204 0.004247 0.414415 0.000010 0.000010 0.056951 0.035498 0.102599 0.002522 0.025614 0.000010 0.057663 0.010725 0.076205 0.000010 0.000010 0.000010 0.000010 0.000010
0.048626 0.000010 0.073880 0.126816 0.005941 0.014178 0.407665 0.000010 0.015404 0.068466 0.020245 0.108460 0.000010 0.004909 0.000010 0.052418 0.005019 0.046913 0.000977 0.000010 0.000010 0.000010 0.000010
0.044786 0.000010 0.056691 0.116190 0.000015 0.004127 0.450801 0.000010 0.036679 0.050641 0.016248 0.107082 0.000010 0.013159 0.000010 0.031613 0.020711 0.051165 0.000010 0.000010 0.000010 0.000010 0.000010
0.061535 0.000012 0.068326 0.116959 0.009701 0.004944 0.402049 0.000010 0.029612 0.060851 0.009262 0.120384 0.003114 0.027211 0.000818 0.035155 0.007044 0.042960 0.000010 0.000010 0.000010 0.000010 0.000010
0.046595 0.000010 0.067839 0.103550 0.075495 0.005448 0.337385 0.000010 0.009832 0.072809 0.015462 0.105874 0.006107 0.037076 0.000010 0.023604 0.015111 0.077733 0.000010 0.000010 0.000010 0.000010 0.000010
0.000010 0.123830 0.000010 0.000010 0.000010 0.146620 0.000010 0.000010 0.000010 0.000010 0.000010 0.000010 0.708253 0.000010 0.013053 0.000010 0.000010 0.000010 0.000010 0.000010 0.000010 0.000010 0.008065
0.000010 0.095294 0.000010 0.000010 0.000010 0.116328 0.000010 0.000010 0.000010 0.000010 0.000010 0.000010 0.753082 0.000010 0.015165 0.000010 0.000010 0.000010 0.000010 0.000010 0.000010 0.000010 0.019951
0.000010 0.114340 0.000010 0.000010 0.000010 0.105072 0.000010 0.000010 0.000010 0.000010 0.000010 0.000010 0.770094 0.000010 0.010304 0.000010 0.000010 0.000010 0.000010 0.000010 0.000010 0.000010 0.000010
0.000010 0.094607 0.000010 0.000010 0.000010 0.111413 0.000010 0.002819 0.000010 0.000010 0.000010 0.000010 0.771036 0.000010 0.019945 0.000010 0.000010 0.000010 0.000010 0.000010 0.000010 0.000010 0.000010
0.000010 0.047954 0.000010 0.000010 0.000010 0.122887 0.000010 0.000010 0.000010 0.000010 0.000010 0.000010 0.822498 0.000010 0.006471 0.000010 0.000010 0.000010 0.000010 0.000010 0.000010 0.000010 0.000010
0.000010 0.090380 0.000010 0.000010 0.000010 0.120999 0.000010 0.014021 0.000010 0.000010 0.000010 0.000010 0.752726 0.000010 0.000010 0.000010 0.000010 0.000010 0.000011 0.001659 0.016357 0.000010 0.003697
0.000010 0.092312 0.000010 0.000010 0.000010 0.098553 0.000010 0.000010 0.000010 0.000010 0.000010 0.000010 0.805871 0.000010 0.001310 0.000010 0.000010 0.000010 0.000010 0.000010 0.000014 0.001770 0.000010
0.000010 0.037567 0.000010 0.000010 0.000010 0.122004 0.000010 0.000010 0.000010 0.000010 0.000010 0.000010 0.823753 0.000010 0.000452 0.000010 0.000010 0.000010 0.002506 0.000010 0.000010 0.000010 0.013548
0.000010 0.062914 0.000010 0.000010 0.000010 0.133588 0.000010 0.000010 0.000010 0.000010 0.000010 0.000010 0.781620 0.000010 0.012296 0.000010 0.000010 0.000010 0.000010 0.000010 0.004246 0.005166 0.000010
0.000010 0.098387 0.000010 0.000010 0.000010 0.108368 0.000010 0.005935 0.000010 0.000010 0.000010 0.000010 0.782483 0.000010 0.002884 0.000010 0.000010 0.000010 0.000010 0.000010 0.000010 0.001773 0.000010
0.000010 0.071131 0.000010 0.000010 0.000010 0.086837 0.000010 0.004443 0.000010 0.000010 0.000010 0.000010 0.812240 0.000010 0.025169 0.000010 0.000010 0.000010 0.000010 0.000010 0.000010 0.000010 0.000010
0.000010 0.090192 0.000010 0.000010 0.000010 0.089037 0.000010 0.007930 0.000010 0.000010 0.000010 0.000010 0.806093 0.000010 0.001667 0.000010 0.000010 0.000010 0.000010 0.000010 0.000010 0.000010 0.004911
0.000010 0.007173 0.000010 0.000010 0.000010 0.129000 0.000010 0.009282 0.000010 0.000010 0.000010 0.000010 0.845364 0.000010 0.009002 0.000010 0.000010 0.000010 0.000010 0.000010 0.000010 0.000010 0.000010
0.000010 0.069573 0.000010 0.000010 0.000010 0.101955 0.000010 0.000010 0.000010 0.000010 0.000010 0.000010 0.795511 0.000010 0.032771 0.000010 0.000010 0.000010 0.000010 0.000010 0.000010 0.000010 0.000010
0.016663 0.000010 0.580294 0.077364 0.036039 0.000010 0.027021 0.000010 0.059465 0.024664 0.007682 0.110468 0.000011 0.006812 0.000010 0.020088 0.013372 0.019966 0.000010 0.000010 0.000010 0.000010 0.000010
0.028081 0.000010 0.488044 0.085011 0.031400 0.009433 0.026757 0.000010 0.047898 0.046973 0.016897 0.094384 0.000010 0.048690 0.000010 0.014303 0.013707 0.048334 0.000010 0.000010 0.000010 0.000010 0.000010
0.017108 0.000010 0.589278 0.053091 0.018845 0.006080 0.054954 0.000010 0.056377 0.005994 0.006437 0.074763 0.000010 0.026296 0.000010 0.022570 0.034062 0.034054 0.000010 0.000010 0.000010 0.000010 0.000010
0.019008 0.000010 0.484336 0.098645 0.051750 0.000011 0.040915 0.000010 0.056775 0.025150 0.024010 0.089948 0.000010 0.038214 0.000010 0.021890 0.008074 0.041183 0.000010 0.000010 0.000010 0.000010 0.000010
0.026670 0.000010 0.483655 0.085020 0.055539 0.002849 0.042852 0.000010 0.052504 0.021065 0.016471 0.099317 0.000010 0.046034 0.000010 0.033160 0.023182 0.011592 0.000010 0.000010 0.000010 0.000010 0.000010
0.012456 0.000010 0.614710 0.058242 0.044626 0.000010 0.009160 0.000010 0.054185 0.000010 0.009811 0.072755 0.000010 0.037123 0.000010 0.033420 0.023746 0.029657 0.000010 0.000010 0.000010 0.000010 0.000010
0.024367 0.000010 0.607349 0.077196 0.013878 0.000010 0.020245 0.000010 0.086687 0.012740 0.009877 0.072912 0.000010 0.027122 0.000010 0.012164 0.016605 0.018757 0.000010 0.000010 0.000010 0.000010 0.000010
0.012577 0.000010 0.644092 0.032792 0.041280 0.013997 0.027817 0.000010 0.044624 0.005687 0.004068 0.084191 0.000010 0.033103 0.000010 0.008378 0.010163 0.036814 0.000337 0.000010 0.000010 0.000010 0.000010
0.019450 0.000010 0.548496 0.023372 0.055442 0.013709 0.009105 0.000010 0.048781 0.044304 0.039146 0.105202 0.000010 0.008327 0.000010 0.026442 0.010423 0.047711 0.000010 0.000010 0.000010 0.000010 0.000010
0.005522 0.000010 0.690067 0.035881 0.017051 0.006848 0.020205 0.000010 0.041106 0.014385 0.014500 0.066289 0.000010 0.041314 0.000010 0.000010 0.017852 0.028879 0.000010 0.000010 0.000010 0.000010 0.000010
0.012533 0.000010 0.464959 0.097068 0.051991 0.000010 0.029016 0.000010 0.069658 0.031196 0.027249 0.097305 0.000010 0.047382 0.000010 0.027404 0.002847 0.041291 0.000010 0.000010 0.000010 0.000010 0.000010
0.003160 0.000010 0.639570 0.001488 0.019959 0.012880 0.051539 0.000010 0.046229 0.019214 0.028105 0.068247 0.000010 0.029258 0.000010 0.026726 0.015252 0.038284 0.000010 0.000010 0.000010 0.000010 0.000010
0.008528 0.000010 0.566125 0.068874 0.002258 0.001210 0.077954 0.000010 0.050532 0.033213 0.000286 0.087410 0.005921 0.037394 0.000010 0.017467 0.017797 0.024951 0.000010 0.000010 0.000010 0.000010 0.000010
0.016162 0.000010 0.455126 0.095809 0.008093 0.000010 0.068868 0.000010 0.062971 0.006111 0.017747 0.123891 0.004896 0.037128 0.000010 0.013075 0.035405 0.054627 0.000010 0.000010 0.000010 0.000010 0.000010
0.002856 0.000010 0.601122 0.057837 0.027145 0.000012 0.019603 0.000010 0.029161 0.023335 0.000580 0.122836 0.021569 0.017681 0.000010 0.013802 0.012269 0.050111 0.000010 0.000010 0.000010 0.000010 0.000010
0.006824 0.000010 0.573507 0.034304 0.026769 0.007521 0.035709 0.000010 0.071408 0.038150 0.000010 0.076318 0.001478 0.028590 0.000010 0.034197 0.019120 0.046016 0.000010 0.000010 0.000010 0.000010 0.000010
0.002641 0.000010 0.635784 0.032975 0.047029 0.004088 0.043571 0.000010 0.045910 0.006307 0.007934 0.060030 0.020709 0.014617 0.000010 0.036856 0.031181 0.010288 0.000010 0.000010 0.000010 0.000010 0.000010
0.014595 0.000010 0.556048 0.048877 0.000010 0.017914 0.077805 0.001990 0.051922 0.006175 0.020679 0.101052 0.000010 0.034396 0.000010 0.010064 0.018439 0.036688 0.003272 0.000010 0.000010 0.000010 0.000010
0.003740 0.000010 0.490548 0.083806 0.033402 0.000010 0.047154 0.000010 0.072285 0.007678 0.011396 0.129164 0.000010 0.023270 0.000010 0.031346 0.025968 0.040144 0.000010 0.000010 0.000010 0.000010 0.000010
0.013905 0.000010 0.536001 0.069735 0.020370 0.016403 0.060757 0.000010 0.058669 0.000010 0.019356 0.087226 0.000010 0.042994 0.000010 0.026707 0.015086 0.032692 0.000010 0.000010 0.000010 0.000010 0.000010
0.009042 0.000010 0.000010 0.000010 0.047535 0.005719 0.895435 0.000010 0.000010 0.028564 0.000010 0.000017 0.007640 0.000010 0.000010 0.003559 0.002349 0.000010 0.000010 0.000010 0.000010 0.000010 0.000010
0.002760 0.000010 0.000010 0.000010 0.083947 0.014744 0.837185 0.000010 0.000010 0.003290 0.000010 0.005741 0.000010 0.000010 0.000010 0.020002 0.010338 0.021854 0.000010 0.000010 0.000010 0.000010 0.000010
0.007327 0.000010 0.000010 0.015106 0.098329 0.009821 0.843711 0.000010 0.000010 0.000011 0.000010 0.000010 0.000010 0.000010 0.000010 0.001012 0.000010 0.024533 0.000010 0.000010 0.000010 0.000010 0.000010
0.001869 0.000010 0.000010 0.021739 0.067835 0.012995 0.844888 0.000010 0.000010 0.000010 0.000010 0.000010 0.000010 0.000898 0.000010 0.024967 0.000010 0.024659 0.000010 0.000010 0.000010 0.000010 0.000010
0.006468 0.000010 0.000010 0.000010 0.051441 0.004484 0.888075 0.000010 0.000010 0.000010 0.000010 0.005341 0.000010 0.000010 0.000010 0.037437 0.000010 0.006595 0.000010 0.000010 0.000010 0.000010 0.000010
0.000012 0.000010 0.000010 0.006812 0.057978 0.001970 0.899428 0.000010 0.000010 0.000010 0.000010 0.019059 0.000010 0.000010 0.000010 0.014581 0.000010 0.000010 0.000010 0.000010 0.000010 0.000010 0.000010
0.019580 0.000010 0.000010 0.000010 0.081795 0.003283 0.856327 0.000010 0.000010 0.009472 0.000010 0.000010 0.000010 0.000010 0.000010 0.020167 0.000010 0.009216 0.000010 0.000010 0.000010 0.000010 0.000010
0.019775 0.000010 0.000010 0.000010 0.103934 0.012967 0.832835 0.000010 0.000010 0.000010 0.000010 0.000019 0.000010 0.000010 0.000010 0.025844 0.000010 0.004467 0.000010 0.000010 0.000010 0.000010 0.000010
0.000010 0.000010 0.000010 0.000010 0.071733 0.005042 0.898289 0.000010 0.000010 0.000010 0.000010 0.020426 0.003401 0.000010 0.000010 0.000938 0.000010 0.000010 0.000010 0.000010 0.000010 0.000010 0.000010
0.000010 0.000010 0.000010 0.000016 0.071586 0.000010 0.883884 0.000010 0.005533 0.000010 0.000010 0.008949 0.011426 0.008233 0.000010 0.010223 0.000010 0.000010 0.000010 0.000010 0.000010 0.000010 0.000010
0.000010 0.000010 0.000010 0.015319 0.041300 0.008304 0.899890 0.000010 0.000010 0.000010 0.000010 0.000010 0.000010 0.000010 0.000010 0.028576 0.000010 0.006441 0.000010 0.000010 0.000010 0.000010 0.000010
0.005159 0.000010 0.000010 0.001219 0.074776 0.007189 0.895611 0.000010 0.000010 0.000010 0.000010 0.000010 0.000010 0.000010 0.000010 0.015875 0.000010 0.000010 0.000010 0.000010 0.000010 0.000010 0.000010
0.004394 0.000010 0.000010 0.000230 0.080217 0.006687 0.879570 0.000010 0.000010 0.000010 0.000254 0.006775 0.000010 0.000010 0.000010 0.000010 0.000010 0.021723 0.000010 0.000010 0.000010 0.000010 0.000010
0.009055 0.000010 0.000010 0.000010 0.062811 0.000010 0.864790 0.000010 0.000010 0.016155 0.000010 0.007259 0.021042 0.000010 0.000010 0.017103 0.001634 0.000010 0.000010 0.000010 0.000010 0.000010 0.000010
0.009722 0.000010 0.000010 0.000131 0.064967 0.001958 0.867704 0.000010 0.008982 0.000010 0.000010 0.010831 0.010299 0.000010 0.000010 0.013269 0.000010 0.012008 0.000010 0.000010 0.000010 0.000011 0.000010
0.002316 0.000010 0.000010 0.000010 0.056687 0.000010 0.847072 0.000010 0.008978 0.003566 0.000010 0.026136 0.001707 0.000010 0.000010 0.028732 0.000010 0.024666 0.000010 0.000010 0.000010 0.000010 0.000010
0.000935 0.000010 0.000010 0.025326 0.035738 0.001724 0.874278 0.000010 0.011594 0.000010 0.000010 0.009260 0.000010 0.000010 0.000010 0.030346 0.005864 0.004806 0.000010 0.000010 0.000010 0.000010 0.000010
0.003759 0.000010 0.000010 0.000010 0.085632 0.000010 0.841605 0.000010 0.000010 0.000010 0.000010 0.029083 0.014920 0.000010 0.000010 0.015216 0.000944 0.008691 0.000010 0.000010 0.000010 0.000010 0.000010
0.011375 0.000010 0.000010 0.000010 0.106786 0.000010 0.844580 0.000010 0.010743 0.000010 0.000010 0.000010 0.010363 0.000010 0.000010 0.015983 0.000010 0.000010 0.000010 0.000010 0.000010 0.000010 0.000010
0.019438 0.000010 0.000010 0.000010 0.123596 0.012189 0.841663 0.000010 0.000010 0.000010 0.000010 0.000010 0.000010 0.000010 0.000010 0.000016 0.000010 0.002928 0.000010 0.000010 0.000010 0.000010 0.000010
0.000010 0.741639 0.000010 0.000010 0.000010 0.014148 0.000010 0.005806 0.000010 0.000010 0.000010 0.000010 0.038687 0.000010 0.046620 0.000010 0.000010 0.000010 0.000010 0.000010 0.016306 0.001686 0.134958
0.000010 0.937821 0.000010 0.000010 0.000010 0.016944 0.000010 0.011601 0.000010 0.000010 0.000010 0.000010 0.000010 0.000010 0.019361 0.000010 0.000010 0.000010 0.000010 0.000010 0.000010 0.000010 0.014092
0.000010 0.841266 0.000010 0.000010 0.000010 0.011935 0.000010 0.001492 0.000010 0.000010 0.000010 0.000010 0.021135 0.000010 0.041147 0.000010 0.000010 0.000010 0.005279 0.000010 0.029779 0.000010 0.047816
0.000010 0.696510 0.000010 0.000010 0.000010 0.009462 0.000010 0.000010 0.000010 0.000010 0.000010 0.000010 0.071958 0.000010 0.013204 0.000010 0.000010 0.000010 0.000010 0.063600 0.024292 0.000010 0.120814
0.000010 0.885165 0.000010 0.000010 0.000010 0.004335 0.000010 0.023521 0.000010 0.000010 0.000010 0.000010 0.035753 0.000010 0.019359 0.000010 0.000010 0.000010 0.000010 0.000010 0.025509 0.000010 0.006197
0.000010 0.803092 0.000010 0.000010 0.000010 0.008294 0.000010 0.008444 0.000010 0.000010 0.000010 0.000010 0.042109 0.000010 0.057578 0.000010 0.000010 0.000010 0.000010 0.000010 0.000010 0.014616 0.065708
0.000010 0.719641 0.000010 0.000010 0.000010 0.028365 0.000010 0.010237 0.000010 0.000010 0.000010 0.000010 0.068173 0.000010 0.052145 0.000010 0.000010 0.000010 0.000010 0.000010 0.018094 0.000010 0.103185
0.000010 0.863514 0.000010 0.000010 0.000010 0.020672 0.000010 0.017799 0.000010 0.000010 0.000010 0.000010 0.034453 0.000010 0.012201 0.000010 0.000010 0.000010 0.000010 0.000010 0.000010 0.000010 0.051191
0.000010 0.653790 0.000010 0.000010 0.000010 0.027207 0.000010 0.001159 0.000010 0.000010 0.000010 0.000010 0.058151 0.000010 0.051948 0.000010 0.000010 0.000010 0.000010 0.017934 0.005946 0.000010 0.183715
0.000010 0.810258 0.000010 0.000010 0.000010 0.021457 0.000010 0.009643 0.000010 0.000010 0.000010 0.000010 0.028959 0.000010 0.021133 0.000010 0.000010 0.000010 0.000010 0.000010 0.000010 0.000010 0.108380
0.000010 0.892556 0.000010 0.000010 0.000010 0.015262 0.000010 0.000010 0.000010 0.000010 0.000010 0.000010 0.000010 0.000010 0.000010 0.000010 0.000010 0.000010 0.000010 0.000010 0.035343 0.000010 0.056649
0.000010 0.865922 0.000010 0.000010 0.000010 0.008952 0.000010 0.007192 0.000010 0.000010 0.000010 0.000010 0.054597 0.000010 0.019408 0.000010 0.000010 0.000010 0.000010 0.000010 0.036269 0.000010 0.007501
0.000010 0.803811 0.000010 0.000010 0.000010 0.007006 0.000010 0.008875 0.000010 0.000010 0.000010 0.000010 0.033481 0.000010 0.020598 0.000010 0.000010 0.000010 0.000010 0.000010 0.000010 0.009604 0.116466
0.000010 0.861581 0.000010 0.000010 0.000010 0.000010 0.000010 0.010361 0.000010 0.000010 0.000010 0.000010 0.046310 0.000010 0.009364 0.000010 0.000010 0.000010 0.000010 0.000010 0.025856 0.000212 0.046155
0.000010 0.899536 0.000010 0.000010 0.000010 0.000010 0.000010 0.000523 0.000010 0.000010 0.000010 0.000010 0.000010 0.000010 0.025457 0.000010 0.000010 0.000010 0.000010 0.000010 0.000010 0.048608 0.025696
0.000010 0.757686 0.000010 0.000010 0.000010 0.020136 0.000010 0.026602 0.000010 0.000010 0.000010 0.000010 0.050438 0.000010 0.019545 0.000010 0.000010 0.000010 0.000010 0.019317 0.018304 0.021864 0.065967
0.000010 0.642663 0.000010 0.000010 0.000010 0.010364 0.000010 0.000010 0.000010 0.000010 0.000010 0.000010 0.114032 0.000010 0.065248 0.000010 0.000010 0.000010 0.000010 0.041307 0.000010 0.023897 0.102329
0.000010 0.641335 0.000010 0.000010 0.000010 0.036351 0.000010 0.010122 0.000010 0.000010 0.000010 0.000010 0.067947 0.000010 0.033092 0.000010 0.000010 0.000010 0.000010 0.065174 0.025042 0.000010 0.120788
0.000010 0.909839 0.000010 0.000010 0.000010 0.000010 0.000010 0.000010 0.000010 0.000010 0.000010 0.000010 0.033824 0.000010 0.000010 0.000010 0.000010 0.000010 0.000010 0.000010 0.000010 0.000010 0.056137
0.000010 0.664517 0.000010 0.000010 0.000010 0.020758 0.000010 0.018666 0.000010 0.000010 0.000010 0.000010 0.051715 0.000010 0.069280 0.000010 0.000010 0.000010 0.000010 0.006856 0.014290 0.036167 0.117610
0.000010 0.000010 0.000010 0.000010 0.000010 0.999780 0.000010 0.000010 0.000010 0.000010 0.000010 0.000010 0.000010 0.000010 0.000010 0.000010 0.000010 0.000010 0.000010 0.000010 0.000010 0.000010 0.000010
0.000010 0.000010 0.000010 0.000010 0.000010 0.999780 0.000010 0.000010 0.000010 0.000010 0.000010 0.000010 0.000010 0.000010 0.000010 0.000010 0.000010 0.000010 0.000010 0.000010 0.000010 0.000010 0.000010
0.000010 0.000010 0.000010 0.000010 0.000010 0.999780 0.000010 0.000010 0.000010 0.000010 0.000010 0.000010 0.000010 0.000010 0.000010 0.000010 0.000010 0.000010 0.000010 0.000010 0.000010 0.000010 0.000010
0.000010 0.000010 0.000010 0.000010 0.000010 0.999780 0.000010 0.000010 0.000010 0.000010 0.000010 0.000010 0.000010 0.000010 0.000010 0.000010 0.000010 0.000010 0.000010 0.000010 0.000010 0.000010 0.000010
0.000010 0.000010 0.000010 0.000010 0.000010 0.999780 0.000010 0.000010 0.000010 0.000010 0.000010 0.000010 0.000010 0.000010 0.000010 0.000010 0.000010 0.000010 0.000010 0.000010 0.000010 0.000010 0.000010
0.000010 0.000010 0.000010 0.000010 0.000010 0.999780 0.000010 0.000010 0.000010 0.000010 0.000010 0.000010 0.000010 0.000010 0.000010 0.000010 0.000010 0.000010 0.000010 0.000010 0.000010 0.000010 0.000010
0.000010 0.000010 0.000010 0.000010 0.000010 0.999780 0.000010 0.000010 0.000010 0.000010 0.000010 0.000010 0.000010 0.000010 0.000010 0.000010 0.000010 0.000010 0.000010 0.000010 0.000010 0.000010 0.000010
0.000010 0.000010 0.000010 0.000011 0.000010 0.996863 0.000010 0.000011 0.000010 0.000010 0.000010 0.000010 0.002925 0.000010 0.000010 0.000010 0.000010 0.000010 0.000010 0.000010 0.000010 0.000010 0.000010
0.000010 0.000010 0.000010 0.000010 0.000010 0.999780 0.000010 0.000010 0.000010 0.000010 0.000010 0.000010 0.000010 0.000010 0.000010 0.000010 0.000010 0.000010 0.000010 0.000010 0.000010 0.000010 0.000010
0.000010 0.000010 0.000010 0.000010 0.000010 0.999780 0.000010 0.000010 0.000010 0.000010 0.000010 0.000010 0.000010 0.000010 0.000010 0.000010 0.000010 0.000010 0.000010 0.000010 0.000010 0.000010 0.000010
0.000010 0.000010 0.000010 0.000010 0.000010 0.999780 0.000010 0.000010 0.000010 0.000010 0.000010 0.000010 0.000010 0.000010 0.000010 0.000010 0.000010 0.000010 0.000010 0.000010 0.000010 0.000010 0.000010
0.000010 0.000010 0.000010 0.000010 0.000010 0.999780 0.000010 0.000010 0.000010 0.000010 0.000010 0.000010 0.000010 0.000010 0.000010 0.000010 0.000010 0.000010 0.000010 0.000010 0.000010 0.000010 0.000010
0.000010 0.000010 0.000010 0.000010 0.000010 0.968888 0.000010 0.000010 0.000010 0.000010 0.000010 0.000010 0.030902 0.000010 0.000010 0.000010 0.000010 0.000010 0.000010 0.000010 0.000010 0.000010 0.000010
0.000010 0.000010 0.000010 0.000010 0.000010 0.999780 0.000010 0.000010 0.000010 0.000010 0.000010 0.000010 0.000010 0.000010 0.000010 0.000010 0.000010 0.000010 0.000010 0.000010 0.000010 0.000010 0.000010
0.000010 0.000010 0.000010 0.000010 0.000010 0.999780 0.000010 0.000010 0.000010 0.000010 0.000010 0.000010 0.000010 0.000010 0.000010 0.000010 0.000010 0.000010 0.000010 0.000010 0.000010 0.000010 0.000010
0.000010 0.000010 0.000010 0.000010 0.000010 0.999780 0.000010 0.000010 0.000010 0.000010 0.000010 0.000010 0.000010 0.000010 0.000010 0.000010 0.000010 0.000010 0.000010 0.000010 0.000010 0.000010 0.000010
0.000010 0.000010 0.000010 0.000010 0.000010 0.999780 0.000010 0.000010 0.000010 0.000010 0.000010 0.000010 0.000010 0.000010 0.000010 0.000010 0.000010 0.000010 0.000010 0.000010 0.000010 0.000010 0.000010
0.000010 0.000010 0.000010 0.000010 0.000010 0.999780 0.000010 0.000010 0.000010 0.000010 0.000010 0.000010 0.000010 0.000010 0.000010 0.000010 0.000010 0.000010 0.000010 0.000010 0.000010 0.000010 0.000010
0.000010 0.000010 0.000010 0.000010 0.000010 0.999780 0.000010 0.000010 0.000010 0.000010 0.000010 0.000010 0.000010 0.000010 0.000010 0.000010 0.000010 0.000010 0.000010 0.000010 0.000010 0.000010 0.000010
0.000010 0.000010 0.000010 0.000010 0.000010 0.999780 0.000010 0.000010 0.000010 0.000010 0.000010 0.000010 0.000010 0.000010 0.000010 0.000010 0.000010 0.000010 0.000010 0.000010 0.000010 0.000010 0.000010
0.041266 0.000010 0.240110 0.106877 0.042836 0.000010 0.158752 0.000010 0.092658 0.025406 0.019971 0.132866 0.000010 0.023189 0.000010 0.031706 0.000010 0.084252 0.000010 0.000010 0.000010 0.000010 0.000010
0.047790 0.000010 0.158398 0.121628 0.047570 0.000010 0.165127 0.000010 0.100672 0.041243 0.018394 0.119590 0.000752 0.044417 0.000010 0.031491 0.015311 0.087527 0.000010 0.000010 0.000010 0.000010 0.000010
0.044416 0.000010 0.197371 0.091897 0.039821 0.000010 0.159193 0.000010 0.074253 0.042883 0.027090 0.126891 0.011224 0.038836 0.000010 0.045337 0.010598 0.090100 0.000010 0.000010 0.000010 0.000010 0.000010
0.042553 0.000010 0.110984 0.133328 0.001302 0.000010 0.187082 0.000010 0.072469 0.074144 0.023310 0.171698 0.000010 0.030072 0.000010 0.050588 0.007614 0.093962 0.000804 0.000010 0.000010 0.000010 0.000010
0.055277 0.000010 0.065163 0.139186 0.040170 0.000010 0.195702 0.000010 0.096729 0.064377 0.010109 0.127875 0.001206 0.061719 0.000010 0.046403 0.000010 0.095984 0.000010 0.000010 0.000010 0.000010 0.000010
0.057292 0.000010 0.112028 0.113743 0.005438 0.000010 0.241573 0.000010 0.105343 0.051433 0.005429 0.141957 0.000010 0.039397 0.000010 0.020878 0.000010 0.105378 0.000010 0.000010 0.000010 0.000010 0.000010
0.065367 0.000010 0.079483 0.137607 0.012924 0.000010 0.210720 0.001574 0.091544 0.073068 0.002561 0.123083 0.001145 0.044601 0.000010 0.047133 0.005462 0.102739 0.000010 0.000919 0.000010 0.000010 0.000010
0.056997 0.000010 0.092347 0.117707 0.026376 0.000010 0.191366 0.000010 0.138503 0.059562 0.023869 0.131956 0.000010 0.032730 0.000010 0.033143 0.007472 0.087872 0.000010 0.000010 0.000010 0.000010 0.000010
0.052864 0.000010 0.193672 0.075502 0.022916 0.000010 0.114794 0.000010 0.103530 0.038014 0.031140 0.136875 0.021036 0.055957 0.000010 0.049204 0.000010 0.104394 0.000010 0.000010 0.000010 0.000010 0.000010
0.019249 0.000010 0.208663 0.123039 0.040673 0.000010 0.162484 0.000010 0.065677 0.039899 0.013300 0.152088 0.000010 0.029050 0.000010 0.042161 0.016571 0.087046 0.000010 0.000010 0.000010 0.000010 0.000010
0.059626 0.000010 0.092786 0.109862 0.026340 0.000010 0.211259 0.001746 0.082593 0.065128 0.009362 0.130557 0.005212 0.045860 0.000010 0.068096 0.012703 0.078790 0.000010 0.000010 0.000010 0.000010 0.000010
0.034874 0.000010 0.153797 0.120779 0.027084 0.000010 0.184458 0.000010 0.109897 0.051259 0.010738 0.127039 0.000010 0.028014 0.000010 0.040843 0.001114 0.110004 0.000010 0.000010 0.000010 0.000010 0.000010
0.035208 0.000010 0.111658 0.142962 0.000010 0.000010 0.207446 0.000010 0.091936 0.073023 0.017451 0.136185 0.000010 0.026456 0.000010 0.062597 0.011298 0.082927 0.000753 0.000010 0.000010 0.000010 0.000010
0.046145 0.000010 0.167210 0.128942 0.063896 0.000010 0.164401 0.000010 0.084361 0.037507 0.011226 0.136368 0.000010 0.031232 0.000010 0.031293 0.011228 0.086092 0.000010 0.000010 0.000010 0.000010 0.000010
0.061598 0.000010 0.082819 0.123016 0.038300 0.000013 0.206767 0.000010 0.078111 0.081140 0.008240 0.142802 0.000010 0.050553 0.000010 0.042775 0.008589 0.075187 0.000010 0.000010 0.000010 0.000010 0.000010
0.043835 0.000010 0.109029 0.110888 0.025439 0.009248 0.182672 0.000010 0.144808 0.054480 0.035867 0.113112 0.000010 0.022143 0.000010 0.046737 0.012410 0.088396 0.000854 0.000010 0.000012 0.000010 0.000010
0.045250 0.000010 0.184115 0.141776 0.022799 0.000010 0.155353 0.000010 0.097924 0.031158 0.008260 0.123867 0.000010 0.033777 0.000010 0.035704 0.012484 0.107432 0.000010 0.000010 0.000010 0.000010 0.000010
0.029342 0.000010 0.197621 0.118117 0.054132 0.000010 0.145515 0.000010 0.086976 0.034095 0.021441 0.151564 0.000010 0.022875 0.000010 0.042274 0.001557 0.094390 0.000010 0.000010 0.000010 0.000010 0.000010
0.000010 0.694181 0.000010 0.000010 0.000010 0.068377 0.000010 0.000010 0.000010 0.000010 0.000010 0.000010 0.237242 0.000010 0.000010 0.000010 0.000010 0.000010 0.000010 0.000010 0.000010 0.000010 0.000010
0.000010 0.696586 0.000010 0.000010 0.000010 0.079754 0.000010 0.010935 0.000010 0.000010 0.000010 0.000010 0.212535 0.000010 0.000010 0.000010 0.000010 0.000010 0.000010 0.000010 0.000010 0.000010 0.000010
0.000010 0.668576 0.000010 0.000010 0.000010 0.082219 0.000010 0.005202 0.000010 0.000010 0.000010 0.000010 0.212042 0.000010 0.013863 0.000010 0.008242 0.000010 0.000010 0.000010 0.000010 0.009697 0.000010
0.000010 0.645199 0.000010 0.000010 0.000010 0.087020 0.000010 0.012926 0.000010 0.000010 0.000010 0.000010 0.226607 0.000010 0.023606 0.000010 0.000010 0.000010 0.000010 0.000010 0.004471 0.000010 0.000010
0.000010 0.647365 0.000010 0.000010 0.000010 0.094394 0.000010 0.000010 0.000010 0.000010 0.000010 0.000010 0.249826 0.000010 0.008225 0.000010 0.000010 0.000010 0.000010 0.000010 0.000010 0.000010 0.000010
0.000010 0.729347 0.000010 0.000010 0.000010 0.058722 0.000010 0.000010 0.000010 0.000010 0.000010 0.000010 0.211731 0.000010 0.000010 0.000010 0.000010 0.000010 0.000010 0.000010 0.000010 0.000010 0.000010
0.000010 0.708007 0.000010 0.000010 0.000010 0.078052 0.000010 0.001053 0.000010 0.000010 0.000010 0.000010 0.203745 0.000010 0.000010 0.000010 0.000010 0.000010 0.000010 0.000010 0.000933 0.000010 0.008040
0.000010 0.674372 0.000010 0.000010 0.000010 0.080040 0.000010 0.007535 0.000010 0.000010 0.000010 0.000010 0.209962 0.000010 0.016318 0.000010 0.000010 0.000010 0.000010 0.011603 0.000010 0.000010 0.000010
0.000010 0.656873 0.000010 0.000010 0.000010 0.090510 0.000010 0.026000 0.000010 0.000833 0.000010 0.000010 0.206429 0.000010 0.010472 0.000010 0.008014 0.000010 0.000721 0.000010 0.000010 0.000010 0.000010
0.000010 0.685854 0.000010 0.000010 0.000010 0.106384 0.000010 0.000010 0.000010 0.000010 0.000010 0.000010 0.205302 0.000010 0.002270 0.000010 0.000010 0.000010 0.000010 0.000010 0.000010 0.000010 0.000010
0.000010 0.715439 0.000010 0.000010 0.000010 0.076757 0.000010 0.000010 0.000010 0.000010 0.000010 0.000010 0.197236 0.000010 0.009204 0.000010 0.000010 0.000010 0.000010 0.000010 0.000010 0.000010 0.001184
0.000076 0.664820 0.000010 0.000010 0.000010 0.091728 0.000010 0.000010 0.000010 0.000010 0.000010 0.000010 0.202084 0.000010 0.013299 0.000010 0.000010 0.000010 0.000010 0.000010 0.007190 0.020644 0.000010
0.000010 0.696928 0.000010 0.000010 0.000010 0.112686 0.000010 0.003677 0.000010 0.000010 0.000010 0.000010 0.174326 0.000010 0.008263 0.000010 0.000010 0.000010 0.000010 0.003951 0.000010 0.000010 0.000010
0.000010 0.657958 0.000010 0.000010 0.000010 0.106662 0.000010 0.000010 0.000010 0.000010 0.000010 0.000010 0.212717 0.000010 0.022472 0.000010 0.000010 0.000010 0.000010 0.000010 0.000010 0.000010 0.000010
0.000010 0.645814 0.000010 0.000010 0.000010 0.080949 0.000010 0.000010 0.000010 0.000010 0.000010 0.000010 0.225006 0.000010 0.019722 0.000010 0.000010 0.000010 0.000022 0.000010 0.015639 0.000010 0.012689
0.000010 0.688741 0.000010 0.000010 0.000010 0.101446 0.000010 0.000010 0.000010 0.000824 0.000010 0.000010 0.204849 0.000010 0.001565 0.000010 0.000010 0.000010 0.002404 0.000010 0.000010 0.000010 0.000010
0.000010 0.658511 0.000010 0.000010 0.000010 0.091821 0.000010 0.000010 0.000010 0.000010 0.000010 0.000010 0.249468 0.000010 0.000010 0.000010 0.000010 0.000010 0.000010 0.000010 0.000010 0.000010 0.000010
0.000010 0.684282 0.000010 0.000010 0.000010 0.098906 0.000010 0.000010 0.000010 0.000010 0.000010 0.000010 0.211052 0.000010 0.005569 0.000010 0.000010 0.000010 0.000010 0.000010 0.000010 0.000010 0.000010
0.000354 0.705075 0.000010 0.000010 0.000010 0.064915 0.000010 0.007733 0.000010 0.000010 0.000010 0.000010 0.221743 0.000010 0.000010 0.000010 0.000010 0.000010 0.000010 0.000010 0.000010 0.000010 0.000010
0.000010 0.681850 0.000010 0.000010 0.000010 0.074177 0.000010 0.000010 0.000010 0.000010 0.000010 0.000010 0.227520 0.000010 0.009180 0.000010 0.000010 0.000010 0.000010 0.007092 0.000010 0.000010 0.000010
0.000010 0.000010 0.012639 0.037779 0.059984 0.000010 0.775121 0.000010 0.000010 0.031555 0.000010 0.002524 0.036943 0.000010 0.000010 0.015799 0.008352 0.019175 0.000010 0.000010 0.000010 0.000010 0.000010
0.022577 0.000010 0.005969 0.023962 0.053376 0.008876 0.749564 0.000010 0.000010 0.030641 0.014312 0.000016 0.030582 0.000010 0.000010 0.018201 0.009730 0.032094 0.000010 0.000010 0.000010 0.000010 0.000010
0.017260 0.000010 0.016207 0.047283 0.055281 0.000404 0.753487 0.000010 0.000221 0.026841 0.000010 0.011088 0.021901 0.000010 0.000010 0.011595 0.007686 0.030645 0.000010 0.000010 0.000010 0.000010 0.000010
0.000010 0.000010 0.015271 0.035967 0.034519 0.013690 0.808228 0.000010 0.006602 0.030143 0.000010 0.039546 0.011089 0.000010 0.000010 0.003671 0.000010 0.000010 0.001155 0.000010 0.000010 0.000010 0.000010
0.000010 0.000010 0.000010 0.066927 0.058233 0.002913 0.734280 0.000010 0.000010 0.047044 0.000010 0.016874 0.038417 0.009576 0.000010 0.011828 0.010153 0.003634 0.000010 0.000010 0.000010 0.000010 0.000010
0.009098 0.000010 0.000010 0.039261 0.029988 0.000010 0.795132 0.000010 0.000010 0.025939 0.000010 0.027609 0.019863 0.000010 0.000010 0.027091 0.008264 0.017625 0.000010 0.000010 0.000010 0.000010 0.000010
0.021849 0.000010 0.007863 0.075823 0.074782 0.010097 0.747726 0.000010 0.000010 0.018510 0.000010 0.018556 0.006149 0.000010 0.000010 0.000010 0.011654 0.006871 0.000010 0.000010 0.000010 0.000010 0.000010
0.002944 0.000010 0.009064 0.035565 0.026220 0.009748 0.812947 0.000010 0.000010 0.032931 0.000010 0.003572 0.006281 0.000010 0.000010 0.017852 0.014229 0.028535 0.000010 0.000010 0.000010 0.000010 0.000010
0.000010 0.000010 0.000733 0.062022 0.075107 0.000010 0.729952 0.000010 0.000010 0.035937 0.000010 0.032673 0.020180 0.000010 0.000010 0.021328 0.003877 0.018061 0.000010 0.000010 0.000010 0.000010 0.000010
0.008737 0.000010 0.014335 0.048268 0.019830 0.012362 0.766001 0.000010 0.006046 0.022707 0.000010 0.030455 0.016882 0.000010 0.000010 0.026545 0.013785 0.013946 0.000010 0.000010 0.000012 0.000011 0.000010
0.019360 0.000011 0.016707 0.061704 0.038949 0.007818 0.733388 0.000010 0.000010 0.012478 0.000010 0.014903 0.009988 0.001056 0.000010 0.054889 0.000010 0.028650 0.000010 0.000010 0.000010 0.000010 0.000010
0.016348 0.000010 0.021600 0.036409 0.044449 0.000010 0.731175 0.000010 0.000010 0.035708 0.000010 0.027694 0.020878 0.000010 0.000010 0.048092 0.011722 0.005805 0.000010 0.000010 0.000010 0.000010 0.000010
0.019002 0.000010 0.000858 0.029664 0.040233 0.000010 0.807393 0.000010 0.000010 0.014563 0.000010 0.029360 0.018045 0.007205 0.000010 0.019312 0.009609 0.004645 0.000010 0.000010 0.000010 0.000010 0.000010
0.004778 0.000010 0.000010 0.063553 0.034796 0.000010 0.792355 0.000010 0.006821 0.014171 0.000010 0.029324 0.020534 0.000010 0.000010 0.015417 0.003424 0.014709 0.000010 0.000010 0.000010 0.000010 0.000010
0.008587 0.000010 0.011354 0.049402 0.017566 0.000010 0.765042 0.000010 0.005856 0.004453 0.000010 0.041941 0.025729 0.000010 0.000010 0.056473 0.013477 0.000010 0.000010 0.000010 0.000010 0.000010 0.000010
0.000010 0.000010 0.000010 0.051726 0.035947 0.013011 0.786652 0.000010 0.000010 0.020732 0.000010 0.020407 0.008997 0.000010 0.000010 0.029879 0.011079 0.021440 0.000010 0.000010 0.000010 0.000010 0.000010
0.001553 0.000010 0.000010 0.061662 0.006700 0.002728 0.799425 0.000010 0.000010 0.038235 0.000010 0.009229 0.012058 0.000010 0.000010 0.043026 0.005324 0.019940 0.000010 0.000010 0.000010 0.000010 0.000010
0.017357 0.000010 0.016552 0.039640 0.015141 0.008723 0.772880 0.000010 0.001638 0.027938 0.000010 0.023478 0.013628 0.000010 0.000010 0.034449 0.006636 0.021838 0.000010 0.000010 0.000010 0.000010 0.000010
0.016790 0.000010 0.008585 0.031207 0.076425 0.002511 0.753702 0.000010 0.000295 0.028680 0.002355 0.009597 0.014924 0.000010 0.000010 0.027457 0.007667 0.019714 0.000010 0.000010 0.000010 0.000010 0.000010
0.013071 0.000010 0.000010 0.050760 0.048304 0.000010 0.822681 0.000010 0.000010 0.009745 0.000010 0.008107 0.008087 0.000010 0.000010 0.030446 0.006975 0.001694 0.000010 0.000010 0.000010 0.000010 0.000010
0.015182 0.000010 0.000010 0.026980 0.588237 0.000010 0.228200 0.000010 0.000010 0.057821 0.000010 0.009386 0.000010 0.000010 0.000010 0.046728 0.010914 0.016411 0.000010 0.000010 0.000010 0.000010 0.000010
0.020041 0.000010 0.000010 0.050743 0.605873 0.000010 0.263477 0.000010 0.000010 0.017708 0.000010 0.008826 0.000010 0.000010 0.000010 0.017659 0.010891 0.004642 0.000010 0.000010 0.000010 0.000010 0.000010
0.022862 0.000010 0.000010 0.023004 0.569600 0.000010 0.235889 0.000010 0.000010 0.060760 0.000010 0.024337 0.000010 0.000010 0.000010 0.051342 0.003436 0.008631 0.000010 0.000010 0.000010 0.000010 0.000010
0.013188 0.000010 0.004050 0.011308 0.610851 0.000010 0.217908 0.000010 0.000010 0.034075 0.000010 0.049248 0.000217 0.000010 0.000010 0.050884 0.007640 0.000512 0.000010 0.000010 0.000010 0.000010 0.000010
0.001801 0.000010 0.000010 0.041362 0.557820 0.000010 0.243288 0.000010 0.000010 0.037759 0.000010 0.023133 0.000476 0.000010 0.000010 0.051858 0.019270 0.023102 0.000010 0.000010 0.000010 0.000010 0.000010
0.000010 0.000010 0.000010 0.020812 0.579448 0.000569 0.268824 0.000010 0.000010 0.015464 0.000010 0.010264 0.000010 0.000010 0.000010 0.068073 0.015956 0.020451 0.000010 0.000010 0.000010 0.000010 0.000010
0.005102 0.000010 0.000010 0.009858 0.591534 0.007268 0.207588 0.000010 0.000010 0.065375 0.000010 0.029024 0.000010 0.000010 0.000010 0.052885 0.000010 0.031225 0.000010 0.000010 0.000010 0.000010 0.000010
0.025816 0.000010 0.000010 0.023546 0.611481 0.000010 0.215812 0.000010 0.000010 0.035775 0.000010 0.020611 0.000010 0.000010 0.000010 0.041056 0.011928 0.013836 0.000010 0.000010 0.000010 0.000010 0.000010
0.000010 0.000010 0.000010 0.035351 0.504599 0.009302 0.282498 0.000010 0.000010 0.032696 0.000010 0.026689 0.010466 0.000010 0.000010 0.056395 0.015854 0.026020 0.000010 0.000010 0.000010 0.000010 0.000010
0.012082 0.000010 0.000010 0.037045 0.567285 0.000010 0.250608 0.000010 0.000010 0.050978 0.000010 0.031051 0.002096 0.000010 0.000010 0.035186 0.000010 0.013253 0.000287 0.000010 0.000010 0.000010 0.000010
0.019657 0.000010 0.000010 0.020400 0.580817 0.000010 0.269888 0.000010 0.000010 0.047687 0.000010 0.019123 0.000016 0.000010 0.000010 0.010079 0.018765 0.013437 0.000010 0.000010 0.000010 0.000010 0.000010
0.004911 0.000010 0.000010 0.043305 0.602956 0.000010 0.278009 0.000010 0.000010 0.015998 0.000010 0.008046 0.000010 0.006887 0.000010 0.019495 0.002207 0.018055 0.000010 0.000010 0.000010 0.000010 0.000010
0.012678 0.000010 0.000010 0.036872 0.583177 0.001737 0.240308 0.000010 0.000010 0.051607 0.000010 0.036384 0.000010 0.000010 0.000010 0.012060 0.011294 0.013753 0.000010 0.000010 0.000010 0.000010 0.000010
0.008329 0.000010 0.000010 0.049720 0.559245 0.003623 0.263042 0.000010 0.000010 0.034608 0.000010 0.025995 0.000010 0.000010 0.000010 0.055288 0.000010 0.000010 0.000010 0.000010 0.000010 0.000010 0.000010
0.000010 0.000010 0.010637 0.052399 0.546090 0.008282 0.255041 0.000010 0.000010 0.057270 0.000010 0.010875 0.000010 0.000010 0.000010 0.045297 0.013970 0.000010 0.000010 0.000010 0.000010 0.000010 0.000010
0.006586 0.000010 0.000010 0.019840 0.600790 0.000010 0.270564 0.000010 0.000010 0.008209 0.000010 0.023640 0.019649 0.000010 0.000010 0.029107 0.016638 0.004849 0.000010 0.000010 0.000010 0.000010 0.000010
0.000010 0.000010 0.000010 0.040699 0.584189 0.000139 0.239276 0.000010 0.000010 0.024006 0.000010 0.027495 0.008389 0.000010 0.000010 0.071555 0.003226 0.000897 0.000010 0.000010 0.000010 0.000010 0.000010
0.018519 0.000010 0.000010 0.017804 0.565526 0.000010 0.248612 0.000010 0.000010 0.045514 0.000010 0.037660 0.000010 0.000010 0.000010 0.048629 0.004486 0.013110 0.000010 0.000010 0.000010 0.000010 0.000010
0.000010 0.000010 0.098220 0.041803 0.423511 0.011560 0.242632 0.000010 0.000010 0.035939 0.000010 0.031911 0.000010 0.022964 0.000010 0.051944 0.017201 0.022197 0.000010 0.000010 0.000010 0.000010 0.000010
0.017470 0.000010 0.031781 0.039085 0.504835 0.008257 0.212414 0.000010 0.018437 0.023761 0.000010 0.019246 0.000010 0.008428 0.000010 0.063928 0.030109 0.022149 0.000010 0.000010 0.000010 0.000010 0.000010
0.003444 0.000011 0.074765 0.063306 0.451250 0.000010 0.210540 0.000010 0.006795 0.025856 0.000010 0.049916 0.000010 0.002738 0.000010 0.079822 0.013333 0.018123 0.000010 0.000010 0.000010 0.000010 0.000010
0.000010 0.000010 0.085527 0.052089 0.425975 0.000252 0.210825 0.000010 0.002501 0.020050 0.000010 0.036057 0.000010 0.028049 0.000010 0.067583 0.027446 0.043536 0.000010 0.000010 0.000010 0.000010 0.000010
0.005296 0.000010 0.000615 0.034478 0.576252 0.012547 0.238351 0.000010 0.000010 0.009754 0.000010 0.015846 0.000010 0.000010 0.000010 0.060225 0.010464 0.036050 0.000010 0.000010 0.000010 0.000010 0.000010
0.004093 0.000010 0.000010 0.006194 0.660956 0.002293 0.260590 0.000010 0.004226 0.000010 0.000010 0.000010 0.008095 0.000010 0.000010 0.012803 0.007076 0.033545 0.000010 0.000010 0.000010 0.000010 0.000010
0.010689 0.000010 0.285859 0.052898 0.317703 0.000010 0.111896 0.000010 0.035787 0.020272 0.000010 0.050633 0.003186 0.019608 0.000010 0.059765 0.012789 0.017266 0.001558 0.000010 0.000010 0.000010 0.000010
0.014171 0.000010 0.117234 0.009252 0.458531 0.021062 0.214935 0.000010 0.004591 0.000012 0.000010 0.032520 0.000010 0.011356 0.000010 0.069028 0.012668 0.034539 0.000010 0.000010 0.000010 0.000010 0.000010
0.014751 0.000010 0.280265 0.012615 0.378963 0.000010 0.139328 0.000010 0.011248 0.001802 0.000010 0.062441 0.010627 0.007548 0.000010 0.035589 0.020465 0.023303 0.000967 0.000010 0.000010 0.000010 0.000010
0.008743 0.000010 0.038603 0.025438 0.585363 0.013015 0.206724 0.000010 0.003197 0.000010 0.000010 0.028540 0.000010 0.000010 0.000010 0.059902 0.012067 0.018287 0.000010 0.000010 0.000010 0.000010 0.000010
0.005593 0.000010 0.027133 0.046924 0.527527 0.000010 0.245191 0.000010 0.001349 0.032620 0.000010 0.026045 0.000010 0.011157 0.000010 0.067941 0.006147 0.001990 0.000282 0.000010 0.000010 0.000010 0.000010
0.000010 0.000010 0.000010 0.009089 0.573213 0.000010 0.255661 0.000010 0.012636 0.009487 0.000010 0.022868 0.010779 0.010811 0.000010 0.067123 0.018620 0.009593 0.000010 0.000010 0.000010 0.000010 0.000010
0.009517 0.000010 0.000010 0.032189 0.561847 0.000010 0.271716 0.000010 0.010919 0.010649 0.000010 0.025963 0.006676 0.000010 0.000348 0.056342 0.005656 0.008067 0.000010 0.000010 0.000010 0.000010 0.000010
0.006172 0.000010 0.030105 0.033379 0.583406 0.000010 0.226866 0.000010 0.008297 0.005844 0.000010 0.036503 0.006441 0.000010 0.000010 0.051668 0.011199 0.000010 0.000010 0.000010 0.000010 0.000010 0.000010
0.005978 0.000010 0.000010 0.000212 0.669859 0.004958 0.258973 0.000010 0.000010 0.000751 0.000010 0.000010 0.005300 0.000010 0.000010 0.014150 0.005933 0.033755 0.000010 0.000010 0.000010 0.000010 0.000010
0.012371 0.000010 0.138583 0.048964 0.494606 0.000010 0.156728 0.000010 0.014422 0.018596 0.000010 0.037751 0.000010 0.004789 0.000010 0.045944 0.001029 0.026107 0.000010 0.000010 0.000010 0.000010 0.000010
0.006350 0.000010 0.010538 0.019600 0.590903 0.007019 0.287768 0.000010 0.000010 0.015034 0.000010 0.000010 0.011324 0.000010 0.000010 0.041747 0.000010 0.009586 0.000010 0.000010 0.000010 0.000010 0.000010
0.011211 0.000010 0.066650 0.029343 0.504640 0.000010 0.235933 0.000010 0.010047 0.000010 0.000010 0.017432 0.004144 0.000010 0.000011 0.082891 0.013943 0.023646 0.000010 0.000010 0.000010 0.000010 0.000010
0.006778 0.000010 0.007173 0.011122 0.612684 0.000010 0.243862 0.000010 0.000010 0.005610 0.000010 0.031556 0.000010 0.000010 0.000010 0.065088 0.009339 0.006658 0.000010 0.000010 0.000010 0.000010 0.000010
0.006340 0.000010 0.019556 0.060219 0.577738 0.000010 0.202990 0.000010 0.014359 0.000010 0.000839 0.022926 0.004089 0.005839 0.000010 0.064634 0.009806 0.010070 0.000010 0.000505 0.000010 0.000010 0.000010
0.000010 0.620869 0.000010 0.000010 0.000010 0.102332 0.000010 0.012771 0.000010 0.000010 0.000010 0.000010 0.175858 0.000010 0.037387 0.000010 0.000010 0.000010 0.000010 0.000010 0.000010 0.000010 0.050612
0.000010 0.574326 0.000010 0.000010 0.000010 0.110880 0.000010 0.000010 0.000010 0.000010 0.000010 0.000010 0.212202 0.000010 0.048919 0.000010 0.000010 0.000010 0.000010 0.000010 0.000010 0.000010 0.053492
0.000010 0.605197 0.000010 0.000010 0.000010 0.103062 0.000010 0.003425 0.000010 0.000010 0.000010 0.000010 0.215271 0.000010 0.000010 0.000010 0.000010 0.000010 0.000010 0.000010 0.015023 0.000010 0.057852
0.000010 0.401802 0.000010 0.000010 0.000010 0.165872 0.000010 0.000010 0.000010 0.000010 0.000010 0.000010 0.384557 0.000010 0.019362 0.000010 0.000010 0.000010 0.000010 0.000010 0.013328 0.014909 0.000010
0.000010 0.552735 0.000010 0.000010 0.000010 0.130738 0.000010 0.009755 0.000010 0.000010 0.000010 0.000010 0.221443 0.000010 0.030543 0.000010 0.000010 0.000010 0.000010 0.000010 0.017822 0.000010 0.036804
0.000010 0.552623 0.000010 0.000010 0.000010 0.104909 0.000010 0.000010 0.000010 0.000010 0.000010 0.000010 0.233493 0.000010 0.035904 0.000010 0.000010 0.000010 0.000010 0.000010 0.020735 0.000010 0.052167
0.002216 0.405506 0.000010 0.000016 0.003042 0.126661 0.000010 0.018361 0.000010 0.000010 0.000010 0.000010 0.403254 0.001432 0.012338 0.010379 0.000010 0.000010 0.000010 0.000010 0.000724 0.015961 0.000010
0.000010 0.657574 0.000010 0.000010 0.000010 0.100117 0.000010 0.007217 0.000010 0.000010 0.000010 0.000010 0.208626 0.000010 0.000010 0.000010 0.000010 0.000010 0.000010 0.000010 0.000010 0.000010 0.026287
0.000010 0.719676 0.000010 0.000010 0.000010 0.079069 0.000010 0.027652 0.000010 0.000010 0.000010 0.000010 0.137084 0.000010 0.002576 0.000010 0.000010 0.000010 0.000010 0.000010 0.016910 0.000010 0.016873
0.000010 0.620012 0.000010 0.000010 0.000010 0.125148 0.000010 0.003781 0.000010 0.000010 0.000010 0.000010 0.207412 0.000010 0.000010 0.000010 0.000010 0.000010 0.000010 0.000010 0.043468 0.000010 0.000010
0.000010 0.534248 0.000010 0.000010 0.000010 0.137448 0.000010 0.010882 0.000010 0.000010 0.000010 0.000010 0.298441 0.000010 0.000010 0.000010 0.000010 0.000010 0.000010 0.000010 0.002132 0.016679 0.000010
0.000010 0.615112 0.000010 0.000010 0.000010 0.105786 0.000010 0.008299 0.000010 0.000010 0.000010 0.000010 0.237270 0.000010 0.000010 0.000010 0.000010 0.000010 0.000010 0.000010 0.013804 0.000010 0.019559
0.000010 0.574474 0.000010 0.000010 0.000010 0.116604 0.000010 0.010636 0.000010 0.000010 0.000010 0.000010 0.256257 0.000010 0.023606 0.000010 0.000010 0.000010 0.000010 0.000010 0.000010 0.000010 0.018253
0.000010 0.468978 0.000010 0.000010 0.000010 0.147937 0.000010 0.002368 0.000010 0.000010 0.000010 0.000010 0.318647 0.000010 0.022289 0.000010 0.000010 0.000010 0.000010 0.001475 0.031012 0.000010 0.007144
0.000010 0.440543 0.000010 0.000010 0.000010 0.177855 0.000010 0.008498 0.000010 0.000010 0.000011 0.000010 0.314048 0.000010 0.027138 0.000010 0.000010 0.000010 0.000010 0.000010 0.019469 0.000010 0.012289
0.000010 0.507725 0.000010 0.000011 0.000010 0.156957 0.000010 0.002222 0.000010 0.000010 0.000010 0.000010 0.260776 0.000010 0.010150 0.000010 0.000010 0.000010 0.000011 0.000010 0.032502 0.017304 0.012210
0.000010 0.489244 0.000010 0.000010 0.000010 0.143681 0.000010 0.006706 0.000010 0.000010 0.000010 0.000010 0.266693 0.000010 0.019744 0.000010 0.000010 0.000010 0.000010 0.016009 0.000010 0.000010 0.057762
0.000010 0.647504 0.000010 0.000010 0.000010 0.089357 0.000010 0.004186 0.000010 0.000010 0.000010 0.000010 0.190708 0.000010 0.010233 0.000010 0.000010 0.000010 0.000010 0.006979 0.007882 0.000010 0.043000
0.000010 0.524863 0.000010 0.000010 0.000010 0.125209 0.000010 0.009123 0.000010 0.000010 0.000010 0.000010 0.303959 0.000010 0.000010 0.000010 0.000010 0.000010 0.000010 0.000010 0.006843 0.000010 0.029833
0.000010 0.581612 0.000010 0.000010 0.000010 0.124071 0.000010 0.009991 0.000010 0.000010 0.000010 0.000010 0.242116 0.000010 0.006003 0.000010 0.000010 0.000010 0.000798 0.000010 0.017877 0.000010 0.017381
0.000010 0.000010 0.000010 0.000010 0.000010 0.000010 0.000010 0.000010 0.000010 0.000010 0.000010 0.000010 0.000010 0.000010 0.000010 0.000010 0.000010 0.000012 0.999778 0.000010 0.000010 0.000010 0.000010
0.000010 0.000010 0.000010 0.000010 0.000010 0.000010 0.000010 0.000010 0.000010 0.000010 0.000010 0.000010 0.000010 0.000010 0.000010 0.000010 0.000010 0.000010 0.999780 0.000010 0.000010 0.000010 0.000010
0.000010 0.000010 0.000010 0.000010 0.000010 0.000010 0.000010 0.000010 0.000010 0.000010 0.000010 0.000010 0.000010 0.000010 0.000010 0.000010 0.000010 0.000010 0.999780 0.000010 0.000010 0.000010 0.000010
0.000010 0.000010 0.000010 0.000010 0.000010 0.000010 0.000010 0.000010 0.000010 0.000010 0.000010 0.000010 0.000010 0.000010 0.000010 0.000010 0.000010 0.000010 0.999780 0.000010 0.000010 0.000010 0.000010
0.000010 0.000010 0.000010 0.000011 0.000010 0.000010 0.000010 0.006428 0.000010 0.000813 0.000010 0.000010 0.000010 0.000010 0.010154 0.000010 0.000010 0.000010 0.009101 0.000010 0.107845 0.467427 0.398070
0.000010 0.000010 0.000010 0.007925 0.000010 0.000010 0.000010 0.030167 0.000010 0.000010 0.000010 0.000010 0.000278 0.000010 0.022951 0.000010 0.000010 0.000010 0.005669 0.009914 0.130018 0.394404 0.398533
0.000010 0.000010 0.000010 0.000010 0.000010 0.000010 0.000010 0.013982 0.005236 0.000010 0.000010 0.000010 0.000010 0.000010 0.000010 0.000010 0.000010 0.000010 0.013378 0.000010 0.135066 0.401918 0.430250
0.000010 0.000010 0.000010 0.000010 0.000010 0.000010 0.000010 0.012449 0.000010 0.011224 0.000010 0.000010 0.000010 0.000010 0.000010 0.000010 0.000010 0.000010 0.011101 0.000010 0.038901 0.620817 0.305338
0.000010 0.000010 0.000010 0.000010 0.000010 0.000010 0.000010 0.014814 0.001721 0.000010 0.000010 0.000010 0.000010 0.000010 0.006542 0.000010 0.000992 0.000010 0.000010 0.000010 0.145970 0.442068 0.387734
0.000010 0.000010 0.000010 0.000010 0.000010 0.000010 0.000010 0.022379 0.000010 0.000010 0.000010 0.000010 0.000010 0.000010 0.000010 0.000010 0.000010 0.000010 0.000010 0.000010 0.013020 0.794241 0.170169
0.000010 0.000010 0.000010 0.000010 0.000010 0.000010 0.000010 0.000010 0.000010 0.000010 0.000010 0.000010 0.000010 0.000010 0.000010 0.000010 0.000010 0.000010 0.009759 0.000010 0.025452 0.803755 0.160844
0.000010 0.000010 0.000010 0.000010 0.000010 0.000010 0.000010 0.005113 0.000010 0.000010 0.000010 0.000010 0.000010 0.000010 0.000010 0.000010 0.000010 0.000010 0.000010 0.000010 0.000010 0.812683 0.182003
0.000010 0.000010 0.000010 0.000010 0.000010 0.000010 0.000010 0.000010 0.000010 0.000010 0.000010 0.000010 0.000010 0.000010 0.000010 0.000010 0.000010 0.000010 0.000010 0.000010 0.000010 0.827203 0.172587
0.000010 0.000010 0.000010 0.000010 0.000010 0.000010 0.000010 0.000010 0.000010 0.000010 0.000010 0.000010 0.000010 0.000010 0.000010 0.000010 0.000010 0.000010 0.006421 0.000010 0.036220 0.783741 0.173428
0.000010 0.000010 0.000010 0.000010 0.011277 0.000010 0.003021 0.005566 0.000010 0.000010 0.000010 0.000010 0.001819 0.000010 0.000010 0.000010 0.000010 0.000010 0.025242 0.000010 0.133540 0.579424 0.239961
0.000010 0.000010 0.000010 0.000010 0.000010 0.000010 0.000010 0.000010 0.000010 0.000010 0.000010 0.000010 0.000010 0.000010 0.000010 0.000010 0.000010 0.000010 0.014253 0.000010 0.058194 0.753165 0.174198
0.001314 0.003454 0.000010 0.000010 0.000010 0.000010 0.000010 0.008733 0.000011 0.000010 0.000010 0.000010 0.000010 0.000010 0.000010 0.004728 0.000010 0.000010 0.005730 0.000010 0.138268 0.694665 0.142957
0.000010 0.000010 0.000010 0.000010 0.000010 0.000010 0.000010 0.007805 0.000010 0.000010 0.000010 0.000010 0.000010 0.000010 0.000010 0.000010 0.000010 0.000010 0.007869 0.000010 0.059181 0.788656 0.136309
0.000010 0.000010 0.000010 0.000010 0.000010 0.001643 0.000010 0.002776 0.000010 0.000010 0.000010 0.000010 0.000010 0.000010 0.003082 0.000010 0.000011 0.000010 0.006449 0.000010 0.081058 0.657144 0.247686
0.000010 0.000010 0.019882 0.003513 0.010332 0.000778 0.004331 0.007125 0.014524 0.005844 0.000010 0.008252 0.000010 0.001734 0.000010 0.000010 0.002167 0.003583 0.000010 0.000010 0.095356 0.398000 0.424500
0.000010 0.000010 0.000010 0.000010 0.000010 0.000010 0.000010 0.000010 0.000010 0.000010 0.000010 0.000010 0.000010 0.000010 0.000010 0.000010 0.000010 0.000010 0.000010 0.000010 0.000010 0.635011 0.364779
0.000010 0.000010 0.000010 0.000010 0.000010 0.000010 0.000010 0.010125 0.000010 0.000010 0.000010 0.000010 0.000010 0.000010 0.000010 0.000010 0.000010 0.000010 0.000010 0.000010 0.022887 0.661401 0.305396
0.000010 0.000010 0.000010 0.000010 0.000010 0.000010 0.000010 0.003985 0.000010 0.000010 0.000010 0.000010 0.000010 0.000010 0.000010 0.000010 0.000010 0.000010 0.000010 0.000010 0.017328 0.668601 0.309897
0.000010 0.000010 0.000010 0.000010 0.000010 0.000010 0.000010 0.022461 0.000010 0.000010 0.000010 0.000010 0.000010 0.000010 0.000010 0.000010 0.000010 0.000971 0.000010 0.016970 0.067692 0.500516 0.391221
0.000010 0.007583 0.000010 0.000010 0.000010 0.000010 0.000010 0.024449 0.000010 0.000010 0.000010 0.000012 0.000010 0.000010 0.002245 0.000010 0.000010 0.000010 0.000697 0.000010 0.068162 0.557254 0.339447
0.000010 0.000012 0.000010 0.000010 0.000010 0.000010 0.000010 0.026463 0.000010 0.000010 0.000010 0.000010 0.000010 0.000010 0.000014 0.000010 0.000010 0.000010 0.005587 0.000010 0.104281 0.496961 0.366522
0.000473 0.007919 0.000010 0.000010 0.000011 0.000010 0.000010 0.021066 0.009496 0.000010 0.000010 0.000010 0.002302 0.000010 0.000010 0.000010 0.000010 0.000016 0.000977 0.000010 0.181774 0.376797 0.399050
0.000010 0.000010 0.000010 0.000010 0.000010 0.000010 0.000010 0.000010 0.000010 0.000010 0.000010 0.000010 0.000010 0.000010 0.000010 0.000010 0.000010 0.000010 0.000010 0.000010 0.000010 0.999780 0.000010
0.000010 0.000010 0.000010 0.000010 0.000010 0.000010 0.000010 0.000010 0.000010 0.000010 0.000010 0.000010 0.000010 0.000010 0.000010 0.000010 0.000010 0.000010 0.000010 0.000010 0.000010 0.999779 0.000010
0.000010 0.000010 0.000010 0.000010 0.000010 0.000010 0.000010 0.000010 0.000010 0.000010 0.000010 0.000010 0.000010 0.000010 0.000010 0.000010 0.000010 0.000010 0.000010 0.000010 0.000010 0.999780 0.000010
0.000010 0.000010 0.000010 0.000010 0.000010 0.000010 0.000010 0.000010 0.000010 0.000010 0.000010 0.000010 0.000010 0.000010 0.000010 0.000010 0.000010 0.000010 0.005496 0.000010 0.000010 0.994294 0.000010
0.000010 0.000010 0.000010 0.000010 0.000010 0.000010 0.000010 0.000010 0.000010 0.000010 0.000010 0.000010 0.000010 0.000010 0.000010 0.000010 0.000010 0.000010 0.002047 0.000010 0.000010 0.997743 0.000010
0.006485 0.000010 0.006161 0.022059 0.009393 0.009832 0.000010 0.000010 0.000010 0.089139 0.000010 0.021050 0.018884 0.000010 0.000010 0.017622 0.134817 0.006903 0.055287 0.000010 0.000010 0.582529 0.019748
0.000010 0.016339 0.024014 0.010478 0.033999 0.005310 0.003204 0.000010 0.000010 0.065840 0.000010 0.016949 0.031094 0.000010 0.000010 0.007075 0.130012 0.003321 0.047777 0.000010 0.000010 0.604500 0.000010
0.000010 0.000010 0.030467 0.006335 0.017464 0.000010 0.004845 0.000706 0.000010 0.092092 0.000010 0.026397 0.039859 0.000010 0.000010 0.014657 0.137990 0.000221 0.054892 0.000010 0.000010 0.573976 0.000010
0.004573 0.024119 0.000011 0.028750 0.007791 0.000010 0.007822 0.000010 0.000010 0.063480 0.000010 0.027206 0.028061 0.000010 0.000010 0.012697 0.141774 0.017552 0.056793 0.000010 0.000010 0.579280 0.000010
0.007257 0.000010 0.000010 0.000010 0.031344 0.000011 0.006504 0.000010 0.000010 0.085153 0.000010 0.018175 0.026360 0.000010 0.023537 0.000504 0.134092 0.023027 0.059557 0.000010 0.000010 0.584380 0.000010
0.021739 0.014699 0.037504 0.026079 0.101650 0.000010 0.064687 0.014248 0.000010 0.177450 0.000015 0.051882 0.043440 0.012738 0.000010 0.028880 0.221691 0.025242 0.000010 0.038151 0.008028 0.041942 0.069895
0.013429 0.021842 0.021971 0.071932 0.067666 0.007335 0.111695 0.000010 0.000011 0.151232 0.001274 0.038110 0.055243 0.012311 0.010174 0.066603 0.200487 0.017788 0.002021 0.000010 0.000010 0.018603 0.110243
0.004762 0.001978 0.013565 0.082587 0.101780 0.000419 0.048122 0.002084 0.000010 0.128280 0.000010 0.070757 0.064156 0.017750 0.000010 0.121850 0.183605 0.033719 0.000305 0.017152 0.000010 0.018415 0.088675
0.014223 0.013765 0.044569 0.042437 0.126435 0.001564 0.070551 0.008913 0.000010 0.161759 0.000010 0.024779 0.049148 0.000010 0.014629 0.058077 0.217045 0.036912 0.000010 0.000010 0.000010 0.022965 0.092171
0.008876 0.025654 0.074070 0.064023 0.173253 0.013368 0.077573 0.000010 0.000010 0.115991 0.000010 0.020361 0.043902 0.000010 0.000010 0.036487 0.175027 0.040103 0.000111 0.005660 0.000010 0.047648 0.077835
