# Supplementary material for: Genetic analysis of Thai cattle reveals a Southeast Asian indicine ancestry
Source: PeerJ. 2015 Oct 27;3:e1318. doi: 10.7717/peerj.1318 (PMC4627918; doi:10.7717/peerj.1318)
Supplement: Dataset S2 — The Q values inferred by ADMIXTURE for each modeled K are shown for each individual, which are labeled according to breed information. The data are organized into three folders, each of which represents the ADMIXTURE experiments described in Fig. S5. [file peerj-03-1318-s007.zip › SupplementDataS7/1397breeds/24.Q]

0.000010 0.000010 0.000010 0.016977 0.004164 0.000010 0.000010 0.006110 0.923214 0.000970 0.000010 0.000010 0.000010 0.000010 0.004006 0.000010 0.000010 0.031431 0.000010 0.006182 0.000010 0.002970 0.000010 0.003836
0.000010 0.000010 0.000010 0.000010 0.000100 0.005531 0.000010 0.000010 0.908042 0.009218 0.000010 0.000010 0.000010 0.000010 0.007142 0.001191 0.000010 0.039821 0.024752 0.004053 0.000010 0.000010 0.000010 0.000010
0.000010 0.000010 0.000010 0.000010 0.000010 0.001756 0.000010 0.001734 0.942806 0.000010 0.000010 0.000010 0.000010 0.000010 0.000010 0.000010 0.000010 0.029681 0.000010 0.000010 0.000010 0.006901 0.016942 0.000010
0.000010 0.000010 0.000010 0.000010 0.000010 0.000010 0.000010 0.000691 0.991060 0.000010 0.000010 0.000010 0.000010 0.000010 0.008040 0.000010 0.000010 0.000010 0.000010 0.000010 0.000010 0.000010 0.000010 0.000010
0.000010 0.000010 0.000010 0.014889 0.000010 0.000010 0.000010 0.000010 0.934164 0.000010 0.000010 0.000010 0.000010 0.000010 0.024471 0.000010 0.000010 0.000010 0.017699 0.000010 0.000010 0.000851 0.000010 0.007745
0.000010 0.000010 0.000010 0.000010 0.000010 0.000010 0.000010 0.000010 0.970309 0.000010 0.000010 0.000010 0.000010 0.000010 0.007683 0.000010 0.000010 0.021797 0.000010 0.000010 0.000010 0.000010 0.000010 0.000010
0.000010 0.000010 0.000010 0.000010 0.000010 0.000010 0.000010 0.000010 0.993454 0.000010 0.000010 0.000010 0.000010 0.000010 0.000010 0.000010 0.000010 0.006326 0.000010 0.000010 0.000010 0.000010 0.000010 0.000010
0.000010 0.000010 0.000010 0.000010 0.000010 0.000010 0.000010 0.000010 0.999770 0.000010 0.000010 0.000010 0.000010 0.000010 0.000010 0.000010 0.000010 0.000010 0.000010 0.000010 0.000010 0.000010 0.000010 0.000010
0.000010 0.000010 0.000010 0.000010 0.000010 0.000010 0.000010 0.000010 0.909311 0.006100 0.000010 0.000010 0.000010 0.000010 0.019640 0.013270 0.000010 0.048712 0.000378 0.000010 0.000010 0.000010 0.000010 0.002420
0.000010 0.000010 0.000010 0.000526 0.000010 0.012098 0.000010 0.000010 0.945421 0.000010 0.000010 0.000010 0.000010 0.000010 0.008764 0.000010 0.005885 0.000549 0.010261 0.000010 0.000010 0.000010 0.000333 0.016013
0.000010 0.000010 0.000010 0.000010 0.011866 0.000010 0.000010 0.000010 0.921668 0.009536 0.000010 0.000010 0.000010 0.000010 0.000010 0.000010 0.000010 0.017699 0.007058 0.000010 0.000010 0.025389 0.003277 0.003346
0.000010 0.000010 0.000010 0.000010 0.000010 0.000010 0.000010 0.000010 0.999770 0.000010 0.000010 0.000010 0.000010 0.000010 0.000010 0.000010 0.000010 0.000010 0.000010 0.000010 0.000010 0.000010 0.000010 0.000010
0.000010 0.000010 0.000010 0.000010 0.000010 0.016443 0.000010 0.000010 0.968342 0.000010 0.008483 0.000010 0.000010 0.000010 0.005009 0.000010 0.000010 0.001532 0.000010 0.000010 0.000010 0.000010 0.000010 0.000010
0.000010 0.000010 0.000010 0.000023 0.000010 0.000010 0.000010 0.000010 0.927106 0.000010 0.000010 0.000010 0.000010 0.000010 0.000010 0.000010 0.000010 0.023334 0.026727 0.004032 0.000010 0.000056 0.017320 0.001242
0.000010 0.000010 0.000010 0.000010 0.000010 0.000010 0.000010 0.000010 0.884271 0.007372 0.000010 0.000010 0.000010 0.000010 0.000010 0.000010 0.000010 0.007168 0.014393 0.012581 0.000010 0.039159 0.025402 0.009495
0.000010 0.000010 0.000010 0.000010 0.000010 0.000010 0.000010 0.000010 0.999770 0.000010 0.000010 0.000010 0.000010 0.000010 0.000010 0.000010 0.000010 0.000010 0.000010 0.000010 0.000010 0.000010 0.000010 0.000010
0.000010 0.000010 0.000010 0.000010 0.000010 0.000010 0.000010 0.000010 0.962053 0.000010 0.000010 0.003618 0.000010 0.000010 0.000010 0.000010 0.000010 0.034119 0.000010 0.000010 0.000010 0.000010 0.000010 0.000010
0.000010 0.000010 0.000010 0.000010 0.000010 0.004539 0.000010 0.000010 0.947099 0.000010 0.000010 0.000010 0.000010 0.000010 0.000010 0.000010 0.000010 0.025086 0.000010 0.000010 0.000010 0.000010 0.023075 0.000010
0.000010 0.000010 0.000010 0.000010 0.000010 0.012094 0.000010 0.002266 0.914475 0.000010 0.000010 0.000010 0.000010 0.000010 0.000010 0.000010 0.000010 0.055040 0.000010 0.000010 0.000010 0.013206 0.000010 0.002739
0.000010 0.000010 0.000010 0.000010 0.000010 0.000010 0.000010 0.007102 0.971736 0.000010 0.000010 0.000010 0.000010 0.000010 0.003147 0.000010 0.000010 0.001331 0.006200 0.000010 0.000010 0.000010 0.010303 0.000010
0.000010 0.000010 0.000010 0.000010 0.000010 0.000010 0.000010 0.000010 0.000010 0.000010 0.000010 0.000010 0.000010 0.000010 0.000010 0.000010 0.999770 0.000010 0.000010 0.000010 0.000010 0.000010 0.000010 0.000010
0.000010 0.000010 0.000010 0.003288 0.000010 0.000010 0.000010 0.000010 0.000010 0.010945 0.000010 0.000010 0.000010 0.000010 0.000010 0.000010 0.922372 0.055140 0.000012 0.000010 0.000010 0.004056 0.000010 0.004018
0.000010 0.000010 0.000010 0.000010 0.000010 0.000010 0.000010 0.000010 0.000010 0.000010 0.000010 0.000010 0.000010 0.000010 0.000010 0.000010 0.999770 0.000010 0.000010 0.000010 0.000010 0.000010 0.000010 0.000010
0.000010 0.000010 0.000010 0.000010 0.000010 0.000010 0.000010 0.000010 0.015747 0.000010 0.000010 0.000010 0.000010 0.000010 0.000010 0.000010 0.984033 0.000010 0.000010 0.000010 0.000010 0.000010 0.000010 0.000010
0.000010 0.000010 0.000010 0.000010 0.000010 0.000010 0.000010 0.000010 0.000010 0.000010 0.000010 0.000010 0.000010 0.000010 0.000010 0.000010 0.989278 0.010502 0.000010 0.000010 0.000010 0.000010 0.000010 0.000010
0.000010 0.000010 0.000010 0.000010 0.000010 0.000010 0.000010 0.000010 0.000010 0.000010 0.000010 0.000010 0.000010 0.000010 0.001799 0.000010 0.977128 0.005998 0.012164 0.000010 0.000010 0.000010 0.000010 0.002722
0.000010 0.000010 0.000010 0.000010 0.000010 0.000010 0.000010 0.000010 0.000010 0.000010 0.000010 0.000010 0.000010 0.000010 0.000010 0.000010 0.999770 0.000010 0.000010 0.000010 0.000010 0.000010 0.000010 0.000010
0.000010 0.000010 0.000010 0.000010 0.000010 0.000010 0.000010 0.000010 0.000010 0.000010 0.000010 0.000010 0.000010 0.000010 0.000010 0.000010 0.999770 0.000010 0.000010 0.000010 0.000010 0.000010 0.000010 0.000010
0.000010 0.000010 0.000010 0.000010 0.000010 0.000010 0.000010 0.000010 0.000010 0.000010 0.000010 0.000010 0.000010 0.000010 0.000010 0.000010 0.999770 0.000010 0.000010 0.000010 0.000010 0.000010 0.000010 0.000010
0.000010 0.000010 0.000010 0.000010 0.000010 0.000010 0.000010 0.000010 0.000010 0.000010 0.000010 0.000010 0.000010 0.000010 0.000010 0.000010 0.999770 0.000010 0.000010 0.000010 0.000010 0.000010 0.000010 0.000010
0.000010 0.000010 0.000010 0.000010 0.007961 0.000010 0.000010 0.000010 0.000010 0.000010 0.000010 0.000010 0.000010 0.000010 0.000010 0.001120 0.957206 0.000010 0.020731 0.000010 0.000010 0.000010 0.012792 0.000010
0.000010 0.000010 0.000010 0.000010 0.000010 0.000010 0.000010 0.082392 0.000010 0.019620 0.000010 0.000010 0.000010 0.000010 0.000010 0.004250 0.833037 0.034962 0.025560 0.000010 0.000010 0.000010 0.000010 0.000010
0.000010 0.000010 0.000010 0.006847 0.000010 0.013018 0.000010 0.028310 0.001898 0.011383 0.000010 0.000010 0.000010 0.000010 0.015583 0.000010 0.896384 0.007767 0.008298 0.007548 0.000010 0.002834 0.000010 0.000010
0.000010 0.000010 0.000010 0.015429 0.000010 0.000010 0.000010 0.000010 0.000010 0.000010 0.000010 0.009228 0.000010 0.000010 0.000010 0.000010 0.900791 0.039942 0.018340 0.000010 0.000010 0.016090 0.000010 0.000010
0.000010 0.000010 0.000010 0.000010 0.000010 0.000010 0.000010 0.000010 0.000010 0.000010 0.000010 0.000010 0.000010 0.000010 0.000010 0.000010 0.999770 0.000010 0.000010 0.000010 0.000010 0.000010 0.000010 0.000010
0.000010 0.000010 0.000010 0.000010 0.000010 0.000010 0.000010 0.000010 0.000010 0.000010 0.000010 0.000010 0.000010 0.000010 0.000010 0.000010 0.999770 0.000010 0.000010 0.000010 0.000010 0.000010 0.000010 0.000010
0.000010 0.000010 0.000010 0.000010 0.000010 0.000010 0.000010 0.000010 0.036889 0.035439 0.000010 0.000010 0.000010 0.000010 0.000010 0.000010 0.896254 0.031219 0.000010 0.000010 0.000010 0.000010 0.000010 0.000010
0.000010 0.000010 0.000010 0.000010 0.000010 0.000010 0.000010 0.000010 0.000010 0.000010 0.000010 0.000010 0.000010 0.000010 0.000010 0.000010 0.976705 0.000010 0.000010 0.000010 0.000010 0.000010 0.000010 0.023075
0.000010 0.000010 0.000010 0.000010 0.000010 0.000010 0.000010 0.000010 0.000010 0.000010 0.000010 0.000010 0.000010 0.000010 0.000010 0.000010 0.999770 0.000010 0.000010 0.000010 0.000010 0.000010 0.000010 0.000010
0.000010 0.000010 0.000010 0.000010 0.000010 0.000010 0.000010 0.000010 0.000010 0.000010 0.000010 0.000010 0.000010 0.000010 0.000010 0.000010 0.999770 0.000010 0.000010 0.000010 0.000010 0.000010 0.000010 0.000010
0.000010 0.000010 0.000010 0.021426 0.010331 0.004326 0.000010 0.000010 0.002458 0.856765 0.014759 0.000010 0.000010 0.000010 0.028466 0.000010 0.000010 0.001351 0.022677 0.007540 0.000010 0.005864 0.010440 0.013486
0.000010 0.000010 0.000010 0.008819 0.008367 0.000010 0.000010 0.027441 0.000010 0.749205 0.000010 0.000010 0.000010 0.000010 0.060796 0.015439 0.000010 0.004857 0.046802 0.010145 0.000010 0.003247 0.008476 0.056286
0.000010 0.000010 0.000010 0.012820 0.022898 0.004152 0.000010 0.032018 0.000010 0.816170 0.008792 0.001636 0.000010 0.000010 0.019961 0.000010 0.000010 0.000010 0.027751 0.002820 0.000010 0.020437 0.000010 0.030425
0.000010 0.000432 0.000010 0.017045 0.020197 0.036747 0.000010 0.083474 0.000010 0.803912 0.000199 0.007124 0.000010 0.000010 0.014413 0.000010 0.000010 0.000010 0.010150 0.000010 0.000010 0.000010 0.006177 0.000010
0.000010 0.000010 0.000010 0.002940 0.026221 0.020965 0.000010 0.030994 0.000010 0.783491 0.009743 0.010048 0.000010 0.000010 0.032553 0.000010 0.000010 0.003052 0.023031 0.001027 0.000010 0.000010 0.007141 0.048684
0.000010 0.000010 0.000010 0.010539 0.012055 0.008329 0.000010 0.022394 0.000010 0.829033 0.003004 0.005674 0.000010 0.000010 0.020014 0.000010 0.000010 0.004449 0.026406 0.003483 0.000010 0.018322 0.000010 0.036188
0.000010 0.000010 0.000010 0.025570 0.029536 0.000010 0.000010 0.028944 0.000010 0.801529 0.005184 0.006698 0.000010 0.000010 0.019741 0.000010 0.000010 0.006754 0.043614 0.012608 0.000010 0.005372 0.006562 0.007776
0.000010 0.000010 0.000010 0.010097 0.013230 0.029574 0.000010 0.028477 0.000010 0.782808 0.013609 0.000010 0.000010 0.000010 0.025210 0.008030 0.000010 0.008373 0.040821 0.000010 0.000010 0.002110 0.001678 0.035873
0.000010 0.000010 0.000010 0.001829 0.014654 0.022499 0.000010 0.080799 0.000010 0.775964 0.000010 0.000010 0.000010 0.000010 0.036566 0.000010 0.000010 0.016192 0.037008 0.000761 0.000010 0.000010 0.000010 0.013587
0.000010 0.000010 0.000010 0.003100 0.000010 0.017913 0.000010 0.021198 0.000010 0.844346 0.021445 0.000010 0.000010 0.000010 0.028857 0.000010 0.000010 0.000010 0.032872 0.000010 0.000010 0.000010 0.000010 0.030109
0.000010 0.000010 0.000010 0.001488 0.000010 0.010884 0.000010 0.065819 0.000010 0.788530 0.008218 0.000010 0.000010 0.000010 0.045859 0.000010 0.000010 0.000010 0.018371 0.012777 0.000010 0.000010 0.000010 0.047904
0.000010 0.000010 0.000010 0.000010 0.000010 0.029566 0.000010 0.063229 0.000010 0.790688 0.011941 0.003085 0.000010 0.000010 0.027293 0.000010 0.000010 0.000010 0.015310 0.015957 0.000010 0.011429 0.005848 0.025524
0.000010 0.000010 0.000010 0.023808 0.000010 0.005544 0.000010 0.012331 0.000010 0.833874 0.012766 0.000010 0.000010 0.000010 0.027161 0.003626 0.000010 0.000010 0.040199 0.009540 0.000010 0.008745 0.000010 0.022276
0.000010 0.000010 0.000010 0.013290 0.016650 0.030274 0.000010 0.074539 0.000010 0.763682 0.019766 0.001030 0.000010 0.000010 0.027287 0.000010 0.000010 0.003165 0.024414 0.000010 0.000010 0.012492 0.000010 0.013291
0.000010 0.000010 0.000010 0.012488 0.000010 0.029396 0.000010 0.016045 0.000010 0.809516 0.010253 0.000010 0.000010 0.000010 0.047112 0.004836 0.000010 0.000010 0.013435 0.000010 0.000010 0.004502 0.015789 0.036500
0.000010 0.000010 0.000010 0.012041 0.025254 0.008034 0.000010 0.063636 0.002706 0.770672 0.014031 0.000010 0.000010 0.000010 0.035546 0.006700 0.002574 0.000010 0.027695 0.004294 0.000010 0.005064 0.000010 0.021651
0.000010 0.005703 0.000179 0.024267 0.008528 0.031675 0.000010 0.021138 0.000010 0.831099 0.001583 0.000010 0.000010 0.002014 0.038402 0.011024 0.000010 0.002708 0.015684 0.005895 0.000010 0.000010 0.000010 0.000010
0.000010 0.000010 0.000010 0.016681 0.011161 0.000010 0.000010 0.000010 0.000010 0.857396 0.000010 0.023503 0.000010 0.000010 0.013622 0.000010 0.000010 0.016743 0.000010 0.019673 0.000010 0.025063 0.000010 0.016009
0.000010 0.000010 0.000010 0.005833 0.000010 0.023696 0.000010 0.000010 0.000010 0.884301 0.010023 0.002655 0.000010 0.000010 0.002372 0.000010 0.000010 0.001722 0.025161 0.013565 0.000010 0.000010 0.000010 0.030532
0.000010 0.000010 0.000010 0.019859 0.000010 0.000010 0.000010 0.016003 0.004274 0.828336 0.004577 0.000010 0.000010 0.000010 0.006806 0.019857 0.000010 0.000010 0.045533 0.000010 0.000010 0.016849 0.005399 0.032377
0.000010 0.001568 0.000010 0.000010 0.000010 0.005743 0.014028 0.120462 0.018128 0.504980 0.011651 0.000010 0.004602 0.000010 0.063107 0.000010 0.023361 0.150882 0.000997 0.002840 0.000010 0.026162 0.024033 0.027375
0.007391 0.001897 0.000010 0.015162 0.000010 0.037515 0.000175 0.044077 0.016302 0.506226 0.000010 0.000010 0.012013 0.000010 0.016742 0.014472 0.077922 0.122173 0.040317 0.000010 0.000010 0.082166 0.005371 0.000010
0.000010 0.000010 0.000010 0.014234 0.000010 0.014495 0.029338 0.024757 0.031461 0.527773 0.000010 0.000010 0.010235 0.000010 0.000818 0.000010 0.111726 0.186696 0.000749 0.000088 0.000010 0.020446 0.013007 0.014087
0.002374 0.000075 0.004176 0.019707 0.001831 0.011069 0.000010 0.016121 0.046725 0.481070 0.000473 0.000010 0.026312 0.000010 0.042248 0.011688 0.093487 0.166694 0.000010 0.005421 0.020104 0.033589 0.016784 0.000010
0.000010 0.000010 0.000010 0.000010 0.000010 0.000467 0.021602 0.081337 0.021227 0.451253 0.002183 0.000010 0.000010 0.000010 0.057295 0.000010 0.071629 0.144622 0.026329 0.024177 0.000010 0.050337 0.029070 0.018371
0.001447 0.002642 0.000010 0.016824 0.000010 0.000010 0.002007 0.004201 0.020880 0.604433 0.000010 0.000010 0.019711 0.000010 0.023909 0.000010 0.075957 0.167090 0.002863 0.000010 0.002604 0.013167 0.025760 0.016425
0.000010 0.000010 0.000010 0.030845 0.006685 0.008316 0.004310 0.022797 0.023722 0.508052 0.000010 0.007719 0.055282 0.000010 0.001400 0.000010 0.086602 0.180460 0.000010 0.012426 0.000010 0.024073 0.008865 0.018367
0.000010 0.000010 0.000010 0.019578 0.000010 0.028645 0.000010 0.131686 0.007119 0.430441 0.000010 0.015152 0.000010 0.005450 0.000137 0.000010 0.091850 0.122903 0.023294 0.000010 0.009300 0.042209 0.046387 0.025760
0.000010 0.006940 0.000010 0.000598 0.000010 0.000010 0.000010 0.038606 0.010847 0.529512 0.000010 0.000010 0.025841 0.000010 0.015951 0.000010 0.082525 0.167909 0.010485 0.018059 0.005494 0.057187 0.014585 0.015372
0.000010 0.000010 0.000010 0.020663 0.016519 0.021055 0.000010 0.028276 0.023246 0.526484 0.000011 0.000010 0.012124 0.000010 0.011724 0.000010 0.046024 0.194330 0.019553 0.012117 0.000010 0.028231 0.028625 0.010936
0.004401 0.000010 0.000010 0.007695 0.000010 0.005161 0.000010 0.001803 0.040163 0.542248 0.002110 0.000010 0.007284 0.000010 0.038555 0.000010 0.101167 0.150418 0.000010 0.001044 0.022614 0.050315 0.024933 0.000010
0.000010 0.000010 0.000010 0.000010 0.002815 0.041706 0.000010 0.068718 0.013358 0.465502 0.002271 0.000010 0.024260 0.000010 0.012995 0.007708 0.086008 0.186206 0.018572 0.000010 0.000010 0.054085 0.015696 0.000010
0.008381 0.000010 0.000010 0.011607 0.033829 0.040182 0.000010 0.073747 0.012785 0.498263 0.000010 0.000010 0.004096 0.000010 0.041300 0.001469 0.062251 0.120408 0.005893 0.003551 0.000010 0.039799 0.042359 0.000010
0.000182 0.002213 0.000010 0.006533 0.006026 0.046512 0.047087 0.074868 0.015988 0.441501 0.000010 0.000010 0.010817 0.001854 0.018265 0.000010 0.104626 0.171067 0.000010 0.002331 0.000010 0.023961 0.018540 0.007568
0.003929 0.000010 0.000010 0.001314 0.020931 0.023489 0.000010 0.103482 0.044278 0.422623 0.014034 0.001630 0.018681 0.001523 0.016999 0.005598 0.045085 0.154276 0.009314 0.005035 0.018666 0.046331 0.032818 0.009935
0.008042 0.000010 0.000010 0.009588 0.000010 0.038790 0.025083 0.083991 0.030120 0.437069 0.000010 0.000010 0.011546 0.004230 0.027500 0.006599 0.066463 0.139049 0.038336 0.005790 0.000010 0.062804 0.004931 0.000010
0.012583 0.000010 0.000010 0.000010 0.000010 0.016900 0.020719 0.092315 0.021638 0.445263 0.003986 0.000010 0.026001 0.000010 0.029528 0.000010 0.077767 0.136340 0.022155 0.013058 0.000010 0.024019 0.017462 0.040186
0.006724 0.000223 0.000010 0.006421 0.009080 0.035434 0.000010 0.034758 0.000010 0.467046 0.000010 0.000010 0.000010 0.000010 0.036079 0.006134 0.108535 0.176584 0.019581 0.004033 0.035804 0.035710 0.017773 0.000010
0.004244 0.000100 0.000010 0.007188 0.009631 0.036205 0.000010 0.071567 0.029690 0.486450 0.000010 0.000010 0.010452 0.000010 0.026604 0.005702 0.066189 0.177662 0.036999 0.004563 0.000010 0.004488 0.022196 0.000010
0.000010 0.000010 0.000010 0.019963 0.000010 0.031148 0.016391 0.020714 0.003932 0.525726 0.000010 0.000804 0.010175 0.007942 0.011918 0.000010 0.103994 0.171293 0.012065 0.004441 0.000010 0.030899 0.027006 0.001519
0.000010 0.000010 0.000010 0.008457 0.000850 0.000010 0.000010 0.728330 0.000010 0.199274 0.000804 0.004983 0.000010 0.000010 0.000258 0.000010 0.000010 0.003938 0.035564 0.000010 0.000010 0.000010 0.017401 0.000010
0.000010 0.000010 0.000010 0.000010 0.010006 0.000014 0.000010 0.776443 0.000010 0.140260 0.003606 0.000276 0.000010 0.000010 0.000010 0.000010 0.000010 0.001611 0.045135 0.011343 0.000010 0.000010 0.000010 0.011165
0.000010 0.000010 0.000010 0.000010 0.000010 0.000019 0.000010 0.784774 0.000010 0.168957 0.000010 0.010125 0.000010 0.000010 0.000010 0.000010 0.000010 0.000010 0.026227 0.009718 0.000010 0.000010 0.000010 0.000010
0.000010 0.000010 0.000010 0.000010 0.000010 0.000010 0.000010 0.725194 0.020560 0.174589 0.006646 0.000010 0.000010 0.000010 0.000010 0.000010 0.020617 0.005675 0.046548 0.000010 0.000010 0.000010 0.000010 0.000010
0.000010 0.000010 0.000010 0.000010 0.003938 0.000010 0.000010 0.773865 0.000010 0.148249 0.000010 0.000010 0.000010 0.000010 0.000010 0.005082 0.000010 0.000010 0.058937 0.008744 0.000010 0.000010 0.000010 0.001015
0.000010 0.000010 0.000010 0.000018 0.000010 0.000010 0.000010 0.722861 0.000010 0.192018 0.000010 0.000010 0.000010 0.000010 0.011409 0.000010 0.013248 0.005570 0.048681 0.003862 0.000010 0.000010 0.000010 0.002182
0.000010 0.000010 0.000010 0.000010 0.000010 0.000010 0.000010 0.810217 0.000010 0.131426 0.005160 0.002933 0.000010 0.000010 0.000010 0.000010 0.000010 0.000010 0.050073 0.000010 0.000010 0.000010 0.000010 0.000010
0.000010 0.000010 0.000010 0.003011 0.000010 0.000010 0.000010 0.778086 0.000010 0.143527 0.000010 0.000010 0.000010 0.000010 0.000010 0.014319 0.000010 0.000010 0.039289 0.007019 0.000010 0.000010 0.000010 0.014579
0.000010 0.000010 0.000010 0.000010 0.000010 0.000010 0.000010 0.800885 0.000010 0.136703 0.000469 0.000010 0.000010 0.000010 0.000584 0.015842 0.000010 0.006263 0.018361 0.020732 0.000010 0.000010 0.000010 0.000010
0.000010 0.000010 0.000010 0.000010 0.000017 0.004844 0.000010 0.763043 0.013521 0.117335 0.003473 0.000010 0.000010 0.000010 0.020281 0.005859 0.000010 0.000010 0.058666 0.012821 0.000010 0.000010 0.000010 0.000010
0.000010 0.000010 0.000010 0.006043 0.010592 0.000010 0.000010 0.789817 0.000010 0.124139 0.000010 0.000010 0.000010 0.000010 0.010875 0.005590 0.000010 0.000010 0.052774 0.000010 0.000010 0.000010 0.000010 0.000010
0.000010 0.000010 0.000010 0.000010 0.000010 0.000010 0.000010 0.795269 0.000010 0.116365 0.000010 0.000010 0.000010 0.000010 0.009955 0.005047 0.000010 0.000010 0.044885 0.022138 0.000010 0.005375 0.000010 0.000806
0.000010 0.000010 0.000010 0.001430 0.000010 0.000010 0.000010 0.819737 0.000010 0.109185 0.003239 0.000010 0.000010 0.000010 0.009359 0.000010 0.000010 0.000010 0.043319 0.001175 0.000010 0.012395 0.000010 0.000010
0.000010 0.000010 0.000010 0.009880 0.000010 0.000010 0.000010 0.777818 0.000010 0.152727 0.000010 0.008890 0.000010 0.000010 0.000010 0.000010 0.000010 0.000010 0.050495 0.000010 0.000010 0.000010 0.000010 0.000010
0.000010 0.000010 0.000010 0.012865 0.006335 0.004210 0.000010 0.736490 0.010351 0.146732 0.007612 0.000010 0.000010 0.000010 0.008477 0.000597 0.000010 0.002176 0.042226 0.021808 0.000010 0.000010 0.000010 0.000010
0.000010 0.000010 0.000010 0.000010 0.003152 0.000010 0.000010 0.771834 0.000010 0.142272 0.011842 0.000010 0.000010 0.000010 0.007070 0.000010 0.000010 0.000010 0.040215 0.009904 0.000010 0.000010 0.000010 0.013551
0.000010 0.000010 0.000010 0.000010 0.000010 0.000010 0.000010 0.777442 0.000010 0.168415 0.000963 0.000010 0.000010 0.000010 0.018924 0.001489 0.000010 0.000010 0.029532 0.003064 0.000010 0.000010 0.000010 0.000010
0.000010 0.000010 0.000010 0.000958 0.000010 0.000010 0.000010 0.742100 0.000010 0.169229 0.016657 0.000010 0.000010 0.000010 0.000010 0.000010 0.001439 0.000090 0.058197 0.011170 0.000010 0.000010 0.000010 0.000010
0.000010 0.000010 0.000010 0.002649 0.000010 0.000010 0.000010 0.745807 0.000010 0.171186 0.000010 0.000010 0.000010 0.000010 0.007832 0.010903 0.000010 0.000010 0.026088 0.025187 0.000010 0.007048 0.000010 0.003152
0.000010 0.000878 0.000010 0.000010 0.010186 0.000010 0.000010 0.779944 0.000010 0.085002 0.003404 0.000010 0.000010 0.000010 0.000010 0.014167 0.054312 0.000010 0.041259 0.010697 0.000010 0.000010 0.000010 0.000010
0.000010 0.000010 0.000010 0.000010 0.000010 0.000010 0.000010 0.000010 0.000010 0.000010 0.000010 0.000010 0.000010 0.000010 0.000010 0.000010 0.000010 0.000010 0.000010 0.999770 0.000010 0.000010 0.000010 0.000010
0.000010 0.000010 0.000010 0.000010 0.000010 0.000010 0.000010 0.000010 0.000010 0.000010 0.000010 0.000010 0.000010 0.000010 0.000010 0.000010 0.000010 0.000010 0.000010 0.999770 0.000010 0.000010 0.000010 0.000010
0.000010 0.000010 0.000010 0.000010 0.000010 0.000010 0.000010 0.000010 0.000010 0.000010 0.000010 0.000010 0.000010 0.000010 0.000010 0.000010 0.000010 0.000010 0.000010 0.999770 0.000010 0.000010 0.000010 0.000010
0.000010 0.000010 0.000010 0.002440 0.059994 0.056978 0.000010 0.040414 0.009266 0.017532 0.010347 0.008167 0.000010 0.000010 0.030529 0.000010 0.000010 0.059938 0.034668 0.610474 0.000010 0.044213 0.012230 0.002718
0.000010 0.000010 0.000010 0.000010 0.016462 0.009691 0.000010 0.038102 0.004785 0.000010 0.000010 0.008620 0.000010 0.000010 0.013036 0.008797 0.000010 0.063619 0.017083 0.750106 0.000010 0.050648 0.000010 0.018929
0.000010 0.000010 0.000010 0.000010 0.053282 0.010080 0.000010 0.000010 0.000010 0.000010 0.000010 0.000010 0.000010 0.000010 0.035052 0.008204 0.000010 0.051554 0.000010 0.841649 0.000010 0.000010 0.000010 0.000010
0.000010 0.000010 0.000010 0.000010 0.000010 0.000010 0.000010 0.000010 0.000010 0.000010 0.000010 0.000010 0.000010 0.000010 0.000010 0.000010 0.000010 0.000010 0.000010 0.999770 0.000010 0.000010 0.000010 0.000010
0.000010 0.000010 0.000010 0.000010 0.000010 0.000010 0.000010 0.000010 0.000010 0.000010 0.000010 0.000010 0.000010 0.000010 0.000010 0.000010 0.000010 0.000010 0.000010 0.999770 0.000010 0.000010 0.000010 0.000010
0.000010 0.000010 0.000010 0.000010 0.000010 0.000010 0.000010 0.000010 0.000010 0.000010 0.000010 0.000010 0.000010 0.000010 0.000010 0.000010 0.000010 0.000010 0.000010 0.999770 0.000010 0.000010 0.000010 0.000010
0.000010 0.000010 0.000010 0.000010 0.000010 0.000010 0.000010 0.000010 0.000010 0.000010 0.000010 0.000010 0.000010 0.000010 0.000010 0.000010 0.000010 0.000010 0.000010 0.999770 0.000010 0.000010 0.000010 0.000010
0.000010 0.000010 0.000010 0.000010 0.000010 0.000010 0.000010 0.000010 0.000010 0.000010 0.000010 0.000010 0.000010 0.000010 0.000010 0.000010 0.000010 0.000010 0.000010 0.999770 0.000010 0.000010 0.000010 0.000010
0.000010 0.000010 0.000010 0.000010 0.000010 0.000010 0.000010 0.000010 0.000010 0.000010 0.000010 0.000010 0.000010 0.000010 0.000010 0.000010 0.000010 0.000010 0.000010 0.999770 0.000010 0.000010 0.000010 0.000010
0.000010 0.007669 0.014264 0.000010 0.174780 0.075351 0.009894 0.035609 0.025139 0.027588 0.009521 0.000010 0.000010 0.000010 0.037824 0.069592 0.000010 0.000010 0.001709 0.485975 0.000010 0.000010 0.014118 0.010878
0.001863 0.008623 0.005332 0.000010 0.160980 0.036567 0.008310 0.019520 0.000010 0.040973 0.006617 0.015221 0.000010 0.013834 0.018461 0.075729 0.000010 0.000010 0.033220 0.504926 0.000010 0.016548 0.014415 0.018799
0.000010 0.010535 0.008456 0.001189 0.177066 0.035024 0.008232 0.034229 0.000010 0.013733 0.000010 0.040426 0.000010 0.005846 0.041806 0.057983 0.000010 0.000010 0.005825 0.531062 0.000010 0.000010 0.010280 0.018231
0.000010 0.013120 0.000010 0.011570 0.177104 0.015051 0.008274 0.033133 0.000010 0.016099 0.003076 0.033085 0.000010 0.010842 0.030751 0.053215 0.000010 0.000010 0.022830 0.531533 0.009102 0.001888 0.000010 0.029256
0.000482 0.011276 0.000010 0.000010 0.147740 0.082122 0.035370 0.035232 0.008311 0.038625 0.009666 0.014465 0.000010 0.003176 0.047833 0.049102 0.000010 0.000010 0.012507 0.492283 0.000010 0.000010 0.000010 0.011729
0.000010 0.006232 0.010789 0.009378 0.155985 0.044952 0.040709 0.030320 0.000010 0.037733 0.001845 0.021232 0.000010 0.000010 0.026107 0.060316 0.000010 0.000010 0.018317 0.516804 0.000010 0.004488 0.000010 0.014712
0.000653 0.003820 0.001413 0.027231 0.125439 0.017149 0.036132 0.049018 0.000010 0.128316 0.004136 0.000010 0.009894 0.000010 0.034078 0.035166 0.000010 0.023683 0.030666 0.413635 0.000010 0.046881 0.000010 0.012632
0.001177 0.006233 0.003455 0.027920 0.124626 0.019256 0.049274 0.050542 0.000010 0.119610 0.007904 0.000010 0.000266 0.001334 0.031520 0.025168 0.002348 0.028555 0.024834 0.413435 0.000010 0.044871 0.000010 0.017631
0.000010 0.003276 0.000010 0.004230 0.043856 0.007141 0.000010 0.203061 0.157094 0.092510 0.000763 0.005175 0.000010 0.000010 0.025419 0.023251 0.015963 0.023055 0.351543 0.008375 0.000010 0.000010 0.000010 0.035209
0.000010 0.000010 0.000010 0.000010 0.065432 0.030245 0.000010 0.243959 0.054384 0.125672 0.000013 0.000010 0.000010 0.000010 0.043059 0.000010 0.000010 0.010401 0.350496 0.028565 0.000010 0.024590 0.000010 0.023063
0.000010 0.000010 0.000010 0.000010 0.046393 0.020423 0.000010 0.277168 0.135844 0.057808 0.000998 0.000010 0.000010 0.000010 0.021934 0.010766 0.013409 0.000010 0.376344 0.012897 0.000010 0.000010 0.001383 0.024521
0.000010 0.000010 0.000010 0.013797 0.066607 0.048688 0.000010 0.269627 0.002130 0.127583 0.000543 0.000010 0.000010 0.000010 0.028842 0.014467 0.000010 0.005811 0.397507 0.016132 0.000010 0.000014 0.000010 0.008151
0.000010 0.000010 0.000010 0.015220 0.083292 0.023467 0.000010 0.272285 0.014296 0.108704 0.000010 0.000010 0.000010 0.000010 0.035297 0.011172 0.000010 0.000010 0.381280 0.026149 0.000010 0.014250 0.000010 0.014467
0.000010 0.000010 0.000010 0.000010 0.076596 0.057914 0.000010 0.269382 0.000010 0.144882 0.002476 0.000010 0.000010 0.000010 0.034380 0.008071 0.000010 0.000010 0.366419 0.014749 0.000010 0.000010 0.000010 0.024991
0.000010 0.000010 0.000010 0.000010 0.069685 0.033346 0.000010 0.300759 0.000010 0.087607 0.000010 0.000010 0.000010 0.000010 0.036359 0.000010 0.000010 0.000010 0.404825 0.021756 0.000010 0.011097 0.000010 0.034416
0.000010 0.000010 0.000010 0.004918 0.075351 0.014812 0.000010 0.303346 0.002264 0.102717 0.000010 0.004312 0.000010 0.000010 0.023838 0.000010 0.000010 0.000010 0.393321 0.032539 0.000010 0.000010 0.000010 0.042453
0.000010 0.000289 0.000010 0.007838 0.068847 0.012963 0.000010 0.291758 0.028037 0.108671 0.000010 0.000010 0.000010 0.000010 0.046119 0.000010 0.000010 0.000010 0.376585 0.005142 0.000010 0.000010 0.000010 0.053621
0.000010 0.000010 0.000010 0.007559 0.077138 0.025833 0.000010 0.256224 0.029121 0.105543 0.000010 0.000010 0.000010 0.000010 0.046379 0.014196 0.000010 0.000010 0.335081 0.015216 0.000010 0.007637 0.036946 0.043015
0.000010 0.000010 0.000010 0.006521 0.053383 0.042475 0.000010 0.267890 0.008799 0.134266 0.000010 0.011577 0.000010 0.000010 0.046548 0.000010 0.000010 0.000010 0.344145 0.035649 0.000010 0.004762 0.000010 0.043867
0.000010 0.000010 0.000010 0.022224 0.068940 0.028948 0.000010 0.251874 0.003831 0.119154 0.003827 0.000010 0.000010 0.000010 0.043003 0.000010 0.000010 0.001862 0.397334 0.030986 0.000010 0.000010 0.000010 0.027896
0.000010 0.000010 0.000010 0.001025 0.068537 0.011645 0.000010 0.289139 0.000010 0.128431 0.002125 0.003184 0.000010 0.000010 0.029680 0.000010 0.000010 0.000010 0.399629 0.018625 0.000010 0.009692 0.000010 0.038168
0.000010 0.000010 0.000010 0.020250 0.066875 0.045155 0.000010 0.296154 0.000010 0.125197 0.000010 0.000010 0.000010 0.000010 0.042536 0.003883 0.000010 0.000069 0.339158 0.018954 0.000010 0.001259 0.000010 0.040390
0.000010 0.000010 0.000010 0.000010 0.082181 0.052582 0.000010 0.268154 0.000010 0.119604 0.000010 0.000010 0.000010 0.000010 0.020957 0.000010 0.000010 0.000010 0.375124 0.027914 0.000016 0.009494 0.000010 0.043834
0.000010 0.000010 0.000010 0.019054 0.073647 0.032853 0.000010 0.268449 0.000010 0.105892 0.000010 0.000010 0.000010 0.000010 0.033672 0.013605 0.000010 0.000010 0.385864 0.032449 0.000010 0.000010 0.000010 0.034376
0.000010 0.000010 0.000010 0.017026 0.076441 0.018632 0.000010 0.290782 0.002903 0.157934 0.000010 0.001308 0.000010 0.000010 0.015619 0.003833 0.000010 0.000768 0.378667 0.012540 0.000010 0.000010 0.000010 0.023437
0.001083 0.000169 0.000010 0.015573 0.067095 0.052263 0.005355 0.208002 0.008069 0.154059 0.010157 0.004978 0.000010 0.000010 0.025948 0.000010 0.009713 0.039971 0.309244 0.018613 0.000010 0.008184 0.012658 0.048817
0.000010 0.000010 0.000010 0.000010 0.039176 0.031926 0.000010 0.297059 0.111907 0.106279 0.005202 0.000010 0.000010 0.000010 0.037654 0.011443 0.000010 0.000010 0.335348 0.005135 0.000010 0.000010 0.000010 0.018741
0.000010 0.000010 0.000010 0.013726 0.065892 0.104530 0.000010 0.168483 0.019918 0.149889 0.007408 0.005854 0.000010 0.000010 0.071876 0.033195 0.008940 0.028878 0.116332 0.014992 0.000010 0.077257 0.074806 0.037954
0.000010 0.004301 0.006848 0.002047 0.414983 0.087078 0.022254 0.048525 0.077387 0.052521 0.000010 0.016134 0.000010 0.002822 0.035440 0.016088 0.000923 0.061913 0.041449 0.047508 0.007981 0.005490 0.001288 0.046990
0.013510 0.000010 0.005547 0.016839 0.429287 0.085792 0.004312 0.056506 0.000010 0.098109 0.000010 0.001195 0.000010 0.021953 0.070105 0.036740 0.000010 0.000010 0.065056 0.069962 0.002467 0.000010 0.010235 0.012317
0.000010 0.000010 0.000010 0.007290 0.128155 0.034711 0.009199 0.000010 0.206314 0.081198 0.000010 0.004752 0.000010 0.004274 0.062444 0.006728 0.017917 0.347375 0.007057 0.018153 0.005376 0.018131 0.028501 0.012367
0.000010 0.000010 0.014818 0.000010 0.277858 0.068599 0.000010 0.035676 0.181302 0.115208 0.000010 0.016213 0.003412 0.006877 0.036337 0.033704 0.028728 0.052284 0.039977 0.031155 0.000010 0.006102 0.020110 0.031582
0.007157 0.000010 0.002742 0.010245 0.251175 0.052109 0.000010 0.015024 0.394906 0.057877 0.000010 0.000010 0.005487 0.009553 0.050866 0.034980 0.000615 0.012565 0.024285 0.019551 0.000010 0.000010 0.023358 0.027446
0.024573 0.000010 0.000010 0.005254 0.448161 0.076697 0.024980 0.058351 0.015060 0.082493 0.000010 0.000010 0.000010 0.010679 0.045189 0.032478 0.000010 0.003954 0.044756 0.063208 0.000010 0.000010 0.020212 0.043874
0.000010 0.000010 0.020363 0.017630 0.436590 0.088756 0.012998 0.038490 0.005351 0.118831 0.021002 0.000010 0.000010 0.028142 0.057033 0.018642 0.000010 0.000010 0.024314 0.055914 0.000083 0.001597 0.000010 0.054195
0.000010 0.000010 0.021626 0.010106 0.459716 0.088482 0.000010 0.025299 0.000010 0.091833 0.018240 0.030859 0.000010 0.021877 0.068480 0.004326 0.000010 0.006158 0.053386 0.051178 0.002258 0.000565 0.000010 0.045543
0.010742 0.000010 0.013199 0.009018 0.427069 0.059795 0.027471 0.036848 0.032167 0.086880 0.000657 0.000010 0.000010 0.000010 0.062847 0.031766 0.000010 0.007256 0.052643 0.046885 0.000010 0.001904 0.058274 0.034520
0.000010 0.000010 0.000010 0.016612 0.036772 0.063378 0.000010 0.542694 0.015725 0.192671 0.017609 0.000010 0.000010 0.000010 0.000017 0.000010 0.000010 0.005754 0.051632 0.026289 0.000010 0.014946 0.006966 0.008835
0.000010 0.000010 0.000010 0.013657 0.039651 0.025389 0.000010 0.514247 0.028893 0.159423 0.016028 0.003257 0.000010 0.000010 0.026270 0.000010 0.008296 0.002539 0.066697 0.017628 0.000010 0.034596 0.022093 0.021256
0.000010 0.000010 0.000010 0.000010 0.030846 0.053035 0.000010 0.488381 0.055467 0.161850 0.000010 0.001681 0.000010 0.000010 0.005655 0.026743 0.047072 0.015057 0.039034 0.025303 0.000010 0.016785 0.000010 0.032991
0.000010 0.000607 0.000010 0.022247 0.035880 0.033511 0.000010 0.539104 0.015095 0.147493 0.000010 0.000010 0.000010 0.000010 0.013651 0.014871 0.035427 0.030396 0.059403 0.013679 0.000010 0.015224 0.000010 0.023321
0.000658 0.000010 0.000010 0.005410 0.029158 0.013172 0.000010 0.555958 0.018089 0.145323 0.000010 0.000010 0.000010 0.000010 0.013092 0.004489 0.055712 0.000010 0.054672 0.001839 0.000010 0.036185 0.033856 0.032298
0.000010 0.000010 0.000010 0.013180 0.042434 0.033536 0.000010 0.489168 0.132366 0.135530 0.008694 0.000010 0.000010 0.000010 0.007970 0.000010 0.022888 0.000010 0.025379 0.026983 0.000010 0.014846 0.014010 0.032916
0.000010 0.000010 0.000010 0.000010 0.019373 0.018550 0.000010 0.594911 0.137246 0.011840 0.003703 0.000010 0.000010 0.000010 0.022008 0.000010 0.068725 0.010289 0.021972 0.011951 0.000010 0.046647 0.000010 0.032675
0.000010 0.000010 0.000010 0.000010 0.022113 0.026757 0.000010 0.553253 0.095354 0.074335 0.000010 0.007664 0.000010 0.001524 0.017906 0.010386 0.046950 0.022312 0.048594 0.024284 0.000010 0.003999 0.013730 0.030759
0.001719 0.000010 0.002134 0.000010 0.039216 0.010360 0.000010 0.612541 0.141632 0.034693 0.000634 0.004173 0.000010 0.000010 0.016887 0.000010 0.043699 0.008661 0.015747 0.006564 0.000010 0.027315 0.000010 0.033944
0.000010 0.000010 0.000010 0.000010 0.024786 0.020508 0.000010 0.627724 0.133029 0.016299 0.001746 0.000010 0.000010 0.000010 0.005764 0.000010 0.077883 0.006147 0.012351 0.017333 0.000010 0.019906 0.000010 0.036415
0.000010 0.000010 0.000010 0.005378 0.036386 0.020506 0.000010 0.467232 0.219095 0.085115 0.000010 0.000010 0.000010 0.007137 0.043916 0.000010 0.025210 0.027508 0.041702 0.010337 0.000010 0.001290 0.009089 0.000010
0.000010 0.000010 0.000010 0.009828 0.012695 0.037369 0.000010 0.545918 0.154727 0.088447 0.010228 0.000010 0.000010 0.000010 0.000010 0.000010 0.048462 0.023410 0.022564 0.015790 0.000010 0.021801 0.008650 0.000010
0.000010 0.000010 0.000010 0.000010 0.010378 0.034905 0.000010 0.522995 0.155518 0.110379 0.000598 0.000714 0.000010 0.000010 0.015220 0.000010 0.048046 0.000010 0.034620 0.016644 0.000010 0.002987 0.020365 0.026531
0.000010 0.003352 0.000010 0.007493 0.039566 0.027286 0.000010 0.509705 0.114922 0.096601 0.000010 0.000010 0.000010 0.000010 0.026376 0.001185 0.038657 0.034048 0.028525 0.019541 0.000010 0.027449 0.000010 0.025204
0.000010 0.000527 0.000476 0.014096 0.047189 0.015368 0.000010 0.530615 0.077085 0.108917 0.000058 0.000010 0.000010 0.000010 0.027972 0.010722 0.003149 0.028343 0.056490 0.017573 0.000010 0.017124 0.026459 0.017777
0.000010 0.000010 0.000010 0.007392 0.039397 0.023398 0.008098 0.504049 0.121438 0.110995 0.000010 0.004029 0.000010 0.000010 0.025507 0.000010 0.050016 0.009344 0.026899 0.000010 0.000010 0.000660 0.036755 0.031933
0.011449 0.000658 0.000010 0.008979 0.028852 0.007619 0.006882 0.532852 0.112446 0.095030 0.000010 0.000010 0.000010 0.009258 0.020068 0.009358 0.044098 0.040786 0.041013 0.012767 0.000010 0.015364 0.000010 0.002461
0.000010 0.000010 0.000010 0.009053 0.017949 0.067334 0.000010 0.491345 0.082896 0.117263 0.010611 0.000010 0.000010 0.000010 0.002129 0.001995 0.069085 0.037950 0.048621 0.031863 0.000010 0.000010 0.007801 0.004015
0.000010 0.000010 0.000010 0.001457 0.015343 0.008515 0.000010 0.502878 0.156974 0.105148 0.000010 0.000010 0.000010 0.000010 0.031881 0.006586 0.063532 0.014256 0.047283 0.020555 0.000010 0.001045 0.011749 0.012708
0.000010 0.000010 0.000010 0.018640 0.044417 0.040451 0.000010 0.496596 0.142712 0.060216 0.000010 0.000010 0.000010 0.007143 0.018861 0.016737 0.034100 0.018165 0.032696 0.009759 0.000010 0.007255 0.016830 0.035344
0.000010 0.000010 0.000010 0.000010 0.018059 0.026297 0.000010 0.032423 0.065179 0.109634 0.000010 0.001345 0.000010 0.000010 0.087883 0.000010 0.000983 0.579523 0.044976 0.000010 0.000010 0.025277 0.008302 0.000010
0.000010 0.004622 0.000010 0.002304 0.102567 0.028816 0.000010 0.033457 0.067223 0.106177 0.009172 0.003322 0.000010 0.000010 0.061081 0.000010 0.010436 0.534956 0.015486 0.004431 0.000010 0.015475 0.000010 0.000396
0.000010 0.000010 0.000010 0.003551 0.010129 0.039304 0.000010 0.032976 0.003585 0.080779 0.000010 0.010435 0.000010 0.000010 0.077866 0.000010 0.000010 0.610662 0.032696 0.012829 0.000010 0.063540 0.008496 0.013052
0.000010 0.000010 0.000010 0.019449 0.018715 0.042909 0.000010 0.033497 0.065282 0.104811 0.001257 0.000010 0.000010 0.000010 0.062060 0.000010 0.062692 0.513901 0.011437 0.000010 0.000010 0.042450 0.020608 0.000832
0.000010 0.000010 0.000010 0.019603 0.035358 0.042340 0.000010 0.021346 0.000010 0.083234 0.017082 0.000010 0.000010 0.000010 0.055952 0.000010 0.000010 0.624133 0.025514 0.000372 0.000010 0.028947 0.022752 0.023255
0.000010 0.000010 0.000010 0.022203 0.028928 0.004385 0.000010 0.056262 0.021390 0.109546 0.006875 0.000010 0.000010 0.000010 0.065761 0.000010 0.000010 0.602661 0.002241 0.004072 0.000010 0.061422 0.013809 0.000344
0.000010 0.000010 0.000010 0.008474 0.005158 0.043446 0.000010 0.000010 0.000010 0.108438 0.003932 0.000010 0.000010 0.000010 0.107804 0.015112 0.000010 0.627887 0.024218 0.000010 0.000010 0.038079 0.017321 0.000010
0.000010 0.000010 0.000010 0.004901 0.014369 0.044453 0.000010 0.028261 0.023239 0.088838 0.005893 0.000010 0.000010 0.000010 0.129528 0.000013 0.001586 0.562474 0.001218 0.008271 0.000010 0.061079 0.022558 0.003240
0.000010 0.000010 0.000010 0.012065 0.015843 0.037651 0.000010 0.031800 0.000010 0.078498 0.000010 0.000010 0.000010 0.000010 0.066797 0.015023 0.000010 0.613281 0.029858 0.016104 0.000010 0.028866 0.033511 0.020594
0.000010 0.000010 0.000010 0.018942 0.036437 0.030136 0.000010 0.016432 0.004543 0.081023 0.000010 0.001613 0.000010 0.000010 0.088873 0.000010 0.000010 0.596838 0.028250 0.012810 0.000010 0.043118 0.016995 0.023889
0.000010 0.000010 0.000010 0.003825 0.002681 0.039057 0.000010 0.046209 0.005989 0.088826 0.000010 0.000010 0.000010 0.000010 0.112639 0.001509 0.000010 0.574068 0.026239 0.007137 0.000010 0.038715 0.041750 0.011255
0.000010 0.000010 0.000010 0.006624 0.013110 0.018736 0.000010 0.050964 0.030234 0.090550 0.008580 0.000010 0.000010 0.000010 0.058476 0.000010 0.000010 0.591622 0.014822 0.000010 0.000010 0.068474 0.017326 0.030371
0.000010 0.000010 0.000010 0.000010 0.020546 0.036386 0.000010 0.037182 0.008288 0.082249 0.000010 0.000010 0.000010 0.000010 0.066283 0.011526 0.000010 0.642437 0.009658 0.002693 0.000010 0.060117 0.010111 0.012413
0.000010 0.000010 0.000010 0.015855 0.020130 0.016639 0.000010 0.007150 0.001947 0.113109 0.000408 0.000010 0.000010 0.000010 0.054601 0.000010 0.000010 0.611898 0.023686 0.018087 0.000010 0.073379 0.017531 0.025479
0.000010 0.000010 0.000010 0.011915 0.028998 0.010139 0.000010 0.032086 0.020775 0.106556 0.003563 0.000010 0.000010 0.000010 0.077277 0.000010 0.014974 0.610503 0.020441 0.000010 0.000010 0.027760 0.015971 0.018943
0.000010 0.000010 0.000010 0.014312 0.018189 0.050976 0.000010 0.025667 0.000010 0.109183 0.000010 0.003540 0.000010 0.000010 0.056570 0.003758 0.000010 0.614819 0.019408 0.000811 0.000010 0.075552 0.000010 0.007106
0.000010 0.000010 0.000010 0.009202 0.016348 0.053930 0.000010 0.046820 0.018047 0.072769 0.000010 0.000010 0.000010 0.000010 0.086915 0.011585 0.000010 0.572314 0.002033 0.013842 0.000010 0.054662 0.030411 0.011024
0.000010 0.000010 0.000010 0.009631 0.000283 0.024392 0.000010 0.022777 0.028115 0.093769 0.004592 0.000010 0.000010 0.000010 0.070353 0.000010 0.016144 0.611755 0.012701 0.019071 0.000010 0.046838 0.021142 0.018348
0.000010 0.000010 0.000010 0.021280 0.031178 0.012744 0.000010 0.047368 0.008947 0.089922 0.002921 0.005566 0.000010 0.000010 0.067806 0.000011 0.000010 0.584085 0.023218 0.018224 0.000010 0.057591 0.020732 0.008326
0.000010 0.000010 0.000010 0.017472 0.023176 0.007106 0.000010 0.034141 0.000010 0.102816 0.005147 0.000010 0.000010 0.000010 0.070683 0.001897 0.003402 0.600855 0.035211 0.008682 0.000010 0.068164 0.007082 0.014075
0.000010 0.000010 0.000010 0.030081 0.000010 0.011771 0.000010 0.000010 0.002699 0.073333 0.016558 0.000010 0.000010 0.000010 0.720408 0.000010 0.000010 0.035094 0.000010 0.007663 0.000010 0.029214 0.035713 0.037336
0.000010 0.000010 0.000010 0.000010 0.000010 0.000010 0.000010 0.000010 0.000010 0.001811 0.000010 0.000010 0.000010 0.000010 0.997969 0.000010 0.000010 0.000010 0.000010 0.000010 0.000010 0.000010 0.000010 0.000010
0.000010 0.000010 0.000010 0.000010 0.000010 0.000010 0.000010 0.000010 0.000010 0.000010 0.000010 0.000010 0.000010 0.000010 0.999770 0.000010 0.000010 0.000010 0.000010 0.000010 0.000010 0.000010 0.000010 0.000010
0.000010 0.000010 0.000010 0.000011 0.000010 0.000010 0.000010 0.000010 0.000010 0.010787 0.000010 0.001602 0.000010 0.000010 0.974251 0.000232 0.000010 0.012936 0.000010 0.000010 0.000010 0.000010 0.000010 0.000010
0.000010 0.000010 0.000010 0.009796 0.000010 0.000010 0.000010 0.000010 0.000010 0.001089 0.000010 0.000010 0.000010 0.000010 0.953506 0.000010 0.000010 0.000010 0.009522 0.000010 0.000010 0.000010 0.000010 0.025896
0.000010 0.000010 0.000010 0.000010 0.000010 0.000010 0.000010 0.000010 0.000010 0.000010 0.000010 0.000010 0.000010 0.000010 0.999770 0.000010 0.000010 0.000010 0.000010 0.000010 0.000010 0.000010 0.000010 0.000010
0.000010 0.000010 0.000010 0.000010 0.000010 0.000010 0.000010 0.000010 0.000010 0.000010 0.000010 0.000010 0.000010 0.000010 0.999770 0.000010 0.000010 0.000010 0.000010 0.000010 0.000010 0.000010 0.000010 0.000010
0.000010 0.000010 0.000010 0.000010 0.000010 0.000010 0.000010 0.000010 0.000010 0.000010 0.000010 0.000010 0.000010 0.000010 0.999770 0.000010 0.000010 0.000010 0.000010 0.000010 0.000010 0.000010 0.000010 0.000010
0.000010 0.000010 0.000010 0.000010 0.000010 0.000010 0.000010 0.000010 0.000010 0.000010 0.000010 0.000010 0.000010 0.000010 0.999770 0.000010 0.000010 0.000010 0.000010 0.000010 0.000010 0.000010 0.000010 0.000010
0.000010 0.000010 0.000010 0.000010 0.000010 0.000010 0.000010 0.000010 0.000010 0.000010 0.000010 0.000010 0.000010 0.000010 0.986465 0.000010 0.000010 0.000010 0.000010 0.000010 0.000010 0.000010 0.000010 0.013315
0.000010 0.000010 0.000010 0.000010 0.000010 0.000010 0.000010 0.000010 0.000010 0.000010 0.000010 0.000010 0.000010 0.000010 0.999770 0.000010 0.000010 0.000010 0.000010 0.000010 0.000010 0.000010 0.000010 0.000010
0.000010 0.000010 0.000010 0.027510 0.006893 0.016871 0.000010 0.022112 0.013092 0.018079 0.000010 0.000010 0.000010 0.000010 0.796914 0.002202 0.000010 0.003133 0.013409 0.000010 0.000010 0.052411 0.022751 0.004513
0.000010 0.000010 0.000010 0.000010 0.000010 0.000010 0.000010 0.000010 0.000010 0.000010 0.000010 0.000010 0.000010 0.000010 0.999770 0.000010 0.000010 0.000010 0.000010 0.000010 0.000010 0.000010 0.000010 0.000010
0.000010 0.000010 0.000010 0.000010 0.000010 0.000010 0.000010 0.000010 0.000010 0.000010 0.000010 0.000010 0.000010 0.000010 0.999770 0.000010 0.000010 0.000010 0.000010 0.000010 0.000010 0.000010 0.000010 0.000010
0.000010 0.000010 0.000010 0.000010 0.000010 0.000010 0.000010 0.000010 0.000010 0.000010 0.000010 0.000010 0.000010 0.000010 0.999770 0.000010 0.000010 0.000010 0.000010 0.000010 0.000010 0.000010 0.000010 0.000010
0.000010 0.000010 0.000010 0.000010 0.000010 0.000010 0.000010 0.000010 0.000010 0.000010 0.000010 0.000010 0.000010 0.000010 0.999770 0.000010 0.000010 0.000010 0.000010 0.000010 0.000010 0.000010 0.000010 0.000010
0.000010 0.000010 0.000010 0.000010 0.000010 0.000010 0.000010 0.000010 0.000010 0.000010 0.000010 0.000010 0.000010 0.000010 0.999770 0.000010 0.000010 0.000010 0.000010 0.000010 0.000010 0.000010 0.000010 0.000010
0.000010 0.000010 0.000010 0.000010 0.000010 0.000010 0.000010 0.000010 0.000010 0.000010 0.000010 0.000010 0.000010 0.000010 0.999770 0.000010 0.000010 0.000010 0.000010 0.000010 0.000010 0.000010 0.000010 0.000010
0.000010 0.000010 0.000010 0.000010 0.000010 0.000010 0.000010 0.000010 0.000010 0.000010 0.000010 0.000010 0.000010 0.000010 0.999770 0.000010 0.000010 0.000010 0.000010 0.000010 0.000010 0.000010 0.000010 0.000010
0.000010 0.000010 0.000010 0.021831 0.000010 0.000010 0.000010 0.000010 0.000010 0.000010 0.000010 0.000010 0.000010 0.000010 0.954767 0.000010 0.000010 0.001992 0.002201 0.000010 0.000010 0.000010 0.000010 0.019019
0.000010 0.000010 0.000010 0.041423 0.109098 0.100337 0.000010 0.205685 0.000010 0.230588 0.006629 0.000952 0.000010 0.000010 0.115557 0.009189 0.000010 0.000010 0.061915 0.035547 0.000010 0.007315 0.023161 0.052503
0.000010 0.000010 0.000010 0.018278 0.133385 0.095673 0.000010 0.164927 0.000010 0.240414 0.000010 0.001850 0.000010 0.000010 0.074016 0.012558 0.006510 0.000010 0.083466 0.018143 0.000010 0.040974 0.051201 0.058505
0.000011 0.002376 0.000011 0.032181 0.118623 0.096671 0.000010 0.170777 0.008779 0.230065 0.015619 0.000010 0.000010 0.000010 0.066710 0.004859 0.009785 0.000010 0.068538 0.046969 0.000010 0.043435 0.019884 0.064645
0.000010 0.000010 0.000010 0.037689 0.126436 0.084044 0.000010 0.157802 0.016993 0.275392 0.014748 0.000010 0.000010 0.000010 0.071681 0.003316 0.000010 0.000010 0.073534 0.022819 0.000010 0.027018 0.024070 0.064358
0.000010 0.000010 0.000010 0.015103 0.120134 0.100432 0.000010 0.200417 0.002028 0.266795 0.000388 0.008078 0.000010 0.000010 0.077093 0.019750 0.000010 0.000010 0.066485 0.011472 0.000010 0.042942 0.021190 0.047602
0.000010 0.000010 0.000010 0.041683 0.118946 0.115897 0.000010 0.198870 0.000010 0.249410 0.005977 0.000010 0.000010 0.000010 0.063769 0.012214 0.000950 0.000010 0.071687 0.020586 0.000010 0.026706 0.029106 0.044100
0.000010 0.000015 0.000010 0.034290 0.113356 0.097817 0.000010 0.187023 0.009098 0.259912 0.022408 0.000010 0.000010 0.000010 0.060970 0.001648 0.000010 0.000010 0.069098 0.035593 0.000010 0.012373 0.040587 0.055724
0.000010 0.000010 0.000010 0.035052 0.116045 0.094078 0.000010 0.212228 0.001669 0.236649 0.000010 0.000010 0.000010 0.000010 0.086092 0.013797 0.000010 0.000010 0.056221 0.029656 0.000010 0.041448 0.017273 0.059680
0.000010 0.000010 0.000010 0.027780 0.116415 0.108497 0.000010 0.187706 0.004997 0.248280 0.000010 0.000010 0.000010 0.000010 0.055863 0.015588 0.000010 0.008843 0.073122 0.031483 0.000010 0.044956 0.005521 0.070848
0.000010 0.000010 0.000010 0.010135 0.136990 0.085553 0.000010 0.179943 0.000010 0.260645 0.014809 0.000010 0.000010 0.000010 0.094379 0.002547 0.000263 0.000010 0.081579 0.021595 0.000010 0.053334 0.005635 0.052493
0.000010 0.000010 0.000010 0.033277 0.102825 0.122009 0.000010 0.185949 0.000897 0.264371 0.003212 0.000010 0.000010 0.000010 0.081273 0.018091 0.000010 0.000010 0.066244 0.026830 0.000010 0.046269 0.000010 0.048644
0.000010 0.000014 0.000010 0.027447 0.150296 0.100754 0.000010 0.182350 0.000010 0.214116 0.010843 0.000010 0.000010 0.000010 0.081962 0.000010 0.000010 0.000010 0.070980 0.045971 0.000010 0.037329 0.029183 0.048645
0.000010 0.000010 0.000010 0.028775 0.095354 0.066695 0.000010 0.204013 0.000010 0.256895 0.008517 0.009361 0.000010 0.000010 0.055349 0.000010 0.006282 0.000386 0.106666 0.038295 0.000010 0.032250 0.037846 0.053225
0.000010 0.000010 0.000010 0.030931 0.122799 0.121465 0.000010 0.170028 0.000010 0.233729 0.000010 0.000010 0.000010 0.000010 0.049245 0.014434 0.000010 0.000010 0.081731 0.031746 0.000010 0.049229 0.029504 0.065040
0.000010 0.000010 0.000010 0.038797 0.139596 0.111805 0.000010 0.143276 0.012380 0.245194 0.000010 0.001228 0.000010 0.000010 0.075374 0.018697 0.015807 0.000010 0.082111 0.034651 0.000010 0.031072 0.000010 0.049912
0.000012 0.000010 0.000010 0.033608 0.142022 0.097796 0.000010 0.156430 0.009234 0.261513 0.000010 0.000010 0.000010 0.000014 0.073158 0.012649 0.000010 0.000010 0.067855 0.024104 0.000010 0.051671 0.017103 0.052740
0.000010 0.000010 0.000010 0.023920 0.121077 0.095861 0.000010 0.166734 0.006828 0.235137 0.000010 0.009131 0.000010 0.000010 0.097346 0.019652 0.003347 0.000010 0.082189 0.031130 0.000010 0.038424 0.010914 0.058220
0.000010 0.000010 0.000010 0.038247 0.111234 0.107078 0.000010 0.218455 0.014165 0.249807 0.006090 0.000010 0.000010 0.000010 0.063429 0.006443 0.000010 0.002994 0.064205 0.016975 0.000010 0.020027 0.024511 0.056249
0.000010 0.000010 0.000010 0.029630 0.128076 0.089930 0.000010 0.192363 0.001424 0.256678 0.018112 0.000010 0.000010 0.000010 0.090586 0.010283 0.008020 0.000010 0.052750 0.031696 0.000010 0.010479 0.019780 0.060102
0.000010 0.000010 0.000010 0.041555 0.097494 0.083133 0.000010 0.184088 0.007997 0.275659 0.010379 0.000010 0.000010 0.000010 0.088442 0.006820 0.000010 0.000010 0.074053 0.040501 0.000010 0.023272 0.012381 0.054126
0.000010 0.004871 0.000010 0.000010 0.837903 0.012963 0.025903 0.045336 0.000010 0.000010 0.000010 0.000010 0.000010 0.000010 0.017372 0.014409 0.000010 0.000010 0.000010 0.006787 0.000010 0.010968 0.004339 0.019018
0.000010 0.000010 0.000010 0.000010 0.999770 0.000010 0.000010 0.000010 0.000010 0.000010 0.000010 0.000010 0.000010 0.000010 0.000010 0.000010 0.000010 0.000010 0.000010 0.000010 0.000010 0.000010 0.000010 0.000010
0.000010 0.000010 0.000010 0.000010 0.999770 0.000010 0.000010 0.000010 0.000010 0.000010 0.000010 0.000010 0.000010 0.000010 0.000010 0.000010 0.000010 0.000010 0.000010 0.000010 0.000010 0.000010 0.000010 0.000010
0.000010 0.010760 0.000010 0.000010 0.959728 0.000010 0.000010 0.000010 0.000010 0.015183 0.000010 0.000010 0.000010 0.000010 0.000010 0.014129 0.000010 0.000010 0.000010 0.000010 0.000010 0.000010 0.000010 0.000010
0.000010 0.000010 0.000010 0.000010 0.999770 0.000010 0.000010 0.000010 0.000010 0.000010 0.000010 0.000010 0.000010 0.000010 0.000010 0.000010 0.000010 0.000010 0.000010 0.000010 0.000010 0.000010 0.000010 0.000010
0.011820 0.000010 0.000010 0.000010 0.948473 0.000911 0.002411 0.005703 0.000010 0.000010 0.010194 0.000010 0.006516 0.000010 0.000010 0.000010 0.000010 0.000010 0.008433 0.000010 0.000010 0.000010 0.000010 0.005390
0.001901 0.000010 0.000010 0.000010 0.983269 0.000010 0.000010 0.000010 0.000010 0.000010 0.004105 0.000010 0.000010 0.000010 0.007722 0.001731 0.000010 0.000010 0.001092 0.000010 0.000010 0.000010 0.000010 0.000010
0.000010 0.000010 0.000010 0.000010 0.999770 0.000010 0.000010 0.000010 0.000010 0.000010 0.000010 0.000010 0.000010 0.000010 0.000010 0.000010 0.000010 0.000010 0.000010 0.000010 0.000010 0.000010 0.000010 0.000010
0.000010 0.000010 0.000010 0.009060 0.899726 0.000010 0.000010 0.000010 0.000010 0.040080 0.002895 0.014528 0.014834 0.000010 0.000010 0.000010 0.000010 0.000010 0.002061 0.000010 0.000010 0.000010 0.000010 0.016657
0.000010 0.001662 0.000010 0.000010 0.994401 0.000010 0.001060 0.000010 0.000010 0.000010 0.000010 0.002677 0.000010 0.000010 0.000010 0.000010 0.000010 0.000010 0.000010 0.000010 0.000010 0.000010 0.000010 0.000010
0.000010 0.000010 0.000010 0.000010 0.998935 0.000010 0.000010 0.000010 0.000010 0.000010 0.000010 0.000845 0.000010 0.000010 0.000010 0.000010 0.000010 0.000010 0.000010 0.000010 0.000010 0.000010 0.000010 0.000010
0.000010 0.000010 0.000010 0.000010 0.999770 0.000010 0.000010 0.000010 0.000010 0.000010 0.000010 0.000010 0.000010 0.000010 0.000010 0.000010 0.000010 0.000010 0.000010 0.000010 0.000010 0.000010 0.000010 0.000010
0.000010 0.000010 0.000010 0.000010 0.999770 0.000010 0.000010 0.000010 0.000010 0.000010 0.000010 0.000010 0.000010 0.000010 0.000010 0.000010 0.000010 0.000010 0.000010 0.000010 0.000010 0.000010 0.000010 0.000010
0.000010 0.000010 0.000010 0.002106 0.995526 0.000010 0.000010 0.000010 0.000010 0.000010 0.000880 0.001288 0.000010 0.000010 0.000010 0.000010 0.000010 0.000010 0.000010 0.000010 0.000010 0.000010 0.000010 0.000010
0.000010 0.000010 0.000010 0.000010 0.999770 0.000010 0.000010 0.000010 0.000010 0.000010 0.000010 0.000010 0.000010 0.000010 0.000010 0.000010 0.000010 0.000010 0.000010 0.000010 0.000010 0.000010 0.000010 0.000010
0.000010 0.000010 0.000010 0.000010 0.999770 0.000010 0.000010 0.000010 0.000010 0.000010 0.000010 0.000010 0.000010 0.000010 0.000010 0.000010 0.000010 0.000010 0.000010 0.000010 0.000010 0.000010 0.000010 0.000010
0.000010 0.000010 0.000010 0.000010 0.999770 0.000010 0.000010 0.000010 0.000010 0.000010 0.000010 0.000010 0.000010 0.000010 0.000010 0.000010 0.000010 0.000010 0.000010 0.000010 0.000010 0.000010 0.000010 0.000010
0.000010 0.000010 0.000010 0.000010 0.989333 0.000010 0.000010 0.000010 0.000010 0.000010 0.010446 0.000010 0.000010 0.000010 0.000010 0.000011 0.000010 0.000010 0.000010 0.000010 0.000010 0.000010 0.000010 0.000010
0.000010 0.000010 0.000010 0.000010 0.999770 0.000010 0.000010 0.000010 0.000010 0.000010 0.000010 0.000010 0.000010 0.000010 0.000010 0.000010 0.000010 0.000010 0.000010 0.000010 0.000010 0.000010 0.000010 0.000010
0.000010 0.000010 0.000010 0.000010 0.999770 0.000010 0.000010 0.000010 0.000010 0.000010 0.000010 0.000010 0.000010 0.000010 0.000010 0.000010 0.000010 0.000010 0.000010 0.000010 0.000010 0.000010 0.000010 0.000010
0.000010 0.000010 0.000010 0.000010 0.000010 0.000010 0.000010 0.000010 0.000010 0.999770 0.000010 0.000010 0.000010 0.000010 0.000010 0.000010 0.000010 0.000010 0.000010 0.000010 0.000010 0.000010 0.000010 0.000010
0.000010 0.000887 0.000010 0.000010 0.000010 0.011935 0.000010 0.044040 0.022645 0.822492 0.000015 0.000010 0.000010 0.000010 0.000010 0.003976 0.057653 0.007727 0.017179 0.007849 0.000010 0.000010 0.000010 0.003482
0.000010 0.000010 0.000010 0.000010 0.000010 0.000010 0.000010 0.012281 0.115586 0.790529 0.000010 0.000010 0.000010 0.000010 0.000010 0.007988 0.026414 0.032149 0.000010 0.000010 0.000010 0.000010 0.000010 0.014883
0.000010 0.000010 0.000010 0.000010 0.000010 0.000010 0.000010 0.001926 0.000010 0.988999 0.006605 0.000010 0.000010 0.000010 0.002270 0.000010 0.000010 0.000010 0.000010 0.000010 0.000010 0.000010 0.000010 0.000010
0.000010 0.000010 0.000010 0.000010 0.000010 0.000010 0.000010 0.000010 0.129330 0.747034 0.002465 0.002916 0.000010 0.000010 0.000010 0.000010 0.065317 0.052759 0.000010 0.000010 0.000010 0.000010 0.000010 0.000010
0.000010 0.000010 0.000010 0.012063 0.000010 0.000010 0.000010 0.020973 0.080088 0.855063 0.000313 0.000010 0.000010 0.000010 0.000010 0.000010 0.012784 0.006084 0.000010 0.000010 0.000010 0.005143 0.007339 0.000010
0.000010 0.000010 0.000010 0.000010 0.000010 0.000010 0.000010 0.000010 0.199614 0.797489 0.000010 0.000010 0.000010 0.000010 0.000010 0.002032 0.000010 0.000666 0.000010 0.000010 0.000010 0.000010 0.000010 0.000010
0.000010 0.000010 0.000010 0.000010 0.000010 0.000010 0.000010 0.000010 0.029172 0.924976 0.000010 0.000010 0.000010 0.000010 0.000010 0.000010 0.032672 0.012980 0.000010 0.000010 0.000010 0.000010 0.000010 0.000010
0.000010 0.000010 0.000010 0.000010 0.000010 0.000010 0.000010 0.000010 0.109087 0.823230 0.002797 0.000010 0.000010 0.000010 0.000010 0.000010 0.049608 0.013710 0.000010 0.000010 0.000010 0.000010 0.000010 0.001388
0.000010 0.000010 0.000010 0.000010 0.000010 0.000010 0.000010 0.000010 0.057596 0.907796 0.000010 0.000010 0.000010 0.000010 0.000010 0.000010 0.022341 0.012067 0.000010 0.000010 0.000010 0.000010 0.000010 0.000010
0.000010 0.000010 0.000010 0.000010 0.000010 0.000010 0.000010 0.000010 0.140046 0.806784 0.002981 0.000010 0.000010 0.000010 0.000010 0.000016 0.001872 0.047835 0.000295 0.000010 0.000010 0.000010 0.000010 0.000010
0.000010 0.000010 0.000010 0.000010 0.000010 0.000010 0.000010 0.000010 0.269896 0.667485 0.009091 0.000010 0.000010 0.000010 0.000010 0.000010 0.006058 0.028245 0.000010 0.000010 0.000010 0.019045 0.000010 0.000010
0.000010 0.000010 0.000010 0.000010 0.000010 0.000010 0.000010 0.000010 0.147265 0.771551 0.000010 0.000010 0.000010 0.000010 0.000010 0.000010 0.000010 0.080975 0.000010 0.000010 0.000010 0.000010 0.000010 0.000010
0.000010 0.000010 0.000010 0.000010 0.000010 0.000010 0.000010 0.000010 0.148756 0.783219 0.000010 0.000010 0.000010 0.000010 0.000010 0.001726 0.032057 0.034052 0.000010 0.000010 0.000010 0.000010 0.000010 0.000010
0.000010 0.000010 0.000010 0.000010 0.000010 0.000010 0.000010 0.000010 0.258855 0.684917 0.000010 0.000010 0.000010 0.000010 0.000010 0.000010 0.000243 0.035536 0.000010 0.000010 0.000010 0.019353 0.000915 0.000010
0.000010 0.000010 0.000010 0.000010 0.000010 0.000010 0.000010 0.013180 0.003864 0.940838 0.000010 0.000010 0.000010 0.000010 0.010448 0.006961 0.000010 0.024529 0.000010 0.000010 0.000010 0.000010 0.000010 0.000010
0.000010 0.000010 0.000010 0.000010 0.006854 0.000010 0.000010 0.043007 0.000010 0.932534 0.005634 0.000010 0.000010 0.000010 0.000010 0.000911 0.000010 0.000010 0.000010 0.000010 0.000010 0.000010 0.000010 0.010880
0.000010 0.000010 0.000010 0.000010 0.000010 0.000010 0.000010 0.000010 0.411742 0.546008 0.014391 0.000010 0.000010 0.000010 0.000010 0.001153 0.000010 0.026516 0.000010 0.000010 0.000010 0.000010 0.000010 0.000010
0.000010 0.000010 0.000010 0.000010 0.000010 0.000010 0.000010 0.060140 0.001106 0.932823 0.005731 0.000010 0.000010 0.000010 0.000010 0.000010 0.000010 0.000010 0.000010 0.000010 0.000010 0.000010 0.000010 0.000010
0.000010 0.000010 0.000010 0.000010 0.000010 0.000010 0.000010 0.000010 0.047533 0.872450 0.000010 0.000010 0.000010 0.000010 0.000010 0.006121 0.069099 0.000010 0.000010 0.000010 0.000010 0.004607 0.000010 0.000010
0.000049 0.012797 0.029572 0.007855 0.000010 0.556352 0.029687 0.000010 0.000010 0.080753 0.000010 0.016926 0.064368 0.004526 0.003879 0.016250 0.058202 0.000010 0.000010 0.010402 0.054865 0.027420 0.000010 0.026026
0.000506 0.000010 0.020075 0.000010 0.002266 0.665479 0.000010 0.023239 0.000010 0.085362 0.000010 0.005782 0.028195 0.005193 0.010094 0.045533 0.000010 0.020005 0.017663 0.000010 0.047468 0.000010 0.000010 0.023050
0.013098 0.003088 0.032669 0.017572 0.000619 0.575482 0.002608 0.002298 0.007286 0.075584 0.000010 0.000010 0.025012 0.000010 0.024812 0.035197 0.041123 0.017615 0.019844 0.003519 0.091437 0.000010 0.000010 0.011086
0.000010 0.000010 0.000010 0.011879 0.000010 0.799598 0.000010 0.000010 0.000010 0.116564 0.000010 0.000010 0.000010 0.000010 0.002347 0.054307 0.000010 0.000010 0.000010 0.004785 0.000010 0.000010 0.000010 0.010350
0.000010 0.000010 0.036967 0.000010 0.000010 0.751361 0.000010 0.000010 0.000010 0.097108 0.000010 0.002519 0.000010 0.001399 0.006816 0.038792 0.016844 0.007961 0.000010 0.011292 0.015222 0.000010 0.000010 0.013601
0.002263 0.007573 0.024829 0.003858 0.004775 0.641868 0.000010 0.034208 0.000010 0.057034 0.012604 0.000010 0.020704 0.000504 0.007760 0.036432 0.017146 0.000010 0.000010 0.009673 0.112222 0.000010 0.000010 0.006477
0.000010 0.000010 0.029832 0.008795 0.000010 0.538774 0.000010 0.008663 0.000010 0.065346 0.000010 0.040834 0.072730 0.000010 0.033293 0.019005 0.089388 0.007102 0.015640 0.014763 0.029035 0.017169 0.000010 0.009550
0.000010 0.000010 0.000010 0.006792 0.000010 0.885540 0.000010 0.000010 0.000010 0.056591 0.000010 0.020386 0.000010 0.000010 0.000010 0.027553 0.000010 0.000010 0.002959 0.000010 0.000010 0.000010 0.000010 0.000010
0.007712 0.001290 0.000010 0.014825 0.000010 0.656237 0.000010 0.029019 0.000010 0.094235 0.013527 0.018072 0.000010 0.000010 0.000010 0.038849 0.020376 0.000101 0.004888 0.004432 0.068252 0.012583 0.000010 0.015524
0.000010 0.000010 0.000010 0.007436 0.000010 0.825006 0.000010 0.000010 0.000010 0.089531 0.001224 0.022125 0.000010 0.000010 0.000010 0.032167 0.000010 0.000010 0.022341 0.000010 0.000010 0.000010 0.000010 0.000010
0.000010 0.000010 0.000010 0.007339 0.001610 0.773793 0.000010 0.001262 0.000010 0.107569 0.000010 0.032775 0.000010 0.013245 0.000010 0.020633 0.016923 0.000012 0.010862 0.000010 0.001925 0.000010 0.000010 0.011941
0.013501 0.003254 0.000857 0.000010 0.000010 0.788025 0.000010 0.000010 0.000010 0.127100 0.002612 0.001379 0.004729 0.000010 0.000010 0.039293 0.000010 0.001593 0.000010 0.000010 0.000010 0.000010 0.000010 0.017527
0.000010 0.002177 0.000010 0.000010 0.000010 0.824683 0.000010 0.000010 0.000010 0.079449 0.016264 0.031844 0.002755 0.008237 0.000010 0.013050 0.000010 0.000010 0.014565 0.006836 0.000010 0.000010 0.000010 0.000010
0.014707 0.000010 0.000010 0.024696 0.013532 0.730811 0.000010 0.016521 0.005215 0.074646 0.010245 0.005407 0.000010 0.008737 0.000010 0.029258 0.007118 0.007676 0.017264 0.000010 0.000010 0.016694 0.000010 0.017392
0.000010 0.000010 0.001696 0.006927 0.003240 0.806557 0.000010 0.000010 0.000010 0.108507 0.000010 0.000010 0.005708 0.012533 0.000010 0.037262 0.000010 0.000010 0.009678 0.000010 0.007751 0.000010 0.000010 0.000010
0.000010 0.008149 0.006455 0.006186 0.022119 0.769798 0.000010 0.004497 0.000010 0.106964 0.000010 0.014613 0.000010 0.000010 0.000010 0.035936 0.000010 0.000010 0.024371 0.000010 0.000781 0.000010 0.000010 0.000010
0.000010 0.000010 0.020777 0.017657 0.001195 0.805791 0.000010 0.001743 0.000010 0.065473 0.000010 0.000010 0.000010 0.000010 0.000010 0.037525 0.000010 0.013525 0.027360 0.000010 0.000460 0.000010 0.000010 0.008364
0.000010 0.000010 0.004164 0.000010 0.000064 0.775374 0.039704 0.000010 0.000010 0.113917 0.009057 0.021675 0.004737 0.013279 0.000010 0.007057 0.000010 0.000010 0.000010 0.000010 0.010843 0.000010 0.000010 0.000010
0.007286 0.003189 0.000010 0.000010 0.025131 0.687117 0.006450 0.030542 0.000010 0.091068 0.000599 0.020822 0.018166 0.000010 0.000010 0.031674 0.012405 0.013922 0.024924 0.013131 0.005171 0.008333 0.000010 0.000010
0.000010 0.000010 0.000010 0.000010 0.000010 0.846695 0.000010 0.000010 0.000010 0.090595 0.018016 0.000010 0.000010 0.000010 0.000010 0.027096 0.000010 0.000010 0.007252 0.000010 0.000010 0.000010 0.000010 0.010166
0.000010 0.000010 0.000010 0.035009 0.024279 0.198726 0.000010 0.032854 0.097728 0.075842 0.000010 0.000010 0.000010 0.000010 0.093876 0.000010 0.161276 0.013777 0.000234 0.000010 0.000010 0.203123 0.000010 0.063157
0.000010 0.000010 0.000010 0.032121 0.016660 0.221151 0.000010 0.000010 0.119305 0.101165 0.000010 0.000010 0.000010 0.000010 0.083157 0.000010 0.130102 0.000010 0.000010 0.005949 0.000010 0.222030 0.000010 0.068220
0.000010 0.000010 0.000010 0.027268 0.010910 0.214414 0.000010 0.000010 0.119718 0.114136 0.000010 0.000010 0.000010 0.000010 0.078220 0.000010 0.106392 0.000010 0.006692 0.000010 0.000010 0.243339 0.010046 0.068735
0.000010 0.000012 0.000010 0.041210 0.016710 0.187230 0.000010 0.031549 0.120605 0.087598 0.000010 0.000010 0.000010 0.000010 0.102231 0.000010 0.110647 0.000010 0.000010 0.000010 0.000010 0.234032 0.000010 0.068047
0.000010 0.000010 0.000010 0.032982 0.023185 0.208164 0.000010 0.000010 0.091537 0.094971 0.000010 0.000010 0.000010 0.000010 0.109785 0.000010 0.121199 0.000010 0.017041 0.003905 0.000010 0.234009 0.000010 0.063091
0.000010 0.000010 0.000010 0.026371 0.011307 0.192049 0.000010 0.006863 0.134942 0.097583 0.000010 0.000010 0.000010 0.000010 0.122714 0.000010 0.129210 0.000010 0.017805 0.007839 0.000010 0.190082 0.000010 0.063114
0.000010 0.000010 0.000010 0.034843 0.017379 0.172609 0.000010 0.020672 0.109953 0.122747 0.000010 0.000010 0.000010 0.000010 0.081788 0.000010 0.144523 0.000010 0.013077 0.001629 0.000010 0.223068 0.000010 0.057592
0.000010 0.000010 0.000010 0.029082 0.000010 0.188628 0.000010 0.035674 0.124088 0.108898 0.000010 0.000010 0.000010 0.000010 0.116321 0.000010 0.120096 0.000010 0.000010 0.005372 0.000010 0.231514 0.000102 0.040096
0.005973 0.000010 0.009611 0.004152 0.000010 0.125048 0.000010 0.000010 0.000010 0.000010 0.000010 0.000010 0.000010 0.000010 0.006800 0.000010 0.000010 0.015512 0.000010 0.000010 0.000010 0.000010 0.832394 0.000350
0.000010 0.000010 0.000010 0.000010 0.001854 0.178241 0.000010 0.015634 0.002087 0.000010 0.000317 0.000010 0.000010 0.000010 0.000010 0.000010 0.000010 0.024429 0.014093 0.003792 0.007819 0.002499 0.749106 0.000010
0.000010 0.000010 0.000010 0.007226 0.000010 0.144428 0.000010 0.000010 0.000010 0.000010 0.000010 0.000010 0.000010 0.018226 0.000010 0.000010 0.000010 0.024837 0.015988 0.000010 0.000010 0.000010 0.789115 0.000010
0.000010 0.001392 0.000010 0.000010 0.000010 0.107487 0.000010 0.000010 0.000010 0.000010 0.000010 0.000010 0.000010 0.000010 0.000010 0.000010 0.000010 0.001508 0.000010 0.000010 0.020767 0.000010 0.864254 0.004412
0.000010 0.000010 0.000010 0.020332 0.000010 0.097337 0.000010 0.000010 0.000010 0.003312 0.000010 0.000010 0.013397 0.000010 0.000010 0.000010 0.000010 0.018514 0.000010 0.013506 0.025023 0.000010 0.808419 0.000010
0.000010 0.000120 0.013583 0.021694 0.000010 0.703434 0.000010 0.017296 0.027258 0.000010 0.014013 0.000010 0.086367 0.000010 0.000010 0.000010 0.004299 0.046343 0.000010 0.010532 0.038656 0.000010 0.016295 0.000010
0.016580 0.000010 0.000010 0.000010 0.000010 0.765843 0.000010 0.000010 0.000010 0.000010 0.000010 0.007117 0.103777 0.000010 0.000010 0.000010 0.000010 0.061121 0.000010 0.000010 0.015861 0.017991 0.000010 0.011551
0.013348 0.003404 0.000010 0.000010 0.000010 0.839857 0.000010 0.000010 0.000010 0.000010 0.009382 0.000010 0.082105 0.000010 0.000010 0.004057 0.000010 0.041792 0.000010 0.000010 0.005895 0.000010 0.000010 0.000010
0.004168 0.000010 0.000010 0.000010 0.000010 0.787177 0.000010 0.000642 0.000010 0.000010 0.005483 0.000010 0.112900 0.000010 0.000010 0.000010 0.000010 0.067817 0.000010 0.000010 0.019033 0.000010 0.000010 0.002620
0.000010 0.004228 0.017898 0.000010 0.000010 0.867789 0.000010 0.000010 0.000010 0.000010 0.000010 0.003149 0.079087 0.000010 0.000010 0.000010 0.000010 0.027669 0.000010 0.000010 0.000010 0.000010 0.000010 0.000010
0.000010 0.002614 0.000010 0.000940 0.000010 0.814460 0.006402 0.000010 0.032030 0.000010 0.000010 0.001182 0.088855 0.000010 0.010474 0.000010 0.000010 0.031666 0.000010 0.000010 0.000010 0.000010 0.000010 0.011236
0.012965 0.000010 0.000010 0.000010 0.000010 0.884707 0.000010 0.000010 0.019634 0.000010 0.000010 0.010665 0.053290 0.000010 0.000010 0.000010 0.000010 0.018560 0.000010 0.000010 0.000010 0.000010 0.000010 0.000010
0.002016 0.000010 0.000010 0.000010 0.000010 0.847646 0.000010 0.000010 0.000010 0.000010 0.000247 0.000010 0.063852 0.000413 0.000010 0.000010 0.000010 0.038047 0.000010 0.000010 0.047609 0.000010 0.000010 0.000010
0.000010 0.000010 0.000010 0.000010 0.000010 0.802908 0.000010 0.000010 0.011535 0.000010 0.000010 0.000010 0.087819 0.000471 0.000010 0.000010 0.000010 0.064590 0.000010 0.000010 0.032496 0.000010 0.000010 0.000010
0.015200 0.000010 0.011926 0.000010 0.000010 0.859430 0.000010 0.000010 0.000010 0.000010 0.000010 0.000010 0.028431 0.000010 0.000010 0.000010 0.000010 0.036264 0.000010 0.000010 0.048569 0.000010 0.000010 0.000010
0.018193 0.000010 0.000010 0.000010 0.000010 0.844615 0.011058 0.000010 0.009177 0.000010 0.000010 0.000010 0.092838 0.002596 0.000010 0.000010 0.000010 0.021352 0.000010 0.000010 0.000010 0.000010 0.000010 0.000010
0.005920 0.002154 0.000010 0.000010 0.000010 0.793759 0.000010 0.000010 0.000010 0.000010 0.000902 0.010707 0.088835 0.002695 0.000010 0.000010 0.000010 0.045057 0.000010 0.000010 0.049820 0.000010 0.000010 0.000010
0.008360 0.000010 0.000010 0.000010 0.000010 0.911768 0.000010 0.000010 0.000010 0.000010 0.000010 0.000010 0.059353 0.000010 0.000010 0.000010 0.000010 0.020319 0.000010 0.000010 0.000010 0.000010 0.000010 0.000010
0.024290 0.000010 0.000010 0.000010 0.000010 0.924173 0.000010 0.000010 0.000010 0.000010 0.000010 0.000010 0.051327 0.000010 0.000010 0.000010 0.000010 0.000010 0.000010 0.000010 0.000010 0.000010 0.000010 0.000010
0.000010 0.000010 0.000010 0.000010 0.000010 0.000010 0.000010 0.000011 0.000010 0.000010 0.000010 0.000010 0.000010 0.000010 0.000010 0.000010 0.000010 0.999769 0.000010 0.000010 0.000010 0.000010 0.000010 0.000010
0.000010 0.000010 0.000010 0.000010 0.012364 0.006557 0.000010 0.023791 0.000010 0.032921 0.000010 0.000010 0.000010 0.000010 0.005587 0.000010 0.000010 0.851576 0.000765 0.000010 0.000010 0.022079 0.035979 0.008241
0.000010 0.000010 0.000010 0.000010 0.000010 0.000010 0.000010 0.000010 0.000010 0.000010 0.000010 0.000010 0.000010 0.000010 0.000010 0.000010 0.000010 0.999770 0.000010 0.000010 0.000010 0.000010 0.000010 0.000010
0.000010 0.000010 0.000010 0.000010 0.000010 0.000010 0.000010 0.000010 0.000010 0.000010 0.000010 0.000010 0.000010 0.000010 0.000010 0.000010 0.000010 0.999770 0.000010 0.000010 0.000010 0.000010 0.000010 0.000010
0.000010 0.000010 0.000010 0.000010 0.000010 0.000010 0.000010 0.000010 0.000010 0.000010 0.000010 0.000010 0.000010 0.000010 0.000010 0.000010 0.000010 0.999770 0.000010 0.000010 0.000010 0.000010 0.000010 0.000010
0.000010 0.000010 0.000010 0.000010 0.000010 0.000010 0.000010 0.000010 0.000010 0.022248 0.000010 0.000010 0.000010 0.000010 0.014162 0.000010 0.000010 0.923703 0.000010 0.000010 0.000010 0.030816 0.005836 0.003055
0.000010 0.000010 0.000010 0.006257 0.023452 0.029365 0.000010 0.005481 0.043965 0.026991 0.000010 0.005089 0.000010 0.000010 0.024711 0.001787 0.014844 0.660823 0.000010 0.001839 0.000010 0.101350 0.033393 0.020563
0.000010 0.000010 0.000010 0.007532 0.019967 0.000294 0.000010 0.000010 0.035171 0.022005 0.000010 0.005643 0.000010 0.000010 0.024796 0.000010 0.012910 0.839408 0.000010 0.017183 0.000010 0.000418 0.005087 0.009477
0.000010 0.000010 0.000010 0.000010 0.000010 0.000010 0.000010 0.017831 0.000010 0.000010 0.000022 0.000010 0.000010 0.000010 0.006346 0.000010 0.023167 0.942052 0.008597 0.001815 0.000010 0.000010 0.000010 0.000010
0.000010 0.000010 0.000010 0.000010 0.000010 0.000010 0.000011 0.000010 0.000010 0.000010 0.000010 0.000010 0.000010 0.000010 0.000010 0.000010 0.000010 0.999769 0.000010 0.000010 0.000010 0.000010 0.000010 0.000010
0.000010 0.000010 0.000010 0.000010 0.000011 0.000010 0.000010 0.000010 0.000010 0.000010 0.000010 0.000010 0.000010 0.000010 0.000010 0.000010 0.000010 0.999769 0.000010 0.000010 0.000010 0.000010 0.000010 0.000010
0.000010 0.000010 0.000010 0.000010 0.000010 0.000010 0.000010 0.000010 0.000011 0.000010 0.000010 0.000010 0.000010 0.000010 0.000010 0.000010 0.000010 0.999769 0.000010 0.000010 0.000010 0.000010 0.000010 0.000010
0.000010 0.000010 0.000010 0.000010 0.000010 0.000010 0.000010 0.000010 0.000010 0.000010 0.001137 0.000010 0.000010 0.000010 0.013516 0.000010 0.000010 0.956425 0.000010 0.000010 0.000010 0.028722 0.000010 0.000010
0.000010 0.000010 0.000010 0.000010 0.000010 0.000010 0.000010 0.000010 0.000010 0.000010 0.000010 0.000010 0.000010 0.000010 0.000010 0.000010 0.000010 0.999770 0.000010 0.000010 0.000010 0.000010 0.000010 0.000010
0.000010 0.000010 0.000010 0.000010 0.000010 0.000010 0.000010 0.000010 0.000010 0.000010 0.000010 0.000010 0.000010 0.000010 0.000010 0.000010 0.000010 0.999770 0.000010 0.000010 0.000010 0.000010 0.000010 0.000010
0.000010 0.000010 0.000010 0.000010 0.000010 0.000010 0.000010 0.000010 0.000010 0.000010 0.000010 0.000010 0.000010 0.000010 0.000010 0.000010 0.000010 0.999770 0.000010 0.000010 0.000010 0.000010 0.000010 0.000010
0.000010 0.000010 0.000010 0.000010 0.000010 0.000010 0.000010 0.000010 0.000010 0.000010 0.000010 0.000010 0.000010 0.000010 0.000010 0.000010 0.000010 0.999770 0.000010 0.000010 0.000010 0.000010 0.000010 0.000010
0.000010 0.000010 0.000010 0.001045 0.006273 0.008296 0.000010 0.011634 0.000010 0.000010 0.000010 0.000010 0.000010 0.000010 0.020355 0.004059 0.000010 0.909721 0.000010 0.000010 0.000010 0.027099 0.000010 0.011367
0.000010 0.000010 0.000010 0.004087 0.000010 0.000010 0.000010 0.000010 0.017371 0.003210 0.000010 0.000010 0.000010 0.000010 0.000010 0.001477 0.000010 0.973665 0.000010 0.000010 0.000010 0.000010 0.000010 0.000010
0.000010 0.000010 0.000010 0.009433 0.000010 0.000010 0.000010 0.000010 0.000010 0.000010 0.000010 0.000010 0.000010 0.000010 0.000010 0.000010 0.000010 0.990347 0.000010 0.000010 0.000010 0.000010 0.000010 0.000010
0.000010 0.000010 0.000010 0.000010 0.000010 0.000010 0.000010 0.000010 0.000010 0.000010 0.000010 0.000010 0.000010 0.000010 0.000010 0.000010 0.000010 0.997340 0.000010 0.000010 0.000010 0.000010 0.000010 0.002440
0.000010 0.000010 0.000010 0.001046 0.000010 0.000010 0.000010 0.000010 0.022270 0.000010 0.001921 0.000010 0.000010 0.000010 0.027530 0.003225 0.000010 0.911820 0.000010 0.007338 0.000010 0.024690 0.000010 0.000010
0.000010 0.000010 0.000010 0.000010 0.000010 0.000010 0.000010 0.000010 0.000010 0.000010 0.000010 0.000010 0.000010 0.000010 0.000010 0.000010 0.000010 0.999770 0.000010 0.000010 0.000010 0.000010 0.000010 0.000010
0.000010 0.000010 0.000010 0.019907 0.000010 0.000010 0.000010 0.000010 0.000010 0.000010 0.004633 0.006226 0.000010 0.000010 0.000484 0.000010 0.000282 0.889648 0.000010 0.008868 0.000010 0.022690 0.045874 0.001248
0.000010 0.000010 0.000010 0.004721 0.014490 0.000010 0.000010 0.011419 0.002979 0.000010 0.002874 0.000010 0.000010 0.000010 0.018765 0.000010 0.000010 0.909327 0.006441 0.000010 0.000010 0.012548 0.000010 0.016295
0.000010 0.000010 0.000010 0.000010 0.000010 0.017821 0.000010 0.000010 0.000663 0.000010 0.000010 0.000010 0.000010 0.000010 0.004801 0.000010 0.000010 0.904239 0.009789 0.000010 0.000010 0.059965 0.000010 0.002553
0.000010 0.000010 0.000010 0.000010 0.000010 0.000010 0.000010 0.000010 0.000010 0.000010 0.000010 0.000010 0.000010 0.000010 0.000010 0.000010 0.000010 0.999770 0.000010 0.000010 0.000010 0.000010 0.000010 0.000010
0.000010 0.000010 0.000010 0.000010 0.000010 0.000010 0.000010 0.000010 0.011905 0.007282 0.000010 0.000010 0.000010 0.000010 0.011789 0.000010 0.000010 0.960613 0.000010 0.008221 0.000010 0.000010 0.000010 0.000010
0.000010 0.000010 0.000010 0.000010 0.000010 0.000010 0.000010 0.000010 0.008922 0.286606 0.004237 0.000010 0.000010 0.001054 0.026174 0.000010 0.037117 0.606634 0.000010 0.000236 0.000010 0.020236 0.008647 0.000010
0.000010 0.000010 0.000010 0.000010 0.000010 0.000010 0.000010 0.000010 0.000010 0.000010 0.000010 0.000010 0.000010 0.000010 0.008461 0.000010 0.000010 0.955827 0.021067 0.001881 0.000010 0.011833 0.000010 0.000752
0.000010 0.000010 0.000010 0.000010 0.000010 0.000010 0.000010 0.000010 0.022696 0.000010 0.000010 0.000010 0.000010 0.000010 0.019496 0.002971 0.000010 0.954637 0.000010 0.000010 0.000010 0.000010 0.000010 0.000010
0.000010 0.000010 0.000010 0.000010 0.000010 0.000010 0.000010 0.000010 0.058119 0.021102 0.013088 0.000010 0.000010 0.000010 0.022212 0.000010 0.000010 0.860615 0.000010 0.000010 0.000010 0.014696 0.004827 0.005180
0.000010 0.000010 0.000010 0.000010 0.000010 0.000010 0.000010 0.000010 0.080376 0.012266 0.000010 0.000010 0.000010 0.000010 0.020995 0.000010 0.000010 0.837892 0.021546 0.000010 0.000010 0.007201 0.019554 0.000010
0.000010 0.000010 0.000010 0.000010 0.000010 0.000010 0.000010 0.000010 0.007162 0.102060 0.000010 0.000010 0.000010 0.000010 0.004193 0.000010 0.000010 0.872741 0.000010 0.000010 0.000010 0.000010 0.011165 0.002499
0.000010 0.000010 0.000010 0.000010 0.002015 0.000010 0.000010 0.000010 0.005372 0.101188 0.000010 0.000010 0.000010 0.000010 0.011280 0.000802 0.035397 0.843450 0.000010 0.000010 0.000010 0.000010 0.000336 0.000010
0.000010 0.001050 0.000010 0.000975 0.019916 0.745754 0.004708 0.036229 0.006956 0.046144 0.019278 0.023666 0.016732 0.004938 0.000837 0.000010 0.000010 0.000010 0.006997 0.009398 0.050506 0.005846 0.000010 0.000010
0.000010 0.003152 0.000010 0.000010 0.000010 0.687667 0.000010 0.058278 0.019134 0.000010 0.024867 0.000010 0.021324 0.020355 0.002789 0.010889 0.017122 0.000010 0.020348 0.000010 0.036941 0.045261 0.000010 0.031773
0.017610 0.000010 0.000010 0.006740 0.000010 0.665913 0.019108 0.052453 0.000010 0.046955 0.014510 0.007978 0.004158 0.010350 0.037433 0.014316 0.048201 0.014075 0.017624 0.000010 0.000010 0.007519 0.014987 0.000010
0.007745 0.000508 0.000010 0.000010 0.017449 0.644327 0.000010 0.063662 0.026930 0.028946 0.018815 0.015145 0.070641 0.000010 0.005075 0.020664 0.002396 0.021827 0.002091 0.000010 0.000010 0.032461 0.000010 0.021245
0.005794 0.002321 0.000010 0.011185 0.006359 0.661512 0.006623 0.052636 0.007890 0.031581 0.023951 0.016270 0.016885 0.000010 0.025731 0.000010 0.006434 0.000010 0.024113 0.004222 0.043773 0.033118 0.009862 0.009700
0.010056 0.000010 0.000010 0.010572 0.032060 0.551324 0.054510 0.044585 0.014129 0.062143 0.000010 0.011680 0.021397 0.009634 0.021334 0.011500 0.057000 0.013813 0.013470 0.000010 0.023963 0.034956 0.000358 0.001475
0.002330 0.000010 0.000010 0.000010 0.001417 0.709055 0.000010 0.077510 0.028730 0.030581 0.009965 0.023136 0.054217 0.000010 0.000010 0.023708 0.000010 0.026734 0.000010 0.000010 0.000010 0.000010 0.010396 0.002113
0.000010 0.009235 0.000010 0.000010 0.000010 0.720281 0.001040 0.064985 0.000010 0.048089 0.016878 0.005329 0.042606 0.000010 0.000010 0.017515 0.000010 0.014602 0.022662 0.005216 0.000010 0.024777 0.000010 0.006684
0.000010 0.000010 0.000010 0.000010 0.000010 0.000010 0.000010 0.000010 0.898772 0.000010 0.000010 0.000010 0.000010 0.000010 0.000010 0.000010 0.005991 0.089266 0.000010 0.000010 0.000010 0.000010 0.000010 0.005770
0.000010 0.000010 0.000010 0.000010 0.000010 0.000010 0.000010 0.000010 0.999770 0.000010 0.000010 0.000010 0.000010 0.000010 0.000010 0.000010 0.000010 0.000010 0.000010 0.000010 0.000010 0.000010 0.000010 0.000010
0.000010 0.000010 0.000010 0.000010 0.000010 0.000010 0.000010 0.000010 0.981267 0.000010 0.000010 0.000011 0.000010 0.000010 0.002510 0.000145 0.000010 0.000010 0.000010 0.000010 0.000010 0.015877 0.000010 0.000010
0.000010 0.000010 0.000010 0.000010 0.000010 0.000010 0.000010 0.000010 0.974787 0.000010 0.000010 0.000010 0.000010 0.000010 0.000010 0.007293 0.000010 0.016444 0.000010 0.001277 0.000010 0.000010 0.000010 0.000010
0.000010 0.000010 0.000010 0.000010 0.000010 0.024559 0.000010 0.000010 0.959837 0.000010 0.000010 0.000010 0.000010 0.000010 0.000010 0.000010 0.000010 0.006727 0.000010 0.005281 0.000010 0.000010 0.003404 0.000010
0.000010 0.000010 0.000010 0.019316 0.012923 0.000010 0.000010 0.000010 0.930597 0.000010 0.000010 0.000010 0.000010 0.000010 0.010302 0.000010 0.000010 0.000010 0.004590 0.000010 0.000010 0.004513 0.000010 0.017588
0.000010 0.000010 0.000010 0.000010 0.000010 0.000010 0.000010 0.000010 0.980036 0.000010 0.000010 0.000010 0.000010 0.000010 0.000010 0.000010 0.000010 0.000010 0.011283 0.000010 0.000010 0.000010 0.000010 0.008472
0.000010 0.000010 0.000010 0.000010 0.000010 0.000010 0.000010 0.000010 0.926394 0.000010 0.001016 0.000010 0.000010 0.000010 0.000010 0.000010 0.011062 0.061328 0.000010 0.000010 0.000010 0.000010 0.000010 0.000010
0.000010 0.000010 0.000010 0.000010 0.000010 0.000010 0.000010 0.000010 0.970664 0.000010 0.000010 0.000010 0.000010 0.000010 0.000010 0.000010 0.000010 0.029116 0.000010 0.000010 0.000010 0.000010 0.000010 0.000010
0.000010 0.000010 0.000010 0.000010 0.000010 0.000010 0.000010 0.000010 0.997682 0.000010 0.000010 0.000010 0.000010 0.000010 0.000010 0.000010 0.000010 0.000010 0.000010 0.000010 0.000010 0.000010 0.000010 0.002098
0.000010 0.000010 0.000010 0.000010 0.000010 0.000010 0.000010 0.000010 0.999770 0.000010 0.000010 0.000010 0.000010 0.000010 0.000010 0.000010 0.000010 0.000010 0.000010 0.000010 0.000010 0.000010 0.000010 0.000010
0.000010 0.000010 0.000010 0.000010 0.000010 0.000010 0.000010 0.000010 0.999770 0.000010 0.000010 0.000010 0.000010 0.000010 0.000010 0.000010 0.000010 0.000010 0.000010 0.000010 0.000010 0.000010 0.000010 0.000010
0.000010 0.000010 0.000010 0.024398 0.000010 0.000010 0.000010 0.000010 0.923305 0.000010 0.000010 0.000010 0.000010 0.000010 0.002451 0.000010 0.000010 0.025935 0.000010 0.000755 0.000010 0.010450 0.000010 0.012536
0.000010 0.000010 0.000010 0.000010 0.000010 0.000010 0.000010 0.000010 0.933858 0.000010 0.000010 0.000010 0.000010 0.000010 0.000010 0.000010 0.020141 0.045790 0.000010 0.000010 0.000010 0.000010 0.000010 0.000010
0.000010 0.000010 0.000010 0.000010 0.000010 0.000010 0.000010 0.000010 0.999770 0.000010 0.000010 0.000010 0.000010 0.000010 0.000010 0.000010 0.000010 0.000010 0.000010 0.000010 0.000010 0.000010 0.000010 0.000010
0.000010 0.000010 0.000010 0.008635 0.000010 0.000010 0.000010 0.000010 0.989389 0.000010 0.000010 0.000010 0.000010 0.000010 0.000010 0.000010 0.001767 0.000010 0.000010 0.000010 0.000010 0.000010 0.000010 0.000010
0.000010 0.000010 0.000010 0.000010 0.000010 0.000010 0.000010 0.000010 0.999770 0.000010 0.000010 0.000010 0.000010 0.000010 0.000010 0.000010 0.000010 0.000010 0.000010 0.000010 0.000010 0.000010 0.000010 0.000010
0.000010 0.000010 0.000010 0.000010 0.000010 0.000010 0.000010 0.000010 0.999770 0.000010 0.000010 0.000010 0.000010 0.000010 0.000010 0.000010 0.000010 0.000010 0.000010 0.000010 0.000010 0.000010 0.000010 0.000010
0.000010 0.000010 0.000010 0.000010 0.000010 0.000010 0.000010 0.007431 0.992349 0.000010 0.000010 0.000010 0.000010 0.000010 0.000010 0.000010 0.000010 0.000010 0.000010 0.000010 0.000010 0.000010 0.000010 0.000010
0.000010 0.000010 0.019303 0.060066 0.008886 0.423808 0.020453 0.009531 0.050614 0.117522 0.003667 0.003951 0.012881 0.000010 0.024114 0.008812 0.065984 0.047687 0.025840 0.019505 0.000010 0.038537 0.000010 0.038790
0.000010 0.000010 0.000010 0.053967 0.000010 0.631764 0.000010 0.000010 0.095249 0.064163 0.009990 0.000010 0.000010 0.000010 0.025663 0.000010 0.024307 0.000010 0.029243 0.006853 0.000010 0.021586 0.000010 0.037085
0.000010 0.000010 0.000010 0.102173 0.000010 0.486368 0.000010 0.012583 0.066293 0.032084 0.008087 0.000010 0.000010 0.000010 0.001479 0.000010 0.122998 0.050573 0.023571 0.003053 0.000010 0.053914 0.000010 0.036715
0.000010 0.000010 0.000010 0.093810 0.005118 0.546429 0.000010 0.008224 0.063044 0.041594 0.002001 0.000010 0.000010 0.000010 0.008318 0.000010 0.111083 0.018852 0.018505 0.000010 0.000010 0.036767 0.000010 0.046145
0.000010 0.001085 0.000010 0.095016 0.000010 0.488499 0.000010 0.023890 0.088911 0.062518 0.000010 0.010683 0.001540 0.000010 0.024447 0.000010 0.066372 0.016649 0.022321 0.011511 0.000010 0.063423 0.000010 0.023043
0.002743 0.000169 0.007310 0.065474 0.000010 0.492353 0.000010 0.000010 0.081388 0.077651 0.010473 0.000010 0.000010 0.000010 0.056973 0.000010 0.025361 0.030648 0.035260 0.006903 0.000010 0.070717 0.000010 0.036488
0.002459 0.000010 0.009776 0.086465 0.000010 0.504930 0.000010 0.043586 0.086805 0.059268 0.004611 0.000010 0.000069 0.000010 0.041606 0.000010 0.017025 0.013627 0.018118 0.007449 0.000010 0.068011 0.000010 0.036115
0.000010 0.000010 0.000010 0.057128 0.000010 0.622609 0.000010 0.020614 0.118733 0.071414 0.005822 0.000010 0.000010 0.000010 0.039783 0.000010 0.007695 0.000010 0.012054 0.000010 0.000010 0.020761 0.000010 0.023257
0.000010 0.001016 0.005364 0.095121 0.000010 0.442442 0.000010 0.050732 0.109299 0.078724 0.000010 0.000010 0.000010 0.000010 0.036487 0.000010 0.044013 0.007819 0.011216 0.003199 0.000010 0.075587 0.000010 0.038881
0.000010 0.000010 0.000010 0.005142 0.000010 0.049401 0.000010 0.009405 0.029787 0.026838 0.004625 0.000010 0.000010 0.000010 0.042249 0.004679 0.011066 0.027632 0.000010 0.015687 0.000010 0.079473 0.692743 0.001173
0.000010 0.000010 0.000010 0.000010 0.000010 0.000010 0.000010 0.000010 0.000010 0.000010 0.000010 0.000010 0.000010 0.000010 0.000010 0.000010 0.000010 0.004054 0.000010 0.000010 0.000010 0.000010 0.988565 0.007171
0.000010 0.000010 0.000010 0.020788 0.000010 0.016458 0.000010 0.010765 0.001286 0.026346 0.000010 0.000010 0.000010 0.000010 0.027504 0.000010 0.000010 0.024966 0.018973 0.019896 0.000010 0.074872 0.758016 0.000010
0.000010 0.000010 0.000010 0.000010 0.000010 0.000010 0.000010 0.000010 0.000010 0.000010 0.000010 0.000010 0.000010 0.000010 0.000010 0.000010 0.000010 0.000010 0.000010 0.000010 0.000010 0.000010 0.999770 0.000010
0.000010 0.000010 0.000010 0.000010 0.000010 0.000010 0.000010 0.000010 0.000010 0.016544 0.001761 0.000010 0.000010 0.000010 0.012336 0.000010 0.000010 0.000010 0.003931 0.000010 0.000010 0.019870 0.945379 0.000010
0.000010 0.000010 0.000010 0.000010 0.000010 0.000010 0.000010 0.000010 0.000010 0.000010 0.000010 0.000010 0.000010 0.000010 0.000010 0.000010 0.000010 0.000010 0.000010 0.000010 0.000010 0.000010 0.999770 0.000010
0.000010 0.000010 0.000010 0.009086 0.000010 0.048076 0.000010 0.021996 0.003928 0.000010 0.000010 0.000010 0.000010 0.000010 0.049379 0.000010 0.000010 0.029407 0.013011 0.004085 0.000010 0.081562 0.719080 0.020260
0.000010 0.000010 0.000010 0.000010 0.000010 0.000010 0.000010 0.000010 0.000010 0.000010 0.000010 0.000010 0.000010 0.000010 0.000010 0.000010 0.000010 0.000010 0.000010 0.000010 0.000010 0.000010 0.999770 0.000010
0.000010 0.000010 0.000010 0.000010 0.000010 0.000010 0.000010 0.000010 0.000010 0.000010 0.000010 0.000010 0.000010 0.000010 0.000010 0.000010 0.000010 0.000010 0.000010 0.000010 0.000010 0.000010 0.999770 0.000010
0.000010 0.000010 0.000010 0.000010 0.000010 0.000010 0.000010 0.000010 0.000010 0.000010 0.000010 0.000010 0.000010 0.000010 0.000010 0.000010 0.000010 0.000010 0.000010 0.000010 0.000010 0.000010 0.999770 0.000010
0.000010 0.000010 0.000010 0.000010 0.000010 0.000010 0.000010 0.000010 0.000010 0.002973 0.000010 0.000010 0.000010 0.000010 0.000010 0.000010 0.000010 0.017296 0.000010 0.000010 0.000010 0.000010 0.979521 0.000010
0.000010 0.000010 0.000010 0.000010 0.000010 0.000010 0.000010 0.000010 0.000010 0.000010 0.000010 0.000010 0.000010 0.000010 0.000010 0.000010 0.000010 0.000010 0.000010 0.000010 0.000010 0.000010 0.999770 0.000010
0.000010 0.000010 0.000010 0.000010 0.000010 0.000010 0.000010 0.000010 0.000010 0.000010 0.000010 0.000010 0.000010 0.000010 0.000010 0.000010 0.000010 0.000010 0.000010 0.000010 0.000010 0.000010 0.999770 0.000010
0.000010 0.000010 0.000010 0.000010 0.000010 0.000010 0.000010 0.000010 0.000010 0.000010 0.000010 0.000010 0.000010 0.000010 0.000010 0.000010 0.000010 0.000010 0.000010 0.000010 0.000010 0.000010 0.999770 0.000010
0.000010 0.000010 0.000010 0.031922 0.008121 0.067877 0.000010 0.034743 0.026023 0.025342 0.009593 0.002030 0.000010 0.000010 0.050258 0.000010 0.015578 0.068214 0.033770 0.005470 0.000010 0.129489 0.431187 0.060304
0.000010 0.000010 0.000010 0.016480 0.000010 0.049766 0.000010 0.014817 0.011718 0.043015 0.003337 0.000010 0.000010 0.000010 0.049218 0.007157 0.000010 0.036427 0.015657 0.010380 0.000010 0.090489 0.617473 0.033964
0.000010 0.000010 0.000010 0.000010 0.000010 0.000010 0.000010 0.000010 0.000010 0.000010 0.000457 0.000010 0.000010 0.000010 0.011304 0.000010 0.000010 0.002615 0.000010 0.000010 0.000010 0.000598 0.984836 0.000010
0.000010 0.000010 0.000010 0.000010 0.000010 0.000010 0.000010 0.000010 0.000010 0.000010 0.000010 0.000010 0.000010 0.000010 0.000010 0.000010 0.000010 0.000010 0.000010 0.000010 0.000010 0.000010 0.999770 0.000010
0.000010 0.000010 0.000010 0.000010 0.000010 0.000010 0.000010 0.000010 0.000010 0.000010 0.000010 0.000010 0.000010 0.000010 0.000010 0.000010 0.000010 0.000010 0.000010 0.000010 0.000010 0.000010 0.999770 0.000010
0.000010 0.000010 0.000010 0.000010 0.000010 0.000010 0.000010 0.000010 0.000010 0.000010 0.003232 0.000010 0.000010 0.000010 0.000010 0.000010 0.000010 0.000010 0.000010 0.000010 0.000010 0.000010 0.996548 0.000010
0.000010 0.000010 0.000010 0.000010 0.000010 0.000010 0.000010 0.000010 0.000010 0.000010 0.000010 0.000010 0.000010 0.000010 0.000010 0.000010 0.000010 0.000010 0.000010 0.000010 0.000010 0.999770 0.000010 0.000010
0.000010 0.000010 0.000010 0.000010 0.000010 0.000010 0.000010 0.000010 0.000010 0.000010 0.000010 0.000010 0.000010 0.000010 0.000010 0.000010 0.000010 0.000010 0.000010 0.000010 0.000010 0.999770 0.000010 0.000010
0.000010 0.000010 0.000010 0.000010 0.000010 0.000010 0.000010 0.000010 0.000010 0.012809 0.000010 0.000210 0.000010 0.000010 0.000010 0.000019 0.000010 0.000010 0.005058 0.000010 0.000010 0.981713 0.000010 0.000010
0.000010 0.000010 0.000010 0.000010 0.000010 0.012324 0.000010 0.000010 0.000010 0.000010 0.000010 0.000010 0.000010 0.000010 0.000010 0.004867 0.000010 0.016440 0.006238 0.000010 0.000010 0.942091 0.000010 0.017859
0.000010 0.000010 0.000010 0.000010 0.000010 0.000010 0.000010 0.000010 0.000010 0.000010 0.000010 0.000010 0.000010 0.000010 0.000010 0.000010 0.000010 0.000010 0.000010 0.000010 0.000010 0.999770 0.000010 0.000010
0.000010 0.000010 0.000010 0.000010 0.000010 0.000010 0.000010 0.000010 0.000010 0.000010 0.000010 0.000010 0.000010 0.000010 0.000010 0.000010 0.000010 0.000010 0.000010 0.000010 0.000010 0.999770 0.000010 0.000010
0.000010 0.000010 0.000010 0.000010 0.000010 0.000010 0.000010 0.000010 0.000010 0.000010 0.000010 0.000010 0.000010 0.000010 0.000010 0.000010 0.000010 0.000010 0.000010 0.000010 0.000010 0.999770 0.000010 0.000010
0.000010 0.000010 0.000010 0.000010 0.000010 0.000010 0.000010 0.000010 0.000010 0.000010 0.000010 0.000010 0.000010 0.000010 0.000010 0.000010 0.000010 0.000010 0.000010 0.000010 0.000010 0.999770 0.000010 0.000010
0.000010 0.000010 0.000010 0.000010 0.000010 0.000010 0.000010 0.000010 0.000010 0.000010 0.000010 0.000010 0.000010 0.000010 0.000010 0.000010 0.000010 0.000010 0.000010 0.000010 0.000010 0.999770 0.000010 0.000010
0.000010 0.000010 0.000010 0.000010 0.000010 0.000010 0.000010 0.000010 0.000010 0.000010 0.000010 0.000010 0.000010 0.000010 0.000010 0.000010 0.000010 0.000010 0.000010 0.000010 0.000010 0.999770 0.000010 0.000010
0.000010 0.000010 0.000010 0.000010 0.000010 0.000010 0.000010 0.000010 0.000010 0.000010 0.000010 0.000010 0.000010 0.000010 0.000010 0.000010 0.000010 0.000010 0.000010 0.000010 0.000010 0.999770 0.000010 0.000010
0.000010 0.000010 0.000010 0.000010 0.000010 0.000010 0.000010 0.000010 0.000010 0.000010 0.000010 0.000010 0.000010 0.000010 0.000010 0.000010 0.000010 0.000010 0.000010 0.000010 0.000010 0.999770 0.000010 0.000010
0.000010 0.000010 0.000010 0.000010 0.000010 0.000010 0.000010 0.000010 0.000010 0.000010 0.000010 0.000010 0.000010 0.000010 0.000010 0.000010 0.000010 0.035063 0.000010 0.000010 0.000010 0.964717 0.000010 0.000010
0.000010 0.000010 0.000010 0.000010 0.000010 0.000010 0.000010 0.000010 0.000010 0.000010 0.000010 0.000010 0.000010 0.000010 0.000010 0.000010 0.000010 0.000010 0.000010 0.000010 0.000010 0.999770 0.000010 0.000010
0.000010 0.000010 0.000010 0.000010 0.000010 0.000010 0.000010 0.000010 0.000010 0.000010 0.000010 0.000010 0.000010 0.000010 0.012208 0.000010 0.000010 0.000010 0.000010 0.000010 0.000010 0.987572 0.000010 0.000010
0.000010 0.000010 0.000010 0.017908 0.068222 0.112205 0.000010 0.071032 0.047585 0.062633 0.001150 0.000010 0.000010 0.000010 0.060689 0.033891 0.030341 0.016169 0.032106 0.058473 0.000010 0.226582 0.122342 0.038592
0.000010 0.000010 0.000010 0.000010 0.000010 0.000010 0.000010 0.000010 0.000010 0.000010 0.000010 0.000010 0.000010 0.000010 0.000010 0.000010 0.000010 0.000010 0.000010 0.000010 0.000010 0.999770 0.000010 0.000010
0.000010 0.000010 0.000010 0.000010 0.000010 0.000010 0.000010 0.000010 0.000010 0.000010 0.000010 0.000010 0.000010 0.000010 0.000010 0.000010 0.000010 0.000010 0.000010 0.000010 0.000010 0.999770 0.000010 0.000010
0.000010 0.000010 0.000010 0.445096 0.001497 0.000010 0.000010 0.001896 0.000010 0.000010 0.000010 0.000010 0.000010 0.000010 0.014747 0.000010 0.000010 0.000010 0.024639 0.001176 0.000010 0.024278 0.474414 0.012107
0.000010 0.000010 0.000010 0.999770 0.000010 0.000010 0.000010 0.000010 0.000010 0.000010 0.000010 0.000010 0.000010 0.000010 0.000010 0.000010 0.000010 0.000010 0.000010 0.000010 0.000010 0.000010 0.000010 0.000010
0.000010 0.000010 0.000010 0.999770 0.000010 0.000010 0.000010 0.000010 0.000010 0.000010 0.000010 0.000010 0.000010 0.000010 0.000010 0.000010 0.000010 0.000010 0.000010 0.000010 0.000010 0.000010 0.000010 0.000010
0.000010 0.000010 0.000010 0.999770 0.000010 0.000010 0.000010 0.000010 0.000010 0.000010 0.000010 0.000010 0.000010 0.000010 0.000010 0.000010 0.000010 0.000010 0.000010 0.000010 0.000010 0.000010 0.000010 0.000010
0.000010 0.000010 0.000010 0.999770 0.000010 0.000010 0.000010 0.000010 0.000010 0.000010 0.000010 0.000010 0.000010 0.000010 0.000010 0.000010 0.000010 0.000010 0.000010 0.000010 0.000010 0.000010 0.000010 0.000010
0.000010 0.000010 0.000010 0.999770 0.000010 0.000010 0.000010 0.000010 0.000010 0.000010 0.000010 0.000010 0.000010 0.000010 0.000010 0.000010 0.000010 0.000010 0.000010 0.000010 0.000010 0.000010 0.000010 0.000010
0.000010 0.000010 0.000010 0.831573 0.000010 0.016121 0.000010 0.009569 0.000010 0.052603 0.000010 0.000010 0.000010 0.000010 0.012887 0.000010 0.000010 0.000010 0.018414 0.000010 0.000010 0.000010 0.000010 0.058663
0.000010 0.000010 0.000010 0.808378 0.000010 0.032321 0.000010 0.013037 0.000010 0.047459 0.000010 0.000010 0.000010 0.000010 0.013833 0.003546 0.000010 0.000010 0.009167 0.003959 0.000010 0.000010 0.000010 0.068150
0.000010 0.000010 0.000010 0.999770 0.000010 0.000010 0.000010 0.000010 0.000010 0.000010 0.000010 0.000010 0.000010 0.000010 0.000010 0.000010 0.000010 0.000010 0.000010 0.000010 0.000010 0.000010 0.000010 0.000010
0.000010 0.000010 0.000010 0.943567 0.005097 0.005287 0.000010 0.000010 0.000010 0.000010 0.000010 0.000010 0.000010 0.000010 0.000010 0.000010 0.000010 0.000010 0.036367 0.000010 0.000010 0.000010 0.000010 0.009492
0.000010 0.000011 0.000010 0.999769 0.000010 0.000010 0.000010 0.000010 0.000010 0.000010 0.000010 0.000010 0.000010 0.000010 0.000010 0.000010 0.000010 0.000010 0.000010 0.000010 0.000010 0.000010 0.000010 0.000010
0.000011 0.000012 0.000010 0.999767 0.000010 0.000010 0.000010 0.000010 0.000010 0.000010 0.000010 0.000010 0.000010 0.000010 0.000010 0.000010 0.000010 0.000010 0.000010 0.000010 0.000010 0.000010 0.000010 0.000010
0.000010 0.000010 0.000010 0.988134 0.000010 0.000010 0.000010 0.000010 0.000010 0.000300 0.000010 0.000010 0.000010 0.000010 0.000017 0.000010 0.000010 0.000010 0.000010 0.000010 0.000010 0.000010 0.000010 0.011349
0.000010 0.000010 0.000010 0.950249 0.000010 0.003822 0.000010 0.005342 0.000010 0.000010 0.011647 0.000010 0.000010 0.000010 0.000010 0.001995 0.000010 0.000010 0.014181 0.000010 0.000010 0.000010 0.000010 0.012594
0.000010 0.000010 0.000010 0.999770 0.000010 0.000010 0.000010 0.000010 0.000010 0.000010 0.000010 0.000010 0.000010 0.000010 0.000010 0.000010 0.000010 0.000010 0.000010 0.000010 0.000010 0.000010 0.000010 0.000010
0.000010 0.000010 0.000010 0.999770 0.000010 0.000010 0.000010 0.000010 0.000010 0.000010 0.000010 0.000010 0.000010 0.000010 0.000010 0.000010 0.000010 0.000010 0.000010 0.000010 0.000010 0.000010 0.000010 0.000010
0.000010 0.000010 0.000010 0.999768 0.000010 0.000010 0.000010 0.000010 0.000010 0.000010 0.000010 0.000010 0.000012 0.000010 0.000010 0.000010 0.000010 0.000010 0.000010 0.000010 0.000010 0.000010 0.000010 0.000010
0.000010 0.000010 0.000010 0.745302 0.018853 0.040846 0.000010 0.000010 0.000010 0.063150 0.000010 0.000010 0.000010 0.000010 0.013381 0.000010 0.000010 0.000010 0.027842 0.000010 0.000010 0.000010 0.000010 0.090457
0.000010 0.000010 0.000010 0.999770 0.000010 0.000010 0.000010 0.000010 0.000010 0.000010 0.000010 0.000010 0.000010 0.000010 0.000010 0.000010 0.000010 0.000010 0.000010 0.000010 0.000010 0.000010 0.000010 0.000010
0.000010 0.000010 0.000010 0.749944 0.011460 0.047190 0.000010 0.000010 0.000010 0.052936 0.000669 0.000010 0.000010 0.000010 0.022441 0.000010 0.000010 0.000010 0.040539 0.000010 0.000010 0.004339 0.000010 0.070332
0.000010 0.000010 0.000010 0.000010 0.000010 0.000010 0.000010 0.000010 0.000010 0.000010 0.000010 0.000010 0.000010 0.000010 0.000010 0.000010 0.000010 0.000010 0.999770 0.000010 0.000010 0.000010 0.000010 0.000010
0.000010 0.000010 0.000010 0.000010 0.000010 0.000010 0.000010 0.000010 0.000010 0.000010 0.000010 0.000010 0.000010 0.000010 0.000010 0.000010 0.000010 0.000010 0.999770 0.000010 0.000010 0.000010 0.000010 0.000010
0.000010 0.000010 0.000010 0.000010 0.000010 0.000010 0.000010 0.000010 0.000010 0.000010 0.000010 0.000010 0.000010 0.000010 0.000010 0.000010 0.000010 0.000010 0.999770 0.000010 0.000010 0.000010 0.000010 0.000010
0.000010 0.000010 0.000010 0.000010 0.000010 0.000010 0.000010 0.000010 0.000010 0.000010 0.000010 0.000010 0.000010 0.000010 0.000010 0.000010 0.000010 0.000010 0.999770 0.000010 0.000010 0.000010 0.000010 0.000010
0.000010 0.000010 0.000010 0.000010 0.000010 0.000010 0.000010 0.000010 0.000010 0.000010 0.000010 0.000010 0.000010 0.000010 0.000010 0.000010 0.000010 0.000010 0.999770 0.000010 0.000010 0.000010 0.000010 0.000010
0.000010 0.000010 0.000010 0.000010 0.000010 0.000010 0.000010 0.000010 0.000010 0.000010 0.000010 0.000010 0.000010 0.000010 0.000010 0.000010 0.000010 0.000010 0.999770 0.000010 0.000010 0.000010 0.000010 0.000010
0.000010 0.000010 0.000010 0.012150 0.026954 0.000010 0.000010 0.103956 0.000010 0.024217 0.000010 0.009840 0.000010 0.000010 0.011792 0.000773 0.000307 0.001941 0.784744 0.007494 0.000010 0.014324 0.000010 0.001398
0.000010 0.000010 0.000010 0.000010 0.000010 0.000010 0.000010 0.052152 0.000010 0.006553 0.015095 0.000010 0.000010 0.000010 0.000010 0.000010 0.000010 0.000010 0.925794 0.000010 0.000010 0.000010 0.000010 0.000215
0.000010 0.000010 0.000010 0.000240 0.000010 0.000010 0.000010 0.000010 0.000010 0.000010 0.000010 0.000010 0.000010 0.000010 0.000010 0.000010 0.000010 0.000010 0.999540 0.000010 0.000010 0.000010 0.000010 0.000010
0.000010 0.000010 0.000010 0.000010 0.000010 0.000010 0.000010 0.000010 0.000010 0.000010 0.000010 0.000010 0.000010 0.000010 0.000010 0.000010 0.000010 0.000010 0.999770 0.000010 0.000010 0.000010 0.000010 0.000010
0.000010 0.000010 0.000010 0.000860 0.015846 0.000010 0.000010 0.064463 0.000010 0.050393 0.000010 0.000010 0.000010 0.000010 0.000010 0.001525 0.000010 0.024726 0.833086 0.008940 0.000010 0.000010 0.000010 0.000010
0.000010 0.000010 0.000010 0.000010 0.000010 0.000010 0.000010 0.045054 0.000010 0.002748 0.000010 0.000010 0.000010 0.000010 0.000010 0.000010 0.000010 0.000010 0.951987 0.000010 0.000010 0.000010 0.000010 0.000010
0.000010 0.000010 0.000010 0.005534 0.000010 0.000010 0.000010 0.053896 0.000010 0.025567 0.009280 0.000010 0.000010 0.000010 0.000010 0.000010 0.000010 0.000010 0.879579 0.005347 0.000010 0.000010 0.000010 0.020628
0.000010 0.000010 0.000010 0.000010 0.000010 0.000010 0.000010 0.000010 0.000010 0.000010 0.000010 0.000010 0.000010 0.000010 0.000010 0.000010 0.000010 0.000010 0.999770 0.000010 0.000010 0.000010 0.000010 0.000010
0.000010 0.000010 0.000010 0.000010 0.000010 0.000010 0.000010 0.000010 0.000010 0.000010 0.000010 0.000010 0.000010 0.000010 0.000010 0.000010 0.000010 0.000010 0.999770 0.000010 0.000010 0.000010 0.000010 0.000010
0.000010 0.000010 0.000010 0.000010 0.000010 0.000010 0.000010 0.000010 0.000010 0.000010 0.000010 0.000010 0.000010 0.000010 0.000010 0.000010 0.000010 0.000010 0.999770 0.000010 0.000010 0.000010 0.000010 0.000010
0.000010 0.000010 0.000010 0.000010 0.000010 0.000010 0.000010 0.000010 0.000010 0.000010 0.000010 0.000010 0.000010 0.000010 0.000010 0.000010 0.000010 0.000010 0.999770 0.000010 0.000010 0.000010 0.000010 0.000010
0.000010 0.000010 0.000010 0.000010 0.000010 0.000010 0.000010 0.035267 0.000010 0.030712 0.000010 0.000010 0.000010 0.000010 0.000010 0.000010 0.000010 0.000010 0.933811 0.000010 0.000010 0.000010 0.000010 0.000010
0.000010 0.000010 0.000010 0.000010 0.000010 0.009842 0.000010 0.000010 0.000010 0.010841 0.000010 0.000010 0.000010 0.000010 0.000010 0.000010 0.000010 0.000010 0.972957 0.000010 0.000010 0.000010 0.000010 0.006160
0.000010 0.000010 0.000010 0.000010 0.000010 0.000010 0.000010 0.000010 0.000010 0.000010 0.000010 0.000010 0.000010 0.000010 0.000010 0.000010 0.000010 0.000010 0.999770 0.000010 0.000010 0.000010 0.000010 0.000010
0.000010 0.000010 0.000010 0.032835 0.000010 0.028526 0.000010 0.003074 0.000010 0.000010 0.008788 0.000010 0.000010 0.000010 0.000010 0.000010 0.000010 0.000010 0.000010 0.000010 0.000010 0.001562 0.000010 0.925035
0.000010 0.000010 0.000010 0.005215 0.000010 0.000010 0.000010 0.000010 0.000010 0.000010 0.000010 0.000010 0.000010 0.000010 0.000010 0.000010 0.000010 0.000010 0.000010 0.000010 0.000010 0.000010 0.000010 0.994565
0.000010 0.000010 0.000010 0.000010 0.000010 0.000010 0.000010 0.000010 0.000010 0.000010 0.000010 0.000010 0.000010 0.000010 0.000010 0.000010 0.000010 0.000010 0.000010 0.000010 0.000010 0.000010 0.000010 0.999770
0.000010 0.000010 0.000010 0.000010 0.000010 0.000010 0.000010 0.000010 0.000010 0.000010 0.000010 0.000010 0.000010 0.000010 0.000010 0.000010 0.000010 0.000010 0.000010 0.000010 0.000010 0.000010 0.000010 0.999770
0.000010 0.000010 0.000010 0.022400 0.000010 0.000010 0.000010 0.000010 0.000010 0.000010 0.000010 0.000010 0.000010 0.000010 0.000010 0.000010 0.000010 0.000010 0.000010 0.000010 0.000010 0.000010 0.000010 0.977380
0.000010 0.000010 0.000010 0.000010 0.000010 0.000010 0.000010 0.000010 0.000010 0.000010 0.000010 0.000010 0.000010 0.000010 0.000010 0.000010 0.000010 0.000010 0.000010 0.000010 0.000010 0.000010 0.000010 0.999770
0.000010 0.000010 0.000010 0.000010 0.000010 0.000010 0.000010 0.000010 0.000010 0.000010 0.000010 0.000010 0.000010 0.000010 0.000010 0.000010 0.000010 0.000010 0.000010 0.000010 0.000010 0.000010 0.000010 0.999770
0.000010 0.000010 0.000010 0.000010 0.000010 0.000010 0.000010 0.000010 0.000010 0.000010 0.000010 0.000010 0.000010 0.000010 0.000010 0.000010 0.000010 0.000010 0.000010 0.000010 0.000010 0.000010 0.000010 0.999770
0.000010 0.000010 0.000010 0.000010 0.000010 0.000010 0.000010 0.000010 0.000010 0.000010 0.000010 0.000010 0.000010 0.000010 0.000010 0.000010 0.000010 0.000010 0.000010 0.000010 0.000010 0.000010 0.000010 0.999770
0.000010 0.000010 0.000010 0.000010 0.000010 0.000010 0.000010 0.000010 0.000010 0.000010 0.000010 0.000010 0.000010 0.000010 0.000010 0.000010 0.000010 0.000010 0.000010 0.000010 0.000010 0.000010 0.000010 0.999770
0.000010 0.000010 0.000010 0.017785 0.000010 0.006859 0.000010 0.000010 0.000010 0.032016 0.000010 0.000010 0.000010 0.000010 0.000010 0.000010 0.000010 0.000010 0.003190 0.000010 0.000010 0.000010 0.000010 0.939961
0.000010 0.000010 0.000010 0.005281 0.000010 0.000010 0.000010 0.000010 0.000010 0.000010 0.000010 0.000010 0.000010 0.000010 0.000010 0.000010 0.000010 0.000010 0.000010 0.000010 0.000010 0.000010 0.008045 0.986464
0.000010 0.000010 0.000010 0.017813 0.000010 0.008152 0.000010 0.000010 0.000010 0.025529 0.000010 0.000010 0.000010 0.000010 0.000010 0.008034 0.000010 0.000010 0.000010 0.006334 0.000010 0.000010 0.000010 0.933958
0.000010 0.000010 0.000010 0.000010 0.000010 0.000010 0.000010 0.000010 0.000010 0.000010 0.000010 0.000010 0.000010 0.000010 0.000010 0.000278 0.000010 0.000010 0.000010 0.000010 0.000010 0.000010 0.004082 0.995430
0.000010 0.000010 0.000010 0.000010 0.000010 0.000010 0.000010 0.000010 0.000010 0.000010 0.000010 0.000010 0.000010 0.000010 0.000010 0.000010 0.000010 0.000010 0.000010 0.000010 0.000010 0.000010 0.000010 0.999770
0.000010 0.000010 0.000010 0.000010 0.000010 0.000010 0.000010 0.000010 0.000010 0.000010 0.000010 0.000010 0.000010 0.000010 0.000010 0.000010 0.000010 0.000010 0.000010 0.000010 0.000010 0.000010 0.000010 0.999770
0.000010 0.000010 0.000010 0.000010 0.000010 0.000010 0.000010 0.000010 0.000010 0.000010 0.000010 0.000010 0.000010 0.000010 0.000010 0.000010 0.000010 0.000143 0.000010 0.000010 0.000010 0.000010 0.059090 0.940558
0.000010 0.000010 0.000010 0.000010 0.000010 0.000010 0.000010 0.000010 0.000010 0.000010 0.000010 0.000010 0.000010 0.000010 0.000010 0.000010 0.000010 0.000010 0.000010 0.000010 0.000010 0.000010 0.000010 0.999770
0.000010 0.000010 0.000010 0.052719 0.000010 0.004825 0.000010 0.000010 0.000010 0.000010 0.000010 0.000010 0.000010 0.000010 0.000010 0.000010 0.000010 0.000010 0.000010 0.000010 0.000010 0.000010 0.000010 0.942246
0.000010 0.000010 0.000010 0.000010 0.000010 0.000010 0.000010 0.000010 0.000010 0.000010 0.000010 0.000010 0.000010 0.000010 0.000010 0.000010 0.000010 0.000010 0.000010 0.000010 0.000010 0.000010 0.000010 0.999770
0.000010 0.000010 0.000010 0.000010 0.000010 0.000010 0.000010 0.951463 0.000010 0.000010 0.000010 0.000010 0.000010 0.000010 0.000010 0.000010 0.000010 0.000010 0.000010 0.000010 0.000010 0.000010 0.048317 0.000010
0.000010 0.000010 0.000010 0.000010 0.000010 0.000010 0.000010 0.989559 0.000010 0.000010 0.000010 0.000010 0.000010 0.000010 0.000010 0.000010 0.000010 0.006837 0.000010 0.000010 0.000010 0.000010 0.003394 0.000010
0.000010 0.000010 0.000010 0.000010 0.000010 0.000010 0.000010 0.999770 0.000010 0.000010 0.000010 0.000010 0.000010 0.000010 0.000010 0.000010 0.000010 0.000010 0.000010 0.000010 0.000010 0.000010 0.000010 0.000010
0.000010 0.000010 0.000010 0.000010 0.000010 0.000010 0.000010 0.999770 0.000010 0.000010 0.000010 0.000010 0.000010 0.000010 0.000010 0.000010 0.000010 0.000010 0.000010 0.000010 0.000010 0.000010 0.000010 0.000010
0.000010 0.000010 0.000010 0.000010 0.000010 0.000010 0.000010 0.999770 0.000010 0.000010 0.000010 0.000010 0.000010 0.000010 0.000010 0.000010 0.000010 0.000010 0.000010 0.000010 0.000010 0.000010 0.000010 0.000010
0.000010 0.000010 0.000010 0.000010 0.000010 0.000010 0.000010 0.949595 0.000010 0.000010 0.000010 0.000010 0.000010 0.000010 0.000010 0.004508 0.000010 0.000010 0.000010 0.000010 0.000010 0.000010 0.044778 0.000918
0.000010 0.000010 0.000010 0.000010 0.000010 0.000010 0.000010 0.999770 0.000010 0.000010 0.000010 0.000010 0.000010 0.000010 0.000010 0.000010 0.000010 0.000010 0.000010 0.000010 0.000010 0.000010 0.000010 0.000010
0.000010 0.000010 0.000010 0.000010 0.000010 0.000010 0.000010 0.999770 0.000010 0.000010 0.000010 0.000010 0.000010 0.000010 0.000010 0.000010 0.000010 0.000010 0.000010 0.000010 0.000010 0.000010 0.000010 0.000010
0.000010 0.000010 0.000010 0.000010 0.000010 0.000010 0.000010 0.995425 0.000010 0.000010 0.004355 0.000010 0.000010 0.000010 0.000010 0.000010 0.000010 0.000010 0.000010 0.000010 0.000010 0.000010 0.000010 0.000010
0.000010 0.000010 0.000010 0.000010 0.000010 0.000010 0.000010 0.953135 0.000010 0.000010 0.000010 0.000010 0.000010 0.000010 0.000010 0.000010 0.000010 0.000010 0.000010 0.000010 0.000010 0.000010 0.046645 0.000010
0.000010 0.000010 0.000010 0.000010 0.000010 0.000010 0.000010 0.999770 0.000010 0.000010 0.000010 0.000010 0.000010 0.000010 0.000010 0.000010 0.000010 0.000010 0.000010 0.000010 0.000010 0.000010 0.000010 0.000010
0.000010 0.000010 0.000010 0.000010 0.000010 0.000010 0.000010 0.996085 0.000010 0.000010 0.003695 0.000010 0.000010 0.000010 0.000010 0.000010 0.000010 0.000010 0.000010 0.000010 0.000010 0.000010 0.000010 0.000010
0.000010 0.000010 0.000010 0.000010 0.000010 0.000010 0.000010 0.995622 0.000010 0.000010 0.000010 0.000010 0.000010 0.000010 0.000010 0.000010 0.000010 0.000010 0.000010 0.000010 0.000010 0.000010 0.004158 0.000010
0.000010 0.000010 0.000010 0.000010 0.000382 0.000010 0.000010 0.878572 0.003445 0.046339 0.002872 0.000010 0.000010 0.000010 0.000010 0.000732 0.000010 0.017361 0.014837 0.002297 0.000010 0.000010 0.033024 0.000010
0.000010 0.000010 0.000010 0.000010 0.000010 0.000010 0.000010 0.975455 0.000010 0.000010 0.003364 0.000010 0.000010 0.000010 0.000010 0.000010 0.000010 0.000012 0.000010 0.000010 0.000010 0.000010 0.020968 0.000010
0.000010 0.000010 0.000010 0.000010 0.000010 0.000010 0.000010 0.963237 0.000010 0.015810 0.015566 0.000010 0.000010 0.000010 0.000010 0.000010 0.000010 0.000010 0.000010 0.000010 0.000010 0.000010 0.005187 0.000010
0.000010 0.000010 0.000010 0.000010 0.000010 0.000010 0.000010 0.944354 0.000010 0.000010 0.000010 0.000010 0.000010 0.000010 0.000010 0.000010 0.000010 0.006854 0.001090 0.000010 0.000010 0.000010 0.037771 0.009741
0.000010 0.000010 0.000010 0.000010 0.000010 0.000010 0.000010 0.936959 0.000010 0.024143 0.000010 0.000010 0.000010 0.000010 0.000010 0.000010 0.000010 0.005221 0.000010 0.000010 0.000010 0.000010 0.017691 0.015796
0.000010 0.000010 0.000010 0.004638 0.000010 0.000010 0.000010 0.877766 0.000010 0.098288 0.000010 0.000010 0.000010 0.000010 0.000010 0.002476 0.000010 0.016643 0.000010 0.000010 0.000010 0.000010 0.000010 0.000010
0.000010 0.000010 0.000010 0.000010 0.000010 0.000010 0.000010 0.999770 0.000010 0.000010 0.000010 0.000010 0.000010 0.000010 0.000010 0.000010 0.000010 0.000010 0.000010 0.000010 0.000010 0.000010 0.000010 0.000010
0.000010 0.000010 0.000010 0.007538 0.000010 0.011939 0.000010 0.029905 0.000010 0.000010 0.000010 0.000010 0.000010 0.000010 0.012645 0.009137 0.000010 0.105540 0.018467 0.000010 0.000010 0.714003 0.069158 0.021528
0.000010 0.000010 0.000010 0.000010 0.000010 0.000010 0.000010 0.000010 0.007658 0.017401 0.012178 0.000010 0.000010 0.000010 0.012164 0.000010 0.000010 0.126848 0.010612 0.009579 0.000010 0.754864 0.048546 0.000010
0.000010 0.000010 0.000010 0.000010 0.006337 0.024063 0.000010 0.000010 0.000010 0.000010 0.004293 0.000010 0.000010 0.000010 0.008623 0.000010 0.000010 0.068033 0.005865 0.000614 0.000010 0.845754 0.036267 0.000010
0.000010 0.000010 0.000010 0.000010 0.000010 0.000010 0.000010 0.000010 0.000010 0.000010 0.000010 0.000010 0.000010 0.000010 0.000010 0.000010 0.000010 0.115756 0.000010 0.000010 0.000010 0.867882 0.016151 0.000010
0.000010 0.000010 0.000010 0.000010 0.000010 0.000010 0.000010 0.000010 0.000010 0.000010 0.000010 0.000010 0.000010 0.000010 0.000010 0.022701 0.000010 0.092660 0.000010 0.000010 0.000010 0.809975 0.074464 0.000010
0.000010 0.000010 0.000010 0.000010 0.000010 0.000010 0.000010 0.015051 0.000010 0.010943 0.003788 0.000010 0.000010 0.000010 0.007778 0.007912 0.000010 0.117855 0.000323 0.000014 0.000010 0.709798 0.113102 0.013305
0.000010 0.000010 0.000010 0.009555 0.018538 0.000010 0.000010 0.000010 0.001947 0.000010 0.011460 0.000010 0.000010 0.000010 0.037744 0.000010 0.000797 0.116022 0.000010 0.005372 0.000010 0.657481 0.134275 0.006679
0.000010 0.000010 0.000010 0.000010 0.000010 0.000010 0.000010 0.000010 0.000010 0.000010 0.011288 0.002578 0.000010 0.000010 0.000010 0.000010 0.000010 0.092397 0.000010 0.000010 0.000010 0.729676 0.163871 0.000010
0.000010 0.000010 0.000010 0.000010 0.000010 0.000010 0.000010 0.000010 0.000010 0.000010 0.000010 0.000010 0.000010 0.000010 0.000010 0.021951 0.000010 0.118112 0.000010 0.000010 0.000010 0.802565 0.057172 0.000010
0.000010 0.000010 0.000010 0.008586 0.004448 0.000010 0.000010 0.000010 0.000010 0.016540 0.000010 0.000010 0.000010 0.000010 0.008347 0.012562 0.000010 0.144298 0.014207 0.000010 0.000010 0.718534 0.060464 0.011875
0.000010 0.000010 0.000010 0.000010 0.000010 0.000010 0.000010 0.000010 0.000010 0.012777 0.000010 0.005951 0.000010 0.000010 0.000010 0.004396 0.000010 0.096259 0.000010 0.000286 0.000010 0.778983 0.094464 0.006724
0.000010 0.000010 0.000010 0.000010 0.010764 0.000010 0.000010 0.009085 0.000010 0.000010 0.005212 0.000010 0.000010 0.000010 0.000010 0.019404 0.000010 0.104762 0.013181 0.005226 0.000010 0.690123 0.141400 0.000702
0.000010 0.000010 0.000010 0.000010 0.000010 0.000010 0.000010 0.000010 0.000010 0.000010 0.000010 0.000010 0.000010 0.000010 0.000010 0.000838 0.000010 0.106555 0.003367 0.000010 0.000010 0.797107 0.091944 0.000010
0.000010 0.000010 0.000010 0.000010 0.000010 0.000011 0.000010 0.002048 0.000010 0.001634 0.011790 0.000010 0.000010 0.000010 0.023590 0.000010 0.000010 0.135034 0.000010 0.003779 0.000010 0.723255 0.098709 0.000010
0.000010 0.000010 0.000010 0.000010 0.007186 0.004016 0.000010 0.002492 0.000010 0.009660 0.000010 0.000010 0.000010 0.000010 0.000010 0.008363 0.000010 0.137696 0.000060 0.019872 0.000010 0.696500 0.114014 0.000010
0.000010 0.000010 0.000010 0.001483 0.000010 0.000017 0.000010 0.000010 0.000010 0.000010 0.010188 0.000010 0.000010 0.000010 0.003022 0.000010 0.000010 0.142453 0.000730 0.000010 0.000010 0.770641 0.071305 0.000010
0.000010 0.000010 0.000010 0.000010 0.000642 0.000010 0.000010 0.024563 0.012838 0.000010 0.000010 0.006694 0.000010 0.000010 0.018942 0.000010 0.000010 0.136151 0.000010 0.005641 0.000010 0.640885 0.138245 0.015258
0.000010 0.000010 0.000010 0.000090 0.000013 0.002407 0.000010 0.000010 0.000010 0.000010 0.004088 0.000010 0.000010 0.000010 0.010360 0.004277 0.000010 0.114005 0.000010 0.013182 0.000010 0.798251 0.048629 0.004569
0.000010 0.000010 0.000010 0.000010 0.000010 0.000010 0.000010 0.030384 0.000010 0.000010 0.000010 0.000010 0.000010 0.000010 0.019277 0.000010 0.000010 0.076023 0.000010 0.010381 0.000010 0.756112 0.086584 0.021070
0.000010 0.000010 0.000010 0.000010 0.000010 0.000010 0.000010 0.000010 0.000010 0.000010 0.000010 0.000010 0.000010 0.000010 0.000010 0.000010 0.000010 0.146988 0.000010 0.004695 0.000010 0.751360 0.096757 0.000010
0.014051 0.000010 0.048116 0.024203 0.175711 0.055770 0.103490 0.045067 0.003451 0.038046 0.000010 0.000010 0.000010 0.027483 0.050677 0.084899 0.000010 0.000010 0.040037 0.098215 0.106321 0.026655 0.042990 0.014758
0.000010 0.000010 0.046485 0.022384 0.187269 0.103350 0.127044 0.046108 0.000010 0.045135 0.000010 0.020368 0.000010 0.009873 0.042616 0.050121 0.000010 0.000010 0.041663 0.095230 0.100599 0.021799 0.016712 0.023174
0.012821 0.003083 0.023332 0.022232 0.178306 0.087694 0.160499 0.041359 0.000010 0.046959 0.015029 0.013988 0.000010 0.004623 0.034406 0.033270 0.000010 0.000010 0.041385 0.112221 0.138492 0.000010 0.019563 0.010688
0.006049 0.000010 0.011373 0.015938 0.193543 0.086046 0.112102 0.092024 0.005675 0.050612 0.000010 0.015072 0.000010 0.000010 0.031570 0.045544 0.000010 0.000010 0.041581 0.089729 0.094790 0.023316 0.056735 0.028240
0.005624 0.006931 0.000010 0.016953 0.212877 0.070007 0.099666 0.085755 0.000010 0.026368 0.000010 0.000010 0.000010 0.000010 0.038371 0.070554 0.007609 0.000010 0.077827 0.097365 0.085374 0.049600 0.015572 0.033476
0.002124 0.000010 0.006688 0.012062 0.188234 0.041608 0.126485 0.041325 0.000010 0.036660 0.000010 0.000010 0.014335 0.015429 0.034335 0.065141 0.010003 0.000010 0.039415 0.106257 0.191566 0.000010 0.047091 0.021181
0.009048 0.000010 0.000010 0.012455 0.195722 0.071787 0.085099 0.101097 0.000010 0.045568 0.002280 0.000010 0.000010 0.000385 0.068642 0.069726 0.000010 0.000010 0.080388 0.094055 0.103655 0.014091 0.012526 0.033405
0.000010 0.000010 0.013568 0.017967 0.187026 0.098156 0.096002 0.086467 0.006230 0.049760 0.000010 0.006380 0.000010 0.009738 0.033220 0.068101 0.000010 0.000010 0.079555 0.088380 0.092662 0.005569 0.030232 0.030929
0.004611 0.000010 0.025656 0.003081 0.159047 0.044389 0.112127 0.017546 0.000010 0.019079 0.017894 0.003920 0.000010 0.022002 0.047045 0.062252 0.000010 0.002429 0.048593 0.085686 0.164798 0.036819 0.112846 0.010140
0.015949 0.000010 0.051732 0.007673 0.196225 0.072760 0.122536 0.059659 0.000010 0.011968 0.013932 0.004783 0.000010 0.029385 0.012638 0.049671 0.000010 0.000010 0.036997 0.108451 0.150547 0.000010 0.026570 0.028463
0.022589 0.000010 0.006321 0.009029 0.176788 0.071678 0.105353 0.055206 0.000010 0.018772 0.000715 0.024929 0.000010 0.017553 0.037449 0.060439 0.000010 0.000010 0.040931 0.090738 0.224309 0.007209 0.011896 0.018047
0.000010 0.000010 0.038785 0.012042 0.199006 0.037169 0.136701 0.054657 0.000010 0.023303 0.026431 0.007527 0.000034 0.000010 0.043590 0.046321 0.000010 0.000010 0.031266 0.114970 0.196661 0.000010 0.012301 0.019166
0.000010 0.000010 0.024099 0.000010 0.165801 0.054371 0.163709 0.069232 0.000010 0.012134 0.008509 0.001680 0.000010 0.000969 0.050202 0.048745 0.000010 0.000010 0.049993 0.105806 0.202441 0.001646 0.029447 0.011144
0.009196 0.000010 0.050095 0.006744 0.172075 0.052709 0.169584 0.048334 0.000010 0.038828 0.007990 0.000626 0.000010 0.008623 0.028644 0.079094 0.000010 0.000010 0.030156 0.109441 0.146529 0.011045 0.024003 0.006234
0.013673 0.000010 0.030540 0.011113 0.167031 0.048294 0.117424 0.034056 0.000010 0.040346 0.007375 0.030467 0.000010 0.018123 0.039112 0.050987 0.000010 0.000010 0.056608 0.090576 0.187428 0.000010 0.024240 0.032548
0.011686 0.000010 0.007573 0.006870 0.197887 0.043722 0.132516 0.019404 0.000010 0.028222 0.017961 0.010667 0.000010 0.018076 0.035245 0.063023 0.000010 0.000010 0.041098 0.117902 0.194031 0.018648 0.011365 0.024054
0.011586 0.000010 0.016631 0.008500 0.156234 0.063511 0.139010 0.129166 0.000010 0.032769 0.013199 0.015843 0.000010 0.002609 0.040877 0.052154 0.000010 0.000010 0.065197 0.072697 0.157073 0.003018 0.011462 0.008413
0.013697 0.000010 0.021222 0.000010 0.175211 0.052101 0.163516 0.044100 0.000010 0.018678 0.006961 0.004740 0.000010 0.008498 0.014314 0.078602 0.000010 0.000010 0.059054 0.106603 0.209973 0.000010 0.018665 0.003996
0.001076 0.000010 0.027377 0.001108 0.203552 0.051754 0.154040 0.033671 0.008169 0.029016 0.019767 0.000010 0.000010 0.012951 0.026700 0.069714 0.000218 0.000010 0.024965 0.105655 0.213633 0.000010 0.006511 0.010073
0.004134 0.000010 0.061284 0.002322 0.177369 0.069932 0.176378 0.033180 0.000010 0.013333 0.011038 0.013553 0.000010 0.021572 0.026542 0.052192 0.000010 0.000010 0.039667 0.096871 0.161670 0.000010 0.016837 0.022065
0.002589 0.000010 0.034434 0.006691 0.175509 0.052513 0.156669 0.047626 0.000010 0.001100 0.018427 0.032796 0.000010 0.000010 0.023710 0.061134 0.000010 0.000010 0.039557 0.102917 0.210076 0.000010 0.025786 0.008394
0.000010 0.004799 0.026301 0.000010 0.177563 0.040977 0.148674 0.049580 0.000010 0.000010 0.011274 0.000010 0.000010 0.017724 0.024794 0.069570 0.000010 0.000010 0.049857 0.090998 0.197407 0.028607 0.049979 0.011815
0.005740 0.000010 0.016452 0.002087 0.203987 0.048220 0.166048 0.025809 0.003362 0.049494 0.015165 0.011021 0.015019 0.003901 0.035545 0.066368 0.000010 0.000010 0.028729 0.099613 0.191580 0.005759 0.006061 0.000010
0.011224 0.000010 0.044687 0.000010 0.180350 0.045172 0.169940 0.023590 0.000010 0.030079 0.019496 0.000010 0.012072 0.007343 0.041201 0.049726 0.000010 0.000010 0.041700 0.105663 0.183080 0.000010 0.020949 0.013658
0.000010 0.000010 0.028064 0.000010 0.134662 0.045636 0.193327 0.031937 0.000010 0.042311 0.025833 0.006953 0.000010 0.023078 0.032599 0.134211 0.000010 0.000010 0.037697 0.074781 0.122388 0.000875 0.057132 0.008447
0.000010 0.000010 0.032819 0.004363 0.138807 0.038090 0.233494 0.056639 0.000010 0.012057 0.007023 0.014777 0.000010 0.021082 0.022946 0.122190 0.000010 0.000010 0.029026 0.077281 0.138656 0.007045 0.032523 0.011121
0.000010 0.000010 0.035156 0.000010 0.155148 0.055721 0.226762 0.063216 0.000311 0.006177 0.000671 0.021750 0.000010 0.018785 0.015134 0.116534 0.000010 0.001182 0.016487 0.061922 0.110462 0.012174 0.069891 0.012465
0.006910 0.000010 0.040553 0.001231 0.141860 0.054725 0.186839 0.024045 0.006568 0.031825 0.037847 0.008237 0.000010 0.046475 0.027047 0.075994 0.000010 0.000010 0.034513 0.086435 0.139421 0.001055 0.024953 0.023426
0.000010 0.000010 0.043301 0.014702 0.173775 0.020896 0.218615 0.040307 0.000010 0.000010 0.014092 0.000010 0.000010 0.029745 0.017595 0.148096 0.000010 0.000010 0.026260 0.085983 0.119294 0.002067 0.028555 0.016637
0.000010 0.000010 0.029448 0.000010 0.164728 0.056162 0.267849 0.042738 0.000010 0.000010 0.008918 0.010610 0.000010 0.036175 0.015644 0.127230 0.000010 0.004205 0.015960 0.077127 0.101223 0.000010 0.036004 0.005900
0.014662 0.000010 0.040542 0.000010 0.152786 0.054569 0.239877 0.061123 0.000010 0.000679 0.014926 0.017527 0.000010 0.021019 0.017059 0.110534 0.000010 0.000010 0.036743 0.082752 0.105619 0.000010 0.028483 0.001029
0.000010 0.000010 0.010741 0.002519 0.171644 0.051355 0.306328 0.025295 0.000010 0.037986 0.019918 0.010698 0.000010 0.008536 0.010025 0.112997 0.000010 0.000010 0.018929 0.074102 0.082295 0.000010 0.047785 0.008780
0.000010 0.000011 0.017024 0.007469 0.202862 0.066233 0.131018 0.058055 0.000010 0.005593 0.011184 0.018423 0.000010 0.011254 0.013448 0.042420 0.000010 0.000010 0.036271 0.114566 0.212038 0.000010 0.032270 0.019799
0.004848 0.000010 0.008352 0.015486 0.176942 0.028320 0.115117 0.076898 0.000010 0.039650 0.004062 0.009549 0.000010 0.006505 0.046640 0.066966 0.000010 0.000010 0.044832 0.099139 0.208483 0.000010 0.014552 0.033599
0.000010 0.000010 0.000010 0.023179 0.204416 0.057001 0.167082 0.038607 0.000010 0.018776 0.010672 0.030932 0.000010 0.000010 0.027883 0.018393 0.000010 0.000010 0.055040 0.122451 0.196597 0.000010 0.009023 0.019857
0.000010 0.000010 0.065230 0.006480 0.192607 0.026795 0.129384 0.060656 0.000010 0.034069 0.010592 0.023540 0.000010 0.000010 0.048462 0.045030 0.000010 0.000010 0.035965 0.131660 0.171214 0.000010 0.018225 0.000010
0.000010 0.000010 0.000271 0.023065 0.165663 0.052686 0.098796 0.035700 0.006060 0.069570 0.000010 0.001490 0.014750 0.008043 0.036347 0.073040 0.000010 0.000010 0.099647 0.107644 0.139622 0.015270 0.023022 0.029264
0.000076 0.000010 0.042398 0.000010 0.193554 0.055210 0.162753 0.059988 0.000010 0.014401 0.010904 0.002168 0.000573 0.025260 0.053332 0.060529 0.000010 0.000010 0.012169 0.117890 0.147614 0.000010 0.022105 0.019015
0.008782 0.000010 0.012051 0.002657 0.174874 0.052205 0.126389 0.041871 0.000010 0.044291 0.002317 0.004061 0.000010 0.005387 0.043830 0.063991 0.000010 0.000010 0.071226 0.128312 0.180002 0.000010 0.022265 0.015428
0.004418 0.002249 0.022601 0.000010 0.155096 0.022124 0.125778 0.086155 0.008264 0.037972 0.015974 0.036827 0.000010 0.007821 0.057173 0.027145 0.000010 0.000010 0.086573 0.109442 0.159568 0.005699 0.012484 0.016600
0.000010 0.000010 0.000010 0.000010 0.000010 0.000010 0.121877 0.000010 0.000010 0.000010 0.018403 0.149362 0.002352 0.004491 0.000010 0.703335 0.000010 0.000010 0.000010 0.000010 0.000010 0.000010 0.000010 0.000010
0.010521 0.001433 0.000010 0.000010 0.000010 0.000010 0.139504 0.000010 0.000010 0.000010 0.000010 0.142681 0.000010 0.000010 0.000010 0.705670 0.000010 0.000010 0.000010 0.000010 0.000010 0.000010 0.000010 0.000010
0.001032 0.000010 0.000010 0.000010 0.000010 0.000010 0.176993 0.000010 0.000010 0.000010 0.017535 0.127153 0.000010 0.000010 0.000010 0.677098 0.000010 0.000010 0.000010 0.000010 0.000010 0.000010 0.000010 0.000010
0.000010 0.000010 0.000010 0.000010 0.000010 0.000010 0.225399 0.000010 0.000010 0.000010 0.028162 0.182104 0.000010 0.000010 0.000010 0.564135 0.000010 0.000010 0.000010 0.000010 0.000010 0.000010 0.000010 0.000010
0.011523 0.000759 0.000010 0.000010 0.000010 0.000010 0.114671 0.000010 0.000010 0.000010 0.015844 0.143232 0.000010 0.007701 0.000010 0.696631 0.000010 0.000010 0.000010 0.000010 0.009478 0.000010 0.000010 0.000010
0.015185 0.000308 0.000011 0.000010 0.000010 0.000010 0.233598 0.000010 0.000010 0.000010 0.018076 0.129889 0.000010 0.016575 0.000010 0.571184 0.000010 0.000010 0.000010 0.000010 0.015023 0.000010 0.000010 0.000010
0.000010 0.000010 0.000010 0.000010 0.000010 0.000010 0.000010 0.000010 0.000010 0.000010 0.003154 0.203334 0.000010 0.000010 0.000010 0.793301 0.000010 0.000010 0.000010 0.000010 0.000010 0.000010 0.000010 0.000010
0.000010 0.000010 0.000010 0.000010 0.000010 0.000010 0.000010 0.000010 0.000010 0.000010 0.000010 0.192721 0.000010 0.000010 0.000010 0.807059 0.000010 0.000010 0.000010 0.000010 0.000010 0.000010 0.000010 0.000010
0.000010 0.000010 0.000010 0.000010 0.000010 0.000010 0.000010 0.000010 0.000010 0.000010 0.000010 0.180180 0.000010 0.000010 0.000010 0.819600 0.000010 0.000010 0.000010 0.000010 0.000010 0.000010 0.000010 0.000010
0.000010 0.000010 0.000010 0.000010 0.000010 0.000010 0.000010 0.000010 0.000010 0.000010 0.000010 0.167121 0.000010 0.000010 0.000010 0.832659 0.000010 0.000010 0.000010 0.000010 0.000010 0.000010 0.000010 0.000010
0.000010 0.000010 0.000010 0.000010 0.000010 0.000010 0.000010 0.000010 0.000010 0.000010 0.000010 0.154008 0.000010 0.000010 0.000010 0.845772 0.000010 0.000010 0.000010 0.000010 0.000010 0.000010 0.000010 0.000010
0.000010 0.000010 0.000010 0.000010 0.000010 0.000010 0.000010 0.000010 0.000010 0.000010 0.000010 0.145658 0.000010 0.000010 0.000010 0.854119 0.000010 0.000010 0.000010 0.000010 0.000012 0.000010 0.000010 0.000010
0.000010 0.000010 0.000010 0.000010 0.000010 0.000010 0.000010 0.000010 0.000010 0.000010 0.000010 0.153583 0.000010 0.000010 0.000010 0.846197 0.000010 0.000010 0.000010 0.000010 0.000010 0.000010 0.000010 0.000010
0.000010 0.000010 0.000010 0.000010 0.000010 0.000010 0.000010 0.000010 0.000010 0.000010 0.000010 0.173988 0.000010 0.000010 0.000010 0.825792 0.000010 0.000010 0.000010 0.000010 0.000010 0.000010 0.000010 0.000010
0.000010 0.000010 0.000010 0.000010 0.000010 0.000010 0.000010 0.000010 0.000010 0.000010 0.000010 0.201417 0.000010 0.000010 0.000010 0.798363 0.000010 0.000010 0.000010 0.000010 0.000010 0.000010 0.000010 0.000010
0.000010 0.000010 0.000010 0.000010 0.000010 0.000010 0.000010 0.000010 0.000010 0.000010 0.002341 0.173179 0.000010 0.000010 0.000010 0.824270 0.000010 0.000010 0.000010 0.000010 0.000010 0.000010 0.000010 0.000010
0.000010 0.000010 0.000010 0.000010 0.000010 0.000010 0.000010 0.000010 0.000010 0.000010 0.000010 0.186224 0.000010 0.000010 0.000010 0.813556 0.000010 0.000010 0.000010 0.000010 0.000010 0.000010 0.000010 0.000010
0.000010 0.000010 0.000010 0.000010 0.000010 0.000010 0.000010 0.000010 0.000010 0.000010 0.000010 0.191692 0.000010 0.000010 0.000010 0.808088 0.000010 0.000010 0.000010 0.000010 0.000010 0.000010 0.000010 0.000010
0.000010 0.000010 0.000010 0.000010 0.000010 0.000010 0.000010 0.000010 0.000010 0.000010 0.000010 0.223063 0.000010 0.000010 0.000010 0.776717 0.000010 0.000010 0.000010 0.000010 0.000010 0.000010 0.000010 0.000010
0.000010 0.000010 0.000010 0.000010 0.000010 0.000010 0.000010 0.000010 0.000010 0.000010 0.017045 0.181442 0.000010 0.000010 0.000010 0.801303 0.000010 0.000010 0.000010 0.000010 0.000010 0.000010 0.000010 0.000010
0.018862 0.000013 0.000010 0.000606 0.000010 0.000010 0.586812 0.000010 0.000010 0.000010 0.000010 0.000010 0.127307 0.165750 0.010260 0.000010 0.006670 0.009748 0.006165 0.000010 0.057041 0.009880 0.000777 0.000010
0.042985 0.000010 0.026982 0.000010 0.000010 0.000010 0.613749 0.000010 0.000010 0.000010 0.000010 0.000010 0.084702 0.146366 0.008059 0.000010 0.011718 0.006223 0.000010 0.000010 0.055906 0.002272 0.000909 0.000010
0.007397 0.001227 0.000010 0.000010 0.000010 0.000010 0.634305 0.000010 0.000010 0.000010 0.000010 0.000010 0.164728 0.166203 0.005715 0.000010 0.012202 0.008062 0.000010 0.000010 0.000010 0.000010 0.000010 0.000010
0.010024 0.000010 0.000010 0.001743 0.000010 0.000010 0.588203 0.000010 0.000010 0.000099 0.000010 0.000010 0.120754 0.174030 0.009877 0.000010 0.000010 0.018173 0.000010 0.000010 0.076945 0.000010 0.000010 0.000010
0.001917 0.000626 0.000010 0.000010 0.000010 0.000010 0.622842 0.000010 0.007355 0.000010 0.000010 0.000010 0.094253 0.133933 0.000010 0.000010 0.003296 0.018784 0.000010 0.000010 0.103341 0.013513 0.000010 0.000010
0.000010 0.000010 0.000010 0.000010 0.000010 0.000010 0.604267 0.000010 0.000010 0.000010 0.000010 0.000010 0.114902 0.193765 0.000010 0.000010 0.022500 0.011933 0.000010 0.000010 0.049051 0.003358 0.000010 0.000063
0.006098 0.001997 0.012525 0.000010 0.000010 0.000010 0.585591 0.000010 0.000010 0.000010 0.000010 0.000010 0.129684 0.186164 0.000010 0.000010 0.004961 0.016564 0.000010 0.000010 0.056267 0.000010 0.000010 0.000010
0.000010 0.000010 0.000010 0.000010 0.000010 0.000010 0.529142 0.000010 0.000010 0.000010 0.001224 0.000010 0.119836 0.185893 0.013714 0.000010 0.013625 0.019362 0.000010 0.000010 0.097004 0.020051 0.000010 0.000010
0.002335 0.000010 0.000010 0.000378 0.000010 0.000010 0.600245 0.000010 0.000010 0.000010 0.000010 0.000010 0.160571 0.167579 0.000010 0.000010 0.000010 0.003916 0.000010 0.000010 0.064806 0.000010 0.000010 0.000010
0.000010 0.000014 0.000010 0.000010 0.000010 0.000010 0.623704 0.000010 0.013943 0.000010 0.000010 0.000010 0.123721 0.157438 0.000010 0.000010 0.000010 0.000010 0.000010 0.000010 0.081000 0.000010 0.000010 0.000010
0.000010 0.000010 0.000010 0.000010 0.000010 0.000010 0.608428 0.000010 0.000010 0.000010 0.000010 0.000010 0.151702 0.161476 0.008039 0.000010 0.000010 0.017205 0.000010 0.000010 0.051151 0.001829 0.000010 0.000010
0.017090 0.002398 0.000010 0.000010 0.000010 0.000010 0.595625 0.000010 0.000010 0.000010 0.000010 0.000010 0.106980 0.187664 0.014643 0.000010 0.007586 0.023559 0.000010 0.000010 0.044307 0.000010 0.000010 0.000010
0.009674 0.000010 0.000010 0.000010 0.000010 0.000010 0.607033 0.000010 0.002720 0.000010 0.000010 0.000010 0.126816 0.170408 0.000010 0.000010 0.017242 0.001684 0.000010 0.000010 0.064262 0.000010 0.000010 0.000010
0.007110 0.000010 0.003246 0.000010 0.000010 0.000203 0.596534 0.000010 0.001379 0.000010 0.000010 0.000010 0.101657 0.167811 0.009701 0.000010 0.006736 0.001787 0.000010 0.000010 0.100682 0.000010 0.003034 0.000010
0.003043 0.000011 0.006462 0.000010 0.000010 0.000010 0.608098 0.000010 0.000320 0.000010 0.000010 0.000016 0.100490 0.199668 0.004650 0.000010 0.000010 0.031535 0.000010 0.000010 0.045575 0.000010 0.000010 0.000010
0.004053 0.008881 0.000010 0.003371 0.000010 0.000010 0.592388 0.000010 0.000010 0.000010 0.000010 0.000010 0.175551 0.192765 0.000010 0.000010 0.000010 0.013074 0.000010 0.000010 0.009756 0.000010 0.000010 0.000010
0.003416 0.000010 0.000010 0.000010 0.000010 0.000010 0.536278 0.000010 0.001333 0.000010 0.000010 0.000010 0.072155 0.208522 0.000010 0.000010 0.000764 0.008539 0.000010 0.000010 0.161040 0.007803 0.000010 0.000010
0.005093 0.001417 0.015823 0.000010 0.000010 0.000010 0.587144 0.000010 0.000010 0.000010 0.000010 0.000010 0.134850 0.158881 0.000010 0.000010 0.008219 0.019111 0.000903 0.000010 0.062707 0.005722 0.000010 0.000010
0.001345 0.000010 0.023800 0.000010 0.000010 0.000010 0.626635 0.000010 0.008425 0.000010 0.000010 0.000010 0.138419 0.148457 0.009129 0.000010 0.011011 0.011077 0.000010 0.000010 0.021563 0.000010 0.000010 0.000010
0.004093 0.000010 0.034480 0.000010 0.000010 0.000010 0.611058 0.000010 0.000010 0.000010 0.000010 0.000010 0.113453 0.167107 0.000010 0.000010 0.015461 0.003676 0.000010 0.003715 0.046807 0.000010 0.000010 0.000010
0.024394 0.001133 0.036351 0.002806 0.007559 0.013876 0.007408 0.001346 0.000010 0.000010 0.000010 0.000010 0.147764 0.009584 0.000010 0.000010 0.000010 0.000010 0.004776 0.000010 0.742884 0.000010 0.000010 0.000010
0.034905 0.000010 0.000010 0.005193 0.003188 0.026453 0.000010 0.000010 0.000010 0.000010 0.000010 0.001848 0.237068 0.000010 0.005667 0.000010 0.000010 0.000779 0.000010 0.000010 0.682644 0.000010 0.000010 0.002115
0.028607 0.000010 0.035700 0.012327 0.000010 0.020295 0.010540 0.000010 0.001322 0.000010 0.000731 0.004897 0.417467 0.000420 0.004364 0.003878 0.000010 0.006709 0.001181 0.004423 0.447060 0.000010 0.000010 0.000010
0.010473 0.000010 0.000010 0.002302 0.000010 0.028652 0.000010 0.000010 0.000010 0.000010 0.001230 0.000010 0.713842 0.000010 0.000010 0.000010 0.000010 0.010645 0.000010 0.000010 0.232688 0.000010 0.000010 0.000010
0.011846 0.003230 0.000010 0.000010 0.004701 0.016412 0.017914 0.013891 0.000010 0.005427 0.000010 0.000010 0.607258 0.005107 0.008188 0.000010 0.000010 0.007578 0.000010 0.000010 0.289468 0.005215 0.000010 0.003665
0.027710 0.001430 0.007886 0.000410 0.000010 0.000010 0.008767 0.000010 0.000010 0.007979 0.000010 0.000010 0.498413 0.000010 0.011139 0.013599 0.000010 0.002621 0.000010 0.000116 0.409343 0.000010 0.009256 0.001230
0.045718 0.000010 0.021155 0.008229 0.000014 0.000010 0.007123 0.000010 0.000010 0.000010 0.000010 0.000010 0.302362 0.000010 0.005253 0.000010 0.001667 0.005636 0.000010 0.001379 0.598249 0.000010 0.002169 0.000935
0.028453 0.000010 0.000010 0.000010 0.000010 0.045110 0.000010 0.000010 0.000010 0.000010 0.000010 0.000010 0.647116 0.000010 0.000010 0.001580 0.000010 0.000010 0.000010 0.000010 0.277551 0.000010 0.000010 0.000010
0.033731 0.003579 0.018858 0.007724 0.004208 0.031165 0.000010 0.013528 0.000010 0.001019 0.000010 0.000872 0.429850 0.004684 0.000628 0.000010 0.013523 0.015959 0.000010 0.000636 0.405627 0.000010 0.000010 0.014342
0.029807 0.000010 0.041585 0.000010 0.000010 0.041412 0.000010 0.000010 0.004101 0.018679 0.000010 0.000010 0.387524 0.005601 0.021962 0.000010 0.013044 0.032812 0.004003 0.000010 0.388950 0.000010 0.010412 0.000010
0.013430 0.001932 0.000010 0.004679 0.009276 0.036673 0.000010 0.012502 0.009368 0.000010 0.000010 0.003365 0.353100 0.000010 0.012121 0.000010 0.008455 0.019552 0.004800 0.000010 0.510648 0.000010 0.000010 0.000010
0.016525 0.000010 0.000010 0.000010 0.005471 0.000010 0.000010 0.000010 0.000010 0.000010 0.007215 0.000010 0.701908 0.000010 0.000010 0.000010 0.000010 0.023158 0.000010 0.000010 0.245543 0.000010 0.000010 0.000010
0.039649 0.000010 0.006837 0.000020 0.000010 0.012973 0.002114 0.004984 0.000010 0.000010 0.000010 0.001342 0.245923 0.000010 0.006364 0.000010 0.000010 0.003272 0.000010 0.000010 0.674905 0.001497 0.000010 0.000010
0.025367 0.000010 0.000812 0.000010 0.000010 0.037666 0.000010 0.000010 0.007255 0.004830 0.000010 0.000010 0.539339 0.000010 0.016224 0.000010 0.000726 0.007628 0.003759 0.000029 0.349762 0.000204 0.000010 0.006300
0.029413 0.000010 0.023614 0.006023 0.000524 0.014266 0.000010 0.004191 0.000010 0.005529 0.002006 0.000010 0.245511 0.004434 0.008060 0.000010 0.001668 0.005968 0.005507 0.000010 0.635147 0.001215 0.000010 0.006853
0.005305 0.000053 0.000010 0.001556 0.000010 0.023683 0.033586 0.000010 0.000010 0.000010 0.000010 0.000010 0.297075 0.005285 0.000010 0.000010 0.000010 0.030992 0.000592 0.005675 0.581007 0.015071 0.000010 0.000010
0.026963 0.001112 0.001383 0.000010 0.000361 0.021586 0.000010 0.002609 0.000010 0.000010 0.001767 0.001044 0.312450 0.003128 0.004253 0.000010 0.015989 0.019124 0.000969 0.001428 0.571717 0.006361 0.003266 0.004440
0.019616 0.000010 0.000010 0.005474 0.005742 0.039370 0.014682 0.000010 0.000010 0.000010 0.000015 0.005829 0.538140 0.000010 0.000010 0.000010 0.000010 0.001985 0.008256 0.000010 0.349666 0.011107 0.000010 0.000010
0.040959 0.000010 0.000010 0.000010 0.000010 0.035926 0.000010 0.000010 0.000010 0.000010 0.000010 0.000010 0.698480 0.000010 0.000010 0.000011 0.000010 0.000010 0.000010 0.000010 0.223826 0.000010 0.000010 0.000618
0.024050 0.000010 0.000010 0.000010 0.000010 0.016399 0.000010 0.000010 0.000010 0.000010 0.000010 0.009303 0.688684 0.000010 0.000010 0.000010 0.000010 0.000010 0.000010 0.000010 0.261374 0.000010 0.000010 0.000010
0.000010 0.000010 0.014371 0.000010 0.000010 0.000010 0.000010 0.000010 0.000010 0.000010 0.000010 0.000017 0.730943 0.000010 0.000010 0.000010 0.000010 0.000010 0.000010 0.000010 0.254469 0.000010 0.000010 0.000010
0.000010 0.000010 0.000010 0.000010 0.000010 0.000010 0.000010 0.000010 0.000010 0.000010 0.000010 0.000010 0.999770 0.000010 0.000010 0.000010 0.000010 0.000010 0.000010 0.000010 0.000010 0.000010 0.000010 0.000010
0.000010 0.000010 0.000010 0.000010 0.000010 0.000010 0.000010 0.000010 0.000010 0.000010 0.000010 0.000010 0.999770 0.000010 0.000010 0.000010 0.000010 0.000010 0.000010 0.000010 0.000010 0.000010 0.000010 0.000010
0.000010 0.000010 0.000010 0.000010 0.000010 0.000010 0.000010 0.000010 0.000010 0.000010 0.000010 0.000010 0.999770 0.000010 0.000010 0.000010 0.000010 0.000010 0.000010 0.000010 0.000010 0.000010 0.000010 0.000010
0.000010 0.000010 0.000010 0.000010 0.000010 0.000010 0.000010 0.000010 0.000010 0.000010 0.000010 0.000010 0.999770 0.000010 0.000010 0.000010 0.000010 0.000010 0.000010 0.000010 0.000010 0.000010 0.000010 0.000010
0.000010 0.000010 0.000010 0.000010 0.000010 0.000010 0.000010 0.000010 0.000010 0.000010 0.000010 0.000010 0.915991 0.000010 0.000010 0.000010 0.000010 0.000010 0.000010 0.000010 0.083789 0.000010 0.000010 0.000010
0.000010 0.000010 0.000010 0.000010 0.000010 0.000010 0.000010 0.000010 0.000010 0.000010 0.000010 0.000010 0.999770 0.000010 0.000010 0.000010 0.000010 0.000010 0.000010 0.000010 0.000010 0.000010 0.000010 0.000010
0.008913 0.000010 0.000010 0.000010 0.000010 0.000010 0.000010 0.000010 0.000010 0.000010 0.000010 0.000010 0.990866 0.000010 0.000011 0.000010 0.000010 0.000010 0.000010 0.000010 0.000010 0.000010 0.000010 0.000010
0.000010 0.000010 0.000010 0.000010 0.000010 0.000010 0.000010 0.000010 0.000010 0.000010 0.000010 0.000010 0.999770 0.000010 0.000010 0.000010 0.000010 0.000010 0.000010 0.000010 0.000010 0.000010 0.000010 0.000010
0.000010 0.000010 0.000010 0.000010 0.000010 0.000010 0.000010 0.000010 0.000010 0.000010 0.000010 0.000010 0.999770 0.000010 0.000010 0.000010 0.000010 0.000010 0.000010 0.000010 0.000010 0.000010 0.000010 0.000010
0.000010 0.000010 0.000010 0.000010 0.000010 0.000010 0.000010 0.000010 0.000010 0.000010 0.000010 0.000010 0.999770 0.000010 0.000010 0.000010 0.000010 0.000010 0.000010 0.000010 0.000010 0.000010 0.000010 0.000010
0.000010 0.000010 0.000010 0.000010 0.000010 0.000010 0.000010 0.000010 0.000010 0.000010 0.000010 0.000010 0.999770 0.000010 0.000010 0.000010 0.000010 0.000010 0.000010 0.000010 0.000010 0.000010 0.000010 0.000010
0.000010 0.000010 0.000010 0.000010 0.000010 0.000010 0.000010 0.000010 0.000010 0.000010 0.000010 0.000010 0.999770 0.000010 0.000010 0.000010 0.000010 0.000010 0.000010 0.000010 0.000010 0.000010 0.000010 0.000010
0.000010 0.000010 0.000010 0.000010 0.000010 0.000010 0.000010 0.000010 0.000010 0.000010 0.000010 0.000010 0.999770 0.000010 0.000010 0.000010 0.000010 0.000010 0.000010 0.000010 0.000010 0.000010 0.000010 0.000010
0.008810 0.000010 0.021923 0.000010 0.000010 0.000010 0.004494 0.000010 0.000010 0.000010 0.000010 0.000010 0.776887 0.000010 0.000010 0.000010 0.000010 0.000010 0.000010 0.000010 0.187696 0.000010 0.000010 0.000010
0.000010 0.000010 0.000010 0.000010 0.000010 0.000010 0.000010 0.000010 0.000010 0.000010 0.000010 0.000010 0.999770 0.000010 0.000010 0.000010 0.000010 0.000010 0.000010 0.000010 0.000010 0.000010 0.000010 0.000010
0.000010 0.000010 0.000010 0.000010 0.000010 0.000010 0.000010 0.000010 0.000010 0.000010 0.000010 0.000010 0.999770 0.000010 0.000010 0.000010 0.000010 0.000010 0.000010 0.000010 0.000010 0.000010 0.000010 0.000010
0.000010 0.000010 0.000010 0.000010 0.000010 0.000010 0.000010 0.000010 0.000010 0.000010 0.000010 0.000010 0.999770 0.000010 0.000010 0.000010 0.000010 0.000010 0.000010 0.000010 0.000010 0.000010 0.000010 0.000010
0.000010 0.000010 0.000010 0.000010 0.000010 0.000010 0.000010 0.000010 0.000010 0.000010 0.000010 0.000010 0.999770 0.000010 0.000010 0.000010 0.000010 0.000010 0.000010 0.000010 0.000010 0.000010 0.000010 0.000010
0.000010 0.000010 0.000010 0.000010 0.000010 0.000010 0.000010 0.000010 0.000010 0.000010 0.000010 0.000010 0.999770 0.000010 0.000010 0.000010 0.000010 0.000010 0.000010 0.000010 0.000010 0.000010 0.000010 0.000010
0.000010 0.000010 0.000010 0.000010 0.000010 0.000010 0.000010 0.000010 0.000010 0.000010 0.000010 0.000010 0.000010 0.000010 0.000010 0.000010 0.000010 0.000010 0.000010 0.000010 0.999770 0.000010 0.000010 0.000010
0.000010 0.000010 0.000010 0.000010 0.000010 0.000010 0.000010 0.000010 0.000010 0.000010 0.000010 0.000010 0.000010 0.000010 0.000010 0.000010 0.000010 0.000010 0.000010 0.000010 0.999770 0.000010 0.000010 0.000010
0.000010 0.000010 0.000010 0.000010 0.000010 0.000010 0.000010 0.000010 0.000010 0.000010 0.000010 0.000010 0.000010 0.000010 0.000010 0.000010 0.000010 0.000010 0.000010 0.000010 0.999770 0.000010 0.000010 0.000010
0.003813 0.000010 0.000010 0.000010 0.000010 0.000010 0.000010 0.000010 0.000010 0.000010 0.000010 0.000010 0.000010 0.000010 0.000010 0.000010 0.000010 0.000010 0.000010 0.000010 0.995967 0.000010 0.000010 0.000010
0.000010 0.000010 0.000010 0.000010 0.000010 0.000010 0.000010 0.000010 0.000010 0.000010 0.000010 0.000010 0.000010 0.000010 0.000010 0.000010 0.000010 0.000010 0.000010 0.000010 0.999770 0.000010 0.000010 0.000010
0.000010 0.000010 0.000010 0.000010 0.000010 0.000010 0.000010 0.000010 0.000010 0.000010 0.000010 0.000010 0.000010 0.000010 0.000010 0.000010 0.000010 0.000010 0.000010 0.000010 0.999770 0.000010 0.000010 0.000010
0.016789 0.000010 0.000010 0.000010 0.000010 0.000010 0.000010 0.000010 0.000010 0.000010 0.000010 0.000010 0.000010 0.000010 0.000010 0.000010 0.000010 0.000010 0.000010 0.000010 0.982991 0.000010 0.000010 0.000010
0.019632 0.000010 0.008504 0.000010 0.000010 0.000010 0.000010 0.000010 0.000010 0.000010 0.000010 0.000010 0.000010 0.000010 0.000010 0.000010 0.000010 0.000010 0.000010 0.000010 0.971653 0.000010 0.000010 0.000010
0.000010 0.000010 0.000010 0.000010 0.000010 0.000010 0.000010 0.000010 0.000010 0.000010 0.000010 0.000010 0.000010 0.000010 0.000010 0.000010 0.000010 0.000010 0.000010 0.000010 0.999770 0.000010 0.000010 0.000010
0.000010 0.000010 0.000010 0.000010 0.000010 0.000010 0.000010 0.000010 0.000010 0.000010 0.000010 0.000010 0.000010 0.000010 0.000010 0.000010 0.000010 0.000010 0.000010 0.000010 0.999770 0.000010 0.000010 0.000010
0.000010 0.000010 0.000010 0.000010 0.000010 0.000010 0.000010 0.000010 0.000010 0.000010 0.000010 0.000010 0.000010 0.000010 0.000010 0.000010 0.000010 0.000010 0.000010 0.000010 0.999770 0.000010 0.000010 0.000010
0.000010 0.000010 0.000010 0.000010 0.000010 0.000010 0.000010 0.000010 0.000010 0.000010 0.000010 0.000010 0.000010 0.000010 0.000010 0.000010 0.000010 0.000010 0.000010 0.000010 0.999770 0.000010 0.000010 0.000010
0.010112 0.000010 0.000010 0.000010 0.000010 0.000010 0.000010 0.000010 0.000010 0.000010 0.000010 0.000010 0.000010 0.000010 0.000010 0.000010 0.000010 0.000010 0.000010 0.000010 0.989668 0.000010 0.000010 0.000010
0.000010 0.000010 0.000010 0.000010 0.000010 0.000010 0.000010 0.000010 0.000010 0.000010 0.000010 0.000010 0.000010 0.000010 0.000010 0.000010 0.000010 0.000010 0.000010 0.000010 0.999770 0.000010 0.000010 0.000010
0.000010 0.000010 0.017111 0.000010 0.000010 0.000010 0.000010 0.000010 0.000010 0.000010 0.000010 0.000010 0.000010 0.005235 0.000010 0.000010 0.000010 0.000010 0.000010 0.000010 0.977444 0.000010 0.000010 0.000010
0.000010 0.000010 0.000011 0.000010 0.000010 0.000010 0.000010 0.000010 0.000010 0.000010 0.000010 0.000010 0.000010 0.000010 0.000010 0.000010 0.000010 0.000010 0.000010 0.000010 0.999769 0.000010 0.000010 0.000010
0.000010 0.000010 0.000010 0.000010 0.000010 0.000010 0.000010 0.000010 0.000010 0.000010 0.000010 0.000010 0.000010 0.000010 0.000010 0.000010 0.000010 0.000010 0.000010 0.000010 0.999770 0.000010 0.000010 0.000010
0.033090 0.000010 0.000010 0.000010 0.000010 0.000010 0.000010 0.000010 0.000010 0.000010 0.000010 0.000010 0.065093 0.000010 0.000010 0.000010 0.000010 0.000010 0.000010 0.000010 0.901607 0.000010 0.000010 0.000010
0.026964 0.003747 0.000010 0.000010 0.000010 0.000010 0.000010 0.000010 0.000010 0.000010 0.000010 0.000010 0.040712 0.000010 0.000010 0.000010 0.000010 0.000010 0.000010 0.000010 0.928377 0.000010 0.000010 0.000010
0.043227 0.000010 0.000010 0.000010 0.000010 0.000010 0.000010 0.000010 0.000010 0.000010 0.000010 0.000010 0.044407 0.000010 0.000010 0.000010 0.000010 0.000010 0.000010 0.000010 0.912156 0.000010 0.000010 0.000010
0.035450 0.000010 0.000010 0.000010 0.000010 0.000010 0.000010 0.000010 0.000010 0.000010 0.000010 0.000010 0.062310 0.000010 0.000010 0.000010 0.000010 0.003822 0.000010 0.000010 0.898217 0.000010 0.000010 0.000010
0.023572 0.000010 0.000010 0.000010 0.000010 0.000010 0.000010 0.000010 0.000010 0.000010 0.000010 0.000010 0.047331 0.000010 0.000010 0.000010 0.000010 0.000010 0.000010 0.000010 0.928887 0.000010 0.000010 0.000010
0.034531 0.000010 0.000010 0.000010 0.000010 0.000010 0.000010 0.000010 0.000010 0.000010 0.000010 0.000010 0.032362 0.000010 0.000010 0.000010 0.000010 0.000010 0.000010 0.000010 0.932898 0.000010 0.000010 0.000010
0.037135 0.004536 0.000010 0.003245 0.000010 0.000010 0.000010 0.000010 0.000010 0.000010 0.000010 0.000010 0.121366 0.000010 0.000010 0.000010 0.000010 0.000010 0.000010 0.000010 0.833528 0.000010 0.000010 0.000010
0.032654 0.004985 0.000010 0.000010 0.000010 0.000010 0.000010 0.000010 0.000010 0.000010 0.000010 0.000010 0.060798 0.000010 0.000010 0.000010 0.000010 0.000010 0.000010 0.000010 0.901362 0.000010 0.000010 0.000010
0.032090 0.000010 0.000010 0.000010 0.000010 0.000010 0.000010 0.000010 0.000010 0.000010 0.000010 0.000010 0.153056 0.000010 0.000010 0.000010 0.000010 0.000010 0.000010 0.000010 0.814644 0.000010 0.000010 0.000010
0.034684 0.000010 0.000010 0.000010 0.000010 0.000010 0.000010 0.000010 0.000010 0.000010 0.000010 0.000010 0.021683 0.000010 0.000010 0.000010 0.000010 0.000010 0.000010 0.000010 0.943424 0.000010 0.000010 0.000010
0.025552 0.000010 0.000010 0.000010 0.000010 0.000010 0.000010 0.000010 0.000010 0.000010 0.000010 0.000010 0.096236 0.000010 0.000010 0.000010 0.000010 0.000010 0.000010 0.000010 0.878002 0.000010 0.000010 0.000010
0.026357 0.000010 0.000010 0.000010 0.000010 0.000010 0.000010 0.000010 0.000010 0.000010 0.000010 0.000010 0.064868 0.000010 0.000010 0.000010 0.000010 0.000010 0.000010 0.000010 0.908565 0.000010 0.000010 0.000010
0.014267 0.000010 0.000010 0.000010 0.000010 0.000010 0.000010 0.000010 0.000010 0.000010 0.000010 0.000010 0.104035 0.006487 0.000010 0.000010 0.000010 0.010787 0.000010 0.000010 0.864234 0.000010 0.000010 0.000010
0.026877 0.000014 0.000010 0.000010 0.000010 0.000010 0.000010 0.000010 0.000010 0.000010 0.000010 0.000010 0.098652 0.000010 0.000010 0.000010 0.000010 0.000010 0.000010 0.000010 0.874257 0.000010 0.000010 0.000010
0.040453 0.000010 0.000010 0.000011 0.000010 0.000010 0.000010 0.000010 0.000010 0.000010 0.000010 0.000010 0.051813 0.000010 0.000010 0.000010 0.000010 0.000010 0.000010 0.000010 0.907524 0.000010 0.000010 0.000010
0.026797 0.000010 0.000010 0.000010 0.000010 0.000010 0.000010 0.000010 0.000010 0.000010 0.000010 0.000010 0.052419 0.000010 0.000010 0.000010 0.000010 0.000010 0.000010 0.000010 0.920574 0.000010 0.000010 0.000010
0.022774 0.003073 0.000010 0.000010 0.000010 0.000010 0.000010 0.000010 0.000010 0.000010 0.000010 0.000010 0.041153 0.000010 0.000010 0.005766 0.000010 0.000010 0.000016 0.002293 0.920541 0.000010 0.000010 0.004224
0.034276 0.003514 0.000010 0.000010 0.000010 0.000010 0.000010 0.000010 0.000010 0.000010 0.001471 0.000207 0.083023 0.000010 0.000010 0.000010 0.000010 0.000010 0.005990 0.000010 0.871349 0.000010 0.000010 0.000010
0.024579 0.000010 0.000010 0.000010 0.000010 0.000010 0.000010 0.000010 0.000010 0.000010 0.000010 0.000010 0.079313 0.000013 0.000010 0.000010 0.000010 0.000010 0.000010 0.000010 0.895895 0.000010 0.000010 0.000010
0.029201 0.000010 0.000010 0.000010 0.000010 0.000010 0.000010 0.000010 0.000010 0.000010 0.000010 0.000010 0.086672 0.000010 0.000011 0.000010 0.000010 0.000010 0.000010 0.000010 0.883916 0.000010 0.000010 0.000010
0.000010 0.000010 0.000010 0.000010 0.000010 0.000010 0.000010 0.000010 0.000010 0.000010 0.000010 0.000010 0.000010 0.000010 0.000010 0.000010 0.000010 0.000010 0.000010 0.000010 0.999770 0.000010 0.000010 0.000010
0.024756 0.000010 0.000010 0.000010 0.000010 0.000010 0.000010 0.000010 0.000010 0.000010 0.000010 0.000010 0.000010 0.000010 0.000010 0.000010 0.000010 0.000010 0.000010 0.000010 0.975024 0.000010 0.000010 0.000010
0.003538 0.000010 0.000010 0.000010 0.000010 0.000010 0.000010 0.000010 0.000010 0.000010 0.000010 0.000010 0.000010 0.000010 0.000010 0.000010 0.000010 0.000010 0.000010 0.000010 0.996242 0.000010 0.000010 0.000010
0.000010 0.000010 0.000010 0.000010 0.000010 0.000010 0.000010 0.000010 0.000010 0.000010 0.000010 0.000010 0.000010 0.000010 0.000010 0.000010 0.000010 0.000010 0.000010 0.000010 0.999770 0.000010 0.000010 0.000010
0.000010 0.000010 0.000010 0.000010 0.000010 0.000010 0.000010 0.000010 0.000010 0.000010 0.000010 0.000010 0.000010 0.000010 0.000010 0.000010 0.000010 0.000010 0.000010 0.000010 0.999770 0.000010 0.000010 0.000010
0.009955 0.000010 0.004645 0.000010 0.000010 0.000010 0.000010 0.000010 0.000010 0.000010 0.000010 0.000010 0.000010 0.000010 0.000010 0.000010 0.000010 0.000010 0.000010 0.000010 0.985190 0.000010 0.000010 0.000010
0.017872 0.000010 0.000010 0.000010 0.000010 0.000010 0.000010 0.000010 0.000010 0.000010 0.000010 0.000010 0.018485 0.000010 0.000010 0.000010 0.000010 0.000010 0.000010 0.000010 0.963433 0.000010 0.000010 0.000010
0.021161 0.000010 0.000010 0.000010 0.000010 0.000010 0.000010 0.000010 0.000010 0.000010 0.000010 0.000010 0.000010 0.000010 0.000010 0.000010 0.000010 0.000010 0.000010 0.000010 0.978619 0.000010 0.000010 0.000010
0.008695 0.000010 0.000010 0.000010 0.000010 0.000010 0.000010 0.000010 0.000010 0.000010 0.000010 0.000010 0.000010 0.000010 0.000010 0.000010 0.000010 0.000010 0.000010 0.000010 0.991085 0.000010 0.000010 0.000010
0.000010 0.000010 0.000010 0.000010 0.000010 0.000010 0.000010 0.000010 0.000010 0.000010 0.000010 0.000010 0.000010 0.000010 0.000010 0.000010 0.000010 0.000010 0.000010 0.000010 0.999770 0.000010 0.000010 0.000010
0.041176 0.000010 0.070514 0.000010 0.000010 0.000010 0.004695 0.000010 0.000010 0.000010 0.000010 0.000010 0.091801 0.000010 0.000010 0.000010 0.000010 0.000010 0.000010 0.000010 0.791623 0.000010 0.000010 0.000010
0.033351 0.000010 0.081411 0.000010 0.000010 0.000010 0.000010 0.000010 0.000010 0.000010 0.000010 0.000010 0.108340 0.000699 0.000010 0.000010 0.000010 0.000010 0.000010 0.000010 0.776009 0.000010 0.000010 0.000010
0.009343 0.001834 0.059303 0.000010 0.000010 0.000010 0.002356 0.000010 0.000010 0.000010 0.000010 0.000010 0.098840 0.000010 0.000010 0.000010 0.000010 0.000010 0.000010 0.000010 0.828144 0.000010 0.000010 0.000010
0.016597 0.002687 0.064774 0.000010 0.000010 0.000010 0.020194 0.000010 0.000010 0.000010 0.000010 0.000010 0.102886 0.000010 0.000010 0.000010 0.000010 0.000010 0.000010 0.000010 0.792683 0.000010 0.000010 0.000010
0.016170 0.000010 0.085237 0.000010 0.000010 0.000010 0.000010 0.000010 0.000010 0.000010 0.002293 0.000010 0.133327 0.005867 0.000010 0.000010 0.000010 0.000010 0.000010 0.000010 0.756926 0.000010 0.000010 0.000010
0.021680 0.000010 0.060894 0.000010 0.000010 0.000010 0.000010 0.000010 0.000010 0.000010 0.000010 0.000676 0.102619 0.000010 0.000010 0.000010 0.000010 0.000010 0.000010 0.000010 0.813941 0.000010 0.000010 0.000010
0.018076 0.000010 0.052414 0.000010 0.000010 0.000010 0.000010 0.000010 0.000010 0.000010 0.000010 0.000010 0.108651 0.000010 0.000010 0.000010 0.000010 0.000010 0.000010 0.000010 0.820658 0.000010 0.000010 0.000010
0.023232 0.000010 0.072623 0.000010 0.000010 0.000010 0.005407 0.000010 0.000011 0.000010 0.000010 0.000010 0.102253 0.008450 0.000010 0.000010 0.000010 0.000010 0.000010 0.000010 0.787855 0.000010 0.000010 0.000010
0.047439 0.000010 0.074176 0.000010 0.000010 0.000010 0.004961 0.000010 0.000010 0.000010 0.000010 0.000010 0.156937 0.000010 0.000010 0.000010 0.000010 0.000010 0.000010 0.000010 0.716297 0.000010 0.000010 0.000010
0.016461 0.000010 0.088627 0.000010 0.000010 0.000010 0.023625 0.000010 0.000010 0.000010 0.001263 0.000010 0.136914 0.000010 0.000010 0.000010 0.000010 0.000010 0.000010 0.000010 0.732931 0.000010 0.000010 0.000010
0.022419 0.000010 0.100169 0.000010 0.000010 0.000010 0.000010 0.000010 0.000010 0.000010 0.000728 0.000169 0.130642 0.006090 0.000010 0.000683 0.000010 0.000010 0.000010 0.000617 0.738332 0.000010 0.000010 0.000010
0.024289 0.000010 0.087697 0.000010 0.000010 0.000010 0.000010 0.000010 0.000010 0.000010 0.000010 0.000010 0.103256 0.000010 0.000010 0.000010 0.000010 0.000010 0.000506 0.000010 0.784062 0.000010 0.000010 0.000010
0.008995 0.000010 0.101925 0.000010 0.000010 0.000010 0.000845 0.000010 0.000010 0.000010 0.000010 0.000010 0.085032 0.008835 0.000010 0.000010 0.000010 0.000010 0.000010 0.000010 0.794188 0.000010 0.000010 0.000010
0.038041 0.000010 0.084607 0.000010 0.006392 0.000010 0.004510 0.000010 0.000010 0.000010 0.000010 0.000010 0.112731 0.001444 0.000010 0.000010 0.000010 0.000010 0.000010 0.000010 0.752105 0.000010 0.000010 0.000010
0.013804 0.000010 0.082987 0.000010 0.001992 0.000010 0.004770 0.000010 0.000010 0.000010 0.002513 0.000010 0.137294 0.001754 0.000010 0.000010 0.000010 0.000010 0.000010 0.000010 0.754725 0.000010 0.000010 0.000010
0.026038 0.000010 0.111768 0.000010 0.012211 0.000010 0.017519 0.002369 0.000010 0.004472 0.000010 0.000010 0.084258 0.017314 0.000010 0.000010 0.000010 0.000010 0.000010 0.010736 0.711098 0.000010 0.000010 0.002087
0.022194 0.000010 0.065107 0.000010 0.003627 0.000010 0.000104 0.000010 0.000010 0.000010 0.000010 0.000010 0.095683 0.000583 0.000010 0.002186 0.000010 0.000010 0.000010 0.000010 0.810356 0.000010 0.000010 0.000010
0.015243 0.000010 0.074522 0.000010 0.000010 0.000010 0.000010 0.000010 0.000010 0.000010 0.000010 0.000010 0.088055 0.000010 0.000010 0.000010 0.000010 0.000010 0.000010 0.003964 0.818026 0.000010 0.000010 0.000010
0.028301 0.001604 0.102482 0.000010 0.000010 0.000010 0.001430 0.000010 0.000010 0.000010 0.006211 0.000010 0.107472 0.000010 0.000010 0.000010 0.000010 0.000010 0.000010 0.000010 0.752329 0.000010 0.000010 0.000010
0.030656 0.000010 0.060065 0.000010 0.000010 0.000010 0.013404 0.000010 0.000012 0.000010 0.000010 0.000010 0.101383 0.000010 0.000010 0.000010 0.000010 0.000010 0.000010 0.000010 0.794301 0.000010 0.000010 0.000010
0.014422 0.000010 0.066697 0.000010 0.000010 0.000010 0.000010 0.000010 0.000010 0.000010 0.000010 0.000010 0.117897 0.004802 0.000010 0.000010 0.000010 0.000010 0.001025 0.000348 0.794639 0.000010 0.000010 0.000010
0.034201 0.000010 0.077358 0.000010 0.000010 0.000010 0.021180 0.000010 0.001599 0.000010 0.000010 0.000010 0.123776 0.000010 0.000010 0.000010 0.000010 0.000010 0.000010 0.000010 0.741707 0.000010 0.000010 0.000010
0.033042 0.000010 0.081259 0.000010 0.000010 0.000014 0.002690 0.000010 0.000010 0.003192 0.001704 0.000010 0.110685 0.000040 0.000010 0.000010 0.000010 0.000010 0.002471 0.000010 0.764762 0.000010 0.000010 0.000010
0.019493 0.000010 0.041146 0.000010 0.000010 0.000010 0.000010 0.000010 0.000010 0.000010 0.000010 0.000010 0.062459 0.000010 0.000010 0.000010 0.000010 0.000010 0.000010 0.000010 0.876702 0.000010 0.000010 0.000010
0.022286 0.000010 0.047090 0.000010 0.000010 0.000010 0.000010 0.000010 0.000010 0.000010 0.000010 0.000010 0.043246 0.000010 0.000010 0.000010 0.000010 0.000010 0.000010 0.000010 0.887177 0.000010 0.000010 0.000010
0.034275 0.000010 0.006803 0.000010 0.000010 0.000010 0.000010 0.000010 0.000010 0.000010 0.000010 0.000010 0.107507 0.000010 0.000010 0.000010 0.000010 0.000010 0.000010 0.000010 0.851214 0.000010 0.000010 0.000010
0.028801 0.000374 0.032027 0.000010 0.000010 0.000010 0.000010 0.000010 0.000010 0.000010 0.000010 0.000010 0.109439 0.000010 0.000010 0.000010 0.000010 0.000010 0.000010 0.000010 0.829169 0.000010 0.000010 0.000010
0.031735 0.000010 0.019688 0.082427 0.000010 0.000010 0.000010 0.000010 0.000010 0.000010 0.004792 0.000010 0.095955 0.000010 0.000010 0.001267 0.000010 0.000010 0.000772 0.008875 0.754339 0.000010 0.000010 0.000010
0.037680 0.000010 0.002263 0.000010 0.000010 0.000010 0.000010 0.000010 0.000010 0.000010 0.000010 0.000011 0.060488 0.000016 0.000010 0.000010 0.000010 0.000010 0.000010 0.000010 0.899362 0.000010 0.000010 0.000010
0.042932 0.004943 0.030010 0.048813 0.010784 0.008514 0.000010 0.000010 0.000010 0.000010 0.004282 0.000010 0.112409 0.000010 0.000010 0.000010 0.000010 0.000607 0.001666 0.000010 0.734908 0.000010 0.000010 0.000010
0.033763 0.000010 0.066347 0.000010 0.000010 0.000010 0.009071 0.000010 0.000010 0.000010 0.000010 0.000010 0.114854 0.000010 0.000010 0.000010 0.000010 0.000010 0.000010 0.000010 0.775776 0.000010 0.000010 0.000010
0.044927 0.000010 0.033829 0.000010 0.000010 0.000010 0.000010 0.000010 0.000010 0.000010 0.000010 0.000010 0.091400 0.000010 0.000010 0.000010 0.000010 0.000010 0.000010 0.000010 0.829645 0.000010 0.000010 0.000010
0.036301 0.000010 0.076055 0.000010 0.000010 0.000010 0.017172 0.000010 0.000010 0.000010 0.000010 0.000010 0.148878 0.001184 0.000010 0.000010 0.000010 0.000010 0.000010 0.001869 0.718371 0.000010 0.000010 0.000010
0.036584 0.000010 0.000010 0.000010 0.000010 0.000010 0.000010 0.000010 0.000010 0.000010 0.000010 0.000010 0.107168 0.000010 0.000010 0.000010 0.000010 0.000010 0.000010 0.000010 0.856039 0.000010 0.000010 0.000010
0.044742 0.000010 0.045704 0.000010 0.000010 0.000010 0.000010 0.000010 0.000010 0.000010 0.000010 0.000010 0.081793 0.000389 0.000010 0.000010 0.000010 0.000010 0.000010 0.000010 0.827182 0.000010 0.000010 0.000010
0.012941 0.000014 0.074480 0.000010 0.000010 0.000010 0.000010 0.000010 0.000010 0.000012 0.000010 0.000010 0.100600 0.000010 0.000010 0.000010 0.000010 0.000010 0.000010 0.000010 0.811773 0.000010 0.000010 0.000010
0.015744 0.000010 0.054179 0.000010 0.000010 0.000010 0.000010 0.000010 0.000010 0.000010 0.000010 0.000010 0.114408 0.000010 0.000010 0.000010 0.000010 0.000010 0.000010 0.000010 0.815469 0.000010 0.000010 0.000010
0.025660 0.000010 0.077356 0.000010 0.000010 0.000010 0.000010 0.000010 0.000010 0.000010 0.000010 0.000010 0.091475 0.000010 0.000010 0.000010 0.000010 0.000010 0.000010 0.000010 0.805310 0.000010 0.000010 0.000010
0.015420 0.002873 0.056680 0.000010 0.000010 0.000010 0.000010 0.000010 0.000010 0.000010 0.000010 0.000010 0.063215 0.000578 0.000010 0.000010 0.000010 0.000010 0.000010 0.000010 0.861054 0.000010 0.000010 0.000010
0.028215 0.000010 0.055880 0.000010 0.000010 0.000010 0.000010 0.000010 0.000010 0.000010 0.000010 0.000010 0.112791 0.000010 0.000010 0.000010 0.000010 0.000010 0.000010 0.000010 0.802915 0.000010 0.000010 0.000010
0.022033 0.000010 0.013490 0.000010 0.000010 0.000010 0.000010 0.000010 0.000010 0.000010 0.000010 0.000010 0.000010 0.002382 0.000010 0.000010 0.000010 0.000010 0.004631 0.000010 0.957273 0.000010 0.000010 0.000010
0.000010 0.000010 0.000010 0.000010 0.000010 0.000010 0.000010 0.000010 0.000010 0.000010 0.000010 0.000010 0.000010 0.000010 0.000010 0.000010 0.000010 0.000010 0.000010 0.000010 0.999770 0.000010 0.000010 0.000010
0.034924 0.002824 0.025691 0.000010 0.000010 0.000010 0.021988 0.000010 0.000010 0.000010 0.000010 0.000010 0.149014 0.000052 0.000010 0.000010 0.000010 0.000010 0.000010 0.000010 0.765338 0.000010 0.000010 0.000010
0.031581 0.000010 0.011822 0.000010 0.003486 0.000010 0.000010 0.000010 0.000010 0.006614 0.000010 0.001993 0.011603 0.004361 0.000010 0.000013 0.000010 0.000010 0.000010 0.002349 0.922152 0.000010 0.000427 0.003480
0.435807 0.000010 0.017239 0.000010 0.000010 0.000010 0.000010 0.000010 0.000010 0.000010 0.000010 0.000010 0.003066 0.000010 0.000010 0.000010 0.000010 0.000010 0.000010 0.000010 0.543689 0.000010 0.000010 0.000010
0.009894 0.000010 0.108564 0.001493 0.035849 0.000010 0.018896 0.000010 0.000010 0.000010 0.009090 0.000010 0.019221 0.000010 0.012136 0.000019 0.000010 0.000010 0.000010 0.020731 0.761167 0.002386 0.000445 0.000010
0.009721 0.000010 0.084266 0.002355 0.036102 0.000010 0.025773 0.000010 0.000010 0.000010 0.004291 0.005650 0.000010 0.000010 0.000010 0.000010 0.000010 0.000010 0.000010 0.036137 0.787446 0.000010 0.008118 0.000010
0.020082 0.002644 0.025872 0.004716 0.012496 0.000010 0.008913 0.000010 0.000010 0.000010 0.006572 0.000010 0.000010 0.005820 0.000010 0.000010 0.000010 0.000010 0.000010 0.021167 0.891579 0.000010 0.000010 0.000010
0.012582 0.002242 0.063602 0.000010 0.045474 0.000010 0.031601 0.000010 0.000010 0.000010 0.010620 0.000306 0.000010 0.000010 0.000010 0.000010 0.000010 0.000010 0.000010 0.031254 0.797730 0.000010 0.000010 0.004449
0.014814 0.000010 0.094745 0.000010 0.009647 0.000010 0.025343 0.000286 0.000010 0.000534 0.000010 0.000010 0.092720 0.000010 0.000010 0.000010 0.000010 0.000904 0.002247 0.007940 0.747237 0.003463 0.000010 0.000010
0.013570 0.000010 0.111201 0.000010 0.026798 0.001915 0.042920 0.012967 0.000010 0.011890 0.000010 0.000010 0.083692 0.010462 0.004933 0.000010 0.002971 0.000010 0.001595 0.035307 0.634760 0.000010 0.004930 0.000010
0.015202 0.000010 0.113743 0.002212 0.009696 0.005838 0.027751 0.002718 0.000010 0.000010 0.000010 0.000010 0.084703 0.019405 0.018889 0.000010 0.000010 0.000010 0.000010 0.008484 0.686151 0.005096 0.000010 0.000010
0.008291 0.002830 0.087614 0.002606 0.033726 0.000010 0.054334 0.000010 0.000010 0.000010 0.000010 0.000093 0.000010 0.000010 0.000010 0.005704 0.000010 0.000010 0.005440 0.039673 0.751021 0.000010 0.005193 0.003363
0.008717 0.000010 0.098111 0.011315 0.026992 0.002695 0.032103 0.000010 0.000010 0.000010 0.000010 0.005385 0.061142 0.000010 0.000010 0.006346 0.000010 0.003692 0.000010 0.022609 0.712562 0.008220 0.000010 0.000010
0.002452 0.000010 0.094659 0.002950 0.035248 0.000010 0.020417 0.000010 0.000010 0.002884 0.008045 0.000010 0.018321 0.000010 0.006329 0.000010 0.000010 0.000010 0.000010 0.025229 0.780724 0.000010 0.002623 0.000010
0.011037 0.000010 0.122121 0.000010 0.017449 0.001664 0.029372 0.000010 0.000010 0.003448 0.000010 0.000010 0.061674 0.000010 0.003987 0.010372 0.000010 0.000010 0.006415 0.019249 0.707037 0.000841 0.002885 0.002359
0.014253 0.000010 0.058032 0.003662 0.009938 0.000010 0.039499 0.016175 0.000010 0.013205 0.009731 0.005154 0.050580 0.005514 0.000010 0.000010 0.000010 0.004930 0.002930 0.030938 0.732699 0.002681 0.000010 0.000010
0.010498 0.000010 0.000010 0.000010 0.000010 0.000010 0.513765 0.000010 0.000010 0.000010 0.014660 0.005674 0.053798 0.374111 0.000010 0.023883 0.000010 0.000010 0.000010 0.000010 0.000010 0.000010 0.000010 0.003452
0.017989 0.000010 0.018839 0.000010 0.000010 0.000010 0.552677 0.000010 0.000010 0.000010 0.008156 0.000010 0.000010 0.386299 0.000010 0.010394 0.000010 0.000010 0.000010 0.000010 0.005475 0.000010 0.000010 0.000010
0.000010 0.000010 0.014624 0.000010 0.006899 0.000010 0.555427 0.000010 0.000010 0.000010 0.005568 0.000010 0.000010 0.381905 0.000010 0.010668 0.000010 0.000010 0.000010 0.002212 0.022537 0.000010 0.000010 0.000010
0.010437 0.000010 0.011398 0.000010 0.000010 0.000010 0.565393 0.000010 0.000010 0.000010 0.018266 0.000010 0.014073 0.371800 0.000010 0.000010 0.000010 0.000010 0.005073 0.003399 0.000010 0.000010 0.000010 0.000010
0.000010 0.000010 0.000010 0.000010 0.000010 0.000010 0.563393 0.000010 0.000010 0.003701 0.004603 0.012281 0.024749 0.381750 0.000010 0.000064 0.000010 0.000010 0.000010 0.000010 0.009298 0.000010 0.000010 0.000010
0.012352 0.000010 0.000010 0.000010 0.000010 0.000010 0.556817 0.000010 0.000010 0.000010 0.011360 0.000010 0.004487 0.376264 0.000010 0.008500 0.000010 0.000010 0.000010 0.000010 0.030049 0.000010 0.000010 0.000010
0.013970 0.000010 0.022824 0.000010 0.000010 0.000010 0.504909 0.000010 0.000010 0.000010 0.006499 0.000010 0.013326 0.396787 0.000010 0.024731 0.000010 0.000010 0.000010 0.000010 0.016795 0.000010 0.000010 0.000010
0.002576 0.002780 0.000010 0.000010 0.000010 0.000010 0.517458 0.000010 0.000010 0.000010 0.025818 0.007366 0.012755 0.383015 0.000010 0.014307 0.000010 0.000010 0.000010 0.004974 0.028811 0.000010 0.000010 0.000010
0.006392 0.000010 0.027139 0.000010 0.000010 0.000010 0.543707 0.000010 0.000010 0.000010 0.000010 0.024616 0.014074 0.379304 0.000010 0.000010 0.000010 0.000010 0.001119 0.000010 0.003489 0.000010 0.000010 0.000010
0.007630 0.000010 0.000010 0.000010 0.000010 0.000010 0.537405 0.000010 0.000010 0.000010 0.015299 0.004510 0.021946 0.396857 0.000010 0.016184 0.000010 0.000010 0.000010 0.000010 0.000010 0.000010 0.000010 0.000010
0.010545 0.000010 0.000010 0.000010 0.000010 0.000010 0.518156 0.006164 0.000010 0.000010 0.010499 0.000010 0.019217 0.381173 0.000010 0.018900 0.000010 0.000010 0.008818 0.000010 0.016618 0.000010 0.000116 0.009665
0.001173 0.000010 0.000010 0.000010 0.000010 0.000010 0.537284 0.000010 0.000010 0.000010 0.018471 0.010086 0.042698 0.389954 0.000010 0.000164 0.000010 0.000010 0.000010 0.000010 0.000010 0.000010 0.000010 0.000010
0.024587 0.000010 0.004354 0.000010 0.000010 0.000010 0.540097 0.000010 0.000010 0.000010 0.000010 0.000010 0.005711 0.407195 0.000010 0.017877 0.000010 0.000010 0.000010 0.000010 0.000010 0.000010 0.000010 0.000010
0.011124 0.000010 0.008995 0.000022 0.000910 0.000010 0.585490 0.000011 0.000010 0.000010 0.000010 0.002965 0.008705 0.369535 0.000010 0.005543 0.000010 0.000010 0.006569 0.000010 0.000010 0.000010 0.000010 0.000010
0.000010 0.000010 0.000010 0.000010 0.000010 0.000010 0.585057 0.000010 0.000010 0.000010 0.000010 0.012242 0.000010 0.384083 0.000010 0.008388 0.000010 0.000010 0.000010 0.000010 0.010040 0.000010 0.000010 0.000010
0.005164 0.000010 0.016731 0.000010 0.000010 0.000010 0.560473 0.000010 0.000010 0.000010 0.011243 0.001686 0.000010 0.383538 0.000010 0.013935 0.000010 0.000010 0.000010 0.000010 0.007071 0.000010 0.000010 0.000010
0.000217 0.000010 0.015855 0.000010 0.000010 0.000010 0.556692 0.000010 0.000010 0.000010 0.013705 0.001036 0.007704 0.384436 0.000010 0.020196 0.000010 0.000010 0.000010 0.000010 0.000010 0.000010 0.000010 0.000010
0.014020 0.000010 0.000010 0.000010 0.000010 0.000010 0.515904 0.000010 0.000010 0.000010 0.000010 0.000010 0.000010 0.390543 0.000010 0.036858 0.000010 0.000010 0.000010 0.004646 0.036822 0.000010 0.000040 0.001007
0.011164 0.000010 0.000010 0.000010 0.000010 0.000010 0.511407 0.000010 0.000010 0.000010 0.000010 0.009495 0.037430 0.370027 0.000010 0.024417 0.000010 0.000010 0.000010 0.000010 0.035890 0.000010 0.000010 0.000010
0.000010 0.000010 0.000010 0.000010 0.000010 0.000010 0.541008 0.000010 0.000010 0.000010 0.000010 0.021099 0.000010 0.393245 0.000010 0.013589 0.000010 0.000010 0.000010 0.000010 0.030869 0.000010 0.000010 0.000010
0.004934 0.000010 0.007670 0.000010 0.000010 0.000010 0.000010 0.000010 0.013793 0.000010 0.000010 0.000010 0.113637 0.000010 0.000010 0.006456 0.384591 0.220350 0.000010 0.000010 0.246055 0.000010 0.000010 0.002364
0.010633 0.000010 0.000010 0.000010 0.000010 0.035080 0.003796 0.000010 0.006339 0.000010 0.000010 0.000010 0.076049 0.018909 0.006583 0.000010 0.441935 0.182093 0.000010 0.000010 0.218443 0.000010 0.000010 0.000010
0.019327 0.003482 0.005218 0.003472 0.000010 0.018273 0.000010 0.000425 0.000010 0.000010 0.000010 0.000010 0.124293 0.011726 0.002632 0.001657 0.361254 0.241096 0.035019 0.018300 0.152107 0.000010 0.000010 0.001639
0.018098 0.000010 0.000010 0.000010 0.000010 0.016635 0.000010 0.000010 0.000010 0.000010 0.000010 0.000010 0.101068 0.000010 0.000010 0.001931 0.461676 0.199567 0.000010 0.000010 0.199824 0.000010 0.000010 0.001040
0.000010 0.000010 0.013267 0.000010 0.000010 0.000010 0.000010 0.000010 0.000010 0.000010 0.000010 0.001827 0.113481 0.000010 0.000010 0.004392 0.456226 0.202299 0.000010 0.000010 0.208338 0.000010 0.000010 0.000010
0.023225 0.000010 0.000010 0.000010 0.000010 0.003122 0.000010 0.000010 0.021491 0.000010 0.004607 0.000010 0.130311 0.000010 0.000010 0.000561 0.422668 0.213612 0.000010 0.000010 0.180253 0.000010 0.000010 0.000010
0.001366 0.000010 0.001889 0.000010 0.000010 0.052573 0.000010 0.000010 0.000010 0.010844 0.000010 0.010801 0.130247 0.000010 0.004723 0.003642 0.454772 0.179419 0.000010 0.000010 0.149594 0.000010 0.000010 0.000010
0.023135 0.000010 0.001625 0.008046 0.002151 0.023607 0.000010 0.050308 0.064140 0.007572 0.000010 0.000010 0.095858 0.000010 0.000010 0.009141 0.355355 0.177688 0.000712 0.004039 0.176533 0.000010 0.000010 0.000010
0.003371 0.000010 0.008884 0.000010 0.008242 0.083208 0.000010 0.000010 0.010945 0.051847 0.000010 0.000010 0.101925 0.006820 0.000010 0.000010 0.365069 0.161177 0.015733 0.008824 0.137403 0.022210 0.002027 0.012236
0.015492 0.000010 0.000010 0.000010 0.000010 0.046859 0.000010 0.000010 0.000010 0.000010 0.000010 0.000010 0.075607 0.000010 0.000010 0.000097 0.380749 0.215257 0.013034 0.000010 0.252745 0.000010 0.000010 0.000010
0.015582 0.000010 0.000010 0.005005 0.000010 0.023297 0.000010 0.000010 0.022385 0.000010 0.008659 0.000010 0.081409 0.000010 0.000010 0.000010 0.408536 0.198712 0.000010 0.005101 0.225555 0.001796 0.000010 0.003842
0.013731 0.000010 0.000010 0.000010 0.000010 0.018524 0.000010 0.000010 0.027208 0.000010 0.000010 0.007080 0.130716 0.000010 0.000010 0.000010 0.444255 0.184461 0.000010 0.000010 0.173865 0.000010 0.000010 0.000010
0.034646 0.002551 0.000010 0.000010 0.000010 0.000010 0.000010 0.000010 0.000010 0.000010 0.000010 0.003596 0.159690 0.003576 0.000010 0.009966 0.409059 0.181175 0.001381 0.000010 0.181159 0.005046 0.000010 0.008035
0.008759 0.000010 0.000010 0.000010 0.000010 0.023315 0.000010 0.000010 0.000010 0.000010 0.000010 0.000010 0.137551 0.000010 0.000010 0.002273 0.465518 0.167386 0.000010 0.000010 0.195029 0.000010 0.000010 0.000010
0.000010 0.000010 0.000010 0.002729 0.000010 0.000010 0.000010 0.000010 0.000010 0.000010 0.000010 0.000010 0.098033 0.000010 0.000010 0.005698 0.420706 0.215132 0.000010 0.000010 0.257523 0.000010 0.000010 0.000010
0.017465 0.000206 0.001554 0.004356 0.000010 0.002419 0.000010 0.000010 0.000010 0.000010 0.002198 0.000010 0.122841 0.000010 0.000010 0.008812 0.463515 0.196009 0.000010 0.000010 0.180495 0.000010 0.000010 0.000010
0.030776 0.000010 0.000010 0.000010 0.000010 0.000010 0.000010 0.011153 0.000010 0.000010 0.000010 0.009620 0.175299 0.000010 0.009820 0.000010 0.415699 0.200901 0.000010 0.000010 0.146571 0.000010 0.000010 0.000010
0.007674 0.000010 0.000010 0.000010 0.000241 0.045199 0.002764 0.009523 0.000828 0.004502 0.000010 0.000010 0.092625 0.000010 0.000010 0.007253 0.391533 0.214475 0.000010 0.000010 0.193533 0.007006 0.000010 0.022745
0.023007 0.000010 0.000010 0.011024 0.012316 0.024332 0.012420 0.000010 0.000010 0.000010 0.000010 0.000010 0.142790 0.000010 0.000010 0.000010 0.389994 0.216369 0.000010 0.002541 0.165066 0.000010 0.000010 0.000010
0.001715 0.000010 0.007206 0.009852 0.000010 0.000010 0.000010 0.000010 0.000010 0.000010 0.000010 0.000010 0.146526 0.000010 0.010241 0.002648 0.385977 0.197785 0.000543 0.000010 0.211711 0.025666 0.000010 0.000010
0.025289 0.003062 0.000010 0.004245 0.005582 0.075114 0.001052 0.026011 0.006635 0.000010 0.001232 0.009106 0.144262 0.000010 0.000892 0.000010 0.089268 0.401143 0.000010 0.000164 0.172765 0.023348 0.006625 0.004156
0.000610 0.000010 0.000010 0.002537 0.000421 0.106922 0.001446 0.000010 0.003093 0.000010 0.000010 0.000010 0.165955 0.000010 0.018188 0.000010 0.065384 0.441314 0.000010 0.000010 0.179973 0.002189 0.011856 0.000010
0.020221 0.000010 0.000010 0.001826 0.010134 0.080554 0.003285 0.012754 0.002381 0.019507 0.003512 0.002775 0.152192 0.013514 0.007457 0.002412 0.104905 0.380751 0.000010 0.003655 0.138816 0.019969 0.000010 0.019341
0.020191 0.007502 0.008862 0.000010 0.000010 0.067001 0.000010 0.000071 0.268063 0.024555 0.004416 0.000010 0.094713 0.014967 0.000160 0.000010 0.046596 0.314861 0.000010 0.000010 0.119127 0.008825 0.000010 0.000010
0.000062 0.005863 0.000010 0.014353 0.000010 0.102263 0.010525 0.003157 0.000010 0.024447 0.000010 0.000010 0.199660 0.009486 0.004376 0.011272 0.065842 0.431872 0.000010 0.000010 0.116722 0.000010 0.000010 0.000010
0.003326 0.004930 0.000010 0.002043 0.000010 0.072724 0.001446 0.000010 0.010076 0.021962 0.000010 0.007230 0.227138 0.029542 0.023624 0.000010 0.093452 0.389471 0.014842 0.007986 0.085911 0.004092 0.000010 0.000142
0.000525 0.000010 0.000010 0.000138 0.008014 0.071859 0.000010 0.005833 0.018477 0.000010 0.000010 0.000010 0.171664 0.000010 0.000024 0.000010 0.099041 0.414565 0.014167 0.002278 0.163669 0.016890 0.008693 0.004084
0.030178 0.000082 0.000010 0.006642 0.000010 0.110413 0.000010 0.000010 0.000010 0.012091 0.000010 0.000010 0.136061 0.000010 0.000010 0.000010 0.099267 0.459307 0.000010 0.000010 0.116799 0.029020 0.000010 0.000010
0.005855 0.000010 0.000010 0.014301 0.000010 0.104251 0.005504 0.000010 0.018589 0.001939 0.000010 0.000010 0.203956 0.000010 0.000010 0.000010 0.047900 0.466753 0.000010 0.000010 0.123886 0.000010 0.000010 0.006934
0.020215 0.000010 0.000010 0.000010 0.000010 0.169064 0.000010 0.000010 0.000010 0.000010 0.000010 0.000010 0.131989 0.000010 0.003623 0.007779 0.049192 0.462197 0.003610 0.008007 0.129710 0.006605 0.000010 0.007890
0.020848 0.004080 0.000010 0.006477 0.000010 0.111198 0.000010 0.037319 0.004071 0.000010 0.000010 0.001480 0.152111 0.000010 0.000010 0.000010 0.092935 0.424439 0.000010 0.000010 0.140108 0.000010 0.000010 0.004814
0.015293 0.000010 0.000010 0.000010 0.000010 0.100458 0.000010 0.006883 0.000010 0.000010 0.000010 0.000010 0.165433 0.000010 0.015915 0.000010 0.106863 0.393305 0.000010 0.000010 0.160825 0.009978 0.000010 0.024908
0.010960 0.003201 0.000010 0.000010 0.000010 0.165506 0.000010 0.000010 0.008807 0.000010 0.000010 0.000010 0.179123 0.007229 0.010652 0.000010 0.047214 0.422540 0.000010 0.000010 0.138384 0.006255 0.000010 0.000010
0.009071 0.000010 0.000010 0.000010 0.000010 0.156294 0.005490 0.000010 0.000010 0.000010 0.000010 0.000010 0.182396 0.015471 0.000010 0.000010 0.074218 0.415525 0.000010 0.000010 0.137849 0.000010 0.000010 0.003535
0.000010 0.000010 0.000010 0.011075 0.000010 0.095544 0.012646 0.051063 0.000010 0.004595 0.000010 0.000010 0.195171 0.000010 0.000010 0.000010 0.067121 0.439768 0.000010 0.000010 0.103033 0.000143 0.011003 0.008719
0.010218 0.000010 0.000010 0.000010 0.000010 0.092788 0.013656 0.000010 0.000010 0.000010 0.000010 0.000010 0.163240 0.017101 0.000010 0.000010 0.087187 0.421235 0.000010 0.000010 0.194304 0.000010 0.000010 0.000121
0.018855 0.000010 0.000010 0.012431 0.000010 0.098926 0.008472 0.010958 0.000010 0.028804 0.000010 0.000010 0.123786 0.000010 0.012814 0.000010 0.061501 0.440677 0.000010 0.000010 0.179811 0.000010 0.001419 0.001436
0.011593 0.000643 0.000010 0.015740 0.000010 0.102654 0.000010 0.077581 0.000010 0.000010 0.000010 0.004467 0.183809 0.000010 0.000010 0.000010 0.050544 0.434639 0.000010 0.000010 0.105436 0.000010 0.000010 0.012764
0.011619 0.005541 0.001643 0.002752 0.014186 0.088382 0.000010 0.071768 0.115034 0.037139 0.002175 0.000010 0.175038 0.016229 0.016347 0.000010 0.048591 0.319858 0.000010 0.002800 0.039644 0.024585 0.000010 0.006620
0.019400 0.002621 0.000010 0.000010 0.000010 0.125976 0.000010 0.000010 0.000010 0.039526 0.000010 0.003168 0.151457 0.019623 0.000010 0.000010 0.109352 0.403207 0.000010 0.000010 0.125530 0.000010 0.000010 0.000010
0.005597 0.003811 0.000010 0.013815 0.000010 0.006516 0.024672 0.056725 0.038805 0.321281 0.000010 0.000010 0.223635 0.029493 0.000010 0.000010 0.045910 0.129403 0.000010 0.003282 0.084195 0.000010 0.000010 0.012770
0.015957 0.000018 0.021472 0.004754 0.008618 0.017066 0.049726 0.036370 0.039610 0.330536 0.000010 0.000010 0.075696 0.000010 0.005373 0.000010 0.026798 0.146164 0.000010 0.000697 0.182115 0.010721 0.008178 0.020081
0.010050 0.000010 0.000010 0.000569 0.016509 0.029655 0.025508 0.074579 0.003494 0.284538 0.000010 0.009036 0.183116 0.000010 0.006290 0.000010 0.000010 0.072187 0.014335 0.000677 0.237626 0.015354 0.009353 0.007062
0.016071 0.000010 0.000010 0.005547 0.017899 0.029739 0.000010 0.049016 0.008324 0.261697 0.000010 0.000010 0.287819 0.003289 0.040826 0.002134 0.000010 0.123452 0.006571 0.011799 0.076739 0.038089 0.017020 0.003907
0.017447 0.000010 0.000010 0.000999 0.017509 0.000010 0.032430 0.111465 0.000010 0.316753 0.000571 0.000010 0.201260 0.016365 0.013542 0.000010 0.010132 0.085548 0.000010 0.000010 0.120301 0.022613 0.008170 0.024815
0.015462 0.000010 0.000010 0.000010 0.000010 0.027340 0.000010 0.080153 0.000010 0.354604 0.009408 0.000010 0.263651 0.000010 0.009662 0.000010 0.033854 0.121146 0.012828 0.003678 0.006891 0.026538 0.030768 0.003925
0.001106 0.000010 0.000010 0.000010 0.011863 0.016153 0.029170 0.044015 0.008557 0.354103 0.000010 0.007224 0.242689 0.000010 0.000010 0.000010 0.029810 0.092755 0.048732 0.000010 0.048382 0.052270 0.003527 0.009566
0.010413 0.000010 0.013613 0.000010 0.008616 0.000010 0.000010 0.092895 0.000010 0.320897 0.000010 0.002775 0.172428 0.000010 0.024718 0.007601 0.000010 0.117899 0.015448 0.009677 0.158844 0.009424 0.034663 0.000010
0.015559 0.011517 0.010963 0.001367 0.000010 0.029010 0.000010 0.049864 0.000010 0.255329 0.000010 0.013290 0.188547 0.000010 0.011164 0.000010 0.042176 0.122067 0.019371 0.003683 0.175635 0.022806 0.000010 0.027582
0.019688 0.000010 0.000010 0.000010 0.021497 0.011345 0.000010 0.044688 0.000010 0.275443 0.000010 0.000010 0.296044 0.000010 0.012789 0.000010 0.054974 0.098633 0.020551 0.017773 0.092295 0.011824 0.013957 0.008409
0.005271 0.000010 0.000010 0.011148 0.017650 0.019148 0.005418 0.044941 0.031751 0.301904 0.000010 0.001938 0.323144 0.000010 0.044118 0.007407 0.024858 0.102404 0.008866 0.010352 0.020239 0.009428 0.007829 0.002148
0.012361 0.004037 0.014751 0.014619 0.012302 0.000010 0.014196 0.059957 0.011166 0.315332 0.003252 0.000010 0.239677 0.000010 0.009017 0.000010 0.038534 0.115262 0.010693 0.014995 0.061730 0.015675 0.012844 0.019560
0.001580 0.000010 0.024808 0.021406 0.000022 0.011455 0.000010 0.086580 0.011600 0.269442 0.000010 0.031600 0.122906 0.005799 0.023387 0.000010 0.000010 0.099134 0.039613 0.000010 0.188367 0.034768 0.007303 0.020171
0.005999 0.009173 0.000010 0.000010 0.017684 0.009287 0.000010 0.074167 0.011853 0.293304 0.000010 0.000010 0.142214 0.000010 0.022591 0.007570 0.030634 0.111049 0.025769 0.010839 0.179584 0.026179 0.000010 0.022035
0.000010 0.004713 0.004346 0.015365 0.028309 0.017709 0.037138 0.034828 0.006167 0.293369 0.000010 0.000010 0.228733 0.000010 0.041155 0.000010 0.022671 0.110470 0.005524 0.000010 0.102531 0.028628 0.012016 0.006267
0.005574 0.000010 0.022642 0.000010 0.011840 0.054994 0.000010 0.086255 0.029336 0.268152 0.000010 0.008615 0.193762 0.009810 0.045019 0.000010 0.004005 0.105341 0.000010 0.004565 0.115648 0.000010 0.005174 0.029198
0.007862 0.000010 0.034281 0.015545 0.014445 0.033247 0.035598 0.100726 0.000010 0.260583 0.000010 0.003713 0.202424 0.000010 0.035889 0.000010 0.003911 0.086133 0.027108 0.008918 0.115983 0.007466 0.006109 0.000010
0.000010 0.000742 0.000010 0.012493 0.002997 0.014352 0.000010 0.073269 0.000010 0.373307 0.000010 0.005587 0.296606 0.000345 0.018391 0.009078 0.000010 0.091000 0.006867 0.010887 0.033507 0.020322 0.030181 0.000010
0.000010 0.000010 0.000010 0.000010 0.006198 0.032794 0.000010 0.088026 0.000010 0.318607 0.000010 0.000010 0.223053 0.000010 0.024261 0.000010 0.002708 0.095079 0.012464 0.007873 0.142793 0.022595 0.021580 0.001868
0.001605 0.002449 0.000010 0.000010 0.021143 0.023802 0.029926 0.049982 0.026196 0.294026 0.000010 0.000010 0.216005 0.000010 0.045819 0.002696 0.045932 0.095218 0.026605 0.000378 0.060562 0.045582 0.000010 0.012015
0.007515 0.000010 0.004311 0.000010 0.000010 0.000010 0.658615 0.000010 0.000010 0.000010 0.023032 0.000887 0.008608 0.167254 0.000010 0.106339 0.000010 0.000010 0.000010 0.000010 0.023291 0.000010 0.000010 0.000010
0.007178 0.000010 0.005029 0.000010 0.000010 0.000010 0.709997 0.000010 0.000010 0.000010 0.001139 0.024826 0.000010 0.138024 0.000010 0.113637 0.000010 0.000010 0.000010 0.000010 0.000010 0.000010 0.000010 0.000010
0.000010 0.000010 0.004172 0.000010 0.000010 0.000010 0.701830 0.000010 0.000010 0.000010 0.021608 0.003232 0.000010 0.160799 0.000010 0.108180 0.000010 0.000010 0.000010 0.000010 0.000010 0.000010 0.000010 0.000010
0.003891 0.000010 0.000010 0.000010 0.000010 0.000010 0.739209 0.000010 0.000010 0.000010 0.023833 0.000010 0.000010 0.135464 0.000010 0.097413 0.000010 0.000010 0.000010 0.000010 0.000010 0.000010 0.000010 0.000010
0.000010 0.000010 0.000010 0.000010 0.000322 0.000010 0.694460 0.000010 0.000010 0.000010 0.011443 0.000013 0.006127 0.151683 0.000010 0.135782 0.000010 0.000010 0.000010 0.000010 0.000010 0.000010 0.000010 0.000010
0.001569 0.000010 0.002693 0.000010 0.006384 0.000010 0.662042 0.000010 0.000010 0.000010 0.022579 0.007488 0.000010 0.162338 0.000010 0.131323 0.000010 0.000010 0.000010 0.003435 0.000010 0.000010 0.000010 0.000010
0.000010 0.000010 0.000010 0.000010 0.000010 0.002709 0.685009 0.000010 0.000010 0.000010 0.026025 0.000010 0.007036 0.155354 0.000010 0.123687 0.000010 0.000010 0.000010 0.000010 0.000010 0.000010 0.000010 0.000010
0.000010 0.000010 0.012135 0.000010 0.000010 0.000014 0.703380 0.000010 0.000010 0.000010 0.040140 0.009933 0.000010 0.160655 0.000010 0.067408 0.000010 0.000010 0.000010 0.000010 0.006176 0.000010 0.000010 0.000010
0.000010 0.000010 0.000010 0.000010 0.000010 0.000010 0.710626 0.000010 0.000010 0.000010 0.025597 0.015141 0.000010 0.184712 0.000010 0.063734 0.000010 0.000010 0.000010 0.000010 0.000010 0.000010 0.000010 0.000010
0.000010 0.000010 0.000010 0.000010 0.000010 0.000010 0.685422 0.000010 0.000010 0.000010 0.020318 0.016533 0.000010 0.150830 0.000010 0.126707 0.000010 0.000010 0.000010 0.000010 0.000010 0.000010 0.000010 0.000010
0.000010 0.000010 0.000010 0.000010 0.000010 0.000010 0.703726 0.000010 0.000010 0.000010 0.038895 0.002273 0.000010 0.141238 0.000010 0.113678 0.000010 0.000010 0.000010 0.000010 0.000010 0.000010 0.000010 0.000010
0.000010 0.000010 0.000010 0.000010 0.002277 0.000010 0.684680 0.000010 0.000010 0.000010 0.015934 0.000010 0.003862 0.150199 0.000010 0.142869 0.000010 0.000010 0.000010 0.000010 0.000010 0.000010 0.000010 0.000010
0.000010 0.000010 0.000010 0.000010 0.000010 0.000010 0.682798 0.000010 0.000010 0.000010 0.017645 0.021860 0.000010 0.173523 0.000010 0.085424 0.000010 0.000010 0.000010 0.004010 0.014571 0.000010 0.000010 0.000010
0.007769 0.000093 0.000010 0.000010 0.000010 0.000010 0.719035 0.000010 0.000010 0.000010 0.001052 0.000010 0.000010 0.156142 0.000010 0.112107 0.000010 0.000010 0.000010 0.003632 0.000010 0.000010 0.000010 0.000010
0.000010 0.000010 0.008369 0.000010 0.000010 0.000010 0.689508 0.000010 0.000010 0.000010 0.011872 0.000010 0.006499 0.145713 0.000010 0.137859 0.000010 0.000010 0.000010 0.000010 0.000010 0.000010 0.000010 0.000010
0.000010 0.002262 0.000010 0.000010 0.000010 0.000010 0.708502 0.000010 0.000010 0.000010 0.033036 0.021210 0.009604 0.143432 0.000010 0.081784 0.000010 0.000010 0.000010 0.000010 0.000010 0.000010 0.000010 0.000010
0.000010 0.000010 0.000010 0.000010 0.000010 0.000010 0.759742 0.000010 0.000010 0.000010 0.022838 0.003553 0.000010 0.126861 0.000010 0.086816 0.000010 0.000010 0.000010 0.000010 0.000010 0.000010 0.000010 0.000010
0.006932 0.033091 0.171895 0.000010 0.000010 0.000010 0.000010 0.000010 0.000010 0.000010 0.000010 0.000010 0.474345 0.000010 0.000010 0.000010 0.000010 0.000010 0.000010 0.000010 0.313547 0.000010 0.000010 0.000010
0.000010 0.044838 0.192391 0.000010 0.000010 0.000010 0.000010 0.000010 0.000010 0.000010 0.000010 0.000010 0.513527 0.008035 0.000010 0.000010 0.000010 0.000010 0.000010 0.000010 0.241018 0.000010 0.000010 0.000010
0.021943 0.038955 0.173030 0.000010 0.000010 0.000010 0.000010 0.000010 0.000010 0.000010 0.000010 0.000010 0.432907 0.000010 0.000010 0.000010 0.000010 0.000010 0.000010 0.000010 0.332974 0.000010 0.000010 0.000010
0.000010 0.054413 0.175857 0.000010 0.000010 0.000010 0.000010 0.000010 0.000010 0.000010 0.000010 0.000010 0.445627 0.000010 0.000010 0.000010 0.000010 0.000010 0.000010 0.000010 0.323904 0.000010 0.000010 0.000010
0.007769 0.053133 0.183070 0.000010 0.000010 0.000010 0.000010 0.007901 0.000010 0.013169 0.001511 0.002246 0.412068 0.000010 0.000010 0.000584 0.001147 0.001405 0.000010 0.002465 0.313423 0.000010 0.000010 0.000010
0.000020 0.131130 0.548404 0.000010 0.000010 0.000010 0.004644 0.000010 0.000010 0.000010 0.000010 0.007219 0.252805 0.000010 0.000010 0.000010 0.000010 0.000010 0.000010 0.000010 0.055608 0.000010 0.000010 0.000010
0.000010 0.068478 0.285720 0.000010 0.000505 0.000010 0.000010 0.444185 0.000010 0.015435 0.000010 0.000010 0.154317 0.000010 0.000010 0.000010 0.000010 0.003250 0.027951 0.000010 0.000010 0.000010 0.000010 0.000010
0.000010 0.069419 0.286560 0.000010 0.000010 0.000010 0.000010 0.446811 0.000010 0.014486 0.000010 0.000010 0.152100 0.000010 0.000010 0.000010 0.000010 0.000010 0.030444 0.000010 0.000010 0.000010 0.000010 0.000010
0.000010 0.069291 0.289654 0.000010 0.000010 0.000010 0.000010 0.445469 0.000010 0.011139 0.000010 0.000010 0.150556 0.000010 0.000010 0.000010 0.000010 0.000010 0.033710 0.000010 0.000010 0.000010 0.000010 0.000010
0.000010 0.027765 0.163934 0.000010 0.000010 0.000010 0.017734 0.000010 0.013484 0.422202 0.000010 0.000010 0.183319 0.000010 0.025614 0.000010 0.000010 0.022760 0.000010 0.000010 0.118222 0.004827 0.000010 0.000010
0.000010 0.028666 0.161367 0.000010 0.000010 0.000010 0.018542 0.000010 0.013001 0.423143 0.000010 0.000010 0.182596 0.000010 0.026100 0.000010 0.000010 0.022530 0.000010 0.000010 0.119740 0.004175 0.000010 0.000010
0.003825 0.045162 0.290183 0.000010 0.000010 0.000010 0.015952 0.000010 0.000010 0.000010 0.000010 0.000464 0.353846 0.002744 0.000010 0.000010 0.000010 0.000010 0.000010 0.000010 0.287665 0.000010 0.000010 0.000010
0.014049 0.063538 0.194549 0.001961 0.000010 0.011670 0.000010 0.025731 0.003561 0.266044 0.000010 0.000010 0.132414 0.000010 0.022191 0.000010 0.000010 0.000010 0.013359 0.000010 0.216950 0.015737 0.003901 0.014256
0.013998 0.080995 0.393608 0.002387 0.005705 0.000010 0.037208 0.000010 0.002093 0.009364 0.006615 0.000010 0.180356 0.010941 0.004130 0.000010 0.007002 0.045428 0.000010 0.001954 0.192088 0.000010 0.006058 0.000010
0.001399 0.048034 0.252519 0.000010 0.000010 0.000010 0.000010 0.000010 0.000010 0.000010 0.000010 0.000010 0.449616 0.000010 0.000010 0.000010 0.000010 0.000010 0.000010 0.000010 0.248241 0.000010 0.000010 0.000010
0.000064 0.052945 0.248531 0.000010 0.000010 0.000010 0.000010 0.000010 0.000010 0.000010 0.000010 0.000010 0.446618 0.000010 0.000010 0.000010 0.000010 0.000010 0.000010 0.000010 0.251652 0.000010 0.000010 0.000010
0.007525 0.030308 0.169190 0.000010 0.000010 0.000010 0.003703 0.000010 0.000010 0.000010 0.000010 0.000010 0.450766 0.000010 0.000010 0.000010 0.000010 0.000010 0.000010 0.000010 0.338328 0.000010 0.000010 0.000010
0.017113 0.019749 0.159272 0.000010 0.000010 0.000010 0.000010 0.000010 0.000010 0.000010 0.000010 0.000010 0.446303 0.000010 0.000010 0.000010 0.000010 0.000010 0.000010 0.000010 0.357373 0.000010 0.000010 0.000010
0.017368 0.035582 0.236700 0.000011 0.000010 0.000010 0.000010 0.000010 0.000010 0.000010 0.000010 0.000010 0.414179 0.000010 0.000010 0.000010 0.000010 0.000010 0.000010 0.000010 0.295980 0.000010 0.000010 0.000010
0.001576 0.054342 0.283319 0.000010 0.000010 0.000010 0.000010 0.000010 0.000010 0.000010 0.000010 0.000010 0.406044 0.000010 0.000010 0.000010 0.000010 0.000010 0.000010 0.000010 0.254529 0.000010 0.000010 0.000010
0.000010 0.999764 0.000010 0.000010 0.000010 0.000010 0.000010 0.000010 0.000010 0.000010 0.000010 0.000010 0.000016 0.000010 0.000010 0.000010 0.000010 0.000010 0.000010 0.000010 0.000010 0.000010 0.000010 0.000010
0.000010 0.999768 0.000012 0.000010 0.000010 0.000010 0.000010 0.000010 0.000010 0.000010 0.000010 0.000010 0.000010 0.000010 0.000010 0.000010 0.000010 0.000010 0.000010 0.000010 0.000010 0.000010 0.000010 0.000010
0.000010 0.999770 0.000010 0.000010 0.000010 0.000010 0.000010 0.000010 0.000010 0.000010 0.000010 0.000010 0.000010 0.000010 0.000010 0.000010 0.000010 0.000010 0.000010 0.000010 0.000010 0.000010 0.000010 0.000010
0.000013 0.999767 0.000010 0.000010 0.000010 0.000010 0.000010 0.000010 0.000010 0.000010 0.000010 0.000010 0.000010 0.000010 0.000010 0.000010 0.000010 0.000010 0.000010 0.000010 0.000010 0.000010 0.000010 0.000010
0.000010 0.999764 0.000010 0.000010 0.000010 0.000010 0.000010 0.000010 0.000010 0.000010 0.000010 0.000016 0.000010 0.000010 0.000010 0.000010 0.000010 0.000010 0.000010 0.000010 0.000010 0.000010 0.000010 0.000010
0.000010 0.999755 0.000010 0.000010 0.000010 0.000010 0.000010 0.000010 0.000010 0.000015 0.000010 0.000010 0.000010 0.000010 0.000010 0.000010 0.000020 0.000010 0.000010 0.000010 0.000010 0.000010 0.000010 0.000010
0.000010 0.999768 0.000010 0.000010 0.000010 0.000010 0.000010 0.000011 0.000010 0.000010 0.000010 0.000010 0.000010 0.000010 0.000010 0.000010 0.000010 0.000010 0.000010 0.000010 0.000011 0.000010 0.000010 0.000010
0.000010 0.999770 0.000010 0.000010 0.000010 0.000010 0.000010 0.000010 0.000010 0.000010 0.000010 0.000010 0.000010 0.000010 0.000010 0.000010 0.000010 0.000010 0.000010 0.000010 0.000010 0.000010 0.000010 0.000010
0.000010 0.999769 0.000010 0.000010 0.000010 0.000010 0.000010 0.000010 0.000010 0.000010 0.000010 0.000010 0.000010 0.000010 0.000010 0.000010 0.000010 0.000010 0.000010 0.000010 0.000010 0.000010 0.000011 0.000010
0.000010 0.999770 0.000010 0.000010 0.000010 0.000010 0.000010 0.000010 0.000010 0.000010 0.000010 0.000010 0.000010 0.000010 0.000010 0.000010 0.000010 0.000010 0.000010 0.000010 0.000010 0.000010 0.000010 0.000010
0.000010 0.999765 0.000010 0.000010 0.000010 0.000010 0.000010 0.000015 0.000010 0.000010 0.000010 0.000010 0.000010 0.000010 0.000010 0.000010 0.000010 0.000010 0.000010 0.000010 0.000010 0.000010 0.000010 0.000010
0.000010 0.999754 0.000010 0.000010 0.000010 0.000013 0.000010 0.000010 0.000010 0.000010 0.000010 0.000010 0.000013 0.000010 0.000010 0.000010 0.000010 0.000010 0.000010 0.000010 0.000010 0.000010 0.000020 0.000010
0.000010 0.999765 0.000010 0.000010 0.000010 0.000010 0.000010 0.000010 0.000010 0.000010 0.000010 0.000010 0.000015 0.000010 0.000010 0.000010 0.000010 0.000010 0.000010 0.000010 0.000010 0.000010 0.000010 0.000010
0.000010 0.999770 0.000010 0.000010 0.000010 0.000010 0.000010 0.000010 0.000010 0.000010 0.000010 0.000010 0.000010 0.000010 0.000010 0.000010 0.000010 0.000010 0.000010 0.000010 0.000010 0.000010 0.000010 0.000010
0.000014 0.999766 0.000010 0.000010 0.000010 0.000010 0.000010 0.000010 0.000010 0.000010 0.000010 0.000010 0.000010 0.000010 0.000010 0.000010 0.000010 0.000010 0.000010 0.000010 0.000010 0.000010 0.000010 0.000010
0.000010 0.514934 0.000010 0.012934 0.004759 0.000019 0.000010 0.018798 0.000010 0.397428 0.003074 0.000010 0.000010 0.000010 0.016629 0.000010 0.000010 0.000010 0.003006 0.004189 0.000010 0.000010 0.000010 0.024100
0.000010 0.591812 0.407968 0.000010 0.000010 0.000010 0.000010 0.000010 0.000010 0.000010 0.000010 0.000010 0.000010 0.000010 0.000010 0.000010 0.000010 0.000010 0.000010 0.000010 0.000010 0.000010 0.000010 0.000010
0.000010 0.421169 0.332745 0.000010 0.005108 0.000010 0.006931 0.000010 0.000010 0.000010 0.000010 0.000010 0.132920 0.010854 0.000010 0.000010 0.000010 0.000010 0.000010 0.000010 0.090104 0.000010 0.000010 0.000010
0.000012 0.999762 0.000010 0.000010 0.000010 0.000010 0.000010 0.000010 0.000010 0.000010 0.000010 0.000010 0.000010 0.000010 0.000010 0.000015 0.000010 0.000010 0.000010 0.000010 0.000010 0.000010 0.000010 0.000010
0.000010 0.999756 0.000010 0.000010 0.000013 0.000015 0.000010 0.000010 0.000010 0.000010 0.000010 0.000010 0.000010 0.000010 0.000010 0.000010 0.000010 0.000010 0.000010 0.000010 0.000010 0.000016 0.000010 0.000010
0.011503 0.000010 0.842953 0.032092 0.000010 0.000010 0.000010 0.000010 0.000010 0.000010 0.001568 0.000010 0.000010 0.000010 0.000010 0.000010 0.000010 0.000010 0.000010 0.000010 0.111695 0.000010 0.000010 0.000010
0.006851 0.000010 0.992929 0.000010 0.000010 0.000010 0.000010 0.000010 0.000010 0.000010 0.000010 0.000010 0.000010 0.000010 0.000010 0.000010 0.000010 0.000010 0.000010 0.000010 0.000010 0.000010 0.000010 0.000010
0.010322 0.000010 0.822735 0.000010 0.000010 0.000010 0.000010 0.000010 0.000010 0.000010 0.000010 0.000010 0.054707 0.000010 0.000010 0.000010 0.000010 0.000010 0.000010 0.000010 0.112036 0.000010 0.000010 0.000010
0.000019 0.000010 0.987478 0.000010 0.000010 0.000010 0.000010 0.000010 0.000010 0.000010 0.000010 0.000010 0.000010 0.000010 0.000010 0.000010 0.000010 0.000010 0.000010 0.000010 0.012293 0.000010 0.000010 0.000010
0.009977 0.000010 0.894813 0.000010 0.000010 0.000010 0.000010 0.000010 0.000010 0.000010 0.000010 0.000010 0.044900 0.000010 0.000010 0.000010 0.000010 0.000010 0.000010 0.000010 0.050110 0.000010 0.000010 0.000010
0.000010 0.000010 0.999770 0.000010 0.000010 0.000010 0.000010 0.000010 0.000010 0.000010 0.000010 0.000010 0.000010 0.000010 0.000010 0.000010 0.000010 0.000010 0.000010 0.000010 0.000010 0.000010 0.000010 0.000010
0.007675 0.000010 0.967034 0.000010 0.000010 0.000010 0.000010 0.000010 0.000010 0.000010 0.000010 0.000010 0.004608 0.000010 0.000010 0.000010 0.000010 0.000010 0.000010 0.000010 0.020483 0.000010 0.000010 0.000010
0.019855 0.000010 0.887596 0.000011 0.000010 0.000010 0.000010 0.000010 0.000011 0.000010 0.000010 0.000010 0.026866 0.000010 0.000010 0.000010 0.000010 0.000010 0.000010 0.000010 0.065481 0.000010 0.000010 0.000010
0.020020 0.000010 0.979760 0.000010 0.000010 0.000010 0.000010 0.000010 0.000010 0.000010 0.000010 0.000010 0.000010 0.000010 0.000010 0.000010 0.000010 0.000010 0.000010 0.000010 0.000010 0.000010 0.000010 0.000010
0.011312 0.000010 0.890643 0.000010 0.000010 0.000010 0.000010 0.000010 0.000010 0.000010 0.000010 0.000011 0.014751 0.000010 0.000010 0.000010 0.000010 0.000010 0.000010 0.000010 0.083094 0.000010 0.000010 0.000010
0.000010 0.000010 0.823874 0.000010 0.000010 0.000010 0.000010 0.000010 0.000010 0.000010 0.000010 0.000010 0.061366 0.000010 0.000010 0.000010 0.000010 0.000010 0.000010 0.000010 0.114550 0.000010 0.000010 0.000010
0.000010 0.000010 0.999770 0.000010 0.000010 0.000010 0.000010 0.000010 0.000010 0.000010 0.000010 0.000010 0.000010 0.000010 0.000010 0.000010 0.000010 0.000010 0.000010 0.000010 0.000010 0.000010 0.000010 0.000010
0.013580 0.017213 0.963367 0.000010 0.000010 0.000010 0.000010 0.000010 0.000010 0.000010 0.000010 0.000010 0.005640 0.000010 0.000010 0.000010 0.000010 0.000010 0.000010 0.000010 0.000010 0.000010 0.000010 0.000010
0.000010 0.040628 0.959152 0.000010 0.000010 0.000010 0.000010 0.000010 0.000010 0.000010 0.000010 0.000010 0.000010 0.000010 0.000010 0.000010 0.000010 0.000010 0.000010 0.000010 0.000010 0.000010 0.000010 0.000010
0.000010 0.010763 0.989017 0.000010 0.000010 0.000010 0.000010 0.000010 0.000010 0.000010 0.000010 0.000010 0.000010 0.000010 0.000010 0.000010 0.000010 0.000010 0.000010 0.000010 0.000010 0.000010 0.000010 0.000010
0.000010 0.012633 0.987147 0.000010 0.000010 0.000010 0.000010 0.000010 0.000010 0.000010 0.000010 0.000010 0.000010 0.000010 0.000010 0.000010 0.000010 0.000010 0.000010 0.000010 0.000010 0.000010 0.000010 0.000010
0.000010 0.004855 0.994925 0.000010 0.000010 0.000010 0.000010 0.000010 0.000010 0.000010 0.000010 0.000010 0.000010 0.000010 0.000010 0.000010 0.000010 0.000010 0.000010 0.000010 0.000010 0.000010 0.000010 0.000010
0.000010 0.001015 0.998765 0.000010 0.000010 0.000010 0.000010 0.000010 0.000010 0.000010 0.000010 0.000010 0.000010 0.000010 0.000010 0.000010 0.000010 0.000010 0.000010 0.000010 0.000010 0.000010 0.000010 0.000010
0.000010 0.257124 0.727280 0.000010 0.000010 0.000010 0.000010 0.000010 0.000010 0.000010 0.007515 0.000010 0.000010 0.000010 0.000010 0.002559 0.000010 0.000010 0.000010 0.005332 0.000010 0.000010 0.000010 0.000010
0.000010 0.248863 0.739603 0.000010 0.000010 0.000010 0.000010 0.000010 0.000010 0.000010 0.000206 0.002328 0.000010 0.000010 0.000010 0.000010 0.000010 0.000010 0.000010 0.008809 0.000010 0.000010 0.000010 0.000010
0.000010 0.231619 0.758524 0.000010 0.000010 0.000010 0.000010 0.000010 0.000010 0.000010 0.000010 0.000010 0.000010 0.000010 0.000010 0.001162 0.000010 0.000010 0.000010 0.008494 0.000010 0.000010 0.000010 0.000010
0.000010 0.236498 0.757123 0.000010 0.000010 0.000010 0.005890 0.000010 0.000010 0.000010 0.000010 0.000289 0.000010 0.000010 0.000010 0.000010 0.000010 0.000010 0.000010 0.000010 0.000010 0.000010 0.000010 0.000010
0.000010 0.266759 0.726255 0.000010 0.000010 0.000010 0.000010 0.000010 0.000010 0.000010 0.001481 0.005209 0.000010 0.000010 0.000010 0.000105 0.000010 0.000010 0.000010 0.000010 0.000010 0.000010 0.000010 0.000010
0.000010 0.252011 0.745386 0.000010 0.000010 0.000010 0.000010 0.000010 0.000010 0.000010 0.000876 0.000011 0.000010 0.000010 0.000010 0.001525 0.000010 0.000010 0.000010 0.000010 0.000010 0.000010 0.000010 0.000010
0.000010 0.232654 0.760136 0.000010 0.000011 0.000010 0.000010 0.000010 0.000010 0.000010 0.000011 0.006997 0.000010 0.000010 0.000010 0.000010 0.000010 0.000011 0.000010 0.000010 0.000010 0.000010 0.000010 0.000010
0.000442 0.196410 0.580177 0.000010 0.000010 0.000010 0.000010 0.000010 0.000010 0.000010 0.000010 0.007307 0.078826 0.000010 0.000010 0.000010 0.000010 0.000010 0.000010 0.002790 0.133877 0.000010 0.000010 0.000010
0.020826 0.121665 0.445867 0.000010 0.001191 0.002483 0.002106 0.002293 0.000010 0.000010 0.000010 0.000010 0.174898 0.003798 0.000010 0.000010 0.000010 0.000010 0.000010 0.003070 0.221672 0.000010 0.000010 0.000010
0.007642 0.174872 0.652644 0.000010 0.001749 0.000010 0.022161 0.000010 0.000010 0.000010 0.006058 0.000010 0.040111 0.000010 0.000010 0.000010 0.000010 0.000010 0.000644 0.000010 0.093969 0.000010 0.000010 0.000010
0.002564 0.173436 0.569058 0.000010 0.017800 0.000010 0.012998 0.000010 0.000010 0.000010 0.000010 0.000098 0.103241 0.000010 0.000010 0.000010 0.000010 0.000533 0.000010 0.000010 0.120121 0.000010 0.000010 0.000010
0.013049 0.182474 0.792519 0.000010 0.000010 0.000010 0.000010 0.000010 0.000010 0.000010 0.000010 0.000010 0.011758 0.000010 0.000010 0.000010 0.000010 0.000010 0.000010 0.000010 0.000010 0.000010 0.000010 0.000010
0.012956 0.184995 0.785530 0.000010 0.000013 0.000010 0.000010 0.000010 0.000010 0.000010 0.000010 0.000010 0.016311 0.000010 0.000010 0.000010 0.000010 0.000010 0.000010 0.000010 0.000010 0.000010 0.000015 0.000010
0.002858 0.160682 0.615552 0.000010 0.010344 0.000010 0.004288 0.000010 0.000010 0.000010 0.000010 0.000010 0.045400 0.000150 0.001320 0.000010 0.000010 0.000010 0.000010 0.004310 0.154642 0.000010 0.000010 0.000323
0.004107 0.197849 0.644523 0.000010 0.005525 0.000010 0.026428 0.000010 0.000010 0.000010 0.000010 0.000622 0.023611 0.007576 0.000010 0.000010 0.000010 0.000010 0.000010 0.000010 0.089609 0.000010 0.000010 0.000010
0.001065 0.173534 0.623659 0.000010 0.000142 0.000010 0.015000 0.000010 0.000010 0.000010 0.000010 0.004298 0.068858 0.000010 0.000010 0.000010 0.000010 0.000010 0.000010 0.000010 0.113285 0.000010 0.000010 0.000010
0.025921 0.000010 0.031466 0.000010 0.000010 0.000010 0.000010 0.000010 0.000010 0.000010 0.000010 0.000010 0.005099 0.000010 0.000010 0.000010 0.000010 0.000010 0.000010 0.000010 0.937313 0.000010 0.000010 0.000010
0.027161 0.000010 0.033638 0.000010 0.000010 0.000010 0.000010 0.000010 0.000010 0.000010 0.000010 0.000010 0.041355 0.000010 0.000010 0.000010 0.000010 0.000010 0.000010 0.000010 0.897645 0.000010 0.000010 0.000010
0.035297 0.000010 0.077159 0.000010 0.000010 0.000010 0.000010 0.000010 0.000010 0.000010 0.000010 0.000010 0.084792 0.003428 0.000010 0.000010 0.000010 0.000010 0.000010 0.000010 0.799135 0.000010 0.000010 0.000010
0.002844 0.005115 0.023085 0.007542 0.000010 0.000010 0.000010 0.000010 0.000124 0.002578 0.000010 0.000010 0.000010 0.000010 0.027350 0.000010 0.000010 0.005197 0.000010 0.006543 0.838823 0.028355 0.046659 0.005674
0.019816 0.000010 0.000010 0.000010 0.000010 0.000010 0.000010 0.000010 0.000010 0.000010 0.000010 0.000010 0.029364 0.000010 0.000010 0.000010 0.000010 0.000010 0.000010 0.000010 0.950610 0.000010 0.000010 0.000010
0.026128 0.000010 0.063161 0.000010 0.000010 0.000010 0.000010 0.000010 0.000010 0.000010 0.000010 0.000010 0.100817 0.000010 0.000010 0.000010 0.000010 0.000010 0.000010 0.000010 0.809694 0.000010 0.000010 0.000010
0.006079 0.002126 0.030284 0.000159 0.009702 0.000010 0.000890 0.001856 0.000010 0.000010 0.000010 0.000010 0.017069 0.015024 0.004005 0.000010 0.003561 0.006433 0.005750 0.000010 0.821902 0.000010 0.075069 0.000010
0.002926 0.004785 0.022319 0.006766 0.000010 0.000010 0.000010 0.000010 0.000010 0.002847 0.000010 0.000010 0.000010 0.000010 0.027911 0.000010 0.000010 0.004884 0.000010 0.006551 0.839653 0.030173 0.044963 0.006102
0.007946 0.000010 0.015755 0.000010 0.000010 0.000010 0.000010 0.000010 0.000010 0.000010 0.000010 0.000010 0.000010 0.000010 0.000010 0.000010 0.000010 0.000010 0.000010 0.000010 0.976089 0.000010 0.000010 0.000010
0.016255 0.003324 0.038009 0.000010 0.000010 0.000010 0.000266 0.000010 0.000010 0.000010 0.000010 0.000010 0.040640 0.000010 0.000010 0.000010 0.000010 0.000010 0.000010 0.000010 0.901326 0.000010 0.000010 0.000010
0.014372 0.000010 0.055343 0.000010 0.000010 0.000010 0.000010 0.000010 0.000010 0.000010 0.000010 0.000010 0.103647 0.001960 0.000010 0.000010 0.000010 0.000010 0.000010 0.000010 0.824488 0.000010 0.000010 0.000010
0.030007 0.001157 0.040953 0.000010 0.000010 0.000010 0.000972 0.000014 0.000010 0.000010 0.000010 0.000010 0.079528 0.005078 0.000010 0.000010 0.000010 0.000010 0.000010 0.000010 0.842131 0.000010 0.000010 0.000010
0.032834 0.000010 0.037365 0.000010 0.000010 0.000010 0.000010 0.000010 0.000010 0.000010 0.000010 0.000010 0.075619 0.010005 0.000010 0.000010 0.000010 0.000012 0.000010 0.000010 0.843986 0.000010 0.000010 0.000010
0.035745 0.000010 0.054731 0.000010 0.000010 0.000010 0.000010 0.000010 0.000010 0.000010 0.000010 0.000010 0.113366 0.006655 0.000010 0.000010 0.000010 0.000010 0.000010 0.000010 0.789313 0.000010 0.000010 0.000010
0.031150 0.000010 0.037586 0.000010 0.000010 0.000010 0.016610 0.000010 0.000010 0.000010 0.000010 0.000010 0.101976 0.000010 0.000010 0.000010 0.000010 0.000010 0.000010 0.000010 0.812486 0.000010 0.000010 0.000010
0.033963 0.000010 0.045996 0.000010 0.000010 0.000010 0.000010 0.000010 0.000010 0.000010 0.000010 0.000010 0.106534 0.000010 0.000010 0.000010 0.000010 0.000010 0.000010 0.000010 0.813307 0.000010 0.000010 0.000010
0.034989 0.000010 0.044680 0.000010 0.000010 0.000010 0.000010 0.000010 0.000010 0.000010 0.000010 0.000010 0.106692 0.000010 0.000010 0.000010 0.000010 0.000010 0.000010 0.000010 0.813439 0.000010 0.000010 0.000010
0.030352 0.000010 0.089175 0.001329 0.000355 0.000010 0.000010 0.000010 0.000010 0.000010 0.000010 0.000010 0.104863 0.009221 0.000010 0.000010 0.000010 0.000019 0.004452 0.000010 0.750150 0.002591 0.007363 0.000010
0.007737 0.004518 0.059788 0.000010 0.000010 0.000010 0.001536 0.000010 0.000010 0.000010 0.000010 0.000010 0.097310 0.000010 0.000010 0.000010 0.000010 0.000010 0.000010 0.000010 0.828931 0.000010 0.000010 0.000010
0.024299 0.000010 0.071075 0.000010 0.000010 0.000010 0.004252 0.000010 0.000010 0.000010 0.000010 0.000010 0.059250 0.000010 0.000010 0.000010 0.000010 0.000010 0.000010 0.000010 0.840934 0.000010 0.000010 0.000010
0.018287 0.000010 0.116815 0.000010 0.015953 0.000010 0.019691 0.007255 0.000010 0.001983 0.000010 0.000010 0.073131 0.000010 0.000010 0.001321 0.000010 0.000010 0.000010 0.015018 0.730405 0.000010 0.000010 0.000010
0.000010 0.000010 0.000010 0.000010 0.000010 0.000010 0.000010 0.000010 0.000010 0.000010 0.000010 0.000010 0.000010 0.000010 0.000010 0.000010 0.000010 0.000010 0.000010 0.000010 0.999770 0.000010 0.000010 0.000010
0.016967 0.002086 0.078064 0.003388 0.015132 0.012541 0.019088 0.004246 0.000010 0.001852 0.000010 0.000010 0.131735 0.010899 0.000010 0.000010 0.000010 0.002430 0.000472 0.008116 0.674542 0.000010 0.018362 0.000010
0.000010 0.000010 0.000010 0.000010 0.000010 0.000010 0.000010 0.000010 0.000010 0.000010 0.000010 0.000010 0.000010 0.000010 0.000010 0.000010 0.000010 0.000010 0.000010 0.000010 0.999770 0.000010 0.000010 0.000010
0.000010 0.000010 0.000010 0.000010 0.000010 0.000010 0.000010 0.000010 0.000010 0.000010 0.000010 0.000010 0.000010 0.000010 0.000010 0.000010 0.000010 0.000010 0.000010 0.000010 0.999770 0.000010 0.000010 0.000010
0.007392 0.000010 0.094815 0.000074 0.021335 0.000010 0.034232 0.001397 0.000010 0.001373 0.000010 0.002366 0.121624 0.000010 0.000010 0.000010 0.000010 0.000010 0.000010 0.010843 0.686551 0.000010 0.007678 0.010209
0.000010 0.000010 0.000010 0.000010 0.000010 0.000010 0.000010 0.000010 0.000010 0.000010 0.000010 0.000010 0.000010 0.000010 0.000010 0.000010 0.000010 0.000010 0.000010 0.000010 0.999770 0.000010 0.000010 0.000010
0.018590 0.002482 0.100769 0.002688 0.042698 0.004921 0.061561 0.000700 0.000010 0.000010 0.002215 0.002325 0.052091 0.011281 0.000010 0.000010 0.000285 0.000010 0.006587 0.026711 0.635199 0.009319 0.012342 0.007187
0.016730 0.003090 0.092564 0.004004 0.044258 0.021284 0.031756 0.000010 0.000010 0.000010 0.004822 0.000727 0.098220 0.000010 0.008876 0.000804 0.000010 0.000010 0.011497 0.019548 0.641731 0.000010 0.000010 0.000010
0.010603 0.002306 0.082495 0.005428 0.032533 0.013553 0.039016 0.003143 0.001170 0.002411 0.002945 0.000010 0.140953 0.000010 0.012513 0.000010 0.000010 0.003180 0.006729 0.025123 0.605944 0.000010 0.007441 0.002464
0.999753 0.000010 0.000010 0.000010 0.000010 0.000010 0.000010 0.000010 0.000010 0.000010 0.000010 0.000010 0.000010 0.000018 0.000010 0.000010 0.000010 0.000010 0.000019 0.000010 0.000010 0.000010 0.000010 0.000010
0.999757 0.000010 0.000010 0.000010 0.000010 0.000010 0.000010 0.000010 0.000010 0.000010 0.000010 0.000019 0.000010 0.000010 0.000010 0.000010 0.000010 0.000014 0.000010 0.000010 0.000010 0.000010 0.000010 0.000010
0.999768 0.000010 0.000010 0.000010 0.000010 0.000012 0.000010 0.000010 0.000010 0.000010 0.000010 0.000010 0.000010 0.000010 0.000010 0.000010 0.000010 0.000010 0.000010 0.000010 0.000010 0.000010 0.000010 0.000010
0.999770 0.000010 0.000010 0.000010 0.000010 0.000010 0.000010 0.000010 0.000010 0.000010 0.000010 0.000010 0.000010 0.000010 0.000010 0.000010 0.000010 0.000010 0.000010 0.000010 0.000010 0.000010 0.000010 0.000010
0.999767 0.000010 0.000010 0.000010 0.000010 0.000010 0.000013 0.000010 0.000010 0.000010 0.000010 0.000010 0.000010 0.000010 0.000010 0.000010 0.000010 0.000010 0.000010 0.000010 0.000010 0.000010 0.000010 0.000010
0.999770 0.000010 0.000010 0.000010 0.000010 0.000010 0.000010 0.000010 0.000010 0.000010 0.000010 0.000010 0.000010 0.000010 0.000010 0.000010 0.000010 0.000010 0.000010 0.000010 0.000010 0.000010 0.000010 0.000010
0.999768 0.000010 0.000010 0.000010 0.000010 0.000010 0.000010 0.000010 0.000010 0.000010 0.000010 0.000010 0.000010 0.000010 0.000010 0.000010 0.000010 0.000010 0.000010 0.000010 0.000010 0.000012 0.000010 0.000010
0.999770 0.000010 0.000010 0.000010 0.000010 0.000010 0.000010 0.000010 0.000010 0.000010 0.000010 0.000010 0.000010 0.000010 0.000010 0.000010 0.000010 0.000010 0.000010 0.000010 0.000010 0.000010 0.000010 0.000010
0.212968 0.000010 0.000010 0.000010 0.000010 0.000010 0.000010 0.000010 0.000010 0.000010 0.000010 0.000010 0.023061 0.000010 0.000010 0.000010 0.000010 0.000010 0.000010 0.000010 0.763762 0.000010 0.000010 0.000010
0.208465 0.000010 0.000010 0.000010 0.000010 0.000010 0.000010 0.000010 0.000010 0.000010 0.000010 0.000010 0.044524 0.000010 0.000010 0.000010 0.000010 0.000010 0.000010 0.000010 0.746801 0.000010 0.000010 0.000010
0.045778 0.003907 0.068117 0.000010 0.000010 0.000010 0.000010 0.000010 0.000010 0.000010 0.000010 0.000010 0.124864 0.000010 0.000010 0.000010 0.000010 0.000010 0.000010 0.000010 0.757145 0.000010 0.000010 0.000010
0.054803 0.000010 0.079402 0.000010 0.000010 0.000010 0.000010 0.000010 0.000010 0.000010 0.000010 0.000010 0.081645 0.000010 0.000010 0.000010 0.000010 0.000010 0.000010 0.000010 0.783950 0.000010 0.000010 0.000010
0.028120 0.000010 0.000011 0.000010 0.000010 0.000010 0.000010 0.000010 0.000010 0.000010 0.000010 0.000010 0.031877 0.000010 0.000010 0.000010 0.000010 0.000010 0.000010 0.000010 0.939792 0.000010 0.000010 0.000010
0.046865 0.000010 0.019128 0.000010 0.000010 0.000010 0.000010 0.000010 0.000010 0.000010 0.000010 0.000010 0.044432 0.000010 0.000011 0.000010 0.000010 0.000010 0.000010 0.000010 0.889375 0.000010 0.000010 0.000010
0.041134 0.000010 0.067491 0.000010 0.000010 0.000010 0.000010 0.000010 0.000010 0.000010 0.000010 0.000010 0.128039 0.000010 0.000010 0.000010 0.000010 0.000010 0.000010 0.000010 0.763137 0.000010 0.000010 0.000010
0.028185 0.000010 0.000010 0.000010 0.000010 0.000010 0.000010 0.000010 0.000010 0.000010 0.000010 0.000010 0.032308 0.000010 0.000010 0.000010 0.000010 0.000010 0.000010 0.000010 0.939297 0.000010 0.000010 0.000010
0.025179 0.000010 0.014307 0.000010 0.000010 0.000010 0.000010 0.000010 0.000010 0.000010 0.000010 0.000010 0.068567 0.000010 0.000010 0.000010 0.000010 0.000010 0.000010 0.000010 0.891746 0.000010 0.000010 0.000010
0.059284 0.000010 0.045035 0.000010 0.000010 0.000010 0.000010 0.000010 0.000010 0.000010 0.000010 0.000010 0.086976 0.000010 0.000010 0.000010 0.000010 0.000010 0.000010 0.000010 0.808505 0.000010 0.000010 0.000010
0.016641 0.000010 0.000010 0.000010 0.000010 0.000010 0.000010 0.000010 0.000010 0.000010 0.000010 0.000010 0.000010 0.000010 0.000010 0.000010 0.000010 0.000010 0.000010 0.000010 0.983139 0.000010 0.000010 0.000010
0.704839 0.000010 0.000010 0.000010 0.000010 0.000010 0.000010 0.000010 0.000010 0.000010 0.000010 0.000010 0.000010 0.000010 0.000010 0.000010 0.000010 0.000010 0.000010 0.000010 0.294941 0.000010 0.000010 0.000010
0.024143 0.000010 0.021907 0.000010 0.000010 0.000010 0.000010 0.000010 0.000010 0.000010 0.000010 0.000010 0.098869 0.000010 0.000010 0.000010 0.000010 0.000010 0.000010 0.000010 0.854881 0.000010 0.000010 0.000010
0.056629 0.000010 0.000010 0.000010 0.000010 0.000010 0.000010 0.000010 0.000010 0.000010 0.000010 0.000010 0.000470 0.000010 0.000010 0.000010 0.000010 0.000010 0.000010 0.000010 0.942691 0.000010 0.000010 0.000010
0.046395 0.000010 0.026329 0.000010 0.000010 0.000010 0.000010 0.000010 0.000010 0.000010 0.000010 0.000010 0.132133 0.000010 0.000010 0.000010 0.000010 0.000010 0.000010 0.000010 0.794943 0.000010 0.000010 0.000010
0.027482 0.000010 0.000010 0.000010 0.000010 0.000010 0.000010 0.000010 0.000010 0.000010 0.000010 0.000010 0.022631 0.000010 0.000010 0.000010 0.000010 0.000010 0.000010 0.000010 0.949677 0.000010 0.000010 0.000010
0.043847 0.000010 0.000010 0.000010 0.000010 0.000010 0.000010 0.000010 0.000010 0.000010 0.000010 0.000010 0.000010 0.000010 0.000010 0.000010 0.000010 0.000010 0.000010 0.000010 0.955933 0.000010 0.000010 0.000010
0.031456 0.000010 0.000010 0.000010 0.000010 0.000010 0.000010 0.000010 0.000010 0.000010 0.000010 0.000010 0.040459 0.000010 0.000010 0.000010 0.000010 0.000010 0.000010 0.000010 0.927876 0.000010 0.000010 0.000010
0.014772 0.000010 0.036059 0.000010 0.000010 0.000010 0.000010 0.000010 0.000010 0.000010 0.000010 0.000010 0.074538 0.000010 0.000010 0.000010 0.000010 0.000010 0.000010 0.000010 0.874431 0.000010 0.000010 0.000010
0.041636 0.000010 0.000010 0.000010 0.000010 0.000010 0.000010 0.000010 0.000010 0.000010 0.000010 0.000010 0.001807 0.000010 0.000010 0.000010 0.000010 0.000010 0.000010 0.000010 0.956346 0.000010 0.000010 0.000010
0.024496 0.000010 0.000010 0.000010 0.000010 0.000010 0.000010 0.000010 0.000010 0.000010 0.000011 0.000010 0.003782 0.000010 0.000010 0.000010 0.000012 0.000010 0.000010 0.000010 0.971509 0.000010 0.000010 0.000010
0.030922 0.000010 0.034354 0.000010 0.000010 0.000010 0.000010 0.000011 0.000010 0.000010 0.000010 0.000010 0.105823 0.000010 0.000010 0.000010 0.000010 0.000010 0.000010 0.000010 0.828700 0.000010 0.000010 0.000010
0.026902 0.002144 0.026939 0.006928 0.000010 0.012350 0.018880 0.000010 0.000486 0.000010 0.000010 0.000010 0.073824 0.000010 0.004121 0.000010 0.000010 0.000010 0.000010 0.000292 0.822090 0.000010 0.000010 0.004922
0.047052 0.001417 0.033577 0.000010 0.000010 0.000010 0.013653 0.000010 0.000010 0.000010 0.000010 0.000010 0.135155 0.000010 0.000010 0.000010 0.000010 0.000010 0.000010 0.000010 0.768967 0.000010 0.000010 0.000010
0.034726 0.000010 0.067280 0.000010 0.000010 0.000010 0.000010 0.000010 0.000010 0.000010 0.000010 0.000010 0.090688 0.000010 0.000010 0.000010 0.000010 0.000010 0.000010 0.000010 0.807106 0.000010 0.000010 0.000010
0.015896 0.000010 0.055450 0.000010 0.000010 0.000010 0.000010 0.000010 0.000010 0.000010 0.000010 0.000010 0.092430 0.000010 0.000010 0.000010 0.000010 0.000010 0.000010 0.000010 0.836023 0.000010 0.000010 0.000010
0.008156 0.000171 0.040181 0.000010 0.000010 0.000010 0.000010 0.000010 0.000010 0.000010 0.000010 0.000010 0.091921 0.000010 0.000010 0.000010 0.000010 0.000010 0.000010 0.000010 0.859381 0.000010 0.000010 0.000010
0.023438 0.000010 0.064970 0.000010 0.000010 0.000010 0.001845 0.000010 0.000010 0.000010 0.000010 0.000010 0.122112 0.003622 0.000010 0.000010 0.000010 0.000010 0.000010 0.000010 0.783833 0.000010 0.000010 0.000010
0.013154 0.000010 0.080526 0.000010 0.000010 0.000010 0.000010 0.000010 0.000010 0.000010 0.000010 0.002851 0.135307 0.000010 0.000010 0.000010 0.000010 0.000010 0.000010 0.000010 0.767973 0.000010 0.000010 0.000010
0.026779 0.000010 0.049475 0.000010 0.000010 0.000010 0.000010 0.000010 0.000010 0.000010 0.000010 0.000010 0.099119 0.000010 0.000010 0.000010 0.000010 0.000010 0.000010 0.000010 0.824427 0.000010 0.000010 0.000010
0.026719 0.000010 0.042762 0.000010 0.000010 0.000010 0.000010 0.000010 0.000010 0.000010 0.000010 0.000010 0.100746 0.006679 0.000010 0.000010 0.000010 0.000010 0.000010 0.000010 0.822904 0.000010 0.000010 0.000010
0.039028 0.000010 0.040083 0.000010 0.001316 0.000010 0.000010 0.000010 0.000010 0.000010 0.000010 0.000010 0.139195 0.002246 0.000010 0.000010 0.000010 0.000010 0.000010 0.002156 0.775806 0.000010 0.000010 0.000010
0.000010 0.000010 0.000010 0.000010 0.000010 0.000010 0.059345 0.000010 0.000010 0.000010 0.172553 0.004117 0.000010 0.000010 0.000010 0.763785 0.000010 0.000010 0.000010 0.000010 0.000010 0.000010 0.000010 0.000010
0.005046 0.000010 0.000010 0.000010 0.000010 0.000010 0.059074 0.000010 0.000010 0.000010 0.170326 0.000010 0.000010 0.000010 0.000010 0.765354 0.000010 0.000010 0.000010 0.000010 0.000010 0.000010 0.000010 0.000010
0.001604 0.000010 0.000010 0.000010 0.000010 0.000010 0.040217 0.000010 0.000010 0.000010 0.174918 0.000011 0.000010 0.000010 0.000010 0.783061 0.000010 0.000010 0.000010 0.000010 0.000010 0.000010 0.000010 0.000010
0.000010 0.000010 0.000010 0.000010 0.000010 0.000010 0.070394 0.000010 0.000010 0.000010 0.174528 0.018774 0.000010 0.000010 0.000010 0.736104 0.000010 0.000010 0.000010 0.000010 0.000010 0.000010 0.000010 0.000010
0.000010 0.000010 0.000010 0.000010 0.000010 0.000010 0.033919 0.000010 0.000010 0.000010 0.169889 0.000010 0.000010 0.000010 0.000010 0.795981 0.000010 0.000010 0.000010 0.000010 0.000010 0.000010 0.000010 0.000010
0.000010 0.000010 0.000010 0.000010 0.000010 0.000010 0.031473 0.000010 0.000010 0.000010 0.163327 0.000010 0.000010 0.000010 0.000010 0.804990 0.000010 0.000010 0.000010 0.000010 0.000010 0.000010 0.000010 0.000010
0.010323 0.000010 0.000010 0.000010 0.000010 0.000010 0.018593 0.000010 0.000010 0.000010 0.167271 0.000010 0.000010 0.000010 0.000010 0.803613 0.000010 0.000010 0.000010 0.000010 0.000010 0.000010 0.000010 0.000010
0.000010 0.000010 0.000010 0.000010 0.000010 0.000010 0.071110 0.000010 0.000010 0.000010 0.154329 0.000010 0.000010 0.000010 0.000010 0.774351 0.000010 0.000010 0.000010 0.000010 0.000010 0.000010 0.000010 0.000010
0.000010 0.000010 0.000010 0.000010 0.000010 0.000010 0.087267 0.000010 0.000010 0.000010 0.182297 0.000010 0.000010 0.000010 0.000010 0.730226 0.000010 0.000010 0.000010 0.000010 0.000010 0.000010 0.000010 0.000010
0.000010 0.000010 0.000010 0.000010 0.000010 0.000010 0.070044 0.000010 0.000010 0.000010 0.168183 0.000010 0.005532 0.000010 0.000010 0.754741 0.000010 0.000010 0.000010 0.000010 0.001310 0.000010 0.000010 0.000010
0.000010 0.000010 0.000010 0.000010 0.000010 0.000010 0.043769 0.000010 0.000010 0.000010 0.178244 0.009893 0.000010 0.000010 0.000010 0.767893 0.000010 0.000010 0.000010 0.000010 0.000010 0.000010 0.000010 0.000010
0.007539 0.000010 0.000010 0.000010 0.000010 0.000010 0.036686 0.000010 0.000010 0.000010 0.159960 0.000010 0.000010 0.000010 0.000010 0.795615 0.000010 0.000010 0.000010 0.000010 0.000010 0.000010 0.000010 0.000010
0.003392 0.000010 0.000010 0.000010 0.000010 0.000010 0.033002 0.000010 0.000010 0.000010 0.174239 0.013961 0.000010 0.000010 0.000010 0.760879 0.000010 0.000010 0.000010 0.000010 0.014347 0.000010 0.000010 0.000010
0.000010 0.000010 0.000010 0.000010 0.000010 0.000010 0.037260 0.000010 0.000010 0.000010 0.158080 0.000183 0.000010 0.000010 0.000010 0.804278 0.000010 0.000010 0.000010 0.000010 0.000010 0.000010 0.000010 0.000010
0.000010 0.000010 0.000010 0.000010 0.000010 0.000010 0.080838 0.000010 0.000010 0.000010 0.168948 0.001592 0.000010 0.000010 0.000010 0.748422 0.000010 0.000010 0.000010 0.000010 0.000010 0.000010 0.000010 0.000010
0.000010 0.000010 0.000010 0.000010 0.000010 0.000010 0.032114 0.000010 0.000010 0.000010 0.176958 0.000010 0.000010 0.000010 0.000010 0.790718 0.000010 0.000010 0.000010 0.000010 0.000010 0.000010 0.000010 0.000010
0.000010 0.000847 0.000010 0.000010 0.000010 0.000010 0.040442 0.000010 0.000010 0.000010 0.191470 0.001927 0.000010 0.000010 0.000010 0.765123 0.000010 0.000010 0.000010 0.000010 0.000010 0.000010 0.000010 0.000010
0.000010 0.000010 0.000010 0.000010 0.000010 0.000010 0.047333 0.000010 0.000010 0.000010 0.160663 0.036312 0.000010 0.000010 0.000010 0.752217 0.000010 0.000010 0.000010 0.000010 0.003286 0.000010 0.000010 0.000010
0.000010 0.002325 0.000010 0.000010 0.000010 0.000010 0.028588 0.000010 0.000010 0.000010 0.175987 0.003662 0.000010 0.000010 0.000010 0.789249 0.000010 0.000010 0.000010 0.000010 0.000010 0.000010 0.000010 0.000010
0.000010 0.000010 0.000010 0.000010 0.000010 0.000010 0.044732 0.000010 0.000010 0.000010 0.191637 0.000010 0.000010 0.000010 0.000010 0.763421 0.000010 0.000010 0.000010 0.000010 0.000010 0.000010 0.000010 0.000010
0.000010 0.000010 0.000010 0.000010 0.000010 0.000010 0.000010 0.000010 0.000010 0.000010 0.000010 0.848690 0.000010 0.000010 0.000010 0.151090 0.000010 0.000010 0.000010 0.000010 0.000010 0.000010 0.000010 0.000010
0.000010 0.000010 0.000010 0.000010 0.000010 0.000010 0.000010 0.000010 0.000010 0.000010 0.000010 0.999770 0.000010 0.000010 0.000010 0.000010 0.000010 0.000010 0.000010 0.000010 0.000010 0.000010 0.000010 0.000010
0.000010 0.000010 0.000010 0.000010 0.000010 0.000010 0.000010 0.000010 0.000010 0.000010 0.000010 0.999770 0.000010 0.000010 0.000010 0.000010 0.000010 0.000010 0.000010 0.000010 0.000010 0.000010 0.000010 0.000010
0.000010 0.000010 0.000010 0.000010 0.000010 0.000010 0.000010 0.000010 0.000010 0.000010 0.027210 0.789153 0.000010 0.000010 0.000010 0.183427 0.000010 0.000010 0.000010 0.000010 0.000010 0.000010 0.000010 0.000010
0.000010 0.000010 0.000010 0.000010 0.000010 0.000010 0.000010 0.000010 0.000010 0.000010 0.000010 0.999770 0.000010 0.000010 0.000010 0.000010 0.000010 0.000010 0.000010 0.000010 0.000010 0.000010 0.000010 0.000010
0.000010 0.000010 0.000010 0.000010 0.000010 0.000010 0.000010 0.000010 0.000010 0.000010 0.000010 0.999770 0.000010 0.000010 0.000010 0.000010 0.000010 0.000010 0.000010 0.000010 0.000010 0.000010 0.000010 0.000010
0.000010 0.000010 0.000010 0.000010 0.000010 0.000010 0.000010 0.000010 0.000010 0.000010 0.000010 0.999770 0.000010 0.000010 0.000010 0.000010 0.000010 0.000010 0.000010 0.000010 0.000010 0.000010 0.000010 0.000010
0.000010 0.000010 0.000010 0.000010 0.000010 0.000010 0.000010 0.000010 0.000010 0.000010 0.000010 0.999770 0.000010 0.000010 0.000010 0.000010 0.000010 0.000010 0.000010 0.000010 0.000010 0.000010 0.000010 0.000010
0.000010 0.000010 0.000010 0.000010 0.000010 0.000010 0.000010 0.000010 0.000010 0.000010 0.000010 0.999770 0.000010 0.000010 0.000010 0.000010 0.000010 0.000010 0.000010 0.000010 0.000010 0.000010 0.000010 0.000010
0.000010 0.000010 0.000010 0.000010 0.000010 0.000010 0.000010 0.000010 0.000010 0.000010 0.036767 0.873426 0.000010 0.000010 0.000010 0.089597 0.000010 0.000010 0.000010 0.000010 0.000010 0.000010 0.000010 0.000010
0.000010 0.000010 0.000010 0.000010 0.000010 0.000010 0.000010 0.000010 0.000010 0.000010 0.022958 0.859326 0.000010 0.000010 0.000010 0.117506 0.000010 0.000010 0.000010 0.000010 0.000010 0.000010 0.000010 0.000010
0.005251 0.000010 0.000010 0.000010 0.000010 0.000010 0.023444 0.000010 0.000010 0.000010 0.000450 0.916447 0.000010 0.000010 0.000010 0.000010 0.000010 0.000010 0.000010 0.000010 0.054218 0.000010 0.000010 0.000010
0.000010 0.000010 0.000010 0.000010 0.000010 0.000010 0.000010 0.000010 0.000010 0.000010 0.000010 0.999770 0.000010 0.000010 0.000010 0.000010 0.000010 0.000010 0.000010 0.000010 0.000010 0.000010 0.000010 0.000010
0.005995 0.000010 0.003910 0.000010 0.000010 0.000010 0.065178 0.000010 0.000010 0.000010 0.024692 0.730943 0.000010 0.000010 0.000010 0.157815 0.000010 0.000010 0.000010 0.000010 0.011296 0.000010 0.000010 0.000010
0.000010 0.000010 0.000010 0.000010 0.000010 0.000010 0.000010 0.000010 0.000010 0.000010 0.000010 0.999770 0.000010 0.000010 0.000010 0.000010 0.000010 0.000010 0.000010 0.000010 0.000010 0.000010 0.000010 0.000010
0.000010 0.000010 0.000010 0.000010 0.000010 0.000010 0.000010 0.000010 0.000010 0.000010 0.000010 0.999770 0.000010 0.000010 0.000010 0.000010 0.000010 0.000010 0.000010 0.000010 0.000010 0.000010 0.000010 0.000010
0.000010 0.000010 0.000010 0.000010 0.000010 0.000010 0.000010 0.000010 0.000010 0.000010 0.000010 0.999770 0.000010 0.000010 0.000010 0.000010 0.000010 0.000010 0.000010 0.000010 0.000010 0.000010 0.000010 0.000010
0.000010 0.000010 0.000010 0.012083 0.038161 0.288960 0.000010 0.000010 0.000010 0.216096 0.039206 0.000010 0.000010 0.009115 0.006084 0.343749 0.000010 0.000010 0.015553 0.026087 0.000010 0.000010 0.004777 0.000010
0.000010 0.000010 0.000010 0.001812 0.049475 0.289510 0.000010 0.000010 0.000010 0.315449 0.011363 0.000010 0.000010 0.000010 0.000010 0.323644 0.000010 0.000010 0.000010 0.008577 0.000010 0.000010 0.000010 0.000010
0.000010 0.000010 0.000010 0.000010 0.012298 0.352960 0.000010 0.000010 0.000010 0.277253 0.000010 0.000010 0.000010 0.000010 0.000010 0.348650 0.000010 0.000010 0.000010 0.008649 0.000010 0.000010 0.000010 0.000010
0.000010 0.000010 0.000010 0.000010 0.000010 0.375866 0.000010 0.000010 0.000010 0.289416 0.000010 0.000010 0.000010 0.000010 0.000010 0.331367 0.000010 0.000010 0.000010 0.003151 0.000010 0.000010 0.000010 0.000010
0.000010 0.000010 0.000010 0.002738 0.047303 0.303537 0.004858 0.000010 0.000010 0.288362 0.040246 0.000010 0.000010 0.000010 0.000010 0.296630 0.000010 0.000010 0.000010 0.016166 0.000010 0.000010 0.000010 0.000010
0.000010 0.000010 0.000010 0.000010 0.039510 0.241420 0.000010 0.032188 0.000010 0.365912 0.024273 0.009142 0.000010 0.000010 0.014681 0.252568 0.000010 0.000010 0.012796 0.007370 0.000010 0.000010 0.000010 0.000010
0.000010 0.000010 0.000010 0.000010 0.027613 0.257043 0.000010 0.074032 0.000010 0.369195 0.020017 0.000010 0.000010 0.000010 0.013299 0.209520 0.000010 0.000010 0.024653 0.000010 0.000010 0.000010 0.000010 0.004479
0.000010 0.000010 0.000010 0.000010 0.000010 0.346860 0.000010 0.000010 0.000010 0.317428 0.007724 0.000010 0.000010 0.000010 0.000010 0.319360 0.000010 0.000010 0.000010 0.008438 0.000010 0.000010 0.000010 0.000010
0.000010 0.000010 0.000010 0.002121 0.022349 0.363773 0.000010 0.000010 0.000010 0.283330 0.018385 0.000010 0.000010 0.000010 0.000010 0.309839 0.000010 0.000010 0.000010 0.000033 0.000010 0.000010 0.000010 0.000010
0.000010 0.000010 0.000010 0.000010 0.008245 0.361473 0.000212 0.000010 0.000010 0.274890 0.020326 0.000010 0.000010 0.000010 0.000010 0.319695 0.000010 0.000010 0.000010 0.014990 0.000010 0.000010 0.000010 0.000010
0.000010 0.000010 0.000010 0.009222 0.033192 0.297557 0.000010 0.000010 0.000010 0.221720 0.041757 0.000010 0.000010 0.000010 0.028973 0.343148 0.000010 0.000010 0.000010 0.024271 0.000010 0.000010 0.000010 0.000010
0.000010 0.000010 0.000010 0.000289 0.014564 0.319729 0.000010 0.000010 0.000010 0.347322 0.012105 0.000010 0.000010 0.000010 0.000010 0.276428 0.000010 0.000010 0.010995 0.003636 0.000010 0.000010 0.000010 0.014781
0.000010 0.000010 0.000010 0.000010 0.010365 0.324267 0.000010 0.000010 0.000010 0.313043 0.010207 0.000010 0.000010 0.000010 0.000010 0.323478 0.000010 0.000010 0.000010 0.018460 0.000010 0.000010 0.000010 0.000010
0.000010 0.000010 0.000010 0.001558 0.000010 0.328500 0.000010 0.000010 0.000010 0.349186 0.007936 0.000010 0.000010 0.000010 0.000010 0.305817 0.000010 0.000010 0.000010 0.006823 0.000010 0.000010 0.000010 0.000010
0.000010 0.000010 0.000010 0.003661 0.035427 0.248824 0.000010 0.023783 0.000010 0.378856 0.003466 0.000010 0.000010 0.000010 0.000010 0.264869 0.000010 0.000010 0.027410 0.013553 0.000010 0.000010 0.000010 0.000010
0.000010 0.000010 0.000010 0.009156 0.035312 0.286746 0.000010 0.004290 0.000010 0.377907 0.012524 0.000010 0.000010 0.000010 0.003954 0.248393 0.000010 0.000010 0.002960 0.005180 0.000010 0.000010 0.000010 0.013448
0.000010 0.000010 0.000010 0.003100 0.000010 0.349957 0.000010 0.000010 0.000010 0.276936 0.007633 0.000010 0.000010 0.000010 0.000010 0.344853 0.000010 0.000010 0.000010 0.017342 0.000010 0.000010 0.000010 0.000010
0.000010 0.000010 0.000010 0.000010 0.000010 0.380234 0.000010 0.000010 0.000010 0.252368 0.023042 0.000010 0.000010 0.000010 0.000010 0.336612 0.000010 0.000010 0.000010 0.007555 0.000010 0.000010 0.000010 0.000010
0.000010 0.000010 0.000010 0.008000 0.019624 0.269284 0.000010 0.019341 0.000010 0.281117 0.034407 0.017529 0.000010 0.000010 0.000010 0.309070 0.000010 0.000010 0.034901 0.005414 0.000010 0.000010 0.001184 0.000010
0.000010 0.000010 0.000010 0.006479 0.000010 0.014819 0.000010 0.724552 0.000010 0.168006 0.000010 0.000010 0.000010 0.000010 0.000010 0.005731 0.000010 0.007467 0.056306 0.003293 0.000010 0.002162 0.006223 0.004832
0.000010 0.000010 0.000010 0.000010 0.007595 0.000010 0.000010 0.810339 0.000010 0.139014 0.000010 0.010527 0.000010 0.000010 0.000687 0.003982 0.000010 0.000010 0.017621 0.010075 0.000010 0.000010 0.000010 0.000010
0.000010 0.000010 0.000010 0.007723 0.000010 0.005943 0.000010 0.739441 0.001616 0.176903 0.000010 0.000010 0.000010 0.000010 0.003875 0.000034 0.000010 0.010023 0.020681 0.011912 0.000010 0.001430 0.017428 0.002881
0.000010 0.000010 0.000010 0.015195 0.000010 0.000010 0.000010 0.736654 0.000010 0.175301 0.014436 0.000010 0.000010 0.000010 0.002047 0.001444 0.000010 0.000010 0.039640 0.000010 0.000010 0.000010 0.000835 0.014299
0.000010 0.000010 0.000010 0.002583 0.005241 0.000010 0.000010 0.819907 0.000010 0.132562 0.007253 0.000010 0.000010 0.000010 0.000010 0.000010 0.000010 0.000010 0.028218 0.000010 0.000010 0.000010 0.000010 0.004066
0.000010 0.000010 0.000010 0.000010 0.000010 0.000010 0.000010 0.842124 0.000010 0.121614 0.000010 0.000010 0.000010 0.000010 0.000010 0.000010 0.000010 0.000010 0.036052 0.000010 0.000010 0.000010 0.000010 0.000010
0.000010 0.000010 0.000010 0.000616 0.000010 0.000010 0.000010 0.836624 0.000010 0.141101 0.000013 0.000010 0.000010 0.000010 0.000010 0.000010 0.000010 0.000010 0.021456 0.000010 0.000010 0.000010 0.000010 0.000010
0.000010 0.000010 0.000010 0.010955 0.002255 0.000010 0.000010 0.831215 0.000010 0.111752 0.000010 0.000010 0.000010 0.000010 0.000010 0.003829 0.000010 0.000010 0.039815 0.000010 0.000010 0.000010 0.000010 0.000010
0.000010 0.000010 0.000010 0.018844 0.000010 0.000010 0.000010 0.785113 0.000010 0.149318 0.000010 0.000010 0.000010 0.003137 0.000010 0.000010 0.000010 0.000010 0.043398 0.000010 0.000010 0.000010 0.000010 0.000010
0.000010 0.000010 0.000010 0.007493 0.000010 0.000010 0.000010 0.815893 0.000010 0.148528 0.000010 0.000010 0.000010 0.000010 0.000010 0.008148 0.000010 0.000010 0.019748 0.000010 0.000010 0.000010 0.000010 0.000010
0.000010 0.000010 0.000010 0.000975 0.000010 0.012514 0.000010 0.747561 0.000010 0.144267 0.000010 0.000010 0.000010 0.000010 0.000010 0.000010 0.000010 0.000010 0.054005 0.017805 0.000010 0.018020 0.000010 0.004694
0.000010 0.000010 0.000010 0.009284 0.000239 0.000010 0.000010 0.752002 0.000010 0.169596 0.010477 0.000010 0.000010 0.000010 0.000010 0.006520 0.000010 0.004219 0.031957 0.006267 0.000010 0.000010 0.000010 0.009297
0.000010 0.000010 0.000010 0.000010 0.000010 0.000010 0.000010 0.856576 0.000010 0.105873 0.000010 0.000010 0.000010 0.000010 0.000010 0.002566 0.000010 0.002869 0.031926 0.000010 0.000010 0.000010 0.000010 0.000010
0.000010 0.000010 0.000010 0.003294 0.000010 0.000010 0.000010 0.834086 0.000010 0.133590 0.000010 0.000010 0.000010 0.000010 0.000010 0.000358 0.000010 0.000010 0.027593 0.000010 0.000010 0.000010 0.000010 0.000899
0.000010 0.000010 0.000010 0.000010 0.000010 0.020044 0.000010 0.763278 0.000010 0.178480 0.000010 0.000010 0.000010 0.000010 0.000010 0.004157 0.000010 0.010506 0.023355 0.000010 0.000010 0.000010 0.000010 0.000010
0.000010 0.004604 0.000010 0.003698 0.010174 0.005586 0.000010 0.748869 0.000010 0.172205 0.000010 0.000010 0.000010 0.000010 0.000010 0.000010 0.000010 0.009025 0.041895 0.003795 0.000010 0.000010 0.000010 0.000010
0.000010 0.000010 0.000010 0.008057 0.000010 0.000010 0.000010 0.798951 0.000010 0.126574 0.000010 0.019204 0.000010 0.000010 0.000010 0.000010 0.000010 0.003813 0.020476 0.000010 0.000010 0.000010 0.000010 0.022755
0.000010 0.000010 0.000010 0.018710 0.005100 0.007566 0.000010 0.800041 0.000010 0.163584 0.000010 0.000010 0.000010 0.000010 0.000010 0.000010 0.000010 0.001189 0.000010 0.003641 0.000010 0.000010 0.000010 0.000010
0.000010 0.000010 0.000010 0.000010 0.015042 0.012178 0.000010 0.738228 0.000010 0.178226 0.007823 0.000010 0.000010 0.000010 0.000010 0.000010 0.000010 0.013132 0.029850 0.005361 0.000010 0.000010 0.000010 0.000010
0.000010 0.000010 0.000010 0.005643 0.000010 0.009159 0.000010 0.795865 0.000010 0.157363 0.001833 0.000010 0.000010 0.000010 0.000010 0.000010 0.000010 0.001614 0.028353 0.000010 0.000010 0.000010 0.000010 0.000010
0.008959 0.000010 0.005535 0.000010 0.000010 0.000010 0.036839 0.000010 0.000010 0.000010 0.139334 0.012126 0.000010 0.000010 0.000010 0.792690 0.000010 0.000010 0.000010 0.000010 0.004347 0.000010 0.000010 0.000010
0.000010 0.000010 0.000010 0.000010 0.000010 0.000010 0.000010 0.000010 0.000010 0.000010 0.057350 0.000010 0.000010 0.000010 0.000010 0.942430 0.000010 0.000010 0.000010 0.000010 0.000010 0.000010 0.000010 0.000010
0.000010 0.000010 0.000010 0.000010 0.000011 0.000010 0.000010 0.000010 0.000010 0.000010 0.030077 0.000010 0.000010 0.000010 0.000010 0.969702 0.000010 0.000010 0.000010 0.000011 0.000010 0.000010 0.000010 0.000010
0.000010 0.000010 0.000010 0.000010 0.000010 0.000010 0.000010 0.000010 0.000010 0.000010 0.113341 0.000010 0.000010 0.000010 0.000010 0.886439 0.000010 0.000010 0.000010 0.000010 0.000010 0.000010 0.000010 0.000010
0.000010 0.000010 0.000010 0.000010 0.000010 0.000010 0.016939 0.000010 0.000010 0.000010 0.142636 0.018960 0.000010 0.000010 0.000010 0.821266 0.000010 0.000010 0.000010 0.000010 0.000010 0.000010 0.000010 0.000010
0.000010 0.000010 0.000010 0.000010 0.000010 0.000010 0.000010 0.000010 0.000010 0.000010 0.125497 0.000010 0.000010 0.000010 0.000010 0.874283 0.000010 0.000010 0.000010 0.000010 0.000010 0.000010 0.000010 0.000010
0.000010 0.000010 0.000010 0.000010 0.000010 0.000010 0.000010 0.000010 0.000010 0.000010 0.141727 0.000010 0.000010 0.000010 0.000010 0.858053 0.000010 0.000010 0.000010 0.000010 0.000010 0.000010 0.000010 0.000010
0.000010 0.004438 0.000010 0.000010 0.000010 0.000010 0.000010 0.000010 0.000010 0.000010 0.030963 0.000010 0.000010 0.000010 0.000010 0.915615 0.000010 0.000010 0.000010 0.000010 0.048785 0.000010 0.000010 0.000010
0.000010 0.000010 0.000010 0.000010 0.000010 0.000010 0.000010 0.000010 0.000010 0.000010 0.142374 0.000010 0.000010 0.000010 0.000010 0.857406 0.000010 0.000010 0.000010 0.000010 0.000010 0.000010 0.000010 0.000010
0.000010 0.000010 0.000010 0.000010 0.000010 0.000010 0.000012 0.000010 0.000010 0.000010 0.144566 0.005392 0.000010 0.000010 0.000010 0.849829 0.000010 0.000010 0.000010 0.000010 0.000011 0.000010 0.000010 0.000010
0.000010 0.000010 0.000010 0.000010 0.000010 0.000010 0.000010 0.000010 0.000010 0.000010 0.105983 0.000010 0.000010 0.000010 0.000010 0.893797 0.000010 0.000010 0.000010 0.000010 0.000010 0.000010 0.000010 0.000010
0.000010 0.000010 0.000010 0.000010 0.000010 0.000010 0.000010 0.000010 0.000010 0.000010 0.116272 0.000010 0.000010 0.000010 0.000010 0.883508 0.000010 0.000010 0.000010 0.000010 0.000010 0.000010 0.000010 0.000010
0.000010 0.000010 0.000010 0.000010 0.000010 0.000010 0.000010 0.000010 0.000010 0.000010 0.052946 0.000010 0.000010 0.000010 0.000010 0.946834 0.000010 0.000010 0.000010 0.000010 0.000010 0.000010 0.000010 0.000010
0.000010 0.000010 0.000010 0.000010 0.000010 0.000010 0.000010 0.000010 0.000010 0.000010 0.126272 0.000010 0.000010 0.000010 0.000010 0.873508 0.000010 0.000010 0.000010 0.000010 0.000010 0.000010 0.000010 0.000010
0.000010 0.000010 0.000010 0.000010 0.000010 0.000010 0.000010 0.000010 0.000010 0.000010 0.046722 0.000010 0.000010 0.000010 0.000010 0.953058 0.000010 0.000010 0.000010 0.000010 0.000010 0.000010 0.000010 0.000010
0.000010 0.000010 0.000010 0.000010 0.000010 0.000010 0.000010 0.000010 0.000010 0.000010 0.069952 0.000010 0.000010 0.000010 0.000010 0.929828 0.000010 0.000010 0.000010 0.000010 0.000010 0.000010 0.000010 0.000010
0.000010 0.000010 0.000010 0.000010 0.000010 0.000010 0.000010 0.000010 0.000010 0.000010 0.040190 0.000010 0.000010 0.000010 0.000010 0.959590 0.000010 0.000010 0.000010 0.000010 0.000010 0.000010 0.000010 0.000010
0.000010 0.000010 0.000010 0.000010 0.000010 0.000010 0.000010 0.000010 0.000010 0.000010 0.051423 0.000010 0.000010 0.000010 0.000010 0.948357 0.000010 0.000010 0.000010 0.000010 0.000010 0.000010 0.000010 0.000010
0.002297 0.000010 0.000010 0.000010 0.000010 0.000010 0.020405 0.000010 0.000010 0.000010 0.024237 0.026439 0.000010 0.000010 0.000010 0.912525 0.000010 0.000010 0.000010 0.000010 0.013917 0.000010 0.000010 0.000010
0.000010 0.000010 0.000010 0.000010 0.000010 0.000010 0.000010 0.000010 0.000010 0.000010 0.130716 0.000010 0.000010 0.000010 0.000010 0.869064 0.000010 0.000010 0.000010 0.000010 0.000010 0.000010 0.000010 0.000010
0.000010 0.000010 0.000010 0.000010 0.000010 0.000010 0.000010 0.000010 0.000010 0.000010 0.000010 0.000010 0.000010 0.999770 0.000010 0.000010 0.000010 0.000010 0.000010 0.000010 0.000010 0.000010 0.000010 0.000010
0.000010 0.000010 0.000010 0.000010 0.000010 0.000010 0.000010 0.000010 0.000010 0.000010 0.000010 0.000010 0.000010 0.999770 0.000010 0.000010 0.000010 0.000010 0.000010 0.000010 0.000010 0.000010 0.000010 0.000010
0.000010 0.000010 0.000010 0.000010 0.000010 0.000010 0.000010 0.000010 0.000010 0.000010 0.000010 0.000010 0.000010 0.999770 0.000010 0.000010 0.000010 0.000010 0.000010 0.000010 0.000010 0.000010 0.000010 0.000010
0.000010 0.000010 0.000010 0.000010 0.000010 0.000010 0.000010 0.000010 0.000010 0.000010 0.000010 0.000010 0.000010 0.999770 0.000010 0.000010 0.000010 0.000010 0.000010 0.000010 0.000010 0.000010 0.000010 0.000010
0.000010 0.000010 0.000010 0.000010 0.000010 0.000010 0.000010 0.000010 0.000010 0.000010 0.000010 0.000010 0.000010 0.999770 0.000010 0.000010 0.000010 0.000010 0.000010 0.000010 0.000010 0.000010 0.000010 0.000010
0.000010 0.000010 0.000010 0.000010 0.004956 0.000010 0.043511 0.000010 0.000010 0.033553 0.015510 0.024217 0.000010 0.863393 0.000010 0.014689 0.000010 0.000010 0.000010 0.000010 0.000010 0.000010 0.000010 0.000010
0.000010 0.000010 0.000010 0.000010 0.000010 0.000010 0.000010 0.000010 0.000010 0.000010 0.000010 0.000010 0.000010 0.999770 0.000010 0.000010 0.000010 0.000010 0.000010 0.000010 0.000010 0.000010 0.000010 0.000010
0.000010 0.000010 0.000010 0.000010 0.000010 0.000010 0.000010 0.000010 0.000010 0.000010 0.000010 0.000010 0.000010 0.999770 0.000010 0.000010 0.000010 0.000010 0.000010 0.000010 0.000010 0.000010 0.000010 0.000010
0.000010 0.000010 0.000010 0.000010 0.000010 0.000010 0.000010 0.000010 0.000010 0.000010 0.000010 0.000010 0.000010 0.999770 0.000010 0.000010 0.000010 0.000010 0.000010 0.000010 0.000010 0.000010 0.000010 0.000010
0.000010 0.000010 0.000010 0.000010 0.000010 0.000010 0.000010 0.000010 0.000010 0.000010 0.000010 0.000010 0.000010 0.999770 0.000010 0.000010 0.000010 0.000010 0.000010 0.000010 0.000010 0.000010 0.000010 0.000010
0.000010 0.000010 0.000010 0.000010 0.000010 0.000010 0.000010 0.000010 0.000010 0.000010 0.000010 0.000010 0.000010 0.999770 0.000010 0.000010 0.000010 0.000010 0.000010 0.000010 0.000010 0.000010 0.000010 0.000010
0.000010 0.000010 0.000010 0.000010 0.000010 0.000010 0.000010 0.000010 0.000010 0.000010 0.000010 0.000010 0.000010 0.999770 0.000010 0.000010 0.000010 0.000010 0.000010 0.000010 0.000010 0.000010 0.000010 0.000010
0.000010 0.000010 0.000010 0.000010 0.000010 0.000010 0.000010 0.000010 0.000010 0.000010 0.000010 0.000010 0.000010 0.999770 0.000010 0.000010 0.000010 0.000010 0.000010 0.000010 0.000010 0.000010 0.000010 0.000010
0.000014 0.000010 0.000010 0.000010 0.000010 0.000010 0.000010 0.000010 0.000010 0.000011 0.000010 0.000010 0.000010 0.999765 0.000010 0.000010 0.000010 0.000010 0.000010 0.000010 0.000010 0.000010 0.000010 0.000010
0.000010 0.000010 0.000010 0.000010 0.000010 0.000010 0.000010 0.000010 0.000010 0.000010 0.000010 0.000010 0.000010 0.999770 0.000010 0.000010 0.000010 0.000010 0.000010 0.000010 0.000010 0.000010 0.000010 0.000010
0.000010 0.000010 0.000010 0.000010 0.000010 0.000010 0.000010 0.000010 0.000010 0.000010 0.000010 0.000010 0.000010 0.999770 0.000010 0.000010 0.000010 0.000010 0.000010 0.000010 0.000010 0.000010 0.000010 0.000010
0.000010 0.000010 0.000010 0.000010 0.000010 0.000010 0.000010 0.000010 0.000010 0.000010 0.000010 0.000010 0.000010 0.999770 0.000010 0.000010 0.000010 0.000010 0.000010 0.000010 0.000010 0.000010 0.000010 0.000010
0.000010 0.000010 0.000010 0.000010 0.000010 0.000010 0.000010 0.000010 0.000010 0.000010 0.000010 0.000010 0.000010 0.999770 0.000010 0.000010 0.000010 0.000010 0.000010 0.000010 0.000010 0.000010 0.000010 0.000010
0.000010 0.000010 0.000010 0.000010 0.000010 0.000010 0.000010 0.000010 0.000010 0.000010 0.000010 0.000010 0.000010 0.999770 0.000010 0.000010 0.000010 0.000010 0.000010 0.000010 0.000010 0.000010 0.000010 0.000010
0.000010 0.000010 0.000010 0.000010 0.000010 0.000010 0.000010 0.000010 0.000010 0.000010 0.000010 0.000010 0.000010 0.999770 0.000010 0.000010 0.000010 0.000010 0.000010 0.000010 0.000010 0.000010 0.000010 0.000010
0.000010 0.000010 0.000010 0.000010 0.000010 0.000010 0.991990 0.000010 0.000010 0.000010 0.007790 0.000010 0.000010 0.000010 0.000010 0.000010 0.000010 0.000010 0.000010 0.000010 0.000010 0.000010 0.000010 0.000010
0.000010 0.000010 0.000010 0.000010 0.000010 0.000010 0.979492 0.000010 0.000010 0.000010 0.012463 0.007835 0.000010 0.000010 0.000010 0.000010 0.000010 0.000010 0.000010 0.000010 0.000010 0.000010 0.000010 0.000010
0.006977 0.000010 0.015021 0.000010 0.000010 0.000010 0.749473 0.000010 0.000010 0.000010 0.015115 0.024628 0.040472 0.000707 0.000010 0.111378 0.000010 0.000010 0.000010 0.000010 0.036080 0.000010 0.000010 0.000010
0.005231 0.000010 0.000010 0.000010 0.000010 0.000010 0.992520 0.000010 0.000010 0.000010 0.000010 0.002040 0.000010 0.000010 0.000010 0.000010 0.000010 0.000010 0.000010 0.000010 0.000010 0.000010 0.000010 0.000010
0.000010 0.000010 0.000010 0.000010 0.000010 0.000010 0.997649 0.000010 0.000010 0.000010 0.000566 0.001575 0.000010 0.000010 0.000010 0.000010 0.000010 0.000010 0.000010 0.000010 0.000010 0.000010 0.000010 0.000010
0.000010 0.000010 0.000010 0.000010 0.000010 0.000010 0.999770 0.000010 0.000010 0.000010 0.000010 0.000010 0.000010 0.000010 0.000010 0.000010 0.000010 0.000010 0.000010 0.000010 0.000010 0.000010 0.000010 0.000010
0.009633 0.000010 0.009681 0.000010 0.000010 0.000010 0.827753 0.000010 0.000010 0.000010 0.010105 0.014959 0.000010 0.002724 0.000010 0.078486 0.000010 0.000010 0.000010 0.000010 0.046498 0.000010 0.000010 0.000010
0.000010 0.000010 0.004455 0.000010 0.000010 0.000010 0.757706 0.000010 0.000010 0.000010 0.019747 0.000010 0.000010 0.020300 0.000010 0.093751 0.000010 0.000010 0.000010 0.000010 0.103861 0.000010 0.000010 0.000010
0.010527 0.005200 0.000010 0.000010 0.000010 0.000010 0.886366 0.000010 0.000010 0.000010 0.006007 0.000010 0.000010 0.006911 0.000010 0.057996 0.000010 0.000010 0.000010 0.000010 0.026823 0.000010 0.000010 0.000010
0.013436 0.000010 0.000013 0.000010 0.000010 0.000010 0.846987 0.000010 0.000010 0.000010 0.026266 0.014075 0.000010 0.000010 0.000010 0.040992 0.000010 0.000010 0.000010 0.000010 0.058061 0.000010 0.000010 0.000010
0.000010 0.000010 0.000010 0.000010 0.000010 0.000010 0.845943 0.000010 0.000010 0.000010 0.025198 0.011808 0.001432 0.000010 0.000010 0.081874 0.000010 0.000010 0.000010 0.000010 0.033565 0.000010 0.000010 0.000010
0.006557 0.000010 0.000010 0.000010 0.000010 0.000010 0.867236 0.000010 0.000010 0.000010 0.017007 0.026818 0.006307 0.003812 0.000010 0.044808 0.000010 0.000010 0.000010 0.000010 0.027295 0.000010 0.000010 0.000010
0.013967 0.000010 0.000010 0.000010 0.000010 0.000010 0.979270 0.000010 0.000010 0.000010 0.004371 0.002192 0.000010 0.000010 0.000010 0.000010 0.000010 0.000010 0.000010 0.000010 0.000010 0.000010 0.000010 0.000010
0.000010 0.003136 0.000010 0.000010 0.000010 0.000010 0.704343 0.000010 0.000010 0.000010 0.023057 0.014355 0.015636 0.001528 0.000010 0.156607 0.000010 0.000010 0.000010 0.000010 0.081180 0.000010 0.000010 0.000010
0.010514 0.000010 0.000010 0.000010 0.000010 0.000010 0.978951 0.000010 0.000010 0.000010 0.000010 0.000010 0.000010 0.000010 0.000010 0.000010 0.000010 0.000010 0.000010 0.000010 0.010325 0.000010 0.000010 0.000010
0.008175 0.000010 0.000010 0.000010 0.000010 0.000010 0.927680 0.000010 0.000010 0.000010 0.009117 0.015680 0.000010 0.000010 0.000010 0.017261 0.000010 0.000010 0.000010 0.000010 0.021906 0.000010 0.000010 0.000010
0.000010 0.004026 0.000010 0.000010 0.000010 0.000010 0.736585 0.000010 0.000010 0.000010 0.006127 0.011315 0.000010 0.011373 0.000010 0.087948 0.000010 0.000010 0.000010 0.000010 0.142455 0.000010 0.000010 0.000010
0.012170 0.000010 0.000010 0.000010 0.000010 0.000010 0.987610 0.000010 0.000010 0.000010 0.000010 0.000010 0.000010 0.000010 0.000010 0.000010 0.000010 0.000010 0.000010 0.000010 0.000010 0.000010 0.000010 0.000010
0.016804 0.000010 0.000010 0.000010 0.000010 0.000010 0.895024 0.000010 0.000010 0.000010 0.005127 0.020317 0.000010 0.000010 0.000010 0.055815 0.000010 0.000010 0.000010 0.000010 0.006732 0.000010 0.000010 0.000010
0.011674 0.001722 0.026170 0.000010 0.000010 0.000010 0.826668 0.000010 0.000010 0.000010 0.012755 0.006280 0.000010 0.000010 0.000010 0.068413 0.000010 0.000010 0.000010 0.000010 0.046158 0.000010 0.000010 0.000010
0.000010 0.000010 0.000010 0.028799 0.056750 0.068909 0.000010 0.041519 0.022474 0.419995 0.009053 0.000010 0.000010 0.000010 0.130370 0.010113 0.008493 0.022914 0.021719 0.025812 0.000010 0.065330 0.011652 0.056017
0.000010 0.000010 0.000010 0.057565 0.067375 0.123030 0.000010 0.002818 0.016354 0.393230 0.000010 0.003890 0.000010 0.000010 0.112522 0.000010 0.012458 0.040417 0.059914 0.008725 0.000010 0.049612 0.003188 0.048813
0.000010 0.000010 0.000010 0.037897 0.057836 0.102345 0.000010 0.002528 0.001877 0.446979 0.003125 0.000010 0.000010 0.000010 0.133738 0.000010 0.000010 0.036047 0.054963 0.005213 0.000010 0.042718 0.003184 0.071449
0.000010 0.000010 0.000010 0.046080 0.059606 0.109830 0.000010 0.010091 0.002572 0.420343 0.000010 0.000010 0.000010 0.000010 0.120257 0.000010 0.002443 0.021659 0.025363 0.027114 0.000010 0.072101 0.020898 0.061544
0.000010 0.000010 0.000010 0.050449 0.065064 0.101390 0.000010 0.016362 0.000010 0.459861 0.005117 0.000010 0.000010 0.000010 0.087944 0.000010 0.015750 0.042198 0.014005 0.025141 0.000010 0.068328 0.012485 0.035804
0.000010 0.000010 0.000010 0.033698 0.055718 0.102791 0.000010 0.000010 0.013827 0.418135 0.011668 0.010109 0.000010 0.000010 0.104627 0.000010 0.022949 0.006190 0.065683 0.000010 0.000010 0.067589 0.024589 0.062327
0.000010 0.000010 0.000010 0.041527 0.073884 0.093498 0.000010 0.071013 0.000010 0.391204 0.000010 0.000010 0.000010 0.000010 0.096645 0.017612 0.019932 0.019164 0.046727 0.013812 0.000010 0.044562 0.006882 0.063439
0.000010 0.000010 0.000010 0.049370 0.044483 0.116885 0.000010 0.053311 0.005622 0.414707 0.015993 0.000010 0.000010 0.000010 0.058540 0.000627 0.000010 0.000010 0.049709 0.029990 0.000010 0.091043 0.009716 0.059903
0.000010 0.000010 0.000010 0.028070 0.068620 0.104346 0.000010 0.043720 0.009122 0.379980 0.001985 0.000010 0.000010 0.000010 0.089369 0.000010 0.002765 0.003078 0.061816 0.022421 0.000010 0.065898 0.040390 0.078332
0.000010 0.000010 0.000010 0.027820 0.042798 0.096730 0.000010 0.041467 0.027901 0.410036 0.002021 0.000010 0.000010 0.000010 0.101505 0.000010 0.017414 0.000010 0.056127 0.032214 0.000010 0.053976 0.005351 0.084539
0.000010 0.000010 0.000010 0.031135 0.053864 0.074847 0.000010 0.045303 0.017932 0.401567 0.012369 0.000010 0.000010 0.000010 0.110319 0.000010 0.005229 0.000010 0.063103 0.008072 0.000010 0.080956 0.018644 0.076560
0.000010 0.000010 0.000010 0.049305 0.060729 0.122082 0.000010 0.019821 0.004119 0.403818 0.000010 0.000010 0.000010 0.000010 0.089225 0.002466 0.018032 0.025733 0.044162 0.029371 0.000010 0.044972 0.035248 0.050826
0.000010 0.000010 0.000010 0.027835 0.046718 0.122416 0.000010 0.053938 0.005570 0.386788 0.000010 0.000010 0.000010 0.000010 0.079953 0.000010 0.019303 0.031850 0.064186 0.025418 0.000010 0.059525 0.008900 0.067502
0.000010 0.000010 0.000010 0.037433 0.026224 0.137964 0.000010 0.087020 0.029620 0.367938 0.000010 0.000010 0.000010 0.000010 0.068773 0.012079 0.009459 0.010843 0.050347 0.021401 0.000010 0.058754 0.021825 0.060229
0.000010 0.000010 0.000010 0.038111 0.056238 0.071213 0.000010 0.040097 0.021941 0.412704 0.003872 0.004776 0.000010 0.000010 0.100785 0.000010 0.034829 0.000010 0.057435 0.010336 0.000010 0.043204 0.029765 0.074603
0.000010 0.001586 0.000010 0.047720 0.068634 0.123665 0.000010 0.006136 0.000010 0.404124 0.015037 0.000010 0.000010 0.000010 0.106811 0.000010 0.019087 0.012573 0.052087 0.005255 0.000010 0.074524 0.018687 0.043983
0.000010 0.000010 0.000010 0.044330 0.050723 0.115062 0.000010 0.000010 0.007117 0.447283 0.005103 0.000010 0.000010 0.000010 0.105050 0.000010 0.013197 0.031770 0.031323 0.020668 0.000010 0.079244 0.000010 0.049020
0.000010 0.000010 0.000010 0.060104 0.060635 0.116658 0.000010 0.009182 0.021198 0.397050 0.005191 0.005360 0.000010 0.000187 0.117729 0.000010 0.007000 0.025831 0.034891 0.006663 0.000010 0.081833 0.009660 0.040756
0.000010 0.000010 0.000010 0.046584 0.071610 0.101283 0.000010 0.074857 0.034159 0.335041 0.002538 0.013989 0.000010 0.000010 0.103350 0.000010 0.014977 0.007462 0.023611 0.014402 0.000010 0.055372 0.025554 0.075131
0.000010 0.000010 0.000010 0.000010 0.000010 0.000010 0.106058 0.000010 0.000010 0.000010 0.049401 0.137549 0.000010 0.003740 0.000010 0.685396 0.000010 0.000010 0.000010 0.000010 0.017676 0.000010 0.000010 0.000010
0.000010 0.000010 0.000010 0.000010 0.000010 0.000010 0.100010 0.000010 0.000010 0.000010 0.020974 0.154276 0.000010 0.004245 0.000010 0.704180 0.000010 0.000010 0.000010 0.000010 0.016135 0.000010 0.000010 0.000010
0.000010 0.000010 0.000010 0.000010 0.000010 0.000010 0.114605 0.000010 0.000010 0.000010 0.012803 0.132332 0.000010 0.000010 0.000010 0.740060 0.000010 0.000010 0.000010 0.000010 0.000010 0.000010 0.000010 0.000010
0.004344 0.000010 0.000010 0.000010 0.000010 0.000010 0.092796 0.000010 0.000010 0.000010 0.012634 0.142727 0.000010 0.009222 0.000010 0.738097 0.000010 0.000010 0.000010 0.000010 0.000010 0.000010 0.000010 0.000010
0.000010 0.000010 0.000010 0.000010 0.000010 0.000010 0.043687 0.000010 0.000010 0.000010 0.028594 0.168728 0.000010 0.000010 0.000010 0.758791 0.000010 0.000010 0.000010 0.000010 0.000010 0.000010 0.000010 0.000010
0.011413 0.000010 0.000010 0.000010 0.000010 0.000010 0.094389 0.000010 0.000010 0.000010 0.033586 0.163121 0.013194 0.000010 0.000010 0.684116 0.000010 0.000010 0.000010 0.000010 0.000010 0.000010 0.000010 0.000010
0.000010 0.000010 0.002521 0.000010 0.000010 0.000010 0.077454 0.000010 0.000010 0.000010 0.000015 0.105988 0.004267 0.000010 0.000010 0.809575 0.000010 0.000010 0.000010 0.000010 0.000010 0.000010 0.000010 0.000010
0.000010 0.003485 0.000010 0.000010 0.000010 0.000010 0.028536 0.000010 0.000010 0.000010 0.025804 0.178883 0.000010 0.000010 0.000010 0.751931 0.000010 0.000010 0.000010 0.000010 0.011182 0.000010 0.000010 0.000010
0.000010 0.000010 0.004679 0.000010 0.000010 0.000010 0.060876 0.000010 0.000010 0.000010 0.034943 0.147931 0.006003 0.003201 0.000010 0.742198 0.000010 0.000010 0.000010 0.000010 0.000010 0.000010 0.000010 0.000010
0.008293 0.000010 0.004110 0.000010 0.000010 0.000010 0.085018 0.000010 0.000010 0.000010 0.000010 0.091721 0.000010 0.000010 0.000010 0.809003 0.000010 0.000010 0.000010 0.000010 0.001675 0.000010 0.000010 0.000010
0.006175 0.000010 0.000010 0.000010 0.000010 0.000010 0.057021 0.000010 0.000010 0.000010 0.000010 0.102232 0.000010 0.012295 0.000010 0.810064 0.000010 0.000010 0.000010 0.000010 0.012032 0.000010 0.000010 0.000010
0.010026 0.000010 0.000010 0.000010 0.000010 0.000010 0.065910 0.000010 0.000010 0.000010 0.000010 0.075166 0.000010 0.000010 0.000010 0.831807 0.000010 0.000010 0.000010 0.000010 0.016901 0.000010 0.000010 0.000010
0.010745 0.000010 0.000010 0.000010 0.000010 0.000010 0.000010 0.000010 0.000010 0.000010 0.036338 0.194574 0.000010 0.000010 0.000010 0.758142 0.000010 0.000010 0.000010 0.000010 0.000010 0.000010 0.000010 0.000010
0.001425 0.000010 0.000010 0.000010 0.000010 0.000010 0.061402 0.000010 0.000010 0.000010 0.000010 0.144780 0.000010 0.022425 0.000010 0.766460 0.000010 0.000010 0.000010 0.000010 0.003328 0.000010 0.000010 0.000010
0.000010 0.000010 0.000010 0.019228 0.024482 0.079061 0.000010 0.029582 0.008104 0.026468 0.000010 0.000010 0.000010 0.000010 0.112708 0.000010 0.012210 0.051933 0.018238 0.012669 0.000010 0.106573 0.480729 0.017915
0.000010 0.000010 0.000010 0.029093 0.048881 0.085924 0.000010 0.027482 0.044820 0.024173 0.006422 0.000537 0.000010 0.000010 0.096970 0.000010 0.018520 0.038320 0.014377 0.013671 0.000010 0.160249 0.347533 0.042948
0.000010 0.000017 0.000010 0.017150 0.007093 0.055592 0.000010 0.016931 0.022821 0.054016 0.001234 0.000010 0.000010 0.000010 0.077543 0.000010 0.005989 0.048765 0.020699 0.033904 0.000010 0.147002 0.461269 0.029896
0.000010 0.000010 0.000010 0.019996 0.025445 0.099488 0.000010 0.048798 0.033903 0.039291 0.000010 0.000010 0.000010 0.000010 0.092993 0.000010 0.025431 0.048706 0.022230 0.007769 0.000010 0.141046 0.357633 0.037170
0.000010 0.000010 0.000010 0.026744 0.020242 0.086346 0.000010 0.050996 0.041589 0.042701 0.000010 0.000010 0.000010 0.000010 0.101888 0.000010 0.017558 0.044599 0.032754 0.022504 0.000010 0.144099 0.359277 0.008603
0.000010 0.000010 0.000010 0.012811 0.000010 0.056170 0.000010 0.039286 0.035621 0.010461 0.000010 0.000010 0.000010 0.000010 0.074963 0.000010 0.012295 0.044965 0.033003 0.022190 0.000010 0.139957 0.492298 0.025870
0.000010 0.000010 0.000010 0.026327 0.010754 0.079571 0.000010 0.003506 0.022141 0.024484 0.000010 0.000010 0.000010 0.000010 0.076482 0.000010 0.014228 0.079408 0.012658 0.015136 0.000010 0.128898 0.490154 0.016150
0.000010 0.000010 0.000010 0.012897 0.007369 0.036423 0.000010 0.032564 0.033525 0.033298 0.007337 0.000010 0.000010 0.000010 0.088731 0.000010 0.008081 0.038654 0.006860 0.010608 0.000010 0.095425 0.551153 0.036984
0.000010 0.000010 0.000010 0.020504 0.044420 0.027203 0.000010 0.053051 0.003421 0.006841 0.009254 0.000010 0.000010 0.000010 0.108343 0.000010 0.040619 0.039321 0.024885 0.010835 0.000010 0.158574 0.409801 0.042838
0.000010 0.000010 0.000010 0.005881 0.011486 0.036588 0.000010 0.011080 0.041738 0.023438 0.001107 0.000010 0.000010 0.000010 0.070644 0.000010 0.016333 0.031358 0.000010 0.019833 0.000010 0.133782 0.570255 0.026378
0.000010 0.000010 0.000010 0.012849 0.030982 0.097992 0.000010 0.047328 0.042519 0.028210 0.000010 0.000010 0.000010 0.000010 0.099082 0.000013 0.029395 0.062042 0.026940 0.002675 0.000010 0.146559 0.335736 0.037588
0.000010 0.000010 0.000010 0.005882 0.020253 0.001440 0.000010 0.016917 0.030090 0.051263 0.007020 0.000010 0.000010 0.000010 0.072382 0.000010 0.035001 0.041869 0.028043 0.015084 0.000010 0.073356 0.563750 0.037561
0.000010 0.000010 0.000010 0.009057 0.034106 0.071260 0.000010 0.000010 0.032043 0.075993 0.000010 0.001371 0.000010 0.000010 0.089732 0.000489 0.000010 0.041490 0.018473 0.017499 0.000010 0.165770 0.422382 0.020234
0.000010 0.000010 0.000010 0.015788 0.007451 0.097307 0.000010 0.005542 0.031864 0.067277 0.000010 0.000010 0.000010 0.000010 0.124766 0.002612 0.020037 0.054712 0.012392 0.035444 0.000010 0.147578 0.326315 0.050823
0.000010 0.000010 0.000010 0.002734 0.026410 0.060655 0.000010 0.021713 0.014897 0.019846 0.000010 0.000010 0.000010 0.000010 0.126115 0.016209 0.002152 0.019813 0.012560 0.012130 0.000010 0.153108 0.464025 0.047544
0.000010 0.000010 0.000010 0.008155 0.040279 0.038818 0.000010 0.021537 0.024876 0.035469 0.002616 0.002271 0.000010 0.000010 0.078103 0.000010 0.003430 0.062869 0.033050 0.017455 0.000010 0.137962 0.451224 0.041808
0.000010 0.000010 0.000010 0.004866 0.007358 0.034400 0.000010 0.041226 0.012367 0.044805 0.000010 0.000010 0.000010 0.000010 0.061918 0.019549 0.010027 0.039251 0.037711 0.031251 0.000010 0.116747 0.531742 0.006692
0.000088 0.003463 0.000010 0.016415 0.008729 0.051984 0.000010 0.000010 0.034105 0.075029 0.013472 0.000010 0.000010 0.000010 0.104835 0.000010 0.023663 0.046604 0.010391 0.018390 0.000010 0.096451 0.462517 0.033783
0.000010 0.000010 0.000010 0.003387 0.006287 0.086767 0.000010 0.027253 0.017418 0.046556 0.000010 0.000010 0.000010 0.000010 0.132464 0.000010 0.012260 0.064796 0.030706 0.025333 0.000010 0.149340 0.360253 0.037080
0.000010 0.000010 0.000010 0.014353 0.000010 0.069831 0.000010 0.018024 0.039046 0.059785 0.014891 0.000010 0.000010 0.000010 0.086667 0.000010 0.022513 0.050441 0.027429 0.014093 0.000010 0.136052 0.417813 0.028963
0.000010 0.000010 0.000010 0.008429 0.028026 0.000010 0.000010 0.047547 0.000010 0.894505 0.005836 0.009794 0.000010 0.000010 0.000010 0.000010 0.000010 0.000010 0.003358 0.002344 0.000010 0.000010 0.000010 0.000010
0.000010 0.000010 0.000010 0.002729 0.003142 0.000010 0.000010 0.083376 0.000010 0.837018 0.016260 0.000010 0.000010 0.000010 0.005043 0.000010 0.000010 0.000010 0.019828 0.010375 0.000010 0.000010 0.000010 0.022080
0.000010 0.000010 0.000010 0.006702 0.000010 0.014914 0.000010 0.099184 0.000010 0.842538 0.010246 0.000010 0.000010 0.000010 0.000010 0.000942 0.000010 0.000010 0.000825 0.000010 0.000010 0.000010 0.000010 0.024488
0.000010 0.000010 0.000010 0.001189 0.000010 0.020168 0.000010 0.067777 0.000963 0.843294 0.010176 0.000010 0.000010 0.000010 0.000010 0.005058 0.000010 0.000010 0.024487 0.000010 0.000010 0.000010 0.002374 0.024374
0.000010 0.000010 0.000010 0.005769 0.000010 0.000010 0.000010 0.051100 0.000010 0.885085 0.000509 0.000010 0.000010 0.000010 0.002976 0.006029 0.000010 0.000010 0.036978 0.000010 0.000010 0.005637 0.000010 0.005766
0.000010 0.000010 0.000010 0.000010 0.000010 0.007291 0.000010 0.058313 0.000010 0.898052 0.002685 0.000010 0.000010 0.000010 0.018549 0.000010 0.000010 0.000010 0.014930 0.000010 0.000010 0.000010 0.000010 0.000010
0.000010 0.000010 0.000010 0.019722 0.009582 0.000010 0.000010 0.082738 0.000010 0.854855 0.003772 0.000010 0.000010 0.000010 0.000010 0.000010 0.000010 0.000010 0.019924 0.000010 0.000010 0.000010 0.000010 0.009237
0.000010 0.000010 0.000010 0.019488 0.000010 0.000010 0.000010 0.104114 0.000010 0.830079 0.011445 0.005823 0.000010 0.000010 0.000010 0.000010 0.000010 0.000010 0.025334 0.000010 0.000010 0.000011 0.000010 0.003545
0.000010 0.000010 0.000010 0.000010 0.000010 0.000010 0.000010 0.071539 0.000010 0.894993 0.003660 0.009491 0.000010 0.000010 0.019252 0.000010 0.000010 0.000010 0.000884 0.000010 0.000010 0.000010 0.000010 0.000010
0.000010 0.000010 0.000010 0.000010 0.000010 0.000010 0.000010 0.072358 0.008515 0.882979 0.000010 0.010174 0.000010 0.000010 0.008187 0.001894 0.000010 0.005608 0.010125 0.000010 0.000010 0.000010 0.000010 0.000010
0.000010 0.000010 0.000010 0.000010 0.000010 0.015122 0.000010 0.041482 0.000010 0.898519 0.010818 0.000010 0.000010 0.000010 0.000010 0.000010 0.000010 0.000010 0.028176 0.000010 0.000010 0.000010 0.000010 0.005703
0.000010 0.000010 0.000010 0.004900 0.000010 0.000984 0.000010 0.074452 0.000010 0.894572 0.009487 0.000010 0.000010 0.000010 0.000010 0.000010 0.000010 0.000010 0.015425 0.000010 0.000010 0.000010 0.000010 0.000010
0.000010 0.000010 0.000010 0.004108 0.000010 0.000266 0.000010 0.080614 0.000010 0.877864 0.007791 0.000010 0.000010 0.000010 0.005531 0.000010 0.000523 0.000010 0.000010 0.000010 0.000010 0.001857 0.000010 0.021296
0.000010 0.000010 0.000010 0.008822 0.014893 0.000817 0.000010 0.061805 0.000010 0.865144 0.000010 0.022940 0.000010 0.000010 0.006418 0.000010 0.000010 0.000010 0.017290 0.001720 0.000010 0.000010 0.000010 0.000010
0.000010 0.000010 0.000010 0.009800 0.000010 0.000010 0.000010 0.065374 0.000010 0.866519 0.003069 0.002207 0.000010 0.000010 0.009622 0.008056 0.000010 0.010015 0.012936 0.000010 0.000010 0.000010 0.000010 0.012261
0.000010 0.000010 0.000010 0.002203 0.002857 0.000010 0.000010 0.056887 0.000010 0.845138 0.000010 0.005842 0.000010 0.000010 0.024836 0.000010 0.000010 0.009436 0.028379 0.000010 0.000010 0.000010 0.000010 0.024271
0.000010 0.000010 0.000010 0.000917 0.000010 0.024687 0.000010 0.036174 0.000010 0.874040 0.002302 0.000010 0.000010 0.000010 0.008199 0.000010 0.000010 0.012396 0.030646 0.006027 0.000010 0.000010 0.000010 0.004473
0.000010 0.000010 0.000010 0.003764 0.000010 0.000010 0.000010 0.086354 0.000010 0.840499 0.000010 0.000010 0.000010 0.000010 0.028517 0.015316 0.000010 0.000010 0.015296 0.001419 0.000010 0.000010 0.000010 0.008674
0.000010 0.000010 0.000010 0.011239 0.000010 0.000010 0.000010 0.107561 0.000010 0.842761 0.000010 0.004525 0.000010 0.000010 0.000010 0.006837 0.000010 0.010873 0.016034 0.000010 0.000010 0.000010 0.000010 0.000010
0.000010 0.000010 0.000010 0.019331 0.000010 0.000010 0.000010 0.123180 0.000010 0.840633 0.013742 0.000010 0.000010 0.000010 0.000010 0.000010 0.000010 0.000010 0.000010 0.000010 0.000010 0.000010 0.000010 0.002924
0.005168 0.000010 0.006291 0.000010 0.000010 0.000010 0.723230 0.000010 0.000010 0.000010 0.005356 0.013982 0.009698 0.037941 0.000010 0.057726 0.000010 0.000010 0.000010 0.000010 0.140458 0.000010 0.000010 0.000010
0.012158 0.000010 0.000010 0.000010 0.000010 0.000010 0.883813 0.000010 0.000010 0.000010 0.015304 0.005616 0.000010 0.003801 0.000010 0.037704 0.000010 0.000011 0.000010 0.000010 0.041432 0.000010 0.000010 0.000010
0.001194 0.005564 0.000010 0.000010 0.000010 0.000010 0.800496 0.000010 0.000010 0.000010 0.019986 0.004846 0.028152 0.028053 0.000010 0.042075 0.000010 0.000010 0.000010 0.000010 0.069483 0.000010 0.000010 0.000010
0.000010 0.000010 0.001861 0.000010 0.000010 0.000010 0.739995 0.000010 0.000010 0.000010 0.000010 0.020266 0.022721 0.015144 0.000010 0.079230 0.000010 0.000010 0.000010 0.000010 0.120613 0.000010 0.000010 0.000010
0.022036 0.000010 0.000010 0.000014 0.000010 0.000010 0.844832 0.000010 0.000010 0.000010 0.008982 0.014416 0.025301 0.006657 0.000010 0.051682 0.000010 0.000010 0.000010 0.000010 0.025930 0.000010 0.000010 0.000010
0.003992 0.000010 0.012376 0.000010 0.000010 0.000010 0.773959 0.000010 0.000010 0.000010 0.004129 0.018799 0.000010 0.043568 0.000010 0.057318 0.000010 0.000010 0.000010 0.000010 0.085699 0.000010 0.000010 0.000010
0.010413 0.000010 0.000010 0.000010 0.000010 0.000010 0.703862 0.000010 0.000010 0.000010 0.022209 0.017040 0.006945 0.041131 0.000010 0.081236 0.000010 0.000010 0.000010 0.000010 0.117004 0.000010 0.000010 0.000010
0.016123 0.000085 0.000010 0.000010 0.000010 0.000010 0.826870 0.000010 0.000010 0.000010 0.018848 0.023645 0.000010 0.000010 0.000010 0.046464 0.000010 0.000010 0.000010 0.000010 0.067794 0.000010 0.000010 0.000010
0.002101 0.000010 0.000010 0.000010 0.000010 0.000010 0.662733 0.000010 0.000010 0.000010 0.019965 0.005944 0.000010 0.043617 0.000010 0.075575 0.000010 0.000010 0.000010 0.000010 0.189896 0.000010 0.000010 0.000010
0.009937 0.000010 0.000010 0.000010 0.000010 0.000010 0.799711 0.000010 0.000010 0.000010 0.013768 0.007622 0.000010 0.006809 0.000010 0.052961 0.000010 0.000010 0.000010 0.000010 0.109022 0.000010 0.000010 0.000010
0.000010 0.000010 0.000010 0.000010 0.000010 0.000010 0.844446 0.000010 0.000010 0.000010 0.031765 0.000010 0.022943 0.000010 0.000010 0.017024 0.000010 0.000010 0.000010 0.000010 0.083633 0.000010 0.000010 0.000010
0.004397 0.000010 0.000010 0.000010 0.000010 0.000010 0.826119 0.000010 0.000010 0.000010 0.004509 0.018613 0.034899 0.000010 0.000010 0.077219 0.000010 0.000010 0.000010 0.000010 0.034073 0.000010 0.000010 0.000010
0.006037 0.000010 0.011377 0.000010 0.000010 0.000010 0.786711 0.000010 0.000010 0.000010 0.010469 0.027504 0.000010 0.004682 0.000010 0.029665 0.000010 0.000010 0.000010 0.000010 0.123396 0.000010 0.000010 0.000010
0.010614 0.000010 0.000010 0.000010 0.000010 0.000010 0.833660 0.000010 0.000010 0.000010 0.000010 0.018897 0.027555 0.000010 0.000010 0.057103 0.000010 0.000010 0.000010 0.000010 0.051991 0.000010 0.000010 0.000010
0.000010 0.000010 0.046926 0.000010 0.000010 0.000010 0.854892 0.000010 0.000010 0.000010 0.000010 0.000010 0.000010 0.009499 0.000010 0.035240 0.000010 0.000010 0.000010 0.000010 0.053253 0.000010 0.000010 0.000010
0.028020 0.000010 0.022662 0.000010 0.000010 0.000013 0.758766 0.000010 0.000010 0.000010 0.013658 0.007496 0.013080 0.013942 0.000013 0.070650 0.000011 0.000010 0.000010 0.000010 0.071568 0.000010 0.000010 0.000010
0.000987 0.000010 0.024485 0.000010 0.000010 0.000010 0.662032 0.000010 0.000010 0.000010 0.000010 0.008230 0.000010 0.063480 0.000010 0.134883 0.000010 0.000010 0.000010 0.000010 0.105732 0.000010 0.000010 0.000010
0.010201 0.000124 0.000010 0.000010 0.000010 0.000010 0.682627 0.000010 0.000010 0.000010 0.024679 0.007508 0.030730 0.037125 0.000010 0.088512 0.000010 0.000010 0.000010 0.000010 0.118345 0.000010 0.000010 0.000010
0.000010 0.000010 0.000010 0.000010 0.000010 0.000010 0.859825 0.000010 0.000010 0.000010 0.000010 0.009557 0.000010 0.000010 0.000010 0.058652 0.000010 0.000010 0.000010 0.000010 0.071767 0.000010 0.000010 0.000010
0.016261 0.000010 0.037492 0.000010 0.000010 0.000010 0.673364 0.000010 0.000010 0.000010 0.016997 0.014240 0.016443 0.057314 0.000010 0.057544 0.000010 0.000010 0.000010 0.000010 0.110193 0.000010 0.000010 0.000010
0.000010 0.000010 0.000010 0.000010 0.000010 0.000010 0.000010 0.000010 0.000010 0.000010 0.999770 0.000010 0.000010 0.000010 0.000010 0.000010 0.000010 0.000010 0.000010 0.000010 0.000010 0.000010 0.000010 0.000010
0.000010 0.000010 0.000010 0.000010 0.000010 0.000010 0.000010 0.000010 0.000010 0.000010 0.999770 0.000010 0.000010 0.000010 0.000010 0.000010 0.000010 0.000010 0.000010 0.000010 0.000010 0.000010 0.000010 0.000010
0.000010 0.000010 0.000010 0.000010 0.000010 0.000010 0.000010 0.000010 0.000010 0.000010 0.999770 0.000010 0.000010 0.000010 0.000010 0.000010 0.000010 0.000010 0.000010 0.000010 0.000010 0.000010 0.000010 0.000010
0.000010 0.000010 0.000010 0.000010 0.000010 0.000010 0.000010 0.000010 0.000010 0.000010 0.999770 0.000010 0.000010 0.000010 0.000010 0.000010 0.000010 0.000010 0.000010 0.000010 0.000010 0.000010 0.000010 0.000010
0.000010 0.000010 0.000010 0.000014 0.000010 0.000010 0.000010 0.000010 0.000010 0.000010 0.999761 0.000015 0.000010 0.000010 0.000010 0.000010 0.000010 0.000010 0.000010 0.000010 0.000010 0.000010 0.000010 0.000010
0.000010 0.000010 0.000010 0.000010 0.000010 0.000010 0.000010 0.000010 0.000010 0.000010 0.999768 0.000010 0.000010 0.000010 0.000012 0.000010 0.000010 0.000010 0.000010 0.000010 0.000010 0.000010 0.000010 0.000010
0.000010 0.000010 0.000010 0.000010 0.000010 0.000010 0.000010 0.000010 0.000010 0.000010 0.999770 0.000010 0.000010 0.000010 0.000010 0.000010 0.000010 0.000010 0.000010 0.000010 0.000010 0.000010 0.000010 0.000010
0.000010 0.000010 0.000010 0.000010 0.000010 0.000010 0.000010 0.000010 0.000010 0.000010 0.981400 0.000010 0.000010 0.000010 0.000010 0.018380 0.000010 0.000010 0.000010 0.000010 0.000010 0.000010 0.000010 0.000010
0.000010 0.000010 0.000010 0.000010 0.000010 0.000010 0.000010 0.000010 0.000010 0.000010 0.987514 0.000010 0.000010 0.000010 0.000010 0.012266 0.000010 0.000010 0.000010 0.000010 0.000010 0.000010 0.000010 0.000010
0.000010 0.000010 0.000010 0.000010 0.000010 0.000010 0.000010 0.000010 0.000010 0.000010 0.999770 0.000010 0.000010 0.000010 0.000010 0.000010 0.000010 0.000010 0.000010 0.000010 0.000010 0.000010 0.000010 0.000010
0.000010 0.000010 0.000010 0.000010 0.000010 0.000010 0.000010 0.000010 0.000010 0.000010 0.999770 0.000010 0.000010 0.000010 0.000010 0.000010 0.000010 0.000010 0.000010 0.000010 0.000010 0.000010 0.000010 0.000010
0.000010 0.000010 0.000010 0.000010 0.000010 0.000010 0.000010 0.000010 0.000010 0.000010 0.999770 0.000010 0.000010 0.000010 0.000010 0.000010 0.000010 0.000010 0.000010 0.000010 0.000010 0.000010 0.000010 0.000010
0.000010 0.000010 0.000010 0.000010 0.000010 0.000010 0.000010 0.000010 0.000010 0.000010 0.947086 0.000010 0.000010 0.000010 0.000010 0.052694 0.000010 0.000010 0.000010 0.000010 0.000010 0.000010 0.000010 0.000010
0.000013 0.000010 0.000015 0.000010 0.000010 0.000010 0.000010 0.000010 0.000010 0.000010 0.999762 0.000010 0.000010 0.000010 0.000010 0.000010 0.000010 0.000010 0.000010 0.000010 0.000010 0.000010 0.000010 0.000010
0.000010 0.000010 0.000010 0.000010 0.000010 0.000010 0.000010 0.000010 0.000010 0.000010 0.999770 0.000010 0.000010 0.000010 0.000010 0.000010 0.000010 0.000010 0.000010 0.000010 0.000010 0.000010 0.000010 0.000010
0.000010 0.000010 0.000010 0.000010 0.000010 0.000010 0.000010 0.000010 0.000010 0.000010 0.999770 0.000010 0.000010 0.000010 0.000010 0.000010 0.000010 0.000010 0.000010 0.000010 0.000010 0.000010 0.000010 0.000010
0.000010 0.000010 0.000010 0.000010 0.000010 0.000010 0.000010 0.000010 0.000010 0.000010 0.999770 0.000010 0.000010 0.000010 0.000010 0.000010 0.000010 0.000010 0.000010 0.000010 0.000010 0.000010 0.000010 0.000010
0.000010 0.000010 0.000010 0.000010 0.000010 0.000014 0.000010 0.000010 0.000010 0.000010 0.999766 0.000010 0.000010 0.000010 0.000010 0.000010 0.000010 0.000010 0.000010 0.000010 0.000010 0.000010 0.000010 0.000010
0.000010 0.000010 0.000010 0.000010 0.000010 0.000010 0.000010 0.000010 0.000010 0.000010 0.999770 0.000010 0.000010 0.000010 0.000010 0.000010 0.000010 0.000010 0.000010 0.000010 0.000010 0.000010 0.000010 0.000010
0.000010 0.000010 0.000010 0.000010 0.000010 0.000010 0.000010 0.000010 0.000010 0.000010 0.999770 0.000010 0.000010 0.000010 0.000010 0.000010 0.000010 0.000010 0.000010 0.000010 0.000010 0.000010 0.000010 0.000010
0.000010 0.000010 0.000010 0.040558 0.025279 0.107314 0.000010 0.042122 0.015523 0.154069 0.000010 0.000010 0.000010 0.000010 0.131687 0.000010 0.018836 0.084711 0.031272 0.000010 0.000010 0.139159 0.130013 0.079346
0.000010 0.000010 0.000010 0.047267 0.041112 0.120181 0.000010 0.047531 0.038125 0.161696 0.000010 0.000010 0.000010 0.000010 0.117838 0.000451 0.017231 0.094552 0.031553 0.015303 0.000010 0.100948 0.082194 0.083928
0.000010 0.000010 0.000010 0.043750 0.042932 0.091553 0.000010 0.038994 0.031579 0.155680 0.000010 0.009407 0.000010 0.000010 0.126360 0.001138 0.025483 0.067253 0.045053 0.010660 0.000010 0.123318 0.100566 0.086195
0.000010 0.000854 0.000010 0.042229 0.074479 0.131802 0.000010 0.001863 0.025323 0.184656 0.000010 0.000010 0.000010 0.000010 0.170488 0.000010 0.021742 0.069466 0.050721 0.007721 0.000010 0.075178 0.052005 0.091382
0.000010 0.000010 0.000010 0.054354 0.063294 0.137155 0.000010 0.040222 0.055191 0.192267 0.000010 0.003952 0.000010 0.000010 0.126583 0.000010 0.007554 0.092693 0.046787 0.000010 0.000010 0.080391 0.006965 0.092490
0.000010 0.000010 0.000010 0.055864 0.052212 0.112949 0.000010 0.006771 0.032494 0.236766 0.000010 0.000010 0.000010 0.000010 0.140580 0.000010 0.003640 0.099487 0.020795 0.000010 0.000010 0.104513 0.033022 0.100798
0.000318 0.000010 0.000010 0.064035 0.071891 0.134891 0.000330 0.013499 0.037562 0.206005 0.000010 0.006348 0.000010 0.000010 0.120300 0.000010 0.000010 0.086360 0.046979 0.004740 0.000010 0.095579 0.013076 0.098006
0.000010 0.000010 0.000010 0.056268 0.060864 0.117170 0.000010 0.026411 0.023879 0.185875 0.000010 0.000010 0.000010 0.000010 0.130037 0.000010 0.020310 0.130971 0.034258 0.008045 0.000010 0.118243 0.004872 0.082697
0.000010 0.000010 0.000010 0.052254 0.037629 0.076388 0.000010 0.022416 0.049277 0.111536 0.000010 0.016760 0.000010 0.000010 0.136618 0.002727 0.029917 0.096547 0.049417 0.000010 0.000010 0.119336 0.098141 0.100946
0.000010 0.000010 0.000010 0.018920 0.040674 0.122299 0.000010 0.040371 0.021111 0.156264 0.000010 0.000010 0.000010 0.000010 0.151939 0.000010 0.010521 0.057190 0.041975 0.016310 0.000010 0.151653 0.088850 0.081823
0.001226 0.000010 0.000010 0.059025 0.064503 0.106950 0.000010 0.026496 0.040243 0.206963 0.000010 0.000010 0.000010 0.000010 0.129110 0.009393 0.006965 0.078176 0.067950 0.012275 0.000010 0.082706 0.032033 0.075907
0.000010 0.000010 0.000010 0.033787 0.051627 0.119964 0.000010 0.027777 0.020614 0.179914 0.000010 0.000010 0.000010 0.000010 0.125394 0.000010 0.009398 0.103143 0.040838 0.001106 0.000010 0.124085 0.056827 0.105425
0.000010 0.000986 0.000010 0.034607 0.072848 0.141963 0.000010 0.000010 0.019500 0.203008 0.000010 0.000010 0.000010 0.000010 0.134992 0.000010 0.014962 0.086388 0.063302 0.011782 0.000010 0.108725 0.027924 0.078915
0.000010 0.000016 0.000010 0.044884 0.038505 0.127851 0.000010 0.064238 0.023513 0.158404 0.000010 0.000010 0.000010 0.000010 0.134770 0.000010 0.008670 0.076737 0.031626 0.011261 0.000010 0.138146 0.060002 0.081288
0.000010 0.000010 0.000010 0.060756 0.080789 0.121847 0.000010 0.039574 0.043677 0.203768 0.000010 0.000010 0.000010 0.000010 0.140290 0.000010 0.005332 0.073471 0.042691 0.009271 0.000010 0.095208 0.011884 0.071342
0.000010 0.001036 0.000010 0.043158 0.054466 0.108960 0.000010 0.026125 0.014733 0.177590 0.009997 0.000010 0.000010 0.000010 0.111529 0.000010 0.033818 0.138158 0.046996 0.012212 0.000010 0.107112 0.030244 0.083786
0.000010 0.000010 0.000010 0.044641 0.031299 0.141604 0.000010 0.022467 0.026846 0.150973 0.000010 0.000010 0.000010 0.000010 0.123636 0.000010 0.007211 0.091230 0.035591 0.012551 0.000010 0.119047 0.089644 0.103162
0.000010 0.000010 0.000010 0.028803 0.033870 0.118625 0.000010 0.053570 0.016683 0.142225 0.000010 0.000010 0.000010 0.000010 0.151402 0.000010 0.020285 0.080620 0.042257 0.001151 0.000010 0.111584 0.108035 0.090792
0.000010 0.000010 0.000010 0.000010 0.000010 0.000010 0.670437 0.000010 0.000010 0.000010 0.033320 0.033802 0.000010 0.000010 0.000010 0.262240 0.000010 0.000010 0.000010 0.000010 0.000010 0.000010 0.000010 0.000010
0.005871 0.000010 0.000010 0.000010 0.000010 0.000010 0.678135 0.000010 0.000010 0.000010 0.047102 0.026693 0.000010 0.000010 0.000010 0.242010 0.000010 0.000010 0.000010 0.000010 0.000010 0.000010 0.000010 0.000010
0.007629 0.000010 0.015558 0.000010 0.000010 0.000010 0.644900 0.000010 0.000010 0.000010 0.050413 0.020156 0.000010 0.004647 0.000010 0.251119 0.000010 0.000010 0.000010 0.005418 0.000010 0.000010 0.000010 0.000010
0.011092 0.000010 0.000010 0.000010 0.000010 0.000010 0.625723 0.000010 0.000010 0.000010 0.048543 0.029641 0.011841 0.013094 0.000010 0.259896 0.000010 0.000010 0.000010 0.000010 0.000010 0.000010 0.000010 0.000010
0.000010 0.000010 0.000010 0.000010 0.000010 0.000010 0.631708 0.000010 0.000010 0.000010 0.054923 0.026757 0.000010 0.000833 0.000010 0.285590 0.000010 0.000010 0.000010 0.000010 0.000010 0.000010 0.000010 0.000010
0.000010 0.000010 0.000010 0.000010 0.000010 0.000010 0.703053 0.000010 0.000010 0.000010 0.027740 0.010694 0.000010 0.000010 0.000010 0.258313 0.000010 0.000010 0.000010 0.000010 0.000010 0.000010 0.000010 0.000010
0.005775 0.000010 0.000010 0.000010 0.000010 0.000010 0.682056 0.000010 0.000010 0.000010 0.045842 0.006585 0.000010 0.000010 0.000010 0.252325 0.000010 0.000010 0.000010 0.000010 0.007237 0.000010 0.000010 0.000010
0.003706 0.000010 0.000010 0.000010 0.000010 0.000010 0.668487 0.000010 0.000010 0.000010 0.049225 0.035281 0.000010 0.014463 0.000010 0.228657 0.000010 0.000010 0.000010 0.000010 0.000010 0.000010 0.000010 0.000010
0.026266 0.001955 0.000010 0.000010 0.000010 0.000010 0.647850 0.000010 0.000010 0.000010 0.054664 0.013777 0.000010 0.000010 0.000010 0.250059 0.000010 0.000010 0.000010 0.005260 0.000010 0.000010 0.000010 0.000010
0.000010 0.000010 0.000010 0.000010 0.000010 0.000010 0.665631 0.000010 0.000010 0.000010 0.070077 0.000010 0.000010 0.000010 0.000010 0.264083 0.000010 0.000010 0.000010 0.000010 0.000010 0.000010 0.000010 0.000010
0.000010 0.001197 0.000010 0.000010 0.000010 0.000010 0.695747 0.000010 0.000010 0.000010 0.047620 0.034694 0.000010 0.000010 0.000010 0.217352 0.000010 0.000010 0.000010 0.000010 0.003210 0.000010 0.000010 0.000010
0.000010 0.000010 0.028086 0.000010 0.000010 0.000010 0.641012 0.000010 0.000010 0.000010 0.050636 0.000010 0.009639 0.002720 0.000010 0.267727 0.000010 0.000010 0.000010 0.000010 0.000010 0.000010 0.000010 0.000010
0.007425 0.000010 0.000010 0.000010 0.000010 0.000010 0.682743 0.000010 0.000010 0.000010 0.074988 0.000010 0.000010 0.000010 0.000010 0.234644 0.000010 0.000010 0.000010 0.000010 0.000010 0.000010 0.000010 0.000010
0.000010 0.000010 0.000010 0.000010 0.000010 0.000010 0.648231 0.000010 0.000010 0.000010 0.067169 0.000010 0.000010 0.010635 0.000010 0.273765 0.000010 0.000010 0.000010 0.000010 0.000010 0.000010 0.000010 0.000010
0.000010 0.000010 0.003222 0.000010 0.000010 0.000010 0.618656 0.000010 0.000010 0.000010 0.044180 0.007788 0.018949 0.009034 0.000010 0.279361 0.000010 0.000010 0.000010 0.000010 0.018651 0.000010 0.000010 0.000010
0.001163 0.003152 0.001299 0.000010 0.000010 0.000010 0.665253 0.000010 0.000010 0.000010 0.062841 0.000010 0.000010 0.000010 0.000010 0.266112 0.000010 0.000010 0.000010 0.000010 0.000010 0.000010 0.000010 0.000010
0.000010 0.001021 0.000010 0.000010 0.000010 0.000010 0.635861 0.000010 0.000010 0.000010 0.044549 0.004029 0.000010 0.000010 0.000010 0.314349 0.000010 0.000010 0.000010 0.000010 0.000010 0.000010 0.000010 0.000010
0.000010 0.000010 0.000010 0.000010 0.000010 0.000010 0.667944 0.000010 0.000010 0.000010 0.056879 0.000010 0.000010 0.000010 0.000010 0.274967 0.000010 0.000010 0.000010 0.000010 0.000010 0.000010 0.000010 0.000010
0.008577 0.000010 0.000010 0.000010 0.000010 0.000010 0.680502 0.000010 0.000010 0.000010 0.028314 0.013541 0.000010 0.000010 0.000010 0.268875 0.000010 0.000010 0.000010 0.000010 0.000010 0.000010 0.000010 0.000010
0.000010 0.000010 0.000010 0.000010 0.000010 0.000010 0.677922 0.000010 0.000010 0.000010 0.036505 0.011658 0.000010 0.000010 0.000010 0.273715 0.000010 0.000010 0.000010 0.000010 0.000010 0.000010 0.000010 0.000010
0.000010 0.000010 0.000010 0.000010 0.031433 0.032917 0.000010 0.060838 0.000010 0.771840 0.000010 0.000010 0.000010 0.000010 0.000273 0.039311 0.000010 0.000010 0.015453 0.008332 0.000010 0.022317 0.000010 0.017146
0.000010 0.000010 0.000010 0.022143 0.030230 0.022517 0.000010 0.051867 0.000010 0.750041 0.010735 0.025551 0.000010 0.000010 0.000010 0.004840 0.013988 0.000010 0.017884 0.009176 0.000010 0.000010 0.009560 0.031360
0.000010 0.000010 0.000010 0.016820 0.025321 0.045047 0.000010 0.055189 0.000010 0.751714 0.000581 0.016170 0.000010 0.000010 0.007745 0.007752 0.000010 0.000010 0.011021 0.007829 0.000010 0.025416 0.000010 0.029285
0.000010 0.000982 0.000010 0.000010 0.029611 0.033392 0.000010 0.034610 0.000010 0.806520 0.008457 0.000010 0.000010 0.000010 0.038279 0.019106 0.000010 0.006505 0.004106 0.000010 0.000010 0.009229 0.009082 0.000010
0.000010 0.000010 0.000010 0.000010 0.046940 0.063850 0.000010 0.059161 0.009215 0.733055 0.003327 0.018329 0.000010 0.000010 0.015220 0.021349 0.000010 0.000010 0.011232 0.010328 0.000010 0.005394 0.000010 0.002491
0.000010 0.000010 0.000010 0.008970 0.025918 0.037943 0.000010 0.029965 0.000010 0.794681 0.000010 0.000010 0.000010 0.000010 0.026676 0.022221 0.000010 0.000010 0.026935 0.008301 0.000010 0.000010 0.000010 0.018251
0.000010 0.000010 0.000010 0.020880 0.017847 0.071411 0.000010 0.073391 0.000010 0.744767 0.008513 0.000010 0.000010 0.000010 0.014399 0.009816 0.000010 0.000010 0.000010 0.010960 0.000010 0.023107 0.000010 0.004780
0.000010 0.000010 0.000010 0.003142 0.032688 0.034681 0.000010 0.025579 0.000010 0.813380 0.011956 0.006245 0.000010 0.000010 0.002894 0.000010 0.000010 0.000010 0.017637 0.014030 0.000010 0.001227 0.008196 0.028235
0.000010 0.000010 0.000010 0.000010 0.036056 0.059780 0.000010 0.074842 0.000010 0.729175 0.000010 0.000010 0.000010 0.000010 0.030797 0.020475 0.000010 0.000010 0.021046 0.003865 0.000010 0.006878 0.000010 0.016947
0.000010 0.000010 0.000010 0.008407 0.022825 0.045094 0.000010 0.019819 0.000010 0.764557 0.010338 0.000010 0.000010 0.000010 0.028564 0.021055 0.000010 0.005554 0.026670 0.013520 0.000010 0.018380 0.002127 0.012991
0.000010 0.000010 0.000010 0.019225 0.012188 0.060157 0.000010 0.038422 0.000782 0.733801 0.009934 0.009527 0.000010 0.000010 0.012743 0.000010 0.000010 0.000010 0.054875 0.000010 0.000010 0.003855 0.015966 0.028413
0.000010 0.000010 0.000010 0.016099 0.034746 0.035346 0.000010 0.043800 0.000010 0.730716 0.000010 0.023863 0.000010 0.000010 0.025882 0.000010 0.000010 0.000010 0.047772 0.011410 0.000010 0.013284 0.011864 0.005097
0.000010 0.000010 0.000010 0.018747 0.014229 0.027091 0.000010 0.039961 0.006237 0.806211 0.000010 0.004352 0.000010 0.000010 0.027472 0.015528 0.000010 0.000010 0.019050 0.009406 0.000010 0.007592 0.000010 0.004015
0.000010 0.000010 0.000010 0.004055 0.013481 0.062876 0.000010 0.033297 0.000010 0.794440 0.000010 0.021279 0.000010 0.000010 0.027114 0.000010 0.000010 0.007243 0.014583 0.003427 0.000010 0.000010 0.003515 0.014568
0.000010 0.000010 0.000010 0.008820 0.005051 0.046866 0.000010 0.016776 0.000010 0.765757 0.000010 0.000010 0.000010 0.000010 0.040813 0.026804 0.000010 0.006576 0.056056 0.013401 0.000010 0.002021 0.010939 0.000010
0.000010 0.000010 0.000010 0.000010 0.020632 0.050182 0.000010 0.036274 0.000010 0.786532 0.012222 0.012991 0.000010 0.000010 0.019131 0.000010 0.000010 0.000010 0.029938 0.010592 0.000010 0.000010 0.000010 0.021366
0.000010 0.000010 0.000010 0.000102 0.034199 0.052037 0.000010 0.003989 0.000010 0.794743 0.000010 0.000010 0.000010 0.000010 0.000229 0.019483 0.000010 0.000010 0.041203 0.003770 0.000010 0.035074 0.000010 0.015041
0.000010 0.000010 0.000010 0.016852 0.027084 0.038597 0.000010 0.013121 0.000010 0.773183 0.010521 0.015112 0.000010 0.000010 0.022168 0.000010 0.000010 0.000628 0.033914 0.006120 0.000010 0.013414 0.008478 0.020708
0.000010 0.000010 0.000010 0.016243 0.028247 0.027526 0.000010 0.075711 0.000010 0.751240 0.000010 0.000010 0.000010 0.000010 0.006786 0.019957 0.000759 0.000010 0.026625 0.007182 0.000010 0.021415 0.000010 0.018187
0.000010 0.000010 0.000010 0.012756 0.009455 0.046834 0.000010 0.047950 0.000010 0.820462 0.000010 0.000010 0.000010 0.000010 0.005915 0.011189 0.000010 0.000010 0.030087 0.006456 0.000010 0.007996 0.000010 0.000770
0.000012 0.000010 0.000010 0.015559 0.057911 0.026421 0.000010 0.589144 0.000010 0.227304 0.000010 0.000010 0.000011 0.000010 0.008613 0.000010 0.000010 0.000010 0.046607 0.011205 0.000010 0.001641 0.000010 0.015454
0.000010 0.000010 0.000010 0.018573 0.015169 0.044158 0.000010 0.605099 0.000010 0.258487 0.000010 0.003844 0.000010 0.000010 0.002431 0.000010 0.000010 0.000010 0.015957 0.009071 0.000010 0.025772 0.000010 0.001308
0.000010 0.000010 0.000010 0.022894 0.060635 0.023189 0.000010 0.570625 0.000010 0.235129 0.000010 0.000010 0.000010 0.000010 0.023725 0.000010 0.000010 0.000010 0.051173 0.003758 0.000010 0.000010 0.000010 0.008722
0.000010 0.000010 0.000010 0.012065 0.032524 0.006611 0.000010 0.610832 0.000010 0.213112 0.000010 0.003295 0.000010 0.000010 0.045546 0.000010 0.000010 0.000010 0.049718 0.006639 0.000010 0.019517 0.000010 0.000010
0.000010 0.000010 0.000010 0.001882 0.038019 0.040690 0.000010 0.559398 0.000010 0.241541 0.000010 0.000010 0.000010 0.000010 0.022650 0.001631 0.000010 0.000010 0.051836 0.019295 0.000010 0.000010 0.000010 0.022918
0.000010 0.000010 0.000010 0.000010 0.015521 0.020579 0.000010 0.580599 0.000010 0.268029 0.000819 0.000010 0.000010 0.000010 0.009916 0.000010 0.000010 0.000010 0.067990 0.016331 0.000010 0.000010 0.000010 0.020067
0.000010 0.000010 0.000010 0.005305 0.065512 0.009700 0.000010 0.592674 0.000010 0.206107 0.008307 0.000010 0.000010 0.000010 0.028573 0.000010 0.000010 0.000010 0.052815 0.000010 0.000010 0.000010 0.000010 0.030855
0.000010 0.000010 0.000010 0.025125 0.035319 0.021203 0.000010 0.612372 0.000010 0.212741 0.000010 0.000010 0.000010 0.000010 0.018511 0.000010 0.000010 0.000010 0.040465 0.011706 0.000010 0.010688 0.000010 0.011728
0.000010 0.000010 0.000010 0.000010 0.032300 0.035443 0.000010 0.506433 0.000010 0.280457 0.008230 0.003453 0.000010 0.000010 0.026369 0.009101 0.000010 0.000010 0.056393 0.015974 0.000010 0.000010 0.000010 0.025718
0.000010 0.000086 0.000010 0.012014 0.050499 0.035740 0.000010 0.567635 0.000010 0.249818 0.000010 0.004926 0.000010 0.000010 0.030327 0.000010 0.000010 0.000010 0.035274 0.000010 0.000010 0.000010 0.000010 0.013541
0.000010 0.000010 0.000010 0.019807 0.047327 0.018747 0.000010 0.582457 0.000010 0.267557 0.000010 0.002992 0.000010 0.000010 0.018506 0.000010 0.000010 0.000010 0.010096 0.018457 0.000010 0.001222 0.000010 0.012703
0.000010 0.000010 0.000010 0.004757 0.015813 0.041681 0.000010 0.603697 0.003997 0.276253 0.000010 0.000010 0.000010 0.000010 0.005192 0.000010 0.000010 0.000010 0.019345 0.002141 0.000010 0.009508 0.000010 0.017486
0.000010 0.000010 0.000010 0.012768 0.050962 0.034744 0.000010 0.584143 0.000010 0.238800 0.000010 0.006405 0.000010 0.000010 0.035523 0.000010 0.000010 0.000010 0.011766 0.010525 0.000010 0.001586 0.000010 0.012648
0.000010 0.000010 0.000010 0.007372 0.032891 0.045535 0.000010 0.559292 0.000010 0.259028 0.006102 0.000010 0.000010 0.000010 0.022542 0.000010 0.000010 0.000010 0.054199 0.000010 0.000010 0.012890 0.000010 0.000010
0.000010 0.000010 0.000010 0.000010 0.057361 0.051574 0.000010 0.547094 0.000010 0.253519 0.009002 0.000010 0.000010 0.000010 0.010327 0.000010 0.000010 0.000010 0.045040 0.014326 0.000010 0.006293 0.005325 0.000010
0.000010 0.000010 0.000010 0.006680 0.007876 0.019638 0.000010 0.602638 0.000010 0.269080 0.000010 0.020124 0.000010 0.000010 0.023220 0.000010 0.000010 0.000010 0.029093 0.016934 0.000010 0.000010 0.000010 0.004576
0.000010 0.000010 0.000010 0.000010 0.023192 0.039735 0.000010 0.584910 0.000010 0.238093 0.000010 0.000010 0.000010 0.000010 0.026964 0.011418 0.000010 0.000010 0.071394 0.003091 0.000010 0.000010 0.000010 0.001052
0.000010 0.000010 0.000010 0.018459 0.045319 0.017844 0.000010 0.566994 0.000010 0.246679 0.000010 0.001389 0.000010 0.000010 0.037178 0.000010 0.000010 0.000010 0.048615 0.004590 0.000010 0.000010 0.000010 0.012793
0.000010 0.000010 0.000010 0.000010 0.035858 0.040847 0.000010 0.423909 0.020507 0.240518 0.012333 0.000018 0.000010 0.000010 0.031429 0.000010 0.000010 0.000010 0.051683 0.017046 0.000010 0.044667 0.060035 0.021041
0.000010 0.000010 0.000010 0.017552 0.023915 0.038970 0.000010 0.506679 0.008596 0.211882 0.008336 0.000010 0.000010 0.000010 0.018883 0.000010 0.000010 0.018854 0.063233 0.030302 0.000010 0.000010 0.030555 0.022133
0.000010 0.000010 0.000010 0.003848 0.026373 0.063268 0.000010 0.452096 0.002848 0.210421 0.000010 0.000010 0.000010 0.000010 0.049650 0.000010 0.000010 0.007069 0.079167 0.013040 0.000010 0.014126 0.060188 0.017796
0.000010 0.000010 0.000010 0.000010 0.020607 0.049457 0.000010 0.426108 0.024795 0.208060 0.000663 0.000010 0.000010 0.000010 0.035479 0.000010 0.000010 0.000016 0.067433 0.027310 0.000010 0.058362 0.040423 0.041178
0.000010 0.000010 0.000010 0.005210 0.009284 0.031992 0.000010 0.576498 0.000010 0.237208 0.012505 0.000010 0.000010 0.000010 0.014265 0.000010 0.000010 0.000010 0.059796 0.010394 0.000010 0.000010 0.006808 0.035910
0.000010 0.000010 0.000010 0.004209 0.000010 0.006232 0.000010 0.662505 0.000010 0.258179 0.004315 0.003444 0.000010 0.000010 0.000010 0.002917 0.000010 0.004770 0.012638 0.007120 0.000010 0.000010 0.000010 0.033541
0.000010 0.000603 0.000010 0.010637 0.020499 0.054166 0.000010 0.318686 0.018284 0.109850 0.000010 0.001000 0.000010 0.000010 0.050552 0.000010 0.000010 0.031595 0.059003 0.013498 0.000010 0.080099 0.216158 0.015279
0.000010 0.000010 0.000010 0.014336 0.000010 0.009073 0.000010 0.459355 0.009621 0.213522 0.020920 0.000010 0.000010 0.000010 0.033011 0.000010 0.000010 0.002913 0.068682 0.012526 0.000010 0.041283 0.081388 0.033259
0.000010 0.000949 0.000010 0.014798 0.002007 0.011891 0.000010 0.377630 0.006862 0.140512 0.000010 0.003583 0.000010 0.000010 0.061855 0.005045 0.000010 0.008100 0.034346 0.021294 0.000010 0.059898 0.229497 0.021652
0.000010 0.000010 0.000010 0.008600 0.000010 0.024725 0.000010 0.586205 0.000010 0.205168 0.012958 0.000010 0.000010 0.000010 0.027848 0.000010 0.000010 0.002126 0.059662 0.012098 0.000010 0.021381 0.021577 0.017532
0.000010 0.000197 0.000010 0.005353 0.032291 0.046437 0.000010 0.528469 0.010550 0.243642 0.000884 0.000010 0.000010 0.000010 0.025567 0.000010 0.000010 0.001014 0.067691 0.006298 0.000010 0.009824 0.020517 0.001175
0.000010 0.000010 0.000010 0.000010 0.009791 0.008252 0.000010 0.573895 0.010834 0.255306 0.000010 0.007728 0.000010 0.000010 0.022741 0.002505 0.000010 0.013516 0.066818 0.018987 0.000010 0.000010 0.000010 0.009507
0.000010 0.000010 0.000010 0.009404 0.010612 0.030215 0.000010 0.562748 0.000010 0.270541 0.000010 0.003684 0.000010 0.000557 0.024998 0.003213 0.000010 0.010811 0.056051 0.005521 0.000010 0.000010 0.003834 0.007712
0.000010 0.000010 0.000010 0.006271 0.005863 0.032938 0.000010 0.584860 0.000010 0.224830 0.000010 0.000010 0.000010 0.000010 0.036798 0.006929 0.000010 0.008147 0.051389 0.011387 0.000010 0.011951 0.018516 0.000010
0.000010 0.000010 0.000010 0.006132 0.000866 0.000260 0.000010 0.671590 0.000010 0.256437 0.006366 0.003075 0.000010 0.000010 0.000010 0.001153 0.000010 0.000010 0.014099 0.006093 0.000010 0.000010 0.000010 0.033799
0.000010 0.000010 0.000010 0.012214 0.018626 0.048089 0.000010 0.495256 0.001853 0.153290 0.000010 0.000010 0.000010 0.000010 0.037009 0.000010 0.000010 0.010460 0.045823 0.000884 0.000010 0.069223 0.083939 0.023226
0.000010 0.000010 0.000010 0.006269 0.015099 0.018459 0.000010 0.592556 0.000010 0.284889 0.000010 0.000010 0.000010 0.000010 0.000010 0.020775 0.000010 0.000010 0.041809 0.000012 0.000010 0.004370 0.005693 0.009939
0.000010 0.000010 0.000010 0.011333 0.000010 0.027986 0.000010 0.504945 0.000010 0.234535 0.000010 0.005311 0.000010 0.000010 0.017378 0.000010 0.000010 0.008803 0.082693 0.014135 0.000010 0.024563 0.045373 0.022825
0.000010 0.000010 0.000010 0.006708 0.006008 0.011320 0.000010 0.613432 0.000010 0.242318 0.000010 0.000010 0.000010 0.000010 0.031722 0.000010 0.000010 0.000010 0.064932 0.009444 0.000010 0.000010 0.007327 0.006648
0.000010 0.000010 0.000010 0.006252 0.000010 0.059708 0.000010 0.578264 0.004965 0.201895 0.000010 0.003996 0.000010 0.000010 0.021964 0.000010 0.001199 0.014120 0.064351 0.009892 0.000010 0.010185 0.013946 0.009165
0.013098 0.000010 0.000010 0.000010 0.000010 0.000010 0.603193 0.000010 0.000010 0.000010 0.061978 0.000010 0.000010 0.024657 0.000010 0.236945 0.000010 0.000010 0.000010 0.000010 0.059948 0.000010 0.000010 0.000010
0.000010 0.000010 0.000010 0.000010 0.000010 0.000010 0.568147 0.000010 0.000010 0.000010 0.065948 0.000010 0.000010 0.033453 0.000010 0.273953 0.000010 0.000010 0.000010 0.000010 0.058309 0.000010 0.000010 0.000010
0.000644 0.000010 0.000010 0.000010 0.000010 0.000010 0.585435 0.000010 0.000010 0.000010 0.062310 0.018656 0.009664 0.000010 0.000010 0.255807 0.000010 0.000010 0.000010 0.000010 0.067314 0.000010 0.000010 0.000010
0.001070 0.000010 0.012178 0.000010 0.000010 0.000010 0.368235 0.000010 0.000010 0.000010 0.093846 0.022053 0.022028 0.005427 0.000010 0.457323 0.000010 0.000010 0.000010 0.000010 0.017691 0.000010 0.000010 0.000010
0.010836 0.000015 0.000010 0.000010 0.000010 0.000010 0.529430 0.000010 0.000010 0.000011 0.087618 0.014089 0.020135 0.019708 0.000010 0.273682 0.000010 0.000010 0.000010 0.000010 0.044336 0.000010 0.000010 0.000010
0.000010 0.000010 0.000010 0.000010 0.000010 0.000010 0.518486 0.000010 0.000010 0.000010 0.059369 0.013258 0.011585 0.021963 0.000010 0.292334 0.000010 0.000010 0.000010 0.000010 0.082836 0.000010 0.000010 0.000010
0.018830 0.000010 0.015807 0.001200 0.000010 0.001017 0.391338 0.001342 0.000010 0.000010 0.055625 0.020356 0.007200 0.000010 0.000010 0.471899 0.000010 0.000010 0.011232 0.000010 0.004032 0.000010 0.000010 0.000010
0.008116 0.000010 0.000010 0.000010 0.000010 0.000010 0.636529 0.000010 0.000010 0.000010 0.054370 0.006151 0.000010 0.000010 0.000010 0.268414 0.000010 0.000010 0.000010 0.000010 0.026240 0.000010 0.000010 0.000010
0.029597 0.000010 0.000010 0.000010 0.000010 0.000010 0.678625 0.000010 0.000010 0.000010 0.052144 0.000010 0.011582 0.000010 0.000010 0.191824 0.000010 0.000010 0.000010 0.000010 0.036048 0.000010 0.000010 0.000010
0.008218 0.000010 0.000010 0.000010 0.000010 0.000010 0.578448 0.000010 0.000010 0.000010 0.082439 0.008687 0.049835 0.000010 0.000010 0.268223 0.000010 0.000010 0.000014 0.000010 0.003975 0.000010 0.000010 0.000010
0.013974 0.000010 0.015645 0.000010 0.000010 0.000010 0.514816 0.000010 0.000010 0.000010 0.083461 0.027577 0.000431 0.000010 0.000010 0.343926 0.000010 0.000010 0.000010 0.000010 0.000010 0.000010 0.000010 0.000010
0.012844 0.000010 0.000010 0.000010 0.000010 0.000010 0.584215 0.000010 0.000010 0.000010 0.060103 0.022515 0.014657 0.000010 0.000010 0.283124 0.000010 0.000010 0.000010 0.000010 0.022372 0.000010 0.000010 0.000010
0.012809 0.000010 0.000010 0.000010 0.000010 0.000010 0.561220 0.000010 0.000010 0.000010 0.069704 0.014360 0.000010 0.009061 0.000010 0.307962 0.000010 0.000010 0.000010 0.000010 0.024715 0.000010 0.000010 0.000010
0.000010 0.000010 0.000010 0.000010 0.000010 0.000010 0.457917 0.000010 0.000010 0.000010 0.080437 0.000010 0.031759 0.012302 0.000010 0.400834 0.000010 0.000010 0.000010 0.000010 0.016571 0.000010 0.000010 0.000010
0.008858 0.000010 0.000010 0.000010 0.000010 0.000010 0.421113 0.000010 0.000010 0.000010 0.112497 0.022608 0.013208 0.017255 0.000010 0.375842 0.000010 0.000010 0.000010 0.000010 0.028459 0.000010 0.000010 0.000010
0.003851 0.000141 0.017047 0.000010 0.000010 0.000010 0.497692 0.000010 0.000010 0.000010 0.099700 0.014961 0.024785 0.000010 0.000010 0.319629 0.000010 0.000010 0.000010 0.000010 0.022045 0.000010 0.000010 0.000010
0.009600 0.000010 0.000010 0.000010 0.000010 0.000010 0.486272 0.000010 0.000010 0.000010 0.089565 0.002436 0.000010 0.013940 0.000010 0.333971 0.000010 0.000010 0.000010 0.000010 0.064045 0.000010 0.000010 0.000010
0.000841 0.000010 0.000010 0.000010 0.000010 0.000010 0.633925 0.000010 0.000010 0.000010 0.057008 0.031802 0.009015 0.000498 0.000010 0.214829 0.000010 0.000010 0.000010 0.000010 0.051922 0.000010 0.000010 0.000010
0.008907 0.000010 0.002347 0.000010 0.000010 0.000010 0.501300 0.000010 0.000010 0.000010 0.072410 0.022123 0.002602 0.000010 0.000010 0.352990 0.000010 0.000010 0.000010 0.000010 0.037161 0.000010 0.000010 0.000010
0.009010 0.001780 0.000010 0.000010 0.000010 0.000010 0.557466 0.000010 0.000010 0.000010 0.070087 0.000010 0.022522 0.000010 0.000010 0.316415 0.000010 0.000010 0.000010 0.000010 0.022550 0.000010 0.000010 0.000010
0.000010 0.999770 0.000010 0.000010 0.000010 0.000010 0.000010 0.000010 0.000010 0.000010 0.000010 0.000010 0.000010 0.000010 0.000010 0.000010 0.000010 0.000010 0.000010 0.000010 0.000010 0.000010 0.000010 0.000010
0.000010 0.999769 0.000010 0.000010 0.000010 0.000010 0.000010 0.000010 0.000010 0.000010 0.000010 0.000010 0.000011 0.000010 0.000010 0.000010 0.000010 0.000010 0.000010 0.000010 0.000010 0.000010 0.000010 0.000010
0.000010 0.999770 0.000010 0.000010 0.000010 0.000010 0.000010 0.000010 0.000010 0.000010 0.000010 0.000010 0.000010 0.000010 0.000010 0.000010 0.000010 0.000010 0.000010 0.000010 0.000010 0.000010 0.000010 0.000010
0.000018 0.999762 0.000010 0.000010 0.000010 0.000010 0.000010 0.000010 0.000010 0.000010 0.000010 0.000010 0.000010 0.000010 0.000010 0.000010 0.000010 0.000010 0.000010 0.000010 0.000010 0.000010 0.000010 0.000010
0.006534 0.009382 0.468708 0.000010 0.001303 0.000010 0.000010 0.000010 0.000010 0.000010 0.000010 0.000010 0.105791 0.005594 0.000010 0.000453 0.000010 0.000010 0.000010 0.000010 0.402075 0.000010 0.000010 0.000010
0.030261 0.005791 0.395164 0.000010 0.000020 0.007931 0.012723 0.000010 0.000010 0.000010 0.000010 0.000010 0.128654 0.018788 0.000010 0.000098 0.000010 0.000010 0.000010 0.000010 0.400430 0.000010 0.000010 0.000010
0.014047 0.013461 0.402078 0.000010 0.000010 0.000010 0.000010 0.000010 0.000010 0.000010 0.000010 0.000010 0.136321 0.000010 0.000010 0.000010 0.000010 0.005009 0.000010 0.000010 0.428903 0.000010 0.000010 0.000010
0.012549 0.011104 0.621742 0.000010 0.011236 0.000010 0.000010 0.000010 0.000010 0.000010 0.000010 0.000010 0.034319 0.000010 0.000010 0.000010 0.000010 0.000010 0.000010 0.000010 0.308870 0.000010 0.000010 0.000010
0.014868 0.000010 0.442342 0.000010 0.000010 0.000010 0.000010 0.000010 0.000010 0.000010 0.000010 0.000010 0.143962 0.004617 0.000010 0.000010 0.000010 0.001905 0.000010 0.001169 0.390966 0.000010 0.000010 0.000010
0.022480 0.000010 0.795288 0.000010 0.000010 0.000010 0.000010 0.000010 0.000010 0.000010 0.000010 0.000010 0.009770 0.000010 0.000010 0.000010 0.000010 0.000010 0.000010 0.000010 0.172261 0.000010 0.000010 0.000010
0.000010 0.009797 0.804494 0.000010 0.000010 0.000010 0.000010 0.000010 0.000010 0.000010 0.000010 0.000010 0.026688 0.000010 0.000010 0.000010 0.000010 0.000010 0.000010 0.000010 0.158821 0.000010 0.000010 0.000010
0.004878 0.000010 0.813296 0.000010 0.000010 0.000010 0.000010 0.000010 0.000010 0.000010 0.000010 0.000010 0.000010 0.000010 0.000010 0.000010 0.000010 0.000010 0.000010 0.000010 0.181617 0.000010 0.000010 0.000010
0.000010 0.000010 0.828165 0.000010 0.000010 0.000010 0.000010 0.000010 0.000010 0.000010 0.000010 0.000010 0.000010 0.000010 0.000010 0.000010 0.000010 0.000010 0.000010 0.000010 0.171615 0.000010 0.000010 0.000010
0.000010 0.006390 0.784870 0.000010 0.000010 0.000010 0.000010 0.000010 0.000010 0.000010 0.000010 0.000010 0.035136 0.000010 0.000010 0.000010 0.000010 0.000010 0.000010 0.000010 0.173404 0.000010 0.000010 0.000010
0.005662 0.025280 0.579483 0.000010 0.000010 0.000010 0.000010 0.010966 0.000010 0.000910 0.000010 0.000010 0.137018 0.000010 0.000010 0.002069 0.000010 0.000010 0.000010 0.000010 0.236357 0.002104 0.000010 0.000010
0.000014 0.014232 0.754316 0.000010 0.000010 0.000010 0.000010 0.000010 0.000010 0.000010 0.000010 0.000010 0.055640 0.000010 0.000010 0.000010 0.000010 0.000010 0.000010 0.000010 0.175608 0.000010 0.000010 0.000010
0.009129 0.005781 0.694730 0.001123 0.000010 0.000010 0.000460 0.000010 0.000010 0.000010 0.000010 0.000010 0.142962 0.000010 0.000010 0.000997 0.000010 0.000010 0.004814 0.000010 0.139854 0.000010 0.000010 0.000010
0.008048 0.007893 0.789840 0.000010 0.000010 0.000010 0.000010 0.000010 0.000010 0.000010 0.000010 0.000010 0.057755 0.000010 0.000010 0.000010 0.000010 0.000010 0.000010 0.000010 0.136274 0.000010 0.000010 0.000010
0.003329 0.006470 0.657860 0.000010 0.000010 0.000010 0.000010 0.000010 0.000010 0.000010 0.001859 0.000010 0.084471 0.000010 0.000010 0.000010 0.000010 0.000010 0.000010 0.000010 0.245831 0.000010 0.000010 0.000010
0.007524 0.000010 0.398368 0.000010 0.006157 0.003330 0.000010 0.009638 0.001789 0.004161 0.000606 0.000010 0.091251 0.000010 0.008061 0.000010 0.000010 0.013761 0.000010 0.001888 0.428020 0.006809 0.015116 0.003441
0.000010 0.000010 0.635503 0.000010 0.000010 0.000010 0.000010 0.000010 0.000010 0.000010 0.000010 0.000010 0.000010 0.000010 0.000010 0.000010 0.000010 0.000010 0.000010 0.000010 0.364277 0.000010 0.000010 0.000010
0.010107 0.000010 0.662998 0.000010 0.000010 0.000010 0.000010 0.000010 0.000010 0.000010 0.000010 0.000010 0.016181 0.000010 0.000010 0.000010 0.000010 0.000010 0.000010 0.000010 0.310513 0.000010 0.000010 0.000010
0.004071 0.000010 0.669415 0.000010 0.000010 0.000010 0.000010 0.000010 0.000010 0.000010 0.000010 0.000010 0.012423 0.000010 0.000010 0.000010 0.000010 0.000010 0.000010 0.000010 0.313891 0.000010 0.000010 0.000010
0.022679 0.000010 0.500783 0.000010 0.000010 0.000010 0.013436 0.000010 0.000010 0.000010 0.000010 0.000010 0.069803 0.000010 0.000010 0.000010 0.000010 0.000010 0.000010 0.000010 0.390784 0.000010 0.000010 0.002334
0.024319 0.000742 0.557963 0.000010 0.000010 0.000010 0.008619 0.000010 0.000010 0.000010 0.000010 0.000010 0.069089 0.000010 0.000010 0.000010 0.000010 0.000010 0.000010 0.000010 0.339089 0.000010 0.000010 0.000010
0.026350 0.005504 0.498002 0.000010 0.000010 0.000010 0.000010 0.000010 0.000010 0.000010 0.000010 0.000010 0.103926 0.000010 0.000010 0.000010 0.000010 0.000010 0.000010 0.000010 0.366027 0.000010 0.000010 0.000010
0.021343 0.000269 0.378406 0.000010 0.000010 0.000010 0.000010 0.000010 0.000010 0.000010 0.000010 0.006113 0.181920 0.000010 0.000010 0.000010 0.000010 0.009654 0.000010 0.000010 0.402126 0.000010 0.000010 0.000010
0.000010 0.000010 0.999770 0.000010 0.000010 0.000010 0.000010 0.000010 0.000010 0.000010 0.000010 0.000010 0.000010 0.000010 0.000010 0.000010 0.000010 0.000010 0.000010 0.000010 0.000010 0.000010 0.000010 0.000010
0.000013 0.000010 0.999767 0.000010 0.000010 0.000010 0.000010 0.000010 0.000010 0.000010 0.000010 0.000010 0.000010 0.000010 0.000010 0.000010 0.000010 0.000010 0.000010 0.000010 0.000010 0.000010 0.000010 0.000010
0.000010 0.000010 0.999770 0.000010 0.000010 0.000010 0.000010 0.000010 0.000010 0.000010 0.000010 0.000010 0.000010 0.000010 0.000010 0.000010 0.000010 0.000010 0.000010 0.000010 0.000010 0.000010 0.000010 0.000010
0.000010 0.005639 0.994141 0.000010 0.000010 0.000010 0.000010 0.000010 0.000010 0.000010 0.000010 0.000010 0.000010 0.000010 0.000010 0.000010 0.000010 0.000010 0.000010 0.000010 0.000010 0.000010 0.000010 0.000010
0.000010 0.002177 0.997603 0.000010 0.000010 0.000010 0.000010 0.000010 0.000010 0.000010 0.000010 0.000010 0.000010 0.000010 0.000010 0.000010 0.000010 0.000010 0.000010 0.000010 0.000010 0.000010 0.000010 0.000010
0.000010 0.055430 0.583174 0.006383 0.089189 0.022806 0.000010 0.008891 0.000010 0.000010 0.009910 0.021569 0.000010 0.000010 0.020798 0.000010 0.000010 0.000010 0.017500 0.134335 0.016727 0.006415 0.000010 0.006774
0.000010 0.047971 0.607954 0.000010 0.065647 0.008654 0.009427 0.034109 0.000010 0.000038 0.001728 0.007916 0.000010 0.000010 0.016222 0.030088 0.000010 0.000010 0.007107 0.129926 0.000010 0.032325 0.000010 0.000799
0.000010 0.054782 0.574311 0.000010 0.091821 0.004969 0.000010 0.017495 0.000010 0.004612 0.000010 0.009526 0.000010 0.000010 0.025031 0.031050 0.000010 0.000010 0.014196 0.137899 0.000010 0.023768 0.010430 0.000010
0.000010 0.056840 0.586606 0.004571 0.063553 0.026408 0.011467 0.006576 0.000010 0.007996 0.000010 0.000010 0.000010 0.000010 0.026166 0.033458 0.000010 0.000010 0.011780 0.141513 0.000010 0.000010 0.005715 0.017250
0.000010 0.059543 0.590282 0.007286 0.084542 0.000010 0.000010 0.031307 0.000010 0.005792 0.000010 0.000010 0.000010 0.014879 0.018876 0.030328 0.000010 0.000010 0.000211 0.133762 0.000010 0.000010 0.000010 0.023075
0.014142 0.000010 0.042939 0.021411 0.176274 0.024256 0.060234 0.101933 0.011475 0.064284 0.000010 0.021548 0.006703 0.001206 0.051612 0.018680 0.000068 0.000010 0.028751 0.221531 0.064746 0.024454 0.019237 0.024485
0.000010 0.002187 0.019052 0.013025 0.151110 0.069667 0.027094 0.067535 0.011210 0.111588 0.000348 0.006792 0.000010 0.001073 0.038037 0.057539 0.000386 0.000010 0.066170 0.200425 0.112322 0.022899 0.004445 0.017066
0.001086 0.000054 0.019454 0.004219 0.127809 0.080646 0.018850 0.101353 0.017181 0.047849 0.000010 0.024583 0.000010 0.000481 0.069340 0.041790 0.000010 0.000010 0.121526 0.183559 0.087618 0.020540 0.000010 0.032013
0.008663 0.000010 0.022941 0.014190 0.161472 0.040782 0.021886 0.126491 0.000010 0.070075 0.000010 0.012937 0.000010 0.007515 0.024424 0.039044 0.000010 0.000010 0.057791 0.216826 0.091424 0.022643 0.025300 0.035539
0.000010 0.000157 0.047184 0.009560 0.116178 0.062317 0.036281 0.172677 0.000010 0.078838 0.007434 0.013011 0.000010 0.000010 0.020354 0.036164 0.000010 0.000010 0.036789 0.175255 0.073961 0.009530 0.064774 0.039477
