# Supplementary material for: Genetic analysis of Thai cattle reveals a Southeast Asian indicine ancestry
Source: PeerJ. 2015 Oct 27;3:e1318. doi: 10.7717/peerj.1318 (PMC4627918; doi:10.7717/peerj.1318)
Supplement: Dataset S2 — The Q values inferred by ADMIXTURE for each modeled K are shown for each individual, which are labeled according to breed information. The data are organized into three folders, each of which represents the ADMIXTURE experiments described in Fig. S5. [file peerj-03-1318-s007.zip › SupplementDataS7/1397breeds/25.Q]

0.000010 0.000010 0.000010 0.923788 0.004152 0.000010 0.000010 0.000010 0.000010 0.002832 0.001946 0.006626 0.006094 0.000010 0.000010 0.000010 0.000010 0.000010 0.000010 0.000010 0.000010 0.017324 0.000010 0.005396 0.031682
0.003059 0.000010 0.000010 0.909976 0.000010 0.000010 0.000010 0.000010 0.000010 0.000010 0.000010 0.015140 0.000893 0.000010 0.002572 0.000010 0.000010 0.024311 0.000010 0.000010 0.000010 0.000010 0.000010 0.003733 0.040146
0.000010 0.000010 0.000010 0.944125 0.000010 0.000010 0.000010 0.000010 0.000010 0.006183 0.000010 0.000010 0.000010 0.000010 0.020051 0.000010 0.000010 0.000010 0.000010 0.000010 0.000010 0.000010 0.000010 0.000010 0.029431
0.000010 0.000010 0.000010 0.994858 0.000010 0.000010 0.000010 0.000010 0.000010 0.000010 0.001855 0.002933 0.000010 0.000010 0.000010 0.000010 0.000010 0.000010 0.000010 0.000010 0.000010 0.000144 0.000010 0.000010 0.000010
0.000010 0.000010 0.000010 0.936941 0.010602 0.000010 0.000010 0.000010 0.000010 0.005207 0.000010 0.010303 0.000010 0.000010 0.001511 0.000010 0.000010 0.019760 0.000010 0.000010 0.000010 0.015497 0.000010 0.000010 0.000010
0.000010 0.000010 0.000010 0.975014 0.000010 0.000010 0.000010 0.000010 0.000010 0.000010 0.000010 0.000010 0.000010 0.000010 0.000010 0.000010 0.000010 0.000010 0.000010 0.000010 0.000010 0.000010 0.000010 0.000010 0.024756
0.000010 0.000010 0.000010 0.993758 0.000010 0.000010 0.000010 0.000010 0.000010 0.000010 0.000010 0.000010 0.000010 0.000010 0.000010 0.000010 0.000010 0.000010 0.000010 0.000010 0.000010 0.000010 0.000010 0.000010 0.006012
0.000010 0.000010 0.000010 0.999760 0.000010 0.000010 0.000010 0.000010 0.000010 0.000010 0.000010 0.000010 0.000010 0.000010 0.000010 0.000010 0.000010 0.000010 0.000010 0.000010 0.000010 0.000010 0.000010 0.000010 0.000010
0.014954 0.000010 0.000010 0.911131 0.005680 0.000010 0.000010 0.000010 0.000010 0.000010 0.000010 0.016990 0.000010 0.000010 0.000010 0.000010 0.000010 0.000340 0.000010 0.000010 0.000010 0.000010 0.000010 0.000010 0.050715
0.000010 0.000010 0.000010 0.947904 0.018493 0.000010 0.000010 0.000010 0.000010 0.000010 0.000010 0.000010 0.000010 0.000010 0.010595 0.000010 0.007946 0.011808 0.000010 0.000010 0.000010 0.002327 0.000010 0.000010 0.000746
0.000010 0.000010 0.000010 0.922040 0.002198 0.000010 0.000010 0.000010 0.000010 0.023293 0.000010 0.010914 0.012777 0.000010 0.003664 0.000010 0.000010 0.007085 0.000010 0.000010 0.000010 0.000010 0.000010 0.000010 0.017859
0.000010 0.000010 0.000010 0.999760 0.000010 0.000010 0.000010 0.000010 0.000010 0.000010 0.000010 0.000010 0.000010 0.000010 0.000010 0.000010 0.000010 0.000010 0.000010 0.000010 0.000010 0.000010 0.000010 0.000010 0.000010
0.000010 0.000010 0.000010 0.974171 0.003603 0.000010 0.000010 0.010639 0.000010 0.000010 0.000010 0.007299 0.000010 0.000010 0.000010 0.000010 0.000010 0.000010 0.000010 0.000010 0.000010 0.000010 0.000010 0.000010 0.004088
0.000010 0.000010 0.000010 0.928838 0.000473 0.000010 0.000010 0.000010 0.000010 0.000010 0.000010 0.000010 0.000010 0.000010 0.015123 0.000010 0.000010 0.027559 0.000010 0.000010 0.000010 0.000010 0.000010 0.004333 0.023485
0.000010 0.000010 0.000010 0.886710 0.009883 0.000010 0.000010 0.000360 0.000010 0.036798 0.000010 0.004472 0.000010 0.000010 0.024606 0.000010 0.000010 0.015586 0.000010 0.000010 0.000010 0.000010 0.000010 0.013505 0.007921
0.000010 0.000010 0.000010 0.999760 0.000010 0.000010 0.000010 0.000010 0.000010 0.000010 0.000010 0.000010 0.000010 0.000010 0.000010 0.000010 0.000010 0.000010 0.000010 0.000010 0.000010 0.000010 0.000010 0.000010 0.000010
0.000010 0.000010 0.000010 0.962864 0.000010 0.002405 0.000010 0.000010 0.000010 0.000010 0.000010 0.000010 0.000010 0.000010 0.000010 0.000010 0.000010 0.000010 0.000010 0.000010 0.000010 0.000010 0.000010 0.000010 0.034511
0.000010 0.000010 0.000010 0.948614 0.000010 0.000010 0.000010 0.000010 0.000010 0.000012 0.000010 0.000010 0.000010 0.000010 0.026108 0.000010 0.000010 0.000010 0.000010 0.000010 0.000010 0.000010 0.000010 0.000010 0.025057
0.000010 0.000010 0.000010 0.916584 0.006224 0.000010 0.000010 0.000010 0.000010 0.017218 0.002893 0.000010 0.000010 0.000010 0.000895 0.000010 0.000010 0.000010 0.000010 0.000010 0.000010 0.000010 0.000010 0.000010 0.055996
0.000010 0.000010 0.000010 0.973391 0.000012 0.000010 0.000010 0.000010 0.000010 0.000010 0.004401 0.000010 0.000010 0.000010 0.014494 0.000010 0.000010 0.006248 0.000010 0.000010 0.000010 0.000010 0.000010 0.000010 0.001264
0.000010 0.000010 0.000010 0.000010 0.000010 0.000010 0.000010 0.000010 0.000010 0.000010 0.000010 0.000010 0.000010 0.000010 0.000010 0.000010 0.999760 0.000010 0.000010 0.000010 0.000010 0.000010 0.000010 0.000010 0.000010
0.000010 0.000010 0.000010 0.000010 0.002294 0.000010 0.000010 0.000010 0.000010 0.004374 0.000010 0.010238 0.000010 0.000010 0.000010 0.000010 0.922939 0.001486 0.000010 0.000010 0.000010 0.003059 0.000010 0.000010 0.055431
0.000019 0.000010 0.000010 0.000010 0.000010 0.000010 0.000010 0.000010 0.000010 0.000010 0.000010 0.000010 0.000010 0.000010 0.000010 0.000010 0.999751 0.000010 0.000010 0.000010 0.000010 0.000010 0.000010 0.000010 0.000010
0.000010 0.000010 0.000010 0.015779 0.000010 0.000010 0.000010 0.000010 0.000010 0.000010 0.000010 0.000010 0.000010 0.000010 0.000010 0.000010 0.983991 0.000010 0.000010 0.000010 0.000010 0.000010 0.000010 0.000010 0.000010
0.000010 0.000010 0.000010 0.000010 0.000010 0.000010 0.000010 0.000010 0.000010 0.000010 0.000010 0.000010 0.000010 0.000010 0.000010 0.000010 0.988837 0.000010 0.000010 0.000010 0.000010 0.000010 0.000010 0.000010 0.010933
0.000010 0.000010 0.000010 0.000010 0.002005 0.000010 0.000010 0.000010 0.000010 0.000010 0.000010 0.000010 0.000010 0.000010 0.000010 0.000010 0.976968 0.013738 0.000010 0.000010 0.000010 0.000010 0.000010 0.000010 0.007079
0.000010 0.000010 0.000010 0.000010 0.000010 0.000010 0.000010 0.000010 0.000010 0.000010 0.000010 0.000010 0.000010 0.000010 0.000010 0.000010 0.999760 0.000010 0.000010 0.000010 0.000010 0.000010 0.000010 0.000010 0.000010
0.000010 0.000010 0.000010 0.000010 0.000010 0.000010 0.000010 0.000010 0.000010 0.000010 0.000010 0.000010 0.000010 0.000010 0.000010 0.000010 0.999760 0.000010 0.000010 0.000010 0.000010 0.000010 0.000010 0.000010 0.000010
0.000010 0.000010 0.000010 0.000010 0.000010 0.000010 0.000010 0.000010 0.000010 0.000010 0.000010 0.000010 0.000010 0.000010 0.000010 0.000010 0.999760 0.000010 0.000010 0.000010 0.000010 0.000010 0.000010 0.000010 0.000010
0.000010 0.000010 0.000010 0.000010 0.000010 0.000010 0.000010 0.000010 0.000010 0.000010 0.000010 0.000010 0.000010 0.000010 0.000010 0.000010 0.999760 0.000010 0.000010 0.000010 0.000010 0.000010 0.000010 0.000010 0.000010
0.002436 0.000010 0.000010 0.000010 0.000010 0.000010 0.000010 0.000010 0.000010 0.000010 0.000010 0.000010 0.006464 0.000010 0.008342 0.000010 0.958535 0.024023 0.000010 0.000010 0.000010 0.000010 0.000010 0.000010 0.000010
0.000010 0.000010 0.005906 0.000010 0.000013 0.000010 0.000010 0.000010 0.000010 0.000010 0.086996 0.011792 0.000010 0.000010 0.000010 0.000010 0.834484 0.026572 0.000010 0.000010 0.000010 0.000010 0.000010 0.000010 0.034056
0.000010 0.000010 0.000010 0.003181 0.000010 0.000010 0.000010 0.000010 0.000010 0.007525 0.029233 0.024120 0.003701 0.000010 0.000010 0.000010 0.897831 0.008267 0.000010 0.000010 0.000010 0.008258 0.000010 0.008688 0.009047
0.000010 0.000010 0.000010 0.000010 0.000010 0.009396 0.000010 0.000010 0.000010 0.013351 0.000010 0.000010 0.000010 0.000010 0.000010 0.000010 0.900605 0.020696 0.000010 0.000010 0.000010 0.014296 0.000010 0.000010 0.041466
0.000010 0.000010 0.000010 0.000010 0.000010 0.000010 0.000010 0.000010 0.000010 0.000010 0.000010 0.000010 0.000010 0.000010 0.000010 0.000010 0.999760 0.000010 0.000010 0.000010 0.000010 0.000010 0.000010 0.000010 0.000010
0.000010 0.000010 0.000010 0.000010 0.000010 0.000010 0.000010 0.000010 0.000010 0.000010 0.000010 0.000010 0.000010 0.000010 0.000010 0.000010 0.999760 0.000010 0.000010 0.000010 0.000010 0.000010 0.000010 0.000010 0.000010
0.000010 0.000010 0.000010 0.035759 0.000010 0.000010 0.000010 0.000010 0.000010 0.000010 0.000010 0.036185 0.000010 0.000010 0.000010 0.000010 0.895828 0.000010 0.000010 0.000010 0.000010 0.000010 0.000010 0.000010 0.032018
0.000010 0.000010 0.000010 0.000010 0.022314 0.000010 0.000010 0.000010 0.000010 0.000010 0.000010 0.000010 0.000010 0.000010 0.000010 0.000010 0.977456 0.000010 0.000010 0.000010 0.000010 0.000010 0.000010 0.000010 0.000010
0.000010 0.000010 0.000010 0.000010 0.000010 0.000010 0.000010 0.000010 0.000010 0.000010 0.000010 0.000010 0.000010 0.000010 0.000010 0.000010 0.999760 0.000010 0.000010 0.000010 0.000010 0.000010 0.000010 0.000010 0.000010
0.000010 0.000010 0.000010 0.000010 0.000010 0.000010 0.000010 0.000010 0.000010 0.000010 0.000010 0.000010 0.000010 0.000010 0.000010 0.000010 0.999760 0.000010 0.000010 0.000010 0.000010 0.000010 0.000010 0.000010 0.000010
0.000010 0.000010 0.000010 0.000010 0.009916 0.008726 0.000010 0.015029 0.000010 0.004255 0.150772 0.754652 0.006246 0.000010 0.005016 0.000010 0.000010 0.019971 0.000010 0.000010 0.000010 0.018731 0.000010 0.004658 0.001896
0.015293 0.000010 0.005832 0.000010 0.053159 0.000010 0.000010 0.000010 0.000010 0.005475 0.164678 0.669478 0.008629 0.000010 0.012889 0.000010 0.000010 0.045162 0.000010 0.000010 0.000010 0.005874 0.000010 0.009062 0.004339
0.000010 0.000010 0.009762 0.000010 0.023514 0.006978 0.000010 0.003650 0.000010 0.012416 0.179006 0.716862 0.018202 0.000010 0.000010 0.000010 0.000010 0.020468 0.000010 0.000010 0.000010 0.008992 0.000010 0.000010 0.000010
0.000010 0.000010 0.004351 0.000010 0.000010 0.012549 0.000010 0.000010 0.000010 0.000010 0.223093 0.717124 0.021416 0.000010 0.001537 0.000377 0.000010 0.005688 0.000010 0.000010 0.000010 0.013704 0.000010 0.000010 0.000010
0.008636 0.000010 0.000010 0.000010 0.047167 0.016934 0.000010 0.005191 0.000010 0.000010 0.166555 0.702431 0.024439 0.000010 0.005697 0.000010 0.000010 0.019844 0.000010 0.000010 0.000010 0.001046 0.000010 0.000010 0.001919
0.000010 0.000010 0.000010 0.000010 0.032809 0.014197 0.000010 0.003431 0.000010 0.010925 0.163102 0.740541 0.003780 0.000010 0.000010 0.000010 0.000010 0.022679 0.000010 0.000010 0.000010 0.008374 0.000010 0.000011 0.000010
0.000025 0.000010 0.000010 0.000010 0.001222 0.013341 0.000010 0.006226 0.000010 0.001863 0.175075 0.701842 0.024417 0.000010 0.000010 0.000010 0.000010 0.041200 0.000010 0.000010 0.000010 0.021811 0.000010 0.010409 0.002438
0.007324 0.000010 0.010605 0.000010 0.033050 0.000010 0.000010 0.012562 0.000010 0.000877 0.167527 0.700031 0.015000 0.000010 0.000010 0.000010 0.000010 0.038587 0.000010 0.000010 0.000010 0.008150 0.000010 0.000010 0.006148
0.000010 0.000010 0.000010 0.000010 0.011562 0.006660 0.000010 0.000010 0.000010 0.000010 0.218617 0.696217 0.016950 0.000010 0.000010 0.000010 0.000010 0.034273 0.000010 0.000010 0.000010 0.000515 0.000010 0.000010 0.015037
0.000010 0.000010 0.011906 0.000010 0.024225 0.000010 0.000010 0.018096 0.000010 0.000010 0.167812 0.752053 0.000010 0.000010 0.000010 0.000010 0.000010 0.025125 0.000010 0.000010 0.000010 0.000603 0.000010 0.000010 0.000010
0.001252 0.000010 0.000010 0.000010 0.043631 0.006166 0.000010 0.008294 0.000010 0.000016 0.202933 0.710450 0.000010 0.000010 0.000010 0.000010 0.000010 0.015174 0.000010 0.000010 0.000010 0.000151 0.000010 0.011783 0.000010
0.000010 0.000010 0.009154 0.000010 0.023027 0.006196 0.000010 0.009884 0.000010 0.011281 0.200733 0.711310 0.000013 0.000010 0.004381 0.000518 0.000010 0.009723 0.000010 0.000010 0.000010 0.000010 0.000010 0.013650 0.000010
0.000051 0.000010 0.006447 0.000010 0.016729 0.005255 0.000010 0.012056 0.000010 0.004011 0.160960 0.733818 0.000010 0.000010 0.000010 0.000010 0.000010 0.034050 0.000010 0.000010 0.000010 0.019387 0.000010 0.007097 0.000010
0.000010 0.000010 0.000010 0.000010 0.012001 0.010692 0.000010 0.019161 0.000010 0.013594 0.207664 0.685383 0.019236 0.000010 0.000010 0.000010 0.000010 0.021339 0.000010 0.000010 0.000010 0.010431 0.000010 0.000010 0.000349
0.000010 0.000010 0.005670 0.000010 0.034113 0.010377 0.000010 0.008261 0.000010 0.006901 0.160871 0.734531 0.000010 0.000010 0.017828 0.000010 0.000010 0.011020 0.000010 0.000010 0.000010 0.010277 0.000010 0.000010 0.000010
0.000010 0.000010 0.018440 0.001835 0.017938 0.000010 0.000010 0.011139 0.000010 0.004201 0.199350 0.688996 0.023582 0.000010 0.000010 0.000010 0.000010 0.022699 0.000010 0.000010 0.000010 0.010148 0.000010 0.001532 0.000010
0.023445 0.000010 0.000010 0.000010 0.000010 0.000829 0.000010 0.000010 0.000731 0.000010 0.169289 0.747273 0.010821 0.000010 0.000010 0.002314 0.000010 0.013645 0.000010 0.000010 0.000010 0.022564 0.006037 0.001111 0.001811
0.000010 0.000010 0.000010 0.000010 0.008089 0.031301 0.000010 0.000010 0.000010 0.019371 0.141162 0.753287 0.002793 0.000010 0.000010 0.000010 0.000010 0.000010 0.000010 0.000010 0.000010 0.014584 0.000010 0.015399 0.013854
0.000010 0.000010 0.006085 0.000010 0.020557 0.011286 0.000010 0.006461 0.000010 0.000010 0.140011 0.784968 0.000010 0.000010 0.000010 0.000010 0.000010 0.020674 0.000010 0.000010 0.000010 0.001840 0.000010 0.007958 0.000010
0.013246 0.000010 0.015532 0.001230 0.023578 0.000010 0.000010 0.003050 0.000010 0.006509 0.168993 0.713168 0.000010 0.000010 0.000010 0.000010 0.000010 0.039567 0.000010 0.000010 0.000010 0.014978 0.000010 0.000010 0.000010
0.014797 0.000010 0.000010 0.016719 0.028333 0.000010 0.000010 0.006013 0.000010 0.034966 0.210736 0.461914 0.000010 0.007294 0.031842 0.002388 0.022342 0.000651 0.000010 0.000010 0.007882 0.000010 0.000010 0.001953 0.152066
0.020483 0.004074 0.000010 0.016037 0.000010 0.000261 0.000010 0.000010 0.000010 0.087352 0.142330 0.453257 0.000010 0.002671 0.005625 0.002353 0.077114 0.037296 0.000010 0.007841 0.007023 0.014756 0.000010 0.000010 0.121438
0.000016 0.000010 0.000010 0.027411 0.010269 0.007038 0.000010 0.000010 0.000010 0.019391 0.123630 0.461916 0.000010 0.014041 0.007405 0.000010 0.108743 0.000013 0.000010 0.000010 0.021951 0.012267 0.000010 0.000010 0.185798
0.018607 0.017821 0.000010 0.043886 0.000010 0.000010 0.000010 0.000010 0.000010 0.039472 0.113915 0.426139 0.001378 0.021654 0.022984 0.000330 0.091445 0.000010 0.011275 0.001358 0.000010 0.018538 0.000010 0.004606 0.166501
0.000010 0.000010 0.002004 0.019900 0.018833 0.000010 0.000010 0.003904 0.000010 0.057774 0.167192 0.408956 0.000010 0.000010 0.036789 0.000010 0.069132 0.024241 0.000010 0.000010 0.022151 0.000010 0.000010 0.023841 0.145162
0.000010 0.000010 0.000010 0.016255 0.013137 0.000010 0.000010 0.000902 0.000010 0.013760 0.124389 0.525150 0.000010 0.021258 0.019921 0.002908 0.073480 0.001471 0.000010 0.000010 0.005434 0.014407 0.000010 0.000241 0.167189
0.000010 0.053186 0.000010 0.021835 0.015302 0.012872 0.000010 0.000010 0.000010 0.022139 0.121945 0.437566 0.004629 0.000010 0.003783 0.000010 0.084444 0.000010 0.000010 0.000010 0.005485 0.027179 0.000010 0.010918 0.178606
0.000010 0.000010 0.002991 0.007053 0.025525 0.016549 0.000010 0.000010 0.007822 0.042659 0.214669 0.377446 0.000771 0.008541 0.042681 0.000010 0.092173 0.019949 0.000010 0.000010 0.000010 0.018438 0.000010 0.000010 0.122632
0.000010 0.006906 0.000010 0.006288 0.012512 0.000010 0.000010 0.000010 0.000010 0.059399 0.142788 0.461435 0.000010 0.022854 0.007969 0.007145 0.079741 0.006563 0.000010 0.000010 0.000010 0.000010 0.001529 0.017198 0.167563
0.000010 0.005232 0.000010 0.020865 0.009279 0.000010 0.000010 0.000010 0.000010 0.030258 0.129608 0.464881 0.016560 0.000010 0.024160 0.000010 0.045305 0.017962 0.000010 0.001994 0.008386 0.019510 0.000010 0.011463 0.194436
0.000010 0.000010 0.000010 0.036806 0.000010 0.005885 0.000010 0.001295 0.000010 0.053821 0.108167 0.479045 0.000010 0.028738 0.025913 0.000010 0.098737 0.000010 0.000010 0.004664 0.000010 0.005567 0.000010 0.000979 0.150263
0.018335 0.019397 0.000010 0.011382 0.000010 0.000010 0.000010 0.000010 0.000010 0.059491 0.153147 0.424396 0.004976 0.005464 0.015029 0.000010 0.085651 0.016178 0.000010 0.000010 0.000010 0.000010 0.000010 0.000010 0.186425
0.012310 0.003924 0.000010 0.014367 0.002255 0.000010 0.000010 0.000010 0.000010 0.049450 0.168190 0.453556 0.036057 0.000010 0.049175 0.000010 0.061314 0.003975 0.000010 0.008790 0.000010 0.012230 0.000010 0.003802 0.120505
0.007077 0.006642 0.000010 0.015207 0.007223 0.000010 0.000890 0.000010 0.009062 0.030582 0.154869 0.407598 0.008164 0.000010 0.019582 0.003952 0.104677 0.000010 0.000010 0.001677 0.041787 0.007428 0.000010 0.001938 0.171574
0.004885 0.012790 0.000012 0.041791 0.011061 0.008024 0.000010 0.014417 0.001418 0.048818 0.182189 0.377812 0.021644 0.022263 0.036572 0.000956 0.043836 0.007377 0.000010 0.005043 0.000010 0.000584 0.000010 0.004474 0.153996
0.009159 0.006922 0.004318 0.029811 0.000010 0.000010 0.035156 0.000010 0.000010 0.070904 0.166455 0.400712 0.000010 0.000010 0.007737 0.000010 0.066146 0.037497 0.000010 0.007885 0.001948 0.010185 0.000010 0.005587 0.139489
0.004415 0.026754 0.000010 0.019035 0.041096 0.000010 0.000010 0.004755 0.000010 0.028196 0.174402 0.403039 0.000010 0.000010 0.019845 0.000255 0.076068 0.021025 0.000010 0.013627 0.017608 0.000010 0.000010 0.012994 0.136798
0.005849 0.006162 0.005749 0.000010 0.001067 0.000010 0.000010 0.000010 0.000010 0.043571 0.122512 0.427260 0.013924 0.028287 0.022605 0.000229 0.108406 0.018061 0.000010 0.007836 0.000010 0.006808 0.000916 0.003463 0.177227
0.010788 0.007087 0.000010 0.028889 0.000010 0.002447 0.000015 0.000010 0.000010 0.009745 0.162015 0.442386 0.014248 0.000010 0.024774 0.000832 0.065404 0.034789 0.000010 0.006879 0.000010 0.007407 0.000010 0.004018 0.178196
0.000010 0.001192 0.000010 0.003745 0.000010 0.006502 0.000188 0.000010 0.010080 0.032308 0.119087 0.471806 0.000010 0.001193 0.022681 0.001317 0.103184 0.009779 0.000010 0.000010 0.023358 0.018890 0.000010 0.003661 0.170949
0.003478 0.000010 0.000010 0.000010 0.000010 0.006495 0.000010 0.000010 0.000010 0.000010 0.758690 0.167480 0.002398 0.000010 0.017133 0.000010 0.000010 0.032677 0.000010 0.000010 0.000010 0.008496 0.000010 0.000010 0.002992
0.004061 0.000010 0.000010 0.000010 0.010258 0.000010 0.000010 0.002187 0.000010 0.000010 0.801288 0.110128 0.015488 0.000010 0.000010 0.000010 0.000010 0.043842 0.000010 0.000010 0.000010 0.000010 0.000010 0.011880 0.000708
0.000010 0.000010 0.000010 0.000010 0.000010 0.011658 0.000010 0.000010 0.000010 0.000010 0.810000 0.142363 0.000010 0.000010 0.000010 0.000010 0.000010 0.025203 0.000010 0.000010 0.000010 0.000010 0.000010 0.010576 0.000010
0.000010 0.000010 0.000010 0.020850 0.000010 0.000010 0.000010 0.008992 0.000010 0.000010 0.757520 0.140225 0.000010 0.000010 0.000010 0.000010 0.021296 0.045257 0.000010 0.000010 0.000010 0.000010 0.000010 0.000010 0.005680
0.008371 0.000010 0.000010 0.000010 0.001105 0.000010 0.000010 0.000010 0.000010 0.000010 0.805346 0.111476 0.006092 0.000010 0.000010 0.000010 0.000010 0.057930 0.000010 0.000010 0.000010 0.000010 0.000010 0.009500 0.000010
0.005525 0.000010 0.000010 0.000010 0.001929 0.000010 0.000010 0.000013 0.000010 0.000010 0.759055 0.158871 0.000010 0.000010 0.000010 0.000010 0.015482 0.047336 0.000010 0.000010 0.000010 0.001404 0.000010 0.003566 0.006668
0.000010 0.000010 0.000010 0.000010 0.000010 0.002452 0.000010 0.006646 0.000010 0.000010 0.833676 0.107607 0.000014 0.000010 0.000010 0.000010 0.000010 0.049415 0.000010 0.000010 0.000010 0.000010 0.000010 0.000010 0.000010
0.016798 0.000010 0.000010 0.000010 0.015268 0.000010 0.000010 0.000010 0.000010 0.000010 0.803751 0.114469 0.000010 0.000010 0.000010 0.000010 0.000010 0.037830 0.000010 0.000010 0.000010 0.002974 0.000010 0.008729 0.000010
0.000011 0.000010 0.014620 0.000010 0.000010 0.000010 0.000010 0.003076 0.000010 0.000010 0.824616 0.111208 0.000010 0.000010 0.000010 0.000010 0.000010 0.017306 0.000010 0.000010 0.000010 0.000010 0.000010 0.022946 0.006046
0.011701 0.000010 0.000010 0.018074 0.000010 0.000010 0.000010 0.000163 0.000010 0.000010 0.779818 0.105687 0.009466 0.000010 0.000010 0.000010 0.000311 0.056746 0.000010 0.000010 0.000010 0.003713 0.000010 0.014172 0.000010
0.007036 0.000010 0.000011 0.000010 0.000010 0.000010 0.000010 0.000010 0.000010 0.000010 0.809386 0.105763 0.017902 0.000010 0.000010 0.000010 0.000010 0.051916 0.000010 0.000010 0.000010 0.007805 0.000010 0.000010 0.000010
0.009552 0.000010 0.000010 0.000010 0.001975 0.000010 0.000010 0.000010 0.000010 0.007999 0.813443 0.096300 0.003441 0.000010 0.000010 0.000010 0.000880 0.043328 0.000010 0.000010 0.000010 0.000010 0.000010 0.022921 0.000010
0.000010 0.000010 0.000010 0.000010 0.000010 0.000010 0.000010 0.005534 0.000010 0.014506 0.841518 0.088523 0.000010 0.000010 0.000010 0.000010 0.000010 0.043027 0.000010 0.000010 0.000010 0.003240 0.000010 0.003472 0.000010
0.000010 0.000010 0.000010 0.000010 0.000010 0.011187 0.000010 0.000010 0.000010 0.000010 0.813173 0.114196 0.000010 0.000010 0.000010 0.000010 0.000010 0.050925 0.000010 0.000010 0.000010 0.010318 0.000010 0.000010 0.000010
0.009200 0.000010 0.000010 0.011545 0.000010 0.000010 0.000010 0.002836 0.000010 0.000145 0.761655 0.121803 0.012185 0.000010 0.002773 0.000010 0.000010 0.040480 0.000010 0.000010 0.000010 0.012885 0.000010 0.023174 0.001189
0.000010 0.000010 0.002890 0.000010 0.013787 0.000010 0.000010 0.011213 0.000010 0.000010 0.793914 0.120553 0.007959 0.000010 0.000010 0.000010 0.000010 0.038771 0.000010 0.000010 0.000010 0.000010 0.000010 0.010744 0.000010
0.006062 0.000010 0.000010 0.000010 0.000010 0.000010 0.000010 0.000010 0.000010 0.000010 0.808233 0.150783 0.000095 0.000010 0.000010 0.000010 0.000010 0.029904 0.000010 0.000010 0.000010 0.000010 0.000010 0.004733 0.000010
0.000010 0.000010 0.000010 0.000010 0.000010 0.000010 0.000010 0.018659 0.000010 0.000010 0.772673 0.137700 0.000010 0.000010 0.000010 0.000010 0.002873 0.055478 0.000010 0.000010 0.000010 0.000491 0.000010 0.011945 0.000010
0.000010 0.000010 0.016087 0.000010 0.002952 0.000010 0.000010 0.000010 0.000010 0.009747 0.775444 0.141600 0.000010 0.000010 0.000010 0.000010 0.000010 0.025138 0.000010 0.000010 0.000010 0.002298 0.000010 0.026564 0.000010
0.000010 0.000010 0.017349 0.000010 0.000010 0.000010 0.000010 0.003132 0.000010 0.000010 0.798054 0.057960 0.013309 0.000010 0.000010 0.001055 0.056007 0.040976 0.000010 0.000010 0.000010 0.000010 0.000018 0.011990 0.000010
0.000010 0.000010 0.000010 0.000010 0.000010 0.000010 0.000010 0.000010 0.000010 0.000010 0.000010 0.000010 0.000010 0.000010 0.000010 0.000010 0.000010 0.000010 0.000010 0.000010 0.000010 0.000010 0.000010 0.999760 0.000010
0.000010 0.000010 0.000010 0.000016 0.000010 0.000010 0.000010 0.000010 0.000010 0.000010 0.000010 0.000010 0.000010 0.000010 0.000010 0.000010 0.000010 0.000010 0.000010 0.000010 0.000010 0.000010 0.000010 0.999754 0.000010
0.000010 0.000010 0.000010 0.000010 0.000010 0.000010 0.000010 0.000010 0.000010 0.000010 0.000010 0.000010 0.000010 0.000010 0.000010 0.000010 0.000010 0.000010 0.000010 0.000010 0.000010 0.000010 0.000010 0.999760 0.000010
0.000010 0.000010 0.000010 0.009934 0.012872 0.008788 0.000010 0.013034 0.000010 0.055715 0.043179 0.040772 0.074475 0.000010 0.025746 0.000010 0.000010 0.035128 0.000010 0.000010 0.000010 0.006328 0.000010 0.612114 0.061796
0.015240 0.000010 0.000010 0.003928 0.024104 0.004791 0.000010 0.000010 0.000010 0.055963 0.040638 0.000010 0.022343 0.000010 0.000010 0.000010 0.000010 0.018148 0.000010 0.000010 0.000010 0.000010 0.000010 0.750725 0.063971
0.014564 0.000010 0.000010 0.000010 0.009911 0.000010 0.000010 0.000010 0.000010 0.006306 0.000010 0.004754 0.065538 0.000010 0.000010 0.000010 0.000010 0.000010 0.000010 0.000010 0.000010 0.000010 0.000010 0.843711 0.055036
0.000010 0.000010 0.000010 0.000010 0.000010 0.000010 0.000010 0.000010 0.000010 0.000010 0.000010 0.000010 0.000010 0.000010 0.000010 0.000010 0.000010 0.000010 0.000010 0.000010 0.000010 0.000010 0.000010 0.999760 0.000010
0.000010 0.000010 0.000010 0.000010 0.000010 0.000010 0.000010 0.000010 0.000010 0.000010 0.000010 0.000010 0.000010 0.000010 0.000010 0.000010 0.000010 0.000010 0.000010 0.000010 0.000010 0.000010 0.000010 0.999760 0.000010
0.000010 0.000010 0.000010 0.000010 0.000010 0.000010 0.000010 0.000010 0.000010 0.000010 0.000010 0.000010 0.000010 0.000010 0.000010 0.000010 0.000010 0.000010 0.000010 0.000010 0.000010 0.000010 0.000010 0.999760 0.000010
0.000010 0.000010 0.000010 0.000010 0.000010 0.000010 0.000010 0.000010 0.000010 0.000010 0.000010 0.000010 0.000010 0.000010 0.000010 0.000010 0.000010 0.000010 0.000010 0.000010 0.000010 0.000010 0.000010 0.999760 0.000010
0.000010 0.000010 0.000010 0.000010 0.000010 0.000010 0.000010 0.000010 0.000010 0.000010 0.000010 0.000010 0.000010 0.000010 0.000010 0.000010 0.000010 0.000010 0.000010 0.000010 0.000010 0.000010 0.000010 0.999760 0.000010
0.000010 0.000010 0.000010 0.000010 0.000010 0.000010 0.000010 0.000010 0.000010 0.000010 0.000010 0.000010 0.000010 0.000010 0.000010 0.000010 0.000010 0.000010 0.000010 0.000010 0.000010 0.000010 0.000010 0.999760 0.000010
0.040212 0.000010 0.034233 0.031189 0.022526 0.000010 0.000010 0.008137 0.006205 0.000010 0.032672 0.068393 0.195381 0.000010 0.034519 0.007644 0.000010 0.003971 0.001539 0.000010 0.009719 0.005271 0.009761 0.488547 0.000010
0.034988 0.000010 0.051175 0.000010 0.024564 0.011070 0.000010 0.004040 0.022350 0.021263 0.019733 0.060756 0.171666 0.006003 0.022599 0.010077 0.000010 0.033875 0.000010 0.000098 0.000010 0.000010 0.000010 0.505654 0.000010
0.031312 0.000010 0.035172 0.000010 0.026458 0.036346 0.000010 0.000010 0.010744 0.005492 0.032675 0.040086 0.191222 0.008802 0.025965 0.012648 0.000010 0.006594 0.000010 0.000010 0.000010 0.003996 0.000010 0.532387 0.000010
0.022444 0.000010 0.039727 0.000010 0.035499 0.028171 0.000010 0.002184 0.015265 0.005251 0.034629 0.029039 0.187349 0.010576 0.008327 0.014338 0.000010 0.022673 0.000010 0.000010 0.000010 0.012707 0.000010 0.531733 0.000010
0.051278 0.000010 0.008839 0.014343 0.024148 0.016435 0.000010 0.003775 0.014527 0.009402 0.034731 0.081139 0.171788 0.000010 0.019226 0.011887 0.000010 0.014432 0.000454 0.000204 0.022613 0.006066 0.000010 0.494654 0.000010
0.043100 0.000010 0.028022 0.000010 0.022828 0.020114 0.011501 0.000010 0.000010 0.015077 0.030793 0.061961 0.172411 0.000010 0.000583 0.004316 0.000010 0.019627 0.000010 0.000010 0.018266 0.012496 0.019797 0.519017 0.000010
0.037451 0.006209 0.006026 0.000010 0.017517 0.000340 0.032048 0.002114 0.000010 0.053436 0.073689 0.127247 0.133580 0.000010 0.000010 0.004738 0.000010 0.031685 0.004744 0.001303 0.000010 0.028200 0.000010 0.414474 0.025128
0.035673 0.000010 0.000010 0.000010 0.022548 0.000010 0.036891 0.004898 0.002431 0.050842 0.073677 0.119674 0.133403 0.000010 0.000010 0.006917 0.000953 0.026275 0.005961 0.001266 0.004839 0.029171 0.000010 0.414398 0.030114
0.015821 0.000010 0.014251 0.158467 0.040169 0.000705 0.000010 0.000010 0.000010 0.000010 0.216486 0.091293 0.051938 0.000010 0.002431 0.003090 0.016296 0.350640 0.000010 0.000010 0.000010 0.005210 0.000010 0.008821 0.024280
0.000018 0.000010 0.002832 0.056374 0.029540 0.000010 0.000010 0.000010 0.000010 0.037038 0.259997 0.140315 0.078381 0.000010 0.000010 0.000010 0.000010 0.350410 0.000010 0.000010 0.000010 0.002379 0.000010 0.030045 0.012541
0.014558 0.000010 0.000010 0.138553 0.029441 0.000010 0.000010 0.000010 0.000010 0.000010 0.281824 0.067026 0.057450 0.000010 0.006888 0.000010 0.014932 0.375294 0.000010 0.000010 0.000010 0.000010 0.000010 0.013884 0.000010
0.010626 0.000010 0.008905 0.006137 0.014913 0.000010 0.000010 0.000327 0.000010 0.007961 0.283741 0.145699 0.081288 0.000010 0.000010 0.000010 0.000010 0.396563 0.000010 0.000010 0.000010 0.017702 0.000010 0.017968 0.008051
0.018730 0.000010 0.000010 0.016028 0.019748 0.000010 0.000010 0.000010 0.000010 0.023964 0.281780 0.122225 0.094078 0.000010 0.000010 0.000010 0.000010 0.380821 0.000010 0.000010 0.000010 0.016440 0.000010 0.026035 0.000010
0.000010 0.000010 0.016897 0.007496 0.035579 0.000010 0.000010 0.000635 0.000010 0.002983 0.289782 0.166209 0.095413 0.000010 0.000010 0.000010 0.000010 0.367595 0.000010 0.000010 0.000010 0.000010 0.000010 0.017261 0.000010
0.001324 0.000010 0.000010 0.000010 0.043045 0.000010 0.000010 0.000010 0.000010 0.020820 0.304711 0.110389 0.084670 0.000010 0.008177 0.000010 0.000010 0.402964 0.000010 0.000010 0.000010 0.000010 0.000010 0.023741 0.000010
0.004057 0.000010 0.000010 0.004389 0.048663 0.002271 0.000010 0.000010 0.000010 0.000010 0.314734 0.107902 0.085631 0.000010 0.000010 0.000010 0.000010 0.392228 0.000010 0.000010 0.000010 0.006327 0.000010 0.033648 0.000010
0.000010 0.000010 0.002231 0.031372 0.060612 0.000010 0.000010 0.000010 0.000010 0.000010 0.310841 0.115028 0.078963 0.000010 0.006533 0.000341 0.000010 0.376277 0.000010 0.000010 0.000010 0.010808 0.000010 0.006854 0.000010
0.000010 0.000010 0.019044 0.030604 0.050920 0.000010 0.000010 0.000010 0.000010 0.017504 0.269641 0.115177 0.087969 0.000010 0.048990 0.000012 0.000010 0.334747 0.000010 0.000010 0.000010 0.009303 0.000010 0.015960 0.000010
0.000010 0.000010 0.017141 0.011731 0.053953 0.000631 0.000010 0.000010 0.000010 0.019604 0.286274 0.150013 0.068457 0.000010 0.000010 0.000010 0.000010 0.344058 0.000010 0.000010 0.000010 0.010149 0.000010 0.037849 0.000010
0.005327 0.000010 0.000010 0.008168 0.036759 0.000010 0.000010 0.002149 0.000010 0.000010 0.267956 0.133979 0.083952 0.000010 0.000010 0.000010 0.000010 0.397386 0.000010 0.000010 0.000010 0.025079 0.000010 0.033124 0.005981
0.000010 0.000010 0.002987 0.000010 0.043055 0.001187 0.000010 0.002799 0.000010 0.015813 0.307375 0.127791 0.078422 0.000010 0.000010 0.000010 0.000010 0.398592 0.000010 0.000010 0.000010 0.002405 0.000010 0.019436 0.000010
0.009543 0.000010 0.000010 0.001209 0.049227 0.000010 0.000010 0.000010 0.000010 0.015573 0.307404 0.145975 0.082571 0.000010 0.000010 0.000010 0.000010 0.338882 0.000010 0.000010 0.000010 0.024525 0.000010 0.021382 0.003568
0.000536 0.000010 0.000010 0.000483 0.051048 0.000010 0.000010 0.000010 0.000010 0.020189 0.282034 0.137083 0.097571 0.000010 0.000010 0.000010 0.002744 0.374213 0.000010 0.000010 0.000010 0.002013 0.002190 0.029766 0.000010
0.018531 0.000010 0.000010 0.000010 0.043440 0.000010 0.000010 0.000010 0.000010 0.000010 0.281873 0.122147 0.089267 0.000010 0.000010 0.000010 0.000010 0.387040 0.000010 0.000010 0.000010 0.022704 0.000010 0.034828 0.000010
0.000010 0.000010 0.012643 0.003906 0.027045 0.000010 0.000010 0.000010 0.000010 0.000010 0.314551 0.147829 0.084534 0.000010 0.000010 0.000010 0.000010 0.377178 0.000010 0.000010 0.000010 0.018062 0.000010 0.012680 0.001422
0.002525 0.000010 0.000010 0.008876 0.054791 0.007947 0.000010 0.010859 0.000010 0.018041 0.229056 0.163175 0.078560 0.000010 0.021954 0.000010 0.010482 0.308887 0.000010 0.000016 0.000010 0.018489 0.005494 0.019828 0.040940
0.016595 0.000010 0.000010 0.114943 0.026935 0.000010 0.000010 0.003886 0.000010 0.005384 0.309204 0.120489 0.051508 0.000010 0.007610 0.000010 0.000010 0.334684 0.000010 0.000010 0.000010 0.002696 0.000010 0.005936 0.000010
0.029370 0.000010 0.012990 0.022919 0.050974 0.006003 0.000010 0.006312 0.000010 0.105231 0.183624 0.189489 0.090343 0.000010 0.100405 0.000010 0.013723 0.117319 0.000010 0.000727 0.000010 0.021816 0.000010 0.017051 0.031625
0.005523 0.000010 0.012642 0.080003 0.056746 0.018353 0.000010 0.000010 0.009383 0.017686 0.048474 0.094222 0.433428 0.007351 0.016112 0.001822 0.004718 0.042215 0.000010 0.000010 0.021799 0.007251 0.009712 0.048074 0.064435
0.040615 0.000010 0.000010 0.000010 0.027612 0.004170 0.000010 0.000010 0.027019 0.009293 0.065689 0.148027 0.451436 0.005680 0.035107 0.000010 0.000010 0.068249 0.000010 0.012057 0.000010 0.023538 0.006491 0.072117 0.002810
0.011707 0.000010 0.000010 0.207407 0.018920 0.003722 0.019689 0.000010 0.000010 0.033537 0.007615 0.104724 0.138590 0.001669 0.045000 0.000010 0.019311 0.008300 0.000010 0.000010 0.000010 0.010409 0.000010 0.018278 0.351032
0.020391 0.000010 0.016867 0.182775 0.039868 0.017630 0.000010 0.000010 0.009970 0.019767 0.051623 0.135964 0.294363 0.000010 0.034444 0.000010 0.032157 0.040526 0.017218 0.000010 0.000010 0.000010 0.000010 0.032522 0.053826
0.012527 0.004426 0.024404 0.398607 0.036403 0.000010 0.003147 0.001222 0.009270 0.000010 0.021767 0.088162 0.262666 0.000010 0.042371 0.000010 0.004820 0.026836 0.000010 0.006828 0.000010 0.014398 0.004370 0.021381 0.016334
0.037712 0.000010 0.000010 0.016623 0.055240 0.000010 0.000010 0.000010 0.013232 0.000010 0.066103 0.120187 0.466703 0.000010 0.040152 0.000010 0.005566 0.046689 0.000010 0.023806 0.026923 0.008615 0.000010 0.064472 0.007876
0.031753 0.000010 0.000010 0.009511 0.066649 0.000010 0.031594 0.015375 0.017121 0.019004 0.050490 0.160304 0.455367 0.000010 0.018236 0.000010 0.000010 0.025512 0.005949 0.000010 0.000010 0.023531 0.012064 0.057451 0.000010
0.000010 0.000010 0.018918 0.000010 0.058632 0.026879 0.000010 0.015285 0.021451 0.026701 0.032633 0.144270 0.480896 0.011446 0.009923 0.000010 0.000010 0.057134 0.015295 0.000010 0.000010 0.015888 0.000010 0.053428 0.011129
0.033734 0.000010 0.000010 0.032060 0.043411 0.001583 0.000010 0.000010 0.004471 0.018434 0.044912 0.121177 0.444611 0.000010 0.076300 0.000010 0.000010 0.055528 0.007256 0.011341 0.033058 0.013181 0.000043 0.047982 0.010849
0.000010 0.000010 0.000010 0.018074 0.014247 0.000010 0.000010 0.021274 0.000010 0.021469 0.567303 0.193299 0.051241 0.000010 0.009515 0.000010 0.000010 0.049047 0.000010 0.000010 0.000010 0.019991 0.000010 0.028573 0.005835
0.000010 0.000010 0.000010 0.029238 0.025646 0.005640 0.000010 0.016965 0.000010 0.042694 0.541820 0.145759 0.049049 0.000010 0.030774 0.000010 0.010232 0.065488 0.000010 0.000010 0.000010 0.015033 0.000010 0.018736 0.002817
0.000010 0.000010 0.035984 0.057533 0.038875 0.000010 0.000010 0.000010 0.001258 0.026590 0.513299 0.153485 0.043436 0.000010 0.000218 0.000010 0.049809 0.037685 0.000010 0.000010 0.000010 0.000010 0.000010 0.025764 0.015944
0.020827 0.000010 0.000010 0.015964 0.027066 0.000010 0.000010 0.000010 0.000010 0.021927 0.558918 0.139830 0.046656 0.000010 0.002502 0.000428 0.037992 0.058170 0.000010 0.000010 0.000010 0.024275 0.000010 0.014353 0.030982
0.000010 0.000010 0.007599 0.018450 0.034118 0.000010 0.000010 0.000010 0.000010 0.039236 0.577655 0.128463 0.033513 0.000010 0.037876 0.000010 0.057416 0.054071 0.000010 0.000010 0.000010 0.006910 0.002454 0.002119 0.000010
0.000010 0.000010 0.003585 0.133699 0.036485 0.000010 0.000010 0.009252 0.000010 0.019377 0.507893 0.129081 0.051895 0.000010 0.017509 0.000010 0.024756 0.023817 0.000010 0.000010 0.000010 0.014495 0.000010 0.028037 0.000010
0.000010 0.000010 0.000010 0.138950 0.039141 0.000010 0.000010 0.005154 0.000010 0.057100 0.591337 0.019148 0.030017 0.000010 0.000010 0.000010 0.073448 0.020465 0.000010 0.000010 0.000010 0.000010 0.000010 0.013772 0.011327
0.006213 0.000010 0.006204 0.096973 0.034943 0.007637 0.000010 0.000010 0.002261 0.010978 0.561015 0.073146 0.034369 0.000010 0.020088 0.000010 0.050356 0.047563 0.000010 0.000010 0.000010 0.000010 0.000010 0.025323 0.022830
0.000010 0.000010 0.000010 0.142620 0.038461 0.004024 0.000010 0.001779 0.000010 0.033123 0.610158 0.036082 0.049444 0.000010 0.000010 0.000010 0.047441 0.014404 0.004981 0.000010 0.000010 0.000010 0.000010 0.007566 0.009797
0.000010 0.000010 0.000010 0.134219 0.041267 0.000010 0.000010 0.003344 0.000010 0.026624 0.623040 0.017116 0.035945 0.000010 0.000010 0.000010 0.082186 0.010982 0.000010 0.000010 0.000010 0.000010 0.000010 0.018624 0.006512
0.000010 0.000010 0.000010 0.221273 0.000010 0.000010 0.000010 0.000010 0.008251 0.010355 0.478416 0.092116 0.046625 0.000010 0.024892 0.000010 0.026818 0.041964 0.000010 0.000010 0.000010 0.008290 0.000010 0.012460 0.028410
0.000010 0.000010 0.000010 0.156870 0.001250 0.000010 0.000010 0.013012 0.000010 0.026952 0.555270 0.083540 0.026113 0.000010 0.010724 0.000010 0.052090 0.021380 0.000010 0.000010 0.000010 0.012333 0.000010 0.016503 0.023842
0.000010 0.000010 0.000010 0.157037 0.030973 0.002545 0.000010 0.001969 0.000010 0.011266 0.537634 0.106398 0.021245 0.000010 0.027550 0.000010 0.051011 0.034408 0.000010 0.000010 0.000010 0.000010 0.000010 0.017833 0.000010
0.005832 0.000010 0.000010 0.116617 0.029964 0.000010 0.000010 0.000010 0.000977 0.034015 0.523269 0.093226 0.050120 0.000010 0.007777 0.003372 0.042023 0.027673 0.000010 0.000010 0.000010 0.009560 0.000010 0.020320 0.035155
0.005097 0.000010 0.006631 0.077481 0.022284 0.000010 0.000010 0.000916 0.000010 0.024033 0.545820 0.101796 0.056384 0.000010 0.032684 0.000220 0.004927 0.056465 0.001612 0.000010 0.000010 0.015587 0.000010 0.018864 0.029119
0.000010 0.000010 0.000414 0.122740 0.037283 0.004743 0.000010 0.000010 0.003364 0.006397 0.520060 0.107853 0.046139 0.000010 0.044742 0.000010 0.052066 0.026417 0.000010 0.000010 0.005973 0.010328 0.000010 0.001212 0.010179
0.012048 0.000010 0.000010 0.113296 0.007353 0.000010 0.001386 0.000010 0.014061 0.019777 0.547470 0.082863 0.035510 0.000010 0.000010 0.001311 0.046876 0.041298 0.000010 0.011029 0.000010 0.010149 0.000010 0.013802 0.041681
0.005371 0.000010 0.001145 0.087171 0.009482 0.000010 0.000010 0.010792 0.002112 0.000010 0.504691 0.123312 0.032403 0.000010 0.017359 0.000010 0.073245 0.047526 0.000010 0.000010 0.000010 0.012329 0.000010 0.033836 0.039126
0.008443 0.000010 0.000010 0.157873 0.016095 0.000010 0.000010 0.000010 0.000010 0.009286 0.519261 0.095997 0.023398 0.000010 0.016822 0.000010 0.065398 0.047289 0.000010 0.000010 0.000010 0.003624 0.000010 0.021789 0.014605
0.000010 0.000010 0.019022 0.144802 0.041357 0.000010 0.000010 0.000010 0.008297 0.015006 0.499953 0.068529 0.057514 0.000010 0.023411 0.000010 0.038097 0.031669 0.000010 0.000010 0.000010 0.021993 0.000010 0.011129 0.019110
0.000010 0.000010 0.004855 0.065922 0.008040 0.000010 0.000010 0.000010 0.000010 0.047638 0.051241 0.133139 0.026722 0.000010 0.029370 0.000010 0.001961 0.046973 0.000010 0.000010 0.000010 0.000010 0.000010 0.000010 0.584000
0.002387 0.000010 0.000010 0.067265 0.006342 0.005546 0.000010 0.008179 0.000010 0.032029 0.050742 0.124263 0.113908 0.000010 0.009816 0.004837 0.011181 0.015095 0.000010 0.000010 0.000010 0.004933 0.000010 0.004388 0.538999
0.000010 0.000010 0.008759 0.004917 0.021910 0.006166 0.000010 0.000010 0.000010 0.085019 0.043968 0.110478 0.019040 0.000010 0.028894 0.000010 0.000765 0.033254 0.000010 0.000010 0.000010 0.007828 0.000010 0.013340 0.615553
0.003042 0.000010 0.000010 0.065857 0.008215 0.000010 0.000010 0.001983 0.000010 0.062438 0.049008 0.127762 0.028114 0.000010 0.037855 0.000010 0.064881 0.011021 0.000010 0.000010 0.000010 0.022537 0.000010 0.000010 0.517168
0.001068 0.000010 0.000010 0.000010 0.031754 0.000010 0.000010 0.018438 0.000010 0.045534 0.030722 0.110095 0.046373 0.000010 0.037578 0.000010 0.000010 0.025496 0.000010 0.000010 0.000010 0.023108 0.000010 0.001363 0.628340
0.000010 0.000010 0.000010 0.021526 0.005842 0.000010 0.000010 0.007724 0.000010 0.072676 0.074049 0.120714 0.032009 0.000010 0.028915 0.000010 0.000010 0.001614 0.000010 0.000010 0.000010 0.024435 0.000010 0.005043 0.605326
0.017660 0.000010 0.000506 0.000010 0.013432 0.000010 0.000010 0.004147 0.000010 0.063098 0.011996 0.146846 0.018739 0.000010 0.046136 0.000010 0.000010 0.028630 0.000010 0.000010 0.000010 0.013904 0.000010 0.000010 0.634777
0.008908 0.000010 0.000010 0.022897 0.013830 0.000010 0.000010 0.001947 0.000010 0.093789 0.040456 0.136184 0.026875 0.000010 0.057594 0.000010 0.003230 0.002334 0.000010 0.000010 0.000010 0.012390 0.000010 0.010444 0.569014
0.007119 0.000010 0.011254 0.000010 0.028987 0.000010 0.000010 0.000010 0.000010 0.045542 0.038431 0.111037 0.025704 0.000010 0.049600 0.000010 0.000010 0.030725 0.000010 0.000010 0.000010 0.016011 0.000010 0.017693 0.617768
0.000010 0.000010 0.000010 0.006497 0.034585 0.002868 0.000010 0.000010 0.000010 0.063824 0.029142 0.109091 0.046978 0.000010 0.039644 0.000010 0.000010 0.028208 0.000010 0.000010 0.000010 0.023747 0.000010 0.013252 0.602034
0.005143 0.000010 0.000010 0.007300 0.022596 0.000010 0.000010 0.000010 0.000010 0.066878 0.055230 0.130619 0.014339 0.000010 0.069155 0.000010 0.000010 0.029912 0.000010 0.000010 0.000010 0.011164 0.000010 0.007366 0.580168
0.000010 0.000010 0.000010 0.031291 0.036760 0.000010 0.000010 0.010157 0.000010 0.083648 0.066283 0.100966 0.020625 0.000010 0.030108 0.000010 0.000010 0.015115 0.000010 0.000010 0.000010 0.009689 0.000010 0.000010 0.595218
0.000010 0.000010 0.013884 0.010153 0.020464 0.000010 0.000010 0.000010 0.000010 0.079800 0.045833 0.113981 0.030098 0.000010 0.024677 0.000010 0.000010 0.010342 0.000010 0.000010 0.000010 0.000010 0.000010 0.003754 0.646873
0.002069 0.000010 0.000010 0.001229 0.030858 0.000010 0.000010 0.000227 0.000010 0.087834 0.027925 0.119244 0.026505 0.000010 0.028539 0.000010 0.000010 0.024183 0.000010 0.000010 0.000010 0.018974 0.000010 0.018049 0.614244
0.000010 0.000010 0.000010 0.020811 0.025468 0.000010 0.000010 0.005311 0.000010 0.043087 0.051363 0.120113 0.034654 0.000010 0.033823 0.000010 0.014285 0.021608 0.000010 0.000010 0.000010 0.014928 0.000010 0.000010 0.614420
0.005303 0.000010 0.005127 0.000010 0.016776 0.000784 0.000010 0.000010 0.000010 0.095290 0.040011 0.135389 0.031148 0.000010 0.010719 0.000010 0.000010 0.018393 0.000010 0.000010 0.000010 0.018928 0.000010 0.002437 0.619574
0.014115 0.000010 0.000010 0.018899 0.022461 0.000010 0.000010 0.000010 0.000010 0.078676 0.054729 0.114462 0.028472 0.000010 0.056133 0.000010 0.000010 0.002721 0.000010 0.000010 0.000010 0.015412 0.000010 0.015862 0.577927
0.000010 0.000010 0.000010 0.028506 0.025006 0.000010 0.000010 0.006221 0.000010 0.063381 0.035367 0.114900 0.010192 0.000010 0.037844 0.000010 0.016377 0.013527 0.000010 0.000010 0.000010 0.013463 0.000010 0.019596 0.615500
0.000010 0.000010 0.000010 0.008695 0.015027 0.004748 0.000010 0.004421 0.000010 0.074382 0.063700 0.103542 0.037092 0.000010 0.034104 0.000010 0.000116 0.024258 0.000010 0.000010 0.000010 0.023807 0.000010 0.018569 0.587429
0.000010 0.000010 0.000972 0.000010 0.019780 0.000010 0.000010 0.006668 0.000010 0.085323 0.051960 0.112559 0.028543 0.000010 0.018718 0.000010 0.003556 0.036430 0.000010 0.000010 0.000010 0.021594 0.000010 0.009304 0.604471
0.000010 0.000010 0.000010 0.009347 0.103318 0.000010 0.000010 0.016860 0.000010 0.158404 0.000010 0.285330 0.038931 0.000010 0.225788 0.000010 0.000010 0.015288 0.000010 0.000010 0.000010 0.064981 0.000010 0.021388 0.060224
0.000242 0.000010 0.000010 0.000010 0.088523 0.000010 0.000010 0.005793 0.000010 0.187922 0.000010 0.330672 0.034788 0.000010 0.255307 0.000010 0.000010 0.020763 0.000010 0.000010 0.000010 0.037894 0.000010 0.017873 0.020083
0.000010 0.000010 0.000010 0.002753 0.091674 0.000010 0.000010 0.006660 0.000010 0.148142 0.000010 0.340640 0.035698 0.000010 0.235635 0.000010 0.008068 0.030095 0.000010 0.000010 0.000010 0.046496 0.000010 0.029002 0.025006
0.000010 0.000010 0.000011 0.007029 0.078284 0.007229 0.000010 0.000010 0.000010 0.148587 0.000010 0.324008 0.044330 0.000010 0.245800 0.000010 0.002143 0.012295 0.000010 0.000010 0.000010 0.053196 0.000010 0.022943 0.054023
0.000010 0.000010 0.000010 0.000010 0.108367 0.000010 0.000010 0.003434 0.000010 0.155652 0.000010 0.312255 0.039723 0.000010 0.240378 0.000010 0.015060 0.034352 0.000010 0.000010 0.000010 0.054231 0.000010 0.015523 0.020885
0.000010 0.000010 0.000010 0.004898 0.091671 0.000010 0.000010 0.000010 0.000010 0.210620 0.000010 0.291160 0.037403 0.000010 0.256470 0.000010 0.000010 0.017508 0.000010 0.000010 0.000010 0.048018 0.000010 0.011774 0.030329
0.000010 0.000010 0.002990 0.000010 0.095884 0.000010 0.000010 0.001504 0.000010 0.203132 0.000010 0.270337 0.055009 0.000010 0.234399 0.000010 0.006272 0.022014 0.000010 0.000010 0.000010 0.039268 0.000010 0.015148 0.053912
0.000010 0.000010 0.000010 0.000010 0.101426 0.000010 0.000010 0.017159 0.000010 0.160855 0.000010 0.316088 0.019957 0.000010 0.241700 0.000010 0.000010 0.041856 0.000010 0.000010 0.000010 0.023097 0.000010 0.024099 0.053614
0.000010 0.000010 0.000010 0.002375 0.103548 0.001458 0.000010 0.000034 0.000010 0.174615 0.000010 0.342064 0.036413 0.000010 0.229431 0.000010 0.000758 0.030040 0.000010 0.000010 0.000010 0.021376 0.000010 0.014584 0.043184
0.000010 0.000010 0.000010 0.005341 0.113884 0.001567 0.000010 0.002240 0.000010 0.167450 0.000010 0.277418 0.065090 0.000010 0.239374 0.000010 0.003321 0.019572 0.000010 0.000010 0.000010 0.036483 0.000010 0.008999 0.059141
0.000010 0.000010 0.000010 0.024562 0.078318 0.000010 0.000010 0.000010 0.000010 0.209971 0.000010 0.282249 0.058489 0.000010 0.249339 0.000010 0.000010 0.014751 0.000010 0.000010 0.000010 0.056772 0.000010 0.016611 0.008788
0.000010 0.000010 0.006995 0.019600 0.081659 0.000010 0.000010 0.001153 0.000010 0.196527 0.004188 0.271223 0.045461 0.000010 0.232472 0.000010 0.000010 0.037928 0.000010 0.000010 0.000010 0.061605 0.000010 0.009128 0.031942
0.000010 0.000010 0.000010 0.000010 0.089774 0.000010 0.000010 0.013570 0.000010 0.176521 0.000010 0.341067 0.019580 0.000010 0.251356 0.000010 0.000010 0.020615 0.000010 0.000010 0.000010 0.032769 0.000010 0.009436 0.045161
0.006628 0.000010 0.000010 0.000010 0.092158 0.000010 0.000010 0.009231 0.000010 0.206349 0.000010 0.297309 0.034392 0.000010 0.255245 0.000010 0.000010 0.026263 0.000010 0.000010 0.000010 0.035995 0.000010 0.011764 0.024527
0.000010 0.000010 0.000010 0.000010 0.097115 0.000010 0.000010 0.002538 0.000010 0.197925 0.000010 0.286179 0.049663 0.000010 0.249344 0.000010 0.000010 0.030494 0.000010 0.000010 0.000010 0.050692 0.000010 0.010223 0.025677
0.000010 0.000010 0.000010 0.007155 0.079991 0.000010 0.000010 0.000010 0.000010 0.229699 0.000010 0.284363 0.034872 0.000010 0.247758 0.000010 0.000010 0.018627 0.000010 0.000010 0.000010 0.052898 0.000010 0.010289 0.034198
0.000010 0.000010 0.000010 0.000010 0.096148 0.000010 0.000010 0.007757 0.000010 0.168290 0.005104 0.351512 0.019219 0.000010 0.260918 0.000010 0.000010 0.020373 0.000010 0.000010 0.000010 0.029745 0.000010 0.004749 0.036045
0.004028 0.000010 0.000010 0.002986 0.084555 0.000010 0.000010 0.001386 0.000010 0.174358 0.002229 0.304102 0.058084 0.000010 0.241411 0.000010 0.000013 0.001855 0.000010 0.000010 0.000010 0.049928 0.000010 0.014627 0.060328
0.001977 0.000010 0.000010 0.000982 0.084208 0.000010 0.000010 0.001733 0.000010 0.199509 0.000010 0.293057 0.022785 0.000010 0.245001 0.000010 0.008389 0.022151 0.000010 0.000010 0.000010 0.047579 0.000010 0.021928 0.050579
0.000010 0.000010 0.000010 0.000010 0.105844 0.000010 0.000010 0.006238 0.000010 0.192491 0.000010 0.289264 0.034306 0.000010 0.229786 0.000043 0.000010 0.043347 0.000010 0.000010 0.000010 0.061727 0.000010 0.001673 0.035141
0.000010 0.000010 0.015626 0.000010 0.070070 0.001307 0.000010 0.008954 0.000010 0.042170 0.234602 0.281498 0.134753 0.000010 0.057609 0.000010 0.000010 0.063805 0.000010 0.000010 0.000010 0.050517 0.000010 0.038959 0.000010
0.015045 0.000010 0.004960 0.001352 0.070666 0.003736 0.000010 0.000010 0.000010 0.063881 0.196935 0.271902 0.155593 0.000010 0.077714 0.000010 0.008137 0.083986 0.000010 0.000010 0.000010 0.025179 0.000010 0.020802 0.000010
0.005669 0.000010 0.008903 0.010116 0.076037 0.000010 0.000010 0.014752 0.000010 0.067185 0.202081 0.259071 0.139006 0.000010 0.043318 0.003554 0.013819 0.068488 0.000010 0.000010 0.000010 0.038842 0.000010 0.049058 0.000010
0.012878 0.000010 0.000010 0.020965 0.074290 0.000010 0.000010 0.013842 0.000010 0.048035 0.193954 0.301140 0.146107 0.000010 0.045045 0.000010 0.001923 0.073152 0.000010 0.000010 0.000010 0.043678 0.000010 0.024869 0.000010
0.012858 0.000010 0.018339 0.003836 0.060087 0.006639 0.000010 0.000010 0.000010 0.067204 0.234334 0.300664 0.144235 0.000010 0.048221 0.000010 0.000010 0.067886 0.000010 0.000010 0.000010 0.021187 0.000010 0.014391 0.000010
0.014141 0.000010 0.012065 0.001077 0.057803 0.000010 0.000010 0.002600 0.000010 0.052580 0.229204 0.285240 0.143448 0.000010 0.053810 0.000010 0.005427 0.072138 0.000010 0.000010 0.000010 0.047535 0.000010 0.022822 0.000010
0.018345 0.000010 0.000010 0.012447 0.067522 0.000010 0.000010 0.016330 0.000010 0.032589 0.223176 0.283553 0.133854 0.000010 0.065992 0.000010 0.000010 0.068440 0.000010 0.000010 0.000010 0.039137 0.000010 0.038485 0.000010
0.005902 0.000010 0.016160 0.003170 0.073956 0.000010 0.000010 0.000010 0.000010 0.069326 0.243463 0.273531 0.138892 0.000010 0.044028 0.000010 0.000010 0.056894 0.000010 0.000010 0.000010 0.041737 0.000010 0.032812 0.000010
0.020863 0.000010 0.002622 0.007950 0.082249 0.000010 0.000010 0.000010 0.002920 0.068120 0.217269 0.284395 0.138665 0.000010 0.018989 0.000010 0.002661 0.072567 0.000010 0.000010 0.000010 0.033823 0.000010 0.034894 0.011913
0.014158 0.000010 0.000068 0.000010 0.066363 0.000010 0.000010 0.012250 0.000010 0.083539 0.215599 0.294395 0.158985 0.000010 0.027319 0.000010 0.003945 0.082300 0.000010 0.000010 0.000010 0.017035 0.000010 0.023924 0.000010
0.026461 0.000010 0.005448 0.007489 0.064221 0.000010 0.000010 0.000806 0.000010 0.073672 0.218144 0.306532 0.128848 0.000010 0.025674 0.000010 0.004139 0.067602 0.000010 0.000010 0.000010 0.040120 0.000010 0.030735 0.000010
0.000010 0.000010 0.005890 0.000010 0.063675 0.000010 0.000010 0.012557 0.000010 0.065001 0.206839 0.256642 0.176160 0.000010 0.059128 0.000010 0.000010 0.071157 0.000010 0.000010 0.000010 0.033877 0.000010 0.048935 0.000010
0.000010 0.000010 0.004766 0.000010 0.061717 0.010286 0.000010 0.009453 0.000010 0.048637 0.241805 0.268254 0.112307 0.000010 0.053952 0.000010 0.007772 0.106054 0.000010 0.000010 0.000010 0.032659 0.000010 0.039922 0.002308
0.008191 0.000010 0.015882 0.000010 0.076938 0.000010 0.000010 0.000010 0.000010 0.072868 0.196169 0.273166 0.147734 0.000010 0.051208 0.000010 0.002323 0.082041 0.000010 0.000010 0.000010 0.038238 0.000010 0.035112 0.000010
0.012843 0.000010 0.016266 0.016963 0.063427 0.001810 0.000010 0.000010 0.000010 0.055292 0.175242 0.280727 0.164120 0.000010 0.027420 0.000010 0.020415 0.082235 0.000010 0.000010 0.000010 0.046194 0.000010 0.036936 0.000010
0.016224 0.000010 0.004872 0.012493 0.065234 0.000010 0.000010 0.000010 0.000010 0.076461 0.192167 0.292690 0.163296 0.000010 0.041013 0.000010 0.000010 0.068322 0.000010 0.000010 0.000010 0.040226 0.000010 0.026872 0.000010
0.019796 0.000010 0.003914 0.011764 0.073120 0.014065 0.000010 0.000010 0.000010 0.065816 0.199324 0.272066 0.144864 0.000010 0.042901 0.000010 0.005317 0.081896 0.000010 0.000010 0.000010 0.031273 0.000010 0.033774 0.000010
0.026787 0.000010 0.000010 0.017268 0.068515 0.000010 0.000010 0.000010 0.000010 0.040470 0.249724 0.284213 0.133464 0.000010 0.047476 0.000010 0.000010 0.062777 0.000010 0.000010 0.000010 0.044788 0.000010 0.018810 0.005579
0.000010 0.000010 0.023683 0.005683 0.072762 0.000010 0.000010 0.015395 0.000010 0.034744 0.226956 0.287217 0.147738 0.000010 0.049899 0.000010 0.011791 0.054308 0.000010 0.000010 0.000010 0.035965 0.000010 0.033739 0.000010
0.009974 0.000010 0.005261 0.012481 0.067430 0.000010 0.000010 0.009715 0.000010 0.047741 0.222319 0.303332 0.118125 0.000010 0.036866 0.000010 0.000010 0.075021 0.000010 0.000010 0.000010 0.047829 0.000010 0.043786 0.000010
0.000010 0.000010 0.018385 0.000010 0.022161 0.000010 0.015658 0.000010 0.000010 0.014966 0.053683 0.004614 0.843061 0.000010 0.005197 0.006130 0.000010 0.000010 0.000010 0.000010 0.009073 0.000010 0.000935 0.006008 0.000010
0.000010 0.000010 0.000010 0.000010 0.000010 0.000010 0.000010 0.000010 0.000010 0.000010 0.000010 0.000010 0.999760 0.000010 0.000010 0.000010 0.000010 0.000010 0.000010 0.000010 0.000010 0.000010 0.000010 0.000010 0.000010
0.000010 0.000010 0.000010 0.000010 0.000010 0.000010 0.000010 0.000010 0.000010 0.000010 0.000010 0.000010 0.999760 0.000010 0.000010 0.000010 0.000010 0.000010 0.000010 0.000010 0.000010 0.000010 0.000010 0.000010 0.000010
0.005435 0.000010 0.010151 0.000010 0.000010 0.000010 0.000010 0.000010 0.000010 0.000010 0.000010 0.014827 0.957897 0.000010 0.000010 0.011490 0.000010 0.000010 0.000010 0.000010 0.000010 0.000010 0.000010 0.000010 0.000010
0.000010 0.000010 0.000010 0.000010 0.000010 0.000010 0.000010 0.000010 0.000010 0.000010 0.000010 0.000010 0.999760 0.000010 0.000010 0.000010 0.000010 0.000010 0.000010 0.000010 0.000010 0.000010 0.000010 0.000010 0.000010
0.000010 0.002509 0.000010 0.000010 0.000495 0.000010 0.000010 0.011460 0.000010 0.000010 0.005510 0.000010 0.950316 0.000010 0.000010 0.000571 0.000010 0.010171 0.000010 0.016132 0.002676 0.000010 0.000010 0.000010 0.000010
0.012671 0.000010 0.000010 0.000010 0.000010 0.000615 0.000010 0.000010 0.000010 0.000010 0.000010 0.000010 0.978731 0.000010 0.000010 0.001128 0.000010 0.003184 0.000010 0.003481 0.000010 0.000010 0.000010 0.000010 0.000010
0.000010 0.000010 0.000010 0.000010 0.000010 0.000010 0.000010 0.000010 0.000010 0.000010 0.000010 0.000010 0.999760 0.000010 0.000010 0.000010 0.000010 0.000010 0.000010 0.000010 0.000010 0.000010 0.000010 0.000010 0.000010
0.000010 0.015618 0.000010 0.000010 0.014934 0.017891 0.000010 0.002415 0.000183 0.000010 0.000010 0.036665 0.897250 0.000010 0.000010 0.000010 0.000010 0.006275 0.000010 0.001757 0.000010 0.006862 0.000010 0.000010 0.000010
0.000010 0.000010 0.000010 0.000010 0.000010 0.003432 0.000010 0.000010 0.000010 0.000010 0.000010 0.000010 0.988601 0.000010 0.000010 0.002609 0.000010 0.000010 0.000010 0.000010 0.005148 0.000010 0.000010 0.000010 0.000010
0.000010 0.000010 0.000010 0.000010 0.000010 0.007169 0.000010 0.000010 0.000010 0.000010 0.000010 0.000010 0.992601 0.000010 0.000010 0.000010 0.000010 0.000010 0.000010 0.000010 0.000010 0.000010 0.000010 0.000010 0.000010
0.000010 0.000010 0.000010 0.000010 0.000010 0.000010 0.000010 0.000010 0.000010 0.000010 0.000010 0.000010 0.999760 0.000010 0.000010 0.000010 0.000010 0.000010 0.000010 0.000010 0.000010 0.000010 0.000010 0.000010 0.000010
0.000010 0.000010 0.000010 0.000010 0.000010 0.000010 0.000010 0.000010 0.000010 0.000010 0.000010 0.000010 0.999750 0.000010 0.000010 0.000020 0.000010 0.000010 0.000010 0.000010 0.000010 0.000010 0.000010 0.000010 0.000010
0.000010 0.000010 0.000010 0.000010 0.000010 0.006973 0.000010 0.000010 0.000010 0.000010 0.000010 0.000010 0.992478 0.000010 0.000010 0.000010 0.000010 0.000010 0.000010 0.000010 0.000010 0.000329 0.000010 0.000010 0.000010
0.000010 0.000010 0.000010 0.000010 0.000010 0.000010 0.000010 0.000010 0.000010 0.000010 0.000010 0.000010 0.999760 0.000010 0.000010 0.000010 0.000010 0.000010 0.000010 0.000010 0.000010 0.000010 0.000010 0.000010 0.000010
0.000010 0.000010 0.000010 0.000010 0.000010 0.000010 0.000010 0.000010 0.000010 0.000010 0.000010 0.000010 0.999760 0.000010 0.000010 0.000010 0.000010 0.000010 0.000010 0.000010 0.000010 0.000010 0.000010 0.000010 0.000010
0.000010 0.000010 0.000010 0.000010 0.000010 0.000010 0.000010 0.000010 0.000010 0.000010 0.000010 0.000010 0.999760 0.000010 0.000010 0.000010 0.000010 0.000010 0.000010 0.000010 0.000010 0.000010 0.000010 0.000010 0.000010
0.003491 0.000010 0.000010 0.000010 0.000010 0.000010 0.000010 0.008169 0.000010 0.000010 0.000010 0.000010 0.988120 0.000010 0.000010 0.000010 0.000010 0.000010 0.000010 0.000010 0.000010 0.000010 0.000010 0.000010 0.000010
0.000010 0.000010 0.000010 0.000010 0.000010 0.000010 0.000010 0.000010 0.000010 0.000010 0.000010 0.000010 0.999760 0.000010 0.000010 0.000010 0.000010 0.000010 0.000010 0.000010 0.000010 0.000010 0.000010 0.000010 0.000010
0.000010 0.000010 0.000010 0.000010 0.000010 0.000010 0.000010 0.000010 0.000010 0.000010 0.000010 0.000010 0.999760 0.000010 0.000010 0.000010 0.000010 0.000010 0.000010 0.000010 0.000010 0.000010 0.000010 0.000010 0.000010
0.000010 0.000010 0.000010 0.000010 0.000010 0.000010 0.000010 0.000010 0.000010 0.000010 0.165240 0.834530 0.000010 0.000010 0.000010 0.000010 0.000010 0.000010 0.000010 0.000010 0.000010 0.000010 0.000010 0.000010 0.000010
0.000010 0.000010 0.011658 0.016123 0.000010 0.000010 0.000010 0.000010 0.000010 0.000010 0.182722 0.715035 0.000010 0.000010 0.000010 0.000010 0.052622 0.013058 0.000010 0.000010 0.000010 0.000010 0.000010 0.004961 0.003651
0.019010 0.000010 0.000010 0.107890 0.005257 0.000010 0.000010 0.000010 0.000010 0.000010 0.164269 0.653698 0.000010 0.000010 0.000010 0.000010 0.020864 0.000010 0.000010 0.000010 0.000010 0.000010 0.000010 0.000010 0.028832
0.007631 0.000010 0.000010 0.000010 0.000010 0.000010 0.000010 0.001089 0.000010 0.000010 0.154309 0.836761 0.000010 0.000010 0.000010 0.000010 0.000010 0.000010 0.000010 0.000010 0.000010 0.000010 0.000010 0.000010 0.000010
0.000010 0.000010 0.003926 0.124269 0.000010 0.006275 0.000010 0.002992 0.000010 0.000010 0.089109 0.662472 0.000010 0.000010 0.000010 0.000010 0.060132 0.000014 0.000010 0.000010 0.000010 0.000010 0.000010 0.000010 0.050651
0.007539 0.000010 0.000010 0.073144 0.000010 0.000010 0.000010 0.000010 0.000010 0.000010 0.168786 0.732964 0.000010 0.000010 0.000010 0.000010 0.007840 0.000010 0.000010 0.000010 0.000010 0.004789 0.000010 0.000010 0.004758
0.008553 0.000010 0.000010 0.188726 0.000010 0.000010 0.000010 0.000010 0.000010 0.000010 0.116421 0.686089 0.000010 0.000010 0.000010 0.000010 0.000010 0.000010 0.000010 0.000010 0.000010 0.000010 0.000010 0.000010 0.000010
0.000018 0.000010 0.000010 0.027766 0.000010 0.003315 0.000010 0.000010 0.000010 0.000010 0.095588 0.826859 0.000010 0.000010 0.000010 0.000010 0.033743 0.000010 0.000010 0.000010 0.000010 0.000010 0.000010 0.000010 0.012531
0.000010 0.000010 0.000010 0.100499 0.000010 0.000010 0.000010 0.008145 0.000010 0.000010 0.131958 0.705715 0.000010 0.000010 0.000010 0.000010 0.042692 0.000010 0.000010 0.000010 0.000010 0.000010 0.000010 0.000010 0.010801
0.000010 0.000010 0.000010 0.056087 0.000010 0.007635 0.000010 0.000010 0.000010 0.000010 0.089831 0.813695 0.000010 0.000010 0.000010 0.000010 0.022711 0.000010 0.000010 0.000010 0.000010 0.000010 0.000010 0.000010 0.009851
0.009067 0.000010 0.000010 0.131479 0.000010 0.000010 0.000010 0.002053 0.000010 0.000010 0.121668 0.691930 0.000010 0.000010 0.000010 0.000010 0.000010 0.000010 0.000010 0.000010 0.000010 0.000010 0.000010 0.000010 0.043614
0.012603 0.000010 0.000010 0.269388 0.000010 0.000010 0.000010 0.006800 0.000010 0.015511 0.078243 0.585077 0.000010 0.000010 0.000010 0.000010 0.003833 0.000015 0.000010 0.000010 0.000010 0.000010 0.000010 0.000010 0.028371
0.000010 0.000010 0.000010 0.141643 0.000010 0.000010 0.000010 0.000010 0.000010 0.000010 0.123694 0.656639 0.000010 0.000010 0.000010 0.000010 0.000010 0.000010 0.000010 0.000010 0.000010 0.000010 0.000010 0.000010 0.077813
0.012471 0.000010 0.000010 0.142953 0.000010 0.000010 0.000010 0.000010 0.000010 0.000010 0.108263 0.678471 0.000010 0.000010 0.000010 0.000010 0.027121 0.000010 0.000010 0.000010 0.000010 0.000010 0.000010 0.000010 0.030531
0.000010 0.000010 0.000010 0.251850 0.000010 0.000010 0.000010 0.003168 0.000010 0.008364 0.127041 0.575858 0.000010 0.000010 0.000010 0.000010 0.000010 0.000010 0.000010 0.000010 0.000010 0.000010 0.000010 0.000010 0.033530
0.016424 0.000010 0.000010 0.000012 0.000010 0.000010 0.000010 0.000010 0.000010 0.000010 0.164144 0.801820 0.000010 0.000010 0.000010 0.000010 0.000010 0.000010 0.000010 0.000010 0.000010 0.000010 0.000010 0.000010 0.017401
0.014832 0.000010 0.000010 0.000010 0.000014 0.000010 0.000010 0.000010 0.000010 0.000010 0.196958 0.787986 0.000010 0.000010 0.000010 0.000010 0.000010 0.000010 0.000010 0.000010 0.000010 0.000010 0.000010 0.000010 0.000010
0.003837 0.000010 0.000010 0.403058 0.000010 0.000010 0.000010 0.014452 0.000010 0.000010 0.088282 0.466296 0.000010 0.000010 0.000010 0.000010 0.000010 0.000010 0.000010 0.000010 0.000010 0.000010 0.000010 0.000010 0.023887
0.012319 0.000010 0.000010 0.000010 0.000010 0.000010 0.000010 0.000010 0.000010 0.000010 0.201630 0.785832 0.000010 0.000010 0.000010 0.000010 0.000010 0.000010 0.000010 0.000010 0.000010 0.000010 0.000010 0.000010 0.000010
0.015289 0.000010 0.000013 0.038791 0.000010 0.000010 0.000010 0.000010 0.000010 0.000010 0.148701 0.735727 0.000010 0.000010 0.000010 0.000010 0.061288 0.000010 0.000010 0.000010 0.000010 0.000010 0.000010 0.000010 0.000010
0.003438 0.132800 0.059276 0.011188 0.061667 0.000010 0.000010 0.000010 0.012396 0.100612 0.000010 0.273889 0.073532 0.000010 0.045492 0.009768 0.094905 0.000010 0.021645 0.000010 0.040683 0.033525 0.000010 0.016855 0.008249
0.010458 0.075583 0.087610 0.017091 0.081997 0.000010 0.000010 0.000010 0.008496 0.085481 0.000010 0.328218 0.102049 0.015226 0.054099 0.000010 0.048227 0.008663 0.009931 0.003682 0.000010 0.025423 0.000010 0.006909 0.030787
0.000010 0.088020 0.072071 0.027748 0.061143 0.000010 0.000010 0.000010 0.001579 0.072182 0.000010 0.284054 0.093263 0.044664 0.031170 0.003354 0.080570 0.012815 0.026073 0.013570 0.006135 0.043203 0.000010 0.012410 0.025916
0.003422 0.012771 0.106993 0.012190 0.075126 0.000010 0.000010 0.000010 0.005841 0.115651 0.000010 0.407580 0.107447 0.000010 0.048500 0.000010 0.030306 0.000010 0.000010 0.000010 0.000010 0.052789 0.000010 0.016016 0.005257
0.000010 0.032066 0.096058 0.000010 0.070983 0.000010 0.000010 0.000010 0.009936 0.091172 0.000010 0.377573 0.092533 0.000010 0.042915 0.000010 0.070806 0.000010 0.027867 0.000010 0.000010 0.032733 0.000010 0.021226 0.034012
0.026972 0.097706 0.058702 0.015327 0.058634 0.000010 0.000010 0.000010 0.014729 0.092965 0.000010 0.301553 0.103268 0.029824 0.033295 0.003339 0.062778 0.000010 0.032088 0.005100 0.005786 0.036830 0.000010 0.021035 0.000010
0.001903 0.129215 0.076867 0.012500 0.049973 0.013400 0.000010 0.000010 0.004820 0.094645 0.000010 0.273137 0.055850 0.000010 0.056352 0.000010 0.124059 0.011885 0.015129 0.000010 0.000010 0.038930 0.001846 0.020537 0.018882
0.000010 0.005676 0.109005 0.028293 0.048441 0.000010 0.000010 0.000010 0.000010 0.095733 0.000010 0.392827 0.109068 0.000010 0.056833 0.006853 0.058103 0.000010 0.004795 0.000010 0.000010 0.052088 0.000010 0.009121 0.023053
0.000010 0.032421 0.116110 0.006724 0.071777 0.000010 0.005247 0.000010 0.000010 0.110479 0.001170 0.339712 0.074988 0.053976 0.043226 0.000010 0.059266 0.000848 0.000010 0.002805 0.000010 0.045842 0.002337 0.015275 0.017728
0.000010 0.011924 0.118556 0.015116 0.063196 0.000010 0.000010 0.000010 0.000010 0.125387 0.000010 0.396461 0.102506 0.000010 0.055500 0.005854 0.035529 0.014099 0.000010 0.000010 0.000010 0.055741 0.000010 0.000010 0.000010
0.000010 0.007873 0.105062 0.022471 0.067772 0.000010 0.000010 0.000010 0.009028 0.084743 0.000010 0.385206 0.116878 0.016471 0.046746 0.000010 0.067438 0.004339 0.000010 0.000010 0.000010 0.048947 0.000010 0.012071 0.004854
0.000010 0.026343 0.101862 0.000010 0.067408 0.000010 0.000010 0.000010 0.001161 0.111466 0.000010 0.409965 0.099315 0.000010 0.056915 0.001021 0.047890 0.000010 0.002503 0.006147 0.000010 0.032131 0.000010 0.007829 0.027944
0.003679 0.030750 0.105976 0.023205 0.061427 0.000686 0.000010 0.006028 0.002094 0.096416 0.000010 0.392140 0.109184 0.000010 0.042534 0.000010 0.045759 0.013714 0.000010 0.000010 0.000010 0.035373 0.000010 0.023885 0.007069
0.000010 0.019410 0.103125 0.025166 0.065463 0.000010 0.000010 0.000010 0.002981 0.116845 0.000010 0.334079 0.118611 0.000010 0.066526 0.000010 0.052853 0.005934 0.000010 0.011940 0.000010 0.055875 0.000010 0.002468 0.018624
0.000010 0.036973 0.093056 0.000010 0.036507 0.000010 0.008931 0.000010 0.002045 0.122398 0.000010 0.402578 0.119821 0.000010 0.048616 0.000010 0.036487 0.002658 0.000010 0.000010 0.000010 0.052165 0.000010 0.019024 0.018631
0.000193 0.029476 0.098490 0.023845 0.046370 0.000010 0.000010 0.000010 0.000010 0.096015 0.000010 0.384776 0.142067 0.000010 0.058885 0.003261 0.035761 0.019033 0.002159 0.000010 0.000010 0.047647 0.000010 0.011924 0.000010
0.000010 0.029622 0.096509 0.013509 0.069637 0.000010 0.000010 0.000010 0.002776 0.084338 0.000010 0.350081 0.115022 0.000010 0.052141 0.000010 0.039061 0.025151 0.006828 0.000010 0.000010 0.059432 0.003449 0.013569 0.038785
0.000010 0.038905 0.093150 0.012878 0.058856 0.000010 0.000010 0.000010 0.016713 0.115872 0.000010 0.391215 0.115511 0.000010 0.030499 0.000010 0.042563 0.000010 0.005729 0.000010 0.025390 0.035670 0.000010 0.000010 0.016937
0.000010 0.039329 0.104479 0.019565 0.052494 0.000010 0.013419 0.000010 0.000010 0.110352 0.000010 0.347602 0.123239 0.000010 0.026071 0.000010 0.055380 0.015850 0.000010 0.003999 0.000010 0.035047 0.000010 0.028380 0.024692
0.001878 0.006433 0.103824 0.012673 0.076586 0.000010 0.000010 0.000010 0.000334 0.129359 0.000010 0.406075 0.123092 0.000010 0.058771 0.000010 0.037588 0.000357 0.000010 0.000010 0.000010 0.032434 0.000010 0.010486 0.000010
0.000010 0.000010 0.000010 0.105595 0.083568 0.000010 0.000010 0.000010 0.000010 0.263708 0.023731 0.183130 0.070783 0.000010 0.026338 0.000010 0.173746 0.002249 0.000010 0.000010 0.000010 0.049552 0.000010 0.000010 0.017460
0.000010 0.000010 0.002450 0.128961 0.088631 0.000010 0.000010 0.000516 0.000010 0.285780 0.000010 0.203805 0.065413 0.000010 0.020468 0.001173 0.145222 0.000010 0.000010 0.000010 0.000010 0.044948 0.000010 0.012503 0.000010
0.000010 0.000010 0.000010 0.127823 0.090026 0.000010 0.000010 0.000010 0.000010 0.304571 0.000010 0.214621 0.056999 0.000010 0.040326 0.000010 0.118188 0.006476 0.000010 0.000010 0.000010 0.040810 0.000010 0.000010 0.000010
0.000010 0.000010 0.000010 0.130324 0.089906 0.004173 0.000010 0.000010 0.000010 0.303228 0.025030 0.195166 0.060068 0.000010 0.011249 0.001701 0.124457 0.000010 0.000010 0.000010 0.000010 0.054557 0.000010 0.000010 0.000010
0.000010 0.000010 0.000010 0.102223 0.086601 0.000010 0.000010 0.000014 0.000010 0.301345 0.000010 0.203593 0.073587 0.000010 0.021221 0.000010 0.134578 0.017348 0.000010 0.000010 0.000010 0.047916 0.000010 0.011433 0.000010
0.000010 0.000010 0.001458 0.144450 0.085763 0.000010 0.000010 0.000010 0.000010 0.255471 0.003532 0.205493 0.055187 0.000010 0.033234 0.000010 0.141694 0.017921 0.000010 0.000010 0.000010 0.040457 0.000010 0.015211 0.000010
0.000010 0.000010 0.000010 0.117387 0.076248 0.000010 0.000010 0.000010 0.000010 0.281390 0.022798 0.211242 0.058603 0.000010 0.010203 0.000010 0.155599 0.013764 0.000010 0.000010 0.000010 0.045694 0.000010 0.006932 0.000010
0.000010 0.000010 0.000010 0.132817 0.062584 0.000010 0.000010 0.000018 0.000010 0.295573 0.033381 0.217089 0.033905 0.000010 0.035569 0.000010 0.132559 0.000010 0.000010 0.000010 0.000010 0.043593 0.000010 0.012773 0.000010
0.000010 0.002307 0.000010 0.000010 0.026665 0.000010 0.000010 0.000010 0.000010 0.017145 0.000010 0.009312 0.008507 0.000010 0.874214 0.000010 0.000010 0.000010 0.014083 0.005885 0.000010 0.015648 0.000010 0.000010 0.026083
0.000010 0.010746 0.000010 0.010992 0.017293 0.000010 0.000010 0.006041 0.000010 0.025654 0.016124 0.040026 0.027916 0.003098 0.781831 0.000010 0.000010 0.018593 0.000010 0.001003 0.000010 0.005369 0.000010 0.005389 0.029826
0.000010 0.004907 0.011960 0.000010 0.018705 0.000010 0.000010 0.000010 0.021364 0.019509 0.000010 0.000010 0.010614 0.000010 0.828075 0.000010 0.000010 0.028685 0.000010 0.000010 0.000010 0.022131 0.000010 0.000010 0.033900
0.000010 0.025976 0.004291 0.000010 0.026943 0.000010 0.000010 0.001524 0.000010 0.000010 0.007280 0.000010 0.010354 0.000010 0.899357 0.001931 0.000010 0.000010 0.000010 0.000010 0.000010 0.002488 0.000010 0.004376 0.015340
0.000010 0.038096 0.006298 0.001058 0.000010 0.000010 0.000010 0.000010 0.000010 0.004291 0.000010 0.039683 0.000429 0.004524 0.834046 0.000010 0.000010 0.000010 0.000010 0.000010 0.000107 0.026337 0.000010 0.016810 0.028192
0.000010 0.142680 0.056444 0.053918 0.039711 0.000010 0.000010 0.002324 0.008514 0.088118 0.000010 0.183184 0.105878 0.000010 0.112770 0.000010 0.053645 0.001049 0.000010 0.000010 0.010758 0.059902 0.000010 0.022991 0.058024
0.000010 0.150664 0.053841 0.020176 0.073760 0.000010 0.000010 0.000017 0.000010 0.110630 0.000010 0.206278 0.095582 0.000010 0.106452 0.000010 0.049911 0.004571 0.000010 0.008841 0.000010 0.033649 0.000010 0.009277 0.076251
0.009286 0.127289 0.073442 0.000010 0.067358 0.000010 0.000010 0.000010 0.000010 0.116357 0.000010 0.214567 0.103267 0.000010 0.139073 0.000010 0.042101 0.000010 0.000010 0.001528 0.000010 0.032074 0.000010 0.000010 0.073528
0.000010 0.154721 0.057828 0.033176 0.075442 0.000010 0.000010 0.000809 0.000010 0.116370 0.000010 0.186313 0.095359 0.000010 0.105328 0.000010 0.040412 0.000010 0.000010 0.000010 0.010267 0.033399 0.000010 0.009004 0.081463
0.000010 0.126005 0.052838 0.023331 0.077398 0.000010 0.000010 0.000010 0.000010 0.093003 0.000010 0.223493 0.128087 0.000010 0.128660 0.000010 0.053696 0.000010 0.000010 0.000010 0.000010 0.034240 0.004412 0.000010 0.054706
0.002489 0.116731 0.055977 0.068200 0.080331 0.000010 0.000010 0.000010 0.000010 0.088347 0.000010 0.222632 0.111638 0.000010 0.115898 0.000010 0.050775 0.000010 0.000010 0.000010 0.000010 0.040574 0.000010 0.003189 0.043098
0.000010 0.084657 0.068766 0.070879 0.089229 0.001800 0.000010 0.000010 0.000010 0.097542 0.000010 0.211129 0.114182 0.000010 0.131799 0.000010 0.038981 0.000010 0.000010 0.007915 0.000010 0.039846 0.000010 0.005738 0.037428
0.000010 0.139679 0.071889 0.016378 0.080443 0.000010 0.000010 0.000010 0.000010 0.109975 0.000010 0.185405 0.105683 0.000010 0.125605 0.000010 0.062514 0.000010 0.000010 0.000010 0.000010 0.031408 0.000010 0.005697 0.065194
0.008841 0.140204 0.032432 0.058875 0.061543 0.000010 0.000010 0.001512 0.009895 0.104529 0.000010 0.199521 0.105710 0.000010 0.123923 0.000010 0.048149 0.000010 0.000010 0.000010 0.000010 0.024144 0.000010 0.005607 0.075015
0.000010 0.121740 0.041925 0.023284 0.057063 0.000010 0.000010 0.000010 0.000010 0.106027 0.000010 0.245312 0.113735 0.000010 0.100914 0.000010 0.060664 0.000010 0.000010 0.013850 0.000010 0.039298 0.000010 0.006456 0.069614
0.000010 0.119954 0.063640 0.049652 0.072739 0.000010 0.021349 0.000010 0.000010 0.079846 0.000010 0.192775 0.108937 0.000010 0.114949 0.000010 0.055993 0.017312 0.000010 0.006618 0.005105 0.042029 0.000010 0.001166 0.047845
0.000010 0.171504 0.075207 0.010201 0.054578 0.000010 0.000010 0.000010 0.004145 0.093944 0.000010 0.200480 0.111721 0.000010 0.115706 0.000013 0.038184 0.000010 0.000010 0.000010 0.000676 0.029820 0.000010 0.010637 0.083084
0.000010 0.097749 0.059558 0.022668 0.059283 0.000010 0.000010 0.000010 0.000010 0.107711 0.000010 0.241329 0.114821 0.000010 0.124252 0.000010 0.048094 0.000010 0.000010 0.003085 0.000010 0.039360 0.000010 0.011079 0.070891
0.000010 0.076658 0.052847 0.048226 0.061999 0.000010 0.000010 0.000010 0.003512 0.071304 0.000010 0.262374 0.134665 0.000010 0.108468 0.000010 0.047578 0.000010 0.000010 0.016823 0.026973 0.034851 0.000010 0.008125 0.045497
0.000010 0.000010 0.000010 0.000010 0.000010 0.000010 0.000010 0.000010 0.000010 0.000010 0.000010 0.000010 0.000010 0.000010 0.000010 0.000010 0.000010 0.000010 0.000010 0.000010 0.000010 0.000010 0.000010 0.000010 0.999760
0.000010 0.000010 0.000010 0.000010 0.009025 0.000010 0.000010 0.000010 0.000010 0.025194 0.028802 0.033841 0.012774 0.000010 0.036231 0.000010 0.000010 0.001139 0.000010 0.000010 0.000010 0.000010 0.000010 0.000010 0.852824
0.000010 0.000010 0.000010 0.000010 0.000010 0.000010 0.000010 0.000010 0.000010 0.000010 0.000010 0.000010 0.000010 0.000010 0.000010 0.000010 0.000010 0.000010 0.000010 0.000010 0.000010 0.000010 0.000010 0.000010 0.999760
0.000010 0.000010 0.000010 0.000010 0.000010 0.000010 0.000010 0.000010 0.000010 0.000010 0.000010 0.000010 0.000010 0.000010 0.000010 0.000010 0.000010 0.000010 0.000010 0.000010 0.000010 0.000010 0.000010 0.000010 0.999760
0.000010 0.000010 0.000010 0.000010 0.000010 0.000010 0.000010 0.000010 0.000010 0.000010 0.000010 0.000010 0.000010 0.000010 0.000010 0.000010 0.000010 0.000010 0.000010 0.000010 0.000010 0.000010 0.000010 0.000010 0.999760
0.000010 0.000010 0.000010 0.000010 0.004159 0.000010 0.000010 0.000010 0.000010 0.033980 0.002176 0.025156 0.000010 0.000010 0.009506 0.000010 0.000010 0.000010 0.000010 0.000010 0.000010 0.000010 0.000010 0.000010 0.924833
0.000563 0.000010 0.001399 0.044577 0.024849 0.006748 0.000010 0.000010 0.000010 0.110428 0.009346 0.042018 0.027609 0.000010 0.042051 0.000010 0.015851 0.000010 0.000010 0.000010 0.000010 0.008444 0.000010 0.002868 0.663138
0.000010 0.000010 0.000010 0.034168 0.013204 0.006018 0.000010 0.000010 0.000010 0.002102 0.000010 0.030079 0.021662 0.000010 0.011245 0.000010 0.013203 0.000010 0.000010 0.000010 0.000010 0.009057 0.000010 0.016929 0.842192
0.000010 0.000010 0.000010 0.000010 0.000010 0.000010 0.000010 0.000120 0.000010 0.000010 0.019182 0.000010 0.000010 0.000010 0.000010 0.000010 0.024134 0.010126 0.000010 0.000010 0.000010 0.000010 0.000010 0.001563 0.944685
0.000010 0.000010 0.000010 0.000010 0.000010 0.000010 0.000010 0.000010 0.000010 0.000010 0.000010 0.000010 0.000010 0.000010 0.000010 0.000010 0.000010 0.000010 0.000010 0.000010 0.000010 0.000010 0.000010 0.000010 0.999760
0.000010 0.000010 0.000010 0.000010 0.000010 0.000010 0.000010 0.000010 0.000010 0.000010 0.000010 0.000010 0.000010 0.000010 0.000010 0.000010 0.000010 0.000010 0.000010 0.000010 0.000010 0.000010 0.000010 0.000010 0.999760
0.000010 0.000010 0.000010 0.000010 0.000010 0.000010 0.000010 0.000010 0.000010 0.000010 0.000010 0.000010 0.000010 0.000010 0.000010 0.000010 0.000010 0.000010 0.000010 0.000010 0.000010 0.000010 0.000010 0.000010 0.999760
0.000010 0.000010 0.000010 0.000010 0.000010 0.000010 0.000010 0.002073 0.000010 0.038716 0.000010 0.000010 0.000010 0.000010 0.000010 0.000010 0.000010 0.000010 0.000010 0.000010 0.000010 0.000010 0.000010 0.000010 0.958991
0.000010 0.000010 0.000010 0.000010 0.000010 0.000010 0.000010 0.000010 0.000010 0.000010 0.000010 0.000010 0.000010 0.000010 0.000010 0.000010 0.000010 0.000010 0.000010 0.000010 0.000010 0.000010 0.000010 0.000010 0.999760
0.000010 0.000010 0.000010 0.000010 0.000010 0.000010 0.000010 0.000010 0.000010 0.000010 0.000010 0.000010 0.000010 0.000010 0.000010 0.000010 0.000010 0.000010 0.000010 0.000010 0.000010 0.000010 0.000010 0.000010 0.999760
0.000010 0.000010 0.000010 0.000010 0.000010 0.000010 0.000010 0.000010 0.000010 0.000010 0.000010 0.000010 0.000010 0.000010 0.000010 0.000010 0.000010 0.000010 0.000010 0.000010 0.000010 0.000010 0.000010 0.000010 0.999760
0.000010 0.000010 0.000010 0.000010 0.000010 0.000010 0.000010 0.000010 0.000010 0.000010 0.000010 0.000010 0.000010 0.000010 0.000010 0.000010 0.000010 0.000010 0.000010 0.000010 0.000010 0.000010 0.000010 0.000010 0.999760
0.000010 0.000010 0.007513 0.000010 0.014703 0.000010 0.000010 0.000010 0.000010 0.036840 0.015161 0.000010 0.009462 0.000010 0.000010 0.000010 0.000010 0.000010 0.000010 0.000010 0.000010 0.003428 0.000010 0.000010 0.912712
0.000010 0.000010 0.001629 0.017283 0.000010 0.000010 0.000010 0.000010 0.000010 0.000010 0.000010 0.001410 0.000010 0.000010 0.000010 0.000010 0.000010 0.000010 0.000010 0.000010 0.000010 0.004525 0.000010 0.000010 0.974953
0.000010 0.000010 0.000010 0.000010 0.000010 0.000010 0.000010 0.000010 0.000010 0.000010 0.000010 0.000010 0.000010 0.000010 0.000010 0.000010 0.000010 0.000010 0.000010 0.000010 0.000010 0.008441 0.000010 0.000010 0.991329
0.000010 0.000010 0.000010 0.000010 0.001481 0.000010 0.000010 0.000010 0.000010 0.000010 0.000010 0.000010 0.000010 0.000010 0.000010 0.000010 0.000010 0.000010 0.000010 0.000010 0.000010 0.000010 0.000010 0.000010 0.998289
0.005931 0.000010 0.000010 0.023956 0.000010 0.000010 0.000010 0.001043 0.000010 0.038600 0.002001 0.000010 0.000010 0.000010 0.000010 0.000010 0.000010 0.000010 0.000010 0.000010 0.000010 0.004537 0.000010 0.008553 0.915209
0.000010 0.000010 0.000010 0.000010 0.000010 0.000010 0.000010 0.000010 0.000010 0.000010 0.000010 0.000010 0.000010 0.000010 0.000010 0.000010 0.000010 0.000010 0.000010 0.000010 0.000010 0.000010 0.000010 0.000010 0.999760
0.000010 0.000010 0.009488 0.000010 0.000010 0.000010 0.000010 0.002021 0.000010 0.023719 0.000010 0.000010 0.000010 0.000010 0.047866 0.000010 0.000128 0.000010 0.000010 0.000010 0.000010 0.019016 0.000010 0.008007 0.889586
0.000010 0.000010 0.000010 0.003733 0.018448 0.000010 0.000010 0.002295 0.000010 0.017934 0.013133 0.000010 0.016867 0.000010 0.003386 0.000010 0.000010 0.007205 0.000010 0.000010 0.000010 0.005515 0.000010 0.000010 0.911333
0.000010 0.000010 0.000010 0.001257 0.005260 0.000010 0.000010 0.000010 0.000010 0.066535 0.000010 0.009140 0.001082 0.000010 0.000010 0.000010 0.000010 0.009967 0.000010 0.000010 0.000010 0.000010 0.000010 0.000551 0.906038
0.000010 0.000010 0.000010 0.000010 0.000010 0.000010 0.000010 0.000010 0.000010 0.000010 0.000010 0.000010 0.000010 0.000010 0.000010 0.000010 0.000010 0.000010 0.000010 0.000010 0.000010 0.000010 0.000010 0.000010 0.999760
0.000010 0.000010 0.000010 0.011422 0.000010 0.000010 0.000010 0.000010 0.000010 0.000010 0.000010 0.016496 0.000010 0.000010 0.000010 0.000010 0.000010 0.000010 0.000010 0.000010 0.000010 0.000010 0.000010 0.008506 0.963366
0.000010 0.000010 0.000010 0.007778 0.001443 0.000010 0.000010 0.006481 0.001154 0.025984 0.028653 0.269579 0.000010 0.000010 0.013550 0.000010 0.036047 0.000010 0.000010 0.000010 0.000010 0.000010 0.000010 0.001473 0.607718
0.000010 0.000010 0.000010 0.000010 0.001135 0.000010 0.000010 0.000010 0.000010 0.015339 0.000010 0.000010 0.000010 0.000010 0.000010 0.000010 0.000010 0.022636 0.000010 0.000010 0.000010 0.000010 0.000010 0.002351 0.958339
0.002588 0.000010 0.000010 0.023141 0.000010 0.000010 0.000010 0.000010 0.000010 0.000010 0.000010 0.015319 0.000010 0.000010 0.000010 0.000010 0.000010 0.000010 0.000010 0.000010 0.000010 0.000010 0.000010 0.000010 0.958742
0.004435 0.000010 0.000010 0.057594 0.007071 0.000010 0.000010 0.010043 0.000010 0.019302 0.000010 0.031753 0.000010 0.000010 0.006998 0.000010 0.000010 0.000010 0.000010 0.000010 0.000010 0.000010 0.000010 0.000010 0.862634
0.000010 0.000010 0.000010 0.079741 0.000010 0.000010 0.000010 0.000010 0.000010 0.012015 0.000010 0.024608 0.000010 0.000010 0.022447 0.000010 0.000010 0.020810 0.000010 0.000010 0.000010 0.000095 0.000010 0.000010 0.840103
0.000010 0.000010 0.000010 0.008690 0.001987 0.000010 0.000010 0.000010 0.000010 0.000010 0.008959 0.095160 0.000010 0.000010 0.011465 0.000010 0.000010 0.000010 0.000010 0.000010 0.000010 0.000010 0.000010 0.000010 0.873550
0.000010 0.000010 0.002639 0.005773 0.000010 0.000010 0.000010 0.000010 0.000010 0.000010 0.000010 0.106271 0.001962 0.000010 0.000625 0.000010 0.035961 0.000010 0.000010 0.000010 0.000010 0.000322 0.000010 0.000010 0.846278
0.015099 0.075128 0.067710 0.049515 0.051521 0.000010 0.000010 0.003302 0.011442 0.104128 0.000010 0.314889 0.126487 0.000010 0.063622 0.000010 0.025925 0.006369 0.000010 0.000010 0.019091 0.036852 0.000010 0.023812 0.005027
0.000010 0.076733 0.066317 0.058368 0.088337 0.000010 0.008713 0.015621 0.015594 0.132661 0.000010 0.254446 0.105389 0.000010 0.062144 0.000010 0.053550 0.025007 0.000010 0.000010 0.000010 0.026316 0.000010 0.010705 0.000010
0.022127 0.027376 0.056007 0.030523 0.044609 0.000010 0.002939 0.003766 0.012140 0.093927 0.000010 0.299335 0.112400 0.000010 0.097552 0.000010 0.090056 0.018071 0.000010 0.011290 0.011386 0.041113 0.000010 0.003412 0.021912
0.029320 0.090389 0.057659 0.046118 0.079406 0.000010 0.000010 0.010309 0.000010 0.117509 0.010401 0.272953 0.113063 0.000010 0.063771 0.000010 0.045857 0.005875 0.000010 0.007054 0.000010 0.016153 0.000010 0.002915 0.031168
0.000010 0.054981 0.072755 0.038848 0.059661 0.000010 0.002627 0.013500 0.000010 0.119514 0.000010 0.285761 0.116415 0.027157 0.079619 0.000010 0.050899 0.021203 0.000010 0.004266 0.000265 0.041375 0.000010 0.011074 0.000010
0.000010 0.057244 0.067595 0.037437 0.043390 0.000010 0.035500 0.000010 0.000010 0.102456 0.002911 0.273391 0.123285 0.003060 0.063271 0.000010 0.088927 0.009774 0.000010 0.010865 0.022937 0.039684 0.000010 0.000010 0.018193
0.025071 0.077715 0.081104 0.048017 0.060252 0.000010 0.000010 0.000643 0.000010 0.092782 0.020307 0.292304 0.108799 0.000010 0.083782 0.000010 0.037225 0.000010 0.000010 0.000010 0.000010 0.029224 0.000010 0.000010 0.042666
0.012454 0.066783 0.066571 0.020057 0.066148 0.000010 0.000010 0.009102 0.000010 0.125168 0.010738 0.328260 0.106580 0.000010 0.049700 0.005018 0.027810 0.026663 0.000010 0.000010 0.000010 0.027827 0.000010 0.020863 0.030181
0.000010 0.000010 0.000010 0.899737 0.004693 0.000010 0.000010 0.000010 0.000010 0.000010 0.000010 0.000010 0.000010 0.000010 0.000010 0.000010 0.006321 0.000010 0.000010 0.000010 0.000010 0.000010 0.000010 0.000010 0.089040
0.000010 0.000010 0.000010 0.999760 0.000010 0.000010 0.000010 0.000010 0.000010 0.000010 0.000010 0.000010 0.000010 0.000010 0.000010 0.000010 0.000010 0.000010 0.000010 0.000010 0.000010 0.000010 0.000010 0.000010 0.000010
0.000010 0.000010 0.001415 0.981647 0.000010 0.000010 0.000010 0.000010 0.000010 0.016718 0.000010 0.000010 0.000010 0.000010 0.000010 0.000010 0.000010 0.000010 0.000010 0.000010 0.000010 0.000010 0.000010 0.000010 0.000010
0.000010 0.000010 0.006810 0.975211 0.000010 0.000010 0.000010 0.000010 0.000010 0.000010 0.000010 0.000010 0.000010 0.000010 0.000010 0.000010 0.000010 0.000010 0.000010 0.000010 0.000010 0.000010 0.000010 0.001148 0.016620
0.000010 0.000010 0.000010 0.968011 0.002745 0.000010 0.000010 0.001021 0.000010 0.000010 0.000010 0.000010 0.000010 0.000010 0.009285 0.000010 0.000010 0.000010 0.000010 0.000010 0.000010 0.000010 0.000010 0.009871 0.008877
0.000010 0.000010 0.000010 0.931160 0.018101 0.000010 0.000010 0.000010 0.000010 0.011075 0.000010 0.000010 0.014624 0.000010 0.000010 0.000010 0.000010 0.004510 0.000010 0.000010 0.000010 0.020340 0.000010 0.000010 0.000010
0.000010 0.000010 0.000010 0.981168 0.008122 0.000010 0.000010 0.000010 0.000010 0.000010 0.000010 0.000010 0.000010 0.000010 0.000010 0.000010 0.000010 0.010491 0.000010 0.000010 0.000010 0.000010 0.000010 0.000010 0.000010
0.000010 0.000010 0.000010 0.926961 0.000010 0.000010 0.000010 0.000671 0.000010 0.000010 0.000010 0.000010 0.000010 0.000010 0.000010 0.000010 0.010982 0.000010 0.000010 0.000010 0.000010 0.000010 0.000010 0.000010 0.061176
0.000010 0.000010 0.000010 0.970712 0.000010 0.000010 0.000010 0.000010 0.000010 0.000010 0.000010 0.000012 0.000011 0.000010 0.000010 0.000010 0.000010 0.000010 0.000010 0.000010 0.000010 0.000010 0.000010 0.000010 0.029056
0.000010 0.000010 0.000010 0.997607 0.002163 0.000010 0.000010 0.000010 0.000010 0.000010 0.000010 0.000010 0.000010 0.000010 0.000010 0.000010 0.000010 0.000010 0.000010 0.000010 0.000010 0.000010 0.000010 0.000010 0.000010
0.000010 0.000010 0.000010 0.999760 0.000010 0.000010 0.000010 0.000010 0.000010 0.000010 0.000010 0.000010 0.000010 0.000010 0.000010 0.000010 0.000010 0.000010 0.000010 0.000010 0.000010 0.000010 0.000010 0.000010 0.000010
0.000010 0.000010 0.000010 0.999760 0.000010 0.000010 0.000010 0.000010 0.000010 0.000010 0.000010 0.000010 0.000010 0.000010 0.000010 0.000010 0.000010 0.000010 0.000010 0.000010 0.000010 0.000010 0.000010 0.000010 0.000010
0.000010 0.000010 0.000010 0.923037 0.012805 0.000010 0.000010 0.000010 0.000010 0.012413 0.000010 0.000010 0.000010 0.000010 0.000010 0.000010 0.000010 0.000010 0.000010 0.000010 0.000010 0.024633 0.000010 0.000734 0.026188
0.000010 0.000010 0.000010 0.934578 0.000010 0.000010 0.000010 0.000010 0.000010 0.000010 0.000010 0.000010 0.000010 0.000010 0.000010 0.000010 0.019375 0.000010 0.000010 0.000010 0.000010 0.000010 0.000010 0.000010 0.045827
0.000010 0.000010 0.000010 0.999760 0.000010 0.000010 0.000010 0.000010 0.000010 0.000010 0.000010 0.000010 0.000010 0.000010 0.000010 0.000010 0.000010 0.000010 0.000010 0.000010 0.000010 0.000010 0.000010 0.000010 0.000010
0.000010 0.000010 0.000010 0.990357 0.000010 0.000010 0.000010 0.000010 0.000010 0.000010 0.000010 0.000010 0.000010 0.000010 0.000010 0.000010 0.001151 0.000010 0.000010 0.000010 0.000010 0.008272 0.000010 0.000010 0.000010
0.000010 0.000010 0.000010 0.999760 0.000010 0.000010 0.000010 0.000010 0.000010 0.000010 0.000010 0.000010 0.000010 0.000010 0.000010 0.000010 0.000010 0.000010 0.000010 0.000010 0.000010 0.000010 0.000010 0.000010 0.000010
0.000010 0.000010 0.000010 0.999760 0.000010 0.000010 0.000010 0.000010 0.000010 0.000010 0.000010 0.000010 0.000010 0.000010 0.000010 0.000010 0.000010 0.000010 0.000010 0.000010 0.000010 0.000010 0.000010 0.000010 0.000010
0.000010 0.000010 0.000010 0.993967 0.000010 0.000010 0.000010 0.000010 0.000010 0.000010 0.005803 0.000010 0.000010 0.000010 0.000010 0.000010 0.000010 0.000010 0.000010 0.000010 0.000010 0.000010 0.000010 0.000010 0.000010
0.016718 0.031997 0.030529 0.061983 0.072001 0.000010 0.000010 0.000010 0.000010 0.099444 0.000010 0.270122 0.073218 0.000010 0.044101 0.000010 0.087842 0.023562 0.003450 0.000010 0.015225 0.082166 0.008101 0.025464 0.053996
0.000010 0.000010 0.045870 0.120509 0.083363 0.000010 0.000010 0.005912 0.001990 0.117792 0.000010 0.295458 0.075731 0.000010 0.059957 0.000010 0.067210 0.024228 0.000010 0.000010 0.000010 0.079926 0.000010 0.021932 0.000010
0.000010 0.001250 0.034927 0.089087 0.067205 0.000010 0.000010 0.002317 0.005407 0.126503 0.000010 0.206713 0.066333 0.000010 0.031942 0.000010 0.150472 0.018492 0.000010 0.003468 0.000010 0.127613 0.000010 0.014878 0.053305
0.000010 0.010151 0.035625 0.084586 0.084404 0.000010 0.000010 0.000010 0.001019 0.118152 0.000010 0.239070 0.080112 0.000010 0.036909 0.000010 0.143259 0.012808 0.000010 0.000010 0.000010 0.120608 0.000010 0.008432 0.024755
0.000010 0.015458 0.020617 0.108558 0.060949 0.009985 0.000010 0.000010 0.001576 0.144659 0.000010 0.245557 0.065695 0.000010 0.038072 0.001093 0.097706 0.018978 0.000010 0.000010 0.000010 0.120343 0.000010 0.027017 0.023647
0.006889 0.000010 0.018474 0.100209 0.072457 0.000010 0.000010 0.011967 0.000010 0.147807 0.000010 0.259550 0.071274 0.000010 0.059825 0.000010 0.054442 0.030339 0.002575 0.007299 0.000010 0.089432 0.015850 0.016693 0.034838
0.013958 0.025756 0.019492 0.108178 0.078975 0.000010 0.000010 0.002846 0.000010 0.153121 0.018259 0.256104 0.055980 0.000010 0.037292 0.000010 0.051905 0.019875 0.003018 0.001986 0.000010 0.115339 0.000010 0.018453 0.019394
0.000010 0.000010 0.034432 0.148995 0.072053 0.000010 0.000010 0.007233 0.000010 0.120063 0.000010 0.303318 0.077947 0.000010 0.060690 0.000010 0.050907 0.011095 0.000010 0.000010 0.000010 0.084859 0.014031 0.014258 0.000010
0.000010 0.000010 0.027233 0.128860 0.067755 0.000010 0.002481 0.001685 0.000010 0.151767 0.033094 0.249681 0.047821 0.000010 0.045341 0.000010 0.073742 0.010610 0.009087 0.005898 0.000010 0.120132 0.003773 0.011245 0.009725
0.000010 0.000010 0.009967 0.029939 0.009479 0.000010 0.000010 0.004292 0.000010 0.091183 0.016073 0.052576 0.002010 0.000010 0.714549 0.000010 0.011885 0.000010 0.000010 0.000010 0.000010 0.009488 0.000010 0.016456 0.031983
0.000010 0.000010 0.000010 0.000010 0.006193 0.000010 0.000010 0.000010 0.000010 0.000010 0.000010 0.000010 0.000010 0.000010 0.987533 0.000010 0.000010 0.000010 0.000010 0.000010 0.000010 0.000010 0.000010 0.000010 0.006054
0.000010 0.000010 0.000010 0.002898 0.000979 0.000010 0.000010 0.000010 0.000010 0.078736 0.020210 0.036228 0.000010 0.000010 0.773359 0.000010 0.000010 0.018259 0.000010 0.000010 0.000010 0.021802 0.000010 0.020254 0.027124
0.000010 0.000010 0.000010 0.000010 0.000010 0.000010 0.000010 0.000010 0.000010 0.000010 0.000010 0.000010 0.000010 0.000010 0.999760 0.000010 0.000010 0.000010 0.000010 0.000010 0.000010 0.000010 0.000010 0.000010 0.000010
0.000010 0.000010 0.000010 0.000010 0.000010 0.000010 0.000010 0.001683 0.000010 0.019997 0.000010 0.019000 0.000010 0.000010 0.955315 0.000010 0.000010 0.003804 0.000010 0.000010 0.000010 0.000010 0.000010 0.000010 0.000010
0.000010 0.000010 0.000010 0.000010 0.000010 0.000010 0.000010 0.000010 0.000010 0.000010 0.000010 0.000010 0.000010 0.000010 0.999760 0.000010 0.000010 0.000010 0.000010 0.000010 0.000010 0.000010 0.000010 0.000010 0.000010
0.000010 0.000010 0.000010 0.007965 0.030723 0.000010 0.000010 0.000010 0.000010 0.094692 0.023840 0.025997 0.002766 0.000010 0.747033 0.000010 0.000010 0.014443 0.000010 0.000010 0.000010 0.013849 0.000010 0.006123 0.032428
0.000010 0.000010 0.000010 0.000010 0.000010 0.000010 0.000010 0.000010 0.000010 0.000010 0.000010 0.000010 0.000010 0.000010 0.999760 0.000010 0.000010 0.000010 0.000010 0.000010 0.000010 0.000010 0.000010 0.000010 0.000010
0.000010 0.000010 0.000010 0.000010 0.000010 0.000010 0.000010 0.000010 0.000010 0.000010 0.000010 0.000010 0.000010 0.000010 0.999760 0.000010 0.000010 0.000010 0.000010 0.000010 0.000010 0.000010 0.000010 0.000010 0.000010
0.000010 0.000010 0.000010 0.000010 0.000010 0.000010 0.000010 0.000010 0.000010 0.000010 0.000010 0.000010 0.000010 0.000010 0.999760 0.000010 0.000010 0.000010 0.000010 0.000010 0.000010 0.000010 0.000010 0.000010 0.000010
0.000010 0.000010 0.000010 0.000010 0.000010 0.000010 0.000010 0.000010 0.000010 0.000010 0.000010 0.000010 0.000010 0.000010 0.981923 0.000010 0.000010 0.000010 0.000010 0.000010 0.000010 0.000010 0.000010 0.000010 0.017847
0.000010 0.000010 0.000010 0.000010 0.000010 0.000010 0.000010 0.000010 0.000010 0.000010 0.000010 0.000010 0.000010 0.000010 0.999760 0.000010 0.000010 0.000010 0.000010 0.000010 0.000010 0.000010 0.000010 0.000010 0.000010
0.000010 0.000010 0.000010 0.000010 0.000010 0.000010 0.000010 0.000010 0.000010 0.000010 0.000010 0.000010 0.000010 0.000010 0.999760 0.000010 0.000010 0.000010 0.000010 0.000010 0.000010 0.000010 0.000010 0.000010 0.000010
0.000010 0.000010 0.000010 0.000010 0.000010 0.000010 0.000010 0.000010 0.000010 0.000010 0.000010 0.000010 0.000010 0.000010 0.999760 0.000010 0.000010 0.000010 0.000010 0.000010 0.000010 0.000010 0.000010 0.000010 0.000010
0.000010 0.000010 0.001499 0.027483 0.070006 0.004004 0.000010 0.010961 0.000010 0.147358 0.038957 0.056068 0.018429 0.000010 0.457093 0.000010 0.017946 0.034654 0.000010 0.000010 0.000010 0.037109 0.000010 0.007142 0.071191
0.000010 0.000010 0.013728 0.011832 0.042406 0.000010 0.000010 0.001872 0.000010 0.104219 0.020589 0.069122 0.005416 0.000010 0.642559 0.000010 0.000010 0.015881 0.000010 0.000010 0.000010 0.020199 0.000010 0.011450 0.040608
0.000010 0.000010 0.000010 0.000010 0.000010 0.000010 0.000010 0.001090 0.000010 0.000923 0.000010 0.000010 0.000010 0.000010 0.992095 0.000010 0.000010 0.000010 0.000010 0.000010 0.000010 0.000010 0.000010 0.000010 0.005682
0.000010 0.000010 0.000010 0.000010 0.000010 0.000010 0.000010 0.000010 0.000010 0.000010 0.000010 0.000010 0.000010 0.000010 0.999760 0.000010 0.000010 0.000010 0.000010 0.000010 0.000010 0.000010 0.000010 0.000010 0.000010
0.000010 0.000010 0.000019 0.000010 0.000010 0.000010 0.000010 0.000010 0.000010 0.000010 0.000010 0.000010 0.000010 0.000010 0.999751 0.000010 0.000010 0.000010 0.000010 0.000010 0.000010 0.000010 0.000010 0.000010 0.000010
0.000010 0.000010 0.000010 0.000010 0.000010 0.000010 0.000010 0.004398 0.000010 0.000010 0.000010 0.000010 0.000010 0.000010 0.995372 0.000010 0.000010 0.000010 0.000010 0.000010 0.000010 0.000010 0.000010 0.000010 0.000010
0.000010 0.000010 0.000010 0.000010 0.000010 0.000010 0.000010 0.000010 0.000010 0.999760 0.000010 0.000010 0.000010 0.000010 0.000010 0.000010 0.000010 0.000010 0.000010 0.000010 0.000010 0.000010 0.000010 0.000010 0.000010
0.000010 0.000010 0.000010 0.000010 0.000010 0.000010 0.000010 0.000010 0.000010 0.999760 0.000010 0.000010 0.000010 0.000010 0.000010 0.000010 0.000010 0.000010 0.000010 0.000010 0.000010 0.000010 0.000010 0.000010 0.000010
0.001280 0.000010 0.000010 0.000010 0.000010 0.000010 0.000010 0.000010 0.000010 0.982392 0.008327 0.007790 0.000010 0.000010 0.000010 0.000010 0.000010 0.000010 0.000010 0.000010 0.000010 0.000010 0.000010 0.000010 0.000010
0.007587 0.000010 0.000010 0.000010 0.018690 0.000010 0.000010 0.000010 0.000010 0.942409 0.007765 0.000010 0.000010 0.000010 0.000010 0.000010 0.000010 0.007534 0.000010 0.000010 0.000010 0.000010 0.000010 0.000010 0.015825
0.000010 0.000010 0.000010 0.000010 0.000010 0.000010 0.000010 0.000010 0.000010 0.999760 0.000010 0.000010 0.000010 0.000010 0.000010 0.000010 0.000010 0.000010 0.000010 0.000010 0.000010 0.000010 0.000010 0.000010 0.000010
0.000010 0.000010 0.000010 0.000010 0.000010 0.000010 0.000010 0.000010 0.000010 0.999760 0.000010 0.000010 0.000010 0.000010 0.000010 0.000010 0.000010 0.000010 0.000010 0.000010 0.000010 0.000010 0.000010 0.000010 0.000010
0.000010 0.000010 0.000010 0.000010 0.000010 0.000010 0.000010 0.000010 0.000010 0.999760 0.000010 0.000010 0.000010 0.000010 0.000010 0.000010 0.000010 0.000010 0.000010 0.000010 0.000010 0.000010 0.000010 0.000010 0.000010
0.000010 0.000010 0.000010 0.000010 0.000010 0.000010 0.000010 0.000010 0.000010 0.999760 0.000010 0.000010 0.000010 0.000010 0.000010 0.000010 0.000010 0.000010 0.000010 0.000010 0.000010 0.000010 0.000010 0.000010 0.000010
0.000010 0.000010 0.000010 0.000010 0.000010 0.000010 0.000010 0.000010 0.000010 0.999760 0.000010 0.000010 0.000010 0.000010 0.000010 0.000010 0.000010 0.000010 0.000010 0.000010 0.000010 0.000010 0.000010 0.000010 0.000010
0.000010 0.000010 0.000010 0.000010 0.000010 0.000010 0.000010 0.000010 0.000010 0.999760 0.000010 0.000010 0.000010 0.000010 0.000010 0.000010 0.000010 0.000010 0.000010 0.000010 0.000010 0.000010 0.000010 0.000010 0.000010
0.000010 0.000010 0.000010 0.000010 0.000010 0.000010 0.000010 0.000010 0.000010 0.999760 0.000010 0.000010 0.000010 0.000010 0.000010 0.000010 0.000010 0.000010 0.000010 0.000010 0.000010 0.000010 0.000010 0.000010 0.000010
0.000010 0.000010 0.000010 0.000010 0.000010 0.000010 0.000010 0.000010 0.000010 0.999760 0.000010 0.000010 0.000010 0.000010 0.000010 0.000010 0.000010 0.000010 0.000010 0.000010 0.000010 0.000010 0.000010 0.000010 0.000010
0.000010 0.000010 0.000010 0.000010 0.000010 0.000010 0.000010 0.000010 0.000010 0.964800 0.000010 0.000010 0.000010 0.000010 0.000010 0.000010 0.000010 0.000010 0.000010 0.000010 0.000010 0.000010 0.000010 0.000010 0.034970
0.000010 0.000010 0.000010 0.000010 0.000010 0.000010 0.000010 0.000010 0.000010 0.999760 0.000010 0.000010 0.000010 0.000010 0.000010 0.000010 0.000010 0.000010 0.000010 0.000010 0.000010 0.000010 0.000010 0.000010 0.000010
0.000010 0.000010 0.000010 0.000010 0.000016 0.000010 0.000010 0.000010 0.000010 0.999754 0.000010 0.000010 0.000010 0.000010 0.000010 0.000010 0.000010 0.000010 0.000010 0.000010 0.000010 0.000010 0.000010 0.000010 0.000010
0.029025 0.000010 0.011722 0.050417 0.051002 0.000010 0.000010 0.002103 0.000010 0.254776 0.074651 0.111793 0.091407 0.000010 0.149243 0.000010 0.035656 0.032617 0.000010 0.000010 0.000010 0.024918 0.000010 0.061245 0.019324
0.000010 0.000010 0.000010 0.000010 0.000010 0.000010 0.000010 0.000010 0.000010 0.999760 0.000010 0.000010 0.000010 0.000010 0.000010 0.000010 0.000010 0.000010 0.000010 0.000010 0.000010 0.000010 0.000010 0.000010 0.000010
0.000010 0.000010 0.000010 0.000010 0.000010 0.000010 0.000010 0.000010 0.000010 0.999760 0.000010 0.000010 0.000010 0.000010 0.000010 0.000010 0.000010 0.000010 0.000010 0.000010 0.000010 0.000010 0.000010 0.000010 0.000010
0.000010 0.000010 0.000010 0.000010 0.013207 0.000010 0.000010 0.000010 0.000010 0.025599 0.010248 0.000010 0.000239 0.000010 0.481264 0.000010 0.000010 0.024273 0.000010 0.000010 0.000010 0.444291 0.000010 0.000709 0.000010
0.000010 0.000010 0.000010 0.000010 0.000010 0.000010 0.000010 0.000010 0.000010 0.000010 0.000010 0.000010 0.000010 0.000010 0.000010 0.000010 0.000010 0.000010 0.000010 0.000010 0.000010 0.999760 0.000010 0.000010 0.000010
0.000010 0.000010 0.000010 0.000010 0.000010 0.000010 0.000010 0.000010 0.000010 0.000010 0.000010 0.000010 0.000010 0.000010 0.000010 0.000010 0.000010 0.000010 0.000010 0.000010 0.000010 0.999760 0.000010 0.000010 0.000010
0.000010 0.000010 0.000010 0.000010 0.000010 0.000010 0.000010 0.000010 0.000010 0.000010 0.000010 0.000010 0.000010 0.000010 0.000010 0.000010 0.000010 0.000010 0.000010 0.000010 0.000010 0.999760 0.000010 0.000010 0.000010
0.000010 0.000010 0.000010 0.000010 0.000010 0.000010 0.000010 0.000010 0.000010 0.000010 0.000010 0.000010 0.000010 0.000010 0.000010 0.000010 0.000010 0.000010 0.000010 0.000010 0.000010 0.999760 0.000010 0.000010 0.000010
0.000010 0.000010 0.000010 0.000010 0.000010 0.000010 0.000010 0.000010 0.000010 0.000010 0.000010 0.000010 0.000010 0.000010 0.000010 0.000010 0.000010 0.000010 0.000010 0.000010 0.000010 0.999760 0.000010 0.000010 0.000010
0.000010 0.000010 0.000010 0.000010 0.063805 0.000010 0.000010 0.000010 0.000010 0.000010 0.018334 0.064629 0.000010 0.000010 0.000010 0.000010 0.000010 0.019063 0.000010 0.000010 0.000010 0.833968 0.000010 0.000010 0.000010
0.002070 0.000010 0.004403 0.000010 0.074666 0.000010 0.000010 0.000010 0.000010 0.005676 0.021724 0.064120 0.000010 0.000010 0.000010 0.000010 0.000010 0.009764 0.000010 0.000010 0.000010 0.811767 0.000010 0.005652 0.000010
0.000010 0.000010 0.000010 0.000010 0.000010 0.000010 0.000010 0.000010 0.000010 0.000010 0.000010 0.000010 0.000010 0.000010 0.000010 0.000010 0.000010 0.000010 0.000010 0.000010 0.000010 0.999760 0.000010 0.000010 0.000010
0.000010 0.000010 0.000010 0.000010 0.011354 0.000010 0.000010 0.000010 0.000010 0.000010 0.000010 0.000892 0.008295 0.000010 0.000010 0.000010 0.000010 0.035046 0.000010 0.000010 0.000010 0.944214 0.000010 0.000010 0.000010
0.000010 0.000010 0.000010 0.000010 0.000010 0.000010 0.000010 0.000010 0.000010 0.000010 0.000010 0.000010 0.000010 0.000010 0.000010 0.000010 0.000010 0.000010 0.000010 0.000010 0.000010 0.999760 0.000010 0.000010 0.000010
0.000010 0.000010 0.000010 0.000010 0.000010 0.000010 0.000010 0.000010 0.000010 0.000010 0.000010 0.000010 0.000010 0.000010 0.000010 0.000010 0.000010 0.000010 0.000010 0.000010 0.000010 0.999760 0.000010 0.000010 0.000010
0.000010 0.000010 0.000010 0.000010 0.011869 0.000010 0.000010 0.000010 0.000010 0.000010 0.000010 0.001594 0.000010 0.000010 0.000010 0.000010 0.000010 0.000010 0.000010 0.000010 0.000010 0.986316 0.000010 0.000010 0.000010
0.010034 0.000010 0.000010 0.000010 0.015182 0.000010 0.000010 0.004824 0.000010 0.000010 0.004425 0.000010 0.000010 0.000010 0.000010 0.000010 0.000010 0.014050 0.000010 0.000010 0.000010 0.951295 0.000010 0.000010 0.000010
0.000010 0.000010 0.000010 0.000010 0.000010 0.000010 0.000010 0.000010 0.000010 0.000010 0.000010 0.000010 0.000010 0.000010 0.000010 0.000010 0.000010 0.000010 0.000010 0.000010 0.000010 0.999760 0.000010 0.000010 0.000010
0.000010 0.000010 0.000010 0.000010 0.000010 0.000010 0.000010 0.000010 0.000010 0.000010 0.000010 0.000010 0.000010 0.000010 0.000010 0.000010 0.000010 0.000010 0.000010 0.000010 0.000010 0.999760 0.000010 0.000010 0.000010
0.000010 0.000010 0.000010 0.000010 0.000010 0.000010 0.000010 0.000010 0.000010 0.000010 0.000010 0.000010 0.000010 0.000010 0.000010 0.000010 0.000010 0.000010 0.000010 0.000010 0.000010 0.999760 0.000010 0.000010 0.000010
0.002416 0.000010 0.000010 0.000010 0.098007 0.000010 0.000010 0.000010 0.000010 0.000010 0.005655 0.087027 0.028477 0.000010 0.000010 0.000010 0.000010 0.028724 0.000010 0.000010 0.000010 0.749514 0.000010 0.000010 0.000010
0.000010 0.000010 0.000010 0.000010 0.000010 0.000010 0.000010 0.000010 0.000010 0.000010 0.000010 0.000010 0.000010 0.000010 0.000010 0.000010 0.000010 0.000012 0.000010 0.000010 0.000010 0.999756 0.000013 0.000010 0.000010
0.000010 0.000010 0.000010 0.000010 0.078207 0.000010 0.000010 0.004246 0.000010 0.019267 0.000010 0.079176 0.021879 0.000010 0.000010 0.000010 0.000010 0.041938 0.000010 0.000010 0.000010 0.754124 0.000010 0.000010 0.000993
0.000010 0.000010 0.000010 0.000010 0.000010 0.000010 0.000010 0.000010 0.000010 0.000010 0.000010 0.000010 0.000010 0.000010 0.000010 0.000010 0.000010 0.999760 0.000010 0.000010 0.000010 0.000010 0.000010 0.000010 0.000010
0.000010 0.000010 0.000010 0.000010 0.000010 0.000010 0.000010 0.000010 0.000010 0.000010 0.000010 0.000010 0.000010 0.000010 0.000010 0.000010 0.000010 0.999760 0.000010 0.000010 0.000010 0.000010 0.000010 0.000010 0.000010
0.000010 0.000010 0.000010 0.000010 0.000010 0.000010 0.000010 0.000010 0.000010 0.000010 0.000010 0.000010 0.000010 0.000010 0.000010 0.000010 0.000010 0.999760 0.000010 0.000010 0.000010 0.000010 0.000010 0.000010 0.000010
0.000010 0.000010 0.000010 0.000010 0.000010 0.000010 0.000010 0.000010 0.000010 0.000010 0.000010 0.000010 0.000010 0.000010 0.000010 0.000010 0.000010 0.999760 0.000010 0.000010 0.000010 0.000010 0.000010 0.000010 0.000010
0.000010 0.000010 0.000010 0.000010 0.000010 0.000010 0.000010 0.000010 0.000010 0.000010 0.000010 0.000010 0.000010 0.000010 0.000010 0.000010 0.000010 0.999760 0.000010 0.000010 0.000010 0.000010 0.000010 0.000010 0.000010
0.000010 0.000010 0.000010 0.000010 0.000010 0.000010 0.000010 0.000010 0.000010 0.000010 0.000010 0.000012 0.000010 0.000010 0.000010 0.000010 0.000010 0.999758 0.000010 0.000010 0.000010 0.000010 0.000010 0.000010 0.000010
0.000010 0.000010 0.004820 0.000010 0.003223 0.005706 0.000010 0.000010 0.000010 0.016731 0.110852 0.019373 0.030557 0.000010 0.000010 0.000010 0.000010 0.785870 0.000010 0.000010 0.000010 0.012490 0.000010 0.007998 0.002240
0.000010 0.000010 0.000010 0.000010 0.001035 0.000010 0.000010 0.014829 0.000010 0.000010 0.057055 0.000357 0.000010 0.000010 0.000010 0.000010 0.000010 0.926524 0.000010 0.000010 0.000010 0.000010 0.000010 0.000010 0.000010
0.000010 0.000010 0.000010 0.000010 0.000010 0.000010 0.000010 0.000010 0.000010 0.000010 0.000010 0.000010 0.000010 0.000010 0.000010 0.000010 0.000010 0.999086 0.000010 0.000010 0.000010 0.000684 0.000010 0.000010 0.000010
0.000010 0.000010 0.000010 0.000010 0.000010 0.000010 0.000010 0.000010 0.000010 0.000010 0.000010 0.000010 0.000010 0.000010 0.000010 0.000010 0.000010 0.999760 0.000010 0.000010 0.000010 0.000010 0.000010 0.000010 0.000010
0.003030 0.000010 0.000010 0.000010 0.000011 0.000010 0.000010 0.000010 0.000010 0.000010 0.071348 0.044073 0.018410 0.000010 0.000010 0.000010 0.000010 0.831754 0.000010 0.000010 0.000010 0.000010 0.000010 0.007905 0.023298
0.000010 0.000010 0.000010 0.000010 0.000010 0.000010 0.000010 0.000010 0.000010 0.000010 0.041876 0.007435 0.000010 0.000010 0.000010 0.000010 0.000010 0.950469 0.000010 0.000010 0.000010 0.000010 0.000010 0.000010 0.000010
0.000010 0.000010 0.000010 0.000010 0.019817 0.000010 0.000010 0.009400 0.000010 0.000010 0.061975 0.018084 0.001573 0.000010 0.000010 0.000010 0.000010 0.879032 0.000010 0.000010 0.000010 0.004648 0.000010 0.005301 0.000010
0.000010 0.000010 0.000010 0.000010 0.000010 0.000010 0.000010 0.000010 0.000010 0.000010 0.000010 0.000010 0.000010 0.000010 0.000010 0.000010 0.000010 0.999760 0.000010 0.000010 0.000010 0.000010 0.000010 0.000010 0.000010
0.000010 0.000010 0.000010 0.000010 0.000010 0.000010 0.000010 0.000010 0.000010 0.000010 0.000010 0.000010 0.000010 0.000010 0.000010 0.000010 0.000010 0.999760 0.000010 0.000010 0.000010 0.000010 0.000010 0.000010 0.000010
0.000010 0.000010 0.000010 0.000010 0.000010 0.000010 0.000010 0.000010 0.000010 0.000010 0.000010 0.000010 0.000010 0.000010 0.000010 0.000010 0.000010 0.999760 0.000010 0.000010 0.000010 0.000010 0.000010 0.000010 0.000010
0.000010 0.000010 0.000010 0.000010 0.000010 0.000010 0.000010 0.000010 0.000010 0.000010 0.000010 0.000010 0.000010 0.000010 0.000010 0.000010 0.000010 0.999760 0.000010 0.000010 0.000010 0.000010 0.000010 0.000010 0.000010
0.000134 0.000010 0.000010 0.000010 0.000010 0.000010 0.000010 0.000010 0.000010 0.000010 0.043187 0.023209 0.000010 0.000010 0.000010 0.000010 0.000010 0.933259 0.000010 0.000010 0.000010 0.000010 0.000010 0.000010 0.000010
0.000010 0.000010 0.000010 0.000010 0.005763 0.000010 0.000010 0.000010 0.000010 0.000010 0.000010 0.025677 0.000010 0.000010 0.000010 0.000010 0.000010 0.968340 0.000010 0.000010 0.000010 0.000010 0.000010 0.000010 0.000010
0.000010 0.000010 0.000010 0.000010 0.000010 0.000010 0.000010 0.000010 0.000010 0.000010 0.000010 0.000010 0.000010 0.000010 0.000010 0.000010 0.000010 0.999760 0.000010 0.000010 0.000010 0.000010 0.000010 0.000010 0.000010
0.000010 0.000010 0.003824 0.000010 0.930660 0.000010 0.000010 0.008291 0.000010 0.009917 0.010642 0.000010 0.000010 0.000010 0.000010 0.000010 0.000010 0.000010 0.000010 0.000010 0.000010 0.036477 0.000010 0.000010 0.000010
0.000010 0.000010 0.000010 0.000010 0.996106 0.000010 0.000010 0.000010 0.000010 0.000010 0.000010 0.000010 0.000010 0.000010 0.000010 0.000010 0.000010 0.000010 0.000010 0.000010 0.000010 0.003664 0.000010 0.000010 0.000010
0.000010 0.000010 0.000010 0.000010 0.999760 0.000010 0.000010 0.000010 0.000010 0.000010 0.000010 0.000010 0.000010 0.000010 0.000010 0.000010 0.000010 0.000010 0.000010 0.000010 0.000010 0.000010 0.000010 0.000010 0.000010
0.000010 0.000010 0.000010 0.000010 0.999760 0.000010 0.000010 0.000010 0.000010 0.000010 0.000010 0.000010 0.000010 0.000010 0.000010 0.000010 0.000010 0.000010 0.000010 0.000010 0.000010 0.000010 0.000010 0.000010 0.000010
0.000010 0.000010 0.000010 0.000010 0.978977 0.000010 0.000010 0.000010 0.000010 0.000010 0.000010 0.000010 0.000010 0.000010 0.000010 0.000010 0.000010 0.000010 0.000010 0.000010 0.000010 0.020793 0.000010 0.000010 0.000010
0.000010 0.000010 0.000010 0.000010 0.999760 0.000010 0.000010 0.000010 0.000010 0.000010 0.000010 0.000010 0.000010 0.000010 0.000010 0.000010 0.000010 0.000010 0.000010 0.000010 0.000010 0.000010 0.000010 0.000010 0.000010
0.000010 0.000010 0.000010 0.000010 0.999760 0.000010 0.000010 0.000010 0.000010 0.000010 0.000010 0.000010 0.000010 0.000010 0.000010 0.000010 0.000010 0.000010 0.000010 0.000010 0.000010 0.000010 0.000010 0.000010 0.000010
0.000010 0.000010 0.000010 0.000010 0.999760 0.000010 0.000010 0.000010 0.000010 0.000010 0.000010 0.000010 0.000010 0.000010 0.000010 0.000010 0.000010 0.000010 0.000010 0.000010 0.000010 0.000010 0.000010 0.000010 0.000010
0.000010 0.000010 0.000010 0.000010 0.999760 0.000010 0.000010 0.000010 0.000010 0.000010 0.000010 0.000010 0.000010 0.000010 0.000010 0.000010 0.000010 0.000010 0.000010 0.000010 0.000010 0.000010 0.000010 0.000010 0.000010
0.000010 0.000010 0.000010 0.000010 0.999760 0.000010 0.000010 0.000010 0.000010 0.000010 0.000010 0.000010 0.000010 0.000010 0.000010 0.000010 0.000010 0.000010 0.000010 0.000010 0.000010 0.000010 0.000010 0.000010 0.000010
0.000010 0.000010 0.000010 0.000010 0.942541 0.000010 0.000010 0.000010 0.000010 0.000010 0.000010 0.037622 0.000010 0.000010 0.000010 0.000010 0.000010 0.001494 0.000010 0.000010 0.000010 0.018133 0.000010 0.000010 0.000010
0.000010 0.000010 0.000010 0.000010 0.987139 0.000010 0.000010 0.000010 0.000010 0.000010 0.000014 0.000010 0.000010 0.000010 0.005123 0.000010 0.000010 0.000010 0.000010 0.000010 0.000010 0.007514 0.000010 0.000010 0.000010
0.000010 0.000010 0.006805 0.000010 0.935375 0.000010 0.000010 0.000010 0.000010 0.000010 0.000010 0.033659 0.000010 0.000010 0.000010 0.000010 0.000010 0.000010 0.000010 0.000010 0.000010 0.017775 0.000010 0.006185 0.000010
0.001659 0.000010 0.000010 0.000010 0.996242 0.000010 0.000010 0.000010 0.000010 0.000010 0.000010 0.000010 0.000010 0.000010 0.001878 0.000010 0.000010 0.000010 0.000010 0.000010 0.000010 0.000010 0.000010 0.000010 0.000010
0.000010 0.000010 0.000010 0.000010 0.999760 0.000010 0.000010 0.000010 0.000010 0.000010 0.000010 0.000010 0.000010 0.000010 0.000010 0.000010 0.000010 0.000010 0.000010 0.000010 0.000010 0.000010 0.000010 0.000010 0.000010
0.000010 0.000010 0.000010 0.000010 0.999760 0.000010 0.000010 0.000010 0.000010 0.000010 0.000010 0.000010 0.000010 0.000010 0.000010 0.000010 0.000010 0.000010 0.000010 0.000010 0.000010 0.000010 0.000010 0.000010 0.000010
0.000010 0.000010 0.000010 0.000010 0.940385 0.000010 0.000010 0.000010 0.000010 0.000010 0.000010 0.000010 0.000010 0.000010 0.057904 0.000010 0.000010 0.000010 0.000010 0.000010 0.000010 0.000010 0.000010 0.000010 0.001490
0.000010 0.000010 0.000010 0.000010 0.999760 0.000010 0.000010 0.000010 0.000010 0.000010 0.000010 0.000010 0.000010 0.000010 0.000010 0.000010 0.000010 0.000010 0.000010 0.000010 0.000010 0.000010 0.000010 0.000010 0.000010
0.000010 0.000010 0.000010 0.000010 0.944780 0.000010 0.000010 0.000010 0.000010 0.000010 0.000010 0.002551 0.000010 0.000010 0.000010 0.000010 0.000010 0.000011 0.000010 0.000010 0.000010 0.052449 0.000010 0.000010 0.000010
0.000010 0.000010 0.000010 0.000010 0.999760 0.000010 0.000010 0.000010 0.000010 0.000010 0.000010 0.000010 0.000010 0.000010 0.000010 0.000010 0.000010 0.000010 0.000010 0.000010 0.000010 0.000010 0.000010 0.000010 0.000010
0.000010 0.000010 0.000010 0.000010 0.001919 0.000010 0.000010 0.000010 0.000010 0.000010 0.944891 0.000010 0.000010 0.000010 0.052970 0.000010 0.000010 0.000010 0.000010 0.000010 0.000010 0.000010 0.000010 0.000010 0.000010
0.000010 0.000010 0.000010 0.000010 0.000010 0.000010 0.000010 0.000010 0.000010 0.000010 0.986410 0.000010 0.000010 0.000010 0.005210 0.000010 0.000010 0.000010 0.000010 0.000010 0.000010 0.000010 0.000010 0.000010 0.008159
0.000010 0.000010 0.000010 0.000010 0.000010 0.000010 0.000010 0.000010 0.000010 0.000010 0.999760 0.000010 0.000010 0.000010 0.000010 0.000010 0.000010 0.000010 0.000010 0.000010 0.000010 0.000010 0.000010 0.000010 0.000010
0.000010 0.000010 0.000010 0.000010 0.000010 0.000010 0.000010 0.000010 0.000010 0.000010 0.999760 0.000010 0.000010 0.000010 0.000010 0.000010 0.000010 0.000010 0.000010 0.000010 0.000010 0.000010 0.000010 0.000010 0.000010
0.000010 0.000010 0.000010 0.000010 0.000010 0.000010 0.000010 0.000010 0.000010 0.000010 0.999760 0.000010 0.000010 0.000010 0.000010 0.000010 0.000010 0.000010 0.000010 0.000010 0.000010 0.000010 0.000010 0.000010 0.000010
0.000010 0.000010 0.007878 0.000010 0.000685 0.000010 0.000010 0.000010 0.000010 0.000010 0.945217 0.000010 0.000010 0.000010 0.044736 0.000010 0.000010 0.000010 0.000010 0.000010 0.000010 0.001284 0.000010 0.000010 0.000010
0.000010 0.000010 0.000010 0.000010 0.000010 0.000010 0.000010 0.000010 0.000010 0.000010 0.999760 0.000010 0.000010 0.000010 0.000010 0.000010 0.000010 0.000010 0.000010 0.000010 0.000010 0.000010 0.000010 0.000010 0.000010
0.000010 0.000010 0.000010 0.000010 0.000010 0.000010 0.000010 0.000010 0.000010 0.000010 0.999760 0.000010 0.000010 0.000010 0.000010 0.000010 0.000010 0.000010 0.000010 0.000010 0.000010 0.000010 0.000010 0.000010 0.000010
0.000010 0.000010 0.000010 0.000010 0.000010 0.000010 0.000010 0.006844 0.000010 0.000010 0.992161 0.000010 0.000010 0.000010 0.000010 0.000010 0.000010 0.000010 0.000010 0.000010 0.000010 0.000775 0.000010 0.000010 0.000010
0.000010 0.000010 0.000010 0.000010 0.000010 0.000010 0.000010 0.000010 0.000010 0.002759 0.944241 0.000010 0.000010 0.000010 0.052779 0.000010 0.000010 0.000011 0.000010 0.000010 0.000010 0.000010 0.000010 0.000010 0.000010
0.000010 0.000010 0.000010 0.000010 0.000010 0.000010 0.000010 0.000010 0.000010 0.000010 0.999039 0.000010 0.000010 0.000010 0.000010 0.000010 0.000010 0.000010 0.000010 0.000010 0.000010 0.000010 0.000010 0.000731 0.000010
0.000012 0.000010 0.000010 0.000010 0.000010 0.000010 0.000010 0.006624 0.000010 0.000010 0.993137 0.000010 0.000010 0.000010 0.000010 0.000010 0.000010 0.000017 0.000010 0.000010 0.000010 0.000010 0.000010 0.000010 0.000010
0.000010 0.000010 0.000010 0.000010 0.000010 0.000010 0.000010 0.000010 0.000010 0.000010 0.991720 0.000010 0.000010 0.000010 0.008050 0.000010 0.000010 0.000010 0.000010 0.000010 0.000010 0.000010 0.000010 0.000010 0.000010
0.002674 0.000010 0.000010 0.004857 0.000010 0.000010 0.000010 0.002743 0.000010 0.000010 0.882138 0.031287 0.002278 0.000010 0.036742 0.000010 0.000010 0.015375 0.000010 0.000010 0.000010 0.001455 0.000010 0.003480 0.016833
0.000010 0.000010 0.000010 0.000010 0.000010 0.000010 0.000010 0.005296 0.000010 0.000010 0.968243 0.000010 0.000010 0.000010 0.026242 0.000010 0.000010 0.000010 0.000010 0.000010 0.000010 0.000010 0.000010 0.000010 0.000010
0.000010 0.000010 0.000010 0.000010 0.000010 0.000010 0.000010 0.017727 0.000010 0.000010 0.965304 0.006110 0.000010 0.000010 0.010198 0.000010 0.000010 0.000010 0.000010 0.000010 0.000010 0.000461 0.000010 0.000010 0.000010
0.000010 0.000010 0.000272 0.000010 0.011349 0.000010 0.000010 0.000010 0.000010 0.000010 0.939922 0.000010 0.000010 0.000010 0.041602 0.000010 0.000010 0.000010 0.000010 0.000010 0.000010 0.000010 0.000010 0.000010 0.006655
0.000010 0.000010 0.000010 0.000010 0.018149 0.000010 0.000010 0.000010 0.000010 0.000010 0.945753 0.007628 0.000010 0.000010 0.020939 0.000010 0.000010 0.000010 0.000010 0.000010 0.000010 0.001015 0.000010 0.000010 0.006326
0.001630 0.000010 0.002935 0.000010 0.000010 0.000010 0.000010 0.000010 0.000010 0.000010 0.889078 0.083634 0.000010 0.000010 0.000010 0.000010 0.000010 0.000010 0.000010 0.000010 0.000010 0.005613 0.000010 0.000010 0.016920
0.000010 0.000010 0.000010 0.000010 0.000010 0.000010 0.000010 0.000010 0.000010 0.000010 0.999760 0.000010 0.000010 0.000010 0.000010 0.000010 0.000010 0.000010 0.000010 0.000010 0.000010 0.000010 0.000010 0.000010 0.000010
0.000010 0.000010 0.011701 0.000010 0.023821 0.000010 0.000010 0.000010 0.000010 0.722723 0.034804 0.002817 0.000010 0.000010 0.071940 0.000010 0.000010 0.018419 0.000010 0.000010 0.000010 0.008153 0.000010 0.000010 0.105462
0.001303 0.000010 0.000010 0.007598 0.000183 0.000010 0.000010 0.011932 0.000010 0.758925 0.009292 0.012990 0.000010 0.000010 0.050333 0.000010 0.000010 0.011357 0.000010 0.000010 0.000010 0.000010 0.000010 0.008558 0.127389
0.000010 0.000010 0.001475 0.000010 0.000010 0.000010 0.000010 0.004998 0.000010 0.856699 0.000010 0.004787 0.013433 0.000010 0.040691 0.000010 0.000010 0.007679 0.000010 0.000010 0.000010 0.000010 0.000010 0.000010 0.070068
0.000010 0.000010 0.000010 0.000010 0.000010 0.000010 0.000010 0.000010 0.000010 0.869934 0.000010 0.000010 0.000010 0.000010 0.012755 0.000010 0.000010 0.000010 0.000010 0.000010 0.000010 0.000010 0.000010 0.000010 0.117092
0.000010 0.000010 0.027933 0.000010 0.000010 0.000010 0.000010 0.000010 0.000010 0.809266 0.000135 0.000010 0.000010 0.000010 0.070132 0.000010 0.000010 0.000010 0.000010 0.000010 0.000010 0.000010 0.000010 0.000010 0.092334
0.000010 0.000010 0.005898 0.000010 0.013759 0.000010 0.000010 0.005841 0.000010 0.713187 0.021072 0.010379 0.000010 0.000010 0.112758 0.000010 0.000010 0.000010 0.000010 0.000010 0.000010 0.000010 0.000010 0.000010 0.116936
0.000010 0.000010 0.000010 0.002800 0.011620 0.000010 0.000010 0.012670 0.000010 0.669588 0.000010 0.001010 0.019757 0.000010 0.145551 0.000010 0.001150 0.000010 0.000010 0.000010 0.000010 0.011322 0.000010 0.005921 0.118471
0.003300 0.000010 0.000010 0.000010 0.000010 0.000603 0.000010 0.009560 0.000010 0.729822 0.000010 0.000010 0.000010 0.000010 0.162525 0.000010 0.000010 0.000010 0.000010 0.000010 0.000010 0.000010 0.000010 0.000010 0.094001
0.015336 0.000010 0.007011 0.000010 0.000010 0.000010 0.000010 0.000010 0.000010 0.805273 0.000010 0.000010 0.000010 0.000010 0.054129 0.000010 0.000010 0.000010 0.000010 0.000010 0.000010 0.000010 0.000010 0.000010 0.118052
0.012575 0.000010 0.000010 0.000010 0.013010 0.000010 0.000010 0.000010 0.000010 0.723407 0.003731 0.013383 0.003796 0.000010 0.061059 0.000010 0.000010 0.015072 0.000010 0.000010 0.000010 0.009242 0.000010 0.000010 0.144576
0.000010 0.000010 0.016572 0.000010 0.006501 0.000010 0.000010 0.000010 0.000010 0.778357 0.000010 0.007431 0.000010 0.000010 0.091439 0.000010 0.000010 0.001797 0.000010 0.000010 0.000010 0.000010 0.000010 0.000010 0.097723
0.017684 0.000010 0.005824 0.000010 0.000010 0.000010 0.000010 0.001618 0.000010 0.691291 0.010872 0.000010 0.009358 0.000010 0.139065 0.000010 0.000010 0.013565 0.000010 0.000010 0.000010 0.000010 0.000010 0.005898 0.104675
0.000010 0.000010 0.001891 0.000010 0.000010 0.000010 0.000010 0.000010 0.000010 0.797296 0.000010 0.000010 0.000010 0.000010 0.090833 0.000010 0.000010 0.003097 0.000010 0.000010 0.000010 0.000010 0.000010 0.000010 0.106683
0.000010 0.000010 0.003790 0.000010 0.000010 0.000010 0.000010 0.008822 0.000010 0.728972 0.012001 0.002301 0.000010 0.000010 0.103593 0.000010 0.000010 0.000010 0.000010 0.000010 0.000010 0.000010 0.000010 0.003452 0.136899
0.000010 0.000010 0.007669 0.000010 0.000010 0.000010 0.000010 0.000010 0.000010 0.697989 0.007263 0.006130 0.010092 0.000010 0.111678 0.000010 0.000010 0.000010 0.000010 0.000010 0.000010 0.000010 0.000010 0.020285 0.138725
0.000010 0.000010 0.001255 0.000010 0.000010 0.000010 0.000010 0.009378 0.000010 0.772833 0.000010 0.000010 0.000010 0.000010 0.069566 0.000010 0.000010 0.001771 0.000010 0.000010 0.000010 0.001416 0.000010 0.000010 0.143602
0.009777 0.000010 0.000010 0.011704 0.016830 0.000019 0.000010 0.000010 0.000010 0.646305 0.028811 0.000010 0.001227 0.000010 0.142493 0.000010 0.000010 0.001183 0.000010 0.000010 0.000010 0.000010 0.000010 0.003902 0.137608
0.008503 0.000010 0.000010 0.000010 0.007060 0.000010 0.000010 0.001611 0.000010 0.804213 0.002596 0.000010 0.000010 0.000010 0.049553 0.000010 0.000010 0.000010 0.000010 0.000010 0.000010 0.000197 0.000010 0.012339 0.113767
0.002318 0.000010 0.000010 0.000010 0.023121 0.000010 0.000010 0.000010 0.000010 0.763158 0.036119 0.000010 0.000010 0.000010 0.088803 0.000010 0.000010 0.000010 0.000010 0.000010 0.000010 0.000010 0.000010 0.009348 0.076953
0.000010 0.000010 0.000019 0.000010 0.000010 0.000010 0.000010 0.000010 0.000010 0.752402 0.000010 0.000010 0.000010 0.000010 0.095726 0.000010 0.000010 0.000010 0.000010 0.000010 0.000010 0.000010 0.000010 0.004066 0.147588
0.056393 0.000010 0.033567 0.006125 0.023757 0.000010 0.015458 0.000010 0.030279 0.039224 0.042149 0.072021 0.194042 0.131284 0.064068 0.000010 0.000010 0.041751 0.003261 0.012482 0.076627 0.029053 0.028476 0.099922 0.000010
0.013448 0.000010 0.056035 0.000010 0.036373 0.013727 0.040341 0.000010 0.009251 0.038926 0.039811 0.093852 0.211898 0.117183 0.042394 0.000010 0.000010 0.044036 0.000010 0.000011 0.070631 0.029639 0.044291 0.098083 0.000010
0.002930 0.000010 0.049140 0.000010 0.021745 0.006600 0.043704 0.014603 0.001153 0.000010 0.039576 0.090366 0.201091 0.133978 0.042330 0.000010 0.000010 0.044042 0.000010 0.010833 0.100402 0.028892 0.050885 0.115036 0.002636
0.026430 0.000010 0.028625 0.008090 0.038237 0.014831 0.001308 0.000010 0.009531 0.040981 0.090616 0.088173 0.213764 0.105172 0.073621 0.000010 0.000010 0.042784 0.000010 0.002985 0.084353 0.020162 0.018216 0.092060 0.000010
0.031595 0.000010 0.046638 0.000010 0.042414 0.000010 0.000010 0.000010 0.000010 0.065645 0.082323 0.065754 0.227359 0.092308 0.031313 0.001887 0.011589 0.078553 0.000010 0.002312 0.082564 0.021775 0.016267 0.099623 0.000010
0.009469 0.020602 0.060035 0.000010 0.029050 0.000010 0.028932 0.000010 0.013862 0.000010 0.042426 0.061571 0.201608 0.158018 0.063966 0.000010 0.011301 0.041122 0.000010 0.000051 0.089404 0.014333 0.046403 0.107775 0.000010
0.006265 0.000010 0.070094 0.003206 0.045400 0.000010 0.000010 0.004353 0.008278 0.031662 0.099119 0.093819 0.214212 0.114037 0.038428 0.000010 0.002080 0.081467 0.000010 0.007851 0.064559 0.018391 0.000010 0.096708 0.000010
0.029024 0.000010 0.048860 0.010901 0.040115 0.005910 0.007137 0.000010 0.014954 0.023768 0.082820 0.095595 0.207696 0.093612 0.048113 0.000010 0.000010 0.081461 0.000010 0.000010 0.072372 0.023439 0.023801 0.090353 0.000010
0.014773 0.000010 0.051712 0.000010 0.017210 0.001435 0.008518 0.018745 0.027599 0.048582 0.014941 0.052095 0.173804 0.170548 0.129041 0.000010 0.000010 0.049042 0.011625 0.004560 0.092579 0.007884 0.013157 0.086947 0.005164
0.036248 0.000010 0.027412 0.000433 0.037865 0.003593 0.028484 0.009482 0.033258 0.000010 0.053228 0.042266 0.215465 0.157237 0.041099 0.000010 0.001208 0.039522 0.000010 0.014860 0.075125 0.012057 0.059749 0.111360 0.000010
0.022723 0.000010 0.043235 0.000010 0.028448 0.023247 0.000010 0.000369 0.030753 0.021003 0.046918 0.062026 0.195537 0.234198 0.029883 0.000010 0.000010 0.041346 0.000010 0.020649 0.088805 0.014182 0.002176 0.091901 0.002541
0.029877 0.013248 0.019530 0.000010 0.027293 0.009495 0.018051 0.025941 0.007410 0.000010 0.053043 0.050821 0.214454 0.191486 0.030838 0.000010 0.000010 0.033226 0.000010 0.000010 0.100645 0.016538 0.039187 0.118833 0.000022
0.022029 0.000010 0.031498 0.000010 0.019177 0.001627 0.008832 0.007966 0.008981 0.020541 0.061430 0.049167 0.185224 0.205631 0.051321 0.000010 0.000010 0.052208 0.000010 0.000010 0.138845 0.000010 0.028560 0.106884 0.000010
0.043069 0.000010 0.042765 0.000010 0.012327 0.000012 0.003330 0.005900 0.019037 0.021272 0.047193 0.066359 0.188433 0.173625 0.037815 0.000010 0.000010 0.030558 0.000010 0.006736 0.141607 0.011472 0.037619 0.110812 0.000010
0.007511 0.000010 0.057144 0.000010 0.042504 0.023012 0.020866 0.007359 0.022482 0.000010 0.034192 0.071010 0.183507 0.199827 0.041988 0.000010 0.000010 0.058182 0.002353 0.013791 0.081173 0.016391 0.023797 0.092850 0.000010
0.008285 0.000010 0.065363 0.000010 0.033274 0.004769 0.018983 0.018357 0.016238 0.028145 0.018512 0.054912 0.207965 0.190164 0.024206 0.000010 0.000010 0.042896 0.000010 0.010139 0.102946 0.010196 0.024507 0.120084 0.000010
0.023599 0.012279 0.038618 0.000010 0.019113 0.013718 0.008246 0.011462 0.013243 0.016060 0.126402 0.069396 0.172774 0.153659 0.027416 0.000010 0.001621 0.066239 0.014125 0.011618 0.111190 0.013235 0.000010 0.075949 0.000010
0.049401 0.000348 0.041577 0.000010 0.011622 0.002010 0.047009 0.003690 0.009168 0.000010 0.038260 0.047591 0.190115 0.214872 0.030915 0.000010 0.000010 0.060794 0.000010 0.014100 0.107610 0.000552 0.021397 0.108906 0.000010
0.028825 0.000010 0.047393 0.009915 0.018549 0.000010 0.010591 0.017433 0.020409 0.000010 0.031146 0.055994 0.219040 0.207596 0.018920 0.000010 0.003049 0.026817 0.000010 0.000631 0.126716 0.005925 0.043609 0.107381 0.000010
0.039010 0.000010 0.020705 0.000010 0.032499 0.014380 0.015460 0.006323 0.022578 0.005184 0.026352 0.053743 0.194419 0.182098 0.035540 0.000010 0.000010 0.040613 0.000726 0.002742 0.151928 0.006422 0.051354 0.097874 0.000010
0.020518 0.010190 0.050868 0.000010 0.017416 0.029023 0.018364 0.017175 0.000010 0.000010 0.042202 0.032442 0.190170 0.219555 0.041045 0.000010 0.000010 0.040457 0.000735 0.002569 0.126199 0.012044 0.023989 0.104978 0.000010
0.021212 0.000010 0.056392 0.000018 0.019768 0.000010 0.030163 0.009971 0.016775 0.036652 0.045561 0.014731 0.191217 0.198465 0.064626 0.000010 0.000010 0.053363 0.000010 0.000010 0.103125 0.000010 0.043475 0.094407 0.000010
0.012957 0.048708 0.067037 0.007667 0.001082 0.001622 0.022439 0.015408 0.005199 0.015556 0.028426 0.075059 0.215961 0.173225 0.021441 0.000010 0.000010 0.030778 0.000010 0.005945 0.133367 0.007917 0.009267 0.100899 0.000010
0.032102 0.028425 0.025591 0.000010 0.023593 0.000313 0.028874 0.016069 0.000010 0.007360 0.021504 0.061015 0.197170 0.178528 0.036290 0.000010 0.000010 0.043754 0.000010 0.011777 0.135886 0.000010 0.043174 0.108503 0.000010
0.057720 0.000010 0.091658 0.000010 0.015662 0.000626 0.016152 0.022977 0.026131 0.010362 0.031728 0.072033 0.147819 0.132385 0.070098 0.000010 0.000572 0.038617 0.000010 0.000010 0.154653 0.000010 0.034694 0.076044 0.000010
0.031955 0.000010 0.099018 0.000010 0.015609 0.008877 0.014581 0.006056 0.028924 0.013872 0.049125 0.040943 0.148370 0.151967 0.044443 0.000010 0.000010 0.030708 0.000010 0.000010 0.200669 0.007269 0.029671 0.077873 0.000010
0.045398 0.000010 0.082917 0.001605 0.019354 0.014590 0.031546 0.000010 0.019266 0.018194 0.055730 0.034214 0.172996 0.131925 0.082219 0.000010 0.000010 0.017189 0.000010 0.000010 0.183319 0.000010 0.023971 0.063188 0.002310
0.038077 0.000010 0.046142 0.009213 0.031397 0.007530 0.029243 0.036004 0.045671 0.010856 0.020982 0.062450 0.154553 0.156543 0.035147 0.000010 0.000010 0.036233 0.000010 0.003665 0.143686 0.002913 0.040259 0.089386 0.000010
0.078609 0.000010 0.080280 0.000010 0.021730 0.000010 0.071276 0.011851 0.021930 0.008480 0.039481 0.000010 0.183606 0.147963 0.037353 0.000010 0.000010 0.029802 0.014853 0.000010 0.138399 0.017177 0.009475 0.087654 0.000010
0.052889 0.000010 0.089542 0.000010 0.014963 0.004539 0.051256 0.006701 0.032330 0.003401 0.040026 0.013025 0.182336 0.112999 0.053010 0.000010 0.000010 0.019880 0.000010 0.000010 0.203884 0.000010 0.031783 0.080242 0.007125
0.031025 0.000010 0.097959 0.000010 0.007852 0.007014 0.060949 0.014185 0.012034 0.005614 0.052704 0.032076 0.169250 0.129671 0.040041 0.000010 0.000010 0.039005 0.010017 0.012910 0.172596 0.000010 0.020403 0.084636 0.000010
0.021333 0.000010 0.113676 0.000010 0.012676 0.000010 0.052268 0.020338 0.009172 0.001067 0.025124 0.063297 0.183148 0.103168 0.058752 0.000010 0.000010 0.020457 0.000010 0.000010 0.217770 0.005829 0.017036 0.074810 0.000010
0.012827 0.000010 0.043809 0.000010 0.026814 0.013588 0.012308 0.009506 0.023632 0.000010 0.049977 0.041008 0.221040 0.216235 0.046801 0.000010 0.000010 0.037635 0.000010 0.000010 0.091795 0.011966 0.024116 0.116863 0.000010
0.034180 0.000010 0.040584 0.000010 0.041221 0.006997 0.006798 0.002275 0.008168 0.000010 0.076429 0.066664 0.190466 0.204454 0.033193 0.000010 0.000010 0.047254 0.000010 0.002566 0.095701 0.018569 0.024270 0.100140 0.000010
0.029860 0.000010 0.000010 0.000010 0.029532 0.034601 0.015292 0.005908 0.000010 0.000010 0.032999 0.054941 0.221472 0.197802 0.025706 0.000010 0.000010 0.056255 0.000010 0.000010 0.125629 0.027261 0.018045 0.124597 0.000010
0.017325 0.000010 0.033339 0.000010 0.005789 0.022436 0.009802 0.010388 0.007499 0.000010 0.058269 0.062024 0.208005 0.187891 0.034565 0.000010 0.000010 0.039161 0.005921 0.000010 0.098305 0.011469 0.053797 0.133944 0.000010
0.036519 0.013026 0.041906 0.008190 0.037997 0.001171 0.000010 0.000010 0.017805 0.024706 0.043536 0.092236 0.178567 0.134590 0.038031 0.000010 0.000010 0.100893 0.000010 0.000010 0.081231 0.026523 0.014238 0.108764 0.000010
0.043216 0.005399 0.019728 0.000010 0.031039 0.007007 0.023925 0.007794 0.034080 0.011738 0.052692 0.055463 0.212567 0.154040 0.042042 0.000010 0.001758 0.015527 0.000010 0.000355 0.124261 0.001179 0.035930 0.120220 0.000010
0.031774 0.000010 0.040930 0.000010 0.024844 0.000949 0.000010 0.000010 0.024457 0.000010 0.042117 0.078765 0.193084 0.183969 0.041674 0.000010 0.000010 0.073686 0.000010 0.009134 0.102960 0.009240 0.011294 0.131033 0.000010
0.000010 0.000010 0.037712 0.008339 0.024037 0.032600 0.000010 0.016277 0.021777 0.020125 0.087204 0.060660 0.166858 0.162010 0.027975 0.000010 0.000010 0.089699 0.000010 0.000385 0.088799 0.000010 0.044948 0.110515 0.000010
0.068174 0.004627 0.761142 0.000010 0.000010 0.014871 0.000010 0.022943 0.018809 0.000010 0.000010 0.000010 0.000010 0.000010 0.000010 0.000010 0.000010 0.000010 0.000010 0.000010 0.109253 0.000010 0.000010 0.000010 0.000010
0.081406 0.008765 0.743249 0.000010 0.000010 0.013151 0.000010 0.004228 0.000010 0.000010 0.000010 0.000010 0.000010 0.000010 0.000010 0.001832 0.000010 0.000010 0.000010 0.012947 0.134251 0.000010 0.000010 0.000010 0.000010
0.071931 0.013975 0.722970 0.000010 0.000010 0.006456 0.032567 0.023115 0.000010 0.000010 0.000010 0.000010 0.000010 0.000010 0.000010 0.000010 0.000010 0.000010 0.000999 0.002771 0.125057 0.000010 0.000010 0.000010 0.000010
0.023806 0.001192 0.642803 0.000010 0.000010 0.066207 0.010741 0.037808 0.005975 0.000010 0.000010 0.000010 0.000010 0.000010 0.000010 0.000010 0.000010 0.000010 0.008312 0.000010 0.202996 0.000010 0.000010 0.000010 0.000010
0.068230 0.000010 0.744982 0.000010 0.000010 0.016762 0.000010 0.023533 0.011444 0.000010 0.000010 0.000010 0.000010 0.030738 0.000010 0.000010 0.000010 0.000010 0.000010 0.005964 0.098179 0.000010 0.000010 0.000010 0.000010
0.063227 0.003989 0.596132 0.000010 0.000010 0.021629 0.000010 0.027503 0.029657 0.000010 0.000010 0.000010 0.000010 0.009343 0.000010 0.000010 0.000010 0.000010 0.000010 0.015997 0.227233 0.000010 0.005141 0.000010 0.000010
0.000010 0.000010 0.985402 0.000010 0.000010 0.009333 0.000010 0.005045 0.000010 0.000010 0.000010 0.000010 0.000010 0.000010 0.000010 0.000010 0.000010 0.000010 0.000010 0.000010 0.000010 0.000010 0.000010 0.000010 0.000010
0.000010 0.000010 0.999760 0.000010 0.000010 0.000010 0.000010 0.000010 0.000010 0.000010 0.000010 0.000010 0.000010 0.000010 0.000010 0.000010 0.000010 0.000010 0.000010 0.000010 0.000010 0.000010 0.000010 0.000010 0.000010
0.000010 0.000010 0.999760 0.000010 0.000010 0.000010 0.000010 0.000010 0.000010 0.000010 0.000010 0.000010 0.000010 0.000010 0.000010 0.000010 0.000010 0.000010 0.000010 0.000010 0.000010 0.000010 0.000010 0.000010 0.000010
0.000010 0.000010 0.999760 0.000010 0.000010 0.000010 0.000010 0.000010 0.000010 0.000010 0.000010 0.000010 0.000010 0.000010 0.000010 0.000010 0.000010 0.000010 0.000010 0.000010 0.000010 0.000010 0.000010 0.000010 0.000010
0.000010 0.000010 0.999760 0.000010 0.000010 0.000010 0.000010 0.000010 0.000010 0.000010 0.000010 0.000010 0.000010 0.000010 0.000010 0.000010 0.000010 0.000010 0.000010 0.000010 0.000010 0.000010 0.000010 0.000010 0.000010
0.000010 0.000010 0.999760 0.000010 0.000010 0.000010 0.000010 0.000010 0.000010 0.000010 0.000010 0.000010 0.000010 0.000010 0.000010 0.000010 0.000010 0.000010 0.000010 0.000010 0.000010 0.000010 0.000010 0.000010 0.000010
0.000010 0.000010 0.999760 0.000010 0.000010 0.000010 0.000010 0.000010 0.000010 0.000010 0.000010 0.000010 0.000010 0.000010 0.000010 0.000010 0.000010 0.000010 0.000010 0.000010 0.000010 0.000010 0.000010 0.000010 0.000010
0.000010 0.000010 0.999760 0.000010 0.000010 0.000010 0.000010 0.000010 0.000010 0.000010 0.000010 0.000010 0.000010 0.000010 0.000010 0.000010 0.000010 0.000010 0.000010 0.000010 0.000010 0.000010 0.000010 0.000010 0.000010
0.000010 0.000010 0.987352 0.000010 0.000010 0.012418 0.000010 0.000010 0.000010 0.000010 0.000010 0.000010 0.000010 0.000010 0.000010 0.000010 0.000010 0.000010 0.000010 0.000010 0.000010 0.000010 0.000010 0.000010 0.000010
0.011353 0.000010 0.974893 0.000010 0.000010 0.000010 0.000010 0.013534 0.000010 0.000010 0.000010 0.000010 0.000010 0.000010 0.000010 0.000010 0.000010 0.000010 0.000010 0.000010 0.000010 0.000010 0.000010 0.000010 0.000010
0.000010 0.000010 0.999760 0.000010 0.000010 0.000010 0.000010 0.000010 0.000010 0.000010 0.000010 0.000010 0.000010 0.000010 0.000010 0.000010 0.000010 0.000010 0.000010 0.000010 0.000010 0.000010 0.000010 0.000010 0.000010
0.000010 0.000010 0.999760 0.000010 0.000010 0.000010 0.000010 0.000010 0.000010 0.000010 0.000010 0.000010 0.000010 0.000010 0.000010 0.000010 0.000010 0.000010 0.000010 0.000010 0.000010 0.000010 0.000010 0.000010 0.000010
0.000010 0.000010 0.967173 0.000010 0.000010 0.032597 0.000010 0.000010 0.000010 0.000010 0.000010 0.000010 0.000010 0.000010 0.000010 0.000010 0.000010 0.000010 0.000010 0.000010 0.000010 0.000010 0.000010 0.000010 0.000010
0.000010 0.000010 0.993635 0.000010 0.000010 0.000010 0.000010 0.006135 0.000010 0.000010 0.000010 0.000010 0.000010 0.000010 0.000010 0.000010 0.000010 0.000010 0.000010 0.000010 0.000010 0.000010 0.000010 0.000010 0.000010
0.000010 0.019170 0.000010 0.000010 0.000010 0.000010 0.913421 0.000010 0.000010 0.000010 0.000010 0.000010 0.000010 0.048757 0.000010 0.000010 0.000010 0.000010 0.000010 0.018442 0.000010 0.000010 0.000010 0.000010 0.000010
0.006286 0.040024 0.000010 0.000010 0.000010 0.000010 0.850830 0.000010 0.000010 0.000010 0.000010 0.000010 0.000010 0.032332 0.000010 0.000010 0.000010 0.000010 0.022607 0.034911 0.012829 0.000010 0.000010 0.000010 0.000010
0.000010 0.057553 0.000010 0.000010 0.000010 0.000010 0.942217 0.000010 0.000010 0.000010 0.000010 0.000010 0.000010 0.000010 0.000010 0.000010 0.000010 0.000010 0.000010 0.000010 0.000010 0.000010 0.000010 0.000010 0.000010
0.000010 0.029946 0.000010 0.000010 0.000010 0.000010 0.868858 0.000010 0.015604 0.000010 0.000010 0.000010 0.000010 0.070600 0.000010 0.000010 0.000010 0.000010 0.000010 0.014792 0.000010 0.000010 0.000010 0.000010 0.000010
0.000010 0.000247 0.000010 0.000010 0.000010 0.000010 0.900143 0.000010 0.000010 0.000010 0.000010 0.000010 0.000010 0.089250 0.000010 0.001546 0.000010 0.000010 0.000010 0.000010 0.000010 0.000010 0.000042 0.000010 0.008583
0.000010 0.033037 0.000010 0.000010 0.000010 0.000010 0.850587 0.000010 0.042934 0.000010 0.000010 0.000010 0.000010 0.043240 0.000010 0.000010 0.004619 0.000010 0.000010 0.000010 0.021237 0.000010 0.000010 0.000010 0.004165
0.000010 0.079316 0.000010 0.000010 0.000010 0.000010 0.840150 0.000010 0.031692 0.000010 0.000010 0.000010 0.000010 0.042780 0.000010 0.000010 0.000010 0.000010 0.000928 0.003429 0.001525 0.000010 0.000010 0.000010 0.000010
0.003609 0.035935 0.000010 0.000010 0.000010 0.001600 0.768389 0.010702 0.036841 0.022233 0.000010 0.000010 0.000010 0.107350 0.000010 0.000010 0.000010 0.000010 0.000010 0.000010 0.000010 0.000010 0.000010 0.000010 0.013182
0.000010 0.092147 0.000010 0.000010 0.000010 0.000010 0.855361 0.000010 0.000010 0.000010 0.000010 0.000010 0.000010 0.052271 0.000010 0.000010 0.000010 0.000010 0.000010 0.000010 0.000010 0.000010 0.000010 0.000010 0.000010
0.000010 0.054976 0.000010 0.000010 0.000010 0.000010 0.894775 0.000010 0.000010 0.000010 0.000010 0.000010 0.000010 0.050029 0.000010 0.000010 0.000010 0.000010 0.000010 0.000010 0.000010 0.000010 0.000010 0.000010 0.000010
0.005536 0.101182 0.001827 0.000010 0.000010 0.000010 0.857654 0.000010 0.005965 0.000010 0.000010 0.000010 0.000010 0.026898 0.000010 0.000010 0.000010 0.000010 0.000010 0.000010 0.000758 0.000010 0.000010 0.000010 0.000010
0.000010 0.000010 0.000010 0.000010 0.000010 0.000010 0.942764 0.000010 0.005219 0.000010 0.000010 0.000010 0.000010 0.042562 0.000010 0.000010 0.000010 0.000010 0.000010 0.009244 0.000010 0.000010 0.000010 0.000010 0.000010
0.000010 0.054369 0.000010 0.000010 0.000010 0.000010 0.892704 0.000010 0.000010 0.000010 0.000010 0.000010 0.000010 0.048650 0.000010 0.000010 0.000010 0.000010 0.000010 0.004066 0.000010 0.000010 0.000010 0.000010 0.000010
0.000010 0.020343 0.000010 0.000010 0.000010 0.000010 0.854058 0.000010 0.009627 0.000010 0.000010 0.000010 0.000010 0.109139 0.000010 0.000010 0.000010 0.000010 0.001606 0.000010 0.005037 0.000010 0.000010 0.000010 0.000010
0.000824 0.032936 0.000010 0.000010 0.000010 0.009255 0.850547 0.001416 0.048323 0.000010 0.000010 0.000010 0.000010 0.046713 0.000010 0.000301 0.000010 0.000010 0.000010 0.000010 0.002108 0.000010 0.000010 0.000010 0.007427
0.000010 0.092574 0.000010 0.000010 0.000010 0.000010 0.904482 0.000010 0.000010 0.000010 0.000010 0.000010 0.000010 0.000010 0.000010 0.002725 0.000010 0.000010 0.000010 0.000010 0.000010 0.000010 0.000010 0.000010 0.000010
0.000010 0.050890 0.000010 0.000010 0.000010 0.000010 0.717903 0.000010 0.083025 0.000010 0.000010 0.000010 0.000010 0.119583 0.000010 0.000010 0.000010 0.000010 0.000010 0.000010 0.028399 0.000010 0.000010 0.000010 0.000010
0.000010 0.064783 0.000010 0.000010 0.000010 0.000010 0.880622 0.000010 0.000010 0.000010 0.000010 0.000010 0.000010 0.038161 0.000010 0.001306 0.000010 0.000010 0.014574 0.000365 0.000010 0.000010 0.000010 0.000010 0.000010
0.000010 0.037730 0.000010 0.000010 0.000010 0.000010 0.936717 0.000010 0.000010 0.000010 0.000010 0.000010 0.000010 0.005684 0.000010 0.000010 0.000010 0.000010 0.019659 0.000010 0.000010 0.000010 0.000010 0.000010 0.000010
0.000010 0.041090 0.000010 0.000010 0.000010 0.000010 0.881580 0.000010 0.003575 0.000010 0.000010 0.000010 0.000010 0.046050 0.000010 0.000010 0.000010 0.000010 0.023001 0.002539 0.001985 0.000010 0.000010 0.000010 0.000010
0.000010 0.395294 0.000010 0.000010 0.002976 0.000010 0.000010 0.000010 0.015611 0.000010 0.000518 0.002162 0.011139 0.490080 0.000010 0.001168 0.000010 0.006115 0.036344 0.022802 0.006828 0.005839 0.003014 0.000010 0.000010
0.000010 0.530006 0.000010 0.000010 0.002305 0.002811 0.000010 0.000010 0.000010 0.005978 0.000010 0.011641 0.012161 0.386767 0.000010 0.000010 0.000010 0.000010 0.006191 0.033705 0.000010 0.006486 0.000010 0.000010 0.001808
0.000010 0.656947 0.003092 0.005859 0.000010 0.002799 0.000010 0.000866 0.003093 0.000620 0.000010 0.008976 0.000010 0.203770 0.000010 0.000010 0.001051 0.002407 0.025906 0.026399 0.019118 0.014955 0.009957 0.005536 0.008578
0.000010 0.959229 0.000010 0.000010 0.000010 0.000010 0.000010 0.003905 0.000010 0.005274 0.000010 0.000010 0.000010 0.000010 0.000010 0.000010 0.000010 0.006641 0.000010 0.000010 0.000010 0.007088 0.000010 0.001609 0.016074
0.001007 0.867697 0.000010 0.000010 0.007413 0.000010 0.027404 0.000010 0.000010 0.011999 0.018000 0.014735 0.002626 0.028156 0.000010 0.004046 0.000010 0.000010 0.000010 0.008697 0.000010 0.000010 0.000010 0.000010 0.008091
0.011975 0.731684 0.002020 0.000010 0.004921 0.000010 0.005608 0.000010 0.000010 0.000010 0.000010 0.012531 0.000010 0.166620 0.012061 0.000010 0.000010 0.000010 0.021565 0.025393 0.000010 0.000210 0.000010 0.000913 0.004379
0.000010 0.600838 0.000010 0.000010 0.001650 0.000010 0.000010 0.000010 0.002910 0.000010 0.000010 0.000010 0.000010 0.295434 0.006005 0.000010 0.000010 0.000010 0.027488 0.044929 0.005032 0.009230 0.000010 0.000612 0.005731
0.008338 0.925549 0.000010 0.000010 0.009930 0.000010 0.000231 0.000010 0.000010 0.004761 0.000010 0.020186 0.000261 0.001291 0.000010 0.000010 0.000010 0.000010 0.000010 0.025874 0.000010 0.003429 0.000010 0.000010 0.000010
0.000010 0.659363 0.000010 0.000010 0.016519 0.000859 0.012636 0.000010 0.001996 0.002333 0.011633 0.012461 0.008732 0.172446 0.000010 0.000620 0.017845 0.000010 0.002115 0.032552 0.000010 0.008119 0.018908 0.003197 0.017595
0.000010 0.601908 0.000010 0.009571 0.007615 0.000010 0.000010 0.000010 0.010948 0.002955 0.000010 0.046749 0.000360 0.163275 0.019171 0.000010 0.014541 0.006146 0.054518 0.026816 0.000010 0.000010 0.000010 0.000010 0.035318
0.000010 0.645014 0.000010 0.011847 0.002131 0.006973 0.000010 0.000010 0.000010 0.009732 0.015135 0.014063 0.015760 0.214291 0.000846 0.001185 0.012024 0.004764 0.009330 0.011309 0.000010 0.005005 0.000010 0.000010 0.020510
0.000010 0.954947 0.000010 0.000010 0.000010 0.000010 0.000010 0.005094 0.000010 0.000010 0.002898 0.000010 0.000824 0.000010 0.000010 0.000010 0.000010 0.000010 0.000010 0.008742 0.000010 0.000010 0.000010 0.000010 0.027305
0.000010 0.522788 0.000010 0.000010 0.001543 0.001613 0.005598 0.000010 0.000010 0.004883 0.007917 0.001730 0.000010 0.391714 0.001349 0.000010 0.000010 0.000010 0.013508 0.039001 0.000010 0.003458 0.000010 0.000010 0.004780
0.000010 0.815512 0.000010 0.008094 0.010793 0.000010 0.000010 0.000010 0.000768 0.011649 0.000010 0.027338 0.000010 0.069655 0.003669 0.000010 0.005591 0.004325 0.007741 0.023990 0.000209 0.000010 0.000010 0.001958 0.008607
0.000010 0.545578 0.000010 0.000023 0.008953 0.000010 0.000010 0.002213 0.007861 0.005293 0.002090 0.017079 0.001125 0.330058 0.000010 0.000010 0.001215 0.007269 0.028238 0.029285 0.000010 0.006965 0.000010 0.000010 0.006664
0.000010 0.573597 0.000010 0.000645 0.000010 0.000010 0.034076 0.000010 0.002338 0.021762 0.000010 0.000010 0.000200 0.301383 0.000010 0.000010 0.001846 0.004012 0.001399 0.004046 0.010865 0.004974 0.000010 0.006236 0.032521
0.001348 0.620228 0.000010 0.000010 0.007746 0.001511 0.000010 0.000010 0.010421 0.012663 0.002860 0.002284 0.003181 0.255207 0.007671 0.000010 0.017269 0.000916 0.010975 0.024683 0.000010 0.000010 0.000010 0.001509 0.019447
0.000010 0.817996 0.000010 0.000010 0.003605 0.007574 0.017345 0.000201 0.000010 0.021312 0.000010 0.001004 0.012013 0.064875 0.000010 0.000010 0.000010 0.013380 0.003612 0.017840 0.003692 0.008810 0.000010 0.000010 0.006640
0.001702 0.932481 0.000010 0.000010 0.014541 0.000010 0.000010 0.000010 0.000010 0.000010 0.000010 0.019651 0.000010 0.000010 0.000010 0.000010 0.000010 0.000010 0.000010 0.031424 0.000010 0.000010 0.000010 0.000010 0.000010
0.000010 0.957805 0.000010 0.000010 0.004286 0.011910 0.000010 0.000010 0.000010 0.000010 0.006357 0.000010 0.000011 0.000010 0.000010 0.000010 0.000010 0.000010 0.000010 0.019440 0.000010 0.000010 0.000010 0.000010 0.000010
0.000010 0.814507 0.000013 0.000010 0.000010 0.004594 0.000010 0.000010 0.004940 0.000010 0.000010 0.000010 0.000010 0.156920 0.000010 0.000010 0.000010 0.000010 0.015516 0.000010 0.000010 0.000010 0.003329 0.000010 0.000010
0.000010 0.999760 0.000010 0.000010 0.000010 0.000010 0.000010 0.000010 0.000010 0.000010 0.000010 0.000010 0.000010 0.000010 0.000010 0.000010 0.000010 0.000010 0.000010 0.000010 0.000010 0.000010 0.000010 0.000010 0.000010
0.000010 0.999760 0.000010 0.000010 0.000010 0.000010 0.000010 0.000010 0.000010 0.000010 0.000010 0.000010 0.000010 0.000010 0.000010 0.000010 0.000010 0.000010 0.000010 0.000010 0.000010 0.000010 0.000010 0.000010 0.000010
0.000010 0.999760 0.000010 0.000010 0.000010 0.000010 0.000010 0.000010 0.000010 0.000010 0.000010 0.000010 0.000010 0.000010 0.000010 0.000010 0.000010 0.000010 0.000010 0.000010 0.000010 0.000010 0.000010 0.000010 0.000010
0.000010 0.999760 0.000010 0.000010 0.000010 0.000010 0.000010 0.000010 0.000010 0.000010 0.000010 0.000010 0.000010 0.000010 0.000010 0.000010 0.000010 0.000010 0.000010 0.000010 0.000010 0.000010 0.000010 0.000010 0.000010
0.000010 0.966832 0.000010 0.000010 0.000010 0.000010 0.000010 0.000010 0.005223 0.000010 0.000010 0.000010 0.000010 0.027725 0.000010 0.000010 0.000010 0.000010 0.000010 0.000010 0.000010 0.000010 0.000010 0.000010 0.000010
0.000010 0.999760 0.000010 0.000010 0.000010 0.000010 0.000010 0.000010 0.000010 0.000010 0.000010 0.000010 0.000010 0.000010 0.000010 0.000010 0.000010 0.000010 0.000010 0.000010 0.000010 0.000010 0.000010 0.000010 0.000010
0.000010 0.993243 0.000010 0.000010 0.000010 0.000010 0.000010 0.000010 0.000010 0.000010 0.000010 0.000010 0.000010 0.000010 0.000010 0.000010 0.000010 0.000010 0.000010 0.006527 0.000010 0.000010 0.000010 0.000010 0.000010
0.000010 0.997700 0.000010 0.000010 0.000010 0.000010 0.000010 0.000010 0.000010 0.000010 0.000010 0.000010 0.000010 0.000010 0.000010 0.000010 0.000010 0.000010 0.000010 0.002070 0.000010 0.000010 0.000010 0.000010 0.000010
0.000010 0.999759 0.000010 0.000010 0.000010 0.000010 0.000010 0.000010 0.000010 0.000010 0.000010 0.000010 0.000010 0.000010 0.000010 0.000010 0.000010 0.000010 0.000010 0.000010 0.000010 0.000010 0.000011 0.000010 0.000010
0.000010 0.999760 0.000010 0.000010 0.000010 0.000010 0.000010 0.000010 0.000010 0.000010 0.000010 0.000010 0.000010 0.000010 0.000010 0.000010 0.000010 0.000010 0.000010 0.000010 0.000010 0.000010 0.000010 0.000010 0.000010
0.000010 0.999760 0.000010 0.000010 0.000010 0.000010 0.000010 0.000010 0.000010 0.000010 0.000010 0.000010 0.000010 0.000010 0.000010 0.000010 0.000010 0.000010 0.000010 0.000010 0.000010 0.000010 0.000010 0.000010 0.000010
0.000010 0.999760 0.000010 0.000010 0.000010 0.000010 0.000010 0.000010 0.000010 0.000010 0.000010 0.000010 0.000010 0.000010 0.000010 0.000010 0.000010 0.000010 0.000010 0.000010 0.000010 0.000010 0.000010 0.000010 0.000010
0.000010 0.999760 0.000010 0.000010 0.000010 0.000010 0.000010 0.000010 0.000010 0.000010 0.000010 0.000010 0.000010 0.000010 0.000010 0.000010 0.000010 0.000010 0.000010 0.000010 0.000010 0.000010 0.000010 0.000010 0.000010
0.000010 0.845424 0.000010 0.000010 0.000010 0.000010 0.000010 0.000010 0.000010 0.000010 0.000010 0.000010 0.000010 0.111831 0.000010 0.000010 0.000010 0.000010 0.002364 0.003516 0.009336 0.005677 0.021671 0.000010 0.000010
0.000010 0.999760 0.000010 0.000010 0.000010 0.000010 0.000010 0.000010 0.000010 0.000010 0.000010 0.000010 0.000010 0.000010 0.000010 0.000010 0.000010 0.000010 0.000010 0.000010 0.000010 0.000010 0.000010 0.000010 0.000010
0.000010 0.999760 0.000010 0.000010 0.000010 0.000010 0.000010 0.000010 0.000010 0.000010 0.000010 0.000010 0.000010 0.000010 0.000010 0.000010 0.000010 0.000010 0.000010 0.000010 0.000010 0.000010 0.000010 0.000010 0.000010
0.000010 0.999760 0.000010 0.000010 0.000010 0.000010 0.000010 0.000010 0.000010 0.000010 0.000010 0.000010 0.000010 0.000010 0.000010 0.000010 0.000010 0.000010 0.000010 0.000010 0.000010 0.000010 0.000010 0.000010 0.000010
0.000010 0.999760 0.000010 0.000010 0.000010 0.000010 0.000010 0.000010 0.000010 0.000010 0.000010 0.000010 0.000010 0.000010 0.000010 0.000010 0.000010 0.000010 0.000010 0.000010 0.000010 0.000010 0.000010 0.000010 0.000010
0.000010 0.999760 0.000010 0.000010 0.000010 0.000010 0.000010 0.000010 0.000010 0.000010 0.000010 0.000010 0.000010 0.000010 0.000010 0.000010 0.000010 0.000010 0.000010 0.000010 0.000010 0.000010 0.000010 0.000010 0.000010
0.000010 0.000010 0.000010 0.000010 0.000010 0.000010 0.000010 0.000010 0.000010 0.000010 0.000010 0.000010 0.000010 0.999760 0.000010 0.000010 0.000010 0.000010 0.000010 0.000010 0.000010 0.000010 0.000010 0.000010 0.000010
0.000010 0.000010 0.000010 0.000010 0.000010 0.000010 0.000010 0.000010 0.000010 0.000010 0.000010 0.000010 0.000010 0.999759 0.000010 0.000010 0.000010 0.000010 0.000010 0.000011 0.000010 0.000010 0.000010 0.000010 0.000010
0.000010 0.000010 0.000010 0.000010 0.000010 0.000010 0.000010 0.000010 0.000010 0.000010 0.000010 0.000010 0.000010 0.999760 0.000010 0.000010 0.000010 0.000010 0.000010 0.000010 0.000010 0.000010 0.000010 0.000010 0.000010
0.000010 0.000010 0.000010 0.000010 0.000010 0.000010 0.000010 0.000010 0.000010 0.000010 0.000010 0.000010 0.000010 0.999154 0.000010 0.000010 0.000010 0.000010 0.000010 0.000616 0.000010 0.000010 0.000010 0.000010 0.000010
0.000010 0.000010 0.000010 0.000010 0.000010 0.000010 0.000010 0.000010 0.000010 0.000010 0.000010 0.000010 0.000010 0.999760 0.000010 0.000010 0.000010 0.000010 0.000010 0.000010 0.000010 0.000010 0.000010 0.000010 0.000010
0.000010 0.000010 0.000010 0.000010 0.000010 0.000010 0.000010 0.000010 0.000010 0.000010 0.000010 0.000010 0.000010 0.999760 0.000010 0.000010 0.000010 0.000010 0.000010 0.000010 0.000010 0.000010 0.000010 0.000010 0.000010
0.000010 0.017519 0.000010 0.000010 0.000010 0.000010 0.000010 0.000010 0.000010 0.000010 0.000010 0.000010 0.000010 0.966284 0.000010 0.000010 0.000010 0.000010 0.000010 0.015977 0.000010 0.000010 0.000010 0.000010 0.000010
0.000010 0.000010 0.000010 0.000010 0.000010 0.000010 0.000010 0.000010 0.000010 0.000010 0.000010 0.000010 0.000010 0.974197 0.000010 0.000010 0.000010 0.000010 0.006285 0.019298 0.000010 0.000010 0.000010 0.000010 0.000010
0.000010 0.000010 0.000010 0.000010 0.000010 0.000010 0.000010 0.000010 0.000010 0.000010 0.000010 0.000010 0.000010 0.999760 0.000010 0.000010 0.000010 0.000010 0.000010 0.000010 0.000010 0.000010 0.000010 0.000010 0.000010
0.000010 0.006752 0.000010 0.000010 0.000010 0.000010 0.000010 0.000010 0.000010 0.000010 0.000010 0.000010 0.000010 0.993008 0.000010 0.000010 0.000010 0.000010 0.000015 0.000015 0.000010 0.000010 0.000010 0.000010 0.000010
0.000010 0.000010 0.000010 0.000010 0.000010 0.000010 0.000010 0.000010 0.000010 0.000010 0.000010 0.000010 0.000010 0.999756 0.000010 0.000010 0.000010 0.000010 0.000010 0.000014 0.000010 0.000010 0.000010 0.000010 0.000010
0.000010 0.000010 0.000010 0.000010 0.000010 0.000010 0.000010 0.000010 0.000010 0.000010 0.000010 0.000010 0.000010 0.999755 0.000010 0.000010 0.000010 0.000010 0.000010 0.000015 0.000010 0.000010 0.000010 0.000010 0.000010
0.000010 0.000010 0.000010 0.000010 0.000010 0.000010 0.000010 0.000010 0.000010 0.000010 0.000010 0.000010 0.000010 0.989812 0.000010 0.000010 0.000010 0.000010 0.000010 0.009958 0.000010 0.000010 0.000010 0.000010 0.000010
0.000010 0.000010 0.000010 0.000010 0.000010 0.000010 0.000010 0.000010 0.000010 0.000010 0.000010 0.000010 0.000010 0.999760 0.000010 0.000010 0.000010 0.000010 0.000010 0.000010 0.000010 0.000010 0.000010 0.000010 0.000010
0.000010 0.004973 0.000010 0.000010 0.000010 0.000010 0.000010 0.000010 0.009798 0.000010 0.000010 0.000010 0.000010 0.970561 0.000010 0.000010 0.000010 0.000010 0.014458 0.000010 0.000010 0.000010 0.000010 0.000010 0.000010
0.000010 0.000010 0.000010 0.000010 0.000010 0.000010 0.000010 0.000010 0.000010 0.000010 0.000010 0.000010 0.000010 0.999760 0.000010 0.000010 0.000010 0.000010 0.000010 0.000010 0.000010 0.000010 0.000010 0.000010 0.000010
0.000010 0.000010 0.000010 0.000010 0.000010 0.000010 0.000010 0.000010 0.000010 0.000010 0.000010 0.000010 0.000010 0.999760 0.000010 0.000010 0.000010 0.000010 0.000010 0.000010 0.000010 0.000010 0.000010 0.000010 0.000010
0.000010 0.560179 0.000010 0.000010 0.000010 0.000010 0.000010 0.000010 0.000010 0.000010 0.000010 0.000010 0.000010 0.408333 0.000010 0.000010 0.000010 0.000010 0.000010 0.031268 0.000010 0.000010 0.000010 0.000010 0.000010
0.000010 0.574130 0.000010 0.000010 0.000010 0.000010 0.000010 0.000010 0.000010 0.000010 0.000010 0.000010 0.000010 0.394058 0.000010 0.000305 0.000010 0.000010 0.001091 0.030217 0.000010 0.000010 0.000010 0.000010 0.000010
0.000010 0.560178 0.000010 0.000010 0.000010 0.000010 0.000010 0.000010 0.000010 0.000010 0.000010 0.000010 0.000010 0.398602 0.000010 0.000010 0.000010 0.000010 0.000010 0.041001 0.000010 0.000010 0.000010 0.000010 0.000010
0.000010 0.565488 0.000010 0.000010 0.000010 0.000010 0.000010 0.000010 0.000010 0.000010 0.000010 0.000010 0.000010 0.400098 0.000010 0.000010 0.000010 0.000010 0.000010 0.034193 0.000010 0.000010 0.000010 0.000010 0.000010
0.000010 0.569590 0.000010 0.000010 0.000010 0.000010 0.000010 0.000010 0.000010 0.000010 0.000010 0.000010 0.000010 0.404547 0.000010 0.000010 0.000010 0.000010 0.000010 0.025644 0.000010 0.000010 0.000010 0.000010 0.000010
0.000010 0.518758 0.000010 0.000010 0.000010 0.000010 0.000010 0.000010 0.000010 0.000010 0.000010 0.000010 0.000010 0.446763 0.000010 0.000010 0.000010 0.000010 0.000010 0.034259 0.000010 0.000010 0.000010 0.000010 0.000010
0.000010 0.624976 0.000010 0.000010 0.000010 0.000010 0.000010 0.000010 0.000010 0.000010 0.000010 0.000010 0.000010 0.331495 0.000010 0.001241 0.000010 0.000010 0.007100 0.034988 0.000010 0.000010 0.000010 0.000010 0.000010
0.000010 0.550939 0.000010 0.000010 0.000010 0.000010 0.000010 0.000010 0.000010 0.000010 0.000010 0.000010 0.000010 0.413873 0.000010 0.002522 0.000010 0.000010 0.000010 0.032456 0.000010 0.000010 0.000010 0.000010 0.000010
0.000010 0.575688 0.000010 0.000010 0.000010 0.000010 0.000010 0.000010 0.000010 0.000010 0.000010 0.000010 0.000010 0.390065 0.000010 0.000010 0.000010 0.000010 0.000015 0.034022 0.000010 0.000010 0.000010 0.000010 0.000010
0.000010 0.553525 0.000010 0.000010 0.000010 0.000010 0.000010 0.000010 0.000010 0.000010 0.000010 0.000010 0.000010 0.410723 0.000010 0.000010 0.000010 0.000010 0.000015 0.035527 0.000010 0.000010 0.000010 0.000010 0.000010
0.000010 0.575165 0.000010 0.000010 0.000010 0.000010 0.000010 0.000010 0.000010 0.000010 0.000010 0.000010 0.000010 0.399476 0.000010 0.000010 0.000010 0.000010 0.000010 0.025139 0.000010 0.000010 0.000010 0.000010 0.000010
0.000010 0.591007 0.000010 0.000010 0.000010 0.000010 0.000010 0.000010 0.000010 0.000010 0.000010 0.000010 0.000010 0.381259 0.000010 0.000010 0.000010 0.000010 0.000010 0.027514 0.000010 0.000010 0.000010 0.000010 0.000010
0.000010 0.569463 0.000010 0.000010 0.000010 0.000010 0.000010 0.000010 0.011236 0.000010 0.000010 0.000010 0.000010 0.398123 0.000010 0.000010 0.000010 0.000010 0.000010 0.015034 0.000010 0.000010 0.000010 0.000010 0.005944
0.000010 0.582148 0.000010 0.000010 0.000010 0.000010 0.000010 0.000010 0.000010 0.000010 0.000010 0.000010 0.000010 0.390504 0.000010 0.000010 0.000010 0.000010 0.000015 0.027123 0.000010 0.000010 0.000010 0.000010 0.000010
0.000010 0.549453 0.000010 0.000010 0.000010 0.000010 0.000010 0.000010 0.000010 0.000010 0.000010 0.000010 0.000010 0.406188 0.000010 0.000010 0.000010 0.000010 0.000010 0.044139 0.000010 0.000010 0.000010 0.000010 0.000010
0.000010 0.510056 0.000010 0.000010 0.000010 0.000010 0.000010 0.000010 0.000010 0.000010 0.000010 0.000010 0.000010 0.462581 0.000010 0.000010 0.000010 0.000010 0.000010 0.027143 0.000010 0.000010 0.000010 0.000010 0.000010
0.001189 0.597079 0.007140 0.000010 0.000010 0.000010 0.000010 0.000010 0.000010 0.000010 0.000010 0.000010 0.000010 0.365246 0.000010 0.002210 0.000010 0.000010 0.000010 0.026946 0.000010 0.000010 0.000010 0.000010 0.000010
0.000010 0.557382 0.000010 0.000010 0.000010 0.003077 0.000010 0.000010 0.000010 0.000010 0.000010 0.000010 0.000010 0.401614 0.000010 0.004097 0.000010 0.000010 0.000014 0.033627 0.000010 0.000010 0.000010 0.000010 0.000010
0.000010 0.571111 0.000010 0.000010 0.000010 0.000010 0.000010 0.000010 0.000010 0.000010 0.000010 0.000010 0.000010 0.398744 0.000010 0.000010 0.000010 0.000010 0.000010 0.029925 0.000010 0.000010 0.000010 0.000010 0.000010
0.000010 0.592080 0.000010 0.000010 0.000010 0.000010 0.000010 0.000010 0.000010 0.000010 0.000010 0.000010 0.000010 0.379624 0.000010 0.000010 0.000010 0.000010 0.000010 0.028075 0.000010 0.000010 0.000010 0.000010 0.000010
0.000010 0.000010 0.000010 0.000010 0.000010 0.000010 0.000010 0.000010 0.000010 0.000010 0.000010 0.000010 0.000010 0.999760 0.000010 0.000010 0.000010 0.000010 0.000010 0.000010 0.000010 0.000010 0.000010 0.000010 0.000010
0.000010 0.000010 0.000010 0.000010 0.000010 0.000010 0.000010 0.000010 0.000010 0.000010 0.000010 0.000010 0.000010 0.974502 0.000010 0.000010 0.000010 0.000010 0.000010 0.025268 0.000010 0.000010 0.000010 0.000010 0.000010
0.000010 0.000010 0.000010 0.000010 0.000010 0.000010 0.000010 0.000010 0.000010 0.000010 0.000010 0.000010 0.000010 0.995023 0.000010 0.000010 0.000010 0.000010 0.000010 0.004747 0.000010 0.000010 0.000010 0.000010 0.000010
0.000010 0.000010 0.000010 0.000010 0.000010 0.000010 0.000010 0.000010 0.000010 0.000010 0.000010 0.000010 0.000010 0.999760 0.000010 0.000010 0.000010 0.000010 0.000010 0.000010 0.000010 0.000010 0.000010 0.000010 0.000010
0.000010 0.000010 0.000010 0.000010 0.000010 0.000010 0.000010 0.000010 0.000010 0.000010 0.000010 0.000010 0.000010 0.999760 0.000010 0.000010 0.000010 0.000010 0.000010 0.000010 0.000010 0.000010 0.000010 0.000010 0.000010
0.000010 0.046641 0.000010 0.000010 0.000010 0.000010 0.000010 0.000010 0.000010 0.000010 0.000010 0.000010 0.000010 0.942551 0.000010 0.000010 0.000010 0.000010 0.001367 0.009231 0.000010 0.000010 0.000010 0.000010 0.000010
0.000010 0.080388 0.000010 0.000010 0.000010 0.000010 0.000010 0.000010 0.000010 0.000010 0.000010 0.000010 0.000010 0.902743 0.000010 0.000010 0.000010 0.000010 0.000010 0.016649 0.000010 0.000010 0.000010 0.000010 0.000010
0.000010 0.000010 0.000010 0.000010 0.000010 0.000010 0.000010 0.000010 0.000010 0.000010 0.000010 0.000010 0.000010 0.980597 0.000010 0.000010 0.000010 0.000010 0.000010 0.019173 0.000010 0.000010 0.000010 0.000010 0.000010
0.000010 0.000010 0.000010 0.000010 0.000010 0.000010 0.000010 0.000010 0.000010 0.000010 0.000010 0.000010 0.000010 0.994432 0.000010 0.000010 0.000010 0.000010 0.000010 0.005338 0.000010 0.000010 0.000010 0.000010 0.000010
0.000010 0.000010 0.000010 0.000010 0.000010 0.000010 0.000010 0.000010 0.000010 0.000010 0.000010 0.000010 0.000010 0.999760 0.000010 0.000010 0.000010 0.000010 0.000010 0.000010 0.000010 0.000010 0.000010 0.000010 0.000010
0.000010 0.223040 0.000010 0.000010 0.000010 0.000010 0.000010 0.000010 0.007033 0.000019 0.000010 0.000010 0.000010 0.660925 0.000010 0.000010 0.000010 0.000010 0.056620 0.040852 0.000196 0.000010 0.011146 0.000010 0.000010
0.000010 0.257727 0.000010 0.000010 0.000010 0.000010 0.000010 0.000010 0.004536 0.000010 0.000010 0.000010 0.000010 0.629682 0.000010 0.000010 0.000010 0.000010 0.075032 0.032132 0.000010 0.000010 0.000702 0.000010 0.000010
0.000010 0.269377 0.000010 0.000010 0.000010 0.000010 0.000010 0.000010 0.000010 0.000010 0.000010 0.000010 0.000010 0.652735 0.000010 0.000010 0.000010 0.000010 0.047625 0.010616 0.005682 0.000010 0.013775 0.000010 0.000010
0.000010 0.243302 0.000010 0.000010 0.000010 0.000010 0.000010 0.000010 0.000446 0.000010 0.000010 0.000010 0.000010 0.654928 0.000010 0.000010 0.000010 0.000010 0.042915 0.015424 0.017815 0.000010 0.024990 0.000010 0.000010
0.000010 0.297655 0.000010 0.000010 0.000010 0.000010 0.000010 0.002603 0.007338 0.000010 0.000010 0.000010 0.000010 0.591232 0.000010 0.000010 0.000010 0.000010 0.085507 0.015476 0.000010 0.000010 0.000010 0.000010 0.000010
0.000010 0.241330 0.000010 0.000010 0.000010 0.000011 0.000010 0.000010 0.001531 0.000010 0.000010 0.000010 0.000010 0.677172 0.000010 0.000010 0.000010 0.000010 0.056603 0.020128 0.000010 0.000010 0.003045 0.000010 0.000010
0.000010 0.255157 0.000010 0.000010 0.000010 0.000010 0.000010 0.000010 0.000760 0.000010 0.000010 0.000010 0.000010 0.677873 0.000010 0.000010 0.000010 0.000010 0.047988 0.018022 0.000010 0.000010 0.000010 0.000010 0.000010
0.000010 0.252798 0.000010 0.000010 0.000010 0.000010 0.000010 0.000010 0.012415 0.000010 0.000010 0.000010 0.000010 0.639080 0.000010 0.000010 0.000010 0.000010 0.068963 0.021377 0.004832 0.000010 0.000355 0.000010 0.000010
0.000010 0.312380 0.000010 0.000010 0.000010 0.000010 0.000010 0.000010 0.000010 0.000010 0.000010 0.000010 0.000010 0.565110 0.000010 0.000010 0.000010 0.000010 0.051551 0.047291 0.002482 0.000010 0.020995 0.000010 0.000010
0.000010 0.298037 0.002549 0.000010 0.000010 0.000010 0.000010 0.000646 0.001985 0.000010 0.000010 0.000010 0.000010 0.579650 0.000010 0.000010 0.000010 0.000010 0.074033 0.015667 0.017010 0.000010 0.010264 0.000010 0.000010
0.000014 0.278170 0.000010 0.000010 0.000010 0.002425 0.000010 0.000010 0.010476 0.000010 0.000010 0.000010 0.000010 0.582004 0.000010 0.000010 0.000010 0.000010 0.105845 0.020885 0.000010 0.000010 0.000010 0.000010 0.000010
0.000010 0.248003 0.000010 0.000010 0.000010 0.000010 0.000010 0.000010 0.001594 0.000010 0.000010 0.000010 0.000010 0.639936 0.000010 0.000010 0.000010 0.000014 0.086524 0.023739 0.000010 0.000010 0.000010 0.000010 0.000010
0.000010 0.232275 0.000010 0.000010 0.000010 0.000010 0.006885 0.000010 0.005686 0.000010 0.000010 0.000010 0.000010 0.647626 0.000010 0.000010 0.000010 0.000010 0.099666 0.007672 0.000010 0.000010 0.000010 0.000010 0.000010
0.000010 0.256591 0.000010 0.000010 0.000010 0.000010 0.006952 0.000010 0.000840 0.000010 0.000010 0.000010 0.004865 0.613977 0.000010 0.000010 0.000010 0.000010 0.059321 0.037671 0.000010 0.000010 0.019613 0.000010 0.000010
0.000010 0.299372 0.000020 0.000010 0.000010 0.000010 0.003718 0.001739 0.005381 0.000010 0.000010 0.000010 0.001758 0.595659 0.000010 0.000010 0.000010 0.000010 0.066956 0.013530 0.000331 0.000010 0.011396 0.000010 0.000010
0.000010 0.214253 0.000010 0.000010 0.000511 0.000010 0.006437 0.000010 0.023272 0.000010 0.005667 0.000563 0.015358 0.582979 0.000010 0.000010 0.000010 0.000010 0.110539 0.024463 0.004154 0.000010 0.000010 0.011677 0.000010
0.000010 0.250815 0.001413 0.000010 0.000010 0.000010 0.000010 0.000010 0.006449 0.000010 0.000010 0.000010 0.002786 0.649135 0.000010 0.000010 0.000010 0.000010 0.066918 0.021134 0.001181 0.000010 0.000010 0.000010 0.000010
0.000010 0.256053 0.000010 0.000010 0.000010 0.000010 0.000010 0.000010 0.004944 0.000010 0.000010 0.000010 0.000010 0.651410 0.000010 0.000010 0.000010 0.000010 0.056019 0.014359 0.006411 0.000010 0.010567 0.000067 0.000010
0.000010 0.232972 0.002123 0.000010 0.000010 0.000010 0.000010 0.003681 0.000195 0.000010 0.000010 0.000010 0.000012 0.609699 0.000010 0.001501 0.000010 0.000010 0.118724 0.027739 0.003204 0.000010 0.000010 0.000010 0.000010
0.000010 0.263450 0.000010 0.000010 0.000010 0.000010 0.000010 0.000010 0.000010 0.000010 0.000010 0.000010 0.000010 0.627820 0.000010 0.000010 0.000010 0.000010 0.068100 0.029523 0.010906 0.000010 0.000010 0.000010 0.000010
0.000010 0.288252 0.000010 0.000010 0.000010 0.000010 0.000017 0.000010 0.009235 0.000010 0.000010 0.000010 0.000010 0.624482 0.000010 0.000010 0.000010 0.000010 0.061034 0.012767 0.000010 0.000010 0.004033 0.000010 0.000010
0.000010 0.285655 0.000010 0.000390 0.000010 0.000010 0.000010 0.000010 0.000010 0.000010 0.000010 0.000010 0.000010 0.576235 0.000010 0.000010 0.000010 0.000010 0.075802 0.033701 0.024852 0.000010 0.003185 0.000010 0.000010
0.000010 0.248142 0.000010 0.000010 0.000010 0.000010 0.000010 0.001261 0.002306 0.000010 0.000010 0.001883 0.000010 0.623858 0.000010 0.000010 0.000010 0.002983 0.081874 0.031386 0.006146 0.000010 0.000010 0.000010 0.000010
0.000010 0.291162 0.000010 0.000010 0.000010 0.000010 0.000010 0.000010 0.000010 0.000010 0.000010 0.000010 0.000010 0.647421 0.000010 0.000010 0.000010 0.000010 0.041047 0.020160 0.000010 0.000010 0.000010 0.000010 0.000010
0.000010 0.289314 0.000010 0.000010 0.000010 0.000010 0.000010 0.000010 0.000010 0.000010 0.000010 0.000010 0.000010 0.634293 0.000010 0.000010 0.000010 0.000010 0.053474 0.022710 0.000010 0.000010 0.000010 0.000010 0.000010
0.000010 0.361090 0.000010 0.000010 0.000010 0.000010 0.000010 0.000010 0.000010 0.000010 0.000010 0.000010 0.000010 0.599284 0.000010 0.000010 0.000010 0.000010 0.004745 0.034671 0.000010 0.000010 0.000010 0.000010 0.000010
0.000010 0.359673 0.000010 0.000010 0.000010 0.000010 0.000010 0.000010 0.000010 0.000010 0.000010 0.000010 0.000010 0.571565 0.000010 0.000010 0.000010 0.000010 0.039920 0.028633 0.000010 0.000010 0.000010 0.000010 0.000010
0.001771 0.312444 0.000010 0.000010 0.000010 0.000010 0.000010 0.004406 0.000010 0.000010 0.000010 0.000010 0.000010 0.533979 0.000010 0.000010 0.000010 0.000991 0.025274 0.030868 0.000010 0.081752 0.000010 0.008354 0.000010
0.000010 0.301479 0.000010 0.000010 0.000010 0.000010 0.000010 0.000010 0.000010 0.000010 0.000010 0.000010 0.000010 0.657563 0.000010 0.000010 0.000010 0.000010 0.001403 0.039345 0.000010 0.000010 0.000010 0.000010 0.000010
0.000010 0.278977 0.000010 0.000010 0.001245 0.000010 0.000010 0.003158 0.005604 0.000010 0.000010 0.000731 0.011358 0.564058 0.000010 0.004703 0.000010 0.003467 0.023974 0.041886 0.003479 0.049573 0.005881 0.000010 0.001807
0.000010 0.317324 0.000010 0.000010 0.000010 0.000010 0.000010 0.000010 0.000010 0.000010 0.000010 0.000010 0.000010 0.568539 0.000010 0.000010 0.000010 0.000010 0.071782 0.033151 0.009004 0.000010 0.000010 0.000010 0.000010
0.000010 0.307594 0.000010 0.000010 0.000010 0.000010 0.000010 0.000010 0.000010 0.000010 0.000010 0.000010 0.000010 0.604530 0.000010 0.000010 0.000010 0.000010 0.043500 0.044166 0.000010 0.000010 0.000010 0.000010 0.000010
0.000010 0.364740 0.000010 0.000010 0.000010 0.000010 0.000010 0.000010 0.007517 0.000010 0.000010 0.000010 0.000010 0.506074 0.000010 0.000010 0.000010 0.000010 0.048187 0.035261 0.017786 0.000010 0.020255 0.000010 0.000010
0.000010 0.328596 0.000010 0.000010 0.000010 0.000010 0.000010 0.000010 0.002947 0.000010 0.000010 0.000010 0.000010 0.631802 0.000010 0.000010 0.000010 0.000010 0.000010 0.036444 0.000010 0.000010 0.000010 0.000010 0.000010
0.000010 0.296336 0.000010 0.000010 0.000010 0.000010 0.000010 0.000010 0.002594 0.000010 0.000010 0.000010 0.000010 0.608511 0.000010 0.000209 0.000010 0.000010 0.047282 0.044878 0.000010 0.000010 0.000010 0.000010 0.000010
0.000010 0.291682 0.000010 0.000010 0.000010 0.000010 0.000010 0.000010 0.000010 0.000010 0.000010 0.000010 0.000010 0.626526 0.000010 0.000010 0.000010 0.000010 0.055638 0.012990 0.000010 0.000010 0.012965 0.000010 0.000010
0.000010 0.296134 0.000010 0.000010 0.000010 0.000010 0.000010 0.000010 0.000010 0.000010 0.000010 0.000010 0.000010 0.631698 0.000010 0.000010 0.000010 0.000010 0.056351 0.015606 0.000010 0.000010 0.000010 0.000010 0.000010
0.000010 0.264792 0.000010 0.000010 0.000010 0.000010 0.000010 0.000010 0.000010 0.000010 0.000010 0.000010 0.000010 0.632574 0.000010 0.000010 0.000010 0.000010 0.075740 0.026232 0.000010 0.000010 0.000462 0.000010 0.000010
0.000010 0.258327 0.000010 0.000010 0.000010 0.000010 0.000010 0.000010 0.003461 0.000010 0.000010 0.000010 0.000010 0.666272 0.000010 0.002861 0.000010 0.000010 0.053448 0.015441 0.000010 0.000010 0.000010 0.000010 0.000010
0.000010 0.280530 0.000010 0.000010 0.000010 0.000010 0.000010 0.000010 0.000010 0.000010 0.000010 0.000010 0.000010 0.637745 0.000010 0.000010 0.000010 0.000010 0.053768 0.027747 0.000010 0.000010 0.000010 0.000010 0.000010
0.000010 0.015214 0.000010 0.000010 0.000010 0.000010 0.000010 0.000010 0.000010 0.000010 0.000010 0.000010 0.000010 0.934388 0.000010 0.000010 0.000010 0.001973 0.027300 0.020925 0.000010 0.000010 0.000010 0.000010 0.000010
0.000010 0.000010 0.000010 0.000010 0.000010 0.000010 0.000010 0.000010 0.000010 0.000010 0.000010 0.000010 0.000010 0.999760 0.000010 0.000010 0.000010 0.000010 0.000010 0.000010 0.000010 0.000010 0.000010 0.000010 0.000010
0.000010 0.338254 0.000010 0.000010 0.000010 0.000010 0.000010 0.000010 0.006983 0.000010 0.000010 0.000010 0.000010 0.569349 0.000010 0.003414 0.000010 0.000010 0.031695 0.034577 0.015549 0.000010 0.000010 0.000010 0.000010
0.000010 0.161274 0.000010 0.000010 0.003864 0.001640 0.002256 0.000010 0.002325 0.000010 0.000010 0.003681 0.004608 0.776726 0.000010 0.000010 0.000010 0.000010 0.000010 0.031549 0.000010 0.000010 0.008597 0.003340 0.000010
0.000010 0.117184 0.000010 0.000010 0.000010 0.000010 0.000010 0.000010 0.000010 0.000010 0.000010 0.000010 0.000010 0.413197 0.000010 0.000010 0.000010 0.000010 0.033695 0.435714 0.000010 0.000010 0.000010 0.000010 0.000010
0.007865 0.038408 0.000010 0.000010 0.000651 0.000010 0.000010 0.003523 0.000010 0.005754 0.000447 0.000010 0.040035 0.751404 0.000842 0.000010 0.000010 0.000010 0.062420 0.011373 0.012426 0.002522 0.041095 0.021137 0.000010
0.008391 0.000010 0.000010 0.000010 0.000010 0.004683 0.000010 0.001013 0.000010 0.000010 0.000010 0.000010 0.039602 0.812342 0.001963 0.000010 0.000010 0.000010 0.012991 0.008205 0.010264 0.002015 0.061917 0.036484 0.000010
0.000010 0.030252 0.000010 0.000010 0.000010 0.000010 0.000010 0.008252 0.014585 0.000010 0.000010 0.000010 0.012203 0.859684 0.000010 0.000709 0.000010 0.000010 0.021779 0.018922 0.000010 0.004272 0.008415 0.020787 0.000010
0.000422 0.000010 0.000010 0.000010 0.001732 0.003800 0.000010 0.008936 0.000010 0.000010 0.000010 0.000010 0.047294 0.812306 0.000010 0.000010 0.000010 0.000010 0.010265 0.012723 0.018662 0.000010 0.052632 0.031088 0.000010
0.000010 0.230165 0.000010 0.000010 0.000010 0.000010 0.012681 0.000010 0.000010 0.002370 0.000629 0.000010 0.011772 0.613797 0.000010 0.000010 0.000010 0.002029 0.086297 0.013553 0.010338 0.000010 0.007238 0.007672 0.001338
0.000010 0.178880 0.000010 0.000010 0.000010 0.000010 0.012829 0.000010 0.010748 0.000010 0.014598 0.013852 0.030815 0.539756 0.005509 0.000010 0.003029 0.001229 0.103089 0.013217 0.029832 0.000010 0.007844 0.034672 0.000010
0.000010 0.201808 0.000010 0.000010 0.000223 0.000010 0.012264 0.000010 0.019824 0.011500 0.003509 0.008544 0.013970 0.572921 0.000010 0.000010 0.000010 0.000010 0.094839 0.013792 0.014564 0.004159 0.016315 0.011667 0.000010
0.004262 0.015399 0.003331 0.000010 0.002849 0.001313 0.001980 0.000820 0.000010 0.000010 0.000010 0.000010 0.037510 0.747105 0.001218 0.000010 0.000010 0.006091 0.056504 0.006629 0.038190 0.002247 0.034448 0.040021 0.000010
0.004976 0.102261 0.005638 0.000010 0.000010 0.003713 0.015072 0.000010 0.000010 0.006854 0.000010 0.000010 0.032018 0.680593 0.000010 0.000010 0.000010 0.000010 0.057710 0.008832 0.008600 0.010997 0.037495 0.021314 0.003827
0.000010 0.005752 0.000010 0.000010 0.000010 0.000010 0.000010 0.008684 0.000010 0.000010 0.000010 0.004244 0.039747 0.801454 0.000010 0.000010 0.000010 0.000010 0.036498 0.003852 0.010469 0.003875 0.058263 0.027022 0.000010
0.013476 0.158149 0.000010 0.000010 0.001684 0.000010 0.002423 0.000010 0.000010 0.000780 0.000010 0.005727 0.019958 0.615694 0.004323 0.000010 0.000010 0.006587 0.114600 0.011530 0.016773 0.000010 0.008128 0.020069 0.000010
0.001288 0.186900 0.000010 0.000010 0.000019 0.005680 0.022062 0.011032 0.002286 0.000943 0.017035 0.013621 0.012332 0.597128 0.000010 0.000010 0.000010 0.001974 0.062513 0.013279 0.013075 0.003273 0.000010 0.031425 0.004075
0.000010 0.000010 0.023652 0.000010 0.000010 0.011983 0.932409 0.014699 0.000010 0.000010 0.000010 0.000010 0.000010 0.000010 0.000010 0.000010 0.000010 0.000010 0.005694 0.011373 0.000010 0.000010 0.000010 0.000010 0.000010
0.008981 0.000010 0.004553 0.000010 0.000010 0.000010 0.948572 0.000485 0.000010 0.000010 0.000010 0.000010 0.000010 0.000010 0.000010 0.000010 0.000010 0.000010 0.000010 0.005559 0.031661 0.000010 0.000010 0.000010 0.000010
0.002242 0.000010 0.012818 0.000010 0.000010 0.000010 0.953271 0.005452 0.000010 0.000010 0.000010 0.000010 0.000010 0.000010 0.000010 0.000010 0.000010 0.000010 0.000010 0.000010 0.026016 0.000010 0.000010 0.000010 0.000010
0.000010 0.000010 0.010423 0.000010 0.000010 0.000010 0.921044 0.016141 0.000010 0.000010 0.000010 0.000010 0.000010 0.000010 0.000010 0.000010 0.000010 0.000010 0.000010 0.008560 0.043632 0.000010 0.000010 0.000010 0.000010
0.000010 0.000010 0.000010 0.000010 0.000010 0.015247 0.948561 0.005022 0.000010 0.000010 0.000010 0.000010 0.000010 0.000010 0.000010 0.000010 0.000010 0.000010 0.000010 0.000010 0.030960 0.000010 0.000010 0.000010 0.000010
0.000010 0.000010 0.000010 0.000010 0.000010 0.007949 0.917016 0.013781 0.000010 0.000010 0.000010 0.000010 0.000010 0.000010 0.000010 0.000010 0.000010 0.000010 0.000010 0.008347 0.052706 0.000010 0.000010 0.000010 0.000010
0.016424 0.000010 0.007455 0.000010 0.000010 0.000010 0.933958 0.007144 0.014795 0.000010 0.000010 0.000010 0.000010 0.000010 0.000010 0.000010 0.000010 0.000010 0.009199 0.010844 0.000010 0.000010 0.000010 0.000010 0.000010
0.000010 0.000010 0.018035 0.000010 0.000010 0.011948 0.876429 0.021974 0.020497 0.000010 0.000010 0.000010 0.000010 0.006335 0.000010 0.000010 0.000010 0.000010 0.000010 0.000010 0.044602 0.000010 0.000010 0.000010 0.000010
0.000010 0.000010 0.000010 0.000010 0.000010 0.022396 0.909537 0.000010 0.000010 0.000010 0.000010 0.000010 0.000010 0.000010 0.000010 0.000010 0.000010 0.000010 0.011799 0.000010 0.056058 0.000010 0.000010 0.000010 0.000010
0.010677 0.000010 0.017622 0.000010 0.000010 0.000010 0.939760 0.011265 0.011155 0.000010 0.000010 0.000010 0.000010 0.000010 0.000010 0.000010 0.000010 0.000010 0.000010 0.000010 0.009332 0.000010 0.000010 0.000010 0.000010
0.003490 0.000010 0.030892 0.000010 0.002046 0.000010 0.894702 0.015734 0.010462 0.000010 0.000010 0.000010 0.000010 0.000010 0.000010 0.000010 0.000010 0.000010 0.000010 0.010264 0.032240 0.000010 0.000010 0.000010 0.000010
0.000010 0.000010 0.000010 0.000010 0.000010 0.009083 0.966856 0.022148 0.001703 0.000010 0.000010 0.000010 0.000010 0.000010 0.000010 0.000010 0.000010 0.000010 0.000010 0.000010 0.000010 0.000010 0.000010 0.000010 0.000010
0.021498 0.000010 0.000010 0.000010 0.000010 0.000010 0.920277 0.002657 0.030560 0.000010 0.000010 0.000010 0.000010 0.000010 0.000010 0.000010 0.000010 0.000010 0.000010 0.015967 0.008852 0.000010 0.000010 0.000010 0.000010
0.000010 0.000010 0.017788 0.000010 0.000010 0.000010 0.951264 0.000010 0.000010 0.000010 0.000010 0.000010 0.000010 0.000010 0.000010 0.000010 0.000010 0.000010 0.000010 0.000010 0.030728 0.000010 0.000010 0.000010 0.000010
0.001873 0.000010 0.013453 0.000010 0.000010 0.011055 0.973409 0.000010 0.000010 0.000010 0.000010 0.000010 0.000010 0.000010 0.000010 0.000010 0.000010 0.000010 0.000010 0.000010 0.000010 0.000010 0.000010 0.000010 0.000010
0.000010 0.000010 0.018871 0.000010 0.000010 0.000010 0.966811 0.014099 0.000010 0.000010 0.000010 0.000010 0.000010 0.000010 0.000010 0.000010 0.000010 0.000010 0.000010 0.000010 0.000010 0.000010 0.000010 0.000010 0.000010
0.007902 0.000010 0.016487 0.000010 0.000010 0.000010 0.960494 0.014908 0.000010 0.000010 0.000010 0.000010 0.000010 0.000010 0.000010 0.000010 0.000010 0.000010 0.000010 0.000010 0.000010 0.000010 0.000010 0.000010 0.000010
0.018654 0.000010 0.022244 0.000010 0.000010 0.000010 0.934200 0.000010 0.014154 0.000010 0.000010 0.000010 0.000010 0.000010 0.000010 0.000010 0.000010 0.000010 0.000010 0.010549 0.000010 0.000010 0.000010 0.000010 0.000010
0.000010 0.037127 0.035449 0.000010 0.000010 0.000581 0.892835 0.000010 0.000010 0.000010 0.000010 0.000010 0.000010 0.000010 0.000010 0.000010 0.000010 0.000010 0.000010 0.008590 0.025229 0.000010 0.000010 0.000010 0.000010
0.001197 0.000010 0.015614 0.000010 0.000010 0.012404 0.916639 0.004611 0.015365 0.000010 0.000010 0.000010 0.000010 0.000010 0.000010 0.000010 0.000010 0.000010 0.000010 0.000010 0.033991 0.000010 0.000010 0.000010 0.000010
0.000010 0.273878 0.005785 0.012211 0.003194 0.000010 0.000010 0.000010 0.000010 0.000010 0.000010 0.000010 0.000010 0.077788 0.000010 0.000010 0.384161 0.000010 0.015039 0.004433 0.002062 0.000010 0.000010 0.000010 0.221298
0.000010 0.195182 0.000200 0.011924 0.000010 0.000010 0.012713 0.000010 0.022707 0.009605 0.000010 0.005110 0.000012 0.093506 0.000010 0.000010 0.450252 0.001194 0.000010 0.010811 0.000254 0.000010 0.000010 0.000010 0.186420
0.005626 0.187957 0.000010 0.000010 0.004690 0.000010 0.000187 0.000010 0.012317 0.000010 0.000011 0.001886 0.000010 0.087417 0.000010 0.000895 0.365478 0.036924 0.000010 0.018276 0.000010 0.005430 0.010229 0.018461 0.244125
0.004779 0.247257 0.000010 0.000010 0.005431 0.000010 0.000010 0.000010 0.000010 0.000010 0.000010 0.000010 0.000010 0.055324 0.000010 0.000010 0.466768 0.000010 0.000010 0.017661 0.000010 0.000010 0.000010 0.000010 0.202600
0.000010 0.256760 0.007087 0.000010 0.000010 0.000010 0.000010 0.000010 0.000010 0.000010 0.000010 0.000010 0.000010 0.055826 0.000010 0.000010 0.456489 0.000010 0.022406 0.000010 0.000010 0.000010 0.000010 0.000010 0.201242
0.001043 0.288436 0.000010 0.021933 0.000010 0.000010 0.000010 0.003329 0.002778 0.000010 0.000010 0.000010 0.000010 0.020773 0.000010 0.000010 0.424669 0.000010 0.000010 0.023119 0.000010 0.000010 0.000010 0.000010 0.213759
0.004793 0.241516 0.005682 0.003541 0.000010 0.006746 0.005641 0.000010 0.000010 0.000010 0.000010 0.038243 0.009632 0.033351 0.000010 0.000010 0.461079 0.000010 0.004793 0.001521 0.000010 0.000010 0.000010 0.000010 0.183341
0.009561 0.226351 0.000710 0.065937 0.000010 0.000010 0.000010 0.000010 0.000010 0.000010 0.051333 0.015339 0.004918 0.042269 0.000010 0.000010 0.358594 0.000739 0.006431 0.023320 0.000010 0.009328 0.000010 0.005309 0.179759
0.000010 0.210737 0.000106 0.014147 0.017592 0.000010 0.000010 0.000010 0.009642 0.034850 0.001542 0.076634 0.022331 0.028907 0.008272 0.000010 0.371111 0.015700 0.000010 0.003729 0.000010 0.000876 0.009445 0.011200 0.163109
0.000010 0.191185 0.007089 0.000010 0.000010 0.000010 0.000010 0.000010 0.004463 0.000124 0.000010 0.012672 0.001416 0.136853 0.000010 0.000010 0.390100 0.018787 0.000010 0.014985 0.000010 0.000612 0.000010 0.000010 0.221583
0.000010 0.220808 0.000010 0.023586 0.005120 0.000010 0.000010 0.010624 0.000010 0.006114 0.000010 0.005861 0.000010 0.088132 0.000010 0.000010 0.411796 0.000010 0.000010 0.015238 0.000010 0.006339 0.000010 0.005964 0.200289
0.000010 0.278437 0.006576 0.030643 0.000010 0.002983 0.000010 0.000010 0.000010 0.000010 0.000010 0.000010 0.001689 0.028015 0.000010 0.000010 0.450138 0.000010 0.000010 0.013879 0.000010 0.000010 0.000010 0.000010 0.187480
0.000978 0.298513 0.012226 0.000010 0.007496 0.000231 0.000010 0.000010 0.005667 0.003737 0.000010 0.000010 0.000010 0.038955 0.000010 0.002811 0.410014 0.001541 0.000010 0.033850 0.000010 0.000010 0.002679 0.000010 0.181193
0.000010 0.295398 0.007296 0.000010 0.000010 0.000010 0.000010 0.000010 0.000010 0.000010 0.000010 0.000010 0.000010 0.039191 0.000010 0.000010 0.474859 0.001871 0.000010 0.008959 0.000010 0.000010 0.000010 0.000010 0.172248
0.006355 0.251732 0.000010 0.000010 0.000010 0.000010 0.000010 0.000010 0.000010 0.000010 0.000010 0.000010 0.000010 0.103977 0.000010 0.000010 0.421081 0.000010 0.000010 0.000010 0.000010 0.001289 0.000010 0.000010 0.215376
0.009638 0.283632 0.000010 0.000010 0.000010 0.000010 0.000010 0.000636 0.000010 0.000010 0.000010 0.000010 0.000010 0.020320 0.000010 0.001200 0.465062 0.000010 0.000010 0.017829 0.000010 0.004599 0.000010 0.000010 0.196924
0.000010 0.323051 0.000010 0.000010 0.000010 0.010173 0.000010 0.000010 0.000010 0.000010 0.014595 0.000010 0.000010 0.000010 0.002804 0.000010 0.417065 0.000010 0.000010 0.029643 0.000010 0.000010 0.000010 0.000010 0.202488
0.013359 0.249546 0.000010 0.003489 0.026401 0.000010 0.000010 0.000010 0.000010 0.013566 0.009954 0.016697 0.006613 0.040834 0.000010 0.000010 0.395750 0.000011 0.000010 0.006736 0.000012 0.000113 0.000010 0.000010 0.216819
0.000010 0.303330 0.000010 0.000010 0.000010 0.000010 0.002193 0.000010 0.000010 0.000010 0.000010 0.000010 0.022151 0.000627 0.000010 0.000010 0.395354 0.000010 0.000010 0.023084 0.008284 0.013388 0.007430 0.004360 0.219659
0.004110 0.270679 0.000010 0.000010 0.000010 0.000010 0.000010 0.000010 0.000010 0.030180 0.000010 0.000016 0.000010 0.077823 0.000010 0.000010 0.386792 0.001762 0.017594 0.001089 0.000010 0.010677 0.000010 0.000010 0.199137
0.000010 0.241546 0.008986 0.011393 0.013363 0.004392 0.000010 0.001211 0.000010 0.037350 0.029481 0.001938 0.015196 0.075545 0.013488 0.001976 0.095920 0.000010 0.002785 0.024045 0.005190 0.009361 0.000010 0.002086 0.404699
0.000010 0.269568 0.000010 0.006503 0.000010 0.000010 0.000010 0.000010 0.000010 0.021763 0.000010 0.045581 0.016284 0.074271 0.029258 0.000010 0.071704 0.000010 0.000010 0.000125 0.011529 0.007085 0.000010 0.000784 0.445425
0.000010 0.256084 0.014019 0.006948 0.027104 0.000010 0.011579 0.000853 0.012175 0.035689 0.010021 0.051905 0.016518 0.032736 0.000010 0.000010 0.110643 0.000010 0.000010 0.020209 0.000010 0.004631 0.000010 0.005370 0.383437
0.008011 0.167301 0.000010 0.271160 0.001766 0.000010 0.019364 0.000432 0.004395 0.020673 0.003594 0.045927 0.002963 0.037385 0.004787 0.007537 0.052092 0.000010 0.015003 0.020030 0.000010 0.000010 0.000010 0.000260 0.317261
0.001365 0.291110 0.016507 0.000267 0.000010 0.000010 0.018976 0.000010 0.010207 0.000010 0.007000 0.064907 0.007501 0.022567 0.016849 0.005515 0.076499 0.000010 0.000010 0.000010 0.000010 0.021486 0.000010 0.000010 0.439144
0.000010 0.318573 0.000010 0.013332 0.009199 0.009820 0.000010 0.000010 0.027866 0.020066 0.000010 0.062099 0.000010 0.000010 0.000010 0.004103 0.100261 0.016066 0.000010 0.000010 0.006933 0.007407 0.000010 0.010065 0.394100
0.000010 0.286201 0.000010 0.020744 0.012745 0.000010 0.000010 0.000010 0.000010 0.026643 0.001852 0.022389 0.020185 0.052198 0.015529 0.000010 0.104434 0.014222 0.000010 0.000212 0.000010 0.001114 0.000010 0.003856 0.417578
0.000010 0.225754 0.000010 0.000010 0.005310 0.000010 0.010559 0.000010 0.000010 0.051056 0.000010 0.065477 0.000010 0.027632 0.000010 0.000182 0.108498 0.000010 0.000010 0.028513 0.000010 0.012280 0.000010 0.000010 0.464598
0.000010 0.283102 0.000010 0.022320 0.017333 0.000010 0.000010 0.000010 0.000010 0.013008 0.000010 0.046102 0.002303 0.041382 0.004808 0.000010 0.054754 0.000010 0.000010 0.003220 0.021529 0.018574 0.000010 0.000010 0.471445
0.011383 0.240587 0.006180 0.000010 0.023612 0.000010 0.000010 0.000010 0.000010 0.029060 0.000010 0.072482 0.013335 0.025565 0.000010 0.000010 0.061340 0.003992 0.000010 0.019524 0.002764 0.009927 0.000010 0.009749 0.470402
0.000010 0.262430 0.010521 0.006251 0.015893 0.000010 0.000010 0.000010 0.000010 0.010523 0.035369 0.033166 0.003330 0.026517 0.013091 0.000010 0.104719 0.000010 0.000010 0.020512 0.000010 0.012073 0.013943 0.000010 0.431563
0.000010 0.289286 0.000010 0.000010 0.034285 0.000010 0.000010 0.000010 0.000010 0.031066 0.001890 0.043505 0.018693 0.041087 0.005235 0.000010 0.116738 0.000010 0.000010 0.015796 0.000010 0.001139 0.000010 0.001155 0.400006
0.000010 0.303486 0.000010 0.013853 0.020555 0.000010 0.044388 0.000010 0.000010 0.040727 0.000010 0.043789 0.001359 0.000010 0.015828 0.001900 0.060603 0.000010 0.000010 0.010018 0.000010 0.011142 0.000010 0.002900 0.429343
0.000010 0.317681 0.000010 0.000010 0.024180 0.000010 0.040037 0.000010 0.002910 0.032724 0.000010 0.039180 0.013566 0.000010 0.000010 0.000010 0.086785 0.003469 0.000010 0.005878 0.000010 0.007558 0.000010 0.000010 0.425903
0.000010 0.295881 0.000010 0.000010 0.019019 0.000579 0.020594 0.000010 0.000010 0.016628 0.049165 0.039838 0.000010 0.000010 0.021224 0.000010 0.074236 0.000010 0.000010 0.000010 0.002916 0.015381 0.000010 0.000010 0.444409
0.000010 0.292815 0.001331 0.000010 0.014409 0.000010 0.023446 0.000010 0.016857 0.013173 0.000010 0.030940 0.000010 0.060043 0.000010 0.000010 0.097396 0.000362 0.000010 0.008954 0.007010 0.003788 0.000010 0.000010 0.429365
0.000010 0.201830 0.005454 0.000010 0.009215 0.000010 0.000010 0.000010 0.000010 0.015231 0.011066 0.066463 0.011063 0.102623 0.013202 0.000010 0.067685 0.000010 0.000010 0.018199 0.013775 0.016869 0.000010 0.000010 0.447214
0.000010 0.286845 0.000010 0.000010 0.024999 0.010776 0.000010 0.000010 0.000010 0.012922 0.082922 0.015569 0.011542 0.007396 0.008529 0.000010 0.062652 0.000010 0.000010 0.010988 0.000010 0.022574 0.000010 0.000010 0.442165
0.000010 0.211524 0.000010 0.118669 0.013964 0.001885 0.008440 0.004764 0.005598 0.044770 0.071011 0.066188 0.024778 0.000010 0.011213 0.000010 0.052910 0.001243 0.000010 0.007188 0.000010 0.007691 0.020907 0.004683 0.322516
0.000010 0.256782 0.004057 0.005780 0.000010 0.004818 0.000010 0.000010 0.024929 0.026431 0.000010 0.093132 0.009792 0.012688 0.000010 0.000010 0.120504 0.000010 0.000010 0.018852 0.004496 0.000010 0.009677 0.000010 0.407952
0.000010 0.245223 0.000010 0.035003 0.009345 0.000010 0.038484 0.000010 0.019866 0.000010 0.118116 0.280511 0.000010 0.057926 0.000010 0.004458 0.043440 0.000010 0.000010 0.005341 0.000185 0.011943 0.000010 0.002077 0.127984
0.000010 0.107797 0.000010 0.036523 0.019226 0.000010 0.031370 0.000010 0.000010 0.011335 0.100075 0.294668 0.008433 0.143655 0.007513 0.000010 0.025587 0.000010 0.023251 0.015417 0.025777 0.003160 0.000010 0.000010 0.146122
0.002747 0.258522 0.000010 0.002958 0.006672 0.007949 0.000010 0.000010 0.000010 0.017264 0.124871 0.262089 0.020206 0.156821 0.010825 0.000010 0.000010 0.010903 0.000010 0.009036 0.036213 0.000091 0.000010 0.000010 0.072743
0.000010 0.335111 0.010143 0.009098 0.008441 0.000010 0.000010 0.000010 0.000693 0.047749 0.094892 0.252732 0.022115 0.028967 0.026582 0.000010 0.000010 0.004516 0.000010 0.015375 0.000010 0.006360 0.002165 0.010523 0.124458
0.005223 0.269487 0.000010 0.000010 0.023963 0.001371 0.039251 0.000010 0.008464 0.023301 0.172708 0.274527 0.012885 0.051734 0.006394 0.000010 0.009378 0.000010 0.000010 0.016832 0.000010 0.000010 0.000010 0.000010 0.084381
0.000010 0.272053 0.007731 0.000010 0.004663 0.000010 0.000010 0.007659 0.000010 0.028084 0.147826 0.319102 0.000014 0.000010 0.032427 0.000010 0.034117 0.010419 0.000010 0.013272 0.000010 0.000010 0.000010 0.002493 0.120031
0.006042 0.266423 0.000010 0.008287 0.006759 0.009653 0.000010 0.000010 0.000010 0.053747 0.115463 0.309343 0.008763 0.031078 0.000010 0.000010 0.029030 0.045042 0.000010 0.000010 0.019416 0.000010 0.000010 0.000010 0.090844
0.000010 0.227950 0.011019 0.000010 0.000010 0.003936 0.000010 0.000010 0.000010 0.011092 0.152202 0.285752 0.004415 0.097233 0.034628 0.000010 0.000010 0.014765 0.019979 0.009321 0.000010 0.000010 0.000010 0.009687 0.117912
0.006165 0.239932 0.000010 0.000010 0.028465 0.012377 0.001612 0.000010 0.001700 0.027159 0.099235 0.235157 0.000010 0.119715 0.000010 0.009727 0.042697 0.017726 0.004231 0.015514 0.000010 0.002012 0.010995 0.003167 0.122355
0.000010 0.331593 0.001750 0.000010 0.008574 0.000010 0.000010 0.000010 0.000010 0.014557 0.096035 0.250228 0.019759 0.052500 0.013651 0.000010 0.053803 0.018889 0.000010 0.018636 0.000010 0.000010 0.004761 0.017071 0.098093
0.000010 0.335046 0.010519 0.031349 0.005280 0.000964 0.000010 0.000010 0.000010 0.017137 0.100040 0.284810 0.018129 0.002111 0.017055 0.000481 0.024084 0.006845 0.000010 0.003572 0.012125 0.012517 0.001950 0.011825 0.104110
0.000010 0.259804 0.000010 0.010898 0.017554 0.000010 0.000010 0.004825 0.000010 0.016189 0.122966 0.272682 0.008110 0.030334 0.010196 0.000010 0.036395 0.008955 0.000010 0.012551 0.017209 0.013833 0.028540 0.014224 0.114665
0.001672 0.202737 0.000010 0.010787 0.021059 0.033839 0.000010 0.000010 0.011885 0.038840 0.134308 0.246879 0.000015 0.104340 0.008940 0.000010 0.000010 0.037803 0.007823 0.001398 0.000010 0.021614 0.016972 0.000010 0.099018
0.011401 0.209446 0.000011 0.010070 0.021738 0.000010 0.000010 0.000010 0.000010 0.030116 0.129229 0.265818 0.017293 0.104458 0.000010 0.004946 0.029629 0.025163 0.000010 0.006245 0.000010 0.000010 0.011860 0.010592 0.111905
0.001510 0.263030 0.000010 0.006893 0.008997 0.003530 0.042063 0.000010 0.000010 0.037629 0.087492 0.278313 0.029753 0.060082 0.016135 0.006428 0.022008 0.003543 0.005158 0.000010 0.000010 0.016099 0.000010 0.000010 0.111268
0.002240 0.205980 0.000010 0.032184 0.038587 0.012340 0.003621 0.000010 0.007765 0.000437 0.134528 0.269532 0.021112 0.098702 0.018021 0.000010 0.007971 0.000010 0.027502 0.004004 0.000010 0.000010 0.000010 0.006491 0.108912
0.000010 0.262883 0.000010 0.000010 0.000010 0.004686 0.000010 0.000010 0.000010 0.018510 0.150106 0.248201 0.018523 0.047759 0.013477 0.000010 0.005955 0.027207 0.038957 0.006561 0.043505 0.017511 0.000010 0.009255 0.086815
0.011354 0.320914 0.000010 0.000010 0.000010 0.007372 0.000010 0.000010 0.002349 0.023319 0.145348 0.332281 0.000970 0.000010 0.031685 0.001280 0.000010 0.004371 0.006163 0.000010 0.000010 0.011246 0.000010 0.010935 0.090314
0.000010 0.262233 0.000010 0.000010 0.004340 0.003604 0.000010 0.000010 0.000010 0.028590 0.148617 0.297671 0.008352 0.099911 0.026995 0.000010 0.002255 0.010490 0.003552 0.000010 0.000010 0.000010 0.000010 0.007267 0.096015
0.006488 0.254125 0.000010 0.027713 0.016270 0.000010 0.000010 0.000010 0.000010 0.056596 0.106211 0.278225 0.024203 0.016567 0.000010 0.000632 0.047378 0.027122 0.000010 0.000868 0.031813 0.000010 0.007468 0.001393 0.096848
0.024914 0.000010 0.087650 0.000010 0.000010 0.000010 0.396913 0.022216 0.087556 0.000010 0.000010 0.000010 0.000010 0.018546 0.000010 0.000010 0.000010 0.000010 0.003073 0.005172 0.353801 0.000010 0.000010 0.000010 0.000010
0.018115 0.000010 0.121414 0.000010 0.000010 0.008503 0.470528 0.000108 0.046856 0.000010 0.000010 0.000010 0.000010 0.000010 0.000010 0.000010 0.000010 0.000010 0.000010 0.002117 0.332188 0.000010 0.000010 0.000010 0.000010
0.001906 0.000010 0.119678 0.000010 0.000010 0.000010 0.450574 0.022767 0.067114 0.000010 0.000010 0.000010 0.000010 0.000010 0.000010 0.000010 0.000010 0.000010 0.000010 0.000010 0.337772 0.000010 0.000010 0.000010 0.000010
0.016347 0.000010 0.097817 0.000010 0.000010 0.000010 0.488893 0.024307 0.042530 0.000010 0.000010 0.000010 0.000010 0.000010 0.000010 0.000010 0.000010 0.000010 0.000010 0.000010 0.329915 0.000010 0.000010 0.000010 0.000010
0.027576 0.000010 0.121347 0.000010 0.000010 0.000010 0.476753 0.011560 0.050233 0.000010 0.000010 0.000010 0.000010 0.000010 0.000010 0.000010 0.000010 0.000010 0.000010 0.000010 0.312342 0.000010 0.000010 0.000010 0.000010
0.027580 0.000010 0.129431 0.000010 0.000010 0.000010 0.458943 0.022711 0.066856 0.000010 0.000010 0.000010 0.000737 0.000010 0.000010 0.000010 0.000010 0.000010 0.000010 0.000010 0.293562 0.000010 0.000010 0.000010 0.000010
0.028510 0.000010 0.109165 0.000010 0.000010 0.000010 0.484621 0.025726 0.048072 0.000010 0.000010 0.000010 0.000010 0.000010 0.000010 0.000010 0.000010 0.000010 0.000010 0.000010 0.303715 0.000010 0.000010 0.000010 0.000010
0.001241 0.000010 0.083573 0.000010 0.000010 0.000010 0.474680 0.040317 0.063771 0.000010 0.000010 0.000010 0.000010 0.000010 0.000010 0.000010 0.000010 0.000010 0.003515 0.000010 0.332723 0.000010 0.000010 0.000010 0.000010
0.003724 0.000010 0.070818 0.000010 0.000010 0.011721 0.430568 0.026549 0.085461 0.000010 0.000010 0.000010 0.000010 0.000010 0.000010 0.000010 0.000010 0.000010 0.000010 0.000010 0.370980 0.000010 0.000010 0.000010 0.000010
0.045386 0.000010 0.100033 0.000010 0.000010 0.009691 0.413467 0.019099 0.063795 0.000010 0.000010 0.000010 0.000010 0.000010 0.000010 0.000010 0.000010 0.000010 0.000010 0.000010 0.348349 0.000010 0.000010 0.000010 0.000010
0.028548 0.000010 0.100909 0.000010 0.000010 0.000010 0.447961 0.038206 0.045865 0.000010 0.000010 0.000010 0.000010 0.000010 0.000010 0.000010 0.000010 0.000010 0.000010 0.000010 0.338321 0.000010 0.000010 0.000010 0.000010
0.049901 0.000010 0.110381 0.000010 0.000010 0.000010 0.472562 0.014116 0.054234 0.000010 0.000010 0.000010 0.000010 0.000010 0.000010 0.000010 0.000010 0.000010 0.000010 0.000010 0.298616 0.000010 0.000010 0.000010 0.000010
0.000010 0.000010 0.105546 0.000010 0.000010 0.008115 0.398181 0.020044 0.095151 0.000010 0.000010 0.000010 0.000010 0.006736 0.000010 0.000010 0.000010 0.000010 0.000010 0.000010 0.366048 0.000010 0.000010 0.000010 0.000010
0.022351 0.000010 0.099723 0.000010 0.000010 0.000010 0.413780 0.000662 0.067722 0.000010 0.000010 0.000010 0.000010 0.000010 0.000010 0.000010 0.000010 0.000010 0.000010 0.001284 0.394298 0.000010 0.000010 0.000010 0.000010
0.054115 0.000010 0.094610 0.000010 0.000010 0.000010 0.433019 0.009956 0.065778 0.000010 0.000010 0.000010 0.000010 0.000010 0.000010 0.000010 0.000010 0.000010 0.000010 0.000010 0.342332 0.000010 0.000010 0.000010 0.000010
0.016464 0.000010 0.086670 0.000010 0.000010 0.012352 0.502747 0.034288 0.050980 0.000010 0.000010 0.000010 0.000010 0.000010 0.000010 0.000010 0.000010 0.000010 0.000010 0.000010 0.296319 0.000010 0.000010 0.000010 0.000010
0.000010 0.000010 0.107913 0.000010 0.000010 0.000010 0.488480 0.023910 0.035083 0.000010 0.000010 0.000010 0.000010 0.000010 0.000010 0.000010 0.000010 0.000010 0.000010 0.000010 0.344414 0.000010 0.000010 0.000010 0.000010
0.000010 0.553283 0.000010 0.000010 0.000010 0.000010 0.000010 0.000010 0.000010 0.000010 0.000010 0.000010 0.000010 0.233846 0.000010 0.000233 0.000010 0.000010 0.003449 0.005510 0.000010 0.000010 0.203489 0.000010 0.000010
0.000010 0.562506 0.000010 0.000010 0.000010 0.000010 0.000010 0.000010 0.004102 0.000010 0.000010 0.000010 0.000010 0.186084 0.000010 0.001991 0.000010 0.000010 0.001864 0.000010 0.000010 0.000010 0.243265 0.000010 0.000010
0.000010 0.509551 0.000010 0.000010 0.000010 0.000010 0.000010 0.000010 0.000010 0.000010 0.000010 0.000010 0.000010 0.249767 0.000010 0.008302 0.000010 0.000010 0.030187 0.023498 0.000010 0.000010 0.178506 0.000010 0.000010
0.000010 0.515124 0.000010 0.000010 0.000010 0.000010 0.000010 0.000010 0.000010 0.000010 0.000010 0.000010 0.000010 0.249876 0.000010 0.022324 0.000010 0.000010 0.018615 0.000010 0.000010 0.000010 0.193860 0.000010 0.000010
0.000010 0.494815 0.000700 0.000010 0.000010 0.000010 0.000010 0.000010 0.001212 0.000010 0.012028 0.008238 0.000010 0.227538 0.000010 0.022668 0.000877 0.000010 0.040924 0.005424 0.000010 0.000010 0.182085 0.001946 0.001426
0.000010 0.206099 0.000010 0.000010 0.000010 0.000010 0.000010 0.000010 0.000010 0.000010 0.000010 0.000010 0.000010 0.003422 0.000010 0.000010 0.000010 0.000010 0.000010 0.000010 0.000010 0.000010 0.790260 0.000010 0.000010
0.000010 0.000010 0.000010 0.000010 0.000010 0.000010 0.000010 0.000010 0.000010 0.000010 0.445688 0.000010 0.000010 0.000010 0.000010 0.000010 0.000010 0.012034 0.000010 0.000010 0.000010 0.000010 0.542058 0.000010 0.000010
0.000010 0.000010 0.000010 0.000010 0.000010 0.000010 0.000010 0.000010 0.000010 0.000010 0.445633 0.000010 0.000010 0.000010 0.000010 0.000010 0.000010 0.012699 0.000010 0.000010 0.000010 0.000010 0.541448 0.000010 0.000010
0.000010 0.000010 0.000010 0.000010 0.000010 0.000010 0.000010 0.000010 0.000010 0.000010 0.443730 0.000010 0.000010 0.000010 0.000010 0.000010 0.000010 0.013517 0.000010 0.000010 0.000010 0.000010 0.542533 0.000010 0.000010
0.000010 0.202363 0.000010 0.010349 0.000010 0.000010 0.000010 0.000010 0.000010 0.004061 0.061116 0.383391 0.000010 0.089918 0.000010 0.000010 0.000010 0.000010 0.000010 0.000010 0.019622 0.000010 0.207420 0.000010 0.021600
0.000010 0.204112 0.000010 0.009809 0.000010 0.000010 0.000010 0.000010 0.000010 0.002401 0.063684 0.383319 0.000010 0.089260 0.000010 0.000010 0.000010 0.000010 0.000010 0.000010 0.021161 0.000010 0.204545 0.000010 0.021550
0.000010 0.410833 0.000010 0.000010 0.000010 0.000010 0.000010 0.000010 0.000010 0.000010 0.000010 0.000010 0.000010 0.240666 0.000010 0.000010 0.000010 0.000010 0.053940 0.001561 0.000010 0.000010 0.292800 0.000010 0.000010
0.000010 0.172972 0.002410 0.003049 0.014878 0.000318 0.000010 0.000010 0.000010 0.016893 0.068719 0.242673 0.000010 0.174939 0.008546 0.034620 0.000010 0.010974 0.052790 0.013321 0.000010 0.004306 0.178502 0.000010 0.000010
0.000010 0.217625 0.000010 0.000010 0.000010 0.000010 0.000010 0.005585 0.019270 0.000010 0.000010 0.015730 0.002797 0.152946 0.001657 0.012522 0.002431 0.000010 0.072087 0.013707 0.025409 0.003074 0.405994 0.000010 0.049067
0.000010 0.488256 0.000010 0.000010 0.000010 0.000010 0.000010 0.000010 0.000010 0.000010 0.000010 0.000010 0.000010 0.205886 0.000010 0.000010 0.000010 0.000010 0.000860 0.001386 0.000010 0.000010 0.303414 0.000010 0.000010
0.000010 0.505778 0.000010 0.000010 0.000010 0.000010 0.000010 0.000010 0.000010 0.000010 0.000010 0.000010 0.000010 0.184269 0.000010 0.004649 0.000010 0.000010 0.010884 0.000010 0.000010 0.000010 0.294219 0.000010 0.000010
0.000010 0.521431 0.000010 0.000010 0.000010 0.000010 0.000010 0.000010 0.000010 0.000010 0.000010 0.000010 0.000010 0.251830 0.000010 0.000010 0.000010 0.000010 0.017093 0.009063 0.000010 0.000010 0.200383 0.000010 0.000010
0.000010 0.549168 0.000010 0.000010 0.000010 0.000010 0.000010 0.000010 0.000010 0.000010 0.000010 0.000010 0.000010 0.249017 0.000010 0.000010 0.000010 0.000010 0.025406 0.015817 0.000010 0.000010 0.160392 0.000010 0.000010
0.000010 0.463916 0.000010 0.000010 0.000010 0.000010 0.000010 0.000010 0.000010 0.000010 0.000010 0.000010 0.000010 0.245121 0.000010 0.000010 0.000010 0.000010 0.001113 0.019901 0.000010 0.000010 0.269750 0.000010 0.000010
0.000010 0.444513 0.000010 0.000010 0.000010 0.000010 0.000010 0.000010 0.000010 0.000010 0.000010 0.000010 0.000010 0.208760 0.000010 0.000010 0.000010 0.000010 0.001254 0.006576 0.000010 0.000010 0.338697 0.000010 0.000010
0.000010 0.000010 0.000010 0.000010 0.000010 0.000010 0.000010 0.000010 0.000010 0.000010 0.000010 0.000010 0.000010 0.000010 0.000010 0.999760 0.000010 0.000010 0.000010 0.000010 0.000010 0.000010 0.000010 0.000010 0.000010
0.000010 0.000010 0.000010 0.000010 0.000010 0.000010 0.000010 0.000010 0.000010 0.000010 0.000010 0.000010 0.000010 0.000010 0.000010 0.999756 0.000010 0.000010 0.000010 0.000010 0.000010 0.000010 0.000014 0.000010 0.000010
0.000010 0.000010 0.000010 0.000010 0.000010 0.000010 0.000010 0.000010 0.000018 0.000010 0.000016 0.000010 0.000010 0.000010 0.000010 0.999743 0.000010 0.000010 0.000010 0.000010 0.000010 0.000010 0.000013 0.000010 0.000010
0.000010 0.000010 0.000010 0.000010 0.000010 0.000010 0.000010 0.000010 0.000010 0.000010 0.000010 0.000010 0.000010 0.000010 0.000010 0.999760 0.000010 0.000010 0.000010 0.000010 0.000010 0.000010 0.000010 0.000010 0.000010
0.000010 0.000010 0.000010 0.000010 0.000010 0.000010 0.000010 0.000010 0.000010 0.000010 0.000010 0.000010 0.000010 0.000010 0.000010 0.999760 0.000010 0.000010 0.000010 0.000010 0.000010 0.000010 0.000010 0.000010 0.000010
0.000010 0.000010 0.000010 0.000010 0.000010 0.000010 0.000010 0.000010 0.000010 0.000010 0.000010 0.000010 0.000010 0.000010 0.000010 0.999760 0.000010 0.000010 0.000010 0.000010 0.000010 0.000010 0.000010 0.000010 0.000010
0.000010 0.000010 0.000010 0.000010 0.000010 0.000010 0.000010 0.000010 0.000010 0.000010 0.000010 0.000010 0.000010 0.000010 0.000010 0.999749 0.000010 0.000010 0.000014 0.000010 0.000010 0.000013 0.000015 0.000010 0.000010
0.000010 0.000010 0.000010 0.000010 0.000010 0.000010 0.000010 0.000010 0.000010 0.000010 0.000010 0.000010 0.000010 0.000010 0.000010 0.999760 0.000010 0.000010 0.000010 0.000010 0.000010 0.000010 0.000010 0.000010 0.000010
0.000010 0.000010 0.000010 0.000010 0.000010 0.000010 0.000010 0.000010 0.000010 0.000010 0.000010 0.000010 0.000010 0.000010 0.000010 0.999750 0.000010 0.000010 0.000010 0.000015 0.000010 0.000010 0.000015 0.000010 0.000010
0.000010 0.000010 0.000010 0.000010 0.000010 0.000010 0.000010 0.000010 0.000010 0.000010 0.000010 0.000010 0.000010 0.000010 0.000010 0.999751 0.000010 0.000010 0.000010 0.000015 0.000010 0.000010 0.000015 0.000010 0.000010
0.000010 0.000010 0.000010 0.000010 0.000010 0.000010 0.000010 0.000010 0.000010 0.000010 0.000010 0.000010 0.000013 0.000010 0.000010 0.999756 0.000010 0.000010 0.000010 0.000011 0.000010 0.000010 0.000010 0.000010 0.000010
0.000010 0.000010 0.000015 0.000010 0.000010 0.000010 0.000010 0.000010 0.000010 0.000010 0.000010 0.000010 0.000010 0.000010 0.000010 0.999755 0.000010 0.000010 0.000010 0.000010 0.000010 0.000010 0.000011 0.000010 0.000010
0.000010 0.000010 0.000010 0.000010 0.000010 0.000010 0.000010 0.000010 0.000010 0.000010 0.000010 0.000010 0.000010 0.000010 0.000010 0.999759 0.000010 0.000010 0.000010 0.000010 0.000010 0.000010 0.000011 0.000010 0.000010
0.000010 0.000010 0.000010 0.000010 0.000010 0.000010 0.000010 0.000010 0.000010 0.000010 0.000010 0.000010 0.000010 0.000010 0.000010 0.999756 0.000010 0.000010 0.000014 0.000010 0.000010 0.000010 0.000010 0.000010 0.000010
0.000010 0.000018 0.000010 0.000010 0.000010 0.000010 0.000010 0.000010 0.000010 0.000010 0.000010 0.000010 0.000010 0.000010 0.000010 0.999744 0.000010 0.000010 0.000015 0.000013 0.000010 0.000010 0.000011 0.000010 0.000010
0.003888 0.000010 0.000010 0.000010 0.021233 0.000010 0.000010 0.002215 0.000010 0.000010 0.087727 0.353661 0.004088 0.000010 0.000010 0.513675 0.000010 0.000395 0.000010 0.000010 0.000010 0.009492 0.000010 0.003475 0.000010
0.000010 0.000010 0.000010 0.000010 0.000010 0.000018 0.000010 0.000010 0.000010 0.000010 0.000010 0.000010 0.000010 0.000010 0.000010 0.499055 0.000010 0.000010 0.000010 0.000010 0.000010 0.000010 0.500707 0.000010 0.000010
0.000010 0.134128 0.000010 0.000010 0.000010 0.000010 0.000010 0.000010 0.000427 0.000010 0.000010 0.000010 0.000010 0.075628 0.000010 0.333395 0.000010 0.000010 0.000010 0.000010 0.000010 0.000010 0.456222 0.000010 0.000010
0.000010 0.000010 0.000010 0.000010 0.000010 0.000010 0.000010 0.000010 0.000010 0.000010 0.000010 0.000010 0.000010 0.000010 0.000010 0.999760 0.000010 0.000010 0.000010 0.000010 0.000010 0.000010 0.000010 0.000010 0.000010
0.000010 0.000010 0.000010 0.000010 0.000010 0.000010 0.000010 0.000010 0.000010 0.000010 0.000010 0.000010 0.000010 0.000010 0.000010 0.999760 0.000010 0.000010 0.000010 0.000010 0.000010 0.000010 0.000010 0.000010 0.000010
0.002614 0.035795 0.000010 0.000010 0.000010 0.000010 0.000010 0.000010 0.000010 0.000010 0.000010 0.000010 0.000010 0.058289 0.000010 0.000010 0.000010 0.000010 0.833654 0.008628 0.000010 0.034858 0.025982 0.000010 0.000010
0.000010 0.000010 0.000010 0.000010 0.000010 0.000010 0.000010 0.000010 0.000010 0.000010 0.000010 0.000010 0.000010 0.000010 0.000010 0.000010 0.000010 0.000010 0.999760 0.000010 0.000010 0.000010 0.000010 0.000010 0.000010
0.000010 0.096277 0.000010 0.000010 0.000010 0.000010 0.000010 0.000010 0.000010 0.000010 0.000010 0.000010 0.000010 0.050014 0.000010 0.000010 0.000010 0.000010 0.843170 0.010329 0.000010 0.000010 0.000010 0.000010 0.000010
0.000010 0.000010 0.000010 0.000010 0.000010 0.000010 0.000010 0.000010 0.000010 0.000010 0.000010 0.000010 0.000010 0.000010 0.000010 0.000010 0.000010 0.000010 0.999760 0.000010 0.000010 0.000010 0.000010 0.000010 0.000010
0.000010 0.079086 0.000010 0.000010 0.000010 0.000010 0.000010 0.000010 0.000010 0.000010 0.000010 0.000010 0.000010 0.000010 0.000010 0.000010 0.000010 0.000010 0.915813 0.004880 0.000010 0.000010 0.000010 0.000010 0.000010
0.000010 0.000010 0.000010 0.000010 0.000010 0.000010 0.000010 0.000010 0.000010 0.000010 0.000010 0.000010 0.000010 0.000010 0.000010 0.000010 0.000010 0.000010 0.999760 0.000010 0.000010 0.000010 0.000010 0.000010 0.000010
0.000010 0.000010 0.000010 0.000010 0.000010 0.000010 0.000010 0.000010 0.000010 0.000010 0.000010 0.000010 0.000010 0.000010 0.000010 0.000010 0.000010 0.000010 0.999760 0.000010 0.000010 0.000010 0.000010 0.000010 0.000010
0.000010 0.033803 0.000010 0.000010 0.000010 0.000010 0.000010 0.000010 0.000010 0.000010 0.000010 0.000010 0.000010 0.008138 0.000010 0.000010 0.000010 0.000010 0.933327 0.024522 0.000010 0.000010 0.000010 0.000010 0.000010
0.000010 0.000010 0.000010 0.000010 0.000010 0.000010 0.000010 0.000010 0.000010 0.000010 0.000010 0.000010 0.000010 0.000010 0.000010 0.000010 0.000010 0.000010 0.995584 0.004186 0.000010 0.000010 0.000010 0.000010 0.000010
0.000010 0.000010 0.000010 0.000010 0.000010 0.000010 0.000010 0.000010 0.000010 0.000010 0.000010 0.000010 0.000010 0.079584 0.000010 0.000010 0.000010 0.000010 0.915984 0.004212 0.000010 0.000010 0.000010 0.000010 0.000010
0.000010 0.100871 0.000010 0.000010 0.000010 0.000010 0.000010 0.000010 0.000010 0.000010 0.000010 0.000010 0.000010 0.055233 0.000010 0.000010 0.000010 0.000010 0.843676 0.000010 0.000010 0.000010 0.000010 0.000010 0.000010
0.000010 0.000010 0.000010 0.000010 0.000010 0.000010 0.000010 0.000010 0.000010 0.000010 0.000010 0.000010 0.000010 0.000010 0.000010 0.000010 0.000010 0.000010 0.999760 0.000010 0.000010 0.000010 0.000010 0.000010 0.000010
0.000010 0.000010 0.000010 0.000010 0.000010 0.000010 0.000010 0.000010 0.000010 0.000010 0.000010 0.000010 0.000010 0.000010 0.000010 0.017861 0.000010 0.000010 0.976647 0.001406 0.000010 0.000010 0.003876 0.000010 0.000010
0.000010 0.000010 0.000010 0.000010 0.000010 0.000010 0.000014 0.000010 0.000010 0.000010 0.000010 0.000010 0.000010 0.000010 0.000010 0.030202 0.000010 0.000010 0.896852 0.000010 0.000010 0.000010 0.072723 0.000010 0.000010
0.000010 0.000010 0.000010 0.000010 0.000010 0.000010 0.000010 0.000010 0.000010 0.000010 0.000010 0.000010 0.000010 0.000010 0.000010 0.014642 0.000010 0.000010 0.985128 0.000010 0.000010 0.000010 0.000010 0.000010 0.000010
0.000010 0.000010 0.000010 0.000010 0.000010 0.000010 0.000010 0.000010 0.000010 0.000010 0.000010 0.000010 0.000010 0.000010 0.000010 0.017510 0.000010 0.000010 0.982260 0.000010 0.000010 0.000010 0.000010 0.000010 0.000010
0.000010 0.000010 0.000010 0.000010 0.000010 0.000010 0.000010 0.000010 0.000010 0.000010 0.000010 0.000010 0.000010 0.000010 0.000010 0.007340 0.000010 0.000010 0.992430 0.000010 0.000010 0.000010 0.000010 0.000010 0.000010
0.000010 0.000010 0.000010 0.000010 0.000010 0.000010 0.000010 0.000010 0.000010 0.000010 0.000010 0.000010 0.000010 0.000010 0.000010 0.003075 0.000010 0.000010 0.996695 0.000010 0.000010 0.000010 0.000010 0.000010 0.000010
0.000010 0.000010 0.000010 0.000010 0.000010 0.000010 0.000010 0.000010 0.000010 0.000010 0.000010 0.000010 0.000010 0.000010 0.000010 0.111505 0.000010 0.000010 0.000010 0.000010 0.000010 0.000010 0.888265 0.000010 0.000010
0.000010 0.000010 0.000010 0.000010 0.000010 0.000010 0.000010 0.000010 0.000010 0.000010 0.000010 0.000010 0.000010 0.000010 0.000010 0.096212 0.000010 0.000010 0.000010 0.000010 0.000010 0.000010 0.903558 0.000010 0.000010
0.000010 0.000010 0.000010 0.000010 0.000010 0.000010 0.000010 0.000010 0.000010 0.000010 0.000010 0.000010 0.000010 0.000010 0.000010 0.082483 0.000010 0.000010 0.000010 0.000010 0.000010 0.000010 0.917287 0.000010 0.000010
0.000010 0.000010 0.000010 0.000010 0.000010 0.000010 0.000010 0.000010 0.000010 0.000010 0.000010 0.000010 0.000010 0.000010 0.000010 0.087741 0.000010 0.000010 0.000010 0.000010 0.000010 0.000010 0.912029 0.000010 0.000010
0.000010 0.000010 0.000010 0.000010 0.000010 0.000010 0.000010 0.000010 0.000010 0.000010 0.000010 0.000010 0.000010 0.000010 0.000010 0.124269 0.000010 0.000010 0.000010 0.000010 0.000010 0.000010 0.875501 0.000010 0.000010
0.000010 0.000010 0.000010 0.000010 0.000010 0.000010 0.000010 0.000010 0.000010 0.000010 0.000010 0.000010 0.000010 0.000010 0.000010 0.103938 0.000010 0.000010 0.000010 0.000010 0.000010 0.000010 0.895832 0.000010 0.000010
0.000010 0.000010 0.000010 0.000010 0.000010 0.000010 0.000010 0.000010 0.000010 0.000010 0.000010 0.000010 0.000010 0.000010 0.000010 0.076028 0.000010 0.000010 0.000010 0.000010 0.000010 0.000010 0.923742 0.000010 0.000010
0.000010 0.063566 0.000010 0.000010 0.000010 0.000010 0.000010 0.000010 0.000010 0.000010 0.000010 0.000010 0.000010 0.116069 0.000010 0.083944 0.000010 0.000010 0.075436 0.000011 0.000010 0.000010 0.660784 0.000010 0.000010
0.000010 0.226395 0.000010 0.000010 0.000010 0.000010 0.000010 0.000010 0.000010 0.000010 0.000010 0.000010 0.000010 0.167134 0.000010 0.038995 0.000010 0.000010 0.060541 0.018505 0.000010 0.000010 0.488240 0.000010 0.000010
0.000010 0.047791 0.000010 0.000010 0.000010 0.000010 0.000010 0.000010 0.000010 0.000010 0.000010 0.000010 0.000010 0.094422 0.000010 0.058654 0.000010 0.000010 0.065075 0.003879 0.000010 0.000010 0.729989 0.000010 0.000010
0.000010 0.123184 0.000010 0.000010 0.000010 0.000010 0.000010 0.000010 0.000010 0.000010 0.000010 0.000010 0.000010 0.095340 0.000010 0.061753 0.000010 0.000010 0.054490 0.005010 0.000010 0.000010 0.660034 0.000010 0.000010
0.000010 0.000010 0.000010 0.000010 0.000010 0.000010 0.000010 0.000010 0.000010 0.000010 0.000010 0.000010 0.000010 0.000010 0.000010 0.000010 0.000010 0.000010 0.000010 0.000010 0.000010 0.000010 0.999760 0.000010 0.000010
0.000010 0.000010 0.000010 0.000010 0.000010 0.000010 0.000010 0.000010 0.000010 0.000010 0.000010 0.000010 0.000010 0.000010 0.000010 0.000010 0.000010 0.000010 0.000010 0.000010 0.000010 0.000010 0.999760 0.000010 0.000010
0.000010 0.012658 0.000010 0.000010 0.000010 0.000010 0.000010 0.000010 0.000010 0.000010 0.000010 0.000010 0.000010 0.179107 0.000010 0.042607 0.000010 0.000010 0.044338 0.000011 0.000010 0.000010 0.721088 0.000010 0.000010
0.000010 0.009557 0.000010 0.000010 0.000010 0.000010 0.000010 0.000010 0.000010 0.000010 0.000010 0.000010 0.000010 0.086040 0.000010 0.073941 0.000010 0.000010 0.062601 0.020520 0.000010 0.000010 0.747151 0.000010 0.000010
0.000010 0.055212 0.000010 0.000010 0.000010 0.000010 0.000010 0.000010 0.000010 0.000010 0.000010 0.000010 0.000010 0.105655 0.000010 0.057752 0.000010 0.000010 0.094487 0.000010 0.000010 0.000010 0.686694 0.000010 0.000010
0.000010 0.174043 0.000010 0.000010 0.000010 0.000010 0.000010 0.000010 0.000010 0.000010 0.000010 0.000010 0.000010 0.770394 0.000010 0.000010 0.000010 0.000010 0.030329 0.025025 0.000010 0.000010 0.000010 0.000010 0.000010
0.000010 0.236788 0.000010 0.000010 0.000010 0.000010 0.000010 0.000010 0.000010 0.000010 0.000010 0.000010 0.000010 0.707189 0.000010 0.000010 0.000010 0.000010 0.030779 0.025034 0.000010 0.000010 0.000010 0.000010 0.000010
0.000010 0.250136 0.000010 0.000010 0.000010 0.000010 0.000010 0.000010 0.005137 0.000010 0.000010 0.000010 0.000010 0.639363 0.000010 0.000010 0.000010 0.000010 0.068660 0.034389 0.000010 0.000010 0.002125 0.000010 0.000010
0.000010 0.099174 0.000010 0.000010 0.007882 0.000010 0.000010 0.000010 0.000010 0.034871 0.000010 0.011122 0.000010 0.731092 0.053301 0.005148 0.000010 0.000010 0.032227 0.003071 0.000010 0.008462 0.000010 0.006866 0.006653
0.000010 0.228528 0.000010 0.000010 0.000010 0.000010 0.000010 0.000010 0.000010 0.000010 0.000010 0.000010 0.000010 0.748579 0.000010 0.000010 0.000010 0.000010 0.001140 0.021544 0.000010 0.000010 0.000010 0.000010 0.000010
0.000010 0.270363 0.000010 0.000010 0.000010 0.000010 0.000010 0.000010 0.005923 0.000010 0.000010 0.000010 0.000010 0.649199 0.000010 0.000010 0.000010 0.000010 0.036630 0.026571 0.000010 0.000010 0.011124 0.000010 0.000010
0.000010 0.184699 0.000010 0.000010 0.000010 0.000010 0.000010 0.000010 0.017059 0.000010 0.002009 0.000010 0.009818 0.656932 0.076867 0.000010 0.003950 0.005497 0.011403 0.005537 0.000010 0.000159 0.018986 0.000010 0.006963
0.000010 0.100489 0.000010 0.000010 0.008398 0.000010 0.000015 0.000010 0.000010 0.036642 0.000010 0.011566 0.000010 0.730636 0.051895 0.004763 0.000010 0.000010 0.031633 0.003077 0.000010 0.007620 0.000010 0.006847 0.006300
0.000010 0.140814 0.000010 0.000010 0.000010 0.000010 0.000010 0.000010 0.000010 0.000010 0.000010 0.000010 0.000010 0.825925 0.000010 0.000010 0.000010 0.000010 0.021723 0.011328 0.000010 0.000010 0.000010 0.000010 0.000010
0.000010 0.215573 0.000010 0.000010 0.000010 0.000010 0.000010 0.000010 0.001484 0.000010 0.000010 0.000010 0.000010 0.727043 0.000010 0.004491 0.000010 0.000010 0.034741 0.016477 0.000010 0.000010 0.000010 0.000010 0.000010
0.000010 0.250909 0.000010 0.000010 0.000010 0.000010 0.000010 0.000010 0.004065 0.000010 0.000010 0.000010 0.000010 0.682323 0.000010 0.000010 0.000010 0.000010 0.028957 0.013838 0.000010 0.000010 0.019717 0.000010 0.000010
0.000010 0.228935 0.000010 0.000010 0.000010 0.000010 0.007098 0.000010 0.000010 0.000010 0.000010 0.000010 0.000010 0.698753 0.000010 0.000010 0.000010 0.000010 0.010263 0.028837 0.000010 0.000010 0.025924 0.000010 0.000010
0.000010 0.228811 0.000010 0.000010 0.000010 0.000010 0.000010 0.000010 0.012470 0.000010 0.000010 0.000010 0.000010 0.691047 0.000010 0.000010 0.000010 0.000010 0.035104 0.032367 0.000010 0.000010 0.000010 0.000010 0.000010
0.000010 0.273721 0.000010 0.000010 0.000010 0.000010 0.000010 0.000010 0.005564 0.000010 0.000010 0.000010 0.000010 0.626465 0.000010 0.000010 0.000010 0.000010 0.049042 0.035651 0.000010 0.000010 0.009368 0.000010 0.000010
0.000010 0.258701 0.000010 0.000010 0.000010 0.000010 0.000010 0.000010 0.000010 0.000010 0.000010 0.000010 0.000010 0.657543 0.000010 0.000010 0.000010 0.000010 0.037300 0.030350 0.015907 0.000010 0.000010 0.000010 0.000010
0.000010 0.264240 0.000010 0.000010 0.000010 0.000010 0.000010 0.000010 0.001455 0.000010 0.000010 0.000010 0.000010 0.642341 0.000010 0.000010 0.000010 0.000010 0.059008 0.032757 0.000010 0.000010 0.000010 0.000010 0.000010
0.000010 0.264210 0.000010 0.000010 0.000010 0.000010 0.000010 0.000010 0.001137 0.000010 0.000010 0.000010 0.000010 0.643118 0.000010 0.000010 0.000010 0.000010 0.057355 0.033980 0.000010 0.000010 0.000010 0.000010 0.000010
0.000010 0.275155 0.000010 0.000010 0.000010 0.000010 0.000010 0.000010 0.014221 0.001578 0.000010 0.000010 0.001662 0.576914 0.004487 0.000010 0.000411 0.005098 0.082241 0.029029 0.000928 0.001059 0.006202 0.000010 0.000905
0.000010 0.252187 0.000010 0.000010 0.000010 0.000010 0.000328 0.000010 0.000010 0.000010 0.000010 0.000010 0.000010 0.678401 0.000010 0.005213 0.000010 0.000010 0.056746 0.006935 0.000010 0.000010 0.000010 0.000010 0.000010
0.000010 0.228252 0.000010 0.000010 0.000010 0.000010 0.000010 0.000010 0.000250 0.000010 0.000010 0.000010 0.000010 0.669679 0.000010 0.000010 0.000010 0.000010 0.071763 0.024140 0.005726 0.000010 0.000010 0.000010 0.000010
0.002357 0.206178 0.000010 0.000010 0.000010 0.000010 0.000010 0.000010 0.000010 0.000010 0.006734 0.001641 0.016126 0.593754 0.000010 0.000010 0.000010 0.000010 0.119809 0.017804 0.021184 0.000010 0.000010 0.014264 0.000010
0.000010 0.000010 0.000010 0.000010 0.000010 0.000010 0.000010 0.000010 0.000010 0.000010 0.000010 0.000010 0.000010 0.999760 0.000010 0.000010 0.000010 0.000010 0.000010 0.000010 0.000010 0.000010 0.000010 0.000010 0.000010
0.000010 0.271148 0.000010 0.000010 0.001505 0.000010 0.015882 0.000010 0.006200 0.000010 0.002438 0.007962 0.018695 0.529842 0.019957 0.000010 0.000010 0.000686 0.074152 0.015745 0.009039 0.003886 0.012331 0.007834 0.002619
0.000010 0.000010 0.000010 0.000010 0.000010 0.000010 0.000010 0.000010 0.000010 0.000010 0.000010 0.000010 0.000010 0.999760 0.000010 0.000010 0.000010 0.000010 0.000010 0.000010 0.000010 0.000010 0.000010 0.000010 0.000010
0.000010 0.000010 0.000010 0.000010 0.000010 0.000010 0.000010 0.000010 0.000010 0.000010 0.000010 0.000010 0.000010 0.999756 0.000010 0.000010 0.000010 0.000010 0.000010 0.000014 0.000010 0.000010 0.000010 0.000010 0.000010
0.000010 0.262545 0.001966 0.000010 0.008502 0.003014 0.000010 0.000010 0.000010 0.000010 0.003001 0.000010 0.023025 0.560149 0.007366 0.000010 0.000010 0.000010 0.072229 0.005719 0.023459 0.000035 0.017046 0.011834 0.000010
0.000010 0.000010 0.000010 0.000010 0.000010 0.000010 0.000010 0.000010 0.000010 0.000010 0.000010 0.000010 0.000010 0.999760 0.000010 0.000010 0.000010 0.000010 0.000010 0.000010 0.000010 0.000010 0.000010 0.000010 0.000010
0.000010 0.153581 0.000432 0.000010 0.007342 0.002361 0.000390 0.001309 0.019642 0.010395 0.000574 0.000010 0.045569 0.535657 0.011637 0.000010 0.000788 0.007124 0.067138 0.016963 0.051199 0.003108 0.038162 0.026577 0.000010
0.000010 0.181391 0.008650 0.000010 0.002598 0.000010 0.012744 0.004477 0.000010 0.000010 0.000010 0.011859 0.050170 0.570548 0.003165 0.002789 0.000010 0.013742 0.088939 0.015168 0.006740 0.005728 0.000010 0.021203 0.000010
0.000010 0.209889 0.000010 0.002916 0.004814 0.000660 0.026137 0.005757 0.000010 0.000010 0.002027 0.014507 0.035940 0.542711 0.012283 0.000509 0.000010 0.005954 0.067235 0.009077 0.007353 0.006756 0.015691 0.026304 0.003428
0.000010 0.000010 0.000010 0.000010 0.000010 0.000010 0.000010 0.000010 0.000010 0.000010 0.000010 0.000010 0.000010 0.000010 0.000010 0.000010 0.000010 0.000010 0.000010 0.999760 0.000010 0.000010 0.000010 0.000010 0.000010
0.000010 0.000010 0.000010 0.000010 0.000010 0.000010 0.000010 0.000010 0.000010 0.000010 0.000010 0.000010 0.000010 0.000010 0.000010 0.000010 0.000010 0.000010 0.000010 0.999760 0.000010 0.000010 0.000010 0.000010 0.000010
0.000010 0.000010 0.000016 0.000010 0.000010 0.000012 0.000010 0.000010 0.000010 0.000010 0.000010 0.000010 0.000010 0.000010 0.000010 0.000010 0.000010 0.000011 0.000010 0.999752 0.000010 0.000010 0.000010 0.000010 0.000010
0.000010 0.000010 0.000010 0.000010 0.000010 0.000010 0.000010 0.000010 0.000010 0.000010 0.000010 0.000010 0.000010 0.000010 0.000010 0.000010 0.000010 0.000010 0.000010 0.999760 0.000010 0.000010 0.000010 0.000010 0.000010
0.000010 0.000010 0.000010 0.000010 0.000010 0.000010 0.000010 0.000010 0.000010 0.000010 0.000010 0.000010 0.000010 0.000010 0.000010 0.000010 0.000010 0.000010 0.000010 0.999760 0.000010 0.000010 0.000010 0.000010 0.000010
0.000010 0.000010 0.000010 0.000010 0.000014 0.000010 0.000010 0.000010 0.000010 0.000010 0.000010 0.000010 0.000010 0.000010 0.000010 0.000010 0.000010 0.000010 0.000010 0.999756 0.000010 0.000010 0.000010 0.000010 0.000010
0.000010 0.000010 0.000010 0.000010 0.000010 0.000010 0.000010 0.000010 0.000010 0.000010 0.000010 0.000010 0.000010 0.000010 0.000010 0.000010 0.000010 0.000010 0.000010 0.999760 0.000010 0.000010 0.000010 0.000010 0.000010
0.000010 0.000010 0.000010 0.000010 0.000010 0.000010 0.000010 0.000010 0.000010 0.000010 0.000010 0.000010 0.000010 0.000010 0.000010 0.000010 0.000010 0.000010 0.000010 0.999760 0.000010 0.000010 0.000010 0.000010 0.000010
0.000010 0.210338 0.000010 0.000010 0.000010 0.000010 0.000010 0.000010 0.000010 0.000010 0.000010 0.000010 0.000010 0.574439 0.000010 0.000010 0.000010 0.000010 0.001154 0.213859 0.000010 0.000010 0.000010 0.000010 0.000010
0.000010 0.239255 0.000010 0.000010 0.000010 0.000010 0.000010 0.000010 0.000010 0.000010 0.000010 0.000010 0.000010 0.546236 0.000010 0.000010 0.000010 0.000010 0.004436 0.209863 0.000010 0.000010 0.000010 0.000010 0.000010
0.000010 0.315718 0.000010 0.000010 0.000010 0.000010 0.000010 0.000010 0.000010 0.000010 0.000010 0.000010 0.000010 0.558468 0.000010 0.003728 0.000010 0.000010 0.076541 0.045345 0.000010 0.000010 0.000010 0.000010 0.000010
0.000010 0.247723 0.000010 0.000010 0.000010 0.000010 0.000010 0.000010 0.000010 0.000010 0.000010 0.000010 0.000010 0.607540 0.000010 0.000010 0.000010 0.000010 0.090741 0.053786 0.000010 0.000010 0.000010 0.000010 0.000010
0.000010 0.193966 0.000010 0.000010 0.000010 0.000010 0.000010 0.000010 0.000010 0.000010 0.000010 0.000010 0.000010 0.764334 0.000010 0.000010 0.000010 0.000010 0.013637 0.027852 0.000010 0.000010 0.000010 0.000010 0.000010
0.000010 0.201104 0.000010 0.000010 0.000010 0.000010 0.000010 0.000010 0.000010 0.000010 0.000010 0.000010 0.000010 0.731234 0.000010 0.000010 0.000010 0.000010 0.020958 0.046494 0.000010 0.000010 0.000010 0.000010 0.000010
0.000010 0.282931 0.000010 0.000010 0.000010 0.000010 0.000010 0.000010 0.000010 0.000010 0.000010 0.000010 0.000010 0.607980 0.000010 0.000010 0.000010 0.000010 0.068906 0.039972 0.000010 0.000010 0.000010 0.000010 0.000010
0.000010 0.194580 0.000010 0.000010 0.000010 0.000010 0.000010 0.000010 0.000010 0.000010 0.000010 0.000010 0.000010 0.764146 0.000010 0.000010 0.000010 0.000010 0.013111 0.027953 0.000010 0.000010 0.000010 0.000010 0.000010
0.000010 0.250338 0.000010 0.000010 0.000010 0.000010 0.000010 0.000010 0.000010 0.000010 0.000010 0.000010 0.000010 0.710014 0.000010 0.000010 0.000010 0.000010 0.014976 0.024462 0.000010 0.000010 0.000010 0.000010 0.000010
0.000010 0.262809 0.000010 0.000010 0.000010 0.000010 0.000010 0.000010 0.000010 0.000010 0.000010 0.000010 0.000010 0.623019 0.000010 0.000010 0.000010 0.000010 0.053586 0.060376 0.000010 0.000010 0.000010 0.000010 0.000010
0.000010 0.060009 0.000010 0.000010 0.000010 0.000010 0.000010 0.000010 0.000010 0.000010 0.000010 0.000010 0.000010 0.923340 0.000010 0.000010 0.000010 0.000010 0.000010 0.016431 0.000010 0.000010 0.000010 0.000010 0.000010
0.000010 0.000010 0.000010 0.000010 0.000010 0.000010 0.000010 0.000010 0.000010 0.000010 0.000010 0.000010 0.000010 0.289440 0.000010 0.000010 0.000010 0.000010 0.000010 0.710330 0.000010 0.000010 0.000010 0.000010 0.000010
0.000010 0.376670 0.000010 0.000010 0.000010 0.000010 0.000010 0.000010 0.000010 0.000010 0.000010 0.000010 0.000010 0.582732 0.000010 0.000010 0.000010 0.000010 0.015984 0.024405 0.000010 0.000010 0.000010 0.000010 0.000010
0.000010 0.345990 0.000010 0.000010 0.000010 0.000010 0.000010 0.000010 0.000010 0.000010 0.000010 0.000010 0.000010 0.596831 0.000010 0.000010 0.000010 0.000010 0.000010 0.056959 0.000010 0.000010 0.000010 0.000010 0.000010
0.000010 0.374905 0.000010 0.000010 0.000010 0.000016 0.000010 0.000010 0.000010 0.000010 0.000010 0.000010 0.000010 0.551960 0.000010 0.000010 0.000010 0.000010 0.027242 0.045677 0.000010 0.000010 0.000010 0.000010 0.000010
0.000010 0.362055 0.000010 0.000010 0.000010 0.000010 0.000010 0.000010 0.000010 0.000010 0.000010 0.000010 0.000010 0.609036 0.000010 0.000010 0.000010 0.000010 0.000010 0.028689 0.000010 0.000010 0.000010 0.000010 0.000010
0.000010 0.339033 0.000010 0.000010 0.000010 0.000010 0.000010 0.000010 0.000010 0.000010 0.000010 0.000010 0.000010 0.616169 0.000010 0.000010 0.000010 0.000010 0.000010 0.044578 0.000010 0.000010 0.000010 0.000010 0.000010
0.000010 0.358308 0.000010 0.000010 0.000010 0.000010 0.000010 0.000010 0.000010 0.000010 0.000010 0.000010 0.000010 0.607135 0.000010 0.000010 0.000010 0.000010 0.000010 0.034337 0.000010 0.000010 0.000010 0.000010 0.000010
0.000010 0.345753 0.000010 0.000010 0.000010 0.000010 0.000010 0.000010 0.000010 0.000010 0.000010 0.000010 0.000010 0.603410 0.000010 0.000010 0.000010 0.000010 0.036433 0.014193 0.000010 0.000010 0.000010 0.000010 0.000010
0.000010 0.342013 0.000010 0.000010 0.000010 0.000010 0.000010 0.000010 0.000010 0.000010 0.000010 0.000010 0.000010 0.614947 0.000010 0.000010 0.000010 0.000010 0.000010 0.042820 0.000010 0.000010 0.000010 0.000010 0.000010
0.000010 0.351548 0.000010 0.000010 0.000010 0.000010 0.000010 0.000010 0.000010 0.000010 0.000010 0.000010 0.000010 0.621314 0.000010 0.000010 0.000010 0.000010 0.000010 0.026917 0.000010 0.000010 0.000010 0.000010 0.000010
0.000010 0.343945 0.000010 0.000010 0.000010 0.000010 0.000010 0.000010 0.000010 0.000010 0.000010 0.000010 0.000010 0.597539 0.000010 0.000010 0.000010 0.000010 0.023158 0.030640 0.000010 0.000010 0.004518 0.000010 0.000010
0.000010 0.217383 0.000010 0.000848 0.006217 0.000010 0.000013 0.000010 0.000010 0.000010 0.000010 0.007490 0.001278 0.677110 0.001909 0.001438 0.000010 0.000010 0.029219 0.025745 0.021506 0.008384 0.000010 0.000529 0.000830
0.000010 0.282674 0.000010 0.000010 0.000010 0.000010 0.000010 0.000010 0.000010 0.000010 0.000010 0.000010 0.000010 0.612844 0.000010 0.000698 0.000010 0.000010 0.043389 0.046533 0.013672 0.000010 0.000010 0.000010 0.000010
0.000010 0.244837 0.000010 0.000010 0.000010 0.000010 0.000011 0.000010 0.000010 0.000010 0.000010 0.000010 0.000010 0.654515 0.000010 0.000010 0.000010 0.000010 0.065507 0.034929 0.000010 0.000010 0.000010 0.000010 0.000010
0.000010 0.251074 0.000010 0.000010 0.000010 0.000010 0.000010 0.000010 0.000010 0.000010 0.000010 0.000010 0.000010 0.684096 0.000010 0.000010 0.000010 0.000010 0.051131 0.013489 0.000010 0.000010 0.000010 0.000010 0.000010
0.000010 0.252521 0.000010 0.000010 0.000010 0.000010 0.000010 0.000010 0.000010 0.000010 0.000010 0.000010 0.000010 0.705060 0.000010 0.001723 0.000010 0.000010 0.028541 0.006968 0.000010 0.000010 0.004998 0.000010 0.000010
0.000010 0.285590 0.000010 0.000010 0.000010 0.000010 0.000010 0.000010 0.004696 0.000010 0.000010 0.000010 0.000010 0.619029 0.000010 0.000010 0.000010 0.000010 0.065807 0.022630 0.002057 0.000010 0.000010 0.000010 0.000010
0.000010 0.310885 0.000010 0.000010 0.000010 0.003286 0.000010 0.000010 0.001384 0.000010 0.000010 0.000010 0.000010 0.596497 0.000010 0.000010 0.000010 0.000010 0.075965 0.011784 0.000018 0.000010 0.000010 0.000010 0.000010
0.000010 0.278985 0.000010 0.000010 0.000010 0.000010 0.000010 0.000010 0.000010 0.000010 0.000010 0.000010 0.000010 0.648132 0.000010 0.000010 0.000010 0.000010 0.040351 0.026219 0.000010 0.000010 0.006113 0.000010 0.000010
0.000010 0.254453 0.000010 0.000010 0.000010 0.000010 0.000010 0.000010 0.008243 0.000010 0.000010 0.000010 0.000010 0.674789 0.000010 0.001165 0.000010 0.000010 0.033823 0.026810 0.000010 0.000010 0.000537 0.000010 0.000010
0.000010 0.286654 0.000010 0.000010 0.000010 0.000010 0.000010 0.000010 0.006038 0.000010 0.000010 0.000010 0.000010 0.621112 0.000010 0.000010 0.000010 0.000010 0.042693 0.038170 0.004552 0.000010 0.000010 0.000601 0.000010
0.561579 0.000010 0.243862 0.000010 0.000010 0.000010 0.000010 0.139660 0.000010 0.000010 0.000010 0.000010 0.000010 0.000010 0.000010 0.000010 0.000010 0.000010 0.000010 0.000010 0.054689 0.000010 0.000010 0.000010 0.000010
0.555625 0.000010 0.241813 0.000010 0.000010 0.000010 0.000010 0.140794 0.000010 0.000010 0.000010 0.000010 0.000010 0.000010 0.000010 0.000010 0.000010 0.000010 0.000010 0.000010 0.061557 0.000010 0.000010 0.000010 0.000010
0.591643 0.000010 0.232773 0.000010 0.000010 0.000010 0.000010 0.140543 0.000010 0.000010 0.000010 0.000010 0.000010 0.000010 0.000010 0.000010 0.000010 0.000010 0.000010 0.000010 0.034832 0.000010 0.000010 0.000010 0.000010
0.575568 0.000010 0.201287 0.000010 0.000010 0.016812 0.000010 0.139926 0.000010 0.000010 0.000010 0.000010 0.000010 0.000010 0.000010 0.000010 0.000010 0.000010 0.000010 0.000010 0.066207 0.000010 0.000010 0.000010 0.000010
0.660587 0.000010 0.183973 0.000010 0.000010 0.000010 0.000010 0.129873 0.000010 0.000010 0.000010 0.000010 0.000010 0.000010 0.000010 0.000010 0.000010 0.000010 0.000010 0.000010 0.025358 0.000010 0.000010 0.000010 0.000010
0.633416 0.000010 0.216010 0.000010 0.000010 0.000010 0.000010 0.128601 0.000010 0.000010 0.000010 0.000010 0.000010 0.000010 0.000010 0.000010 0.000010 0.000010 0.000010 0.000010 0.021763 0.000010 0.000010 0.000010 0.000010
0.637337 0.000010 0.215400 0.000010 0.000010 0.001081 0.000010 0.127211 0.000695 0.000010 0.000010 0.000010 0.000010 0.000010 0.000010 0.000010 0.000010 0.000010 0.000010 0.005547 0.012549 0.000010 0.000010 0.000010 0.000010
0.584830 0.000010 0.221809 0.000010 0.000010 0.000010 0.000010 0.125855 0.006149 0.000010 0.000010 0.000010 0.000010 0.000010 0.000010 0.000010 0.000010 0.000010 0.000010 0.000010 0.061157 0.000010 0.000010 0.000010 0.000010
0.548405 0.000010 0.216460 0.000010 0.000010 0.000010 0.000010 0.151024 0.003097 0.000010 0.000010 0.000010 0.000010 0.000010 0.000010 0.000010 0.000010 0.000010 0.000010 0.000010 0.080813 0.000010 0.000010 0.000010 0.000010
0.560038 0.000010 0.226800 0.000010 0.000010 0.000010 0.000010 0.136073 0.000010 0.000010 0.000010 0.000010 0.000010 0.000010 0.000010 0.000010 0.000010 0.000010 0.000010 0.000010 0.076878 0.000010 0.000010 0.000010 0.000010
0.575440 0.000010 0.231533 0.000010 0.000010 0.010199 0.000010 0.147198 0.000010 0.000010 0.000010 0.000010 0.000010 0.000010 0.000010 0.000010 0.000010 0.000010 0.000010 0.000010 0.035431 0.000010 0.000010 0.000010 0.000010
0.599899 0.000010 0.238165 0.000010 0.000010 0.000010 0.000010 0.122470 0.004960 0.000010 0.000010 0.000010 0.000010 0.000010 0.000010 0.000010 0.000010 0.000010 0.000010 0.001315 0.033002 0.000010 0.000010 0.000010 0.000010
0.582535 0.000010 0.214442 0.000010 0.000010 0.013505 0.000010 0.141173 0.001185 0.000010 0.000010 0.000010 0.000010 0.005493 0.000010 0.000010 0.000010 0.000010 0.000010 0.001608 0.039889 0.000010 0.000010 0.000010 0.000010
0.622494 0.000010 0.229103 0.000010 0.000010 0.000480 0.000010 0.119260 0.000010 0.000010 0.000010 0.000010 0.000010 0.000010 0.000010 0.000010 0.000010 0.000010 0.000010 0.000010 0.028463 0.000010 0.000010 0.000010 0.000010
0.539110 0.000010 0.243681 0.000010 0.000010 0.000010 0.000010 0.139068 0.000010 0.000010 0.000010 0.000010 0.000010 0.000010 0.000010 0.000010 0.000010 0.000010 0.000010 0.000010 0.077931 0.000010 0.000010 0.000010 0.000010
0.615549 0.000010 0.219222 0.000010 0.000010 0.000010 0.000010 0.143046 0.000010 0.000010 0.000010 0.000010 0.000010 0.000010 0.000010 0.000010 0.000010 0.000010 0.000010 0.000010 0.021973 0.000010 0.000010 0.000010 0.000010
0.572143 0.000010 0.234154 0.000010 0.000010 0.000010 0.000010 0.158574 0.000010 0.000010 0.000010 0.000010 0.000010 0.000010 0.000010 0.000010 0.000010 0.000010 0.000010 0.000010 0.034919 0.000010 0.000010 0.000010 0.000010
0.573560 0.000010 0.219047 0.000010 0.000010 0.028805 0.000010 0.129126 0.000010 0.000010 0.000010 0.000010 0.000010 0.000010 0.000010 0.000010 0.000010 0.000010 0.000010 0.000010 0.049262 0.000010 0.000010 0.000010 0.000010
0.649253 0.000010 0.180694 0.000010 0.000010 0.013297 0.000010 0.136312 0.000010 0.000010 0.000010 0.000010 0.000010 0.000010 0.000010 0.000010 0.000010 0.000010 0.000010 0.000010 0.020244 0.000010 0.000010 0.000010 0.000010
0.597991 0.000010 0.210415 0.000010 0.000010 0.000010 0.000010 0.153929 0.000010 0.000010 0.000010 0.000010 0.000010 0.000010 0.000010 0.000010 0.000010 0.000010 0.000010 0.000010 0.037455 0.000010 0.000010 0.000010 0.000010
0.022910 0.000010 0.162482 0.000010 0.000010 0.814388 0.000010 0.000010 0.000010 0.000010 0.000010 0.000010 0.000010 0.000010 0.000010 0.000010 0.000010 0.000010 0.000010 0.000010 0.000010 0.000010 0.000010 0.000010 0.000010
0.000010 0.000010 0.000010 0.000010 0.000010 0.999760 0.000010 0.000010 0.000010 0.000010 0.000010 0.000010 0.000010 0.000010 0.000010 0.000010 0.000010 0.000010 0.000010 0.000010 0.000010 0.000010 0.000010 0.000010 0.000010
0.000010 0.000010 0.000010 0.000010 0.000010 0.999760 0.000010 0.000010 0.000010 0.000010 0.000010 0.000010 0.000010 0.000010 0.000010 0.000010 0.000010 0.000010 0.000010 0.000010 0.000010 0.000010 0.000010 0.000010 0.000010
0.177534 0.000010 0.015077 0.000010 0.000010 0.794715 0.000010 0.012463 0.000010 0.000010 0.000010 0.000010 0.000010 0.000010 0.000010 0.000010 0.000010 0.000010 0.000010 0.000010 0.000010 0.000010 0.000010 0.000010 0.000010
0.000010 0.000010 0.000012 0.000010 0.000010 0.999758 0.000010 0.000010 0.000010 0.000010 0.000010 0.000010 0.000010 0.000010 0.000010 0.000010 0.000010 0.000010 0.000010 0.000010 0.000010 0.000010 0.000010 0.000010 0.000010
0.000010 0.000010 0.000010 0.000010 0.000010 0.999760 0.000010 0.000010 0.000010 0.000010 0.000010 0.000010 0.000010 0.000010 0.000010 0.000010 0.000010 0.000010 0.000010 0.000010 0.000010 0.000010 0.000010 0.000010 0.000010
0.000010 0.000010 0.000010 0.000010 0.000010 0.999760 0.000010 0.000010 0.000010 0.000010 0.000010 0.000010 0.000010 0.000010 0.000010 0.000010 0.000010 0.000010 0.000010 0.000010 0.000010 0.000010 0.000010 0.000010 0.000010
0.000010 0.000010 0.000010 0.000010 0.000010 0.999760 0.000010 0.000010 0.000010 0.000010 0.000010 0.000010 0.000010 0.000010 0.000010 0.000010 0.000010 0.000010 0.000010 0.000010 0.000010 0.000010 0.000010 0.000010 0.000010
0.000010 0.000010 0.000010 0.000010 0.000010 0.999760 0.000010 0.000010 0.000010 0.000010 0.000010 0.000010 0.000010 0.000010 0.000010 0.000010 0.000010 0.000010 0.000010 0.000010 0.000010 0.000010 0.000010 0.000010 0.000010
0.123322 0.000010 0.000010 0.000010 0.000010 0.871673 0.000010 0.004786 0.000010 0.000010 0.000010 0.000010 0.000010 0.000010 0.000010 0.000010 0.000010 0.000010 0.000010 0.000010 0.000010 0.000010 0.000010 0.000010 0.000010
0.140697 0.000010 0.000010 0.000010 0.000010 0.859073 0.000010 0.000010 0.000010 0.000010 0.000010 0.000010 0.000010 0.000010 0.000010 0.000010 0.000010 0.000010 0.000010 0.000010 0.000010 0.000010 0.000010 0.000010 0.000010
0.000010 0.007238 0.000010 0.000010 0.000010 0.923021 0.000010 0.000010 0.000010 0.000010 0.000010 0.000010 0.000010 0.031882 0.000010 0.000010 0.000010 0.000010 0.001064 0.005301 0.031305 0.000010 0.000010 0.000010 0.000010
0.000010 0.000010 0.000010 0.000010 0.000010 0.999757 0.000010 0.000013 0.000010 0.000010 0.000010 0.000010 0.000010 0.000010 0.000010 0.000010 0.000010 0.000010 0.000010 0.000010 0.000010 0.000010 0.000010 0.000010 0.000010
0.156482 0.000010 0.012927 0.000010 0.000010 0.744749 0.000010 0.006192 0.014592 0.000010 0.000010 0.000010 0.000010 0.002677 0.000010 0.000010 0.000010 0.000010 0.004370 0.007690 0.050160 0.000010 0.000010 0.000010 0.000010
0.000010 0.000010 0.000010 0.000010 0.000010 0.999760 0.000010 0.000010 0.000010 0.000010 0.000010 0.000010 0.000010 0.000010 0.000010 0.000010 0.000010 0.000010 0.000010 0.000010 0.000010 0.000010 0.000010 0.000010 0.000010
0.000010 0.000010 0.000010 0.000010 0.000010 0.999760 0.000010 0.000010 0.000010 0.000010 0.000010 0.000010 0.000010 0.000010 0.000010 0.000010 0.000010 0.000010 0.000010 0.000010 0.000010 0.000010 0.000010 0.000010 0.000010
0.000010 0.000010 0.000010 0.000010 0.000010 0.999760 0.000010 0.000010 0.000010 0.000010 0.000010 0.000010 0.000010 0.000010 0.000010 0.000010 0.000010 0.000010 0.000010 0.000010 0.000010 0.000010 0.000010 0.000010 0.000010
0.006310 0.000010 0.364006 0.000010 0.010985 0.000010 0.000010 0.037110 0.010748 0.013861 0.000016 0.367829 0.085694 0.000010 0.028403 0.000010 0.000010 0.014667 0.000010 0.000010 0.000010 0.024607 0.000010 0.035644 0.000010
0.000010 0.000010 0.361838 0.000010 0.000010 0.000010 0.000010 0.003507 0.000010 0.005246 0.000010 0.479429 0.104829 0.000010 0.000010 0.000010 0.000010 0.000010 0.000010 0.000010 0.003817 0.024030 0.000010 0.017134 0.000010
0.000010 0.000010 0.387599 0.000010 0.000010 0.000010 0.000010 0.000010 0.000010 0.000010 0.000010 0.490484 0.082230 0.000010 0.000010 0.000010 0.000010 0.000010 0.000010 0.000010 0.000010 0.018156 0.000010 0.021331 0.000010
0.000010 0.000010 0.380212 0.000010 0.000010 0.000010 0.000010 0.000010 0.000010 0.000010 0.000010 0.531260 0.065448 0.000010 0.000010 0.000010 0.000010 0.000010 0.000010 0.000010 0.000010 0.008157 0.000010 0.014722 0.000010
0.000010 0.000010 0.335778 0.000010 0.000010 0.000010 0.000010 0.030107 0.000010 0.000010 0.000010 0.467124 0.103320 0.000010 0.000010 0.000010 0.000010 0.000010 0.000010 0.000010 0.010162 0.024323 0.000010 0.025620 0.003394
0.000651 0.000010 0.279707 0.000010 0.004671 0.000010 0.000010 0.027757 0.000010 0.003804 0.059902 0.488843 0.085309 0.000010 0.003428 0.000771 0.000010 0.011007 0.000010 0.000010 0.000010 0.015836 0.000010 0.015309 0.002893
0.000010 0.000010 0.246969 0.000010 0.022251 0.000010 0.000010 0.012010 0.000010 0.000283 0.097687 0.492918 0.076832 0.000010 0.016337 0.000010 0.000010 0.024517 0.000010 0.000010 0.000010 0.003992 0.000010 0.003549 0.002526
0.000010 0.000010 0.365392 0.000010 0.000535 0.000010 0.000010 0.000010 0.000010 0.000010 0.000010 0.527753 0.068923 0.000010 0.000010 0.000010 0.000010 0.000010 0.000010 0.000010 0.000010 0.017784 0.000010 0.019423 0.000010
0.000010 0.000010 0.357853 0.000010 0.000010 0.000010 0.000010 0.006597 0.000010 0.000010 0.000010 0.501895 0.096340 0.000010 0.000010 0.000010 0.000010 0.000010 0.000010 0.000010 0.000010 0.025144 0.000010 0.011979 0.000010
0.000010 0.000010 0.368770 0.000010 0.000010 0.000010 0.000010 0.007945 0.000010 0.000010 0.000010 0.487147 0.084287 0.000010 0.000010 0.000010 0.000010 0.000010 0.000010 0.000010 0.001592 0.021462 0.000010 0.028617 0.000010
0.000010 0.000010 0.369468 0.006921 0.004595 0.000010 0.000010 0.043296 0.000010 0.002881 0.000010 0.399029 0.086654 0.000010 0.014454 0.000010 0.000010 0.000010 0.000010 0.000010 0.001164 0.027253 0.000010 0.032245 0.011910
0.000010 0.000010 0.321913 0.000010 0.032361 0.000010 0.000010 0.001616 0.000010 0.021329 0.000010 0.505695 0.069346 0.000010 0.000010 0.000010 0.001146 0.015356 0.000010 0.000010 0.000010 0.019098 0.000010 0.011990 0.000010
0.000010 0.000010 0.369876 0.000010 0.000010 0.000010 0.000010 0.000010 0.000010 0.000010 0.000010 0.522691 0.067871 0.000010 0.000010 0.000010 0.000010 0.000010 0.000010 0.000010 0.000010 0.011010 0.000010 0.028353 0.000010
0.000010 0.000010 0.349656 0.000010 0.000010 0.000010 0.000010 0.000010 0.001962 0.000010 0.000010 0.540955 0.065120 0.000010 0.000012 0.000338 0.000010 0.000010 0.000010 0.000010 0.000010 0.024814 0.000010 0.016974 0.000010
0.000010 0.000010 0.288283 0.000010 0.012768 0.000010 0.000010 0.005486 0.000010 0.000010 0.045132 0.497604 0.080403 0.000010 0.000010 0.000854 0.000010 0.025245 0.000010 0.000010 0.000010 0.012997 0.000010 0.020487 0.010600
0.000010 0.000010 0.289565 0.000010 0.032968 0.000010 0.000010 0.003086 0.000010 0.000012 0.021133 0.521704 0.090341 0.000010 0.000010 0.000010 0.000010 0.002495 0.000010 0.000010 0.000010 0.025823 0.000010 0.012724 0.000010
0.000010 0.000010 0.398915 0.000010 0.000010 0.000010 0.000010 0.000010 0.000010 0.000010 0.000010 0.494827 0.049994 0.000010 0.000010 0.000010 0.000010 0.000010 0.000010 0.000010 0.000010 0.026703 0.000010 0.029360 0.000010
0.000010 0.000010 0.397667 0.000010 0.000010 0.000010 0.000010 0.002479 0.000010 0.000010 0.000010 0.486040 0.076922 0.000010 0.000010 0.000010 0.000010 0.000010 0.000010 0.000010 0.000010 0.015996 0.000010 0.020706 0.000010
0.005769 0.000010 0.342801 0.002001 0.002715 0.000010 0.000010 0.035085 0.000010 0.017950 0.032504 0.399066 0.069537 0.000010 0.021793 0.000010 0.000010 0.032966 0.000010 0.000010 0.000010 0.024374 0.000010 0.013317 0.000010
0.010053 0.000010 0.000010 0.000010 0.005892 0.000010 0.000010 0.000010 0.000010 0.005549 0.755630 0.141651 0.000010 0.000010 0.006237 0.000010 0.000010 0.054828 0.000010 0.000010 0.000010 0.008345 0.000010 0.004274 0.007392
0.000010 0.000010 0.012214 0.000010 0.000010 0.005062 0.000010 0.000010 0.000010 0.000010 0.836459 0.110705 0.008943 0.000010 0.000010 0.000585 0.000010 0.015635 0.000010 0.000010 0.000010 0.000010 0.000010 0.010228 0.000010
0.006603 0.000010 0.000010 0.002371 0.002255 0.000010 0.000010 0.000010 0.000010 0.001746 0.768208 0.149719 0.002265 0.000010 0.019076 0.000010 0.000010 0.018560 0.000010 0.000010 0.000010 0.008057 0.000010 0.011770 0.009240
0.000011 0.000010 0.003012 0.000010 0.014172 0.000010 0.000010 0.015290 0.000010 0.000010 0.768160 0.143222 0.002779 0.000010 0.000175 0.000010 0.000010 0.038032 0.000010 0.000010 0.000010 0.014997 0.000010 0.000010 0.000010
0.004360 0.000010 0.000010 0.000010 0.003561 0.000010 0.000010 0.005595 0.000010 0.000010 0.846532 0.101328 0.008819 0.000010 0.000010 0.000010 0.000010 0.026751 0.000010 0.000010 0.000010 0.002885 0.000010 0.000010 0.000010
0.000010 0.000010 0.000010 0.000010 0.000010 0.000010 0.000010 0.000010 0.000010 0.000010 0.871817 0.090856 0.000010 0.000010 0.000010 0.000010 0.000010 0.035995 0.000010 0.000010 0.000010 0.000010 0.000010 0.001121 0.000010
0.000010 0.000010 0.000010 0.000010 0.000010 0.000010 0.000010 0.001864 0.000010 0.000010 0.868665 0.106778 0.000090 0.000010 0.000010 0.000010 0.000010 0.021011 0.000010 0.000010 0.000010 0.001402 0.000010 0.000010 0.000010
0.000010 0.000010 0.007337 0.000010 0.000010 0.000010 0.000010 0.000010 0.000010 0.000010 0.848845 0.090414 0.003947 0.000010 0.000010 0.000010 0.000010 0.038196 0.000010 0.000010 0.000010 0.011070 0.000010 0.000010 0.000010
0.007597 0.000010 0.000010 0.000010 0.000010 0.000010 0.000010 0.000010 0.002817 0.000010 0.815478 0.112972 0.000010 0.000010 0.000010 0.000010 0.000010 0.041436 0.000010 0.000010 0.000010 0.019510 0.000010 0.000010 0.000010
0.000020 0.000010 0.007674 0.000010 0.000010 0.000010 0.000010 0.001666 0.000010 0.000010 0.842527 0.122613 0.000010 0.000010 0.000010 0.000010 0.000010 0.017427 0.000010 0.000010 0.000010 0.007894 0.000010 0.000010 0.000010
0.001651 0.000010 0.000010 0.000010 0.007232 0.000010 0.000010 0.000010 0.000010 0.021919 0.772740 0.120925 0.000010 0.000010 0.000010 0.000010 0.000010 0.052040 0.000010 0.000010 0.000010 0.003988 0.000010 0.019335 0.000010
0.000010 0.000010 0.007460 0.000010 0.009254 0.000010 0.000010 0.011412 0.000010 0.000010 0.784177 0.135850 0.000636 0.000010 0.000010 0.000010 0.000010 0.029821 0.000723 0.000010 0.000010 0.010276 0.000010 0.007227 0.003025
0.007270 0.000010 0.000010 0.000010 0.000010 0.000010 0.000010 0.000010 0.000010 0.000010 0.880125 0.078818 0.000010 0.000010 0.000010 0.000010 0.000010 0.031167 0.000010 0.000010 0.000010 0.000010 0.000010 0.000010 0.002421
0.000010 0.000010 0.002766 0.000010 0.002336 0.000010 0.000010 0.000011 0.000010 0.000010 0.868953 0.095321 0.000010 0.000010 0.000010 0.000010 0.000010 0.026882 0.000010 0.000010 0.000010 0.003550 0.000010 0.000010 0.000010
0.000010 0.000010 0.010963 0.000010 0.000010 0.000010 0.000010 0.000010 0.000010 0.000010 0.793257 0.157747 0.003692 0.000010 0.000010 0.000010 0.000010 0.021883 0.000010 0.000010 0.000010 0.000010 0.000010 0.000010 0.012269
0.000010 0.000010 0.000010 0.000010 0.000010 0.000433 0.000010 0.000010 0.000010 0.000010 0.779006 0.143856 0.014897 0.000010 0.000010 0.004889 0.000010 0.039549 0.000010 0.000010 0.000010 0.003637 0.000010 0.005075 0.008496
0.000010 0.000010 0.000010 0.000010 0.023130 0.020287 0.000010 0.000010 0.000010 0.000010 0.822116 0.101293 0.000010 0.000010 0.000010 0.000010 0.000010 0.020119 0.000010 0.000010 0.000010 0.008740 0.000010 0.000010 0.004136
0.000010 0.000010 0.000615 0.000010 0.000052 0.000010 0.000010 0.000010 0.000010 0.000010 0.828074 0.133871 0.011077 0.000010 0.000010 0.000010 0.000010 0.000010 0.000010 0.000010 0.000010 0.020202 0.000010 0.004410 0.001531
0.012848 0.000010 0.000010 0.000010 0.000010 0.000010 0.000010 0.000593 0.000010 0.000010 0.769596 0.150471 0.020481 0.000010 0.000010 0.000010 0.000010 0.026426 0.000010 0.000010 0.000010 0.000434 0.000010 0.006960 0.012030
0.000010 0.000010 0.000010 0.000010 0.000010 0.000010 0.000010 0.004624 0.000010 0.000010 0.823162 0.134649 0.000010 0.000010 0.000010 0.000010 0.000010 0.027441 0.000010 0.000010 0.000010 0.007473 0.000010 0.000010 0.002460
0.688172 0.000010 0.145119 0.000010 0.000010 0.025291 0.000010 0.096890 0.000010 0.000010 0.000010 0.000010 0.000010 0.010873 0.000010 0.000010 0.000010 0.000010 0.000011 0.008570 0.024904 0.000010 0.000010 0.000010 0.000010
0.999760 0.000010 0.000010 0.000010 0.000010 0.000010 0.000010 0.000010 0.000010 0.000010 0.000010 0.000010 0.000010 0.000010 0.000010 0.000010 0.000010 0.000010 0.000010 0.000010 0.000010 0.000010 0.000010 0.000010 0.000010
0.999760 0.000010 0.000010 0.000010 0.000010 0.000010 0.000010 0.000010 0.000010 0.000010 0.000010 0.000010 0.000010 0.000010 0.000010 0.000010 0.000010 0.000010 0.000010 0.000010 0.000010 0.000010 0.000010 0.000010 0.000010
0.788787 0.000010 0.143238 0.000010 0.000010 0.000010 0.000010 0.067755 0.000010 0.000010 0.000010 0.000010 0.000010 0.000010 0.000010 0.000010 0.000010 0.000010 0.000010 0.000010 0.000010 0.000010 0.000010 0.000010 0.000010
0.703086 0.000010 0.181135 0.000010 0.000010 0.017893 0.000010 0.097675 0.000010 0.000010 0.000010 0.000010 0.000010 0.000010 0.000010 0.000010 0.000010 0.000010 0.000010 0.000010 0.000010 0.000010 0.000010 0.000010 0.000010
0.795248 0.000010 0.125167 0.000010 0.000010 0.000010 0.000010 0.079364 0.000010 0.000010 0.000010 0.000010 0.000010 0.000010 0.000010 0.000010 0.000010 0.000010 0.000010 0.000010 0.000010 0.000010 0.000010 0.000010 0.000010
0.753389 0.000010 0.155435 0.000010 0.000010 0.000010 0.000010 0.090956 0.000010 0.000010 0.000010 0.000010 0.000010 0.000010 0.000010 0.000010 0.000010 0.000010 0.000010 0.000010 0.000010 0.000010 0.000010 0.000010 0.000010
0.955688 0.000010 0.000010 0.000010 0.000010 0.000010 0.000010 0.000010 0.000010 0.000010 0.000010 0.000010 0.000010 0.034164 0.000010 0.003472 0.000010 0.000010 0.000010 0.006466 0.000010 0.000010 0.000010 0.000010 0.000010
0.763352 0.000010 0.141154 0.000010 0.000010 0.000010 0.000010 0.095273 0.000010 0.000010 0.000010 0.000010 0.000010 0.000010 0.000010 0.000010 0.000010 0.000010 0.000010 0.000010 0.000010 0.000010 0.000010 0.000010 0.000010
0.754764 0.000010 0.143489 0.000010 0.000010 0.007652 0.000010 0.093885 0.000010 0.000010 0.000010 0.000010 0.000010 0.000010 0.000010 0.000010 0.000010 0.000010 0.000010 0.000010 0.000010 0.000010 0.000010 0.000010 0.000010
0.932950 0.000010 0.021931 0.000010 0.000010 0.000010 0.000010 0.044900 0.000010 0.000010 0.000010 0.000010 0.000010 0.000010 0.000010 0.000010 0.000010 0.000010 0.000010 0.000010 0.000010 0.000010 0.000010 0.000010 0.000010
0.861465 0.000010 0.075325 0.000010 0.000010 0.001112 0.000010 0.061888 0.000010 0.000010 0.000010 0.000010 0.000010 0.000010 0.000010 0.000010 0.000010 0.000010 0.000010 0.000010 0.000010 0.000010 0.000010 0.000010 0.000010
0.999760 0.000010 0.000010 0.000010 0.000010 0.000010 0.000010 0.000010 0.000010 0.000010 0.000010 0.000010 0.000010 0.000010 0.000010 0.000010 0.000010 0.000010 0.000010 0.000010 0.000010 0.000010 0.000010 0.000010 0.000010
0.731877 0.000010 0.187018 0.000010 0.000010 0.000010 0.000010 0.080885 0.000010 0.000010 0.000010 0.000010 0.000010 0.000010 0.000010 0.000010 0.000010 0.000010 0.000010 0.000010 0.000010 0.000010 0.000010 0.000010 0.000010
0.999753 0.000012 0.000012 0.000011 0.000012 0.000010 0.000010 0.000010 0.000010 0.000010 0.000010 0.000010 0.000010 0.000010 0.000010 0.000010 0.000010 0.000010 0.000010 0.000010 0.000010 0.000010 0.000010 0.000011 0.000010
0.999760 0.000010 0.000010 0.000010 0.000010 0.000010 0.000010 0.000010 0.000010 0.000010 0.000010 0.000010 0.000010 0.000010 0.000010 0.000010 0.000010 0.000010 0.000010 0.000010 0.000010 0.000010 0.000010 0.000010 0.000010
0.999760 0.000010 0.000010 0.000010 0.000010 0.000010 0.000010 0.000010 0.000010 0.000010 0.000010 0.000010 0.000010 0.000010 0.000010 0.000010 0.000010 0.000010 0.000010 0.000010 0.000010 0.000010 0.000010 0.000010 0.000010
0.999752 0.000010 0.000010 0.000010 0.000010 0.000010 0.000013 0.000010 0.000010 0.000010 0.000012 0.000011 0.000010 0.000010 0.000010 0.000010 0.000010 0.000010 0.000010 0.000010 0.000010 0.000010 0.000010 0.000012 0.000010
0.410890 0.000010 0.564302 0.000010 0.000010 0.000010 0.000010 0.003767 0.000010 0.000010 0.000010 0.000010 0.000010 0.015355 0.000010 0.000010 0.000010 0.000010 0.000010 0.005486 0.000010 0.000010 0.000010 0.000010 0.000010
0.848569 0.000010 0.066666 0.000010 0.000010 0.002220 0.000010 0.082335 0.000010 0.000010 0.000010 0.000010 0.000010 0.000010 0.000010 0.000010 0.000010 0.000010 0.000010 0.000010 0.000010 0.000010 0.000010 0.000010 0.000010
0.000010 0.000010 0.000010 0.000010 0.000010 0.000010 0.000010 0.000010 0.999760 0.000010 0.000010 0.000010 0.000010 0.000010 0.000010 0.000010 0.000010 0.000010 0.000010 0.000010 0.000010 0.000010 0.000010 0.000010 0.000010
0.000010 0.000010 0.000010 0.000010 0.000010 0.000010 0.000010 0.000010 0.999760 0.000010 0.000010 0.000010 0.000010 0.000010 0.000010 0.000010 0.000010 0.000010 0.000010 0.000010 0.000010 0.000010 0.000010 0.000010 0.000010
0.000010 0.000010 0.000010 0.000010 0.000010 0.000010 0.000010 0.000010 0.999760 0.000010 0.000010 0.000010 0.000010 0.000010 0.000010 0.000010 0.000010 0.000010 0.000010 0.000010 0.000010 0.000010 0.000010 0.000010 0.000010
0.000010 0.000010 0.000010 0.000010 0.000010 0.000010 0.000010 0.000010 0.999760 0.000010 0.000010 0.000010 0.000010 0.000010 0.000010 0.000010 0.000010 0.000010 0.000010 0.000010 0.000010 0.000010 0.000010 0.000010 0.000010
0.000010 0.000010 0.000010 0.000010 0.000010 0.000010 0.000010 0.000010 0.999760 0.000010 0.000010 0.000010 0.000010 0.000010 0.000010 0.000010 0.000010 0.000010 0.000010 0.000010 0.000010 0.000010 0.000010 0.000010 0.000010
0.000010 0.000010 0.015943 0.000010 0.000010 0.025404 0.018168 0.007907 0.859649 0.000010 0.000010 0.034071 0.010324 0.000010 0.000010 0.000010 0.000010 0.000010 0.000010 0.000010 0.028364 0.000010 0.000010 0.000010 0.000010
0.000010 0.000010 0.000010 0.000010 0.000010 0.000010 0.000010 0.000010 0.999760 0.000010 0.000010 0.000010 0.000010 0.000010 0.000010 0.000010 0.000010 0.000010 0.000010 0.000010 0.000010 0.000010 0.000010 0.000010 0.000010
0.000010 0.000010 0.000010 0.000010 0.000010 0.000010 0.000010 0.000010 0.999760 0.000010 0.000010 0.000010 0.000010 0.000010 0.000010 0.000010 0.000010 0.000010 0.000010 0.000010 0.000010 0.000010 0.000010 0.000010 0.000010
0.000010 0.000010 0.000010 0.000010 0.000010 0.000010 0.000010 0.000010 0.999760 0.000010 0.000010 0.000010 0.000010 0.000010 0.000010 0.000010 0.000010 0.000010 0.000010 0.000010 0.000010 0.000010 0.000010 0.000010 0.000010
0.000010 0.000010 0.000010 0.000010 0.000010 0.000010 0.000010 0.000010 0.999760 0.000010 0.000010 0.000010 0.000010 0.000010 0.000010 0.000010 0.000010 0.000010 0.000010 0.000010 0.000010 0.000010 0.000010 0.000010 0.000010
0.000010 0.000010 0.000010 0.000010 0.000010 0.000010 0.000010 0.000010 0.999760 0.000010 0.000010 0.000010 0.000010 0.000010 0.000010 0.000010 0.000010 0.000010 0.000010 0.000010 0.000010 0.000010 0.000010 0.000010 0.000010
0.000010 0.000010 0.000010 0.000010 0.000010 0.000010 0.000010 0.000010 0.999760 0.000010 0.000010 0.000010 0.000010 0.000010 0.000010 0.000010 0.000010 0.000010 0.000010 0.000010 0.000010 0.000010 0.000010 0.000010 0.000010
0.000010 0.000010 0.000010 0.000010 0.000010 0.000010 0.000010 0.000010 0.999760 0.000010 0.000010 0.000010 0.000010 0.000010 0.000010 0.000010 0.000010 0.000010 0.000010 0.000010 0.000010 0.000010 0.000010 0.000010 0.000010
0.000010 0.000010 0.000010 0.000010 0.000010 0.000010 0.000010 0.000010 0.999760 0.000010 0.000010 0.000010 0.000010 0.000010 0.000010 0.000010 0.000010 0.000010 0.000010 0.000010 0.000010 0.000010 0.000010 0.000010 0.000010
0.000010 0.000010 0.000010 0.000010 0.000010 0.000010 0.000010 0.000010 0.999760 0.000010 0.000010 0.000010 0.000010 0.000010 0.000010 0.000010 0.000010 0.000010 0.000010 0.000010 0.000010 0.000010 0.000010 0.000010 0.000010
0.000010 0.000010 0.000010 0.000010 0.000010 0.000010 0.000010 0.000010 0.999760 0.000010 0.000010 0.000010 0.000010 0.000010 0.000010 0.000010 0.000010 0.000010 0.000010 0.000010 0.000010 0.000010 0.000010 0.000010 0.000010
0.000010 0.000010 0.000010 0.000010 0.000010 0.000010 0.000010 0.000010 0.999760 0.000010 0.000010 0.000010 0.000010 0.000010 0.000010 0.000010 0.000010 0.000010 0.000010 0.000010 0.000010 0.000010 0.000010 0.000010 0.000010
0.000010 0.000010 0.000010 0.000010 0.000010 0.000010 0.000010 0.000010 0.999760 0.000010 0.000010 0.000010 0.000010 0.000010 0.000010 0.000010 0.000010 0.000010 0.000010 0.000010 0.000010 0.000010 0.000010 0.000010 0.000010
0.000010 0.000010 0.000010 0.000010 0.000010 0.000010 0.000010 0.000010 0.999760 0.000010 0.000010 0.000010 0.000010 0.000010 0.000010 0.000010 0.000010 0.000010 0.000010 0.000010 0.000010 0.000010 0.000010 0.000010 0.000010
0.000010 0.000010 0.000010 0.000010 0.000010 0.000010 0.000010 0.000010 0.999760 0.000010 0.000010 0.000010 0.000010 0.000010 0.000010 0.000010 0.000010 0.000010 0.000010 0.000010 0.000010 0.000010 0.000010 0.000010 0.000010
0.000010 0.000010 0.000010 0.000010 0.000010 0.000010 0.000010 0.000010 0.000010 0.000010 0.000010 0.000010 0.000010 0.000010 0.000010 0.000010 0.000010 0.000010 0.000010 0.000010 0.999760 0.000010 0.000010 0.000010 0.000010
0.000010 0.000010 0.000010 0.000010 0.000010 0.000010 0.000010 0.000010 0.000010 0.000010 0.000010 0.000010 0.000010 0.000010 0.000010 0.000010 0.000010 0.000010 0.000010 0.000010 0.999760 0.000010 0.000010 0.000010 0.000010
0.046083 0.061274 0.048454 0.000010 0.000010 0.027873 0.001977 0.008959 0.011792 0.000010 0.000010 0.000010 0.000010 0.011571 0.000010 0.000010 0.000010 0.000010 0.011797 0.001478 0.766047 0.000010 0.002567 0.000010 0.000010
0.000010 0.000010 0.000010 0.000010 0.000010 0.000010 0.000010 0.000010 0.000010 0.000010 0.000010 0.000010 0.000010 0.005023 0.000010 0.000010 0.000010 0.000010 0.000012 0.004714 0.990041 0.000010 0.000010 0.000010 0.000010
0.000010 0.000010 0.000010 0.000010 0.000010 0.000010 0.000010 0.000010 0.000010 0.000010 0.000010 0.000010 0.000010 0.000010 0.000010 0.000010 0.000010 0.000010 0.000010 0.000010 0.999760 0.000010 0.000010 0.000010 0.000010
0.000010 0.000010 0.000010 0.000010 0.000010 0.000010 0.000010 0.000010 0.000010 0.000010 0.000010 0.000010 0.000010 0.000010 0.000010 0.000010 0.000010 0.000010 0.000012 0.000010 0.999758 0.000010 0.000010 0.000010 0.000010
0.036505 0.000010 0.008313 0.000010 0.000010 0.023170 0.000010 0.007588 0.014236 0.000010 0.000010 0.000010 0.000010 0.030664 0.000013 0.000010 0.000010 0.000010 0.011017 0.004772 0.863572 0.000010 0.000010 0.000010 0.000010
0.028172 0.000010 0.041064 0.000010 0.000010 0.000010 0.000010 0.013001 0.036321 0.000010 0.000010 0.000010 0.000010 0.069834 0.000010 0.000010 0.000010 0.000010 0.007808 0.000010 0.803621 0.000010 0.000010 0.000010 0.000010
0.004597 0.000010 0.031620 0.000010 0.000010 0.000046 0.000010 0.006100 0.017567 0.000010 0.000010 0.000010 0.000010 0.017341 0.000010 0.004644 0.000010 0.000010 0.000010 0.011666 0.906259 0.000010 0.000010 0.000010 0.000010
0.012629 0.000010 0.000010 0.000010 0.000010 0.019985 0.000010 0.020917 0.000010 0.000010 0.000010 0.000010 0.000010 0.049045 0.000010 0.000010 0.000010 0.000010 0.000010 0.006713 0.890522 0.000010 0.000010 0.000010 0.000010
0.020790 0.005178 0.026317 0.000010 0.000010 0.015999 0.000010 0.015389 0.002171 0.000010 0.000010 0.000010 0.000010 0.000010 0.000010 0.000010 0.000010 0.000010 0.000010 0.000010 0.913977 0.000010 0.000010 0.000010 0.000010
0.024320 0.012872 0.000010 0.000010 0.000010 0.031219 0.000010 0.003557 0.018981 0.000010 0.000010 0.000010 0.000010 0.000010 0.000010 0.000010 0.000010 0.000010 0.000010 0.004279 0.903706 0.000010 0.000895 0.000010 0.000010
0.000010 0.000010 0.000010 0.000010 0.000010 0.000010 0.000010 0.000010 0.000010 0.000010 0.000010 0.000010 0.000010 0.000501 0.000010 0.000010 0.000010 0.000010 0.000010 0.007577 0.991701 0.000010 0.000010 0.000010 0.000010
0.088543 0.009800 0.061164 0.000010 0.000010 0.014008 0.000010 0.013224 0.021608 0.000010 0.000010 0.000010 0.000010 0.078687 0.000010 0.004060 0.000010 0.000010 0.000010 0.000010 0.708746 0.000010 0.000010 0.000010 0.000010
0.000010 0.000010 0.000010 0.000010 0.000010 0.000010 0.000010 0.000010 0.000010 0.000010 0.000010 0.000010 0.000010 0.011159 0.000010 0.000010 0.000010 0.000010 0.000010 0.009077 0.979544 0.000010 0.000010 0.000010 0.000010
0.000010 0.000010 0.000010 0.000010 0.000010 0.002599 0.000010 0.000010 0.000010 0.000010 0.000010 0.000010 0.000010 0.000010 0.000010 0.000010 0.000010 0.000010 0.000010 0.003281 0.993899 0.000010 0.000010 0.000010 0.000010
0.043196 0.038412 0.022246 0.000010 0.000010 0.016401 0.000010 0.007732 0.024367 0.000010 0.000010 0.000010 0.000010 0.095475 0.000010 0.001928 0.000010 0.000010 0.006490 0.000010 0.743604 0.000010 0.000010 0.000010 0.000010
0.000010 0.000010 0.000010 0.000010 0.000010 0.000010 0.000010 0.000010 0.000010 0.000010 0.000010 0.000010 0.000010 0.000015 0.000010 0.000010 0.000010 0.000010 0.000010 0.010060 0.989705 0.000010 0.000010 0.000010 0.000010
0.000010 0.000010 0.035228 0.000010 0.000010 0.011966 0.000010 0.000010 0.000010 0.000010 0.000010 0.000010 0.000010 0.000010 0.000010 0.000010 0.000010 0.000010 0.000010 0.010541 0.942055 0.000010 0.000010 0.000010 0.000010
0.046685 0.000010 0.000010 0.000010 0.000010 0.010638 0.000010 0.007236 0.000010 0.000010 0.000010 0.000010 0.000010 0.042310 0.000010 0.000010 0.000010 0.000010 0.023674 0.010556 0.858721 0.000010 0.000010 0.000010 0.000010
0.017915 0.000010 0.000010 0.022512 0.068877 0.000010 0.000010 0.008770 0.000010 0.098177 0.102935 0.441636 0.074653 0.000010 0.041602 0.000010 0.009017 0.024166 0.000010 0.000010 0.000010 0.035321 0.000010 0.028718 0.025591
0.000010 0.000010 0.000014 0.016998 0.064434 0.011414 0.000010 0.000703 0.000010 0.084800 0.058954 0.431255 0.094417 0.000010 0.036677 0.000010 0.016903 0.060529 0.000010 0.000010 0.000010 0.065741 0.000010 0.011858 0.045203
0.000010 0.000010 0.005115 0.000011 0.084830 0.000010 0.000010 0.006513 0.000010 0.081530 0.071530 0.472698 0.081180 0.000010 0.041939 0.000010 0.002514 0.056632 0.000010 0.000010 0.000010 0.046401 0.000010 0.008084 0.040913
0.004592 0.000010 0.000010 0.002437 0.076913 0.000010 0.000010 0.000204 0.000010 0.104648 0.073122 0.453090 0.084646 0.000010 0.060314 0.000010 0.004769 0.026838 0.000010 0.000010 0.000010 0.053172 0.000010 0.030134 0.025011
0.006206 0.000010 0.000010 0.000010 0.046421 0.000010 0.000010 0.007756 0.000010 0.092336 0.083887 0.478329 0.087460 0.000010 0.036866 0.000010 0.019243 0.012607 0.000010 0.000010 0.000010 0.056099 0.000010 0.026799 0.045873
0.003788 0.000010 0.000010 0.015525 0.076236 0.015600 0.000010 0.013154 0.000010 0.100495 0.062564 0.440163 0.075853 0.000010 0.054146 0.000010 0.025807 0.066074 0.000010 0.000010 0.000010 0.040350 0.000010 0.000010 0.010135
0.015941 0.000010 0.012422 0.000010 0.075361 0.000010 0.000010 0.000010 0.000010 0.074650 0.133889 0.410052 0.091408 0.000010 0.030910 0.000010 0.022667 0.046086 0.000010 0.000010 0.000010 0.048533 0.000010 0.015706 0.022255
0.000010 0.000010 0.023873 0.007849 0.068663 0.000010 0.000010 0.008588 0.000013 0.113721 0.116181 0.427477 0.062577 0.000010 0.034985 0.000010 0.000010 0.047936 0.000010 0.000010 0.000010 0.054933 0.000010 0.031180 0.001914
0.000010 0.000010 0.003438 0.011075 0.091066 0.000010 0.000010 0.006773 0.000010 0.091841 0.100655 0.402739 0.090329 0.000010 0.069369 0.000010 0.005791 0.061789 0.000010 0.000010 0.000010 0.034248 0.000010 0.024645 0.006132
0.013108 0.000010 0.000010 0.029668 0.099204 0.000010 0.000010 0.000010 0.000010 0.085498 0.103264 0.431096 0.062862 0.000010 0.032127 0.000010 0.018483 0.056685 0.000010 0.000010 0.000010 0.033916 0.000010 0.033961 0.000010
0.000010 0.000010 0.000012 0.018613 0.089007 0.001746 0.000010 0.017127 0.000010 0.113644 0.108191 0.418148 0.071295 0.000010 0.044911 0.000010 0.006908 0.064119 0.000010 0.000010 0.000010 0.035683 0.000010 0.010486 0.000010
0.015367 0.000010 0.000010 0.004076 0.065483 0.000010 0.000010 0.000010 0.000010 0.071741 0.076904 0.435634 0.084491 0.000010 0.061651 0.000010 0.023072 0.043539 0.000010 0.000010 0.000010 0.056419 0.000010 0.032080 0.029422
0.000010 0.000010 0.000965 0.006043 0.083407 0.000010 0.000010 0.005387 0.000010 0.088643 0.109985 0.415674 0.071287 0.000010 0.033146 0.000010 0.023745 0.064374 0.000010 0.000010 0.000010 0.033928 0.000010 0.028141 0.035165
0.014739 0.000010 0.009282 0.032719 0.074562 0.000010 0.000230 0.000010 0.000010 0.085724 0.135856 0.401192 0.051911 0.000010 0.048521 0.000010 0.013821 0.049397 0.000010 0.000010 0.000010 0.043996 0.000010 0.024420 0.013529
0.000010 0.000010 0.000010 0.022750 0.084650 0.010888 0.000010 0.005964 0.000915 0.071189 0.108707 0.419070 0.070713 0.000010 0.054842 0.000010 0.036687 0.057416 0.000010 0.000010 0.000010 0.043583 0.000010 0.012518 0.000010
0.000010 0.000010 0.007179 0.000452 0.060163 0.000010 0.000010 0.018895 0.000010 0.107717 0.063112 0.441315 0.092260 0.000010 0.052390 0.001778 0.022060 0.051690 0.000010 0.000010 0.000010 0.056222 0.000010 0.008029 0.016639
0.006936 0.000010 0.000010 0.008167 0.063071 0.002783 0.000010 0.006083 0.000010 0.109128 0.058464 0.480085 0.077140 0.000010 0.025298 0.000010 0.017382 0.033221 0.000010 0.000010 0.000010 0.051193 0.000010 0.023670 0.037282
0.000010 0.000010 0.012676 0.023029 0.055384 0.004448 0.000010 0.005128 0.001245 0.117900 0.067443 0.433146 0.083438 0.000010 0.041413 0.000010 0.010905 0.035715 0.000010 0.000010 0.000010 0.068725 0.000010 0.009115 0.030201
0.000010 0.000010 0.003279 0.035942 0.091740 0.016528 0.000010 0.005902 0.000010 0.087111 0.126454 0.363594 0.092419 0.000010 0.056141 0.000010 0.017159 0.023778 0.000010 0.000010 0.000010 0.053074 0.000010 0.017038 0.009741
0.169558 0.000010 0.601346 0.000010 0.000010 0.045023 0.000010 0.049320 0.013346 0.000010 0.000010 0.000010 0.000010 0.013941 0.000010 0.000010 0.000010 0.000010 0.000010 0.000010 0.107286 0.000010 0.000010 0.000010 0.000010
0.202883 0.000010 0.606077 0.000010 0.000010 0.058447 0.000010 0.016271 0.010862 0.000010 0.000010 0.000010 0.000010 0.033413 0.000010 0.000010 0.000010 0.000010 0.000010 0.000010 0.071867 0.000010 0.000010 0.000010 0.000010
0.149789 0.000010 0.697841 0.000010 0.000010 0.023280 0.000010 0.011713 0.011278 0.000010 0.000010 0.000010 0.000010 0.000010 0.000010 0.000010 0.000010 0.000010 0.000010 0.000013 0.105907 0.000010 0.000010 0.000010 0.000010
0.153627 0.000010 0.688189 0.000010 0.000010 0.037787 0.000010 0.015634 0.016955 0.000010 0.000010 0.000010 0.000010 0.010444 0.000010 0.000010 0.000010 0.000010 0.000010 0.004572 0.072621 0.000010 0.000010 0.000010 0.000010
0.105736 0.000010 0.774774 0.000010 0.000010 0.038805 0.000010 0.034949 0.012725 0.000010 0.000010 0.000010 0.000010 0.000010 0.000010 0.000010 0.000010 0.000010 0.000010 0.000010 0.032820 0.000010 0.000010 0.000010 0.000010
0.141733 0.023208 0.648629 0.000010 0.000010 0.058137 0.000010 0.035087 0.000010 0.000010 0.000010 0.000010 0.000010 0.000010 0.000010 0.000010 0.000010 0.000010 0.000010 0.016072 0.076952 0.000010 0.000010 0.000010 0.000010
0.066380 0.000010 0.862627 0.000010 0.000010 0.000010 0.000010 0.000010 0.000010 0.000010 0.000010 0.000010 0.000010 0.011398 0.000010 0.000010 0.000010 0.000010 0.011192 0.004320 0.043894 0.000010 0.000010 0.000010 0.000010
0.120258 0.000010 0.748777 0.000010 0.000010 0.062737 0.000010 0.028453 0.000010 0.000010 0.000010 0.000010 0.000010 0.020585 0.000010 0.003246 0.000010 0.000010 0.000010 0.000010 0.013884 0.000010 0.001890 0.000010 0.000010
0.136506 0.006060 0.712693 0.000010 0.000010 0.038919 0.000010 0.040033 0.009799 0.000010 0.000010 0.000010 0.000010 0.000010 0.000010 0.000010 0.000010 0.000010 0.012989 0.000010 0.042831 0.000010 0.000010 0.000010 0.000010
0.116949 0.008768 0.796302 0.000010 0.000010 0.000010 0.000010 0.000010 0.000010 0.000010 0.000010 0.000010 0.000010 0.000010 0.000010 0.000010 0.000010 0.000010 0.011363 0.012423 0.054005 0.000010 0.000010 0.000010 0.000010
0.036288 0.000010 0.893071 0.000010 0.000010 0.000010 0.000010 0.000010 0.024945 0.000010 0.000010 0.000010 0.000010 0.032328 0.000010 0.000010 0.000010 0.000010 0.000010 0.013167 0.000010 0.000010 0.000010 0.000010 0.000010
0.024065 0.000010 0.908760 0.000010 0.000010 0.000010 0.000010 0.000010 0.000823 0.000010 0.000010 0.000010 0.000010 0.034315 0.000010 0.000010 0.000010 0.000010 0.000010 0.019806 0.012040 0.000010 0.000010 0.000010 0.000010
0.093212 0.000010 0.788607 0.000010 0.000010 0.062454 0.000010 0.039931 0.009425 0.000010 0.000010 0.000010 0.000010 0.000010 0.000010 0.000010 0.000010 0.000010 0.000010 0.006180 0.000012 0.000010 0.000010 0.000010 0.000010
0.134767 0.000010 0.751536 0.000010 0.000010 0.030836 0.000010 0.001205 0.028643 0.000010 0.000010 0.000010 0.000010 0.026364 0.000010 0.000010 0.000010 0.000010 0.000010 0.000885 0.025594 0.000010 0.000010 0.000010 0.000010
0.000010 0.000010 0.000010 0.009793 0.035473 0.000010 0.000010 0.000010 0.000010 0.136398 0.031023 0.082429 0.042560 0.000010 0.526953 0.000010 0.013930 0.020679 0.000010 0.000010 0.000010 0.026310 0.000010 0.017137 0.057183
0.000010 0.000010 0.000010 0.046504 0.059301 0.003632 0.000010 0.007974 0.000010 0.190230 0.020794 0.086170 0.067919 0.000010 0.385273 0.000010 0.021126 0.015280 0.000010 0.000010 0.000010 0.035618 0.000010 0.017142 0.042928
0.000010 0.000010 0.000010 0.024303 0.041025 0.000010 0.000010 0.004241 0.000010 0.165859 0.025419 0.088377 0.019304 0.000010 0.492433 0.000010 0.008010 0.020503 0.000010 0.000010 0.000010 0.022425 0.000010 0.035453 0.052528
0.000010 0.000010 0.000010 0.036386 0.054011 0.000010 0.000010 0.000010 0.000010 0.169492 0.049379 0.097012 0.048582 0.000010 0.398978 0.000010 0.029365 0.023733 0.000010 0.000010 0.000010 0.027263 0.000010 0.011771 0.053899
0.005273 0.000010 0.000010 0.044045 0.023255 0.000010 0.000010 0.000010 0.000010 0.173090 0.052100 0.098249 0.039008 0.000010 0.402592 0.000010 0.020192 0.033832 0.000010 0.000010 0.000010 0.033741 0.000010 0.025408 0.049094
0.000010 0.000010 0.000010 0.036846 0.035972 0.000010 0.000010 0.000010 0.000010 0.159806 0.038179 0.053689 0.011036 0.000010 0.525158 0.000010 0.013090 0.033658 0.000010 0.000010 0.000010 0.018436 0.000010 0.025009 0.048992
0.000010 0.000010 0.000010 0.025550 0.028935 0.001758 0.000010 0.000010 0.000010 0.151603 0.004538 0.072366 0.027900 0.000010 0.523291 0.000010 0.016389 0.014085 0.000010 0.000010 0.000010 0.031885 0.000010 0.017993 0.083587
0.000010 0.000010 0.000010 0.033160 0.047639 0.000010 0.000010 0.010832 0.000010 0.115377 0.038246 0.065816 0.015869 0.000010 0.585514 0.000010 0.007582 0.007874 0.000010 0.000010 0.000010 0.017698 0.000010 0.011310 0.042964
0.005072 0.000010 0.000010 0.003245 0.055856 0.000010 0.000010 0.006906 0.000010 0.180817 0.053004 0.046911 0.055085 0.000010 0.447361 0.000010 0.039719 0.025294 0.000010 0.000010 0.000010 0.024753 0.000010 0.012282 0.043585
0.000010 0.000010 0.000010 0.042500 0.035431 0.000010 0.000010 0.002682 0.000010 0.149956 0.017126 0.051489 0.018924 0.000010 0.600418 0.000010 0.014577 0.000615 0.000010 0.000010 0.000010 0.009384 0.000010 0.021427 0.035352
0.006833 0.000010 0.000010 0.046204 0.054535 0.000010 0.000010 0.000010 0.000010 0.177229 0.045818 0.087355 0.048720 0.000010 0.379657 0.000010 0.033030 0.027590 0.000010 0.000010 0.000010 0.020855 0.000010 0.005772 0.066283
0.000010 0.000010 0.000010 0.030432 0.043258 0.000010 0.000010 0.007370 0.000010 0.083911 0.027276 0.066621 0.021598 0.000010 0.588364 0.000010 0.031629 0.029089 0.000010 0.000010 0.000010 0.008662 0.000010 0.016301 0.045368
0.000010 0.000010 0.008360 0.034357 0.032839 0.000010 0.000010 0.000010 0.000010 0.190072 0.010585 0.113667 0.049321 0.000010 0.461671 0.000010 0.000010 0.019669 0.000010 0.000010 0.000010 0.014865 0.000010 0.019495 0.044970
0.000010 0.000010 0.010407 0.034219 0.069347 0.000010 0.000010 0.000010 0.000010 0.180179 0.009239 0.131341 0.027516 0.000010 0.375620 0.000010 0.023402 0.014170 0.000010 0.000010 0.000010 0.024518 0.000010 0.039070 0.060852
0.000010 0.000010 0.022682 0.016726 0.062905 0.000010 0.000010 0.000010 0.000010 0.184437 0.020860 0.075206 0.040224 0.000010 0.510274 0.000010 0.002743 0.014383 0.000010 0.000010 0.000010 0.009887 0.000010 0.014392 0.025159
0.000010 0.000010 0.000010 0.025082 0.052737 0.004191 0.000010 0.003719 0.000010 0.155996 0.027789 0.063919 0.049654 0.000010 0.479755 0.000010 0.003471 0.034387 0.000010 0.000010 0.000010 0.012892 0.000010 0.019021 0.067278
0.021669 0.000010 0.000010 0.011633 0.014020 0.000010 0.000010 0.000010 0.000010 0.131829 0.047674 0.070959 0.013300 0.000010 0.557026 0.000010 0.008963 0.039198 0.000010 0.000010 0.000010 0.008611 0.000010 0.032305 0.042694
0.000010 0.000010 0.000010 0.035523 0.047463 0.001698 0.000010 0.015149 0.000010 0.122007 0.003866 0.117836 0.019554 0.000010 0.500582 0.002184 0.023475 0.013786 0.000010 0.000010 0.000010 0.022222 0.003100 0.020374 0.051090
0.000010 0.000010 0.000010 0.019516 0.056446 0.000010 0.000010 0.000010 0.000010 0.184812 0.027874 0.115625 0.024995 0.000010 0.411016 0.000010 0.015636 0.033016 0.000010 0.000010 0.000010 0.011486 0.000010 0.029605 0.069843
0.000010 0.000010 0.000967 0.040478 0.041530 0.000010 0.000010 0.018138 0.000010 0.158418 0.024544 0.102352 0.016225 0.000010 0.455300 0.000010 0.023433 0.028614 0.000010 0.000010 0.000010 0.018961 0.000010 0.016153 0.054777
0.009962 0.000010 0.000010 0.000010 0.000010 0.012295 0.000010 0.001073 0.000010 0.000010 0.196493 0.762880 0.016533 0.000010 0.000010 0.000010 0.000010 0.000010 0.000010 0.000010 0.000010 0.000585 0.000010 0.000010 0.000010
0.000010 0.000010 0.000010 0.000010 0.012474 0.002517 0.000010 0.018206 0.000010 0.000010 0.232711 0.714636 0.000010 0.000010 0.000010 0.000010 0.000010 0.013860 0.000010 0.000010 0.000010 0.000010 0.000010 0.005417 0.000010
0.007200 0.000010 0.000010 0.000010 0.015437 0.000010 0.000010 0.008538 0.000010 0.000010 0.240368 0.726385 0.000010 0.000010 0.000010 0.000010 0.000010 0.000010 0.000010 0.000010 0.000010 0.001882 0.000010 0.000010 0.000010
0.007795 0.000010 0.002708 0.000010 0.014958 0.000010 0.000010 0.011457 0.000010 0.000010 0.221811 0.725036 0.000010 0.000010 0.000010 0.000010 0.000010 0.016054 0.000010 0.000010 0.000010 0.000010 0.000010 0.000010 0.000010
0.012715 0.000010 0.000010 0.000010 0.000010 0.000010 0.000010 0.000046 0.000010 0.000010 0.204132 0.755597 0.000010 0.000010 0.000010 0.000010 0.000010 0.027310 0.000010 0.000010 0.000010 0.000010 0.000010 0.000010 0.000010
0.000010 0.000010 0.000010 0.000010 0.000010 0.000010 0.000010 0.006361 0.000010 0.000010 0.210329 0.779886 0.000010 0.000010 0.000010 0.000010 0.000010 0.003213 0.000010 0.000010 0.000010 0.000010 0.000010 0.000010 0.000010
0.011194 0.000010 0.000010 0.000010 0.000010 0.000010 0.000010 0.001858 0.000010 0.000010 0.240064 0.723933 0.000010 0.000010 0.000010 0.000010 0.000010 0.010672 0.000010 0.000010 0.000010 0.012088 0.000010 0.000010 0.000010
0.000010 0.000010 0.000010 0.000010 0.000010 0.011846 0.000010 0.009308 0.000010 0.000010 0.245920 0.706667 0.000010 0.000010 0.000010 0.000010 0.000010 0.015711 0.000010 0.000010 0.000010 0.010358 0.000010 0.000010 0.000010
0.000010 0.000010 0.000010 0.000010 0.000010 0.015730 0.000010 0.000012 0.000010 0.000010 0.228623 0.755426 0.000010 0.000010 0.000010 0.000010 0.000010 0.000010 0.000010 0.000010 0.000010 0.000010 0.000010 0.000010 0.000010
0.000010 0.000010 0.010359 0.000020 0.000010 0.007386 0.000010 0.000010 0.000010 0.000010 0.223876 0.751774 0.000010 0.000010 0.000010 0.000010 0.000010 0.004660 0.000010 0.000010 0.000010 0.000010 0.000010 0.000010 0.001744
0.000010 0.000010 0.000010 0.000010 0.000010 0.002550 0.000010 0.012658 0.000010 0.000010 0.191636 0.776271 0.000010 0.000010 0.000010 0.000010 0.000010 0.016686 0.000010 0.000010 0.000010 0.000010 0.000010 0.000010 0.000010
0.000013 0.000010 0.000010 0.000010 0.000010 0.000010 0.000010 0.011424 0.000010 0.000010 0.225253 0.760193 0.000010 0.000010 0.000010 0.000010 0.000010 0.002917 0.000010 0.000010 0.000010 0.000010 0.000010 0.000010 0.000010
0.000010 0.000010 0.000010 0.000010 0.009664 0.000010 0.000010 0.010643 0.000010 0.000010 0.223122 0.756361 0.000010 0.000010 0.000010 0.000010 0.000010 0.000010 0.000010 0.000010 0.000010 0.000010 0.000010 0.000010 0.000010
0.000010 0.000010 0.000527 0.000010 0.000010 0.027963 0.000010 0.000010 0.000010 0.000010 0.214174 0.746797 0.003799 0.000010 0.000010 0.000010 0.000010 0.005819 0.000010 0.000010 0.000010 0.000742 0.000010 0.000010 0.000010
0.003523 0.000010 0.004518 0.000010 0.001960 0.009153 0.000010 0.003240 0.000010 0.000010 0.212096 0.753273 0.000010 0.000010 0.000010 0.000010 0.000010 0.005655 0.000010 0.000010 0.000010 0.004158 0.000010 0.000010 0.002275
0.001160 0.000010 0.000010 0.000010 0.016552 0.011835 0.000010 0.000010 0.000010 0.000010 0.218183 0.726225 0.000010 0.000010 0.000010 0.000010 0.000010 0.022504 0.000010 0.000010 0.000010 0.000010 0.000010 0.000010 0.003362
0.003380 0.000010 0.000010 0.000010 0.000010 0.000010 0.000010 0.005407 0.000010 0.000010 0.186265 0.772339 0.000010 0.000010 0.000010 0.000010 0.000010 0.024543 0.000010 0.000010 0.000010 0.000010 0.000010 0.003415 0.004472
0.000010 0.000010 0.021343 0.000010 0.002949 0.000010 0.000010 0.000010 0.000010 0.000010 0.232206 0.734303 0.000010 0.000010 0.000010 0.000010 0.000010 0.008837 0.000010 0.000010 0.000010 0.000172 0.000010 0.000010 0.000010
0.020942 0.000010 0.000010 0.000010 0.000010 0.000010 0.000010 0.000010 0.000010 0.000010 0.249280 0.718356 0.000010 0.000010 0.000010 0.000010 0.000010 0.005649 0.000010 0.000010 0.000010 0.001814 0.000010 0.000010 0.003770
0.000010 0.000010 0.000010 0.000010 0.000010 0.005293 0.000010 0.011647 0.000010 0.000010 0.267254 0.707074 0.000010 0.000010 0.000010 0.000010 0.000010 0.000010 0.000010 0.000010 0.000010 0.008532 0.000010 0.000010 0.000010
0.029424 0.042043 0.000010 0.000010 0.000010 0.025558 0.000012 0.002853 0.046009 0.000010 0.000010 0.000010 0.000010 0.096710 0.000010 0.000010 0.000010 0.000010 0.009739 0.004909 0.742592 0.000010 0.000010 0.000010 0.000010
0.003755 0.000010 0.000010 0.000010 0.000010 0.005947 0.000010 0.011310 0.017373 0.000010 0.000010 0.000010 0.000010 0.014044 0.000010 0.000010 0.000010 0.000010 0.000010 0.009890 0.937501 0.000010 0.000010 0.000010 0.000010
0.007782 0.055009 0.004387 0.000010 0.000010 0.013063 0.000011 0.009386 0.040066 0.000010 0.000010 0.000010 0.000010 0.015481 0.000010 0.005609 0.000010 0.000010 0.000010 0.001158 0.847909 0.000010 0.000010 0.000010 0.000010
0.024526 0.054571 0.032370 0.000010 0.000010 0.027859 0.064730 0.000392 0.013063 0.000010 0.000010 0.000010 0.000010 0.081534 0.000010 0.000010 0.000010 0.000010 0.002412 0.000010 0.698393 0.000010 0.000010 0.000010 0.000010
0.002352 0.031716 0.007656 0.000010 0.000010 0.032163 0.000010 0.002641 0.017577 0.000010 0.000010 0.000010 0.000010 0.000010 0.000010 0.000010 0.000010 0.000010 0.000010 0.020051 0.885673 0.000010 0.000010 0.000010 0.000010
0.026135 0.017141 0.001880 0.000010 0.000010 0.025679 0.000010 0.000010 0.057889 0.000010 0.000010 0.000010 0.000010 0.015776 0.000010 0.000010 0.000010 0.000010 0.039112 0.008388 0.807840 0.000010 0.000010 0.000010 0.000010
0.025991 0.044962 0.037158 0.000010 0.000010 0.019608 0.000010 0.017659 0.051588 0.000010 0.000010 0.000010 0.000010 0.073554 0.000010 0.000010 0.000010 0.000010 0.000010 0.008809 0.720511 0.000010 0.000010 0.000010 0.000010
0.005778 0.000010 0.002514 0.000010 0.000010 0.032302 0.000010 0.017004 0.012028 0.000010 0.000010 0.000010 0.000010 0.039768 0.000010 0.000010 0.000010 0.000010 0.001866 0.016170 0.872409 0.000010 0.000010 0.000010 0.000010
0.042021 0.026315 0.024076 0.000010 0.000010 0.008490 0.015617 0.013329 0.052931 0.000010 0.000010 0.000010 0.000010 0.159876 0.000010 0.000010 0.000010 0.000010 0.000010 0.000829 0.656366 0.000010 0.000010 0.000010 0.000010
0.014181 0.000010 0.009213 0.000010 0.000010 0.017420 0.000010 0.013023 0.021589 0.000010 0.000010 0.000010 0.000010 0.099935 0.000010 0.000010 0.000010 0.000010 0.000010 0.010616 0.813853 0.000010 0.000010 0.000010 0.000010
0.000010 0.065919 0.000010 0.000010 0.000010 0.000010 0.000010 0.014529 0.000010 0.000010 0.000010 0.000010 0.000010 0.017721 0.000010 0.000010 0.000010 0.000010 0.000010 0.000010 0.901620 0.000010 0.000010 0.000010 0.000010
0.030884 0.033251 0.009402 0.000010 0.000010 0.028838 0.000010 0.000010 0.018479 0.000010 0.000010 0.000010 0.000010 0.002509 0.000010 0.000010 0.000010 0.000010 0.005388 0.005867 0.865221 0.000010 0.000010 0.000010 0.000010
0.004260 0.001389 0.009350 0.000010 0.000010 0.029524 0.000013 0.001437 0.018811 0.000010 0.000010 0.000010 0.000010 0.099914 0.000010 0.000010 0.000010 0.000010 0.020367 0.006823 0.807972 0.000010 0.000010 0.000010 0.000010
0.004502 0.046688 0.016287 0.000010 0.000010 0.030332 0.000010 0.000010 0.008607 0.000010 0.000010 0.000010 0.000010 0.016859 0.000010 0.000010 0.000010 0.000010 0.005275 0.008708 0.862580 0.000010 0.000010 0.000010 0.000010
0.008225 0.000010 0.000010 0.000010 0.000010 0.000010 0.000010 0.000010 0.024804 0.000010 0.000010 0.000010 0.000010 0.017110 0.000010 0.000010 0.000010 0.000010 0.059022 0.000010 0.890640 0.000010 0.000010 0.000010 0.000010
0.008863 0.023796 0.050616 0.000010 0.000010 0.003400 0.020973 0.010771 0.019396 0.000010 0.000010 0.000010 0.000010 0.053568 0.000010 0.000010 0.000010 0.000010 0.027872 0.025126 0.755478 0.000010 0.000010 0.000010 0.000010
0.044399 0.000010 0.079810 0.000010 0.000010 0.005038 0.042423 0.000010 0.064781 0.000010 0.000010 0.000010 0.000010 0.097524 0.000010 0.000010 0.000010 0.000010 0.027969 0.000010 0.637886 0.000010 0.000010 0.000010 0.000010
0.020181 0.085328 0.052553 0.000010 0.000010 0.009657 0.065239 0.024278 0.033081 0.000010 0.000010 0.000010 0.000010 0.053761 0.000010 0.000010 0.000010 0.000010 0.000010 0.010052 0.641830 0.000010 0.003902 0.000010 0.000010
0.000010 0.021708 0.037758 0.000010 0.000010 0.000010 0.000010 0.000010 0.000010 0.000010 0.000010 0.000010 0.000010 0.031533 0.000010 0.000010 0.000010 0.000010 0.000010 0.000010 0.908791 0.000010 0.000010 0.000010 0.000010
0.000010 0.040653 0.049584 0.000010 0.000010 0.010432 0.005453 0.016055 0.068283 0.000010 0.000010 0.000010 0.000010 0.082003 0.000010 0.000010 0.000010 0.000010 0.043119 0.017962 0.666306 0.000010 0.000010 0.000010 0.000010
0.000010 0.000010 0.000010 0.000010 0.000010 0.000010 0.000010 0.999760 0.000010 0.000010 0.000010 0.000010 0.000010 0.000010 0.000010 0.000010 0.000010 0.000010 0.000010 0.000010 0.000010 0.000010 0.000010 0.000010 0.000010
0.000010 0.000010 0.000010 0.000010 0.000010 0.000010 0.000010 0.999760 0.000010 0.000010 0.000010 0.000010 0.000010 0.000010 0.000010 0.000010 0.000010 0.000010 0.000010 0.000010 0.000010 0.000010 0.000010 0.000010 0.000010
0.000010 0.000010 0.000010 0.000010 0.000010 0.000010 0.000010 0.999760 0.000010 0.000010 0.000010 0.000010 0.000010 0.000010 0.000010 0.000010 0.000010 0.000010 0.000010 0.000010 0.000010 0.000010 0.000010 0.000010 0.000010
0.009614 0.000010 0.000010 0.000010 0.000010 0.000010 0.000010 0.990156 0.000010 0.000010 0.000010 0.000010 0.000010 0.000010 0.000010 0.000010 0.000010 0.000010 0.000010 0.000010 0.000010 0.000010 0.000010 0.000010 0.000010
0.000010 0.000010 0.000010 0.000010 0.000010 0.000010 0.000010 0.999760 0.000010 0.000010 0.000010 0.000010 0.000010 0.000010 0.000010 0.000010 0.000010 0.000010 0.000010 0.000010 0.000010 0.000010 0.000010 0.000010 0.000010
0.000010 0.000010 0.000010 0.000010 0.000010 0.000010 0.000010 0.999760 0.000010 0.000010 0.000010 0.000010 0.000010 0.000010 0.000010 0.000010 0.000010 0.000010 0.000010 0.000010 0.000010 0.000010 0.000010 0.000010 0.000010
0.000010 0.000010 0.000010 0.000010 0.000010 0.000010 0.000010 0.999760 0.000010 0.000010 0.000010 0.000010 0.000010 0.000010 0.000010 0.000010 0.000010 0.000010 0.000010 0.000010 0.000010 0.000010 0.000010 0.000010 0.000010
0.027328 0.000010 0.000010 0.000010 0.000010 0.000010 0.000010 0.972442 0.000010 0.000010 0.000010 0.000010 0.000010 0.000010 0.000010 0.000010 0.000010 0.000010 0.000010 0.000010 0.000010 0.000010 0.000010 0.000010 0.000010
0.009626 0.000010 0.000010 0.000010 0.000010 0.000010 0.000010 0.990144 0.000010 0.000010 0.000010 0.000010 0.000010 0.000010 0.000010 0.000010 0.000010 0.000010 0.000010 0.000010 0.000010 0.000010 0.000010 0.000010 0.000010
0.000010 0.000010 0.000010 0.000010 0.000010 0.000010 0.000010 0.999760 0.000010 0.000010 0.000010 0.000010 0.000010 0.000010 0.000010 0.000010 0.000010 0.000010 0.000010 0.000010 0.000010 0.000010 0.000010 0.000010 0.000010
0.000010 0.000010 0.000010 0.000010 0.000010 0.000010 0.000010 0.999760 0.000010 0.000010 0.000010 0.000010 0.000010 0.000010 0.000010 0.000010 0.000010 0.000010 0.000010 0.000010 0.000010 0.000010 0.000010 0.000010 0.000010
0.000010 0.000010 0.000010 0.000010 0.000010 0.000010 0.000010 0.999760 0.000010 0.000010 0.000010 0.000010 0.000010 0.000010 0.000010 0.000010 0.000010 0.000010 0.000010 0.000010 0.000010 0.000010 0.000010 0.000010 0.000010
0.047626 0.000010 0.005682 0.000010 0.000010 0.000010 0.000010 0.946471 0.000010 0.000010 0.000010 0.000010 0.000010 0.000010 0.000010 0.000010 0.000010 0.000010 0.000010 0.000010 0.000010 0.000010 0.000010 0.000010 0.000010
0.000010 0.000010 0.000010 0.000010 0.000010 0.000010 0.000010 0.999760 0.000010 0.000010 0.000010 0.000010 0.000010 0.000010 0.000010 0.000010 0.000010 0.000010 0.000010 0.000010 0.000010 0.000010 0.000010 0.000010 0.000010
0.000010 0.000010 0.000010 0.000010 0.000010 0.000010 0.000010 0.999760 0.000010 0.000010 0.000010 0.000010 0.000010 0.000010 0.000010 0.000010 0.000010 0.000010 0.000010 0.000010 0.000010 0.000010 0.000010 0.000010 0.000010
0.025404 0.000010 0.000010 0.000010 0.000010 0.000010 0.000010 0.974366 0.000010 0.000010 0.000010 0.000010 0.000010 0.000010 0.000010 0.000010 0.000010 0.000010 0.000010 0.000010 0.000010 0.000010 0.000010 0.000010 0.000010
0.000010 0.000010 0.000010 0.000010 0.000010 0.000010 0.000010 0.999760 0.000010 0.000010 0.000010 0.000010 0.000010 0.000010 0.000010 0.000010 0.000010 0.000010 0.000010 0.000010 0.000010 0.000010 0.000010 0.000010 0.000010
0.000010 0.000010 0.000010 0.000010 0.000010 0.000010 0.000010 0.999760 0.000010 0.000010 0.000010 0.000010 0.000010 0.000010 0.000010 0.000010 0.000010 0.000010 0.000010 0.000010 0.000010 0.000010 0.000010 0.000010 0.000010
0.000010 0.000010 0.000010 0.000010 0.000010 0.000010 0.000010 0.999760 0.000010 0.000010 0.000010 0.000010 0.000010 0.000010 0.000010 0.000010 0.000010 0.000010 0.000010 0.000010 0.000010 0.000010 0.000010 0.000010 0.000010
0.000010 0.000010 0.000010 0.000010 0.000010 0.000010 0.000010 0.999760 0.000010 0.000010 0.000010 0.000010 0.000010 0.000010 0.000010 0.000010 0.000010 0.000010 0.000010 0.000010 0.000010 0.000010 0.000010 0.000010 0.000010
0.000010 0.000010 0.000010 0.018250 0.100177 0.005046 0.000010 0.000010 0.000010 0.178396 0.057718 0.219874 0.051012 0.000010 0.170637 0.000010 0.024631 0.034450 0.000010 0.000010 0.000010 0.049468 0.000010 0.000010 0.090212
0.012381 0.000010 0.000010 0.040149 0.102672 0.000010 0.000010 0.000010 0.000010 0.139188 0.060114 0.228326 0.064916 0.000010 0.122008 0.000010 0.023826 0.033470 0.000010 0.000010 0.000010 0.055766 0.000010 0.017574 0.099489
0.005148 0.000010 0.000010 0.033205 0.105969 0.012212 0.000010 0.000596 0.000010 0.158101 0.052523 0.214264 0.063925 0.000010 0.139601 0.000010 0.029664 0.047025 0.000010 0.000010 0.000010 0.052533 0.000010 0.013161 0.071973
0.000010 0.000010 0.000010 0.030276 0.116834 0.000010 0.000010 0.000010 0.000010 0.122319 0.013408 0.280984 0.105742 0.000010 0.103365 0.003450 0.027381 0.053544 0.000010 0.000010 0.000010 0.053543 0.000010 0.013627 0.075406
0.000010 0.000010 0.000010 0.057793 0.114622 0.012066 0.000010 0.000010 0.000010 0.122269 0.054411 0.271676 0.092852 0.000010 0.050422 0.000010 0.013225 0.049027 0.000010 0.000010 0.000010 0.063334 0.000010 0.000010 0.098170
0.000010 0.000010 0.000010 0.033649 0.122544 0.001616 0.000010 0.000010 0.000010 0.146969 0.028948 0.309028 0.080184 0.000010 0.071797 0.000010 0.008765 0.024051 0.000010 0.000010 0.000010 0.063693 0.000010 0.004001 0.104635
0.000010 0.000010 0.000010 0.040523 0.118745 0.012610 0.000553 0.000010 0.000010 0.135233 0.031806 0.279213 0.102304 0.000010 0.047191 0.000010 0.009200 0.048462 0.000010 0.000341 0.000010 0.072909 0.000010 0.009483 0.091328
0.000010 0.000010 0.000010 0.024872 0.103940 0.002008 0.000010 0.000010 0.000010 0.159610 0.043085 0.259032 0.087773 0.000010 0.044098 0.000010 0.026923 0.035887 0.000010 0.000010 0.000010 0.064049 0.000010 0.011793 0.136810
0.018124 0.000010 0.000010 0.050540 0.119052 0.011935 0.000010 0.000010 0.000010 0.156741 0.031763 0.170626 0.057336 0.000010 0.137719 0.000010 0.033526 0.050613 0.000010 0.000010 0.000010 0.060184 0.000010 0.000010 0.101720
0.002135 0.000010 0.000010 0.022838 0.104657 0.000010 0.000010 0.000010 0.000010 0.195195 0.051809 0.239512 0.071268 0.000010 0.139122 0.000010 0.016632 0.043585 0.000010 0.000010 0.000010 0.028363 0.000010 0.020616 0.064150
0.013537 0.000010 0.003354 0.040709 0.096428 0.000010 0.000010 0.000010 0.000010 0.120713 0.046249 0.271182 0.087314 0.000010 0.068276 0.000010 0.011892 0.070435 0.000010 0.002952 0.000010 0.067698 0.000010 0.015502 0.083659
0.000010 0.000010 0.000010 0.021653 0.126257 0.000010 0.000010 0.000010 0.000010 0.167571 0.040610 0.255504 0.081157 0.000010 0.094340 0.000010 0.013781 0.043009 0.000010 0.000010 0.000010 0.042560 0.000010 0.005257 0.108170
0.000010 0.000010 0.000010 0.022837 0.101952 0.005075 0.000010 0.000010 0.000010 0.153571 0.009720 0.284982 0.104064 0.000010 0.071244 0.001930 0.024171 0.065963 0.000010 0.000010 0.000010 0.043862 0.000010 0.018188 0.092331
0.000010 0.000010 0.002684 0.024968 0.105341 0.000024 0.000010 0.003159 0.000010 0.180529 0.073641 0.238017 0.067558 0.000010 0.099358 0.002156 0.017275 0.032368 0.000010 0.000010 0.000010 0.054713 0.000010 0.015217 0.082903
0.000010 0.000010 0.003221 0.046012 0.093459 0.000010 0.000010 0.000010 0.000010 0.137850 0.058440 0.277653 0.110589 0.000010 0.053597 0.000010 0.010177 0.046130 0.000010 0.000010 0.000010 0.069922 0.000010 0.014053 0.078778
0.000010 0.000010 0.002146 0.015770 0.103343 0.000853 0.000010 0.013925 0.000010 0.141305 0.040709 0.243606 0.077722 0.000010 0.061618 0.001291 0.039767 0.047390 0.000010 0.000010 0.000010 0.051553 0.000010 0.015618 0.143295
0.000010 0.000010 0.000010 0.030433 0.127044 0.004972 0.000010 0.000010 0.000010 0.160579 0.033422 0.227653 0.063505 0.000010 0.132559 0.000010 0.013062 0.037131 0.000010 0.000010 0.000010 0.055852 0.000010 0.016983 0.096684
0.000010 0.000010 0.000010 0.018624 0.113621 0.000010 0.000010 0.000010 0.000010 0.151930 0.063040 0.220128 0.067983 0.000010 0.157907 0.000010 0.027889 0.045400 0.000010 0.000010 0.000010 0.039482 0.000010 0.006143 0.087723
0.086189 0.000010 0.178005 0.000010 0.000010 0.017829 0.000010 0.030204 0.000010 0.000010 0.000010 0.000010 0.000010 0.000010 0.000010 0.000010 0.000010 0.000010 0.000010 0.000010 0.687573 0.000010 0.000010 0.000010 0.000010
0.086387 0.000010 0.152915 0.000010 0.000010 0.015407 0.000010 0.042870 0.000010 0.000010 0.000010 0.000010 0.000010 0.000010 0.000010 0.000010 0.000010 0.000010 0.000010 0.009939 0.692292 0.000010 0.000010 0.000010 0.000010
0.094905 0.000010 0.152837 0.000010 0.000010 0.006166 0.000010 0.045588 0.014748 0.000010 0.000010 0.000010 0.000010 0.000010 0.000010 0.000010 0.000010 0.000010 0.000010 0.005027 0.659900 0.000010 0.012663 0.008007 0.000010
0.098013 0.000678 0.159005 0.000010 0.000010 0.018417 0.000282 0.043739 0.026201 0.000010 0.000010 0.000010 0.000010 0.000010 0.000010 0.000010 0.000010 0.000010 0.000010 0.012839 0.640665 0.000010 0.000010 0.000010 0.000010
0.086932 0.000010 0.208575 0.000010 0.000010 0.002065 0.000010 0.051137 0.010513 0.000010 0.000010 0.000010 0.000010 0.000010 0.000010 0.000010 0.000010 0.000010 0.000010 0.000010 0.640588 0.000010 0.000010 0.000010 0.000010
0.092092 0.000010 0.163849 0.000010 0.000010 0.000010 0.000010 0.019729 0.001480 0.000010 0.000010 0.000010 0.000010 0.000010 0.000010 0.000010 0.000010 0.000010 0.000010 0.000010 0.722651 0.000010 0.000010 0.000010 0.000010
0.101996 0.012492 0.147553 0.000010 0.000010 0.000010 0.001993 0.038333 0.000010 0.000010 0.000010 0.000010 0.000010 0.000013 0.000010 0.000010 0.000010 0.000010 0.000010 0.000935 0.696515 0.000010 0.000010 0.000010 0.000010
0.085104 0.000010 0.142436 0.000010 0.000010 0.023018 0.011900 0.045937 0.017185 0.000010 0.000010 0.000010 0.000010 0.000010 0.000010 0.000010 0.000010 0.000010 0.000010 0.006884 0.667366 0.000010 0.000010 0.000010 0.000010
0.087389 0.000010 0.158758 0.000010 0.000010 0.000010 0.000010 0.054248 0.010802 0.000010 0.000010 0.000010 0.000642 0.000010 0.000010 0.001814 0.000010 0.000010 0.000010 0.026007 0.651774 0.000010 0.000010 0.008406 0.000010
0.062144 0.000010 0.184385 0.000010 0.000010 0.000010 0.000010 0.070469 0.004211 0.000010 0.000010 0.000010 0.000010 0.000010 0.000010 0.000010 0.000010 0.000010 0.000010 0.000010 0.678591 0.000010 0.000010 0.000010 0.000010
0.064618 0.000010 0.148425 0.000010 0.000010 0.022992 0.000010 0.045978 0.007705 0.000010 0.000010 0.000010 0.000010 0.006351 0.000010 0.000010 0.000010 0.000010 0.000010 0.000010 0.703751 0.000010 0.000010 0.000010 0.000010
0.108992 0.012588 0.148662 0.000010 0.000010 0.000010 0.000010 0.044153 0.012983 0.000010 0.000010 0.000010 0.000010 0.000010 0.000010 0.000010 0.000010 0.000010 0.021671 0.000010 0.650771 0.000010 0.000010 0.000010 0.000010
0.066963 0.000010 0.152243 0.000010 0.000010 0.000010 0.005096 0.074565 0.008245 0.000010 0.000010 0.000010 0.000010 0.000010 0.000010 0.000010 0.000010 0.000010 0.000010 0.005412 0.687295 0.000010 0.000010 0.000010 0.000010
0.073800 0.000010 0.185088 0.000010 0.000010 0.000010 0.000010 0.066335 0.023894 0.000010 0.000010 0.000010 0.000010 0.000010 0.000010 0.000010 0.000010 0.000010 0.000010 0.000010 0.650683 0.000010 0.000010 0.000010 0.000010
0.091684 0.025454 0.181453 0.000010 0.000010 0.000010 0.000010 0.039065 0.020088 0.000010 0.000010 0.000010 0.000010 0.007308 0.000010 0.000010 0.000010 0.000010 0.000015 0.000010 0.634764 0.000010 0.000010 0.000010 0.000010
0.086487 0.000010 0.171449 0.000010 0.000010 0.000010 0.000010 0.056809 0.002134 0.000010 0.000010 0.000010 0.000087 0.000010 0.000010 0.002089 0.000010 0.000010 0.005291 0.000010 0.675484 0.000010 0.000010 0.000010 0.000010
0.130778 0.000010 0.176195 0.000010 0.000010 0.000010 0.000010 0.039472 0.000010 0.000010 0.000010 0.000010 0.000010 0.000010 0.000010 0.000010 0.000010 0.000010 0.000010 0.000010 0.653346 0.000010 0.000010 0.000010 0.000010
0.093773 0.000010 0.173061 0.000010 0.000010 0.000010 0.000010 0.049461 0.007859 0.000010 0.000010 0.000010 0.000010 0.000010 0.000010 0.000010 0.000010 0.000010 0.000010 0.000010 0.675648 0.000010 0.000010 0.000010 0.000010
0.097002 0.000010 0.168659 0.000010 0.000010 0.000010 0.000010 0.025117 0.000010 0.000010 0.000010 0.000010 0.000010 0.000010 0.000010 0.000010 0.000010 0.000010 0.000010 0.008128 0.700644 0.000260 0.000010 0.000010 0.000010
0.105159 0.000010 0.173407 0.000010 0.000010 0.000010 0.008056 0.028989 0.010761 0.000010 0.000010 0.000010 0.000010 0.000774 0.000010 0.000010 0.000010 0.000010 0.000010 0.000010 0.672675 0.000010 0.000010 0.000010 0.000010
0.011041 0.000010 0.036714 0.000010 0.012993 0.000010 0.000010 0.000010 0.000010 0.015874 0.195042 0.679714 0.032744 0.000010 0.000010 0.000010 0.000010 0.011657 0.000010 0.000010 0.000010 0.000010 0.000010 0.004061 0.000010
0.015869 0.000010 0.000011 0.000010 0.025708 0.029056 0.000010 0.005315 0.000010 0.000010 0.186753 0.659103 0.027820 0.000010 0.001316 0.000010 0.009148 0.012616 0.000010 0.000010 0.000010 0.020099 0.000010 0.007066 0.000010
0.017974 0.000010 0.000014 0.000010 0.027207 0.018579 0.000010 0.000010 0.000010 0.022449 0.190280 0.669500 0.026322 0.000010 0.000010 0.000010 0.000010 0.006390 0.000010 0.000010 0.000010 0.014975 0.000010 0.006170 0.000010
0.028076 0.000010 0.001207 0.000010 0.000010 0.000010 0.000010 0.007502 0.000010 0.014049 0.173654 0.727092 0.031107 0.000010 0.009755 0.001337 0.000010 0.000017 0.000010 0.000010 0.000010 0.000010 0.000010 0.000010 0.006065
0.010972 0.000010 0.023452 0.009453 0.005194 0.019272 0.000010 0.001064 0.000010 0.009396 0.185839 0.669087 0.051764 0.000010 0.000010 0.000010 0.000010 0.006231 0.000010 0.000010 0.000010 0.000010 0.000010 0.008144 0.000010
0.025438 0.000010 0.007201 0.000010 0.018464 0.000010 0.000010 0.000010 0.000010 0.000010 0.171419 0.712834 0.027250 0.000010 0.000010 0.000010 0.000010 0.023597 0.000010 0.000010 0.000010 0.008307 0.000010 0.005329 0.000010
0.024688 0.000010 0.000109 0.000010 0.006542 0.001489 0.000010 0.004844 0.000010 0.029332 0.206892 0.674185 0.022584 0.000010 0.000010 0.000010 0.000010 0.000010 0.000010 0.000010 0.000010 0.020362 0.000010 0.008833 0.000010
0.004649 0.000010 0.000010 0.000010 0.023630 0.011795 0.000010 0.011954 0.000010 0.000010 0.168930 0.720410 0.032035 0.000010 0.001443 0.000010 0.000010 0.013998 0.000010 0.000010 0.000010 0.000425 0.000010 0.010591 0.000010
0.000010 0.000010 0.033969 0.000010 0.019958 0.000010 0.000010 0.000010 0.000010 0.014639 0.204556 0.661138 0.041994 0.000010 0.001394 0.000010 0.000010 0.018115 0.000010 0.000010 0.000010 0.000010 0.000010 0.004077 0.000010
0.014743 0.000010 0.012423 0.000010 0.013273 0.005011 0.000010 0.009931 0.000010 0.024404 0.157945 0.687786 0.025522 0.000010 0.001570 0.000010 0.000010 0.024356 0.000010 0.000010 0.000010 0.006114 0.000010 0.011393 0.005418
0.000010 0.000010 0.009725 0.000010 0.028384 0.012344 0.000010 0.008005 0.000010 0.006520 0.168707 0.662557 0.018351 0.000010 0.014867 0.000010 0.000010 0.051106 0.000010 0.000010 0.000010 0.019294 0.000010 0.000010 0.000010
0.002502 0.000010 0.000010 0.000010 0.003297 0.030914 0.000010 0.000010 0.000010 0.013340 0.168779 0.662380 0.035115 0.000010 0.013033 0.000010 0.000010 0.043819 0.000010 0.000010 0.000010 0.016000 0.000010 0.010681 0.000010
0.022827 0.000010 0.000010 0.005542 0.002592 0.008438 0.000010 0.000010 0.000010 0.009208 0.182968 0.718256 0.013177 0.000010 0.000015 0.000010 0.000010 0.014406 0.000010 0.000010 0.000010 0.016390 0.000010 0.006051 0.000010
0.008028 0.000010 0.000010 0.000010 0.016401 0.025248 0.000010 0.000010 0.000010 0.002332 0.173930 0.723993 0.019284 0.000010 0.009043 0.000010 0.000010 0.008977 0.000010 0.000010 0.000010 0.004262 0.000010 0.001632 0.006739
0.013761 0.000010 0.024126 0.000010 0.000010 0.000010 0.000010 0.000010 0.000010 0.007903 0.154469 0.694454 0.010875 0.000010 0.014955 0.000010 0.000010 0.051924 0.000010 0.000010 0.000010 0.009355 0.000010 0.011403 0.006636
0.010454 0.000010 0.000010 0.000010 0.018596 0.016101 0.000010 0.008581 0.000010 0.000010 0.176322 0.709221 0.026707 0.000010 0.000010 0.000010 0.000010 0.024532 0.000010 0.000010 0.000010 0.000010 0.000010 0.009326 0.000010
0.029961 0.000010 0.000010 0.000010 0.012990 0.000010 0.000010 0.000010 0.000010 0.031164 0.142498 0.712866 0.036008 0.000010 0.000010 0.000010 0.000010 0.031927 0.000782 0.000010 0.000010 0.000010 0.000010 0.001644 0.000010
0.003048 0.000010 0.000010 0.000010 0.018831 0.022592 0.000010 0.009865 0.000010 0.014419 0.151777 0.692121 0.029960 0.000010 0.008346 0.000010 0.000010 0.029815 0.000010 0.000010 0.000010 0.015212 0.000010 0.003570 0.000324
0.016936 0.000010 0.009935 0.000010 0.014698 0.000010 0.000010 0.000948 0.000010 0.015474 0.210558 0.662557 0.028079 0.000010 0.000010 0.000010 0.000010 0.021916 0.000010 0.000010 0.000010 0.013598 0.000010 0.005161 0.000010
0.023411 0.000010 0.000010 0.000010 0.000010 0.000010 0.000010 0.000010 0.000010 0.004302 0.191633 0.731492 0.011854 0.000010 0.000010 0.000010 0.000010 0.024980 0.000010 0.000010 0.000010 0.008865 0.000010 0.003294 0.000010
0.000010 0.000010 0.000010 0.000010 0.018843 0.000010 0.000010 0.000010 0.000010 0.004602 0.619485 0.215606 0.069125 0.000010 0.000010 0.000010 0.000010 0.043885 0.000010 0.000010 0.000010 0.016081 0.000010 0.012204 0.000010
0.000010 0.000010 0.010403 0.000010 0.003144 0.000134 0.000010 0.000010 0.000010 0.032075 0.638474 0.245134 0.027648 0.000010 0.000010 0.000010 0.000010 0.013565 0.000010 0.000010 0.000010 0.019739 0.000010 0.009534 0.000010
0.000010 0.000010 0.000012 0.000010 0.013585 0.000010 0.000010 0.000010 0.000010 0.000010 0.606793 0.224362 0.073538 0.000010 0.000010 0.000010 0.000010 0.049751 0.000010 0.000010 0.000010 0.025364 0.000010 0.006158 0.000278
0.000010 0.000010 0.000010 0.000010 0.003144 0.004012 0.000010 0.000010 0.000010 0.030723 0.644241 0.202244 0.044084 0.000010 0.000010 0.000010 0.000010 0.048996 0.000010 0.000010 0.000010 0.013809 0.000010 0.008587 0.000010
0.008969 0.000010 0.000010 0.000010 0.027755 0.000010 0.000010 0.000010 0.000010 0.003867 0.592119 0.237961 0.051703 0.000010 0.000010 0.000010 0.000010 0.051554 0.000010 0.000010 0.000010 0.005255 0.000010 0.020660 0.000010
0.002558 0.000010 0.000010 0.000010 0.022911 0.000010 0.000010 0.001979 0.000010 0.000010 0.624336 0.242462 0.023874 0.000010 0.000010 0.000010 0.000010 0.065370 0.000010 0.000010 0.000010 0.000010 0.000010 0.016341 0.000010
0.000010 0.000010 0.000010 0.000010 0.035157 0.000010 0.000010 0.010568 0.000010 0.000010 0.619639 0.199721 0.076522 0.000010 0.000010 0.000010 0.000010 0.051494 0.000010 0.000010 0.000010 0.006718 0.000010 0.000010 0.000010
0.000246 0.000010 0.000010 0.000010 0.016338 0.000010 0.000010 0.000010 0.000010 0.017041 0.645495 0.194901 0.048400 0.000010 0.000010 0.000010 0.000010 0.038360 0.000010 0.000010 0.000010 0.026401 0.000010 0.012658 0.000010
0.022850 0.000010 0.000010 0.000010 0.031404 0.000948 0.000010 0.002926 0.000010 0.002545 0.551421 0.270642 0.043166 0.000010 0.000010 0.000015 0.000010 0.055554 0.000010 0.000010 0.000010 0.001193 0.000010 0.017205 0.000010
0.005219 0.000010 0.000010 0.000010 0.019342 0.005741 0.000010 0.000010 0.000010 0.005960 0.604031 0.245366 0.064392 0.000010 0.000010 0.000773 0.000010 0.034548 0.000010 0.000010 0.000010 0.014479 0.000010 0.000010 0.000010
0.000010 0.000010 0.000010 0.000010 0.015451 0.005283 0.000010 0.000010 0.000010 0.006222 0.619941 0.248772 0.058054 0.000010 0.000010 0.000010 0.000010 0.007251 0.000010 0.000010 0.000010 0.019953 0.000010 0.018913 0.000010
0.000010 0.000010 0.000010 0.005206 0.020277 0.000010 0.000010 0.003732 0.000010 0.013762 0.641333 0.260725 0.029322 0.000010 0.000010 0.000010 0.000010 0.017104 0.000010 0.000010 0.000010 0.005706 0.000010 0.002683 0.000010
0.000010 0.000010 0.001139 0.000010 0.017729 0.008148 0.000010 0.001422 0.000010 0.015074 0.616741 0.236925 0.064409 0.000010 0.000010 0.000010 0.000010 0.010237 0.000010 0.000010 0.000010 0.016430 0.000010 0.011607 0.000010
0.000010 0.000010 0.000010 0.000010 0.000010 0.000010 0.000010 0.009911 0.000010 0.025288 0.597650 0.251371 0.050726 0.000010 0.000010 0.000010 0.000010 0.053038 0.000010 0.000010 0.000010 0.011836 0.000010 0.000010 0.000010
0.000010 0.000010 0.007292 0.002363 0.003750 0.000010 0.000010 0.006662 0.000010 0.011861 0.583677 0.244103 0.071281 0.000010 0.010000 0.000010 0.000010 0.042881 0.000010 0.000010 0.000010 0.000010 0.000010 0.015990 0.000010
0.002341 0.000010 0.001705 0.000010 0.010084 0.019441 0.000010 0.000010 0.000010 0.000621 0.646032 0.247964 0.017047 0.000010 0.000010 0.000010 0.000010 0.027716 0.000010 0.000010 0.000010 0.008405 0.000010 0.018506 0.000010
0.003440 0.000010 0.013211 0.000010 0.006793 0.000010 0.000010 0.000010 0.000010 0.000010 0.620294 0.234543 0.040354 0.000010 0.000010 0.000010 0.003382 0.070338 0.000010 0.000010 0.000010 0.002680 0.000010 0.004815 0.000010
0.000010 0.000010 0.000010 0.000010 0.019418 0.003817 0.000010 0.000010 0.000010 0.000010 0.604432 0.239833 0.058451 0.000010 0.000010 0.000010 0.000010 0.047231 0.000010 0.000010 0.000010 0.019819 0.000010 0.006830 0.000010
0.000010 0.000010 0.000010 0.021243 0.025590 0.000765 0.000010 0.015173 0.000010 0.054850 0.464090 0.228962 0.048388 0.000010 0.072940 0.000010 0.000010 0.049520 0.000010 0.000164 0.000010 0.000010 0.000010 0.018185 0.000010
0.005793 0.000010 0.000010 0.010788 0.025185 0.000010 0.000010 0.007459 0.000010 0.008346 0.541623 0.195726 0.036752 0.000010 0.038500 0.000010 0.000010 0.061046 0.000010 0.000010 0.000010 0.019076 0.000010 0.031053 0.018533
0.000010 0.000010 0.001293 0.004848 0.028775 0.000010 0.000010 0.001607 0.000010 0.026469 0.480840 0.221828 0.044196 0.000010 0.077987 0.000010 0.000010 0.077979 0.000010 0.000010 0.000010 0.008832 0.000010 0.015481 0.009745
0.000138 0.000010 0.001779 0.025717 0.046218 0.000010 0.000010 0.002746 0.000010 0.067710 0.455412 0.209962 0.036361 0.000010 0.054439 0.000010 0.000010 0.065424 0.000010 0.000010 0.000010 0.003184 0.000010 0.029092 0.001708
0.000010 0.000010 0.000010 0.000010 0.040835 0.000010 0.000010 0.015186 0.000010 0.000010 0.614246 0.219282 0.020241 0.000010 0.013285 0.000010 0.000010 0.057639 0.000010 0.000010 0.000173 0.007272 0.000010 0.011690 0.000010
0.000010 0.000010 0.010752 0.000010 0.032732 0.000010 0.000010 0.003103 0.000010 0.000010 0.709657 0.215128 0.003929 0.000010 0.000010 0.000010 0.000010 0.010415 0.000010 0.000010 0.000010 0.003179 0.000010 0.007304 0.003651
0.000010 0.000010 0.007817 0.019914 0.023752 0.000010 0.000010 0.000010 0.000010 0.097576 0.334961 0.123404 0.030934 0.000010 0.238396 0.001841 0.000010 0.059409 0.000010 0.000010 0.000010 0.014981 0.000010 0.014133 0.032762
0.000010 0.000010 0.000880 0.008669 0.037893 0.000010 0.000010 0.023046 0.000010 0.047627 0.499988 0.188979 0.001364 0.000010 0.090714 0.000010 0.000010 0.068616 0.000010 0.000010 0.000010 0.015569 0.000010 0.013061 0.003475
0.000010 0.000010 0.010959 0.006599 0.028066 0.000010 0.000010 0.000010 0.000010 0.070102 0.399981 0.141175 0.007742 0.000010 0.249480 0.000964 0.000010 0.034443 0.000010 0.000010 0.000010 0.017481 0.000010 0.022496 0.010391
0.000013 0.000010 0.000010 0.000010 0.022507 0.000010 0.000010 0.016115 0.000010 0.028177 0.619293 0.191415 0.002930 0.000010 0.032175 0.000010 0.000010 0.058864 0.000010 0.000010 0.000010 0.011556 0.000010 0.013578 0.003246
0.000010 0.000010 0.000225 0.011457 0.004511 0.000010 0.000010 0.004645 0.000010 0.020400 0.566938 0.230960 0.046028 0.000010 0.031016 0.000254 0.000010 0.066533 0.000010 0.000010 0.000010 0.007434 0.000010 0.007767 0.001721
0.000010 0.000010 0.008746 0.011347 0.011324 0.004733 0.000010 0.000010 0.000010 0.000010 0.618657 0.224409 0.016908 0.000010 0.006116 0.000010 0.000010 0.064474 0.000010 0.000010 0.000010 0.000010 0.000010 0.019083 0.014062
0.000010 0.000010 0.010036 0.000010 0.010587 0.001548 0.000010 0.000010 0.001454 0.004220 0.607787 0.249379 0.020068 0.000010 0.011201 0.000010 0.000010 0.054414 0.000010 0.000010 0.000010 0.010619 0.000010 0.006213 0.012355
0.003703 0.000010 0.007098 0.000010 0.003889 0.000010 0.000010 0.000010 0.000010 0.021136 0.623372 0.208167 0.017144 0.000010 0.032802 0.000010 0.000010 0.050819 0.000010 0.000010 0.000010 0.009632 0.000010 0.012273 0.009834
0.000505 0.000010 0.007089 0.000010 0.032082 0.000010 0.000010 0.005469 0.000010 0.000010 0.718982 0.209780 0.003858 0.000010 0.000010 0.000010 0.000010 0.011522 0.000010 0.000010 0.000010 0.004647 0.000010 0.005916 0.000010
0.000010 0.000010 0.000010 0.003726 0.029923 0.000010 0.000010 0.001252 0.000010 0.083691 0.516330 0.158300 0.032173 0.000010 0.099055 0.000010 0.000010 0.044837 0.000010 0.000010 0.000010 0.015707 0.000010 0.003060 0.011814
0.010317 0.000010 0.014736 0.000010 0.011571 0.000010 0.000010 0.000010 0.000010 0.000393 0.644260 0.241984 0.021833 0.000010 0.009309 0.000010 0.000010 0.039143 0.000010 0.000010 0.000010 0.005999 0.000010 0.000314 0.000010
0.000739 0.000010 0.001226 0.000010 0.025875 0.008392 0.000010 0.000011 0.000010 0.031035 0.545305 0.214506 0.000092 0.000010 0.052855 0.000010 0.000010 0.081995 0.000010 0.000010 0.000010 0.013868 0.000010 0.015010 0.008981
0.000010 0.000010 0.000010 0.000010 0.010648 0.000010 0.000010 0.000286 0.000010 0.001741 0.657662 0.215066 0.014325 0.000010 0.017547 0.000010 0.000010 0.063649 0.000010 0.000010 0.000010 0.008554 0.000010 0.010372 0.000010
0.000010 0.000010 0.011339 0.005061 0.016336 0.000010 0.001252 0.000010 0.000010 0.019885 0.608542 0.197203 0.014405 0.000010 0.024320 0.000600 0.002859 0.063768 0.000010 0.000010 0.000010 0.009851 0.000010 0.009082 0.015398
0.200838 0.000010 0.019523 0.000010 0.000010 0.018050 0.000010 0.046150 0.038745 0.000010 0.000010 0.000010 0.000010 0.047987 0.000010 0.000010 0.000010 0.000010 0.000010 0.013406 0.615131 0.000010 0.000010 0.000010 0.000010
0.159606 0.000010 0.112817 0.000010 0.000010 0.000010 0.000010 0.054616 0.051023 0.000010 0.000010 0.000010 0.000010 0.052602 0.000010 0.000010 0.000010 0.000010 0.000010 0.000010 0.569146 0.000010 0.000010 0.000010 0.000010
0.165857 0.033820 0.085083 0.000010 0.000010 0.021597 0.000010 0.050425 0.000010 0.000010 0.000010 0.000010 0.000010 0.035758 0.000010 0.000010 0.000010 0.000010 0.000010 0.003254 0.604036 0.000010 0.000010 0.000010 0.000010
0.323501 0.013929 0.139381 0.000010 0.000010 0.023427 0.000010 0.070685 0.020086 0.000010 0.000010 0.000010 0.000010 0.002897 0.000010 0.000010 0.000010 0.000010 0.012108 0.000010 0.393798 0.000010 0.000040 0.000010 0.000010
0.195370 0.042948 0.072222 0.000010 0.000010 0.018224 0.000010 0.072399 0.030806 0.000010 0.000010 0.000010 0.000010 0.011583 0.000010 0.000010 0.000010 0.000010 0.000010 0.009678 0.546609 0.000010 0.000010 0.000010 0.000010
0.183040 0.050900 0.102189 0.000010 0.000010 0.012382 0.000010 0.045534 0.037240 0.000010 0.000010 0.000010 0.000010 0.021694 0.000010 0.000010 0.000010 0.000010 0.000010 0.000010 0.546849 0.000010 0.000010 0.000010 0.000010
0.241934 0.005091 0.253604 0.000010 0.000010 0.000010 0.000010 0.042417 0.014441 0.000010 0.002549 0.000010 0.000010 0.000010 0.000010 0.000010 0.000010 0.011091 0.018110 0.018726 0.390077 0.001822 0.000010 0.000010 0.000010
0.196450 0.000010 0.060459 0.000010 0.000010 0.017002 0.000010 0.039237 0.000010 0.000010 0.000010 0.000010 0.000010 0.023140 0.000010 0.000010 0.000010 0.000010 0.000010 0.008366 0.655167 0.000010 0.000010 0.000010 0.000010
0.113037 0.016473 0.065132 0.000010 0.000010 0.000010 0.000010 0.042858 0.003423 0.000010 0.000010 0.000010 0.000010 0.017885 0.000010 0.000010 0.000010 0.000010 0.000010 0.027561 0.713462 0.000010 0.000010 0.000010 0.000010
0.188576 0.037460 0.066827 0.000010 0.000010 0.012881 0.000010 0.069164 0.000010 0.000010 0.000010 0.000010 0.000010 0.000015 0.000010 0.000010 0.000010 0.000010 0.000010 0.006416 0.618491 0.000010 0.000010 0.000010 0.000010
0.210504 0.000010 0.143796 0.000010 0.000010 0.016354 0.000010 0.070575 0.000010 0.000010 0.000010 0.000010 0.000010 0.000010 0.000010 0.000010 0.000010 0.000010 0.015425 0.011863 0.530411 0.000010 0.000901 0.000010 0.000010
0.181356 0.036887 0.095909 0.000010 0.000010 0.026298 0.000010 0.047355 0.000010 0.000010 0.000010 0.000010 0.000010 0.000016 0.000010 0.000010 0.000010 0.000010 0.000010 0.006492 0.605517 0.000010 0.000010 0.000010 0.000010
0.197105 0.000010 0.106514 0.000010 0.000010 0.016732 0.000010 0.057855 0.023813 0.000010 0.000010 0.000010 0.000010 0.021689 0.000010 0.000013 0.000010 0.000010 0.000010 0.008788 0.567332 0.000010 0.000010 0.000010 0.000010
0.282302 0.041849 0.125268 0.000010 0.000010 0.002443 0.001000 0.063332 0.023882 0.000010 0.000010 0.000010 0.000010 0.000010 0.000010 0.000010 0.000010 0.000010 0.000010 0.004700 0.455065 0.000010 0.000010 0.000010 0.000010
0.264904 0.014905 0.118282 0.000010 0.000010 0.021955 0.000010 0.093770 0.029132 0.000010 0.000010 0.000010 0.000010 0.019033 0.000010 0.000010 0.000010 0.000010 0.000010 0.007338 0.430522 0.000010 0.000010 0.000010 0.000010
0.244898 0.041641 0.070632 0.000010 0.000010 0.026391 0.000010 0.082211 0.012877 0.000010 0.000010 0.000010 0.000010 0.000015 0.000010 0.000010 0.000010 0.000010 0.017464 0.002384 0.501337 0.000010 0.000010 0.000010 0.000010
0.220063 0.000010 0.117933 0.000010 0.000010 0.000010 0.015063 0.075365 0.020819 0.000010 0.000010 0.000010 0.000010 0.050030 0.000010 0.000010 0.000010 0.000010 0.005005 0.009676 0.485885 0.000010 0.000010 0.000010 0.000010
0.170077 0.049687 0.030681 0.000010 0.000010 0.045710 0.007633 0.041137 0.010624 0.000010 0.000010 0.000010 0.000010 0.000015 0.000010 0.000010 0.000010 0.000010 0.000010 0.001367 0.642918 0.000010 0.000010 0.000010 0.000010
0.199766 0.000010 0.161189 0.000010 0.000010 0.011856 0.000010 0.061607 0.000010 0.000010 0.000010 0.000010 0.000010 0.035180 0.000010 0.000010 0.000010 0.000010 0.003606 0.009013 0.517612 0.000010 0.000010 0.000010 0.000010
0.223740 0.027784 0.092169 0.000010 0.000010 0.000011 0.000010 0.055145 0.006458 0.000010 0.000010 0.000010 0.000010 0.007483 0.000010 0.001988 0.000010 0.000010 0.000010 0.011259 0.573812 0.000010 0.000010 0.000010 0.000010
0.000010 0.000010 0.000010 0.000010 0.000010 0.000010 0.000010 0.000010 0.000010 0.000010 0.000010 0.000010 0.000010 0.000010 0.000010 0.999760 0.000010 0.000010 0.000010 0.000010 0.000010 0.000010 0.000010 0.000010 0.000010
0.000010 0.000010 0.000010 0.000010 0.000010 0.000010 0.000010 0.000010 0.000010 0.000010 0.000010 0.000010 0.000010 0.000010 0.000010 0.999760 0.000010 0.000010 0.000010 0.000010 0.000010 0.000010 0.000010 0.000010 0.000010
0.000010 0.000010 0.000010 0.000010 0.000010 0.000010 0.000010 0.000010 0.000010 0.000010 0.000010 0.000010 0.000010 0.000010 0.000010 0.999760 0.000010 0.000010 0.000010 0.000010 0.000010 0.000010 0.000010 0.000010 0.000010
0.000010 0.000010 0.000010 0.000010 0.000010 0.000010 0.000010 0.000010 0.000010 0.000010 0.000010 0.000010 0.000010 0.000010 0.000010 0.999760 0.000010 0.000010 0.000010 0.000010 0.000010 0.000010 0.000010 0.000010 0.000010
0.000010 0.203521 0.000414 0.000010 0.000010 0.000010 0.000010 0.000010 0.012608 0.000010 0.000010 0.000010 0.000367 0.280033 0.000010 0.008860 0.000010 0.000010 0.480465 0.007295 0.000010 0.000010 0.006277 0.000010 0.000010
0.000010 0.257796 0.002437 0.000010 0.000010 0.000010 0.012075 0.000010 0.021359 0.000010 0.000010 0.000010 0.007480 0.254487 0.000010 0.003137 0.000010 0.000010 0.400228 0.027666 0.000010 0.000010 0.013184 0.000010 0.000010
0.000010 0.242911 0.000010 0.000010 0.000010 0.000010 0.000010 0.001138 0.000010 0.000010 0.000010 0.000217 0.000019 0.303330 0.000010 0.013844 0.000010 0.000010 0.420777 0.013524 0.000010 0.000010 0.000010 0.000010 0.004079
0.000010 0.110732 0.000010 0.000010 0.000010 0.000010 0.000010 0.000010 0.000010 0.000010 0.000010 0.000010 0.011657 0.217233 0.000010 0.011944 0.000010 0.000010 0.640204 0.008040 0.000010 0.000010 0.000010 0.000010 0.000010
0.000010 0.243285 0.000010 0.000010 0.000010 0.000010 0.000010 0.000010 0.006733 0.000010 0.000010 0.000010 0.000010 0.281981 0.000010 0.000010 0.000010 0.000010 0.436263 0.013040 0.000010 0.000010 0.015914 0.002513 0.000100
0.000010 0.039109 0.000010 0.000010 0.000010 0.000010 0.000010 0.000010 0.000010 0.000010 0.000010 0.000010 0.000010 0.090304 0.000010 0.000010 0.000010 0.000010 0.850695 0.019682 0.000010 0.000010 0.000010 0.000010 0.000010
0.000010 0.074370 0.000010 0.000010 0.000010 0.000010 0.000010 0.000010 0.000010 0.000010 0.000010 0.000010 0.000010 0.042021 0.000010 0.007651 0.000010 0.000010 0.875748 0.000010 0.000010 0.000010 0.000010 0.000010 0.000010
0.000010 0.000010 0.000010 0.000010 0.000010 0.000010 0.000010 0.000010 0.000010 0.000010 0.000010 0.000010 0.000010 0.129219 0.000010 0.000016 0.000010 0.000010 0.868992 0.001563 0.000010 0.000010 0.000010 0.000010 0.000010
0.000010 0.000010 0.000010 0.000010 0.000010 0.000010 0.000010 0.000010 0.000010 0.000010 0.000010 0.000010 0.000010 0.077350 0.000010 0.000010 0.000010 0.000010 0.922420 0.000010 0.000010 0.000010 0.000010 0.000010 0.000010
0.000010 0.093957 0.000010 0.000010 0.000010 0.000010 0.000010 0.000010 0.000010 0.000010 0.000010 0.000010 0.000010 0.035280 0.000010 0.005414 0.000010 0.000010 0.865138 0.000010 0.000010 0.000010 0.000010 0.000010 0.000010
0.002751 0.204929 0.000010 0.000010 0.000010 0.000010 0.000010 0.000010 0.000010 0.000010 0.014054 0.000010 0.000010 0.150515 0.000010 0.020692 0.000010 0.000010 0.567151 0.004728 0.000010 0.000010 0.035011 0.000010 0.000010
0.000010 0.141505 0.000010 0.000010 0.000010 0.000010 0.000010 0.000010 0.000010 0.000010 0.000010 0.000010 0.000010 0.061361 0.000010 0.012640 0.000010 0.000010 0.784284 0.000010 0.000010 0.000010 0.000010 0.000010 0.000010
0.003553 0.184863 0.000010 0.000010 0.000010 0.000010 0.000010 0.000010 0.000010 0.000010 0.000010 0.000010 0.000010 0.045758 0.000010 0.004107 0.000010 0.001195 0.754566 0.000771 0.004930 0.000098 0.000010 0.000010 0.000010
0.000010 0.120967 0.000010 0.000010 0.000010 0.000010 0.000010 0.000010 0.000010 0.000010 0.000010 0.000010 0.000010 0.005781 0.000010 0.004569 0.000010 0.000010 0.868472 0.000010 0.000010 0.000010 0.000010 0.000010 0.000010
0.000010 0.157365 0.000010 0.000010 0.000010 0.000010 0.000010 0.000755 0.000800 0.000010 0.000010 0.000010 0.000010 0.146935 0.000010 0.007430 0.000010 0.000010 0.685161 0.001181 0.000010 0.000010 0.000010 0.000204 0.000010
0.002035 0.218903 0.000010 0.003263 0.005820 0.000010 0.000010 0.000010 0.000010 0.005801 0.009643 0.008086 0.006981 0.285767 0.019593 0.000010 0.000010 0.000010 0.408013 0.005822 0.000010 0.000010 0.004318 0.002421 0.013435
0.000010 0.034560 0.000010 0.000010 0.000010 0.000010 0.000010 0.000010 0.000010 0.000010 0.000010 0.000010 0.000010 0.285261 0.000010 0.000010 0.000010 0.000010 0.679959 0.000010 0.000010 0.000010 0.000010 0.000010 0.000010
0.000010 0.082843 0.000010 0.000010 0.000010 0.000010 0.000010 0.000010 0.000010 0.000010 0.000010 0.000010 0.000010 0.223243 0.000010 0.000010 0.000010 0.000010 0.688139 0.005566 0.000010 0.000010 0.000010 0.000010 0.000010
0.000010 0.071100 0.000010 0.000010 0.000010 0.000010 0.000010 0.000010 0.000010 0.000010 0.000010 0.000010 0.000010 0.224424 0.000010 0.000010 0.000010 0.000010 0.703943 0.000323 0.000010 0.000010 0.000010 0.000010 0.000010
0.000010 0.170105 0.000010 0.000010 0.000010 0.000010 0.018559 0.000010 0.000010 0.000010 0.000010 0.000010 0.000010 0.268415 0.000010 0.000010 0.000010 0.000010 0.482340 0.021172 0.000010 0.000010 0.039219 0.000010 0.000010
0.000010 0.146995 0.000010 0.000010 0.000010 0.000010 0.000010 0.000010 0.004358 0.000010 0.000010 0.000010 0.000010 0.244485 0.000010 0.000010 0.000010 0.000010 0.557051 0.020326 0.006582 0.000010 0.020023 0.000010 0.000010
0.000010 0.180159 0.000010 0.000010 0.000010 0.000010 0.000027 0.000010 0.000010 0.000010 0.000010 0.000010 0.000010 0.272834 0.000010 0.000011 0.000010 0.000010 0.490516 0.023480 0.000010 0.000010 0.032793 0.000010 0.000010
0.000010 0.320477 0.000438 0.000010 0.000666 0.004322 0.000010 0.000010 0.000010 0.000010 0.001083 0.000010 0.000010 0.242979 0.000010 0.000740 0.000010 0.000010 0.395594 0.020422 0.004215 0.000010 0.000010 0.000010 0.008924
0.000010 0.000010 0.000010 0.000010 0.000010 0.000010 0.000010 0.000010 0.000010 0.000010 0.000010 0.000010 0.000010 0.000010 0.000010 0.000010 0.000010 0.000010 0.999760 0.000010 0.000010 0.000010 0.000010 0.000010 0.000010
0.000010 0.000010 0.000010 0.000010 0.000010 0.000010 0.000010 0.000010 0.000010 0.000010 0.000010 0.000010 0.000010 0.000010 0.000010 0.000010 0.000010 0.000010 0.999760 0.000010 0.000010 0.000010 0.000010 0.000010 0.000010
0.000010 0.000010 0.000010 0.000010 0.000010 0.000010 0.000010 0.000010 0.000010 0.000010 0.000010 0.000010 0.000010 0.000010 0.000010 0.000011 0.000010 0.000010 0.999759 0.000010 0.000010 0.000010 0.000010 0.000010 0.000010
0.000010 0.000010 0.000010 0.000010 0.000010 0.000010 0.000010 0.000010 0.000010 0.000010 0.000010 0.000010 0.000010 0.000010 0.000010 0.002273 0.000010 0.000010 0.997497 0.000010 0.000010 0.000010 0.000010 0.000010 0.000010
0.000010 0.000010 0.000010 0.000010 0.000010 0.000010 0.000010 0.000010 0.000010 0.000010 0.000010 0.000010 0.000010 0.000010 0.000010 0.000010 0.000010 0.000010 0.999760 0.000010 0.000010 0.000010 0.000010 0.000010 0.000010
0.000010 0.000010 0.004277 0.000010 0.010207 0.019453 0.000010 0.009618 0.000010 0.012631 0.006544 0.015114 0.097344 0.003837 0.006935 0.040103 0.000010 0.019931 0.517545 0.000010 0.000010 0.007308 0.093290 0.135772 0.000010
0.000010 0.000010 0.037203 0.000010 0.004285 0.001072 0.000010 0.002915 0.000010 0.035408 0.031789 0.010267 0.071322 0.000010 0.002985 0.031270 0.000010 0.006906 0.517308 0.000010 0.005829 0.000010 0.110349 0.130992 0.000010
0.004004 0.000010 0.029983 0.000010 0.001992 0.007934 0.000010 0.000010 0.000010 0.028551 0.017311 0.014054 0.096105 0.000010 0.017330 0.040150 0.000010 0.015148 0.491940 0.000010 0.000010 0.000010 0.097315 0.138073 0.000010
0.018012 0.000010 0.014197 0.000010 0.021921 0.000010 0.000010 0.000010 0.000010 0.000010 0.005468 0.027779 0.074503 0.000010 0.019769 0.044022 0.000010 0.012265 0.512208 0.000010 0.015276 0.006180 0.085021 0.143269 0.000010
0.022883 0.000010 0.005135 0.000010 0.027149 0.000010 0.000010 0.000010 0.020324 0.000010 0.032847 0.011240 0.088230 0.000010 0.003139 0.044647 0.000010 0.000630 0.501631 0.000010 0.000010 0.006637 0.099935 0.135463 0.000010
0.014196 0.013930 0.009116 0.011523 0.031347 0.025209 0.038824 0.000010 0.000010 0.034359 0.109877 0.080325 0.188729 0.064836 0.033277 0.000010 0.000242 0.030479 0.033524 0.012601 0.012464 0.023760 0.008160 0.223182 0.000010
0.000010 0.000010 0.071755 0.013950 0.025665 0.000010 0.000010 0.000518 0.009146 0.032503 0.076625 0.140054 0.167104 0.108240 0.019777 0.002295 0.003443 0.066809 0.024469 0.000010 0.018129 0.017883 0.000010 0.201567 0.000010
0.012977 0.000010 0.038746 0.018624 0.047150 0.022220 0.016757 0.000010 0.000010 0.043590 0.096617 0.100098 0.148901 0.093351 0.023170 0.000010 0.000010 0.124119 0.000010 0.001138 0.000010 0.009654 0.016592 0.186216 0.000010
0.031625 0.000012 0.007646 0.000010 0.041834 0.016995 0.000010 0.000010 0.015059 0.029351 0.133739 0.084712 0.172766 0.089874 0.035805 0.000010 0.000010 0.057860 0.000010 0.009137 0.012085 0.017283 0.026471 0.217678 0.000010
0.027946 0.000010 0.017296 0.000010 0.044689 0.012280 0.006174 0.005278 0.000010 0.018259 0.180962 0.098787 0.131047 0.081639 0.079320 0.000010 0.000010 0.036209 0.028623 0.000010 0.023983 0.013548 0.016237 0.177654 0.000010
