# Supplementary material for: Genetic analysis of Thai cattle reveals a Southeast Asian indicine ancestry
Source: PeerJ. 2015 Oct 27;3:e1318. doi: 10.7717/peerj.1318 (PMC4627918; doi:10.7717/peerj.1318)
Supplement: Dataset S2 — The Q values inferred by ADMIXTURE for each modeled K are shown for each individual, which are labeled according to breed information. The data are organized into three folders, each of which represents the ADMIXTURE experiments described in Fig. S5. [file peerj-03-1318-s007.zip › SupplementDataS7/1397breeds/26.Q]

0.005926 0.004969 0.000010 0.000010 0.017012 0.000010 0.000010 0.000010 0.004389 0.000010 0.000010 0.000010 0.031729 0.000010 0.003583 0.000010 0.000010 0.000010 0.000010 0.000010 0.000010 0.000010 0.004140 0.923680 0.004403 0.000010
0.004175 0.001709 0.000010 0.000010 0.000010 0.001225 0.000010 0.000010 0.000010 0.000010 0.000010 0.000010 0.040263 0.000010 0.000010 0.025326 0.000010 0.000010 0.000010 0.005240 0.000010 0.000010 0.000010 0.909375 0.011122 0.001393
0.000010 0.000010 0.000010 0.000010 0.000010 0.018232 0.000010 0.000010 0.006337 0.000010 0.000010 0.000010 0.029396 0.000010 0.000877 0.000010 0.000010 0.000010 0.000010 0.001054 0.000010 0.000010 0.000010 0.943905 0.000010 0.000010
0.000010 0.000010 0.000010 0.000010 0.000012 0.000010 0.000010 0.000010 0.000010 0.000010 0.000010 0.000010 0.000010 0.000010 0.003476 0.000010 0.000010 0.000010 0.000010 0.000010 0.000010 0.000010 0.000010 0.994392 0.001899 0.000010
0.000010 0.000010 0.000010 0.000010 0.016108 0.001461 0.000010 0.000010 0.006143 0.000010 0.000010 0.000010 0.000010 0.000010 0.000010 0.019889 0.000010 0.000010 0.000010 0.000010 0.000010 0.000010 0.010519 0.936827 0.008862 0.000010
0.000010 0.000010 0.000010 0.000010 0.000010 0.000010 0.000010 0.000010 0.000010 0.000010 0.000010 0.000010 0.024848 0.000010 0.000010 0.000010 0.000010 0.000010 0.000010 0.000010 0.000010 0.000010 0.000010 0.974912 0.000010 0.000010
0.000010 0.000010 0.000010 0.000010 0.000010 0.000010 0.000010 0.000010 0.000010 0.000010 0.000010 0.000010 0.005650 0.000010 0.000010 0.000010 0.000010 0.000010 0.000010 0.000010 0.000010 0.000010 0.000010 0.994110 0.000010 0.000010
0.000010 0.000010 0.000010 0.000010 0.000010 0.000010 0.000010 0.000010 0.000010 0.000010 0.000010 0.000010 0.000010 0.000010 0.000010 0.000010 0.000010 0.000010 0.000010 0.000010 0.000010 0.000010 0.000010 0.999750 0.000010 0.000010
0.000010 0.000010 0.000010 0.000010 0.000010 0.000010 0.000010 0.000010 0.000010 0.000010 0.000010 0.000010 0.050922 0.000010 0.000010 0.001156 0.000010 0.000010 0.000010 0.000010 0.000010 0.000010 0.006805 0.910933 0.016285 0.013699
0.000010 0.000010 0.000010 0.005752 0.000922 0.006341 0.000010 0.000010 0.000010 0.000010 0.000010 0.000010 0.000319 0.000010 0.000010 0.011126 0.000010 0.000010 0.000010 0.013022 0.000010 0.000010 0.016176 0.946161 0.000010 0.000010
0.000010 0.012312 0.000010 0.000010 0.000010 0.004020 0.000010 0.000010 0.024208 0.000010 0.000010 0.000010 0.017771 0.000010 0.000010 0.007801 0.000010 0.000010 0.000010 0.000010 0.000010 0.000010 0.002726 0.922374 0.008608 0.000010
0.000010 0.000010 0.000010 0.000010 0.000010 0.000010 0.000010 0.000010 0.000010 0.000010 0.000010 0.000010 0.000010 0.000010 0.000010 0.000010 0.000010 0.000010 0.000010 0.000010 0.000010 0.000010 0.000010 0.999750 0.000010 0.000010
0.000010 0.000010 0.000010 0.000010 0.000010 0.000010 0.000010 0.000010 0.000010 0.000010 0.000010 0.000010 0.002387 0.000010 0.000010 0.000010 0.000010 0.008881 0.000010 0.018206 0.000010 0.000010 0.000010 0.970307 0.000010 0.000010
0.004289 0.000010 0.000010 0.000010 0.000343 0.015017 0.000010 0.000010 0.000010 0.000010 0.000010 0.000010 0.023354 0.000010 0.000010 0.027439 0.000010 0.000010 0.000010 0.000010 0.000010 0.000010 0.000730 0.928638 0.000010 0.000010
0.013059 0.000010 0.000010 0.000010 0.000010 0.024744 0.000010 0.000010 0.037917 0.000010 0.000010 0.000010 0.007071 0.000010 0.000010 0.014282 0.000010 0.000010 0.000010 0.000010 0.000010 0.000010 0.009382 0.885774 0.007593 0.000010
0.000010 0.000010 0.000010 0.000010 0.000010 0.000010 0.000010 0.000010 0.000010 0.000010 0.000010 0.000010 0.000010 0.000010 0.000010 0.000010 0.000010 0.000010 0.000010 0.000010 0.000010 0.000010 0.000010 0.999750 0.000010 0.000010
0.000010 0.000010 0.000010 0.000010 0.000010 0.000010 0.000010 0.000010 0.000010 0.000010 0.003219 0.000010 0.034349 0.000010 0.000010 0.000010 0.000010 0.000010 0.000010 0.000010 0.000010 0.000010 0.000010 0.962202 0.000010 0.000010
0.000010 0.000010 0.000010 0.000010 0.000010 0.023828 0.000010 0.000010 0.000010 0.000010 0.000010 0.000010 0.024920 0.000010 0.000010 0.000010 0.000010 0.000010 0.000010 0.003776 0.000010 0.000010 0.000010 0.947256 0.000010 0.000010
0.000010 0.000010 0.000010 0.000010 0.000010 0.000010 0.000010 0.000010 0.012351 0.000010 0.000010 0.000010 0.055345 0.000010 0.002098 0.000010 0.000010 0.000010 0.000010 0.012797 0.000010 0.000010 0.002052 0.915158 0.000010 0.000010
0.000010 0.000010 0.000010 0.000010 0.000010 0.012673 0.000010 0.000010 0.000010 0.000010 0.000010 0.000010 0.001514 0.000010 0.006687 0.006336 0.000010 0.000010 0.000010 0.000010 0.000010 0.000010 0.000010 0.972580 0.000010 0.000010
0.000010 0.000010 0.000010 0.999750 0.000010 0.000010 0.000010 0.000010 0.000010 0.000010 0.000010 0.000010 0.000010 0.000010 0.000010 0.000010 0.000010 0.000010 0.000010 0.000010 0.000010 0.000010 0.000010 0.000010 0.000010 0.000010
0.000010 0.000010 0.000010 0.922688 0.002936 0.000010 0.000010 0.000010 0.003575 0.000010 0.000010 0.000010 0.055248 0.000010 0.000010 0.000010 0.000010 0.000010 0.000010 0.000010 0.000010 0.000010 0.004017 0.000010 0.011335 0.000010
0.000010 0.000010 0.000010 0.999750 0.000010 0.000010 0.000010 0.000010 0.000010 0.000010 0.000010 0.000010 0.000010 0.000010 0.000010 0.000010 0.000010 0.000010 0.000010 0.000010 0.000010 0.000010 0.000010 0.000010 0.000010 0.000010
0.000010 0.000010 0.000010 0.984398 0.000010 0.000010 0.000010 0.000010 0.000010 0.000010 0.000010 0.000010 0.000010 0.000010 0.000010 0.000010 0.000010 0.000010 0.000010 0.000010 0.000010 0.000010 0.000010 0.015362 0.000010 0.000010
0.000010 0.000010 0.000010 0.989663 0.000010 0.000010 0.000010 0.000010 0.000010 0.000010 0.000010 0.000010 0.010097 0.000010 0.000010 0.000010 0.000010 0.000010 0.000010 0.000010 0.000010 0.000010 0.000010 0.000010 0.000010 0.000010
0.000010 0.000010 0.000010 0.977854 0.000010 0.000010 0.000010 0.000010 0.000010 0.000010 0.000010 0.000010 0.006425 0.000010 0.000010 0.012262 0.000010 0.000010 0.000010 0.000010 0.000010 0.000010 0.003239 0.000010 0.000010 0.000010
0.000010 0.000010 0.000010 0.999750 0.000010 0.000010 0.000010 0.000010 0.000010 0.000010 0.000010 0.000010 0.000010 0.000010 0.000010 0.000010 0.000010 0.000010 0.000010 0.000010 0.000010 0.000010 0.000010 0.000010 0.000010 0.000010
0.000010 0.000010 0.000010 0.999750 0.000010 0.000010 0.000010 0.000010 0.000010 0.000010 0.000010 0.000010 0.000010 0.000010 0.000010 0.000010 0.000010 0.000010 0.000010 0.000010 0.000010 0.000010 0.000010 0.000010 0.000010 0.000010
0.000010 0.000010 0.000010 0.999750 0.000010 0.000010 0.000010 0.000010 0.000010 0.000010 0.000010 0.000010 0.000010 0.000010 0.000010 0.000010 0.000010 0.000010 0.000010 0.000010 0.000010 0.000010 0.000010 0.000010 0.000010 0.000010
0.000010 0.000010 0.000010 0.999750 0.000010 0.000010 0.000010 0.000010 0.000010 0.000010 0.000010 0.000010 0.000010 0.000010 0.000010 0.000010 0.000010 0.000010 0.000010 0.000010 0.000010 0.000010 0.000010 0.000010 0.000010 0.000010
0.000010 0.007457 0.000010 0.959988 0.000010 0.009329 0.000010 0.000010 0.000010 0.000010 0.000010 0.000010 0.000010 0.000010 0.000010 0.022009 0.000010 0.000010 0.000010 0.000010 0.000010 0.000010 0.000010 0.000010 0.000010 0.001006
0.000010 0.000010 0.000010 0.833597 0.000010 0.000010 0.000010 0.000010 0.000010 0.000010 0.000010 0.000010 0.034841 0.000010 0.082974 0.025836 0.000010 0.000010 0.000010 0.000010 0.000010 0.000010 0.000015 0.000010 0.018209 0.004339
0.008499 0.001078 0.000010 0.896964 0.008249 0.000010 0.000010 0.000010 0.007139 0.000010 0.000010 0.000010 0.008414 0.000010 0.027323 0.009267 0.000010 0.000010 0.000010 0.012391 0.000010 0.000010 0.000010 0.003281 0.017244 0.000010
0.000010 0.000010 0.000010 0.901790 0.015136 0.000010 0.000010 0.000010 0.015553 0.000010 0.008993 0.000010 0.040078 0.000010 0.000010 0.018249 0.000010 0.000010 0.000010 0.000010 0.000010 0.000010 0.000010 0.000010 0.000010 0.000010
0.000010 0.000010 0.000010 0.999750 0.000010 0.000010 0.000010 0.000010 0.000010 0.000010 0.000010 0.000010 0.000010 0.000010 0.000010 0.000010 0.000010 0.000010 0.000010 0.000010 0.000010 0.000010 0.000010 0.000010 0.000010 0.000010
0.000010 0.000010 0.000010 0.999750 0.000010 0.000010 0.000010 0.000010 0.000010 0.000010 0.000010 0.000010 0.000010 0.000010 0.000010 0.000010 0.000010 0.000010 0.000010 0.000010 0.000010 0.000010 0.000010 0.000010 0.000010 0.000010
0.000010 0.000010 0.000010 0.895805 0.000010 0.000010 0.000010 0.000010 0.000010 0.000010 0.000010 0.000010 0.031018 0.000010 0.000010 0.000010 0.000010 0.000010 0.000010 0.000010 0.000010 0.000010 0.000010 0.037080 0.035877 0.000010
0.000010 0.000010 0.000010 0.977701 0.000010 0.000010 0.000010 0.000010 0.000010 0.000010 0.000010 0.000010 0.000010 0.000010 0.000010 0.000010 0.000010 0.000010 0.000010 0.000010 0.000010 0.000010 0.022059 0.000010 0.000010 0.000010
0.000010 0.000010 0.000010 0.999750 0.000010 0.000010 0.000010 0.000010 0.000010 0.000010 0.000010 0.000010 0.000010 0.000010 0.000010 0.000010 0.000010 0.000010 0.000010 0.000010 0.000010 0.000010 0.000010 0.000010 0.000010 0.000010
0.000010 0.000010 0.000010 0.999750 0.000010 0.000010 0.000010 0.000010 0.000010 0.000010 0.000010 0.000010 0.000010 0.000010 0.000010 0.000010 0.000010 0.000010 0.000010 0.000010 0.000010 0.000010 0.000010 0.000010 0.000010 0.000010
0.007507 0.010882 0.000010 0.000010 0.022492 0.014732 0.000010 0.000010 0.009065 0.000010 0.000815 0.000010 0.002633 0.000010 0.011960 0.022053 0.000010 0.015493 0.000010 0.004829 0.000010 0.000010 0.014946 0.002123 0.860349 0.000010
0.010958 0.011131 0.000010 0.000010 0.009403 0.022017 0.000010 0.000010 0.013827 0.000010 0.000010 0.000010 0.005413 0.000010 0.038864 0.046774 0.000010 0.000010 0.000010 0.000010 0.000010 0.000010 0.060169 0.000010 0.764073 0.017221
0.002545 0.023550 0.000010 0.000010 0.012701 0.000010 0.000010 0.000010 0.024123 0.000010 0.003226 0.000010 0.000010 0.000010 0.043470 0.026788 0.000010 0.008858 0.000010 0.004012 0.000010 0.000010 0.031722 0.000010 0.818855 0.000010
0.000010 0.020212 0.000010 0.000010 0.016734 0.006901 0.000010 0.000010 0.000010 0.000010 0.007586 0.000010 0.000010 0.000010 0.097178 0.009622 0.000010 0.001072 0.000010 0.037327 0.000010 0.000010 0.000010 0.000010 0.803200 0.000010
0.000556 0.027633 0.000010 0.000010 0.003976 0.011754 0.000010 0.000010 0.000497 0.000010 0.011347 0.000010 0.004701 0.000010 0.043565 0.022521 0.000010 0.009741 0.000010 0.021983 0.000010 0.000010 0.051739 0.000010 0.789856 0.000010
0.003124 0.011942 0.000010 0.000010 0.010493 0.000010 0.000010 0.000010 0.022107 0.000010 0.007148 0.000010 0.003292 0.000010 0.034784 0.025832 0.000010 0.002630 0.000010 0.009998 0.000010 0.000010 0.037486 0.000010 0.831023 0.000010
0.012985 0.029113 0.000010 0.000010 0.025552 0.007560 0.000010 0.000010 0.008032 0.000010 0.007912 0.000010 0.007352 0.000010 0.042678 0.042826 0.000010 0.005159 0.000010 0.000010 0.000010 0.000010 0.008497 0.000010 0.802193 0.000010
0.000010 0.014306 0.000010 0.000010 0.010917 0.003336 0.000010 0.000010 0.005953 0.000010 0.000010 0.000010 0.008992 0.000010 0.040766 0.039844 0.000010 0.013854 0.000010 0.029912 0.000010 0.000010 0.036847 0.000010 0.785692 0.009442
0.001989 0.017350 0.000010 0.000010 0.003600 0.000010 0.000010 0.000010 0.000010 0.000010 0.000010 0.000010 0.019162 0.000010 0.092511 0.037228 0.000010 0.000010 0.000010 0.024747 0.000010 0.000010 0.016910 0.000010 0.786334 0.000010
0.000010 0.000010 0.000010 0.000010 0.004207 0.000010 0.000010 0.000010 0.000010 0.000010 0.000010 0.000010 0.000010 0.000010 0.034921 0.032282 0.001056 0.021750 0.000010 0.021007 0.000010 0.000010 0.033894 0.000010 0.849710 0.001001
0.014071 0.000010 0.000010 0.000010 0.003113 0.000010 0.000010 0.000010 0.005290 0.000010 0.000010 0.000010 0.002326 0.000010 0.078794 0.019192 0.000010 0.009004 0.000010 0.016260 0.000010 0.000010 0.051772 0.000010 0.800019 0.000010
0.015638 0.000117 0.000010 0.000010 0.000010 0.008822 0.000220 0.000010 0.015339 0.000010 0.002945 0.000010 0.000010 0.000010 0.078062 0.014533 0.000010 0.011651 0.000010 0.029512 0.000010 0.000010 0.027495 0.000010 0.793291 0.002247
0.010147 0.000010 0.000010 0.000010 0.024281 0.000010 0.000010 0.000010 0.012538 0.000010 0.000010 0.000010 0.000010 0.000010 0.025234 0.039804 0.000010 0.011846 0.000010 0.006777 0.000010 0.000010 0.024402 0.000010 0.837984 0.006826
0.000010 0.017965 0.000010 0.000010 0.013420 0.000010 0.000010 0.000010 0.016950 0.000010 0.002424 0.000010 0.003221 0.000010 0.085875 0.024309 0.000010 0.020103 0.000010 0.031712 0.000010 0.000010 0.015808 0.000010 0.768063 0.000010
0.000010 0.000010 0.000010 0.000010 0.013871 0.022374 0.000010 0.000010 0.013161 0.000010 0.000628 0.000010 0.000010 0.000010 0.027506 0.013632 0.000010 0.009776 0.000010 0.029689 0.000010 0.000010 0.039931 0.000010 0.822863 0.006421
0.004859 0.026209 0.000010 0.004257 0.013544 0.000010 0.000010 0.000010 0.011555 0.000010 0.000010 0.000010 0.000010 0.000010 0.075059 0.027519 0.000010 0.013636 0.000010 0.008563 0.000010 0.000010 0.024768 0.003168 0.777887 0.008846
0.005790 0.009869 0.000010 0.000010 0.024884 0.000010 0.003363 0.000010 0.003113 0.000010 0.000010 0.000010 0.004860 0.000010 0.036184 0.018395 0.000010 0.001216 0.004988 0.034175 0.000010 0.000389 0.001404 0.000010 0.837434 0.013825
0.019736 0.011160 0.000010 0.000010 0.017383 0.000010 0.000010 0.000010 0.026730 0.000010 0.025283 0.000010 0.017016 0.000010 0.000010 0.000010 0.000010 0.000010 0.001175 0.000010 0.000010 0.000010 0.017357 0.000010 0.863990 0.000010
0.013314 0.000010 0.000010 0.000010 0.005371 0.000010 0.000010 0.000010 0.000010 0.000010 0.005718 0.000010 0.000010 0.000010 0.004757 0.024800 0.000010 0.009099 0.000010 0.023015 0.000010 0.000010 0.030588 0.000010 0.883168 0.000010
0.000010 0.000010 0.000010 0.000010 0.019635 0.002356 0.000010 0.000010 0.016545 0.000010 0.000010 0.000010 0.000010 0.000010 0.032676 0.043599 0.000010 0.004432 0.000010 0.000010 0.000010 0.000010 0.031378 0.003965 0.822339 0.022913
0.003918 0.000010 0.000010 0.023930 0.000010 0.037323 0.001295 0.011135 0.036699 0.000010 0.000010 0.007163 0.153272 0.000010 0.128426 0.001218 0.000010 0.012927 0.000010 0.008625 0.000010 0.000010 0.032626 0.018694 0.522639 0.000010
0.000010 0.000010 0.008346 0.077908 0.015512 0.007016 0.002097 0.004791 0.084047 0.000010 0.000010 0.000010 0.122336 0.000010 0.055127 0.038720 0.007554 0.000010 0.000010 0.038594 0.000010 0.000010 0.000010 0.016578 0.506744 0.014521
0.000010 0.000010 0.017881 0.111120 0.013623 0.011961 0.000010 0.018538 0.019287 0.000010 0.002084 0.000010 0.186791 0.000010 0.034052 0.000010 0.000010 0.000010 0.000010 0.015546 0.000010 0.000010 0.013389 0.030724 0.524875 0.000010
0.005703 0.002349 0.014875 0.093993 0.021537 0.027102 0.000010 0.000010 0.039858 0.000010 0.000010 0.006635 0.167874 0.012481 0.025318 0.000010 0.000502 0.000395 0.000010 0.012860 0.018478 0.000010 0.000010 0.046709 0.490281 0.012970
0.025169 0.000010 0.000010 0.071824 0.001259 0.041188 0.000010 0.023100 0.060270 0.000010 0.000010 0.000010 0.146503 0.000010 0.088574 0.026539 0.000010 0.002181 0.000010 0.002255 0.000010 0.000010 0.021965 0.021550 0.467504 0.000010
0.000018 0.000010 0.010297 0.076007 0.017275 0.028439 0.002503 0.000685 0.015967 0.000010 0.000010 0.015541 0.168186 0.000010 0.017663 0.002146 0.000010 0.000010 0.000010 0.000010 0.000010 0.000010 0.017738 0.021061 0.606363 0.000010
0.011954 0.005291 0.005311 0.086748 0.029877 0.007761 0.000010 0.005171 0.022358 0.000010 0.008426 0.048600 0.180247 0.000010 0.033954 0.000010 0.000010 0.000010 0.000010 0.010254 0.000640 0.000010 0.017081 0.023690 0.502548 0.000010
0.000010 0.000010 0.007562 0.091645 0.019142 0.043512 0.000010 0.000010 0.040587 0.000010 0.015049 0.000010 0.122943 0.000010 0.142363 0.021631 0.000010 0.000010 0.000010 0.028943 0.000010 0.008645 0.025300 0.007360 0.425198 0.000010
0.017855 0.000010 0.008238 0.082849 0.000701 0.015009 0.006591 0.000010 0.060112 0.000010 0.000010 0.024390 0.168569 0.000010 0.050237 0.009501 0.000010 0.000010 0.000010 0.000010 0.000010 0.000010 0.015849 0.010808 0.529169 0.000010
0.011900 0.015025 0.000010 0.046411 0.020616 0.026952 0.000010 0.000010 0.029786 0.000010 0.000010 0.010766 0.194932 0.000010 0.039277 0.018912 0.001993 0.000010 0.000010 0.023221 0.000010 0.000010 0.011327 0.023180 0.525590 0.000010
0.001315 0.000010 0.030575 0.101766 0.009161 0.032722 0.000010 0.000010 0.055739 0.000010 0.000752 0.000010 0.151810 0.000010 0.011937 0.000010 0.003984 0.002153 0.000010 0.007355 0.000010 0.000010 0.000010 0.039929 0.550684 0.000010
0.000010 0.001587 0.009533 0.086140 0.000010 0.016749 0.000010 0.000010 0.055242 0.000010 0.000010 0.015364 0.186995 0.000010 0.076868 0.018142 0.000010 0.002216 0.000010 0.042478 0.000010 0.000010 0.000010 0.012895 0.466966 0.008705
0.004016 0.034731 0.000010 0.062012 0.012759 0.050640 0.000010 0.000010 0.047019 0.000010 0.000010 0.002834 0.121258 0.000814 0.083604 0.005283 0.008884 0.000010 0.000010 0.041948 0.000010 0.000010 0.002604 0.013331 0.505633 0.002541
0.002432 0.005377 0.000010 0.104707 0.007162 0.020274 0.004246 0.040153 0.026809 0.000010 0.000010 0.010168 0.171731 0.000010 0.083331 0.000010 0.000010 0.000010 0.000010 0.047714 0.000010 0.008137 0.007660 0.015836 0.444161 0.000010
0.004969 0.020558 0.021099 0.044595 0.001514 0.037058 0.000415 0.000010 0.048401 0.000010 0.000698 0.012459 0.154523 0.000010 0.111168 0.008678 0.003971 0.014287 0.000010 0.024310 0.004074 0.001153 0.011050 0.043408 0.424458 0.007114
0.005677 0.000010 0.000010 0.065599 0.010267 0.008501 0.000010 0.003974 0.067900 0.037254 0.000010 0.001515 0.139601 0.000010 0.091736 0.038118 0.009350 0.000010 0.000010 0.040682 0.000010 0.000010 0.000010 0.030118 0.442832 0.006777
0.013475 0.000010 0.000010 0.077571 0.000010 0.022992 0.000453 0.020599 0.028323 0.000010 0.000010 0.013715 0.137437 0.000010 0.100308 0.021674 0.013443 0.004453 0.000010 0.017637 0.011378 0.000010 0.042970 0.021410 0.452071 0.000010
0.004465 0.009379 0.008773 0.108658 0.007432 0.023432 0.000010 0.000010 0.042750 0.000010 0.000010 0.000010 0.177752 0.000010 0.043850 0.019269 0.006247 0.000010 0.001612 0.036916 0.026481 0.000010 0.001259 0.000010 0.474298 0.007336
0.004644 0.010022 0.000010 0.065853 0.008109 0.025747 0.000464 0.000010 0.009184 0.000010 0.000010 0.010936 0.178631 0.000010 0.081113 0.036229 0.003897 0.000010 0.000010 0.037346 0.000010 0.000010 0.000010 0.029853 0.490971 0.006901
0.003732 0.000010 0.000010 0.104000 0.019657 0.027350 0.000010 0.016592 0.030984 0.000010 0.001482 0.010174 0.172016 0.000010 0.031485 0.010536 0.000010 0.000010 0.000010 0.031810 0.000010 0.009018 0.001728 0.004058 0.525279 0.000010
0.000010 0.002118 0.000010 0.000010 0.008611 0.015794 0.000010 0.000010 0.000010 0.000010 0.005572 0.000010 0.003496 0.000010 0.731971 0.033747 0.000010 0.000665 0.000010 0.000010 0.000010 0.000010 0.000010 0.000010 0.197745 0.000121
0.011797 0.011905 0.000010 0.000010 0.000010 0.000010 0.000010 0.000010 0.000010 0.000010 0.000366 0.000010 0.000529 0.000010 0.777449 0.043480 0.000010 0.003657 0.000010 0.000010 0.000010 0.000010 0.010342 0.000010 0.140304 0.000010
0.010080 0.000010 0.000010 0.000010 0.000010 0.000010 0.000010 0.000010 0.000010 0.000010 0.010474 0.000010 0.000010 0.000010 0.784787 0.024464 0.000010 0.000010 0.000010 0.000010 0.000010 0.000010 0.000010 0.000010 0.169985 0.000010
0.000010 0.000010 0.000010 0.020753 0.000010 0.000010 0.000010 0.000010 0.000010 0.000010 0.000010 0.000010 0.005753 0.000010 0.728595 0.045203 0.000010 0.007127 0.000010 0.000010 0.000010 0.000010 0.000010 0.020165 0.172214 0.000010
0.009039 0.004775 0.000010 0.000010 0.000010 0.000010 0.000010 0.000010 0.000010 0.000010 0.000015 0.000010 0.000010 0.000010 0.777033 0.057050 0.000010 0.000010 0.000010 0.000010 0.000010 0.000010 0.000938 0.000010 0.146091 0.004879
0.004681 0.000010 0.000010 0.014090 0.000841 0.000010 0.000010 0.000010 0.000010 0.000010 0.000010 0.000010 0.006877 0.000010 0.728249 0.047698 0.000010 0.000010 0.000010 0.000010 0.000010 0.000010 0.003800 0.000010 0.193585 0.000010
0.000010 0.000010 0.000010 0.000010 0.000010 0.000010 0.000010 0.000010 0.000010 0.000010 0.002676 0.000010 0.000010 0.000010 0.812830 0.048231 0.000010 0.005222 0.000010 0.000010 0.000010 0.000010 0.000010 0.000010 0.130831 0.000010
0.007699 0.000010 0.000010 0.000010 0.002669 0.000010 0.000010 0.000010 0.000010 0.000010 0.000010 0.000010 0.000010 0.000010 0.781310 0.037445 0.000010 0.000010 0.000010 0.000010 0.000010 0.000010 0.015072 0.000010 0.141345 0.014269
0.021275 0.000010 0.000010 0.000010 0.000010 0.000010 0.000010 0.000010 0.000010 0.000010 0.000010 0.000010 0.005848 0.000010 0.801600 0.015513 0.000010 0.001016 0.000010 0.000010 0.000010 0.000010 0.000010 0.000010 0.139232 0.015326
0.013884 0.004270 0.000010 0.000010 0.003071 0.000010 0.000010 0.000010 0.000010 0.000010 0.000010 0.000010 0.000010 0.000010 0.763398 0.057419 0.000010 0.003402 0.000010 0.006282 0.000010 0.000010 0.000010 0.016754 0.125143 0.006216
0.000010 0.013087 0.000010 0.000010 0.007722 0.000010 0.000010 0.000010 0.000014 0.000010 0.000010 0.000010 0.000010 0.000010 0.790120 0.051983 0.000010 0.000010 0.000010 0.000010 0.000010 0.000010 0.000010 0.000010 0.130922 0.005962
0.023041 0.001161 0.000010 0.000010 0.000077 0.000010 0.000010 0.000010 0.006737 0.000010 0.000010 0.000010 0.000010 0.000010 0.796696 0.043787 0.000010 0.000023 0.000010 0.000010 0.000010 0.000010 0.002272 0.000010 0.120991 0.005054
0.002516 0.000010 0.000010 0.000010 0.002109 0.000010 0.000010 0.000010 0.013494 0.000010 0.000010 0.000010 0.000010 0.000010 0.820692 0.041893 0.000010 0.003561 0.000010 0.000010 0.000010 0.000010 0.000010 0.000010 0.115545 0.000010
0.000010 0.000010 0.000010 0.000010 0.009574 0.000010 0.000010 0.000010 0.000010 0.000010 0.009679 0.000010 0.000010 0.000010 0.783443 0.049261 0.000010 0.000010 0.000010 0.000010 0.000010 0.000010 0.000010 0.000010 0.147833 0.000010
0.022763 0.008405 0.000010 0.000010 0.013362 0.000010 0.000010 0.000010 0.000010 0.000010 0.000010 0.000010 0.002312 0.000010 0.738383 0.040853 0.000010 0.007916 0.000010 0.005692 0.000010 0.000010 0.000010 0.010591 0.149186 0.000387
0.010521 0.005286 0.000010 0.000010 0.000010 0.000010 0.000010 0.000010 0.000010 0.000010 0.000010 0.000010 0.000010 0.000010 0.773087 0.038922 0.000010 0.012010 0.000010 0.000010 0.000010 0.000010 0.014339 0.000010 0.145645 0.000010
0.005108 0.000010 0.000010 0.000010 0.000010 0.000010 0.000010 0.000010 0.000010 0.000010 0.000010 0.000010 0.000010 0.000010 0.780336 0.029883 0.000010 0.000993 0.000010 0.000010 0.000010 0.000010 0.000010 0.000010 0.180923 0.002557
0.011368 0.000010 0.000010 0.001292 0.000445 0.000010 0.000010 0.000010 0.000010 0.000010 0.000010 0.000010 0.000010 0.000010 0.746405 0.056069 0.000010 0.017055 0.000010 0.000010 0.000010 0.000010 0.000010 0.000010 0.167177 0.000010
0.025890 0.000010 0.000010 0.000010 0.003119 0.000010 0.000010 0.000010 0.009032 0.000010 0.000010 0.000010 0.000010 0.000010 0.748844 0.024333 0.000010 0.000010 0.000010 0.000010 0.000010 0.000010 0.003609 0.000010 0.173710 0.011282
0.011254 0.011421 0.000010 0.054283 0.000010 0.000010 0.000942 0.000010 0.000010 0.000010 0.000014 0.000010 0.000010 0.000010 0.781745 0.039781 0.000010 0.003736 0.000010 0.000010 0.000010 0.000010 0.000010 0.000010 0.082599 0.014065
0.999750 0.000010 0.000010 0.000010 0.000010 0.000010 0.000010 0.000010 0.000010 0.000010 0.000010 0.000010 0.000010 0.000010 0.000010 0.000010 0.000010 0.000010 0.000010 0.000010 0.000010 0.000010 0.000010 0.000010 0.000010 0.000010
0.999750 0.000010 0.000010 0.000010 0.000010 0.000010 0.000010 0.000010 0.000010 0.000010 0.000010 0.000010 0.000010 0.000010 0.000010 0.000010 0.000010 0.000010 0.000010 0.000010 0.000010 0.000010 0.000010 0.000010 0.000010 0.000010
0.999750 0.000010 0.000010 0.000010 0.000010 0.000010 0.000010 0.000010 0.000010 0.000010 0.000010 0.000010 0.000010 0.000010 0.000010 0.000010 0.000010 0.000010 0.000010 0.000010 0.000010 0.000010 0.000010 0.000010 0.000010 0.000010
0.611462 0.063199 0.000010 0.000010 0.003653 0.019563 0.000010 0.000010 0.048567 0.000010 0.008626 0.000010 0.060687 0.000010 0.040785 0.035208 0.000010 0.009973 0.000010 0.057889 0.000010 0.000010 0.007207 0.008837 0.024225 0.000010
0.751254 0.019157 0.000010 0.000010 0.000010 0.000010 0.000010 0.000010 0.053501 0.000010 0.008378 0.000010 0.063855 0.000010 0.039520 0.017864 0.000010 0.000010 0.000010 0.011067 0.000010 0.000010 0.021879 0.004261 0.000010 0.009114
0.844632 0.061128 0.000010 0.000010 0.000010 0.000010 0.000010 0.000010 0.003237 0.000010 0.000010 0.000010 0.055310 0.000010 0.000922 0.000010 0.000010 0.000010 0.000010 0.017488 0.000010 0.000010 0.007837 0.000010 0.000010 0.009266
0.999750 0.000010 0.000010 0.000010 0.000010 0.000010 0.000010 0.000010 0.000010 0.000010 0.000010 0.000010 0.000010 0.000010 0.000010 0.000010 0.000010 0.000010 0.000010 0.000010 0.000010 0.000010 0.000010 0.000010 0.000010 0.000010
0.999739 0.000010 0.000018 0.000010 0.000010 0.000010 0.000010 0.000010 0.000010 0.000010 0.000010 0.000010 0.000010 0.000010 0.000010 0.000010 0.000010 0.000012 0.000010 0.000010 0.000010 0.000010 0.000010 0.000010 0.000010 0.000010
0.999750 0.000010 0.000010 0.000010 0.000010 0.000010 0.000010 0.000010 0.000010 0.000010 0.000010 0.000010 0.000010 0.000010 0.000010 0.000010 0.000010 0.000010 0.000010 0.000010 0.000010 0.000010 0.000010 0.000010 0.000010 0.000010
0.999750 0.000010 0.000010 0.000010 0.000010 0.000010 0.000010 0.000010 0.000010 0.000010 0.000010 0.000010 0.000010 0.000010 0.000010 0.000010 0.000010 0.000010 0.000010 0.000010 0.000010 0.000010 0.000010 0.000010 0.000010 0.000010
0.999750 0.000010 0.000010 0.000010 0.000010 0.000010 0.000010 0.000010 0.000010 0.000010 0.000010 0.000010 0.000010 0.000010 0.000010 0.000010 0.000010 0.000010 0.000010 0.000010 0.000010 0.000010 0.000010 0.000010 0.000010 0.000010
0.999750 0.000010 0.000010 0.000010 0.000010 0.000010 0.000010 0.000010 0.000010 0.000010 0.000010 0.000010 0.000010 0.000010 0.000010 0.000010 0.000010 0.000010 0.000010 0.000010 0.000010 0.000010 0.000010 0.000010 0.000010 0.000010
0.487058 0.178892 0.000010 0.000010 0.001609 0.024541 0.007387 0.009401 0.000010 0.000010 0.000010 0.000010 0.000010 0.000955 0.034393 0.003147 0.000010 0.009214 0.010488 0.076645 0.000010 0.006083 0.016163 0.026297 0.039491 0.068146
0.505323 0.162901 0.008680 0.000010 0.000010 0.018837 0.009210 0.000010 0.018281 0.000010 0.014030 0.000010 0.000010 0.000010 0.018227 0.033742 0.000010 0.006221 0.000010 0.037059 0.000010 0.020581 0.021945 0.000010 0.047072 0.077780
0.532575 0.181361 0.011738 0.000010 0.003383 0.021491 0.011623 0.000010 0.002082 0.000010 0.039108 0.000010 0.000010 0.000010 0.033571 0.006680 0.000010 0.000010 0.000010 0.036843 0.000010 0.009194 0.023956 0.000010 0.025830 0.060454
0.532347 0.179821 0.014050 0.000010 0.012920 0.007065 0.013180 0.000010 0.005333 0.000010 0.031639 0.000010 0.000010 0.000010 0.032106 0.023034 0.000010 0.002854 0.000010 0.016093 0.000010 0.013676 0.034039 0.000010 0.025370 0.056373
0.494303 0.152839 0.000565 0.000010 0.001945 0.008854 0.012202 0.022232 0.000010 0.000010 0.013871 0.000010 0.000010 0.000437 0.036100 0.014822 0.000013 0.010024 0.000010 0.086060 0.000010 0.013918 0.019620 0.010748 0.051543 0.049833
0.518364 0.160373 0.004615 0.000010 0.010315 0.000010 0.004849 0.017829 0.008862 0.010753 0.021523 0.000010 0.000010 0.000322 0.029512 0.019494 0.000010 0.001938 0.015159 0.047073 0.000010 0.000010 0.019131 0.000010 0.045642 0.064167
0.414456 0.128216 0.000010 0.000010 0.028272 0.000010 0.004293 0.000010 0.054063 0.030256 0.000010 0.009085 0.024578 0.004369 0.051364 0.031998 0.000996 0.003883 0.000010 0.020861 0.000010 0.000010 0.016855 0.000010 0.136773 0.039592
0.414247 0.127374 0.000010 0.001502 0.028897 0.000010 0.006550 0.005596 0.051228 0.035274 0.000010 0.000013 0.029292 0.006906 0.052552 0.026295 0.001219 0.007435 0.000010 0.023362 0.000010 0.002865 0.021652 0.000010 0.127504 0.030177
0.008789 0.046426 0.000010 0.016842 0.005229 0.002841 0.003382 0.000010 0.000010 0.000010 0.004508 0.000010 0.024651 0.000010 0.203545 0.351744 0.000010 0.000244 0.000010 0.008511 0.000010 0.000010 0.039533 0.158051 0.100764 0.024841
0.029829 0.070171 0.000010 0.000010 0.001105 0.000010 0.000010 0.000010 0.033643 0.000010 0.000010 0.000010 0.011920 0.000010 0.243211 0.350910 0.000010 0.000010 0.000010 0.031471 0.000010 0.000010 0.028241 0.055666 0.143673 0.000020
0.013587 0.049793 0.000010 0.014083 0.000010 0.004655 0.000010 0.000010 0.000010 0.000010 0.000010 0.000010 0.000010 0.000010 0.275935 0.375963 0.000010 0.000770 0.000010 0.021069 0.000010 0.000010 0.028475 0.137143 0.067245 0.011141
0.017272 0.070298 0.000010 0.000010 0.015551 0.000010 0.000010 0.000010 0.002257 0.000010 0.000010 0.000010 0.007279 0.000010 0.269992 0.397571 0.000010 0.001001 0.000010 0.049938 0.000010 0.000010 0.011464 0.003705 0.139090 0.014450
0.027120 0.089135 0.000010 0.000010 0.016540 0.000010 0.000010 0.000010 0.022441 0.000010 0.000010 0.000010 0.000010 0.000010 0.270158 0.381620 0.000010 0.000010 0.000010 0.023202 0.000010 0.000010 0.018455 0.016101 0.123698 0.011381
0.016560 0.081497 0.000010 0.000010 0.000010 0.000010 0.000010 0.000010 0.000010 0.000010 0.000010 0.000010 0.000010 0.000010 0.270311 0.367645 0.000010 0.002498 0.000010 0.061037 0.000010 0.000010 0.030730 0.002085 0.159449 0.008027
0.022974 0.075117 0.000010 0.000010 0.000010 0.006425 0.000010 0.000010 0.016640 0.000010 0.000010 0.000010 0.000010 0.000010 0.297761 0.404635 0.000010 0.000010 0.000010 0.032746 0.000010 0.000010 0.040079 0.000010 0.103454 0.000010
0.033652 0.080004 0.000010 0.000010 0.005954 0.000010 0.000010 0.000010 0.000010 0.000010 0.004201 0.000010 0.000010 0.000010 0.302226 0.393165 0.000010 0.000010 0.000010 0.015647 0.000010 0.000010 0.047036 0.003961 0.113994 0.000010
0.007020 0.074357 0.000010 0.000010 0.010541 0.005457 0.000342 0.000010 0.000010 0.000010 0.000010 0.000010 0.000010 0.000010 0.292960 0.377114 0.000010 0.000010 0.000010 0.016109 0.000010 0.000010 0.059707 0.030938 0.125304 0.000010
0.016425 0.080885 0.000010 0.000010 0.008920 0.047686 0.000010 0.000010 0.014854 0.000010 0.000010 0.000010 0.000010 0.000010 0.254921 0.335914 0.000010 0.000010 0.000010 0.025707 0.000010 0.000010 0.049333 0.030158 0.120644 0.014412
0.037240 0.058633 0.000010 0.000010 0.008073 0.000010 0.000010 0.000010 0.014200 0.000010 0.011749 0.000010 0.000010 0.000010 0.267840 0.344929 0.000010 0.000010 0.000010 0.043803 0.000010 0.000010 0.051492 0.010554 0.151337 0.000010
0.032881 0.074846 0.000010 0.000010 0.024510 0.000010 0.000010 0.000010 0.000010 0.000010 0.000010 0.000010 0.005061 0.000010 0.251493 0.398265 0.000010 0.004030 0.000010 0.031240 0.000010 0.000010 0.033766 0.006640 0.137117 0.000010
0.019472 0.073415 0.000010 0.000010 0.002325 0.000010 0.000010 0.000010 0.014978 0.000010 0.003117 0.000010 0.000010 0.000010 0.288433 0.399565 0.000010 0.002293 0.000010 0.012573 0.000010 0.000010 0.042774 0.000010 0.140906 0.000010
0.020497 0.072515 0.000010 0.000010 0.022470 0.000010 0.000010 0.000010 0.010225 0.000010 0.000010 0.000010 0.002576 0.000010 0.294641 0.339792 0.000010 0.000010 0.000010 0.045369 0.000010 0.000010 0.046037 0.000010 0.141394 0.004333
0.028404 0.085827 0.000010 0.000010 0.000010 0.000010 0.000010 0.000010 0.013073 0.000010 0.000010 0.000010 0.000010 0.000010 0.268394 0.374917 0.000010 0.000010 0.000924 0.053837 0.000010 0.000010 0.047257 0.000010 0.127196 0.000010
0.033871 0.080153 0.000010 0.000010 0.021225 0.000010 0.000010 0.000010 0.000010 0.000010 0.000010 0.000010 0.000010 0.000010 0.268502 0.386811 0.000010 0.000010 0.000010 0.035337 0.000010 0.000010 0.040295 0.000010 0.119777 0.013859
0.013200 0.080476 0.000010 0.000010 0.017665 0.000010 0.000010 0.000010 0.000010 0.000010 0.000371 0.000010 0.001206 0.000010 0.290619 0.378330 0.000010 0.000010 0.000010 0.018826 0.000010 0.000010 0.026282 0.003342 0.164389 0.005154
0.019166 0.070363 0.000010 0.009718 0.016483 0.017516 0.000010 0.000010 0.011542 0.000010 0.006426 0.000010 0.040262 0.000010 0.209275 0.309256 0.000010 0.010146 0.005422 0.051770 0.000010 0.000010 0.051828 0.008541 0.162186 0.000010
0.005798 0.043255 0.000010 0.000010 0.001403 0.005686 0.000010 0.000010 0.001200 0.000010 0.000010 0.000010 0.000010 0.000010 0.295624 0.335846 0.000010 0.005221 0.000010 0.033008 0.000010 0.000010 0.024337 0.114084 0.122564 0.011843
0.016142 0.072168 0.000010 0.008805 0.016579 0.091515 0.000010 0.000010 0.092782 0.000010 0.006579 0.000010 0.030259 0.000010 0.167791 0.117134 0.000010 0.008138 0.000010 0.104237 0.000010 0.000010 0.045039 0.020214 0.170645 0.031873
0.047405 0.418296 0.009984 0.001320 0.003614 0.008970 0.002277 0.020702 0.010076 0.000010 0.016336 0.000010 0.063045 0.000010 0.047250 0.041738 0.000010 0.000014 0.006136 0.087347 0.000010 0.008748 0.051294 0.077637 0.064078 0.013684
0.071567 0.435308 0.009877 0.000010 0.020068 0.027934 0.000010 0.000010 0.001133 0.000010 0.000548 0.000010 0.001089 0.000010 0.055889 0.067971 0.010317 0.000010 0.003408 0.087308 0.000010 0.026037 0.022389 0.000010 0.122442 0.036627
0.018318 0.131950 0.004286 0.018064 0.009449 0.042873 0.000010 0.000010 0.030230 0.015769 0.004357 0.000010 0.350322 0.000010 0.000010 0.008398 0.000010 0.000010 0.000010 0.034079 0.000010 0.000010 0.017702 0.207023 0.099772 0.007307
0.032028 0.280668 0.000010 0.029325 0.000010 0.029362 0.000010 0.000010 0.011737 0.000010 0.016424 0.004235 0.053032 0.013614 0.036459 0.040421 0.000010 0.000010 0.000010 0.068216 0.000010 0.008291 0.035601 0.181569 0.126002 0.032926
0.020816 0.254623 0.000010 0.002313 0.012176 0.036403 0.000010 0.000010 0.000010 0.000316 0.000010 0.007284 0.015300 0.000010 0.014327 0.026052 0.006754 0.000010 0.001869 0.052706 0.000010 0.009366 0.033236 0.396948 0.074597 0.034834
0.063610 0.451940 0.000010 0.000855 0.006553 0.033443 0.000010 0.026746 0.000010 0.000010 0.000010 0.000010 0.005621 0.000010 0.057449 0.045883 0.023460 0.000010 0.000010 0.076631 0.000010 0.012624 0.050749 0.014963 0.098733 0.030641
0.056545 0.440606 0.000010 0.000010 0.019859 0.010877 0.000010 0.000010 0.011524 0.030265 0.000010 0.000010 0.000010 0.004300 0.037745 0.025201 0.000010 0.020263 0.011962 0.087593 0.001000 0.017106 0.061673 0.006203 0.138127 0.019070
0.052784 0.465442 0.011461 0.000010 0.012365 0.003318 0.000010 0.000010 0.015878 0.000010 0.030618 0.000010 0.009543 0.013580 0.024960 0.055786 0.000010 0.018907 0.000010 0.090921 0.000010 0.021531 0.054071 0.000010 0.115356 0.003387
0.047810 0.432638 0.000010 0.000010 0.011158 0.072404 0.000010 0.031122 0.013821 0.000010 0.000010 0.006526 0.009126 0.004122 0.035581 0.054166 0.009227 0.000250 0.000010 0.059813 0.000010 0.003937 0.040773 0.031676 0.106466 0.029314
0.026600 0.038150 0.000010 0.000010 0.016329 0.003533 0.000010 0.000010 0.014714 0.000010 0.000010 0.000010 0.005713 0.000010 0.545241 0.049948 0.000010 0.017944 0.000010 0.062838 0.000010 0.000010 0.009829 0.015954 0.193076 0.000010
0.018254 0.042635 0.000010 0.008660 0.014480 0.028013 0.000010 0.000010 0.038985 0.000010 0.003460 0.000010 0.003120 0.000010 0.515709 0.066020 0.000010 0.016186 0.000010 0.025053 0.000010 0.000010 0.023706 0.028808 0.166802 0.000010
0.025375 0.031827 0.000010 0.047190 0.000010 0.000010 0.000010 0.000010 0.018022 0.000010 0.000832 0.000010 0.014832 0.000010 0.489742 0.038098 0.000010 0.000010 0.000010 0.051928 0.000010 0.000606 0.034387 0.055265 0.163846 0.027930
0.014122 0.037809 0.000010 0.035880 0.023026 0.000010 0.000738 0.000010 0.017600 0.000010 0.000010 0.000010 0.030970 0.000010 0.539456 0.058790 0.000010 0.000010 0.000010 0.032887 0.000010 0.000010 0.025060 0.015292 0.152508 0.015742
0.001925 0.028788 0.000010 0.056197 0.006391 0.035032 0.000010 0.000010 0.038999 0.000010 0.000010 0.000010 0.000010 0.000010 0.556411 0.053951 0.000010 0.000010 0.002323 0.013551 0.000010 0.000010 0.033537 0.018180 0.150218 0.004374
0.027487 0.044317 0.000010 0.022925 0.013275 0.013946 0.000010 0.000010 0.016358 0.000010 0.000010 0.000010 0.000010 0.000010 0.490111 0.024581 0.000010 0.008981 0.000010 0.033336 0.000010 0.000010 0.033777 0.132314 0.138462 0.000010
0.012778 0.022352 0.000010 0.069477 0.000010 0.000010 0.000010 0.000010 0.051258 0.000010 0.000010 0.000010 0.011407 0.000010 0.591312 0.020977 0.000010 0.003945 0.000010 0.018949 0.000010 0.000010 0.036329 0.137433 0.023645 0.000010
0.024865 0.024902 0.000010 0.047765 0.000010 0.016583 0.000010 0.000010 0.006539 0.000010 0.007166 0.000010 0.022961 0.000010 0.552789 0.047715 0.000010 0.000010 0.000010 0.026115 0.000010 0.002079 0.032737 0.095533 0.081440 0.010702
0.007128 0.041930 0.000010 0.044274 0.000010 0.000010 0.000010 0.000010 0.030931 0.000010 0.003787 0.000010 0.009506 0.004411 0.609510 0.014765 0.000011 0.001198 0.000010 0.010301 0.000010 0.000010 0.037091 0.141883 0.043163 0.000010
0.017825 0.026892 0.000010 0.078295 0.000010 0.000010 0.000010 0.000010 0.021725 0.000010 0.000010 0.000010 0.006153 0.000010 0.624637 0.011404 0.000010 0.001856 0.000010 0.020249 0.000010 0.000010 0.037948 0.132730 0.020145 0.000010
0.011603 0.040463 0.000010 0.025779 0.007644 0.019579 0.000010 0.000010 0.007656 0.000010 0.000010 0.000010 0.028862 0.000010 0.466645 0.041831 0.000010 0.000010 0.000010 0.020891 0.000010 0.007825 0.000010 0.220257 0.100834 0.000010
0.015776 0.013986 0.000010 0.048605 0.010587 0.007368 0.000010 0.000010 0.021051 0.000010 0.000010 0.000010 0.023644 0.000010 0.546282 0.021664 0.000010 0.010460 0.000010 0.036962 0.000010 0.000010 0.000010 0.154769 0.088716 0.000010
0.017200 0.011920 0.000010 0.048281 0.000010 0.023048 0.000010 0.000010 0.005648 0.000010 0.000858 0.000010 0.000010 0.000010 0.523999 0.034300 0.000010 0.000760 0.000010 0.034991 0.000010 0.000010 0.028292 0.155672 0.114902 0.000010
0.019523 0.041235 0.000010 0.039647 0.008669 0.007026 0.003495 0.000010 0.030140 0.000010 0.000010 0.000010 0.034686 0.000010 0.510142 0.027935 0.000010 0.000010 0.000010 0.025884 0.000010 0.000010 0.028053 0.115515 0.102754 0.005186
0.018579 0.050327 0.000010 0.003800 0.015143 0.029934 0.000824 0.000010 0.022371 0.000010 0.000010 0.000010 0.029098 0.000380 0.529594 0.056379 0.000010 0.000098 0.000010 0.015237 0.000010 0.000010 0.020381 0.077404 0.119352 0.011009
0.000010 0.041259 0.000010 0.050621 0.009186 0.040933 0.000010 0.005849 0.004187 0.000010 0.003906 0.000010 0.010397 0.000010 0.504481 0.026456 0.000010 0.000010 0.000010 0.022861 0.000010 0.003017 0.035180 0.121840 0.119718 0.000010
0.013340 0.032061 0.000010 0.044942 0.009979 0.000010 0.001307 0.000010 0.018680 0.001427 0.000010 0.000010 0.041764 0.000010 0.532985 0.040865 0.011150 0.000010 0.000010 0.008359 0.000010 0.013753 0.005899 0.112609 0.100433 0.010358
0.032323 0.019254 0.000010 0.069051 0.008857 0.008251 0.000010 0.000010 0.000010 0.000010 0.000010 0.000010 0.037342 0.000010 0.491564 0.047640 0.000010 0.010482 0.000010 0.065806 0.000010 0.000445 0.004715 0.082941 0.118741 0.002478
0.021636 0.019109 0.000010 0.064158 0.002685 0.016106 0.000010 0.000010 0.007674 0.000010 0.000010 0.000010 0.015083 0.000010 0.502489 0.047172 0.000010 0.000010 0.000010 0.008278 0.000010 0.000010 0.016214 0.157462 0.115152 0.006662
0.010119 0.046842 0.000010 0.035149 0.019223 0.019276 0.000010 0.000010 0.009797 0.000010 0.000010 0.000010 0.018882 0.000010 0.494421 0.031796 0.000010 0.000010 0.000010 0.039980 0.000010 0.007946 0.038059 0.142948 0.069395 0.016058
0.000010 0.022603 0.000010 0.000968 0.000010 0.028891 0.000010 0.000010 0.043948 0.000010 0.001914 0.000010 0.583781 0.000010 0.031104 0.047315 0.000010 0.000010 0.000010 0.027992 0.000010 0.000010 0.006410 0.066156 0.138778 0.000010
0.004672 0.107322 0.000010 0.010943 0.004334 0.010100 0.004572 0.000010 0.029060 0.000010 0.004161 0.000010 0.538562 0.000010 0.034619 0.015793 0.000010 0.008602 0.000010 0.028635 0.000010 0.000010 0.005527 0.067172 0.125824 0.000010
0.013215 0.013538 0.000010 0.000010 0.006735 0.026896 0.000010 0.000010 0.079368 0.000010 0.010303 0.000010 0.614759 0.000010 0.031269 0.033651 0.000010 0.000010 0.000010 0.038797 0.000010 0.000010 0.020028 0.004732 0.106580 0.000010
0.000010 0.022400 0.000010 0.062861 0.020883 0.034451 0.000010 0.000010 0.057454 0.000010 0.000010 0.000010 0.516458 0.000010 0.033781 0.010896 0.000010 0.001622 0.000010 0.043190 0.000010 0.000010 0.006050 0.065071 0.124754 0.000010
0.000911 0.038844 0.000010 0.000010 0.021584 0.035527 0.000010 0.000010 0.038980 0.000010 0.000010 0.000010 0.627308 0.000010 0.020761 0.025981 0.000010 0.017269 0.000010 0.042139 0.000010 0.000010 0.028839 0.000010 0.101718 0.000010
0.004928 0.032688 0.000010 0.000010 0.025015 0.030147 0.000010 0.000010 0.072722 0.000010 0.000010 0.000010 0.605809 0.000010 0.056727 0.001124 0.000010 0.007076 0.000010 0.004158 0.000010 0.000010 0.006450 0.022038 0.130989 0.000010
0.000010 0.011630 0.000010 0.000010 0.012288 0.042060 0.000010 0.000010 0.057397 0.000010 0.000010 0.000010 0.633829 0.000010 0.000010 0.028049 0.000010 0.005054 0.000010 0.044558 0.000010 0.000010 0.010465 0.000010 0.140506 0.014013
0.009846 0.021205 0.000010 0.000981 0.010326 0.055038 0.000010 0.000010 0.088352 0.000010 0.000010 0.000010 0.568251 0.000010 0.027092 0.001729 0.000010 0.006200 0.000010 0.045100 0.000010 0.000010 0.012310 0.022648 0.130802 0.000010
0.017421 0.020332 0.000010 0.000010 0.015161 0.047620 0.000010 0.000010 0.040936 0.000010 0.000019 0.000010 0.616719 0.000010 0.029175 0.030895 0.000010 0.000010 0.000010 0.037768 0.000010 0.000010 0.026355 0.000010 0.102324 0.015144
0.012960 0.041952 0.000010 0.000010 0.022962 0.037488 0.000010 0.000010 0.058916 0.000010 0.000870 0.000010 0.601740 0.000010 0.015234 0.028313 0.000010 0.000010 0.000010 0.033216 0.000010 0.000010 0.032460 0.005886 0.107872 0.000010
0.007352 0.008995 0.000010 0.000010 0.009806 0.066313 0.000010 0.000010 0.062245 0.000010 0.000010 0.000010 0.578981 0.000010 0.043244 0.029402 0.000010 0.000010 0.000010 0.039134 0.000010 0.000010 0.020685 0.006854 0.124754 0.002106
0.000010 0.017359 0.000010 0.000010 0.009461 0.030393 0.000010 0.000010 0.081101 0.000010 0.000010 0.000010 0.594477 0.000010 0.051719 0.015019 0.000010 0.009049 0.000010 0.017616 0.000010 0.000010 0.035352 0.031739 0.106575 0.000010
0.003037 0.025172 0.000010 0.000010 0.000010 0.022872 0.000010 0.000010 0.074422 0.000010 0.000016 0.000010 0.646244 0.000010 0.035442 0.010180 0.000010 0.000010 0.000010 0.036552 0.000010 0.000010 0.018173 0.009835 0.106655 0.011269
0.018701 0.023426 0.000010 0.000010 0.018805 0.029040 0.000010 0.000010 0.084687 0.000010 0.000010 0.000010 0.614423 0.000010 0.007738 0.024162 0.000010 0.000639 0.000010 0.016548 0.000010 0.000010 0.030463 0.001722 0.129516 0.000010
0.000010 0.032335 0.000010 0.014855 0.015041 0.034446 0.000010 0.000010 0.042861 0.000010 0.000010 0.000010 0.614216 0.000010 0.032735 0.021545 0.000010 0.004156 0.000010 0.010268 0.000010 0.000010 0.025935 0.021521 0.129956 0.000010
0.002191 0.021892 0.000010 0.000010 0.016450 0.007834 0.000010 0.000010 0.086656 0.000010 0.003705 0.000010 0.618201 0.000010 0.024887 0.019537 0.000010 0.000010 0.000010 0.052082 0.000010 0.000010 0.013672 0.000010 0.129012 0.003751
0.015672 0.020205 0.000010 0.000010 0.013568 0.051996 0.000010 0.000010 0.070580 0.000010 0.000010 0.000010 0.576723 0.000010 0.046074 0.002910 0.000010 0.000010 0.000010 0.054320 0.000010 0.000010 0.018632 0.018233 0.100008 0.010949
0.019478 0.005392 0.000010 0.015816 0.012571 0.037652 0.000010 0.000010 0.060405 0.000010 0.000010 0.000010 0.614922 0.000010 0.020834 0.013813 0.000010 0.004876 0.000010 0.024069 0.000010 0.000010 0.024327 0.029125 0.116600 0.000010
0.019181 0.034505 0.000010 0.000010 0.024006 0.034971 0.000010 0.000010 0.071724 0.000010 0.005628 0.000010 0.587188 0.000010 0.046300 0.023984 0.000010 0.003165 0.000010 0.012395 0.000010 0.000010 0.014163 0.009818 0.112853 0.000010
0.009217 0.027849 0.000010 0.003996 0.021404 0.019521 0.000010 0.000010 0.084339 0.000010 0.000010 0.000010 0.604956 0.000010 0.033523 0.036293 0.000010 0.005359 0.000010 0.007348 0.000010 0.000010 0.019948 0.000010 0.124351 0.001777
0.020485 0.040560 0.000010 0.000010 0.066207 0.231239 0.000010 0.000010 0.158904 0.000010 0.000010 0.000010 0.059934 0.000010 0.000010 0.007440 0.000010 0.015230 0.000010 0.011061 0.000010 0.000010 0.104551 0.011292 0.272957 0.000010
0.016384 0.039294 0.000010 0.000010 0.039328 0.263182 0.000010 0.000010 0.190635 0.000010 0.000010 0.000010 0.020161 0.000010 0.000010 0.011023 0.000010 0.004884 0.000010 0.007094 0.000010 0.000010 0.091056 0.000010 0.316808 0.000010
0.028316 0.041096 0.000010 0.009878 0.047753 0.242534 0.000010 0.000010 0.151448 0.000010 0.000010 0.000010 0.024075 0.000010 0.000010 0.020561 0.000010 0.004925 0.000010 0.000010 0.000010 0.000010 0.094888 0.005692 0.328695 0.000010
0.022276 0.049109 0.000010 0.004716 0.054448 0.252025 0.000010 0.000010 0.150837 0.000010 0.004735 0.000010 0.053302 0.000010 0.000010 0.002270 0.000010 0.000010 0.000010 0.003512 0.000010 0.000010 0.079264 0.008530 0.314845 0.000010
0.014968 0.041601 0.000010 0.017042 0.055174 0.247147 0.000010 0.000010 0.157026 0.000010 0.000010 0.000010 0.020788 0.000010 0.000010 0.026130 0.000010 0.001282 0.000010 0.020668 0.000010 0.000010 0.110190 0.000010 0.287845 0.000010
0.010166 0.045587 0.000010 0.000010 0.049618 0.264825 0.000010 0.000010 0.215314 0.000010 0.000010 0.000010 0.029118 0.000010 0.000010 0.007204 0.000010 0.000010 0.000010 0.000010 0.000010 0.000010 0.095368 0.007820 0.274820 0.000010
0.014468 0.062364 0.000010 0.008431 0.041331 0.241882 0.000010 0.000010 0.206787 0.000010 0.000013 0.000010 0.054523 0.000010 0.000010 0.012700 0.000010 0.000127 0.000010 0.000010 0.000010 0.000010 0.098589 0.000700 0.254778 0.003186
0.023758 0.026106 0.000010 0.000010 0.025362 0.250437 0.000010 0.000010 0.165350 0.000010 0.000010 0.000010 0.054285 0.000010 0.000010 0.031619 0.000010 0.015516 0.000010 0.000010 0.000010 0.000010 0.104969 0.000010 0.302440 0.000010
0.014167 0.040701 0.000010 0.003703 0.022948 0.236438 0.000010 0.000010 0.177138 0.000010 0.000016 0.000010 0.041953 0.000010 0.000010 0.020379 0.000010 0.000010 0.000010 0.012796 0.000010 0.000010 0.106390 0.003838 0.319405 0.000010
0.007853 0.068645 0.000010 0.005477 0.037238 0.245017 0.000010 0.000010 0.168116 0.000010 0.000011 0.000010 0.058288 0.000010 0.000010 0.010554 0.000010 0.000975 0.000010 0.013930 0.000010 0.000010 0.115908 0.006775 0.261092 0.000010
0.015450 0.065422 0.000010 0.000010 0.058413 0.256855 0.000010 0.000010 0.214099 0.000010 0.000010 0.000010 0.008310 0.000010 0.000010 0.004419 0.000010 0.000010 0.000010 0.000010 0.000010 0.000010 0.081622 0.026715 0.268535 0.000010
0.008725 0.049658 0.000010 0.000010 0.062676 0.238198 0.000010 0.000010 0.198402 0.000010 0.000010 0.000010 0.031373 0.000010 0.000010 0.031462 0.000010 0.003745 0.000010 0.008151 0.000010 0.000010 0.083605 0.021400 0.261663 0.000813
0.008198 0.027429 0.000010 0.000010 0.035013 0.260643 0.000010 0.000010 0.181289 0.000010 0.000010 0.000010 0.044362 0.000010 0.000010 0.010736 0.000010 0.011972 0.000010 0.000010 0.000010 0.000010 0.092909 0.000010 0.327290 0.000010
0.011557 0.043473 0.000010 0.000010 0.038355 0.263962 0.000010 0.000010 0.210452 0.000010 0.000010 0.000010 0.023620 0.000010 0.000010 0.014776 0.000010 0.012395 0.000010 0.000010 0.000010 0.000010 0.096139 0.000010 0.285110 0.000010
0.009441 0.057038 0.000010 0.000010 0.052546 0.258334 0.000010 0.000010 0.202894 0.000010 0.000010 0.000010 0.025030 0.000010 0.000010 0.021605 0.000010 0.001322 0.000010 0.001529 0.000010 0.000010 0.100706 0.000010 0.269405 0.000010
0.009127 0.043254 0.000010 0.000010 0.054754 0.256340 0.000010 0.000010 0.234838 0.000010 0.000010 0.000010 0.032151 0.000010 0.000010 0.007377 0.000010 0.000010 0.000010 0.000010 0.000010 0.000010 0.082029 0.008904 0.271067 0.000010
0.003703 0.022400 0.000010 0.000010 0.031377 0.267910 0.000010 0.000010 0.171035 0.000010 0.000010 0.000010 0.036519 0.000010 0.000010 0.011457 0.000010 0.005684 0.000010 0.013239 0.000010 0.000010 0.099039 0.000010 0.337488 0.000010
0.013531 0.063276 0.000010 0.000922 0.050963 0.248406 0.000010 0.000010 0.177131 0.000010 0.000010 0.000010 0.059417 0.000010 0.000010 0.000010 0.000010 0.002541 0.000010 0.000010 0.000010 0.000010 0.086944 0.005708 0.291013 0.000010
0.020668 0.029030 0.000010 0.011805 0.048495 0.251962 0.000010 0.000010 0.203322 0.000010 0.000010 0.000010 0.049652 0.000010 0.000010 0.011360 0.000010 0.002133 0.000010 0.000010 0.000010 0.000010 0.087225 0.002494 0.281712 0.000010
0.001969 0.038526 0.000010 0.000010 0.063069 0.238600 0.000010 0.000010 0.195745 0.000010 0.000010 0.000010 0.036818 0.000010 0.000010 0.034456 0.000010 0.005812 0.000010 0.000010 0.000010 0.000010 0.108604 0.000010 0.276239 0.000010
0.037772 0.116929 0.000010 0.000010 0.046511 0.049354 0.000010 0.000010 0.028203 0.000010 0.001547 0.000010 0.000010 0.000010 0.206049 0.064446 0.000010 0.008763 0.000010 0.101285 0.000010 0.000010 0.064498 0.000010 0.268214 0.006299
0.019252 0.138085 0.000010 0.006579 0.021274 0.070830 0.000010 0.000010 0.054114 0.000010 0.000226 0.000010 0.000010 0.000010 0.165411 0.084529 0.000010 0.000010 0.000010 0.094864 0.000010 0.000010 0.065105 0.000010 0.264132 0.015469
0.047967 0.123067 0.000010 0.011188 0.034849 0.035817 0.002285 0.000010 0.055881 0.000010 0.000010 0.000010 0.000010 0.000010 0.172189 0.069266 0.000010 0.015970 0.000010 0.095739 0.000010 0.000010 0.070326 0.009060 0.250897 0.005390
0.024007 0.132500 0.000010 0.000010 0.041063 0.039680 0.000010 0.000010 0.040040 0.000010 0.000010 0.000010 0.000010 0.000010 0.158546 0.074402 0.000010 0.015211 0.000010 0.083095 0.000010 0.000010 0.070412 0.018803 0.298498 0.003613
0.012631 0.125423 0.000010 0.000010 0.018082 0.040554 0.000010 0.000010 0.056554 0.000010 0.007498 0.000010 0.000010 0.000010 0.200266 0.068680 0.000010 0.000218 0.000010 0.100458 0.000010 0.000010 0.053675 0.002128 0.292401 0.021310
0.021204 0.123243 0.000010 0.001902 0.043447 0.044417 0.000010 0.000010 0.037244 0.000010 0.000010 0.000010 0.000010 0.000010 0.199153 0.072890 0.000010 0.005502 0.000010 0.115641 0.000010 0.000010 0.050919 0.000010 0.270629 0.013678
0.036719 0.117142 0.000010 0.000010 0.036461 0.056975 0.000010 0.000010 0.022324 0.000010 0.000010 0.000010 0.000010 0.000010 0.188959 0.069535 0.000010 0.022043 0.000010 0.097756 0.000010 0.000010 0.061342 0.010301 0.277429 0.002885
0.031102 0.121945 0.000010 0.000010 0.038661 0.036602 0.000010 0.000010 0.058287 0.000010 0.000010 0.000010 0.000010 0.000010 0.212958 0.057561 0.000010 0.000010 0.000010 0.094315 0.000010 0.000010 0.068188 0.001523 0.264306 0.014413
0.032718 0.120407 0.000010 0.000010 0.030212 0.012700 0.000010 0.000010 0.056248 0.000010 0.000010 0.000010 0.010656 0.000010 0.188914 0.073682 0.000010 0.000010 0.000010 0.108828 0.000010 0.000310 0.076164 0.005538 0.267669 0.015834
0.023329 0.145147 0.000010 0.000902 0.014218 0.021584 0.000010 0.000010 0.073367 0.000010 0.000010 0.000010 0.000010 0.000010 0.179326 0.082904 0.000010 0.015662 0.000010 0.085677 0.000010 0.000010 0.062118 0.000010 0.293780 0.001856
0.028884 0.108646 0.000010 0.000010 0.036601 0.015552 0.000010 0.000010 0.061042 0.000010 0.000010 0.000010 0.000010 0.000010 0.187056 0.067740 0.000010 0.003943 0.000010 0.121541 0.000010 0.000010 0.057449 0.004187 0.289525 0.017703
0.047406 0.155513 0.000010 0.000010 0.030372 0.049258 0.000010 0.000010 0.055031 0.000010 0.000010 0.000010 0.000010 0.000010 0.182431 0.071713 0.000010 0.011264 0.000010 0.100437 0.000010 0.000010 0.057346 0.000010 0.239077 0.000010
0.039281 0.099019 0.000010 0.006487 0.030678 0.050243 0.000010 0.000010 0.043145 0.000010 0.009281 0.000010 0.001528 0.000010 0.205870 0.107028 0.000010 0.009018 0.000010 0.066193 0.000010 0.000010 0.058426 0.000010 0.273683 0.000010
0.032695 0.127039 0.000010 0.000010 0.033133 0.040634 0.000010 0.000010 0.058775 0.000010 0.000010 0.000010 0.000010 0.000010 0.171272 0.082212 0.000010 0.000010 0.000010 0.120227 0.000010 0.000010 0.070064 0.000010 0.248909 0.014889
0.035658 0.143227 0.000010 0.016744 0.041777 0.017397 0.000010 0.000010 0.043665 0.000010 0.000110 0.000010 0.000010 0.000010 0.144377 0.083136 0.000010 0.000010 0.000010 0.111745 0.000010 0.000010 0.058152 0.013589 0.268430 0.021874
0.025305 0.147046 0.000010 0.000010 0.036208 0.034166 0.000010 0.000010 0.064648 0.000010 0.000010 0.000010 0.000010 0.000010 0.157205 0.069148 0.000010 0.000010 0.000010 0.096380 0.000010 0.000010 0.060310 0.010212 0.285926 0.013306
0.032640 0.127608 0.000010 0.003699 0.027938 0.034160 0.000010 0.000010 0.056163 0.000010 0.009440 0.000010 0.000010 0.000010 0.166612 0.082591 0.000010 0.000010 0.000010 0.094618 0.000010 0.000010 0.067995 0.010199 0.266198 0.020019
0.018054 0.116697 0.000010 0.000010 0.041224 0.038916 0.000010 0.000010 0.028968 0.000010 0.000010 0.000010 0.004263 0.000010 0.219307 0.064631 0.000010 0.006741 0.000010 0.106531 0.000010 0.000010 0.062650 0.014721 0.271088 0.006088
0.033107 0.133901 0.000010 0.008404 0.033548 0.042350 0.000010 0.000010 0.026628 0.000010 0.000010 0.000010 0.000010 0.000010 0.193611 0.054743 0.000010 0.017889 0.000010 0.088759 0.000010 0.000010 0.068265 0.003307 0.283637 0.011731
0.042414 0.104410 0.000010 0.000010 0.045027 0.030060 0.000010 0.000010 0.040460 0.000010 0.000010 0.000010 0.000010 0.000010 0.184211 0.075415 0.000010 0.011145 0.000010 0.083816 0.000010 0.000010 0.062516 0.010017 0.304103 0.006274
0.006916 0.840482 0.000010 0.000010 0.000010 0.009982 0.005410 0.012478 0.014535 0.012226 0.000010 0.000010 0.000010 0.000010 0.048081 0.000010 0.000010 0.000010 0.000819 0.012281 0.000010 0.000010 0.020487 0.000010 0.000010 0.016164
0.000010 0.999750 0.000010 0.000010 0.000010 0.000010 0.000010 0.000010 0.000010 0.000010 0.000010 0.000010 0.000010 0.000010 0.000010 0.000010 0.000010 0.000010 0.000010 0.000010 0.000010 0.000010 0.000010 0.000010 0.000010 0.000010
0.000010 0.999750 0.000010 0.000010 0.000010 0.000010 0.000010 0.000010 0.000010 0.000010 0.000010 0.000010 0.000010 0.000010 0.000010 0.000010 0.000010 0.000010 0.000010 0.000010 0.000010 0.000010 0.000010 0.000010 0.000010 0.000010
0.000010 0.960206 0.000010 0.000010 0.000010 0.000010 0.012275 0.000010 0.000010 0.000010 0.000010 0.000010 0.000010 0.000010 0.000010 0.000010 0.000010 0.000010 0.000010 0.000010 0.000010 0.000010 0.000010 0.000010 0.012934 0.014365
0.000010 0.999750 0.000010 0.000010 0.000010 0.000010 0.000010 0.000010 0.000010 0.000010 0.000010 0.000010 0.000010 0.000010 0.000010 0.000010 0.000010 0.000010 0.000010 0.000010 0.000010 0.000010 0.000010 0.000010 0.000010 0.000010
0.000010 0.948455 0.000010 0.000010 0.000010 0.000010 0.000010 0.000010 0.000010 0.000010 0.000010 0.010640 0.000010 0.000010 0.005587 0.007059 0.011067 0.010218 0.000010 0.001625 0.000010 0.000010 0.005170 0.000010 0.000010 0.000010
0.000010 0.987738 0.000010 0.000010 0.000010 0.000010 0.000906 0.000010 0.000010 0.000010 0.000010 0.000010 0.000010 0.000010 0.000010 0.002135 0.002654 0.004187 0.000010 0.000010 0.000010 0.000010 0.000010 0.000010 0.000010 0.002180
0.000010 0.999750 0.000010 0.000010 0.000010 0.000010 0.000010 0.000010 0.000010 0.000010 0.000010 0.000010 0.000010 0.000010 0.000010 0.000010 0.000010 0.000010 0.000010 0.000010 0.000010 0.000010 0.000010 0.000010 0.000010 0.000010
0.000010 0.899250 0.000010 0.000010 0.008636 0.000010 0.000010 0.000010 0.000010 0.000010 0.014136 0.006058 0.000010 0.000010 0.000010 0.001492 0.000010 0.002109 0.000010 0.000010 0.008300 0.003353 0.016430 0.000010 0.040077 0.000010
0.000010 0.990697 0.000010 0.000010 0.000010 0.000010 0.001152 0.007550 0.000010 0.000010 0.000381 0.000010 0.000010 0.000010 0.000010 0.000010 0.000010 0.000010 0.000010 0.000010 0.000010 0.000010 0.000010 0.000010 0.000010 0.000010
0.000010 0.998879 0.000010 0.000010 0.000010 0.000010 0.000010 0.000010 0.000010 0.000010 0.000881 0.000010 0.000010 0.000010 0.000010 0.000010 0.000010 0.000010 0.000010 0.000010 0.000010 0.000010 0.000010 0.000010 0.000010 0.000010
0.000010 0.999750 0.000010 0.000010 0.000010 0.000010 0.000010 0.000010 0.000010 0.000010 0.000010 0.000010 0.000010 0.000010 0.000010 0.000010 0.000010 0.000010 0.000010 0.000010 0.000010 0.000010 0.000010 0.000010 0.000010 0.000010
0.000010 0.999750 0.000010 0.000010 0.000010 0.000010 0.000010 0.000010 0.000010 0.000010 0.000010 0.000010 0.000010 0.000010 0.000010 0.000010 0.000010 0.000010 0.000010 0.000010 0.000010 0.000010 0.000010 0.000010 0.000010 0.000010
0.000010 0.996659 0.000010 0.000010 0.001066 0.000010 0.000010 0.000010 0.000010 0.000010 0.001785 0.000010 0.000010 0.000010 0.000010 0.000010 0.000010 0.000271 0.000010 0.000010 0.000010 0.000010 0.000010 0.000010 0.000010 0.000010
0.000010 0.999750 0.000010 0.000010 0.000010 0.000010 0.000010 0.000010 0.000010 0.000010 0.000010 0.000010 0.000010 0.000010 0.000010 0.000010 0.000010 0.000010 0.000010 0.000010 0.000010 0.000010 0.000010 0.000010 0.000010 0.000010
0.000010 0.999750 0.000010 0.000010 0.000010 0.000010 0.000010 0.000010 0.000010 0.000010 0.000010 0.000010 0.000010 0.000010 0.000010 0.000010 0.000010 0.000010 0.000010 0.000010 0.000010 0.000010 0.000010 0.000010 0.000010 0.000010
0.000010 0.999750 0.000010 0.000010 0.000010 0.000010 0.000010 0.000010 0.000010 0.000010 0.000010 0.000010 0.000010 0.000010 0.000010 0.000010 0.000010 0.000010 0.000010 0.000010 0.000010 0.000010 0.000010 0.000010 0.000010 0.000010
0.000010 0.989710 0.000010 0.000010 0.000010 0.000010 0.000010 0.000010 0.000010 0.000010 0.000010 0.000010 0.000010 0.000010 0.000010 0.000010 0.000010 0.010050 0.000010 0.000010 0.000010 0.000010 0.000010 0.000010 0.000010 0.000010
0.000010 0.999750 0.000010 0.000010 0.000010 0.000010 0.000010 0.000010 0.000010 0.000010 0.000010 0.000010 0.000010 0.000010 0.000010 0.000010 0.000010 0.000010 0.000010 0.000010 0.000010 0.000010 0.000010 0.000010 0.000010 0.000010
0.000010 0.999750 0.000010 0.000010 0.000010 0.000010 0.000010 0.000010 0.000010 0.000010 0.000010 0.000010 0.000010 0.000010 0.000010 0.000010 0.000010 0.000010 0.000010 0.000010 0.000010 0.000010 0.000010 0.000010 0.000010 0.000010
0.000010 0.000010 0.000010 0.000010 0.000010 0.000010 0.000010 0.000010 0.000010 0.000010 0.000010 0.000010 0.000010 0.000010 0.010573 0.000010 0.000010 0.000010 0.000010 0.000010 0.000010 0.000010 0.000010 0.000010 0.989187 0.000010
0.007183 0.000010 0.000010 0.057142 0.000010 0.000010 0.000907 0.000010 0.000010 0.000010 0.000010 0.000010 0.006784 0.000010 0.055618 0.016455 0.000010 0.000010 0.000435 0.011699 0.000010 0.000010 0.001495 0.021481 0.814504 0.006157
0.000010 0.000010 0.000010 0.025813 0.000010 0.000010 0.000010 0.000010 0.000010 0.000010 0.000010 0.000010 0.030893 0.000010 0.022873 0.000010 0.000010 0.000010 0.000010 0.000010 0.000010 0.000010 0.012838 0.113951 0.784113 0.009330
0.000010 0.000010 0.000010 0.000010 0.000010 0.000010 0.000010 0.000010 0.000010 0.000010 0.000010 0.000010 0.000010 0.000010 0.008407 0.000010 0.000010 0.006536 0.000010 0.000010 0.000010 0.000010 0.000010 0.000010 0.984827 0.000010
0.000010 0.000010 0.000010 0.063947 0.000010 0.000010 0.000010 0.000010 0.000010 0.000010 0.000638 0.000010 0.052271 0.000010 0.000010 0.000010 0.000010 0.003002 0.000010 0.000010 0.000010 0.000010 0.000010 0.129275 0.746821 0.003855
0.000010 0.000010 0.000010 0.012789 0.011131 0.002524 0.000010 0.000010 0.002519 0.000010 0.000010 0.000010 0.006901 0.000010 0.036701 0.000010 0.000010 0.001129 0.000010 0.000010 0.000010 0.000010 0.000010 0.079741 0.846395 0.000010
0.000010 0.000010 0.000010 0.000010 0.000010 0.000010 0.000010 0.000010 0.000010 0.000010 0.000010 0.000010 0.000242 0.000010 0.000010 0.000010 0.000010 0.000010 0.000010 0.000010 0.000010 0.000010 0.000010 0.198541 0.796642 0.004354
0.000010 0.000010 0.000010 0.033182 0.000010 0.000010 0.000010 0.000010 0.000010 0.000010 0.000010 0.000010 0.013335 0.000010 0.000010 0.000010 0.000010 0.000010 0.000010 0.000010 0.000010 0.000010 0.000010 0.028087 0.925176 0.000010
0.000010 0.000010 0.000010 0.049772 0.000010 0.000010 0.000010 0.000010 0.000010 0.000010 0.000010 0.000010 0.013084 0.000010 0.000819 0.000010 0.000010 0.005181 0.000010 0.000010 0.000010 0.000010 0.000268 0.110212 0.820475 0.000010
0.000010 0.000010 0.000010 0.022875 0.000010 0.000010 0.000010 0.000010 0.000010 0.000010 0.000010 0.000010 0.011795 0.000010 0.000010 0.000010 0.000010 0.000010 0.000010 0.000010 0.000010 0.000010 0.000010 0.057108 0.908002 0.000010
0.000010 0.000010 0.000010 0.002889 0.000010 0.000010 0.000010 0.000010 0.000010 0.000010 0.000010 0.000010 0.047684 0.000010 0.000010 0.000588 0.000010 0.004842 0.000010 0.000010 0.000010 0.000010 0.000010 0.139172 0.804625 0.000010
0.000010 0.000010 0.000010 0.005424 0.000010 0.000010 0.000010 0.000010 0.016939 0.000010 0.000010 0.000010 0.028029 0.000010 0.000010 0.000010 0.000010 0.010633 0.000010 0.000010 0.000010 0.000010 0.000010 0.271536 0.667239 0.000010
0.000010 0.000010 0.000010 0.000010 0.000010 0.000010 0.000010 0.000010 0.000010 0.000010 0.000010 0.000010 0.080355 0.000010 0.000010 0.000010 0.000010 0.000010 0.000010 0.000010 0.000010 0.000010 0.000010 0.148263 0.771152 0.000010
0.000010 0.000010 0.000010 0.031547 0.000010 0.000010 0.000010 0.000010 0.000010 0.000010 0.000010 0.000010 0.033160 0.000010 0.000010 0.000010 0.000010 0.000010 0.000010 0.000010 0.000010 0.000010 0.000010 0.148652 0.782171 0.004259
0.000010 0.000010 0.000010 0.000010 0.000010 0.000010 0.000010 0.000010 0.016927 0.000010 0.000010 0.000010 0.035225 0.000010 0.010739 0.000010 0.000010 0.000583 0.000010 0.000010 0.000010 0.000010 0.000010 0.258094 0.678231 0.000010
0.000010 0.000010 0.000010 0.000010 0.000010 0.000010 0.000010 0.000010 0.000010 0.000010 0.000010 0.000010 0.023231 0.000010 0.027091 0.000010 0.000010 0.000010 0.000010 0.000010 0.000010 0.000010 0.000010 0.004546 0.935519 0.009402
0.000010 0.003912 0.000010 0.000010 0.000010 0.000010 0.000010 0.000010 0.000010 0.000010 0.000010 0.000010 0.000010 0.000010 0.053162 0.000010 0.000010 0.003799 0.000010 0.000010 0.000010 0.000010 0.009815 0.000010 0.924844 0.004269
0.000010 0.000010 0.000010 0.000010 0.000010 0.000010 0.000010 0.000010 0.000010 0.000010 0.000010 0.000010 0.026368 0.000010 0.000580 0.000010 0.000010 0.013393 0.000010 0.000010 0.000010 0.000010 0.000010 0.410884 0.545276 0.003299
0.000010 0.000010 0.000010 0.000010 0.000010 0.000010 0.000010 0.000010 0.000010 0.000010 0.000010 0.000010 0.000010 0.000010 0.071021 0.000010 0.000010 0.004720 0.000010 0.000010 0.000010 0.000010 0.000010 0.000010 0.922386 0.001653
0.000010 0.000010 0.000010 0.068363 0.000010 0.000010 0.000010 0.000010 0.000233 0.000010 0.000010 0.000010 0.000190 0.000010 0.006656 0.000010 0.000010 0.000010 0.000010 0.000010 0.000010 0.000010 0.000010 0.049118 0.865763 0.009487
0.010440 0.000010 0.000010 0.058473 0.008248 0.000010 0.012328 0.031713 0.028462 0.000010 0.016253 0.056513 0.000010 0.032392 0.000010 0.000010 0.000010 0.000010 0.000010 0.553521 0.053311 0.013440 0.026062 0.000010 0.084842 0.013893
0.000010 0.003339 0.022635 0.000010 0.000010 0.000010 0.000010 0.000010 0.000010 0.000010 0.003829 0.032591 0.020535 0.021752 0.023172 0.018193 0.000312 0.000010 0.000010 0.662809 0.015889 0.010051 0.025185 0.000010 0.092588 0.047011
0.004240 0.002894 0.043254 0.042303 0.019105 0.000010 0.003380 0.008053 0.000010 0.000010 0.000010 0.032193 0.019445 0.033189 0.001573 0.021181 0.012282 0.000010 0.000010 0.573561 0.037022 0.001099 0.014148 0.008516 0.088610 0.033892
0.004762 0.000010 0.000010 0.000010 0.011712 0.000010 0.000010 0.000010 0.000010 0.000010 0.000010 0.000010 0.000010 0.000010 0.000010 0.000010 0.000010 0.000010 0.000010 0.794848 0.000010 0.000010 0.011293 0.000010 0.121615 0.055570
0.011351 0.000010 0.000010 0.016806 0.000010 0.000010 0.000010 0.000010 0.000010 0.000010 0.000883 0.000789 0.008143 0.036713 0.000010 0.000010 0.000010 0.000010 0.000010 0.746586 0.007706 0.011679 0.015529 0.000010 0.104811 0.038864
0.009944 0.005705 0.018040 0.016766 0.004967 0.000010 0.007138 0.002769 0.000010 0.000010 0.000010 0.028554 0.000010 0.033110 0.033211 0.000010 0.000570 0.012491 0.000010 0.639548 0.075173 0.005392 0.007709 0.000010 0.063748 0.035087
0.015421 0.000010 0.000010 0.089200 0.011355 0.004394 0.000010 0.000010 0.025329 0.000010 0.040723 0.036339 0.007363 0.016573 0.007442 0.016975 0.000010 0.000010 0.006438 0.537045 0.072237 0.001033 0.012593 0.000010 0.080299 0.019160
0.000010 0.000010 0.000010 0.000010 0.006822 0.000010 0.000010 0.000010 0.000010 0.000010 0.020796 0.000010 0.000010 0.000010 0.000010 0.003705 0.000010 0.000010 0.000010 0.883116 0.000010 0.000010 0.000010 0.000010 0.057372 0.027989
0.004041 0.000010 0.007281 0.020068 0.014657 0.000010 0.000010 0.000010 0.011356 0.000010 0.016091 0.000010 0.000010 0.000010 0.028643 0.005396 0.005735 0.012440 0.009971 0.653796 0.055419 0.000010 0.015375 0.000010 0.096730 0.042901
0.000010 0.000010 0.000010 0.000010 0.006833 0.000010 0.000010 0.000010 0.000010 0.000010 0.020987 0.000010 0.000010 0.000010 0.000010 0.021733 0.000010 0.000719 0.000010 0.820186 0.000010 0.000010 0.000010 0.000010 0.094798 0.034554
0.000010 0.000401 0.008114 0.016630 0.006942 0.000010 0.000010 0.000010 0.000010 0.000010 0.031043 0.000010 0.000010 0.000010 0.001601 0.011899 0.000010 0.000010 0.000010 0.769379 0.000010 0.006841 0.011711 0.000010 0.110959 0.024340
0.000012 0.000010 0.000010 0.000010 0.000010 0.000010 0.003025 0.000010 0.000010 0.000010 0.001192 0.000010 0.000399 0.007323 0.000010 0.000010 0.012428 0.003032 0.000010 0.785237 0.000010 0.000010 0.018021 0.000010 0.129155 0.040026
0.006314 0.000010 0.000010 0.000010 0.000010 0.000010 0.002706 0.000010 0.000010 0.000010 0.030421 0.000010 0.000010 0.000010 0.000010 0.015183 0.000010 0.015344 0.000010 0.821428 0.000010 0.011910 0.000010 0.000010 0.080990 0.015533
0.000010 0.013501 0.000010 0.007208 0.024599 0.000010 0.000010 0.000010 0.016488 0.000010 0.004312 0.000010 0.006765 0.000010 0.016440 0.017806 0.013397 0.009926 0.000010 0.728500 0.000010 0.011448 0.016834 0.005260 0.076779 0.030637
0.000010 0.003495 0.003060 0.000010 0.006738 0.000010 0.000010 0.000010 0.000010 0.008988 0.000010 0.009154 0.000010 0.000010 0.000010 0.010141 0.000010 0.000010 0.000010 0.803672 0.000010 0.008466 0.000010 0.000010 0.108910 0.037216
0.000010 0.021126 0.007409 0.000010 0.005912 0.000010 0.007870 0.000010 0.000010 0.000010 0.012836 0.000010 0.000010 0.000999 0.005858 0.024711 0.000010 0.000010 0.000010 0.767034 0.000010 0.000010 0.000010 0.000010 0.107225 0.038870
0.000017 0.001636 0.000010 0.000010 0.017907 0.000010 0.000010 0.000010 0.000010 0.000010 0.000010 0.000010 0.012589 0.014287 0.001151 0.028533 0.000010 0.000010 0.000627 0.802632 0.005039 0.002527 0.007634 0.000010 0.067246 0.038055
0.000010 0.000010 0.012226 0.000010 0.000010 0.000010 0.000010 0.035797 0.000010 0.000010 0.021494 0.000010 0.000010 0.007640 0.000010 0.000010 0.000010 0.007877 0.000010 0.772055 0.000010 0.018371 0.000010 0.000010 0.116387 0.007983
0.013017 0.024544 0.009104 0.011933 0.000010 0.000010 0.000858 0.000010 0.010121 0.006838 0.018637 0.012997 0.012429 0.000010 0.028617 0.024724 0.006356 0.000010 0.005033 0.682859 0.000010 0.000010 0.000010 0.000010 0.096366 0.035477
0.000010 0.000010 0.000010 0.000010 0.000010 0.000010 0.000010 0.000010 0.000010 0.000010 0.000010 0.000010 0.000010 0.000010 0.000010 0.007928 0.000010 0.017151 0.000010 0.843693 0.000010 0.000010 0.010249 0.000010 0.091415 0.029363
0.000010 0.030960 0.000010 0.162250 0.040059 0.008049 0.000010 0.000010 0.235476 0.000010 0.000010 0.000010 0.017036 0.000010 0.028825 0.002636 0.000010 0.000010 0.000010 0.198151 0.000010 0.000010 0.070069 0.098333 0.108015 0.000010
0.007414 0.022646 0.000010 0.131340 0.035703 0.000010 0.000010 0.000010 0.254712 0.000010 0.000010 0.000010 0.000010 0.000010 0.000010 0.000010 0.000010 0.000010 0.000010 0.222166 0.000010 0.000010 0.074574 0.120776 0.130499 0.000010
0.000010 0.015300 0.000010 0.106779 0.031497 0.019967 0.000010 0.000010 0.272830 0.000010 0.000010 0.000010 0.000010 0.000010 0.000010 0.007164 0.000010 0.000010 0.000010 0.212482 0.000010 0.000010 0.074817 0.119913 0.139091 0.000010
0.000010 0.024702 0.000010 0.113027 0.046545 0.000010 0.000010 0.000010 0.272383 0.000010 0.000016 0.000010 0.000010 0.000010 0.028707 0.000175 0.000010 0.000010 0.000010 0.189113 0.000010 0.000010 0.077074 0.123878 0.124231 0.000010
0.005494 0.031149 0.000010 0.123205 0.038324 0.002292 0.000010 0.000010 0.271439 0.000010 0.000010 0.000010 0.000010 0.000010 0.000010 0.017914 0.000010 0.000010 0.000010 0.210088 0.000010 0.000010 0.073319 0.094763 0.131862 0.000010
0.010726 0.018341 0.000010 0.130813 0.031567 0.012959 0.000010 0.000010 0.229047 0.000010 0.000010 0.000010 0.000010 0.000010 0.004307 0.019240 0.000010 0.000010 0.000010 0.192580 0.000010 0.000010 0.073281 0.138046 0.138952 0.000010
0.002848 0.023654 0.000010 0.145215 0.038998 0.000010 0.000010 0.000010 0.254980 0.000010 0.000010 0.000010 0.000010 0.000010 0.017727 0.014665 0.000010 0.000010 0.000010 0.173248 0.000010 0.000010 0.063735 0.111860 0.152921 0.000010
0.007914 0.000010 0.000010 0.121602 0.035271 0.018729 0.000010 0.000010 0.267707 0.000010 0.000010 0.000010 0.000010 0.000010 0.032278 0.000010 0.000010 0.000010 0.000010 0.188813 0.000010 0.000010 0.050359 0.126376 0.150792 0.000010
0.000010 0.000010 0.000010 0.000010 0.003299 0.839959 0.000010 0.000010 0.000010 0.000010 0.000010 0.000010 0.016174 0.009927 0.000010 0.000010 0.007144 0.000010 0.000010 0.121076 0.000010 0.000010 0.002232 0.000010 0.000010 0.000010
0.002619 0.000010 0.000010 0.000010 0.000010 0.751702 0.000010 0.000010 0.001655 0.000010 0.000010 0.000010 0.024231 0.000010 0.017923 0.013618 0.000010 0.000010 0.000010 0.173113 0.010001 0.000010 0.000010 0.004967 0.000010 0.000010
0.000010 0.000010 0.000010 0.000010 0.007489 0.791868 0.000010 0.000010 0.000010 0.000010 0.000010 0.002828 0.024701 0.000010 0.000010 0.012770 0.000010 0.000010 0.000010 0.141576 0.000010 0.018579 0.000010 0.000010 0.000010 0.000010
0.000010 0.000010 0.000010 0.000010 0.000010 0.867046 0.000115 0.000010 0.000010 0.000010 0.000010 0.000010 0.003108 0.000010 0.000010 0.000010 0.000010 0.000010 0.000010 0.101029 0.024234 0.000010 0.004269 0.000010 0.000010 0.000010
0.013135 0.000010 0.000010 0.000010 0.019513 0.811255 0.000010 0.000010 0.000010 0.000010 0.000010 0.003010 0.020289 0.000010 0.000010 0.000010 0.000010 0.000010 0.000010 0.093378 0.037037 0.000010 0.000010 0.000010 0.002202 0.000010
0.010057 0.000010 0.006326 0.003947 0.021489 0.016192 0.000010 0.015722 0.000010 0.000010 0.000010 0.059247 0.045406 0.013836 0.016970 0.000010 0.000010 0.009701 0.001487 0.703652 0.043114 0.006035 0.000010 0.026719 0.000010 0.000010
0.000010 0.000010 0.000010 0.000010 0.000010 0.000010 0.000010 0.000010 0.017991 0.000010 0.007230 0.074124 0.059899 0.000010 0.000010 0.000010 0.016353 0.000010 0.000010 0.767345 0.045391 0.000010 0.011487 0.000010 0.000010 0.000010
0.000010 0.000010 0.000010 0.000010 0.000010 0.000010 0.003764 0.000010 0.000010 0.000010 0.000010 0.063637 0.040555 0.000010 0.000010 0.000010 0.011871 0.008860 0.000010 0.840347 0.025635 0.000010 0.000010 0.000010 0.000010 0.005151
0.000010 0.000010 0.021125 0.000010 0.000010 0.000010 0.000010 0.000010 0.000010 0.000010 0.000010 0.070484 0.067077 0.002238 0.000301 0.000010 0.004642 0.005282 0.000010 0.787848 0.036489 0.001026 0.003340 0.000010 0.000010 0.000010
0.000010 0.000010 0.000010 0.000010 0.000010 0.000010 0.000010 0.000010 0.000010 0.000010 0.002488 0.059310 0.026083 0.000010 0.000010 0.000010 0.000010 0.000010 0.032317 0.868463 0.011140 0.000010 0.000010 0.000010 0.000010 0.000010
0.000010 0.000010 0.000010 0.000010 0.001370 0.003089 0.003830 0.010757 0.000010 0.000010 0.000534 0.074472 0.031686 0.000010 0.000010 0.000010 0.000174 0.000010 0.000427 0.817852 0.009574 0.000010 0.013492 0.032614 0.000010 0.000010
0.000010 0.000010 0.000010 0.000010 0.000011 0.000010 0.000010 0.000010 0.000010 0.000010 0.010937 0.052190 0.017328 0.000010 0.000010 0.000010 0.013728 0.000011 0.000010 0.886717 0.000010 0.000010 0.000010 0.018897 0.000010 0.000010
0.000010 0.000010 0.030347 0.000010 0.000010 0.000010 0.000010 0.000010 0.000010 0.000010 0.000010 0.056253 0.036744 0.000010 0.000010 0.000010 0.001560 0.000098 0.000010 0.849152 0.025646 0.000019 0.000010 0.000010 0.000010 0.000010
0.000010 0.000010 0.008001 0.000010 0.000010 0.000010 0.000010 0.000010 0.000010 0.000010 0.000010 0.061361 0.063296 0.000010 0.000010 0.000010 0.000010 0.000010 0.000010 0.803676 0.046034 0.006490 0.000010 0.010952 0.000010 0.000010
0.000010 0.000010 0.025472 0.000010 0.000010 0.000010 0.000010 0.000010 0.000010 0.000010 0.000010 0.013907 0.034399 0.007814 0.000010 0.000010 0.015266 0.000010 0.000010 0.861374 0.041577 0.000010 0.000010 0.000010 0.000010 0.000010
0.000010 0.000010 0.004008 0.000010 0.000010 0.000010 0.000209 0.000010 0.000010 0.022108 0.000010 0.080628 0.020384 0.000010 0.000010 0.000010 0.019492 0.000010 0.000010 0.846286 0.000010 0.000010 0.000010 0.006704 0.000010 0.000010
0.000010 0.000010 0.014739 0.000010 0.000010 0.000010 0.002930 0.000010 0.000010 0.000010 0.010878 0.066101 0.043588 0.000010 0.000010 0.000010 0.005674 0.000272 0.000010 0.794937 0.054347 0.006375 0.000010 0.000010 0.000010 0.000010
0.000010 0.000010 0.003473 0.000010 0.000010 0.000010 0.000010 0.000010 0.000010 0.000010 0.000010 0.051086 0.018586 0.000010 0.000010 0.000010 0.012156 0.000010 0.000010 0.914489 0.000010 0.000010 0.000010 0.000010 0.000010 0.000010
0.000010 0.000010 0.000010 0.000010 0.000010 0.000010 0.000010 0.000010 0.000010 0.000010 0.000010 0.052969 0.000010 0.000010 0.000010 0.000010 0.022950 0.000010 0.000010 0.923851 0.000010 0.000010 0.000010 0.000010 0.000010 0.000010
0.000010 0.000010 0.000010 0.000010 0.000010 0.000010 0.000010 0.000010 0.000010 0.000010 0.000010 0.000010 0.999750 0.000010 0.000010 0.000010 0.000010 0.000010 0.000010 0.000010 0.000010 0.000010 0.000010 0.000010 0.000010 0.000010
0.000010 0.011690 0.000010 0.000010 0.000010 0.036749 0.000010 0.000010 0.023249 0.000010 0.000010 0.000010 0.852235 0.000010 0.023815 0.001061 0.000010 0.000010 0.000010 0.006639 0.000010 0.000010 0.008638 0.000010 0.035755 0.000010
0.000010 0.000010 0.000010 0.000010 0.000010 0.000010 0.000010 0.000010 0.000010 0.000010 0.000010 0.000010 0.999750 0.000010 0.000010 0.000010 0.000010 0.000010 0.000010 0.000010 0.000010 0.000010 0.000010 0.000010 0.000010 0.000010
0.000010 0.000010 0.000010 0.000010 0.000010 0.000010 0.000010 0.000010 0.000010 0.000010 0.000010 0.000010 0.999750 0.000010 0.000010 0.000010 0.000010 0.000010 0.000010 0.000010 0.000010 0.000010 0.000010 0.000010 0.000010 0.000010
0.000010 0.000010 0.000010 0.000010 0.000010 0.000010 0.000010 0.000010 0.000010 0.000010 0.000010 0.000010 0.999750 0.000010 0.000010 0.000010 0.000010 0.000010 0.000010 0.000010 0.000010 0.000010 0.000010 0.000010 0.000010 0.000010
0.000010 0.000010 0.000010 0.000010 0.000010 0.009490 0.000010 0.000010 0.032719 0.000010 0.000010 0.000010 0.925398 0.000010 0.000010 0.000010 0.000010 0.000010 0.000010 0.000010 0.000010 0.000010 0.004736 0.000010 0.027446 0.000010
0.002583 0.024210 0.000010 0.014654 0.007100 0.040106 0.000010 0.000010 0.106143 0.000010 0.005685 0.000010 0.661671 0.000010 0.006077 0.000010 0.000010 0.000010 0.000010 0.028834 0.000010 0.000010 0.022633 0.044489 0.034322 0.001373
0.017125 0.022143 0.000010 0.013189 0.009207 0.012198 0.000010 0.000010 0.001659 0.000010 0.005398 0.000010 0.841683 0.000010 0.000010 0.000010 0.000010 0.000010 0.000010 0.000249 0.000010 0.000010 0.012824 0.035124 0.029060 0.000010
0.002157 0.000010 0.000010 0.023500 0.000010 0.000010 0.000010 0.000010 0.000010 0.000010 0.000010 0.000010 0.944081 0.000010 0.019760 0.010181 0.000010 0.000120 0.000010 0.000010 0.000010 0.000010 0.000010 0.000010 0.000010 0.000010
0.000010 0.000010 0.000010 0.000010 0.000010 0.000010 0.000010 0.000010 0.000010 0.000010 0.000010 0.000010 0.999750 0.000010 0.000010 0.000010 0.000010 0.000010 0.000010 0.000010 0.000010 0.000010 0.000010 0.000010 0.000010 0.000010
0.000010 0.000010 0.000010 0.000010 0.000010 0.000010 0.000010 0.000010 0.000010 0.000010 0.000010 0.000010 0.999750 0.000010 0.000010 0.000010 0.000010 0.000010 0.000010 0.000010 0.000010 0.000010 0.000010 0.000010 0.000010 0.000010
0.000010 0.000010 0.000010 0.000010 0.000010 0.000010 0.000010 0.000010 0.000010 0.000010 0.000010 0.000010 0.999750 0.000010 0.000010 0.000010 0.000010 0.000010 0.000010 0.000010 0.000010 0.000010 0.000010 0.000010 0.000010 0.000010
0.000010 0.000010 0.000010 0.000010 0.000010 0.000010 0.000010 0.000010 0.037395 0.000010 0.000010 0.000010 0.958946 0.000010 0.000791 0.000010 0.000010 0.002649 0.000010 0.000010 0.000010 0.000010 0.000010 0.000010 0.000010 0.000010
0.000010 0.000010 0.000010 0.000010 0.000010 0.000010 0.000010 0.000010 0.000010 0.000010 0.000010 0.000010 0.999750 0.000010 0.000010 0.000010 0.000010 0.000010 0.000010 0.000010 0.000010 0.000010 0.000010 0.000010 0.000010 0.000010
0.000010 0.000010 0.000010 0.000010 0.000010 0.000010 0.000010 0.000010 0.000010 0.000010 0.000010 0.000010 0.999750 0.000010 0.000010 0.000010 0.000010 0.000010 0.000010 0.000010 0.000010 0.000010 0.000010 0.000010 0.000010 0.000010
0.000010 0.000010 0.000010 0.000010 0.000010 0.000010 0.000010 0.000010 0.000010 0.000010 0.000010 0.000010 0.999750 0.000010 0.000010 0.000010 0.000010 0.000010 0.000010 0.000010 0.000010 0.000010 0.000010 0.000010 0.000010 0.000010
0.000010 0.000010 0.000010 0.000010 0.000010 0.000010 0.000010 0.000010 0.000010 0.000010 0.000010 0.000010 0.999750 0.000010 0.000010 0.000010 0.000010 0.000010 0.000010 0.000010 0.000010 0.000010 0.000010 0.000010 0.000010 0.000010
0.000108 0.009243 0.000010 0.000010 0.002230 0.000010 0.000010 0.000010 0.033807 0.000010 0.000010 0.000010 0.911804 0.000010 0.013937 0.000010 0.000010 0.000010 0.000010 0.011065 0.000010 0.000010 0.013427 0.000010 0.000010 0.004209
0.000010 0.000010 0.000010 0.000010 0.004003 0.000010 0.000010 0.000010 0.000010 0.000010 0.000010 0.000010 0.973904 0.000010 0.000010 0.000010 0.000010 0.000010 0.000010 0.000010 0.000010 0.000010 0.000010 0.017870 0.002528 0.001485
0.000010 0.000010 0.000010 0.000010 0.008923 0.000010 0.000010 0.000010 0.000010 0.000010 0.000010 0.000010 0.990837 0.000010 0.000010 0.000010 0.000010 0.000010 0.000010 0.000010 0.000010 0.000010 0.000010 0.000010 0.000010 0.000010
0.000010 0.000010 0.000010 0.000010 0.000010 0.000010 0.000010 0.000010 0.000010 0.000010 0.000010 0.000010 0.997897 0.000010 0.000010 0.000010 0.000010 0.000010 0.000010 0.000010 0.000010 0.000010 0.001863 0.000010 0.000010 0.000010
0.008584 0.000010 0.000010 0.000010 0.004240 0.000010 0.000010 0.000010 0.036494 0.000010 0.000010 0.000010 0.914588 0.000010 0.004682 0.000010 0.000010 0.000291 0.000010 0.000010 0.000010 0.000010 0.000010 0.024293 0.000010 0.006648
0.000010 0.000010 0.000010 0.000010 0.000010 0.000010 0.000010 0.000010 0.000010 0.000010 0.000010 0.000010 0.999750 0.000010 0.000010 0.000010 0.000010 0.000010 0.000010 0.000010 0.000010 0.000010 0.000010 0.000010 0.000010 0.000010
0.008746 0.000010 0.000010 0.001140 0.019265 0.047986 0.000010 0.000010 0.022958 0.000010 0.005593 0.000010 0.889087 0.000010 0.000010 0.000010 0.000010 0.004589 0.000010 0.000010 0.000010 0.000010 0.000465 0.000010 0.000010 0.000010
0.000010 0.016951 0.000010 0.000010 0.005681 0.004508 0.000010 0.000010 0.017003 0.000010 0.000010 0.000010 0.910628 0.000010 0.014225 0.007094 0.000010 0.002532 0.000010 0.000010 0.000010 0.000010 0.017533 0.003685 0.000010 0.000010
0.000010 0.000010 0.000010 0.000010 0.000010 0.000010 0.000010 0.000010 0.063631 0.000010 0.000010 0.000010 0.904886 0.000010 0.000010 0.010065 0.000010 0.000010 0.000010 0.018131 0.000010 0.000010 0.001981 0.001105 0.000010 0.000010
0.000010 0.000010 0.000010 0.000010 0.000010 0.000010 0.000010 0.000010 0.000010 0.000010 0.000010 0.000010 0.999750 0.000010 0.000010 0.000010 0.000010 0.000010 0.000010 0.000010 0.000010 0.000010 0.000010 0.000010 0.000010 0.000010
0.009326 0.000010 0.000010 0.000010 0.000010 0.000010 0.000010 0.000010 0.000010 0.000010 0.000010 0.000010 0.962332 0.000010 0.000010 0.000010 0.000010 0.000010 0.000010 0.000010 0.000010 0.000010 0.000010 0.013257 0.014407 0.000467
0.000745 0.000010 0.000010 0.037028 0.000010 0.014724 0.000010 0.000010 0.025175 0.000010 0.000010 0.000010 0.607978 0.000010 0.000010 0.000010 0.000010 0.004963 0.000010 0.000010 0.000010 0.001395 0.001841 0.009520 0.296472 0.000010
0.002525 0.000010 0.000010 0.000010 0.000010 0.000010 0.000010 0.000010 0.016084 0.000010 0.000010 0.000010 0.957560 0.000010 0.000010 0.022309 0.000010 0.000010 0.000010 0.000010 0.000010 0.000010 0.001311 0.000010 0.000010 0.000010
0.000010 0.000010 0.000010 0.000010 0.000010 0.000010 0.000010 0.000010 0.000010 0.000010 0.000010 0.000010 0.958560 0.000010 0.000010 0.000010 0.000010 0.000010 0.000010 0.000010 0.000010 0.000010 0.000010 0.025442 0.011255 0.004523
0.000010 0.000010 0.000010 0.000010 0.000010 0.008765 0.000010 0.000010 0.021102 0.000010 0.000010 0.000010 0.861750 0.000010 0.000010 0.000010 0.000010 0.013381 0.000010 0.000010 0.000010 0.000010 0.007801 0.058162 0.028850 0.000010
0.000010 0.000010 0.000010 0.000010 0.000640 0.023536 0.000010 0.000010 0.012758 0.000010 0.000010 0.000010 0.839560 0.000010 0.000010 0.022395 0.000010 0.000010 0.000010 0.000010 0.000010 0.000010 0.000010 0.080738 0.020182 0.000010
0.000010 0.000010 0.000010 0.000010 0.000010 0.012237 0.000010 0.000010 0.000010 0.000010 0.000010 0.000010 0.873420 0.000010 0.000010 0.000010 0.000010 0.000010 0.000010 0.000010 0.000010 0.000010 0.001995 0.008456 0.103682 0.000010
0.000010 0.002078 0.000010 0.035899 0.000157 0.002468 0.000010 0.000010 0.000010 0.000010 0.000010 0.000010 0.845171 0.000010 0.000010 0.000010 0.000010 0.000010 0.000010 0.000010 0.000010 0.000010 0.000010 0.006233 0.106786 0.001028
0.009377 0.020109 0.000010 0.000010 0.000587 0.000010 0.000010 0.005117 0.006058 0.000010 0.022996 0.000010 0.000010 0.000010 0.033938 0.007692 0.000010 0.019174 0.000010 0.742592 0.065918 0.008503 0.000010 0.006188 0.051631 0.000010
0.000010 0.000010 0.000010 0.016907 0.000010 0.000010 0.001750 0.000010 0.047114 0.012244 0.000010 0.000010 0.000010 0.000010 0.058192 0.021654 0.000010 0.023761 0.000010 0.685230 0.057257 0.012951 0.032093 0.018861 0.000010 0.011855
0.000010 0.001120 0.000010 0.048647 0.009300 0.024822 0.000010 0.011374 0.014638 0.006414 0.007409 0.000010 0.014908 0.008693 0.049889 0.019671 0.015946 0.015407 0.000010 0.664856 0.000010 0.008755 0.000010 0.000010 0.063164 0.014908
0.000010 0.018924 0.000010 0.002090 0.000010 0.000010 0.000010 0.000010 0.034298 0.000010 0.015534 0.000010 0.021082 0.000833 0.063283 0.002354 0.006442 0.019213 0.001723 0.643990 0.069122 0.000010 0.021346 0.026689 0.032541 0.020446
0.005189 0.008796 0.043563 0.007092 0.012255 0.015330 0.001155 0.000010 0.039273 0.001290 0.017041 0.000010 0.000010 0.000010 0.049859 0.025191 0.005748 0.024777 0.002612 0.659228 0.019382 0.000010 0.011811 0.007453 0.042780 0.000126
0.000010 0.034063 0.000010 0.056404 0.011556 0.004419 0.000010 0.018785 0.038682 0.040313 0.011846 0.000010 0.013679 0.000010 0.043478 0.013869 0.007257 0.000010 0.000010 0.549800 0.050720 0.000010 0.003223 0.013925 0.072763 0.015139
0.000010 0.002370 0.000010 0.000010 0.000010 0.007966 0.000010 0.000010 0.000010 0.000010 0.023583 0.001404 0.025870 0.000010 0.077959 0.000010 0.001616 0.009895 0.009069 0.709116 0.044059 0.000010 0.001584 0.029180 0.031991 0.024226
0.005769 0.000010 0.000010 0.000010 0.000010 0.000010 0.009798 0.000854 0.024312 0.000010 0.005271 0.000010 0.013016 0.000010 0.064680 0.022759 0.000010 0.016557 0.000010 0.720020 0.041654 0.000010 0.006432 0.000010 0.050009 0.018749
0.000010 0.000010 0.000010 0.005984 0.000010 0.000010 0.000010 0.000010 0.000010 0.000010 0.000010 0.000010 0.089211 0.000010 0.000010 0.000010 0.000010 0.000010 0.000010 0.000010 0.000010 0.000010 0.005231 0.899354 0.000010 0.000010
0.000010 0.000010 0.000010 0.000010 0.000010 0.000010 0.000010 0.000010 0.000010 0.000010 0.000010 0.000010 0.000010 0.000010 0.000010 0.000010 0.000010 0.000010 0.000010 0.000010 0.000010 0.000010 0.000010 0.999750 0.000010 0.000010
0.000010 0.000010 0.000010 0.000010 0.000010 0.000010 0.000010 0.000010 0.018653 0.000010 0.000010 0.000010 0.000010 0.000010 0.000010 0.000010 0.000010 0.000010 0.000010 0.000010 0.000010 0.000010 0.000010 0.980990 0.000010 0.000127
0.001111 0.000010 0.000010 0.000010 0.000010 0.000010 0.000010 0.000010 0.000010 0.000010 0.000010 0.000010 0.016348 0.000010 0.000010 0.000010 0.000010 0.000010 0.000010 0.000010 0.000010 0.000010 0.000010 0.975366 0.000010 0.006955
0.005254 0.000010 0.000010 0.000010 0.000010 0.000010 0.000010 0.000010 0.000010 0.000010 0.000010 0.000010 0.006695 0.000010 0.000010 0.000010 0.000010 0.000010 0.000010 0.026032 0.000010 0.000010 0.000010 0.961799 0.000010 0.000010
0.000010 0.014075 0.000010 0.000010 0.020288 0.000010 0.000010 0.000010 0.009680 0.000010 0.000010 0.000010 0.000010 0.000010 0.000010 0.005499 0.000010 0.000010 0.000010 0.000010 0.000010 0.000010 0.018585 0.931673 0.000010 0.000010
0.000010 0.000010 0.000010 0.000010 0.000018 0.000010 0.000010 0.000010 0.000010 0.000010 0.000010 0.000010 0.000010 0.000010 0.000010 0.011072 0.000010 0.000010 0.000010 0.000010 0.000010 0.000010 0.007800 0.980890 0.000010 0.000010
0.000010 0.000010 0.000010 0.010721 0.000010 0.000010 0.000010 0.000010 0.000010 0.000010 0.000010 0.000010 0.061237 0.000010 0.000010 0.000010 0.000010 0.000793 0.000010 0.000010 0.000010 0.000010 0.000010 0.927029 0.000010 0.000010
0.000010 0.000010 0.000010 0.000010 0.000010 0.000010 0.000010 0.000010 0.000010 0.000010 0.000010 0.000010 0.028892 0.000010 0.000010 0.000010 0.000010 0.000010 0.000010 0.000010 0.000010 0.000010 0.000010 0.970868 0.000010 0.000010
0.000010 0.000010 0.000010 0.000010 0.000010 0.000010 0.000010 0.000010 0.000010 0.000010 0.000010 0.000010 0.000010 0.000010 0.000010 0.000010 0.000010 0.000010 0.000010 0.000010 0.000010 0.000010 0.002136 0.997624 0.000010 0.000010
0.000010 0.000010 0.000010 0.000010 0.000010 0.000010 0.000010 0.000010 0.000010 0.000010 0.000010 0.000010 0.000010 0.000010 0.000010 0.000010 0.000010 0.000010 0.000010 0.000010 0.000010 0.000010 0.000010 0.999750 0.000010 0.000010
0.000010 0.000010 0.000010 0.000010 0.000010 0.000010 0.000010 0.000010 0.000010 0.000010 0.000010 0.000010 0.000010 0.000010 0.000010 0.000010 0.000010 0.000010 0.000010 0.000010 0.000010 0.000010 0.000010 0.999750 0.000010 0.000010
0.000513 0.000010 0.000010 0.000010 0.024348 0.000010 0.000010 0.000010 0.012603 0.000010 0.000010 0.000010 0.025848 0.000010 0.000010 0.000010 0.000010 0.000010 0.000010 0.000010 0.000010 0.000010 0.013351 0.923137 0.000010 0.000010
0.000010 0.000010 0.000010 0.019439 0.000010 0.000010 0.000010 0.000010 0.000010 0.000010 0.000010 0.000010 0.045782 0.000010 0.000010 0.000010 0.000010 0.000010 0.000010 0.000010 0.000010 0.000010 0.000010 0.934549 0.000010 0.000010
0.000010 0.000010 0.000010 0.000010 0.000010 0.000010 0.000010 0.000010 0.000010 0.000010 0.000010 0.000010 0.000010 0.000010 0.000010 0.000010 0.000010 0.000010 0.000010 0.000010 0.000010 0.000010 0.000010 0.999750 0.000010 0.000010
0.000010 0.000010 0.000010 0.001374 0.008442 0.000010 0.000010 0.000010 0.000010 0.000010 0.000010 0.000010 0.000010 0.000010 0.000010 0.000010 0.000010 0.000010 0.000010 0.000010 0.000010 0.000010 0.000010 0.989953 0.000010 0.000010
0.000010 0.000010 0.000010 0.000010 0.000010 0.000010 0.000010 0.000010 0.000010 0.000010 0.000010 0.000010 0.000010 0.000010 0.000010 0.000010 0.000010 0.000010 0.000010 0.000010 0.000010 0.000010 0.000010 0.999750 0.000010 0.000010
0.000010 0.000010 0.000010 0.000010 0.000010 0.000010 0.000010 0.000010 0.000010 0.000010 0.000010 0.000010 0.000010 0.000010 0.000010 0.000010 0.000010 0.000010 0.000010 0.000010 0.000010 0.000010 0.000010 0.999750 0.000010 0.000010
0.000010 0.000010 0.000010 0.000010 0.000010 0.000010 0.000010 0.000010 0.000010 0.000010 0.000010 0.000010 0.000010 0.000010 0.006739 0.000010 0.000010 0.000010 0.000010 0.000010 0.000010 0.000010 0.000010 0.993021 0.000010 0.000010
0.019649 0.010504 0.006892 0.066266 0.060613 0.003113 0.000010 0.019414 0.044043 0.000010 0.003132 0.007017 0.048289 0.013842 0.010148 0.026759 0.000010 0.003103 0.005812 0.422637 0.000010 0.000010 0.041692 0.050968 0.125327 0.010731
0.007853 0.000010 0.000010 0.024450 0.054442 0.000010 0.000010 0.000010 0.031673 0.000010 0.000010 0.000010 0.000010 0.000010 0.000010 0.030059 0.000010 0.010520 0.000010 0.630264 0.000010 0.000010 0.039969 0.095100 0.075510 0.000010
0.003073 0.000010 0.000010 0.122557 0.101955 0.000010 0.000010 0.000010 0.059030 0.000010 0.000010 0.000010 0.049361 0.000010 0.011747 0.023958 0.000010 0.008492 0.000010 0.483514 0.000010 0.000010 0.037291 0.065304 0.033579 0.000010
0.000010 0.005738 0.000010 0.111259 0.093578 0.000010 0.000010 0.000010 0.043280 0.000010 0.000010 0.000010 0.017998 0.000010 0.006896 0.018703 0.000010 0.002329 0.000010 0.543676 0.000010 0.000010 0.047851 0.061832 0.046720 0.000010
0.012173 0.000010 0.000010 0.066743 0.095969 0.000010 0.000974 0.000010 0.073699 0.000010 0.011381 0.001941 0.016863 0.000010 0.023122 0.023134 0.000010 0.000010 0.000010 0.486858 0.000010 0.000010 0.026856 0.088616 0.071551 0.000010
0.008163 0.001856 0.000010 0.025496 0.067628 0.009981 0.000010 0.000010 0.085073 0.000010 0.000010 0.000010 0.031580 0.000010 0.000010 0.037063 0.000010 0.010638 0.011448 0.491474 0.000010 0.000010 0.042781 0.081871 0.094828 0.000010
0.008772 0.000010 0.004920 0.017459 0.088144 0.000010 0.000010 0.000010 0.081160 0.000010 0.000010 0.000010 0.014618 0.002693 0.041976 0.020436 0.001048 0.005325 0.004506 0.504110 0.000010 0.000010 0.041783 0.087408 0.075541 0.000010
0.001888 0.000010 0.000010 0.007960 0.058682 0.000010 0.000010 0.000010 0.034795 0.000010 0.000010 0.000010 0.000010 0.000010 0.018197 0.014568 0.000010 0.006890 0.000010 0.621250 0.000010 0.000010 0.028184 0.119506 0.087931 0.000010
0.004296 0.000010 0.004042 0.044480 0.097281 0.000010 0.000010 0.000010 0.087050 0.000010 0.000010 0.000010 0.009391 0.000010 0.050290 0.013192 0.000010 0.000095 0.003164 0.441463 0.000010 0.000010 0.042949 0.109803 0.092384 0.000010
0.015961 0.000010 0.000010 0.010025 0.007348 0.706672 0.000010 0.000010 0.086279 0.000010 0.000010 0.000010 0.030010 0.000010 0.012391 0.000010 0.000010 0.003647 0.000010 0.046664 0.000010 0.000010 0.005199 0.029750 0.039169 0.006755
0.000010 0.000010 0.000010 0.000010 0.000010 0.988193 0.000010 0.000010 0.000010 0.000010 0.000010 0.000010 0.005327 0.000010 0.000010 0.000010 0.000010 0.000010 0.000010 0.000010 0.000010 0.000010 0.006250 0.000010 0.000010 0.000010
0.019811 0.000010 0.000010 0.000010 0.021011 0.769883 0.000010 0.000010 0.077375 0.000010 0.000010 0.000010 0.025776 0.000010 0.016300 0.016883 0.000010 0.000010 0.000010 0.016258 0.000010 0.000010 0.000010 0.003844 0.032699 0.000010
0.000010 0.000010 0.000010 0.000010 0.000010 0.999750 0.000010 0.000010 0.000010 0.000010 0.000010 0.000010 0.000010 0.000010 0.000010 0.000010 0.000010 0.000010 0.000010 0.000010 0.000010 0.000010 0.000010 0.000010 0.000010 0.000010
0.000010 0.000010 0.000010 0.000010 0.000010 0.952661 0.000010 0.000010 0.021174 0.000010 0.000010 0.000010 0.000010 0.000010 0.000010 0.003957 0.000010 0.002408 0.000010 0.000010 0.000010 0.000010 0.000010 0.000010 0.019590 0.000010
0.000010 0.000010 0.000010 0.000010 0.000010 0.999750 0.000010 0.000010 0.000010 0.000010 0.000010 0.000010 0.000010 0.000010 0.000010 0.000010 0.000010 0.000010 0.000010 0.000010 0.000010 0.000010 0.000010 0.000010 0.000010 0.000010
0.004557 0.000010 0.000010 0.000010 0.011098 0.738481 0.000010 0.000010 0.088815 0.000010 0.000010 0.000010 0.030050 0.000010 0.025557 0.012291 0.000010 0.000010 0.000010 0.046910 0.000010 0.000010 0.025288 0.007584 0.009218 0.000010
0.000010 0.000010 0.000010 0.000010 0.000010 0.999750 0.000010 0.000010 0.000010 0.000010 0.000010 0.000010 0.000010 0.000010 0.000010 0.000010 0.000010 0.000010 0.000010 0.000010 0.000010 0.000010 0.000010 0.000010 0.000010 0.000010
0.000010 0.000010 0.000010 0.000010 0.000010 0.999750 0.000010 0.000010 0.000010 0.000010 0.000010 0.000010 0.000010 0.000010 0.000010 0.000010 0.000010 0.000010 0.000010 0.000010 0.000010 0.000010 0.000010 0.000010 0.000010 0.000010
0.000010 0.000010 0.000010 0.000010 0.000010 0.999750 0.000010 0.000010 0.000010 0.000010 0.000010 0.000010 0.000010 0.000010 0.000010 0.000010 0.000010 0.000010 0.000010 0.000010 0.000010 0.000010 0.000010 0.000010 0.000010 0.000010
0.000010 0.000010 0.000010 0.000010 0.000010 0.982612 0.000010 0.000010 0.000010 0.000010 0.000010 0.000010 0.016270 0.000010 0.000010 0.000010 0.000010 0.000010 0.000010 0.000010 0.000010 0.000010 0.000010 0.000010 0.000888 0.000010
0.000010 0.000010 0.000010 0.000010 0.000010 0.999750 0.000010 0.000010 0.000010 0.000010 0.000010 0.000010 0.000010 0.000010 0.000010 0.000010 0.000010 0.000010 0.000010 0.000010 0.000010 0.000010 0.000010 0.000010 0.000010 0.000010
0.000010 0.000010 0.000010 0.000010 0.000010 0.999750 0.000010 0.000010 0.000010 0.000010 0.000010 0.000010 0.000010 0.000010 0.000010 0.000010 0.000010 0.000010 0.000010 0.000010 0.000010 0.000010 0.000010 0.000010 0.000010 0.000010
0.000010 0.000010 0.000010 0.000010 0.000010 0.999750 0.000010 0.000010 0.000010 0.000010 0.000010 0.000010 0.000010 0.000010 0.000010 0.000010 0.000010 0.000010 0.000010 0.000010 0.000010 0.000010 0.000010 0.000010 0.000010 0.000010
0.006066 0.010254 0.000010 0.015032 0.034029 0.448367 0.000010 0.000010 0.138774 0.000010 0.003236 0.000010 0.069170 0.000010 0.036899 0.033529 0.000010 0.009128 0.000010 0.066127 0.000010 0.000010 0.064686 0.026492 0.038100 0.000010
0.010708 0.000010 0.000010 0.000010 0.018314 0.635380 0.000010 0.000010 0.099139 0.000010 0.000014 0.000010 0.038511 0.000010 0.016104 0.015023 0.000010 0.001534 0.000010 0.049022 0.000010 0.000010 0.037932 0.011461 0.056474 0.010262
0.000010 0.000010 0.000010 0.000010 0.000010 0.992734 0.000010 0.000010 0.002673 0.000010 0.000010 0.000010 0.002675 0.000010 0.000010 0.000010 0.000010 0.001698 0.000010 0.000010 0.000010 0.000010 0.000010 0.000010 0.000010 0.000010
0.000010 0.000010 0.000010 0.000010 0.000010 0.999750 0.000010 0.000010 0.000010 0.000010 0.000010 0.000010 0.000010 0.000010 0.000010 0.000010 0.000010 0.000010 0.000010 0.000010 0.000010 0.000010 0.000010 0.000010 0.000010 0.000010
0.000010 0.000010 0.000010 0.000010 0.000010 0.999750 0.000010 0.000010 0.000010 0.000010 0.000010 0.000010 0.000010 0.000010 0.000010 0.000010 0.000010 0.000010 0.000010 0.000010 0.000010 0.000010 0.000010 0.000010 0.000010 0.000010
0.000010 0.000010 0.000010 0.000010 0.000010 0.994436 0.000010 0.000010 0.000010 0.000010 0.000010 0.000010 0.000010 0.000010 0.000010 0.000010 0.000010 0.005324 0.000010 0.000010 0.000010 0.000010 0.000010 0.000010 0.000010 0.000010
0.000010 0.000010 0.000010 0.000010 0.000010 0.000010 0.000010 0.000010 0.999750 0.000010 0.000010 0.000010 0.000010 0.000010 0.000010 0.000010 0.000010 0.000010 0.000010 0.000010 0.000010 0.000010 0.000010 0.000010 0.000010 0.000010
0.000010 0.000010 0.000010 0.000010 0.000010 0.000010 0.000010 0.000010 0.999750 0.000010 0.000010 0.000010 0.000010 0.000010 0.000010 0.000010 0.000010 0.000010 0.000010 0.000010 0.000010 0.000010 0.000010 0.000010 0.000010 0.000010
0.000010 0.000010 0.000010 0.000010 0.000010 0.000010 0.000010 0.000010 0.982564 0.000010 0.000898 0.000010 0.000010 0.000010 0.001722 0.001853 0.000010 0.000010 0.000010 0.000010 0.000010 0.000010 0.000010 0.000010 0.012753 0.000010
0.000010 0.000010 0.000010 0.000010 0.000010 0.000010 0.000010 0.000010 0.939658 0.000010 0.000010 0.000010 0.015006 0.000010 0.002581 0.006519 0.000010 0.000010 0.000010 0.013233 0.000010 0.000010 0.016330 0.000010 0.000010 0.006483
0.000010 0.000010 0.000010 0.000010 0.000010 0.000010 0.000010 0.000010 0.999750 0.000010 0.000010 0.000010 0.000010 0.000010 0.000010 0.000010 0.000010 0.000010 0.000010 0.000010 0.000010 0.000010 0.000010 0.000010 0.000010 0.000010
0.000010 0.000010 0.000010 0.000010 0.000010 0.000010 0.000010 0.000010 0.999750 0.000010 0.000010 0.000010 0.000010 0.000010 0.000010 0.000010 0.000010 0.000010 0.000010 0.000010 0.000010 0.000010 0.000010 0.000010 0.000010 0.000010
0.000010 0.000010 0.000010 0.000010 0.000010 0.000010 0.000010 0.000010 0.999750 0.000010 0.000010 0.000010 0.000010 0.000010 0.000010 0.000010 0.000010 0.000010 0.000010 0.000010 0.000010 0.000010 0.000010 0.000010 0.000010 0.000010
0.000010 0.000010 0.000010 0.000010 0.000010 0.000010 0.000010 0.000010 0.999750 0.000010 0.000010 0.000010 0.000010 0.000010 0.000010 0.000010 0.000010 0.000010 0.000010 0.000010 0.000010 0.000010 0.000010 0.000010 0.000010 0.000010
0.000010 0.000010 0.000010 0.000010 0.000010 0.000010 0.000010 0.000010 0.999750 0.000010 0.000010 0.000010 0.000010 0.000010 0.000010 0.000010 0.000010 0.000010 0.000010 0.000010 0.000010 0.000010 0.000010 0.000010 0.000010 0.000010
0.000010 0.000010 0.000010 0.000010 0.000010 0.000010 0.000010 0.000010 0.999750 0.000010 0.000010 0.000010 0.000010 0.000010 0.000010 0.000010 0.000010 0.000010 0.000010 0.000010 0.000010 0.000010 0.000010 0.000010 0.000010 0.000010
0.000010 0.000010 0.000010 0.000010 0.000010 0.000010 0.000010 0.000010 0.999750 0.000010 0.000010 0.000010 0.000010 0.000010 0.000010 0.000010 0.000010 0.000010 0.000010 0.000010 0.000010 0.000010 0.000010 0.000010 0.000010 0.000010
0.000010 0.000010 0.000010 0.000010 0.000010 0.000010 0.000010 0.000010 0.999750 0.000010 0.000010 0.000010 0.000010 0.000010 0.000010 0.000010 0.000010 0.000010 0.000010 0.000010 0.000010 0.000010 0.000010 0.000010 0.000010 0.000010
0.000010 0.000010 0.000010 0.000010 0.000010 0.000010 0.000010 0.000010 0.965431 0.000010 0.000010 0.000010 0.034329 0.000010 0.000010 0.000010 0.000010 0.000010 0.000010 0.000010 0.000010 0.000010 0.000010 0.000010 0.000010 0.000010
0.000010 0.000010 0.000010 0.000010 0.000010 0.000010 0.000010 0.000010 0.999750 0.000010 0.000010 0.000010 0.000010 0.000010 0.000010 0.000010 0.000010 0.000010 0.000010 0.000010 0.000010 0.000010 0.000010 0.000010 0.000010 0.000010
0.000010 0.000010 0.000010 0.000010 0.000010 0.000010 0.000010 0.000010 0.999316 0.000010 0.000010 0.000010 0.000010 0.000010 0.000010 0.000010 0.000010 0.000010 0.000010 0.000010 0.000010 0.000010 0.000444 0.000010 0.000010 0.000010
0.059361 0.071203 0.000010 0.029970 0.020286 0.138268 0.000010 0.000010 0.240268 0.000010 0.000010 0.000010 0.017460 0.000010 0.070754 0.032913 0.000010 0.001459 0.000010 0.112494 0.000010 0.000010 0.043717 0.047489 0.080187 0.034061
0.000010 0.000010 0.000010 0.000010 0.000010 0.000010 0.000010 0.000010 0.999750 0.000010 0.000010 0.000010 0.000010 0.000010 0.000010 0.000010 0.000010 0.000010 0.000010 0.000010 0.000010 0.000010 0.000010 0.000010 0.000010 0.000010
0.000010 0.000010 0.000010 0.000010 0.000010 0.000010 0.000010 0.000010 0.999750 0.000010 0.000010 0.000010 0.000010 0.000010 0.000010 0.000010 0.000010 0.000010 0.000010 0.000010 0.000010 0.000010 0.000010 0.000010 0.000010 0.000010
0.001346 0.000670 0.000010 0.000010 0.445106 0.481774 0.000010 0.000010 0.027354 0.000010 0.000010 0.000010 0.000010 0.000010 0.006263 0.024320 0.000010 0.000010 0.000010 0.000010 0.000010 0.000010 0.012988 0.000010 0.000010 0.000010
0.000010 0.000010 0.000010 0.000010 0.999750 0.000010 0.000010 0.000010 0.000010 0.000010 0.000010 0.000010 0.000010 0.000010 0.000010 0.000010 0.000010 0.000010 0.000010 0.000010 0.000010 0.000010 0.000010 0.000010 0.000010 0.000010
0.000010 0.000010 0.000010 0.000010 0.999750 0.000010 0.000010 0.000010 0.000010 0.000010 0.000010 0.000010 0.000010 0.000010 0.000010 0.000010 0.000010 0.000010 0.000010 0.000010 0.000010 0.000010 0.000010 0.000010 0.000010 0.000010
0.000010 0.000010 0.000010 0.000010 0.999750 0.000010 0.000010 0.000010 0.000010 0.000010 0.000010 0.000010 0.000010 0.000010 0.000010 0.000010 0.000010 0.000010 0.000010 0.000010 0.000010 0.000010 0.000010 0.000010 0.000010 0.000010
0.000010 0.000010 0.000010 0.000010 0.999750 0.000010 0.000010 0.000010 0.000010 0.000010 0.000010 0.000010 0.000010 0.000010 0.000010 0.000010 0.000010 0.000010 0.000010 0.000010 0.000010 0.000010 0.000010 0.000010 0.000010 0.000010
0.000010 0.000010 0.000010 0.000010 0.999750 0.000010 0.000010 0.000010 0.000010 0.000010 0.000010 0.000010 0.000010 0.000010 0.000010 0.000010 0.000010 0.000010 0.000010 0.000010 0.000010 0.000010 0.000010 0.000010 0.000010 0.000010
0.000010 0.000010 0.000010 0.000010 0.832927 0.000010 0.000010 0.000010 0.000010 0.000010 0.000010 0.000010 0.000010 0.000010 0.010181 0.018499 0.000010 0.000010 0.000010 0.015610 0.000010 0.000010 0.061778 0.000010 0.060805 0.000010
0.004768 0.000010 0.000010 0.000010 0.809752 0.000010 0.000010 0.000010 0.000010 0.000010 0.000010 0.000010 0.000010 0.000010 0.013478 0.009246 0.000010 0.000010 0.000010 0.032897 0.000010 0.000010 0.071006 0.000010 0.054669 0.004004
0.000010 0.000010 0.000010 0.000010 0.999750 0.000010 0.000010 0.000010 0.000010 0.000010 0.000010 0.000010 0.000010 0.000010 0.000010 0.000010 0.000010 0.000010 0.000010 0.000010 0.000010 0.000010 0.000010 0.000010 0.000010 0.000010
0.000010 0.005803 0.000010 0.000010 0.943962 0.000010 0.000010 0.000010 0.000010 0.000010 0.000010 0.000010 0.000010 0.000010 0.000010 0.036101 0.000010 0.000010 0.000010 0.002893 0.000010 0.000010 0.011032 0.000010 0.000010 0.000010
0.000010 0.000010 0.000010 0.000010 0.999750 0.000010 0.000010 0.000010 0.000010 0.000010 0.000010 0.000010 0.000010 0.000010 0.000010 0.000010 0.000010 0.000010 0.000010 0.000010 0.000010 0.000010 0.000010 0.000010 0.000010 0.000010
0.000010 0.000010 0.000010 0.000010 0.999750 0.000010 0.000010 0.000010 0.000010 0.000010 0.000010 0.000010 0.000010 0.000010 0.000010 0.000010 0.000010 0.000010 0.000010 0.000010 0.000010 0.000010 0.000010 0.000010 0.000010 0.000010
0.000010 0.000010 0.000010 0.000010 0.987101 0.000010 0.000010 0.000010 0.000010 0.000010 0.000010 0.000010 0.000010 0.000010 0.000010 0.000010 0.000010 0.000010 0.000010 0.000010 0.000010 0.000010 0.011356 0.000010 0.001312 0.000010
0.000010 0.000010 0.000010 0.000010 0.950963 0.000010 0.000010 0.000010 0.000010 0.000010 0.000010 0.000010 0.000010 0.000010 0.006827 0.013875 0.000010 0.011238 0.000010 0.000156 0.000010 0.000010 0.014356 0.000010 0.000010 0.002396
0.000010 0.000010 0.000010 0.000010 0.999750 0.000010 0.000010 0.000010 0.000010 0.000010 0.000010 0.000010 0.000010 0.000010 0.000010 0.000010 0.000010 0.000010 0.000010 0.000010 0.000010 0.000010 0.000010 0.000010 0.000010 0.000010
0.000010 0.000010 0.000010 0.000010 0.999750 0.000010 0.000010 0.000010 0.000010 0.000010 0.000010 0.000010 0.000010 0.000010 0.000010 0.000010 0.000010 0.000010 0.000010 0.000010 0.000010 0.000010 0.000010 0.000010 0.000010 0.000010
0.000010 0.000010 0.000010 0.000010 0.999750 0.000010 0.000010 0.000010 0.000010 0.000010 0.000010 0.000010 0.000010 0.000010 0.000010 0.000010 0.000010 0.000010 0.000010 0.000010 0.000010 0.000010 0.000010 0.000010 0.000010 0.000010
0.000010 0.020105 0.000010 0.000010 0.746589 0.000010 0.000010 0.000010 0.000010 0.000010 0.000010 0.000010 0.000010 0.000010 0.000010 0.028229 0.000010 0.000010 0.000010 0.041278 0.000010 0.000010 0.093509 0.000010 0.070090 0.000010
0.000010 0.000010 0.000010 0.000010 0.999750 0.000010 0.000010 0.000010 0.000010 0.000010 0.000010 0.000010 0.000010 0.000010 0.000010 0.000010 0.000010 0.000010 0.000010 0.000010 0.000010 0.000010 0.000010 0.000010 0.000010 0.000010
0.000010 0.013677 0.000010 0.000010 0.751602 0.000010 0.000010 0.000010 0.009810 0.000010 0.000010 0.000010 0.000010 0.000010 0.000010 0.041174 0.000010 0.000667 0.000010 0.047656 0.000010 0.000010 0.074054 0.000010 0.061179 0.000010
0.000010 0.000010 0.000010 0.000010 0.000010 0.000010 0.000010 0.000010 0.000010 0.000010 0.000010 0.000010 0.000010 0.000010 0.000010 0.999750 0.000010 0.000010 0.000010 0.000010 0.000010 0.000010 0.000010 0.000010 0.000010 0.000010
0.000010 0.000010 0.000010 0.000010 0.000010 0.000010 0.000010 0.000010 0.000010 0.000010 0.000010 0.000010 0.000010 0.000010 0.000010 0.999750 0.000010 0.000010 0.000010 0.000010 0.000010 0.000010 0.000010 0.000010 0.000010 0.000010
0.000010 0.000010 0.000010 0.000010 0.000010 0.000010 0.000010 0.000010 0.000010 0.000010 0.000010 0.000010 0.000010 0.000010 0.000010 0.999750 0.000010 0.000010 0.000010 0.000010 0.000010 0.000010 0.000010 0.000010 0.000010 0.000010
0.000010 0.000010 0.000010 0.000010 0.000010 0.000010 0.000010 0.000010 0.000010 0.000010 0.000010 0.000010 0.000010 0.000010 0.000010 0.999750 0.000010 0.000010 0.000010 0.000010 0.000010 0.000010 0.000010 0.000010 0.000010 0.000010
0.000010 0.000010 0.000010 0.000010 0.000010 0.000010 0.000010 0.000010 0.000010 0.000010 0.000010 0.000010 0.000010 0.000010 0.000010 0.999750 0.000010 0.000010 0.000010 0.000010 0.000010 0.000010 0.000010 0.000010 0.000010 0.000010
0.000010 0.000010 0.000010 0.000010 0.000010 0.000010 0.000010 0.000010 0.000010 0.000010 0.000010 0.000010 0.000010 0.000010 0.000010 0.999750 0.000010 0.000010 0.000010 0.000010 0.000010 0.000010 0.000010 0.000010 0.000010 0.000010
0.007878 0.029481 0.000010 0.000189 0.012461 0.000010 0.000010 0.000010 0.017485 0.000010 0.009301 0.000010 0.002099 0.000010 0.104375 0.785387 0.000010 0.000010 0.000010 0.000010 0.000010 0.000010 0.003078 0.000010 0.027151 0.000974
0.000010 0.000010 0.000010 0.000010 0.000010 0.000010 0.000010 0.000010 0.000010 0.000010 0.000010 0.000010 0.000010 0.000010 0.050951 0.925430 0.000010 0.014804 0.000010 0.000010 0.000010 0.000010 0.000594 0.000010 0.008011 0.000010
0.000010 0.000010 0.000010 0.000010 0.000361 0.000010 0.000010 0.000010 0.000010 0.000010 0.000010 0.000010 0.000010 0.000010 0.000010 0.999399 0.000010 0.000010 0.000010 0.000010 0.000010 0.000010 0.000010 0.000010 0.000010 0.000010
0.000010 0.000010 0.000010 0.000010 0.000010 0.000010 0.000010 0.000010 0.000010 0.000010 0.000010 0.000010 0.000010 0.000010 0.000010 0.999750 0.000010 0.000010 0.000010 0.000010 0.000010 0.000010 0.000010 0.000010 0.000010 0.000010
0.008772 0.017041 0.000010 0.000010 0.000555 0.000010 0.000010 0.000010 0.000010 0.000010 0.000010 0.000010 0.024109 0.000010 0.063345 0.832339 0.000010 0.000010 0.000010 0.000010 0.000010 0.000010 0.000010 0.000010 0.052088 0.001571
0.000010 0.000010 0.000010 0.000010 0.000010 0.000010 0.000010 0.000010 0.000010 0.000010 0.000010 0.000010 0.000010 0.000010 0.042436 0.951463 0.000010 0.000010 0.000010 0.000010 0.000010 0.000010 0.000010 0.000010 0.005871 0.000010
0.005337 0.000356 0.000010 0.000010 0.005087 0.000010 0.000010 0.000010 0.000010 0.000010 0.000010 0.000010 0.000010 0.000010 0.054177 0.879121 0.000010 0.008962 0.000010 0.000010 0.000010 0.000010 0.020283 0.000010 0.026497 0.000010
0.000010 0.000010 0.000010 0.000010 0.000010 0.000010 0.000010 0.000010 0.000010 0.000010 0.000010 0.000010 0.000010 0.000010 0.000010 0.999750 0.000010 0.000010 0.000010 0.000010 0.000010 0.000010 0.000010 0.000010 0.000010 0.000010
0.000010 0.000010 0.000010 0.000010 0.000010 0.000010 0.000010 0.000010 0.000010 0.000010 0.000010 0.000010 0.000010 0.000010 0.000010 0.999750 0.000010 0.000010 0.000010 0.000010 0.000010 0.000010 0.000010 0.000010 0.000010 0.000010
0.000010 0.000010 0.000010 0.000010 0.000010 0.000010 0.000010 0.000010 0.000010 0.000010 0.000010 0.000010 0.000010 0.000010 0.000010 0.999750 0.000010 0.000010 0.000010 0.000010 0.000010 0.000010 0.000010 0.000010 0.000010 0.000010
0.000010 0.000010 0.000010 0.000010 0.000010 0.000010 0.000010 0.000010 0.000010 0.000010 0.000010 0.000010 0.000010 0.000010 0.000010 0.999750 0.000010 0.000010 0.000010 0.000010 0.000010 0.000010 0.000010 0.000010 0.000010 0.000010
0.000010 0.000010 0.000010 0.000010 0.000010 0.000010 0.000010 0.000010 0.000010 0.000010 0.000010 0.000010 0.000010 0.000010 0.035501 0.933346 0.000010 0.000010 0.000010 0.000010 0.000010 0.000010 0.000010 0.000010 0.030923 0.000010
0.000010 0.000010 0.000010 0.000010 0.000010 0.000010 0.000010 0.000010 0.000010 0.000010 0.000010 0.000010 0.000010 0.000010 0.000010 0.971623 0.000010 0.000010 0.000010 0.006128 0.000010 0.000010 0.006810 0.000010 0.015219 0.000010
0.000010 0.000010 0.000010 0.000010 0.000010 0.000010 0.000010 0.000010 0.000010 0.000010 0.000010 0.000010 0.000010 0.000010 0.000010 0.999750 0.000010 0.000010 0.000010 0.000010 0.000010 0.000010 0.000010 0.000010 0.000010 0.000010
0.000010 0.000010 0.000010 0.000010 0.033095 0.000010 0.000010 0.000010 0.000274 0.000010 0.000010 0.000010 0.000010 0.000010 0.004211 0.000010 0.000010 0.008095 0.000010 0.028918 0.000010 0.000010 0.925206 0.000010 0.000010 0.000010
0.000010 0.000010 0.000010 0.000010 0.004302 0.000010 0.000010 0.000010 0.000010 0.000010 0.000010 0.000010 0.000010 0.000010 0.000010 0.000010 0.000010 0.000010 0.000010 0.000010 0.000010 0.000010 0.995458 0.000010 0.000010 0.000010
0.000010 0.000010 0.000010 0.000010 0.000010 0.000010 0.000010 0.000010 0.000010 0.000010 0.000010 0.000010 0.000010 0.000010 0.000010 0.000010 0.000010 0.000010 0.000010 0.000010 0.000010 0.000010 0.999750 0.000010 0.000010 0.000010
0.000010 0.000010 0.000010 0.000010 0.000010 0.000010 0.000010 0.000010 0.000010 0.000010 0.000010 0.000010 0.000010 0.000010 0.000010 0.000010 0.000010 0.000010 0.000010 0.000010 0.000010 0.000010 0.999750 0.000010 0.000010 0.000010
0.000010 0.000010 0.000010 0.000010 0.021715 0.000010 0.000010 0.000010 0.000010 0.000010 0.000010 0.000010 0.000010 0.000010 0.000010 0.000010 0.000010 0.000010 0.000010 0.000010 0.000010 0.000010 0.978045 0.000010 0.000010 0.000010
0.000010 0.000010 0.000010 0.000010 0.000014 0.000010 0.000010 0.000010 0.000010 0.000010 0.000010 0.000010 0.000010 0.000010 0.000010 0.000010 0.000010 0.000010 0.000010 0.000010 0.000010 0.000010 0.999746 0.000010 0.000010 0.000010
0.000010 0.000010 0.000010 0.000010 0.000010 0.000010 0.000010 0.000010 0.000010 0.000010 0.000010 0.000010 0.000010 0.000010 0.000010 0.000010 0.000010 0.000010 0.000010 0.000010 0.000010 0.000010 0.999750 0.000010 0.000010 0.000010
0.000010 0.000010 0.000010 0.000010 0.000010 0.000010 0.000010 0.000010 0.000010 0.000010 0.000010 0.000010 0.000010 0.000010 0.000010 0.000010 0.000010 0.000010 0.000010 0.000010 0.000010 0.000010 0.999750 0.000010 0.000010 0.000010
0.000010 0.000010 0.000010 0.000010 0.000010 0.000010 0.000010 0.000010 0.000010 0.000010 0.000010 0.000010 0.000010 0.000010 0.000010 0.000010 0.000010 0.000010 0.000010 0.000010 0.000010 0.000010 0.999750 0.000010 0.000010 0.000010
0.000010 0.000010 0.000010 0.000010 0.000010 0.000010 0.000010 0.000010 0.000010 0.000010 0.000010 0.000010 0.000010 0.000010 0.000010 0.000010 0.000010 0.000010 0.000010 0.000010 0.000010 0.000010 0.999750 0.000010 0.000010 0.000010
0.000010 0.000010 0.000010 0.000010 0.017876 0.000010 0.000010 0.000010 0.000010 0.000010 0.000010 0.000010 0.000010 0.000010 0.000010 0.001057 0.000010 0.000010 0.000010 0.006237 0.000010 0.000010 0.940342 0.000010 0.034278 0.000010
0.000010 0.000010 0.000010 0.000010 0.007321 0.006160 0.000010 0.000010 0.000010 0.000010 0.000010 0.000010 0.000010 0.000010 0.000010 0.000010 0.000010 0.000010 0.000010 0.000010 0.000010 0.000010 0.986289 0.000010 0.000010 0.000010
0.005791 0.000010 0.000010 0.000010 0.017669 0.000010 0.000010 0.000010 0.000010 0.000010 0.000010 0.000010 0.000010 0.000010 0.000010 0.000010 0.000010 0.000011 0.000010 0.008482 0.000010 0.000010 0.933787 0.000010 0.027057 0.007012
0.000010 0.000010 0.000010 0.000010 0.000010 0.003386 0.000010 0.000010 0.000010 0.000010 0.000010 0.000010 0.000010 0.000010 0.000010 0.000010 0.000010 0.000010 0.000010 0.000010 0.000010 0.000010 0.995977 0.000010 0.000010 0.000407
0.000010 0.000010 0.000010 0.000010 0.000010 0.000010 0.000010 0.000010 0.000010 0.000010 0.000010 0.000010 0.000010 0.000010 0.000010 0.000010 0.000010 0.000010 0.000010 0.000010 0.000010 0.000010 0.999750 0.000010 0.000010 0.000010
0.000010 0.000010 0.000010 0.000010 0.000010 0.000010 0.000010 0.000010 0.000010 0.000010 0.000010 0.000010 0.000010 0.000010 0.000010 0.000010 0.000010 0.000010 0.000010 0.000010 0.000010 0.000010 0.999750 0.000010 0.000010 0.000010
0.000010 0.000010 0.000010 0.000010 0.000010 0.059382 0.000010 0.000010 0.000010 0.000010 0.000010 0.000010 0.000011 0.000010 0.000010 0.000010 0.000010 0.000010 0.000010 0.000010 0.000010 0.000010 0.940377 0.000010 0.000010 0.000010
0.000010 0.000010 0.000010 0.000010 0.000010 0.000010 0.000010 0.000010 0.000010 0.000010 0.000010 0.000010 0.000010 0.000010 0.000010 0.000010 0.000010 0.000010 0.000010 0.000010 0.000010 0.000010 0.999750 0.000010 0.000010 0.000010
0.000010 0.000010 0.000010 0.000010 0.052103 0.000010 0.000010 0.000010 0.000010 0.000010 0.000010 0.000010 0.000010 0.000010 0.000010 0.000010 0.000010 0.000010 0.000010 0.006186 0.000010 0.000010 0.941481 0.000010 0.000010 0.000010
0.000010 0.000010 0.000010 0.000010 0.000010 0.000010 0.000010 0.000010 0.000010 0.000010 0.000010 0.000010 0.000010 0.000010 0.000010 0.000010 0.000010 0.000010 0.000010 0.000010 0.000010 0.000010 0.999750 0.000010 0.000010 0.000010
0.000010 0.000010 0.000010 0.000010 0.000010 0.047256 0.000010 0.000010 0.000010 0.000010 0.000010 0.000010 0.000010 0.000010 0.952504 0.000010 0.000010 0.000010 0.000010 0.000010 0.000010 0.000010 0.000010 0.000010 0.000010 0.000010
0.000010 0.000010 0.000010 0.000010 0.000010 0.000957 0.000010 0.000010 0.000010 0.000010 0.000010 0.000010 0.006914 0.000010 0.991899 0.000010 0.000010 0.000010 0.000010 0.000010 0.000010 0.000010 0.000010 0.000010 0.000010 0.000010
0.000010 0.000010 0.000010 0.000010 0.000010 0.000010 0.000010 0.000010 0.000010 0.000010 0.000010 0.000010 0.000010 0.000010 0.999750 0.000010 0.000010 0.000010 0.000010 0.000010 0.000010 0.000010 0.000010 0.000010 0.000010 0.000010
0.000010 0.000010 0.000010 0.000010 0.000010 0.000010 0.000010 0.000010 0.000010 0.000010 0.000010 0.000010 0.000010 0.000010 0.999750 0.000010 0.000010 0.000010 0.000010 0.000010 0.000010 0.000010 0.000010 0.000010 0.000010 0.000010
0.000010 0.000010 0.000010 0.000010 0.000010 0.000010 0.000010 0.000010 0.000010 0.000010 0.000010 0.000010 0.000010 0.000010 0.999750 0.000010 0.000010 0.000010 0.000010 0.000010 0.000010 0.000010 0.000010 0.000010 0.000010 0.000010
0.000010 0.000010 0.000010 0.000010 0.000010 0.042226 0.000010 0.000010 0.000010 0.000010 0.000010 0.000010 0.000010 0.000010 0.952324 0.000010 0.000010 0.000010 0.000010 0.000010 0.000010 0.000010 0.000117 0.000010 0.000010 0.005112
0.000010 0.000010 0.000010 0.000010 0.000010 0.000010 0.000010 0.000010 0.000010 0.000010 0.000010 0.000010 0.000010 0.000010 0.999750 0.000010 0.000010 0.000010 0.000010 0.000010 0.000010 0.000010 0.000010 0.000010 0.000010 0.000010
0.000010 0.000010 0.000010 0.000010 0.000010 0.000010 0.000010 0.000010 0.000010 0.000010 0.000010 0.000010 0.000010 0.000010 0.999750 0.000010 0.000010 0.000010 0.000010 0.000010 0.000010 0.000010 0.000010 0.000010 0.000010 0.000010
0.000010 0.000010 0.000010 0.000010 0.000010 0.000010 0.000010 0.000010 0.000010 0.000010 0.000010 0.000010 0.000010 0.000010 0.993595 0.000010 0.000010 0.006165 0.000010 0.000010 0.000010 0.000010 0.000010 0.000010 0.000010 0.000010
0.000010 0.000010 0.000010 0.000010 0.000010 0.046200 0.000010 0.000010 0.000073 0.000010 0.000010 0.000010 0.000010 0.000010 0.953497 0.000010 0.000010 0.000010 0.000010 0.000010 0.000010 0.000010 0.000010 0.000010 0.000010 0.000010
0.000010 0.000010 0.000010 0.000010 0.000010 0.000010 0.000010 0.000010 0.000010 0.000010 0.000010 0.000010 0.000010 0.000010 0.999750 0.000010 0.000010 0.000010 0.000010 0.000010 0.000010 0.000010 0.000010 0.000010 0.000010 0.000010
0.000010 0.000010 0.000010 0.000010 0.000010 0.000010 0.000010 0.000010 0.000010 0.000010 0.000010 0.000010 0.000010 0.000010 0.995681 0.000010 0.000010 0.004079 0.000010 0.000010 0.000010 0.000010 0.000010 0.000010 0.000010 0.000010
0.000010 0.000010 0.000010 0.000010 0.000010 0.000010 0.000010 0.000010 0.000010 0.000010 0.000010 0.000010 0.000010 0.000010 0.999750 0.000010 0.000010 0.000010 0.000010 0.000010 0.000010 0.000010 0.000010 0.000010 0.000010 0.000010
0.002916 0.002079 0.000010 0.000010 0.000010 0.032219 0.000010 0.000010 0.000010 0.000010 0.000010 0.000010 0.016742 0.000010 0.879746 0.014165 0.000010 0.002143 0.000010 0.000010 0.000010 0.000010 0.000010 0.004142 0.043469 0.002220
0.000010 0.000010 0.000010 0.000010 0.000010 0.020005 0.000010 0.000010 0.000010 0.000010 0.000010 0.000010 0.000010 0.000010 0.976019 0.000010 0.000010 0.003746 0.000010 0.000010 0.000010 0.000010 0.000010 0.000010 0.000010 0.000010
0.000010 0.000010 0.000010 0.000010 0.000269 0.003388 0.000010 0.000010 0.000010 0.000010 0.000010 0.000010 0.000010 0.000010 0.964777 0.000010 0.000010 0.016218 0.000010 0.000010 0.000010 0.000010 0.000010 0.000010 0.015139 0.000010
0.000010 0.000010 0.000010 0.000010 0.000010 0.036923 0.000010 0.000010 0.000010 0.000010 0.000010 0.000010 0.006881 0.000010 0.944633 0.000275 0.000010 0.000010 0.000010 0.000010 0.000010 0.000010 0.011077 0.000010 0.000010 0.000010
0.000010 0.000010 0.000010 0.000010 0.000010 0.014765 0.000010 0.000010 0.000010 0.000010 0.000010 0.000010 0.006085 0.000010 0.940533 0.000010 0.000010 0.000010 0.000010 0.000010 0.000010 0.000010 0.016785 0.000010 0.021622 0.000010
0.000010 0.000010 0.000010 0.000010 0.003878 0.000010 0.000010 0.000010 0.000010 0.000010 0.000010 0.000010 0.015837 0.000010 0.876699 0.000010 0.000010 0.000010 0.000010 0.000010 0.000010 0.000010 0.000010 0.000010 0.100315 0.003061
0.000010 0.000010 0.000010 0.000010 0.000010 0.000010 0.000010 0.000010 0.000010 0.000010 0.000010 0.000010 0.000010 0.000010 0.999750 0.000010 0.000010 0.000010 0.000010 0.000010 0.000010 0.000010 0.000010 0.000010 0.000010 0.000010
0.000010 0.000010 0.000010 0.000010 0.007741 0.071527 0.000010 0.000010 0.719032 0.000010 0.000010 0.000010 0.105444 0.000010 0.032861 0.018889 0.000010 0.000010 0.000010 0.011544 0.000010 0.000010 0.022480 0.000010 0.000010 0.010311
0.009777 0.000010 0.000010 0.000010 0.000010 0.050315 0.000010 0.000010 0.758597 0.000010 0.000010 0.000010 0.127142 0.000010 0.000010 0.011489 0.000010 0.012204 0.000010 0.000010 0.000010 0.000010 0.000348 0.008672 0.020241 0.001056
0.000010 0.006217 0.000010 0.000010 0.000010 0.038035 0.000010 0.000010 0.849787 0.000010 0.000010 0.000010 0.068872 0.000010 0.000010 0.006199 0.000010 0.004422 0.000010 0.026279 0.000010 0.000010 0.000010 0.000010 0.000010 0.000010
0.000010 0.000010 0.000010 0.000010 0.000010 0.014330 0.000010 0.000010 0.869043 0.000010 0.000010 0.000010 0.116397 0.000010 0.000010 0.000010 0.000010 0.000010 0.000010 0.000010 0.000010 0.000010 0.000010 0.000010 0.000010 0.000010
0.000010 0.000010 0.000010 0.000010 0.000010 0.072704 0.000010 0.000010 0.810076 0.000010 0.000010 0.000010 0.092539 0.000010 0.000010 0.000010 0.000010 0.000010 0.000010 0.000010 0.000010 0.000010 0.000010 0.000010 0.000010 0.024461
0.000010 0.000010 0.000010 0.000010 0.000010 0.114503 0.000010 0.000010 0.713265 0.000010 0.000010 0.000010 0.116776 0.000010 0.017252 0.000010 0.000010 0.003769 0.000010 0.000010 0.000010 0.000010 0.014024 0.000010 0.011327 0.008904
0.006247 0.021183 0.000010 0.001508 0.010394 0.145725 0.000010 0.000010 0.668801 0.000010 0.000010 0.000010 0.118091 0.000010 0.000010 0.000010 0.000010 0.012237 0.000010 0.000010 0.000010 0.000010 0.010976 0.003124 0.001565 0.000010
0.000010 0.000010 0.000010 0.000010 0.000010 0.163370 0.000010 0.000010 0.729724 0.000010 0.003161 0.000010 0.092845 0.000010 0.000010 0.000010 0.000010 0.010690 0.000010 0.000010 0.000010 0.000010 0.000010 0.000010 0.000010 0.000010
0.000010 0.000010 0.000010 0.000010 0.000010 0.054925 0.000010 0.000010 0.804834 0.000010 0.000010 0.000010 0.117355 0.000010 0.000010 0.000010 0.000010 0.000010 0.000010 0.000010 0.000010 0.000010 0.000010 0.000010 0.000010 0.022666
0.000010 0.004339 0.000010 0.000010 0.009091 0.061604 0.000010 0.000010 0.722121 0.000010 0.000010 0.000010 0.144499 0.000010 0.000010 0.014144 0.000010 0.000010 0.000010 0.000010 0.000010 0.000010 0.012233 0.000010 0.018557 0.013243
0.000998 0.000010 0.000010 0.000010 0.000010 0.092734 0.000010 0.000010 0.778916 0.000010 0.004913 0.000010 0.096315 0.000010 0.000010 0.000439 0.000010 0.000010 0.000010 0.000010 0.000010 0.000010 0.006897 0.000010 0.011659 0.006960
0.005607 0.009555 0.000010 0.000010 0.000010 0.140068 0.000010 0.000010 0.690700 0.000010 0.000010 0.000010 0.105175 0.000010 0.009141 0.013608 0.000010 0.002472 0.000010 0.000010 0.000010 0.000010 0.000164 0.000010 0.000010 0.023349
0.000010 0.000010 0.000010 0.000010 0.000010 0.091756 0.000010 0.000010 0.798879 0.000010 0.000010 0.000010 0.105468 0.000010 0.000010 0.002589 0.000010 0.000010 0.000010 0.000010 0.000010 0.000010 0.000010 0.000010 0.000010 0.001098
0.003975 0.000010 0.000010 0.000010 0.000010 0.105875 0.000010 0.000010 0.729840 0.000010 0.000010 0.000010 0.135687 0.000010 0.004278 0.000010 0.000010 0.011684 0.000010 0.000010 0.000010 0.000010 0.000010 0.000010 0.008118 0.000362
0.020229 0.007811 0.000010 0.000010 0.000010 0.111624 0.000010 0.000010 0.696887 0.000010 0.000010 0.000010 0.138477 0.000010 0.006414 0.000018 0.000010 0.000010 0.000010 0.005665 0.000010 0.000010 0.000010 0.000010 0.004487 0.008228
0.000010 0.000010 0.000010 0.000010 0.001848 0.071351 0.000010 0.000010 0.772796 0.000010 0.000010 0.000010 0.143324 0.000010 0.000010 0.000144 0.000010 0.010337 0.000010 0.000010 0.000010 0.000010 0.000010 0.000010 0.000010 0.000010
0.004518 0.002150 0.000010 0.000010 0.000010 0.143417 0.000010 0.000010 0.645859 0.000010 0.005920 0.000010 0.136912 0.000010 0.028305 0.000101 0.000010 0.000010 0.000010 0.000010 0.000010 0.000010 0.017365 0.012831 0.000010 0.002472
0.012624 0.000010 0.000010 0.000010 0.000628 0.049375 0.000010 0.000010 0.803018 0.000010 0.000010 0.000010 0.114029 0.000010 0.000010 0.000010 0.000010 0.003870 0.000010 0.004450 0.000010 0.000010 0.006128 0.000010 0.000010 0.005707
0.010334 0.000010 0.000010 0.000010 0.000072 0.090720 0.000010 0.000010 0.763225 0.000010 0.000010 0.000010 0.077095 0.000010 0.034294 0.000010 0.000010 0.000010 0.000010 0.000010 0.000010 0.000010 0.024070 0.000010 0.000010 0.000010
0.004549 0.000010 0.000010 0.000010 0.000010 0.096171 0.000010 0.000010 0.751899 0.000010 0.000010 0.000010 0.147161 0.000010 0.000010 0.000010 0.000010 0.000010 0.000010 0.000010 0.000010 0.000010 0.000010 0.000010 0.000010 0.000010
0.098971 0.181224 0.130646 0.000010 0.026476 0.056797 0.000010 0.076599 0.034045 0.013329 0.000010 0.007464 0.000010 0.005607 0.042790 0.041643 0.012141 0.000010 0.021611 0.056856 0.000010 0.030055 0.019735 0.004516 0.053167 0.086268
0.096233 0.190897 0.117236 0.000010 0.024306 0.027486 0.000010 0.073867 0.027653 0.038055 0.018949 0.001336 0.000010 0.000010 0.043017 0.043056 0.000010 0.000010 0.040099 0.103638 0.000010 0.010460 0.028405 0.000010 0.059094 0.056134
0.112913 0.181433 0.136821 0.000010 0.024411 0.028327 0.000010 0.103463 0.000010 0.041089 0.011960 0.000010 0.000010 0.000010 0.039052 0.042363 0.010004 0.014980 0.047627 0.089672 0.000010 0.001382 0.014226 0.000010 0.060471 0.039726
0.090467 0.196665 0.110036 0.000010 0.017296 0.063989 0.000010 0.083989 0.029770 0.000010 0.014531 0.000010 0.000010 0.000010 0.090698 0.042804 0.003320 0.000010 0.013011 0.085957 0.000010 0.009957 0.031207 0.006122 0.060835 0.049267
0.097971 0.215100 0.102144 0.008177 0.018190 0.024561 0.002533 0.077831 0.057603 0.000010 0.000010 0.000010 0.000010 0.000010 0.083505 0.078551 0.000603 0.000010 0.010235 0.070796 0.000010 0.000010 0.037677 0.000010 0.039872 0.074561
0.106666 0.191221 0.140318 0.009580 0.012388 0.057889 0.000010 0.091284 0.000010 0.029115 0.000010 0.012947 0.000010 0.000010 0.040040 0.041045 0.000456 0.000010 0.043829 0.043749 0.026602 0.013803 0.025525 0.000010 0.047783 0.065687
0.095466 0.200816 0.112906 0.000010 0.015424 0.031481 0.000010 0.064932 0.025556 0.000014 0.000010 0.000010 0.000010 0.000010 0.097317 0.081091 0.007734 0.002787 0.000010 0.072274 0.000010 0.009187 0.040458 0.000297 0.070429 0.071750
0.088751 0.189754 0.104294 0.000010 0.019030 0.038455 0.000010 0.068832 0.011182 0.005380 0.006448 0.000010 0.000010 0.000010 0.083427 0.080606 0.000010 0.000010 0.016546 0.098059 0.000010 0.013810 0.034310 0.006907 0.062504 0.071623
0.086221 0.163482 0.144003 0.000010 0.004982 0.124808 0.000010 0.093024 0.045254 0.008589 0.003136 0.000010 0.003962 0.013480 0.017203 0.049431 0.004220 0.017441 0.009808 0.044548 0.027835 0.028249 0.014852 0.000010 0.032770 0.062663
0.108780 0.198831 0.154719 0.000010 0.007820 0.028387 0.000010 0.077533 0.000010 0.029102 0.003084 0.000010 0.000010 0.000010 0.056617 0.037708 0.016236 0.012740 0.058640 0.073713 0.000010 0.033486 0.030594 0.000010 0.017080 0.054849
0.091264 0.179816 0.230601 0.000010 0.010413 0.022444 0.000010 0.092503 0.014212 0.000010 0.025288 0.000010 0.000606 0.000642 0.052627 0.041458 0.022649 0.000024 0.000016 0.071463 0.000010 0.031432 0.022805 0.000010 0.031057 0.058622
0.116801 0.205255 0.157761 0.000010 0.014273 0.025724 0.000010 0.103899 0.000010 0.016090 0.007285 0.020782 0.000010 0.000010 0.054242 0.032932 0.000010 0.026125 0.036299 0.040278 0.028489 0.008112 0.023320 0.000010 0.034885 0.047378
0.106122 0.171201 0.203135 0.000010 0.000010 0.041801 0.000010 0.141558 0.014517 0.009359 0.000296 0.002446 0.000010 0.000010 0.066184 0.051699 0.000010 0.007532 0.026322 0.056450 0.000010 0.009919 0.014883 0.000010 0.026728 0.049767
0.109526 0.175210 0.179198 0.000010 0.008501 0.033034 0.000010 0.141034 0.014220 0.001908 0.000010 0.000010 0.000010 0.000010 0.047192 0.031550 0.006359 0.007282 0.034808 0.051954 0.000010 0.018893 0.009138 0.000010 0.048932 0.081182
0.091600 0.171324 0.166364 0.000010 0.013570 0.036649 0.000010 0.086548 0.000010 0.020066 0.029189 0.005079 0.000010 0.007303 0.032293 0.058524 0.014484 0.006546 0.019757 0.048912 0.023605 0.022890 0.037973 0.000010 0.053227 0.054048
0.118589 0.200601 0.172930 0.000010 0.008368 0.019684 0.000010 0.109646 0.023685 0.019258 0.010089 0.002822 0.000010 0.000010 0.019234 0.042589 0.011405 0.016735 0.023273 0.044000 0.009112 0.016854 0.029320 0.000010 0.037408 0.064348
0.073778 0.160481 0.128178 0.000010 0.010290 0.021163 0.000010 0.113825 0.009820 0.007437 0.014506 0.000010 0.000010 0.014908 0.128114 0.065929 0.011179 0.012609 0.000010 0.064206 0.036065 0.013431 0.013127 0.000010 0.046232 0.054661
0.106406 0.178186 0.177925 0.000010 0.000010 0.023186 0.000010 0.108795 0.000010 0.045238 0.004408 0.000010 0.000010 0.001024 0.043383 0.060067 0.014098 0.005509 0.017881 0.052106 0.040655 0.009312 0.005684 0.000010 0.022849 0.083217
0.105915 0.206921 0.185129 0.001981 0.004174 0.013466 0.000010 0.132209 0.000010 0.011173 0.000010 0.000010 0.000010 0.000010 0.032009 0.025809 0.001172 0.018103 0.042694 0.051693 0.018777 0.021198 0.013580 0.008524 0.036270 0.069142
0.096937 0.180838 0.176069 0.000010 0.002943 0.026681 0.000010 0.152129 0.000010 0.016090 0.012459 0.007546 0.000010 0.006068 0.031732 0.040115 0.003238 0.009794 0.043162 0.070121 0.000010 0.022932 0.026390 0.000010 0.022197 0.052500
0.103712 0.178621 0.199119 0.000010 0.008875 0.033094 0.000010 0.131012 0.000010 0.015861 0.032176 0.009887 0.000010 0.007086 0.046284 0.040653 0.003629 0.017624 0.016400 0.052187 0.019608 0.000010 0.010793 0.000010 0.010170 0.063149
0.091729 0.181902 0.190251 0.000010 0.000010 0.058320 0.000010 0.108892 0.031568 0.031115 0.000010 0.000010 0.000010 0.000010 0.050160 0.052130 0.000010 0.010273 0.046129 0.042196 0.000433 0.018555 0.014972 0.000010 0.000010 0.071275
0.099966 0.206810 0.136606 0.000010 0.004291 0.018086 0.000010 0.137488 0.012126 0.021609 0.011015 0.006833 0.000010 0.000010 0.025732 0.030588 0.003707 0.014333 0.007946 0.049081 0.079292 0.005214 0.000010 0.004209 0.058287 0.066731
0.107098 0.185379 0.155422 0.000010 0.000010 0.032366 0.000010 0.137678 0.002302 0.027797 0.000010 0.019777 0.000010 0.001815 0.021845 0.043637 0.011356 0.018604 0.039148 0.046611 0.034448 0.000010 0.019392 0.000010 0.043687 0.051567
0.075290 0.138326 0.131841 0.000010 0.000010 0.066001 0.000010 0.158130 0.004658 0.016314 0.006124 0.000010 0.000010 0.000010 0.029589 0.039296 0.000010 0.025023 0.033165 0.046972 0.000010 0.026385 0.011759 0.000010 0.054541 0.136497
0.077363 0.140514 0.152717 0.000010 0.005676 0.039649 0.000010 0.204684 0.010434 0.012911 0.014619 0.000010 0.000010 0.000010 0.054028 0.030428 0.000010 0.005070 0.027853 0.038237 0.000010 0.029496 0.013409 0.000010 0.021302 0.121533
0.062296 0.158044 0.137279 0.000010 0.000010 0.075592 0.000010 0.183452 0.013440 0.030810 0.021219 0.000010 0.001274 0.000010 0.060902 0.017117 0.000010 0.000010 0.019506 0.056171 0.000010 0.019117 0.014056 0.000010 0.011942 0.117693
0.087543 0.142895 0.161753 0.000010 0.002486 0.029014 0.000010 0.144763 0.006016 0.028237 0.006921 0.000010 0.000010 0.000010 0.021685 0.036232 0.004085 0.037488 0.035635 0.056273 0.000010 0.045255 0.025081 0.008072 0.041908 0.078598
0.086304 0.176386 0.151683 0.000010 0.016171 0.032802 0.000010 0.140414 0.005912 0.070224 0.000010 0.000010 0.000010 0.017124 0.040694 0.027801 0.000010 0.014349 0.004781 0.021849 0.000010 0.021888 0.018942 0.000010 0.000010 0.152586
0.077998 0.168589 0.112874 0.000010 0.000010 0.042223 0.000010 0.205918 0.000010 0.050674 0.009384 0.000010 0.004687 0.000010 0.042826 0.018054 0.000010 0.006949 0.030573 0.057030 0.000010 0.033085 0.007371 0.000010 0.000010 0.131664
0.082754 0.155910 0.121762 0.000010 0.000010 0.033821 0.000010 0.176663 0.000010 0.060289 0.016856 0.000010 0.000010 0.013696 0.058964 0.038572 0.014150 0.015022 0.019922 0.054620 0.000010 0.013593 0.003807 0.000010 0.006705 0.112813
0.074031 0.173531 0.112269 0.000010 0.003623 0.051633 0.000010 0.218068 0.000010 0.050400 0.010206 0.000010 0.000010 0.000010 0.022037 0.019806 0.000010 0.018275 0.009905 0.051439 0.000010 0.008000 0.009785 0.000010 0.043836 0.123066
0.114815 0.205518 0.184763 0.000010 0.007947 0.036566 0.000010 0.096260 0.000010 0.012720 0.017368 0.000010 0.000010 0.000010 0.055957 0.037540 0.000010 0.010123 0.023963 0.066397 0.028792 0.023231 0.020847 0.000010 0.010819 0.046295
0.099772 0.181694 0.179703 0.000010 0.017867 0.029656 0.000010 0.101825 0.000010 0.006468 0.009167 0.000010 0.000010 0.000010 0.074833 0.047233 0.004722 0.004143 0.022817 0.029200 0.020524 0.008884 0.038612 0.000010 0.056767 0.066045
0.123035 0.208007 0.198138 0.000010 0.024765 0.017563 0.000010 0.129668 0.000010 0.015504 0.030373 0.000010 0.000010 0.000010 0.036686 0.056447 0.000010 0.010778 0.015804 0.057756 0.000010 0.000010 0.023802 0.000010 0.028741 0.022833
0.133800 0.200373 0.172561 0.000010 0.010355 0.030832 0.000010 0.101844 0.000010 0.009926 0.022180 0.010924 0.000010 0.012290 0.058939 0.038923 0.000010 0.009956 0.049058 0.029561 0.000010 0.008976 0.003770 0.000010 0.048357 0.047304
0.107996 0.168820 0.122850 0.000010 0.024350 0.032507 0.000010 0.082428 0.020122 0.000010 0.000974 0.011420 0.000010 0.000010 0.035401 0.100825 0.000010 0.000010 0.012560 0.053357 0.013926 0.018536 0.034269 0.006653 0.079453 0.073484
0.119385 0.198343 0.136775 0.000010 0.000019 0.034561 0.000010 0.127741 0.006589 0.020402 0.000905 0.000010 0.000010 0.001118 0.057123 0.015045 0.000552 0.009795 0.033479 0.058468 0.024553 0.034434 0.026826 0.000010 0.032034 0.061806
0.129912 0.179917 0.153074 0.000010 0.006219 0.035374 0.000010 0.104662 0.000010 0.000010 0.004520 0.000010 0.000010 0.002397 0.040829 0.073335 0.008833 0.001475 0.008735 0.051759 0.030523 0.024348 0.020636 0.000010 0.060089 0.063292
0.110142 0.160144 0.163116 0.000010 0.000010 0.026686 0.000010 0.092434 0.018068 0.000010 0.036402 0.000010 0.000010 0.000010 0.085753 0.089474 0.001490 0.014859 0.041050 0.023973 0.000010 0.021609 0.022701 0.008099 0.052218 0.031702
0.000010 0.000010 0.000010 0.000010 0.000010 0.000010 0.000010 0.112142 0.000010 0.000010 0.147605 0.004529 0.000010 0.000010 0.000010 0.000010 0.000010 0.019057 0.000010 0.000010 0.000010 0.014976 0.000010 0.000010 0.000010 0.701492
0.000010 0.000010 0.000010 0.000010 0.000010 0.000010 0.002314 0.138594 0.000010 0.000010 0.140478 0.004306 0.000010 0.000010 0.000010 0.000010 0.009470 0.000010 0.000010 0.000010 0.000010 0.000010 0.000010 0.000010 0.000010 0.704637
0.000010 0.000010 0.000010 0.000010 0.000010 0.000010 0.000010 0.132683 0.000010 0.033015 0.125762 0.000010 0.000010 0.000010 0.000010 0.000010 0.000010 0.018204 0.000010 0.000010 0.009720 0.000010 0.000010 0.000010 0.000010 0.680417
0.000010 0.000010 0.000010 0.000010 0.000010 0.000010 0.000158 0.201674 0.000010 0.019777 0.179313 0.000010 0.000010 0.000545 0.000010 0.000010 0.000010 0.027239 0.000010 0.000010 0.000010 0.006525 0.000010 0.000010 0.000010 0.564588
0.000010 0.000010 0.010699 0.000010 0.000010 0.000010 0.001634 0.107477 0.000010 0.000010 0.141591 0.000010 0.000010 0.000010 0.000010 0.000010 0.010086 0.014970 0.000010 0.000010 0.000010 0.017729 0.000010 0.000010 0.000010 0.695635
0.000010 0.000010 0.000363 0.000010 0.000010 0.000010 0.000010 0.232785 0.000010 0.000010 0.127200 0.000010 0.000010 0.000010 0.000010 0.000010 0.014818 0.017850 0.006815 0.000010 0.004092 0.031665 0.000010 0.000010 0.000010 0.564241
0.000010 0.000010 0.000010 0.000010 0.000010 0.000010 0.000010 0.000010 0.000010 0.000010 0.202450 0.000010 0.000010 0.000010 0.000010 0.000019 0.000010 0.003658 0.000010 0.000010 0.000010 0.000010 0.000010 0.000010 0.000010 0.793653
0.000010 0.000010 0.000010 0.000010 0.000010 0.000010 0.000010 0.000010 0.000010 0.000010 0.191196 0.000010 0.000010 0.000010 0.000010 0.000010 0.000010 0.000010 0.000010 0.000010 0.000010 0.000010 0.000010 0.000010 0.000010 0.808564
0.000010 0.000010 0.000010 0.000010 0.000010 0.000010 0.000010 0.000010 0.000010 0.000010 0.178966 0.000010 0.000010 0.000010 0.000010 0.000010 0.000010 0.000010 0.000010 0.000010 0.000010 0.000010 0.000010 0.000010 0.000010 0.820794
0.000010 0.000010 0.000010 0.000010 0.000010 0.000010 0.000010 0.000010 0.000010 0.000010 0.166920 0.000010 0.000010 0.000010 0.000010 0.000010 0.000010 0.000010 0.000010 0.000010 0.000010 0.000010 0.000010 0.000010 0.000010 0.832840
0.000010 0.000010 0.000010 0.000010 0.000010 0.000010 0.000010 0.000010 0.000010 0.000010 0.152353 0.000010 0.000010 0.000010 0.000010 0.000018 0.000010 0.000010 0.000010 0.000010 0.000010 0.000010 0.000010 0.000010 0.000010 0.847399
0.000010 0.000010 0.000010 0.000010 0.000010 0.000010 0.000010 0.000010 0.000010 0.000010 0.144562 0.000010 0.000010 0.000010 0.000010 0.000018 0.000010 0.000010 0.000010 0.000010 0.000010 0.000010 0.000010 0.000010 0.000010 0.855190
0.000010 0.000010 0.000010 0.000010 0.000010 0.000010 0.000010 0.000010 0.000010 0.000010 0.151269 0.000010 0.000010 0.000010 0.000010 0.000010 0.000010 0.000010 0.000010 0.000010 0.000010 0.000010 0.000010 0.000010 0.000010 0.848491
0.000010 0.000010 0.000010 0.000010 0.000010 0.000010 0.000010 0.000010 0.000010 0.000010 0.170329 0.000010 0.000010 0.000010 0.000010 0.000010 0.000010 0.000010 0.000010 0.000010 0.000010 0.000010 0.000010 0.000010 0.000010 0.829431
0.000010 0.000010 0.000010 0.000010 0.000010 0.000010 0.000010 0.000010 0.000010 0.000010 0.200286 0.000010 0.000010 0.000010 0.000010 0.000010 0.000010 0.000010 0.000010 0.000010 0.000010 0.000010 0.000010 0.000010 0.000010 0.799474
0.000010 0.000010 0.000010 0.000010 0.000010 0.000010 0.000010 0.000010 0.000010 0.000010 0.171085 0.000010 0.000010 0.000010 0.000010 0.000010 0.000010 0.001572 0.000010 0.000010 0.000010 0.000010 0.000010 0.000010 0.000010 0.827114
0.000010 0.000010 0.000010 0.000010 0.000010 0.000010 0.000010 0.000010 0.000010 0.000010 0.184082 0.000010 0.000010 0.000010 0.000010 0.000010 0.000010 0.000011 0.000010 0.000010 0.000010 0.000010 0.000010 0.000010 0.000010 0.815677
0.000010 0.000010 0.000010 0.000010 0.000010 0.000010 0.000010 0.000010 0.000010 0.000010 0.189769 0.000010 0.000010 0.000010 0.000010 0.000010 0.000010 0.000010 0.000010 0.000010 0.000010 0.000010 0.000010 0.000010 0.000010 0.809991
0.000010 0.000010 0.000010 0.000010 0.000010 0.000010 0.000010 0.000010 0.000010 0.000010 0.220640 0.000010 0.000010 0.000010 0.000010 0.000010 0.000010 0.000010 0.000010 0.000010 0.000010 0.000010 0.000010 0.000010 0.000010 0.779120
0.000010 0.000010 0.000010 0.000010 0.000010 0.000010 0.000010 0.000010 0.000010 0.000010 0.180229 0.000010 0.000010 0.000010 0.000010 0.000010 0.000010 0.017969 0.000010 0.000010 0.000010 0.000010 0.000010 0.000010 0.000010 0.801572
0.000010 0.000010 0.000010 0.000010 0.000010 0.000010 0.000010 0.000010 0.000010 0.904774 0.000010 0.000010 0.000010 0.000010 0.000010 0.000010 0.015314 0.000010 0.000010 0.000010 0.079682 0.000010 0.000010 0.000010 0.000010 0.000010
0.000010 0.000010 0.000010 0.000010 0.000010 0.000010 0.000010 0.016294 0.000010 0.846088 0.000010 0.000010 0.000010 0.022198 0.000010 0.000010 0.031843 0.003477 0.000010 0.000010 0.079901 0.000010 0.000010 0.000010 0.000010 0.000010
0.000010 0.000010 0.000010 0.000010 0.000010 0.000010 0.000010 0.000010 0.000010 0.933605 0.000010 0.005515 0.000010 0.000010 0.000010 0.000010 0.000010 0.000010 0.000010 0.000010 0.060650 0.000010 0.000010 0.000010 0.000010 0.000010
0.000010 0.000010 0.000010 0.000010 0.000010 0.000010 0.000010 0.000010 0.000010 0.857274 0.000010 0.000010 0.000010 0.000010 0.000010 0.000010 0.007820 0.000010 0.000010 0.000010 0.118901 0.015785 0.000010 0.000010 0.000010 0.000010
0.000010 0.000010 0.033823 0.000010 0.000010 0.000010 0.000745 0.000010 0.000010 0.890842 0.000010 0.000010 0.008727 0.000010 0.000010 0.000010 0.000010 0.000010 0.000010 0.000010 0.065653 0.000010 0.000010 0.000010 0.000010 0.000010
0.000010 0.000010 0.035003 0.004053 0.000010 0.000010 0.000010 0.019981 0.000010 0.844003 0.000010 0.033240 0.004752 0.000010 0.000010 0.000010 0.000010 0.000010 0.000010 0.000010 0.014537 0.044253 0.000010 0.000010 0.000010 0.000010
0.000010 0.000010 0.000010 0.000010 0.000010 0.000010 0.000010 0.000010 0.000010 0.834211 0.000010 0.000010 0.000010 0.000010 0.000010 0.000010 0.000010 0.000010 0.000010 0.000010 0.134852 0.030707 0.000010 0.000010 0.000010 0.000010
0.000010 0.000010 0.083526 0.000010 0.000010 0.000010 0.000010 0.000010 0.022415 0.764698 0.000010 0.001780 0.013391 0.000010 0.000010 0.000010 0.000010 0.013906 0.000010 0.000010 0.062716 0.037387 0.000010 0.000010 0.000010 0.000010
0.000010 0.000010 0.005268 0.000010 0.000010 0.000010 0.000010 0.000010 0.000010 0.849323 0.000010 0.061538 0.000010 0.000010 0.000010 0.000010 0.000010 0.000010 0.000010 0.000010 0.083651 0.000010 0.000010 0.000010 0.000010 0.000010
0.000010 0.000010 0.009930 0.000010 0.000010 0.000010 0.000010 0.000010 0.000010 0.887263 0.000010 0.000010 0.000010 0.000010 0.000010 0.000010 0.000010 0.000010 0.000010 0.000010 0.102577 0.000010 0.000010 0.000010 0.000010 0.000010
0.000010 0.000010 0.000010 0.000010 0.000010 0.000010 0.000010 0.000010 0.000010 0.849247 0.000010 0.000295 0.000010 0.000010 0.000010 0.000010 0.000010 0.000010 0.000010 0.000010 0.136842 0.005836 0.000010 0.000010 0.000010 0.007570
0.000010 0.000010 0.000010 0.000010 0.000010 0.000010 0.000010 0.000010 0.000010 0.934873 0.000010 0.000010 0.000010 0.000010 0.000010 0.000010 0.007210 0.000010 0.000010 0.000010 0.052044 0.005652 0.000010 0.000010 0.000010 0.000010
0.000010 0.000010 0.007179 0.000010 0.000010 0.000010 0.000010 0.000010 0.000010 0.885998 0.000010 0.000904 0.000010 0.000010 0.000010 0.000010 0.001066 0.000010 0.000010 0.000010 0.104644 0.000010 0.000010 0.000010 0.000010 0.000010
0.000010 0.000010 0.083907 0.000010 0.000010 0.000010 0.000010 0.004095 0.000010 0.847168 0.000010 0.034067 0.000010 0.000177 0.000010 0.000010 0.000010 0.000010 0.000010 0.000010 0.019826 0.010570 0.000010 0.000010 0.000010 0.000010
0.000010 0.000010 0.011631 0.000010 0.000010 0.000010 0.000539 0.002469 0.000010 0.845413 0.006295 0.043273 0.007662 0.000010 0.000010 0.000010 0.000010 0.003421 0.000010 0.000010 0.029363 0.049774 0.000010 0.000010 0.000010 0.000010
0.000010 0.000010 0.000010 0.000010 0.000010 0.000010 0.002426 0.000010 0.000010 0.895750 0.000010 0.042838 0.000010 0.000010 0.000010 0.000010 0.000010 0.000010 0.000010 0.000010 0.058766 0.000010 0.000010 0.000010 0.000010 0.000010
0.000010 0.000010 0.069668 0.000010 0.000010 0.000010 0.000010 0.027855 0.000010 0.712815 0.000010 0.000010 0.000010 0.000010 0.000010 0.000010 0.000010 0.000010 0.000010 0.000010 0.106325 0.083127 0.000010 0.000010 0.000010 0.000010
0.000010 0.000010 0.005848 0.000010 0.000010 0.000010 0.001264 0.000010 0.000010 0.874860 0.000010 0.023401 0.000010 0.013867 0.000010 0.000010 0.000010 0.000010 0.000010 0.000010 0.080561 0.000010 0.000010 0.000010 0.000010 0.000010
0.000010 0.000010 0.000010 0.000010 0.000010 0.000010 0.000010 0.000010 0.000010 0.929231 0.000010 0.043751 0.000010 0.018752 0.000010 0.000010 0.000010 0.000010 0.000010 0.000010 0.008046 0.000010 0.000010 0.000010 0.000010 0.000010
0.000010 0.000010 0.024185 0.000010 0.000010 0.000010 0.000010 0.000010 0.000010 0.876787 0.000010 0.016386 0.000010 0.024290 0.000010 0.000010 0.002841 0.000010 0.000010 0.000010 0.050986 0.004335 0.000010 0.000010 0.000010 0.000010
0.000010 0.007630 0.226739 0.000010 0.003463 0.000010 0.000010 0.006446 0.000010 0.000010 0.000010 0.062190 0.000010 0.038786 0.000010 0.005460 0.007479 0.000010 0.004878 0.011955 0.608480 0.016349 0.000016 0.000010 0.000010 0.000010
0.000010 0.005449 0.132223 0.000010 0.006531 0.000010 0.000010 0.000010 0.000010 0.000010 0.002352 0.095733 0.000759 0.006983 0.000010 0.000010 0.016436 0.000010 0.000010 0.028694 0.703211 0.000010 0.000078 0.000010 0.001410 0.000010
0.004931 0.000010 0.025120 0.000010 0.012927 0.000010 0.000010 0.017088 0.000010 0.000010 0.001363 0.064153 0.004820 0.017987 0.000010 0.002003 0.011100 0.002432 0.018485 0.025533 0.786654 0.000010 0.000010 0.002874 0.002430 0.000010
0.000010 0.000010 0.000010 0.000010 0.001484 0.000010 0.000010 0.000010 0.000010 0.000010 0.000010 0.000010 0.006885 0.000010 0.000010 0.000010 0.000010 0.000010 0.000010 0.036794 0.954618 0.000010 0.000010 0.000010 0.000010 0.000010
0.000010 0.001461 0.000010 0.000010 0.000010 0.000010 0.000090 0.000010 0.011980 0.012364 0.000010 0.000010 0.005194 0.000010 0.014656 0.000010 0.000010 0.000010 0.000010 0.020692 0.916341 0.000010 0.003700 0.000010 0.013363 0.000010
0.002597 0.000010 0.000010 0.000010 0.002773 0.011246 0.000010 0.000010 0.000010 0.000010 0.000010 0.012265 0.002773 0.021084 0.001748 0.000010 0.001700 0.000010 0.002798 0.000010 0.909434 0.000010 0.004431 0.000010 0.012032 0.014988
0.002859 0.000010 0.064488 0.000010 0.011106 0.003387 0.000010 0.000010 0.000010 0.000010 0.002503 0.085001 0.005519 0.023494 0.000010 0.000010 0.027700 0.000010 0.000010 0.000010 0.768150 0.003357 0.002295 0.000010 0.000010 0.000010
0.000010 0.000010 0.000010 0.000010 0.000010 0.000010 0.000010 0.000010 0.000010 0.000010 0.000010 0.000010 0.000010 0.000010 0.000010 0.000010 0.000010 0.000010 0.000010 0.050918 0.948842 0.000010 0.000010 0.000010 0.000010 0.000010
0.001375 0.004773 0.018995 0.015015 0.008689 0.000010 0.000010 0.000010 0.000010 0.011339 0.000010 0.060743 0.015914 0.000010 0.010381 0.000010 0.014629 0.000010 0.027616 0.032903 0.762265 0.000010 0.011868 0.000010 0.003385 0.000010
0.000010 0.000010 0.001377 0.011845 0.000010 0.014979 0.000010 0.000010 0.000010 0.000010 0.000010 0.032294 0.033256 0.057281 0.000010 0.004309 0.010961 0.000010 0.000010 0.042258 0.743855 0.006035 0.004175 0.006910 0.030345 0.000010
0.000010 0.012298 0.014203 0.008271 0.002621 0.000010 0.002615 0.000010 0.005331 0.000010 0.002858 0.033795 0.020315 0.004551 0.015669 0.003260 0.000010 0.000010 0.000010 0.038897 0.822155 0.000010 0.000010 0.007704 0.005357 0.000010
0.000010 0.004780 0.000010 0.000010 0.000010 0.000010 0.000010 0.000010 0.000650 0.000010 0.000010 0.000010 0.021059 0.000010 0.003106 0.000010 0.000010 0.003110 0.000010 0.005764 0.961341 0.000010 0.000010 0.000010 0.000010 0.000010
0.000010 0.000010 0.133718 0.000010 0.000957 0.000732 0.000010 0.000010 0.001027 0.004312 0.001485 0.082522 0.003964 0.013668 0.006693 0.000010 0.021215 0.000010 0.000010 0.014401 0.715177 0.000010 0.000010 0.000010 0.000010 0.000010
0.000461 0.000010 0.000010 0.003474 0.000600 0.000010 0.000010 0.000010 0.007315 0.000010 0.000010 0.040791 0.007200 0.000010 0.000010 0.002831 0.000553 0.000010 0.000010 0.038373 0.870740 0.000010 0.006381 0.006744 0.014406 0.000010
0.000010 0.001015 0.066203 0.000010 0.006233 0.000010 0.000010 0.000010 0.002112 0.000010 0.000010 0.041898 0.004640 0.022539 0.000815 0.006569 0.007054 0.000154 0.000010 0.011633 0.794592 0.008025 0.008007 0.000010 0.018412 0.000010
0.005996 0.000010 0.065485 0.000010 0.001576 0.000010 0.000010 0.004626 0.015232 0.033704 0.000010 0.039142 0.030858 0.005216 0.000010 0.001661 0.000010 0.000010 0.000010 0.022291 0.773929 0.000154 0.000010 0.000010 0.000010 0.000010
0.002911 0.000566 0.019979 0.015555 0.000010 0.002478 0.000010 0.000010 0.006149 0.000010 0.000989 0.007942 0.018761 0.013526 0.004603 0.000010 0.007774 0.000010 0.000010 0.024935 0.860141 0.009086 0.004505 0.000010 0.000010 0.000010
0.000010 0.005554 0.000010 0.000010 0.005735 0.000010 0.000010 0.000010 0.009153 0.000010 0.008846 0.000010 0.001436 0.000010 0.000010 0.008917 0.000010 0.000764 0.000010 0.044074 0.915351 0.000010 0.000010 0.000010 0.000010 0.000010
0.000010 0.000010 0.000010 0.000010 0.000010 0.000010 0.000010 0.000010 0.000010 0.000010 0.000010 0.000010 0.000010 0.000010 0.000010 0.000010 0.000010 0.000010 0.000010 0.040252 0.957515 0.000010 0.002003 0.000010 0.000010 0.000010
0.000010 0.000010 0.000010 0.000010 0.000010 0.000010 0.000010 0.000010 0.000010 0.000010 0.003632 0.000010 0.000010 0.000010 0.000010 0.000010 0.000010 0.000010 0.000010 0.025587 0.970551 0.000010 0.000010 0.000010 0.000010 0.000010
0.000010 0.000010 0.099130 0.000010 0.000010 0.000010 0.000010 0.000010 0.000010 0.000010 0.000010 0.714401 0.000010 0.006672 0.000010 0.000010 0.000010 0.000010 0.000010 0.000010 0.179577 0.000010 0.000010 0.000010 0.000010 0.000010
0.000010 0.000010 0.000010 0.000010 0.000010 0.000010 0.000010 0.000010 0.000010 0.000010 0.000010 0.999750 0.000010 0.000010 0.000010 0.000010 0.000010 0.000010 0.000010 0.000010 0.000010 0.000010 0.000010 0.000010 0.000010 0.000010
0.000010 0.000010 0.000010 0.000010 0.000010 0.000010 0.000010 0.000010 0.000010 0.000010 0.000010 0.999750 0.000010 0.000010 0.000010 0.000010 0.000010 0.000010 0.000010 0.000010 0.000010 0.000010 0.000010 0.000010 0.000010 0.000010
0.000010 0.000010 0.000010 0.000010 0.000010 0.000010 0.000010 0.000010 0.000010 0.000010 0.000010 0.999750 0.000010 0.000010 0.000010 0.000010 0.000010 0.000010 0.000010 0.000010 0.000010 0.000010 0.000010 0.000010 0.000010 0.000010
0.000010 0.000010 0.000010 0.000010 0.000010 0.000010 0.000010 0.000010 0.000010 0.000010 0.000010 0.999750 0.000010 0.000010 0.000010 0.000010 0.000010 0.000010 0.000010 0.000010 0.000010 0.000010 0.000010 0.000010 0.000010 0.000010
0.000010 0.000010 0.000010 0.000010 0.000010 0.000010 0.000010 0.000010 0.000010 0.000010 0.000010 0.903251 0.000010 0.000010 0.000010 0.000010 0.000010 0.000010 0.000010 0.000010 0.096509 0.000010 0.000010 0.000010 0.000010 0.000010
0.000010 0.000010 0.000010 0.000010 0.000010 0.000010 0.000010 0.000010 0.000010 0.000010 0.000010 0.999750 0.000010 0.000010 0.000010 0.000010 0.000010 0.000010 0.000010 0.000010 0.000010 0.000010 0.000010 0.000010 0.000010 0.000010
0.000010 0.000010 0.000010 0.000010 0.000010 0.000010 0.000010 0.000010 0.000010 0.000010 0.000010 0.887654 0.000010 0.000010 0.000010 0.000010 0.003837 0.000010 0.000010 0.000010 0.108279 0.000010 0.000010 0.000010 0.000010 0.000010
0.000010 0.000010 0.000010 0.000010 0.000010 0.000010 0.000010 0.000010 0.000010 0.000010 0.000010 0.999750 0.000010 0.000010 0.000010 0.000010 0.000010 0.000010 0.000010 0.000010 0.000010 0.000010 0.000010 0.000010 0.000010 0.000010
0.000010 0.000010 0.000010 0.000010 0.000010 0.000010 0.000010 0.000010 0.000010 0.000010 0.000010 0.999750 0.000010 0.000010 0.000010 0.000010 0.000010 0.000010 0.000010 0.000010 0.000010 0.000010 0.000010 0.000010 0.000010 0.000010
0.000010 0.000010 0.000010 0.000010 0.000010 0.000010 0.000010 0.000010 0.000010 0.000010 0.000010 0.999750 0.000010 0.000010 0.000010 0.000010 0.000010 0.000010 0.000010 0.000010 0.000010 0.000010 0.000010 0.000010 0.000010 0.000010
0.000010 0.000010 0.000010 0.000010 0.000010 0.000010 0.000010 0.000010 0.000010 0.000010 0.000010 0.999750 0.000010 0.000010 0.000010 0.000010 0.000010 0.000010 0.000010 0.000010 0.000010 0.000010 0.000010 0.000010 0.000010 0.000010
0.000010 0.000010 0.000010 0.000010 0.000010 0.000010 0.000010 0.000010 0.000010 0.000010 0.000010 0.999750 0.000010 0.000010 0.000010 0.000010 0.000010 0.000010 0.000010 0.000010 0.000010 0.000010 0.000010 0.000010 0.000010 0.000010
0.000010 0.000010 0.000010 0.000010 0.000010 0.000010 0.000010 0.000010 0.000010 0.000010 0.000010 0.999750 0.000010 0.000010 0.000010 0.000010 0.000010 0.000010 0.000010 0.000010 0.000010 0.000010 0.000010 0.000010 0.000010 0.000010
0.000010 0.000010 0.039814 0.000010 0.000010 0.000010 0.000010 0.003009 0.000010 0.000010 0.000010 0.747128 0.000010 0.000010 0.000010 0.000010 0.000010 0.000010 0.013759 0.000010 0.196079 0.000010 0.000010 0.000010 0.000010 0.000010
0.000010 0.000010 0.000010 0.000010 0.000010 0.000010 0.000010 0.000010 0.000010 0.000010 0.000010 0.999750 0.000010 0.000010 0.000010 0.000010 0.000010 0.000010 0.000010 0.000010 0.000010 0.000010 0.000010 0.000010 0.000010 0.000010
0.000010 0.000010 0.000010 0.000010 0.000010 0.000010 0.000010 0.000010 0.000010 0.000010 0.000010 0.999750 0.000010 0.000010 0.000010 0.000010 0.000010 0.000010 0.000010 0.000010 0.000010 0.000010 0.000010 0.000010 0.000010 0.000010
0.000010 0.000010 0.000010 0.000010 0.000010 0.000010 0.000010 0.000010 0.000010 0.000010 0.000010 0.999750 0.000010 0.000010 0.000010 0.000010 0.000010 0.000010 0.000010 0.000010 0.000010 0.000010 0.000010 0.000010 0.000010 0.000010
0.000010 0.000010 0.000010 0.000010 0.000010 0.000010 0.000010 0.000010 0.000010 0.000010 0.000010 0.999750 0.000010 0.000010 0.000010 0.000010 0.000010 0.000010 0.000010 0.000010 0.000010 0.000010 0.000010 0.000010 0.000010 0.000010
0.000010 0.000010 0.000010 0.000010 0.000010 0.000010 0.000010 0.000010 0.000010 0.000010 0.000010 0.999750 0.000010 0.000010 0.000010 0.000010 0.000010 0.000010 0.000010 0.000010 0.000010 0.000010 0.000010 0.000010 0.000010 0.000010
0.000010 0.000010 0.984000 0.000010 0.000010 0.000010 0.000010 0.000010 0.000010 0.000010 0.000010 0.000010 0.000010 0.000010 0.000010 0.000010 0.015536 0.000010 0.000010 0.000010 0.000234 0.000010 0.000010 0.000010 0.000010 0.000010
0.000010 0.000010 0.999750 0.000010 0.000010 0.000010 0.000010 0.000010 0.000010 0.000010 0.000010 0.000010 0.000010 0.000010 0.000010 0.000010 0.000010 0.000010 0.000010 0.000010 0.000010 0.000010 0.000010 0.000010 0.000010 0.000010
0.000010 0.000010 0.999750 0.000010 0.000010 0.000010 0.000010 0.000010 0.000010 0.000010 0.000010 0.000010 0.000010 0.000010 0.000010 0.000010 0.000010 0.000010 0.000010 0.000010 0.000010 0.000010 0.000010 0.000010 0.000010 0.000010
0.000010 0.000010 0.999750 0.000010 0.000010 0.000010 0.000010 0.000010 0.000010 0.000010 0.000010 0.000010 0.000010 0.000010 0.000010 0.000010 0.000010 0.000010 0.000010 0.000010 0.000010 0.000010 0.000010 0.000010 0.000010 0.000010
0.000010 0.000010 0.948653 0.000010 0.000010 0.000010 0.000010 0.000010 0.000010 0.000010 0.000010 0.000010 0.000010 0.000010 0.000010 0.000010 0.000010 0.000010 0.000010 0.000010 0.051107 0.000010 0.000010 0.000010 0.000010 0.000010
0.000010 0.000010 0.999750 0.000010 0.000010 0.000010 0.000010 0.000010 0.000010 0.000010 0.000010 0.000010 0.000010 0.000010 0.000010 0.000010 0.000010 0.000010 0.000010 0.000010 0.000010 0.000010 0.000010 0.000010 0.000010 0.000010
0.000010 0.000010 0.930909 0.000010 0.000010 0.000010 0.000010 0.000010 0.000010 0.000010 0.000010 0.001545 0.000010 0.000010 0.000010 0.000010 0.015348 0.000010 0.000010 0.000010 0.051978 0.000010 0.000010 0.000010 0.000010 0.000010
0.000010 0.000010 0.971612 0.000010 0.000010 0.000010 0.000010 0.000010 0.000010 0.000010 0.000010 0.000010 0.000010 0.009581 0.000010 0.000010 0.018170 0.000010 0.000010 0.000010 0.000417 0.000010 0.000010 0.000010 0.000010 0.000010
0.000010 0.000010 0.995470 0.000010 0.000010 0.000010 0.000010 0.000010 0.000010 0.000010 0.000010 0.000010 0.000010 0.000010 0.000010 0.000010 0.000010 0.000010 0.000010 0.000010 0.004290 0.000010 0.000010 0.000010 0.000010 0.000010
0.000010 0.000010 0.940373 0.000010 0.000010 0.000010 0.000010 0.000010 0.000010 0.000010 0.000010 0.000010 0.000010 0.000010 0.000010 0.000010 0.000010 0.000010 0.000010 0.000010 0.059387 0.000010 0.000010 0.000010 0.000010 0.000010
0.000010 0.000010 0.999750 0.000010 0.000010 0.000010 0.000010 0.000010 0.000010 0.000010 0.000010 0.000010 0.000010 0.000010 0.000010 0.000010 0.000010 0.000010 0.000010 0.000010 0.000010 0.000010 0.000010 0.000010 0.000010 0.000010
0.000010 0.000010 0.999750 0.000010 0.000010 0.000010 0.000010 0.000010 0.000010 0.000010 0.000010 0.000010 0.000010 0.000010 0.000010 0.000010 0.000010 0.000010 0.000010 0.000010 0.000010 0.000010 0.000010 0.000010 0.000010 0.000010
0.000010 0.000010 0.988800 0.000010 0.000010 0.000010 0.000010 0.000010 0.000010 0.000010 0.000010 0.000010 0.000010 0.000010 0.000010 0.000010 0.010960 0.000010 0.000010 0.000010 0.000010 0.000010 0.000010 0.000010 0.000010 0.000010
0.000010 0.000010 0.999750 0.000010 0.000010 0.000010 0.000010 0.000010 0.000010 0.000010 0.000010 0.000010 0.000010 0.000010 0.000010 0.000010 0.000010 0.000010 0.000010 0.000010 0.000010 0.000010 0.000010 0.000010 0.000010 0.000010
0.000010 0.000010 0.911523 0.000010 0.000010 0.000010 0.000010 0.000010 0.000010 0.000010 0.000010 0.011488 0.000010 0.011510 0.000010 0.000010 0.000010 0.000010 0.000010 0.000010 0.061619 0.003650 0.000010 0.000010 0.000010 0.000010
0.000010 0.000010 0.999750 0.000010 0.000010 0.000010 0.000010 0.000010 0.000010 0.000010 0.000010 0.000010 0.000010 0.000010 0.000010 0.000010 0.000010 0.000010 0.000010 0.000010 0.000010 0.000010 0.000010 0.000010 0.000010 0.000010
0.000010 0.000010 0.999750 0.000010 0.000010 0.000010 0.000010 0.000010 0.000010 0.000010 0.000010 0.000010 0.000010 0.000010 0.000010 0.000010 0.000010 0.000010 0.000010 0.000010 0.000010 0.000010 0.000010 0.000010 0.000010 0.000010
0.000010 0.000010 0.000010 0.000010 0.000010 0.000010 0.000010 0.000010 0.000010 0.000010 0.000010 0.000010 0.000010 0.000010 0.000010 0.000010 0.000010 0.000010 0.000010 0.000010 0.999750 0.000010 0.000010 0.000010 0.000010 0.000010
0.000010 0.000010 0.000010 0.000010 0.000010 0.000010 0.000010 0.000010 0.000010 0.000010 0.000010 0.000010 0.000010 0.000010 0.000010 0.000010 0.000010 0.000010 0.000010 0.000010 0.999750 0.000010 0.000010 0.000010 0.000010 0.000010
0.000010 0.000010 0.000010 0.000010 0.000010 0.000010 0.000010 0.000010 0.000010 0.000010 0.000010 0.000010 0.000010 0.000010 0.000010 0.000010 0.006264 0.000010 0.000010 0.000010 0.993496 0.000010 0.000010 0.000010 0.000010 0.000010
0.000010 0.000010 0.000010 0.000010 0.000010 0.000010 0.000010 0.000010 0.000010 0.000010 0.000010 0.000010 0.000010 0.000010 0.000010 0.000010 0.002779 0.000010 0.000010 0.000010 0.996981 0.000010 0.000010 0.000010 0.000010 0.000010
0.000010 0.000010 0.000010 0.000010 0.000010 0.000010 0.000010 0.000010 0.000010 0.000010 0.000010 0.000010 0.000010 0.000010 0.000010 0.000010 0.000010 0.000010 0.000010 0.000010 0.999750 0.000010 0.000010 0.000010 0.000010 0.000010
0.000010 0.000010 0.002637 0.000010 0.000010 0.000010 0.000010 0.000010 0.000010 0.000010 0.000010 0.000010 0.000010 0.000010 0.000010 0.000010 0.008024 0.000010 0.000010 0.000010 0.989109 0.000010 0.000010 0.000010 0.000010 0.000010
0.000010 0.000010 0.000010 0.000010 0.000010 0.000010 0.000010 0.000010 0.000010 0.000010 0.000010 0.000010 0.000010 0.000010 0.000010 0.000010 0.000010 0.000010 0.000010 0.000010 0.999750 0.000010 0.000010 0.000010 0.000010 0.000010
0.000010 0.000010 0.000010 0.000010 0.000010 0.000010 0.000010 0.000010 0.000010 0.000010 0.000010 0.000010 0.000010 0.000010 0.000010 0.000010 0.009042 0.000010 0.000010 0.000010 0.990718 0.000010 0.000010 0.000010 0.000010 0.000010
0.000010 0.000010 0.000010 0.000010 0.000010 0.000010 0.000010 0.000010 0.000010 0.000010 0.000010 0.050208 0.000010 0.000010 0.000010 0.000010 0.007621 0.000010 0.000010 0.000010 0.941941 0.000010 0.000010 0.000010 0.000010 0.000010
0.000010 0.000010 0.000010 0.000010 0.000010 0.000010 0.000010 0.000010 0.000010 0.000010 0.000010 0.000010 0.000010 0.000010 0.000010 0.000010 0.000010 0.000010 0.000010 0.000010 0.999750 0.000010 0.000010 0.000010 0.000010 0.000010
0.000010 0.000010 0.000010 0.000010 0.000010 0.000010 0.000010 0.000010 0.000010 0.000010 0.000010 0.000010 0.000010 0.000010 0.000010 0.000010 0.000010 0.000010 0.000010 0.000010 0.999750 0.000010 0.000010 0.000010 0.000010 0.000010
0.000010 0.000010 0.000010 0.000010 0.000010 0.000010 0.000010 0.000010 0.000010 0.000010 0.000010 0.000010 0.000010 0.000010 0.000010 0.000010 0.000010 0.000010 0.000010 0.000010 0.999750 0.000010 0.000010 0.000010 0.000010 0.000010
0.000010 0.000010 0.011711 0.000010 0.000010 0.000010 0.000010 0.000010 0.000010 0.000010 0.000010 0.000010 0.000010 0.000010 0.000010 0.000010 0.000010 0.000010 0.000010 0.000010 0.980328 0.007731 0.000010 0.000010 0.000010 0.000010
0.000010 0.000010 0.000010 0.000010 0.000010 0.000010 0.000010 0.000010 0.000010 0.000010 0.000010 0.000010 0.000010 0.000010 0.000010 0.000010 0.000010 0.000010 0.000010 0.000010 0.999750 0.000010 0.000010 0.000010 0.000010 0.000010
0.000010 0.000010 0.000010 0.000010 0.000010 0.000010 0.000010 0.000010 0.000010 0.000010 0.000010 0.000010 0.000010 0.000010 0.000010 0.000010 0.006207 0.000010 0.000010 0.000010 0.993553 0.000010 0.000010 0.000010 0.000010 0.000010
0.000010 0.000010 0.059679 0.000010 0.000010 0.000010 0.000010 0.000010 0.000010 0.000010 0.000010 0.000010 0.000010 0.000010 0.000010 0.000010 0.001796 0.000010 0.000010 0.000010 0.938294 0.000010 0.000010 0.000010 0.000010 0.000010
0.000010 0.000010 0.000010 0.000010 0.000010 0.000010 0.000010 0.000010 0.000010 0.000010 0.000010 0.000010 0.000010 0.000010 0.000010 0.000010 0.000010 0.000010 0.000010 0.000010 0.999750 0.000010 0.000010 0.000010 0.000010 0.000010
0.000010 0.000010 0.007776 0.000010 0.000010 0.000010 0.000010 0.000010 0.000010 0.000010 0.000010 0.014888 0.000010 0.000010 0.000010 0.000010 0.004185 0.000010 0.000010 0.000010 0.972931 0.000010 0.000010 0.000010 0.000010 0.000010
0.000010 0.000010 0.000010 0.000010 0.000010 0.000010 0.000010 0.000010 0.000010 0.000010 0.000010 0.000010 0.000010 0.000010 0.000010 0.000010 0.000010 0.000010 0.000010 0.000010 0.999750 0.000010 0.000010 0.000010 0.000010 0.000010
0.000010 0.000010 0.000010 0.000010 0.000010 0.000010 0.000010 0.000010 0.000010 0.000010 0.000010 0.000010 0.000010 0.000010 0.000010 0.000010 0.000010 0.000010 0.000010 0.000010 0.999750 0.000010 0.000010 0.000010 0.000010 0.000010
0.000010 0.000010 0.999750 0.000010 0.000010 0.000010 0.000010 0.000010 0.000010 0.000010 0.000010 0.000010 0.000010 0.000010 0.000010 0.000010 0.000010 0.000010 0.000010 0.000010 0.000010 0.000010 0.000010 0.000010 0.000010 0.000010
0.000010 0.000010 0.972108 0.000010 0.000010 0.000010 0.000010 0.000010 0.000010 0.000010 0.000010 0.000010 0.000010 0.000010 0.000010 0.000010 0.027652 0.000010 0.000010 0.000010 0.000010 0.000010 0.000010 0.000010 0.000010 0.000010
0.000010 0.000010 0.990704 0.000010 0.000010 0.000010 0.000010 0.000010 0.000010 0.000010 0.000010 0.001594 0.000010 0.000010 0.000010 0.000010 0.007472 0.000010 0.000010 0.000010 0.000010 0.000010 0.000010 0.000010 0.000010 0.000010
0.000010 0.000010 0.926304 0.000010 0.000010 0.000010 0.000010 0.000010 0.000010 0.000010 0.000010 0.000010 0.000010 0.000010 0.000010 0.000010 0.000010 0.000010 0.000010 0.000010 0.073456 0.000010 0.000010 0.000010 0.000010 0.000010
0.000010 0.000010 0.999750 0.000010 0.000010 0.000010 0.000010 0.000010 0.000010 0.000010 0.000010 0.000010 0.000010 0.000010 0.000010 0.000010 0.000010 0.000010 0.000010 0.000010 0.000010 0.000010 0.000010 0.000010 0.000010 0.000010
0.000010 0.000010 0.869714 0.000010 0.000010 0.000010 0.000010 0.000010 0.000010 0.000010 0.000010 0.009135 0.000010 0.000010 0.000010 0.000010 0.007693 0.000010 0.000010 0.000010 0.113238 0.000010 0.000010 0.000010 0.000010 0.000010
0.000010 0.000010 0.810196 0.000010 0.000010 0.000010 0.000010 0.000010 0.000010 0.000010 0.000010 0.034424 0.000010 0.000010 0.000010 0.000010 0.013528 0.000010 0.000010 0.000010 0.141631 0.000010 0.000011 0.000010 0.000010 0.000010
0.000010 0.000010 0.979688 0.000010 0.000010 0.000010 0.000010 0.000010 0.000010 0.000010 0.000010 0.001885 0.000010 0.000010 0.000010 0.000010 0.018197 0.000010 0.000010 0.000010 0.000010 0.000010 0.000010 0.000010 0.000010 0.000010
0.000010 0.000010 0.998464 0.000010 0.000010 0.000010 0.000010 0.000010 0.000010 0.000010 0.000010 0.000010 0.000010 0.000010 0.000010 0.000010 0.001296 0.000010 0.000010 0.000010 0.000010 0.000010 0.000010 0.000010 0.000010 0.000010
0.000010 0.000010 0.999750 0.000010 0.000010 0.000010 0.000010 0.000010 0.000010 0.000010 0.000010 0.000010 0.000010 0.000010 0.000010 0.000010 0.000010 0.000010 0.000010 0.000010 0.000010 0.000010 0.000010 0.000010 0.000010 0.000010
0.000010 0.000010 0.486115 0.000010 0.000010 0.000010 0.000010 0.000016 0.000010 0.000010 0.000010 0.076916 0.000010 0.060147 0.000010 0.000010 0.033707 0.000010 0.006259 0.000010 0.331257 0.005403 0.000010 0.000010 0.000010 0.000010
0.000010 0.000010 0.438020 0.000010 0.000010 0.000010 0.000010 0.000010 0.000010 0.000010 0.000010 0.109629 0.000010 0.075638 0.000010 0.000010 0.024394 0.000010 0.000010 0.000010 0.348252 0.003867 0.000010 0.000010 0.000010 0.000010
0.000010 0.000010 0.426303 0.000010 0.000010 0.000010 0.000010 0.004193 0.000010 0.000010 0.000010 0.090909 0.000010 0.049476 0.000010 0.000010 0.001879 0.000010 0.013923 0.000010 0.413126 0.000010 0.000010 0.000010 0.000010 0.000010
0.000010 0.000010 0.455292 0.000010 0.000010 0.000010 0.000010 0.017253 0.000010 0.000010 0.000010 0.100522 0.000010 0.043947 0.000010 0.000010 0.008547 0.000010 0.023444 0.000010 0.350448 0.000365 0.000010 0.000010 0.000010 0.000010
0.000010 0.000010 0.407491 0.000010 0.000010 0.000010 0.000010 0.000010 0.000010 0.000010 0.000010 0.125100 0.000010 0.085834 0.000010 0.000010 0.007959 0.002094 0.000010 0.000010 0.364767 0.006566 0.000010 0.000010 0.000010 0.000010
0.000010 0.000010 0.513516 0.000010 0.000010 0.000010 0.000010 0.000010 0.000010 0.000010 0.000010 0.089566 0.000010 0.062465 0.000010 0.000010 0.013689 0.000010 0.000010 0.000010 0.320550 0.000015 0.000010 0.000010 0.000010 0.000010
0.000010 0.000010 0.496536 0.000010 0.000010 0.000010 0.000010 0.000010 0.000010 0.000010 0.000010 0.099227 0.000010 0.049759 0.000010 0.000010 0.011008 0.000010 0.000010 0.000010 0.343255 0.000015 0.000010 0.000010 0.000010 0.000010
0.000010 0.000010 0.452064 0.000010 0.000010 0.000010 0.000010 0.003333 0.000010 0.000010 0.000010 0.092559 0.000010 0.068546 0.000010 0.000010 0.015356 0.000010 0.000010 0.000010 0.355146 0.012805 0.000010 0.000010 0.000010 0.000010
0.000010 0.000010 0.360112 0.000010 0.000010 0.000010 0.000010 0.001551 0.000010 0.000010 0.000010 0.138040 0.000010 0.054560 0.000010 0.000010 0.037921 0.000010 0.017762 0.000010 0.389863 0.000010 0.000010 0.000010 0.000010 0.000010
0.000010 0.000010 0.375464 0.000010 0.000010 0.000010 0.000010 0.019954 0.000010 0.000010 0.000010 0.115373 0.000010 0.074182 0.000010 0.000010 0.008353 0.001233 0.011075 0.000010 0.391951 0.002245 0.000010 0.000010 0.000010 0.000010
0.000010 0.000010 0.402603 0.000010 0.000010 0.000010 0.000010 0.000010 0.000010 0.000010 0.002035 0.124299 0.000010 0.104175 0.000010 0.000010 0.014183 0.000011 0.000010 0.000010 0.342121 0.010393 0.000010 0.000010 0.000010 0.000010
0.000010 0.000010 0.436375 0.000010 0.000010 0.000010 0.000010 0.000010 0.000010 0.000010 0.000010 0.095146 0.000010 0.086231 0.000010 0.000010 0.016066 0.000010 0.000010 0.000010 0.365406 0.000577 0.000010 0.000010 0.000010 0.000010
0.000010 0.000010 0.447948 0.000010 0.000010 0.000010 0.000010 0.000010 0.000010 0.004895 0.000010 0.067628 0.000010 0.099748 0.000010 0.000010 0.000429 0.000010 0.000010 0.000010 0.373712 0.005451 0.000010 0.000010 0.000010 0.000010
0.000011 0.004828 0.438234 0.000010 0.000010 0.000010 0.000010 0.000010 0.000010 0.006175 0.000010 0.098587 0.000010 0.063258 0.000010 0.000010 0.031000 0.000010 0.016966 0.000010 0.340771 0.000010 0.000010 0.000010 0.000010 0.000010
0.000010 0.001833 0.404633 0.000010 0.000010 0.000010 0.000010 0.000010 0.000010 0.003481 0.000016 0.128373 0.000010 0.070255 0.000010 0.000010 0.006956 0.001259 0.007941 0.000010 0.369599 0.005503 0.000010 0.000010 0.000010 0.000010
0.011385 0.014550 0.434284 0.000010 0.000010 0.000010 0.000010 0.003862 0.000010 0.007309 0.000010 0.080864 0.000010 0.111478 0.003485 0.000010 0.020007 0.000010 0.000010 0.000010 0.286064 0.023635 0.000826 0.000010 0.002121 0.000010
0.000010 0.002508 0.438381 0.000010 0.000010 0.000010 0.000010 0.002881 0.000010 0.000010 0.000010 0.077777 0.000010 0.066709 0.000010 0.000010 0.012637 0.000010 0.000010 0.000010 0.392334 0.006594 0.000010 0.000010 0.000010 0.000010
0.000010 0.000010 0.444610 0.000010 0.000010 0.000010 0.000010 0.006361 0.000010 0.000010 0.000010 0.076113 0.000010 0.058595 0.000010 0.000010 0.005453 0.000010 0.007311 0.000010 0.396586 0.004791 0.000010 0.000010 0.000010 0.000010
0.000011 0.000012 0.455113 0.000010 0.000010 0.000010 0.000998 0.007980 0.000010 0.000010 0.000010 0.113010 0.000010 0.118728 0.000010 0.000010 0.022495 0.002980 0.000010 0.000010 0.278289 0.000233 0.000010 0.000010 0.000010 0.000010
0.000010 0.000010 0.440668 0.000010 0.000010 0.000010 0.000010 0.007910 0.000010 0.000010 0.000010 0.100310 0.000010 0.069475 0.000010 0.000010 0.021474 0.000010 0.000010 0.000010 0.359963 0.000010 0.000010 0.000010 0.000010 0.000010
0.000010 0.000010 0.425742 0.000010 0.000010 0.000010 0.000010 0.000010 0.000010 0.000010 0.000010 0.094937 0.000010 0.064198 0.000010 0.000010 0.005741 0.000010 0.000848 0.000010 0.399376 0.008969 0.000010 0.000010 0.000010 0.000010
0.000010 0.000010 0.385531 0.000010 0.000010 0.000010 0.000010 0.023744 0.000010 0.000010 0.000010 0.106031 0.000010 0.076597 0.000010 0.000010 0.025188 0.000010 0.002040 0.000010 0.380163 0.000010 0.000010 0.000525 0.000010 0.000010
0.000010 0.000010 0.458039 0.000010 0.000010 0.000010 0.000010 0.006051 0.000010 0.000010 0.000010 0.104596 0.000010 0.083310 0.000010 0.003472 0.025562 0.001670 0.000010 0.000010 0.314334 0.002511 0.000010 0.000010 0.000296 0.000010
0.000010 0.000010 0.315236 0.000010 0.000010 0.000010 0.000010 0.000010 0.000010 0.000010 0.000010 0.035719 0.000010 0.040706 0.000010 0.000010 0.000010 0.000010 0.000010 0.000010 0.608119 0.000010 0.000010 0.000010 0.000010 0.000010
0.000010 0.000010 0.318917 0.000010 0.000010 0.000010 0.000010 0.000010 0.000010 0.000010 0.000010 0.009139 0.000010 0.052345 0.000010 0.000010 0.010468 0.000010 0.000010 0.000010 0.608921 0.000010 0.000010 0.000010 0.000010 0.000010
0.000010 0.000010 0.311279 0.000010 0.000010 0.000010 0.000010 0.000010 0.000010 0.000010 0.000010 0.063628 0.000010 0.005939 0.000010 0.000010 0.015383 0.000010 0.000010 0.000010 0.603562 0.000010 0.000010 0.000010 0.000010 0.000010
0.000010 0.000010 0.287320 0.000010 0.000010 0.000010 0.000010 0.000010 0.000010 0.000010 0.000010 0.059849 0.000010 0.034038 0.000010 0.000010 0.012836 0.000010 0.000010 0.000010 0.605748 0.000010 0.000010 0.000010 0.000010 0.000010
0.008373 0.000010 0.271811 0.000010 0.082443 0.000010 0.000010 0.000010 0.000010 0.000010 0.000010 0.072804 0.000010 0.024429 0.000010 0.000010 0.021126 0.005090 0.000010 0.000010 0.513245 0.000010 0.000010 0.000010 0.000010 0.000509
0.000010 0.000010 0.326981 0.000010 0.000010 0.000010 0.000010 0.000010 0.000010 0.000010 0.000010 0.036582 0.000010 0.008035 0.000010 0.000010 0.021204 0.000010 0.000010 0.000010 0.606988 0.000010 0.000010 0.000010 0.000010 0.000010
0.000010 0.010319 0.369524 0.000010 0.048798 0.000010 0.003888 0.002907 0.000010 0.000010 0.000010 0.074199 0.000240 0.024233 0.000010 0.002017 0.032537 0.002713 0.006754 0.007352 0.409402 0.005005 0.000010 0.000010 0.000010 0.000010
0.000010 0.000010 0.345691 0.000010 0.000010 0.000010 0.000010 0.008087 0.000010 0.000010 0.000010 0.071268 0.000010 0.073190 0.000010 0.000010 0.022907 0.000010 0.000010 0.000010 0.478658 0.000010 0.000010 0.000010 0.000010 0.000010
0.000010 0.000010 0.320081 0.000010 0.000010 0.000010 0.000010 0.000010 0.000010 0.000010 0.000010 0.060410 0.000010 0.049578 0.000010 0.000010 0.031574 0.000010 0.000010 0.000010 0.538148 0.000010 0.000010 0.000010 0.000010 0.000010
0.000010 0.000010 0.274827 0.000010 0.000010 0.000010 0.000010 0.017548 0.000010 0.000010 0.000010 0.117538 0.000010 0.051023 0.000010 0.000010 0.024610 0.000010 0.017005 0.000010 0.489919 0.007350 0.000010 0.000010 0.000010 0.000010
0.000010 0.000010 0.340325 0.000010 0.000010 0.000010 0.000010 0.000010 0.000010 0.000010 0.000010 0.054405 0.000010 0.000010 0.000010 0.000010 0.024594 0.000010 0.000010 0.000010 0.578432 0.002035 0.000010 0.000010 0.000010 0.000010
0.000010 0.000010 0.298766 0.000010 0.000010 0.000010 0.000010 0.000010 0.000010 0.000010 0.000010 0.046571 0.000010 0.046172 0.000010 0.000010 0.032360 0.000010 0.000010 0.000010 0.573221 0.002710 0.000010 0.000010 0.000010 0.000010
0.000010 0.000010 0.413476 0.000010 0.000010 0.000010 0.000010 0.000010 0.000010 0.000010 0.000010 0.095292 0.000010 0.060599 0.000010 0.000010 0.002554 0.000010 0.009888 0.000010 0.417991 0.000010 0.000010 0.000010 0.000010 0.000010
0.000010 0.000010 0.412625 0.000010 0.000010 0.000010 0.000010 0.000010 0.000010 0.000010 0.000010 0.086331 0.000010 0.057898 0.000010 0.000010 0.007088 0.000010 0.000010 0.000010 0.435848 0.000010 0.000010 0.000010 0.000010 0.000010
0.000010 0.000010 0.425855 0.000010 0.000010 0.000010 0.000010 0.000010 0.000010 0.000010 0.000010 0.055462 0.000010 0.076091 0.000010 0.000010 0.016536 0.000010 0.000010 0.000010 0.425846 0.000010 0.000010 0.000010 0.000010 0.000010
0.000010 0.000010 0.415698 0.000010 0.000010 0.000010 0.002012 0.000010 0.000010 0.000010 0.000010 0.051160 0.000010 0.055303 0.000010 0.000010 0.004080 0.000010 0.000010 0.000010 0.470467 0.001090 0.000010 0.000010 0.000010 0.000010
0.000010 0.000010 0.431620 0.000010 0.000010 0.000010 0.000010 0.000010 0.000010 0.000010 0.000010 0.112507 0.000010 0.053828 0.000010 0.000010 0.019148 0.000010 0.000010 0.000010 0.382688 0.000010 0.000010 0.000010 0.000010 0.000010
0.000010 0.000010 0.855718 0.000010 0.000010 0.000010 0.000010 0.000010 0.000010 0.000010 0.000010 0.011745 0.000010 0.027804 0.000010 0.000010 0.020031 0.000010 0.000010 0.000010 0.084491 0.000010 0.000010 0.000010 0.000010 0.000010
0.000010 0.000010 0.995901 0.000010 0.000010 0.000010 0.000010 0.000010 0.000010 0.000010 0.000010 0.000010 0.000010 0.000010 0.000010 0.000010 0.003859 0.000010 0.000010 0.000010 0.000010 0.000010 0.000010 0.000010 0.000010 0.000010
0.000010 0.000010 0.349393 0.000010 0.000010 0.000010 0.002718 0.015295 0.000010 0.000010 0.000010 0.121824 0.000010 0.033820 0.000010 0.000010 0.024386 0.000010 0.000010 0.000010 0.446588 0.005795 0.000010 0.000010 0.000010 0.000010
0.003091 0.002651 0.608866 0.000010 0.000010 0.000010 0.000010 0.000010 0.000010 0.002014 0.001192 0.017464 0.000010 0.003815 0.000010 0.000010 0.023383 0.000010 0.006534 0.000010 0.319102 0.003247 0.003718 0.000010 0.004794 0.000010
0.000010 0.000010 0.260697 0.000010 0.000010 0.000010 0.000010 0.000010 0.000010 0.000010 0.000010 0.024142 0.000010 0.035779 0.000010 0.000010 0.427158 0.000010 0.000010 0.000010 0.252014 0.000010 0.000010 0.000010 0.000010 0.000010
0.020715 0.041625 0.691899 0.000010 0.001581 0.000307 0.000010 0.017099 0.004590 0.000010 0.000010 0.044540 0.000010 0.083962 0.000010 0.000010 0.011222 0.007511 0.017592 0.000010 0.054841 0.000010 0.001084 0.000010 0.000010 0.001325
0.037619 0.039956 0.796472 0.000010 0.000250 0.000010 0.000010 0.025552 0.000010 0.000010 0.004886 0.002406 0.000010 0.053711 0.000010 0.000010 0.010510 0.004760 0.023728 0.000010 0.000010 0.000010 0.000010 0.000010 0.000010 0.000010
0.021057 0.008792 0.780025 0.000010 0.003767 0.000010 0.000042 0.004245 0.000010 0.000010 0.000010 0.008113 0.000010 0.031705 0.000010 0.000010 0.017867 0.007790 0.000010 0.000010 0.101178 0.015279 0.000010 0.000010 0.000010 0.000010
0.031018 0.046619 0.793641 0.000010 0.000010 0.000010 0.000010 0.029616 0.000010 0.000010 0.001199 0.015844 0.000010 0.043903 0.000010 0.000010 0.015025 0.008823 0.014151 0.000010 0.000010 0.000010 0.000010 0.000010 0.000010 0.000010
0.008224 0.011568 0.459379 0.000010 0.000010 0.000010 0.000010 0.010838 0.001558 0.012325 0.000010 0.081711 0.000948 0.092816 0.000010 0.002612 0.006933 0.000010 0.002234 0.000010 0.308725 0.000010 0.000010 0.000010 0.000010 0.000010
0.034648 0.028593 0.390891 0.002325 0.000010 0.005697 0.000010 0.029369 0.000010 0.012996 0.000010 0.069975 0.000010 0.108644 0.013184 0.001748 0.007846 0.000010 0.001658 0.002139 0.264394 0.011155 0.000010 0.000010 0.014648 0.000010
0.011167 0.012638 0.426110 0.000010 0.003517 0.000010 0.000010 0.012938 0.009722 0.012235 0.000010 0.049032 0.000010 0.100320 0.003501 0.000010 0.008045 0.000010 0.012160 0.007852 0.305020 0.020826 0.000010 0.000010 0.004818 0.000010
0.040064 0.037311 0.683594 0.000010 0.001909 0.000010 0.001104 0.044962 0.000010 0.000844 0.000935 0.001441 0.000010 0.082019 0.000010 0.006856 0.004294 0.004246 0.004688 0.000010 0.081075 0.000010 0.000929 0.000010 0.000010 0.003638
0.021160 0.030061 0.602195 0.000010 0.010557 0.000010 0.000010 0.012488 0.006690 0.014856 0.002887 0.069779 0.003714 0.076693 0.000010 0.000010 0.007636 0.000010 0.018071 0.000618 0.112195 0.000010 0.000010 0.000010 0.000010 0.010299
0.027377 0.041145 0.755650 0.000010 0.002604 0.000010 0.000010 0.014138 0.000010 0.000010 0.000010 0.064377 0.000010 0.054892 0.000010 0.000010 0.004091 0.007191 0.027343 0.000010 0.000010 0.000010 0.000010 0.000010 0.001043 0.000010
0.019985 0.019420 0.471408 0.000010 0.000010 0.003510 0.000010 0.016974 0.000602 0.001425 0.000010 0.065060 0.000010 0.120313 0.000010 0.007344 0.007024 0.000010 0.002528 0.002479 0.243181 0.000010 0.002070 0.000010 0.002822 0.013765
0.031097 0.010889 0.426025 0.000010 0.003272 0.000010 0.000010 0.014567 0.001649 0.022263 0.005249 0.034763 0.003527 0.063384 0.018079 0.003635 0.006245 0.010878 0.000010 0.000010 0.330224 0.001570 0.000250 0.000010 0.010765 0.001609
0.000010 0.000010 0.000010 0.000010 0.000010 0.000010 0.000010 0.000010 0.000010 0.936258 0.020795 0.000010 0.000010 0.005158 0.000010 0.000010 0.011957 0.019630 0.000010 0.000010 0.000010 0.000010 0.000010 0.000010 0.000010 0.006002
0.000010 0.000010 0.000011 0.000010 0.000010 0.000010 0.000010 0.031916 0.000010 0.949917 0.000010 0.000010 0.000010 0.000010 0.000010 0.000010 0.006715 0.000651 0.000010 0.000010 0.000010 0.000010 0.000010 0.000010 0.000010 0.010590
0.000010 0.000010 0.000010 0.000010 0.000010 0.000010 0.000010 0.025573 0.000010 0.956520 0.000010 0.000010 0.000010 0.000010 0.000010 0.000010 0.000010 0.004847 0.000010 0.000010 0.000010 0.000010 0.000010 0.000010 0.000010 0.012840
0.000010 0.000010 0.000010 0.000010 0.000010 0.000010 0.000010 0.045148 0.000010 0.921381 0.000010 0.000010 0.000010 0.000010 0.000010 0.000010 0.009897 0.016372 0.000010 0.000010 0.000010 0.000010 0.000010 0.000010 0.000010 0.006991
0.000010 0.000010 0.000010 0.000010 0.000010 0.000010 0.000010 0.031647 0.000010 0.951733 0.011617 0.000010 0.000010 0.000010 0.000010 0.000010 0.000010 0.004783 0.000010 0.000010 0.000010 0.000010 0.000010 0.000010 0.000010 0.000010
0.000010 0.000010 0.000010 0.000010 0.000010 0.000010 0.000010 0.053828 0.000010 0.919018 0.004188 0.000010 0.000010 0.000010 0.000010 0.000010 0.008930 0.013826 0.000010 0.000010 0.000010 0.000010 0.000010 0.000010 0.000010 0.000010
0.000010 0.000010 0.000010 0.000010 0.000010 0.000010 0.000010 0.000010 0.000010 0.932339 0.000010 0.000010 0.000010 0.010804 0.000010 0.000010 0.012767 0.006284 0.000010 0.000010 0.000010 0.014153 0.000010 0.000010 0.000010 0.023453
0.000010 0.000010 0.008329 0.000010 0.000010 0.000010 0.000010 0.044042 0.000010 0.875662 0.011919 0.001647 0.000010 0.000010 0.000010 0.000010 0.000010 0.021839 0.000010 0.000010 0.000010 0.020528 0.000010 0.000010 0.000010 0.015854
0.000010 0.000010 0.000010 0.000010 0.000010 0.000010 0.000010 0.057085 0.000010 0.909855 0.018890 0.000010 0.000010 0.013950 0.000010 0.000010 0.000010 0.000010 0.000010 0.000010 0.000010 0.000010 0.000010 0.000010 0.000010 0.000010
0.000010 0.000010 0.000010 0.000010 0.000010 0.000010 0.000010 0.007321 0.000010 0.943112 0.000010 0.000010 0.000010 0.000010 0.000010 0.000010 0.000010 0.009862 0.000010 0.000010 0.000010 0.011935 0.000010 0.000010 0.000010 0.027561
0.000010 0.000010 0.000010 0.000010 0.000010 0.000010 0.000010 0.024996 0.000010 0.890154 0.000010 0.014247 0.000010 0.000010 0.000010 0.000010 0.008937 0.015079 0.000010 0.000010 0.000010 0.008874 0.002232 0.000010 0.000010 0.035301
0.000010 0.000010 0.000010 0.000010 0.000010 0.000010 0.000010 0.000010 0.000010 0.969177 0.006056 0.000010 0.000010 0.000010 0.000010 0.000010 0.000807 0.022147 0.000010 0.000010 0.000010 0.001603 0.000010 0.000010 0.000010 0.000010
0.000010 0.000010 0.000010 0.000010 0.000010 0.000010 0.000010 0.007371 0.000010 0.922851 0.000010 0.000010 0.000010 0.000010 0.000010 0.000010 0.017328 0.003075 0.000010 0.000010 0.000010 0.030032 0.000010 0.000010 0.000010 0.019143
0.000010 0.000010 0.000010 0.000010 0.000010 0.000010 0.000010 0.031506 0.000010 0.955468 0.000010 0.000010 0.000010 0.000010 0.000010 0.000010 0.000010 0.002295 0.000010 0.000010 0.000010 0.000010 0.000010 0.000010 0.000010 0.010512
0.000010 0.000010 0.000010 0.000010 0.000010 0.000010 0.000010 0.000010 0.000010 0.976862 0.008778 0.000010 0.000010 0.000010 0.000010 0.000010 0.000010 0.000010 0.000010 0.000010 0.000010 0.000010 0.000010 0.000010 0.000010 0.014130
0.000010 0.000010 0.000010 0.000010 0.000010 0.000010 0.000010 0.000010 0.000010 0.970515 0.000010 0.000010 0.000010 0.000010 0.000010 0.000010 0.000010 0.015974 0.000010 0.000010 0.000010 0.000010 0.000010 0.000010 0.000010 0.013281
0.000010 0.000010 0.000010 0.000010 0.000010 0.000010 0.000010 0.000010 0.000010 0.963318 0.000010 0.000010 0.000010 0.000010 0.000010 0.000010 0.000010 0.014238 0.000010 0.000010 0.000010 0.000010 0.000010 0.000010 0.000010 0.022213
0.000010 0.000010 0.000010 0.000010 0.000010 0.000010 0.000010 0.000010 0.000010 0.936669 0.000010 0.000010 0.000010 0.000010 0.000010 0.000010 0.011435 0.000010 0.000010 0.000010 0.000010 0.013793 0.000010 0.000010 0.000010 0.037882
0.000010 0.000010 0.000010 0.000010 0.000010 0.000010 0.000010 0.025954 0.000010 0.893723 0.010812 0.035947 0.000010 0.000010 0.000010 0.000010 0.010030 0.001244 0.000010 0.000010 0.000385 0.000010 0.000010 0.000010 0.000010 0.021725
0.000010 0.000010 0.000010 0.000010 0.000010 0.000010 0.000010 0.034585 0.000010 0.918432 0.016089 0.000010 0.000010 0.000010 0.000010 0.000010 0.000010 0.003691 0.000010 0.000010 0.000010 0.015744 0.000010 0.000010 0.000010 0.011258
0.000010 0.000010 0.000010 0.382800 0.000010 0.000010 0.000010 0.000010 0.000010 0.000010 0.000010 0.000010 0.220636 0.007753 0.000010 0.000010 0.000010 0.000010 0.000010 0.000010 0.364627 0.000010 0.004460 0.013825 0.000010 0.005709
0.000010 0.000010 0.023985 0.441888 0.000010 0.000010 0.000010 0.000010 0.000010 0.005329 0.000010 0.018159 0.183225 0.000010 0.000010 0.000010 0.003900 0.000010 0.000010 0.037237 0.256513 0.021509 0.000010 0.008094 0.000010 0.000010
0.018297 0.000010 0.047049 0.360856 0.004617 0.000010 0.000128 0.000010 0.000010 0.000010 0.000010 0.044694 0.241591 0.000010 0.000010 0.034872 0.014204 0.000010 0.012329 0.019268 0.185794 0.012441 0.002420 0.000010 0.000010 0.001329
0.000010 0.000010 0.006122 0.459605 0.000010 0.000010 0.000010 0.000010 0.000010 0.000010 0.000010 0.000010 0.199047 0.000010 0.000010 0.000010 0.008408 0.000296 0.000010 0.019110 0.303793 0.000010 0.001523 0.000010 0.000010 0.001926
0.000010 0.000010 0.000010 0.455701 0.000010 0.000010 0.000010 0.000010 0.000010 0.000010 0.000564 0.051044 0.202728 0.015705 0.000010 0.000010 0.000010 0.000010 0.000010 0.000010 0.269383 0.000010 0.000010 0.000010 0.000010 0.004684
0.000178 0.000010 0.000010 0.421638 0.000010 0.000010 0.000010 0.000010 0.000010 0.000010 0.000010 0.000010 0.213734 0.000010 0.000010 0.000010 0.009199 0.004342 0.000010 0.003698 0.325255 0.000010 0.000010 0.021700 0.000010 0.000087
0.000010 0.000010 0.000010 0.452453 0.000010 0.000010 0.000010 0.000010 0.000010 0.000010 0.008696 0.013581 0.178665 0.000010 0.000010 0.000010 0.000010 0.000010 0.000010 0.053238 0.269642 0.000010 0.000010 0.000010 0.018306 0.005238
0.004398 0.002220 0.000010 0.354513 0.008143 0.000010 0.000010 0.000010 0.000010 0.000010 0.000010 0.001019 0.177149 0.000010 0.049654 0.000327 0.013235 0.000010 0.000010 0.023587 0.283236 0.000010 0.000010 0.064733 0.009513 0.008153
0.009081 0.008906 0.000010 0.363741 0.000010 0.000349 0.000010 0.000010 0.022553 0.000010 0.000010 0.022650 0.160726 0.000010 0.000010 0.016219 0.000010 0.000010 0.009549 0.082185 0.221473 0.004853 0.012786 0.011938 0.052880 0.000010
0.000010 0.000010 0.067901 0.380250 0.000010 0.000010 0.000010 0.000010 0.000010 0.000010 0.000010 0.000010 0.215308 0.000010 0.000010 0.013955 0.008788 0.000010 0.000010 0.044853 0.264510 0.004169 0.000010 0.000010 0.000010 0.000096
0.005528 0.000010 0.005202 0.406687 0.004076 0.000010 0.000010 0.000010 0.002704 0.000010 0.000010 0.000010 0.198386 0.000010 0.000010 0.000010 0.006591 0.008288 0.000010 0.025606 0.310799 0.000010 0.002761 0.023231 0.000010 0.000010
0.000010 0.000010 0.000010 0.443358 0.000010 0.000010 0.000010 0.000010 0.000010 0.000010 0.006659 0.014124 0.183846 0.000010 0.000010 0.000010 0.003225 0.000010 0.000010 0.018347 0.301520 0.000010 0.000010 0.028741 0.000010 0.000010
0.000010 0.000010 0.000010 0.407268 0.000010 0.000010 0.001993 0.000010 0.005093 0.000010 0.002005 0.042473 0.180747 0.000010 0.000010 0.002401 0.023446 0.000010 0.002409 0.000010 0.309670 0.001098 0.008871 0.000010 0.000010 0.012395
0.000010 0.000010 0.000010 0.463191 0.000010 0.000010 0.000010 0.000010 0.000010 0.000010 0.000010 0.009582 0.166774 0.000010 0.000010 0.000010 0.000011 0.000010 0.000010 0.025047 0.332187 0.000010 0.000010 0.000010 0.000010 0.003018
0.000010 0.000010 0.000010 0.421178 0.001915 0.000010 0.000010 0.000010 0.000010 0.000010 0.000010 0.000010 0.215123 0.000010 0.000010 0.000010 0.000010 0.000010 0.000010 0.000010 0.356492 0.000010 0.000010 0.000010 0.000010 0.005082
0.000010 0.000010 0.000010 0.462906 0.004590 0.000010 0.000010 0.000010 0.000010 0.000010 0.000010 0.000010 0.196544 0.000010 0.000010 0.000010 0.006333 0.000268 0.000010 0.002367 0.316987 0.000010 0.000010 0.000010 0.000010 0.009825
0.000010 0.000010 0.000010 0.414370 0.000010 0.005759 0.000010 0.000010 0.000010 0.000010 0.009506 0.015268 0.202006 0.000010 0.014746 0.000010 0.014041 0.000010 0.000010 0.000010 0.324124 0.000010 0.000010 0.000010 0.000010 0.000010
0.000010 0.000010 0.000010 0.389601 0.000010 0.000010 0.000010 0.000010 0.006730 0.000010 0.000010 0.000010 0.214009 0.000010 0.009733 0.000010 0.000010 0.000010 0.000010 0.044790 0.296764 0.000010 0.024019 0.001295 0.004643 0.008257
0.003516 0.016022 0.000010 0.387798 0.010809 0.000010 0.000010 0.000010 0.000010 0.000010 0.000010 0.005690 0.215831 0.000010 0.000010 0.000010 0.010099 0.000010 0.005402 0.026342 0.318331 0.000010 0.000010 0.000010 0.000010 0.000010
0.000010 0.000010 0.000010 0.386190 0.010908 0.000319 0.000010 0.000010 0.030106 0.000010 0.000010 0.047289 0.198589 0.013270 0.000010 0.002837 0.000010 0.000010 0.000010 0.000010 0.306708 0.000010 0.000010 0.000010 0.000010 0.003625
0.000762 0.005999 0.026918 0.087912 0.004660 0.005830 0.002678 0.000948 0.025475 0.000010 0.008780 0.031764 0.400527 0.001783 0.025233 0.000010 0.018042 0.001502 0.000010 0.075486 0.263448 0.000010 0.004556 0.007637 0.000010 0.000010
0.000010 0.000254 0.031488 0.064547 0.003624 0.017225 0.000010 0.002167 0.005588 0.000010 0.000010 0.057263 0.441855 0.000010 0.000010 0.000010 0.000010 0.000010 0.000010 0.107082 0.256673 0.000010 0.000010 0.004422 0.007683 0.000010
0.003879 0.010773 0.000010 0.102792 0.001501 0.000010 0.000010 0.000010 0.023739 0.009947 0.001756 0.003877 0.380095 0.000010 0.012456 0.000010 0.008477 0.003771 0.000010 0.079850 0.298880 0.007223 0.021027 0.002032 0.025351 0.002502
0.000010 0.000010 0.000010 0.046031 0.000010 0.000010 0.007487 0.000010 0.010046 0.016961 0.000010 0.017671 0.314264 0.014042 0.000014 0.000010 0.013925 0.003454 0.000010 0.065070 0.194213 0.002429 0.000010 0.267571 0.026712 0.000010
0.000010 0.000010 0.000010 0.065111 0.014591 0.000278 0.006253 0.000010 0.000010 0.013807 0.000010 0.059329 0.432443 0.000010 0.002846 0.000010 0.000010 0.000010 0.000010 0.102611 0.252402 0.009587 0.000010 0.000010 0.029084 0.011527
0.008895 0.000010 0.000010 0.093555 0.002837 0.000010 0.003426 0.000010 0.010283 0.000010 0.007679 0.068914 0.390228 0.000010 0.000010 0.015052 0.000010 0.000010 0.000010 0.072621 0.254475 0.023011 0.003592 0.011319 0.034002 0.000010
0.001776 0.008753 0.000010 0.098307 0.000010 0.009873 0.000010 0.000010 0.015224 0.000010 0.000010 0.039833 0.414174 0.000010 0.006792 0.013183 0.000010 0.000010 0.000010 0.073104 0.294915 0.000010 0.004300 0.019637 0.000010 0.000010
0.000010 0.000010 0.000010 0.099187 0.005890 0.000010 0.000564 0.000010 0.029333 0.000010 0.000010 0.041306 0.459059 0.000010 0.000010 0.000010 0.023621 0.000010 0.000010 0.112015 0.217046 0.000010 0.000010 0.000010 0.011820 0.000010
0.000010 0.000010 0.024708 0.047763 0.013987 0.000010 0.000010 0.008920 0.000010 0.000010 0.000010 0.090039 0.466364 0.000010 0.000010 0.000010 0.000010 0.000010 0.000010 0.103940 0.215136 0.000010 0.006493 0.018232 0.004268 0.000010
0.007113 0.000010 0.000010 0.047603 0.000010 0.000010 0.000010 0.000010 0.008433 0.000010 0.000010 0.029313 0.462469 0.000010 0.000010 0.003502 0.009720 0.000010 0.000010 0.168785 0.243174 0.000010 0.009683 0.000010 0.002220 0.007846
0.000010 0.000010 0.000010 0.092181 0.006065 0.000010 0.000010 0.000010 0.000010 0.000010 0.001925 0.001858 0.424080 0.000010 0.037742 0.000010 0.011416 0.000010 0.018863 0.110771 0.285615 0.000010 0.003871 0.005474 0.000010 0.000010
0.000010 0.000705 0.000010 0.107255 0.000010 0.000010 0.000010 0.000010 0.015246 0.000010 0.000010 0.039986 0.394103 0.000010 0.009349 0.000010 0.005941 0.000010 0.000010 0.103393 0.295001 0.000010 0.027832 0.000010 0.001039 0.000010
0.000010 0.000010 0.000010 0.045353 0.000715 0.000010 0.002206 0.000010 0.011128 0.024271 0.000010 0.004606 0.423397 0.000010 0.000010 0.000010 0.001443 0.000010 0.000010 0.165416 0.311118 0.000010 0.000010 0.010197 0.000010 0.000010
0.000010 0.000010 0.000010 0.071953 0.000010 0.000010 0.000010 0.000010 0.000010 0.021892 0.000010 0.000010 0.415491 0.000010 0.000010 0.000010 0.000010 0.000010 0.000010 0.156429 0.329847 0.000010 0.004188 0.000010 0.000010 0.000010
0.000010 0.000010 0.000010 0.066285 0.011476 0.011138 0.000010 0.000010 0.000396 0.009088 0.000010 0.050567 0.439270 0.000010 0.052635 0.000010 0.000010 0.000010 0.000010 0.097122 0.249631 0.000010 0.008438 0.000010 0.003815 0.000010
0.000010 0.000010 0.000010 0.085325 0.000010 0.000010 0.000010 0.001187 0.000010 0.019258 0.000010 0.006740 0.420936 0.000010 0.000010 0.000010 0.000010 0.000010 0.000010 0.095756 0.357671 0.012865 0.000093 0.000010 0.000010 0.000010
0.000010 0.000010 0.070312 0.061086 0.013009 0.004360 0.000010 0.009980 0.000014 0.000010 0.000010 0.005175 0.441732 0.000010 0.010596 0.000010 0.012939 0.000010 0.000010 0.099056 0.232791 0.000010 0.002135 0.000010 0.036694 0.000010
0.000010 0.000010 0.000010 0.050749 0.015537 0.000010 0.002106 0.000010 0.000010 0.000010 0.004428 0.035949 0.434310 0.000010 0.078361 0.000010 0.002613 0.000010 0.000010 0.102824 0.260195 0.000010 0.012778 0.000010 0.000010 0.000010
0.003206 0.014950 0.000010 0.048871 0.003013 0.003177 0.000010 0.000010 0.029835 0.006644 0.000010 0.062742 0.319949 0.000010 0.071571 0.000491 0.003431 0.002703 0.023602 0.088546 0.149343 0.003686 0.007636 0.115307 0.041238 0.000010
0.000010 0.000010 0.000010 0.108305 0.000010 0.000010 0.000010 0.000010 0.000010 0.000010 0.002721 0.020618 0.402553 0.000010 0.000010 0.000010 0.009222 0.000010 0.010323 0.124748 0.258792 0.020660 0.000010 0.000010 0.041898 0.000010
0.002843 0.000010 0.046696 0.046224 0.013070 0.000010 0.004125 0.000010 0.000010 0.035678 0.000010 0.225339 0.129340 0.000010 0.062792 0.000010 0.005129 0.000010 0.000010 0.006699 0.034042 0.019861 0.012251 0.037168 0.318644 0.000010
0.000010 0.008754 0.112651 0.026972 0.003837 0.007530 0.000010 0.021363 0.010857 0.030944 0.000010 0.064342 0.146728 0.023169 0.041643 0.000010 0.014148 0.000010 0.000010 0.018103 0.078833 0.000010 0.020193 0.037552 0.332300 0.000010
0.000010 0.016406 0.083213 0.000010 0.000054 0.010583 0.000010 0.035821 0.015650 0.000010 0.006116 0.167421 0.072470 0.000010 0.078497 0.013018 0.005813 0.000010 0.000010 0.029324 0.167542 0.000722 0.007131 0.003360 0.286780 0.000010
0.011937 0.018407 0.000010 0.000010 0.007268 0.026707 0.000010 0.000010 0.045894 0.000010 0.000010 0.241225 0.125156 0.000010 0.052393 0.005894 0.012350 0.000010 0.000010 0.030713 0.127113 0.001314 0.007869 0.009013 0.273341 0.003317
0.000010 0.017704 0.000010 0.010245 0.001017 0.010413 0.000010 0.000299 0.023796 0.038016 0.000019 0.161688 0.085527 0.000010 0.118653 0.000010 0.013062 0.002163 0.000010 0.000010 0.163738 0.009304 0.025862 0.000010 0.318404 0.000010
0.003462 0.000010 0.008264 0.034697 0.000010 0.032660 0.000010 0.000010 0.026763 0.000010 0.000010 0.202188 0.120924 0.000010 0.087932 0.010512 0.013914 0.009027 0.000010 0.029633 0.060012 0.000010 0.005526 0.000010 0.354377 0.000010
0.000010 0.010419 0.038159 0.030714 0.000010 0.002134 0.000010 0.022374 0.050994 0.000010 0.008341 0.214930 0.091986 0.000010 0.052404 0.046255 0.000016 0.000010 0.000010 0.019086 0.042715 0.000010 0.008898 0.009802 0.350684 0.000010
0.009898 0.008313 0.049123 0.000010 0.000010 0.040161 0.000010 0.000010 0.013170 0.000010 0.002449 0.170759 0.119316 0.016762 0.099076 0.014784 0.008416 0.000010 0.000010 0.000010 0.109968 0.000010 0.000977 0.000010 0.328201 0.008528
0.003480 0.000010 0.066460 0.042365 0.001541 0.000010 0.010856 0.000010 0.024192 0.002323 0.012571 0.158354 0.122880 0.005271 0.054573 0.018640 0.012336 0.000010 0.006816 0.030730 0.139039 0.001773 0.028012 0.000010 0.257730 0.000010
0.017624 0.020913 0.025251 0.055700 0.000010 0.015195 0.000010 0.000010 0.013132 0.000010 0.000010 0.243306 0.099891 0.000010 0.049572 0.018797 0.017150 0.000010 0.001747 0.012957 0.119200 0.000010 0.009489 0.000010 0.279977 0.000010
0.010355 0.018752 0.018548 0.026163 0.012100 0.017116 0.000219 0.009910 0.016744 0.000010 0.002342 0.301337 0.104464 0.000010 0.049550 0.007092 0.003947 0.000010 0.000010 0.022460 0.020336 0.000010 0.004315 0.033074 0.315804 0.005321
0.014821 0.011336 0.009083 0.038403 0.014661 0.013390 0.000600 0.015929 0.018404 0.000010 0.000010 0.216680 0.115349 0.000010 0.065702 0.009381 0.010707 0.002852 0.022046 0.000010 0.072564 0.000010 0.020096 0.011723 0.316214 0.000010
0.000010 0.000131 0.023387 0.000010 0.021677 0.010048 0.000010 0.000010 0.039490 0.000010 0.031123 0.066776 0.099094 0.005867 0.090022 0.039046 0.000010 0.000010 0.018704 0.011575 0.218762 0.012217 0.022827 0.012554 0.276620 0.000010
0.011004 0.018190 0.055586 0.030974 0.000010 0.000010 0.005173 0.000010 0.030994 0.000010 0.000010 0.085280 0.112387 0.000010 0.078651 0.025505 0.002452 0.000010 0.010064 0.010144 0.178288 0.000010 0.023955 0.011576 0.301767 0.007932
0.000010 0.030709 0.035489 0.022263 0.016427 0.017942 0.005731 0.000010 0.036859 0.041816 0.000010 0.152112 0.111146 0.005531 0.038410 0.005038 0.000010 0.000010 0.000010 0.020248 0.135694 0.000010 0.009967 0.007926 0.306612 0.000010
0.006030 0.014613 0.087051 0.004783 0.000010 0.013594 0.000010 0.000010 0.000010 0.002872 0.007650 0.194599 0.108445 0.028574 0.090613 0.000010 0.005960 0.000010 0.000010 0.057541 0.020196 0.008230 0.035787 0.030924 0.282459 0.000010
0.009403 0.015908 0.018374 0.003693 0.016680 0.012552 0.000010 0.039872 0.015480 0.000010 0.001740 0.164856 0.087318 0.037689 0.104289 0.027225 0.004106 0.000010 0.000010 0.035523 0.132335 0.000010 0.000010 0.000010 0.272877 0.000010
0.011228 0.001987 0.000010 0.000010 0.012634 0.033926 0.001250 0.000010 0.022960 0.000010 0.006714 0.273714 0.091880 0.003177 0.082114 0.004755 0.000010 0.000010 0.000010 0.016650 0.050438 0.002226 0.000010 0.000010 0.376950 0.007308
0.007794 0.006148 0.069467 0.003329 0.000010 0.027630 0.000010 0.000010 0.026441 0.000010 0.000010 0.211523 0.096008 0.000829 0.094056 0.011065 0.000010 0.000010 0.000010 0.033242 0.083455 0.000010 0.003157 0.000010 0.325748 0.000010
0.001702 0.022987 0.000010 0.047098 0.000010 0.000010 0.000571 0.031457 0.055162 0.000010 0.000010 0.182009 0.097549 0.000010 0.055599 0.026422 0.000014 0.000010 0.005711 0.027096 0.090726 0.000010 0.017868 0.028498 0.307556 0.001896
0.000010 0.000010 0.006774 0.000010 0.000010 0.000010 0.000010 0.351716 0.000010 0.396389 0.001049 0.019818 0.000010 0.000018 0.000010 0.000010 0.005200 0.021439 0.000010 0.000010 0.000010 0.087201 0.000010 0.000010 0.000010 0.110236
0.000010 0.000010 0.000010 0.000010 0.000010 0.000010 0.000010 0.332352 0.000010 0.472618 0.022352 0.000010 0.000010 0.000010 0.000010 0.000010 0.002674 0.000010 0.000010 0.000010 0.000010 0.046083 0.000010 0.000010 0.000010 0.123721
0.000010 0.000010 0.000010 0.000010 0.000010 0.000010 0.000010 0.338730 0.000010 0.453502 0.002703 0.000010 0.000010 0.000010 0.000010 0.000010 0.000010 0.021512 0.000010 0.000010 0.000010 0.067118 0.000010 0.000010 0.000010 0.116235
0.000010 0.000010 0.000010 0.000010 0.000010 0.000010 0.000010 0.332369 0.000010 0.491584 0.000010 0.000010 0.000010 0.000010 0.000010 0.000010 0.000010 0.021885 0.000010 0.000010 0.000010 0.042032 0.000010 0.000010 0.000010 0.111919
0.000010 0.000010 0.000010 0.000010 0.000010 0.000010 0.000010 0.316092 0.000010 0.477225 0.000010 0.000010 0.000010 0.000010 0.000010 0.000010 0.000010 0.009853 0.000010 0.000010 0.000010 0.050776 0.000010 0.000010 0.000010 0.145844
0.000010 0.000147 0.000010 0.000010 0.000010 0.000010 0.000010 0.297418 0.000010 0.459041 0.005082 0.000010 0.000010 0.000010 0.000010 0.000010 0.000032 0.023036 0.000010 0.000010 0.000010 0.067463 0.000010 0.000010 0.000010 0.147600
0.000010 0.000010 0.000010 0.000010 0.000010 0.000010 0.000010 0.307738 0.000010 0.484862 0.000010 0.000010 0.000010 0.000010 0.000010 0.000010 0.000010 0.025429 0.000010 0.000010 0.000010 0.048406 0.000010 0.000010 0.000010 0.133355
0.000010 0.000010 0.002730 0.000010 0.000010 0.000010 0.000010 0.332809 0.000010 0.476530 0.009002 0.000010 0.000010 0.002364 0.000010 0.000010 0.000010 0.038191 0.000010 0.000010 0.000010 0.062414 0.000010 0.000010 0.000010 0.075780
0.000010 0.000010 0.000010 0.000010 0.000010 0.000010 0.000010 0.371411 0.000010 0.432464 0.015671 0.000010 0.000010 0.000010 0.000010 0.000010 0.000010 0.024343 0.000010 0.000010 0.000010 0.085706 0.000010 0.000010 0.000010 0.070205
0.000012 0.000010 0.000010 0.000010 0.000010 0.000010 0.000010 0.347707 0.000010 0.416284 0.015495 0.000010 0.000010 0.000010 0.000010 0.000010 0.000010 0.018152 0.000010 0.000010 0.000010 0.064118 0.000010 0.000010 0.000010 0.138042
0.000010 0.000010 0.000010 0.000010 0.000010 0.000010 0.000010 0.339714 0.000010 0.449186 0.003396 0.000010 0.000010 0.000010 0.000010 0.000010 0.000010 0.037149 0.000010 0.000010 0.000010 0.046251 0.000010 0.000010 0.000010 0.124105
0.000010 0.000010 0.000010 0.000010 0.000010 0.000010 0.000010 0.301125 0.000010 0.474393 0.000010 0.000010 0.000010 0.000010 0.000010 0.000010 0.000010 0.014708 0.000010 0.000010 0.000010 0.054343 0.000010 0.000010 0.000010 0.155221
0.000013 0.000010 0.000010 0.000010 0.000010 0.000010 0.000010 0.368833 0.000010 0.399712 0.022560 0.000010 0.000010 0.000010 0.000010 0.000010 0.000010 0.018077 0.000010 0.000010 0.004562 0.096307 0.000010 0.000010 0.000010 0.089756
0.000010 0.000010 0.000010 0.000010 0.000010 0.000010 0.000010 0.397216 0.000010 0.414546 0.000010 0.000010 0.000010 0.000010 0.000010 0.000010 0.001431 0.000237 0.000010 0.000010 0.000010 0.068094 0.000010 0.000010 0.000010 0.118277
0.000010 0.000010 0.000010 0.000010 0.000010 0.000010 0.000010 0.345031 0.000010 0.432710 0.000010 0.000010 0.000010 0.000010 0.000010 0.000010 0.000010 0.011712 0.000019 0.000010 0.001079 0.066172 0.000010 0.000010 0.000010 0.143086
0.000010 0.000010 0.000010 0.000010 0.000010 0.000010 0.000010 0.296187 0.000010 0.503167 0.021366 0.001980 0.000010 0.000010 0.000010 0.000010 0.000010 0.032618 0.000010 0.000010 0.000010 0.050565 0.000010 0.000010 0.000010 0.093927
0.000010 0.000010 0.000010 0.000010 0.000010 0.000010 0.000010 0.347047 0.000010 0.491603 0.001974 0.000010 0.000010 0.000010 0.000010 0.000010 0.000010 0.020234 0.000010 0.000010 0.000010 0.034104 0.000010 0.000010 0.000010 0.104838
0.000010 0.000010 0.132955 0.000010 0.000010 0.000010 0.004994 0.000010 0.000010 0.000010 0.000010 0.426453 0.000010 0.019953 0.000010 0.000010 0.001436 0.000010 0.174063 0.000010 0.239956 0.000010 0.000010 0.000010 0.000010 0.000010
0.000010 0.000010 0.102484 0.000010 0.000010 0.000010 0.010797 0.000010 0.000010 0.003211 0.000010 0.434643 0.000010 0.020862 0.000010 0.000010 0.000010 0.000010 0.194906 0.000010 0.229539 0.003378 0.000010 0.000010 0.000010 0.000010
0.000010 0.000010 0.174857 0.000010 0.000010 0.000010 0.011810 0.000010 0.000010 0.000010 0.000010 0.400286 0.000010 0.040399 0.000010 0.000010 0.019944 0.000010 0.156328 0.000010 0.196186 0.000010 0.000010 0.000010 0.000010 0.000010
0.000010 0.000010 0.180817 0.000010 0.000010 0.000010 0.025331 0.000010 0.000010 0.000010 0.000010 0.398990 0.000010 0.028840 0.000010 0.000010 0.000010 0.000010 0.172615 0.000010 0.193207 0.000010 0.000010 0.000010 0.000010 0.000010
0.002116 0.000010 0.145717 0.000921 0.000010 0.000010 0.026554 0.000010 0.000010 0.000010 0.001041 0.363534 0.001063 0.048606 0.007995 0.000010 0.001949 0.000010 0.158855 0.000010 0.227010 0.000657 0.000010 0.000010 0.013863 0.000010
0.000010 0.000010 0.017587 0.000010 0.000010 0.000010 0.000010 0.000010 0.000010 0.000010 0.000010 0.191805 0.000010 0.000010 0.000010 0.000010 0.000010 0.000010 0.790378 0.000010 0.000010 0.000010 0.000010 0.000010 0.000010 0.000010
0.000010 0.000010 0.000010 0.000010 0.000010 0.000010 0.000010 0.000010 0.000010 0.000010 0.000010 0.000010 0.000010 0.000010 0.446123 0.012405 0.000010 0.000010 0.541242 0.000010 0.000010 0.000010 0.000010 0.000010 0.000010 0.000010
0.000010 0.000010 0.000010 0.000010 0.000010 0.000010 0.000010 0.000010 0.000010 0.000010 0.000010 0.000010 0.000010 0.000010 0.446244 0.012870 0.000010 0.000010 0.540656 0.000010 0.000010 0.000010 0.000010 0.000010 0.000010 0.000010
0.000010 0.000010 0.000010 0.000010 0.000010 0.000010 0.000010 0.000010 0.000010 0.000010 0.000010 0.000010 0.000010 0.000010 0.444026 0.014024 0.000010 0.000010 0.541720 0.000010 0.000010 0.000010 0.000010 0.000010 0.000010 0.000010
0.000010 0.000010 0.051266 0.000010 0.000010 0.003072 0.000010 0.017128 0.008673 0.000010 0.000010 0.151689 0.025223 0.000010 0.000010 0.000010 0.000010 0.000010 0.199352 0.000010 0.099209 0.000010 0.001667 0.011616 0.430956 0.000010
0.000010 0.000010 0.049151 0.000010 0.000010 0.002528 0.000010 0.019176 0.006853 0.000010 0.000010 0.149905 0.025323 0.000010 0.000015 0.000010 0.000010 0.000010 0.197137 0.000010 0.103290 0.000010 0.003263 0.011092 0.432128 0.000010
0.000010 0.000010 0.175471 0.000010 0.000010 0.000010 0.000010 0.000010 0.000010 0.000010 0.000010 0.304456 0.000010 0.056519 0.000010 0.000010 0.000335 0.000010 0.285127 0.000010 0.177892 0.000010 0.000010 0.000010 0.000010 0.000010
0.000010 0.000010 0.116178 0.000010 0.004359 0.009697 0.034537 0.000010 0.017658 0.000010 0.000014 0.102472 0.000010 0.055513 0.027318 0.013044 0.010927 0.000010 0.173018 0.012149 0.134238 0.000010 0.015946 0.003391 0.269449 0.000010
0.000010 0.003450 0.101040 0.002552 0.002773 0.001668 0.011793 0.024280 0.000010 0.000010 0.000010 0.138466 0.048748 0.071907 0.000010 0.000010 0.010573 0.004927 0.401876 0.000010 0.139187 0.019616 0.000010 0.000010 0.017044 0.000010
0.000010 0.000010 0.158221 0.000010 0.000010 0.000010 0.000010 0.000010 0.000010 0.000010 0.000010 0.402344 0.000010 0.018658 0.000010 0.000010 0.000652 0.000010 0.286289 0.000010 0.133636 0.000010 0.000010 0.000010 0.000010 0.000010
0.000010 0.000010 0.125239 0.000010 0.000010 0.000010 0.006982 0.000010 0.000010 0.000010 0.000010 0.367674 0.000010 0.025396 0.000010 0.000010 0.000010 0.000010 0.272862 0.000010 0.201646 0.000010 0.000010 0.000010 0.000010 0.000010
0.000012 0.000010 0.142051 0.000010 0.000010 0.000010 0.004473 0.000011 0.000010 0.000010 0.000010 0.407564 0.000010 0.027892 0.000010 0.000010 0.004034 0.000010 0.160511 0.000010 0.253282 0.000010 0.000010 0.000010 0.000010 0.000010
0.000010 0.000010 0.130074 0.000010 0.000010 0.000010 0.000010 0.000010 0.000010 0.000010 0.000010 0.409188 0.000010 0.032519 0.000010 0.000010 0.009015 0.000010 0.138665 0.000010 0.280339 0.000010 0.000010 0.000010 0.000010 0.000010
0.000010 0.000010 0.165850 0.000010 0.000010 0.000010 0.000010 0.000010 0.000010 0.000010 0.000010 0.375004 0.000010 0.010479 0.000010 0.000010 0.016176 0.000010 0.260384 0.000010 0.171907 0.000010 0.000010 0.000010 0.000010 0.000010
0.000010 0.000010 0.147816 0.000010 0.000010 0.000010 0.000010 0.000010 0.000010 0.000010 0.000010 0.364923 0.000010 0.011879 0.000010 0.000010 0.002834 0.000010 0.327479 0.000010 0.144868 0.000010 0.000010 0.000010 0.000010 0.000010
0.000010 0.000010 0.000010 0.000010 0.000010 0.000010 0.999750 0.000010 0.000010 0.000010 0.000010 0.000010 0.000010 0.000010 0.000010 0.000010 0.000010 0.000010 0.000010 0.000010 0.000010 0.000010 0.000010 0.000010 0.000010 0.000010
0.000010 0.000010 0.000015 0.000010 0.000010 0.000010 0.999745 0.000010 0.000010 0.000010 0.000010 0.000010 0.000010 0.000010 0.000010 0.000010 0.000010 0.000010 0.000010 0.000010 0.000010 0.000010 0.000010 0.000010 0.000010 0.000010
0.000010 0.000010 0.000010 0.000010 0.000010 0.000010 0.999750 0.000010 0.000010 0.000010 0.000010 0.000010 0.000010 0.000010 0.000010 0.000010 0.000010 0.000010 0.000010 0.000010 0.000010 0.000010 0.000010 0.000010 0.000010 0.000010
0.000010 0.000010 0.000010 0.000010 0.000010 0.000010 0.999743 0.000010 0.000010 0.000010 0.000010 0.000010 0.000010 0.000010 0.000010 0.000010 0.000010 0.000010 0.000017 0.000010 0.000010 0.000010 0.000010 0.000010 0.000010 0.000010
0.000010 0.000010 0.000010 0.000010 0.000010 0.000010 0.999750 0.000010 0.000010 0.000010 0.000010 0.000010 0.000010 0.000010 0.000010 0.000010 0.000010 0.000010 0.000010 0.000010 0.000010 0.000010 0.000010 0.000010 0.000010 0.000010
0.000010 0.000010 0.000010 0.000010 0.000010 0.000010 0.999750 0.000010 0.000010 0.000010 0.000010 0.000010 0.000010 0.000010 0.000010 0.000010 0.000010 0.000010 0.000010 0.000010 0.000010 0.000010 0.000010 0.000010 0.000010 0.000010
0.000010 0.000010 0.000010 0.000010 0.000010 0.000010 0.999750 0.000010 0.000010 0.000010 0.000010 0.000010 0.000010 0.000010 0.000010 0.000010 0.000010 0.000010 0.000010 0.000010 0.000010 0.000010 0.000010 0.000010 0.000010 0.000010
0.000010 0.000010 0.000010 0.000010 0.000010 0.000010 0.999750 0.000010 0.000010 0.000010 0.000010 0.000010 0.000010 0.000010 0.000010 0.000010 0.000010 0.000010 0.000010 0.000010 0.000010 0.000010 0.000010 0.000010 0.000010 0.000010
0.000010 0.000010 0.000010 0.000010 0.000010 0.000010 0.999750 0.000010 0.000010 0.000010 0.000010 0.000010 0.000010 0.000010 0.000010 0.000010 0.000010 0.000010 0.000010 0.000010 0.000010 0.000010 0.000010 0.000010 0.000010 0.000010
0.000010 0.000010 0.000010 0.000010 0.000010 0.000010 0.999750 0.000010 0.000010 0.000010 0.000010 0.000010 0.000010 0.000010 0.000010 0.000010 0.000010 0.000010 0.000010 0.000010 0.000010 0.000010 0.000010 0.000010 0.000010 0.000010
0.000010 0.000010 0.000018 0.000010 0.000010 0.000010 0.999742 0.000010 0.000010 0.000010 0.000010 0.000010 0.000010 0.000010 0.000010 0.000010 0.000010 0.000010 0.000010 0.000010 0.000010 0.000010 0.000010 0.000010 0.000010 0.000010
0.000010 0.000010 0.000010 0.000010 0.000010 0.000010 0.999750 0.000010 0.000010 0.000010 0.000010 0.000010 0.000010 0.000010 0.000010 0.000010 0.000010 0.000010 0.000010 0.000010 0.000010 0.000010 0.000010 0.000010 0.000010 0.000010
0.000010 0.000010 0.000010 0.000010 0.000010 0.000010 0.999750 0.000010 0.000010 0.000010 0.000010 0.000010 0.000010 0.000010 0.000010 0.000010 0.000010 0.000010 0.000010 0.000010 0.000010 0.000010 0.000010 0.000010 0.000010 0.000010
0.000010 0.000010 0.000010 0.000010 0.000010 0.000010 0.999750 0.000010 0.000010 0.000010 0.000010 0.000010 0.000010 0.000010 0.000010 0.000010 0.000010 0.000010 0.000010 0.000010 0.000010 0.000010 0.000010 0.000010 0.000010 0.000010
0.000010 0.000010 0.000014 0.000010 0.000010 0.000010 0.999746 0.000010 0.000010 0.000010 0.000010 0.000010 0.000010 0.000010 0.000010 0.000010 0.000010 0.000010 0.000010 0.000010 0.000010 0.000010 0.000010 0.000010 0.000010 0.000010
0.005075 0.006108 0.000010 0.000010 0.013604 0.000010 0.513670 0.000010 0.000010 0.000010 0.000010 0.000010 0.000010 0.000010 0.026197 0.003111 0.000010 0.004411 0.000010 0.000010 0.000010 0.000010 0.025919 0.000010 0.401734 0.000010
0.000010 0.000010 0.000010 0.000010 0.000010 0.000010 0.496612 0.000010 0.000010 0.000010 0.000010 0.000010 0.000010 0.000010 0.000010 0.000010 0.000010 0.000010 0.503148 0.000010 0.000010 0.000010 0.000010 0.000010 0.000010 0.000010
0.000010 0.000010 0.070202 0.000010 0.000010 0.000010 0.331515 0.000010 0.000010 0.000010 0.000010 0.107314 0.000010 0.000010 0.000010 0.000010 0.000010 0.000010 0.456970 0.000010 0.033789 0.000010 0.000010 0.000010 0.000010 0.000010
0.000010 0.000010 0.000010 0.000010 0.000010 0.000010 0.999750 0.000010 0.000010 0.000010 0.000010 0.000010 0.000010 0.000010 0.000010 0.000010 0.000010 0.000010 0.000010 0.000010 0.000010 0.000010 0.000010 0.000010 0.000010 0.000010
0.000010 0.000010 0.000010 0.000010 0.000010 0.000010 0.999750 0.000010 0.000010 0.000010 0.000010 0.000010 0.000010 0.000010 0.000010 0.000010 0.000010 0.000010 0.000010 0.000010 0.000010 0.000010 0.000010 0.000010 0.000010 0.000010
0.000010 0.000010 0.038138 0.000010 0.035090 0.000010 0.000010 0.000010 0.000010 0.000010 0.000010 0.000010 0.000010 0.831357 0.000010 0.000010 0.008053 0.002059 0.026495 0.000010 0.058619 0.000010 0.000010 0.000010 0.000010 0.000010
0.000010 0.000010 0.000010 0.000010 0.000010 0.000010 0.000010 0.000010 0.000010 0.000010 0.000010 0.000010 0.000010 0.999750 0.000010 0.000010 0.000010 0.000010 0.000010 0.000010 0.000010 0.000010 0.000010 0.000010 0.000010 0.000010
0.000010 0.000010 0.031618 0.000010 0.000010 0.000010 0.000010 0.000010 0.000010 0.000010 0.000010 0.033769 0.000010 0.836980 0.000010 0.000010 0.008769 0.000010 0.002861 0.000010 0.085803 0.000010 0.000010 0.000010 0.000010 0.000010
0.000010 0.000010 0.000010 0.000010 0.000010 0.000010 0.000010 0.000010 0.000010 0.000010 0.000010 0.000010 0.000010 0.999750 0.000010 0.000010 0.000010 0.000010 0.000010 0.000010 0.000010 0.000010 0.000010 0.000010 0.000010 0.000010
0.000010 0.000010 0.000010 0.000010 0.000010 0.000010 0.000010 0.000010 0.000010 0.000010 0.000010 0.048511 0.000010 0.906258 0.000010 0.000010 0.003145 0.000010 0.000010 0.000010 0.041866 0.000010 0.000010 0.000010 0.000010 0.000010
0.000010 0.000010 0.000010 0.000010 0.000010 0.000010 0.000010 0.000010 0.000010 0.000010 0.000010 0.000010 0.000010 0.999750 0.000010 0.000010 0.000010 0.000010 0.000010 0.000010 0.000010 0.000010 0.000010 0.000010 0.000010 0.000010
0.000010 0.000010 0.000010 0.000010 0.000010 0.000010 0.000010 0.000010 0.000010 0.000010 0.000010 0.000010 0.000010 0.999750 0.000010 0.000010 0.000010 0.000010 0.000010 0.000010 0.000010 0.000010 0.000010 0.000010 0.000010 0.000010
0.000010 0.000010 0.000010 0.000010 0.000010 0.000010 0.000010 0.000010 0.000010 0.000010 0.000010 0.047377 0.000010 0.927823 0.000010 0.000010 0.024569 0.000010 0.000010 0.000010 0.000010 0.000010 0.000010 0.000010 0.000010 0.000010
0.000010 0.000010 0.000010 0.000010 0.000010 0.000010 0.000010 0.000010 0.000010 0.000010 0.000010 0.000010 0.000010 0.994045 0.000010 0.000010 0.005715 0.000010 0.000010 0.000010 0.000010 0.000010 0.000010 0.000010 0.000010 0.000010
0.000010 0.000010 0.054368 0.000010 0.000010 0.000010 0.000010 0.000010 0.000010 0.000010 0.000010 0.036145 0.000010 0.906173 0.000010 0.000010 0.003094 0.000010 0.000010 0.000010 0.000010 0.000010 0.000010 0.000010 0.000010 0.000010
0.000010 0.000010 0.012535 0.000010 0.000010 0.000010 0.000010 0.000010 0.000010 0.000010 0.000010 0.050352 0.000010 0.840418 0.000010 0.000010 0.000010 0.000010 0.000010 0.000010 0.096476 0.000010 0.000010 0.000010 0.000010 0.000010
0.000010 0.000010 0.000010 0.000010 0.000010 0.000010 0.000010 0.000010 0.000010 0.000010 0.000010 0.000010 0.000010 0.999750 0.000010 0.000010 0.000010 0.000010 0.000010 0.000010 0.000010 0.000010 0.000010 0.000010 0.000010 0.000010
0.000010 0.000010 0.000010 0.000010 0.000010 0.000010 0.016814 0.000010 0.000010 0.000010 0.000010 0.000010 0.000010 0.970318 0.000010 0.000010 0.002317 0.000010 0.010331 0.000010 0.000010 0.000010 0.000010 0.000010 0.000010 0.000010
0.000010 0.000010 0.000010 0.000010 0.000010 0.000010 0.029467 0.000010 0.000010 0.000010 0.000010 0.000010 0.000010 0.895020 0.000010 0.000010 0.000010 0.000010 0.075282 0.000010 0.000010 0.000010 0.000010 0.000010 0.000010 0.000010
0.000010 0.000010 0.000010 0.000010 0.000010 0.000010 0.014486 0.000010 0.000010 0.000010 0.000010 0.000010 0.000010 0.985274 0.000010 0.000010 0.000010 0.000010 0.000010 0.000010 0.000010 0.000010 0.000010 0.000010 0.000010 0.000010
0.000010 0.000010 0.000010 0.000010 0.000010 0.000010 0.017310 0.000010 0.000010 0.000010 0.000010 0.000010 0.000010 0.982450 0.000010 0.000010 0.000010 0.000010 0.000010 0.000010 0.000010 0.000010 0.000010 0.000010 0.000010 0.000010
0.000010 0.000010 0.000010 0.000010 0.000010 0.000010 0.007019 0.000010 0.000010 0.000010 0.000010 0.000010 0.000010 0.992741 0.000010 0.000010 0.000010 0.000010 0.000010 0.000010 0.000010 0.000010 0.000010 0.000010 0.000010 0.000010
0.000010 0.000010 0.000010 0.000010 0.000010 0.000010 0.002715 0.000010 0.000010 0.000010 0.000010 0.000010 0.000010 0.997045 0.000010 0.000010 0.000010 0.000010 0.000010 0.000010 0.000010 0.000010 0.000010 0.000010 0.000010 0.000010
0.000010 0.000010 0.000010 0.000010 0.000010 0.000010 0.107456 0.000010 0.000010 0.000010 0.000010 0.000010 0.000010 0.000010 0.000010 0.000010 0.000010 0.000010 0.892304 0.000010 0.000010 0.000010 0.000010 0.000010 0.000010 0.000010
0.000010 0.000010 0.000010 0.000010 0.000010 0.000010 0.091833 0.000010 0.000010 0.000010 0.000010 0.000010 0.000010 0.000010 0.000010 0.000010 0.000010 0.000010 0.907927 0.000010 0.000010 0.000010 0.000010 0.000010 0.000010 0.000010
0.000010 0.000010 0.000010 0.000010 0.000010 0.000010 0.077933 0.000010 0.000010 0.000010 0.000010 0.000010 0.000010 0.000010 0.000010 0.000010 0.000010 0.000010 0.921827 0.000010 0.000010 0.000010 0.000010 0.000010 0.000010 0.000010
0.000010 0.000010 0.000010 0.000010 0.000010 0.000010 0.083047 0.000010 0.000010 0.000010 0.000010 0.000010 0.000010 0.000010 0.000010 0.000010 0.000010 0.000010 0.916713 0.000010 0.000010 0.000010 0.000010 0.000010 0.000010 0.000010
0.000010 0.000010 0.000010 0.000010 0.000010 0.000010 0.120241 0.000010 0.000010 0.000010 0.000010 0.000010 0.000010 0.000010 0.000010 0.000010 0.000010 0.000010 0.879519 0.000010 0.000010 0.000010 0.000010 0.000010 0.000010 0.000010
0.000010 0.000010 0.000010 0.000010 0.000010 0.000010 0.099851 0.000010 0.000010 0.000010 0.000010 0.000010 0.000010 0.000010 0.000010 0.000010 0.000010 0.000010 0.899909 0.000010 0.000010 0.000010 0.000010 0.000010 0.000010 0.000010
0.000010 0.000010 0.000010 0.000010 0.000010 0.000010 0.071204 0.000010 0.000010 0.000010 0.000010 0.000010 0.000010 0.000010 0.000010 0.000010 0.000010 0.000010 0.928556 0.000010 0.000010 0.000010 0.000010 0.000010 0.000010 0.000010
0.000010 0.000010 0.084730 0.000010 0.000010 0.000010 0.082007 0.000010 0.000010 0.000010 0.000010 0.070224 0.000010 0.074906 0.000010 0.000010 0.000010 0.000010 0.660506 0.000010 0.027427 0.000010 0.000010 0.000010 0.000010 0.000010
0.000010 0.000010 0.096917 0.000010 0.000010 0.000010 0.037663 0.000010 0.000010 0.000010 0.000010 0.144902 0.000010 0.059428 0.000010 0.000010 0.014255 0.000010 0.485766 0.000010 0.160878 0.000010 0.000010 0.000010 0.000010 0.000010
0.000010 0.000010 0.049971 0.000010 0.000010 0.000010 0.055763 0.000010 0.000010 0.000010 0.000010 0.041868 0.000010 0.066582 0.000010 0.000010 0.003379 0.000010 0.728855 0.000010 0.053393 0.000010 0.000010 0.000010 0.000010 0.000010
0.000010 0.000010 0.061979 0.000010 0.000010 0.000010 0.060082 0.000010 0.000010 0.000010 0.000010 0.112099 0.000010 0.053721 0.000010 0.000010 0.005973 0.000010 0.656187 0.000010 0.049770 0.000010 0.000010 0.000010 0.000010 0.000010
0.000010 0.000010 0.000010 0.000010 0.000010 0.000010 0.000010 0.000010 0.000010 0.000010 0.000010 0.000010 0.000010 0.000010 0.000010 0.000010 0.000010 0.000010 0.999750 0.000010 0.000010 0.000010 0.000010 0.000010 0.000010 0.000010
0.000010 0.000010 0.000010 0.000010 0.000010 0.000010 0.000010 0.000010 0.000010 0.000010 0.000010 0.000010 0.000010 0.000010 0.000010 0.000010 0.000010 0.000010 0.999750 0.000010 0.000010 0.000010 0.000010 0.000010 0.000010 0.000010
0.000010 0.000010 0.124233 0.000010 0.000010 0.000010 0.040353 0.000010 0.000010 0.000010 0.000010 0.006731 0.000010 0.046690 0.000010 0.000010 0.000010 0.000010 0.719861 0.000010 0.061931 0.000010 0.000010 0.000010 0.000010 0.000010
0.000010 0.000010 0.041193 0.000010 0.000010 0.000010 0.070683 0.000010 0.000010 0.000010 0.000010 0.028643 0.000010 0.063278 0.000010 0.000010 0.020241 0.000010 0.748783 0.000010 0.026989 0.000010 0.000010 0.000010 0.000010 0.000010
0.000010 0.000010 0.068416 0.000010 0.000010 0.000010 0.055437 0.000010 0.000010 0.000010 0.000010 0.080560 0.000010 0.093911 0.000010 0.000010 0.000010 0.000010 0.683989 0.000010 0.017488 0.000010 0.000010 0.000010 0.000010 0.000010
0.000010 0.000010 0.466091 0.000010 0.000010 0.000010 0.000010 0.000010 0.000010 0.000010 0.000010 0.012287 0.000010 0.032393 0.000010 0.000010 0.020554 0.000010 0.000010 0.000010 0.468465 0.000010 0.000010 0.000010 0.000010 0.000010
0.000010 0.000010 0.489353 0.000010 0.000010 0.000010 0.000017 0.000010 0.000010 0.000010 0.000010 0.027399 0.000010 0.033179 0.000010 0.000010 0.016171 0.000010 0.000010 0.000010 0.433682 0.000010 0.000010 0.000010 0.000010 0.000010
0.000010 0.000010 0.413422 0.000010 0.000010 0.000010 0.000010 0.000010 0.000010 0.000010 0.000010 0.063027 0.000010 0.071769 0.000010 0.000010 0.026830 0.000010 0.002261 0.000010 0.417465 0.005037 0.000010 0.000010 0.000010 0.000010
0.007300 0.000010 0.454802 0.000010 0.008179 0.051441 0.004298 0.000010 0.035222 0.000010 0.000010 0.000010 0.004804 0.031052 0.000010 0.000010 0.000010 0.000010 0.000010 0.000010 0.382609 0.000010 0.008591 0.000642 0.010920 0.000010
0.000010 0.000010 0.470515 0.000010 0.000010 0.000010 0.000010 0.000010 0.000010 0.000010 0.000010 0.055147 0.000010 0.004981 0.000010 0.000010 0.009101 0.000010 0.000010 0.000010 0.460046 0.000010 0.000010 0.000010 0.000010 0.000010
0.000010 0.000010 0.418157 0.000010 0.000010 0.000010 0.000010 0.000010 0.000010 0.000010 0.000010 0.081789 0.000010 0.040143 0.000010 0.000010 0.018198 0.000010 0.009033 0.000010 0.426440 0.006051 0.000010 0.000010 0.000010 0.000010
0.000010 0.009382 0.423147 0.004596 0.000460 0.076286 0.000010 0.000010 0.000010 0.000848 0.000010 0.033836 0.005983 0.016044 0.001897 0.005393 0.000010 0.000010 0.016609 0.000010 0.388937 0.016461 0.000010 0.000010 0.000010 0.000010
0.007286 0.000010 0.455739 0.000010 0.007432 0.050134 0.003908 0.000010 0.037072 0.000010 0.000010 0.000010 0.004636 0.030692 0.000010 0.000010 0.000010 0.000010 0.000010 0.000010 0.382256 0.000010 0.009212 0.000010 0.011484 0.000010
0.000010 0.000010 0.500959 0.000010 0.000010 0.000010 0.000010 0.000010 0.000010 0.000010 0.000010 0.000010 0.000010 0.021389 0.000010 0.000010 0.000010 0.000010 0.000010 0.000010 0.477422 0.000010 0.000010 0.000010 0.000010 0.000010
0.000010 0.000010 0.458524 0.000010 0.000010 0.000010 0.003359 0.000010 0.000010 0.000010 0.000010 0.052285 0.000010 0.039538 0.000010 0.000010 0.008196 0.000010 0.000010 0.000010 0.437499 0.000409 0.000010 0.000010 0.000010 0.000010
0.000010 0.000010 0.481658 0.000010 0.000011 0.000010 0.000010 0.000010 0.000010 0.000010 0.000010 0.080442 0.000010 0.031564 0.000010 0.000010 0.005050 0.000010 0.017526 0.000010 0.380419 0.003150 0.000010 0.000010 0.000010 0.000010
0.000010 0.000010 0.487248 0.000010 0.000010 0.000010 0.000010 0.000010 0.000010 0.006810 0.000010 0.068098 0.000010 0.012110 0.000010 0.000010 0.021521 0.000010 0.025290 0.000010 0.378733 0.000010 0.000010 0.000010 0.000010 0.000010
0.000013 0.000010 0.517454 0.000010 0.000010 0.000010 0.000010 0.000010 0.000010 0.000010 0.000010 0.058229 0.000010 0.034713 0.000010 0.000010 0.025793 0.000010 0.000010 0.000010 0.352337 0.011271 0.000010 0.000010 0.000010 0.000010
0.000010 0.000010 0.441758 0.000010 0.000010 0.000010 0.000010 0.000010 0.000010 0.000010 0.000010 0.077501 0.000010 0.051742 0.000010 0.000010 0.026888 0.000010 0.005154 0.000010 0.393187 0.003579 0.000010 0.000010 0.000010 0.000010
0.000010 0.000010 0.475254 0.000010 0.000010 0.000010 0.000010 0.014642 0.000010 0.000010 0.000010 0.087807 0.000010 0.037835 0.000010 0.000010 0.024020 0.000010 0.000010 0.000010 0.360242 0.000010 0.000010 0.000010 0.000010 0.000010
0.000010 0.000010 0.470681 0.000010 0.000011 0.000010 0.000010 0.000010 0.000010 0.000010 0.000011 0.092322 0.000010 0.058812 0.000010 0.000010 0.026048 0.000010 0.000010 0.000010 0.351851 0.000084 0.000010 0.000010 0.000010 0.000010
0.000010 0.000010 0.470947 0.000010 0.000010 0.000010 0.000010 0.000010 0.000010 0.000010 0.000010 0.092400 0.000010 0.057258 0.000010 0.000010 0.027140 0.000010 0.000010 0.000010 0.352045 0.000010 0.000010 0.000010 0.000010 0.000010
0.000010 0.002112 0.371714 0.000218 0.000416 0.004874 0.000010 0.001590 0.001531 0.000010 0.000010 0.078168 0.000010 0.084423 0.000010 0.005231 0.020504 0.000010 0.005342 0.000010 0.410472 0.013286 0.000010 0.000010 0.000010 0.000010
0.000010 0.000010 0.472502 0.000010 0.000010 0.000010 0.004649 0.000010 0.000010 0.000010 0.000010 0.086734 0.000010 0.059570 0.000010 0.000010 0.000010 0.000010 0.000010 0.000010 0.376336 0.000010 0.000010 0.000010 0.000010 0.000010
0.000010 0.000010 0.448842 0.000010 0.000010 0.000010 0.000010 0.004423 0.000010 0.000010 0.000010 0.051082 0.000010 0.071630 0.000010 0.000010 0.014629 0.000010 0.000010 0.000010 0.408244 0.000960 0.000010 0.000010 0.000010 0.000010
0.014274 0.015561 0.410771 0.000010 0.000010 0.000010 0.000010 0.024309 0.000010 0.000010 0.000010 0.060793 0.000010 0.121084 0.007745 0.000010 0.011461 0.000010 0.000010 0.000010 0.332455 0.000010 0.000010 0.000010 0.001378 0.000020
0.000010 0.000010 0.999750 0.000010 0.000010 0.000010 0.000010 0.000010 0.000010 0.000010 0.000010 0.000010 0.000010 0.000010 0.000010 0.000010 0.000010 0.000010 0.000010 0.000010 0.000010 0.000010 0.000010 0.000010 0.000010 0.000010
0.007718 0.015688 0.363664 0.000010 0.002778 0.018342 0.000010 0.007725 0.000010 0.015734 0.000010 0.085726 0.002000 0.076420 0.003967 0.000582 0.009317 0.000010 0.011334 0.012673 0.358365 0.005632 0.000355 0.000010 0.001910 0.000010
0.000010 0.000010 0.999749 0.000010 0.000010 0.000010 0.000010 0.000010 0.000010 0.000010 0.000010 0.000010 0.000010 0.000010 0.000010 0.000010 0.000010 0.000010 0.000010 0.000010 0.000011 0.000010 0.000010 0.000010 0.000010 0.000010
0.000010 0.000010 0.999750 0.000010 0.000010 0.000010 0.000010 0.000010 0.000010 0.000010 0.000010 0.000010 0.000010 0.000010 0.000010 0.000010 0.000010 0.000010 0.000010 0.000010 0.000010 0.000010 0.000010 0.000010 0.000010 0.000010
0.012294 0.022873 0.396889 0.000010 0.000010 0.007152 0.000010 0.024945 0.000010 0.000010 0.004475 0.089580 0.000010 0.075819 0.002743 0.000010 0.000010 0.000010 0.013492 0.000010 0.341342 0.000010 0.008254 0.000010 0.000010 0.000010
0.000010 0.000010 0.999746 0.000010 0.000010 0.000010 0.000010 0.000010 0.000010 0.000010 0.000010 0.000010 0.000010 0.000010 0.000010 0.000010 0.000010 0.000010 0.000010 0.000010 0.000014 0.000010 0.000010 0.000010 0.000010 0.000010
0.026620 0.043061 0.401119 0.000172 0.002300 0.009903 0.000010 0.052792 0.009226 0.000010 0.001854 0.048626 0.000010 0.073349 0.000018 0.007721 0.012463 0.001373 0.032437 0.007666 0.243532 0.019532 0.006175 0.000010 0.000010 0.000010
0.020545 0.046569 0.460532 0.000010 0.003652 0.000010 0.002541 0.009131 0.000010 0.013100 0.000498 0.073728 0.000010 0.093139 0.001616 0.014237 0.010954 0.005685 0.000010 0.023017 0.217060 0.000010 0.000126 0.000010 0.000010 0.003790
0.025471 0.034229 0.437054 0.000010 0.005391 0.010029 0.001150 0.008181 0.000010 0.025359 0.000730 0.083814 0.003292 0.073451 0.001952 0.006226 0.005007 0.005249 0.010018 0.013848 0.234804 0.000010 0.003239 0.002158 0.009309 0.000010
0.000010 0.000010 0.000010 0.000010 0.000010 0.000010 0.000016 0.000010 0.000010 0.000010 0.000010 0.000010 0.000013 0.000010 0.000010 0.000010 0.999738 0.000010 0.000010 0.000014 0.000010 0.000010 0.000010 0.000010 0.000010 0.000010
0.000010 0.000010 0.000010 0.000010 0.000010 0.000010 0.000010 0.000010 0.000010 0.000010 0.000010 0.000010 0.000010 0.000010 0.000010 0.000010 0.999750 0.000010 0.000010 0.000010 0.000010 0.000010 0.000010 0.000010 0.000010 0.000010
0.000010 0.000010 0.000010 0.000010 0.000010 0.000010 0.000010 0.000010 0.000010 0.000010 0.000010 0.000010 0.000010 0.000010 0.000010 0.000010 0.999750 0.000010 0.000010 0.000010 0.000010 0.000010 0.000010 0.000010 0.000010 0.000010
0.000010 0.000010 0.000010 0.000010 0.000010 0.000010 0.000010 0.000010 0.000010 0.000010 0.000010 0.000010 0.000010 0.000010 0.000010 0.000010 0.999750 0.000010 0.000010 0.000010 0.000010 0.000010 0.000010 0.000010 0.000010 0.000010
0.000010 0.000010 0.000010 0.000010 0.000010 0.000010 0.000010 0.000010 0.000010 0.000010 0.000010 0.000010 0.000010 0.000010 0.000010 0.000010 0.999750 0.000010 0.000010 0.000010 0.000010 0.000010 0.000010 0.000010 0.000010 0.000010
0.000010 0.000010 0.000017 0.000010 0.000010 0.000010 0.000010 0.000010 0.000010 0.000010 0.000010 0.000010 0.000010 0.000010 0.000010 0.000010 0.999743 0.000010 0.000010 0.000010 0.000010 0.000010 0.000010 0.000010 0.000010 0.000010
0.000010 0.000010 0.000010 0.000010 0.000010 0.000010 0.000010 0.000010 0.000010 0.000010 0.000010 0.000010 0.000010 0.000010 0.000010 0.000010 0.999750 0.000010 0.000010 0.000010 0.000010 0.000010 0.000010 0.000010 0.000010 0.000010
0.000010 0.000010 0.000010 0.000010 0.000010 0.000010 0.000010 0.000010 0.000010 0.000010 0.000010 0.000010 0.000010 0.000010 0.000010 0.000010 0.999750 0.000010 0.000010 0.000010 0.000010 0.000010 0.000010 0.000010 0.000010 0.000010
0.000010 0.000010 0.335308 0.000010 0.000010 0.000010 0.000010 0.000010 0.000010 0.000010 0.000010 0.001434 0.000010 0.000010 0.000010 0.000010 0.201813 0.000010 0.000010 0.000010 0.461225 0.000010 0.000010 0.000010 0.000010 0.000010
0.000010 0.000010 0.311051 0.000010 0.000010 0.000010 0.000010 0.000010 0.000010 0.000010 0.000010 0.035693 0.000010 0.002833 0.000010 0.000010 0.196159 0.000010 0.000010 0.000010 0.454054 0.000010 0.000010 0.000010 0.000010 0.000010
0.000010 0.000010 0.319284 0.000010 0.000010 0.000010 0.003068 0.000010 0.000010 0.000010 0.000010 0.088204 0.000010 0.079598 0.000010 0.000010 0.035234 0.000010 0.000010 0.000010 0.474412 0.000010 0.000010 0.000010 0.000010 0.000010
0.000010 0.000010 0.405188 0.000010 0.000010 0.000010 0.000010 0.000010 0.000010 0.000010 0.000010 0.046598 0.000010 0.091176 0.000010 0.000010 0.044400 0.000010 0.000010 0.000010 0.412430 0.000010 0.000010 0.000010 0.000010 0.000010
0.000010 0.000010 0.500731 0.000010 0.000010 0.000010 0.000010 0.000010 0.000010 0.000010 0.000010 0.065144 0.000010 0.011379 0.000010 0.000010 0.018676 0.000010 0.000010 0.000010 0.403859 0.000010 0.000010 0.000010 0.000010 0.000010
0.000010 0.000010 0.462985 0.000010 0.000010 0.000010 0.000010 0.000010 0.000010 0.000010 0.000010 0.046275 0.000010 0.022800 0.000010 0.000010 0.037623 0.000010 0.000010 0.000010 0.430107 0.000010 0.000010 0.000010 0.000010 0.000010
0.000010 0.000010 0.425543 0.000010 0.000010 0.000010 0.000010 0.000010 0.000010 0.000010 0.000010 0.106107 0.000010 0.068705 0.000010 0.000010 0.033084 0.000010 0.000010 0.000010 0.366351 0.000010 0.000010 0.000010 0.000010 0.000010
0.000010 0.000010 0.500827 0.000010 0.000010 0.000010 0.000010 0.000010 0.000010 0.000010 0.000010 0.064723 0.000010 0.010998 0.000010 0.000010 0.018802 0.000010 0.000010 0.000010 0.404440 0.000010 0.000010 0.000010 0.000010 0.000010
0.000010 0.000010 0.457110 0.000010 0.000010 0.000010 0.000010 0.000010 0.000010 0.000010 0.000010 0.045165 0.000010 0.015706 0.000010 0.000010 0.016027 0.000010 0.000010 0.000010 0.465781 0.000010 0.000010 0.000010 0.000010 0.000010
0.000010 0.000010 0.376676 0.000010 0.000010 0.000010 0.000010 0.000010 0.000010 0.000010 0.000010 0.067405 0.000010 0.055618 0.000010 0.000010 0.048810 0.000010 0.000010 0.000010 0.451281 0.000010 0.000010 0.000010 0.000010 0.000010
0.000010 0.000010 0.847329 0.000010 0.000010 0.000010 0.000010 0.000010 0.000010 0.000010 0.000010 0.006082 0.000010 0.000010 0.000010 0.000010 0.013695 0.000010 0.000010 0.000010 0.132674 0.000010 0.000010 0.000010 0.000010 0.000010
0.000010 0.000010 0.184352 0.000010 0.000010 0.000010 0.000010 0.000010 0.000010 0.000010 0.000010 0.000010 0.000010 0.000010 0.000010 0.000010 0.704135 0.000010 0.000010 0.000010 0.111284 0.000010 0.000010 0.000010 0.000010 0.000010
0.000010 0.000010 0.204560 0.000010 0.000010 0.000010 0.000010 0.000010 0.000010 0.000010 0.000010 0.059160 0.000010 0.017100 0.000010 0.000010 0.004914 0.000010 0.000010 0.000010 0.714056 0.000010 0.000010 0.000010 0.000010 0.000010
0.000010 0.000010 0.022780 0.000010 0.000010 0.000010 0.000010 0.000010 0.000010 0.000010 0.000010 0.000010 0.000010 0.000010 0.000010 0.000010 0.029301 0.000010 0.000010 0.000010 0.947689 0.000010 0.000010 0.000010 0.000010 0.000010
0.000010 0.000010 0.237720 0.000010 0.000010 0.000010 0.000010 0.000010 0.000010 0.000010 0.000010 0.086758 0.000010 0.029198 0.000010 0.000010 0.032306 0.000010 0.000010 0.000010 0.613808 0.000010 0.000010 0.000010 0.000010 0.000010
0.000010 0.000010 0.000010 0.000010 0.000010 0.000010 0.000010 0.000010 0.000010 0.000010 0.000010 0.000010 0.000010 0.000010 0.000010 0.000010 0.000010 0.000010 0.000010 0.000010 0.999750 0.000010 0.000010 0.000010 0.000010 0.000010
0.000010 0.000010 0.000010 0.000010 0.000010 0.000010 0.000010 0.000010 0.000010 0.000010 0.000010 0.000010 0.000010 0.000010 0.000010 0.000010 0.010828 0.000010 0.000010 0.000010 0.988932 0.000010 0.000010 0.000010 0.000010 0.000010
0.000010 0.000010 0.000010 0.000010 0.000010 0.000010 0.000010 0.000010 0.000010 0.000010 0.000010 0.000010 0.000010 0.000010 0.000010 0.000010 0.004442 0.000010 0.000010 0.000010 0.995318 0.000010 0.000010 0.000010 0.000010 0.000010
0.000010 0.000010 0.220287 0.000010 0.000010 0.000010 0.000010 0.000010 0.000010 0.000010 0.000010 0.041579 0.000010 0.040641 0.000010 0.000010 0.004326 0.000010 0.000010 0.000010 0.692958 0.000010 0.000010 0.000010 0.000010 0.000010
0.000010 0.000010 0.000016 0.000010 0.000010 0.000010 0.000010 0.000010 0.000010 0.000010 0.000010 0.000010 0.000010 0.000010 0.000010 0.000010 0.011554 0.000010 0.000010 0.000010 0.988200 0.000010 0.000010 0.000010 0.000010 0.000010
0.000010 0.000010 0.004186 0.000010 0.000010 0.000010 0.000010 0.000010 0.000010 0.000010 0.000010 0.000010 0.000010 0.000010 0.000010 0.000010 0.000010 0.000010 0.000010 0.000010 0.995574 0.000010 0.000010 0.000010 0.000010 0.000010
0.000010 0.000010 0.298863 0.000010 0.000010 0.000010 0.000010 0.000010 0.000010 0.000010 0.000010 0.059638 0.000010 0.026637 0.000010 0.000010 0.016803 0.000010 0.003871 0.000010 0.593989 0.000010 0.000010 0.000010 0.000010 0.000010
0.000337 0.000010 0.493961 0.000010 0.007171 0.000010 0.001577 0.021587 0.000010 0.000010 0.000010 0.072757 0.000010 0.030019 0.000010 0.000010 0.019201 0.000010 0.000010 0.013591 0.333826 0.000010 0.005762 0.000070 0.000010 0.000010
0.000010 0.000010 0.429028 0.000010 0.000010 0.000010 0.000650 0.011758 0.000010 0.000010 0.000010 0.106043 0.000010 0.044442 0.000010 0.000010 0.038688 0.000010 0.000010 0.000010 0.369201 0.000010 0.000010 0.000010 0.000010 0.000010
0.000010 0.000010 0.461596 0.000010 0.000010 0.000010 0.000010 0.000010 0.000010 0.000010 0.000010 0.061884 0.000010 0.068065 0.000010 0.000010 0.026745 0.000010 0.000010 0.000010 0.381499 0.000010 0.000010 0.000010 0.000010 0.000010
0.000010 0.000010 0.480171 0.000010 0.000010 0.000010 0.000010 0.000010 0.000010 0.000010 0.000010 0.092223 0.000010 0.052112 0.000010 0.000010 0.006193 0.000010 0.000010 0.000010 0.369091 0.000010 0.000010 0.000010 0.000010 0.000010
0.000010 0.000010 0.464762 0.000010 0.000010 0.000010 0.000274 0.000010 0.000010 0.000010 0.000010 0.078280 0.000010 0.030418 0.000010 0.000010 0.000010 0.000010 0.006055 0.000010 0.420012 0.000010 0.000010 0.000010 0.000010 0.000010
0.000010 0.000010 0.438213 0.000010 0.000010 0.000010 0.000012 0.000193 0.000010 0.000010 0.000010 0.091187 0.000010 0.065510 0.000010 0.000010 0.016042 0.000010 0.000010 0.000010 0.384611 0.004052 0.000010 0.000010 0.000010 0.000010
0.000010 0.000010 0.410680 0.000010 0.000010 0.000010 0.000010 0.000010 0.000010 0.000010 0.003005 0.105344 0.000010 0.077059 0.000010 0.000010 0.002558 0.000010 0.000010 0.000010 0.399933 0.001231 0.000010 0.000010 0.000010 0.000010
0.000010 0.000010 0.428109 0.000010 0.000010 0.000010 0.000010 0.000010 0.000010 0.000010 0.000010 0.087526 0.000010 0.042426 0.000010 0.000010 0.017528 0.000010 0.003774 0.000010 0.420438 0.000010 0.000010 0.000010 0.000010 0.000010
0.000010 0.000010 0.501979 0.000010 0.000010 0.000010 0.000633 0.000010 0.000010 0.000010 0.000010 0.080438 0.000010 0.036261 0.000010 0.000010 0.018046 0.000010 0.000913 0.000010 0.355658 0.005893 0.000010 0.000010 0.000010 0.000010
0.000339 0.000010 0.438852 0.000010 0.000010 0.000010 0.000010 0.002640 0.000010 0.000010 0.000010 0.099960 0.000010 0.044251 0.000010 0.000010 0.028864 0.000010 0.000010 0.000010 0.377917 0.006997 0.000010 0.000010 0.000010 0.000010
0.000010 0.000010 0.000010 0.000010 0.000010 0.000010 0.000010 0.064325 0.000010 0.000010 0.002775 0.000010 0.000010 0.000010 0.000010 0.000010 0.000010 0.173510 0.000010 0.000010 0.000010 0.000010 0.000010 0.000010 0.000010 0.759171
0.000010 0.000010 0.000010 0.000010 0.000010 0.000010 0.000010 0.067499 0.000010 0.000010 0.000010 0.000010 0.000010 0.000010 0.000010 0.000010 0.002354 0.171118 0.000010 0.000010 0.000010 0.000010 0.000010 0.000010 0.000010 0.758809
0.000010 0.000010 0.000010 0.000010 0.000010 0.000010 0.000010 0.044555 0.000010 0.000010 0.000010 0.000010 0.000010 0.000010 0.000010 0.000010 0.000442 0.175520 0.000010 0.000010 0.000010 0.000010 0.000010 0.000010 0.000010 0.779262
0.000010 0.000011 0.000010 0.000010 0.000010 0.000010 0.000010 0.074083 0.000010 0.000010 0.016943 0.000010 0.000010 0.000010 0.000010 0.000010 0.000010 0.175292 0.000010 0.000010 0.000010 0.000010 0.000010 0.000010 0.000010 0.733460
0.000010 0.000010 0.000010 0.000010 0.000010 0.000010 0.000010 0.037574 0.000010 0.000010 0.000010 0.000010 0.000010 0.000010 0.000010 0.000010 0.000010 0.171966 0.000010 0.000010 0.000010 0.000010 0.000010 0.000010 0.000010 0.790231
0.000010 0.000010 0.000010 0.000010 0.000010 0.000010 0.000010 0.033484 0.000010 0.000010 0.000010 0.000010 0.000010 0.000010 0.000010 0.000010 0.000010 0.163978 0.000010 0.000010 0.000010 0.000010 0.000010 0.000010 0.000010 0.802308
0.000010 0.000010 0.000010 0.000010 0.000010 0.000010 0.000010 0.021921 0.000010 0.000010 0.000010 0.000010 0.000010 0.000010 0.000010 0.000010 0.008172 0.168386 0.000010 0.000010 0.000010 0.002159 0.000010 0.000010 0.000010 0.799153
0.000010 0.000010 0.000010 0.000010 0.000010 0.000010 0.000010 0.068169 0.000010 0.000010 0.000010 0.000010 0.000010 0.000010 0.000010 0.000010 0.000010 0.155484 0.000010 0.000010 0.000010 0.007004 0.000010 0.000010 0.000010 0.769123
0.000010 0.000010 0.000010 0.000010 0.000010 0.000010 0.000010 0.087441 0.000010 0.000010 0.000010 0.000010 0.000010 0.000010 0.000010 0.000010 0.000010 0.183106 0.000010 0.000010 0.000010 0.003787 0.000010 0.000010 0.000010 0.725446
0.000010 0.000010 0.000010 0.000010 0.000010 0.000010 0.000010 0.083511 0.000010 0.000010 0.000010 0.000010 0.000010 0.000010 0.000010 0.000010 0.000010 0.169080 0.000010 0.000010 0.001194 0.000010 0.000010 0.000010 0.000010 0.745995
0.000010 0.000010 0.000010 0.000010 0.000010 0.000010 0.000010 0.046446 0.000010 0.000010 0.010183 0.000010 0.000010 0.000010 0.000010 0.000010 0.000010 0.179594 0.000010 0.000010 0.000010 0.000010 0.000010 0.000010 0.000010 0.763557
0.000010 0.000010 0.000010 0.000010 0.000010 0.000010 0.000010 0.040952 0.000010 0.000010 0.000010 0.000010 0.000010 0.000010 0.000010 0.000010 0.004462 0.160706 0.000010 0.000010 0.000010 0.002917 0.000010 0.000010 0.000010 0.790753
0.000010 0.000010 0.004130 0.000010 0.000010 0.000010 0.000010 0.041825 0.000010 0.000010 0.012957 0.000010 0.000010 0.000010 0.000010 0.000010 0.002604 0.174950 0.000010 0.000010 0.006620 0.000688 0.000010 0.000010 0.000010 0.756046
0.000010 0.000010 0.000010 0.000010 0.000010 0.000010 0.000010 0.041191 0.000010 0.000010 0.000013 0.000010 0.000010 0.000010 0.000010 0.000010 0.000010 0.158964 0.000010 0.000010 0.000010 0.000010 0.000010 0.000010 0.000010 0.799612
0.000010 0.000010 0.000010 0.000010 0.000010 0.000010 0.000010 0.086373 0.000010 0.000010 0.000858 0.000010 0.000010 0.000010 0.000010 0.000010 0.000010 0.169927 0.000010 0.000010 0.000010 0.000010 0.000010 0.000010 0.000010 0.742622
0.000010 0.000010 0.000010 0.000010 0.000010 0.000010 0.000010 0.034567 0.000010 0.000010 0.000010 0.000010 0.000010 0.000010 0.000010 0.000010 0.000010 0.178104 0.000010 0.000010 0.000010 0.000010 0.000010 0.000010 0.000010 0.787100
0.000010 0.000010 0.000010 0.000010 0.000010 0.000010 0.000305 0.044149 0.000010 0.000010 0.000667 0.000010 0.000010 0.000010 0.000010 0.000010 0.000010 0.192340 0.000010 0.000010 0.000010 0.000010 0.000010 0.000010 0.000010 0.762329
0.000010 0.000010 0.000010 0.000010 0.000010 0.000010 0.000010 0.057210 0.000010 0.000010 0.035174 0.000010 0.000010 0.000010 0.000010 0.000010 0.000010 0.161908 0.000010 0.000010 0.000010 0.000010 0.000010 0.000010 0.000010 0.745488
0.000010 0.000010 0.000010 0.000010 0.000010 0.000010 0.001329 0.033355 0.000010 0.000010 0.003801 0.000010 0.000010 0.000010 0.000010 0.000010 0.000010 0.177707 0.000010 0.000010 0.000010 0.000010 0.000010 0.000010 0.000010 0.783597
0.000010 0.000010 0.000010 0.000010 0.000010 0.000010 0.000010 0.048637 0.000010 0.000010 0.000010 0.000010 0.000010 0.000010 0.000010 0.000010 0.000010 0.192671 0.000010 0.000010 0.000010 0.000010 0.000010 0.000010 0.000010 0.758462
0.000010 0.000010 0.000010 0.000010 0.000010 0.000010 0.000010 0.000010 0.000010 0.000010 0.848469 0.000010 0.000010 0.000010 0.000010 0.000010 0.000010 0.000010 0.000010 0.000010 0.000010 0.000010 0.000010 0.000010 0.000010 0.151291
0.000010 0.000010 0.000010 0.000010 0.000010 0.000010 0.000010 0.000010 0.000010 0.000010 0.999750 0.000010 0.000010 0.000010 0.000010 0.000010 0.000010 0.000010 0.000010 0.000010 0.000010 0.000010 0.000010 0.000010 0.000010 0.000010
0.000010 0.000010 0.000010 0.000010 0.000010 0.000010 0.000010 0.000010 0.000010 0.000010 0.999750 0.000010 0.000010 0.000010 0.000010 0.000010 0.000010 0.000010 0.000010 0.000010 0.000010 0.000010 0.000010 0.000010 0.000010 0.000010
0.000010 0.000010 0.000010 0.000010 0.000010 0.000010 0.000010 0.000010 0.000010 0.000010 0.789453 0.000010 0.000010 0.000010 0.000010 0.000010 0.000010 0.027763 0.000010 0.000010 0.000010 0.000010 0.000010 0.000010 0.000010 0.182554
0.000010 0.000010 0.000010 0.000010 0.000010 0.000010 0.000010 0.000010 0.000010 0.000010 0.999750 0.000010 0.000010 0.000010 0.000010 0.000010 0.000010 0.000010 0.000010 0.000010 0.000010 0.000010 0.000010 0.000010 0.000010 0.000010
0.000010 0.000010 0.000010 0.000010 0.000010 0.000010 0.000010 0.000010 0.000010 0.000010 0.999750 0.000010 0.000010 0.000010 0.000010 0.000010 0.000010 0.000010 0.000010 0.000010 0.000010 0.000010 0.000010 0.000010 0.000010 0.000010
0.000010 0.000010 0.000010 0.000010 0.000010 0.000010 0.000010 0.000010 0.000010 0.000010 0.999750 0.000010 0.000010 0.000010 0.000010 0.000010 0.000010 0.000010 0.000010 0.000010 0.000010 0.000010 0.000010 0.000010 0.000010 0.000010
0.000010 0.000010 0.000010 0.000010 0.000010 0.000010 0.000010 0.000010 0.000010 0.000010 0.999750 0.000010 0.000010 0.000010 0.000010 0.000010 0.000010 0.000010 0.000010 0.000010 0.000010 0.000010 0.000010 0.000010 0.000010 0.000010
0.000010 0.000010 0.000010 0.000010 0.000010 0.000010 0.000010 0.000010 0.000010 0.000010 0.999750 0.000010 0.000010 0.000010 0.000010 0.000010 0.000010 0.000010 0.000010 0.000010 0.000010 0.000010 0.000010 0.000010 0.000010 0.000010
0.000010 0.000010 0.000010 0.000010 0.000010 0.000010 0.000010 0.000010 0.000010 0.000010 0.873289 0.000010 0.000010 0.000010 0.000010 0.000010 0.000010 0.037013 0.000010 0.000010 0.000010 0.000010 0.000010 0.000010 0.000010 0.089468
0.000010 0.000010 0.000010 0.000010 0.000010 0.000010 0.000010 0.000010 0.000010 0.000010 0.858876 0.000010 0.000010 0.000010 0.000010 0.000010 0.000010 0.022236 0.000010 0.000010 0.000010 0.000010 0.000010 0.000010 0.000010 0.118658
0.000010 0.000010 0.012595 0.000010 0.000010 0.000010 0.000010 0.045166 0.000010 0.000010 0.908418 0.025636 0.000010 0.001518 0.000010 0.000010 0.006468 0.000010 0.000010 0.000010 0.000010 0.000010 0.000010 0.000010 0.000010 0.000010
0.000010 0.000010 0.000010 0.000010 0.000010 0.000010 0.000010 0.000010 0.000010 0.000010 0.999750 0.000010 0.000010 0.000010 0.000010 0.000010 0.000010 0.000010 0.000010 0.000010 0.000010 0.000010 0.000010 0.000010 0.000010 0.000010
0.000010 0.000010 0.000010 0.000010 0.000010 0.000010 0.000010 0.052149 0.000010 0.000010 0.730724 0.000010 0.000010 0.007388 0.000010 0.000010 0.007006 0.024426 0.000010 0.000010 0.006935 0.013033 0.000010 0.000010 0.000010 0.158160
0.000010 0.000010 0.000010 0.000010 0.000010 0.000010 0.000010 0.000010 0.000010 0.000010 0.999750 0.000010 0.000010 0.000010 0.000010 0.000010 0.000010 0.000010 0.000010 0.000010 0.000010 0.000010 0.000010 0.000010 0.000010 0.000010
0.000010 0.000010 0.000010 0.000010 0.000010 0.000010 0.000010 0.000010 0.000010 0.000010 0.999750 0.000010 0.000010 0.000010 0.000010 0.000010 0.000010 0.000010 0.000010 0.000010 0.000010 0.000010 0.000010 0.000010 0.000010 0.000010
0.000010 0.000010 0.000010 0.000010 0.000010 0.000010 0.000010 0.000010 0.000010 0.000010 0.999750 0.000010 0.000010 0.000010 0.000010 0.000010 0.000010 0.000010 0.000010 0.000010 0.000010 0.000010 0.000010 0.000010 0.000010 0.000010
0.025832 0.039234 0.000010 0.000010 0.012485 0.007642 0.000010 0.000010 0.000010 0.000010 0.000010 0.000010 0.000010 0.000010 0.000010 0.015608 0.000010 0.038245 0.000010 0.282871 0.000010 0.010026 0.000010 0.000010 0.222119 0.345778
0.008124 0.049444 0.000010 0.000010 0.002098 0.000010 0.000010 0.002697 0.000010 0.000010 0.000010 0.000010 0.000010 0.000010 0.000010 0.000010 0.000010 0.010867 0.000010 0.283186 0.000010 0.000010 0.000010 0.000010 0.319232 0.324173
0.008565 0.013143 0.000010 0.000010 0.000010 0.000010 0.000010 0.000010 0.000010 0.000010 0.000010 0.000010 0.000010 0.000010 0.000010 0.000010 0.000010 0.000010 0.000010 0.344940 0.000010 0.000010 0.000010 0.000010 0.282736 0.350406
0.002866 0.000010 0.000010 0.000010 0.000010 0.000010 0.000010 0.000010 0.000010 0.000010 0.000010 0.000010 0.000010 0.000010 0.000010 0.000010 0.000010 0.000010 0.000010 0.367467 0.000010 0.000010 0.000010 0.000010 0.296335 0.333112
0.015460 0.047778 0.000010 0.000010 0.002434 0.000010 0.000010 0.005578 0.000010 0.000010 0.000010 0.000010 0.000010 0.000010 0.000010 0.000010 0.000010 0.039581 0.000010 0.297420 0.000010 0.000010 0.000010 0.000010 0.293555 0.298014
0.007832 0.041341 0.000010 0.000010 0.000621 0.000010 0.000204 0.000010 0.000010 0.000010 0.009470 0.000010 0.000010 0.000010 0.035436 0.012809 0.000010 0.024527 0.000010 0.238949 0.000010 0.000010 0.000010 0.000010 0.375873 0.252789
0.000010 0.029367 0.000010 0.000010 0.000010 0.000010 0.000010 0.000010 0.000010 0.000010 0.000010 0.000010 0.000010 0.000010 0.078706 0.024804 0.000010 0.019214 0.000010 0.254121 0.000010 0.000010 0.006543 0.000010 0.375265 0.211802
0.008098 0.000010 0.000010 0.000010 0.000010 0.000010 0.000010 0.000010 0.000010 0.000010 0.000010 0.000010 0.000010 0.000010 0.000010 0.000010 0.000010 0.007293 0.000010 0.339345 0.000010 0.000010 0.000010 0.000010 0.323422 0.321631
0.000017 0.023521 0.000010 0.000010 0.001584 0.000010 0.000010 0.000010 0.000010 0.000010 0.000010 0.000010 0.000010 0.000010 0.000010 0.000010 0.000010 0.017854 0.000010 0.356701 0.000010 0.000010 0.000010 0.000010 0.288343 0.311791
0.014651 0.009358 0.000010 0.000010 0.000011 0.000010 0.000010 0.001717 0.000010 0.000010 0.000010 0.000010 0.000010 0.000010 0.000010 0.000010 0.000010 0.019690 0.000010 0.352581 0.000010 0.000010 0.000010 0.000010 0.281016 0.320797
0.026061 0.037833 0.000010 0.000010 0.011771 0.000010 0.000010 0.000010 0.000010 0.000010 0.000010 0.000010 0.001245 0.000010 0.000010 0.000010 0.000010 0.041807 0.000010 0.296975 0.000010 0.000010 0.000010 0.000010 0.240278 0.343850
0.003343 0.014995 0.000010 0.000010 0.000177 0.000010 0.000010 0.000010 0.000010 0.000010 0.000010 0.000010 0.000010 0.000010 0.000010 0.011276 0.000010 0.011248 0.000010 0.313876 0.000010 0.000010 0.014668 0.000010 0.351159 0.279089
0.018209 0.010899 0.000010 0.000010 0.000010 0.000010 0.000010 0.000010 0.000010 0.000010 0.000010 0.000010 0.000010 0.000010 0.000010 0.000010 0.000010 0.009248 0.000010 0.315813 0.000010 0.000010 0.000010 0.000010 0.319979 0.325651
0.006388 0.000226 0.000010 0.000010 0.001596 0.000010 0.000010 0.000010 0.000010 0.000010 0.000010 0.000010 0.000010 0.000010 0.000010 0.000010 0.000010 0.007297 0.000010 0.322592 0.000010 0.000010 0.000010 0.000010 0.353659 0.308052
0.013162 0.035852 0.000010 0.000010 0.003430 0.000010 0.000010 0.000010 0.000010 0.000010 0.000010 0.000010 0.000010 0.000010 0.026833 0.026938 0.000010 0.004095 0.000010 0.242363 0.000010 0.000010 0.000010 0.000010 0.381677 0.265482
0.004665 0.036622 0.000010 0.000010 0.008913 0.000010 0.000010 0.000010 0.000010 0.000010 0.000010 0.000010 0.000010 0.000010 0.004798 0.002669 0.000010 0.011591 0.000010 0.280517 0.000010 0.000010 0.014664 0.000010 0.384619 0.250782
0.017339 0.000010 0.000010 0.000010 0.003341 0.000010 0.000010 0.000013 0.000010 0.000010 0.000010 0.000010 0.000010 0.000010 0.000010 0.000010 0.000010 0.006742 0.000010 0.341614 0.000010 0.000010 0.000010 0.000010 0.283621 0.347140
0.007571 0.000010 0.000010 0.000010 0.000010 0.000010 0.000010 0.000010 0.000010 0.000010 0.000010 0.000010 0.000010 0.000010 0.000010 0.000010 0.000010 0.022476 0.000010 0.372225 0.000010 0.000010 0.000010 0.000010 0.258915 0.338603
0.005181 0.020032 0.000010 0.000010 0.008161 0.000010 0.000010 0.000010 0.000010 0.000010 0.017655 0.000010 0.000010 0.000010 0.024392 0.034255 0.000010 0.033642 0.000010 0.264750 0.000010 0.000010 0.000010 0.000010 0.280915 0.310856
0.003841 0.000010 0.000010 0.000010 0.006298 0.004333 0.000010 0.000010 0.001306 0.000010 0.000010 0.000010 0.006938 0.000010 0.730470 0.055458 0.000010 0.000010 0.000010 0.016105 0.000010 0.000010 0.004312 0.000010 0.164840 0.005947
0.010180 0.008234 0.000010 0.000010 0.000010 0.000010 0.000176 0.000010 0.000010 0.000010 0.011174 0.000010 0.000010 0.000010 0.812120 0.015611 0.000010 0.000010 0.000010 0.000010 0.000010 0.000010 0.000010 0.000010 0.138879 0.003445
0.012174 0.000075 0.000010 0.000010 0.007649 0.017711 0.000010 0.000010 0.001288 0.000010 0.000010 0.000010 0.009601 0.000010 0.743125 0.018964 0.000010 0.000010 0.000010 0.006742 0.000010 0.000010 0.002700 0.001703 0.177453 0.000684
0.000010 0.001059 0.000010 0.000010 0.015036 0.000573 0.000010 0.000010 0.000010 0.000010 0.000010 0.000010 0.000010 0.000010 0.739696 0.038232 0.000010 0.014256 0.000010 0.000010 0.000010 0.000010 0.014365 0.000010 0.174444 0.002168
0.000010 0.005679 0.000010 0.000010 0.002313 0.000010 0.000010 0.000010 0.000010 0.000010 0.000010 0.000010 0.000010 0.000010 0.822350 0.026872 0.000010 0.007577 0.000010 0.000010 0.000010 0.000010 0.003388 0.000010 0.131631 0.000010
0.000010 0.000010 0.000010 0.000010 0.000010 0.000010 0.000010 0.000010 0.000010 0.000010 0.000010 0.000010 0.000010 0.000010 0.849420 0.034711 0.000010 0.000010 0.000010 0.000010 0.000010 0.000010 0.000010 0.000010 0.115639 0.000010
0.000010 0.000010 0.000010 0.000010 0.000161 0.000010 0.000010 0.000010 0.000010 0.000010 0.000010 0.000010 0.000010 0.000010 0.840515 0.019523 0.000010 0.000015 0.000010 0.000010 0.000010 0.000010 0.000010 0.000010 0.139576 0.000010
0.000010 0.002840 0.000010 0.000010 0.010640 0.000010 0.000010 0.000010 0.000010 0.000010 0.000010 0.000010 0.000010 0.000010 0.832424 0.038414 0.000010 0.000010 0.000010 0.000010 0.000010 0.000010 0.000010 0.000010 0.111158 0.004324
0.000010 0.000010 0.000010 0.000010 0.018921 0.000010 0.000010 0.000010 0.000010 0.000010 0.000010 0.000010 0.000010 0.000010 0.792935 0.042377 0.000010 0.000010 0.000010 0.000010 0.000010 0.002902 0.000010 0.000010 0.142001 0.000664
0.000010 0.000010 0.000010 0.000010 0.007093 0.000010 0.000010 0.000010 0.000010 0.000010 0.000010 0.000010 0.000010 0.000010 0.820265 0.018122 0.000010 0.000010 0.000010 0.000010 0.000010 0.000010 0.000014 0.000010 0.145773 0.008533
0.017990 0.000010 0.000010 0.000010 0.002916 0.000010 0.000010 0.000010 0.017175 0.000010 0.000010 0.000010 0.000010 0.000010 0.751303 0.052112 0.000010 0.000010 0.000010 0.014154 0.000010 0.000010 0.005256 0.000010 0.138914 0.000010
0.006455 0.001121 0.000010 0.000010 0.010069 0.000010 0.000010 0.000010 0.000010 0.000010 0.000010 0.000010 0.003131 0.000010 0.756896 0.030363 0.000010 0.010209 0.000010 0.000010 0.000010 0.000010 0.008932 0.000010 0.165517 0.007147
0.000010 0.000010 0.000010 0.000010 0.000010 0.000010 0.000010 0.000010 0.000010 0.000010 0.000010 0.000010 0.002157 0.000010 0.861665 0.030314 0.000010 0.000010 0.000010 0.000010 0.000010 0.000010 0.000010 0.000010 0.101856 0.003798
0.000010 0.000010 0.000010 0.000010 0.003163 0.000010 0.000010 0.000010 0.000010 0.000010 0.000010 0.000010 0.000010 0.000010 0.841331 0.026629 0.000010 0.000010 0.000010 0.000010 0.000010 0.000010 0.000422 0.000010 0.127215 0.001040
0.000010 0.000010 0.000010 0.000010 0.000010 0.000010 0.000010 0.000010 0.000010 0.000010 0.000010 0.000010 0.009663 0.000010 0.764971 0.021960 0.000010 0.000010 0.000010 0.019322 0.000010 0.000010 0.000010 0.000010 0.179135 0.004749
0.004356 0.010443 0.000010 0.000010 0.003237 0.000010 0.005055 0.000010 0.000010 0.000010 0.000011 0.000010 0.007923 0.000010 0.753926 0.040242 0.000010 0.000010 0.000010 0.005784 0.000010 0.000010 0.000010 0.000010 0.168864 0.000010
0.000010 0.000010 0.000010 0.000010 0.008101 0.000010 0.000010 0.000010 0.000010 0.000010 0.019637 0.000010 0.003373 0.000010 0.803113 0.019511 0.000010 0.000010 0.000010 0.000010 0.000010 0.000010 0.023195 0.000010 0.122880 0.000010
0.004103 0.005695 0.000010 0.000010 0.018531 0.000010 0.000010 0.000010 0.000010 0.000010 0.000214 0.000010 0.000010 0.000010 0.805630 0.000010 0.000010 0.000010 0.000010 0.008102 0.000010 0.000010 0.000010 0.000010 0.157535 0.000010
0.005840 0.016053 0.000010 0.000010 0.000010 0.000010 0.000010 0.000010 0.000010 0.000010 0.000010 0.000010 0.011983 0.000010 0.742541 0.027991 0.000010 0.008310 0.000010 0.011378 0.000010 0.000010 0.000010 0.000010 0.175724 0.000010
0.000010 0.000010 0.000010 0.000010 0.005635 0.000010 0.000010 0.000010 0.000010 0.000010 0.000010 0.000010 0.000590 0.000010 0.800527 0.026828 0.000010 0.002413 0.000010 0.009619 0.000010 0.000010 0.000010 0.000010 0.154199 0.000010
0.000010 0.000010 0.010649 0.000010 0.000010 0.000010 0.000010 0.024496 0.000010 0.000010 0.011836 0.006566 0.000010 0.002616 0.000010 0.000010 0.008135 0.140109 0.000034 0.000010 0.000010 0.000074 0.000010 0.000010 0.000010 0.795327
0.000010 0.000010 0.000010 0.000010 0.000010 0.000010 0.000010 0.000010 0.000010 0.000010 0.000010 0.000010 0.000010 0.000010 0.000010 0.000010 0.000010 0.057344 0.000010 0.000010 0.000010 0.000010 0.000010 0.000010 0.000010 0.942416
0.000010 0.000010 0.000010 0.000010 0.000010 0.000010 0.000010 0.000010 0.000010 0.000010 0.000010 0.000010 0.000010 0.000010 0.000010 0.000010 0.000010 0.030775 0.000010 0.000010 0.000010 0.000010 0.000010 0.000010 0.000010 0.968985
0.000010 0.000010 0.000010 0.000010 0.000010 0.000010 0.000010 0.000010 0.000010 0.000010 0.000010 0.000010 0.000010 0.000010 0.000010 0.000010 0.000010 0.114233 0.000010 0.000010 0.000010 0.000010 0.000010 0.000010 0.000010 0.885527
0.000010 0.000010 0.000010 0.000010 0.000011 0.000010 0.000010 0.019509 0.000010 0.000010 0.017858 0.000010 0.000010 0.000010 0.000010 0.000010 0.000010 0.143981 0.000010 0.000010 0.000010 0.000010 0.000010 0.000010 0.000010 0.818431
0.000010 0.000010 0.000010 0.000010 0.000010 0.000010 0.000010 0.000010 0.000010 0.000010 0.000010 0.000010 0.000010 0.000010 0.000010 0.000010 0.000010 0.126040 0.000010 0.000010 0.000010 0.000010 0.000010 0.000010 0.000010 0.873720
0.000010 0.000010 0.000010 0.000010 0.000010 0.000010 0.000010 0.000010 0.000010 0.000010 0.000010 0.000010 0.000010 0.000010 0.000010 0.000010 0.000010 0.141967 0.000010 0.000010 0.000010 0.000010 0.000010 0.000010 0.000010 0.857793
0.000010 0.000010 0.028833 0.000010 0.000010 0.000010 0.004678 0.000010 0.000010 0.000010 0.000010 0.018265 0.000010 0.000010 0.000010 0.000010 0.000010 0.031383 0.000010 0.000010 0.000010 0.002799 0.000010 0.000010 0.000010 0.913843
0.000010 0.000010 0.000010 0.000010 0.000010 0.000010 0.000010 0.000010 0.000010 0.000010 0.000010 0.000010 0.000010 0.000010 0.000010 0.000010 0.000010 0.143475 0.000010 0.000010 0.000010 0.000010 0.000010 0.000010 0.000010 0.856285
0.000010 0.000010 0.000010 0.000010 0.000015 0.000010 0.000011 0.000010 0.000010 0.000010 0.006085 0.000010 0.000010 0.000010 0.000010 0.000010 0.000010 0.145526 0.000010 0.000010 0.000010 0.000010 0.000010 0.000010 0.000010 0.848153
0.000010 0.000010 0.000010 0.000010 0.000010 0.000010 0.000010 0.000010 0.000010 0.000010 0.000010 0.000010 0.000010 0.000010 0.000010 0.000010 0.000010 0.106676 0.000010 0.000010 0.000010 0.000010 0.000010 0.000010 0.000010 0.893084
0.000010 0.000010 0.000010 0.000010 0.000010 0.000010 0.000010 0.000010 0.000010 0.000010 0.000010 0.000010 0.000010 0.000010 0.000010 0.000010 0.000010 0.117170 0.000010 0.000010 0.000010 0.000010 0.000010 0.000010 0.000010 0.882590
0.000010 0.000010 0.000010 0.000010 0.000010 0.000010 0.000010 0.000010 0.000010 0.000010 0.000010 0.000010 0.000010 0.000010 0.000010 0.000010 0.000010 0.053574 0.000010 0.000010 0.000010 0.000010 0.000010 0.000010 0.000010 0.946186
0.000010 0.000010 0.000010 0.000010 0.000010 0.000010 0.000010 0.000010 0.000010 0.000010 0.000010 0.000010 0.000010 0.000010 0.000010 0.000010 0.000010 0.127612 0.000010 0.000010 0.000010 0.000010 0.000010 0.000010 0.000010 0.872148
0.000010 0.000010 0.000010 0.000010 0.000010 0.000010 0.000010 0.000010 0.000010 0.000010 0.000010 0.000010 0.000010 0.000010 0.000010 0.000010 0.000010 0.047151 0.000010 0.000010 0.000010 0.000010 0.000010 0.000010 0.000010 0.952609
0.000010 0.000010 0.000010 0.000010 0.000010 0.000010 0.000010 0.000010 0.000010 0.000010 0.000010 0.000010 0.000010 0.000010 0.000010 0.000010 0.000010 0.069601 0.000010 0.000010 0.000010 0.000010 0.000010 0.000010 0.000010 0.930159
0.000010 0.000010 0.000010 0.000010 0.000010 0.000010 0.000010 0.000010 0.000010 0.000010 0.000010 0.000010 0.000010 0.000010 0.000010 0.000010 0.000010 0.040064 0.000010 0.000010 0.000010 0.000010 0.000010 0.000010 0.000010 0.959696
0.000010 0.000010 0.000010 0.000010 0.000010 0.000010 0.000010 0.000010 0.000010 0.000010 0.000010 0.000010 0.000010 0.000010 0.000010 0.000010 0.000010 0.050871 0.000010 0.000010 0.000010 0.000010 0.000010 0.000010 0.000010 0.948889
0.000010 0.000010 0.007501 0.000010 0.000010 0.000010 0.000010 0.025817 0.000010 0.000010 0.025275 0.004097 0.000010 0.000010 0.000010 0.000010 0.001594 0.024544 0.000010 0.000010 0.000733 0.000010 0.000010 0.000010 0.000010 0.910258
0.000010 0.000010 0.000010 0.000010 0.000010 0.000010 0.000010 0.000010 0.000010 0.000010 0.000010 0.000010 0.000010 0.000010 0.000010 0.000010 0.000010 0.131194 0.000010 0.000010 0.000010 0.000010 0.000010 0.000010 0.000010 0.868566
0.000010 0.000010 0.000010 0.000010 0.000010 0.000010 0.000010 0.000010 0.000010 0.000010 0.000010 0.000010 0.000010 0.000010 0.000010 0.000010 0.000010 0.000010 0.000010 0.000010 0.000010 0.999750 0.000010 0.000010 0.000010 0.000010
0.000010 0.000010 0.000010 0.000010 0.000010 0.000010 0.000010 0.000010 0.000010 0.000010 0.000010 0.000010 0.000010 0.000010 0.000010 0.000010 0.000010 0.000010 0.000010 0.000010 0.000010 0.999750 0.000010 0.000010 0.000010 0.000010
0.000010 0.000010 0.000010 0.000010 0.000010 0.000010 0.000010 0.000010 0.000010 0.000010 0.000010 0.000010 0.000010 0.000010 0.000010 0.000010 0.000010 0.000010 0.000010 0.000010 0.000010 0.999750 0.000010 0.000010 0.000010 0.000010
0.000010 0.000010 0.000010 0.000010 0.000010 0.000010 0.000010 0.000010 0.000010 0.000010 0.000010 0.000010 0.000010 0.000010 0.000010 0.000010 0.000010 0.000010 0.000010 0.000010 0.000010 0.999750 0.000010 0.000010 0.000010 0.000010
0.000010 0.000010 0.000010 0.000010 0.000010 0.000010 0.000010 0.000010 0.000010 0.000010 0.000010 0.000010 0.000010 0.000010 0.000010 0.000010 0.000010 0.000010 0.000010 0.000010 0.000010 0.999750 0.000010 0.000010 0.000010 0.000010
0.000010 0.011048 0.000010 0.000010 0.000010 0.000010 0.000010 0.029991 0.000010 0.017690 0.026128 0.000010 0.000010 0.000010 0.000010 0.000010 0.000010 0.009615 0.000010 0.000010 0.000010 0.859154 0.000010 0.000010 0.034561 0.011634
0.000010 0.000010 0.000010 0.000010 0.000010 0.000010 0.000010 0.000010 0.000010 0.000010 0.000010 0.000010 0.000010 0.000010 0.000010 0.000010 0.000010 0.000010 0.000010 0.000010 0.000010 0.999750 0.000010 0.000010 0.000010 0.000010
0.000010 0.000010 0.000010 0.000010 0.000010 0.000010 0.000010 0.000010 0.000010 0.000010 0.000010 0.000010 0.000010 0.000010 0.000010 0.000010 0.000010 0.000010 0.000010 0.000010 0.000010 0.999750 0.000010 0.000010 0.000010 0.000010
0.000010 0.000010 0.000010 0.000010 0.000010 0.000010 0.000010 0.000010 0.000010 0.000010 0.000010 0.000010 0.000010 0.000010 0.000010 0.000010 0.000010 0.000010 0.000010 0.000010 0.000010 0.999750 0.000010 0.000010 0.000010 0.000010
0.000010 0.000010 0.000010 0.000010 0.000010 0.000010 0.000010 0.000010 0.000010 0.000010 0.000010 0.000010 0.000010 0.000010 0.000010 0.000010 0.000010 0.000010 0.000010 0.000010 0.000010 0.999750 0.000010 0.000010 0.000010 0.000010
0.000010 0.000010 0.000010 0.000010 0.000010 0.000010 0.000010 0.000010 0.000010 0.000010 0.000010 0.000010 0.000010 0.000010 0.000010 0.000010 0.000010 0.000010 0.000010 0.000010 0.000010 0.999750 0.000010 0.000010 0.000010 0.000010
0.000010 0.000010 0.000010 0.000010 0.000010 0.000010 0.000010 0.000010 0.000010 0.000010 0.000010 0.000010 0.000010 0.000010 0.000010 0.000010 0.000010 0.000010 0.000010 0.000010 0.000010 0.999750 0.000010 0.000010 0.000010 0.000010
0.000010 0.000010 0.000010 0.000010 0.000010 0.000010 0.000010 0.000010 0.000010 0.000010 0.000010 0.000010 0.000010 0.000010 0.000010 0.000010 0.000010 0.000010 0.000010 0.000010 0.000010 0.999750 0.000010 0.000010 0.000010 0.000010
0.000010 0.000010 0.000010 0.000010 0.000010 0.000010 0.000010 0.000010 0.000010 0.000010 0.000010 0.000010 0.000010 0.000010 0.000010 0.000010 0.000010 0.000010 0.000010 0.000010 0.000010 0.999750 0.000010 0.000010 0.000010 0.000010
0.000010 0.000010 0.000010 0.000010 0.000010 0.000010 0.000010 0.000010 0.000010 0.000010 0.000010 0.000010 0.000010 0.000010 0.000010 0.000010 0.000010 0.000010 0.000010 0.000010 0.000010 0.999750 0.000010 0.000010 0.000010 0.000010
0.000010 0.000010 0.000010 0.000010 0.000010 0.000010 0.000010 0.000010 0.000010 0.000010 0.000010 0.000010 0.000010 0.000010 0.000010 0.000010 0.000010 0.000010 0.000010 0.000010 0.000010 0.999750 0.000010 0.000010 0.000010 0.000010
0.000010 0.000010 0.000010 0.000010 0.000010 0.000010 0.000010 0.000010 0.000010 0.000010 0.000010 0.000010 0.000010 0.000010 0.000010 0.000010 0.000010 0.000010 0.000010 0.000010 0.000010 0.999750 0.000010 0.000010 0.000010 0.000010
0.000010 0.000010 0.000010 0.000010 0.000010 0.000010 0.000010 0.000010 0.000010 0.000010 0.000010 0.000010 0.000010 0.000010 0.000010 0.000010 0.000010 0.000010 0.000010 0.000010 0.000010 0.999750 0.000010 0.000010 0.000010 0.000010
0.000010 0.000010 0.000010 0.000010 0.000010 0.000010 0.000010 0.000010 0.000010 0.000010 0.000010 0.000010 0.000010 0.000010 0.000010 0.000010 0.000010 0.000010 0.000010 0.000010 0.000010 0.999750 0.000010 0.000010 0.000010 0.000010
0.000010 0.000010 0.000010 0.000010 0.000010 0.000010 0.000010 0.000010 0.000010 0.000010 0.000010 0.000010 0.000010 0.000010 0.000010 0.000010 0.000010 0.000010 0.000010 0.000010 0.000010 0.999750 0.000010 0.000010 0.000010 0.000010
0.000010 0.000010 0.000010 0.000010 0.000010 0.000010 0.000010 0.999750 0.000010 0.000010 0.000010 0.000010 0.000010 0.000010 0.000010 0.000010 0.000010 0.000010 0.000010 0.000010 0.000010 0.000010 0.000010 0.000010 0.000010 0.000010
0.000010 0.000010 0.000010 0.000010 0.000010 0.000010 0.000010 0.999750 0.000010 0.000010 0.000010 0.000010 0.000010 0.000010 0.000010 0.000010 0.000010 0.000010 0.000010 0.000010 0.000010 0.000010 0.000010 0.000010 0.000010 0.000010
0.000010 0.000010 0.002348 0.000010 0.000010 0.000010 0.000010 0.763778 0.000010 0.001534 0.024477 0.023997 0.000010 0.011361 0.000010 0.000010 0.000010 0.010530 0.003529 0.000010 0.051734 0.011569 0.000010 0.000010 0.000010 0.094992
0.000010 0.000010 0.000010 0.000010 0.000010 0.000010 0.000010 0.985810 0.000010 0.000010 0.000010 0.009535 0.000010 0.000010 0.000010 0.000010 0.004425 0.000010 0.000010 0.000010 0.000010 0.000010 0.000010 0.000010 0.000010 0.000010
0.000010 0.000010 0.000010 0.000010 0.000010 0.000010 0.000010 0.999750 0.000010 0.000010 0.000010 0.000010 0.000010 0.000010 0.000010 0.000010 0.000010 0.000010 0.000010 0.000010 0.000010 0.000010 0.000010 0.000010 0.000010 0.000010
0.000010 0.000010 0.000010 0.000010 0.000010 0.000010 0.000010 0.999750 0.000010 0.000010 0.000010 0.000010 0.000010 0.000010 0.000010 0.000010 0.000010 0.000010 0.000010 0.000010 0.000010 0.000010 0.000010 0.000010 0.000010 0.000010
0.000010 0.000010 0.025549 0.000010 0.000010 0.000010 0.000010 0.861955 0.000010 0.000010 0.010421 0.002765 0.000010 0.012587 0.000010 0.000010 0.005177 0.009851 0.000010 0.000010 0.004391 0.014345 0.000010 0.000010 0.000010 0.052800
0.000010 0.000010 0.039453 0.000010 0.000010 0.000010 0.000010 0.801694 0.000010 0.000010 0.000010 0.000010 0.000010 0.008425 0.000010 0.000010 0.000010 0.013410 0.000010 0.000010 0.032309 0.036400 0.000010 0.000010 0.000010 0.068118
0.000010 0.000010 0.013866 0.000010 0.000010 0.000010 0.005194 0.907146 0.000010 0.000010 0.000010 0.002687 0.000010 0.000010 0.000010 0.000010 0.011874 0.003543 0.000010 0.000010 0.000010 0.018626 0.000010 0.000010 0.000010 0.036884
0.000010 0.000010 0.056537 0.000010 0.000010 0.000010 0.000010 0.884914 0.000010 0.000010 0.011265 0.000010 0.000010 0.000010 0.000010 0.000010 0.005791 0.023366 0.000010 0.000010 0.000010 0.000010 0.000010 0.000010 0.000010 0.017927
0.000010 0.000010 0.000010 0.000010 0.000010 0.000010 0.000010 0.914313 0.000010 0.000010 0.012999 0.000015 0.000010 0.000010 0.000010 0.000010 0.000010 0.017214 0.000010 0.000010 0.006991 0.002122 0.000010 0.000010 0.000010 0.046157
0.000010 0.000010 0.000010 0.000010 0.000010 0.000010 0.000010 0.899330 0.000010 0.000010 0.025786 0.022101 0.000010 0.000010 0.000010 0.000010 0.002200 0.009424 0.000010 0.000010 0.000010 0.019042 0.000010 0.000010 0.000010 0.021928
0.000010 0.000010 0.005659 0.000010 0.000010 0.000010 0.000010 0.987150 0.000010 0.000010 0.000012 0.000010 0.000010 0.000010 0.000010 0.000010 0.006958 0.000010 0.000010 0.000010 0.000010 0.000010 0.000010 0.000010 0.000010 0.000010
0.000010 0.000010 0.064823 0.000010 0.000010 0.000010 0.003893 0.706015 0.000010 0.000010 0.011973 0.023042 0.000010 0.000010 0.000010 0.000010 0.000010 0.018723 0.000010 0.000010 0.005187 0.021714 0.000010 0.000010 0.000010 0.144460
0.000010 0.000010 0.003399 0.000010 0.000010 0.000010 0.000010 0.975602 0.000010 0.000010 0.000010 0.012041 0.000010 0.000010 0.000010 0.000010 0.008737 0.000010 0.000010 0.000010 0.000010 0.000010 0.000010 0.000010 0.000010 0.000010
0.000010 0.000010 0.000010 0.000010 0.000010 0.000010 0.000010 0.994834 0.000010 0.000010 0.000010 0.000010 0.000010 0.000010 0.000010 0.000010 0.003085 0.000010 0.000010 0.000010 0.001851 0.000010 0.000010 0.000010 0.000010 0.000010
0.000010 0.000010 0.041195 0.000010 0.000010 0.000010 0.001744 0.741504 0.000010 0.000010 0.010668 0.007688 0.000010 0.007187 0.000010 0.000010 0.000010 0.009059 0.000010 0.000010 0.088682 0.024073 0.000010 0.000010 0.000010 0.068040
0.000010 0.000010 0.000010 0.000010 0.000010 0.000010 0.000010 0.988306 0.000010 0.000010 0.000010 0.000010 0.000010 0.000010 0.000010 0.000010 0.011454 0.000010 0.000010 0.000010 0.000010 0.000010 0.000010 0.000010 0.000010 0.000010
0.000010 0.000010 0.000010 0.000010 0.000010 0.000010 0.000010 0.945749 0.000010 0.000010 0.022611 0.000010 0.000010 0.000010 0.000010 0.000010 0.010166 0.000010 0.000010 0.000010 0.000010 0.000010 0.000010 0.000010 0.000010 0.021254
0.000010 0.000010 0.045460 0.000010 0.000010 0.000010 0.000010 0.853797 0.000010 0.000010 0.001908 0.000010 0.000010 0.025730 0.000010 0.000010 0.011344 0.011333 0.000010 0.000010 0.000010 0.000010 0.000010 0.000010 0.000010 0.050238
0.028015 0.064093 0.000010 0.008768 0.034258 0.039685 0.000010 0.000010 0.091945 0.000010 0.000010 0.000010 0.025647 0.000010 0.043050 0.024547 0.000010 0.010045 0.000010 0.069842 0.000010 0.000010 0.067498 0.022956 0.460072 0.009470
0.009846 0.075621 0.000010 0.013717 0.062540 0.030242 0.000010 0.000010 0.071735 0.000010 0.003912 0.000010 0.043899 0.000010 0.005098 0.061008 0.000010 0.000010 0.000010 0.121435 0.000010 0.000010 0.058960 0.015309 0.426560 0.000010
0.006162 0.066808 0.000010 0.000460 0.043647 0.036245 0.000010 0.000010 0.071835 0.000010 0.000010 0.000010 0.040175 0.000010 0.006004 0.056816 0.000010 0.003556 0.000010 0.101286 0.000010 0.000010 0.080925 0.000960 0.485001 0.000010
0.028537 0.066089 0.000010 0.002360 0.050422 0.052502 0.000010 0.000010 0.094411 0.000010 0.000010 0.000010 0.024694 0.000010 0.011837 0.027893 0.000010 0.000010 0.000010 0.110195 0.000010 0.000010 0.070961 0.001555 0.458414 0.000010
0.026043 0.069533 0.000010 0.016370 0.053639 0.032153 0.000010 0.000010 0.084435 0.000010 0.000010 0.000010 0.044906 0.000010 0.019895 0.014528 0.000010 0.006230 0.000010 0.100459 0.000010 0.000010 0.043750 0.000010 0.487928 0.000010
0.000010 0.062514 0.000010 0.023099 0.037799 0.048129 0.000010 0.000010 0.089895 0.000010 0.010385 0.000010 0.008718 0.000010 0.000010 0.066876 0.000010 0.012418 0.000010 0.102941 0.000010 0.000010 0.071724 0.014579 0.450793 0.000010
0.014314 0.079171 0.000010 0.020247 0.045610 0.026181 0.000010 0.000010 0.065627 0.000010 0.000010 0.000010 0.021415 0.000010 0.073991 0.047748 0.000010 0.000010 0.000010 0.092187 0.000010 0.000010 0.071725 0.000010 0.422798 0.018855
0.030360 0.046594 0.000010 0.000010 0.051754 0.025643 0.000010 0.000010 0.101829 0.000010 0.000010 0.000010 0.001195 0.000010 0.056978 0.049904 0.000010 0.015845 0.000010 0.115546 0.000010 0.000010 0.064181 0.005602 0.432393 0.002056
0.022960 0.073892 0.000010 0.003366 0.031432 0.061260 0.000010 0.000010 0.081722 0.000010 0.000010 0.000010 0.005697 0.000010 0.046168 0.062332 0.000010 0.002743 0.000010 0.105117 0.000010 0.000010 0.086382 0.009313 0.407495 0.000010
0.033494 0.048729 0.000010 0.017499 0.031162 0.027615 0.000010 0.000010 0.074750 0.000010 0.000010 0.000010 0.000010 0.000010 0.043350 0.057035 0.000010 0.002667 0.000010 0.096422 0.000010 0.000010 0.096185 0.028353 0.442607 0.000010
0.009716 0.059907 0.000010 0.005735 0.034563 0.042584 0.000010 0.000010 0.106101 0.000010 0.000010 0.000010 0.000010 0.000010 0.047048 0.064955 0.000010 0.013047 0.000010 0.074628 0.000010 0.000010 0.086331 0.018699 0.436558 0.000010
0.030866 0.065840 0.000010 0.018972 0.052977 0.054295 0.000010 0.000010 0.060972 0.000010 0.000010 0.000010 0.028465 0.000010 0.021953 0.045740 0.000010 0.000010 0.000010 0.121527 0.000010 0.000010 0.058663 0.003268 0.433179 0.003163
0.026229 0.051575 0.000010 0.020014 0.030380 0.026935 0.000010 0.000010 0.074898 0.000010 0.000010 0.000010 0.033934 0.000010 0.056864 0.065178 0.000010 0.000010 0.000010 0.121684 0.000010 0.000010 0.074935 0.005160 0.412083 0.000010
0.022421 0.030346 0.000010 0.009407 0.039855 0.037366 0.000010 0.000010 0.071287 0.000010 0.000010 0.000010 0.012213 0.000010 0.089468 0.051190 0.000010 0.000010 0.000010 0.137054 0.000010 0.000010 0.067017 0.030178 0.388808 0.013270
0.012225 0.062125 0.000010 0.035068 0.042049 0.052447 0.000010 0.000010 0.063959 0.000010 0.005122 0.000010 0.000010 0.000010 0.043341 0.058453 0.000010 0.004529 0.000010 0.071443 0.000010 0.000014 0.083105 0.022898 0.443112 0.000010
0.006382 0.075595 0.000010 0.019242 0.051674 0.044574 0.000382 0.000010 0.095096 0.000010 0.000010 0.000010 0.014914 0.000010 0.008062 0.052671 0.000010 0.016245 0.000010 0.123931 0.000010 0.000010 0.054883 0.000010 0.436229 0.000010
0.022338 0.058356 0.000010 0.014497 0.048200 0.018876 0.000010 0.000010 0.099785 0.000010 0.000010 0.000010 0.036014 0.000010 0.000010 0.033771 0.000010 0.006072 0.000010 0.114155 0.000010 0.000010 0.059101 0.006749 0.481956 0.000010
0.008097 0.067608 0.000010 0.007593 0.065019 0.035492 0.000010 0.000010 0.106898 0.000010 0.005140 0.000010 0.028508 0.000010 0.010887 0.036489 0.000010 0.006449 0.000010 0.115885 0.000010 0.000148 0.050440 0.021416 0.433832 0.000010
0.015988 0.078035 0.000010 0.014829 0.050475 0.048689 0.000010 0.000010 0.074723 0.000010 0.014131 0.000010 0.009174 0.000010 0.076035 0.025089 0.000010 0.003055 0.000010 0.100743 0.000010 0.000010 0.085872 0.034823 0.368227 0.000010
0.000010 0.000010 0.007329 0.000010 0.000010 0.000010 0.000010 0.115788 0.000010 0.000010 0.135447 0.000010 0.000010 0.000010 0.000010 0.000010 0.000010 0.049482 0.000010 0.000010 0.000010 0.014495 0.000010 0.000010 0.000010 0.677259
0.000010 0.000010 0.021005 0.000010 0.000010 0.000010 0.000010 0.086238 0.000010 0.000016 0.153513 0.000010 0.000010 0.000010 0.000010 0.000010 0.000010 0.020935 0.000010 0.000010 0.000010 0.013567 0.000010 0.000010 0.000010 0.704536
0.000010 0.000010 0.000010 0.000010 0.000010 0.000010 0.000010 0.106785 0.000010 0.000010 0.130554 0.000010 0.000010 0.000010 0.000010 0.000010 0.000010 0.012032 0.000010 0.000010 0.000010 0.010999 0.000010 0.000010 0.000010 0.739420
0.000010 0.000010 0.001943 0.000010 0.000010 0.000010 0.000010 0.082329 0.000010 0.000010 0.140913 0.000010 0.000010 0.000010 0.000010 0.000010 0.004261 0.011934 0.000010 0.000010 0.000010 0.019887 0.000010 0.000010 0.000010 0.738542
0.000010 0.000010 0.000010 0.000010 0.000010 0.000010 0.000010 0.040353 0.000010 0.000010 0.167036 0.000010 0.000010 0.000010 0.000010 0.000010 0.000010 0.028678 0.000010 0.000010 0.000010 0.006420 0.000010 0.000010 0.000010 0.757303
0.000010 0.000010 0.000010 0.000010 0.000010 0.000010 0.000010 0.082032 0.000010 0.001956 0.161933 0.000010 0.000010 0.000010 0.000010 0.000010 0.010265 0.033596 0.000012 0.000010 0.022928 0.000010 0.000010 0.000010 0.000010 0.687097
0.000010 0.000010 0.000010 0.000010 0.000010 0.000010 0.000010 0.073218 0.000010 0.000010 0.104042 0.012400 0.000010 0.000010 0.000010 0.000010 0.000010 0.000010 0.000010 0.000010 0.000010 0.000348 0.000010 0.000010 0.000010 0.809781
0.000010 0.000010 0.014508 0.000010 0.000010 0.000010 0.002982 0.023691 0.000010 0.000010 0.178121 0.000010 0.000010 0.000010 0.000010 0.000010 0.000010 0.026384 0.001523 0.000010 0.000010 0.000010 0.000010 0.000010 0.000010 0.752600
0.000010 0.000010 0.000010 0.000010 0.000010 0.000010 0.000010 0.050499 0.000010 0.000010 0.146488 0.013780 0.000010 0.000010 0.000010 0.000010 0.000010 0.035830 0.000010 0.000010 0.000010 0.011166 0.000010 0.000010 0.000010 0.742038
0.000010 0.000010 0.000010 0.000010 0.000010 0.000010 0.000010 0.081090 0.000010 0.000010 0.089987 0.000010 0.000010 0.001455 0.000010 0.000010 0.005324 0.000010 0.000010 0.000010 0.010614 0.002970 0.000010 0.000010 0.000010 0.808370
0.000010 0.000010 0.013758 0.000010 0.000010 0.000010 0.000010 0.044429 0.000010 0.000010 0.100972 0.000010 0.000010 0.000010 0.000010 0.000010 0.003742 0.000010 0.000010 0.000010 0.000010 0.027271 0.000010 0.000010 0.000010 0.809628
0.000010 0.000010 0.013809 0.000010 0.000010 0.000010 0.000010 0.064253 0.000010 0.000010 0.073760 0.004695 0.000010 0.000010 0.000010 0.000010 0.009149 0.000010 0.000010 0.000010 0.000010 0.003242 0.000010 0.000010 0.000010 0.830902
0.000010 0.000010 0.000010 0.000010 0.000010 0.000010 0.000010 0.000010 0.000010 0.000010 0.192096 0.000010 0.000010 0.000010 0.000010 0.000010 0.008105 0.036905 0.000010 0.000010 0.000010 0.006565 0.000010 0.000010 0.000010 0.756119
0.000010 0.000010 0.006052 0.000010 0.000010 0.000010 0.000010 0.049559 0.000010 0.000010 0.144139 0.000541 0.000010 0.000010 0.000010 0.000010 0.000010 0.000010 0.000010 0.000010 0.000010 0.034016 0.000010 0.000010 0.000010 0.765493
0.015139 0.029587 0.000010 0.010745 0.022897 0.516449 0.000010 0.000010 0.127040 0.000010 0.000010 0.000010 0.055297 0.000010 0.029105 0.019348 0.000010 0.000010 0.000010 0.077419 0.000010 0.000010 0.029111 0.008298 0.059434 0.000010
0.015492 0.053298 0.000010 0.017620 0.032014 0.376918 0.000010 0.000010 0.179652 0.000010 0.000889 0.000010 0.040813 0.000010 0.025177 0.014746 0.000010 0.006295 0.000010 0.083843 0.000010 0.000010 0.052936 0.045282 0.054915 0.000010
0.034937 0.010562 0.000010 0.005668 0.020100 0.486272 0.000010 0.000010 0.160214 0.000010 0.000010 0.000010 0.050981 0.000010 0.018736 0.020158 0.000010 0.001677 0.000010 0.053165 0.000010 0.000010 0.037240 0.024257 0.075913 0.000010
0.009102 0.029825 0.000010 0.024496 0.023276 0.387275 0.000010 0.000010 0.157864 0.000010 0.000010 0.000010 0.051520 0.000010 0.048163 0.022790 0.000010 0.000010 0.000010 0.097362 0.000010 0.000010 0.046411 0.034201 0.067586 0.000010
0.024026 0.024479 0.000010 0.016778 0.030012 0.392879 0.000010 0.000010 0.163096 0.000010 0.000010 0.000010 0.047178 0.000010 0.050817 0.033511 0.000010 0.000010 0.000010 0.085534 0.000010 0.000010 0.017350 0.042144 0.072066 0.000010
0.023623 0.000336 0.000010 0.012276 0.015593 0.517285 0.000010 0.000010 0.153584 0.000010 0.000010 0.000010 0.046835 0.000010 0.040776 0.033364 0.000010 0.000010 0.000010 0.055970 0.000010 0.000010 0.031753 0.036481 0.031994 0.000010
0.016764 0.013975 0.000010 0.013447 0.028929 0.513453 0.000010 0.000010 0.143747 0.000010 0.000010 0.000010 0.081385 0.000010 0.006191 0.012809 0.000010 0.000010 0.000010 0.076358 0.000010 0.000010 0.023095 0.023651 0.046066 0.000010
0.011047 0.010601 0.000010 0.007372 0.015900 0.580111 0.000010 0.000010 0.112213 0.000010 0.000010 0.000010 0.041198 0.000010 0.033825 0.006454 0.000010 0.009055 0.000010 0.035631 0.000010 0.000010 0.045033 0.033375 0.058065 0.000010
0.012558 0.049678 0.000010 0.039690 0.024063 0.443276 0.000010 0.000010 0.178226 0.000010 0.000010 0.000010 0.043070 0.000010 0.051381 0.025198 0.000010 0.009746 0.000010 0.025389 0.000010 0.000010 0.054002 0.003219 0.040383 0.000010
0.020801 0.014178 0.000010 0.013930 0.007783 0.594495 0.000010 0.000010 0.147126 0.000010 0.000010 0.000010 0.033282 0.000010 0.013058 0.000019 0.000010 0.001401 0.000010 0.033834 0.000010 0.000010 0.033523 0.042843 0.043606 0.000010
0.004266 0.034833 0.000010 0.028519 0.016402 0.367095 0.000010 0.000010 0.165208 0.000010 0.000010 0.000010 0.064912 0.000010 0.046733 0.027407 0.000010 0.000010 0.000010 0.096234 0.000010 0.000010 0.047753 0.043328 0.057179 0.000010
0.016650 0.022731 0.000010 0.033358 0.009122 0.588584 0.000010 0.000010 0.085520 0.000010 0.000010 0.000010 0.043737 0.000010 0.018227 0.027844 0.000010 0.007211 0.000010 0.000508 0.000010 0.000010 0.044465 0.031170 0.070751 0.000010
0.019030 0.038895 0.000010 0.000010 0.011914 0.452709 0.000010 0.000010 0.182002 0.000010 0.001289 0.000010 0.043037 0.000010 0.000010 0.018526 0.000010 0.000669 0.000010 0.069131 0.000010 0.000010 0.028118 0.032775 0.101491 0.000294
0.037682 0.014306 0.000010 0.019804 0.020258 0.364791 0.000010 0.000010 0.168712 0.000010 0.000010 0.000010 0.058998 0.000010 0.004722 0.013500 0.000010 0.000010 0.000010 0.095807 0.000010 0.000010 0.062625 0.032112 0.103722 0.002839
0.013930 0.032162 0.000010 0.000310 0.007665 0.503052 0.000010 0.000010 0.177336 0.000010 0.000010 0.000010 0.023920 0.000010 0.020556 0.013495 0.000010 0.000010 0.000010 0.058208 0.000010 0.000010 0.059202 0.015522 0.057286 0.017235
0.018538 0.042991 0.000010 0.002312 0.011297 0.474804 0.000010 0.000010 0.151874 0.000010 0.002368 0.000010 0.065844 0.000010 0.021361 0.033020 0.000010 0.003216 0.000010 0.038011 0.000010 0.000010 0.049706 0.024926 0.059622 0.000010
0.032003 0.009610 0.000010 0.009303 0.006825 0.552626 0.000010 0.000010 0.128660 0.000010 0.000010 0.000010 0.041528 0.000010 0.042408 0.037681 0.000010 0.000010 0.000010 0.032985 0.000010 0.000010 0.012015 0.011314 0.063432 0.019490
0.019341 0.013056 0.000010 0.021740 0.020000 0.495332 0.002356 0.000010 0.115316 0.000010 0.000010 0.000010 0.049599 0.000010 0.000010 0.012199 0.000010 0.013658 0.002449 0.049795 0.000010 0.000010 0.044692 0.035341 0.105014 0.000010
0.027039 0.011827 0.000010 0.012377 0.008005 0.401161 0.000010 0.000010 0.173703 0.000010 0.000010 0.000010 0.068551 0.000010 0.024535 0.031822 0.000010 0.000010 0.000010 0.086303 0.000010 0.000010 0.050117 0.017267 0.087164 0.000010
0.015295 0.004485 0.000010 0.020808 0.016681 0.446986 0.000010 0.000010 0.150684 0.000010 0.000010 0.000010 0.052847 0.000010 0.018709 0.027972 0.000010 0.015482 0.000010 0.068187 0.000010 0.000010 0.036869 0.039772 0.085102 0.000010
0.001937 0.026314 0.000010 0.000010 0.007336 0.000010 0.000010 0.000010 0.000010 0.000010 0.010350 0.000010 0.000010 0.000010 0.058562 0.001432 0.000010 0.006289 0.000010 0.000010 0.000010 0.000010 0.000010 0.000010 0.887600 0.000010
0.010281 0.001099 0.000010 0.000010 0.002918 0.000010 0.000010 0.000010 0.000010 0.000010 0.000010 0.000010 0.000010 0.000010 0.096746 0.017397 0.000010 0.017176 0.000010 0.000010 0.000010 0.000010 0.021594 0.000010 0.832608 0.000010
0.000010 0.000010 0.000010 0.000010 0.005363 0.000010 0.000010 0.000010 0.000010 0.000010 0.000010 0.000010 0.000010 0.000010 0.113366 0.000010 0.000010 0.009542 0.000010 0.012886 0.000010 0.000010 0.022436 0.000010 0.833310 0.002908
0.000010 0.000010 0.000010 0.000010 0.000010 0.000010 0.000010 0.000010 0.000010 0.000010 0.000010 0.000010 0.000010 0.000010 0.085848 0.021682 0.000010 0.008953 0.000010 0.018247 0.000010 0.000010 0.022807 0.000010 0.834198 0.008076
0.000010 0.000010 0.000010 0.000010 0.005269 0.000010 0.000010 0.000010 0.002250 0.000010 0.000010 0.000010 0.000010 0.000010 0.065689 0.035240 0.000010 0.001419 0.000010 0.000010 0.000010 0.000010 0.005093 0.000010 0.877979 0.006881
0.000010 0.000010 0.000010 0.000010 0.000010 0.000010 0.000010 0.000010 0.000010 0.000010 0.000010 0.000010 0.000010 0.000010 0.072110 0.014168 0.000010 0.004097 0.000010 0.009813 0.000010 0.000010 0.000010 0.000010 0.899603 0.000010
0.000010 0.008271 0.000010 0.000010 0.019332 0.000010 0.000010 0.000010 0.000010 0.000010 0.000010 0.000010 0.000010 0.000010 0.099665 0.016726 0.000010 0.006149 0.000010 0.000010 0.000010 0.000010 0.006729 0.000010 0.842939 0.000010
0.000010 0.000010 0.000010 0.000010 0.018173 0.000010 0.000010 0.000010 0.000010 0.000010 0.005765 0.000010 0.000010 0.000010 0.117409 0.022326 0.000010 0.011960 0.000010 0.000010 0.000010 0.000010 0.002159 0.000010 0.822018 0.000010
0.000010 0.000010 0.000010 0.000010 0.000010 0.000010 0.000010 0.000010 0.000010 0.000010 0.011213 0.000010 0.000010 0.000010 0.089898 0.000202 0.000010 0.003883 0.000010 0.000010 0.000010 0.000010 0.000010 0.000010 0.894594 0.000010
0.000010 0.000010 0.000010 0.000010 0.000010 0.000010 0.000010 0.000010 0.000010 0.000010 0.009164 0.000010 0.005917 0.000010 0.085465 0.007495 0.000010 0.000010 0.000010 0.000010 0.000010 0.000010 0.000010 0.008277 0.879146 0.004346
0.000010 0.000010 0.000010 0.000010 0.000010 0.000010 0.000010 0.000010 0.000010 0.000010 0.000010 0.000010 0.000010 0.000010 0.059978 0.025310 0.000010 0.011913 0.000010 0.012773 0.000010 0.000010 0.003027 0.000010 0.886799 0.000010
0.000010 0.000010 0.000010 0.000010 0.001784 0.000010 0.000010 0.000010 0.000010 0.000010 0.000010 0.000010 0.000010 0.000010 0.091181 0.012284 0.000010 0.010766 0.000010 0.000304 0.000010 0.000010 0.000010 0.000010 0.883482 0.000010
0.000010 0.000010 0.000010 0.000268 0.003006 0.000010 0.000010 0.000010 0.000932 0.000010 0.000010 0.000010 0.000010 0.000010 0.092916 0.000010 0.000010 0.009039 0.000010 0.000789 0.000010 0.000010 0.019925 0.000010 0.872945 0.000010
0.001275 0.013913 0.000010 0.000010 0.008593 0.000010 0.000010 0.000010 0.000010 0.000010 0.024165 0.000010 0.000010 0.000010 0.075671 0.014501 0.000010 0.000010 0.000010 0.000795 0.000010 0.000010 0.000010 0.000010 0.860907 0.000010
0.000010 0.000010 0.000010 0.000010 0.009208 0.000010 0.000010 0.000010 0.000010 0.000010 0.002075 0.000010 0.008488 0.000010 0.077834 0.010952 0.000010 0.002841 0.000010 0.000010 0.000010 0.000010 0.011950 0.000010 0.866388 0.010094
0.000010 0.004249 0.000010 0.000010 0.003349 0.000010 0.000010 0.000010 0.000010 0.000010 0.007429 0.000010 0.010971 0.000010 0.073970 0.027735 0.000010 0.000010 0.000010 0.000010 0.000010 0.000010 0.025807 0.000010 0.846309 0.000010
0.006700 0.000010 0.000010 0.000010 0.000453 0.000010 0.000010 0.000010 0.000010 0.000010 0.000010 0.000010 0.011522 0.000010 0.050251 0.029161 0.000010 0.003521 0.000010 0.022167 0.000010 0.000010 0.004532 0.000010 0.871522 0.000010
0.001325 0.000010 0.000010 0.000010 0.005095 0.000010 0.000010 0.000010 0.000010 0.000010 0.000010 0.000010 0.000010 0.000010 0.100926 0.015066 0.000010 0.000010 0.000010 0.000010 0.000010 0.000010 0.011982 0.000010 0.847959 0.017458
0.000010 0.000010 0.000010 0.000010 0.009735 0.000010 0.000010 0.000010 0.000010 0.000010 0.005180 0.000010 0.009181 0.000010 0.122116 0.014612 0.000010 0.000010 0.000010 0.000010 0.000010 0.000010 0.000010 0.000010 0.831109 0.007877
0.000010 0.000010 0.000010 0.000010 0.017362 0.000010 0.000010 0.000010 0.000010 0.000010 0.000010 0.000010 0.000010 0.000010 0.138878 0.000010 0.000010 0.013850 0.000010 0.000010 0.000010 0.000010 0.000973 0.000010 0.828728 0.000010
0.000010 0.000010 0.054702 0.000010 0.000010 0.000010 0.000010 0.741738 0.000010 0.000010 0.014808 0.020472 0.000010 0.010390 0.000010 0.000010 0.004074 0.006937 0.000010 0.000010 0.067030 0.046295 0.000010 0.000010 0.000010 0.033393
0.000010 0.000010 0.015087 0.000010 0.000010 0.000010 0.000010 0.939090 0.000010 0.000010 0.001219 0.000010 0.000010 0.000010 0.000010 0.000010 0.010055 0.015749 0.000010 0.000010 0.000010 0.017595 0.000010 0.000010 0.000010 0.001014
0.000010 0.000010 0.005991 0.000010 0.000010 0.000010 0.005981 0.843401 0.000010 0.000010 0.004099 0.047824 0.000010 0.000010 0.000010 0.000010 0.000694 0.010549 0.000010 0.000010 0.021787 0.040457 0.000010 0.000010 0.000010 0.019058
0.000010 0.000010 0.054228 0.000010 0.000010 0.000010 0.000010 0.695927 0.000010 0.063280 0.023430 0.025792 0.000010 0.002272 0.000010 0.000010 0.000010 0.000120 0.000010 0.000010 0.060493 0.013706 0.000010 0.000010 0.000010 0.060592
0.000010 0.000010 0.000010 0.000010 0.000010 0.000010 0.000010 0.880584 0.000010 0.000010 0.023563 0.011117 0.000010 0.000010 0.000010 0.000010 0.019296 0.001065 0.000010 0.000011 0.026521 0.017785 0.000010 0.000010 0.000010 0.019888
0.000010 0.000010 0.023924 0.000010 0.000010 0.000010 0.000010 0.803806 0.000010 0.000010 0.016043 0.000010 0.000010 0.037680 0.000010 0.000010 0.007566 0.001832 0.000010 0.000010 0.016266 0.057865 0.000010 0.000010 0.000010 0.034848
0.000010 0.000010 0.032709 0.000010 0.000010 0.000010 0.000010 0.720543 0.000010 0.000010 0.016345 0.019069 0.000010 0.000010 0.000010 0.000010 0.007111 0.019025 0.000010 0.000010 0.070322 0.051724 0.000010 0.000010 0.000010 0.062982
0.000010 0.000010 0.028460 0.000010 0.000010 0.000010 0.000010 0.870587 0.000010 0.000010 0.024605 0.005911 0.000010 0.005016 0.000010 0.000010 0.016425 0.017682 0.000010 0.000010 0.004663 0.012674 0.000010 0.000010 0.000010 0.013818
0.000010 0.000010 0.119830 0.000010 0.000010 0.000010 0.000010 0.655033 0.000010 0.013238 0.001332 0.019821 0.000010 0.000010 0.000010 0.000010 0.000010 0.015444 0.000010 0.000010 0.051851 0.053647 0.000010 0.000010 0.000010 0.069635
0.000010 0.000010 0.058597 0.000010 0.000010 0.000010 0.000010 0.812779 0.000010 0.000010 0.007924 0.000010 0.000010 0.001591 0.000010 0.000010 0.010143 0.014428 0.000010 0.000010 0.044028 0.020921 0.000010 0.000010 0.000010 0.029419
0.000010 0.000010 0.000010 0.000010 0.000010 0.000010 0.000010 0.895712 0.000010 0.000010 0.000010 0.029168 0.000010 0.000010 0.000010 0.000010 0.000010 0.015597 0.000010 0.000010 0.059304 0.000010 0.000010 0.000010 0.000010 0.000010
0.000010 0.000010 0.013741 0.000010 0.000010 0.000010 0.000010 0.860407 0.000010 0.000010 0.016543 0.032741 0.000010 0.000956 0.000010 0.000010 0.006199 0.000683 0.000010 0.000010 0.000010 0.017763 0.000010 0.000010 0.000010 0.050796
0.000010 0.000010 0.081777 0.000010 0.000010 0.000010 0.000010 0.808194 0.000010 0.000010 0.023557 0.000010 0.000010 0.019663 0.000010 0.000010 0.007025 0.003673 0.000010 0.000010 0.022607 0.018547 0.000010 0.000010 0.000010 0.014788
0.000010 0.000010 0.007782 0.000010 0.000010 0.000010 0.000010 0.861082 0.000010 0.000010 0.026125 0.012956 0.000010 0.004700 0.000010 0.000010 0.006633 0.000010 0.000010 0.000010 0.048267 0.008778 0.000010 0.000010 0.000010 0.023506
0.000010 0.000010 0.000010 0.000010 0.000010 0.000010 0.000010 0.893331 0.000010 0.000010 0.000010 0.000010 0.000010 0.058595 0.000010 0.000010 0.000321 0.000010 0.000010 0.000010 0.017753 0.025550 0.000010 0.000010 0.000010 0.004249
0.000010 0.000010 0.041584 0.000010 0.000010 0.000010 0.000010 0.756450 0.000010 0.019143 0.006842 0.025949 0.000010 0.026932 0.000010 0.000010 0.025315 0.009555 0.000010 0.000010 0.012608 0.019454 0.000010 0.000010 0.000010 0.056017
0.000010 0.000010 0.075773 0.000010 0.000010 0.000010 0.000010 0.638109 0.000010 0.041453 0.006532 0.021423 0.000010 0.028098 0.000010 0.000010 0.000010 0.000010 0.000010 0.000010 0.002906 0.065007 0.000010 0.000010 0.000010 0.120530
0.000010 0.000010 0.006310 0.000010 0.000010 0.000010 0.000010 0.637930 0.000010 0.064247 0.008409 0.000010 0.000010 0.000010 0.000010 0.000010 0.007421 0.023884 0.006624 0.000010 0.137639 0.033034 0.000010 0.000010 0.000010 0.074342
0.000010 0.000010 0.000010 0.000010 0.000010 0.000010 0.000010 0.907633 0.000010 0.000010 0.003641 0.000010 0.000010 0.000010 0.000010 0.000010 0.000010 0.000010 0.000010 0.000010 0.056765 0.000010 0.000010 0.000010 0.000010 0.031741
0.000010 0.000010 0.044188 0.000010 0.000010 0.000010 0.000010 0.665686 0.000010 0.007189 0.013161 0.020693 0.000010 0.043264 0.000010 0.000010 0.016840 0.014325 0.000010 0.000010 0.059370 0.068621 0.000010 0.000010 0.000010 0.046514
0.000010 0.000010 0.000010 0.000010 0.000010 0.000010 0.000010 0.000010 0.000010 0.000010 0.000010 0.000010 0.000010 0.000010 0.000010 0.000010 0.000010 0.999750 0.000010 0.000010 0.000010 0.000010 0.000010 0.000010 0.000010 0.000010
0.000010 0.000010 0.000010 0.000010 0.000010 0.000010 0.000010 0.000010 0.000010 0.000010 0.000010 0.000010 0.000010 0.000010 0.000010 0.000010 0.000010 0.999750 0.000010 0.000010 0.000010 0.000010 0.000010 0.000010 0.000010 0.000010
0.000010 0.000010 0.000010 0.000010 0.000010 0.000010 0.000010 0.000010 0.000010 0.000010 0.000016 0.000010 0.000010 0.000010 0.000010 0.000010 0.000010 0.999744 0.000010 0.000010 0.000010 0.000010 0.000010 0.000010 0.000010 0.000010
0.000010 0.000010 0.000010 0.000010 0.000010 0.000010 0.000010 0.000010 0.000010 0.000010 0.000010 0.000010 0.000010 0.000010 0.000010 0.000010 0.000010 0.999750 0.000010 0.000010 0.000010 0.000010 0.000010 0.000010 0.000010 0.000010
0.000010 0.000010 0.000010 0.000010 0.000010 0.000010 0.000010 0.000010 0.000010 0.000010 0.000010 0.000010 0.000010 0.000010 0.000010 0.000010 0.000010 0.999750 0.000010 0.000010 0.000010 0.000010 0.000010 0.000010 0.000010 0.000010
0.000010 0.000010 0.000010 0.000010 0.000010 0.000010 0.000010 0.000010 0.000010 0.000010 0.000010 0.000010 0.000010 0.000010 0.000010 0.000010 0.000010 0.999750 0.000010 0.000010 0.000010 0.000010 0.000010 0.000010 0.000010 0.000010
0.000010 0.000010 0.000010 0.000010 0.000010 0.000010 0.000010 0.000010 0.000010 0.000010 0.000010 0.000010 0.000010 0.000010 0.000010 0.000010 0.000010 0.999750 0.000010 0.000010 0.000010 0.000010 0.000010 0.000010 0.000010 0.000010
0.000010 0.000010 0.000010 0.000010 0.000010 0.000010 0.000010 0.000010 0.000010 0.000010 0.000010 0.000010 0.000010 0.000010 0.000010 0.000010 0.000010 0.981503 0.000010 0.000010 0.000010 0.000010 0.000010 0.000010 0.000010 0.018257
0.000010 0.000010 0.000010 0.000010 0.000010 0.000010 0.000010 0.000010 0.000010 0.000010 0.000010 0.000010 0.000010 0.000010 0.000010 0.000010 0.000010 0.987307 0.000010 0.000010 0.000010 0.000010 0.000010 0.000010 0.000010 0.012453
0.000010 0.000010 0.000010 0.000010 0.000010 0.000010 0.000010 0.000010 0.000010 0.000010 0.000010 0.000010 0.000010 0.000010 0.000010 0.000010 0.000010 0.999750 0.000010 0.000010 0.000010 0.000010 0.000010 0.000010 0.000010 0.000010
0.000010 0.000010 0.000010 0.000010 0.000010 0.000010 0.000010 0.000010 0.000010 0.000010 0.000010 0.000010 0.000010 0.000010 0.000010 0.000010 0.000010 0.999750 0.000010 0.000010 0.000010 0.000010 0.000010 0.000010 0.000010 0.000010
0.000010 0.000010 0.000010 0.000010 0.000010 0.000010 0.000010 0.000010 0.000010 0.000010 0.000010 0.000010 0.000010 0.000010 0.000010 0.000010 0.000010 0.999750 0.000010 0.000010 0.000010 0.000010 0.000010 0.000010 0.000010 0.000010
0.000010 0.000010 0.000010 0.000010 0.000010 0.000010 0.000010 0.000010 0.000010 0.000010 0.000010 0.000010 0.000010 0.000010 0.000010 0.000010 0.000010 0.947223 0.000010 0.000010 0.000010 0.000010 0.000010 0.000010 0.000010 0.052537
0.000010 0.000010 0.000010 0.000010 0.000010 0.000010 0.000010 0.000010 0.000010 0.000010 0.000010 0.000010 0.000010 0.000010 0.000010 0.000010 0.000010 0.999750 0.000010 0.000010 0.000010 0.000010 0.000010 0.000010 0.000010 0.000010
0.000010 0.000010 0.000010 0.000010 0.000010 0.000010 0.000010 0.000010 0.000010 0.000010 0.000010 0.000010 0.000010 0.000010 0.000010 0.000010 0.000010 0.999750 0.000010 0.000010 0.000010 0.000010 0.000010 0.000010 0.000010 0.000010
0.000010 0.000010 0.000010 0.000010 0.000010 0.000010 0.000010 0.000010 0.000010 0.000010 0.000010 0.000010 0.000010 0.000010 0.000010 0.000010 0.000010 0.999750 0.000010 0.000010 0.000010 0.000010 0.000010 0.000010 0.000010 0.000010
0.000010 0.000010 0.000010 0.000010 0.000010 0.000010 0.000010 0.000010 0.000010 0.000010 0.000010 0.000010 0.000010 0.000010 0.000010 0.000010 0.000010 0.999750 0.000010 0.000010 0.000010 0.000010 0.000010 0.000010 0.000010 0.000010
0.000010 0.000010 0.000010 0.000010 0.000010 0.000010 0.000010 0.000010 0.000010 0.000010 0.000010 0.000010 0.000010 0.000010 0.000010 0.000010 0.000010 0.999750 0.000010 0.000010 0.000010 0.000010 0.000010 0.000010 0.000010 0.000010
0.000010 0.000010 0.000010 0.000010 0.000010 0.000010 0.000010 0.000010 0.000010 0.000010 0.000010 0.000010 0.000010 0.000010 0.000010 0.000010 0.000010 0.999750 0.000010 0.000010 0.000010 0.000010 0.000010 0.000010 0.000010 0.000010
0.000010 0.000010 0.000010 0.000010 0.000010 0.000010 0.000010 0.000010 0.000010 0.000010 0.000010 0.000010 0.000010 0.000010 0.000010 0.000010 0.000010 0.999750 0.000010 0.000010 0.000010 0.000010 0.000010 0.000010 0.000010 0.000010
0.000010 0.031543 0.000010 0.019705 0.045504 0.160831 0.000010 0.000010 0.167217 0.000010 0.000010 0.000010 0.088799 0.000010 0.040161 0.034288 0.000010 0.000010 0.000010 0.106256 0.000010 0.000010 0.093650 0.016473 0.195433 0.000010
0.016339 0.048589 0.000010 0.017363 0.051610 0.112117 0.000010 0.000010 0.125057 0.000010 0.000010 0.000010 0.098278 0.000010 0.044928 0.033999 0.000010 0.000010 0.000010 0.117684 0.000010 0.000010 0.096682 0.038318 0.197943 0.000974
0.012553 0.049714 0.000010 0.026154 0.048692 0.133405 0.000010 0.000010 0.148551 0.000010 0.009064 0.000010 0.070503 0.000010 0.034819 0.047424 0.000010 0.000356 0.000010 0.087489 0.000010 0.000010 0.101075 0.032113 0.196478 0.001508
0.010598 0.083997 0.000010 0.022496 0.048189 0.093467 0.001502 0.000010 0.108763 0.000010 0.000010 0.000010 0.073801 0.000010 0.000010 0.053091 0.000010 0.000010 0.000010 0.129221 0.000010 0.000010 0.108113 0.027016 0.239615 0.000010
0.000010 0.071257 0.000010 0.008413 0.058438 0.037955 0.000010 0.000010 0.106956 0.000010 0.003989 0.000010 0.096231 0.000010 0.037280 0.049756 0.000010 0.000010 0.000010 0.135220 0.000010 0.000010 0.106346 0.056056 0.231974 0.000010
0.002098 0.059641 0.000010 0.006628 0.060083 0.063407 0.000010 0.000010 0.134877 0.000010 0.000010 0.000010 0.103492 0.000010 0.001503 0.024194 0.000010 0.000010 0.000010 0.111306 0.000010 0.000010 0.115193 0.032701 0.284747 0.000010
0.007897 0.080492 0.000010 0.002580 0.068528 0.036893 0.000010 0.000010 0.120755 0.000140 0.006379 0.000010 0.089736 0.000010 0.009358 0.048424 0.000251 0.000010 0.000010 0.133076 0.000010 0.000010 0.112031 0.037820 0.245542 0.000010
0.009520 0.067113 0.000010 0.022301 0.060331 0.034612 0.000010 0.000010 0.146904 0.000010 0.000010 0.000010 0.135517 0.000010 0.024062 0.036477 0.000010 0.000010 0.000010 0.116547 0.000010 0.000010 0.096536 0.022883 0.227066 0.000010
0.000010 0.044967 0.000010 0.030672 0.057681 0.132297 0.000010 0.000010 0.147290 0.000010 0.016934 0.000010 0.100848 0.000010 0.019324 0.051095 0.000010 0.000010 0.000010 0.073836 0.000010 0.000010 0.115151 0.049791 0.156616 0.003379
0.018562 0.048530 0.000010 0.012251 0.023265 0.129860 0.000010 0.000010 0.182331 0.000010 0.000010 0.000010 0.062108 0.000010 0.036357 0.043379 0.000010 0.000010 0.000010 0.118677 0.000010 0.000010 0.096769 0.021298 0.206483 0.000010
0.013827 0.072553 0.000010 0.009148 0.064557 0.060249 0.000010 0.000010 0.110835 0.000010 0.000010 0.000010 0.082149 0.000010 0.023496 0.070922 0.001530 0.000010 0.000010 0.105208 0.000010 0.000010 0.089960 0.039080 0.246816 0.009561
0.003010 0.057989 0.000010 0.010749 0.038239 0.083753 0.000010 0.000010 0.154177 0.000010 0.000010 0.000010 0.106729 0.000010 0.022774 0.043434 0.000010 0.000010 0.000010 0.118059 0.000010 0.000010 0.118151 0.020083 0.222723 0.000010
0.013689 0.079529 0.000010 0.015761 0.038751 0.058698 0.000923 0.000010 0.136331 0.000010 0.000010 0.000010 0.090121 0.000010 0.000010 0.064611 0.000010 0.000010 0.000010 0.139890 0.000010 0.000010 0.092581 0.021063 0.247922 0.000010
0.013272 0.046255 0.000010 0.012287 0.050085 0.090210 0.000111 0.000010 0.165468 0.000010 0.000010 0.000010 0.081167 0.000010 0.059421 0.032553 0.000010 0.000010 0.000010 0.125766 0.000010 0.000010 0.096275 0.022381 0.204629 0.000010
0.011966 0.090381 0.000010 0.006226 0.066263 0.042476 0.000010 0.000010 0.125693 0.000010 0.000010 0.000010 0.077463 0.000010 0.036271 0.046091 0.000010 0.000010 0.000010 0.121740 0.000010 0.000010 0.085472 0.043692 0.246134 0.000010
0.013729 0.061195 0.000010 0.035448 0.047762 0.053997 0.000508 0.000010 0.130150 0.000010 0.000010 0.000010 0.141863 0.000010 0.022393 0.048286 0.000010 0.010769 0.000010 0.108347 0.000010 0.000010 0.096331 0.014240 0.214872 0.000010
0.014210 0.037479 0.000010 0.008402 0.049834 0.119041 0.000010 0.000010 0.144724 0.000010 0.000010 0.000010 0.094877 0.000010 0.019899 0.037227 0.000010 0.000010 0.000010 0.139958 0.000010 0.000010 0.117596 0.026450 0.190174 0.000010
0.003423 0.043724 0.000010 0.022777 0.034596 0.148850 0.000010 0.000010 0.138283 0.000010 0.000010 0.000010 0.086015 0.000010 0.047380 0.045340 0.000010 0.000010 0.000010 0.115605 0.000010 0.000010 0.106002 0.016996 0.190878 0.000010
0.000010 0.000010 0.000010 0.000010 0.000010 0.000010 0.000010 0.690790 0.000010 0.000010 0.031921 0.000010 0.000010 0.000010 0.000010 0.000010 0.000010 0.031634 0.000010 0.000010 0.000010 0.000010 0.000010 0.000010 0.000010 0.245435
0.000010 0.000011 0.000010 0.000010 0.000010 0.000010 0.000010 0.693261 0.000010 0.000011 0.025919 0.000010 0.000010 0.000010 0.000010 0.000010 0.011432 0.044229 0.000010 0.000010 0.000010 0.000010 0.000010 0.000010 0.000010 0.224946
0.007688 0.000010 0.000010 0.000010 0.000010 0.000010 0.000010 0.662056 0.000010 0.000010 0.016796 0.000010 0.000010 0.000010 0.000010 0.000010 0.005647 0.048875 0.012263 0.000010 0.000010 0.015213 0.000010 0.000010 0.000010 0.231282
0.000010 0.000010 0.000010 0.000010 0.000010 0.000010 0.000010 0.635041 0.000010 0.000010 0.030600 0.011144 0.000010 0.000010 0.000010 0.000010 0.011096 0.046906 0.000010 0.000010 0.000010 0.024018 0.000010 0.000010 0.000010 0.241004
0.000177 0.000010 0.000010 0.000010 0.000010 0.000010 0.000010 0.643257 0.000010 0.000010 0.023707 0.000010 0.000010 0.000010 0.000010 0.000010 0.000010 0.052641 0.000010 0.000010 0.000010 0.009963 0.000010 0.000010 0.000010 0.270056
0.000010 0.000010 0.000010 0.000010 0.000010 0.000010 0.000010 0.726567 0.000010 0.000010 0.006605 0.000010 0.000010 0.000010 0.000010 0.000010 0.000010 0.022809 0.000010 0.000010 0.000010 0.001573 0.000010 0.000010 0.000010 0.242235
0.000010 0.000010 0.000010 0.000010 0.000010 0.000010 0.000010 0.696857 0.000010 0.001596 0.004432 0.000010 0.000010 0.000010 0.000010 0.000010 0.000010 0.042837 0.000010 0.000010 0.016469 0.000010 0.000010 0.000010 0.000010 0.237608
0.000010 0.000010 0.000010 0.000010 0.000010 0.000010 0.000010 0.668814 0.000010 0.012044 0.032852 0.000010 0.000010 0.000010 0.000010 0.000010 0.007279 0.047887 0.000010 0.000010 0.000010 0.017931 0.000010 0.000010 0.000010 0.213002
0.008043 0.001664 0.000010 0.000010 0.000010 0.000010 0.001505 0.652589 0.000010 0.000010 0.011288 0.000010 0.000010 0.000010 0.000010 0.000017 0.026633 0.054139 0.000010 0.000010 0.000010 0.011566 0.000010 0.000010 0.000010 0.232397
0.000010 0.000010 0.000010 0.000010 0.000010 0.000010 0.000010 0.682962 0.000010 0.000010 0.000010 0.000010 0.000010 0.000010 0.000010 0.000010 0.000010 0.069854 0.000010 0.000010 0.000010 0.004768 0.000010 0.000010 0.000010 0.242196
0.000010 0.000010 0.010983 0.000010 0.000010 0.000010 0.000010 0.702090 0.000010 0.000010 0.033202 0.000010 0.000010 0.000010 0.000010 0.000010 0.000010 0.046567 0.000010 0.000010 0.000010 0.006357 0.000010 0.000010 0.000010 0.200602
0.000010 0.000010 0.000010 0.000010 0.000010 0.000010 0.000010 0.651083 0.000010 0.000010 0.000010 0.011581 0.000010 0.023933 0.000010 0.000010 0.000010 0.047454 0.000010 0.000010 0.000010 0.014925 0.000010 0.000010 0.000010 0.250823
0.000010 0.000010 0.000010 0.000010 0.000010 0.000010 0.000010 0.689366 0.000010 0.006348 0.000010 0.000010 0.000010 0.000010 0.000010 0.000010 0.005859 0.074948 0.000010 0.000010 0.000010 0.008534 0.000010 0.000010 0.000010 0.214744
0.000010 0.000010 0.000010 0.000010 0.000010 0.000010 0.000010 0.653220 0.000010 0.000010 0.000010 0.000010 0.000010 0.000010 0.000010 0.000010 0.000010 0.066067 0.000010 0.000010 0.000010 0.025969 0.000010 0.000010 0.000010 0.254524
0.000010 0.000010 0.010158 0.000010 0.000010 0.000010 0.000010 0.637184 0.000010 0.000010 0.005209 0.024155 0.000010 0.000010 0.000010 0.000010 0.000010 0.041919 0.000010 0.000010 0.000010 0.020241 0.000010 0.000010 0.000010 0.260944
0.000010 0.000010 0.000010 0.000010 0.000010 0.000010 0.001811 0.675472 0.000010 0.000010 0.000010 0.009288 0.000010 0.000010 0.000010 0.000010 0.000010 0.060226 0.000010 0.000010 0.000010 0.002691 0.000010 0.000010 0.000010 0.250311
0.000012 0.000010 0.000010 0.000010 0.000010 0.000010 0.000010 0.658072 0.000010 0.000010 0.003506 0.000010 0.000010 0.000010 0.000010 0.000010 0.000010 0.044900 0.000010 0.000010 0.000010 0.000010 0.000010 0.000010 0.000010 0.293300
0.000010 0.000010 0.000010 0.000010 0.000010 0.000010 0.000010 0.681225 0.000010 0.000010 0.000010 0.000010 0.000010 0.000010 0.000010 0.000010 0.000010 0.053454 0.000010 0.000010 0.000010 0.008262 0.000010 0.000010 0.000010 0.256839
0.000010 0.000010 0.000010 0.000010 0.000010 0.000010 0.000010 0.703391 0.000010 0.000010 0.008672 0.000010 0.000010 0.000010 0.000010 0.000010 0.008779 0.027462 0.000010 0.000010 0.000010 0.000010 0.000010 0.000010 0.000010 0.251485
0.000010 0.000010 0.000010 0.000010 0.000010 0.000010 0.000010 0.672634 0.000010 0.007563 0.006293 0.004404 0.000010 0.000010 0.000010 0.000010 0.000010 0.033715 0.000010 0.000010 0.000010 0.010938 0.000010 0.000010 0.000010 0.264263
0.007128 0.030801 0.000010 0.000010 0.000010 0.000010 0.000010 0.000010 0.019897 0.000010 0.000010 0.000010 0.000010 0.000010 0.071200 0.014389 0.000010 0.000010 0.000010 0.030666 0.000010 0.000010 0.015882 0.000010 0.768375 0.041493
0.008827 0.029688 0.000010 0.012414 0.021309 0.006594 0.000010 0.000010 0.000010 0.000010 0.026017 0.000010 0.000010 0.000010 0.065783 0.017147 0.000010 0.009812 0.000010 0.022057 0.000010 0.000010 0.030250 0.000010 0.743326 0.006646
0.007222 0.024761 0.000010 0.000010 0.016656 0.000010 0.000010 0.000010 0.024105 0.000010 0.016128 0.000010 0.000010 0.000010 0.067342 0.010607 0.000010 0.000010 0.000010 0.044851 0.000010 0.000010 0.028971 0.000010 0.749250 0.009957
0.000010 0.030875 0.000010 0.000010 0.000010 0.014659 0.000864 0.000010 0.016632 0.000010 0.000010 0.000010 0.007588 0.000010 0.047198 0.002795 0.000010 0.008176 0.000010 0.034003 0.000010 0.000010 0.000010 0.000010 0.815242 0.021818
0.010222 0.046534 0.000010 0.000010 0.000010 0.000010 0.000010 0.000010 0.006778 0.000010 0.018606 0.000010 0.000010 0.000010 0.070895 0.009125 0.000010 0.002622 0.000010 0.064081 0.000010 0.000010 0.002764 0.010209 0.734385 0.023640
0.007993 0.026724 0.000010 0.000010 0.010526 0.000010 0.000010 0.000010 0.000010 0.000010 0.000010 0.000010 0.000010 0.000010 0.042754 0.026930 0.000010 0.000010 0.000010 0.040149 0.000010 0.000010 0.020255 0.000010 0.799819 0.024681
0.010270 0.017378 0.000010 0.000010 0.020812 0.000010 0.000010 0.000010 0.024736 0.000010 0.000010 0.000010 0.000010 0.000010 0.087370 0.000010 0.000010 0.008103 0.000010 0.070813 0.000010 0.000010 0.005090 0.000010 0.742982 0.012287
0.012853 0.030936 0.000010 0.000010 0.002067 0.006061 0.000010 0.000010 0.000010 0.000010 0.006001 0.000010 0.000010 0.000010 0.040927 0.016164 0.000010 0.012926 0.000010 0.035009 0.000010 0.000010 0.027816 0.000010 0.807726 0.001374
0.004390 0.037176 0.000010 0.000010 0.000010 0.001826 0.000010 0.000010 0.013114 0.000010 0.000010 0.000010 0.000010 0.000010 0.087731 0.019928 0.000010 0.000010 0.000010 0.060019 0.000010 0.000010 0.019261 0.000010 0.734111 0.022285
0.013272 0.023604 0.000010 0.000010 0.008755 0.005541 0.000010 0.000010 0.022976 0.000010 0.000010 0.000010 0.006294 0.000010 0.032876 0.025805 0.000010 0.010821 0.000010 0.045838 0.000010 0.000010 0.014572 0.000010 0.767162 0.022353
0.000010 0.012361 0.000010 0.000010 0.019360 0.016231 0.000010 0.000010 0.003403 0.000010 0.010327 0.000010 0.000010 0.000010 0.052813 0.053320 0.000010 0.009805 0.000010 0.060971 0.000010 0.000010 0.028357 0.001156 0.731298 0.000469
0.011886 0.034803 0.000010 0.000010 0.017084 0.017195 0.000010 0.000010 0.015015 0.000010 0.025497 0.000010 0.000010 0.000010 0.055696 0.046758 0.000010 0.000010 0.000010 0.035241 0.000010 0.000010 0.006694 0.000010 0.733982 0.000010
0.009022 0.015771 0.000010 0.000010 0.019249 0.003242 0.000010 0.000010 0.011879 0.000010 0.004112 0.000010 0.000010 0.000010 0.053743 0.017736 0.000010 0.000010 0.000010 0.026468 0.000010 0.000010 0.005381 0.007049 0.808740 0.017477
0.003415 0.014198 0.000010 0.000010 0.004808 0.007601 0.000010 0.000010 0.000010 0.000010 0.022925 0.000010 0.008535 0.000010 0.047204 0.013846 0.000010 0.000010 0.000010 0.063435 0.000010 0.000010 0.015825 0.000010 0.798057 0.000010
0.013494 0.006351 0.000010 0.000010 0.010015 0.017964 0.000010 0.000010 0.008562 0.000010 0.000010 0.000010 0.007537 0.000010 0.031028 0.055286 0.000010 0.000010 0.000010 0.047535 0.000010 0.000010 0.000010 0.000010 0.772789 0.029288
0.011103 0.021723 0.000010 0.000010 0.000010 0.000010 0.000010 0.000010 0.000010 0.000010 0.013659 0.000010 0.000010 0.000010 0.052041 0.028382 0.000010 0.012747 0.000010 0.050361 0.000010 0.000010 0.022488 0.000010 0.787325 0.000010
0.002355 0.033613 0.000010 0.000010 0.000010 0.000010 0.000010 0.000010 0.032901 0.000010 0.000010 0.000010 0.000010 0.000010 0.017249 0.038531 0.000010 0.000010 0.000010 0.048674 0.000010 0.000010 0.014508 0.000010 0.790108 0.021889
0.005385 0.027096 0.000010 0.000010 0.017007 0.012009 0.000010 0.000010 0.014152 0.000010 0.015730 0.000010 0.001565 0.000010 0.026665 0.032596 0.000010 0.011650 0.000010 0.040344 0.000010 0.000010 0.021576 0.000010 0.774094 0.000010
0.007500 0.027706 0.000010 0.000010 0.016003 0.000010 0.000010 0.000010 0.020979 0.000010 0.000010 0.000010 0.000010 0.000010 0.090702 0.024921 0.000010 0.000074 0.000010 0.026475 0.000010 0.000010 0.017782 0.000010 0.746255 0.021452
0.006196 0.007495 0.000010 0.000010 0.011785 0.000010 0.000010 0.000010 0.007204 0.000010 0.000010 0.000010 0.000010 0.000010 0.062267 0.028642 0.000010 0.000010 0.000010 0.047297 0.000010 0.000010 0.000010 0.000010 0.815219 0.013725
0.011647 0.060739 0.000010 0.000010 0.015418 0.000010 0.000010 0.000010 0.001877 0.000010 0.000010 0.000010 0.000010 0.000010 0.589161 0.044978 0.000010 0.000010 0.000010 0.025306 0.000010 0.000010 0.017267 0.000010 0.233437 0.000010
0.008963 0.016236 0.000010 0.000010 0.018360 0.000010 0.000010 0.000010 0.025660 0.000010 0.004163 0.000010 0.000010 0.000010 0.605773 0.014548 0.000010 0.000010 0.000010 0.043952 0.000010 0.000010 0.001101 0.000010 0.261085 0.000010
0.004925 0.065724 0.000010 0.000010 0.024242 0.000010 0.000010 0.000010 0.000010 0.000010 0.000010 0.000010 0.000010 0.000010 0.571373 0.050428 0.000010 0.000010 0.000010 0.024570 0.000010 0.000010 0.010897 0.000010 0.247661 0.000010
0.008284 0.036841 0.000010 0.000010 0.013748 0.000010 0.000010 0.000010 0.031602 0.000010 0.003813 0.000010 0.000010 0.000010 0.610982 0.049812 0.000010 0.000010 0.000010 0.011107 0.000010 0.000010 0.003111 0.000010 0.230540 0.000010
0.020235 0.041425 0.000010 0.000010 0.003602 0.000010 0.000010 0.000010 0.000010 0.000010 0.000010 0.000010 0.000010 0.000010 0.560641 0.051817 0.000010 0.000010 0.000010 0.041685 0.000010 0.000010 0.025955 0.000010 0.252293 0.002176
0.016524 0.016958 0.000010 0.000010 0.000010 0.000010 0.000010 0.000010 0.000010 0.000010 0.000010 0.000010 0.000010 0.000010 0.582560 0.066524 0.000010 0.001189 0.000010 0.022960 0.000010 0.000010 0.020956 0.000010 0.272149 0.000010
0.000010 0.071396 0.000010 0.000010 0.006695 0.000010 0.000010 0.000010 0.000010 0.000010 0.000010 0.000010 0.000010 0.000010 0.593071 0.052766 0.000010 0.008586 0.000010 0.011393 0.000010 0.000010 0.034880 0.000010 0.221034 0.000010
0.012369 0.039323 0.000010 0.000010 0.025651 0.000010 0.000010 0.000010 0.013723 0.000010 0.000010 0.000010 0.000010 0.000010 0.613485 0.039645 0.000010 0.000010 0.000010 0.021425 0.000010 0.000010 0.013998 0.000010 0.220211 0.000010
0.017062 0.035776 0.000010 0.000010 0.000010 0.000010 0.000010 0.000010 0.000010 0.000010 0.002840 0.000010 0.000010 0.000010 0.509856 0.056326 0.000010 0.008185 0.000010 0.037614 0.000010 0.000010 0.029907 0.000010 0.291714 0.010561
0.000010 0.054992 0.000010 0.000010 0.013440 0.000010 0.000617 0.000010 0.001408 0.000010 0.005311 0.000010 0.000010 0.000010 0.569756 0.035879 0.000010 0.000010 0.000010 0.037739 0.000010 0.000010 0.018307 0.000010 0.262392 0.000010
0.018987 0.049705 0.000010 0.000010 0.020399 0.000010 0.000010 0.000010 0.005144 0.000010 0.003276 0.000010 0.000010 0.000010 0.583119 0.008680 0.000010 0.000010 0.000010 0.019796 0.000010 0.000010 0.014820 0.000010 0.275915 0.000010
0.002495 0.016959 0.000010 0.000010 0.004776 0.000010 0.000010 0.000010 0.010411 0.000010 0.000010 0.000010 0.000010 0.000010 0.606104 0.018457 0.000010 0.000010 0.000010 0.042445 0.000010 0.000010 0.016876 0.003729 0.277589 0.000010
0.011562 0.054133 0.000010 0.000010 0.015348 0.000010 0.000010 0.000010 0.010382 0.000010 0.007009 0.000010 0.000010 0.000010 0.585074 0.011164 0.000010 0.000010 0.000010 0.036038 0.000010 0.000010 0.015272 0.000010 0.253858 0.000010
0.000010 0.036588 0.000010 0.000010 0.009245 0.000010 0.000010 0.000010 0.018193 0.000010 0.000010 0.000010 0.000010 0.000010 0.561897 0.053966 0.000010 0.006742 0.000010 0.045671 0.000010 0.000010 0.000010 0.000010 0.267518 0.000010
0.014847 0.059628 0.000010 0.000010 0.000010 0.004987 0.000010 0.000010 0.006819 0.000010 0.000010 0.000010 0.000010 0.000010 0.549601 0.044019 0.000010 0.009187 0.000010 0.051888 0.000010 0.000010 0.000446 0.000010 0.258417 0.000010
0.017779 0.011298 0.000010 0.000010 0.007580 0.000010 0.000010 0.000010 0.000010 0.000010 0.020651 0.000010 0.000010 0.000010 0.604944 0.028295 0.000010 0.000010 0.000010 0.021014 0.000010 0.000010 0.008830 0.000010 0.279440 0.000010
0.004430 0.028294 0.000010 0.000010 0.000835 0.000010 0.000010 0.000010 0.000010 0.000010 0.000010 0.000010 0.000010 0.000010 0.585154 0.071079 0.000010 0.000010 0.000010 0.041311 0.000010 0.000010 0.004831 0.000010 0.252116 0.011780
0.006973 0.049745 0.000010 0.000010 0.019954 0.000010 0.000010 0.000010 0.000010 0.000010 0.001445 0.000010 0.000010 0.000010 0.568647 0.049128 0.000010 0.000010 0.000010 0.021148 0.000010 0.000010 0.018514 0.000010 0.264277 0.000010
0.017557 0.038457 0.000010 0.000010 0.000010 0.069616 0.000010 0.000010 0.050451 0.000010 0.000012 0.000010 0.000010 0.000010 0.428709 0.050781 0.000010 0.012747 0.000010 0.040118 0.000010 0.000010 0.023272 0.020449 0.247692 0.000010
0.030963 0.026438 0.000010 0.000010 0.017955 0.034716 0.000010 0.000010 0.002330 0.000010 0.000010 0.000010 0.018877 0.000010 0.510216 0.062151 0.000010 0.008689 0.000010 0.038941 0.000010 0.000010 0.023554 0.008731 0.216310 0.000010
0.013970 0.030303 0.000010 0.000010 0.005491 0.072268 0.000010 0.000010 0.020375 0.000010 0.000010 0.000010 0.008713 0.000010 0.454335 0.078768 0.000010 0.000010 0.000010 0.063416 0.000010 0.000010 0.023921 0.003386 0.224914 0.000010
0.028098 0.023693 0.000010 0.000010 0.000862 0.050747 0.000010 0.000010 0.062902 0.000010 0.000010 0.000010 0.001183 0.000010 0.428849 0.066923 0.000010 0.001047 0.000010 0.049129 0.000010 0.000010 0.044116 0.024865 0.217455 0.000010
0.010958 0.011570 0.000010 0.000010 0.005829 0.009365 0.000010 0.000010 0.000010 0.000010 0.000010 0.000010 0.000010 0.000010 0.580476 0.058733 0.000010 0.012810 0.000010 0.031254 0.000010 0.000010 0.038942 0.000010 0.239903 0.000010
0.007409 0.000433 0.000010 0.000010 0.003673 0.000010 0.000010 0.000010 0.000010 0.000010 0.003170 0.000010 0.003866 0.000010 0.669049 0.011291 0.000010 0.003941 0.000010 0.005769 0.000010 0.000010 0.033329 0.000010 0.253858 0.004072
0.014225 0.023301 0.000010 0.000010 0.012518 0.232474 0.001040 0.000010 0.088563 0.000010 0.001277 0.000010 0.032059 0.000010 0.320700 0.058876 0.000010 0.000010 0.000010 0.053809 0.000010 0.000010 0.020506 0.018344 0.122189 0.000010
0.013286 0.000010 0.000010 0.000010 0.015706 0.089303 0.000010 0.000010 0.047101 0.000010 0.000010 0.000010 0.003639 0.000010 0.463505 0.068206 0.000010 0.021414 0.000010 0.009866 0.000010 0.000010 0.037421 0.009390 0.221023 0.000010
0.022552 0.004819 0.000010 0.000010 0.017180 0.248363 0.001115 0.000010 0.069860 0.000010 0.003035 0.000010 0.009516 0.000010 0.380075 0.034583 0.000010 0.000010 0.000010 0.011437 0.000010 0.000010 0.027435 0.007202 0.156870 0.005851
0.013204 0.000010 0.000010 0.000010 0.009871 0.029221 0.000010 0.000010 0.025108 0.000010 0.000010 0.000010 0.003054 0.000010 0.589258 0.059334 0.000010 0.013529 0.000010 0.024691 0.000010 0.000010 0.020473 0.000010 0.212107 0.000010
0.006671 0.034983 0.000010 0.000010 0.006040 0.026979 0.000135 0.000010 0.012910 0.000010 0.000010 0.000010 0.001582 0.000010 0.531924 0.067185 0.000010 0.001238 0.000010 0.046482 0.000010 0.000010 0.002719 0.010609 0.250424 0.000010
0.019805 0.012094 0.000010 0.000010 0.000010 0.005201 0.000010 0.000010 0.000010 0.000010 0.008295 0.000010 0.014479 0.000010 0.578074 0.065983 0.000010 0.000010 0.000010 0.008336 0.000010 0.000010 0.011239 0.011891 0.262047 0.002417
0.006539 0.013479 0.000010 0.000010 0.009957 0.009185 0.000010 0.000010 0.000308 0.000010 0.004122 0.000010 0.012426 0.000010 0.566796 0.055232 0.000010 0.000010 0.000010 0.031126 0.000010 0.000754 0.009767 0.000010 0.277250 0.002938
0.011835 0.010020 0.000010 0.000010 0.007935 0.028553 0.000010 0.000010 0.016750 0.000010 0.000010 0.000010 0.009592 0.000010 0.588821 0.051000 0.000010 0.000010 0.000010 0.033308 0.000010 0.000010 0.002184 0.000010 0.232274 0.007590
0.006397 0.001240 0.000010 0.000010 0.005524 0.000010 0.000010 0.000010 0.000010 0.000010 0.002782 0.000010 0.000010 0.000010 0.678258 0.012653 0.000010 0.005977 0.000010 0.000010 0.000010 0.000010 0.033382 0.000010 0.251457 0.002171
0.001754 0.021618 0.000010 0.000010 0.013527 0.094629 0.000010 0.000010 0.074963 0.000010 0.000010 0.000010 0.011354 0.000010 0.497017 0.045369 0.000010 0.000010 0.000010 0.047651 0.000010 0.000010 0.026655 0.002253 0.163070 0.000010
0.000203 0.016116 0.000010 0.000010 0.005964 0.006031 0.000010 0.000010 0.001459 0.000010 0.000010 0.000010 0.000010 0.000010 0.599292 0.040361 0.000010 0.000010 0.000010 0.017830 0.000010 0.000010 0.010298 0.000010 0.280322 0.021974
0.014574 0.000010 0.000010 0.000010 0.011842 0.049610 0.000010 0.000010 0.027758 0.000010 0.005895 0.000010 0.008864 0.000010 0.509575 0.082018 0.000010 0.000010 0.000010 0.028170 0.000010 0.000010 0.024324 0.000010 0.237219 0.000010
0.010421 0.010434 0.000010 0.000010 0.008173 0.016279 0.000010 0.000010 0.000145 0.000010 0.000010 0.000010 0.000010 0.000010 0.617981 0.064549 0.000010 0.000010 0.000010 0.011126 0.000010 0.000010 0.009905 0.000010 0.250828 0.000010
0.010365 0.001531 0.000010 0.000930 0.007245 0.019988 0.000010 0.000010 0.011633 0.000409 0.003384 0.000010 0.014898 0.000010 0.581211 0.063826 0.000010 0.000010 0.000010 0.058945 0.000010 0.000010 0.012144 0.005245 0.207062 0.001085
0.000010 0.000010 0.036668 0.000010 0.000010 0.000010 0.000010 0.609926 0.000010 0.000010 0.000010 0.022187 0.000010 0.000010 0.000010 0.000010 0.012369 0.059077 0.000010 0.000010 0.000010 0.036631 0.000010 0.000010 0.000010 0.222953
0.000010 0.000010 0.023429 0.000010 0.000010 0.000010 0.000010 0.567148 0.000010 0.000010 0.000010 0.000010 0.000010 0.000010 0.000010 0.000010 0.000010 0.063227 0.000010 0.000010 0.033435 0.050988 0.000010 0.000010 0.000010 0.261573
0.000010 0.000010 0.021788 0.000010 0.000010 0.000010 0.000010 0.600096 0.000010 0.000010 0.016263 0.022314 0.000010 0.000010 0.000010 0.000010 0.002522 0.058003 0.000010 0.000010 0.032150 0.000010 0.000010 0.000010 0.000010 0.246685
0.000010 0.000010 0.008229 0.000010 0.000010 0.000010 0.000010 0.388642 0.000010 0.000010 0.019373 0.014551 0.000010 0.012037 0.000010 0.000010 0.000239 0.092601 0.000010 0.000010 0.001908 0.020079 0.000010 0.000010 0.000010 0.442181
0.000010 0.000010 0.008204 0.000010 0.000010 0.000010 0.000010 0.542720 0.000010 0.000010 0.012335 0.034142 0.000010 0.000010 0.000010 0.000010 0.010020 0.086197 0.000010 0.000010 0.017729 0.031155 0.000010 0.000010 0.000010 0.257329
0.000010 0.000010 0.011285 0.000010 0.000010 0.000010 0.000010 0.543095 0.000010 0.000010 0.011943 0.027097 0.000010 0.000010 0.000010 0.000011 0.000010 0.056933 0.000010 0.000010 0.039839 0.036931 0.000010 0.000010 0.000010 0.272696
0.000010 0.000010 0.000010 0.000010 0.002036 0.000010 0.000010 0.390183 0.000010 0.000010 0.021274 0.000010 0.000010 0.016260 0.003121 0.010635 0.017812 0.054551 0.000010 0.000010 0.010997 0.013667 0.000010 0.000257 0.000010 0.459066
0.000010 0.000010 0.012058 0.000010 0.000010 0.000010 0.000010 0.649318 0.000010 0.000010 0.007409 0.012506 0.000010 0.000010 0.000010 0.000010 0.008045 0.051953 0.000010 0.000010 0.006046 0.000010 0.000010 0.000010 0.000010 0.252485
0.000010 0.000010 0.004671 0.000010 0.000010 0.000010 0.000010 0.708284 0.000010 0.000010 0.000010 0.035905 0.000010 0.000010 0.000010 0.000010 0.027559 0.049466 0.000010 0.000010 0.000010 0.003024 0.000010 0.000010 0.000010 0.170900
0.000010 0.000010 0.000010 0.000010 0.000010 0.000010 0.000010 0.608321 0.000010 0.000010 0.006471 0.048201 0.000010 0.000010 0.000010 0.000010 0.006258 0.080669 0.000010 0.000010 0.000010 0.000010 0.000010 0.000010 0.000010 0.249880
0.000010 0.000010 0.000010 0.000010 0.000010 0.000010 0.000010 0.526095 0.000010 0.000010 0.027240 0.011763 0.000010 0.010898 0.000010 0.000010 0.010945 0.081873 0.000010 0.000010 0.000010 0.000010 0.000010 0.000010 0.000010 0.330997
0.000010 0.000010 0.000010 0.000010 0.000010 0.000010 0.000010 0.599415 0.000010 0.000010 0.021773 0.007628 0.000010 0.000010 0.000010 0.000010 0.005687 0.058521 0.000010 0.000010 0.037662 0.000010 0.000010 0.000010 0.000010 0.269125
0.000010 0.000010 0.028170 0.000010 0.000010 0.000010 0.000010 0.562682 0.000010 0.000010 0.014279 0.000010 0.000010 0.000010 0.000010 0.000010 0.008902 0.069387 0.000010 0.000010 0.000010 0.023369 0.000010 0.000010 0.000010 0.293021
0.000010 0.000010 0.000010 0.000010 0.000010 0.000010 0.000010 0.450303 0.000010 0.000010 0.000010 0.027541 0.000010 0.000010 0.000010 0.000010 0.000400 0.079314 0.000010 0.000010 0.027096 0.022850 0.000010 0.000010 0.000010 0.392306
0.000010 0.000010 0.024303 0.000010 0.000010 0.000010 0.000010 0.425432 0.000010 0.000010 0.019772 0.018278 0.000010 0.000010 0.000010 0.000010 0.006981 0.111442 0.000010 0.000010 0.000010 0.028143 0.000010 0.000010 0.000010 0.365469
0.000010 0.000010 0.002023 0.000010 0.000010 0.000010 0.000010 0.498821 0.000010 0.000010 0.016714 0.048093 0.000010 0.015435 0.000010 0.000010 0.002403 0.098016 0.000010 0.000010 0.001363 0.010155 0.000010 0.000010 0.000010 0.306817
0.000010 0.000010 0.032778 0.000010 0.000010 0.000010 0.000010 0.482864 0.000010 0.014916 0.000014 0.010995 0.000010 0.003602 0.000010 0.000010 0.009244 0.088277 0.000010 0.000010 0.013358 0.021085 0.000010 0.000010 0.000010 0.322717
0.000010 0.000010 0.000010 0.000010 0.000010 0.000010 0.000010 0.636489 0.000010 0.004016 0.033348 0.000010 0.000010 0.000010 0.000010 0.000010 0.000010 0.054087 0.000010 0.000010 0.062594 0.009928 0.000010 0.000010 0.000010 0.199348
0.000010 0.000010 0.023199 0.000010 0.000010 0.000010 0.000010 0.512868 0.000010 0.000010 0.020937 0.022638 0.000010 0.000010 0.000010 0.000010 0.008174 0.071773 0.000010 0.000010 0.000010 0.000010 0.000010 0.000010 0.000010 0.340223
0.000010 0.000010 0.000010 0.000010 0.000010 0.000010 0.001296 0.564027 0.000010 0.000010 0.000010 0.022038 0.000010 0.000010 0.000010 0.000010 0.009281 0.067778 0.000010 0.000010 0.024718 0.007010 0.000010 0.000010 0.000010 0.303671
0.000010 0.000010 0.000010 0.000010 0.000010 0.000010 0.999750 0.000010 0.000010 0.000010 0.000010 0.000010 0.000010 0.000010 0.000010 0.000010 0.000010 0.000010 0.000010 0.000010 0.000010 0.000010 0.000010 0.000010 0.000010 0.000010
0.000010 0.000010 0.000010 0.000010 0.000010 0.000010 0.999750 0.000010 0.000010 0.000010 0.000010 0.000010 0.000010 0.000010 0.000010 0.000010 0.000010 0.000010 0.000010 0.000010 0.000010 0.000010 0.000010 0.000010 0.000010 0.000010
0.000010 0.000010 0.000010 0.000010 0.000010 0.000010 0.999750 0.000010 0.000010 0.000010 0.000010 0.000010 0.000010 0.000010 0.000010 0.000010 0.000010 0.000010 0.000010 0.000010 0.000010 0.000010 0.000010 0.000010 0.000010 0.000010
0.000010 0.000010 0.000010 0.000010 0.000010 0.000010 0.999750 0.000010 0.000010 0.000010 0.000010 0.000010 0.000010 0.000010 0.000010 0.000010 0.000010 0.000010 0.000010 0.000010 0.000010 0.000010 0.000010 0.000010 0.000010 0.000010
0.000010 0.000010 0.171136 0.000010 0.000010 0.000010 0.008288 0.000010 0.000010 0.000010 0.000010 0.070219 0.000010 0.482207 0.000010 0.000010 0.001153 0.000010 0.007847 0.000010 0.245790 0.013180 0.000010 0.000010 0.000010 0.000010
0.000010 0.000011 0.112935 0.000010 0.000010 0.000010 0.003273 0.000220 0.000010 0.011363 0.000010 0.076823 0.000010 0.400550 0.000010 0.000010 0.020284 0.000010 0.012380 0.009130 0.329941 0.022682 0.000010 0.000010 0.000010 0.000278
0.000010 0.000010 0.190509 0.000010 0.000010 0.000010 0.013525 0.000010 0.000010 0.000010 0.000010 0.095656 0.004579 0.420072 0.000010 0.000010 0.007578 0.001039 0.000010 0.000010 0.266862 0.000010 0.000010 0.000010 0.000010 0.000010
0.000010 0.011439 0.139157 0.000010 0.000010 0.000010 0.012054 0.000010 0.000010 0.000010 0.000010 0.040772 0.000010 0.638396 0.000010 0.000010 0.005234 0.000010 0.000010 0.000010 0.152758 0.000010 0.000010 0.000010 0.000010 0.000010
0.002002 0.000010 0.177899 0.000010 0.000010 0.000010 0.000010 0.000010 0.000010 0.000010 0.000010 0.071959 0.000010 0.436011 0.000010 0.000010 0.006957 0.000010 0.015613 0.001815 0.281874 0.005700 0.000010 0.000010 0.000010 0.000010
0.000010 0.000010 0.039587 0.000010 0.000010 0.000010 0.000010 0.000010 0.000010 0.000010 0.000010 0.000183 0.000010 0.849420 0.000010 0.000010 0.018250 0.000010 0.000010 0.000010 0.092350 0.000010 0.000010 0.000010 0.000010 0.000010
0.000010 0.000010 0.000010 0.000010 0.000010 0.000010 0.007806 0.000010 0.000010 0.000010 0.000010 0.000010 0.000010 0.866175 0.000010 0.000010 0.000010 0.000010 0.000010 0.000010 0.125789 0.000010 0.000010 0.000010 0.000010 0.000010
0.000010 0.000010 0.049382 0.000010 0.000010 0.000010 0.000010 0.000010 0.000010 0.000010 0.000010 0.000010 0.000010 0.856689 0.000010 0.000010 0.000010 0.000010 0.000010 0.000010 0.093699 0.000010 0.000010 0.000010 0.000010 0.000010
0.000010 0.000010 0.024160 0.000010 0.000010 0.000010 0.000010 0.000010 0.000010 0.000010 0.000010 0.000010 0.000010 0.903152 0.000010 0.000010 0.000010 0.000010 0.000010 0.000010 0.072458 0.000010 0.000010 0.000010 0.000010 0.000010
0.000010 0.000010 0.000010 0.000010 0.000010 0.000010 0.005736 0.000010 0.000010 0.000010 0.000010 0.000010 0.000010 0.856170 0.000010 0.000010 0.000010 0.000010 0.000010 0.000010 0.137864 0.000010 0.000010 0.000010 0.000010 0.000010
0.000010 0.000010 0.102397 0.000010 0.000010 0.000010 0.020770 0.000010 0.000011 0.000010 0.000010 0.019027 0.000010 0.564237 0.013247 0.000010 0.000010 0.000010 0.036170 0.000010 0.240168 0.000010 0.000010 0.000010 0.000785 0.003029
0.000010 0.000010 0.000010 0.000010 0.000010 0.000010 0.012528 0.000010 0.000010 0.000010 0.000010 0.032806 0.000010 0.780362 0.000010 0.000010 0.000010 0.000010 0.000010 0.000010 0.174084 0.000010 0.000010 0.000010 0.000010 0.000010
0.000010 0.000010 0.000010 0.000010 0.001694 0.000010 0.003620 0.004144 0.000010 0.000010 0.000010 0.000010 0.000010 0.752469 0.000010 0.000481 0.000010 0.000010 0.000010 0.000010 0.235543 0.000010 0.000010 0.000010 0.000010 0.001860
0.000010 0.000010 0.000010 0.000010 0.000010 0.000010 0.004270 0.000010 0.000010 0.000010 0.000010 0.000010 0.000010 0.859766 0.000010 0.000010 0.000010 0.000010 0.000010 0.000010 0.135735 0.000010 0.000010 0.000010 0.000010 0.000010
0.000603 0.000010 0.067289 0.000010 0.000010 0.000010 0.007292 0.000010 0.000010 0.000010 0.000010 0.018303 0.000010 0.684940 0.000010 0.000010 0.000010 0.000978 0.000010 0.000010 0.219932 0.000483 0.000010 0.000010 0.000010 0.000010
0.002212 0.007112 0.162776 0.000010 0.000010 0.018500 0.000010 0.000010 0.005611 0.000010 0.000010 0.078468 0.013542 0.407120 0.009490 0.000010 0.000010 0.001164 0.004960 0.003690 0.269571 0.000010 0.005340 0.003016 0.007328 0.000010
0.000010 0.000010 0.174882 0.000010 0.000010 0.000010 0.000010 0.000010 0.000010 0.000010 0.000010 0.000010 0.000010 0.677104 0.000010 0.000010 0.000010 0.000010 0.000010 0.000010 0.147784 0.000010 0.000010 0.000010 0.000010 0.000010
0.000010 0.000010 0.141960 0.000010 0.000010 0.000010 0.000010 0.000010 0.000010 0.000010 0.000010 0.048099 0.000010 0.686810 0.000010 0.000010 0.003993 0.000010 0.000010 0.000010 0.118927 0.000010 0.000010 0.000010 0.000010 0.000010
0.000010 0.000010 0.144215 0.000010 0.000010 0.000010 0.000010 0.000010 0.000010 0.000010 0.000010 0.016069 0.000010 0.701753 0.000010 0.000010 0.000010 0.000010 0.000010 0.000010 0.137743 0.000010 0.000010 0.000010 0.000010 0.000010
0.000010 0.000010 0.137894 0.000010 0.000010 0.000010 0.000010 0.000010 0.000010 0.017848 0.000010 0.030868 0.000010 0.479950 0.000010 0.000010 0.012916 0.000010 0.041184 0.000010 0.279151 0.000010 0.000010 0.000010 0.000010 0.000010
0.000010 0.000010 0.160887 0.000010 0.000010 0.000010 0.000010 0.006391 0.000010 0.000010 0.000010 0.062115 0.000010 0.557902 0.000010 0.000010 0.017508 0.000010 0.017710 0.000010 0.172759 0.004548 0.000010 0.000010 0.000010 0.000010
0.000010 0.000010 0.178954 0.000010 0.000010 0.000010 0.000010 0.000010 0.000010 0.000860 0.000010 0.067103 0.000010 0.491213 0.000010 0.000010 0.019375 0.000010 0.030397 0.000010 0.211909 0.000010 0.000010 0.000010 0.000010 0.000010
0.000010 0.000010 0.141596 0.000010 0.000010 0.000010 0.000010 0.001299 0.000010 0.000010 0.005751 0.070437 0.008709 0.388903 0.000886 0.000010 0.012900 0.000010 0.007053 0.000010 0.360900 0.000010 0.000746 0.000010 0.000682 0.000010
0.000010 0.000010 0.000010 0.000010 0.000010 0.000010 0.000010 0.000010 0.000010 0.000010 0.000010 0.000010 0.000010 0.999750 0.000010 0.000010 0.000010 0.000010 0.000010 0.000010 0.000010 0.000010 0.000010 0.000010 0.000010 0.000010
0.000010 0.000010 0.000010 0.000010 0.000010 0.000010 0.000010 0.000010 0.000010 0.000010 0.000010 0.000010 0.000010 0.999750 0.000010 0.000010 0.000010 0.000010 0.000010 0.000010 0.000010 0.000010 0.000010 0.000010 0.000010 0.000010
0.000010 0.000010 0.000010 0.000010 0.000010 0.000010 0.000010 0.000010 0.000010 0.000010 0.000010 0.000010 0.000010 0.999750 0.000010 0.000010 0.000010 0.000010 0.000010 0.000010 0.000010 0.000010 0.000010 0.000010 0.000010 0.000010
0.000010 0.000010 0.000010 0.000010 0.000010 0.000010 0.002306 0.000010 0.000010 0.000010 0.000010 0.000010 0.000010 0.997454 0.000010 0.000010 0.000010 0.000010 0.000010 0.000010 0.000010 0.000010 0.000010 0.000010 0.000010 0.000010
0.000010 0.000010 0.000010 0.000010 0.000010 0.000010 0.000010 0.000010 0.000010 0.000010 0.000010 0.000010 0.000010 0.999750 0.000010 0.000010 0.000010 0.000010 0.000010 0.000010 0.000010 0.000010 0.000010 0.000010 0.000010 0.000010
0.135532 0.091683 0.005214 0.000010 0.006573 0.004082 0.040277 0.000010 0.011206 0.000010 0.021470 0.000010 0.000010 0.518848 0.008299 0.019881 0.000010 0.009899 0.090073 0.022133 0.000010 0.000010 0.009163 0.000010 0.005566 0.000010
0.131010 0.066731 0.000010 0.000010 0.000010 0.002583 0.030680 0.009185 0.035546 0.000010 0.007906 0.000010 0.000010 0.515647 0.034608 0.007534 0.000010 0.002387 0.110331 0.009101 0.000010 0.000010 0.003818 0.000010 0.003566 0.029266
0.138493 0.093577 0.000010 0.000010 0.000010 0.017293 0.039025 0.000010 0.028332 0.000010 0.009247 0.000010 0.000010 0.490264 0.014716 0.015425 0.000010 0.000010 0.100647 0.006002 0.000010 0.000010 0.001877 0.000010 0.013784 0.031198
0.142882 0.066098 0.000010 0.000010 0.004575 0.015090 0.043785 0.014923 0.000010 0.000010 0.000010 0.000010 0.000010 0.512942 0.007560 0.012494 0.000010 0.000010 0.084629 0.027500 0.000010 0.000010 0.020311 0.000010 0.016172 0.030921
0.135629 0.086582 0.000010 0.000010 0.007069 0.002926 0.044682 0.000010 0.000010 0.000010 0.000010 0.000010 0.000010 0.505039 0.032759 0.000746 0.000010 0.000010 0.096187 0.000010 0.000010 0.020574 0.026855 0.000010 0.012440 0.028383
0.222695 0.182474 0.068800 0.000345 0.023060 0.031966 0.000010 0.013659 0.033349 0.038081 0.021961 0.001928 0.000010 0.034681 0.100927 0.030511 0.012628 0.000010 0.005037 0.025534 0.010433 0.000010 0.029854 0.011483 0.077130 0.023423
0.200880 0.154190 0.088816 0.000347 0.014863 0.014941 0.002280 0.022606 0.027424 0.000010 0.006666 0.000010 0.000010 0.026178 0.066890 0.067683 0.000010 0.000204 0.000010 0.069697 0.013822 0.009835 0.020389 0.012175 0.123168 0.056897
0.185294 0.132657 0.090447 0.000010 0.006523 0.014648 0.000010 0.000010 0.037381 0.019464 0.024733 0.000010 0.000010 0.000010 0.098460 0.123614 0.001436 0.000010 0.016522 0.080488 0.000010 0.000010 0.040959 0.015817 0.068816 0.042650
0.217102 0.164068 0.059566 0.000010 0.014912 0.031686 0.000010 0.011463 0.025886 0.000010 0.011976 0.000010 0.000010 0.000010 0.125872 0.058370 0.008163 0.000010 0.024317 0.041051 0.035014 0.013882 0.038360 0.000010 0.077054 0.041177
0.176154 0.118021 0.066994 0.000010 0.010542 0.070021 0.000010 0.026500 0.013006 0.005755 0.012033 0.000010 0.000010 0.031721 0.173301 0.036735 0.000010 0.007090 0.016044 0.062066 0.010158 0.000010 0.040290 0.000010 0.085105 0.038392
