# Supplementary material for: Genetic analysis of Thai cattle reveals a Southeast Asian indicine ancestry
Source: PeerJ. 2015 Oct 27;3:e1318. doi: 10.7717/peerj.1318 (PMC4627918; doi:10.7717/peerj.1318)
Supplement: Dataset S2 — The Q values inferred by ADMIXTURE for each modeled K are shown for each individual, which are labeled according to breed information. The data are organized into three folders, each of which represents the ADMIXTURE experiments described in Fig. S5. [file peerj-03-1318-s007.zip › SupplementDataS7/1397breeds/27.Q]

0.016821 0.004278 0.000994 0.000010 0.000010 0.000010 0.000010 0.000010 0.032040 0.000010 0.000010 0.002445 0.000010 0.000010 0.000017 0.003128 0.921713 0.000010 0.000010 0.000010 0.000010 0.000010 0.015922 0.002473 0.000010 0.000010 0.000010
0.000010 0.003706 0.006561 0.000010 0.001841 0.000010 0.005866 0.000010 0.039525 0.000010 0.000010 0.000010 0.024255 0.010752 0.000010 0.000010 0.907305 0.000010 0.000010 0.000010 0.000010 0.000010 0.000010 0.000010 0.000010 0.000010 0.000010
0.000010 0.000010 0.000010 0.000010 0.000010 0.000010 0.000010 0.000010 0.029615 0.000010 0.000010 0.002814 0.000010 0.000010 0.000010 0.000010 0.942671 0.017310 0.000010 0.000010 0.000010 0.000010 0.000010 0.007369 0.000010 0.000010 0.000010
0.001167 0.000010 0.007437 0.000010 0.000010 0.000010 0.000010 0.000010 0.000010 0.000010 0.000010 0.000532 0.000010 0.000010 0.000010 0.000010 0.990635 0.000010 0.000010 0.000010 0.000010 0.000010 0.000010 0.000010 0.000010 0.000010 0.000010
0.000010 0.000010 0.024114 0.000010 0.000010 0.000010 0.000010 0.000010 0.000010 0.000010 0.000010 0.000010 0.017854 0.000010 0.000010 0.007834 0.934185 0.000010 0.000010 0.000010 0.000010 0.000010 0.014935 0.000867 0.000010 0.000010 0.000010
0.000010 0.000010 0.007709 0.000010 0.000010 0.000010 0.000010 0.000010 0.021999 0.000010 0.000010 0.000010 0.000010 0.000010 0.000010 0.000010 0.970052 0.000010 0.000010 0.000010 0.000010 0.000010 0.000010 0.000010 0.000010 0.000010 0.000010
0.000010 0.000010 0.000010 0.000010 0.000010 0.000010 0.000010 0.000010 0.006236 0.000010 0.000010 0.000010 0.000010 0.000010 0.000010 0.000010 0.993514 0.000010 0.000010 0.000010 0.000010 0.000010 0.000010 0.000010 0.000010 0.000010 0.000010
0.000010 0.000010 0.000010 0.000010 0.000010 0.000010 0.000010 0.000010 0.000010 0.000010 0.000010 0.000010 0.000010 0.000010 0.000010 0.000010 0.999740 0.000010 0.000010 0.000010 0.000010 0.000010 0.000010 0.000010 0.000010 0.000010 0.000010
0.000010 0.000010 0.019218 0.000010 0.013942 0.000010 0.000010 0.000010 0.048591 0.000010 0.000010 0.000010 0.000020 0.006796 0.000010 0.002307 0.908927 0.000010 0.000010 0.000010 0.000010 0.000010 0.000010 0.000010 0.000010 0.000010 0.000010
0.004666 0.000010 0.009015 0.000010 0.000010 0.000010 0.006589 0.000010 0.000575 0.000010 0.000010 0.000010 0.009854 0.000010 0.000010 0.016362 0.945851 0.000396 0.000010 0.000010 0.000010 0.000010 0.000573 0.000010 0.000010 0.000010 0.005951
0.013412 0.000010 0.000017 0.000010 0.000010 0.000010 0.000010 0.000010 0.017547 0.000010 0.000010 0.000010 0.006509 0.003736 0.008070 0.002029 0.921333 0.002184 0.000010 0.000010 0.000010 0.000010 0.000010 0.024993 0.000010 0.000010 0.000010
0.000010 0.000010 0.000010 0.000010 0.000010 0.000010 0.000010 0.000010 0.000010 0.000010 0.000010 0.000010 0.000010 0.000010 0.000010 0.000010 0.999740 0.000010 0.000010 0.000010 0.000010 0.000010 0.000010 0.000010 0.000010 0.000010 0.000010
0.000980 0.000010 0.006073 0.000010 0.000010 0.000010 0.013104 0.000010 0.001944 0.000010 0.000010 0.000010 0.000010 0.000010 0.000010 0.000010 0.968740 0.000010 0.000010 0.000010 0.000010 0.000010 0.000010 0.000010 0.008950 0.000010 0.000010
0.009432 0.002438 0.000010 0.000010 0.000010 0.000010 0.000010 0.000010 0.022818 0.000010 0.000010 0.000010 0.023581 0.000010 0.000010 0.000010 0.926268 0.015253 0.000010 0.000010 0.000010 0.000010 0.000010 0.000010 0.000010 0.000010 0.000010
0.000010 0.012466 0.000010 0.000010 0.000010 0.000010 0.000010 0.000010 0.007146 0.000010 0.000010 0.000010 0.013965 0.008690 0.000010 0.009281 0.883918 0.025277 0.000010 0.000010 0.000010 0.000010 0.000010 0.039067 0.000010 0.000010 0.000010
0.000010 0.000010 0.000010 0.000010 0.000010 0.000010 0.000010 0.000010 0.000010 0.000010 0.000010 0.000010 0.000010 0.000010 0.000010 0.000010 0.999740 0.000010 0.000010 0.000010 0.000010 0.000010 0.000010 0.000010 0.000010 0.000010 0.000010
0.000010 0.000010 0.000010 0.000010 0.000010 0.000010 0.000014 0.003745 0.034358 0.000010 0.000010 0.000010 0.000010 0.000010 0.000010 0.000010 0.961652 0.000010 0.000010 0.000010 0.000010 0.000010 0.000010 0.000010 0.000010 0.000010 0.000010
0.000012 0.000010 0.000010 0.000010 0.000010 0.000010 0.002782 0.000010 0.025489 0.000010 0.000010 0.000010 0.000010 0.000010 0.000010 0.000010 0.947458 0.024039 0.000010 0.000010 0.000010 0.000010 0.000010 0.000010 0.000010 0.000010 0.000010
0.000011 0.000010 0.000019 0.000010 0.000010 0.000010 0.008417 0.000010 0.055465 0.000010 0.000010 0.004214 0.000010 0.000010 0.000010 0.003347 0.914339 0.000015 0.000010 0.000010 0.000010 0.000010 0.000010 0.013992 0.000010 0.000010 0.000010
0.000010 0.000010 0.003133 0.000010 0.000010 0.000010 0.000010 0.000010 0.001477 0.000010 0.000010 0.007711 0.006202 0.000010 0.000010 0.000010 0.971305 0.009962 0.000010 0.000010 0.000010 0.000010 0.000010 0.000010 0.000010 0.000010 0.000010
0.000010 0.000010 0.000010 0.000010 0.000010 0.000010 0.000010 0.000010 0.000010 0.000010 0.000010 0.000010 0.000010 0.000010 0.000010 0.000010 0.000010 0.000010 0.000010 0.000010 0.000010 0.000010 0.000010 0.000010 0.000010 0.000010 0.999740
0.000010 0.000010 0.000010 0.000010 0.000010 0.000010 0.000010 0.000010 0.055022 0.000010 0.000010 0.000010 0.000010 0.012765 0.000010 0.003983 0.000010 0.000010 0.000010 0.000010 0.000010 0.000010 0.003039 0.003059 0.000010 0.000010 0.921921
0.000010 0.000010 0.000010 0.000010 0.000010 0.000010 0.000010 0.000010 0.000010 0.000010 0.000010 0.000010 0.000010 0.000010 0.000010 0.000010 0.000010 0.000010 0.000010 0.000010 0.000010 0.000010 0.000010 0.000010 0.000010 0.000010 0.999740
0.000010 0.000010 0.000010 0.000010 0.000010 0.000010 0.000010 0.000010 0.000010 0.000010 0.000010 0.000020 0.000010 0.000010 0.000010 0.000010 0.015590 0.000010 0.000010 0.000010 0.000010 0.000010 0.000010 0.000010 0.000010 0.000010 0.984150
0.000010 0.000010 0.000010 0.000010 0.000010 0.000010 0.000010 0.000010 0.010339 0.000010 0.000010 0.000010 0.000010 0.000010 0.000010 0.000019 0.000010 0.000010 0.000010 0.000010 0.000010 0.000010 0.000010 0.000010 0.000010 0.000010 0.989402
0.000010 0.000010 0.002321 0.000010 0.000010 0.000010 0.000010 0.000010 0.006081 0.000010 0.000010 0.000010 0.012014 0.000010 0.000010 0.002505 0.000010 0.000010 0.000010 0.000010 0.000010 0.000010 0.000010 0.000010 0.000010 0.000010 0.976859
0.000010 0.000010 0.000010 0.000010 0.000010 0.000010 0.000010 0.000010 0.000010 0.000010 0.000010 0.000010 0.000010 0.000010 0.000010 0.000010 0.000010 0.000010 0.000010 0.000010 0.000010 0.000010 0.000010 0.000010 0.000010 0.000010 0.999740
0.000010 0.000017 0.000010 0.000010 0.000010 0.000010 0.000010 0.000010 0.000010 0.000010 0.000010 0.000010 0.000010 0.000010 0.000010 0.000010 0.000010 0.000010 0.000010 0.000010 0.000010 0.000010 0.000010 0.000010 0.000010 0.000010 0.999733
0.000010 0.000010 0.000010 0.000010 0.000010 0.000010 0.000010 0.000010 0.000010 0.000010 0.000010 0.000010 0.000010 0.000010 0.000010 0.000010 0.000010 0.000010 0.000010 0.000010 0.000010 0.000010 0.000010 0.000010 0.000010 0.000010 0.999740
0.000010 0.000010 0.000010 0.000010 0.000010 0.000010 0.000010 0.000010 0.000010 0.000010 0.000010 0.000010 0.000010 0.000010 0.000010 0.000010 0.000010 0.000010 0.000010 0.000010 0.000010 0.000010 0.000010 0.000010 0.000010 0.000010 0.999740
0.000010 0.000010 0.000010 0.000010 0.000687 0.000010 0.000010 0.000012 0.000010 0.000010 0.000010 0.000010 0.020909 0.000010 0.006698 0.000010 0.000010 0.012938 0.000010 0.000010 0.000010 0.000010 0.000010 0.000010 0.000010 0.000010 0.958546
0.000010 0.000010 0.000010 0.000010 0.004484 0.000010 0.000010 0.000010 0.034738 0.000010 0.000010 0.080670 0.025146 0.022199 0.000010 0.000010 0.000010 0.000010 0.000010 0.000010 0.000010 0.000010 0.000010 0.000010 0.000010 0.000010 0.832554
0.008846 0.007107 0.015649 0.000010 0.000010 0.000010 0.003044 0.000010 0.008290 0.000010 0.000010 0.028716 0.008421 0.008507 0.000010 0.000010 0.003139 0.000010 0.000010 0.000010 0.000010 0.000010 0.007139 0.003829 0.000010 0.000010 0.897162
0.000010 0.000010 0.000010 0.000010 0.000010 0.000010 0.000010 0.009222 0.040247 0.000010 0.000010 0.000010 0.017922 0.000010 0.000010 0.000010 0.000010 0.000010 0.000010 0.000010 0.000010 0.000010 0.015347 0.015520 0.000010 0.000010 0.901530
0.000010 0.000010 0.000010 0.000010 0.000010 0.000010 0.000010 0.000010 0.000010 0.000010 0.000010 0.000010 0.000010 0.000010 0.000010 0.000010 0.000010 0.000010 0.000010 0.000010 0.000010 0.000010 0.000010 0.000010 0.000010 0.000010 0.999740
0.000010 0.000010 0.000010 0.000010 0.000010 0.000010 0.000010 0.000010 0.000010 0.000010 0.000010 0.000010 0.000010 0.000010 0.000010 0.000010 0.000010 0.000010 0.000010 0.000010 0.000010 0.000010 0.000010 0.000010 0.000010 0.000010 0.999740
0.000010 0.000010 0.000010 0.000010 0.000010 0.000010 0.000010 0.000010 0.031034 0.000010 0.000010 0.000010 0.000010 0.036053 0.000010 0.000010 0.036954 0.000010 0.000010 0.000010 0.000010 0.000010 0.000010 0.000010 0.000010 0.000010 0.895728
0.002987 0.000010 0.000010 0.000010 0.000010 0.000010 0.000010 0.000010 0.000010 0.000010 0.000010 0.000010 0.000010 0.000010 0.000010 0.020713 0.000010 0.000010 0.000010 0.000010 0.000010 0.000010 0.000010 0.000010 0.000010 0.000010 0.976060
0.000010 0.000010 0.000010 0.000010 0.000010 0.000010 0.000010 0.000010 0.000010 0.000010 0.000010 0.000010 0.000010 0.000010 0.000010 0.000010 0.000010 0.000010 0.000010 0.000010 0.000010 0.000010 0.000010 0.000010 0.000010 0.000010 0.999740
0.000010 0.000010 0.000010 0.000010 0.000010 0.000010 0.000010 0.000010 0.000010 0.000010 0.000010 0.000010 0.000010 0.000010 0.000010 0.000010 0.000010 0.000010 0.000010 0.000010 0.000010 0.000010 0.000010 0.000010 0.000010 0.000010 0.999740
0.050913 0.006016 0.024141 0.000010 0.000010 0.000010 0.000010 0.000010 0.000010 0.000010 0.000010 0.000010 0.021243 0.837499 0.007238 0.011142 0.001510 0.007872 0.000010 0.000010 0.000010 0.000010 0.021322 0.002616 0.008339 0.000010 0.000010
0.056611 0.008881 0.056910 0.000010 0.003005 0.000010 0.000010 0.000010 0.003792 0.000010 0.000010 0.020899 0.044741 0.729739 0.006395 0.053594 0.000010 0.006993 0.000010 0.000010 0.000010 0.000010 0.008235 0.000065 0.000010 0.000010 0.000010
0.064786 0.000706 0.015392 0.000010 0.000010 0.000010 0.000010 0.000010 0.000010 0.000010 0.000010 0.023833 0.025646 0.795195 0.018022 0.028012 0.000010 0.000010 0.000010 0.000010 0.000010 0.000010 0.011339 0.016900 0.000010 0.000010 0.000010
0.061037 0.000010 0.012197 0.000010 0.000010 0.000321 0.015759 0.000010 0.000010 0.000010 0.000010 0.074228 0.009781 0.786473 0.017427 0.000010 0.000010 0.005669 0.000010 0.000010 0.000010 0.000010 0.016939 0.000010 0.000010 0.000010 0.000010
0.059781 0.000721 0.031419 0.000010 0.000010 0.000010 0.000284 0.003351 0.001907 0.000010 0.000010 0.024002 0.023570 0.765928 0.025243 0.047740 0.000010 0.007833 0.000010 0.000010 0.000010 0.000010 0.002758 0.000010 0.005332 0.000010 0.000010
0.062916 0.001628 0.016016 0.000010 0.000010 0.000010 0.000010 0.000010 0.002703 0.000010 0.000010 0.013074 0.025539 0.809746 0.006935 0.034034 0.000010 0.000010 0.000010 0.000010 0.000010 0.000010 0.010774 0.016475 0.000010 0.000010 0.000010
0.039883 0.012100 0.016418 0.000010 0.000010 0.000010 0.000010 0.002649 0.005458 0.000010 0.000010 0.020281 0.043020 0.792179 0.027884 0.005575 0.000010 0.005208 0.000010 0.000010 0.000010 0.000010 0.026144 0.000584 0.002488 0.000010 0.000010
0.052961 0.000010 0.023755 0.000010 0.000010 0.000010 0.015605 0.000010 0.008434 0.000010 0.000010 0.022419 0.039639 0.768690 0.012524 0.033789 0.000010 0.000864 0.000010 0.000010 0.000010 0.000010 0.010018 0.000010 0.011153 0.000010 0.000010
0.032058 0.000081 0.034230 0.000010 0.000010 0.000010 0.011605 0.000010 0.015255 0.000010 0.000010 0.071758 0.036606 0.770499 0.013552 0.011888 0.000010 0.000010 0.000010 0.000010 0.000010 0.000010 0.002308 0.000010 0.000010 0.000010 0.000010
0.086839 0.000010 0.025134 0.000010 0.000010 0.000012 0.000010 0.000010 0.000010 0.000010 0.000010 0.011143 0.031053 0.810714 0.000010 0.027569 0.000010 0.000010 0.000010 0.000010 0.000010 0.000010 0.002293 0.000010 0.005063 0.000010 0.000010
0.044110 0.012031 0.041778 0.000010 0.000010 0.000010 0.000010 0.000010 0.000010 0.000010 0.000010 0.057314 0.017645 0.777380 0.000010 0.045912 0.000010 0.000010 0.000010 0.000010 0.000010 0.000010 0.001360 0.000010 0.002291 0.000010 0.000010
0.064676 0.014712 0.025485 0.000010 0.000010 0.000013 0.010170 0.000010 0.000010 0.000010 0.000010 0.057513 0.014981 0.769728 0.000010 0.024569 0.000010 0.005341 0.000010 0.000010 0.000010 0.000010 0.000010 0.009299 0.003363 0.000010 0.000010
0.047250 0.008246 0.022881 0.000010 0.000010 0.000010 0.000010 0.000010 0.000010 0.000010 0.000010 0.001676 0.038742 0.822846 0.000010 0.019898 0.000010 0.000010 0.000010 0.000010 0.000010 0.000010 0.023368 0.006733 0.008189 0.000010 0.000010
0.045641 0.000013 0.025497 0.000010 0.000010 0.000010 0.016569 0.000010 0.002322 0.000010 0.000010 0.066684 0.025051 0.752179 0.015451 0.011922 0.000010 0.000010 0.000010 0.000010 0.000012 0.000010 0.013749 0.010178 0.014603 0.000010 0.000010
0.077053 0.000010 0.044088 0.000010 0.000010 0.000010 0.002884 0.000010 0.000010 0.000010 0.000010 0.008368 0.012240 0.788551 0.000010 0.034426 0.000010 0.015527 0.000010 0.000010 0.000010 0.000010 0.012878 0.002776 0.001049 0.000010 0.000010
0.050633 0.003482 0.034161 0.000010 0.000010 0.000010 0.000010 0.000010 0.000010 0.000010 0.000010 0.055721 0.026770 0.756649 0.023781 0.019648 0.000755 0.000010 0.000010 0.000010 0.000010 0.000010 0.012710 0.003269 0.010890 0.000010 0.001389
0.062556 0.005000 0.036800 0.000010 0.000013 0.005104 0.008712 0.000010 0.001607 0.000010 0.003074 0.012583 0.015397 0.815960 0.008279 0.000010 0.000010 0.000010 0.000010 0.000010 0.000010 0.000010 0.024775 0.000010 0.000010 0.000010 0.000010
0.031996 0.018923 0.009117 0.000010 0.000010 0.000010 0.000010 0.019936 0.014871 0.000010 0.000010 0.000010 0.000010 0.844471 0.008754 0.012593 0.000010 0.000010 0.000010 0.000010 0.000010 0.000010 0.016067 0.023103 0.000010 0.000010 0.000010
0.081625 0.010324 0.000010 0.000010 0.000010 0.000010 0.000010 0.000010 0.000010 0.000010 0.000010 0.000010 0.022592 0.854447 0.000010 0.026848 0.000010 0.000010 0.000010 0.000010 0.000010 0.000010 0.003955 0.000010 0.000010 0.000010 0.000010
0.028278 0.000010 0.005096 0.000010 0.017948 0.000010 0.000010 0.000010 0.000010 0.000010 0.000010 0.006298 0.045947 0.823361 0.000010 0.029980 0.001465 0.003976 0.000010 0.000010 0.000010 0.000010 0.019762 0.013950 0.003789 0.000010 0.000010
0.000010 0.003632 0.062165 0.000010 0.001458 0.001485 0.014548 0.000010 0.150401 0.000010 0.000010 0.112253 0.000624 0.511616 0.000010 0.025799 0.016344 0.022967 0.012770 0.000010 0.006046 0.000010 0.000010 0.022629 0.012938 0.000010 0.022226
0.000010 0.000010 0.016018 0.000010 0.016222 0.001205 0.049690 0.000010 0.120942 0.000010 0.000010 0.032314 0.039149 0.516190 0.000010 0.000010 0.015110 0.004145 0.006223 0.000010 0.000010 0.008094 0.015332 0.077231 0.000010 0.007263 0.074761
0.000010 0.000789 0.000010 0.000010 0.000010 0.000010 0.031492 0.001092 0.186204 0.000010 0.000010 0.013519 0.000010 0.537610 0.000010 0.012093 0.029226 0.011391 0.020675 0.000010 0.000010 0.016019 0.013947 0.015178 0.001654 0.000010 0.108993
0.000010 0.005372 0.039212 0.004439 0.015141 0.000321 0.028277 0.000010 0.165742 0.022224 0.000010 0.003284 0.000010 0.490936 0.002935 0.000010 0.043719 0.014747 0.000010 0.000010 0.003568 0.020989 0.018723 0.028408 0.000266 0.000562 0.091064
0.007304 0.024626 0.055683 0.000010 0.000010 0.000010 0.006079 0.000010 0.144216 0.000010 0.000010 0.073300 0.026513 0.454900 0.000010 0.016732 0.019745 0.028193 0.023143 0.000010 0.000010 0.000010 0.000010 0.047653 0.001838 0.000010 0.069955
0.000010 0.000927 0.021945 0.000010 0.000010 0.002493 0.003921 0.000010 0.167933 0.000010 0.000518 0.000010 0.001166 0.614491 0.000010 0.014795 0.018612 0.024831 0.003729 0.000010 0.010152 0.013517 0.017662 0.008224 0.000543 0.000010 0.074450
0.000010 0.012496 0.000010 0.000010 0.000010 0.000010 0.028157 0.008026 0.179314 0.000010 0.000010 0.008395 0.000010 0.520464 0.007639 0.014966 0.020747 0.006816 0.008208 0.000010 0.043688 0.007962 0.029779 0.019754 0.000010 0.000010 0.083479
0.000010 0.000010 0.000010 0.000010 0.000010 0.000010 0.041249 0.015580 0.122047 0.000010 0.010454 0.121059 0.022696 0.440191 0.000010 0.023579 0.004969 0.044512 0.000010 0.000010 0.000010 0.005121 0.019879 0.038671 0.000010 0.000010 0.089863
0.000010 0.019102 0.012905 0.000010 0.000010 0.006625 0.014626 0.000010 0.168039 0.000010 0.000010 0.027183 0.008981 0.542257 0.000010 0.013449 0.007603 0.013180 0.000010 0.000010 0.021304 0.010866 0.000767 0.052540 0.000010 0.000010 0.080463
0.000072 0.013373 0.010213 0.000010 0.000010 0.000010 0.034996 0.000010 0.194144 0.000010 0.000010 0.017806 0.018489 0.535441 0.017354 0.009167 0.021068 0.027163 0.003011 0.000010 0.007917 0.000010 0.020656 0.023344 0.000010 0.001738 0.043958
0.000010 0.001466 0.034221 0.000010 0.000010 0.000010 0.021258 0.000319 0.149845 0.000010 0.000010 0.000010 0.000010 0.547138 0.000010 0.000010 0.036253 0.022505 0.000010 0.000010 0.000010 0.030503 0.006376 0.044232 0.003459 0.003488 0.098806
0.013577 0.000010 0.011369 0.000010 0.006663 0.000010 0.046004 0.000010 0.185902 0.000010 0.000010 0.059336 0.018136 0.469305 0.002169 0.000010 0.011474 0.014570 0.000010 0.000010 0.014429 0.009648 0.000010 0.050876 0.002227 0.000010 0.084205
0.000010 0.003719 0.039424 0.000010 0.005224 0.000010 0.053831 0.000010 0.119297 0.001072 0.000010 0.062979 0.004584 0.507022 0.036197 0.000010 0.009683 0.041045 0.000010 0.000010 0.000010 0.000010 0.011171 0.035124 0.000010 0.009687 0.059831
0.009802 0.002635 0.016426 0.000010 0.000010 0.003745 0.049904 0.000010 0.171081 0.000010 0.008494 0.066186 0.000010 0.446191 0.006623 0.006233 0.014176 0.017738 0.040387 0.000010 0.009450 0.000010 0.006896 0.020517 0.000010 0.000010 0.103426
0.010586 0.005574 0.016194 0.000010 0.005091 0.000230 0.028004 0.001276 0.153591 0.002577 0.002046 0.095445 0.008707 0.425118 0.022021 0.008559 0.042827 0.031414 0.000010 0.000010 0.011242 0.022139 0.001448 0.043967 0.014235 0.004054 0.043627
0.004938 0.006078 0.025753 0.000010 0.006613 0.000010 0.044904 0.000010 0.138221 0.000010 0.000010 0.074310 0.037773 0.443274 0.000010 0.000010 0.028469 0.003429 0.005777 0.038070 0.000010 0.000010 0.009957 0.059382 0.000010 0.008663 0.064286
0.011094 0.013561 0.028526 0.000010 0.000010 0.000127 0.017620 0.000010 0.136108 0.011365 0.000010 0.084953 0.021935 0.448753 0.000010 0.038767 0.020692 0.016991 0.021256 0.000010 0.013032 0.000010 0.000010 0.021771 0.003595 0.013573 0.076201
0.011987 0.004447 0.034968 0.000010 0.005241 0.000387 0.040766 0.000010 0.175009 0.024746 0.000010 0.025461 0.019225 0.470336 0.009001 0.000010 0.000010 0.015938 0.000010 0.000010 0.000010 0.011292 0.006086 0.032646 0.000010 0.006029 0.106345
0.029657 0.004160 0.025717 0.000010 0.000222 0.000010 0.033486 0.000010 0.177148 0.000010 0.000010 0.063928 0.036325 0.482061 0.009028 0.000010 0.028050 0.021729 0.000010 0.000010 0.010424 0.000010 0.006701 0.002254 0.000010 0.004126 0.064884
0.015446 0.003941 0.010824 0.000010 0.000010 0.000010 0.036652 0.000010 0.171495 0.000010 0.009996 0.011795 0.011046 0.526497 0.000010 0.000010 0.001942 0.025534 0.017743 0.000010 0.007803 0.000010 0.019992 0.026605 0.000010 0.000010 0.102579
0.017027 0.000010 0.000010 0.000010 0.000010 0.000010 0.000010 0.002676 0.003852 0.000010 0.000010 0.723187 0.035364 0.193837 0.000010 0.000010 0.000010 0.015992 0.000010 0.000010 0.000010 0.000010 0.007875 0.000010 0.000010 0.000010 0.000010
0.011818 0.010791 0.000010 0.000010 0.000010 0.000010 0.000010 0.000010 0.000996 0.000010 0.000010 0.771783 0.044906 0.137721 0.008563 0.010724 0.000010 0.000010 0.000010 0.000010 0.000010 0.000010 0.000010 0.000010 0.002517 0.000010 0.000010
0.003277 0.009914 0.000010 0.000010 0.000010 0.000010 0.000010 0.010681 0.000012 0.000010 0.000010 0.780052 0.026288 0.169577 0.000010 0.000010 0.000010 0.000010 0.000010 0.000010 0.000010 0.000010 0.000010 0.000010 0.000010 0.000010 0.000010
0.000010 0.000013 0.000011 0.000010 0.000010 0.000010 0.000010 0.000010 0.005661 0.000010 0.000010 0.720310 0.046367 0.177970 0.000010 0.000010 0.020602 0.000010 0.000010 0.000010 0.000010 0.000010 0.000010 0.000010 0.008349 0.000010 0.020538
0.001845 0.008674 0.000010 0.000010 0.003949 0.000010 0.000010 0.002288 0.000010 0.000010 0.000010 0.769249 0.059205 0.150491 0.003687 0.000431 0.000010 0.000010 0.000010 0.000010 0.000010 0.000010 0.000010 0.000010 0.000010 0.000010 0.000010
0.000873 0.004201 0.011137 0.000010 0.000010 0.000010 0.000010 0.000010 0.005650 0.000010 0.000010 0.718279 0.048990 0.195230 0.000010 0.001846 0.000010 0.000010 0.000010 0.000010 0.000010 0.000010 0.000010 0.000010 0.000741 0.000010 0.012883
0.001542 0.000010 0.000010 0.000010 0.000010 0.000010 0.000010 0.003765 0.000010 0.000010 0.000010 0.807103 0.050524 0.131207 0.000010 0.000010 0.000010 0.000010 0.000010 0.000010 0.000010 0.000010 0.000010 0.000010 0.005650 0.000010 0.000010
0.004681 0.006858 0.000010 0.000010 0.013864 0.000010 0.000010 0.000010 0.000010 0.000010 0.000010 0.772860 0.039234 0.145442 0.000010 0.014182 0.000010 0.000010 0.000010 0.000010 0.000010 0.000010 0.002689 0.000010 0.000010 0.000010 0.000010
0.000010 0.020434 0.000329 0.000010 0.016859 0.000010 0.000010 0.000010 0.006280 0.000010 0.000010 0.796569 0.018241 0.139629 0.000010 0.000010 0.000010 0.000010 0.000010 0.000010 0.000010 0.000010 0.000010 0.000010 0.001467 0.000010 0.000010
0.000010 0.012782 0.020014 0.000010 0.008444 0.000010 0.003838 0.000010 0.000010 0.000010 0.000010 0.757412 0.058855 0.121599 0.000575 0.000010 0.013385 0.000010 0.000010 0.000010 0.000010 0.000010 0.000010 0.000010 0.002927 0.000010 0.000010
0.006471 0.000010 0.010565 0.000010 0.005400 0.000010 0.000010 0.000010 0.000010 0.000010 0.000010 0.786226 0.052691 0.122935 0.009838 0.000010 0.000010 0.000010 0.000010 0.000010 0.000010 0.000010 0.005684 0.000010 0.000010 0.000010 0.000010
0.012535 0.021675 0.009205 0.000010 0.002143 0.000010 0.000010 0.000010 0.000010 0.000010 0.000010 0.791365 0.044785 0.113363 0.000010 0.000403 0.000010 0.000010 0.000010 0.000010 0.000010 0.000010 0.000010 0.004345 0.000010 0.000010 0.000010
0.000010 0.001415 0.009482 0.000010 0.001008 0.000010 0.000010 0.000010 0.000010 0.000010 0.000010 0.815928 0.043672 0.110944 0.000010 0.000010 0.000010 0.000010 0.000010 0.000010 0.000010 0.000010 0.001567 0.012040 0.003765 0.000010 0.000010
0.000010 0.000010 0.000010 0.000010 0.000010 0.000010 0.000010 0.010505 0.000010 0.000010 0.000010 0.773489 0.051073 0.154945 0.000010 0.000010 0.000010 0.000010 0.000010 0.000010 0.000010 0.000010 0.009766 0.000010 0.000013 0.000010 0.000010
0.000359 0.021890 0.008192 0.000010 0.002917 0.000010 0.005062 0.000010 0.001908 0.000010 0.000010 0.730441 0.041876 0.151079 0.006276 0.000010 0.009852 0.000010 0.000010 0.000010 0.000010 0.000010 0.013123 0.000010 0.006887 0.000010 0.000010
0.014621 0.009319 0.006379 0.000010 0.000010 0.000010 0.000010 0.000010 0.000010 0.000010 0.000010 0.767785 0.039857 0.138220 0.001735 0.012198 0.000010 0.000010 0.000010 0.000010 0.000010 0.000010 0.000010 0.000010 0.009705 0.000010 0.000010
0.000010 0.003297 0.018025 0.000010 0.002188 0.000010 0.000010 0.000047 0.000010 0.000010 0.000010 0.772412 0.029754 0.172488 0.000010 0.000010 0.000010 0.000010 0.000010 0.000010 0.000010 0.000010 0.000010 0.000010 0.001600 0.000010 0.000010
0.000010 0.011366 0.000010 0.000010 0.000010 0.000010 0.000764 0.000010 0.000010 0.000010 0.000010 0.735447 0.057764 0.174200 0.000010 0.000010 0.000010 0.000010 0.000010 0.000010 0.000010 0.000010 0.000786 0.000010 0.018077 0.000010 0.001406
0.016128 0.024110 0.007143 0.000010 0.007127 0.000010 0.000010 0.000010 0.000010 0.000010 0.000010 0.741268 0.025765 0.167362 0.000010 0.002645 0.000010 0.000010 0.000010 0.000010 0.000010 0.000010 0.002118 0.006163 0.000010 0.000010 0.000010
0.000010 0.010658 0.000010 0.000010 0.015545 0.000856 0.000010 0.000010 0.000010 0.000010 0.000010 0.775367 0.041115 0.088664 0.010278 0.000010 0.000010 0.000010 0.000010 0.000010 0.000010 0.000010 0.000010 0.000010 0.003479 0.000010 0.053858
0.000010 0.999738 0.000010 0.000010 0.000010 0.000010 0.000011 0.000010 0.000010 0.000010 0.000011 0.000010 0.000010 0.000010 0.000010 0.000010 0.000010 0.000010 0.000010 0.000010 0.000010 0.000010 0.000010 0.000010 0.000010 0.000010 0.000010
0.000010 0.999739 0.000011 0.000010 0.000010 0.000010 0.000010 0.000010 0.000010 0.000010 0.000010 0.000010 0.000010 0.000010 0.000010 0.000010 0.000010 0.000010 0.000010 0.000010 0.000010 0.000010 0.000010 0.000010 0.000010 0.000010 0.000010
0.000010 0.999740 0.000010 0.000010 0.000010 0.000010 0.000010 0.000010 0.000010 0.000010 0.000010 0.000010 0.000010 0.000010 0.000010 0.000010 0.000010 0.000010 0.000010 0.000010 0.000010 0.000010 0.000010 0.000010 0.000010 0.000010 0.000010
0.002227 0.610794 0.030424 0.000010 0.000010 0.000010 0.054758 0.007370 0.059116 0.000010 0.000010 0.039736 0.035084 0.019795 0.060561 0.002016 0.008353 0.012682 0.000010 0.000015 0.000010 0.000010 0.002696 0.043573 0.010700 0.000010 0.000010
0.000010 0.750398 0.011999 0.000010 0.008947 0.000010 0.017697 0.008078 0.062661 0.000010 0.000010 0.036325 0.016772 0.000010 0.016514 0.017810 0.003343 0.000010 0.000010 0.000010 0.000010 0.000010 0.000010 0.049307 0.000010 0.000010 0.000010
0.000010 0.841800 0.034800 0.000010 0.008365 0.000010 0.010542 0.000010 0.050832 0.000010 0.000010 0.000010 0.000017 0.000010 0.053444 0.000010 0.000010 0.000010 0.000010 0.000010 0.000010 0.000010 0.000010 0.000010 0.000010 0.000010 0.000010
0.000010 0.999740 0.000010 0.000010 0.000010 0.000010 0.000010 0.000010 0.000010 0.000010 0.000010 0.000010 0.000010 0.000010 0.000010 0.000010 0.000010 0.000010 0.000010 0.000010 0.000010 0.000010 0.000010 0.000010 0.000010 0.000010 0.000010
0.000010 0.999740 0.000010 0.000010 0.000010 0.000010 0.000010 0.000010 0.000010 0.000010 0.000010 0.000010 0.000010 0.000010 0.000010 0.000010 0.000010 0.000010 0.000010 0.000010 0.000010 0.000010 0.000010 0.000010 0.000010 0.000010 0.000010
0.000010 0.999740 0.000010 0.000010 0.000010 0.000010 0.000010 0.000010 0.000010 0.000010 0.000010 0.000010 0.000010 0.000010 0.000010 0.000010 0.000010 0.000010 0.000010 0.000010 0.000010 0.000010 0.000010 0.000010 0.000010 0.000010 0.000010
0.000010 0.999740 0.000010 0.000010 0.000010 0.000010 0.000010 0.000010 0.000010 0.000010 0.000010 0.000010 0.000010 0.000010 0.000010 0.000010 0.000010 0.000010 0.000010 0.000010 0.000010 0.000010 0.000010 0.000010 0.000010 0.000010 0.000010
0.000010 0.999734 0.000010 0.000010 0.000010 0.000010 0.000010 0.000010 0.000010 0.000010 0.000010 0.000010 0.000010 0.000010 0.000010 0.000010 0.000010 0.000015 0.000010 0.000010 0.000010 0.000010 0.000010 0.000010 0.000011 0.000010 0.000010
0.000010 0.999740 0.000010 0.000010 0.000010 0.000010 0.000010 0.000010 0.000010 0.000010 0.000010 0.000010 0.000010 0.000010 0.000010 0.000010 0.000010 0.000010 0.000010 0.000010 0.000010 0.000010 0.000010 0.000010 0.000010 0.000010 0.000010
0.028589 0.485328 0.037680 0.010333 0.061325 0.007754 0.060367 0.000010 0.000010 0.000010 0.005463 0.036295 0.001920 0.020683 0.174251 0.011498 0.025132 0.014793 0.010204 0.000010 0.000010 0.000010 0.000010 0.000010 0.008286 0.000010 0.000010
0.028061 0.503767 0.018109 0.000010 0.068471 0.007802 0.022007 0.015268 0.000010 0.000010 0.020579 0.019633 0.033188 0.035561 0.159711 0.019395 0.000010 0.015203 0.000010 0.000010 0.000010 0.009693 0.000010 0.017340 0.006113 0.000010 0.000010
0.006843 0.530644 0.041644 0.000010 0.059252 0.009858 0.028510 0.039011 0.000010 0.000010 0.009182 0.033073 0.006187 0.014956 0.176324 0.018575 0.000010 0.010875 0.000010 0.000010 0.000010 0.013453 0.001503 0.000010 0.000010 0.000010 0.000010
0.000010 0.531108 0.030787 0.000010 0.059555 0.011382 0.012207 0.030305 0.000010 0.000010 0.013882 0.031284 0.022607 0.019950 0.176536 0.029425 0.000010 0.000015 0.000010 0.000010 0.000010 0.015653 0.012115 0.001452 0.001636 0.000010 0.000010
0.013785 0.492083 0.047150 0.000010 0.048015 0.011141 0.072454 0.013385 0.000010 0.000010 0.013091 0.034738 0.012723 0.037637 0.148639 0.012500 0.007638 0.000010 0.025258 0.000010 0.000010 0.000670 0.000420 0.000010 0.008584 0.000010 0.000010
0.017057 0.516646 0.025943 0.013250 0.058819 0.006187 0.038923 0.021867 0.000010 0.000010 0.000010 0.030188 0.018708 0.033252 0.155734 0.014839 0.000010 0.000010 0.020054 0.009743 0.000010 0.003997 0.009542 0.003466 0.001704 0.000010 0.000010
0.018713 0.412783 0.033380 0.002631 0.034410 0.003834 0.011485 0.000010 0.022706 0.000302 0.000356 0.046336 0.030874 0.125361 0.125202 0.012729 0.000010 0.000010 0.000010 0.030833 0.009028 0.000010 0.027410 0.045904 0.003902 0.001760 0.000010
0.017511 0.412581 0.030734 0.004525 0.024862 0.006155 0.014510 0.000010 0.027617 0.000010 0.003372 0.047909 0.024967 0.117111 0.124366 0.017871 0.000010 0.000010 0.007692 0.035139 0.000010 0.000010 0.028123 0.044065 0.007494 0.001845 0.001490
0.000010 0.008072 0.025060 0.000010 0.028466 0.003348 0.007883 0.002344 0.023054 0.000010 0.000010 0.198102 0.350981 0.098031 0.043717 0.034747 0.156213 0.000010 0.000010 0.000010 0.000010 0.000010 0.004185 0.000010 0.000010 0.000010 0.015677
0.003408 0.028925 0.043120 0.000010 0.001071 0.000010 0.021950 0.000010 0.010215 0.000010 0.000010 0.239851 0.350536 0.130403 0.067167 0.023465 0.054871 0.000010 0.000010 0.000010 0.000010 0.000010 0.000010 0.024878 0.000010 0.000010 0.000010
0.000010 0.013013 0.021792 0.000010 0.013292 0.000010 0.016591 0.000010 0.000010 0.000010 0.000010 0.273769 0.376299 0.062376 0.047144 0.024572 0.135850 0.001372 0.000010 0.000010 0.000010 0.000010 0.000010 0.000010 0.000267 0.000010 0.013522
0.034591 0.015906 0.029687 0.000010 0.007061 0.000010 0.027223 0.000010 0.006160 0.000010 0.000010 0.267901 0.397827 0.120368 0.067313 0.008668 0.002620 0.000010 0.000010 0.000010 0.000010 0.000010 0.014530 0.000015 0.000010 0.000010 0.000010
0.019798 0.026314 0.035687 0.000010 0.007448 0.000010 0.007223 0.000010 0.000010 0.000010 0.000010 0.269125 0.381353 0.107614 0.084273 0.014997 0.015037 0.000010 0.000010 0.000010 0.000010 0.000010 0.015642 0.015349 0.000010 0.000010 0.000010
0.005060 0.015030 0.035062 0.000010 0.008498 0.000010 0.049522 0.000010 0.000010 0.000010 0.000010 0.264631 0.366385 0.150193 0.077982 0.024775 0.000010 0.000010 0.000010 0.000010 0.000010 0.000010 0.000010 0.000010 0.002704 0.000010 0.000010
0.025659 0.020688 0.036746 0.000010 0.000010 0.000010 0.011702 0.000010 0.000010 0.000010 0.000010 0.297717 0.405062 0.083708 0.069173 0.035697 0.000010 0.000141 0.000010 0.000010 0.000010 0.000010 0.000010 0.013547 0.000010 0.000010 0.000010
0.010664 0.032903 0.024509 0.000010 0.000010 0.000010 0.003856 0.003025 0.000010 0.000010 0.000010 0.299711 0.393610 0.104194 0.076343 0.042978 0.002849 0.000010 0.000010 0.000010 0.000010 0.000010 0.005208 0.000010 0.000010 0.000010 0.000010
0.006402 0.005532 0.046248 0.000010 0.000010 0.000460 0.002470 0.000010 0.000010 0.000010 0.000010 0.287011 0.376686 0.114261 0.069734 0.054060 0.028757 0.000010 0.000010 0.000010 0.000010 0.000010 0.008231 0.000010 0.000010 0.000010 0.000010
0.004504 0.015602 0.046683 0.000010 0.014761 0.000010 0.018645 0.000010 0.000010 0.000010 0.000010 0.252033 0.334860 0.109745 0.078453 0.042852 0.029186 0.037136 0.000010 0.000010 0.000010 0.000010 0.007779 0.007632 0.000010 0.000010 0.000010
0.016791 0.035820 0.047199 0.000010 0.000010 0.000010 0.028229 0.009251 0.000010 0.000010 0.000010 0.263949 0.344157 0.134937 0.053996 0.044026 0.009138 0.000010 0.000010 0.000010 0.000010 0.000010 0.006935 0.005433 0.000010 0.000010 0.000010
0.000010 0.031302 0.042800 0.000010 0.000726 0.000010 0.025037 0.000010 0.001673 0.000010 0.000010 0.245648 0.397075 0.127633 0.070493 0.027571 0.003172 0.000010 0.000010 0.000010 0.000010 0.000010 0.022394 0.000010 0.004335 0.000010 0.000010
0.010235 0.018895 0.029698 0.000010 0.000010 0.000010 0.002127 0.002726 0.000010 0.000010 0.000010 0.285292 0.399703 0.129385 0.069714 0.038604 0.000010 0.000010 0.000010 0.000010 0.000010 0.000010 0.001353 0.010592 0.001537 0.000010 0.000010
0.018192 0.019184 0.043020 0.000010 0.001101 0.000010 0.029390 0.000010 0.000493 0.000010 0.000010 0.292479 0.339500 0.125400 0.067795 0.040841 0.000010 0.000010 0.000010 0.000010 0.000010 0.000010 0.020914 0.001552 0.000010 0.000010 0.000010
0.012749 0.027713 0.022086 0.000010 0.000010 0.000010 0.038008 0.000010 0.000010 0.000010 0.000010 0.263635 0.375145 0.122890 0.082547 0.044175 0.000010 0.000010 0.000010 0.000010 0.000010 0.000707 0.000010 0.010185 0.000010 0.000010 0.000010
0.000104 0.033105 0.034101 0.000010 0.016028 0.000010 0.025693 0.000010 0.000010 0.000010 0.000010 0.263452 0.385936 0.112041 0.075703 0.034169 0.000010 0.000010 0.000010 0.000010 0.000010 0.000010 0.019508 0.000010 0.000010 0.000010 0.000010
0.012095 0.012921 0.015472 0.000010 0.003908 0.000010 0.007242 0.000010 0.000845 0.000010 0.000010 0.286631 0.378553 0.159730 0.077909 0.023713 0.003413 0.000010 0.000010 0.000010 0.000010 0.000010 0.017428 0.000010 0.000010 0.000010 0.000010
0.016234 0.018437 0.025988 0.000010 0.000010 0.000107 0.042112 0.004145 0.039724 0.000010 0.000010 0.204087 0.309219 0.154041 0.068057 0.048773 0.008065 0.012722 0.000010 0.003478 0.000010 0.000010 0.015825 0.008379 0.009159 0.001976 0.009400
0.005645 0.005183 0.037842 0.000010 0.013408 0.000010 0.024378 0.000010 0.000010 0.000010 0.000010 0.292670 0.335299 0.110052 0.040429 0.018827 0.111938 0.000010 0.000010 0.000010 0.000010 0.000010 0.000230 0.000010 0.003959 0.000010 0.000010
0.040012 0.014873 0.071780 0.000010 0.022201 0.000010 0.088310 0.006031 0.028198 0.000010 0.000010 0.166092 0.116058 0.141247 0.065931 0.037971 0.019844 0.075056 0.000010 0.000010 0.000010 0.000010 0.013729 0.076943 0.007134 0.000010 0.008500
0.030773 0.046732 0.035145 0.000010 0.005309 0.003860 0.072843 0.016434 0.061527 0.000010 0.008665 0.048565 0.041555 0.045264 0.413453 0.047442 0.077324 0.001620 0.021111 0.000010 0.000010 0.013076 0.002059 0.005755 0.000010 0.000010 0.001429
0.042147 0.069274 0.069992 0.000010 0.025471 0.000010 0.065687 0.000728 0.000010 0.000010 0.025523 0.057114 0.065043 0.086921 0.428682 0.012996 0.000010 0.010604 0.000010 0.000010 0.000010 0.012214 0.016966 0.000010 0.000010 0.010528 0.000010
0.007694 0.017624 0.061942 0.000010 0.006879 0.000010 0.032996 0.003187 0.347354 0.000010 0.000010 0.000010 0.006910 0.079796 0.127533 0.011873 0.205963 0.027938 0.000010 0.015593 0.000010 0.004386 0.007563 0.017190 0.000010 0.000010 0.017487
0.009993 0.031441 0.036422 0.010377 0.029559 0.000010 0.066763 0.017356 0.051445 0.000010 0.009075 0.033631 0.040079 0.114994 0.277978 0.031198 0.180653 0.019988 0.000010 0.000010 0.006140 0.000010 0.000010 0.004773 0.000010 0.000010 0.028057
0.006606 0.019449 0.050923 0.001321 0.033902 0.000010 0.048297 0.000010 0.012529 0.000010 0.009437 0.014139 0.024431 0.057914 0.251199 0.027479 0.394356 0.023282 0.000010 0.000748 0.006425 0.000010 0.010317 0.000010 0.000010 0.007166 0.000010
0.011855 0.063186 0.045254 0.000010 0.028571 0.000010 0.068366 0.000010 0.003402 0.000010 0.012479 0.056748 0.045401 0.082849 0.448014 0.043859 0.014194 0.020473 0.026328 0.000010 0.000010 0.000010 0.005570 0.000010 0.000010 0.023351 0.000010
0.027124 0.055616 0.057100 0.015985 0.014339 0.000010 0.073550 0.000010 0.000010 0.000010 0.017174 0.037259 0.024399 0.114214 0.436607 0.054262 0.004983 0.000010 0.000010 0.030070 0.000010 0.000010 0.017917 0.001027 0.018274 0.000010 0.000010
0.041606 0.050243 0.068557 0.012197 0.000010 0.000010 0.069813 0.028040 0.006188 0.000010 0.020455 0.025475 0.053522 0.080956 0.457841 0.046062 0.000010 0.000010 0.000010 0.000010 0.000010 0.013312 0.010161 0.000896 0.014575 0.000010 0.000010
0.028448 0.046591 0.062522 0.008334 0.022534 0.000010 0.044594 0.000010 0.007074 0.000010 0.002819 0.035671 0.052655 0.081469 0.426751 0.034807 0.032242 0.058772 0.030738 0.000010 0.003570 0.000010 0.009174 0.002330 0.000010 0.008832 0.000010
0.031482 0.025471 0.000010 0.000010 0.000010 0.000010 0.049016 0.000010 0.005462 0.000010 0.000010 0.538740 0.051787 0.185843 0.035914 0.009074 0.016013 0.006839 0.000010 0.000010 0.000010 0.000010 0.016619 0.014843 0.012767 0.000010 0.000010
0.000010 0.017792 0.026097 0.000010 0.000010 0.000010 0.029711 0.003921 0.002325 0.000010 0.000010 0.507648 0.066664 0.164980 0.039524 0.020354 0.027979 0.021771 0.000010 0.000010 0.000010 0.000010 0.013726 0.033215 0.016507 0.000010 0.007677
0.013636 0.025302 0.005370 0.000010 0.025926 0.000010 0.047916 0.000203 0.014771 0.000010 0.000396 0.481824 0.039291 0.165095 0.029817 0.032617 0.055077 0.000010 0.000010 0.000010 0.000010 0.000010 0.000010 0.015883 0.000010 0.000010 0.046766
0.000010 0.013587 0.013112 0.000010 0.017040 0.000554 0.038804 0.000010 0.029886 0.000010 0.000010 0.531211 0.059249 0.154894 0.034706 0.022286 0.015038 0.000010 0.000010 0.000010 0.000010 0.000010 0.022136 0.013089 0.000010 0.000010 0.034288
0.000010 0.001610 0.012580 0.000010 0.004814 0.000010 0.018403 0.000010 0.000010 0.000010 0.000010 0.548999 0.054813 0.151938 0.028052 0.031672 0.017289 0.033256 0.000010 0.000010 0.000010 0.000010 0.005092 0.034732 0.000862 0.000633 0.055147
0.020372 0.026426 0.007628 0.000010 0.000012 0.000010 0.027078 0.000010 0.000010 0.000010 0.000010 0.484655 0.025428 0.132558 0.040780 0.032746 0.132290 0.014025 0.000010 0.000012 0.000010 0.000010 0.013029 0.014061 0.005914 0.000010 0.022887
0.000010 0.011611 0.020823 0.000010 0.000010 0.000010 0.029382 0.000010 0.009987 0.000010 0.000010 0.586120 0.021354 0.020763 0.017046 0.031208 0.136100 0.000010 0.000010 0.000010 0.000010 0.000010 0.000010 0.044398 0.003700 0.000010 0.067366
0.000010 0.023961 0.017272 0.000010 0.012509 0.000010 0.034750 0.006309 0.021802 0.000010 0.001789 0.544972 0.047889 0.082377 0.021116 0.029585 0.094163 0.012761 0.000010 0.000010 0.000010 0.000010 0.000010 0.002518 0.000010 0.000010 0.046116
0.000010 0.006311 0.016130 0.002036 0.000010 0.000010 0.018037 0.004410 0.008565 0.000010 0.000010 0.605695 0.015536 0.040599 0.037327 0.033042 0.140922 0.000010 0.000010 0.000010 0.000010 0.000010 0.000010 0.025732 0.001036 0.001730 0.042783
0.000010 0.017034 0.004859 0.000010 0.000010 0.000010 0.031732 0.000010 0.005828 0.000010 0.000010 0.619336 0.011762 0.023840 0.022477 0.035043 0.131819 0.000010 0.000010 0.000010 0.000010 0.000010 0.000010 0.017714 0.001813 0.000010 0.076602
0.000010 0.010551 0.043050 0.000010 0.000010 0.000010 0.029426 0.000010 0.026890 0.000010 0.008015 0.459666 0.041162 0.092116 0.034365 0.000010 0.217778 0.007913 0.000010 0.000010 0.000010 0.000010 0.004780 0.000020 0.000010 0.000010 0.024140
0.000010 0.015710 0.000010 0.000010 0.000010 0.000010 0.040011 0.000010 0.022883 0.000010 0.000010 0.541244 0.022857 0.092319 0.012482 0.000010 0.154325 0.008409 0.000010 0.000010 0.000010 0.000010 0.009754 0.021434 0.011032 0.000010 0.047398
0.000010 0.016776 0.014699 0.000010 0.000010 0.000010 0.040921 0.000425 0.000010 0.000010 0.000010 0.516629 0.034214 0.116537 0.009597 0.025673 0.154255 0.019547 0.000010 0.000010 0.000010 0.000010 0.000010 0.001691 0.001731 0.000010 0.047173
0.000010 0.019567 0.026594 0.000010 0.001548 0.002768 0.030664 0.000010 0.033624 0.000010 0.001210 0.503609 0.028760 0.102165 0.038717 0.024381 0.114176 0.000010 0.000010 0.000010 0.000010 0.000010 0.007441 0.026714 0.000010 0.000010 0.037950
0.000010 0.017549 0.027907 0.000217 0.012070 0.000466 0.021005 0.000010 0.027826 0.000010 0.000010 0.523664 0.056159 0.115111 0.046738 0.016695 0.076493 0.026043 0.000010 0.000010 0.000010 0.000010 0.013855 0.015363 0.000140 0.000010 0.002609
0.000010 0.000013 0.024952 0.000010 0.000010 0.000010 0.029903 0.004356 0.009159 0.000010 0.002722 0.496929 0.026421 0.118431 0.037989 0.030704 0.120332 0.035806 0.005804 0.000010 0.000010 0.000010 0.007222 0.000016 0.000010 0.000010 0.049140
0.000010 0.012546 0.019488 0.000010 0.011588 0.000394 0.013324 0.000010 0.040720 0.000010 0.013742 0.525452 0.040933 0.101177 0.027924 0.001589 0.111742 0.000010 0.000010 0.001462 0.000010 0.000010 0.008779 0.013932 0.000010 0.011733 0.043387
0.020238 0.031446 0.002235 0.000010 0.000010 0.000010 0.060335 0.000010 0.037209 0.000010 0.000010 0.486468 0.048802 0.115705 0.016878 0.003774 0.082536 0.007659 0.000010 0.000010 0.000010 0.000010 0.008916 0.000010 0.009021 0.000010 0.068658
0.000010 0.020783 0.031648 0.000010 0.007995 0.000010 0.009947 0.000010 0.014254 0.000010 0.000010 0.495756 0.047205 0.112333 0.014749 0.012315 0.156476 0.011557 0.000010 0.000010 0.000010 0.000010 0.001596 0.000172 0.000010 0.000010 0.063094
0.000010 0.009759 0.018770 0.000010 0.017366 0.000010 0.043625 0.000010 0.018129 0.000010 0.007664 0.491080 0.032735 0.065562 0.043070 0.034817 0.142075 0.016452 0.000010 0.000010 0.000010 0.000010 0.018743 0.005972 0.000010 0.000010 0.034071
0.000010 0.000010 0.087510 0.000010 0.000010 0.000010 0.029119 0.001430 0.578874 0.000010 0.000010 0.028395 0.044510 0.114803 0.018180 0.000016 0.064972 0.008013 0.000010 0.000010 0.000010 0.000010 0.000010 0.023939 0.000010 0.000010 0.000099
0.012491 0.003910 0.060841 0.000010 0.000010 0.004677 0.024264 0.002223 0.535046 0.000010 0.000010 0.032374 0.015253 0.103721 0.102077 0.000094 0.066919 0.000010 0.000010 0.000010 0.000010 0.000010 0.002309 0.015034 0.007920 0.000010 0.010746
0.000010 0.012763 0.077518 0.000010 0.000010 0.000010 0.040251 0.010678 0.610170 0.000010 0.000010 0.030208 0.032505 0.084955 0.010269 0.012505 0.004092 0.008355 0.000010 0.000010 0.000010 0.000010 0.003594 0.062006 0.000010 0.000010 0.000010
0.000010 0.000010 0.061895 0.000010 0.000010 0.000010 0.046196 0.000010 0.513548 0.000010 0.000010 0.032102 0.011802 0.106311 0.017986 0.000554 0.064606 0.020227 0.000010 0.000010 0.000010 0.000010 0.019438 0.041240 0.001872 0.000010 0.062093
0.015244 0.000103 0.056277 0.000010 0.000015 0.000010 0.035887 0.000010 0.623844 0.000010 0.000010 0.021368 0.025378 0.077768 0.034815 0.023084 0.000010 0.023064 0.000010 0.000010 0.000010 0.000010 0.019881 0.028573 0.014580 0.000010 0.000010
0.000010 0.004397 0.065029 0.000010 0.000010 0.000010 0.005833 0.000010 0.602440 0.000010 0.000010 0.053814 0.001981 0.112439 0.028990 0.000010 0.021082 0.013500 0.000010 0.000010 0.000010 0.000010 0.021971 0.060830 0.007552 0.000010 0.000010
0.000010 0.000010 0.106763 0.000010 0.014785 0.000010 0.046104 0.000010 0.627162 0.000010 0.000010 0.000010 0.023500 0.110449 0.005313 0.000010 0.000010 0.016196 0.000010 0.000010 0.000010 0.000010 0.008255 0.036590 0.004723 0.000010 0.000010
0.000010 0.008093 0.128573 0.000010 0.002100 0.000010 0.045556 0.000010 0.561623 0.000010 0.000010 0.025626 0.001267 0.093198 0.014463 0.003091 0.022857 0.021898 0.000010 0.000010 0.000010 0.000010 0.005113 0.060386 0.005307 0.000010 0.000738
0.012037 0.016043 0.066420 0.000010 0.012130 0.000010 0.034418 0.000010 0.612986 0.000010 0.000010 0.030997 0.029566 0.075657 0.015696 0.020336 0.000010 0.033249 0.000010 0.000010 0.000010 0.000010 0.012082 0.028253 0.000010 0.000010 0.000010
0.000014 0.012425 0.088485 0.000010 0.000010 0.000010 0.034885 0.001960 0.596623 0.000010 0.000010 0.014995 0.027957 0.082811 0.035655 0.023115 0.004100 0.016341 0.000010 0.000010 0.000010 0.000010 0.018884 0.041630 0.000010 0.000010 0.000010
0.014253 0.006634 0.111930 0.000010 0.000010 0.000010 0.034129 0.000010 0.573588 0.000010 0.000010 0.044785 0.025471 0.086370 0.001687 0.010941 0.006267 0.041366 0.000010 0.000010 0.000010 0.000010 0.003858 0.038589 0.000010 0.000010 0.000010
0.000010 0.000010 0.058123 0.000010 0.000010 0.000010 0.021160 0.000010 0.591166 0.000010 0.000010 0.049489 0.014512 0.092146 0.012827 0.029579 0.030081 0.017039 0.000010 0.000010 0.000010 0.000010 0.006868 0.067500 0.009371 0.000010 0.000010
0.018979 0.002185 0.065779 0.000010 0.005404 0.000010 0.031188 0.000010 0.642345 0.000010 0.000010 0.035624 0.009410 0.079444 0.019688 0.011831 0.008425 0.010047 0.000010 0.000010 0.000010 0.000010 0.000010 0.059521 0.000010 0.000010 0.000010
0.000010 0.018101 0.053393 0.000010 0.000010 0.000010 0.027291 0.000010 0.611044 0.000010 0.000010 0.001381 0.022884 0.119817 0.018770 0.024243 0.000529 0.016025 0.000010 0.000010 0.000010 0.000010 0.015406 0.070568 0.000416 0.000010 0.000010
0.012030 0.000010 0.076442 0.000010 0.000010 0.000010 0.004185 0.000010 0.610743 0.000010 0.000010 0.031317 0.020662 0.104189 0.028119 0.018799 0.020868 0.015941 0.000010 0.000010 0.000010 0.000010 0.011921 0.027676 0.001659 0.000010 0.015328
0.002397 0.000817 0.055802 0.000010 0.003574 0.000010 0.052799 0.003774 0.613846 0.000010 0.000010 0.022040 0.019125 0.113316 0.018061 0.006143 0.000010 0.000010 0.000010 0.000010 0.000010 0.000010 0.014325 0.073853 0.000010 0.000010 0.000010
0.000010 0.014048 0.086334 0.000010 0.012322 0.000010 0.055719 0.000010 0.572113 0.000010 0.000010 0.043907 0.001600 0.077595 0.016387 0.010285 0.017348 0.029404 0.000010 0.000010 0.000010 0.000010 0.009086 0.053721 0.000010 0.000010 0.000010
0.002787 0.019076 0.070085 0.000010 0.000010 0.000010 0.021984 0.000010 0.611753 0.000010 0.000010 0.020765 0.012724 0.096406 0.000508 0.017974 0.027968 0.021164 0.000010 0.000010 0.000010 0.000010 0.009787 0.046394 0.004714 0.000010 0.015800
0.000010 0.018129 0.066604 0.000010 0.000010 0.000010 0.019257 0.005416 0.583323 0.000010 0.000010 0.043484 0.022981 0.094591 0.030547 0.007621 0.008259 0.019495 0.000010 0.000010 0.000010 0.000010 0.021033 0.055915 0.003225 0.000010 0.000010
0.000010 0.008565 0.069557 0.000010 0.004013 0.000010 0.015308 0.000010 0.600446 0.000010 0.000010 0.030188 0.034124 0.107005 0.021996 0.013470 0.000010 0.005701 0.000010 0.000010 0.000010 0.000010 0.017261 0.065931 0.003804 0.000010 0.002511
0.000010 0.007528 0.719795 0.000010 0.000010 0.000010 0.013891 0.000010 0.035182 0.000010 0.000010 0.000010 0.000010 0.074823 0.000010 0.036652 0.001790 0.035172 0.000010 0.000010 0.000010 0.000010 0.029897 0.028112 0.016996 0.000010 0.000010
0.000010 0.000010 0.995725 0.000010 0.000010 0.000010 0.000010 0.000010 0.000010 0.000010 0.000010 0.000010 0.000010 0.004025 0.000010 0.000010 0.000010 0.000010 0.000010 0.000010 0.000010 0.000010 0.000010 0.000010 0.000010 0.000010 0.000010
0.000010 0.000020 0.999730 0.000010 0.000010 0.000010 0.000010 0.000010 0.000010 0.000010 0.000010 0.000010 0.000010 0.000010 0.000010 0.000010 0.000010 0.000010 0.000010 0.000010 0.000010 0.000010 0.000010 0.000010 0.000010 0.000010 0.000010
0.000010 0.000010 0.971142 0.000010 0.000595 0.000010 0.000010 0.000945 0.012784 0.000010 0.000010 0.000010 0.000010 0.014314 0.000010 0.000010 0.000010 0.000010 0.000010 0.000010 0.000010 0.000010 0.000010 0.000010 0.000010 0.000010 0.000010
0.005261 0.000010 0.951893 0.000010 0.000010 0.000010 0.000010 0.000010 0.000010 0.000010 0.000010 0.000010 0.008366 0.000010 0.000010 0.025109 0.000010 0.000010 0.000010 0.000010 0.000010 0.000010 0.009151 0.000010 0.000010 0.000010 0.000010
0.000010 0.000010 0.999740 0.000010 0.000010 0.000010 0.000010 0.000010 0.000010 0.000010 0.000010 0.000010 0.000010 0.000010 0.000010 0.000010 0.000010 0.000010 0.000010 0.000010 0.000010 0.000010 0.000010 0.000010 0.000010 0.000010 0.000010
0.000010 0.000010 0.999740 0.000010 0.000010 0.000010 0.000010 0.000010 0.000010 0.000010 0.000010 0.000010 0.000010 0.000010 0.000010 0.000010 0.000010 0.000010 0.000010 0.000010 0.000010 0.000010 0.000010 0.000010 0.000010 0.000010 0.000010
0.000010 0.000010 0.999740 0.000010 0.000010 0.000010 0.000010 0.000010 0.000010 0.000010 0.000010 0.000010 0.000010 0.000010 0.000010 0.000010 0.000010 0.000010 0.000010 0.000010 0.000010 0.000010 0.000010 0.000010 0.000010 0.000010 0.000010
0.000010 0.000010 0.999740 0.000010 0.000010 0.000010 0.000010 0.000010 0.000010 0.000010 0.000010 0.000010 0.000010 0.000010 0.000010 0.000010 0.000010 0.000010 0.000010 0.000010 0.000010 0.000010 0.000010 0.000010 0.000010 0.000010 0.000010
0.000010 0.000010 0.986411 0.000010 0.000010 0.000010 0.000010 0.000010 0.000010 0.000010 0.000010 0.000010 0.000010 0.000010 0.000010 0.013339 0.000010 0.000010 0.000010 0.000010 0.000010 0.000010 0.000010 0.000010 0.000010 0.000010 0.000010
0.000010 0.000010 0.999740 0.000010 0.000010 0.000010 0.000010 0.000010 0.000010 0.000010 0.000010 0.000010 0.000010 0.000010 0.000010 0.000010 0.000010 0.000010 0.000010 0.000010 0.000010 0.000010 0.000010 0.000010 0.000010 0.000010 0.000010
0.008058 0.000010 0.797125 0.000010 0.001218 0.000010 0.009618 0.000010 0.003243 0.000010 0.000010 0.021710 0.013481 0.016629 0.007389 0.004661 0.013107 0.023158 0.000010 0.000010 0.000010 0.000010 0.027611 0.052863 0.000010 0.000010 0.000010
0.000010 0.000010 0.999740 0.000010 0.000010 0.000010 0.000010 0.000010 0.000010 0.000010 0.000010 0.000010 0.000010 0.000010 0.000010 0.000010 0.000010 0.000010 0.000010 0.000010 0.000010 0.000010 0.000010 0.000010 0.000010 0.000010 0.000010
0.000010 0.000010 0.999736 0.000010 0.000010 0.000010 0.000010 0.000010 0.000010 0.000010 0.000010 0.000010 0.000010 0.000010 0.000010 0.000010 0.000010 0.000010 0.000010 0.000010 0.000010 0.000010 0.000010 0.000010 0.000014 0.000010 0.000010
0.000010 0.000010 0.999740 0.000010 0.000010 0.000010 0.000010 0.000010 0.000010 0.000010 0.000010 0.000010 0.000010 0.000010 0.000010 0.000010 0.000010 0.000010 0.000010 0.000010 0.000010 0.000010 0.000010 0.000010 0.000010 0.000010 0.000010
0.000010 0.000010 0.999740 0.000010 0.000010 0.000010 0.000010 0.000010 0.000010 0.000010 0.000010 0.000010 0.000010 0.000010 0.000010 0.000010 0.000010 0.000010 0.000010 0.000010 0.000010 0.000010 0.000010 0.000010 0.000010 0.000010 0.000010
0.000010 0.000010 0.999740 0.000010 0.000010 0.000010 0.000010 0.000010 0.000010 0.000010 0.000010 0.000010 0.000010 0.000010 0.000010 0.000010 0.000010 0.000010 0.000010 0.000010 0.000010 0.000010 0.000010 0.000010 0.000010 0.000010 0.000010
0.000010 0.000010 0.999740 0.000010 0.000010 0.000010 0.000010 0.000010 0.000010 0.000010 0.000010 0.000010 0.000010 0.000010 0.000010 0.000010 0.000010 0.000010 0.000010 0.000010 0.000010 0.000010 0.000010 0.000010 0.000010 0.000010 0.000010
0.000010 0.000010 0.999740 0.000010 0.000010 0.000010 0.000010 0.000010 0.000010 0.000010 0.000010 0.000010 0.000010 0.000010 0.000010 0.000010 0.000010 0.000010 0.000010 0.000010 0.000010 0.000010 0.000010 0.000010 0.000010 0.000010 0.000010
0.000010 0.000010 0.954681 0.000010 0.000010 0.000010 0.000010 0.000010 0.002103 0.000010 0.000010 0.000011 0.002124 0.000010 0.000010 0.018919 0.000010 0.000010 0.000010 0.000010 0.000010 0.000010 0.021952 0.000010 0.000010 0.000010 0.000010
0.035104 0.035097 0.115690 0.000010 0.002020 0.000010 0.085171 0.000270 0.000010 0.000010 0.000010 0.202104 0.061919 0.224436 0.108821 0.052266 0.000010 0.023534 0.000010 0.000010 0.000010 0.000010 0.041581 0.005709 0.006160 0.000010 0.000010
0.029295 0.018158 0.073519 0.000010 0.008189 0.000010 0.081536 0.000010 0.000010 0.000010 0.000010 0.160757 0.083259 0.237272 0.133808 0.057876 0.000010 0.051211 0.000010 0.000010 0.000010 0.000010 0.018532 0.040199 0.000010 0.000010 0.006257
0.043529 0.046297 0.066817 0.000010 0.000010 0.002239 0.078836 0.000010 0.000010 0.000010 0.000010 0.167938 0.068498 0.219586 0.117436 0.064583 0.008536 0.020254 0.000010 0.000010 0.000010 0.000010 0.032379 0.042652 0.010777 0.000010 0.009533
0.028697 0.022580 0.071495 0.000010 0.000010 0.000010 0.068608 0.000010 0.000010 0.000010 0.000010 0.153823 0.073643 0.271735 0.126952 0.064149 0.016544 0.024365 0.000010 0.000010 0.000010 0.000010 0.038227 0.026308 0.012743 0.000010 0.000010
0.054709 0.010638 0.077398 0.000010 0.006497 0.000010 0.077273 0.007915 0.000010 0.000010 0.000010 0.197040 0.066515 0.255035 0.118705 0.047547 0.001468 0.021729 0.000010 0.000010 0.000010 0.000010 0.015341 0.042071 0.000010 0.000010 0.000010
0.029722 0.020288 0.063175 0.000010 0.007027 0.000010 0.103231 0.000010 0.000010 0.000010 0.000010 0.194290 0.071317 0.246650 0.119389 0.043468 0.000010 0.028839 0.000010 0.000010 0.000010 0.000010 0.041819 0.025094 0.004866 0.000010 0.000707
0.019498 0.035863 0.060344 0.000010 0.000010 0.000010 0.088602 0.000010 0.000010 0.000010 0.000010 0.182077 0.068861 0.259560 0.114115 0.054802 0.008532 0.040485 0.000010 0.000010 0.000010 0.000010 0.034936 0.011069 0.021128 0.000010 0.000010
0.025120 0.029781 0.085833 0.000010 0.008274 0.000010 0.084198 0.000010 0.000010 0.000010 0.000010 0.207876 0.056108 0.234017 0.116272 0.059041 0.000432 0.017094 0.000010 0.000010 0.000010 0.000010 0.035503 0.040321 0.000010 0.000010 0.000010
0.056255 0.030616 0.056205 0.000010 0.000130 0.000010 0.086541 0.000010 0.008592 0.000010 0.000010 0.184590 0.072912 0.235029 0.115517 0.070573 0.004869 0.005646 0.000010 0.000010 0.000010 0.000010 0.027641 0.044762 0.000010 0.000010 0.000010
0.030410 0.021409 0.094370 0.000010 0.000010 0.000010 0.069534 0.000010 0.000010 0.000010 0.000010 0.175665 0.081658 0.256509 0.137248 0.052114 0.000010 0.005753 0.000010 0.000010 0.000010 0.000010 0.010576 0.052747 0.011868 0.000010 0.000010
0.041780 0.026715 0.080998 0.000010 0.008071 0.000010 0.103745 0.000010 0.000010 0.000010 0.000010 0.182881 0.066247 0.256144 0.102974 0.048471 0.000016 0.000010 0.000010 0.000010 0.000010 0.000010 0.033518 0.045506 0.002805 0.000010 0.000010
0.044412 0.044782 0.082259 0.000010 0.000010 0.000010 0.078691 0.000010 0.000010 0.000010 0.000010 0.179905 0.070958 0.204214 0.148420 0.048841 0.000010 0.029919 0.000010 0.000010 0.000010 0.000010 0.027540 0.036832 0.003087 0.000010 0.000010
0.014914 0.038290 0.055051 0.000010 0.000010 0.000010 0.058233 0.008431 0.000010 0.000010 0.000010 0.198428 0.106434 0.259457 0.095829 0.052683 0.000010 0.037853 0.000010 0.000010 0.000010 0.000010 0.029110 0.031065 0.007687 0.000010 0.006415
0.058830 0.030622 0.048562 0.000010 0.000010 0.000010 0.095720 0.000010 0.000010 0.000010 0.000010 0.167121 0.081444 0.221172 0.121611 0.064962 0.000010 0.029986 0.000010 0.000010 0.000010 0.000010 0.030967 0.048852 0.000010 0.000010 0.000010
0.026463 0.034659 0.074534 0.000010 0.014031 0.000010 0.102215 0.000010 0.000010 0.000010 0.000010 0.138821 0.081927 0.242652 0.139895 0.049328 0.011359 0.000010 0.000010 0.000010 0.000010 0.000010 0.039309 0.029321 0.000010 0.000010 0.015357
0.035536 0.023812 0.072872 0.000010 0.003883 0.000010 0.082499 0.000010 0.000010 0.000010 0.000010 0.151688 0.067762 0.257243 0.141893 0.052259 0.008598 0.017319 0.000010 0.000010 0.000010 0.000010 0.033995 0.050511 0.000010 0.000010 0.000010
0.031373 0.030789 0.097583 0.000010 0.014106 0.000010 0.080855 0.007881 0.000010 0.000010 0.000010 0.162310 0.081884 0.231472 0.121323 0.057848 0.006310 0.010668 0.000010 0.000010 0.000010 0.000010 0.024438 0.037516 0.000010 0.000010 0.003534
0.018504 0.017590 0.063596 0.000010 0.003823 0.000010 0.097679 0.000010 0.001927 0.000010 0.000010 0.212704 0.064140 0.250986 0.111858 0.055758 0.013527 0.024202 0.000010 0.000010 0.000010 0.000010 0.038670 0.019312 0.005614 0.000010 0.000010
0.036070 0.031150 0.090348 0.000010 0.003585 0.000010 0.074338 0.000010 0.000010 0.000010 0.000010 0.188247 0.052663 0.251304 0.127780 0.059891 0.000768 0.019944 0.000010 0.000010 0.000010 0.000010 0.029826 0.009786 0.016515 0.000010 0.007676
0.025429 0.040301 0.088657 0.000010 0.002812 0.000010 0.071231 0.000010 0.000010 0.000010 0.000010 0.179801 0.074278 0.272966 0.097438 0.053492 0.006801 0.012453 0.000010 0.000010 0.000010 0.000010 0.041987 0.022689 0.009545 0.000010 0.000010
0.014425 0.006290 0.017226 0.000010 0.011826 0.005484 0.004302 0.000010 0.000010 0.000010 0.000010 0.044399 0.000013 0.000010 0.837471 0.019344 0.000010 0.003939 0.011285 0.013229 0.000010 0.000010 0.000010 0.010635 0.000010 0.000010 0.000010
0.000010 0.000010 0.000010 0.000010 0.000010 0.000010 0.000010 0.000010 0.000010 0.000010 0.000010 0.000010 0.000010 0.000010 0.999740 0.000010 0.000010 0.000010 0.000010 0.000010 0.000010 0.000010 0.000010 0.000010 0.000010 0.000010 0.000010
0.000010 0.000010 0.000010 0.000010 0.000010 0.000010 0.000010 0.000010 0.000010 0.000010 0.000010 0.000010 0.000010 0.000010 0.999740 0.000010 0.000010 0.000010 0.000010 0.000010 0.000010 0.000010 0.000010 0.000010 0.000010 0.000010 0.000010
0.000010 0.000010 0.000010 0.000010 0.014977 0.011046 0.000010 0.000010 0.000010 0.000010 0.000010 0.000010 0.000010 0.014230 0.959517 0.000010 0.000010 0.000010 0.000010 0.000010 0.000010 0.000010 0.000010 0.000010 0.000010 0.000010 0.000010
0.000010 0.000010 0.000010 0.000010 0.000010 0.000010 0.000010 0.000010 0.000010 0.000010 0.000010 0.000010 0.000010 0.000010 0.999740 0.000010 0.000010 0.000010 0.000010 0.000010 0.000010 0.000010 0.000010 0.000010 0.000010 0.000010 0.000010
0.010237 0.000010 0.000010 0.000010 0.000010 0.000010 0.000010 0.000010 0.000010 0.000010 0.000010 0.003571 0.007105 0.000010 0.946411 0.004262 0.000010 0.000010 0.000010 0.000010 0.009062 0.000010 0.000010 0.000010 0.008437 0.010725 0.000010
0.000010 0.000010 0.006676 0.000010 0.003469 0.000010 0.000010 0.000010 0.000010 0.000010 0.000010 0.000010 0.000710 0.000010 0.983529 0.000010 0.000010 0.000010 0.000010 0.000010 0.000010 0.000010 0.000010 0.000010 0.003443 0.001962 0.000010
0.000010 0.000010 0.000010 0.000010 0.000010 0.000010 0.000010 0.000010 0.000010 0.000010 0.000010 0.000010 0.000010 0.000010 0.999740 0.000010 0.000010 0.000010 0.000010 0.000010 0.000010 0.000010 0.000010 0.000010 0.000010 0.000010 0.000010
0.000010 0.000010 0.000010 0.000010 0.000010 0.000010 0.000010 0.014100 0.000010 0.005115 0.004230 0.000010 0.002037 0.039760 0.899303 0.016252 0.000010 0.000010 0.000010 0.000010 0.007137 0.000010 0.009034 0.000010 0.002862 0.000010 0.000010
0.000010 0.000010 0.000010 0.000010 0.000010 0.000010 0.000010 0.000540 0.000010 0.000010 0.000010 0.000010 0.000010 0.000010 0.992112 0.000010 0.000010 0.000010 0.007108 0.000010 0.000010 0.000010 0.000010 0.000010 0.000010 0.000010 0.000010
0.000010 0.000010 0.000010 0.000010 0.000010 0.000010 0.000010 0.001429 0.000010 0.000010 0.000010 0.000010 0.000010 0.000010 0.998321 0.000010 0.000010 0.000010 0.000010 0.000010 0.000010 0.000010 0.000010 0.000010 0.000010 0.000010 0.000010
0.000010 0.000010 0.000010 0.000010 0.000010 0.000010 0.000010 0.000010 0.000010 0.000010 0.000010 0.000010 0.000010 0.000010 0.999740 0.000010 0.000010 0.000010 0.000010 0.000010 0.000010 0.000010 0.000010 0.000010 0.000010 0.000010 0.000010
0.000010 0.000010 0.000010 0.000010 0.000010 0.000010 0.000010 0.000010 0.000010 0.000010 0.000010 0.000010 0.000010 0.000010 0.999740 0.000010 0.000010 0.000010 0.000010 0.000010 0.000010 0.000010 0.000010 0.000010 0.000010 0.000010 0.000010
0.000010 0.000010 0.000010 0.000010 0.000010 0.000010 0.000010 0.001769 0.000010 0.000010 0.000010 0.000010 0.000013 0.000010 0.995202 0.000010 0.000010 0.000010 0.000010 0.000010 0.000010 0.000010 0.002081 0.000010 0.000715 0.000010 0.000010
0.000010 0.000010 0.000010 0.000010 0.000010 0.000010 0.000010 0.000010 0.000010 0.000010 0.000010 0.000010 0.000010 0.000010 0.999740 0.000010 0.000010 0.000010 0.000010 0.000010 0.000010 0.000010 0.000010 0.000010 0.000010 0.000010 0.000010
0.000010 0.000010 0.000010 0.000010 0.000010 0.000010 0.000010 0.000010 0.000010 0.000010 0.000010 0.000010 0.000010 0.000010 0.999740 0.000010 0.000010 0.000010 0.000010 0.000010 0.000010 0.000010 0.000010 0.000010 0.000010 0.000010 0.000010
0.000010 0.000010 0.000010 0.000010 0.000010 0.000010 0.000010 0.000010 0.000010 0.000010 0.000010 0.000010 0.000010 0.000010 0.999740 0.000010 0.000010 0.000010 0.000010 0.000010 0.000010 0.000010 0.000010 0.000010 0.000010 0.000010 0.000010
0.000010 0.000010 0.000010 0.000010 0.000014 0.000010 0.000010 0.000010 0.000010 0.000010 0.000010 0.000010 0.000010 0.000010 0.989160 0.000010 0.000010 0.000010 0.000010 0.000010 0.000010 0.000010 0.000010 0.000010 0.010586 0.000010 0.000010
0.000010 0.000010 0.000010 0.000010 0.000010 0.000010 0.000010 0.000010 0.000010 0.000010 0.000010 0.000010 0.000010 0.000010 0.999740 0.000010 0.000010 0.000010 0.000010 0.000010 0.000010 0.000010 0.000010 0.000010 0.000010 0.000010 0.000010
0.000010 0.000010 0.000010 0.000010 0.000010 0.000010 0.000010 0.000010 0.000010 0.000010 0.000010 0.000010 0.000010 0.000010 0.999740 0.000010 0.000010 0.000010 0.000010 0.000010 0.000010 0.000010 0.000010 0.000010 0.000010 0.000010 0.000010
0.000010 0.000010 0.000010 0.000010 0.000010 0.000010 0.000010 0.000010 0.000010 0.000010 0.000010 0.000010 0.000010 0.999740 0.000010 0.000010 0.000010 0.000010 0.000010 0.000010 0.000010 0.000010 0.000010 0.000010 0.000010 0.000010 0.000010
0.016491 0.008594 0.000010 0.000010 0.004711 0.000951 0.011845 0.000010 0.007038 0.000010 0.000010 0.032351 0.015852 0.825487 0.000010 0.001217 0.019511 0.000010 0.000010 0.000010 0.000010 0.000010 0.000010 0.000010 0.000010 0.000010 0.055802
0.000010 0.000010 0.000010 0.000010 0.014743 0.000010 0.000010 0.000010 0.031886 0.000010 0.000010 0.003699 0.000010 0.797293 0.000010 0.012865 0.113661 0.000010 0.000010 0.000010 0.000010 0.000010 0.000010 0.000010 0.000010 0.000010 0.025652
0.009921 0.000010 0.000010 0.000010 0.000010 0.000010 0.000010 0.000010 0.000010 0.000010 0.000010 0.000010 0.000010 0.981005 0.000010 0.000010 0.000010 0.000010 0.000010 0.000010 0.000010 0.000010 0.000010 0.000010 0.008833 0.000010 0.000010
0.000010 0.000010 0.000010 0.000010 0.004764 0.000010 0.000010 0.002624 0.051306 0.000010 0.000010 0.000010 0.000010 0.749070 0.000010 0.000010 0.126033 0.000010 0.000010 0.000010 0.000010 0.000010 0.000010 0.000010 0.003195 0.000010 0.062809
0.010246 0.000010 0.000010 0.000010 0.000010 0.000010 0.000010 0.000010 0.006145 0.000010 0.000010 0.011776 0.000010 0.858392 0.000010 0.000010 0.078289 0.006403 0.000010 0.000010 0.000010 0.000010 0.012102 0.001587 0.003629 0.000010 0.011260
0.000010 0.000010 0.000010 0.000010 0.006833 0.000010 0.000010 0.000010 0.000010 0.000010 0.000010 0.000010 0.000010 0.797933 0.000010 0.000010 0.194994 0.000010 0.000010 0.000010 0.000010 0.000010 0.000010 0.000010 0.000010 0.000010 0.000010
0.000010 0.000010 0.000010 0.000010 0.000010 0.000010 0.000010 0.000010 0.013214 0.000010 0.000010 0.000010 0.000010 0.930145 0.000010 0.000010 0.025196 0.000010 0.000010 0.000010 0.000010 0.000010 0.000010 0.000010 0.000010 0.000010 0.031215
0.000010 0.000010 0.000010 0.000010 0.000010 0.000010 0.000010 0.000010 0.012307 0.000010 0.000010 0.000010 0.000010 0.826699 0.000010 0.000010 0.105507 0.000010 0.000010 0.000010 0.000010 0.000010 0.000010 0.000010 0.007464 0.000010 0.047803
0.000010 0.000010 0.000010 0.000010 0.000010 0.000010 0.000010 0.000470 0.011879 0.000010 0.000010 0.000010 0.000010 0.911965 0.000010 0.000010 0.054102 0.000010 0.000010 0.000010 0.000010 0.000010 0.000010 0.000010 0.000010 0.000010 0.021363
0.000010 0.000010 0.000010 0.000010 0.000010 0.000010 0.000010 0.000010 0.047116 0.000010 0.000010 0.000010 0.000010 0.810681 0.000010 0.000010 0.135183 0.000010 0.000010 0.000010 0.000010 0.000010 0.000010 0.000010 0.006789 0.000010 0.000010
0.000010 0.000010 0.000010 0.000010 0.000010 0.000010 0.000010 0.000010 0.027878 0.000010 0.000010 0.000010 0.000010 0.674135 0.000010 0.000010 0.266705 0.000010 0.000010 0.000010 0.000010 0.000010 0.000010 0.015423 0.012495 0.000010 0.003155
0.000010 0.000010 0.000010 0.000010 0.000013 0.000010 0.000010 0.000010 0.080128 0.000010 0.000010 0.000010 0.000010 0.776835 0.000010 0.000010 0.142794 0.000010 0.000010 0.000010 0.000010 0.000010 0.000010 0.000010 0.000010 0.000010 0.000010
0.000010 0.000010 0.000010 0.000010 0.007391 0.000010 0.000010 0.000010 0.032482 0.000010 0.000010 0.000010 0.000010 0.786488 0.000010 0.000010 0.144127 0.000010 0.000010 0.000010 0.000010 0.000010 0.000010 0.000010 0.000010 0.000010 0.029292
0.000010 0.000010 0.000010 0.000010 0.000010 0.000010 0.000010 0.000010 0.034892 0.000010 0.000010 0.000010 0.000010 0.688051 0.000010 0.000010 0.256342 0.000495 0.000010 0.000010 0.000010 0.000010 0.000010 0.016155 0.003854 0.000010 0.000010
0.016079 0.000010 0.007720 0.000010 0.009369 0.000010 0.000010 0.000010 0.023703 0.000010 0.000010 0.001303 0.000010 0.940957 0.000010 0.000010 0.000669 0.000010 0.000010 0.000010 0.000010 0.000010 0.000010 0.000010 0.000010 0.000010 0.000010
0.000010 0.000010 0.000010 0.000010 0.009933 0.000010 0.000010 0.000010 0.000010 0.000010 0.000010 0.027985 0.000010 0.940799 0.008635 0.008317 0.000010 0.000010 0.000010 0.000010 0.000010 0.000010 0.000010 0.000010 0.004121 0.000010 0.000010
0.000010 0.000010 0.000010 0.000010 0.005850 0.000010 0.000010 0.000010 0.025257 0.000010 0.000010 0.000010 0.000010 0.547454 0.000010 0.000010 0.408047 0.000010 0.000010 0.000010 0.000010 0.000010 0.000010 0.000010 0.013173 0.000010 0.000010
0.002957 0.000010 0.000010 0.000010 0.006415 0.000010 0.000010 0.000010 0.000010 0.000010 0.000010 0.046988 0.000010 0.937768 0.000010 0.000010 0.000010 0.000010 0.000010 0.000010 0.000010 0.000010 0.000010 0.000010 0.005652 0.000010 0.000010
0.000010 0.000010 0.000010 0.000010 0.012947 0.000010 0.000010 0.000010 0.000010 0.000010 0.000010 0.000010 0.000010 0.874198 0.000010 0.000010 0.044106 0.000010 0.000010 0.000010 0.000010 0.000010 0.000010 0.001346 0.000010 0.000010 0.067183
0.024361 0.011302 0.004939 0.024425 0.010482 0.012682 0.543040 0.012131 0.000010 0.052979 0.014574 0.000010 0.000010 0.086813 0.000010 0.023619 0.000010 0.000010 0.037744 0.000010 0.057589 0.000010 0.008823 0.021101 0.000010 0.000010 0.053297
0.042543 0.000011 0.010420 0.019496 0.039360 0.000010 0.645066 0.000010 0.012466 0.017789 0.013724 0.017877 0.016056 0.089527 0.004637 0.020504 0.000010 0.000010 0.000010 0.000010 0.030401 0.019024 0.000010 0.000010 0.000010 0.000998 0.000010
0.051547 0.004514 0.024048 0.033184 0.019867 0.002815 0.553578 0.000010 0.012907 0.039749 0.001841 0.000010 0.019502 0.072166 0.003226 0.007873 0.005326 0.000010 0.010575 0.000010 0.027593 0.041172 0.018444 0.000010 0.000010 0.011709 0.038304
0.043261 0.003435 0.000010 0.000010 0.044978 0.000010 0.773034 0.000010 0.000010 0.000010 0.000010 0.000010 0.000010 0.114583 0.000010 0.006500 0.000010 0.000010 0.000010 0.000010 0.000010 0.000010 0.014008 0.000010 0.000010 0.000010 0.000010
0.041797 0.011878 0.009338 0.035730 0.030455 0.000010 0.730972 0.000010 0.000518 0.004312 0.013713 0.000010 0.000010 0.101289 0.000010 0.012213 0.000010 0.000010 0.000010 0.000010 0.000010 0.000010 0.000010 0.000010 0.000010 0.000010 0.007635
0.031278 0.010846 0.004536 0.026710 0.027402 0.007288 0.626710 0.000010 0.000010 0.078067 0.005779 0.027638 0.000010 0.065085 0.007995 0.002314 0.000010 0.000010 0.008308 0.000010 0.024148 0.018864 0.005461 0.000010 0.011832 0.000424 0.009248
0.021001 0.016322 0.035763 0.020337 0.018772 0.000010 0.534795 0.035836 0.000296 0.068487 0.003460 0.001933 0.015791 0.076085 0.000010 0.007494 0.000010 0.000010 0.000010 0.000010 0.038203 0.000010 0.010057 0.012515 0.000010 0.000010 0.082762
0.034875 0.000010 0.000010 0.000010 0.025674 0.000010 0.860553 0.013886 0.000010 0.000010 0.000010 0.000010 0.000010 0.059059 0.000010 0.000010 0.000010 0.000010 0.000010 0.000010 0.000010 0.000010 0.005743 0.000010 0.000010 0.000010 0.000010
0.057737 0.005266 0.000010 0.000010 0.029014 0.000770 0.630172 0.013913 0.000010 0.055048 0.000010 0.021009 0.004299 0.095021 0.000010 0.013375 0.000010 0.000010 0.000010 0.002563 0.000010 0.011437 0.015165 0.010104 0.012950 0.005351 0.016715
0.046860 0.000010 0.000010 0.000010 0.031136 0.000010 0.796413 0.012118 0.000010 0.000010 0.000010 0.000010 0.017958 0.087470 0.000010 0.000010 0.000010 0.000010 0.000010 0.000010 0.000010 0.000010 0.006795 0.000010 0.001059 0.000010 0.000010
0.035027 0.000010 0.000010 0.000010 0.020740 0.000010 0.753964 0.026507 0.000010 0.000010 0.010794 0.000010 0.008966 0.112781 0.004387 0.007081 0.000010 0.000010 0.000010 0.000010 0.000010 0.001772 0.007938 0.000010 0.000010 0.000010 0.009894
0.056669 0.000294 0.000010 0.001056 0.028355 0.003745 0.761027 0.000010 0.000010 0.000010 0.000010 0.000010 0.000010 0.120669 0.000010 0.012925 0.000010 0.000010 0.001172 0.000010 0.000010 0.000010 0.000010 0.000010 0.001899 0.012029 0.000010
0.042703 0.006601 0.000010 0.000010 0.014214 0.000010 0.798235 0.022700 0.000010 0.000010 0.011421 0.000010 0.011333 0.078148 0.000010 0.000010 0.000010 0.000010 0.000010 0.000010 0.000010 0.000018 0.000010 0.000010 0.014457 0.000010 0.000010
0.029332 0.000010 0.000010 0.000010 0.028601 0.000010 0.719091 0.000010 0.000718 0.000010 0.011241 0.009098 0.019186 0.087225 0.017498 0.013928 0.001079 0.000010 0.000010 0.000010 0.000010 0.000010 0.026869 0.010873 0.009613 0.011423 0.004113
0.047179 0.000010 0.000010 0.000649 0.026476 0.000010 0.775883 0.000010 0.000010 0.000010 0.010222 0.000010 0.006145 0.105097 0.005344 0.000010 0.000010 0.000010 0.000010 0.009723 0.003871 0.001503 0.007758 0.000010 0.000010 0.000010 0.000010
0.047843 0.000010 0.000010 0.000010 0.034011 0.007570 0.743812 0.005699 0.000010 0.000010 0.000010 0.000010 0.022658 0.105314 0.022985 0.000010 0.000010 0.000010 0.000010 0.000010 0.000010 0.004546 0.005393 0.000010 0.000010 0.000010 0.000010
0.036735 0.001388 0.000020 0.013832 0.030453 0.000014 0.787156 0.000010 0.004134 0.000010 0.004441 0.000010 0.025862 0.070363 0.003928 0.003654 0.000010 0.000010 0.000010 0.000010 0.000010 0.000010 0.017888 0.000010 0.000010 0.000013 0.000010
0.034805 0.000010 0.000010 0.000099 0.002525 0.000010 0.751689 0.016940 0.000010 0.000010 0.018257 0.000010 0.000010 0.111172 0.002115 0.000010 0.000010 0.000010 0.044082 0.000010 0.000010 0.010580 0.000010 0.000010 0.007577 0.000010 0.000010
0.042721 0.015324 0.000010 0.000010 0.029833 0.002491 0.668382 0.012861 0.010659 0.000010 0.000010 0.026605 0.023183 0.093844 0.028696 0.000010 0.000010 0.000010 0.000010 0.012390 0.008424 0.008416 0.000010 0.002386 0.000010 0.007293 0.006394
0.051544 0.000010 0.000010 0.000010 0.016551 0.000010 0.816931 0.000010 0.000010 0.000010 0.000010 0.000010 0.003602 0.089393 0.000010 0.005468 0.000010 0.000010 0.000010 0.000010 0.000010 0.000010 0.000010 0.000010 0.016311 0.000010 0.000010
0.000010 0.000010 0.095649 0.000010 0.000010 0.000010 0.200916 0.000010 0.012429 0.000010 0.000010 0.027355 0.000433 0.085862 0.025661 0.061700 0.095974 0.000010 0.000010 0.000010 0.000010 0.000010 0.035715 0.199966 0.000010 0.000010 0.158190
0.000010 0.006084 0.084648 0.000010 0.000010 0.000010 0.222448 0.000010 0.000010 0.000010 0.000010 0.000010 0.000010 0.109699 0.018180 0.066620 0.116140 0.000010 0.000010 0.000010 0.000010 0.000010 0.032044 0.217682 0.000010 0.000010 0.126285
0.000010 0.000010 0.079188 0.000010 0.000010 0.000010 0.216598 0.000010 0.000010 0.000010 0.000010 0.000010 0.006805 0.123263 0.011832 0.067093 0.116567 0.010248 0.000010 0.000010 0.000010 0.000010 0.027186 0.238232 0.000010 0.000010 0.102828
0.000010 0.000010 0.103416 0.000010 0.000010 0.000010 0.192370 0.000010 0.000010 0.000010 0.000010 0.024278 0.000010 0.100229 0.018236 0.066823 0.117666 0.000010 0.000010 0.000010 0.000010 0.000010 0.041453 0.228786 0.000010 0.000010 0.106573
0.000010 0.004104 0.110066 0.000010 0.000010 0.000010 0.214983 0.000010 0.000010 0.000010 0.000010 0.000010 0.015574 0.105707 0.023994 0.060708 0.088094 0.000010 0.000010 0.000010 0.000010 0.000010 0.032825 0.227234 0.000010 0.000010 0.116551
0.000010 0.008671 0.124569 0.000010 0.000010 0.000010 0.189420 0.000010 0.000010 0.000010 0.000010 0.002339 0.018009 0.108033 0.013491 0.061768 0.132898 0.000010 0.000010 0.000010 0.000010 0.000010 0.026907 0.187215 0.000010 0.000010 0.126531
0.000010 0.002171 0.081983 0.000010 0.000010 0.000010 0.178103 0.000010 0.000010 0.000010 0.000010 0.013371 0.012732 0.135630 0.018549 0.055907 0.106688 0.000010 0.000010 0.000010 0.000010 0.000010 0.035066 0.218250 0.000010 0.000010 0.141402
0.000010 0.006417 0.117844 0.000010 0.000010 0.000010 0.190334 0.000010 0.000010 0.000010 0.000010 0.029743 0.000010 0.120806 0.000010 0.038877 0.122000 0.001012 0.000010 0.000010 0.000010 0.000010 0.029679 0.226749 0.000010 0.000010 0.116380
0.000010 0.000010 0.005785 0.009534 0.000010 0.000010 0.131442 0.000010 0.012899 0.000010 0.000010 0.000010 0.000010 0.000010 0.000010 0.000010 0.000010 0.830800 0.000010 0.000010 0.000010 0.000010 0.003916 0.000010 0.000010 0.005423 0.000010
0.000010 0.004140 0.000010 0.000010 0.000010 0.000010 0.196262 0.000010 0.020391 0.005137 0.000010 0.012306 0.012718 0.000010 0.000926 0.000010 0.000010 0.747152 0.000010 0.000010 0.000010 0.000010 0.000010 0.000027 0.000772 0.000010 0.000010
0.000010 0.000010 0.000010 0.000010 0.000010 0.000010 0.158074 0.000016 0.019747 0.000010 0.018594 0.000010 0.012958 0.000010 0.000010 0.000010 0.000010 0.785229 0.000010 0.000010 0.000010 0.000010 0.005182 0.000010 0.000010 0.000010 0.000010
0.000010 0.000010 0.000010 0.000010 0.000010 0.000462 0.112167 0.000010 0.000010 0.021384 0.000010 0.000010 0.000010 0.000010 0.000010 0.003994 0.000010 0.861772 0.000010 0.000010 0.000010 0.000010 0.000010 0.000010 0.000010 0.000010 0.000010
0.000010 0.013633 0.000010 0.000010 0.000010 0.000010 0.103174 0.000010 0.016313 0.032226 0.000010 0.000010 0.000010 0.003704 0.000010 0.000010 0.000010 0.805575 0.000010 0.000010 0.005378 0.000010 0.019808 0.000010 0.000010 0.000010 0.000010
0.000010 0.011754 0.000010 0.015827 0.000010 0.000010 0.729582 0.000010 0.034501 0.038478 0.007068 0.014285 0.000010 0.000010 0.000010 0.000010 0.022075 0.013899 0.024577 0.000010 0.046195 0.012360 0.020865 0.000010 0.008405 0.000010 0.000010
0.000010 0.000010 0.000010 0.000010 0.000010 0.000010 0.796820 0.007138 0.050157 0.047537 0.000010 0.000010 0.000574 0.000010 0.000010 0.007114 0.000010 0.000010 0.000010 0.000010 0.061548 0.004308 0.000010 0.007336 0.000010 0.017297 0.000010
0.000010 0.000010 0.000010 0.000010 0.007089 0.002826 0.858208 0.000010 0.025507 0.034327 0.000010 0.000010 0.000010 0.000010 0.000010 0.000010 0.000010 0.000010 0.000010 0.000010 0.048420 0.000010 0.000010 0.000010 0.010242 0.013190 0.000010
0.000010 0.000010 0.000010 0.002103 0.000010 0.000010 0.805824 0.000010 0.054875 0.033470 0.005358 0.000010 0.000010 0.000010 0.000010 0.000010 0.000010 0.000010 0.007800 0.000010 0.057059 0.025501 0.000010 0.000010 0.003958 0.003880 0.000010
0.000010 0.000010 0.000010 0.022174 0.000010 0.002346 0.894478 0.001439 0.009605 0.020215 0.000010 0.000010 0.000010 0.000010 0.000010 0.000010 0.000010 0.000010 0.000010 0.000010 0.049543 0.000010 0.000010 0.000010 0.000010 0.000011 0.000010
0.000010 0.000010 0.008280 0.000010 0.000010 0.003910 0.844606 0.000010 0.018896 0.007017 0.000010 0.000010 0.000010 0.000010 0.000010 0.008149 0.023328 0.000010 0.020618 0.000010 0.065008 0.000010 0.000010 0.000010 0.000010 0.000019 0.000010
0.000010 0.000010 0.000010 0.000010 0.000010 0.000010 0.922688 0.009854 0.004801 0.000010 0.000010 0.000010 0.000010 0.000010 0.000010 0.000010 0.002787 0.000010 0.000010 0.000010 0.044723 0.000010 0.000010 0.000010 0.000010 0.014937 0.000010
0.000010 0.000010 0.000010 0.000010 0.000010 0.000010 0.870564 0.000010 0.020334 0.027366 0.000010 0.000010 0.000010 0.000010 0.000010 0.000010 0.000010 0.000010 0.003377 0.000010 0.044644 0.031159 0.000010 0.000010 0.000010 0.002356 0.000010
0.000010 0.000010 0.000010 0.000010 0.000010 0.000010 0.829991 0.000010 0.050509 0.046202 0.011074 0.000010 0.000010 0.000010 0.000010 0.000010 0.001046 0.000010 0.000010 0.000010 0.046941 0.014037 0.000010 0.000010 0.000010 0.000010 0.000010
0.000010 0.000010 0.000010 0.013439 0.000010 0.000010 0.888682 0.000010 0.014226 0.031808 0.000010 0.000010 0.000010 0.000010 0.000010 0.000010 0.000010 0.000010 0.000010 0.000010 0.000010 0.035000 0.000010 0.000010 0.000010 0.016636 0.000010
0.000010 0.000010 0.000010 0.000010 0.000010 0.000010 0.871346 0.000010 0.006067 0.000010 0.000673 0.000010 0.000010 0.000010 0.000010 0.000010 0.000010 0.000010 0.002879 0.024440 0.064465 0.010687 0.000010 0.000010 0.000010 0.019253 0.000010
0.000010 0.000010 0.000010 0.000010 0.000010 0.001001 0.807557 0.008126 0.033792 0.054062 0.008730 0.000010 0.000010 0.000010 0.000010 0.000010 0.000010 0.000010 0.004569 0.000010 0.053616 0.019111 0.000010 0.000010 0.003042 0.006234 0.000010
0.000010 0.000010 0.000010 0.000010 0.000010 0.000010 0.941967 0.000010 0.000010 0.000010 0.000010 0.000010 0.000010 0.000010 0.000010 0.000010 0.000010 0.000010 0.000010 0.000010 0.036725 0.007928 0.000010 0.000010 0.000010 0.013151 0.000010
0.000010 0.000010 0.000010 0.000010 0.000010 0.000010 0.932508 0.000010 0.000010 0.000010 0.000010 0.000010 0.000010 0.000010 0.000010 0.000010 0.000010 0.000010 0.000010 0.000010 0.041440 0.000010 0.000010 0.000010 0.000010 0.025811 0.000010
0.000010 0.000010 0.000010 0.000010 0.000010 0.000010 0.000010 0.000010 0.999740 0.000010 0.000010 0.000010 0.000010 0.000010 0.000010 0.000010 0.000010 0.000010 0.000010 0.000010 0.000010 0.000010 0.000010 0.000010 0.000010 0.000010 0.000010
0.000010 0.000010 0.004818 0.000010 0.000010 0.000010 0.009771 0.000010 0.851258 0.000010 0.000010 0.021673 0.000010 0.036795 0.011435 0.007486 0.000010 0.035678 0.000010 0.000010 0.000010 0.000010 0.000010 0.020906 0.000010 0.000010 0.000010
0.000010 0.000010 0.000010 0.000010 0.000010 0.000010 0.000010 0.000010 0.999740 0.000010 0.000010 0.000010 0.000010 0.000010 0.000010 0.000010 0.000010 0.000010 0.000010 0.000010 0.000010 0.000010 0.000010 0.000010 0.000010 0.000010 0.000010
0.000010 0.000010 0.000010 0.000010 0.000010 0.000010 0.000010 0.000010 0.999740 0.000010 0.000010 0.000010 0.000010 0.000010 0.000010 0.000010 0.000010 0.000010 0.000010 0.000010 0.000010 0.000010 0.000010 0.000010 0.000010 0.000010 0.000010
0.000010 0.000010 0.000010 0.000010 0.000010 0.000010 0.000010 0.000010 0.999740 0.000010 0.000010 0.000010 0.000010 0.000010 0.000010 0.000010 0.000010 0.000010 0.000010 0.000010 0.000010 0.000010 0.000010 0.000010 0.000010 0.000010 0.000010
0.000010 0.000010 0.014051 0.000010 0.000010 0.000010 0.000010 0.000010 0.923558 0.000010 0.000010 0.000010 0.000010 0.023531 0.000010 0.002866 0.000010 0.005478 0.000010 0.000010 0.000010 0.000010 0.000010 0.030307 0.000010 0.000010 0.000010
0.000010 0.002070 0.024879 0.000010 0.001562 0.000010 0.028564 0.005740 0.660066 0.000010 0.000010 0.004282 0.000010 0.029987 0.023033 0.020437 0.044067 0.033440 0.000010 0.000010 0.000010 0.000010 0.006463 0.100871 0.000010 0.000010 0.014419
0.006191 0.016634 0.024365 0.000010 0.000010 0.000010 0.000017 0.004402 0.839055 0.000010 0.000010 0.000010 0.000010 0.019321 0.019504 0.009167 0.035327 0.005290 0.000010 0.000010 0.000010 0.000010 0.007524 0.000016 0.000010 0.000010 0.013057
0.000010 0.001349 0.005630 0.000010 0.000010 0.000010 0.003417 0.000010 0.941297 0.000010 0.000010 0.016890 0.008384 0.000010 0.000010 0.000010 0.000010 0.000010 0.000010 0.000010 0.000010 0.000010 0.000010 0.000010 0.000012 0.000010 0.022832
0.000010 0.000010 0.000010 0.000010 0.000010 0.000010 0.000010 0.000010 0.999740 0.000010 0.000010 0.000010 0.000010 0.000010 0.000010 0.000010 0.000010 0.000010 0.000010 0.000010 0.000010 0.000010 0.000010 0.000010 0.000010 0.000010 0.000010
0.000010 0.000010 0.000010 0.000010 0.000014 0.000010 0.000010 0.000010 0.999736 0.000010 0.000010 0.000010 0.000010 0.000010 0.000010 0.000010 0.000010 0.000010 0.000010 0.000010 0.000010 0.000010 0.000010 0.000010 0.000010 0.000010 0.000010
0.000010 0.000010 0.000010 0.000010 0.000010 0.000010 0.000010 0.000010 0.999740 0.000010 0.000010 0.000010 0.000010 0.000010 0.000010 0.000010 0.000010 0.000010 0.000010 0.000010 0.000010 0.000010 0.000010 0.000010 0.000010 0.000010 0.000010
0.002589 0.000010 0.012481 0.000010 0.000010 0.000010 0.000010 0.000010 0.956225 0.000010 0.000010 0.000010 0.000010 0.000010 0.000010 0.000010 0.000010 0.000010 0.000010 0.000010 0.000010 0.000010 0.000010 0.027803 0.000682 0.000010 0.000010
0.000010 0.000010 0.000010 0.000010 0.000010 0.000010 0.000010 0.000010 0.999740 0.000010 0.000010 0.000010 0.000010 0.000010 0.000010 0.000010 0.000010 0.000010 0.000010 0.000010 0.000010 0.000010 0.000010 0.000010 0.000010 0.000010 0.000010
0.000010 0.000010 0.000010 0.000010 0.000010 0.000010 0.000010 0.000010 0.999740 0.000010 0.000010 0.000010 0.000010 0.000010 0.000010 0.000010 0.000010 0.000010 0.000010 0.000010 0.000010 0.000010 0.000010 0.000010 0.000010 0.000010 0.000010
0.000010 0.000010 0.000010 0.000010 0.000010 0.000010 0.000010 0.000010 0.999740 0.000010 0.000010 0.000010 0.000010 0.000010 0.000010 0.000010 0.000010 0.000010 0.000010 0.000010 0.000010 0.000010 0.000010 0.000010 0.000010 0.000010 0.000010
0.000010 0.000010 0.000010 0.000010 0.000010 0.000010 0.000010 0.000010 0.999740 0.000010 0.000010 0.000010 0.000010 0.000010 0.000010 0.000010 0.000010 0.000010 0.000010 0.000010 0.000010 0.000010 0.000010 0.000010 0.000010 0.000010 0.000010
0.000010 0.000011 0.020064 0.000010 0.004790 0.000010 0.010003 0.000010 0.909433 0.000010 0.000010 0.010658 0.000010 0.000010 0.005884 0.011234 0.000010 0.000010 0.000010 0.000010 0.000010 0.000010 0.000913 0.026840 0.000010 0.000010 0.000010
0.000010 0.000010 0.000010 0.000010 0.002032 0.000010 0.000010 0.000010 0.973273 0.000010 0.000010 0.000010 0.000010 0.003200 0.000010 0.000010 0.017081 0.000010 0.000010 0.000010 0.000010 0.000010 0.004193 0.000010 0.000010 0.000010 0.000010
0.000010 0.000010 0.000010 0.000010 0.000010 0.000010 0.000010 0.000010 0.990560 0.000010 0.000010 0.000010 0.000010 0.000010 0.000010 0.000010 0.000010 0.000010 0.000010 0.000010 0.000010 0.000010 0.009190 0.000010 0.000010 0.000010 0.000010
0.000010 0.000010 0.000010 0.000010 0.000010 0.000010 0.000010 0.000010 0.997264 0.000010 0.000010 0.000010 0.000010 0.000010 0.000010 0.002486 0.000010 0.000010 0.000010 0.000010 0.000010 0.000010 0.000010 0.000010 0.000010 0.000010 0.000010
0.000010 0.007288 0.027080 0.000010 0.004125 0.000010 0.000010 0.000010 0.911752 0.000010 0.000010 0.000010 0.000010 0.000010 0.000010 0.000010 0.022048 0.000010 0.000010 0.000010 0.000010 0.000010 0.001319 0.025076 0.001123 0.000010 0.000010
0.000010 0.000010 0.000010 0.000010 0.000010 0.000010 0.000010 0.000010 0.999740 0.000010 0.000010 0.000010 0.000010 0.000010 0.000010 0.000010 0.000010 0.000010 0.000010 0.000010 0.000010 0.000010 0.000010 0.000010 0.000010 0.000010 0.000010
0.000010 0.008682 0.000015 0.000010 0.000010 0.000010 0.000010 0.006232 0.889595 0.000010 0.000010 0.000010 0.000010 0.000010 0.000010 0.001385 0.000010 0.045816 0.000010 0.000010 0.000010 0.000010 0.019787 0.022631 0.004606 0.000010 0.001082
0.003410 0.000010 0.017966 0.000010 0.000010 0.000010 0.000010 0.000010 0.909259 0.000010 0.000010 0.010965 0.005774 0.000010 0.014701 0.016288 0.003269 0.000010 0.000010 0.000010 0.000010 0.000010 0.004272 0.012021 0.001916 0.000010 0.000010
0.000010 0.000010 0.004864 0.000010 0.000010 0.000010 0.017573 0.000010 0.904128 0.000010 0.000010 0.000010 0.009690 0.000010 0.000010 0.002572 0.001046 0.000010 0.000010 0.000010 0.000010 0.000010 0.000010 0.059926 0.000010 0.000010 0.000010
0.000010 0.000010 0.000010 0.000010 0.000010 0.000010 0.000010 0.000010 0.999740 0.000010 0.000010 0.000010 0.000010 0.000010 0.000010 0.000010 0.000010 0.000010 0.000010 0.000010 0.000010 0.000010 0.000010 0.000010 0.000010 0.000010 0.000010
0.004848 0.007862 0.011735 0.000010 0.000010 0.000010 0.000010 0.000010 0.961127 0.000010 0.000010 0.000010 0.000010 0.001721 0.000010 0.000010 0.012498 0.000010 0.000010 0.000010 0.000010 0.000010 0.000010 0.000010 0.000010 0.000010 0.000010
0.000010 0.000331 0.024462 0.000010 0.000010 0.000010 0.000180 0.000010 0.606186 0.000010 0.001368 0.000010 0.000010 0.291828 0.000010 0.000010 0.007653 0.007562 0.000010 0.000010 0.000010 0.000010 0.000010 0.018720 0.005335 0.000010 0.036216
0.000010 0.001725 0.007842 0.000010 0.000010 0.000010 0.000010 0.000010 0.956260 0.000010 0.000010 0.000010 0.021293 0.000010 0.000010 0.000693 0.000010 0.000010 0.000010 0.000010 0.000010 0.000010 0.000010 0.011977 0.000010 0.000010 0.000010
0.005905 0.000010 0.017302 0.000010 0.000762 0.000010 0.000010 0.000010 0.954559 0.000010 0.000010 0.000010 0.000010 0.000010 0.000010 0.000010 0.021252 0.000010 0.000010 0.000010 0.000010 0.000010 0.000010 0.000010 0.000010 0.000010 0.000010
0.000010 0.000010 0.022054 0.000010 0.000010 0.000010 0.000010 0.000010 0.860051 0.000010 0.000010 0.000010 0.000010 0.020785 0.000010 0.005386 0.058235 0.004808 0.000010 0.000010 0.000010 0.000010 0.000010 0.015073 0.013419 0.000010 0.000010
0.004665 0.000010 0.020512 0.000010 0.000010 0.000010 0.000010 0.000010 0.838180 0.000010 0.000010 0.000010 0.021533 0.007908 0.000010 0.000010 0.080523 0.019419 0.000010 0.000010 0.000010 0.000010 0.000010 0.007069 0.000010 0.000010 0.000010
0.000010 0.000010 0.003881 0.000010 0.000010 0.000010 0.000010 0.000010 0.872861 0.000010 0.000010 0.000010 0.000010 0.103089 0.000010 0.002008 0.006859 0.011092 0.000010 0.000010 0.000010 0.000010 0.000010 0.000010 0.000010 0.000010 0.000010
0.002341 0.000010 0.010758 0.000010 0.001208 0.000010 0.000010 0.000010 0.843779 0.000010 0.000010 0.000010 0.000010 0.099865 0.001046 0.000010 0.004994 0.000011 0.000010 0.000010 0.000010 0.000010 0.000162 0.000010 0.000010 0.000010 0.035667
0.023334 0.009393 0.003529 0.000010 0.000010 0.000010 0.739895 0.016380 0.000010 0.055567 0.009049 0.027351 0.003833 0.054855 0.022280 0.000010 0.000010 0.000010 0.015168 0.000010 0.000010 0.000010 0.000297 0.000010 0.018938 0.000010 0.000010
0.046392 0.000010 0.004546 0.000010 0.000542 0.001614 0.672205 0.000010 0.000010 0.049258 0.014667 0.053657 0.020210 0.000010 0.001920 0.029994 0.013260 0.000010 0.000010 0.016124 0.000010 0.000010 0.000010 0.040622 0.022726 0.000010 0.012153
0.032352 0.000010 0.038683 0.000010 0.009116 0.000010 0.658923 0.003038 0.007346 0.000010 0.008838 0.044387 0.017399 0.053564 0.003227 0.000010 0.000010 0.013631 0.018173 0.008905 0.000010 0.000010 0.006680 0.001211 0.015624 0.015157 0.043669
0.020176 0.000010 0.005777 0.006019 0.022738 0.000735 0.647978 0.009601 0.015795 0.061206 0.000010 0.053039 0.002970 0.040226 0.022109 0.019089 0.018444 0.000010 0.000016 0.000010 0.000010 0.000010 0.000010 0.028656 0.018755 0.006590 0.000010
0.038903 0.004739 0.026775 0.000010 0.000010 0.002157 0.649938 0.009753 0.000010 0.017337 0.000010 0.046073 0.024336 0.035641 0.011491 0.005607 0.003178 0.007134 0.001805 0.002756 0.000010 0.043320 0.011722 0.028280 0.022373 0.004629 0.002003
0.044053 0.000010 0.022697 0.000010 0.004628 0.000010 0.538286 0.008368 0.008629 0.045671 0.000010 0.038502 0.013346 0.063013 0.034640 0.000010 0.012316 0.000010 0.024027 0.040733 0.000010 0.000010 0.011944 0.030236 0.000010 0.005977 0.052843
0.005490 0.000010 0.000010 0.006900 0.032106 0.000010 0.716258 0.016827 0.017420 0.040470 0.000010 0.063953 0.000010 0.045938 0.005808 0.000010 0.024169 0.010279 0.000010 0.000010 0.001545 0.000010 0.000010 0.000010 0.010151 0.002568 0.000010
0.007919 0.007374 0.000010 0.000010 0.022320 0.010715 0.726735 0.000010 0.004752 0.032292 0.000010 0.055071 0.025259 0.063843 0.000010 0.002206 0.000010 0.000010 0.009981 0.000010 0.000010 0.000010 0.000010 0.014894 0.016508 0.000010 0.000010
0.000010 0.000010 0.000010 0.000010 0.000010 0.000010 0.000010 0.000010 0.089399 0.000010 0.000010 0.000010 0.000010 0.000010 0.000010 0.005821 0.898566 0.000010 0.000010 0.000010 0.000010 0.000010 0.000010 0.000010 0.000010 0.000010 0.005984
0.000010 0.000010 0.000010 0.000010 0.000010 0.000010 0.000010 0.000010 0.000010 0.000010 0.000010 0.000010 0.000010 0.000010 0.000010 0.000010 0.999740 0.000010 0.000010 0.000010 0.000010 0.000010 0.000010 0.000010 0.000010 0.000010 0.000010
0.000010 0.000010 0.001836 0.000010 0.000890 0.000010 0.000010 0.000010 0.000010 0.000010 0.000010 0.000010 0.000010 0.000010 0.000010 0.000010 0.981032 0.000010 0.000010 0.000010 0.000010 0.000010 0.000010 0.016012 0.000010 0.000010 0.000010
0.000010 0.000930 0.000010 0.000010 0.007750 0.000010 0.000010 0.000015 0.016547 0.000010 0.000010 0.000010 0.000010 0.000010 0.000010 0.000010 0.974538 0.000010 0.000010 0.000010 0.000010 0.000010 0.000010 0.000010 0.000010 0.000010 0.000010
0.000010 0.005814 0.000010 0.000010 0.000010 0.000010 0.022748 0.000010 0.006625 0.000010 0.000010 0.000010 0.000010 0.000010 0.000010 0.000010 0.960264 0.004329 0.000010 0.000010 0.000010 0.000010 0.000010 0.000010 0.000010 0.000010 0.000010
0.000010 0.000010 0.010297 0.000010 0.000010 0.000010 0.000010 0.000010 0.000010 0.000010 0.000010 0.000010 0.004538 0.000010 0.012419 0.017703 0.930742 0.000010 0.000010 0.000010 0.000010 0.000010 0.019453 0.004647 0.000010 0.000010 0.000010
0.000010 0.000010 0.000010 0.000010 0.000010 0.000010 0.000010 0.000016 0.000010 0.000010 0.000010 0.000010 0.011314 0.000010 0.000010 0.008492 0.979946 0.000010 0.000010 0.000010 0.000010 0.000010 0.000012 0.000010 0.000010 0.000010 0.000010
0.000010 0.000010 0.000010 0.000010 0.000010 0.000010 0.000010 0.000010 0.061403 0.000010 0.000010 0.000010 0.000010 0.000010 0.000019 0.000010 0.926414 0.000010 0.000010 0.000010 0.000010 0.000010 0.000010 0.000012 0.001189 0.000010 0.010753
0.000010 0.000010 0.000010 0.000010 0.000010 0.000010 0.000010 0.000010 0.029139 0.000010 0.000010 0.000010 0.000010 0.000010 0.000010 0.000010 0.970611 0.000010 0.000010 0.000010 0.000010 0.000010 0.000010 0.000010 0.000010 0.000010 0.000010
0.000010 0.000010 0.000018 0.000010 0.000010 0.000010 0.000010 0.000010 0.000010 0.000010 0.000010 0.000010 0.000010 0.000010 0.000010 0.002138 0.997603 0.000010 0.000010 0.000010 0.000010 0.000010 0.000010 0.000010 0.000010 0.000010 0.000010
0.000010 0.000010 0.000010 0.000010 0.000010 0.000010 0.000010 0.000010 0.000010 0.000010 0.000010 0.000010 0.000010 0.000010 0.000010 0.000010 0.999740 0.000010 0.000010 0.000010 0.000010 0.000010 0.000010 0.000010 0.000010 0.000010 0.000010
0.000010 0.000010 0.000010 0.000010 0.000010 0.000010 0.000010 0.000010 0.000010 0.000010 0.000010 0.000010 0.000010 0.000010 0.000010 0.000010 0.999740 0.000010 0.000010 0.000010 0.000010 0.000010 0.000010 0.000010 0.000010 0.000010 0.000010
0.000013 0.000497 0.002475 0.000010 0.000010 0.000010 0.000010 0.000010 0.026293 0.000010 0.000010 0.000010 0.000010 0.000010 0.000010 0.012625 0.923206 0.000010 0.000010 0.000010 0.000010 0.000010 0.024434 0.010268 0.000010 0.000010 0.000010
0.000010 0.000013 0.000010 0.000010 0.000011 0.000010 0.000010 0.000010 0.045639 0.000010 0.000010 0.000010 0.000010 0.000010 0.000010 0.000010 0.934376 0.000010 0.000010 0.000010 0.000010 0.000010 0.000010 0.000010 0.000010 0.000010 0.019741
0.000010 0.000010 0.000010 0.000010 0.000010 0.000010 0.000010 0.000010 0.000010 0.000010 0.000010 0.000010 0.000010 0.000010 0.000010 0.000010 0.999740 0.000010 0.000010 0.000010 0.000010 0.000010 0.000010 0.000010 0.000010 0.000010 0.000010
0.000010 0.000010 0.000010 0.000010 0.000010 0.000010 0.000010 0.000010 0.000010 0.000010 0.000010 0.000010 0.000010 0.000010 0.000010 0.000010 0.989566 0.000010 0.000010 0.000010 0.000010 0.000010 0.008703 0.000010 0.000010 0.000010 0.001491
0.000010 0.000010 0.000010 0.000010 0.000010 0.000010 0.000010 0.000010 0.000010 0.000010 0.000010 0.000010 0.000010 0.000010 0.000010 0.000010 0.999740 0.000010 0.000010 0.000010 0.000010 0.000010 0.000010 0.000010 0.000010 0.000010 0.000010
0.000010 0.000010 0.000010 0.000010 0.000010 0.000010 0.000010 0.000010 0.000010 0.000010 0.000010 0.000010 0.000010 0.000010 0.000010 0.000010 0.999740 0.000010 0.000010 0.000010 0.000010 0.000010 0.000010 0.000010 0.000010 0.000010 0.000010
0.000010 0.000010 0.000010 0.000010 0.000010 0.000010 0.000010 0.000010 0.000010 0.000010 0.000010 0.007628 0.000010 0.000010 0.000010 0.000010 0.992122 0.000010 0.000010 0.000010 0.000010 0.000010 0.000010 0.000010 0.000010 0.000010 0.000010
0.027493 0.020196 0.024483 0.019876 0.005836 0.000010 0.416564 0.000420 0.044141 0.000010 0.000010 0.005734 0.026478 0.119271 0.010481 0.037481 0.048364 0.000010 0.022040 0.000010 0.004433 0.005187 0.060861 0.034907 0.002944 0.000010 0.062748
0.000020 0.006526 0.029250 0.000010 0.000010 0.000010 0.638285 0.000010 0.000010 0.000010 0.000010 0.000010 0.028193 0.081696 0.000010 0.034587 0.087061 0.000010 0.000010 0.000010 0.000010 0.000010 0.055115 0.012494 0.011224 0.000010 0.015398
0.016702 0.002813 0.006155 0.000010 0.000010 0.000010 0.484604 0.000010 0.046654 0.000010 0.000010 0.004259 0.024722 0.042950 0.000010 0.034436 0.061953 0.000010 0.000010 0.000010 0.000010 0.000010 0.104073 0.047515 0.005157 0.000010 0.117876
0.013789 0.000010 0.012299 0.000010 0.000010 0.000010 0.546573 0.000010 0.014619 0.000010 0.000010 0.000010 0.018643 0.054309 0.007204 0.044186 0.057426 0.000010 0.000010 0.000010 0.000010 0.000010 0.095911 0.029428 0.000010 0.000010 0.105464
0.000010 0.013334 0.028058 0.000010 0.000010 0.000010 0.502110 0.010291 0.013620 0.000010 0.000010 0.013885 0.022856 0.081532 0.000010 0.018658 0.082075 0.000010 0.000010 0.000010 0.000010 0.000010 0.096738 0.056051 0.000010 0.000010 0.060653
0.007715 0.007837 0.059403 0.002296 0.000010 0.000762 0.499568 0.000010 0.026704 0.000010 0.000010 0.000010 0.034496 0.088811 0.001038 0.031600 0.076183 0.000010 0.000010 0.000010 0.000010 0.000010 0.066539 0.064239 0.011461 0.003167 0.018082
0.000010 0.008382 0.043693 0.001703 0.000010 0.000010 0.526171 0.000010 0.009913 0.000010 0.000010 0.028875 0.018313 0.083171 0.000010 0.031673 0.080675 0.000010 0.000010 0.000010 0.000010 0.003354 0.087638 0.059249 0.006840 0.001641 0.008597
0.000010 0.000242 0.043944 0.000010 0.000010 0.000010 0.635405 0.000010 0.000010 0.000010 0.000010 0.006643 0.011615 0.095768 0.000010 0.020863 0.110548 0.000010 0.000010 0.000010 0.000010 0.000010 0.058534 0.009267 0.007011 0.000010 0.000010
0.000010 0.004161 0.040447 0.000010 0.000010 0.000052 0.457795 0.000010 0.005084 0.000010 0.000010 0.038783 0.012707 0.098512 0.000010 0.035083 0.104698 0.000010 0.000010 0.000010 0.000010 0.001933 0.096489 0.066123 0.001671 0.000010 0.036342
0.013736 0.015613 0.042226 0.000010 0.000010 0.000010 0.043392 0.000010 0.027199 0.000010 0.000010 0.008734 0.000010 0.024916 0.000010 0.001398 0.029921 0.692443 0.000010 0.000010 0.000010 0.000010 0.005110 0.079282 0.005301 0.000010 0.010599
0.000010 0.000010 0.000010 0.000010 0.000010 0.000010 0.000010 0.000010 0.004228 0.000010 0.000010 0.000010 0.000010 0.000010 0.000010 0.007638 0.000010 0.987893 0.000010 0.000010 0.000010 0.000010 0.000010 0.000010 0.000010 0.000010 0.000010
0.019052 0.018368 0.027106 0.000010 0.000010 0.000010 0.003783 0.000010 0.025229 0.000010 0.000010 0.011062 0.018742 0.018795 0.000010 0.000011 0.002606 0.758541 0.000010 0.000010 0.000010 0.000010 0.020996 0.075569 0.000010 0.000010 0.000010
0.000010 0.000010 0.000010 0.000010 0.000010 0.000010 0.000010 0.000010 0.000010 0.000010 0.000010 0.000010 0.000010 0.000010 0.000010 0.000010 0.000010 0.999740 0.000010 0.000010 0.000010 0.000010 0.000010 0.000010 0.000010 0.000010 0.000010
0.000010 0.000010 0.011080 0.000010 0.000010 0.000010 0.005855 0.000010 0.000010 0.000010 0.000010 0.000010 0.002495 0.017394 0.000010 0.000010 0.000010 0.942703 0.000010 0.000010 0.000010 0.000010 0.000010 0.018558 0.001715 0.000010 0.000010
0.000010 0.000010 0.000010 0.000010 0.000010 0.000010 0.000010 0.000010 0.000010 0.000010 0.000010 0.000010 0.000010 0.000010 0.000010 0.000010 0.000010 0.999740 0.000010 0.000010 0.000010 0.000010 0.000010 0.000010 0.000010 0.000010 0.000010
0.000010 0.004014 0.049484 0.000010 0.000010 0.000010 0.048067 0.000010 0.028712 0.000010 0.000010 0.023262 0.013068 0.000010 0.000010 0.020504 0.003993 0.718003 0.000010 0.000010 0.000010 0.000010 0.009462 0.081271 0.000010 0.000010 0.000010
0.000010 0.000010 0.000010 0.000010 0.000010 0.000010 0.000010 0.000010 0.000010 0.000010 0.000010 0.000010 0.000010 0.000010 0.000010 0.000010 0.000010 0.999740 0.000010 0.000010 0.000010 0.000010 0.000010 0.000010 0.000010 0.000010 0.000010
0.000010 0.000010 0.000010 0.000010 0.000010 0.000010 0.000010 0.000010 0.000010 0.000010 0.000010 0.000010 0.000010 0.000010 0.000010 0.000010 0.000010 0.999740 0.000010 0.000010 0.000010 0.000010 0.000010 0.000010 0.000010 0.000010 0.000010
0.000010 0.000010 0.000010 0.000010 0.000010 0.000010 0.000010 0.000010 0.000010 0.000010 0.000010 0.000010 0.000010 0.000010 0.000010 0.000010 0.000010 0.999740 0.000010 0.000010 0.000010 0.000010 0.000010 0.000010 0.000010 0.000010 0.000010
0.009803 0.000010 0.000010 0.000010 0.000010 0.000010 0.000010 0.000010 0.015935 0.000010 0.000010 0.000010 0.000010 0.000010 0.000010 0.000010 0.000010 0.974022 0.000010 0.000010 0.000010 0.000010 0.000010 0.000010 0.000010 0.000010 0.000010
0.000010 0.000010 0.000010 0.000010 0.000010 0.000010 0.000010 0.000010 0.000010 0.000010 0.000010 0.000010 0.000010 0.000010 0.000010 0.000010 0.000010 0.999740 0.000010 0.000010 0.000010 0.000010 0.000010 0.000010 0.000010 0.000010 0.000010
0.000010 0.000010 0.000010 0.000010 0.000010 0.000010 0.000010 0.000010 0.000010 0.000010 0.000010 0.000010 0.000010 0.000010 0.000010 0.000010 0.000010 0.999740 0.000010 0.000010 0.000010 0.000010 0.000010 0.000010 0.000010 0.000010 0.000010
0.000010 0.000010 0.000010 0.000010 0.000010 0.000010 0.000010 0.000010 0.000010 0.000010 0.000010 0.000010 0.000010 0.000010 0.000010 0.000010 0.000010 0.999740 0.000010 0.000010 0.000010 0.000010 0.000010 0.000010 0.000010 0.000010 0.000010
0.000010 0.006026 0.050739 0.000010 0.000010 0.000010 0.064225 0.001962 0.067391 0.000010 0.000010 0.034000 0.034056 0.028316 0.008720 0.060348 0.025919 0.431191 0.000010 0.000010 0.000010 0.000010 0.032302 0.129506 0.010232 0.000010 0.014958
0.024971 0.010412 0.049298 0.000010 0.001957 0.000010 0.037017 0.000010 0.036024 0.000010 0.000010 0.014679 0.016131 0.035510 0.000010 0.034631 0.012255 0.617250 0.000010 0.000010 0.000010 0.000010 0.016448 0.090981 0.002316 0.000010 0.000010
0.002532 0.000010 0.010694 0.000010 0.000010 0.000010 0.000010 0.000010 0.002557 0.000010 0.000010 0.000010 0.000010 0.000010 0.000010 0.000010 0.000010 0.983361 0.000010 0.000010 0.000010 0.000010 0.000010 0.000459 0.000187 0.000010 0.000010
0.000010 0.000016 0.000010 0.000010 0.000010 0.000010 0.000010 0.000010 0.000010 0.000010 0.000010 0.000010 0.000010 0.000010 0.000010 0.000010 0.000010 0.999734 0.000010 0.000010 0.000010 0.000010 0.000010 0.000010 0.000010 0.000010 0.000010
0.000010 0.000010 0.000010 0.000010 0.000010 0.000010 0.000010 0.000010 0.000010 0.000010 0.000010 0.000010 0.000010 0.000010 0.000010 0.000010 0.000010 0.999740 0.000010 0.000010 0.000010 0.000010 0.000010 0.000010 0.000010 0.000010 0.000010
0.000010 0.000010 0.000010 0.000010 0.000010 0.000010 0.000010 0.000010 0.000010 0.000010 0.000010 0.000010 0.000010 0.000010 0.000010 0.000010 0.000010 0.995932 0.000010 0.000010 0.000010 0.000010 0.000010 0.000010 0.003818 0.000010 0.000010
0.000010 0.000010 0.000010 0.000010 0.000010 0.000010 0.000010 0.000010 0.000010 0.000010 0.000010 0.000010 0.000010 0.000010 0.000010 0.000010 0.000010 0.000010 0.000010 0.000010 0.000010 0.000010 0.000010 0.999740 0.000010 0.000010 0.000010
0.000010 0.000010 0.000010 0.000010 0.000010 0.000010 0.000010 0.000010 0.000010 0.000010 0.000010 0.000010 0.000010 0.000010 0.000010 0.000010 0.000010 0.000010 0.000010 0.000010 0.000010 0.000010 0.000010 0.999740 0.000010 0.000010 0.000010
0.000010 0.000010 0.000010 0.000010 0.000145 0.000010 0.000010 0.000010 0.000010 0.000010 0.000010 0.000010 0.003781 0.016111 0.000010 0.000010 0.000010 0.000010 0.000010 0.000010 0.000010 0.000010 0.000010 0.979734 0.000010 0.000010 0.000010
0.008560 0.000010 0.000010 0.000010 0.001621 0.000010 0.007791 0.000010 0.016606 0.000010 0.000010 0.000010 0.005472 0.000010 0.000010 0.017920 0.000010 0.000010 0.000010 0.000010 0.000010 0.000010 0.000016 0.941824 0.000010 0.000010 0.000010
0.000010 0.000010 0.000010 0.000010 0.000010 0.000010 0.000010 0.000010 0.000010 0.000010 0.000010 0.000010 0.000010 0.000010 0.000010 0.000010 0.000010 0.000010 0.000010 0.000010 0.000010 0.000010 0.000010 0.999740 0.000010 0.000010 0.000010
0.000010 0.000010 0.000010 0.000010 0.000010 0.000010 0.000010 0.000010 0.000010 0.000010 0.000010 0.000010 0.000010 0.000010 0.000010 0.000010 0.000010 0.000010 0.000010 0.000010 0.000010 0.000010 0.000010 0.999740 0.000010 0.000010 0.000010
0.000010 0.000010 0.000010 0.000010 0.000010 0.000010 0.000010 0.000010 0.000010 0.000010 0.000010 0.000010 0.000010 0.000010 0.000010 0.000010 0.000010 0.000010 0.000010 0.000010 0.000010 0.000010 0.000010 0.999740 0.000010 0.000010 0.000010
0.000010 0.000010 0.000010 0.000010 0.000010 0.000010 0.000010 0.000010 0.000010 0.000010 0.000010 0.000010 0.000010 0.000010 0.000010 0.000010 0.000010 0.000010 0.000010 0.000010 0.000010 0.000010 0.000010 0.999740 0.000010 0.000010 0.000010
0.000010 0.000010 0.000010 0.000010 0.000010 0.000010 0.000010 0.000010 0.000010 0.000010 0.000010 0.000010 0.000010 0.000010 0.000010 0.000010 0.000010 0.000010 0.000010 0.000010 0.000010 0.000010 0.000010 0.999740 0.000010 0.000010 0.000010
0.000010 0.000010 0.000010 0.000010 0.000010 0.000010 0.000010 0.000010 0.000010 0.000010 0.000010 0.000010 0.000010 0.000010 0.000010 0.000010 0.000010 0.000010 0.000010 0.000010 0.000010 0.000010 0.000010 0.999740 0.000010 0.000010 0.000010
0.000010 0.000010 0.000010 0.000010 0.000010 0.000010 0.000010 0.000010 0.000010 0.000010 0.000010 0.000010 0.000010 0.000010 0.000010 0.000010 0.000010 0.000010 0.000010 0.000010 0.000010 0.000010 0.000010 0.999740 0.000010 0.000010 0.000010
0.000010 0.000010 0.000010 0.000010 0.000010 0.000010 0.000010 0.000010 0.000010 0.000010 0.000010 0.000010 0.000010 0.000010 0.000010 0.000010 0.000010 0.000010 0.000010 0.000010 0.000010 0.000010 0.000010 0.999740 0.000010 0.000010 0.000010
0.000010 0.000010 0.000010 0.000010 0.000010 0.000010 0.000010 0.000010 0.035350 0.000010 0.000010 0.000010 0.000010 0.000010 0.000010 0.000010 0.000010 0.000010 0.000010 0.000010 0.000010 0.000010 0.000010 0.964400 0.000010 0.000010 0.000010
0.000010 0.000010 0.000010 0.000010 0.000010 0.000010 0.000010 0.000010 0.000010 0.000010 0.000010 0.000010 0.000010 0.000010 0.000010 0.000010 0.000010 0.000010 0.000010 0.000010 0.000010 0.000010 0.000010 0.999740 0.000010 0.000010 0.000010
0.000010 0.000010 0.012440 0.000010 0.000010 0.000010 0.000010 0.000010 0.000010 0.000010 0.000010 0.000010 0.000010 0.000010 0.000010 0.000010 0.000010 0.000010 0.000010 0.000010 0.000010 0.000010 0.000010 0.987310 0.000010 0.000010 0.000010
0.000010 0.058799 0.060490 0.000010 0.034868 0.000010 0.113257 0.000010 0.015255 0.000010 0.000010 0.067486 0.032126 0.068576 0.068998 0.037747 0.046623 0.121884 0.000010 0.000010 0.000010 0.000010 0.018222 0.224902 0.001280 0.000010 0.029377
0.000010 0.000010 0.000010 0.000010 0.000010 0.000010 0.000010 0.000010 0.000010 0.000010 0.000010 0.000010 0.000010 0.000010 0.000010 0.000010 0.000010 0.000010 0.000010 0.000010 0.000010 0.000010 0.000010 0.999740 0.000010 0.000010 0.000010
0.000010 0.000010 0.000010 0.000010 0.000010 0.000010 0.000010 0.000010 0.000010 0.000010 0.000010 0.000010 0.000010 0.000010 0.000010 0.000010 0.000010 0.000010 0.000010 0.000010 0.000010 0.000010 0.000010 0.999740 0.000010 0.000010 0.000010
0.000010 0.001261 0.014777 0.000010 0.000010 0.000010 0.000010 0.000010 0.000010 0.000010 0.000010 0.001980 0.024587 0.000010 0.001346 0.012170 0.000010 0.474372 0.000010 0.000010 0.000010 0.000010 0.445144 0.024183 0.000010 0.000010 0.000010
0.000010 0.000010 0.000010 0.000010 0.000010 0.000010 0.000010 0.000010 0.000010 0.000010 0.000010 0.000010 0.000010 0.000010 0.000010 0.000010 0.000010 0.000010 0.000010 0.000010 0.000010 0.000010 0.999740 0.000010 0.000010 0.000010 0.000010
0.000010 0.000010 0.000010 0.000010 0.000010 0.000010 0.000010 0.000010 0.000010 0.000010 0.000010 0.000010 0.000010 0.000010 0.000010 0.000010 0.000010 0.000010 0.000010 0.000010 0.000010 0.000010 0.999740 0.000010 0.000010 0.000010 0.000010
0.000010 0.000010 0.000010 0.000010 0.000010 0.000010 0.000010 0.000010 0.000010 0.000010 0.000010 0.000010 0.000010 0.000010 0.000010 0.000020 0.000012 0.000010 0.000010 0.000010 0.000010 0.000010 0.999728 0.000010 0.000010 0.000010 0.000010
0.000010 0.000010 0.000010 0.000010 0.000010 0.000010 0.000010 0.000010 0.000010 0.000010 0.000010 0.000010 0.000010 0.000010 0.000010 0.000010 0.000010 0.000010 0.000010 0.000010 0.000010 0.000010 0.999740 0.000010 0.000010 0.000010 0.000010
0.000010 0.000010 0.000010 0.000010 0.000010 0.000010 0.000010 0.000010 0.000010 0.000010 0.000010 0.000010 0.000010 0.000010 0.000010 0.000010 0.000010 0.000010 0.000010 0.000010 0.000010 0.000010 0.999740 0.000010 0.000010 0.000010 0.000010
0.001551 0.000010 0.013361 0.000010 0.000010 0.000010 0.012808 0.000010 0.000010 0.000010 0.000010 0.009814 0.018928 0.052215 0.000010 0.058894 0.000010 0.000010 0.000010 0.000010 0.000010 0.000010 0.832239 0.000010 0.000010 0.000010 0.000010
0.020489 0.004339 0.014404 0.000010 0.000010 0.000010 0.019075 0.000010 0.000010 0.000010 0.000010 0.013578 0.009531 0.041473 0.000010 0.068439 0.000010 0.000010 0.000010 0.000010 0.000010 0.000010 0.808492 0.000010 0.000010 0.000010 0.000010
0.000010 0.000010 0.000010 0.000010 0.000010 0.000010 0.000010 0.000010 0.000010 0.000010 0.000010 0.000010 0.000010 0.000010 0.000010 0.000010 0.000010 0.000010 0.000010 0.000010 0.000010 0.000010 0.999740 0.000010 0.000010 0.000010 0.000010
0.000010 0.000010 0.000010 0.000010 0.000010 0.000010 0.004020 0.000010 0.000010 0.000010 0.000010 0.000010 0.036611 0.000010 0.005705 0.009580 0.000010 0.000010 0.000010 0.000010 0.000010 0.000010 0.943864 0.000010 0.000010 0.000010 0.000010
0.000010 0.000010 0.000010 0.000010 0.000010 0.000010 0.000010 0.000010 0.000010 0.000010 0.000010 0.000010 0.000010 0.000010 0.000010 0.000010 0.000010 0.000010 0.000010 0.000010 0.000010 0.000010 0.999740 0.000010 0.000010 0.000010 0.000010
0.000010 0.000010 0.000010 0.000010 0.000010 0.000010 0.000010 0.000010 0.000010 0.000010 0.000010 0.000010 0.000010 0.000010 0.000010 0.000010 0.000010 0.000010 0.000010 0.000010 0.000010 0.000010 0.999740 0.000010 0.000010 0.000010 0.000010
0.000010 0.000010 0.000200 0.000010 0.000010 0.000010 0.000010 0.000010 0.000010 0.000010 0.000010 0.000010 0.000010 0.000010 0.000010 0.011296 0.000010 0.000010 0.000010 0.000010 0.000010 0.000010 0.988265 0.000010 0.000010 0.000010 0.000010
0.000010 0.000010 0.000010 0.000010 0.002643 0.000010 0.003422 0.000010 0.000010 0.000010 0.000010 0.005222 0.013992 0.000010 0.000010 0.012660 0.000010 0.000010 0.000010 0.000010 0.000010 0.000010 0.950293 0.000010 0.011568 0.000010 0.000010
0.000010 0.000010 0.000010 0.000010 0.000010 0.000010 0.000010 0.000010 0.000010 0.000010 0.000010 0.000010 0.000010 0.000010 0.000010 0.000010 0.000010 0.000010 0.000010 0.000010 0.000010 0.000010 0.999740 0.000010 0.000010 0.000010 0.000010
0.000010 0.000010 0.000010 0.000010 0.000010 0.000010 0.000010 0.000010 0.000010 0.000010 0.000010 0.000010 0.000010 0.000010 0.000010 0.000010 0.000011 0.000010 0.000010 0.000010 0.000010 0.000010 0.999739 0.000010 0.000010 0.000010 0.000010
0.000010 0.000010 0.000010 0.000010 0.000010 0.000010 0.000010 0.000010 0.000010 0.000010 0.000010 0.000010 0.000010 0.000010 0.000010 0.000010 0.000010 0.000010 0.000010 0.000010 0.000010 0.000010 0.999740 0.000010 0.000010 0.000010 0.000010
0.012645 0.000010 0.013878 0.000010 0.000010 0.000010 0.030897 0.000010 0.000010 0.000010 0.000010 0.000010 0.027939 0.059402 0.018383 0.090801 0.000010 0.000010 0.000010 0.000010 0.000010 0.000010 0.745865 0.000010 0.000010 0.000010 0.000010
0.000010 0.000010 0.000015 0.000010 0.000015 0.000010 0.000010 0.000010 0.000010 0.000010 0.000010 0.000010 0.000014 0.000010 0.000010 0.000010 0.000012 0.000010 0.000010 0.000010 0.000010 0.000010 0.999720 0.000010 0.000014 0.000010 0.000010
0.000010 0.000010 0.021789 0.000010 0.000010 0.000010 0.048709 0.000010 0.000010 0.000010 0.000010 0.000010 0.039697 0.056069 0.011371 0.069336 0.000010 0.000010 0.000010 0.000010 0.000010 0.000010 0.750219 0.001438 0.001192 0.000010 0.000010
0.000010 0.000010 0.000010 0.000010 0.000010 0.000010 0.000010 0.000010 0.000010 0.000010 0.000010 0.000010 0.999740 0.000010 0.000010 0.000010 0.000010 0.000010 0.000010 0.000010 0.000010 0.000010 0.000010 0.000010 0.000010 0.000010 0.000010
0.000010 0.000010 0.000010 0.000010 0.000010 0.000010 0.000010 0.000010 0.000010 0.000010 0.000010 0.000010 0.999740 0.000010 0.000010 0.000010 0.000010 0.000010 0.000010 0.000010 0.000010 0.000010 0.000010 0.000010 0.000010 0.000010 0.000010
0.000010 0.000010 0.000010 0.000010 0.000010 0.000010 0.000010 0.000010 0.000010 0.000010 0.000010 0.000010 0.999737 0.000010 0.000010 0.000010 0.000010 0.000010 0.000010 0.000010 0.000010 0.000010 0.000013 0.000010 0.000010 0.000010 0.000010
0.000010 0.000010 0.000010 0.000010 0.000010 0.000010 0.000010 0.000010 0.000010 0.000010 0.000010 0.000010 0.999740 0.000010 0.000010 0.000010 0.000010 0.000010 0.000010 0.000010 0.000010 0.000010 0.000010 0.000010 0.000010 0.000010 0.000010
0.000010 0.000010 0.000010 0.000010 0.000010 0.000010 0.000010 0.000010 0.000010 0.000010 0.000010 0.000010 0.999740 0.000010 0.000010 0.000010 0.000010 0.000010 0.000010 0.000010 0.000010 0.000010 0.000010 0.000010 0.000010 0.000010 0.000010
0.000010 0.000010 0.000010 0.000010 0.000010 0.000010 0.000010 0.000010 0.000010 0.000010 0.000010 0.000010 0.999740 0.000010 0.000010 0.000010 0.000010 0.000010 0.000010 0.000010 0.000010 0.000010 0.000010 0.000010 0.000010 0.000010 0.000010
0.006129 0.007313 0.011326 0.000010 0.000010 0.000010 0.000010 0.009285 0.001873 0.000010 0.000010 0.102687 0.784627 0.022573 0.026120 0.001540 0.000010 0.000010 0.000010 0.000010 0.000010 0.000010 0.011889 0.014332 0.000010 0.000010 0.000165
0.000010 0.000010 0.000010 0.000010 0.000010 0.000010 0.000010 0.000010 0.000010 0.000010 0.000010 0.050237 0.925368 0.008774 0.000010 0.000010 0.000010 0.000010 0.000010 0.000010 0.000010 0.000010 0.000010 0.000010 0.015390 0.000010 0.000010
0.000010 0.000010 0.000010 0.000010 0.000010 0.000010 0.000010 0.000010 0.000010 0.000010 0.000010 0.000010 0.999508 0.000010 0.000010 0.000010 0.000010 0.000010 0.000010 0.000010 0.000010 0.000010 0.000242 0.000010 0.000010 0.000010 0.000010
0.000010 0.000010 0.000010 0.000010 0.000010 0.000010 0.000010 0.000010 0.000010 0.000010 0.000010 0.000010 0.999740 0.000010 0.000010 0.000010 0.000010 0.000010 0.000010 0.000010 0.000010 0.000010 0.000010 0.000010 0.000010 0.000010 0.000010
0.001153 0.009075 0.000010 0.000010 0.001543 0.000010 0.000010 0.000010 0.024488 0.000010 0.000010 0.062106 0.832861 0.052016 0.015765 0.000010 0.000010 0.000010 0.000010 0.000010 0.000010 0.000010 0.000812 0.000010 0.000010 0.000010 0.000010
0.000010 0.000010 0.000010 0.000010 0.000010 0.000010 0.000010 0.000010 0.000010 0.000010 0.000010 0.042207 0.951547 0.006006 0.000010 0.000010 0.000010 0.000010 0.000010 0.000010 0.000010 0.000010 0.000010 0.000010 0.000010 0.000010 0.000010
0.000010 0.005370 0.000010 0.000010 0.000010 0.000010 0.000010 0.000010 0.000010 0.000010 0.000010 0.052278 0.879438 0.027071 0.000042 0.020430 0.000010 0.000010 0.000010 0.000010 0.000010 0.000010 0.005412 0.000010 0.009767 0.000010 0.000010
0.000010 0.000010 0.000010 0.000010 0.000010 0.000010 0.000010 0.000010 0.000010 0.000010 0.000010 0.000010 0.999740 0.000010 0.000010 0.000010 0.000010 0.000010 0.000010 0.000010 0.000010 0.000010 0.000010 0.000010 0.000010 0.000010 0.000010
0.000010 0.000010 0.000010 0.000010 0.000010 0.000010 0.000010 0.000010 0.000010 0.000010 0.000010 0.000010 0.999740 0.000010 0.000010 0.000010 0.000010 0.000010 0.000010 0.000010 0.000010 0.000010 0.000010 0.000010 0.000010 0.000010 0.000010
0.000010 0.000010 0.000010 0.000010 0.000010 0.000010 0.000010 0.000010 0.000010 0.000010 0.000010 0.000010 0.999740 0.000010 0.000010 0.000010 0.000010 0.000010 0.000010 0.000010 0.000010 0.000010 0.000010 0.000010 0.000010 0.000010 0.000010
0.000010 0.000010 0.000010 0.000010 0.000010 0.000010 0.000010 0.000010 0.000010 0.000010 0.000010 0.000010 0.999740 0.000010 0.000010 0.000010 0.000010 0.000010 0.000010 0.000010 0.000010 0.000010 0.000010 0.000010 0.000010 0.000010 0.000010
0.000010 0.000010 0.000010 0.000010 0.000010 0.000010 0.000010 0.000010 0.000010 0.000010 0.000010 0.032606 0.932934 0.034220 0.000010 0.000010 0.000010 0.000010 0.000010 0.000010 0.000010 0.000010 0.000010 0.000010 0.000010 0.000010 0.000010
0.011610 0.000010 0.000010 0.000010 0.000010 0.000010 0.000010 0.000010 0.000010 0.000010 0.000010 0.000010 0.973396 0.007299 0.000010 0.007465 0.000010 0.000010 0.000010 0.000010 0.000010 0.000010 0.000010 0.000010 0.000010 0.000010 0.000010
0.000010 0.000010 0.000010 0.000010 0.000010 0.000010 0.000010 0.000010 0.000010 0.000010 0.000010 0.000010 0.999740 0.000010 0.000010 0.000010 0.000010 0.000010 0.000010 0.000010 0.000010 0.000010 0.000010 0.000010 0.000010 0.000010 0.000010
0.005480 0.000010 0.000010 0.000010 0.000010 0.000010 0.020212 0.000010 0.000010 0.000010 0.000010 0.004420 0.000010 0.000010 0.000010 0.925186 0.000010 0.000010 0.000010 0.000010 0.000010 0.000010 0.033352 0.003050 0.008100 0.000010 0.000010
0.000010 0.000010 0.000010 0.000010 0.000010 0.000010 0.000010 0.000010 0.000010 0.000010 0.000010 0.000010 0.000010 0.000010 0.000010 0.994562 0.000010 0.000010 0.000010 0.000010 0.000010 0.000010 0.005188 0.000010 0.000010 0.000010 0.000010
0.000010 0.000010 0.000010 0.000010 0.000010 0.000010 0.000010 0.000010 0.000010 0.000010 0.000010 0.000010 0.000010 0.000010 0.000010 0.999740 0.000010 0.000010 0.000010 0.000010 0.000010 0.000010 0.000010 0.000010 0.000010 0.000010 0.000010
0.000010 0.000010 0.000010 0.000010 0.000010 0.000010 0.000010 0.000010 0.000010 0.000010 0.000010 0.000010 0.000010 0.000010 0.000010 0.999740 0.000010 0.000010 0.000010 0.000010 0.000010 0.000010 0.000010 0.000010 0.000010 0.000010 0.000010
0.000010 0.000010 0.000010 0.000010 0.000010 0.000010 0.000010 0.000010 0.000010 0.000010 0.000010 0.000010 0.000019 0.000010 0.000010 0.977431 0.000010 0.000010 0.000010 0.000010 0.000010 0.000010 0.022311 0.000010 0.000010 0.000010 0.000010
0.000010 0.000010 0.000010 0.000010 0.000010 0.000010 0.000010 0.000010 0.000010 0.000010 0.000010 0.000010 0.000010 0.000010 0.000010 0.999740 0.000010 0.000010 0.000010 0.000010 0.000010 0.000010 0.000010 0.000010 0.000010 0.000010 0.000010
0.000010 0.000010 0.000010 0.000010 0.000010 0.000010 0.000010 0.000010 0.000010 0.000010 0.000010 0.000010 0.000010 0.000010 0.000010 0.999740 0.000010 0.000010 0.000010 0.000010 0.000010 0.000010 0.000010 0.000010 0.000010 0.000010 0.000010
0.000010 0.000010 0.000010 0.000010 0.000010 0.000010 0.000010 0.000010 0.000010 0.000010 0.000010 0.000010 0.000010 0.000010 0.000010 0.999740 0.000010 0.000010 0.000010 0.000010 0.000010 0.000010 0.000010 0.000010 0.000010 0.000010 0.000010
0.000010 0.000010 0.000010 0.000010 0.000010 0.000010 0.000010 0.000010 0.000010 0.000010 0.000010 0.000010 0.000010 0.000010 0.000010 0.999740 0.000010 0.000010 0.000010 0.000010 0.000010 0.000010 0.000010 0.000010 0.000010 0.000010 0.000010
0.000010 0.000010 0.000010 0.000010 0.000010 0.000010 0.000010 0.000010 0.000010 0.000010 0.000010 0.000010 0.000010 0.000010 0.000010 0.999740 0.000010 0.000010 0.000010 0.000010 0.000010 0.000010 0.000010 0.000010 0.000010 0.000010 0.000010
0.000010 0.000010 0.000010 0.000010 0.000010 0.000010 0.007912 0.000010 0.000010 0.000010 0.000010 0.000010 0.002092 0.033933 0.000010 0.938739 0.000010 0.000010 0.000010 0.000010 0.000010 0.000010 0.017105 0.000010 0.000010 0.000010 0.000010
0.000010 0.000010 0.000010 0.000010 0.000010 0.000010 0.000010 0.000010 0.000010 0.000010 0.000010 0.000010 0.000010 0.000010 0.000010 0.986402 0.000010 0.008200 0.000010 0.000010 0.000010 0.000010 0.005158 0.000010 0.000010 0.000010 0.000010
0.007841 0.006602 0.000010 0.000010 0.004962 0.000010 0.004784 0.000010 0.000010 0.000010 0.000010 0.000010 0.000010 0.023957 0.000010 0.933879 0.000010 0.000010 0.000010 0.000010 0.000010 0.000010 0.017774 0.000011 0.000010 0.000010 0.000010
0.000010 0.000010 0.000010 0.000010 0.000321 0.000010 0.000010 0.000010 0.000010 0.000010 0.000010 0.000010 0.000010 0.000010 0.000010 0.995218 0.000010 0.004220 0.000010 0.000010 0.000010 0.000010 0.000010 0.000010 0.000010 0.000010 0.000010
0.000010 0.000010 0.000010 0.000010 0.000010 0.000010 0.000010 0.000010 0.000010 0.000010 0.000010 0.000010 0.000010 0.000010 0.000010 0.999740 0.000010 0.000010 0.000010 0.000010 0.000010 0.000010 0.000010 0.000010 0.000010 0.000010 0.000010
0.000010 0.000010 0.000010 0.000010 0.000010 0.000010 0.000010 0.000010 0.000010 0.000010 0.000010 0.000010 0.000010 0.000010 0.000010 0.999740 0.000010 0.000010 0.000010 0.000010 0.000010 0.000010 0.000010 0.000010 0.000010 0.000010 0.000010
0.000010 0.000010 0.000010 0.000010 0.000010 0.000010 0.000010 0.000010 0.000010 0.000010 0.000010 0.000010 0.000010 0.000010 0.000010 0.940475 0.000011 0.059274 0.000010 0.000010 0.000010 0.000010 0.000010 0.000010 0.000010 0.000010 0.000010
0.000010 0.000010 0.000010 0.000010 0.000010 0.000010 0.000010 0.000010 0.000010 0.000010 0.000010 0.000010 0.000010 0.000010 0.000010 0.999740 0.000010 0.000010 0.000010 0.000010 0.000010 0.000010 0.000010 0.000010 0.000010 0.000010 0.000010
0.000010 0.000010 0.000010 0.000010 0.000010 0.000010 0.003311 0.000010 0.000010 0.000010 0.000010 0.000010 0.000010 0.000010 0.000010 0.943267 0.000010 0.000010 0.000010 0.000010 0.000010 0.000010 0.053182 0.000010 0.000010 0.000010 0.000010
0.000010 0.000010 0.000010 0.000010 0.000010 0.000010 0.000010 0.000010 0.000010 0.000010 0.000010 0.000010 0.000010 0.000010 0.000010 0.999740 0.000010 0.000010 0.000010 0.000010 0.000010 0.000010 0.000010 0.000010 0.000010 0.000010 0.000010
0.001748 0.000010 0.000010 0.000010 0.000010 0.000010 0.000010 0.000010 0.000010 0.000010 0.000010 0.949776 0.000010 0.000010 0.000010 0.000010 0.000010 0.048236 0.000010 0.000010 0.000010 0.000010 0.000010 0.000010 0.000010 0.000010 0.000010
0.000010 0.000010 0.000010 0.000010 0.000010 0.000010 0.000010 0.000010 0.006792 0.000010 0.000010 0.989155 0.000010 0.000010 0.000010 0.000010 0.000010 0.003813 0.000010 0.000010 0.000010 0.000010 0.000010 0.000010 0.000010 0.000010 0.000010
0.000010 0.000010 0.000010 0.000010 0.000010 0.000010 0.000010 0.000010 0.000010 0.000010 0.000010 0.999740 0.000010 0.000010 0.000010 0.000010 0.000010 0.000010 0.000010 0.000010 0.000010 0.000010 0.000010 0.000010 0.000010 0.000010 0.000010
0.000010 0.000010 0.000010 0.000010 0.000010 0.000010 0.000010 0.000010 0.000010 0.000010 0.000010 0.999740 0.000010 0.000010 0.000010 0.000010 0.000010 0.000010 0.000010 0.000010 0.000010 0.000010 0.000010 0.000010 0.000010 0.000010 0.000010
0.000010 0.000010 0.000010 0.000010 0.000010 0.000010 0.000010 0.000010 0.000010 0.000010 0.000010 0.999740 0.000010 0.000010 0.000010 0.000010 0.000010 0.000010 0.000010 0.000010 0.000010 0.000010 0.000010 0.000010 0.000010 0.000010 0.000010
0.000010 0.000010 0.000010 0.000010 0.006262 0.000010 0.000010 0.000010 0.000010 0.000010 0.000010 0.947543 0.000010 0.000010 0.000010 0.001187 0.000010 0.044779 0.000010 0.000010 0.000010 0.000010 0.000010 0.000010 0.000010 0.000010 0.000010
0.000010 0.000010 0.000010 0.000010 0.000010 0.000010 0.000010 0.000010 0.000010 0.000010 0.000010 0.999740 0.000010 0.000010 0.000010 0.000010 0.000010 0.000010 0.000010 0.000010 0.000010 0.000010 0.000010 0.000010 0.000010 0.000010 0.000010
0.000010 0.000010 0.000010 0.000010 0.000010 0.000010 0.000010 0.000010 0.000010 0.000010 0.000010 0.999740 0.000010 0.000010 0.000010 0.000010 0.000010 0.000010 0.000010 0.000010 0.000010 0.000010 0.000010 0.000010 0.000010 0.000010 0.000010
0.003121 0.000010 0.000010 0.000010 0.000010 0.000010 0.000010 0.000010 0.000010 0.000010 0.000010 0.992354 0.000015 0.000010 0.000010 0.000018 0.000010 0.000010 0.000010 0.000010 0.000010 0.000010 0.000010 0.000010 0.004272 0.000010 0.000010
0.000010 0.000010 0.000010 0.000010 0.000010 0.000010 0.000010 0.000010 0.000010 0.000010 0.000010 0.952703 0.000010 0.000010 0.000010 0.000010 0.000010 0.047047 0.000010 0.000010 0.000010 0.000010 0.000010 0.000010 0.000010 0.000010 0.000010
0.000488 0.000010 0.000010 0.000010 0.000010 0.000010 0.000010 0.000010 0.000010 0.000010 0.000010 0.999262 0.000010 0.000010 0.000010 0.000010 0.000010 0.000010 0.000010 0.000010 0.000010 0.000010 0.000010 0.000010 0.000010 0.000010 0.000010
0.000010 0.000010 0.000010 0.000010 0.000010 0.000010 0.000010 0.000010 0.000010 0.000010 0.000010 0.995117 0.000010 0.000010 0.000010 0.000010 0.000010 0.000010 0.000010 0.000010 0.000010 0.000010 0.000010 0.000010 0.004633 0.000010 0.000010
0.000010 0.000010 0.000010 0.000010 0.000010 0.000010 0.000010 0.000010 0.000010 0.000010 0.000010 0.995572 0.000010 0.000010 0.000010 0.000010 0.000010 0.004178 0.000010 0.000010 0.000010 0.000010 0.000010 0.000010 0.000010 0.000010 0.000010
0.000010 0.001901 0.000010 0.000010 0.002928 0.000010 0.000010 0.000010 0.017521 0.000010 0.000010 0.875869 0.014521 0.047470 0.000689 0.000010 0.003558 0.032982 0.000010 0.000010 0.000010 0.000010 0.000013 0.000010 0.002386 0.000010 0.000010
0.000010 0.000010 0.000010 0.000010 0.000010 0.000010 0.000010 0.000010 0.000010 0.000010 0.000010 0.974060 0.000010 0.000010 0.000010 0.000010 0.000010 0.021318 0.000010 0.000010 0.000010 0.000010 0.000010 0.000010 0.004382 0.000010 0.000010
0.000010 0.000010 0.000010 0.000010 0.000010 0.000010 0.000010 0.000010 0.000010 0.000010 0.000010 0.960782 0.000010 0.017079 0.000010 0.000010 0.000010 0.005375 0.000010 0.000010 0.000010 0.000010 0.000010 0.000010 0.016535 0.000010 0.000010
0.000010 0.000010 0.000010 0.000010 0.000013 0.000010 0.000010 0.000010 0.007055 0.000010 0.000010 0.943214 0.001490 0.000010 0.000010 0.009991 0.000010 0.038028 0.000010 0.000010 0.000010 0.000010 0.000010 0.000010 0.000010 0.000010 0.000010
0.005389 0.000010 0.000010 0.000010 0.000010 0.000010 0.000010 0.000010 0.005355 0.000010 0.000010 0.935591 0.000010 0.020582 0.000010 0.015912 0.000010 0.016962 0.000010 0.000010 0.000010 0.000010 0.000010 0.000010 0.000010 0.000010 0.000010
0.000010 0.000010 0.000010 0.000010 0.004410 0.000010 0.000010 0.000010 0.016410 0.000010 0.000010 0.874040 0.000010 0.100414 0.000010 0.000010 0.000010 0.000010 0.000010 0.000010 0.000010 0.000010 0.004506 0.000010 0.000010 0.000010 0.000010
0.000010 0.000010 0.000010 0.000010 0.000010 0.000010 0.000010 0.000010 0.000010 0.000010 0.000010 0.999740 0.000010 0.000010 0.000010 0.000010 0.000010 0.000010 0.000010 0.000010 0.000010 0.000010 0.000010 0.000010 0.000010 0.000010 0.000010
0.000467 0.000010 0.012670 0.000010 0.009636 0.000010 0.010026 0.000010 0.105590 0.000010 0.000010 0.030194 0.018518 0.000011 0.000010 0.021750 0.000010 0.069300 0.000010 0.000010 0.000010 0.000010 0.007794 0.713889 0.000015 0.000010 0.000010
0.000010 0.009364 0.011494 0.000010 0.000658 0.000010 0.000010 0.000010 0.126925 0.000010 0.000010 0.000010 0.010121 0.019670 0.000010 0.000010 0.007404 0.048290 0.000010 0.000010 0.000010 0.000010 0.000010 0.754146 0.011757 0.000010 0.000010
0.017115 0.000010 0.008370 0.000010 0.000010 0.000010 0.011372 0.000010 0.068312 0.000010 0.000010 0.000010 0.005651 0.000010 0.004397 0.000010 0.000010 0.037641 0.000010 0.000010 0.000010 0.000010 0.000010 0.845890 0.001072 0.000010 0.000010
0.000010 0.000010 0.000010 0.000010 0.000010 0.000010 0.000010 0.000010 0.115930 0.000010 0.000010 0.000010 0.000010 0.000010 0.000010 0.000010 0.000010 0.015970 0.000010 0.000010 0.000010 0.000010 0.000010 0.867860 0.000010 0.000010 0.000010
0.002357 0.000010 0.000010 0.000010 0.021231 0.000010 0.000010 0.000010 0.092556 0.000010 0.000010 0.000010 0.000010 0.000010 0.000010 0.000010 0.000010 0.074157 0.000010 0.000010 0.000010 0.000010 0.000010 0.809479 0.000010 0.000010 0.000010
0.012416 0.000010 0.006861 0.000010 0.003618 0.000010 0.000010 0.000010 0.117550 0.000010 0.000010 0.014109 0.000010 0.007334 0.000010 0.013093 0.000010 0.112314 0.000010 0.000010 0.000010 0.000010 0.000010 0.708762 0.003772 0.000010 0.000010
0.000010 0.005320 0.037880 0.000010 0.000010 0.000010 0.000010 0.000010 0.116092 0.000010 0.000010 0.000010 0.000010 0.000010 0.018243 0.006839 0.002121 0.134157 0.000010 0.000010 0.000010 0.000010 0.009539 0.657327 0.011480 0.000010 0.000842
0.000010 0.000010 0.000010 0.000010 0.000010 0.000010 0.000010 0.003120 0.092300 0.000010 0.000010 0.000010 0.000010 0.000010 0.000010 0.000010 0.000010 0.163804 0.000010 0.000010 0.000010 0.000010 0.000010 0.729626 0.010930 0.000010 0.000010
0.000010 0.000010 0.000010 0.000010 0.021621 0.000010 0.000010 0.000010 0.118280 0.000010 0.000010 0.000010 0.000010 0.000010 0.000010 0.000010 0.000010 0.057101 0.000010 0.000010 0.000010 0.000010 0.000010 0.802769 0.000010 0.000010 0.000010
0.000010 0.000010 0.007741 0.000010 0.013215 0.000010 0.000010 0.000010 0.144268 0.000010 0.000010 0.000010 0.013919 0.018493 0.003937 0.011679 0.000010 0.060340 0.000010 0.000010 0.000010 0.000010 0.008515 0.717724 0.000010 0.000010 0.000010
0.000010 0.000438 0.000010 0.000010 0.005057 0.000010 0.000010 0.005652 0.096483 0.000010 0.000010 0.000010 0.000011 0.011349 0.000010 0.007162 0.000010 0.094749 0.000010 0.000010 0.000010 0.000010 0.000010 0.778920 0.000010 0.000010 0.000010
0.000010 0.005227 0.000010 0.000010 0.019501 0.000010 0.000010 0.000010 0.104688 0.000010 0.000010 0.009322 0.013062 0.000010 0.010786 0.000735 0.000010 0.141551 0.000010 0.000010 0.000010 0.000010 0.000010 0.689819 0.005139 0.000010 0.000010
0.000010 0.000010 0.000010 0.000010 0.000930 0.000010 0.000010 0.000010 0.106470 0.000010 0.000010 0.000010 0.003257 0.000010 0.000010 0.000010 0.000010 0.091993 0.000010 0.000010 0.000010 0.000010 0.000010 0.797130 0.000010 0.000010 0.000010
0.004631 0.003484 0.022884 0.000010 0.000010 0.000010 0.000010 0.000012 0.134714 0.000010 0.000010 0.001688 0.000010 0.000010 0.000010 0.000010 0.000010 0.098716 0.000010 0.000010 0.000010 0.000010 0.000010 0.723252 0.010438 0.000010 0.000010
0.005473 0.019738 0.000010 0.000010 0.007184 0.000010 0.001334 0.000010 0.137935 0.000010 0.000010 0.003659 0.000076 0.007033 0.006663 0.000010 0.000010 0.114295 0.000010 0.000010 0.000010 0.000010 0.000010 0.696450 0.000010 0.000010 0.000010
0.001096 0.000010 0.002881 0.000010 0.000010 0.000010 0.000010 0.000010 0.142636 0.000010 0.000010 0.000010 0.000446 0.000010 0.000010 0.000010 0.000010 0.071238 0.000010 0.000010 0.000010 0.000010 0.001321 0.770400 0.009792 0.000010 0.000010
0.000010 0.005743 0.018508 0.000010 0.002516 0.000010 0.000010 0.005027 0.136000 0.000010 0.000010 0.024136 0.000010 0.000010 0.000854 0.014947 0.012981 0.138351 0.000010 0.000010 0.000010 0.000010 0.000010 0.640776 0.000010 0.000010 0.000010
0.000010 0.013107 0.010316 0.000010 0.006358 0.000010 0.000573 0.000010 0.114071 0.000010 0.000010 0.000010 0.000010 0.000010 0.000010 0.004929 0.000010 0.049049 0.000010 0.000010 0.000010 0.000010 0.000251 0.798353 0.002823 0.000010 0.000010
0.000010 0.010191 0.018875 0.000010 0.000010 0.000010 0.000010 0.000010 0.076256 0.000010 0.000010 0.030612 0.000010 0.000010 0.000010 0.021233 0.000010 0.086480 0.000010 0.000010 0.000010 0.000010 0.000010 0.756153 0.000010 0.000010 0.000010
0.000010 0.004422 0.000010 0.000010 0.000010 0.000010 0.000010 0.000010 0.147147 0.000010 0.000010 0.000010 0.000010 0.000010 0.000010 0.000010 0.000010 0.096705 0.000010 0.000010 0.000010 0.000010 0.000010 0.751496 0.000010 0.000010 0.000010
0.021554 0.097896 0.050001 0.034883 0.078863 0.000010 0.047633 0.000010 0.000010 0.000010 0.029352 0.043580 0.040050 0.035499 0.175193 0.014759 0.003782 0.043048 0.079261 0.012794 0.005570 0.124334 0.024574 0.025892 0.000010 0.011421 0.000010
0.053279 0.094466 0.042081 0.036641 0.037088 0.000010 0.082123 0.021890 0.000010 0.000010 0.009408 0.046292 0.041810 0.032156 0.184373 0.023654 0.000010 0.017608 0.076552 0.037076 0.003636 0.115617 0.022676 0.021507 0.000010 0.000010 0.000010
0.041027 0.112005 0.033762 0.014774 0.025258 0.003333 0.070461 0.014019 0.000010 0.000010 0.002046 0.042834 0.041860 0.034857 0.176478 0.010279 0.000010 0.020594 0.109613 0.041458 0.000010 0.156144 0.022926 0.000010 0.014358 0.011854 0.000010
0.035830 0.089591 0.031010 0.000688 0.037178 0.000010 0.069084 0.015705 0.000010 0.000010 0.010321 0.091732 0.042311 0.042114 0.193879 0.028736 0.005596 0.057104 0.086212 0.000010 0.000010 0.118382 0.016327 0.024097 0.000010 0.004032 0.000010
0.026856 0.097045 0.038343 0.000010 0.064644 0.005061 0.058002 0.000010 0.000010 0.000010 0.000010 0.083900 0.077660 0.023983 0.211166 0.033737 0.000010 0.016215 0.081116 0.000010 0.000010 0.107013 0.016939 0.048931 0.000010 0.000802 0.008495
0.017578 0.106042 0.033742 0.001133 0.059831 0.000010 0.033643 0.000010 0.000010 0.033546 0.014714 0.040554 0.039633 0.033473 0.188631 0.021169 0.000010 0.047164 0.094958 0.030079 0.021878 0.158502 0.012091 0.000010 0.000010 0.001933 0.009644
0.021880 0.093941 0.068232 0.000010 0.066696 0.000010 0.061218 0.000010 0.000010 0.000010 0.008793 0.100523 0.080302 0.040917 0.195688 0.033823 0.000010 0.013182 0.065296 0.000010 0.000010 0.112410 0.012885 0.014139 0.001765 0.008219 0.000010
0.023239 0.087957 0.032963 0.000010 0.062366 0.000010 0.086730 0.008419 0.000010 0.000010 0.014460 0.084650 0.079636 0.047536 0.186906 0.031120 0.005873 0.030956 0.072216 0.005443 0.000176 0.116004 0.018399 0.004882 0.000010 0.000010 0.000010
0.033685 0.085156 0.046670 0.022864 0.048298 0.000010 0.030645 0.005595 0.002474 0.027828 0.027474 0.019233 0.048199 0.009464 0.159287 0.010810 0.000010 0.113314 0.095240 0.008397 0.000010 0.143142 0.002644 0.037155 0.018193 0.004193 0.000010
0.023593 0.108669 0.012648 0.047957 0.041920 0.000010 0.061536 0.006628 0.000010 0.000010 0.032894 0.060224 0.036973 0.006028 0.196597 0.029151 0.000010 0.026094 0.081747 0.029910 0.000010 0.158554 0.007888 0.000010 0.014565 0.016353 0.000010
0.045972 0.089464 0.037059 0.001090 0.041668 0.000010 0.054145 0.027651 0.000010 0.000010 0.030886 0.056033 0.040265 0.006045 0.175611 0.019578 0.000010 0.011686 0.092290 0.000010 0.000010 0.230712 0.009354 0.007718 0.000317 0.022387 0.000010
0.020472 0.114567 0.042365 0.035165 0.038975 0.000010 0.028361 0.009590 0.000010 0.027367 0.007510 0.055050 0.031409 0.017614 0.199701 0.019371 0.000010 0.013620 0.105894 0.015288 0.023601 0.155118 0.012212 0.000010 0.026691 0.000010 0.000010
0.023148 0.105479 0.049931 0.021722 0.039263 0.000010 0.044319 0.002989 0.000010 0.000010 0.009262 0.069514 0.050453 0.007168 0.165455 0.010530 0.000010 0.029295 0.143810 0.009282 0.002162 0.205571 0.000010 0.002506 0.008071 0.000010 0.000010
0.026699 0.108907 0.028575 0.036447 0.070397 0.000010 0.039116 0.001947 0.000010 0.000010 0.018353 0.049522 0.030571 0.033391 0.172048 0.006642 0.000010 0.025319 0.143451 0.000249 0.000010 0.176314 0.007150 0.010779 0.008118 0.005945 0.000010
0.034002 0.090291 0.038639 0.029376 0.038875 0.000010 0.034343 0.032318 0.000010 0.020812 0.022438 0.034596 0.056741 0.031845 0.165847 0.032681 0.000010 0.024424 0.088963 0.018854 0.005160 0.165813 0.011963 0.000010 0.007930 0.014037 0.000010
0.035281 0.117367 0.035692 0.003627 0.054099 0.000010 0.029333 0.010636 0.000010 0.013366 0.016891 0.020559 0.041286 0.017112 0.196533 0.024161 0.000010 0.011550 0.110729 0.019642 0.005362 0.182042 0.007221 0.019510 0.015611 0.012351 0.000010
0.017093 0.072612 0.041763 0.015555 0.050637 0.000010 0.051339 0.014669 0.000010 0.034402 0.013258 0.127840 0.065278 0.031217 0.157231 0.009282 0.000010 0.011444 0.114845 0.006629 0.000010 0.129430 0.008993 0.003259 0.011990 0.011184 0.000010
0.034984 0.105733 0.013773 0.021020 0.071510 0.000010 0.036616 0.005704 0.000010 0.038657 0.008766 0.045777 0.059859 0.009141 0.174624 0.004420 0.000010 0.018402 0.109656 0.044034 0.000010 0.177418 0.000010 0.000010 0.005645 0.014192 0.000010
0.040557 0.105567 0.025527 0.028694 0.055407 0.000010 0.032355 0.000982 0.000010 0.022929 0.021115 0.035287 0.024985 0.017617 0.202759 0.011542 0.008737 0.007710 0.134002 0.011379 0.000010 0.190539 0.001237 0.000010 0.018385 0.001630 0.001019
0.030699 0.096437 0.027094 0.050414 0.043890 0.000010 0.052693 0.013483 0.000010 0.000010 0.022719 0.033736 0.039689 0.007147 0.177339 0.023568 0.000010 0.017660 0.152969 0.013188 0.009753 0.172748 0.002370 0.000010 0.009578 0.002766 0.000010
0.014954 0.103079 0.023441 0.030918 0.055734 0.000010 0.041842 0.033997 0.000010 0.015120 0.000010 0.047249 0.039987 0.000538 0.175779 0.008970 0.000010 0.026127 0.132630 0.015635 0.009019 0.196178 0.007024 0.000010 0.018637 0.003084 0.000010
0.031003 0.090560 0.023713 0.026532 0.060247 0.004627 0.024948 0.000010 0.000010 0.006331 0.018841 0.047322 0.049844 0.000010 0.176287 0.012084 0.000010 0.050530 0.110377 0.031629 0.000010 0.195489 0.000010 0.028606 0.010951 0.000010 0.000010
0.026650 0.099105 0.035228 0.013397 0.058231 0.000010 0.036609 0.011888 0.000010 0.074840 0.004464 0.026433 0.029707 0.041369 0.204017 0.000010 0.003440 0.006441 0.138446 0.021153 0.006779 0.135311 0.002607 0.005873 0.014161 0.003810 0.000010
0.031074 0.105133 0.040814 0.042212 0.041540 0.000010 0.030534 0.000304 0.000010 0.031227 0.000010 0.024117 0.041880 0.023295 0.179958 0.013767 0.000010 0.022219 0.140072 0.026556 0.019731 0.155821 0.000010 0.000010 0.018839 0.010838 0.000010
0.040721 0.074354 0.031633 0.018186 0.121139 0.000010 0.028153 0.008372 0.000010 0.000010 0.026695 0.033229 0.038480 0.031165 0.134268 0.009705 0.000010 0.057504 0.161889 0.015377 0.000010 0.142379 0.000010 0.001642 0.025032 0.000010 0.000010
0.065145 0.075735 0.021811 0.023007 0.094138 0.000010 0.012007 0.019155 0.000010 0.000010 0.029310 0.055686 0.028682 0.000010 0.135086 0.012655 0.000010 0.033431 0.206516 0.009985 0.000010 0.156684 0.004393 0.010163 0.006332 0.000010 0.000010
0.023870 0.062143 0.014675 0.020680 0.107618 0.000010 0.046382 0.023125 0.000559 0.000010 0.018959 0.063163 0.016454 0.001070 0.155225 0.012455 0.000783 0.070229 0.185404 0.029115 0.000010 0.135029 0.000010 0.012306 0.000696 0.000010 0.000010
0.018721 0.086526 0.026390 0.024994 0.072281 0.000010 0.043805 0.007868 0.000010 0.000010 0.045133 0.023342 0.035506 0.029541 0.141723 0.023737 0.007232 0.025351 0.147007 0.028466 0.000010 0.168565 0.001380 0.000811 0.037434 0.004135 0.000010
0.034731 0.085594 0.015670 0.027736 0.138181 0.000010 0.001104 0.001801 0.000010 0.000010 0.021553 0.037255 0.025322 0.000010 0.173006 0.017546 0.000010 0.030141 0.142207 0.068493 0.000010 0.146567 0.015629 0.001903 0.015482 0.000010 0.000010
0.040659 0.076732 0.015241 0.022633 0.112216 0.000010 0.034315 0.012684 0.004232 0.000011 0.033070 0.039478 0.015351 0.000010 0.163542 0.006221 0.000010 0.037750 0.210054 0.049792 0.000010 0.116883 0.000010 0.000010 0.009053 0.000010 0.000010
0.046190 0.081581 0.014847 0.035234 0.094261 0.000010 0.032805 0.020127 0.000010 0.000010 0.013551 0.058339 0.036686 0.000010 0.150132 0.001750 0.000010 0.028692 0.177838 0.057685 0.000010 0.120738 0.000010 0.000010 0.015549 0.013904 0.000010
0.031233 0.073427 0.009175 0.000010 0.112607 0.000010 0.038091 0.010866 0.000010 0.000010 0.008442 0.026168 0.019529 0.029055 0.171928 0.009078 0.000010 0.048614 0.219959 0.049839 0.000010 0.119958 0.003277 0.000010 0.018666 0.000010 0.000010
0.047518 0.113721 0.011894 0.014099 0.030387 0.000010 0.041948 0.019845 0.000010 0.032577 0.022899 0.057411 0.036556 0.000010 0.201636 0.020353 0.000010 0.032922 0.096500 0.013437 0.000010 0.188680 0.007821 0.000010 0.009717 0.000010 0.000010
0.022738 0.099016 0.046432 0.006551 0.059534 0.000010 0.015101 0.010215 0.000010 0.024664 0.008991 0.077498 0.045753 0.034259 0.176990 0.034257 0.000010 0.015023 0.104549 0.006231 0.000010 0.187524 0.015981 0.000010 0.002866 0.005768 0.000010
0.028918 0.122214 0.026343 0.000010 0.012218 0.000010 0.041221 0.032299 0.000010 0.000010 0.000010 0.039796 0.055411 0.012926 0.205486 0.021134 0.000010 0.008602 0.132026 0.016134 0.000010 0.210388 0.024164 0.000010 0.010619 0.000010 0.000010
0.049420 0.131178 0.047495 0.063189 0.029094 0.000010 0.004716 0.025454 0.000010 0.000010 0.008020 0.062264 0.036910 0.020189 0.192385 0.000010 0.000010 0.019831 0.103381 0.007139 0.012837 0.168358 0.007156 0.000010 0.010904 0.000010 0.000010
0.016743 0.107368 0.036275 0.000010 0.068753 0.000010 0.042916 0.001127 0.000010 0.017204 0.018849 0.034312 0.099934 0.067544 0.166078 0.029824 0.006210 0.023407 0.084010 0.000010 0.013300 0.127821 0.023445 0.014810 0.000010 0.000010 0.000010
0.043258 0.117432 0.053458 0.038511 0.046324 0.000010 0.035796 0.003907 0.000010 0.020192 0.033275 0.060861 0.012747 0.003122 0.192915 0.019353 0.000010 0.023640 0.128254 0.018865 0.002100 0.135483 0.000010 0.000010 0.010384 0.000063 0.000010
0.031799 0.127962 0.043448 0.011521 0.052027 0.000010 0.035849 0.005995 0.000010 0.027825 0.023848 0.042516 0.071701 0.037715 0.174307 0.016317 0.000010 0.022892 0.106428 0.000010 0.000010 0.154481 0.002919 0.000010 0.001675 0.008707 0.000010
0.035275 0.108883 0.056174 0.012619 0.017288 0.001796 0.006195 0.039042 0.000010 0.000010 0.021403 0.087026 0.086852 0.028344 0.153800 0.017233 0.008880 0.014298 0.096138 0.000010 0.000010 0.182662 0.000010 0.007299 0.015383 0.003353 0.000010
0.000010 0.000010 0.000010 0.000010 0.702707 0.000010 0.000010 0.142175 0.000010 0.000010 0.015400 0.000010 0.000010 0.000010 0.000010 0.000010 0.000010 0.000010 0.116535 0.000010 0.002011 0.000010 0.000010 0.000010 0.020963 0.000010 0.000010
0.000010 0.000010 0.000010 0.000010 0.705763 0.002113 0.000010 0.136536 0.000010 0.000010 0.000010 0.000010 0.000010 0.000010 0.000010 0.000010 0.000010 0.000010 0.143820 0.000010 0.002154 0.000010 0.000010 0.000010 0.000010 0.009405 0.000010
0.000010 0.000010 0.000010 0.000010 0.681276 0.000010 0.000010 0.121647 0.000010 0.007127 0.000010 0.000010 0.000010 0.000010 0.000010 0.000010 0.000010 0.000010 0.136902 0.032989 0.000010 0.000010 0.000010 0.000010 0.019117 0.000742 0.000010
0.000010 0.000010 0.000010 0.000010 0.565029 0.000010 0.000010 0.176365 0.000010 0.000010 0.006534 0.000010 0.000010 0.000010 0.000010 0.000010 0.000010 0.000010 0.203467 0.020337 0.000010 0.000010 0.000010 0.000010 0.028059 0.000010 0.000010
0.000010 0.000010 0.000010 0.000010 0.697070 0.001749 0.000010 0.137506 0.000010 0.000010 0.018083 0.000010 0.000010 0.000010 0.000010 0.000010 0.000010 0.000010 0.110500 0.000010 0.000010 0.009034 0.000010 0.000010 0.015519 0.010349 0.000010
0.000010 0.000010 0.000010 0.000138 0.566639 0.000010 0.000010 0.122170 0.000010 0.004144 0.032472 0.000010 0.000010 0.000010 0.000010 0.000010 0.000010 0.000010 0.235625 0.000010 0.000010 0.004674 0.000010 0.000010 0.018734 0.015223 0.000010
0.000010 0.000010 0.000010 0.000010 0.799648 0.000010 0.000011 0.197149 0.000010 0.000010 0.000010 0.000010 0.000010 0.000010 0.000010 0.000010 0.000010 0.000010 0.000010 0.000010 0.000010 0.000010 0.000010 0.000010 0.002962 0.000010 0.000010
0.000010 0.000010 0.000010 0.000010 0.817031 0.000010 0.000010 0.182719 0.000010 0.000010 0.000010 0.000010 0.000010 0.000010 0.000010 0.000010 0.000010 0.000010 0.000010 0.000010 0.000010 0.000010 0.000010 0.000010 0.000010 0.000010 0.000010
0.000010 0.000010 0.000010 0.000010 0.824104 0.000010 0.000010 0.175646 0.000010 0.000010 0.000010 0.000010 0.000010 0.000010 0.000010 0.000010 0.000010 0.000010 0.000010 0.000010 0.000010 0.000010 0.000010 0.000010 0.000010 0.000010 0.000010
0.000010 0.000010 0.000010 0.000010 0.840575 0.000010 0.000010 0.159175 0.000010 0.000010 0.000010 0.000010 0.000010 0.000010 0.000010 0.000010 0.000010 0.000010 0.000010 0.000010 0.000010 0.000010 0.000010 0.000010 0.000010 0.000010 0.000010
0.000010 0.000010 0.000010 0.000010 0.856749 0.000010 0.000010 0.143001 0.000010 0.000010 0.000010 0.000010 0.000010 0.000010 0.000010 0.000010 0.000010 0.000010 0.000010 0.000010 0.000010 0.000010 0.000010 0.000010 0.000010 0.000010 0.000010
0.000010 0.000010 0.000010 0.000010 0.864619 0.000010 0.000010 0.135131 0.000010 0.000010 0.000010 0.000010 0.000010 0.000010 0.000010 0.000010 0.000010 0.000010 0.000010 0.000010 0.000010 0.000010 0.000010 0.000010 0.000010 0.000010 0.000010
0.000010 0.000010 0.000010 0.000010 0.852247 0.000010 0.000010 0.147503 0.000010 0.000010 0.000010 0.000010 0.000010 0.000010 0.000010 0.000010 0.000010 0.000010 0.000010 0.000010 0.000010 0.000010 0.000010 0.000010 0.000010 0.000010 0.000010
0.000010 0.000010 0.000010 0.000010 0.833345 0.000010 0.000010 0.166405 0.000010 0.000010 0.000010 0.000010 0.000010 0.000010 0.000010 0.000010 0.000010 0.000010 0.000010 0.000010 0.000010 0.000010 0.000010 0.000010 0.000010 0.000010 0.000010
0.000010 0.000010 0.000010 0.000010 0.804909 0.000010 0.000010 0.194841 0.000010 0.000010 0.000010 0.000010 0.000010 0.000010 0.000010 0.000010 0.000010 0.000010 0.000010 0.000010 0.000010 0.000010 0.000010 0.000010 0.000010 0.000010 0.000010
0.000010 0.000010 0.000010 0.000010 0.830774 0.000010 0.000010 0.166056 0.000010 0.000010 0.000010 0.000010 0.000010 0.000010 0.000010 0.000010 0.000010 0.000010 0.000010 0.000010 0.000010 0.000010 0.000010 0.000010 0.002930 0.000010 0.000010
0.000010 0.000010 0.000010 0.000010 0.820354 0.000010 0.000010 0.179396 0.000010 0.000010 0.000010 0.000010 0.000010 0.000010 0.000010 0.000010 0.000010 0.000010 0.000010 0.000010 0.000010 0.000010 0.000010 0.000010 0.000010 0.000010 0.000010
0.000010 0.000010 0.000010 0.000010 0.816960 0.000010 0.000010 0.182790 0.000010 0.000010 0.000010 0.000010 0.000010 0.000010 0.000010 0.000010 0.000010 0.000010 0.000010 0.000010 0.000010 0.000010 0.000010 0.000010 0.000010 0.000010 0.000010
0.000010 0.000010 0.000010 0.000010 0.781429 0.000010 0.000010 0.218321 0.000010 0.000010 0.000010 0.000010 0.000010 0.000010 0.000010 0.000010 0.000010 0.000010 0.000010 0.000010 0.000010 0.000010 0.000010 0.000010 0.000010 0.000010 0.000010
0.000010 0.000010 0.000010 0.000010 0.807000 0.000010 0.000010 0.174639 0.000010 0.000010 0.000010 0.000010 0.000010 0.000010 0.000010 0.000010 0.000010 0.000010 0.000010 0.000010 0.000010 0.000010 0.000010 0.000010 0.018120 0.000010 0.000010
0.000010 0.000010 0.000010 0.000010 0.000010 0.000010 0.000010 0.000010 0.000010 0.079230 0.000010 0.000010 0.000010 0.000010 0.000010 0.000010 0.000010 0.000010 0.000010 0.905119 0.000010 0.000010 0.000010 0.000010 0.000010 0.015411 0.000010
0.000010 0.000010 0.000010 0.012905 0.000010 0.000010 0.000010 0.000010 0.000010 0.086858 0.000010 0.000010 0.000010 0.000010 0.000010 0.000010 0.000010 0.000010 0.015445 0.847999 0.000010 0.000888 0.000010 0.000010 0.003395 0.032309 0.000010
0.000010 0.000010 0.000010 0.000010 0.000010 0.000010 0.000010 0.000010 0.000010 0.061508 0.000010 0.000010 0.000010 0.000010 0.000010 0.000010 0.000010 0.000010 0.000010 0.934158 0.004094 0.000010 0.000010 0.000010 0.000010 0.000010 0.000010
0.000010 0.000010 0.000010 0.000010 0.000010 0.000010 0.000010 0.000010 0.000010 0.118624 0.015847 0.000010 0.000010 0.000010 0.000010 0.000010 0.000010 0.000010 0.000010 0.857288 0.000010 0.000010 0.000010 0.000010 0.000010 0.008011 0.000010
0.000010 0.000010 0.000010 0.000010 0.000010 0.001038 0.000010 0.000010 0.008585 0.064732 0.000010 0.000010 0.000010 0.000010 0.000010 0.000010 0.000010 0.000010 0.000010 0.891155 0.000010 0.034271 0.000010 0.000010 0.000010 0.000010 0.000010
0.000010 0.000010 0.000010 0.000010 0.000010 0.000010 0.000010 0.000010 0.004874 0.015365 0.044273 0.000010 0.000010 0.000010 0.000010 0.000010 0.000010 0.000010 0.020572 0.843985 0.031158 0.035709 0.000010 0.000010 0.000010 0.000010 0.003875
0.000010 0.000010 0.000010 0.000010 0.000010 0.000010 0.000010 0.000010 0.000010 0.134767 0.030628 0.000010 0.000010 0.000010 0.000010 0.000010 0.000010 0.000010 0.000055 0.834321 0.000010 0.000010 0.000010 0.000010 0.000010 0.000010 0.000010
0.007646 0.000010 0.005407 0.000010 0.000010 0.000010 0.000010 0.000010 0.012903 0.062295 0.036919 0.000010 0.000010 0.000010 0.000010 0.000010 0.000010 0.000010 0.000010 0.762723 0.003682 0.082731 0.000010 0.014347 0.011178 0.000010 0.000010
0.000010 0.000010 0.000010 0.000010 0.000010 0.000010 0.000010 0.000010 0.000010 0.090326 0.000010 0.000010 0.000010 0.000010 0.000010 0.000010 0.000010 0.000010 0.000010 0.849477 0.053149 0.006818 0.000010 0.000010 0.000010 0.000010 0.000010
0.000010 0.000010 0.000010 0.000010 0.000010 0.000010 0.000010 0.000010 0.000010 0.104193 0.000010 0.000010 0.000010 0.000010 0.000010 0.000010 0.000010 0.000010 0.000010 0.887335 0.000010 0.008232 0.000010 0.000010 0.000010 0.000010 0.000010
0.000010 0.000010 0.000010 0.000010 0.007734 0.000010 0.000010 0.000010 0.000010 0.137045 0.005858 0.000010 0.000010 0.000010 0.000010 0.000010 0.000010 0.000010 0.000010 0.849133 0.000010 0.000010 0.000010 0.000010 0.000010 0.000010 0.000010
0.000010 0.000010 0.000010 0.000010 0.000010 0.000010 0.000010 0.000010 0.000010 0.051554 0.005763 0.000010 0.000010 0.000010 0.000010 0.000010 0.000010 0.000010 0.000010 0.935085 0.000010 0.000010 0.000010 0.000010 0.000010 0.007368 0.000010
0.000010 0.000010 0.000010 0.000010 0.000010 0.000010 0.000010 0.000010 0.000010 0.106361 0.000010 0.000010 0.000010 0.000010 0.000010 0.000010 0.000010 0.000010 0.000010 0.886220 0.000010 0.006447 0.000010 0.000010 0.000010 0.000741 0.000010
0.000010 0.000010 0.000010 0.000010 0.000010 0.000010 0.000010 0.000010 0.000010 0.024431 0.010595 0.000010 0.000010 0.000010 0.000010 0.000010 0.000010 0.000010 0.003897 0.847433 0.029271 0.084163 0.000010 0.000010 0.000010 0.000010 0.000010
0.000010 0.000010 0.000010 0.000010 0.000010 0.000161 0.000010 0.006381 0.007571 0.031072 0.049743 0.000010 0.000010 0.000010 0.000010 0.000010 0.000010 0.000010 0.002917 0.845298 0.042448 0.010863 0.000010 0.000010 0.003376 0.000010 0.000010
0.000010 0.000010 0.000010 0.000010 0.000010 0.002649 0.000010 0.000010 0.000010 0.061316 0.000010 0.000010 0.000010 0.000010 0.000010 0.000010 0.000010 0.000010 0.000010 0.896030 0.039776 0.000010 0.000010 0.000010 0.000010 0.000010 0.000010
0.000010 0.000010 0.000010 0.000010 0.000010 0.000010 0.000010 0.000010 0.000010 0.106455 0.083171 0.000010 0.000010 0.000010 0.000010 0.000010 0.000010 0.000010 0.027514 0.713179 0.000010 0.069462 0.000010 0.000010 0.000010 0.000010 0.000010
0.000010 0.000010 0.000010 0.009255 0.000010 0.001801 0.000010 0.000010 0.000010 0.085956 0.000010 0.000010 0.000010 0.000010 0.000010 0.000010 0.000010 0.000010 0.000010 0.875047 0.020630 0.007101 0.000010 0.000010 0.000010 0.000010 0.000010
0.000010 0.000010 0.000010 0.014848 0.000010 0.000010 0.000010 0.000010 0.000010 0.012245 0.000010 0.000010 0.000010 0.000010 0.000010 0.000010 0.000010 0.000010 0.000010 0.930002 0.042672 0.000013 0.000010 0.000010 0.000010 0.000010 0.000010
0.000010 0.000010 0.000010 0.022248 0.000010 0.000010 0.000010 0.000010 0.000010 0.051774 0.004314 0.000010 0.000010 0.000010 0.000010 0.000010 0.000010 0.000010 0.000010 0.877208 0.014268 0.026843 0.000010 0.000010 0.000010 0.003143 0.000010
0.000010 0.000010 0.000010 0.038344 0.000010 0.000010 0.012031 0.000010 0.000010 0.613020 0.017122 0.000010 0.005520 0.000010 0.007439 0.000010 0.000010 0.000010 0.005499 0.000010 0.062372 0.227079 0.003629 0.000010 0.000010 0.007783 0.000010
0.000010 0.000010 0.004588 0.000010 0.000010 0.000010 0.026313 0.002426 0.000010 0.709994 0.000010 0.000010 0.000010 0.000828 0.004764 0.000010 0.000010 0.000010 0.000010 0.000010 0.093471 0.134580 0.006348 0.000010 0.000010 0.016519 0.000010
0.005607 0.004611 0.004985 0.039183 0.000010 0.000010 0.020820 0.001145 0.003947 0.788377 0.000010 0.000010 0.001868 0.000010 0.000010 0.000010 0.002922 0.000010 0.016347 0.000010 0.062302 0.022807 0.012237 0.000010 0.002087 0.010644 0.000010
0.000010 0.000010 0.000010 0.000010 0.000010 0.000010 0.038517 0.000010 0.005973 0.953792 0.000010 0.000010 0.000010 0.000010 0.000010 0.000010 0.000010 0.000010 0.000010 0.000010 0.000010 0.000010 0.001489 0.000010 0.000010 0.000010 0.000010
0.000010 0.000010 0.008887 0.000010 0.000010 0.000014 0.021124 0.000010 0.003245 0.915842 0.000010 0.012781 0.000010 0.010665 0.000303 0.003800 0.000010 0.000010 0.000010 0.012547 0.000010 0.000010 0.000010 0.010632 0.000010 0.000010 0.000010
0.005482 0.001678 0.010345 0.016973 0.012697 0.000016 0.000010 0.000010 0.002471 0.909663 0.000010 0.000018 0.000010 0.008953 0.000010 0.001854 0.000010 0.007504 0.000010 0.000010 0.017601 0.000010 0.002009 0.000010 0.000010 0.002615 0.000010
0.000010 0.002024 0.006042 0.018806 0.000010 0.000010 0.001905 0.002294 0.005401 0.774486 0.003428 0.000010 0.000010 0.000010 0.000010 0.000010 0.000010 0.000010 0.000010 0.000010 0.083250 0.064646 0.009964 0.000010 0.000010 0.027604 0.000010
0.000010 0.000010 0.000010 0.000010 0.000010 0.000010 0.051581 0.000010 0.000010 0.948161 0.000010 0.000010 0.000010 0.000010 0.000010 0.000018 0.000010 0.000010 0.000010 0.000010 0.000010 0.000010 0.000010 0.000010 0.000010 0.000010 0.000010
0.003842 0.001428 0.000010 0.025065 0.000010 0.002661 0.031046 0.000010 0.015577 0.761055 0.000010 0.008654 0.000010 0.004520 0.004629 0.012256 0.000010 0.000010 0.000010 0.011328 0.062328 0.016746 0.008757 0.000010 0.000010 0.015115 0.014893
0.005514 0.000010 0.025404 0.047576 0.000010 0.000010 0.037382 0.000010 0.031324 0.750587 0.005552 0.000010 0.002737 0.020983 0.000010 0.000010 0.005934 0.007931 0.000010 0.000010 0.032767 0.003896 0.000010 0.000010 0.000010 0.010702 0.011590
0.000010 0.000010 0.014806 0.000010 0.000010 0.002037 0.040306 0.002823 0.019575 0.826921 0.000010 0.012892 0.003219 0.002185 0.011394 0.000010 0.006451 0.000010 0.000010 0.000010 0.032828 0.014872 0.001955 0.000010 0.000010 0.000010 0.007616
0.000010 0.000010 0.006073 0.000010 0.000010 0.000010 0.009076 0.000010 0.018307 0.960661 0.000010 0.000044 0.000010 0.000010 0.002559 0.000010 0.000010 0.000010 0.000010 0.000010 0.000010 0.000010 0.000010 0.000010 0.003080 0.000010 0.000010
0.000010 0.000010 0.005017 0.008087 0.000010 0.000010 0.013524 0.001647 0.003732 0.720563 0.000010 0.004938 0.000010 0.000010 0.000010 0.000010 0.000010 0.000010 0.000010 0.005096 0.081827 0.133691 0.000419 0.000010 0.000010 0.021309 0.000010
0.000010 0.000010 0.021805 0.000010 0.000010 0.000010 0.037837 0.000010 0.006381 0.872363 0.000010 0.000010 0.000894 0.008020 0.000010 0.004029 0.006456 0.000010 0.000010 0.000010 0.038562 0.000010 0.000010 0.000520 0.000010 0.000677 0.002308
0.009552 0.000010 0.010608 0.021209 0.000010 0.000010 0.008260 0.000010 0.003009 0.799494 0.005930 0.001883 0.005954 0.007943 0.000010 0.007199 0.000010 0.000010 0.000010 0.000010 0.042900 0.063366 0.005969 0.000010 0.000010 0.006603 0.000010
0.000010 0.006123 0.000010 0.004909 0.000010 0.000010 0.021812 0.000010 0.030652 0.775103 0.000379 0.000010 0.001491 0.000010 0.000010 0.000010 0.000010 0.000010 0.005047 0.033875 0.038960 0.064206 0.002122 0.015182 0.000010 0.000010 0.000010
0.000010 0.002931 0.004215 0.008083 0.000010 0.000010 0.026060 0.001224 0.018163 0.864880 0.009036 0.004186 0.000010 0.000010 0.000859 0.003339 0.000010 0.001068 0.000010 0.000010 0.007593 0.020742 0.000010 0.004491 0.000010 0.007512 0.015518
0.002568 0.000010 0.000010 0.000010 0.000010 0.000010 0.040092 0.008357 0.000813 0.915413 0.000010 0.000010 0.008924 0.000010 0.006041 0.000010 0.000010 0.000010 0.000010 0.000010 0.000010 0.000010 0.006260 0.010729 0.000633 0.000010 0.000010
0.000010 0.000010 0.000128 0.000010 0.000010 0.000010 0.042482 0.000010 0.000010 0.957005 0.000010 0.000010 0.000010 0.000010 0.000010 0.000155 0.000010 0.000010 0.000010 0.000010 0.000010 0.000010 0.000010 0.000010 0.000010 0.000010 0.000010
0.000010 0.000010 0.000010 0.000010 0.000010 0.000010 0.025537 0.003984 0.000010 0.970239 0.000010 0.000010 0.000010 0.000010 0.000010 0.000010 0.000010 0.000010 0.000010 0.000010 0.000010 0.000010 0.000010 0.000010 0.000010 0.000010 0.000010
0.000010 0.000010 0.000010 0.005278 0.000010 0.000010 0.000010 0.000010 0.000010 0.178565 0.000010 0.000010 0.000010 0.000010 0.000010 0.000010 0.000010 0.000010 0.000010 0.000010 0.717016 0.098911 0.000010 0.000010 0.000010 0.000010 0.000010
0.000010 0.000010 0.000010 0.000010 0.000010 0.000010 0.000010 0.000010 0.000010 0.000010 0.000010 0.000010 0.000010 0.000010 0.000010 0.000010 0.000010 0.000010 0.000010 0.000010 0.999740 0.000010 0.000010 0.000010 0.000010 0.000010 0.000010
0.000010 0.000010 0.000010 0.000010 0.000010 0.000010 0.000010 0.000010 0.000010 0.000010 0.000010 0.000010 0.000010 0.000010 0.000010 0.000010 0.000010 0.000010 0.000010 0.000010 0.999738 0.000010 0.000010 0.000010 0.000010 0.000012 0.000010
0.000010 0.000010 0.000010 0.000010 0.000010 0.000010 0.000010 0.000010 0.000010 0.000010 0.000010 0.000010 0.000010 0.000010 0.000010 0.000010 0.000010 0.000010 0.000010 0.000010 0.999740 0.000010 0.000010 0.000010 0.000010 0.000010 0.000010
0.000010 0.000010 0.000010 0.000010 0.000010 0.000010 0.000010 0.000010 0.000010 0.000010 0.000010 0.000010 0.000010 0.000010 0.000010 0.000010 0.000010 0.000010 0.000010 0.000010 0.999740 0.000010 0.000010 0.000010 0.000010 0.000010 0.000010
0.000010 0.000010 0.000010 0.000010 0.000010 0.000010 0.000010 0.000010 0.000010 0.093804 0.000010 0.000010 0.000010 0.000010 0.000010 0.000010 0.000010 0.000010 0.000010 0.000010 0.905946 0.000010 0.000010 0.000010 0.000010 0.000010 0.000010
0.000010 0.000010 0.000010 0.000010 0.000010 0.000010 0.000010 0.000010 0.000010 0.000010 0.000010 0.000010 0.000010 0.000010 0.000010 0.000010 0.000010 0.000010 0.000010 0.000010 0.999740 0.000010 0.000010 0.000010 0.000010 0.000010 0.000010
0.000017 0.000010 0.000010 0.000010 0.000010 0.000010 0.000010 0.000010 0.000010 0.096773 0.000010 0.000010 0.000010 0.000010 0.000010 0.000010 0.000010 0.000010 0.000010 0.000010 0.898936 0.000010 0.000010 0.000010 0.000010 0.004043 0.000010
0.000010 0.000010 0.000010 0.000010 0.000010 0.000010 0.000010 0.000010 0.000010 0.000010 0.000010 0.000010 0.000010 0.000010 0.000010 0.000010 0.000010 0.000010 0.000010 0.000010 0.999740 0.000010 0.000010 0.000010 0.000010 0.000010 0.000010
0.000010 0.000010 0.000010 0.000010 0.000010 0.000010 0.000010 0.000010 0.000010 0.000010 0.000010 0.000010 0.000010 0.000010 0.000010 0.000010 0.000010 0.000010 0.000010 0.000010 0.999740 0.000010 0.000010 0.000010 0.000010 0.000010 0.000010
0.000010 0.000010 0.000010 0.000010 0.000010 0.000010 0.000010 0.000010 0.000010 0.000010 0.000010 0.000010 0.000010 0.000010 0.000010 0.000010 0.000010 0.000010 0.000010 0.000010 0.999740 0.000010 0.000010 0.000010 0.000010 0.000010 0.000010
0.000010 0.000010 0.000010 0.000010 0.000010 0.000010 0.000010 0.000010 0.000010 0.000010 0.000010 0.000010 0.000010 0.000010 0.000010 0.000010 0.000010 0.000010 0.000010 0.000010 0.999740 0.000010 0.000010 0.000010 0.000010 0.000010 0.000010
0.000010 0.000010 0.000010 0.000010 0.000010 0.000010 0.000010 0.000010 0.000010 0.000010 0.000010 0.000010 0.000010 0.000010 0.000010 0.000010 0.000010 0.000010 0.000010 0.000010 0.999740 0.000010 0.000010 0.000010 0.000010 0.000010 0.000010
0.000010 0.000010 0.000010 0.000010 0.000010 0.000010 0.000010 0.000010 0.000010 0.000010 0.000010 0.000010 0.000010 0.000010 0.000010 0.000010 0.000010 0.000010 0.000010 0.000010 0.999740 0.000010 0.000010 0.000010 0.000010 0.000010 0.000010
0.000010 0.000010 0.000010 0.014019 0.000010 0.000010 0.000010 0.000010 0.000010 0.194694 0.000010 0.000010 0.000010 0.000010 0.000010 0.000010 0.000010 0.000010 0.000135 0.000010 0.751349 0.039583 0.000010 0.000010 0.000010 0.000010 0.000010
0.000010 0.000010 0.000010 0.000010 0.000010 0.000010 0.000010 0.000010 0.000010 0.000010 0.000010 0.000010 0.000010 0.000010 0.000010 0.000010 0.000010 0.000010 0.000010 0.000010 0.999740 0.000010 0.000010 0.000010 0.000010 0.000010 0.000010
0.000010 0.000010 0.000010 0.000010 0.000010 0.000010 0.000010 0.000010 0.000010 0.000010 0.000010 0.000010 0.000010 0.000010 0.000010 0.000010 0.000010 0.000010 0.000010 0.000010 0.999740 0.000010 0.000010 0.000010 0.000010 0.000010 0.000010
0.000010 0.000010 0.000010 0.000010 0.000010 0.000010 0.000010 0.000010 0.000010 0.000010 0.000016 0.000010 0.000010 0.000010 0.000010 0.000010 0.000010 0.000010 0.000010 0.000010 0.999734 0.000010 0.000010 0.000010 0.000010 0.000010 0.000010
0.000010 0.000010 0.000010 0.000010 0.000010 0.000010 0.000010 0.000010 0.000010 0.000010 0.000010 0.000010 0.000010 0.000010 0.000010 0.000010 0.000010 0.000010 0.000010 0.000010 0.999740 0.000010 0.000010 0.000010 0.000010 0.000010 0.000010
0.000010 0.000010 0.000010 0.000010 0.000010 0.000010 0.000010 0.000010 0.000010 0.000010 0.000010 0.000010 0.000010 0.000010 0.000010 0.000010 0.000010 0.000010 0.000010 0.000010 0.999740 0.000010 0.000010 0.000010 0.000010 0.000010 0.000010
0.000010 0.000010 0.000010 0.000010 0.000010 0.000010 0.000010 0.000010 0.000010 0.002889 0.000010 0.000010 0.000010 0.000010 0.000010 0.000010 0.000010 0.000010 0.000010 0.000010 0.000010 0.981439 0.000010 0.000010 0.000010 0.015432 0.000010
0.000010 0.000010 0.000010 0.000010 0.000010 0.000010 0.000010 0.000010 0.000010 0.000010 0.000010 0.000010 0.000010 0.000010 0.000010 0.000010 0.000010 0.000010 0.000010 0.000010 0.000010 0.999740 0.000010 0.000010 0.000010 0.000010 0.000010
0.000010 0.000010 0.000010 0.000010 0.000010 0.000010 0.000010 0.000010 0.000010 0.000010 0.000010 0.000010 0.000010 0.000010 0.000010 0.000010 0.000010 0.000010 0.000010 0.000010 0.000010 0.999740 0.000010 0.000010 0.000010 0.000010 0.000010
0.000010 0.000010 0.000010 0.000010 0.000010 0.000010 0.000010 0.000010 0.000010 0.000010 0.000010 0.000010 0.000010 0.000010 0.000010 0.000010 0.000010 0.000010 0.000010 0.000010 0.000010 0.999740 0.000010 0.000010 0.000010 0.000010 0.000010
0.000010 0.000010 0.000010 0.000010 0.000010 0.000010 0.000010 0.000010 0.000010 0.052785 0.000010 0.000010 0.000010 0.000010 0.000010 0.000010 0.000010 0.000010 0.000010 0.000010 0.000010 0.946965 0.000010 0.000010 0.000010 0.000010 0.000010
0.000010 0.000010 0.000010 0.000010 0.000010 0.000010 0.000010 0.000010 0.000010 0.000010 0.000010 0.000010 0.000010 0.000010 0.000010 0.000010 0.000010 0.000010 0.000010 0.000010 0.000010 0.999740 0.000010 0.000010 0.000010 0.000010 0.000010
0.000010 0.000010 0.000010 0.000010 0.000010 0.000010 0.000010 0.000010 0.000010 0.052738 0.000010 0.000010 0.000010 0.000010 0.000010 0.000010 0.000010 0.000010 0.000010 0.000010 0.000232 0.931635 0.000010 0.000010 0.000010 0.015165 0.000010
0.000010 0.000010 0.000010 0.000010 0.000010 0.000010 0.000010 0.000010 0.000010 0.003924 0.000010 0.000010 0.000010 0.000010 0.000010 0.000010 0.000010 0.000010 0.000010 0.000010 0.000010 0.977708 0.000010 0.000010 0.000010 0.018128 0.000010
0.000010 0.000010 0.000010 0.000010 0.000010 0.000010 0.000010 0.000010 0.000010 0.008317 0.000010 0.000010 0.000010 0.000010 0.000010 0.000010 0.000010 0.000010 0.000010 0.000010 0.000010 0.991433 0.000010 0.000010 0.000010 0.000010 0.000010
0.000010 0.000010 0.000010 0.000010 0.000010 0.000010 0.000010 0.000010 0.000010 0.059357 0.000010 0.000010 0.000010 0.000010 0.000010 0.000010 0.000010 0.000010 0.000010 0.000010 0.000010 0.940393 0.000010 0.000010 0.000010 0.000010 0.000010
0.000010 0.000010 0.000010 0.000010 0.000010 0.000010 0.000010 0.000010 0.000010 0.000010 0.000010 0.000010 0.000010 0.000010 0.000010 0.000010 0.000010 0.000010 0.000010 0.000010 0.000010 0.999740 0.000010 0.000010 0.000010 0.000010 0.000010
0.000010 0.000010 0.000010 0.000010 0.000010 0.000010 0.000010 0.000010 0.000010 0.000010 0.000010 0.000010 0.000010 0.000010 0.000010 0.000010 0.000010 0.000010 0.000010 0.000010 0.000010 0.999740 0.000010 0.000010 0.000010 0.000010 0.000010
0.000010 0.000010 0.000010 0.000010 0.000010 0.000010 0.000010 0.000010 0.000010 0.000010 0.000010 0.000010 0.000010 0.000010 0.000010 0.000010 0.000010 0.000010 0.000010 0.000010 0.000010 0.988799 0.000010 0.000010 0.000010 0.010951 0.000010
0.000010 0.000010 0.000010 0.000010 0.000010 0.000010 0.000010 0.000010 0.000010 0.000010 0.000010 0.000010 0.000010 0.000010 0.000010 0.000010 0.000010 0.000010 0.000010 0.000010 0.000010 0.999740 0.000010 0.000010 0.000010 0.000010 0.000010
0.000010 0.000010 0.000010 0.006122 0.000010 0.000010 0.000010 0.000010 0.000010 0.065545 0.003408 0.000010 0.000010 0.000010 0.000010 0.000010 0.000010 0.000010 0.000010 0.000010 0.010293 0.914412 0.000010 0.000010 0.000010 0.000010 0.000010
0.000010 0.000010 0.000010 0.000010 0.000010 0.000010 0.000010 0.000010 0.000010 0.000010 0.000010 0.000010 0.000010 0.000010 0.000010 0.000010 0.000010 0.000010 0.000010 0.000010 0.000010 0.999740 0.000010 0.000010 0.000010 0.000010 0.000010
0.000010 0.000010 0.000010 0.000010 0.000010 0.000010 0.000010 0.000010 0.000010 0.000010 0.000010 0.000010 0.000010 0.000010 0.000010 0.000010 0.000010 0.000010 0.000010 0.000010 0.000010 0.999740 0.000010 0.000010 0.000010 0.000010 0.000010
0.000010 0.000010 0.000010 0.000010 0.000010 0.000010 0.000010 0.000010 0.000010 0.999740 0.000010 0.000010 0.000010 0.000010 0.000010 0.000010 0.000010 0.000010 0.000010 0.000010 0.000010 0.000010 0.000010 0.000010 0.000010 0.000010 0.000010
0.000010 0.000010 0.000010 0.000010 0.000010 0.000010 0.000010 0.000010 0.000010 0.999740 0.000010 0.000010 0.000010 0.000010 0.000010 0.000010 0.000010 0.000010 0.000010 0.000010 0.000010 0.000010 0.000010 0.000010 0.000010 0.000010 0.000010
0.000010 0.000010 0.000010 0.000010 0.000010 0.000010 0.000010 0.000010 0.000010 0.993592 0.000010 0.000010 0.000010 0.000010 0.000010 0.000010 0.000010 0.000010 0.000010 0.000010 0.000010 0.000012 0.000010 0.000010 0.000010 0.006156 0.000010
0.000010 0.000010 0.000010 0.000010 0.000010 0.000010 0.000010 0.000010 0.000010 0.996757 0.000010 0.000010 0.000010 0.000010 0.000010 0.000010 0.000010 0.000010 0.000010 0.000010 0.000010 0.000010 0.000010 0.000010 0.000010 0.002993 0.000010
0.000010 0.000010 0.000010 0.000010 0.000010 0.000010 0.000010 0.000010 0.000010 0.999740 0.000010 0.000010 0.000010 0.000010 0.000010 0.000010 0.000010 0.000010 0.000010 0.000010 0.000010 0.000010 0.000010 0.000010 0.000010 0.000010 0.000010
0.000010 0.000010 0.000010 0.000010 0.000010 0.000010 0.000010 0.000010 0.000010 0.987759 0.000010 0.000010 0.000010 0.000010 0.000010 0.000010 0.000010 0.000010 0.000010 0.000010 0.000010 0.003679 0.000010 0.000010 0.000010 0.008323 0.000010
0.000010 0.000010 0.000010 0.000010 0.000010 0.000010 0.000010 0.000010 0.000010 0.999740 0.000010 0.000010 0.000010 0.000010 0.000010 0.000010 0.000010 0.000010 0.000010 0.000010 0.000010 0.000010 0.000010 0.000010 0.000010 0.000010 0.000010
0.000010 0.000010 0.000010 0.000010 0.000010 0.000010 0.000010 0.000010 0.000010 0.990756 0.000010 0.000010 0.000010 0.000010 0.000010 0.000010 0.000010 0.000010 0.000010 0.000010 0.000010 0.000010 0.000010 0.000010 0.000010 0.008994 0.000010
0.000010 0.000010 0.000010 0.000010 0.000010 0.000010 0.000010 0.000010 0.000010 0.945649 0.000010 0.000010 0.000010 0.000010 0.000010 0.000010 0.000010 0.000010 0.000010 0.000010 0.046690 0.000010 0.000010 0.000010 0.000010 0.007422 0.000010
0.000010 0.000010 0.000010 0.000010 0.000010 0.000010 0.000010 0.000010 0.000010 0.999740 0.000010 0.000010 0.000010 0.000010 0.000010 0.000010 0.000010 0.000010 0.000010 0.000010 0.000010 0.000010 0.000010 0.000010 0.000010 0.000010 0.000010
0.000010 0.000010 0.000010 0.000010 0.000010 0.000010 0.000010 0.000010 0.000010 0.999740 0.000010 0.000010 0.000010 0.000010 0.000010 0.000010 0.000010 0.000010 0.000010 0.000010 0.000010 0.000010 0.000010 0.000010 0.000010 0.000010 0.000010
0.000010 0.000010 0.000010 0.000010 0.000010 0.000010 0.000010 0.000010 0.000010 0.999740 0.000010 0.000010 0.000010 0.000010 0.000010 0.000010 0.000010 0.000010 0.000010 0.000010 0.000010 0.000010 0.000010 0.000010 0.000010 0.000010 0.000010
0.000010 0.000010 0.000010 0.000010 0.000010 0.000010 0.000010 0.000010 0.000010 0.979883 0.008378 0.000010 0.000010 0.000010 0.000010 0.000010 0.000010 0.000010 0.000010 0.000010 0.000010 0.011499 0.000010 0.000010 0.000010 0.000010 0.000010
0.000010 0.000010 0.000010 0.000010 0.000010 0.000010 0.000010 0.000010 0.000010 0.999740 0.000010 0.000010 0.000010 0.000010 0.000010 0.000010 0.000010 0.000010 0.000010 0.000010 0.000010 0.000010 0.000010 0.000010 0.000010 0.000010 0.000010
0.000010 0.000010 0.000010 0.000010 0.000010 0.000010 0.000010 0.000010 0.000010 0.993699 0.000010 0.000010 0.000010 0.000010 0.000010 0.000010 0.000010 0.000010 0.000010 0.000010 0.000010 0.000010 0.000010 0.000010 0.000010 0.006051 0.000010
0.000010 0.000010 0.000010 0.000010 0.000010 0.000010 0.000010 0.000010 0.000010 0.940310 0.000010 0.000010 0.000010 0.000010 0.000010 0.000010 0.000010 0.000010 0.000010 0.000010 0.000010 0.057229 0.000010 0.000010 0.000010 0.002221 0.000010
0.000010 0.000010 0.000010 0.000010 0.000010 0.000010 0.000010 0.000010 0.000010 0.999740 0.000010 0.000010 0.000010 0.000010 0.000010 0.000010 0.000010 0.000010 0.000010 0.000010 0.000010 0.000010 0.000010 0.000010 0.000010 0.000010 0.000010
0.000010 0.000010 0.000010 0.000010 0.000010 0.000010 0.000010 0.000010 0.000010 0.976283 0.000010 0.000010 0.000010 0.000010 0.000010 0.000010 0.000010 0.000010 0.000010 0.000010 0.011466 0.007686 0.000010 0.000010 0.000010 0.004334 0.000010
0.000010 0.000010 0.000010 0.000010 0.000010 0.000010 0.000010 0.000010 0.000010 0.999740 0.000010 0.000010 0.000010 0.000010 0.000010 0.000010 0.000010 0.000010 0.000010 0.000010 0.000010 0.000010 0.000010 0.000010 0.000010 0.000010 0.000010
0.000010 0.000010 0.000010 0.000010 0.000010 0.000010 0.000010 0.000010 0.000010 0.999740 0.000010 0.000010 0.000010 0.000010 0.000010 0.000010 0.000010 0.000010 0.000010 0.000010 0.000010 0.000010 0.000010 0.000010 0.000010 0.000010 0.000010
0.000010 0.000010 0.000010 0.000010 0.000010 0.000010 0.000010 0.000010 0.000010 0.000010 0.000010 0.000010 0.000010 0.000010 0.000010 0.000010 0.000010 0.000010 0.000010 0.000010 0.000010 0.999740 0.000010 0.000010 0.000010 0.000010 0.000010
0.000010 0.000010 0.000010 0.000010 0.000010 0.000010 0.000010 0.000010 0.000010 0.000010 0.000010 0.000010 0.000010 0.000010 0.000010 0.000010 0.000010 0.000010 0.000010 0.000010 0.000010 0.972246 0.000010 0.000010 0.000010 0.027504 0.000010
0.000010 0.000010 0.000010 0.000010 0.000010 0.000010 0.000010 0.000010 0.000010 0.000010 0.000010 0.000010 0.000010 0.000010 0.000010 0.000010 0.000010 0.000010 0.000010 0.000010 0.000010 0.992151 0.000010 0.000010 0.000010 0.007599 0.000010
0.000010 0.000010 0.000010 0.000010 0.000010 0.000010 0.000010 0.000010 0.000010 0.074301 0.000010 0.000010 0.000010 0.000010 0.000010 0.000010 0.000010 0.000010 0.000010 0.000010 0.000010 0.925449 0.000010 0.000010 0.000010 0.000010 0.000010
0.000010 0.000010 0.000010 0.000010 0.000010 0.000010 0.000010 0.000010 0.000010 0.000010 0.000010 0.000010 0.000010 0.000010 0.000010 0.000010 0.000010 0.000010 0.000010 0.000010 0.000010 0.999740 0.000010 0.000010 0.000010 0.000010 0.000010
0.000010 0.000010 0.000010 0.000010 0.000010 0.000010 0.000010 0.000010 0.000010 0.116809 0.000010 0.000010 0.000010 0.000010 0.000010 0.000010 0.000010 0.000010 0.000010 0.000010 0.003465 0.871974 0.000010 0.000010 0.000010 0.007523 0.000010
0.000010 0.000010 0.000010 0.000010 0.000010 0.000010 0.000010 0.000010 0.000010 0.141580 0.000010 0.000010 0.000010 0.000010 0.000010 0.000010 0.000010 0.000010 0.000010 0.000010 0.034807 0.809898 0.000010 0.000010 0.000010 0.013484 0.000010
0.000010 0.000010 0.000010 0.000010 0.000010 0.000010 0.000010 0.000010 0.000010 0.000010 0.000010 0.000010 0.000010 0.000010 0.000010 0.000010 0.000010 0.000010 0.000010 0.000010 0.000010 0.981373 0.000010 0.000010 0.000010 0.018377 0.000010
0.000010 0.000010 0.000010 0.000010 0.000010 0.000010 0.000010 0.000010 0.000010 0.000010 0.000010 0.000010 0.000010 0.000010 0.000010 0.000010 0.000010 0.000010 0.000010 0.000010 0.000010 0.998235 0.000010 0.000010 0.000010 0.001515 0.000010
0.000010 0.000010 0.000010 0.000010 0.000010 0.000010 0.000010 0.000010 0.000010 0.000010 0.000010 0.000010 0.000010 0.000010 0.000010 0.000010 0.000010 0.000010 0.000010 0.000010 0.000010 0.999740 0.000010 0.000010 0.000010 0.000010 0.000010
0.000010 0.000010 0.000010 0.065103 0.000010 0.000010 0.000010 0.000010 0.000010 0.335491 0.005266 0.000010 0.000010 0.000010 0.000010 0.000010 0.000010 0.000010 0.000016 0.000010 0.075395 0.484721 0.000010 0.000010 0.000010 0.033808 0.000010
0.000010 0.000010 0.000010 0.075250 0.000010 0.000010 0.000010 0.000010 0.000010 0.351332 0.002943 0.000010 0.000010 0.000010 0.000010 0.000010 0.000010 0.000010 0.000010 0.000010 0.112556 0.432985 0.000010 0.000010 0.000010 0.024725 0.000010
0.000010 0.000010 0.000010 0.056606 0.000010 0.000782 0.000010 0.000010 0.000010 0.419458 0.000010 0.000010 0.000010 0.000010 0.000010 0.000010 0.000010 0.000010 0.004786 0.000010 0.090085 0.426260 0.000010 0.000010 0.000010 0.001824 0.000010
0.000017 0.000010 0.000010 0.062534 0.000010 0.002508 0.000010 0.000010 0.000010 0.354557 0.000212 0.000010 0.000010 0.000010 0.000010 0.000010 0.000010 0.000010 0.018825 0.000010 0.098643 0.453880 0.000010 0.000010 0.000010 0.008646 0.000010
0.000010 0.000010 0.000010 0.081960 0.000010 0.000010 0.000010 0.000010 0.000010 0.372210 0.006920 0.000010 0.000010 0.000010 0.000010 0.000010 0.000010 0.000010 0.000010 0.000010 0.123113 0.406460 0.000010 0.000010 0.001174 0.007964 0.000010
0.000010 0.000010 0.000010 0.058521 0.000010 0.000010 0.000010 0.000010 0.000010 0.327612 0.000010 0.000010 0.000010 0.000010 0.000010 0.000010 0.000010 0.000010 0.000010 0.000010 0.087189 0.512578 0.000010 0.000010 0.000010 0.013880 0.000010
0.000010 0.000010 0.000010 0.049700 0.000010 0.000010 0.000010 0.000010 0.000010 0.346132 0.000010 0.000010 0.000010 0.000010 0.000010 0.000010 0.000010 0.000010 0.000010 0.000010 0.097175 0.495694 0.000010 0.000010 0.000010 0.011080 0.000010
0.000010 0.000010 0.000010 0.068165 0.000010 0.000010 0.000010 0.000010 0.000010 0.359457 0.013288 0.000010 0.000010 0.000010 0.000010 0.000010 0.000010 0.000010 0.001187 0.000010 0.093118 0.448681 0.000010 0.000010 0.000010 0.015905 0.000010
0.000010 0.000010 0.000010 0.071305 0.000010 0.000010 0.000010 0.000010 0.000010 0.390926 0.000010 0.000010 0.000010 0.000010 0.000010 0.000010 0.000010 0.000010 0.001198 0.000010 0.142303 0.356106 0.000010 0.000010 0.000010 0.037952 0.000010
0.000010 0.000010 0.000010 0.086046 0.000010 0.000010 0.000010 0.000010 0.000010 0.396341 0.001847 0.000010 0.000010 0.000010 0.000010 0.000010 0.000010 0.000010 0.019199 0.000010 0.113624 0.372457 0.000010 0.000010 0.001244 0.009052 0.000010
0.000010 0.000017 0.000010 0.093135 0.000010 0.000010 0.000010 0.000010 0.000010 0.351248 0.011720 0.000010 0.000010 0.000010 0.000010 0.000010 0.000010 0.000010 0.000010 0.000010 0.124340 0.404592 0.000010 0.000010 0.000019 0.014741 0.000010
0.000010 0.000010 0.000010 0.083684 0.000010 0.000010 0.000010 0.000010 0.000010 0.372729 0.000010 0.000010 0.000010 0.000010 0.000010 0.000010 0.000010 0.000010 0.000010 0.000010 0.091408 0.435688 0.000010 0.000010 0.000010 0.016271 0.000010
0.000010 0.000010 0.000010 0.097753 0.000010 0.000010 0.000010 0.000010 0.000010 0.381211 0.004942 0.000010 0.000010 0.000010 0.000010 0.000010 0.000010 0.000010 0.000010 0.003722 0.064357 0.447254 0.000010 0.000010 0.000010 0.000561 0.000010
0.000010 0.000010 0.000010 0.080717 0.000010 0.000010 0.000010 0.000010 0.000010 0.341222 0.000010 0.000010 0.000010 0.000010 0.004856 0.000010 0.000010 0.000010 0.000010 0.006138 0.100472 0.435870 0.000010 0.000010 0.000010 0.030526 0.000010
0.000010 0.000010 0.000010 0.080658 0.000010 0.000010 0.000010 0.000010 0.000010 0.368263 0.005641 0.000010 0.000010 0.000010 0.001394 0.000010 0.000010 0.000010 0.000010 0.002800 0.129208 0.403387 0.000010 0.000010 0.001517 0.006953 0.000010
0.000010 0.010837 0.000010 0.106223 0.000010 0.000010 0.000010 0.000010 0.000010 0.292224 0.023191 0.001577 0.000010 0.004655 0.013644 0.000896 0.000010 0.000010 0.003864 0.006848 0.081588 0.434013 0.000020 0.000010 0.000010 0.020288 0.000010
0.000010 0.000010 0.000010 0.059451 0.000010 0.000010 0.000010 0.000010 0.000010 0.401600 0.007273 0.000010 0.000010 0.000010 0.002122 0.000010 0.000010 0.000010 0.001608 0.000010 0.073661 0.441093 0.000010 0.000010 0.000010 0.013001 0.000010
0.000010 0.000010 0.000010 0.069432 0.000010 0.000010 0.000010 0.000010 0.000010 0.400473 0.004729 0.000010 0.000010 0.000010 0.000010 0.000010 0.000010 0.000010 0.005379 0.000010 0.071041 0.442972 0.000010 0.000010 0.000010 0.005774 0.000010
0.000010 0.000010 0.000010 0.097328 0.000010 0.001975 0.000010 0.000010 0.000010 0.293329 0.000441 0.000010 0.000010 0.000010 0.000010 0.000010 0.000010 0.000010 0.008715 0.000010 0.111538 0.461316 0.000010 0.000010 0.002415 0.022761 0.000010
0.000010 0.000010 0.000010 0.057208 0.000010 0.000010 0.000010 0.000010 0.000010 0.371043 0.000010 0.000010 0.000010 0.000010 0.000010 0.000010 0.000010 0.000010 0.007812 0.000010 0.096185 0.445644 0.000010 0.000010 0.000010 0.021899 0.000010
0.000010 0.000010 0.000010 0.060994 0.000010 0.000010 0.000010 0.000010 0.000010 0.404294 0.008792 0.000010 0.000010 0.000010 0.000010 0.000010 0.000010 0.000010 0.000010 0.000010 0.096880 0.422968 0.000010 0.000010 0.000010 0.005862 0.000010
0.000010 0.000010 0.000010 0.074096 0.000010 0.000010 0.000010 0.000010 0.000010 0.381471 0.000010 0.000010 0.000010 0.000010 0.000010 0.000010 0.000056 0.000010 0.022536 0.000010 0.109251 0.387007 0.000010 0.000010 0.000010 0.025383 0.000010
0.000010 0.000010 0.000010 0.078015 0.000010 0.000010 0.000010 0.000010 0.000010 0.320032 0.002756 0.000010 0.003679 0.000046 0.000010 0.000010 0.000010 0.000010 0.004268 0.000010 0.101983 0.461405 0.000010 0.000010 0.001649 0.025998 0.000010
0.000010 0.000010 0.000010 0.032200 0.000010 0.000010 0.000010 0.000010 0.000010 0.618295 0.000010 0.000010 0.000010 0.000010 0.000010 0.000010 0.000010 0.000010 0.000010 0.000010 0.033753 0.315521 0.000010 0.000010 0.000010 0.000010 0.000010
0.000010 0.000010 0.000010 0.038311 0.000010 0.000010 0.000010 0.000010 0.000010 0.622153 0.000010 0.000010 0.000010 0.000010 0.000010 0.000010 0.000010 0.000010 0.000010 0.000010 0.009006 0.319797 0.000010 0.000010 0.000010 0.010512 0.000010
0.000010 0.000010 0.000010 0.002805 0.000010 0.000010 0.000010 0.000010 0.000010 0.607970 0.000010 0.000010 0.000010 0.000010 0.000010 0.000010 0.000010 0.000010 0.000010 0.000010 0.062555 0.311107 0.000010 0.000010 0.000010 0.015342 0.000010
0.000010 0.000010 0.000010 0.024080 0.000010 0.000010 0.000010 0.000010 0.000010 0.614661 0.000010 0.000010 0.000010 0.000010 0.000010 0.000010 0.000010 0.000010 0.000010 0.000010 0.058731 0.289476 0.000010 0.000010 0.000010 0.012832 0.000010
0.008889 0.005231 0.000010 0.016298 0.000010 0.000010 0.000010 0.000010 0.000010 0.521423 0.000010 0.000010 0.000010 0.000010 0.000010 0.000010 0.000010 0.000010 0.000010 0.000010 0.073181 0.271678 0.079952 0.000010 0.002439 0.020729 0.000010
0.000010 0.000010 0.000010 0.000010 0.000010 0.000010 0.000010 0.000010 0.000010 0.613819 0.000010 0.000010 0.000010 0.000010 0.000010 0.000010 0.000010 0.000010 0.000010 0.000010 0.035376 0.329352 0.000010 0.000010 0.000010 0.021223 0.000010
0.001628 0.000010 0.000010 0.027746 0.000010 0.004716 0.005905 0.000010 0.000161 0.410856 0.004812 0.000010 0.002250 0.000010 0.010006 0.000010 0.000010 0.000010 0.002864 0.000010 0.078686 0.366229 0.048862 0.000010 0.002722 0.032436 0.000010
0.000010 0.000010 0.000010 0.063789 0.000010 0.000010 0.000010 0.000010 0.000010 0.487059 0.000010 0.000010 0.000010 0.000010 0.000010 0.000010 0.000010 0.000010 0.007837 0.000010 0.068187 0.349270 0.000010 0.000010 0.000010 0.023648 0.000010
0.000010 0.000010 0.000010 0.035228 0.000010 0.000010 0.000010 0.000010 0.000010 0.548890 0.000010 0.000010 0.000010 0.000010 0.000010 0.000010 0.000010 0.000010 0.000010 0.000010 0.059579 0.324489 0.000010 0.000010 0.000010 0.031595 0.000010
0.000010 0.000010 0.000010 0.069675 0.000010 0.000020 0.000011 0.000010 0.000010 0.490270 0.007227 0.000010 0.000010 0.000010 0.000011 0.000013 0.000010 0.000015 0.017245 0.000010 0.117057 0.273690 0.000010 0.000010 0.000016 0.024611 0.000010
0.000010 0.000010 0.000010 0.000010 0.000010 0.000010 0.000010 0.000010 0.000010 0.580668 0.002049 0.000010 0.000010 0.000010 0.000010 0.000010 0.000010 0.000010 0.000010 0.000010 0.054829 0.337754 0.000010 0.000010 0.000010 0.024479 0.000010
0.000010 0.000010 0.000010 0.040891 0.000010 0.000010 0.000010 0.000010 0.000010 0.577965 0.002910 0.000010 0.000010 0.000010 0.000010 0.000010 0.000010 0.000010 0.000010 0.000010 0.045150 0.300692 0.000010 0.000010 0.000010 0.032183 0.000010
0.000010 0.000010 0.000010 0.071247 0.000010 0.000010 0.000010 0.000010 0.000010 0.422659 0.000010 0.000010 0.000010 0.000010 0.000010 0.000010 0.000010 0.000010 0.000010 0.000010 0.093980 0.409804 0.000010 0.000010 0.000010 0.002089 0.000010
0.000010 0.000010 0.000010 0.051435 0.000010 0.000010 0.000010 0.000010 0.000010 0.440902 0.000010 0.000010 0.000010 0.000010 0.000010 0.000010 0.000010 0.000010 0.000010 0.000010 0.087495 0.413240 0.000010 0.000010 0.000010 0.006709 0.000010
0.000010 0.000010 0.000010 0.075733 0.000010 0.000010 0.000010 0.000010 0.000010 0.430805 0.000010 0.000010 0.000010 0.000010 0.000010 0.000010 0.000010 0.000010 0.000010 0.000010 0.054093 0.423065 0.000010 0.000010 0.000010 0.016085 0.000010
0.000010 0.000010 0.000010 0.051595 0.000010 0.002611 0.000010 0.000010 0.000010 0.477397 0.000620 0.000010 0.000010 0.000010 0.000010 0.000010 0.000010 0.000010 0.000010 0.000010 0.047343 0.416050 0.000010 0.000010 0.000010 0.004184 0.000010
0.000010 0.000010 0.000010 0.051054 0.000010 0.000010 0.000010 0.000010 0.000010 0.388696 0.000010 0.000010 0.000010 0.000010 0.000010 0.000010 0.000010 0.000010 0.000010 0.000010 0.110555 0.430061 0.000010 0.000010 0.000010 0.019414 0.000010
0.000010 0.000010 0.000010 0.014438 0.000010 0.000010 0.000010 0.000010 0.000010 0.093774 0.000010 0.000010 0.000010 0.000010 0.000010 0.000010 0.000010 0.000010 0.000010 0.000010 0.010473 0.860304 0.000010 0.000010 0.000010 0.020792 0.000010
0.000010 0.000010 0.000010 0.000010 0.000010 0.000010 0.000010 0.000010 0.000010 0.000010 0.000010 0.000010 0.000010 0.000010 0.000010 0.000010 0.000010 0.000010 0.000010 0.000010 0.000010 0.996015 0.000010 0.000010 0.000010 0.003735 0.000010
0.000010 0.000010 0.000010 0.024596 0.000010 0.002759 0.000010 0.000010 0.000010 0.453781 0.006245 0.000010 0.000010 0.000010 0.000010 0.000010 0.000010 0.000010 0.014813 0.000010 0.119561 0.353583 0.000010 0.000010 0.000010 0.024473 0.000010
0.000010 0.002509 0.000010 0.008249 0.000010 0.000010 0.000010 0.001501 0.000010 0.321424 0.003552 0.000010 0.000010 0.005838 0.002583 0.003404 0.000010 0.000010 0.000010 0.002034 0.018110 0.607313 0.000010 0.000010 0.000010 0.023332 0.000010
0.000010 0.000010 0.000010 0.014789 0.000010 0.000010 0.000010 0.000010 0.000010 0.264521 0.000010 0.000010 0.000010 0.000010 0.000010 0.000010 0.000010 0.000010 0.000010 0.000010 0.022845 0.269726 0.000010 0.000010 0.000010 0.427899 0.000010
0.000010 0.020146 0.008415 0.100361 0.001712 0.000010 0.000010 0.000010 0.000010 0.058001 0.000010 0.000010 0.000010 0.000010 0.038928 0.000292 0.000010 0.000010 0.016743 0.000010 0.046294 0.688616 0.000503 0.001159 0.007442 0.011257 0.000010
0.000010 0.037862 0.000010 0.074053 0.000010 0.000010 0.000010 0.005264 0.000010 0.000010 0.000010 0.000010 0.000010 0.000010 0.039706 0.000010 0.000010 0.000010 0.025241 0.000010 0.009607 0.792181 0.000425 0.000010 0.004926 0.010565 0.000010
0.000010 0.021110 0.000010 0.025082 0.000010 0.000303 0.000010 0.000010 0.000010 0.107725 0.015488 0.000010 0.000010 0.000010 0.007923 0.000010 0.000010 0.000010 0.004645 0.000010 0.006320 0.781466 0.003826 0.000010 0.007926 0.018037 0.000010
0.000010 0.031146 0.000010 0.054829 0.000010 0.000010 0.000010 0.001342 0.000010 0.000010 0.000010 0.000010 0.000010 0.000010 0.046381 0.000010 0.000010 0.000010 0.030028 0.000010 0.020606 0.791384 0.000010 0.000010 0.008834 0.015271 0.000010
0.000010 0.008141 0.000010 0.092443 0.000010 0.000010 0.000010 0.000010 0.000403 0.315160 0.000010 0.000010 0.000992 0.002298 0.010757 0.000010 0.000010 0.000010 0.010755 0.011218 0.079120 0.459293 0.000010 0.001855 0.000010 0.007425 0.000010
0.000010 0.034516 0.004830 0.107362 0.000010 0.000010 0.000911 0.000010 0.000010 0.267802 0.010969 0.013038 0.001511 0.012706 0.027644 0.000010 0.000010 0.004386 0.029687 0.013054 0.069623 0.391391 0.000010 0.000010 0.000010 0.008184 0.002286
0.004103 0.008413 0.018288 0.111790 0.000010 0.000010 0.005437 0.000010 0.000010 0.309618 0.020940 0.001235 0.000010 0.000012 0.009721 0.000010 0.000010 0.000010 0.011440 0.013425 0.047935 0.424014 0.001609 0.003765 0.000010 0.008156 0.000010
0.000010 0.039935 0.000010 0.080777 0.002780 0.001432 0.000010 0.001235 0.000010 0.084549 0.000010 0.000010 0.006936 0.000010 0.036544 0.001254 0.000010 0.000010 0.046003 0.000548 0.003915 0.682828 0.002053 0.000010 0.004363 0.004737 0.000010
0.009749 0.020667 0.000010 0.091939 0.007068 0.000010 0.000010 0.003351 0.003475 0.115745 0.000010 0.000010 0.000011 0.000010 0.027518 0.000010 0.000010 0.000010 0.010666 0.014252 0.073624 0.599112 0.009507 0.005754 0.000010 0.007453 0.000010
0.000010 0.027159 0.002557 0.077309 0.000010 0.000300 0.000010 0.000010 0.000010 0.000010 0.000010 0.000010 0.000010 0.000099 0.039926 0.000010 0.000010 0.000010 0.015457 0.000010 0.071372 0.751792 0.002471 0.000010 0.007121 0.004285 0.000010
0.003634 0.019292 0.003238 0.118477 0.013261 0.000010 0.000432 0.000010 0.000010 0.251375 0.000010 0.000010 0.007593 0.001443 0.018035 0.002272 0.000010 0.002432 0.015155 0.001652 0.064149 0.471202 0.000010 0.000010 0.000010 0.006260 0.000010
0.008819 0.030625 0.000010 0.054832 0.000010 0.000010 0.000010 0.004099 0.003022 0.338890 0.001457 0.017007 0.002907 0.009039 0.009651 0.000055 0.000010 0.000010 0.013156 0.022923 0.036178 0.424987 0.002904 0.001917 0.010721 0.006740 0.000010
0.000010 0.000010 0.000010 0.000010 0.004063 0.000010 0.000010 0.021592 0.000010 0.000010 0.000010 0.000010 0.000010 0.000010 0.000010 0.000010 0.000010 0.000010 0.000010 0.940504 0.000010 0.000010 0.000010 0.000010 0.020232 0.013390 0.000010
0.000010 0.000010 0.000010 0.000010 0.010804 0.000010 0.000010 0.000010 0.000010 0.000010 0.000010 0.000010 0.000010 0.000010 0.000010 0.000010 0.000010 0.000010 0.031556 0.950109 0.000010 0.000010 0.000010 0.000010 0.000614 0.006696 0.000010
0.000010 0.000010 0.000010 0.000010 0.012193 0.000010 0.000010 0.000010 0.000010 0.000010 0.000010 0.000010 0.000010 0.000010 0.000010 0.000010 0.000010 0.000010 0.025669 0.956556 0.000010 0.000010 0.000010 0.000010 0.005352 0.000010 0.000010
0.000010 0.000010 0.000010 0.000010 0.007520 0.000010 0.000010 0.000010 0.000010 0.000010 0.000010 0.000010 0.000010 0.000010 0.000010 0.000010 0.000010 0.000010 0.044163 0.921921 0.000010 0.000010 0.000010 0.000010 0.016167 0.010009 0.000010
0.000010 0.000010 0.000010 0.000010 0.000010 0.000010 0.000010 0.011883 0.000010 0.000010 0.000010 0.000010 0.000010 0.000010 0.000010 0.000010 0.000010 0.000010 0.031789 0.951424 0.000010 0.000010 0.000010 0.000010 0.004674 0.000010 0.000010
0.000010 0.000010 0.000010 0.000010 0.000010 0.000010 0.000010 0.004412 0.000010 0.000010 0.000010 0.000010 0.000010 0.000010 0.000010 0.000010 0.000010 0.000010 0.053429 0.919277 0.000010 0.000010 0.000010 0.000010 0.013733 0.008928 0.000010
0.000010 0.000010 0.000010 0.006118 0.022814 0.000010 0.000010 0.000010 0.000010 0.000012 0.014514 0.000010 0.000010 0.000010 0.000010 0.000010 0.000010 0.000010 0.000010 0.935050 0.000010 0.001045 0.000010 0.000010 0.006375 0.013883 0.000010
0.000010 0.000010 0.000010 0.000010 0.016601 0.000010 0.000010 0.011417 0.000010 0.000010 0.020429 0.000010 0.000010 0.000010 0.000010 0.000010 0.000010 0.000010 0.044064 0.875895 0.001248 0.008577 0.000010 0.000010 0.021578 0.000010 0.000010
0.000010 0.000010 0.000010 0.009524 0.000010 0.000010 0.000010 0.018352 0.000010 0.000010 0.000010 0.000010 0.000010 0.000010 0.000010 0.000010 0.000010 0.000010 0.058087 0.913286 0.000010 0.000010 0.000010 0.000010 0.000010 0.000531 0.000010
0.000010 0.000010 0.000010 0.000010 0.026737 0.000010 0.000010 0.000010 0.000010 0.000010 0.011729 0.000010 0.000010 0.000010 0.000010 0.000010 0.000010 0.000010 0.007399 0.943382 0.000010 0.000010 0.000010 0.000010 0.010532 0.000010 0.000010
0.000010 0.000010 0.000010 0.000010 0.033225 0.000010 0.000010 0.000010 0.000010 0.000010 0.008958 0.000010 0.000010 0.000010 0.000010 0.002663 0.000010 0.000010 0.026898 0.891345 0.011558 0.000010 0.000010 0.000010 0.015820 0.009343 0.000010
0.000010 0.000010 0.000010 0.000010 0.000010 0.000010 0.000010 0.005781 0.000010 0.000010 0.001424 0.000010 0.000010 0.000010 0.000010 0.000010 0.000010 0.000010 0.000010 0.969589 0.000010 0.000010 0.000010 0.000010 0.022314 0.000671 0.000010
0.000010 0.000010 0.000010 0.000010 0.020554 0.000010 0.000010 0.000010 0.000010 0.000010 0.030229 0.000010 0.000010 0.000010 0.000010 0.000010 0.000010 0.000010 0.005879 0.923525 0.000010 0.000010 0.000010 0.000010 0.002145 0.017457 0.000010
0.000010 0.000010 0.000010 0.000010 0.011412 0.000010 0.000010 0.000010 0.000010 0.000010 0.000010 0.000010 0.000010 0.000010 0.000010 0.000010 0.000010 0.000010 0.030522 0.956073 0.000010 0.000010 0.000010 0.000010 0.001763 0.000010 0.000010
0.000010 0.000010 0.000010 0.000010 0.013750 0.000010 0.000010 0.009099 0.000010 0.000010 0.000010 0.000010 0.000010 0.000010 0.000010 0.000010 0.000010 0.000010 0.000010 0.976912 0.000010 0.000010 0.000010 0.000010 0.000010 0.000010 0.000010
0.000010 0.000010 0.000010 0.000010 0.011634 0.000010 0.000010 0.000010 0.000010 0.000010 0.000010 0.000010 0.000010 0.000010 0.000010 0.000010 0.000010 0.000010 0.000010 0.970975 0.000010 0.000010 0.000010 0.000010 0.017151 0.000010 0.000010
0.000010 0.000010 0.000010 0.000010 0.020344 0.000010 0.000010 0.000010 0.000010 0.000010 0.000010 0.000010 0.000010 0.000010 0.000010 0.000010 0.000010 0.000010 0.000010 0.963846 0.000010 0.000010 0.000010 0.000010 0.015570 0.000010 0.000010
0.000010 0.000010 0.000010 0.000010 0.037620 0.000010 0.000010 0.000010 0.000010 0.000010 0.013819 0.000010 0.000010 0.000010 0.000010 0.000010 0.000010 0.000010 0.000010 0.937039 0.000010 0.000010 0.000010 0.000010 0.000010 0.011292 0.000010
0.000010 0.000010 0.000010 0.000010 0.022959 0.000010 0.000010 0.010108 0.000010 0.003181 0.000010 0.000010 0.000010 0.000010 0.000010 0.000010 0.000010 0.000010 0.025851 0.894180 0.032800 0.000010 0.000010 0.000010 0.000678 0.010053 0.000010
0.000010 0.000010 0.000010 0.000010 0.013094 0.000010 0.000010 0.015164 0.000010 0.000010 0.015688 0.000010 0.000010 0.000010 0.000010 0.000010 0.000010 0.000010 0.033935 0.918979 0.000010 0.000010 0.000010 0.000010 0.002930 0.000010 0.000010
0.009005 0.000010 0.000010 0.004302 0.001667 0.000010 0.000010 0.000010 0.219892 0.367528 0.000010 0.000010 0.000010 0.000010 0.000010 0.003071 0.012354 0.000010 0.000010 0.000010 0.000010 0.000010 0.000010 0.000010 0.000010 0.000010 0.381992
0.002166 0.000010 0.008187 0.000010 0.000010 0.000010 0.030602 0.000010 0.181717 0.259066 0.021474 0.000010 0.000010 0.000010 0.000010 0.000010 0.007367 0.000010 0.000010 0.005142 0.017184 0.022415 0.000010 0.000010 0.000010 0.003712 0.440818
0.011772 0.017503 0.002728 0.005327 0.000014 0.003460 0.013402 0.000010 0.240588 0.185124 0.010981 0.000010 0.033376 0.000010 0.000010 0.001792 0.000010 0.000010 0.000010 0.000010 0.048855 0.047058 0.003713 0.000010 0.000010 0.014318 0.359890
0.000010 0.000010 0.000010 0.000010 0.002057 0.000010 0.023189 0.000010 0.197716 0.303621 0.000010 0.000010 0.000010 0.000010 0.000010 0.000803 0.000010 0.000010 0.000010 0.000010 0.000010 0.005753 0.000010 0.000010 0.000010 0.008335 0.458337
0.000010 0.000010 0.000010 0.007011 0.005372 0.000010 0.000010 0.000232 0.202569 0.277738 0.000010 0.000010 0.000010 0.000010 0.000010 0.000010 0.000010 0.000010 0.000010 0.000010 0.051191 0.000010 0.000010 0.000010 0.000010 0.000010 0.455688
0.002932 0.000075 0.000010 0.000010 0.000010 0.000010 0.000538 0.000010 0.214043 0.325114 0.000010 0.000010 0.000010 0.000010 0.000010 0.000010 0.021785 0.000010 0.000010 0.000010 0.000010 0.000010 0.000010 0.000010 0.004159 0.009252 0.421923
0.000010 0.000010 0.005959 0.000010 0.006924 0.000010 0.053719 0.007214 0.176656 0.271548 0.000010 0.000010 0.000010 0.015494 0.000010 0.000010 0.000010 0.000010 0.000010 0.000010 0.011239 0.000010 0.000010 0.000010 0.000010 0.000010 0.451066
0.000010 0.004225 0.000010 0.000010 0.008463 0.000010 0.025741 0.000010 0.176689 0.284083 0.000010 0.049801 0.000633 0.008321 0.002594 0.000010 0.064332 0.000010 0.000010 0.000010 0.000010 0.000010 0.007953 0.000010 0.000010 0.013020 0.354004
0.016702 0.008599 0.000010 0.004964 0.000010 0.000228 0.072408 0.000010 0.160103 0.225566 0.003051 0.000010 0.015527 0.048698 0.009155 0.012717 0.011857 0.002186 0.000010 0.000010 0.022509 0.000010 0.000010 0.021951 0.000010 0.000010 0.363679
0.014055 0.000010 0.000010 0.000010 0.000010 0.000010 0.035009 0.000010 0.214410 0.265198 0.002176 0.000010 0.012599 0.000010 0.000010 0.000010 0.000010 0.000010 0.000010 0.000010 0.000010 0.067471 0.000010 0.000010 0.000010 0.008891 0.380011
0.023230 0.003925 0.000010 0.000010 0.000010 0.000010 0.011814 0.000010 0.198584 0.311490 0.000010 0.000010 0.000010 0.000010 0.000010 0.003460 0.022651 0.000010 0.000010 0.000010 0.000010 0.004099 0.003159 0.001814 0.002583 0.006500 0.406553
0.000010 0.000010 0.000010 0.000010 0.000655 0.000010 0.020701 0.006037 0.183065 0.302802 0.000010 0.000010 0.000010 0.000010 0.000010 0.000010 0.028296 0.000010 0.000010 0.000010 0.012537 0.000010 0.000010 0.000010 0.000010 0.003111 0.442617
0.002415 0.000010 0.000010 0.000010 0.012429 0.002157 0.000010 0.001412 0.180550 0.309365 0.000855 0.000010 0.001877 0.000010 0.000010 0.009012 0.000010 0.000010 0.000010 0.000010 0.044883 0.000010 0.000010 0.004567 0.000010 0.023478 0.406858
0.000010 0.000010 0.000010 0.000010 0.003395 0.000010 0.025653 0.000010 0.166370 0.331874 0.000010 0.000010 0.000010 0.000010 0.000010 0.000010 0.000010 0.000010 0.000010 0.000010 0.009549 0.000010 0.000010 0.000010 0.000010 0.000010 0.462949
0.002234 0.000010 0.000010 0.000010 0.003965 0.000010 0.000010 0.000010 0.214730 0.356370 0.000010 0.000010 0.000010 0.000010 0.000010 0.000010 0.000010 0.000010 0.000010 0.000010 0.000010 0.000010 0.001403 0.000010 0.000010 0.000010 0.421089
0.012215 0.000010 0.000010 0.000010 0.004358 0.000010 0.000010 0.000010 0.195285 0.316661 0.000010 0.000010 0.000010 0.000010 0.000010 0.000010 0.000010 0.000010 0.000010 0.000010 0.000010 0.000010 0.003153 0.000010 0.000655 0.006105 0.461378
0.000010 0.000010 0.012597 0.000010 0.000010 0.000010 0.000010 0.009236 0.200271 0.326822 0.000010 0.012074 0.000010 0.000010 0.000010 0.000010 0.000010 0.000010 0.000010 0.000010 0.012129 0.000010 0.000010 0.000010 0.000010 0.014049 0.412632
0.000010 0.000010 0.000010 0.000010 0.008899 0.000010 0.044535 0.000010 0.213536 0.296369 0.000010 0.007443 0.000010 0.008542 0.000172 0.024033 0.000849 0.000010 0.000010 0.000010 0.000010 0.000010 0.000010 0.006319 0.000010 0.000010 0.389144
0.004554 0.003461 0.000010 0.000010 0.000010 0.000010 0.023212 0.000010 0.215517 0.319550 0.000010 0.000010 0.000010 0.000010 0.015789 0.000010 0.000010 0.000010 0.000010 0.000010 0.008796 0.000010 0.010674 0.000010 0.000010 0.010321 0.387957
0.000010 0.000010 0.010728 0.003786 0.003795 0.000010 0.000010 0.000010 0.197101 0.314292 0.000010 0.000010 0.001440 0.000010 0.000010 0.000010 0.000010 0.000010 0.000010 0.000010 0.048600 0.000010 0.009651 0.025356 0.000010 0.000010 0.385081
0.000381 0.000900 0.001579 0.001291 0.000010 0.002771 0.075481 0.009411 0.399727 0.260288 0.000010 0.026626 0.000010 0.000010 0.006079 0.004405 0.006521 0.006900 0.001232 0.000010 0.035192 0.026342 0.004549 0.023179 0.001231 0.018113 0.087750
0.012248 0.000010 0.018668 0.000010 0.000010 0.000010 0.100725 0.000010 0.439652 0.258602 0.000010 0.000010 0.000010 0.000010 0.000010 0.000010 0.004176 0.012094 0.000010 0.000010 0.055709 0.031261 0.002140 0.000592 0.000010 0.000010 0.063982
0.005036 0.003873 0.009291 0.000010 0.001207 0.000010 0.080976 0.001711 0.378744 0.295435 0.007757 0.012510 0.000010 0.020495 0.010426 0.020391 0.001036 0.000010 0.000010 0.009890 0.006450 0.000010 0.001186 0.019158 0.003653 0.008405 0.102311
0.000010 0.000010 0.000491 0.009412 0.000010 0.007275 0.069427 0.000010 0.313025 0.196689 0.002824 0.000010 0.000010 0.027422 0.000010 0.000010 0.267124 0.000010 0.000010 0.017229 0.018906 0.000010 0.000010 0.007682 0.003450 0.014032 0.044891
0.002349 0.000010 0.004907 0.000010 0.011458 0.005994 0.103377 0.000010 0.430196 0.246789 0.010231 0.002198 0.000010 0.026133 0.000010 0.000010 0.000010 0.000010 0.000010 0.013143 0.064690 0.000010 0.014643 0.000010 0.000010 0.000010 0.063763
0.000010 0.008363 0.025498 0.000010 0.000010 0.002925 0.071868 0.008315 0.387554 0.253591 0.023371 0.000010 0.014348 0.025817 0.000010 0.000707 0.010615 0.000010 0.000231 0.000010 0.069370 0.000010 0.001556 0.002746 0.000010 0.000010 0.093026
0.007472 0.001569 0.002381 0.000010 0.000010 0.000010 0.066514 0.000010 0.413330 0.291198 0.000010 0.005960 0.013187 0.000010 0.008030 0.004476 0.019240 0.009266 0.000010 0.000010 0.043217 0.000010 0.000010 0.015769 0.000010 0.000010 0.098271
0.008914 0.000010 0.000010 0.000010 0.000010 0.000223 0.107624 0.000010 0.457901 0.216981 0.000010 0.000010 0.000010 0.011271 0.000010 0.000010 0.000010 0.000010 0.000010 0.000010 0.040689 0.000010 0.006198 0.027986 0.000010 0.023609 0.098445
0.013668 0.000010 0.000010 0.000010 0.000010 0.000010 0.098198 0.000010 0.465424 0.214537 0.000010 0.000010 0.000010 0.000010 0.000010 0.006648 0.017617 0.000010 0.005199 0.000010 0.091518 0.025301 0.014293 0.000010 0.000010 0.000010 0.047436
0.012290 0.007306 0.005019 0.000010 0.004544 0.000010 0.165909 0.000010 0.459853 0.240457 0.000010 0.000010 0.003155 0.000010 0.000010 0.008212 0.000010 0.000010 0.000010 0.000010 0.030696 0.000010 0.000010 0.005652 0.000010 0.009972 0.046796
0.009022 0.000010 0.000010 0.000010 0.000010 0.003389 0.106368 0.000317 0.422608 0.290803 0.000010 0.036990 0.000010 0.000010 0.000010 0.004815 0.005297 0.000254 0.000010 0.000010 0.009196 0.000010 0.006449 0.000010 0.000010 0.012408 0.091954
0.000010 0.000070 0.016479 0.000010 0.000010 0.000010 0.105129 0.000010 0.391068 0.293771 0.000010 0.007538 0.000010 0.000010 0.000010 0.024027 0.000010 0.000010 0.000010 0.000010 0.040333 0.000010 0.000010 0.009929 0.000010 0.006044 0.105451
0.000010 0.000010 0.011476 0.000010 0.000010 0.001736 0.166895 0.000010 0.420587 0.307466 0.000010 0.000010 0.000010 0.000010 0.000010 0.000010 0.009287 0.000010 0.000010 0.026444 0.006311 0.000010 0.000010 0.004524 0.000010 0.001281 0.043832
0.000010 0.000010 0.000010 0.000010 0.000010 0.000010 0.162515 0.000010 0.412528 0.326921 0.000010 0.000010 0.000010 0.000010 0.000010 0.003460 0.000010 0.000010 0.000010 0.024272 0.000010 0.000010 0.000010 0.000010 0.000010 0.000010 0.070093
0.000010 0.000010 0.000010 0.000010 0.000010 0.000010 0.100118 0.000010 0.436992 0.245832 0.000010 0.050452 0.000010 0.007058 0.000010 0.008019 0.000010 0.012352 0.000010 0.009228 0.053552 0.000010 0.011477 0.000010 0.000010 0.000010 0.064760
0.000010 0.000010 0.000010 0.000010 0.000010 0.000010 0.099559 0.000010 0.418964 0.353287 0.013647 0.000010 0.000010 0.000010 0.000010 0.000010 0.000010 0.000010 0.000216 0.020109 0.009849 0.000010 0.000010 0.000010 0.000010 0.000010 0.084179
0.015642 0.000010 0.012886 0.000010 0.000010 0.000010 0.091536 0.000010 0.439279 0.233228 0.000010 0.009894 0.000015 0.026753 0.000010 0.000890 0.000010 0.002121 0.004299 0.000010 0.008388 0.069233 0.012477 0.000018 0.000010 0.012790 0.060452
0.000036 0.000010 0.000010 0.000010 0.000010 0.001862 0.103509 0.004747 0.433336 0.256129 0.000010 0.078535 0.000010 0.000010 0.000010 0.013440 0.000010 0.000010 0.000010 0.000010 0.039802 0.000010 0.015948 0.000010 0.000010 0.002623 0.049883
0.022595 0.002450 0.016393 0.000010 0.000010 0.005221 0.080043 0.000010 0.318768 0.158140 0.003806 0.070945 0.000012 0.031659 0.012769 0.006493 0.114943 0.000010 0.000010 0.005878 0.069509 0.000010 0.002426 0.025066 0.000010 0.004323 0.048491
0.024135 0.000010 0.000010 0.000010 0.000010 0.001645 0.113236 0.000010 0.401503 0.258899 0.019128 0.000010 0.000010 0.035026 0.000010 0.000010 0.000010 0.000010 0.000010 0.000010 0.028362 0.000010 0.000010 0.000010 0.000010 0.009442 0.108455
0.004990 0.003424 0.000010 0.000010 0.000010 0.003676 0.008635 0.000010 0.129237 0.034865 0.020827 0.051229 0.000010 0.322739 0.000010 0.011976 0.037100 0.000010 0.000010 0.036527 0.222128 0.048951 0.013794 0.000010 0.000010 0.004635 0.045167
0.000010 0.001278 0.003419 0.021547 0.000010 0.000010 0.026160 0.000010 0.145946 0.079067 0.000010 0.029294 0.000010 0.338303 0.010038 0.018934 0.037124 0.006918 0.022044 0.031367 0.061897 0.115308 0.004605 0.007107 0.000010 0.014276 0.025299
0.014697 0.000473 0.006424 0.000010 0.000010 0.000010 0.026060 0.004452 0.072044 0.169799 0.001077 0.069115 0.013550 0.283058 0.016387 0.006698 0.002195 0.009928 0.034379 0.000010 0.165170 0.084081 0.000588 0.014138 0.000010 0.005626 0.000010
0.010529 0.011640 0.040131 0.000010 0.001172 0.000010 0.029526 0.000010 0.122965 0.126750 0.001510 0.043421 0.005980 0.263260 0.017067 0.003160 0.008437 0.017046 0.000010 0.000010 0.241730 0.000010 0.005912 0.037377 0.000010 0.012307 0.000010
0.000010 0.000010 0.012703 0.000010 0.000010 0.000010 0.007275 0.000010 0.084508 0.163807 0.010079 0.105316 0.000010 0.322453 0.017954 0.023916 0.000010 0.007804 0.002101 0.038181 0.159613 0.000010 0.001028 0.019051 0.003123 0.013029 0.007969
0.021844 0.003277 0.009043 0.000010 0.000010 0.000010 0.026305 0.000010 0.120950 0.058303 0.000010 0.074259 0.011150 0.351456 0.000010 0.004579 0.000010 0.029526 0.000010 0.000010 0.201619 0.010572 0.000010 0.023766 0.005636 0.013772 0.033842
0.000010 0.000010 0.000010 0.000010 0.000010 0.000010 0.032565 0.008035 0.090809 0.042758 0.000010 0.032395 0.046316 0.364488 0.011542 0.007798 0.008394 0.002824 0.024490 0.000010 0.213311 0.038001 0.000010 0.047727 0.000010 0.000010 0.028436
0.008387 0.009959 0.023331 0.012198 0.007097 0.000010 0.000013 0.002382 0.118087 0.116231 0.000010 0.088144 0.015144 0.322367 0.008115 0.000010 0.000010 0.034260 0.000010 0.000010 0.168224 0.050497 0.000010 0.007364 0.000010 0.008110 0.000010
0.000010 0.004088 0.008857 0.010622 0.000010 0.011814 0.038670 0.012573 0.121050 0.137094 0.002777 0.042362 0.018756 0.263113 0.000010 0.026778 0.000010 0.000010 0.000010 0.002779 0.158094 0.067742 0.000690 0.019466 0.000010 0.012272 0.040334
0.002893 0.018005 0.011983 0.000010 0.000010 0.000010 0.015949 0.000010 0.098965 0.119562 0.000010 0.040173 0.019360 0.278289 0.021305 0.008232 0.000010 0.014399 0.000010 0.000010 0.244184 0.025576 0.000010 0.008576 0.000010 0.017471 0.054978
0.012850 0.009584 0.044191 0.000010 0.003763 0.000010 0.022963 0.001407 0.102463 0.016727 0.000010 0.040548 0.007106 0.300044 0.017417 0.000766 0.031255 0.007318 0.010045 0.000010 0.303430 0.020285 0.010522 0.007731 0.000010 0.004191 0.025346
0.005395 0.015430 0.009541 0.014461 0.000010 0.004521 0.000010 0.000010 0.115262 0.072246 0.000010 0.054825 0.010215 0.317029 0.012272 0.018991 0.010743 0.012978 0.018269 0.000010 0.218961 0.008820 0.014569 0.014901 0.002282 0.010546 0.037693
0.007589 0.000010 0.023140 0.025144 0.000010 0.000010 0.012390 0.030801 0.097750 0.216919 0.012236 0.081118 0.038864 0.271406 0.000010 0.019281 0.011027 0.007121 0.000010 0.000010 0.069023 0.021332 0.021081 0.033689 0.000010 0.000010 0.000010
0.012390 0.010663 0.022517 0.000010 0.005373 0.009473 0.008886 0.000010 0.110686 0.180645 0.000010 0.068427 0.025801 0.294616 0.017615 0.021296 0.011113 0.000010 0.000010 0.000010 0.085258 0.058830 0.000010 0.024063 0.000010 0.002178 0.030090
0.009431 0.000010 0.041537 0.006100 0.000010 0.004506 0.018511 0.000010 0.109712 0.136166 0.000010 0.028987 0.005195 0.294827 0.028617 0.005562 0.006466 0.012225 0.000010 0.041427 0.151355 0.036588 0.015410 0.026142 0.000010 0.000010 0.021165
0.002752 0.004670 0.043636 0.022214 0.000010 0.000010 0.061921 0.008255 0.104627 0.025752 0.009599 0.079410 0.000010 0.271485 0.012077 0.028027 0.028269 0.004326 0.000010 0.003252 0.191774 0.088870 0.000010 0.000010 0.000010 0.006330 0.002686
0.004451 0.009020 0.035986 0.033882 0.000010 0.000010 0.036447 0.000938 0.085470 0.133408 0.000010 0.094885 0.025999 0.263954 0.013942 0.000011 0.000010 0.006827 0.042976 0.000010 0.164930 0.018831 0.015322 0.005424 0.000010 0.004735 0.002502
0.000010 0.010937 0.017507 0.000619 0.009446 0.000517 0.024353 0.006013 0.090255 0.055069 0.003475 0.066560 0.005727 0.379113 0.002675 0.000010 0.000010 0.029056 0.000010 0.000010 0.271275 0.000010 0.011482 0.015832 0.000010 0.000010 0.000010
0.000010 0.008260 0.025207 0.000010 0.000010 0.000010 0.036232 0.000010 0.094552 0.085680 0.000010 0.082722 0.011400 0.323700 0.007102 0.000885 0.000010 0.021578 0.000010 0.000010 0.207554 0.072300 0.000010 0.020022 0.000010 0.000010 0.002687
0.007276 0.000847 0.045230 0.000010 0.000010 0.002091 0.026604 0.000010 0.094551 0.092051 0.000010 0.044187 0.025543 0.297956 0.020604 0.010941 0.026156 0.000010 0.034175 0.000010 0.183033 0.000010 0.000010 0.043472 0.000010 0.000010 0.045183
0.000010 0.000010 0.000010 0.000010 0.106182 0.000010 0.000010 0.002493 0.000010 0.000010 0.087232 0.000010 0.000010 0.000010 0.000010 0.000010 0.000010 0.000010 0.354098 0.396655 0.015042 0.009886 0.000010 0.000010 0.022903 0.005329 0.000010
0.000010 0.000010 0.000010 0.000010 0.120078 0.000010 0.000010 0.024878 0.000010 0.000010 0.045870 0.000010 0.000010 0.000010 0.000010 0.000010 0.000010 0.000010 0.335087 0.471768 0.000010 0.000010 0.000010 0.000010 0.000010 0.002109 0.000010
0.000010 0.000010 0.000010 0.000010 0.111679 0.000010 0.000010 0.004278 0.000010 0.000010 0.066769 0.000010 0.000010 0.000010 0.000010 0.000010 0.000010 0.000010 0.340604 0.452865 0.000010 0.000010 0.000010 0.000010 0.023595 0.000010 0.000010
0.000010 0.000010 0.000010 0.000010 0.108116 0.000010 0.000010 0.000010 0.000010 0.000010 0.041701 0.000010 0.000010 0.000010 0.000010 0.000010 0.000010 0.000010 0.335708 0.489957 0.000010 0.000010 0.000010 0.000010 0.024297 0.000010 0.000010
0.000010 0.000010 0.000010 0.000010 0.142624 0.000010 0.000010 0.000010 0.000010 0.000010 0.050647 0.000010 0.000010 0.000010 0.000010 0.000010 0.000010 0.000010 0.318319 0.476309 0.000010 0.000010 0.000010 0.000010 0.011881 0.000010 0.000010
0.000470 0.000010 0.000010 0.000010 0.145127 0.000010 0.000010 0.005423 0.000010 0.000010 0.067231 0.000010 0.000010 0.000010 0.000010 0.000010 0.000010 0.000010 0.298940 0.458461 0.000010 0.000010 0.000010 0.000010 0.024148 0.000010 0.000010
0.000010 0.000010 0.000010 0.000010 0.131312 0.000010 0.000010 0.000010 0.000010 0.000010 0.048139 0.000010 0.000010 0.000010 0.000010 0.000010 0.000010 0.000010 0.308794 0.484781 0.000010 0.000010 0.000010 0.000010 0.026754 0.000010 0.000010
0.000010 0.000010 0.000010 0.000010 0.074235 0.000010 0.000010 0.009569 0.000010 0.000010 0.062413 0.000010 0.000010 0.000010 0.000010 0.000010 0.000010 0.000010 0.334001 0.476529 0.000010 0.004324 0.000010 0.000010 0.038729 0.000010 0.000010
0.000010 0.000010 0.000010 0.000010 0.067557 0.000010 0.000010 0.016791 0.000010 0.000010 0.085617 0.000010 0.000010 0.000010 0.000010 0.000010 0.000010 0.000010 0.372671 0.431764 0.000010 0.000010 0.000010 0.000010 0.025391 0.000010 0.000010
0.000010 0.000010 0.000010 0.000010 0.130881 0.000010 0.000010 0.018522 0.000010 0.000010 0.063556 0.000010 0.000010 0.000010 0.000010 0.000010 0.000010 0.000010 0.350665 0.415161 0.000010 0.000010 0.000010 0.000010 0.021005 0.000010 0.000010
0.000010 0.000010 0.000010 0.000010 0.121482 0.000010 0.000010 0.004107 0.000010 0.000010 0.046177 0.000010 0.000010 0.000010 0.000010 0.000010 0.000010 0.000010 0.341135 0.448550 0.000010 0.000010 0.000010 0.000010 0.038339 0.000010 0.000010
0.000010 0.000010 0.000010 0.000010 0.151904 0.000010 0.000010 0.000010 0.000010 0.000010 0.054173 0.000010 0.000010 0.000010 0.000010 0.000010 0.000010 0.000010 0.303338 0.473465 0.000010 0.000010 0.000010 0.000010 0.016901 0.000010 0.000010
0.000010 0.000010 0.000010 0.000010 0.085261 0.000010 0.000010 0.024309 0.000010 0.003324 0.096270 0.000010 0.000010 0.000010 0.000010 0.000010 0.000010 0.000010 0.371241 0.399669 0.000010 0.000010 0.000010 0.000010 0.019726 0.000010 0.000010
0.000010 0.000010 0.000010 0.000010 0.116971 0.000010 0.000010 0.000010 0.000010 0.000010 0.068048 0.000010 0.000010 0.000010 0.000010 0.000010 0.000010 0.000010 0.398884 0.414008 0.000010 0.000010 0.000010 0.000010 0.000713 0.001166 0.000010
0.000010 0.000010 0.000010 0.000019 0.142015 0.000010 0.000010 0.000010 0.000010 0.000690 0.066256 0.000010 0.000010 0.000010 0.000010 0.000010 0.000010 0.000010 0.346286 0.432286 0.000010 0.000010 0.000010 0.000010 0.012248 0.000010 0.000010
0.000010 0.000010 0.000010 0.000010 0.092344 0.000010 0.000010 0.022001 0.000010 0.000010 0.050584 0.000010 0.000010 0.000010 0.000010 0.000010 0.000010 0.000010 0.298040 0.502871 0.000962 0.000010 0.000010 0.000010 0.032999 0.000010 0.000010
0.000010 0.000010 0.000010 0.000010 0.098757 0.000010 0.000010 0.004885 0.000010 0.000010 0.033509 0.000010 0.000010 0.000010 0.000010 0.000010 0.000010 0.000010 0.350239 0.489945 0.000010 0.000010 0.000010 0.000010 0.022456 0.000010 0.000010
0.000010 0.000010 0.000010 0.169437 0.000013 0.033087 0.000010 0.000010 0.000010 0.228334 0.000018 0.000010 0.000010 0.000010 0.000010 0.000010 0.000010 0.000010 0.000010 0.000010 0.440351 0.125311 0.000010 0.000010 0.000010 0.003259 0.000010
0.000010 0.000010 0.000010 0.183780 0.000010 0.044103 0.000010 0.000010 0.000010 0.211256 0.001525 0.000010 0.000010 0.000010 0.000010 0.000010 0.000010 0.000010 0.000010 0.011390 0.452708 0.095038 0.000010 0.000010 0.000010 0.000010 0.000010
0.000010 0.000010 0.000010 0.168059 0.000010 0.039396 0.000010 0.000010 0.000010 0.186397 0.000010 0.000010 0.000010 0.000010 0.000010 0.000010 0.000010 0.000010 0.000010 0.000010 0.411447 0.176022 0.000010 0.000010 0.000010 0.018468 0.000010
0.000010 0.000010 0.000010 0.171582 0.000010 0.054642 0.000010 0.000010 0.000010 0.175553 0.000010 0.000010 0.000010 0.000010 0.000010 0.000010 0.000010 0.000010 0.000010 0.000010 0.414399 0.183604 0.000010 0.000010 0.000010 0.000010 0.000010
0.000010 0.003079 0.000010 0.179447 0.000010 0.053092 0.000010 0.003852 0.001300 0.216047 0.000010 0.007704 0.000010 0.014336 0.000010 0.000010 0.000010 0.000010 0.000010 0.000010 0.374702 0.141152 0.000010 0.000010 0.000801 0.003676 0.000673
0.000010 0.000010 0.000010 0.546336 0.000010 0.130523 0.000010 0.007684 0.000010 0.064655 0.000010 0.000010 0.000010 0.000010 0.000010 0.000010 0.000010 0.000010 0.007562 0.000010 0.214747 0.028293 0.000010 0.000010 0.000010 0.000010 0.000010
0.000010 0.000010 0.000010 0.294566 0.000010 0.068275 0.000010 0.000010 0.003668 0.000010 0.000010 0.438456 0.025944 0.024118 0.000305 0.000010 0.000010 0.000010 0.000010 0.000010 0.144478 0.000010 0.000010 0.000010 0.000010 0.000010 0.000010
0.000010 0.000010 0.000010 0.295079 0.000010 0.069187 0.000010 0.000010 0.000010 0.000010 0.000010 0.440927 0.028472 0.023499 0.000010 0.000010 0.000010 0.000010 0.000010 0.000010 0.142627 0.000010 0.000010 0.000010 0.000010 0.000010 0.000010
0.000010 0.000010 0.000010 0.298057 0.000010 0.068999 0.000010 0.000010 0.000010 0.000010 0.000010 0.439775 0.031632 0.020036 0.000010 0.000010 0.000010 0.000010 0.000010 0.000010 0.141291 0.000010 0.000010 0.000010 0.000010 0.000010 0.000010
0.031503 0.000010 0.023976 0.161356 0.000010 0.027852 0.000010 0.000010 0.022214 0.089133 0.000010 0.000010 0.000010 0.402061 0.000010 0.000010 0.011192 0.000010 0.009807 0.000010 0.171909 0.045915 0.000010 0.002934 0.000010 0.000010 0.000010
0.032534 0.000010 0.024153 0.158758 0.000010 0.028761 0.000010 0.000010 0.021792 0.093054 0.000010 0.000010 0.000010 0.402325 0.000010 0.000010 0.010795 0.000010 0.011119 0.000010 0.169598 0.044630 0.000010 0.002332 0.000010 0.000010 0.000010
0.000010 0.000010 0.000010 0.283329 0.000010 0.045581 0.000010 0.000943 0.000010 0.155876 0.007294 0.000010 0.000010 0.000010 0.000010 0.000010 0.000010 0.000010 0.000010 0.010507 0.334475 0.161806 0.000010 0.000010 0.000010 0.000010 0.000010
0.016092 0.000010 0.021893 0.192141 0.000010 0.063446 0.008544 0.000010 0.000010 0.127303 0.000010 0.023239 0.012933 0.260251 0.000010 0.013973 0.002632 0.003551 0.000010 0.000010 0.113680 0.112210 0.001588 0.014770 0.000010 0.011654 0.000010
0.000010 0.002419 0.004297 0.388289 0.000010 0.081118 0.000010 0.000010 0.045477 0.127641 0.016588 0.000010 0.000010 0.010157 0.005869 0.000010 0.001517 0.006221 0.029588 0.002323 0.153970 0.098087 0.001773 0.000010 0.006061 0.010801 0.007724
0.000010 0.000010 0.000010 0.255466 0.000010 0.047391 0.000010 0.000010 0.000010 0.112715 0.000010 0.000010 0.000011 0.000010 0.000010 0.000010 0.000010 0.000010 0.000010 0.000010 0.432690 0.150698 0.000010 0.000010 0.000010 0.000828 0.000010
0.000010 0.000010 0.000010 0.250140 0.000010 0.052707 0.000010 0.000010 0.000010 0.175518 0.000010 0.000010 0.000010 0.000010 0.000010 0.000010 0.000010 0.000010 0.000010 0.000010 0.404378 0.117037 0.000010 0.000010 0.000010 0.000010 0.000010
0.000010 0.000010 0.000010 0.162059 0.000010 0.031234 0.000010 0.000010 0.000010 0.245815 0.000010 0.000010 0.000010 0.000010 0.000010 0.000010 0.000010 0.000010 0.005005 0.000010 0.414613 0.137880 0.000010 0.000010 0.000010 0.003195 0.000010
0.000010 0.000010 0.000010 0.152711 0.000010 0.021334 0.000010 0.000010 0.000010 0.275845 0.000010 0.000010 0.000010 0.000010 0.000010 0.000010 0.000010 0.000010 0.000010 0.000010 0.409857 0.128862 0.000010 0.000010 0.000010 0.011182 0.000010
0.000010 0.000010 0.000010 0.237101 0.000010 0.035632 0.000010 0.000010 0.000010 0.152291 0.000010 0.000010 0.000010 0.000010 0.000010 0.000010 0.000010 0.000010 0.000010 0.000010 0.406453 0.153838 0.000010 0.000010 0.000010 0.014475 0.000010
0.000010 0.000010 0.000010 0.283579 0.000010 0.053960 0.000010 0.000010 0.000010 0.120595 0.001400 0.000010 0.000010 0.000010 0.000010 0.000010 0.000010 0.000010 0.000010 0.000010 0.399149 0.141100 0.000010 0.000010 0.000010 0.000017 0.000010
0.000010 0.000010 0.000015 0.000010 0.000010 0.999728 0.000010 0.000010 0.000010 0.000013 0.000010 0.000010 0.000010 0.000010 0.000010 0.000010 0.000010 0.000010 0.000010 0.000010 0.000010 0.000014 0.000010 0.000010 0.000010 0.000010 0.000010
0.000010 0.000010 0.000010 0.000010 0.000010 0.999740 0.000010 0.000010 0.000010 0.000010 0.000010 0.000010 0.000010 0.000010 0.000010 0.000010 0.000010 0.000010 0.000010 0.000010 0.000010 0.000010 0.000010 0.000010 0.000010 0.000010 0.000010
0.000010 0.000010 0.000010 0.000010 0.000010 0.999731 0.000010 0.000010 0.000010 0.000010 0.000019 0.000010 0.000010 0.000010 0.000010 0.000010 0.000010 0.000010 0.000010 0.000010 0.000010 0.000010 0.000010 0.000010 0.000010 0.000010 0.000010
0.000010 0.000010 0.000010 0.000011 0.000010 0.999732 0.000010 0.000010 0.000010 0.000010 0.000010 0.000010 0.000017 0.000010 0.000010 0.000011 0.000010 0.000010 0.000010 0.000010 0.000010 0.000010 0.000010 0.000010 0.000010 0.000010 0.000010
0.000010 0.000010 0.000010 0.000010 0.000010 0.999739 0.000010 0.000010 0.000010 0.000011 0.000010 0.000010 0.000010 0.000010 0.000010 0.000010 0.000010 0.000010 0.000010 0.000010 0.000010 0.000010 0.000010 0.000010 0.000010 0.000010 0.000010
0.000010 0.000010 0.000010 0.000010 0.000010 0.999739 0.000010 0.000010 0.000010 0.000011 0.000010 0.000010 0.000010 0.000010 0.000010 0.000010 0.000010 0.000010 0.000010 0.000010 0.000010 0.000010 0.000010 0.000010 0.000010 0.000010 0.000010
0.000010 0.000010 0.000010 0.000011 0.000010 0.999739 0.000010 0.000010 0.000010 0.000010 0.000010 0.000010 0.000010 0.000010 0.000010 0.000010 0.000010 0.000010 0.000010 0.000010 0.000010 0.000010 0.000010 0.000010 0.000010 0.000010 0.000010
0.000010 0.000010 0.000010 0.000010 0.000010 0.999731 0.000010 0.000010 0.000010 0.000010 0.000010 0.000010 0.000010 0.000010 0.000010 0.000010 0.000010 0.000010 0.000010 0.000010 0.000010 0.000010 0.000010 0.000019 0.000010 0.000010 0.000010
0.000010 0.000010 0.000010 0.000010 0.000010 0.999740 0.000010 0.000010 0.000010 0.000010 0.000010 0.000010 0.000010 0.000010 0.000010 0.000010 0.000010 0.000010 0.000010 0.000010 0.000010 0.000010 0.000010 0.000010 0.000010 0.000010 0.000010
0.000010 0.000010 0.000010 0.000010 0.000010 0.999740 0.000010 0.000010 0.000010 0.000010 0.000010 0.000010 0.000010 0.000010 0.000010 0.000010 0.000010 0.000010 0.000010 0.000010 0.000010 0.000010 0.000010 0.000010 0.000010 0.000010 0.000010
0.000010 0.000010 0.000010 0.000010 0.000010 0.999740 0.000010 0.000010 0.000010 0.000010 0.000010 0.000010 0.000010 0.000010 0.000010 0.000010 0.000010 0.000010 0.000010 0.000010 0.000010 0.000010 0.000010 0.000010 0.000010 0.000010 0.000010
0.000010 0.000010 0.000010 0.000010 0.000010 0.999740 0.000010 0.000010 0.000010 0.000010 0.000010 0.000010 0.000010 0.000010 0.000010 0.000010 0.000010 0.000010 0.000010 0.000010 0.000010 0.000010 0.000010 0.000010 0.000010 0.000010 0.000010
0.000010 0.000010 0.000012 0.000010 0.000010 0.999738 0.000010 0.000010 0.000010 0.000010 0.000010 0.000010 0.000010 0.000010 0.000010 0.000010 0.000010 0.000010 0.000010 0.000010 0.000010 0.000010 0.000010 0.000010 0.000010 0.000010 0.000010
0.000010 0.000010 0.000010 0.000010 0.000010 0.999740 0.000010 0.000010 0.000010 0.000010 0.000010 0.000010 0.000010 0.000010 0.000010 0.000010 0.000010 0.000010 0.000010 0.000010 0.000010 0.000010 0.000010 0.000010 0.000010 0.000010 0.000010
0.000010 0.000010 0.000010 0.000010 0.000010 0.999733 0.000010 0.000010 0.000010 0.000010 0.000010 0.000010 0.000017 0.000010 0.000010 0.000010 0.000010 0.000010 0.000010 0.000010 0.000010 0.000010 0.000010 0.000010 0.000010 0.000010 0.000010
0.037624 0.001908 0.014104 0.000010 0.000010 0.514184 0.000010 0.000010 0.000010 0.000010 0.000010 0.014546 0.001795 0.380835 0.001209 0.022373 0.000010 0.000010 0.000010 0.000010 0.000010 0.000010 0.011252 0.000010 0.000010 0.000010 0.000010
0.000010 0.000010 0.000010 0.408213 0.000010 0.591537 0.000010 0.000010 0.000010 0.000010 0.000010 0.000010 0.000010 0.000010 0.000010 0.000010 0.000010 0.000010 0.000010 0.000010 0.000010 0.000010 0.000010 0.000010 0.000010 0.000010 0.000010
0.000010 0.000010 0.000010 0.328731 0.000010 0.421036 0.000010 0.000010 0.000010 0.036164 0.014307 0.000010 0.000010 0.000010 0.004764 0.000010 0.000010 0.000010 0.007024 0.000010 0.125082 0.062701 0.000010 0.000010 0.000010 0.000010 0.000010
0.000010 0.000010 0.000010 0.000010 0.000010 0.999740 0.000010 0.000010 0.000010 0.000010 0.000010 0.000010 0.000010 0.000010 0.000010 0.000010 0.000010 0.000010 0.000010 0.000010 0.000010 0.000010 0.000010 0.000010 0.000010 0.000010 0.000010
0.000010 0.000010 0.000010 0.000010 0.000010 0.999740 0.000010 0.000010 0.000010 0.000010 0.000010 0.000010 0.000010 0.000010 0.000010 0.000010 0.000010 0.000010 0.000010 0.000010 0.000010 0.000010 0.000010 0.000010 0.000010 0.000010 0.000010
0.000010 0.000010 0.000010 0.839531 0.000010 0.000010 0.000010 0.000010 0.000010 0.075714 0.000010 0.000010 0.000010 0.000010 0.000010 0.000010 0.000010 0.000010 0.000010 0.000010 0.000010 0.041516 0.032045 0.000010 0.001435 0.009550 0.000010
0.000010 0.000010 0.000010 0.992446 0.000010 0.000010 0.000010 0.000010 0.000010 0.000010 0.000010 0.000010 0.000010 0.000010 0.000010 0.000010 0.000010 0.000010 0.000010 0.000010 0.000010 0.000015 0.000010 0.000010 0.000010 0.007299 0.000010
0.000010 0.000010 0.000010 0.820087 0.000010 0.000010 0.000010 0.000010 0.000010 0.118921 0.000010 0.000010 0.000010 0.000010 0.000010 0.000010 0.000010 0.000010 0.000010 0.000010 0.028886 0.022910 0.000010 0.000010 0.000010 0.008976 0.000010
0.000010 0.000010 0.000010 0.975919 0.000010 0.000010 0.000010 0.000010 0.000010 0.023831 0.000010 0.000010 0.000010 0.000010 0.000010 0.000010 0.000010 0.000010 0.000010 0.000010 0.000010 0.000010 0.000010 0.000010 0.000010 0.000010 0.000010
0.000010 0.000010 0.000010 0.882507 0.000010 0.000010 0.000010 0.000010 0.000010 0.078271 0.000010 0.000010 0.000010 0.000010 0.000010 0.000010 0.000010 0.000010 0.000010 0.000010 0.035257 0.000010 0.000010 0.000010 0.000010 0.003735 0.000010
0.000010 0.000010 0.000010 0.999740 0.000010 0.000010 0.000010 0.000010 0.000010 0.000010 0.000010 0.000010 0.000010 0.000010 0.000010 0.000010 0.000010 0.000010 0.000010 0.000010 0.000010 0.000010 0.000010 0.000010 0.000010 0.000010 0.000010
0.000010 0.000010 0.000010 0.958558 0.000010 0.000010 0.000010 0.000010 0.000010 0.011816 0.000010 0.000010 0.000010 0.000010 0.000010 0.000010 0.000010 0.000010 0.000010 0.000010 0.022440 0.000010 0.000010 0.000010 0.000010 0.006956 0.000010
0.000010 0.000010 0.000010 0.888029 0.000010 0.000010 0.000010 0.000010 0.000010 0.044089 0.000010 0.000010 0.000010 0.000010 0.000010 0.000010 0.000010 0.000010 0.000010 0.000010 0.044799 0.002528 0.000010 0.000010 0.000010 0.020335 0.000010
0.000010 0.000010 0.000010 0.960198 0.000010 0.000010 0.000010 0.000010 0.000010 0.024165 0.000010 0.000010 0.000010 0.000010 0.000010 0.000010 0.000010 0.000010 0.000010 0.000010 0.000010 0.000010 0.000010 0.000010 0.000010 0.015397 0.000010
0.000010 0.000010 0.000010 0.885297 0.000010 0.000010 0.000010 0.000010 0.000010 0.000010 0.000010 0.000010 0.000010 0.000010 0.000010 0.000010 0.000010 0.000010 0.000010 0.000010 0.042324 0.062494 0.000010 0.000010 0.000010 0.009655 0.000010
0.000010 0.000010 0.000010 0.825884 0.000010 0.000010 0.000010 0.000010 0.000010 0.119508 0.000010 0.000010 0.000010 0.000010 0.000010 0.000010 0.000010 0.000010 0.000010 0.000010 0.051440 0.002938 0.000010 0.000010 0.000010 0.000010 0.000010
0.000010 0.000010 0.000010 0.999740 0.000010 0.000010 0.000010 0.000010 0.000010 0.000010 0.000010 0.000010 0.000010 0.000010 0.000010 0.000010 0.000010 0.000010 0.000010 0.000010 0.000010 0.000010 0.000010 0.000010 0.000010 0.000010 0.000010
0.000010 0.000010 0.000010 0.960515 0.000010 0.017270 0.000010 0.000010 0.000010 0.000010 0.000010 0.000010 0.000010 0.000010 0.000010 0.000010 0.000010 0.000010 0.000010 0.000010 0.008886 0.000010 0.000010 0.000010 0.000010 0.013098 0.000010
0.000010 0.000010 0.000010 0.959134 0.000010 0.040616 0.000010 0.000010 0.000010 0.000010 0.000010 0.000010 0.000010 0.000010 0.000010 0.000010 0.000010 0.000010 0.000010 0.000010 0.000010 0.000010 0.000010 0.000010 0.000010 0.000010 0.000010
0.000010 0.000010 0.000010 0.989549 0.000010 0.010201 0.000010 0.000010 0.000010 0.000010 0.000010 0.000010 0.000010 0.000010 0.000010 0.000010 0.000010 0.000010 0.000010 0.000010 0.000010 0.000010 0.000010 0.000010 0.000010 0.000010 0.000010
0.000010 0.000010 0.000010 0.987681 0.000010 0.012069 0.000010 0.000010 0.000010 0.000010 0.000010 0.000010 0.000010 0.000010 0.000010 0.000010 0.000010 0.000010 0.000010 0.000010 0.000010 0.000010 0.000010 0.000010 0.000010 0.000010 0.000010
0.000010 0.000010 0.000010 0.995347 0.000010 0.004403 0.000010 0.000010 0.000010 0.000010 0.000010 0.000010 0.000010 0.000010 0.000010 0.000010 0.000010 0.000010 0.000010 0.000010 0.000010 0.000010 0.000010 0.000010 0.000010 0.000010 0.000010
0.000010 0.000010 0.000010 0.999187 0.000010 0.000563 0.000010 0.000010 0.000010 0.000010 0.000010 0.000010 0.000010 0.000010 0.000010 0.000010 0.000010 0.000010 0.000010 0.000010 0.000010 0.000010 0.000010 0.000010 0.000010 0.000010 0.000010
0.000010 0.004874 0.000010 0.727392 0.002440 0.256999 0.000010 0.000010 0.000010 0.000010 0.000010 0.000010 0.000010 0.000010 0.000010 0.000010 0.000010 0.000010 0.000010 0.000010 0.000010 0.000010 0.000010 0.000010 0.008074 0.000010 0.000010
0.000010 0.008152 0.000010 0.739598 0.000010 0.248566 0.000010 0.002825 0.000010 0.000010 0.000010 0.000010 0.000010 0.000010 0.000010 0.000010 0.000010 0.000010 0.000010 0.000010 0.000010 0.000010 0.000010 0.000010 0.000639 0.000010 0.000010
0.000010 0.008621 0.000010 0.758497 0.001132 0.231521 0.000010 0.000010 0.000010 0.000010 0.000010 0.000010 0.000010 0.000010 0.000010 0.000010 0.000010 0.000010 0.000010 0.000010 0.000010 0.000010 0.000010 0.000010 0.000010 0.000010 0.000010
0.000010 0.000010 0.000010 0.752643 0.000010 0.236801 0.000010 0.000010 0.000010 0.000010 0.000010 0.000010 0.000010 0.000010 0.000010 0.000010 0.000010 0.000010 0.010316 0.000010 0.000010 0.000010 0.000010 0.000010 0.000010 0.000010 0.000010
0.000010 0.000010 0.000010 0.725624 0.000010 0.266828 0.000010 0.005710 0.000010 0.000010 0.000010 0.000010 0.000010 0.000010 0.000013 0.000010 0.000010 0.000010 0.000010 0.000010 0.000010 0.000010 0.000010 0.000010 0.001605 0.000010 0.000010
0.000010 0.000010 0.000010 0.744977 0.001292 0.252022 0.000010 0.000010 0.000010 0.000010 0.000010 0.000010 0.000010 0.000010 0.000010 0.000010 0.000010 0.000010 0.000010 0.000010 0.000010 0.000010 0.000010 0.000010 0.001478 0.000010 0.000010
0.000010 0.000010 0.000010 0.760339 0.000010 0.232422 0.000010 0.007000 0.000010 0.000010 0.000010 0.000010 0.000010 0.000010 0.000010 0.000010 0.000010 0.000010 0.000010 0.000010 0.000010 0.000010 0.000010 0.000010 0.000010 0.000010 0.000010
0.000010 0.002215 0.000010 0.578198 0.000010 0.196082 0.000010 0.007441 0.000010 0.038771 0.000010 0.000010 0.000010 0.000010 0.000010 0.000010 0.000010 0.000010 0.001506 0.000010 0.090600 0.084995 0.000010 0.000010 0.000010 0.000010 0.000010
0.005498 0.003298 0.000010 0.440833 0.000010 0.121847 0.000010 0.000010 0.000010 0.147483 0.006809 0.001358 0.000010 0.000010 0.000010 0.000010 0.000010 0.000010 0.000010 0.000010 0.155450 0.099691 0.000010 0.000541 0.000010 0.017032 0.000010
0.000010 0.000010 0.000010 0.651120 0.000010 0.174601 0.000010 0.000010 0.000010 0.056842 0.000763 0.000010 0.000098 0.000010 0.000010 0.000010 0.000010 0.000010 0.031141 0.000010 0.048924 0.025402 0.000010 0.000010 0.004371 0.006569 0.000010
0.000010 0.000010 0.000010 0.563597 0.000010 0.173366 0.000010 0.000010 0.001084 0.041547 0.000010 0.000010 0.000010 0.000010 0.017849 0.000010 0.000010 0.000010 0.012602 0.000010 0.108208 0.080590 0.000010 0.000010 0.000010 0.000977 0.000010
0.000010 0.000010 0.000010 0.767487 0.000010 0.183081 0.000010 0.000010 0.000010 0.000010 0.000010 0.000010 0.000010 0.000010 0.000010 0.000010 0.000010 0.000010 0.000010 0.000010 0.039523 0.000010 0.000010 0.000010 0.000010 0.009679 0.000010
0.000010 0.000010 0.000010 0.762098 0.000010 0.185661 0.000010 0.000010 0.000010 0.000010 0.000010 0.000010 0.000010 0.000010 0.000010 0.000010 0.000010 0.000010 0.000010 0.000010 0.042184 0.000010 0.000010 0.000010 0.000010 0.009827 0.000010
0.000010 0.004508 0.000672 0.613950 0.000010 0.160633 0.000010 0.000010 0.000010 0.053844 0.000010 0.000010 0.000010 0.000010 0.010462 0.000307 0.000010 0.000010 0.005128 0.001005 0.043233 0.103859 0.000010 0.000010 0.000010 0.002249 0.000010
0.000010 0.000010 0.000010 0.641080 0.000010 0.197598 0.000010 0.000010 0.000010 0.037023 0.017063 0.000010 0.000010 0.000010 0.003904 0.000010 0.000010 0.000010 0.023574 0.000010 0.035601 0.040644 0.000010 0.000010 0.000010 0.003332 0.000010
0.000010 0.000010 0.000010 0.620498 0.000010 0.173467 0.000010 0.004996 0.000010 0.013682 0.000010 0.001219 0.000010 0.000010 0.000063 0.000010 0.000010 0.000010 0.010055 0.000524 0.097049 0.078277 0.000010 0.000010 0.000010 0.000010 0.000010
0.000010 0.000010 0.000010 0.027597 0.000010 0.000010 0.000010 0.000010 0.000010 0.474067 0.000010 0.000010 0.000010 0.000010 0.000010 0.000010 0.000010 0.000010 0.000010 0.000010 0.013439 0.464529 0.000010 0.000010 0.000010 0.020148 0.000010
0.000010 0.000010 0.000010 0.027822 0.000010 0.000010 0.000010 0.000010 0.000010 0.439184 0.000010 0.000010 0.000010 0.000010 0.000010 0.000010 0.000010 0.000010 0.000010 0.000010 0.028221 0.488435 0.000010 0.000010 0.000010 0.016119 0.000010
0.000010 0.000010 0.000010 0.073832 0.000010 0.000010 0.000010 0.000010 0.000010 0.420550 0.004557 0.000010 0.000010 0.000010 0.000010 0.000010 0.000010 0.000010 0.000010 0.000010 0.062268 0.411441 0.000010 0.000010 0.000010 0.027142 0.000010
0.000010 0.006924 0.024623 0.022654 0.000010 0.004833 0.000795 0.000010 0.003996 0.389981 0.000010 0.000010 0.000010 0.003524 0.000010 0.006034 0.000059 0.045618 0.000010 0.000010 0.000010 0.455089 0.007160 0.028580 0.000010 0.000010 0.000010
0.000010 0.000010 0.000010 0.000010 0.000010 0.000010 0.000010 0.000010 0.000010 0.471470 0.000010 0.000010 0.000010 0.000010 0.000010 0.000010 0.000010 0.000010 0.000010 0.000010 0.048025 0.471707 0.000010 0.000010 0.000010 0.008569 0.000010
0.000010 0.000010 0.000010 0.056097 0.000010 0.000010 0.000010 0.000010 0.000010 0.424509 0.005169 0.000010 0.000010 0.000010 0.000010 0.000010 0.000010 0.000010 0.000010 0.000010 0.085149 0.411020 0.000010 0.000010 0.000010 0.017846 0.000010
0.000017 0.000010 0.003791 0.028766 0.000010 0.001437 0.000010 0.000010 0.005650 0.394624 0.016689 0.000932 0.005939 0.000010 0.009452 0.000010 0.000010 0.074480 0.000010 0.000302 0.031401 0.421970 0.000019 0.000010 0.000010 0.000010 0.004421
0.000010 0.006910 0.025157 0.021816 0.000010 0.004522 0.001178 0.000010 0.003578 0.389784 0.000010 0.000010 0.000010 0.003688 0.000010 0.006438 0.000010 0.043887 0.000010 0.000010 0.000010 0.456237 0.006338 0.030328 0.000010 0.000010 0.000010
0.000010 0.000010 0.000010 0.013320 0.000010 0.000010 0.000010 0.000010 0.000010 0.486186 0.000010 0.000010 0.000010 0.000010 0.000010 0.000010 0.000010 0.000010 0.000010 0.000010 0.000010 0.500254 0.000010 0.000010 0.000010 0.000010 0.000010
0.000010 0.000010 0.000010 0.033931 0.000010 0.002837 0.000010 0.000010 0.000010 0.447600 0.000440 0.000010 0.000010 0.000010 0.000010 0.000010 0.000010 0.000010 0.000010 0.000010 0.048989 0.457689 0.000010 0.000010 0.000010 0.008315 0.000010
0.000010 0.000010 0.000010 0.050174 0.000010 0.000010 0.000010 0.000010 0.000010 0.382510 0.004311 0.000010 0.000010 0.000010 0.000010 0.000010 0.000010 0.000010 0.000010 0.000010 0.082132 0.475711 0.000010 0.000010 0.000010 0.004952 0.000010
0.000010 0.000010 0.000010 0.037081 0.000010 0.000961 0.000010 0.000010 0.000010 0.381101 0.000010 0.000010 0.000010 0.000010 0.000010 0.000010 0.000010 0.000010 0.000010 0.008090 0.065985 0.485093 0.000010 0.000010 0.000010 0.021488 0.000010
0.000010 0.000010 0.000010 0.030633 0.000010 0.000010 0.000010 0.000010 0.000010 0.357059 0.011330 0.000010 0.000010 0.000010 0.000010 0.000010 0.000010 0.000010 0.000010 0.000010 0.058819 0.516233 0.000010 0.000010 0.000010 0.025716 0.000010
0.000010 0.000010 0.000010 0.049678 0.000010 0.000010 0.000010 0.000010 0.000010 0.400231 0.003238 0.000010 0.000010 0.000010 0.000010 0.000010 0.000010 0.000010 0.000010 0.000010 0.078277 0.441718 0.000010 0.000010 0.000010 0.026648 0.000010
0.000010 0.000010 0.000010 0.035727 0.000010 0.000010 0.000010 0.000010 0.000010 0.364511 0.000010 0.000010 0.000010 0.000010 0.000010 0.000010 0.000010 0.000010 0.013973 0.000010 0.088297 0.473192 0.000010 0.000010 0.000010 0.024091 0.000010
0.000010 0.000010 0.000010 0.040767 0.000010 0.000010 0.000010 0.000010 0.000010 0.369800 0.000045 0.000010 0.000010 0.000010 0.000010 0.000010 0.000010 0.000010 0.000010 0.000010 0.089982 0.473077 0.000010 0.000010 0.000010 0.026119 0.000010
0.000010 0.000010 0.000010 0.039571 0.000010 0.000010 0.000010 0.000010 0.000010 0.369823 0.000010 0.000010 0.000010 0.000010 0.000010 0.000010 0.000010 0.000010 0.000010 0.000010 0.089866 0.473364 0.000010 0.000010 0.000010 0.027157 0.000010
0.000010 0.000010 0.000010 0.086308 0.000010 0.000010 0.000010 0.000010 0.000010 0.417059 0.012494 0.000010 0.004654 0.000010 0.000615 0.000010 0.000010 0.007181 0.000202 0.000010 0.077721 0.370821 0.000062 0.001661 0.000010 0.021072 0.000010
0.000010 0.000010 0.000010 0.054983 0.000010 0.004356 0.000010 0.000010 0.000010 0.383786 0.000010 0.000010 0.000010 0.000010 0.000010 0.000010 0.000010 0.000010 0.000010 0.000010 0.085818 0.470837 0.000010 0.000010 0.000010 0.000010 0.000010
0.000010 0.000010 0.000010 0.064851 0.000010 0.000010 0.000010 0.000010 0.000010 0.413364 0.001164 0.000010 0.000010 0.000010 0.000010 0.000010 0.000010 0.000010 0.002876 0.000010 0.054024 0.448407 0.000010 0.000010 0.000010 0.015115 0.000010
0.006204 0.013686 0.000010 0.114949 0.000010 0.000010 0.000010 0.000010 0.000010 0.340949 0.000010 0.004910 0.000010 0.000010 0.014788 0.000010 0.000010 0.000010 0.021784 0.000010 0.059505 0.411497 0.000010 0.000010 0.000010 0.011558 0.000010
0.000010 0.000010 0.000010 0.000010 0.000010 0.000010 0.000010 0.000010 0.000010 0.000010 0.000010 0.000010 0.000010 0.000010 0.000010 0.000010 0.000010 0.000010 0.000010 0.000010 0.000010 0.999740 0.000010 0.000010 0.000010 0.000010 0.000010
0.008422 0.007516 0.000010 0.075691 0.000010 0.002014 0.007492 0.000010 0.001873 0.366954 0.005649 0.004279 0.001072 0.000010 0.015410 0.000011 0.000010 0.018564 0.005128 0.013364 0.087290 0.366647 0.003182 0.000010 0.000010 0.009362 0.000010
0.000010 0.000010 0.000010 0.000010 0.000010 0.000010 0.000010 0.000010 0.000010 0.000010 0.000010 0.000010 0.000010 0.000010 0.000010 0.000010 0.000010 0.000010 0.000010 0.000010 0.000010 0.999740 0.000010 0.000010 0.000010 0.000010 0.000010
0.000010 0.000010 0.000010 0.000010 0.000010 0.000010 0.000010 0.000010 0.000010 0.000010 0.000010 0.000010 0.000010 0.000010 0.000010 0.000010 0.000010 0.000010 0.000010 0.000010 0.000010 0.999740 0.000010 0.000010 0.000010 0.000010 0.000010
0.000010 0.011839 0.000010 0.091411 0.000010 0.000010 0.000010 0.004422 0.000010 0.345579 0.000010 0.000953 0.000010 0.001665 0.022401 0.009323 0.000010 0.007129 0.024366 0.000010 0.086401 0.394350 0.000019 0.000010 0.000010 0.000013 0.000010
0.000010 0.000010 0.000010 0.000010 0.000010 0.000010 0.000010 0.000010 0.000010 0.000010 0.000010 0.000010 0.000010 0.000010 0.000010 0.000010 0.000010 0.000010 0.000010 0.000010 0.000010 0.999740 0.000010 0.000010 0.000010 0.000010 0.000010
0.000010 0.026805 0.000010 0.096638 0.000010 0.002187 0.005713 0.002208 0.000010 0.249232 0.019189 0.000010 0.007187 0.000010 0.043073 0.007080 0.000010 0.011114 0.052808 0.000988 0.049121 0.400392 0.002537 0.009803 0.001167 0.012676 0.000010
0.009747 0.019045 0.008021 0.088965 0.001072 0.001434 0.015569 0.000010 0.000010 0.222317 0.000010 0.000010 0.011949 0.000010 0.044665 0.000010 0.000010 0.000010 0.009959 0.012064 0.072900 0.462371 0.002736 0.000010 0.005834 0.011250 0.000010
0.005397 0.024815 0.012827 0.078847 0.000010 0.002406 0.010443 0.000010 0.003123 0.237425 0.000010 0.003099 0.006111 0.003006 0.033866 0.002400 0.000546 0.005486 0.007229 0.025233 0.084130 0.438408 0.005127 0.000010 0.005020 0.005007 0.000010
0.000010 0.000010 0.000010 0.000010 0.000010 0.000010 0.000012 0.000010 0.000010 0.000010 0.000010 0.000010 0.000010 0.000010 0.000010 0.000010 0.000016 0.000010 0.000010 0.000010 0.000010 0.000010 0.000010 0.000010 0.000010 0.999732 0.000010
0.000010 0.000010 0.000010 0.000010 0.000010 0.000010 0.000010 0.000014 0.000010 0.000010 0.000010 0.000010 0.000010 0.000010 0.000010 0.000010 0.000010 0.000010 0.000010 0.000010 0.000010 0.000010 0.000010 0.000010 0.000010 0.999736 0.000010
0.000010 0.000016 0.000010 0.000010 0.000010 0.000010 0.000010 0.000010 0.000010 0.000010 0.000010 0.000010 0.000010 0.000010 0.000010 0.000010 0.000011 0.000010 0.000010 0.000010 0.000010 0.000010 0.000010 0.000010 0.000010 0.999734 0.000010
0.000010 0.000010 0.000010 0.000010 0.000010 0.000010 0.000010 0.000010 0.000010 0.000010 0.000010 0.000010 0.000010 0.000010 0.000010 0.000010 0.000010 0.000010 0.000010 0.000010 0.000010 0.000010 0.000010 0.000010 0.000010 0.999740 0.000010
0.000010 0.000010 0.000010 0.000010 0.000010 0.000010 0.000010 0.000010 0.000010 0.000010 0.000010 0.000010 0.000010 0.000010 0.000010 0.000012 0.000010 0.000010 0.000010 0.000010 0.000010 0.000010 0.000010 0.000010 0.000010 0.999738 0.000010
0.000010 0.000010 0.000010 0.000010 0.000019 0.000010 0.000010 0.000010 0.000010 0.000010 0.000017 0.000010 0.000010 0.000010 0.000010 0.000010 0.000010 0.000010 0.000010 0.000010 0.000010 0.000010 0.000010 0.000010 0.000010 0.999724 0.000010
0.000010 0.000010 0.000010 0.000010 0.000010 0.000010 0.000010 0.000010 0.000010 0.000010 0.000010 0.000010 0.000010 0.000010 0.000010 0.000010 0.000010 0.000010 0.000010 0.000010 0.000010 0.000010 0.000010 0.000010 0.000010 0.999740 0.000010
0.000010 0.000015 0.000010 0.000010 0.000010 0.000010 0.000010 0.000010 0.000010 0.000010 0.000010 0.000010 0.000010 0.000010 0.000010 0.000010 0.000010 0.000010 0.000010 0.000010 0.000010 0.000011 0.000015 0.000010 0.000010 0.999728 0.000010
0.000010 0.000010 0.000010 0.000010 0.000010 0.000010 0.000010 0.000010 0.000010 0.463580 0.000010 0.000010 0.000010 0.000010 0.000010 0.000010 0.000010 0.000010 0.000010 0.000010 0.000010 0.334596 0.000010 0.000010 0.000010 0.201584 0.000010
0.000010 0.000010 0.000010 0.000010 0.000010 0.000010 0.000010 0.000010 0.000010 0.458706 0.000010 0.000010 0.000010 0.000010 0.000010 0.000010 0.000010 0.000010 0.000010 0.000010 0.033031 0.312022 0.000010 0.000010 0.000010 0.196011 0.000010
0.000010 0.000010 0.000010 0.066055 0.000010 0.003446 0.000010 0.000010 0.000010 0.484333 0.000010 0.000010 0.000010 0.000010 0.000010 0.000010 0.000010 0.000010 0.000010 0.000010 0.083889 0.326687 0.000010 0.000010 0.000010 0.035380 0.000010
0.000010 0.000010 0.000010 0.078134 0.000010 0.000010 0.000010 0.000010 0.000010 0.423535 0.000010 0.000010 0.000010 0.000010 0.000010 0.000010 0.000010 0.000010 0.000010 0.000010 0.043619 0.409625 0.000010 0.000010 0.000010 0.044867 0.000010
0.000010 0.000010 0.000010 0.000010 0.000010 0.000010 0.000010 0.000010 0.000010 0.418888 0.000010 0.000010 0.000010 0.000010 0.000010 0.000010 0.000010 0.000010 0.000010 0.000010 0.059120 0.503138 0.000010 0.000010 0.000010 0.018625 0.000010
0.000010 0.000017 0.000010 0.010973 0.000010 0.000010 0.000010 0.000010 0.000010 0.443805 0.000010 0.000010 0.000010 0.000010 0.000010 0.000010 0.000010 0.000010 0.000010 0.000010 0.042821 0.464364 0.000010 0.000010 0.000010 0.037811 0.000010
0.000010 0.000010 0.000010 0.062548 0.000010 0.000010 0.000010 0.000010 0.000010 0.374939 0.000010 0.000010 0.000010 0.000010 0.000010 0.000010 0.000010 0.000010 0.000010 0.000010 0.104081 0.424678 0.000010 0.000010 0.000010 0.033533 0.000010
0.000010 0.000011 0.000010 0.000010 0.000010 0.000010 0.000010 0.000010 0.000010 0.419260 0.000010 0.000010 0.000010 0.000010 0.000010 0.000010 0.000010 0.000010 0.000010 0.000010 0.058665 0.503110 0.000010 0.000010 0.000010 0.018734 0.000010
0.000010 0.000010 0.000010 0.010261 0.000010 0.000010 0.000010 0.000010 0.000010 0.474933 0.000010 0.000010 0.000010 0.000010 0.000010 0.000010 0.000010 0.000010 0.000010 0.000010 0.042992 0.455453 0.000010 0.000010 0.000010 0.016141 0.000010
0.000010 0.000010 0.000010 0.042168 0.000010 0.000010 0.000010 0.000010 0.000010 0.464495 0.000010 0.000010 0.000010 0.000010 0.000010 0.000010 0.000010 0.000010 0.000010 0.000010 0.063950 0.380166 0.000010 0.000010 0.000010 0.049002 0.000010
0.000010 0.000010 0.000010 0.000010 0.000010 0.000010 0.000010 0.000010 0.000010 0.132099 0.000010 0.000010 0.000010 0.000010 0.000010 0.000010 0.000010 0.000010 0.000010 0.000010 0.007896 0.846258 0.000010 0.000010 0.000010 0.013517 0.000010
0.000010 0.000010 0.000010 0.000010 0.000010 0.000010 0.000010 0.000010 0.000010 0.112150 0.000010 0.000010 0.000010 0.000010 0.000010 0.000010 0.000010 0.000010 0.000010 0.000013 0.000010 0.183544 0.000010 0.000010 0.000010 0.704062 0.000010
0.000010 0.000010 0.000010 0.016060 0.000010 0.000010 0.000010 0.000010 0.000010 0.717172 0.000010 0.000010 0.000010 0.000010 0.000010 0.000010 0.000010 0.000010 0.000010 0.000010 0.056611 0.204636 0.000010 0.000010 0.000010 0.005302 0.000010
0.000010 0.000010 0.000010 0.000010 0.000010 0.000010 0.000010 0.000010 0.000010 0.949276 0.000010 0.000010 0.000010 0.000010 0.000010 0.000010 0.000010 0.000010 0.000010 0.000010 0.000010 0.021279 0.000010 0.000010 0.000010 0.029205 0.000010
0.000010 0.000010 0.000010 0.026670 0.000010 0.000010 0.000010 0.000010 0.000010 0.618836 0.000010 0.000010 0.000010 0.000010 0.000010 0.000010 0.000010 0.000010 0.000010 0.000010 0.084527 0.237331 0.000010 0.000010 0.000010 0.032415 0.000010
0.000010 0.000010 0.000010 0.000010 0.000010 0.000010 0.000010 0.000010 0.000010 0.999740 0.000010 0.000010 0.000010 0.000010 0.000010 0.000010 0.000010 0.000010 0.000010 0.000010 0.000010 0.000010 0.000010 0.000010 0.000010 0.000010 0.000010
0.000010 0.000010 0.000010 0.000010 0.000010 0.000010 0.000010 0.000010 0.000010 0.989090 0.000010 0.000010 0.000010 0.000010 0.000010 0.000010 0.000010 0.000010 0.000010 0.000010 0.000010 0.000010 0.000010 0.000010 0.000010 0.010660 0.000010
0.000010 0.000010 0.000010 0.000010 0.000010 0.000010 0.000010 0.000010 0.000010 0.995290 0.000010 0.000010 0.000010 0.000010 0.000010 0.000010 0.000010 0.000010 0.000010 0.000010 0.000010 0.000010 0.000010 0.000010 0.000010 0.004460 0.000010
0.000010 0.000010 0.000010 0.038287 0.000010 0.000010 0.000010 0.000010 0.000010 0.698056 0.000010 0.000010 0.000010 0.000010 0.000010 0.000010 0.000010 0.000010 0.000010 0.000010 0.038088 0.220922 0.000010 0.000010 0.000010 0.004427 0.000010
0.000010 0.000010 0.000010 0.000010 0.000010 0.000010 0.000010 0.000010 0.000010 0.988045 0.000010 0.000010 0.000010 0.000010 0.000010 0.000010 0.000010 0.000010 0.000010 0.000010 0.000010 0.000010 0.000010 0.000010 0.000010 0.011705 0.000010
0.000010 0.000010 0.000010 0.000010 0.000010 0.000010 0.000010 0.000010 0.000010 0.994941 0.000010 0.000010 0.000010 0.000010 0.000010 0.000010 0.000010 0.000010 0.000010 0.000010 0.000010 0.004809 0.000010 0.000010 0.000010 0.000010 0.000010
0.000010 0.000010 0.000010 0.032231 0.000010 0.000010 0.000010 0.000010 0.000010 0.592197 0.000010 0.000010 0.000010 0.000010 0.000010 0.000010 0.000010 0.000010 0.000010 0.000010 0.061410 0.297296 0.000010 0.000010 0.000010 0.016647 0.000010
0.005730 0.000011 0.003345 0.021329 0.000010 0.001782 0.007610 0.000010 0.000013 0.344766 0.000010 0.000010 0.000010 0.000010 0.000010 0.004700 0.000010 0.000010 0.018040 0.000010 0.071003 0.495507 0.006702 0.000010 0.000010 0.019333 0.000010
0.000010 0.000010 0.000010 0.030819 0.000010 0.001456 0.000010 0.000010 0.000010 0.380222 0.000010 0.000010 0.000010 0.000010 0.000010 0.000010 0.000010 0.000010 0.011243 0.000010 0.107692 0.429166 0.000010 0.000010 0.000010 0.039203 0.000010
0.000010 0.000010 0.000010 0.062718 0.000010 0.000010 0.000010 0.000010 0.000010 0.387963 0.000010 0.000010 0.000010 0.000010 0.000010 0.000010 0.000010 0.000010 0.000010 0.000010 0.061495 0.460888 0.000010 0.000010 0.000010 0.026716 0.000010
0.000010 0.000010 0.000010 0.049932 0.000010 0.000010 0.000010 0.000010 0.000010 0.376976 0.000010 0.000010 0.000010 0.000010 0.000010 0.000010 0.000010 0.000010 0.000010 0.000010 0.087830 0.478873 0.000010 0.000010 0.000010 0.006169 0.000010
0.000010 0.000010 0.000010 0.036253 0.000010 0.000010 0.000010 0.000010 0.000010 0.426228 0.000010 0.000010 0.000010 0.000010 0.000010 0.000010 0.000010 0.000010 0.000010 0.000010 0.077521 0.459769 0.000010 0.000010 0.000010 0.000010 0.000010
0.000010 0.000010 0.000010 0.063470 0.000010 0.000010 0.000010 0.000010 0.000010 0.389822 0.003255 0.000010 0.000010 0.000010 0.000010 0.000010 0.000010 0.000010 0.000010 0.000010 0.092934 0.434533 0.000010 0.000010 0.000010 0.015776 0.000010
0.000010 0.000010 0.000010 0.077431 0.000010 0.000010 0.000010 0.002270 0.000010 0.402291 0.000010 0.000010 0.000010 0.000010 0.000010 0.000010 0.000010 0.000010 0.000010 0.000010 0.105777 0.409273 0.000010 0.000010 0.000010 0.002747 0.000010
0.000010 0.000010 0.000010 0.046157 0.000010 0.000010 0.000010 0.000010 0.000010 0.423063 0.000010 0.000010 0.000010 0.000010 0.000010 0.000010 0.000010 0.000010 0.000010 0.000010 0.087062 0.425914 0.000010 0.000010 0.000010 0.017585 0.000010
0.000010 0.000010 0.000010 0.038442 0.000010 0.000010 0.000010 0.000010 0.000010 0.359524 0.005801 0.000010 0.000010 0.000010 0.000010 0.000010 0.000010 0.000010 0.000010 0.000010 0.076816 0.501119 0.000010 0.000010 0.000010 0.018088 0.000010
0.000010 0.000481 0.000010 0.038266 0.000010 0.000010 0.000010 0.000010 0.000010 0.386625 0.007502 0.000010 0.000010 0.000010 0.000010 0.000010 0.000010 0.000010 0.000987 0.000010 0.100156 0.436767 0.000010 0.000010 0.000010 0.029026 0.000010
0.000010 0.000010 0.000010 0.000010 0.758521 0.000010 0.000010 0.000400 0.000010 0.000010 0.000010 0.000010 0.000010 0.000010 0.000010 0.000010 0.000010 0.000010 0.065826 0.000010 0.000010 0.000010 0.000010 0.000010 0.175023 0.000010 0.000010
0.000010 0.000010 0.000010 0.000010 0.755490 0.000010 0.000010 0.000010 0.000010 0.000010 0.000010 0.000010 0.000010 0.000010 0.000010 0.000010 0.000010 0.000010 0.070086 0.000010 0.000010 0.000010 0.000010 0.000010 0.172695 0.001499 0.000010
0.000010 0.000010 0.000010 0.000010 0.777058 0.000010 0.000010 0.000010 0.000010 0.000010 0.000010 0.000010 0.000010 0.000010 0.000010 0.000010 0.000010 0.000010 0.045753 0.000010 0.000010 0.000010 0.000010 0.000010 0.176949 0.000010 0.000010
0.000010 0.000010 0.000010 0.000010 0.737900 0.000010 0.000010 0.011927 0.000010 0.000010 0.000010 0.000010 0.000010 0.000010 0.000010 0.000010 0.000010 0.000010 0.075444 0.000010 0.000010 0.000010 0.000010 0.000010 0.174499 0.000010 0.000010
0.000010 0.000010 0.000010 0.000010 0.792087 0.000010 0.000010 0.000010 0.000010 0.000010 0.000010 0.000010 0.000010 0.000010 0.000010 0.000010 0.000010 0.000010 0.037600 0.000010 0.000010 0.000010 0.000010 0.000010 0.170074 0.000010 0.000010
0.000010 0.000010 0.000010 0.000010 0.803956 0.000010 0.000010 0.000010 0.000010 0.000010 0.000010 0.000010 0.000010 0.000010 0.000010 0.000010 0.000010 0.000010 0.034449 0.000010 0.000010 0.000010 0.000010 0.000010 0.161354 0.000010 0.000010
0.000010 0.000010 0.000010 0.000010 0.798348 0.000010 0.000010 0.000010 0.000010 0.000010 0.002189 0.000010 0.000010 0.000010 0.000010 0.000010 0.000010 0.000010 0.023155 0.000010 0.000010 0.000010 0.000010 0.000010 0.168522 0.007566 0.000010
0.000010 0.000010 0.000010 0.000010 0.767201 0.000010 0.000010 0.000010 0.000010 0.000010 0.007748 0.000010 0.000010 0.000010 0.000010 0.000010 0.000010 0.000010 0.068318 0.000010 0.000010 0.000010 0.000010 0.000010 0.156503 0.000010 0.000010
0.000010 0.000010 0.000010 0.000010 0.724921 0.000010 0.000010 0.000010 0.000010 0.000010 0.003423 0.000010 0.000010 0.000010 0.000010 0.000010 0.000010 0.000010 0.088419 0.000010 0.000010 0.000010 0.000010 0.000010 0.183008 0.000010 0.000010
0.000010 0.000010 0.000010 0.000010 0.746016 0.000010 0.000010 0.000010 0.000010 0.000010 0.000010 0.000010 0.000010 0.000010 0.000010 0.000010 0.000010 0.000010 0.085836 0.000010 0.000010 0.000010 0.000010 0.000010 0.167908 0.000010 0.000010
0.000010 0.000010 0.000010 0.000010 0.762779 0.000010 0.000010 0.008885 0.000010 0.000010 0.000010 0.000010 0.000010 0.000010 0.000010 0.000010 0.000010 0.000010 0.047203 0.000010 0.000010 0.000010 0.000010 0.000010 0.180903 0.000010 0.000010
0.000010 0.000010 0.000010 0.000010 0.790162 0.000010 0.000010 0.000010 0.000010 0.000010 0.002889 0.000010 0.000010 0.000010 0.000010 0.000010 0.000010 0.000010 0.043194 0.000010 0.000010 0.000010 0.000010 0.000010 0.160115 0.003421 0.000010
0.000010 0.000010 0.000010 0.000010 0.754912 0.000010 0.000010 0.010945 0.000010 0.002749 0.000562 0.000010 0.000010 0.000010 0.000010 0.000010 0.000010 0.000010 0.045938 0.000010 0.000010 0.005388 0.000010 0.000010 0.176008 0.003307 0.000010
0.000010 0.000010 0.000010 0.000010 0.799458 0.000010 0.000010 0.000010 0.000010 0.000010 0.000010 0.000010 0.000010 0.000010 0.000010 0.000010 0.000010 0.000010 0.041478 0.000010 0.000010 0.000010 0.000010 0.000010 0.158823 0.000010 0.000010
0.000010 0.000010 0.000010 0.000010 0.742090 0.000010 0.000010 0.000010 0.000010 0.000010 0.000010 0.000010 0.000010 0.000010 0.000010 0.000010 0.000010 0.000010 0.087632 0.000010 0.000010 0.000010 0.000010 0.000010 0.170039 0.000010 0.000010
0.000010 0.000010 0.000010 0.000010 0.787693 0.000010 0.000010 0.000010 0.000010 0.000010 0.000010 0.000010 0.000010 0.000010 0.000010 0.000010 0.000010 0.000010 0.035812 0.000010 0.000010 0.000010 0.000010 0.000010 0.176256 0.000010 0.000010
0.000010 0.000010 0.000010 0.000010 0.760010 0.000010 0.000010 0.000010 0.000010 0.000010 0.000010 0.000010 0.000010 0.000010 0.000010 0.000010 0.000010 0.000010 0.045378 0.000010 0.000010 0.000010 0.000010 0.000010 0.194372 0.000010 0.000010
0.000010 0.000010 0.000010 0.000010 0.749826 0.000010 0.000010 0.030664 0.000010 0.000010 0.000010 0.000010 0.000010 0.000010 0.000010 0.000010 0.000010 0.000010 0.058099 0.000010 0.000010 0.000010 0.000010 0.000010 0.161181 0.000010 0.000010
0.000010 0.000010 0.000010 0.000010 0.784849 0.000476 0.000010 0.000086 0.000010 0.000010 0.000010 0.000010 0.000010 0.000010 0.000010 0.000010 0.000010 0.000010 0.036157 0.000010 0.000010 0.000010 0.000010 0.000010 0.178211 0.000010 0.000010
0.000010 0.000010 0.000010 0.000010 0.758665 0.000010 0.000010 0.000010 0.000010 0.000010 0.000010 0.000010 0.000010 0.000010 0.000010 0.000010 0.000010 0.000010 0.049141 0.000010 0.000010 0.000010 0.000010 0.000010 0.191955 0.000010 0.000010
0.000010 0.000010 0.000010 0.000010 0.153924 0.000010 0.000010 0.845826 0.000010 0.000010 0.000010 0.000010 0.000010 0.000010 0.000010 0.000010 0.000010 0.000010 0.000010 0.000010 0.000010 0.000010 0.000010 0.000010 0.000010 0.000010 0.000010
0.000010 0.000010 0.000010 0.000010 0.000010 0.000010 0.000010 0.999740 0.000010 0.000010 0.000010 0.000010 0.000010 0.000010 0.000010 0.000010 0.000010 0.000010 0.000010 0.000010 0.000010 0.000010 0.000010 0.000010 0.000010 0.000010 0.000010
0.000010 0.000010 0.000010 0.000010 0.000010 0.000010 0.000010 0.999740 0.000010 0.000010 0.000010 0.000010 0.000010 0.000010 0.000010 0.000010 0.000010 0.000010 0.000010 0.000010 0.000010 0.000010 0.000010 0.000010 0.000010 0.000010 0.000010
0.000010 0.000010 0.000010 0.000010 0.187258 0.000010 0.000010 0.786399 0.000010 0.000010 0.000010 0.000010 0.000010 0.000010 0.000010 0.000010 0.000010 0.000010 0.000010 0.000010 0.000010 0.000010 0.000010 0.000010 0.026103 0.000010 0.000010
0.000010 0.000010 0.000010 0.000010 0.000010 0.000010 0.000010 0.999740 0.000010 0.000010 0.000010 0.000010 0.000010 0.000010 0.000010 0.000010 0.000010 0.000010 0.000010 0.000010 0.000010 0.000010 0.000010 0.000010 0.000010 0.000010 0.000010
0.000010 0.000010 0.000010 0.000010 0.000010 0.000010 0.000010 0.999740 0.000010 0.000010 0.000010 0.000010 0.000010 0.000010 0.000010 0.000010 0.000010 0.000010 0.000010 0.000010 0.000010 0.000010 0.000010 0.000010 0.000010 0.000010 0.000010
0.000010 0.000010 0.000010 0.000010 0.000010 0.000010 0.000010 0.999740 0.000010 0.000010 0.000010 0.000010 0.000010 0.000010 0.000010 0.000010 0.000010 0.000010 0.000010 0.000010 0.000010 0.000010 0.000010 0.000010 0.000010 0.000010 0.000010
0.000010 0.000010 0.000010 0.000010 0.000010 0.000010 0.000010 0.999740 0.000010 0.000010 0.000010 0.000010 0.000010 0.000010 0.000010 0.000010 0.000010 0.000010 0.000010 0.000010 0.000010 0.000010 0.000010 0.000010 0.000010 0.000010 0.000010
0.000010 0.000010 0.000010 0.000010 0.000010 0.000010 0.000010 0.999740 0.000010 0.000010 0.000010 0.000010 0.000010 0.000010 0.000010 0.000010 0.000010 0.000010 0.000010 0.000010 0.000010 0.000010 0.000010 0.000010 0.000010 0.000010 0.000010
0.000010 0.000010 0.000010 0.000010 0.092236 0.000010 0.000010 0.871473 0.000010 0.000010 0.000010 0.000010 0.000010 0.000010 0.000010 0.000010 0.000010 0.000010 0.000010 0.000010 0.000010 0.000010 0.000010 0.000010 0.036051 0.000010 0.000010
0.000010 0.000010 0.000010 0.000010 0.120946 0.000010 0.000010 0.857008 0.000010 0.000010 0.000010 0.000010 0.000010 0.000010 0.000010 0.000010 0.000010 0.000010 0.000010 0.000010 0.000010 0.000010 0.000010 0.000010 0.021806 0.000010 0.000010
0.000010 0.000010 0.000010 0.000010 0.000010 0.000010 0.000010 0.910071 0.000010 0.004756 0.000010 0.000010 0.000010 0.000010 0.000010 0.000010 0.000010 0.000010 0.042562 0.000010 0.022399 0.013586 0.000010 0.000010 0.000010 0.006416 0.000010
0.000010 0.000010 0.000010 0.000010 0.000010 0.000010 0.000010 0.999740 0.000010 0.000010 0.000010 0.000010 0.000010 0.000010 0.000010 0.000010 0.000010 0.000010 0.000010 0.000010 0.000010 0.000010 0.000010 0.000010 0.000010 0.000010 0.000010
0.000010 0.000010 0.000010 0.006851 0.160737 0.000010 0.000010 0.729581 0.000010 0.007377 0.012999 0.000010 0.000010 0.000010 0.000010 0.000010 0.000010 0.000010 0.051323 0.000010 0.000010 0.000010 0.000010 0.000010 0.023503 0.007438 0.000010
0.000010 0.000010 0.000010 0.000010 0.000010 0.000010 0.000010 0.999740 0.000010 0.000010 0.000010 0.000010 0.000010 0.000010 0.000010 0.000010 0.000010 0.000010 0.000010 0.000010 0.000010 0.000010 0.000010 0.000010 0.000010 0.000010 0.000010
0.000010 0.000010 0.000010 0.000010 0.000010 0.000010 0.000010 0.999740 0.000010 0.000010 0.000010 0.000010 0.000010 0.000010 0.000010 0.000010 0.000010 0.000010 0.000010 0.000010 0.000010 0.000010 0.000010 0.000010 0.000010 0.000010 0.000010
0.000010 0.000010 0.000010 0.000010 0.000010 0.000010 0.000010 0.999740 0.000010 0.000010 0.000010 0.000010 0.000010 0.000010 0.000010 0.000010 0.000010 0.000010 0.000010 0.000010 0.000010 0.000010 0.000010 0.000010 0.000010 0.000010 0.000010
0.705805 0.011261 0.009788 0.000010 0.106566 0.000010 0.021813 0.025069 0.000010 0.000010 0.000010 0.023775 0.014316 0.017722 0.007340 0.002906 0.000010 0.015690 0.000010 0.000010 0.000010 0.000010 0.008588 0.000694 0.028546 0.000010 0.000010
0.806680 0.000010 0.000010 0.000010 0.072489 0.000010 0.000010 0.000010 0.000010 0.000010 0.000010 0.013031 0.000010 0.082825 0.022327 0.000010 0.000010 0.000010 0.000010 0.000010 0.000010 0.000010 0.000010 0.000010 0.002437 0.000010 0.000010
0.999740 0.000010 0.000010 0.000010 0.000010 0.000010 0.000010 0.000010 0.000010 0.000010 0.000010 0.000010 0.000010 0.000010 0.000010 0.000010 0.000010 0.000010 0.000010 0.000010 0.000010 0.000010 0.000010 0.000010 0.000010 0.000010 0.000010
0.999740 0.000010 0.000010 0.000010 0.000010 0.000010 0.000010 0.000010 0.000010 0.000010 0.000010 0.000010 0.000010 0.000010 0.000010 0.000010 0.000010 0.000010 0.000010 0.000010 0.000010 0.000010 0.000010 0.000010 0.000010 0.000010 0.000010
0.826484 0.013351 0.002199 0.000010 0.051981 0.000010 0.014269 0.000010 0.000010 0.000010 0.000010 0.000010 0.000010 0.038331 0.021835 0.000010 0.000010 0.000010 0.000010 0.000010 0.000010 0.000010 0.000010 0.000010 0.031359 0.000010 0.000010
0.574699 0.000010 0.011227 0.000010 0.073663 0.000010 0.027481 0.018572 0.000019 0.000010 0.000010 0.061350 0.019463 0.189008 0.011063 0.000010 0.000010 0.000010 0.000010 0.000010 0.000010 0.000010 0.000010 0.000010 0.013294 0.000010 0.000010
0.641140 0.000010 0.006366 0.000010 0.022005 0.000010 0.022576 0.000010 0.000010 0.000010 0.000010 0.099085 0.023840 0.168015 0.000010 0.014720 0.000010 0.000010 0.000010 0.000010 0.000010 0.000010 0.000010 0.000010 0.002072 0.000010 0.000010
0.999740 0.000010 0.000010 0.000010 0.000010 0.000010 0.000010 0.000010 0.000010 0.000010 0.000010 0.000010 0.000010 0.000010 0.000010 0.000010 0.000010 0.000010 0.000010 0.000010 0.000010 0.000010 0.000010 0.000010 0.000010 0.000010 0.000010
0.999740 0.000010 0.000010 0.000010 0.000010 0.000010 0.000010 0.000010 0.000010 0.000010 0.000010 0.000010 0.000010 0.000010 0.000010 0.000010 0.000010 0.000010 0.000010 0.000010 0.000010 0.000010 0.000010 0.000010 0.000010 0.000010 0.000010
0.960279 0.000010 0.000010 0.000010 0.019761 0.000010 0.000010 0.000010 0.000010 0.000010 0.000010 0.000010 0.000010 0.000010 0.000010 0.000010 0.000010 0.000010 0.000010 0.000010 0.000010 0.000010 0.000010 0.000010 0.019720 0.000010 0.000010
0.723628 0.007233 0.040270 0.000010 0.106426 0.000010 0.025198 0.000010 0.004312 0.000010 0.000010 0.027552 0.000010 0.011919 0.003620 0.000010 0.000010 0.000010 0.000010 0.000010 0.000010 0.000010 0.006773 0.000010 0.042910 0.000010 0.000010
0.797216 0.000010 0.000010 0.000010 0.033704 0.000010 0.017136 0.000010 0.000010 0.000010 0.000010 0.000010 0.010246 0.109811 0.000010 0.029683 0.000010 0.000010 0.000010 0.000010 0.000010 0.000010 0.000010 0.000010 0.002004 0.000010 0.000010
0.999729 0.000010 0.000010 0.000010 0.000010 0.000010 0.000010 0.000014 0.000010 0.000010 0.000010 0.000010 0.000010 0.000017 0.000010 0.000010 0.000010 0.000010 0.000010 0.000010 0.000010 0.000010 0.000010 0.000010 0.000010 0.000010 0.000010
0.999740 0.000010 0.000010 0.000010 0.000010 0.000010 0.000010 0.000010 0.000010 0.000010 0.000010 0.000010 0.000010 0.000010 0.000010 0.000010 0.000010 0.000010 0.000010 0.000010 0.000010 0.000010 0.000010 0.000010 0.000010 0.000010 0.000010
0.659615 0.000010 0.000010 0.000010 0.058635 0.000010 0.000010 0.000010 0.010956 0.000010 0.000010 0.042407 0.035161 0.175072 0.015016 0.002948 0.000010 0.000010 0.000010 0.000010 0.000010 0.000010 0.000010 0.000010 0.000010 0.000010 0.000010
0.781715 0.000016 0.000010 0.000010 0.009113 0.000010 0.000019 0.000926 0.000010 0.000010 0.000010 0.034614 0.002246 0.141865 0.000010 0.024422 0.000010 0.000010 0.000010 0.000010 0.000010 0.000010 0.004893 0.000010 0.000010 0.000010 0.000010
0.999731 0.000010 0.000010 0.000010 0.000010 0.000010 0.000010 0.000010 0.000010 0.000010 0.000010 0.000010 0.000010 0.000010 0.000010 0.000010 0.000010 0.000019 0.000010 0.000010 0.000010 0.000010 0.000010 0.000010 0.000010 0.000010 0.000010
0.999740 0.000010 0.000010 0.000010 0.000010 0.000010 0.000010 0.000010 0.000010 0.000010 0.000010 0.000010 0.000010 0.000010 0.000010 0.000010 0.000010 0.000010 0.000010 0.000010 0.000010 0.000010 0.000010 0.000010 0.000010 0.000010 0.000010
0.523630 0.000010 0.000010 0.000010 0.138153 0.000010 0.078635 0.030802 0.000010 0.000010 0.000010 0.029137 0.036462 0.122019 0.002520 0.000568 0.000010 0.002847 0.000010 0.000010 0.000010 0.000010 0.004911 0.004738 0.025438 0.000010 0.000010
0.000010 0.003062 0.000012 0.000010 0.007808 0.000010 0.018570 0.000010 0.006833 0.000010 0.000010 0.716653 0.055866 0.174125 0.000010 0.004051 0.000010 0.005321 0.000010 0.000010 0.000010 0.000010 0.006205 0.001343 0.000010 0.000010 0.000010
0.000010 0.009889 0.000658 0.000010 0.004862 0.000010 0.000010 0.011567 0.000010 0.000010 0.000010 0.804171 0.017790 0.143717 0.007155 0.000010 0.000010 0.000010 0.000010 0.000010 0.000010 0.000010 0.000010 0.000010 0.000010 0.000010 0.000010
0.007051 0.011750 0.003966 0.000010 0.000624 0.000010 0.002093 0.000010 0.010258 0.000010 0.000010 0.733474 0.020446 0.179945 0.000010 0.002672 0.001528 0.017299 0.000010 0.000010 0.000010 0.000010 0.007496 0.001268 0.000010 0.000010 0.000010
0.003912 0.000010 0.001677 0.000010 0.001938 0.000010 0.000010 0.000010 0.000010 0.000010 0.000010 0.731049 0.039595 0.177930 0.000010 0.013909 0.000010 0.000374 0.000010 0.000010 0.000010 0.000010 0.014852 0.000010 0.014595 0.000010 0.000010
0.000010 0.000010 0.000010 0.000010 0.001273 0.000010 0.000010 0.000010 0.000010 0.000010 0.000010 0.814062 0.028214 0.137713 0.004064 0.004260 0.000010 0.000010 0.000010 0.000010 0.000010 0.000010 0.002336 0.000010 0.007888 0.000010 0.000010
0.000010 0.000010 0.000010 0.000010 0.000010 0.000010 0.000010 0.000010 0.000010 0.000010 0.000010 0.839143 0.036599 0.124013 0.000015 0.000010 0.000010 0.000010 0.000010 0.000010 0.000010 0.000010 0.000010 0.000010 0.000010 0.000010 0.000010
0.000010 0.000010 0.000010 0.000010 0.000010 0.000010 0.000010 0.000010 0.000010 0.000010 0.000010 0.830513 0.020926 0.147151 0.000010 0.000010 0.000010 0.000010 0.000010 0.000010 0.000010 0.000010 0.000093 0.000010 0.001096 0.000010 0.000010
0.018925 0.000010 0.000010 0.000010 0.000010 0.000010 0.000010 0.000010 0.000010 0.000010 0.000010 0.827300 0.038838 0.104517 0.000010 0.000010 0.000010 0.000010 0.000010 0.000010 0.000010 0.000010 0.010201 0.000010 0.000010 0.000010 0.000010
0.000010 0.000010 0.000010 0.000010 0.001886 0.000010 0.000010 0.000010 0.000010 0.000010 0.003040 0.777431 0.043136 0.155660 0.000010 0.000010 0.000010 0.000010 0.000010 0.000010 0.000010 0.000010 0.018637 0.000010 0.000010 0.000010 0.000010
0.006116 0.000010 0.000010 0.000010 0.008006 0.000010 0.000010 0.000010 0.000010 0.000010 0.000010 0.810718 0.019375 0.148553 0.000010 0.000010 0.000010 0.000010 0.000010 0.000010 0.000010 0.000010 0.007022 0.000010 0.000010 0.000010 0.000010
0.001802 0.017979 0.000010 0.000010 0.000012 0.000010 0.012797 0.000010 0.000010 0.000010 0.000010 0.743219 0.054216 0.147399 0.000010 0.004483 0.000010 0.000010 0.000010 0.000010 0.000010 0.000010 0.001013 0.016911 0.000010 0.000010 0.000010
0.001423 0.006245 0.000010 0.000010 0.007570 0.000010 0.000010 0.000010 0.003873 0.000010 0.000010 0.746789 0.032016 0.172601 0.000010 0.008961 0.000010 0.000010 0.000010 0.000010 0.000010 0.000010 0.009131 0.000010 0.011222 0.000010 0.000010
0.000010 0.000010 0.000010 0.000010 0.004756 0.000010 0.000010 0.000010 0.003232 0.000010 0.000010 0.852234 0.031718 0.107840 0.000010 0.000010 0.000010 0.000010 0.000010 0.000010 0.000010 0.000010 0.000010 0.000010 0.000010 0.000010 0.000010
0.000010 0.000010 0.000010 0.000010 0.002234 0.000010 0.000010 0.000010 0.000010 0.000010 0.000010 0.826991 0.027469 0.138750 0.000010 0.001233 0.000010 0.000010 0.000010 0.000010 0.000010 0.000010 0.003113 0.000010 0.000010 0.000010 0.000010
0.002208 0.000010 0.000010 0.000010 0.006462 0.000010 0.017815 0.000010 0.009790 0.000010 0.000010 0.757308 0.023092 0.183125 0.000010 0.000010 0.000010 0.000010 0.000010 0.000010 0.000010 0.000010 0.000010 0.000010 0.000010 0.000010 0.000010
0.000010 0.004285 0.000010 0.000010 0.000010 0.004616 0.002892 0.001002 0.008934 0.000010 0.000010 0.742836 0.042284 0.178108 0.011117 0.000010 0.000010 0.000010 0.000010 0.000010 0.000010 0.000010 0.003754 0.000010 0.000010 0.000010 0.000010
0.000247 0.000010 0.000010 0.000010 0.000010 0.000010 0.000010 0.020519 0.003675 0.000010 0.000010 0.794195 0.020682 0.129856 0.000010 0.022714 0.000010 0.000010 0.000010 0.000010 0.000010 0.000010 0.007922 0.000010 0.000010 0.000010 0.000010
0.011652 0.003486 0.000010 0.000010 0.000010 0.000010 0.001776 0.000010 0.001140 0.000010 0.000010 0.796271 0.000010 0.162029 0.004498 0.000010 0.000010 0.000010 0.000010 0.000010 0.000010 0.000010 0.018958 0.000010 0.000010 0.000010 0.000010
0.018530 0.005558 0.000010 0.000010 0.000010 0.000010 0.002120 0.000010 0.013695 0.000010 0.000010 0.733444 0.029784 0.176129 0.014109 0.000010 0.000010 0.000010 0.000010 0.000010 0.000010 0.000010 0.000041 0.000010 0.006421 0.000010 0.000010
0.009893 0.000010 0.000010 0.000010 0.000010 0.000010 0.003396 0.000010 0.001748 0.000010 0.000010 0.791982 0.028556 0.157054 0.000010 0.000010 0.000010 0.000010 0.000010 0.000010 0.000010 0.000010 0.005740 0.000010 0.001442 0.000010 0.000010
0.000010 0.000010 0.000010 0.003070 0.800585 0.000010 0.000010 0.005615 0.000010 0.000010 0.000146 0.000010 0.000010 0.000010 0.000010 0.000010 0.000010 0.000010 0.028375 0.000010 0.002610 0.012499 0.000010 0.000010 0.138903 0.008017 0.000010
0.000010 0.000010 0.000010 0.000010 0.944864 0.000010 0.000010 0.000010 0.000010 0.000010 0.000010 0.000010 0.000010 0.000010 0.000010 0.000010 0.000010 0.000010 0.000010 0.000010 0.000010 0.000010 0.000010 0.000010 0.054886 0.000010 0.000010
0.000010 0.000010 0.000010 0.000010 0.975946 0.000010 0.000010 0.000010 0.000010 0.000010 0.000010 0.000010 0.000010 0.000010 0.000010 0.000010 0.000010 0.000010 0.000010 0.000010 0.000010 0.000010 0.000010 0.000010 0.023804 0.000010 0.000010
0.000010 0.000010 0.000010 0.000010 0.886987 0.000010 0.000010 0.000010 0.000010 0.000010 0.000010 0.000010 0.000010 0.000010 0.000010 0.000010 0.000010 0.000010 0.000010 0.000010 0.000010 0.000010 0.000010 0.000010 0.112763 0.000010 0.000010
0.000010 0.000010 0.000010 0.000010 0.822722 0.000010 0.000010 0.014879 0.000010 0.000010 0.000010 0.000010 0.000010 0.000010 0.000010 0.000010 0.000010 0.000010 0.019686 0.000010 0.000010 0.000010 0.000010 0.000010 0.142482 0.000010 0.000010
0.000010 0.000010 0.000010 0.000010 0.874114 0.000010 0.000010 0.000010 0.000010 0.000010 0.000010 0.000010 0.000010 0.000010 0.000010 0.000010 0.000010 0.000010 0.000010 0.000010 0.000010 0.000010 0.000010 0.000010 0.125636 0.000010 0.000010
0.000010 0.000010 0.000010 0.000010 0.859127 0.000010 0.000010 0.000010 0.000010 0.000010 0.000010 0.000010 0.000010 0.000010 0.000010 0.000010 0.000010 0.000010 0.000010 0.000010 0.000010 0.000010 0.000010 0.000010 0.140623 0.000010 0.000010
0.000010 0.000010 0.000010 0.000010 0.918090 0.003980 0.000010 0.000010 0.000010 0.000010 0.003345 0.000010 0.000010 0.000010 0.000010 0.000010 0.000010 0.000010 0.000010 0.000010 0.015437 0.031848 0.000010 0.000010 0.027091 0.000010 0.000010
0.000010 0.000010 0.000010 0.000010 0.857348 0.000010 0.000010 0.000010 0.000010 0.000010 0.000010 0.000010 0.000010 0.000010 0.000010 0.000010 0.000010 0.000010 0.000010 0.000010 0.000010 0.000010 0.000010 0.000010 0.142402 0.000010 0.000010
0.000010 0.000010 0.000010 0.000010 0.853072 0.000010 0.000010 0.002436 0.000010 0.000010 0.000010 0.000010 0.000010 0.000010 0.000010 0.000010 0.000010 0.000010 0.000010 0.000010 0.000010 0.000010 0.000010 0.000010 0.144253 0.000010 0.000010
0.000010 0.000010 0.000010 0.000010 0.896078 0.000010 0.000010 0.000010 0.000010 0.000010 0.000010 0.000010 0.000010 0.000010 0.000010 0.000010 0.000010 0.000010 0.000010 0.000010 0.000010 0.000010 0.000010 0.000010 0.103672 0.000010 0.000010
0.000010 0.000010 0.000010 0.000010 0.885368 0.000010 0.000010 0.000010 0.000010 0.000010 0.000010 0.000010 0.000010 0.000010 0.000010 0.000010 0.000010 0.000010 0.000010 0.000010 0.000010 0.000010 0.000010 0.000010 0.114382 0.000010 0.000010
0.000010 0.000010 0.000010 0.000010 0.950246 0.000010 0.000010 0.000010 0.000010 0.000010 0.000010 0.000010 0.000010 0.000010 0.000010 0.000010 0.000010 0.000010 0.000010 0.000010 0.000010 0.000010 0.000010 0.000010 0.049504 0.000010 0.000010
0.000010 0.000010 0.000010 0.000010 0.873688 0.000010 0.000010 0.000010 0.000010 0.000010 0.000010 0.000010 0.000010 0.000010 0.000010 0.000010 0.000010 0.000010 0.000010 0.000010 0.000010 0.000010 0.000010 0.000010 0.126062 0.000010 0.000010
0.000010 0.000010 0.000010 0.000010 0.958439 0.000010 0.000010 0.000010 0.000010 0.000010 0.000010 0.000010 0.000010 0.000010 0.000010 0.000010 0.000010 0.000010 0.000010 0.000010 0.000010 0.000010 0.000010 0.000010 0.041311 0.000010 0.000010
0.000010 0.000010 0.000010 0.000010 0.934354 0.000010 0.000010 0.000010 0.000010 0.000010 0.000010 0.000010 0.000010 0.000010 0.000010 0.000010 0.000010 0.000010 0.000010 0.000010 0.000010 0.000010 0.000010 0.000010 0.065396 0.000010 0.000010
0.000010 0.000010 0.000010 0.000010 0.964234 0.000010 0.000010 0.000010 0.000010 0.000010 0.000010 0.000010 0.000010 0.000010 0.000010 0.000010 0.000010 0.000010 0.000010 0.000010 0.000010 0.000010 0.000010 0.000010 0.035516 0.000010 0.000010
0.000010 0.000010 0.000010 0.000010 0.952667 0.000010 0.000010 0.000010 0.000010 0.000010 0.000010 0.000010 0.000010 0.000010 0.000010 0.000010 0.000010 0.000010 0.000010 0.000010 0.000010 0.000010 0.000010 0.000010 0.047083 0.000010 0.000010
0.000010 0.000010 0.000010 0.000010 0.916335 0.000010 0.000010 0.019237 0.000010 0.000010 0.000010 0.000010 0.000010 0.000010 0.000010 0.000010 0.000010 0.000010 0.027721 0.000010 0.000010 0.011549 0.000010 0.000010 0.023939 0.001009 0.000010
0.000010 0.000010 0.000010 0.000010 0.870118 0.000010 0.000010 0.000010 0.000010 0.000010 0.000010 0.000010 0.000010 0.000010 0.000010 0.000010 0.000010 0.000010 0.000010 0.000010 0.000010 0.000010 0.000010 0.000010 0.129632 0.000010 0.000010
0.000010 0.000010 0.000010 0.000010 0.000010 0.000010 0.000010 0.000010 0.000010 0.000010 0.999740 0.000010 0.000010 0.000010 0.000010 0.000010 0.000010 0.000010 0.000010 0.000010 0.000010 0.000010 0.000010 0.000010 0.000010 0.000010 0.000010
0.000010 0.000010 0.000010 0.000010 0.000010 0.000010 0.000010 0.000010 0.000010 0.000010 0.999740 0.000010 0.000010 0.000010 0.000010 0.000010 0.000010 0.000010 0.000010 0.000010 0.000010 0.000010 0.000010 0.000010 0.000010 0.000010 0.000010
0.000010 0.000010 0.000010 0.000010 0.000010 0.000010 0.000010 0.000010 0.000010 0.000010 0.999740 0.000010 0.000010 0.000010 0.000010 0.000010 0.000010 0.000010 0.000010 0.000010 0.000010 0.000010 0.000010 0.000010 0.000010 0.000010 0.000010
0.000010 0.000010 0.000010 0.000010 0.000010 0.000010 0.000010 0.000010 0.000010 0.000010 0.999740 0.000010 0.000010 0.000010 0.000010 0.000010 0.000010 0.000010 0.000010 0.000010 0.000010 0.000010 0.000010 0.000010 0.000010 0.000010 0.000010
0.000010 0.000010 0.000010 0.000010 0.000010 0.000010 0.000010 0.000010 0.000010 0.000010 0.999740 0.000010 0.000010 0.000010 0.000010 0.000010 0.000010 0.000010 0.000010 0.000010 0.000010 0.000010 0.000010 0.000010 0.000010 0.000010 0.000010
0.007053 0.000010 0.000010 0.000010 0.007882 0.000010 0.000010 0.027032 0.000010 0.000010 0.858817 0.000010 0.000010 0.030072 0.011124 0.000010 0.000010 0.000010 0.031039 0.016857 0.000010 0.000010 0.000010 0.000010 0.009944 0.000010 0.000010
0.000010 0.000010 0.000010 0.000010 0.000010 0.000010 0.000010 0.000010 0.000010 0.000010 0.999740 0.000010 0.000010 0.000010 0.000010 0.000010 0.000010 0.000010 0.000010 0.000010 0.000010 0.000010 0.000010 0.000010 0.000010 0.000010 0.000010
0.000010 0.000010 0.000010 0.000010 0.000010 0.000010 0.000010 0.000010 0.000010 0.000010 0.999740 0.000010 0.000010 0.000010 0.000010 0.000010 0.000010 0.000010 0.000010 0.000010 0.000010 0.000010 0.000010 0.000010 0.000010 0.000010 0.000010
0.000010 0.000010 0.000010 0.000010 0.000010 0.000010 0.000010 0.000010 0.000010 0.000010 0.999731 0.000010 0.000010 0.000010 0.000010 0.000010 0.000010 0.000010 0.000019 0.000010 0.000010 0.000010 0.000010 0.000010 0.000010 0.000010 0.000010
0.000010 0.000010 0.000010 0.000010 0.000010 0.000010 0.000010 0.000010 0.000010 0.000010 0.999738 0.000010 0.000010 0.000010 0.000010 0.000010 0.000010 0.000010 0.000010 0.000010 0.000010 0.000010 0.000010 0.000010 0.000012 0.000010 0.000010
0.000010 0.000010 0.000010 0.000010 0.000010 0.000010 0.000010 0.000010 0.000010 0.000010 0.999740 0.000010 0.000010 0.000010 0.000010 0.000010 0.000010 0.000010 0.000010 0.000010 0.000010 0.000010 0.000010 0.000010 0.000010 0.000010 0.000010
0.000010 0.000010 0.000010 0.000010 0.000010 0.000010 0.000010 0.000010 0.000010 0.000010 0.999740 0.000010 0.000010 0.000010 0.000010 0.000010 0.000010 0.000010 0.000010 0.000010 0.000010 0.000010 0.000010 0.000010 0.000010 0.000010 0.000010
0.000010 0.000010 0.000010 0.000010 0.000020 0.000010 0.000010 0.000010 0.000010 0.000010 0.999727 0.000010 0.000010 0.000010 0.000010 0.000010 0.000010 0.000010 0.000010 0.000010 0.000010 0.000010 0.000010 0.000010 0.000010 0.000013 0.000010
0.000010 0.000010 0.000010 0.000010 0.000010 0.000010 0.000010 0.000010 0.000010 0.000010 0.999740 0.000010 0.000010 0.000010 0.000010 0.000010 0.000010 0.000010 0.000010 0.000010 0.000010 0.000010 0.000010 0.000010 0.000010 0.000010 0.000010
0.000010 0.000010 0.000010 0.000010 0.000010 0.000010 0.000010 0.000010 0.000010 0.000010 0.999740 0.000010 0.000010 0.000010 0.000010 0.000010 0.000010 0.000010 0.000010 0.000010 0.000010 0.000010 0.000010 0.000010 0.000010 0.000010 0.000010
0.000010 0.000010 0.000010 0.000010 0.000010 0.000010 0.000010 0.000010 0.000010 0.000010 0.999740 0.000010 0.000010 0.000010 0.000010 0.000010 0.000010 0.000010 0.000010 0.000010 0.000010 0.000010 0.000010 0.000010 0.000010 0.000010 0.000010
0.000010 0.000010 0.000010 0.000010 0.000011 0.000010 0.000010 0.000010 0.000010 0.000010 0.999733 0.000010 0.000010 0.000010 0.000010 0.000010 0.000010 0.000010 0.000010 0.000010 0.000010 0.000010 0.000010 0.000010 0.000017 0.000010 0.000010
0.000010 0.000010 0.000010 0.000010 0.000010 0.000010 0.000010 0.000010 0.000010 0.000010 0.999740 0.000010 0.000010 0.000010 0.000010 0.000010 0.000010 0.000010 0.000010 0.000010 0.000010 0.000010 0.000010 0.000010 0.000010 0.000010 0.000010
0.000010 0.000010 0.000010 0.000010 0.000010 0.000010 0.000010 0.000010 0.000010 0.000010 0.999740 0.000010 0.000010 0.000010 0.000010 0.000010 0.000010 0.000010 0.000010 0.000010 0.000010 0.000010 0.000010 0.000010 0.000010 0.000010 0.000010
0.000010 0.000010 0.000010 0.000010 0.000010 0.000010 0.000010 0.000010 0.000010 0.000010 0.999740 0.000010 0.000010 0.000010 0.000010 0.000010 0.000010 0.000010 0.000010 0.000010 0.000010 0.000010 0.000010 0.000010 0.000010 0.000010 0.000010
0.000010 0.000010 0.000010 0.000010 0.000010 0.000010 0.000010 0.000010 0.000010 0.000010 0.000010 0.000010 0.000010 0.000010 0.000010 0.000010 0.000010 0.000010 0.999740 0.000010 0.000010 0.000010 0.000010 0.000010 0.000010 0.000010 0.000010
0.000010 0.000010 0.000010 0.000010 0.000010 0.000010 0.000010 0.000010 0.000010 0.000010 0.000010 0.000010 0.000010 0.000010 0.000010 0.000010 0.000010 0.000010 0.999740 0.000010 0.000010 0.000010 0.000010 0.000010 0.000010 0.000010 0.000010
0.000010 0.000010 0.000010 0.016862 0.094969 0.000010 0.000010 0.024070 0.000010 0.052686 0.011460 0.000010 0.000010 0.000010 0.000010 0.000010 0.000010 0.000010 0.763457 0.001238 0.022488 0.001802 0.000010 0.000010 0.010792 0.000013 0.000010
0.000010 0.000010 0.000010 0.000010 0.000010 0.000010 0.000010 0.000010 0.000010 0.000010 0.000010 0.000010 0.000010 0.000010 0.000010 0.000010 0.000010 0.000010 0.985599 0.000010 0.009288 0.000010 0.000010 0.000010 0.000010 0.004873 0.000010
0.000010 0.000010 0.000010 0.000010 0.000010 0.000010 0.000010 0.000010 0.000010 0.000010 0.000010 0.000010 0.000010 0.000010 0.000010 0.000010 0.000010 0.000010 0.999740 0.000010 0.000010 0.000010 0.000010 0.000010 0.000010 0.000010 0.000010
0.000010 0.000010 0.000010 0.000010 0.000010 0.000010 0.000010 0.000010 0.000010 0.000010 0.000010 0.000010 0.000010 0.000010 0.000010 0.000010 0.000010 0.000010 0.999740 0.000010 0.000010 0.000010 0.000010 0.000010 0.000010 0.000010 0.000010
0.000010 0.000010 0.000010 0.012421 0.052973 0.000010 0.000010 0.010193 0.000010 0.005760 0.014139 0.000010 0.000010 0.000010 0.000010 0.000010 0.000010 0.000010 0.861372 0.000010 0.003337 0.024386 0.000010 0.000010 0.009688 0.005560 0.000010
0.000010 0.000010 0.000010 0.007255 0.069025 0.000010 0.000010 0.000010 0.000010 0.034511 0.036235 0.000010 0.000010 0.000010 0.000010 0.000010 0.000010 0.000010 0.800514 0.000010 0.000010 0.039489 0.000010 0.000010 0.012771 0.000010 0.000010
0.000010 0.000010 0.000010 0.000010 0.034136 0.004693 0.000010 0.000010 0.000010 0.000010 0.019224 0.000010 0.000010 0.000010 0.000010 0.000010 0.000010 0.000010 0.908529 0.000010 0.000010 0.015641 0.000010 0.000010 0.005157 0.012420 0.000010
0.000010 0.000010 0.000010 0.000010 0.020025 0.000010 0.000010 0.010180 0.000010 0.000010 0.000010 0.000010 0.000010 0.000010 0.000010 0.000010 0.000010 0.000010 0.882733 0.000010 0.000010 0.057512 0.000010 0.000010 0.022989 0.006350 0.000010
0.000010 0.000010 0.000010 0.000010 0.046947 0.000010 0.000010 0.012210 0.000010 0.008311 0.001768 0.000010 0.000010 0.000010 0.000010 0.000010 0.000010 0.000010 0.913327 0.000010 0.000010 0.000010 0.000010 0.000010 0.017227 0.000010 0.000010
0.000010 0.000010 0.000010 0.000010 0.025718 0.000010 0.000010 0.023867 0.000010 0.000010 0.019252 0.000010 0.000010 0.000010 0.000010 0.000010 0.000010 0.000010 0.898385 0.000010 0.021613 0.000020 0.000010 0.000010 0.007810 0.003145 0.000010
0.000010 0.000010 0.000010 0.000010 0.000010 0.000010 0.000010 0.000010 0.000010 0.000010 0.000010 0.000010 0.000010 0.000010 0.000010 0.000010 0.000010 0.000010 0.985597 0.000010 0.000010 0.006957 0.000010 0.000010 0.000010 0.007206 0.000010
0.000010 0.000010 0.000010 0.000010 0.142898 0.003327 0.000010 0.011494 0.000010 0.005551 0.021643 0.000010 0.000010 0.000010 0.000010 0.000010 0.000010 0.000010 0.707756 0.000010 0.021871 0.065694 0.000010 0.000010 0.019585 0.000010 0.000010
0.000010 0.000010 0.000010 0.000010 0.000010 0.000010 0.000010 0.000010 0.000010 0.000010 0.000010 0.000010 0.000010 0.000010 0.000010 0.000010 0.000010 0.000010 0.974639 0.000010 0.012412 0.003502 0.000010 0.000010 0.000010 0.009217 0.000010
0.000010 0.000010 0.000010 0.000010 0.000010 0.000010 0.000010 0.000311 0.000010 0.002835 0.000010 0.000010 0.000010 0.000010 0.000010 0.000010 0.000010 0.000010 0.993247 0.000010 0.000010 0.000010 0.000010 0.000010 0.000010 0.003378 0.000010
0.000010 0.000010 0.000010 0.000010 0.068128 0.001937 0.000010 0.010618 0.000010 0.097042 0.024252 0.000010 0.000010 0.000010 0.000010 0.000010 0.000010 0.000010 0.740767 0.000010 0.003545 0.044404 0.000010 0.000010 0.009127 0.000010 0.000010
0.000010 0.000010 0.000010 0.000010 0.000010 0.000010 0.000010 0.000010 0.000010 0.000010 0.000010 0.000010 0.000010 0.000010 0.000010 0.000010 0.000010 0.000010 0.987602 0.000010 0.000010 0.000010 0.000010 0.000010 0.000010 0.012148 0.000010
0.000010 0.000010 0.000010 0.000010 0.023447 0.000010 0.000010 0.020860 0.000010 0.000010 0.000010 0.000010 0.000010 0.000010 0.000010 0.000010 0.000010 0.000010 0.944605 0.000010 0.000010 0.000010 0.000010 0.000010 0.000010 0.010858 0.000010
0.000010 0.000010 0.000010 0.024815 0.053307 0.000010 0.000010 0.000015 0.000010 0.000010 0.000090 0.000010 0.000010 0.000010 0.000010 0.000010 0.000010 0.000010 0.851760 0.000010 0.000010 0.047622 0.000010 0.000010 0.010427 0.011774 0.000010
0.026202 0.025904 0.129545 0.000010 0.004398 0.000010 0.060707 0.000010 0.022485 0.000010 0.000010 0.035907 0.021563 0.418777 0.057351 0.054402 0.021063 0.011733 0.000010 0.000010 0.000010 0.000010 0.029233 0.063415 0.009596 0.000010 0.007619
0.014034 0.009237 0.112278 0.000010 0.000010 0.000010 0.118216 0.002283 0.039802 0.000010 0.000010 0.000010 0.059995 0.395619 0.068818 0.047553 0.013546 0.002446 0.000010 0.000010 0.000010 0.000010 0.058471 0.046397 0.000010 0.000010 0.011185
0.000010 0.006036 0.132218 0.000010 0.000010 0.000010 0.104006 0.000010 0.033937 0.000010 0.000010 0.000010 0.055102 0.453457 0.059438 0.068905 0.001854 0.001433 0.000010 0.000010 0.000010 0.000010 0.038926 0.038704 0.005844 0.000010 0.000010
0.000245 0.028531 0.119443 0.000010 0.000010 0.000010 0.113213 0.000010 0.020156 0.000010 0.000010 0.003189 0.026270 0.429949 0.062346 0.059363 0.000320 0.019965 0.000010 0.000010 0.000010 0.000010 0.046709 0.070162 0.000010 0.000010 0.000018
0.025661 0.025506 0.088039 0.000010 0.000010 0.000010 0.090509 0.000010 0.041307 0.000010 0.000010 0.009794 0.014743 0.460050 0.065213 0.034352 0.000010 0.011563 0.000010 0.000010 0.000010 0.000010 0.051268 0.066211 0.002132 0.000010 0.013533
0.009343 0.000010 0.104242 0.000010 0.000010 0.000010 0.101523 0.008919 0.004388 0.000010 0.000010 0.000010 0.065064 0.420317 0.056643 0.060524 0.013001 0.023544 0.000010 0.000010 0.000010 0.000010 0.033993 0.064568 0.012750 0.000010 0.021060
0.009393 0.014139 0.096092 0.000010 0.018507 0.000010 0.090012 0.000010 0.018239 0.000010 0.000010 0.063190 0.046947 0.396972 0.074855 0.061914 0.000010 0.005897 0.000010 0.000010 0.000010 0.000010 0.042278 0.042655 0.000010 0.000010 0.018792
0.020418 0.030174 0.057888 0.000010 0.000010 0.000010 0.112253 0.000010 0.000010 0.000010 0.000010 0.047134 0.049171 0.416493 0.044953 0.058108 0.002204 0.008616 0.000010 0.000010 0.000010 0.000010 0.049727 0.088341 0.014390 0.000010 0.000010
0.007699 0.022960 0.089217 0.000010 0.000010 0.000010 0.103554 0.000010 0.001946 0.000010 0.000010 0.036378 0.062059 0.385866 0.069916 0.076869 0.007084 0.039306 0.000010 0.000010 0.000010 0.000010 0.028474 0.064358 0.002702 0.000010 0.001501
0.010192 0.032938 0.101701 0.000010 0.000010 0.000010 0.094919 0.000010 0.000010 0.000010 0.000010 0.034196 0.056418 0.414588 0.044431 0.082660 0.025426 0.004646 0.000010 0.000010 0.000010 0.000010 0.028276 0.051087 0.002232 0.000010 0.016170
0.007635 0.008577 0.110284 0.000010 0.000010 0.000010 0.071630 0.000010 0.000010 0.000010 0.000010 0.037809 0.062639 0.407393 0.055022 0.075111 0.016512 0.018268 0.000010 0.000010 0.000010 0.000010 0.032298 0.079177 0.013129 0.000010 0.004396
0.022498 0.029705 0.088423 0.000010 0.000010 0.000010 0.114195 0.000010 0.024561 0.000010 0.000010 0.014069 0.044741 0.403624 0.061065 0.049811 0.002802 0.034588 0.000010 0.000010 0.000010 0.000010 0.050159 0.043156 0.000010 0.000010 0.016484
0.007867 0.026540 0.080546 0.000010 0.000010 0.000010 0.119968 0.000010 0.030979 0.000010 0.000010 0.047451 0.063912 0.392665 0.049023 0.065972 0.003662 0.007869 0.000010 0.000010 0.000010 0.000010 0.028576 0.056900 0.000010 0.000010 0.017950
0.032977 0.021330 0.068618 0.000010 0.005351 0.000010 0.127295 0.000010 0.009789 0.000010 0.000010 0.081381 0.050401 0.364766 0.026446 0.059187 0.028065 0.021763 0.000010 0.000010 0.000010 0.000010 0.038096 0.056518 0.000010 0.000010 0.007905
0.000010 0.010882 0.100489 0.000010 0.000377 0.000010 0.075304 0.005700 0.000010 0.000010 0.000010 0.031887 0.056565 0.422903 0.057924 0.072535 0.020180 0.028444 0.000010 0.000010 0.000010 0.000010 0.038441 0.040169 0.005188 0.000010 0.032902
0.018872 0.005263 0.107879 0.000010 0.000010 0.001373 0.115046 0.000010 0.011063 0.000010 0.000010 0.000012 0.052585 0.405681 0.069138 0.042557 0.000010 0.018330 0.000010 0.000010 0.000010 0.000010 0.048571 0.072088 0.013443 0.000010 0.017989
0.035591 0.020515 0.104225 0.000010 0.000010 0.000010 0.098875 0.000010 0.031052 0.000010 0.000010 0.000010 0.030872 0.441790 0.050476 0.047618 0.005745 0.000010 0.000010 0.000010 0.000010 0.000010 0.044639 0.076946 0.000010 0.000010 0.011516
0.018210 0.006979 0.118104 0.000010 0.000010 0.000010 0.111083 0.003475 0.024790 0.000010 0.000097 0.003194 0.034690 0.398810 0.061936 0.038790 0.019491 0.009037 0.000010 0.000010 0.000010 0.000010 0.060851 0.079739 0.004761 0.000010 0.005874
0.004383 0.015135 0.102593 0.000010 0.000010 0.000019 0.101078 0.013450 0.006686 0.000010 0.000010 0.068089 0.024272 0.341448 0.073146 0.074103 0.032119 0.024195 0.000010 0.000010 0.000010 0.000010 0.047183 0.053705 0.004349 0.000010 0.013957
0.000010 0.000010 0.000010 0.000010 0.680401 0.000010 0.000010 0.130926 0.000010 0.000010 0.014657 0.000010 0.000010 0.000010 0.000010 0.000010 0.000010 0.000010 0.117933 0.000010 0.000010 0.006702 0.000010 0.000010 0.049171 0.000010 0.000010
0.000010 0.000010 0.000010 0.000010 0.706702 0.000010 0.000010 0.149250 0.000010 0.000010 0.014573 0.000010 0.000010 0.000010 0.000010 0.000010 0.000010 0.000010 0.088139 0.000010 0.000010 0.019675 0.000010 0.000010 0.021451 0.000010 0.000010
0.000010 0.000010 0.000010 0.000010 0.745752 0.000010 0.000010 0.123527 0.000010 0.000010 0.010896 0.000010 0.000010 0.000010 0.000010 0.000010 0.000010 0.000010 0.108868 0.000010 0.000010 0.000010 0.000010 0.000010 0.010737 0.000010 0.000010
0.000010 0.000010 0.000010 0.000010 0.740628 0.000010 0.000010 0.134992 0.000010 0.000010 0.020285 0.000010 0.000010 0.000010 0.000010 0.000010 0.000010 0.000010 0.087049 0.000010 0.000010 0.000011 0.000010 0.000010 0.013179 0.003657 0.000010
0.000010 0.000010 0.000010 0.000010 0.759939 0.000010 0.000010 0.162294 0.000010 0.000010 0.006135 0.000010 0.000010 0.000010 0.000010 0.000010 0.000010 0.000010 0.041972 0.000010 0.000010 0.000010 0.000010 0.000010 0.029439 0.000010 0.000010
0.000010 0.000010 0.000010 0.000010 0.693142 0.000010 0.000010 0.155545 0.000010 0.022999 0.000010 0.000010 0.000010 0.000010 0.000010 0.000010 0.000010 0.000010 0.083076 0.002864 0.000010 0.000010 0.000010 0.000010 0.032546 0.009628 0.000010
0.000010 0.000010 0.000010 0.000010 0.818190 0.000010 0.000010 0.093527 0.000010 0.000010 0.001435 0.000010 0.000010 0.000010 0.000010 0.000010 0.000010 0.000010 0.076605 0.000010 0.010023 0.000010 0.000010 0.000010 0.000010 0.000010 0.000010
0.000010 0.000010 0.000010 0.000010 0.756182 0.003278 0.000010 0.172759 0.000010 0.000010 0.000010 0.000010 0.000010 0.000010 0.000010 0.000010 0.000010 0.000010 0.027485 0.000010 0.000010 0.013771 0.000010 0.000010 0.026316 0.000010 0.000010
0.000010 0.000010 0.000010 0.000010 0.746910 0.000010 0.000010 0.139845 0.000010 0.000010 0.012022 0.000010 0.000010 0.000010 0.000010 0.000010 0.000010 0.000010 0.053290 0.000010 0.012241 0.000010 0.000010 0.000010 0.035481 0.000010 0.000010
0.000010 0.000010 0.000010 0.000010 0.814293 0.000010 0.000010 0.082046 0.000010 0.009996 0.003294 0.000010 0.000010 0.000010 0.000010 0.000010 0.000010 0.000010 0.084839 0.000010 0.000010 0.000010 0.000010 0.000010 0.000010 0.005323 0.000010
0.000010 0.000010 0.000010 0.000010 0.815322 0.000010 0.000010 0.093347 0.000010 0.000010 0.028316 0.000010 0.000010 0.000010 0.000010 0.000010 0.000010 0.000010 0.046995 0.000010 0.000010 0.012568 0.000010 0.000010 0.000010 0.003241 0.000010
0.000010 0.000010 0.000010 0.000010 0.839059 0.000010 0.000010 0.063623 0.000010 0.000010 0.004076 0.000010 0.000010 0.000010 0.000010 0.000010 0.000010 0.000010 0.067143 0.000010 0.000010 0.016425 0.000010 0.000010 0.000010 0.009464 0.000010
0.000010 0.000010 0.000010 0.000010 0.760105 0.000010 0.000010 0.186398 0.000010 0.000010 0.007124 0.000010 0.000010 0.000010 0.000010 0.000010 0.000010 0.000010 0.000667 0.000010 0.000010 0.000010 0.000010 0.000010 0.037980 0.007516 0.000010
0.000010 0.000010 0.000010 0.000010 0.767681 0.000010 0.000010 0.139703 0.000010 0.000010 0.035303 0.000010 0.000010 0.000010 0.000010 0.000010 0.000010 0.000010 0.052850 0.000010 0.000285 0.003968 0.000010 0.000010 0.000010 0.000010 0.000010
0.000010 0.013184 0.113071 0.000010 0.000010 0.000010 0.081522 0.000010 0.050639 0.000010 0.000010 0.027728 0.017606 0.030550 0.024823 0.017120 0.007498 0.480053 0.000010 0.000010 0.000010 0.000010 0.019488 0.105934 0.000010 0.000010 0.010653
0.026242 0.013027 0.097234 0.000010 0.000010 0.000010 0.070142 0.000010 0.037843 0.000010 0.000010 0.027770 0.014293 0.018171 0.048014 0.043742 0.045077 0.347947 0.000010 0.000010 0.000010 0.000010 0.029228 0.160997 0.001506 0.000010 0.018657
0.001817 0.034330 0.077925 0.000010 0.000010 0.000010 0.052674 0.000010 0.047978 0.000010 0.000010 0.016355 0.020676 0.055543 0.008037 0.029882 0.022770 0.460838 0.000010 0.000010 0.000010 0.000010 0.017654 0.146627 0.001610 0.000010 0.005175
0.004400 0.007891 0.093722 0.000010 0.000010 0.000010 0.094472 0.000012 0.047978 0.000010 0.000010 0.048390 0.022689 0.039270 0.026291 0.037178 0.033687 0.357451 0.000010 0.000010 0.000010 0.000010 0.020679 0.140676 0.000010 0.000010 0.025103
0.009424 0.022214 0.101855 0.000010 0.000010 0.000010 0.082259 0.000010 0.044068 0.000010 0.000010 0.050232 0.032413 0.041253 0.020004 0.008293 0.041118 0.358722 0.000010 0.000010 0.000010 0.000010 0.026909 0.143899 0.000010 0.000010 0.017219
0.000010 0.022317 0.075482 0.000010 0.000010 0.000010 0.054841 0.000010 0.044147 0.000010 0.000010 0.038199 0.032920 0.014038 0.000010 0.025567 0.035871 0.492002 0.000010 0.000010 0.000010 0.000010 0.013080 0.139826 0.000010 0.000010 0.011571
0.019856 0.014388 0.077143 0.000010 0.000010 0.000010 0.064343 0.000010 0.079020 0.000010 0.000010 0.004514 0.012827 0.018040 0.009053 0.016559 0.022660 0.490086 0.000010 0.000010 0.000010 0.000010 0.026487 0.129862 0.000010 0.000010 0.015043
0.006868 0.010688 0.089180 0.000010 0.000010 0.000010 0.030206 0.000010 0.038546 0.000010 0.000010 0.032456 0.006956 0.032842 0.006967 0.037320 0.033591 0.550952 0.000010 0.000010 0.000010 0.000010 0.013143 0.095615 0.006552 0.000010 0.008007
0.000010 0.010923 0.108042 0.000010 0.000010 0.000010 0.027529 0.000010 0.038903 0.000010 0.000010 0.051702 0.024630 0.009598 0.045098 0.042630 0.003336 0.409191 0.000010 0.000010 0.000010 0.000010 0.020579 0.158294 0.009488 0.000010 0.039934
0.000790 0.020080 0.070960 0.000010 0.000010 0.000010 0.031837 0.000010 0.030915 0.000010 0.000010 0.011127 0.000010 0.024596 0.012352 0.026645 0.041884 0.570328 0.000010 0.000010 0.000010 0.000010 0.006270 0.134411 0.001664 0.000010 0.016021
0.007053 0.002575 0.099384 0.000010 0.000010 0.000010 0.094778 0.000010 0.061191 0.000010 0.000010 0.046070 0.026488 0.029248 0.030376 0.037480 0.042025 0.335360 0.000010 0.000010 0.000010 0.000010 0.013069 0.145991 0.000010 0.000010 0.028793
0.012172 0.014226 0.071823 0.000010 0.000010 0.000010 0.000010 0.000010 0.042026 0.000010 0.000010 0.016333 0.027923 0.046644 0.019540 0.037450 0.029954 0.562949 0.000010 0.000010 0.000010 0.000010 0.005788 0.073059 0.004856 0.000010 0.035138
0.001019 0.017608 0.089808 0.000010 0.001583 0.000010 0.070602 0.001046 0.040377 0.000010 0.000010 0.000010 0.018605 0.077527 0.034692 0.020086 0.031201 0.421520 0.000010 0.000010 0.000010 0.000010 0.009351 0.164740 0.000125 0.000010 0.000010
0.014690 0.035154 0.124558 0.000010 0.000010 0.000010 0.093160 0.000010 0.053736 0.000010 0.000010 0.003571 0.011999 0.066343 0.006842 0.050411 0.031520 0.325835 0.000010 0.000010 0.000010 0.000010 0.015970 0.146952 0.000010 0.000010 0.019140
0.002801 0.012217 0.126371 0.000010 0.016658 0.000010 0.057534 0.000010 0.019414 0.000010 0.000010 0.021327 0.012626 0.020581 0.026687 0.047514 0.014507 0.463602 0.000010 0.000010 0.000010 0.000010 0.003260 0.152874 0.000010 0.000010 0.001916
0.000010 0.017441 0.077573 0.000010 0.000010 0.000010 0.044145 0.002168 0.062178 0.000010 0.000010 0.018562 0.032172 0.040275 0.040442 0.041086 0.024596 0.449834 0.000010 0.000010 0.000010 0.000010 0.007967 0.136512 0.002771 0.000010 0.002168
0.016653 0.031139 0.062055 0.000010 0.015540 0.000010 0.026881 0.000010 0.039197 0.000010 0.000010 0.041344 0.037696 0.040288 0.006231 0.007117 0.012945 0.531455 0.000010 0.000010 0.000010 0.000010 0.004770 0.116573 0.000010 0.000010 0.010005
0.008978 0.018046 0.104780 0.000010 0.000010 0.003416 0.047868 0.000010 0.046188 0.000010 0.000010 0.000010 0.009979 0.074063 0.008812 0.033651 0.033651 0.462079 0.000010 0.000010 0.000010 0.000010 0.016302 0.095996 0.012396 0.000010 0.023684
0.000010 0.025728 0.132364 0.000010 0.000010 0.000010 0.088730 0.000010 0.063888 0.000010 0.000010 0.024449 0.030446 0.051652 0.006948 0.036362 0.016942 0.359660 0.000010 0.000010 0.000010 0.000010 0.003818 0.148315 0.000010 0.000010 0.010569
0.016219 0.013958 0.086842 0.000010 0.000010 0.000010 0.059842 0.000010 0.049812 0.000010 0.000010 0.017723 0.027252 0.056482 0.000156 0.029301 0.039198 0.418038 0.000010 0.000010 0.000010 0.000010 0.014400 0.136078 0.012046 0.000010 0.022544
0.017829 0.002270 0.000010 0.000010 0.000010 0.000010 0.000010 0.008950 0.000010 0.000010 0.000010 0.032047 0.002109 0.895735 0.026928 0.000010 0.000010 0.000010 0.000010 0.000010 0.000010 0.000010 0.007162 0.000010 0.006791 0.000010 0.000010
0.000010 0.011870 0.001393 0.000010 0.000010 0.000010 0.000010 0.000010 0.000010 0.000010 0.000010 0.070624 0.019790 0.847040 0.004374 0.019988 0.000010 0.000010 0.000010 0.000010 0.000010 0.000010 0.003629 0.000010 0.021113 0.000010 0.000010
0.007320 0.000010 0.000010 0.000010 0.002648 0.000010 0.014630 0.000010 0.000010 0.000010 0.000010 0.085383 0.000010 0.848930 0.000010 0.022266 0.000010 0.000010 0.000010 0.000010 0.000010 0.000010 0.006306 0.000010 0.012327 0.000010 0.000010
0.005319 0.000010 0.000010 0.000010 0.010724 0.000010 0.021491 0.000010 0.000010 0.000010 0.000010 0.051450 0.025997 0.853356 0.000010 0.021486 0.000010 0.000010 0.000010 0.000010 0.000010 0.000010 0.000010 0.000010 0.009987 0.000010 0.000010
0.012346 0.000010 0.000917 0.000010 0.009675 0.000010 0.000010 0.000010 0.000010 0.000010 0.000010 0.036465 0.037948 0.891415 0.000010 0.004270 0.000010 0.000010 0.000010 0.000010 0.000010 0.000010 0.005990 0.000085 0.000720 0.000010 0.000010
0.025463 0.000010 0.016863 0.000010 0.000010 0.000010 0.000749 0.000010 0.000010 0.000010 0.000010 0.043842 0.013912 0.897155 0.000010 0.000010 0.000010 0.000010 0.000010 0.000010 0.000010 0.000010 0.000010 0.000010 0.001816 0.000010 0.000010
0.022532 0.000010 0.000010 0.000010 0.000010 0.000010 0.000010 0.000010 0.000010 0.000010 0.000010 0.069603 0.019101 0.852718 0.008367 0.005753 0.000010 0.000010 0.000010 0.000010 0.000010 0.000010 0.018539 0.000010 0.003197 0.000010 0.000010
0.017990 0.000010 0.000010 0.000010 0.000010 0.000010 0.000010 0.005073 0.000010 0.000010 0.000010 0.089452 0.024655 0.830988 0.000010 0.000010 0.000010 0.000010 0.000010 0.000010 0.000010 0.000010 0.019152 0.000010 0.012489 0.000010 0.000010
0.002234 0.000010 0.017171 0.000010 0.000010 0.000010 0.000010 0.011568 0.000010 0.000010 0.000010 0.057146 0.001435 0.903970 0.000010 0.000010 0.000010 0.000010 0.000010 0.000010 0.000010 0.000010 0.000010 0.000010 0.006275 0.000010 0.000010
0.008973 0.000010 0.006754 0.000010 0.007155 0.000010 0.002473 0.008091 0.003742 0.000010 0.000010 0.059144 0.009027 0.887878 0.000010 0.000017 0.006585 0.000010 0.000010 0.000010 0.000010 0.000010 0.000010 0.000010 0.000010 0.000010 0.000010
0.000010 0.000010 0.000010 0.000010 0.000010 0.000010 0.017646 0.000010 0.000010 0.000010 0.000010 0.027637 0.028789 0.907597 0.000010 0.002276 0.000010 0.000010 0.000010 0.000010 0.000010 0.000010 0.000010 0.000010 0.015845 0.000010 0.000010
0.024190 0.000010 0.000010 0.000010 0.000010 0.000010 0.000010 0.000010 0.000010 0.000010 0.000010 0.058257 0.014213 0.891892 0.000010 0.000010 0.000010 0.000010 0.000010 0.000010 0.000010 0.000010 0.002768 0.000010 0.008470 0.000010 0.000010
0.000010 0.000010 0.002945 0.000010 0.000010 0.000010 0.007171 0.000010 0.000010 0.000010 0.000010 0.067441 0.000010 0.888484 0.000010 0.017593 0.000010 0.000010 0.000010 0.000010 0.000010 0.000010 0.003955 0.000010 0.012210 0.000010 0.000010
0.000010 0.002425 0.002086 0.000010 0.004151 0.000010 0.006415 0.024590 0.000010 0.000010 0.000010 0.045991 0.015574 0.876639 0.014805 0.000010 0.000010 0.000010 0.000010 0.000010 0.000010 0.000010 0.007153 0.000010 0.000010 0.000010 0.000010
0.012906 0.000010 0.009668 0.000010 0.010166 0.000010 0.000010 0.000333 0.006875 0.000010 0.000010 0.051176 0.011996 0.872644 0.000010 0.009182 0.000010 0.000010 0.000010 0.000010 0.000010 0.000010 0.009624 0.000010 0.005270 0.000010 0.000010
0.001422 0.000010 0.022894 0.000010 0.000284 0.000010 0.000010 0.009793 0.008418 0.000010 0.000010 0.045952 0.028421 0.853425 0.004889 0.022357 0.000010 0.000010 0.000010 0.000010 0.000010 0.000010 0.001986 0.000010 0.000010 0.000010 0.000010
0.038273 0.005713 0.006230 0.000010 0.000010 0.000010 0.009941 0.000010 0.011337 0.000010 0.000010 0.022598 0.031325 0.871213 0.000010 0.002772 0.000010 0.000010 0.000010 0.000010 0.000010 0.000010 0.000428 0.000010 0.000010 0.000010 0.000010
0.035713 0.000458 0.025577 0.000010 0.009750 0.000010 0.000010 0.000010 0.000010 0.000010 0.000010 0.072984 0.014555 0.832954 0.000010 0.005304 0.000010 0.000010 0.000010 0.000010 0.000010 0.000010 0.002525 0.000010 0.000010 0.000010 0.000010
0.000010 0.000010 0.000010 0.000010 0.014024 0.000010 0.003773 0.003242 0.007323 0.000010 0.000010 0.095756 0.015838 0.850114 0.000010 0.000010 0.000010 0.000010 0.000010 0.000010 0.000010 0.000010 0.009739 0.000010 0.000010 0.000010 0.000010
0.013146 0.000010 0.000010 0.000010 0.000010 0.000010 0.000010 0.000010 0.000010 0.000010 0.000010 0.110630 0.000010 0.842946 0.000010 0.000010 0.000010 0.000010 0.000010 0.000010 0.000010 0.000010 0.017718 0.000010 0.015340 0.000010 0.000010
0.000010 0.000010 0.000010 0.002202 0.030741 0.000010 0.000010 0.016209 0.000010 0.072294 0.046298 0.000010 0.000010 0.000010 0.000010 0.000010 0.000010 0.000010 0.742910 0.000010 0.019325 0.058143 0.000010 0.000010 0.007698 0.004012 0.000010
0.000010 0.000010 0.000010 0.000010 0.003371 0.000010 0.000010 0.000177 0.000010 0.000010 0.017253 0.000010 0.000010 0.000010 0.000010 0.000010 0.000010 0.000010 0.937338 0.000010 0.000010 0.016607 0.000010 0.000010 0.015033 0.010021 0.000010
0.000010 0.000010 0.000010 0.000010 0.020050 0.005728 0.000010 0.003819 0.000010 0.024529 0.040270 0.000010 0.000010 0.000010 0.000010 0.000010 0.000010 0.000010 0.841724 0.000010 0.046623 0.006155 0.000010 0.000010 0.010265 0.000667 0.000010
0.000010 0.000010 0.000010 0.001708 0.060807 0.000010 0.000010 0.022901 0.000010 0.063416 0.013486 0.000010 0.000010 0.000010 0.000010 0.000010 0.000010 0.000010 0.695946 0.063459 0.023409 0.054597 0.000010 0.000010 0.000101 0.000010 0.000010
0.000010 0.000010 0.000010 0.000010 0.019223 0.000010 0.000010 0.024069 0.000010 0.029773 0.017508 0.000010 0.000010 0.000010 0.000010 0.000010 0.000010 0.000010 0.879670 0.000010 0.008962 0.000010 0.000010 0.000010 0.001273 0.019333 0.000010
0.000010 0.000010 0.000010 0.015479 0.033754 0.000010 0.000010 0.016163 0.000010 0.032546 0.057525 0.000010 0.000010 0.000010 0.000010 0.000010 0.000010 0.000010 0.804662 0.000010 0.000010 0.029966 0.000010 0.000010 0.002409 0.007317 0.000010
0.000010 0.000010 0.000010 0.000010 0.063688 0.000010 0.000010 0.015523 0.000010 0.073355 0.051724 0.000010 0.000010 0.000010 0.000010 0.000010 0.000010 0.000010 0.720069 0.000010 0.016886 0.032233 0.000010 0.000010 0.019032 0.007311 0.000010
0.000010 0.000010 0.000010 0.002320 0.012187 0.000010 0.000010 0.025141 0.000010 0.008515 0.012378 0.000010 0.000010 0.000010 0.000010 0.000010 0.000010 0.000010 0.870479 0.000010 0.003864 0.029798 0.000010 0.000010 0.018608 0.016541 0.000010
0.000010 0.000010 0.000010 0.000010 0.069849 0.000010 0.000010 0.000890 0.000010 0.054840 0.053453 0.000010 0.000010 0.000010 0.000010 0.000010 0.000010 0.000010 0.654585 0.013450 0.015227 0.121922 0.000010 0.000010 0.015603 0.000010 0.000010
0.000010 0.000010 0.000010 0.000010 0.028446 0.000010 0.000010 0.008328 0.000010 0.047454 0.020701 0.000010 0.000010 0.000010 0.000010 0.000010 0.000010 0.000010 0.811790 0.000010 0.000010 0.057890 0.000010 0.000010 0.015048 0.010153 0.000010
0.000010 0.000010 0.000010 0.000010 0.000010 0.000010 0.000010 0.000010 0.000010 0.062529 0.000017 0.000010 0.000010 0.000010 0.000010 0.000010 0.000010 0.000010 0.894142 0.000010 0.027111 0.000010 0.000010 0.000010 0.015980 0.000010 0.000010
0.000010 0.000010 0.000010 0.000010 0.049447 0.000010 0.000010 0.017029 0.000010 0.000010 0.017552 0.000010 0.000010 0.000010 0.000010 0.000010 0.000010 0.000010 0.860580 0.000010 0.030930 0.016899 0.000010 0.000010 0.001217 0.006155 0.000010
0.000010 0.000010 0.000010 0.008605 0.014391 0.000010 0.000010 0.023904 0.000010 0.030244 0.018776 0.000010 0.000010 0.000010 0.000010 0.000010 0.000010 0.000010 0.807241 0.000010 0.000010 0.085219 0.000010 0.000010 0.003957 0.007483 0.000010
0.000010 0.000010 0.000010 0.000010 0.023527 0.000010 0.000010 0.026327 0.000010 0.053206 0.008844 0.000010 0.000010 0.000010 0.000010 0.000010 0.000010 0.000010 0.860033 0.000010 0.011145 0.009820 0.000010 0.000010 0.000010 0.006909 0.000010
0.000010 0.000010 0.000010 0.048307 0.005009 0.000010 0.000010 0.000010 0.000010 0.029069 0.025717 0.000010 0.000010 0.000010 0.000010 0.000010 0.000010 0.000010 0.891041 0.000010 0.000010 0.000010 0.000010 0.000010 0.000010 0.000646 0.000010
0.000010 0.000010 0.000010 0.020286 0.057795 0.000010 0.000010 0.005439 0.000010 0.019803 0.019567 0.000010 0.000010 0.000010 0.000010 0.000010 0.000010 0.000010 0.756299 0.018906 0.024232 0.043128 0.000010 0.000010 0.008848 0.025538 0.000010
0.000010 0.000010 0.000010 0.024369 0.120044 0.000010 0.000010 0.006629 0.000010 0.004376 0.065221 0.000010 0.000010 0.000010 0.000010 0.000010 0.000010 0.000010 0.637728 0.041260 0.024103 0.076089 0.000010 0.000010 0.000010 0.000010 0.000010
0.000010 0.000010 0.000010 0.000010 0.069348 0.000010 0.000010 0.010547 0.000010 0.139892 0.032932 0.000010 0.000010 0.000010 0.000010 0.000010 0.000010 0.000010 0.640462 0.064982 0.000010 0.008174 0.000010 0.000010 0.025860 0.007624 0.000010
0.000010 0.000010 0.000010 0.000010 0.030950 0.000010 0.000010 0.003893 0.000010 0.057257 0.000010 0.000010 0.000010 0.000010 0.000010 0.000010 0.000010 0.000010 0.907670 0.000010 0.000010 0.000010 0.000010 0.000010 0.000010 0.000010 0.000010
0.000010 0.000010 0.000010 0.037239 0.043584 0.000010 0.000010 0.014512 0.000010 0.062397 0.068760 0.000010 0.000010 0.000010 0.000010 0.000010 0.000010 0.000010 0.666171 0.007426 0.021480 0.045973 0.000010 0.000010 0.015091 0.017205 0.000010
0.000010 0.000010 0.000010 0.000010 0.000010 0.000010 0.000010 0.000010 0.000010 0.000010 0.000010 0.000010 0.000010 0.000010 0.000010 0.000010 0.000010 0.000010 0.000010 0.000010 0.000010 0.000010 0.000010 0.000010 0.999740 0.000010 0.000010
0.000010 0.000010 0.000010 0.000010 0.000010 0.000010 0.000010 0.000010 0.000010 0.000010 0.000010 0.000010 0.000010 0.000010 0.000010 0.000010 0.000010 0.000010 0.000010 0.000010 0.000010 0.000010 0.000010 0.000010 0.999740 0.000010 0.000010
0.000010 0.000010 0.000010 0.000010 0.000010 0.000010 0.000010 0.000010 0.000010 0.000010 0.000010 0.000010 0.000010 0.000010 0.000010 0.000010 0.000010 0.000010 0.000010 0.000010 0.000010 0.000010 0.000010 0.000010 0.999740 0.000010 0.000010
0.000010 0.000010 0.000010 0.000010 0.000010 0.000010 0.000010 0.000010 0.000010 0.000010 0.000010 0.000010 0.000010 0.000010 0.000010 0.000010 0.000010 0.000010 0.000010 0.000010 0.000010 0.000010 0.000010 0.000010 0.999740 0.000010 0.000010
0.000010 0.000010 0.000010 0.000010 0.000010 0.000010 0.000010 0.000010 0.000010 0.000010 0.000010 0.000010 0.000010 0.000010 0.000010 0.000010 0.000010 0.000010 0.000010 0.000010 0.000010 0.000010 0.000010 0.000010 0.999740 0.000010 0.000010
0.000010 0.000010 0.000010 0.000010 0.000010 0.000010 0.000010 0.000010 0.000010 0.000010 0.000010 0.000010 0.000010 0.000010 0.000010 0.000010 0.000010 0.000010 0.000010 0.000010 0.000010 0.000010 0.000010 0.000010 0.999740 0.000010 0.000010
0.000010 0.000010 0.000010 0.000010 0.000010 0.000010 0.000010 0.000010 0.000010 0.000010 0.000010 0.000010 0.000010 0.000010 0.000010 0.000010 0.000010 0.000010 0.000010 0.000010 0.000010 0.000010 0.000010 0.000010 0.999740 0.000010 0.000010
0.000010 0.000010 0.000010 0.000010 0.019597 0.000010 0.000010 0.000010 0.000010 0.000010 0.000010 0.000010 0.000010 0.000010 0.000010 0.000010 0.000010 0.000010 0.000010 0.000010 0.000010 0.000010 0.000010 0.000010 0.980153 0.000010 0.000010
0.000010 0.000010 0.000010 0.000010 0.013828 0.000010 0.000010 0.000010 0.000010 0.000010 0.000010 0.000010 0.000010 0.000010 0.000010 0.000010 0.000010 0.000010 0.000010 0.000010 0.000010 0.000010 0.000010 0.000010 0.985922 0.000010 0.000010
0.000010 0.000010 0.000010 0.000010 0.000010 0.000010 0.000010 0.000010 0.000010 0.000010 0.000010 0.000010 0.000010 0.000010 0.000010 0.000010 0.000010 0.000010 0.000010 0.000010 0.000010 0.000010 0.000010 0.000010 0.999740 0.000010 0.000010
0.000010 0.000010 0.000010 0.000010 0.000010 0.000010 0.000010 0.000010 0.000010 0.000010 0.000010 0.000010 0.000010 0.000010 0.000010 0.000010 0.000010 0.000010 0.000010 0.000010 0.000010 0.000010 0.000010 0.000010 0.999740 0.000010 0.000010
0.000010 0.000010 0.000010 0.000010 0.000011 0.000010 0.000010 0.000010 0.000010 0.000010 0.000010 0.000010 0.000010 0.000010 0.000019 0.000010 0.000010 0.000010 0.000010 0.000010 0.000010 0.000010 0.000010 0.000010 0.999729 0.000010 0.000010
0.000010 0.000010 0.000010 0.000010 0.053536 0.000010 0.000010 0.000010 0.000010 0.000010 0.000010 0.000010 0.000010 0.000010 0.000010 0.000010 0.000010 0.000010 0.000010 0.000010 0.000010 0.000010 0.000010 0.000010 0.946214 0.000010 0.000010
0.000010 0.000010 0.000010 0.000010 0.000010 0.000010 0.000010 0.000010 0.000010 0.000010 0.000010 0.000010 0.000010 0.000010 0.000010 0.000010 0.000010 0.000010 0.000010 0.000010 0.000010 0.000010 0.000010 0.000010 0.999740 0.000010 0.000010
0.000010 0.000010 0.000010 0.000010 0.000010 0.000010 0.000010 0.000010 0.000010 0.000010 0.000010 0.000010 0.000010 0.000010 0.000010 0.000010 0.000010 0.000010 0.000010 0.000010 0.000010 0.000010 0.000010 0.000010 0.999740 0.000010 0.000010
0.000010 0.000010 0.000010 0.000010 0.000010 0.000010 0.000010 0.000010 0.000010 0.000010 0.000010 0.000010 0.000010 0.000010 0.000010 0.000010 0.000010 0.000010 0.000010 0.000010 0.000010 0.000010 0.000010 0.000010 0.999740 0.000010 0.000010
0.000010 0.000010 0.000010 0.000010 0.000010 0.000010 0.000010 0.000010 0.000010 0.000010 0.000010 0.000010 0.000010 0.000010 0.000010 0.000010 0.000010 0.000010 0.000010 0.000010 0.000010 0.000010 0.000010 0.000010 0.999740 0.000010 0.000010
0.000010 0.000010 0.000010 0.000010 0.000010 0.000010 0.000010 0.000010 0.000010 0.000010 0.000010 0.000010 0.000010 0.000010 0.000010 0.000010 0.000010 0.000010 0.000010 0.000010 0.000010 0.000010 0.000010 0.000010 0.999740 0.000010 0.000010
0.000010 0.000010 0.000010 0.000010 0.000010 0.000010 0.000010 0.000010 0.000010 0.000010 0.000010 0.000010 0.000010 0.000010 0.000010 0.000010 0.000010 0.000010 0.000010 0.000010 0.000010 0.000010 0.000010 0.000010 0.999740 0.000010 0.000010
0.000010 0.000010 0.000010 0.000010 0.000010 0.000010 0.000010 0.000010 0.000010 0.000010 0.000010 0.000010 0.000010 0.000010 0.000010 0.000010 0.000010 0.000010 0.000010 0.000010 0.000010 0.000010 0.000010 0.000010 0.999740 0.000010 0.000010
0.000010 0.000010 0.132228 0.000010 0.000010 0.000010 0.106178 0.000010 0.083542 0.000010 0.000010 0.038433 0.031493 0.161581 0.026659 0.078379 0.015090 0.130374 0.000010 0.000010 0.000010 0.000010 0.041255 0.137013 0.000010 0.000010 0.017634
0.014413 0.015311 0.118177 0.000010 0.000010 0.000010 0.112028 0.000010 0.093452 0.000010 0.000010 0.043652 0.031130 0.163437 0.041480 0.083446 0.037679 0.082123 0.000010 0.000010 0.000010 0.000010 0.047634 0.099684 0.000010 0.000010 0.016235
0.016310 0.010716 0.126786 0.000010 0.000567 0.000010 0.079440 0.007535 0.066648 0.000012 0.000010 0.036924 0.044946 0.155057 0.043905 0.086198 0.031654 0.100837 0.000010 0.000010 0.000010 0.000010 0.044576 0.122821 0.000010 0.000010 0.024979
0.014307 0.007960 0.171265 0.000010 0.000010 0.000362 0.118880 0.000010 0.068498 0.000010 0.000010 0.000010 0.050763 0.186046 0.074938 0.091206 0.025071 0.051879 0.000010 0.000010 0.000010 0.000010 0.042902 0.074406 0.000010 0.000010 0.021396
0.015434 0.000010 0.127503 0.000010 0.000010 0.000010 0.126729 0.001562 0.091967 0.000010 0.000010 0.036205 0.046664 0.195597 0.063872 0.092092 0.054321 0.006778 0.000010 0.000010 0.000010 0.000010 0.055282 0.079292 0.000010 0.000010 0.006582
0.006285 0.000010 0.141116 0.000010 0.000010 0.000010 0.107827 0.000010 0.099020 0.000010 0.000010 0.002925 0.020993 0.241957 0.052747 0.100481 0.031066 0.032432 0.000010 0.000010 0.000010 0.000010 0.056591 0.103082 0.000010 0.000010 0.003347
0.015357 0.004805 0.120208 0.000010 0.000010 0.000010 0.125026 0.004755 0.085514 0.000010 0.000010 0.009576 0.047113 0.208361 0.071957 0.097543 0.036823 0.012732 0.000010 0.000076 0.000010 0.000010 0.064876 0.094383 0.000010 0.000795 0.000010
0.010990 0.008167 0.131015 0.000010 0.000010 0.000010 0.110603 0.000010 0.130384 0.000010 0.000010 0.023340 0.034179 0.187635 0.060895 0.082135 0.022804 0.004855 0.000010 0.000010 0.000010 0.000010 0.056985 0.116582 0.000010 0.000010 0.019309
0.000010 0.000010 0.136346 0.000010 0.008240 0.000010 0.077982 0.012997 0.095907 0.000010 0.000010 0.017873 0.048627 0.118404 0.038927 0.100055 0.048426 0.097338 0.000010 0.000010 0.000010 0.000010 0.052537 0.117595 0.000010 0.000010 0.028625
0.009740 0.016478 0.152629 0.000010 0.000010 0.000010 0.113757 0.000010 0.056311 0.000010 0.000010 0.037661 0.042226 0.159262 0.041728 0.081136 0.020912 0.088742 0.000010 0.000010 0.000010 0.000010 0.019743 0.150119 0.000010 0.000010 0.009437
0.036017 0.012143 0.129172 0.000010 0.000187 0.000010 0.092071 0.000010 0.077788 0.000010 0.000010 0.022949 0.067675 0.202092 0.064141 0.075498 0.039743 0.032084 0.000010 0.000010 0.000010 0.000010 0.059430 0.081949 0.000010 0.000631 0.006330
0.006320 0.001201 0.125572 0.000010 0.000010 0.000010 0.113495 0.000010 0.102451 0.000010 0.000010 0.024599 0.040729 0.184158 0.052500 0.105551 0.019706 0.056395 0.000010 0.000010 0.000010 0.000010 0.034650 0.122941 0.000010 0.000010 0.009613
0.016654 0.011450 0.135016 0.000010 0.000010 0.000553 0.131998 0.000010 0.085124 0.000010 0.000010 0.000010 0.062980 0.200908 0.073340 0.078507 0.018710 0.027725 0.000010 0.000010 0.000010 0.000010 0.035373 0.107955 0.000010 0.000010 0.013585
0.012938 0.011333 0.135230 0.000010 0.000010 0.000010 0.117645 0.000010 0.076052 0.000010 0.000010 0.062072 0.031858 0.158297 0.039204 0.081010 0.023150 0.060001 0.000010 0.000010 0.000010 0.000010 0.045850 0.137237 0.000010 0.000010 0.008004
0.016975 0.008954 0.141254 0.000010 0.000010 0.000010 0.109391 0.000010 0.073205 0.000010 0.000010 0.035017 0.042562 0.205797 0.080855 0.070872 0.043470 0.011486 0.000010 0.000010 0.000010 0.000010 0.061617 0.093508 0.000010 0.000010 0.004917
0.021792 0.012296 0.112188 0.000010 0.000010 0.000631 0.097788 0.000010 0.137554 0.000010 0.000010 0.023008 0.046766 0.176290 0.054357 0.083494 0.014265 0.030116 0.000010 0.000010 0.000010 0.000010 0.043601 0.106162 0.006687 0.000010 0.032905
0.004612 0.013022 0.124818 0.000010 0.000010 0.000010 0.135269 0.000010 0.090229 0.000010 0.000010 0.019810 0.035750 0.155711 0.032686 0.102690 0.025956 0.089839 0.000010 0.000010 0.000010 0.000010 0.045724 0.117405 0.000010 0.000010 0.006358
0.000010 0.002115 0.152453 0.000010 0.000010 0.000010 0.115839 0.000010 0.079411 0.000010 0.000010 0.050295 0.042114 0.148704 0.035806 0.090300 0.016212 0.108320 0.000010 0.000010 0.000010 0.000010 0.029404 0.109845 0.000010 0.000010 0.019051
0.000010 0.000010 0.000010 0.000010 0.244004 0.000010 0.000010 0.031542 0.000010 0.000010 0.000010 0.000010 0.000010 0.000010 0.000010 0.000010 0.000010 0.000010 0.691698 0.000010 0.000010 0.000010 0.000010 0.000010 0.032526 0.000010 0.000010
0.000010 0.000010 0.000010 0.000010 0.224604 0.000010 0.000010 0.024951 0.000010 0.000010 0.000010 0.000010 0.000010 0.000010 0.000010 0.000010 0.000010 0.000010 0.693897 0.000010 0.000010 0.000010 0.000010 0.000010 0.044756 0.011572 0.000010
0.009330 0.004175 0.000010 0.011264 0.224482 0.000010 0.000010 0.017932 0.000010 0.000010 0.014712 0.000010 0.000010 0.000010 0.000010 0.000010 0.000010 0.000010 0.663057 0.000010 0.000010 0.000010 0.000010 0.000010 0.049085 0.005782 0.000010
0.000010 0.000010 0.000010 0.000010 0.236160 0.000010 0.000010 0.031884 0.000010 0.000010 0.023605 0.000010 0.000010 0.000010 0.000010 0.000010 0.000010 0.000010 0.637428 0.000010 0.010832 0.000010 0.000010 0.000010 0.049034 0.010856 0.000010
0.000010 0.000347 0.000010 0.000010 0.266434 0.000010 0.000010 0.023895 0.000010 0.000010 0.009589 0.000010 0.000010 0.000010 0.000010 0.000010 0.000010 0.000010 0.645154 0.000010 0.000010 0.000010 0.000010 0.000010 0.054371 0.000010 0.000010
0.000010 0.000010 0.000010 0.000010 0.244795 0.000010 0.000010 0.003732 0.000010 0.000010 0.001797 0.000010 0.000010 0.000010 0.000010 0.000010 0.000010 0.000010 0.727102 0.000010 0.000010 0.000010 0.000010 0.000010 0.022355 0.000010 0.000010
0.000010 0.000010 0.000010 0.000010 0.237478 0.000010 0.000010 0.003105 0.000010 0.015770 0.000010 0.000010 0.000010 0.000010 0.000010 0.000010 0.000010 0.000010 0.698601 0.001779 0.000010 0.000010 0.000010 0.000010 0.043057 0.000010 0.000010
0.000010 0.000010 0.000010 0.000010 0.212740 0.000010 0.000010 0.032059 0.000010 0.000010 0.017890 0.000010 0.000010 0.000010 0.000010 0.000010 0.000010 0.000010 0.669749 0.012024 0.000010 0.000010 0.000010 0.000010 0.048066 0.007272 0.000010
0.008504 0.005665 0.000010 0.000010 0.226508 0.000671 0.000010 0.011254 0.000010 0.000010 0.011202 0.000010 0.000010 0.000010 0.000010 0.000010 0.000010 0.000010 0.654004 0.000010 0.000010 0.000010 0.000010 0.000010 0.055139 0.026873 0.000010
0.000010 0.000010 0.000010 0.000010 0.239633 0.000010 0.000010 0.000010 0.000010 0.000010 0.004353 0.000010 0.000010 0.000010 0.000010 0.000010 0.000010 0.000010 0.684600 0.000010 0.000010 0.000010 0.000010 0.000010 0.071184 0.000010 0.000010
0.000010 0.000010 0.000010 0.000010 0.196449 0.000010 0.000010 0.034460 0.000010 0.000010 0.006479 0.000010 0.000010 0.000010 0.000010 0.000010 0.000010 0.000010 0.703934 0.000010 0.000010 0.010252 0.000010 0.000010 0.048216 0.000010 0.000010
0.005840 0.000010 0.000010 0.021114 0.241798 0.000010 0.000010 0.000010 0.000010 0.000010 0.014676 0.000010 0.000010 0.000010 0.000010 0.000010 0.000010 0.000010 0.655242 0.000010 0.011529 0.000010 0.000010 0.000010 0.049601 0.000010 0.000010
0.000010 0.000010 0.000010 0.000010 0.212603 0.000010 0.000010 0.000010 0.000010 0.000010 0.008607 0.000010 0.000010 0.000010 0.000010 0.000010 0.000010 0.000010 0.691022 0.006153 0.000010 0.000010 0.000010 0.000010 0.075920 0.005485 0.000010
0.000010 0.000010 0.000010 0.000010 0.252092 0.000010 0.000010 0.000010 0.000010 0.000010 0.025472 0.000010 0.000010 0.000010 0.000010 0.000010 0.000010 0.000010 0.655030 0.000010 0.000010 0.000010 0.000010 0.000010 0.067176 0.000010 0.000010
0.000010 0.000010 0.000010 0.000010 0.257612 0.000010 0.000010 0.005603 0.000010 0.000010 0.020378 0.000010 0.000010 0.000010 0.000010 0.000010 0.000010 0.000010 0.639952 0.000010 0.023500 0.009631 0.000010 0.000010 0.043124 0.000010 0.000010
0.004816 0.000010 0.000010 0.000010 0.244517 0.001143 0.000010 0.000010 0.000010 0.000010 0.002429 0.000010 0.000010 0.000010 0.000010 0.000010 0.000010 0.000010 0.677211 0.000010 0.008541 0.000010 0.000010 0.000010 0.061142 0.000010 0.000010
0.000010 0.000010 0.000010 0.000010 0.290954 0.000010 0.000010 0.003173 0.000010 0.000010 0.000010 0.000010 0.000010 0.000010 0.000010 0.000010 0.000010 0.000010 0.659285 0.000010 0.000010 0.000010 0.000010 0.000010 0.046358 0.000010 0.000010
0.000010 0.000010 0.000010 0.000010 0.253984 0.000010 0.000010 0.000010 0.000010 0.000010 0.007994 0.000010 0.000010 0.000010 0.000010 0.000010 0.000010 0.000010 0.682804 0.000010 0.000010 0.000010 0.000010 0.000010 0.054987 0.000010 0.000010
0.000010 0.000010 0.000010 0.000010 0.249977 0.000010 0.000010 0.008555 0.000010 0.000010 0.000010 0.000010 0.000010 0.000010 0.000010 0.000010 0.000010 0.000010 0.704555 0.000010 0.000010 0.000010 0.000010 0.000010 0.028038 0.008656 0.000010
0.000010 0.000010 0.000010 0.000010 0.260898 0.000010 0.000010 0.006834 0.000010 0.000010 0.011047 0.000010 0.000010 0.000010 0.000010 0.000010 0.000010 0.000010 0.675648 0.008389 0.002324 0.000010 0.000010 0.000010 0.034660 0.000010 0.000010
0.013038 0.009020 0.000010 0.000010 0.041847 0.000010 0.032455 0.000010 0.000010 0.000010 0.000010 0.046838 0.014598 0.780234 0.032036 0.013578 0.000010 0.000010 0.000010 0.000010 0.000010 0.000010 0.000010 0.016185 0.000010 0.000010 0.000010
0.013363 0.010317 0.000010 0.000010 0.007681 0.000010 0.021059 0.023543 0.000010 0.000010 0.000010 0.038896 0.017340 0.755888 0.031740 0.028790 0.000010 0.006639 0.000010 0.000010 0.000010 0.000010 0.021993 0.000010 0.011298 0.000010 0.011322
0.000010 0.008526 0.006074 0.000010 0.015195 0.000010 0.050932 0.013707 0.000010 0.000010 0.000010 0.041429 0.008981 0.762911 0.028831 0.026929 0.000010 0.000010 0.000010 0.000010 0.000010 0.000010 0.016957 0.018443 0.000946 0.000010 0.000010
0.020148 0.000010 0.035869 0.000010 0.019054 0.001340 0.034322 0.000010 0.005663 0.000010 0.000010 0.021374 0.003290 0.809164 0.030062 0.000010 0.000010 0.007557 0.000010 0.000010 0.000010 0.000010 0.000010 0.003320 0.008697 0.000010 0.000010
0.009048 0.011476 0.013679 0.000010 0.026045 0.000010 0.064930 0.016298 0.000010 0.000010 0.000010 0.047011 0.010595 0.741413 0.048513 0.000010 0.007508 0.000010 0.000010 0.000010 0.000010 0.000010 0.000010 0.000090 0.003254 0.000010 0.000010
0.000855 0.009339 0.023158 0.000010 0.028215 0.000010 0.041673 0.000010 0.000010 0.000010 0.000010 0.015104 0.026926 0.806248 0.026408 0.013264 0.000010 0.000010 0.000010 0.000010 0.000010 0.000010 0.008650 0.000010 0.000010 0.000010 0.000010
0.005990 0.011681 0.010215 0.000010 0.013418 0.000010 0.074662 0.000010 0.000010 0.000010 0.000010 0.058530 0.000010 0.756104 0.021078 0.001593 0.000010 0.000010 0.000010 0.000010 0.000010 0.000010 0.021845 0.015695 0.009039 0.000010 0.000010
0.022999 0.014332 0.000520 0.000010 0.000010 0.000010 0.031491 0.005389 0.000010 0.000010 0.000010 0.012728 0.018511 0.814584 0.034487 0.024090 0.000010 0.005955 0.000010 0.000010 0.000010 0.000010 0.003043 0.000010 0.011729 0.000010 0.000010
0.000010 0.004914 0.027682 0.000010 0.027137 0.000010 0.064201 0.000010 0.000010 0.000010 0.000010 0.063470 0.019525 0.740331 0.037337 0.013870 0.000010 0.000010 0.000010 0.000010 0.000010 0.000010 0.000010 0.001363 0.000010 0.000010 0.000010
0.019603 0.014463 0.026268 0.000010 0.019086 0.000010 0.044480 0.000010 0.003641 0.000010 0.000010 0.007212 0.025216 0.769539 0.023622 0.010856 0.000010 0.000860 0.000010 0.000010 0.000010 0.000010 0.008927 0.014601 0.011506 0.000010 0.000010
0.010928 0.000010 0.010849 0.000010 0.001681 0.000010 0.061855 0.008349 0.000010 0.000010 0.000010 0.026252 0.054848 0.741020 0.014296 0.025230 0.000010 0.014055 0.000010 0.000010 0.000010 0.000010 0.019350 0.000015 0.011141 0.000010 0.000010
0.000010 0.013075 0.024696 0.000010 0.000010 0.000010 0.038855 0.026682 0.000010 0.000010 0.000010 0.032168 0.048702 0.740151 0.037709 0.003364 0.000010 0.008927 0.000010 0.000010 0.000010 0.000010 0.016699 0.008821 0.000010 0.000010 0.000010
0.003960 0.010473 0.025046 0.000010 0.022860 0.000010 0.030846 0.001778 0.000010 0.000010 0.000010 0.026446 0.018203 0.817598 0.016472 0.000863 0.002215 0.000010 0.000010 0.000010 0.000010 0.000010 0.019725 0.003385 0.000010 0.000010 0.000010
0.005182 0.004997 0.024753 0.000010 0.001996 0.000010 0.063891 0.022025 0.005711 0.000010 0.000010 0.021222 0.012894 0.803656 0.017294 0.009887 0.000010 0.001641 0.000010 0.000010 0.000010 0.000010 0.004721 0.000010 0.000010 0.000010 0.000010
0.019558 0.014111 0.039352 0.000010 0.026318 0.000010 0.044532 0.000010 0.004627 0.000010 0.000010 0.005172 0.055272 0.767641 0.006971 0.000010 0.000010 0.008279 0.000010 0.000010 0.000010 0.000010 0.008019 0.000010 0.000010 0.000010 0.000010
0.011593 0.011110 0.015619 0.000010 0.000010 0.000010 0.047304 0.012111 0.000010 0.000010 0.000010 0.023884 0.029436 0.792000 0.022783 0.019380 0.000010 0.000010 0.000010 0.000010 0.000010 0.000010 0.000010 0.000010 0.014620 0.000010 0.000010
0.020080 0.003685 0.000010 0.000010 0.019367 0.000010 0.046120 0.000010 0.000010 0.000010 0.000010 0.000010 0.039142 0.793245 0.034869 0.013420 0.000010 0.000010 0.000010 0.000010 0.000010 0.000010 0.000976 0.028925 0.000010 0.000010 0.000010
0.000010 0.007410 0.020038 0.000010 0.000010 0.000010 0.045548 0.016304 0.000010 0.000010 0.000010 0.000010 0.034197 0.784117 0.029517 0.016291 0.000010 0.006106 0.000010 0.000010 0.000010 0.000010 0.017463 0.008663 0.014196 0.000010 0.000010
0.014531 0.007845 0.006399 0.000010 0.020306 0.000010 0.025872 0.000010 0.000010 0.000010 0.000010 0.062891 0.026358 0.755969 0.029723 0.014928 0.000010 0.000010 0.000010 0.000010 0.000010 0.000010 0.016771 0.017352 0.000914 0.000010 0.000010
0.013153 0.008189 0.002805 0.000010 0.012881 0.000010 0.045240 0.000010 0.000010 0.000010 0.000010 0.034663 0.029195 0.827864 0.010303 0.000010 0.000010 0.000010 0.000010 0.000010 0.000010 0.000010 0.014335 0.001213 0.000010 0.000010 0.000010
0.022857 0.010470 0.009052 0.000010 0.000010 0.000010 0.008693 0.000010 0.000010 0.000010 0.000010 0.585530 0.047239 0.223426 0.057258 0.015936 0.000010 0.000010 0.000010 0.000010 0.000010 0.000010 0.015917 0.003462 0.000010 0.000010 0.000010
0.033754 0.008047 0.002766 0.000010 0.000010 0.000010 0.025760 0.000010 0.000010 0.000010 0.000010 0.600659 0.015920 0.251393 0.013934 0.001422 0.000010 0.000010 0.000010 0.000010 0.000010 0.000010 0.018819 0.027366 0.000010 0.000010 0.000010
0.011560 0.003871 0.024854 0.000010 0.000010 0.000010 0.011479 0.000010 0.000010 0.000010 0.000010 0.567475 0.052053 0.233676 0.061782 0.009483 0.000010 0.000010 0.000010 0.000010 0.000010 0.000010 0.023597 0.000010 0.000010 0.000010 0.000010
0.007911 0.006733 0.045439 0.000010 0.000010 0.000010 0.000019 0.003590 0.000010 0.000010 0.000010 0.605850 0.050027 0.214619 0.033039 0.000010 0.000010 0.000010 0.000010 0.000010 0.000010 0.000010 0.012476 0.020138 0.000010 0.000010 0.000010
0.043190 0.017538 0.024031 0.000010 0.000010 0.000010 0.015657 0.000010 0.000010 0.000010 0.000010 0.556300 0.051729 0.230308 0.035866 0.023367 0.000010 0.000010 0.000010 0.000010 0.000010 0.000010 0.001844 0.000010 0.000010 0.000010 0.000010
0.000010 0.016919 0.008990 0.000010 0.000010 0.000010 0.018896 0.000010 0.000010 0.000010 0.000010 0.574110 0.068033 0.274735 0.016041 0.019226 0.000010 0.000010 0.000010 0.000010 0.000010 0.000010 0.000010 0.000010 0.002870 0.000010 0.000010
0.022945 0.000010 0.028394 0.000010 0.000010 0.000010 0.000010 0.000010 0.000010 0.000010 0.000010 0.588697 0.052696 0.200577 0.064896 0.031267 0.000010 0.000010 0.000010 0.000010 0.000010 0.000010 0.005294 0.000010 0.005053 0.000010 0.000010
0.000010 0.012424 0.018335 0.000010 0.000010 0.000010 0.018454 0.000010 0.000010 0.000010 0.000010 0.606102 0.040577 0.219280 0.037285 0.011532 0.000010 0.000010 0.000010 0.000010 0.000010 0.000010 0.025373 0.010468 0.000010 0.000010 0.000010
0.007210 0.015853 0.025097 0.000010 0.012098 0.000010 0.031125 0.001196 0.000010 0.000010 0.000010 0.498638 0.055717 0.286002 0.033377 0.025246 0.000010 0.000010 0.000010 0.000010 0.000010 0.000010 0.000011 0.000010 0.008288 0.000010 0.000010
0.044564 0.000010 0.030582 0.000010 0.000010 0.000010 0.011503 0.000010 0.000010 0.000010 0.000010 0.564664 0.035249 0.237069 0.049494 0.014519 0.000010 0.000010 0.000010 0.000010 0.000010 0.000010 0.012042 0.000010 0.000010 0.000010 0.000143
0.033115 0.017182 0.018857 0.000010 0.000010 0.000010 0.001003 0.000010 0.000010 0.000010 0.000010 0.578290 0.009691 0.259234 0.045714 0.013553 0.000010 0.000010 0.000010 0.000010 0.000010 0.000010 0.019823 0.003377 0.000010 0.000010 0.000010
0.047696 0.000014 0.004038 0.000010 0.000010 0.000010 0.016144 0.000010 0.000010 0.000010 0.000010 0.599929 0.019034 0.261733 0.011579 0.018380 0.004974 0.000010 0.000010 0.000010 0.000010 0.000010 0.004457 0.011872 0.000010 0.000010 0.000010
0.024374 0.009997 0.035197 0.000010 0.000010 0.000010 0.020445 0.003183 0.000010 0.000010 0.000010 0.579739 0.012049 0.235210 0.050391 0.013572 0.000010 0.000010 0.000010 0.000010 0.000010 0.000010 0.013119 0.002575 0.000010 0.000010 0.000010
0.013537 0.000010 0.022255 0.000010 0.000010 0.000010 0.035037 0.000010 0.000010 0.000010 0.000010 0.554473 0.054413 0.260135 0.033416 0.000014 0.000010 0.000010 0.000010 0.000010 0.000010 0.000010 0.008097 0.013238 0.005226 0.000010 0.000010
0.021444 0.013580 0.010048 0.000010 0.000010 0.000010 0.039591 0.000010 0.000010 0.000010 0.000010 0.542087 0.045424 0.251406 0.057530 0.000010 0.000010 0.005362 0.000010 0.000010 0.000010 0.000010 0.000010 0.006772 0.006595 0.000010 0.000010
0.000010 0.017170 0.022772 0.000010 0.001482 0.000010 0.016804 0.021396 0.000010 0.000010 0.000010 0.596434 0.029478 0.274482 0.008255 0.004608 0.000010 0.000010 0.000010 0.000010 0.000010 0.000010 0.006959 0.000010 0.000010 0.000010 0.000010
0.021101 0.002851 0.026613 0.000010 0.007605 0.000010 0.028752 0.000010 0.000010 0.000010 0.000010 0.579940 0.071490 0.236422 0.023735 0.001322 0.000010 0.000010 0.000010 0.000010 0.000010 0.000010 0.000010 0.000010 0.000010 0.000010 0.000010
0.017104 0.004590 0.037717 0.000010 0.000010 0.000010 0.003431 0.000010 0.000010 0.000010 0.000010 0.562976 0.049149 0.245366 0.046350 0.014095 0.000010 0.000010 0.000010 0.000010 0.000010 0.000010 0.019052 0.000010 0.000010 0.000010 0.000010
0.000010 0.017208 0.030636 0.000010 0.000010 0.000010 0.040353 0.000089 0.000010 0.000010 0.000010 0.418373 0.052129 0.246303 0.037479 0.020167 0.019637 0.059866 0.000010 0.000010 0.000010 0.000010 0.000010 0.043575 0.014046 0.000010 0.000010
0.000010 0.030650 0.017982 0.000010 0.000869 0.000010 0.043096 0.000010 0.018302 0.000010 0.000010 0.498545 0.063215 0.218638 0.024513 0.020997 0.006612 0.029603 0.000010 0.000010 0.000010 0.000010 0.017854 0.000013 0.008991 0.000010 0.000010
0.032938 0.011319 0.049515 0.000010 0.000010 0.000010 0.045925 0.000010 0.007163 0.000010 0.000010 0.447763 0.078875 0.203089 0.024335 0.017831 0.003173 0.060140 0.000010 0.000010 0.000010 0.000010 0.003619 0.014185 0.000010 0.000010 0.000010
0.029260 0.025839 0.035222 0.000010 0.000010 0.000010 0.034562 0.000010 0.000048 0.000010 0.000010 0.420965 0.067112 0.203376 0.019045 0.040927 0.024898 0.040276 0.000010 0.000010 0.000010 0.000010 0.000011 0.058328 0.000010 0.000010 0.000010
0.000186 0.010774 0.013818 0.000010 0.000010 0.000010 0.027932 0.000010 0.000010 0.000010 0.000010 0.570119 0.059985 0.244017 0.010130 0.035687 0.000010 0.006953 0.000010 0.000010 0.000010 0.000010 0.005783 0.000010 0.014466 0.000010 0.000010
0.011121 0.006922 0.000010 0.000010 0.003291 0.000010 0.001613 0.002708 0.004579 0.000010 0.000010 0.655422 0.012606 0.259999 0.000170 0.033063 0.000010 0.000010 0.000010 0.000010 0.000010 0.000010 0.004185 0.000010 0.004181 0.000010 0.000010
0.005815 0.013708 0.050301 0.000010 0.000010 0.000314 0.051511 0.000527 0.030847 0.000010 0.000010 0.315379 0.058980 0.111909 0.021412 0.015074 0.017779 0.215998 0.000010 0.000010 0.000010 0.000010 0.010798 0.079537 0.000010 0.000010 0.000010
0.000010 0.012612 0.032084 0.000010 0.000010 0.000010 0.013451 0.000010 0.002218 0.000010 0.000010 0.451809 0.068361 0.220570 0.000010 0.032396 0.009154 0.080676 0.000010 0.000010 0.000010 0.000010 0.014255 0.039922 0.022353 0.000010 0.000010
0.018107 0.021441 0.061524 0.000010 0.000010 0.001064 0.004679 0.004194 0.007937 0.000010 0.000010 0.373843 0.034295 0.138595 0.001621 0.021758 0.007068 0.229307 0.000010 0.000010 0.000010 0.000010 0.014790 0.059667 0.000010 0.000010 0.000010
0.007629 0.012280 0.027984 0.000010 0.000015 0.000010 0.022234 0.000010 0.001734 0.000010 0.000010 0.580563 0.059574 0.206739 0.000010 0.017359 0.000010 0.021055 0.000010 0.000010 0.000010 0.000010 0.008686 0.021070 0.012949 0.000010 0.000010
0.013885 0.005861 0.024860 0.000010 0.000010 0.000278 0.039560 0.000010 0.000543 0.000010 0.000010 0.522222 0.067991 0.245732 0.032654 0.000877 0.010257 0.020317 0.000010 0.000010 0.000010 0.000010 0.005368 0.009476 0.000010 0.000010 0.000010
0.010927 0.019021 0.022029 0.000010 0.002202 0.000010 0.003041 0.007345 0.013766 0.000010 0.000010 0.566871 0.066795 0.258252 0.009908 0.009170 0.010534 0.000010 0.000010 0.000010 0.000010 0.000010 0.000010 0.000010 0.000010 0.000010 0.000010
0.022895 0.005047 0.024535 0.000010 0.000010 0.000010 0.021391 0.002842 0.010784 0.000010 0.000626 0.556119 0.055817 0.269579 0.010811 0.007000 0.000010 0.003332 0.000010 0.000010 0.000010 0.000010 0.009094 0.000010 0.000010 0.000010 0.000010
0.000010 0.011771 0.036370 0.000010 0.009479 0.000010 0.032598 0.000010 0.007587 0.000010 0.000010 0.577921 0.051474 0.230994 0.006788 0.000010 0.000010 0.018151 0.000010 0.000010 0.000010 0.000010 0.006593 0.010123 0.000010 0.000010 0.000010
0.009609 0.005638 0.000011 0.000010 0.001397 0.000010 0.000010 0.002338 0.000010 0.000010 0.000010 0.663809 0.013784 0.258000 0.000445 0.032811 0.000010 0.000010 0.000010 0.000010 0.000010 0.000010 0.005738 0.000010 0.006272 0.000010 0.000010
0.000010 0.001468 0.037399 0.000010 0.000010 0.000010 0.047707 0.000010 0.010266 0.000010 0.000010 0.489685 0.045807 0.159150 0.020116 0.023231 0.001216 0.083483 0.000010 0.000010 0.000010 0.000010 0.012237 0.068094 0.000010 0.000010 0.000010
0.000010 0.000010 0.000010 0.000010 0.023992 0.000010 0.019777 0.000010 0.000010 0.000010 0.000010 0.584470 0.041836 0.292470 0.015491 0.008466 0.000010 0.004825 0.000010 0.000010 0.000010 0.000010 0.006555 0.001949 0.000010 0.000010 0.000010
0.030313 0.013693 0.017168 0.000010 0.000010 0.000010 0.013609 0.000359 0.008748 0.000010 0.000010 0.500469 0.082491 0.228412 0.000010 0.023014 0.000010 0.045498 0.000010 0.000010 0.000010 0.000010 0.011295 0.024792 0.000010 0.000010 0.000010
0.000010 0.009974 0.031068 0.000010 0.000010 0.000010 0.013731 0.000010 0.000010 0.000010 0.000010 0.605904 0.064460 0.248750 0.007039 0.005275 0.000010 0.006511 0.000010 0.000010 0.000010 0.000010 0.007117 0.000010 0.000010 0.000010 0.000010
0.001747 0.010111 0.022564 0.000010 0.003344 0.000010 0.059229 0.002652 0.013483 0.000010 0.000010 0.572485 0.064647 0.207659 0.000010 0.008608 0.004181 0.013849 0.000010 0.000018 0.000010 0.000010 0.006440 0.008840 0.000010 0.000010 0.000043
0.000010 0.000010 0.000010 0.000010 0.223543 0.000010 0.000010 0.000010 0.000010 0.000010 0.037014 0.000010 0.000010 0.000010 0.000010 0.000010 0.000010 0.000010 0.609637 0.000010 0.020416 0.038330 0.000010 0.000010 0.058336 0.012525 0.000010
0.000010 0.000010 0.000010 0.000010 0.261783 0.000010 0.000010 0.000010 0.000010 0.033112 0.051134 0.000010 0.000010 0.000010 0.000010 0.000010 0.000010 0.000010 0.567006 0.000010 0.000010 0.023995 0.000010 0.000010 0.062760 0.000010 0.000010
0.000010 0.000010 0.000010 0.000010 0.246973 0.000010 0.000010 0.015192 0.000010 0.034242 0.000010 0.000010 0.000010 0.000010 0.000010 0.000010 0.000010 0.000010 0.600379 0.000010 0.019650 0.023002 0.000010 0.000010 0.058154 0.002218 0.000010
0.000010 0.000010 0.000010 0.015248 0.443445 0.000010 0.000010 0.017673 0.000010 0.000010 0.020593 0.000010 0.000010 0.000010 0.000010 0.000010 0.000010 0.000010 0.390057 0.000010 0.012282 0.008549 0.000010 0.000010 0.091756 0.000216 0.000010
0.000010 0.000010 0.000010 0.000010 0.259889 0.000010 0.000010 0.009922 0.000010 0.020176 0.031410 0.000010 0.000010 0.000010 0.000010 0.000010 0.000010 0.000010 0.542988 0.000010 0.030443 0.009538 0.000010 0.000010 0.085490 0.009965 0.000010
0.000010 0.000010 0.000010 0.000010 0.272459 0.000010 0.000010 0.010783 0.000010 0.041849 0.037233 0.000010 0.000010 0.000010 0.000010 0.000010 0.000010 0.000010 0.544294 0.000010 0.023418 0.012526 0.000010 0.000010 0.057247 0.000010 0.000010
0.005338 0.000010 0.000010 0.014739 0.460948 0.000010 0.000010 0.016758 0.000010 0.010885 0.013836 0.000360 0.010595 0.000010 0.000010 0.000010 0.000010 0.000010 0.391250 0.000010 0.000862 0.000010 0.001703 0.000010 0.054110 0.018475 0.000010
0.000010 0.000010 0.000010 0.000010 0.256993 0.000010 0.000010 0.004268 0.000010 0.007493 0.000010 0.000010 0.000010 0.000010 0.000010 0.000010 0.000010 0.000010 0.648979 0.000010 0.009064 0.014298 0.000010 0.000010 0.050195 0.008518 0.000010
0.000010 0.000010 0.000010 0.000010 0.173030 0.000010 0.000010 0.000010 0.000010 0.000010 0.003004 0.000010 0.000010 0.000010 0.000010 0.000010 0.000010 0.000010 0.706684 0.000010 0.035249 0.006469 0.000010 0.000010 0.047743 0.027621 0.000010
0.000010 0.000010 0.000010 0.000010 0.251726 0.000010 0.000010 0.004755 0.000010 0.000010 0.000010 0.000010 0.000010 0.000010 0.000010 0.000010 0.000010 0.000010 0.608503 0.000010 0.048342 0.000010 0.000010 0.000010 0.080013 0.006451 0.000010
0.000010 0.000010 0.000010 0.015473 0.331262 0.000010 0.000010 0.025104 0.000010 0.000010 0.000010 0.000010 0.000010 0.000010 0.000010 0.000010 0.000010 0.000010 0.527173 0.000010 0.007786 0.000010 0.000010 0.000010 0.082377 0.010625 0.000010
0.000010 0.000010 0.000010 0.000010 0.269123 0.000010 0.000010 0.020072 0.000010 0.040020 0.000010 0.000010 0.000010 0.000010 0.000010 0.000010 0.000010 0.000010 0.601124 0.000010 0.005090 0.000010 0.000010 0.000010 0.058940 0.005430 0.000010
0.000010 0.000010 0.000010 0.000010 0.295471 0.000010 0.000010 0.011514 0.000010 0.000010 0.023356 0.000010 0.000010 0.000010 0.000011 0.000010 0.000010 0.000010 0.563322 0.000010 0.000010 0.028537 0.000010 0.000010 0.068803 0.008796 0.000010
0.000010 0.000010 0.000010 0.000010 0.389989 0.000010 0.000010 0.000010 0.000010 0.029552 0.022965 0.000010 0.000010 0.000010 0.000010 0.000010 0.000010 0.000010 0.452649 0.000010 0.024370 0.000010 0.000010 0.000010 0.080246 0.000029 0.000010
0.000010 0.000010 0.000010 0.000010 0.366991 0.000010 0.000010 0.017349 0.000010 0.000010 0.028223 0.000010 0.000010 0.000010 0.000010 0.000010 0.000010 0.000010 0.425918 0.000010 0.017879 0.024893 0.000010 0.000010 0.111512 0.007046 0.000010
0.000010 0.000010 0.000010 0.015185 0.306145 0.000010 0.000010 0.016194 0.000010 0.003717 0.010745 0.000010 0.000010 0.000010 0.000010 0.000010 0.000010 0.000010 0.499772 0.000010 0.043781 0.003446 0.000010 0.000010 0.098040 0.002804 0.000010
0.000010 0.000010 0.000010 0.000010 0.320764 0.000010 0.000010 0.000010 0.000010 0.019518 0.021280 0.000010 0.000010 0.000010 0.000010 0.000010 0.000010 0.000010 0.485240 0.015273 0.006632 0.033480 0.000010 0.000010 0.088761 0.008873 0.000010
0.000010 0.000010 0.000010 0.000010 0.203424 0.000010 0.000010 0.030379 0.000010 0.063687 0.010170 0.000010 0.000010 0.000010 0.000010 0.000010 0.000010 0.000010 0.635031 0.004123 0.000010 0.000010 0.000010 0.000010 0.052981 0.000013 0.000010
0.000010 0.000010 0.000010 0.000010 0.343861 0.000010 0.000010 0.017328 0.000010 0.000010 0.000010 0.000010 0.000010 0.000010 0.000010 0.000010 0.000010 0.000010 0.513963 0.000010 0.019924 0.025569 0.000010 0.000010 0.070748 0.008405 0.000010
0.000010 0.000010 0.000010 0.000010 0.302876 0.001161 0.000010 0.000010 0.000010 0.027258 0.007143 0.000010 0.000010 0.000010 0.000010 0.000010 0.000010 0.000010 0.565582 0.000010 0.018587 0.000010 0.000010 0.000010 0.067652 0.009550 0.000010
0.000010 0.000010 0.000010 0.000010 0.000010 0.999736 0.000010 0.000010 0.000010 0.000014 0.000010 0.000010 0.000010 0.000010 0.000010 0.000010 0.000010 0.000010 0.000010 0.000010 0.000010 0.000010 0.000010 0.000010 0.000010 0.000010 0.000010
0.000010 0.000010 0.000010 0.000010 0.000010 0.999740 0.000010 0.000010 0.000010 0.000010 0.000010 0.000010 0.000010 0.000010 0.000010 0.000010 0.000010 0.000010 0.000010 0.000010 0.000010 0.000010 0.000010 0.000010 0.000010 0.000010 0.000010
0.000010 0.000010 0.000010 0.000010 0.000010 0.999740 0.000010 0.000010 0.000010 0.000010 0.000010 0.000010 0.000010 0.000010 0.000010 0.000010 0.000010 0.000010 0.000010 0.000010 0.000010 0.000010 0.000010 0.000010 0.000010 0.000010 0.000010
0.000010 0.000010 0.000010 0.000010 0.000010 0.999730 0.000010 0.000010 0.000010 0.000010 0.000010 0.000010 0.000010 0.000010 0.000010 0.000010 0.000010 0.000010 0.000010 0.000010 0.000010 0.000016 0.000010 0.000010 0.000010 0.000014 0.000010
0.000010 0.000010 0.000010 0.471452 0.000010 0.008737 0.000010 0.000010 0.000010 0.258430 0.010028 0.000010 0.000010 0.000010 0.000020 0.000010 0.000010 0.000010 0.000010 0.000010 0.070409 0.180546 0.000010 0.000010 0.000010 0.000188 0.000010
0.000011 0.000010 0.000010 0.394923 0.001101 0.005371 0.006127 0.000010 0.000010 0.344819 0.023428 0.000010 0.000010 0.000010 0.001145 0.000010 0.000010 0.000010 0.000010 0.008117 0.074835 0.118082 0.000010 0.000010 0.000010 0.021889 0.000010
0.003375 0.000010 0.000010 0.400859 0.000010 0.013055 0.000010 0.000010 0.002996 0.285825 0.000010 0.000010 0.000010 0.000010 0.000010 0.000010 0.000010 0.000010 0.000010 0.000010 0.092541 0.194293 0.000010 0.000010 0.000010 0.006866 0.000010
0.000010 0.000010 0.000010 0.621357 0.000010 0.010989 0.000010 0.000010 0.000010 0.168811 0.000010 0.000010 0.000010 0.000010 0.010562 0.000010 0.000010 0.000010 0.000010 0.000010 0.034526 0.145183 0.000010 0.000010 0.000010 0.008373 0.000010
0.000010 0.000962 0.000010 0.439579 0.000010 0.000010 0.000010 0.000010 0.002265 0.303535 0.005500 0.000010 0.000010 0.000010 0.000010 0.000010 0.000010 0.000010 0.000010 0.000010 0.067544 0.172489 0.000010 0.000010 0.000010 0.007937 0.000010
0.000010 0.000010 0.000010 0.794282 0.000010 0.000010 0.000010 0.000010 0.000010 0.125777 0.000010 0.000010 0.000010 0.000010 0.000010 0.000010 0.000010 0.000010 0.000010 0.000010 0.002846 0.058322 0.000010 0.000010 0.000010 0.018553 0.000010
0.000010 0.000010 0.000010 0.806375 0.000010 0.010057 0.000010 0.000010 0.000010 0.179322 0.000010 0.000010 0.000010 0.000010 0.000010 0.000010 0.000010 0.000010 0.000010 0.000010 0.000010 0.004016 0.000010 0.000010 0.000010 0.000010 0.000010
0.000010 0.000010 0.000010 0.816570 0.000010 0.000010 0.000010 0.000010 0.000010 0.123603 0.000010 0.000010 0.000010 0.000010 0.000010 0.000010 0.000010 0.000010 0.000010 0.000010 0.000010 0.056526 0.000010 0.000010 0.000010 0.003070 0.000010
0.000010 0.000010 0.000010 0.829227 0.000010 0.000010 0.000010 0.000010 0.000010 0.136285 0.000010 0.000010 0.000010 0.000010 0.000010 0.000010 0.000010 0.000010 0.000010 0.000010 0.000010 0.034249 0.000010 0.000010 0.000010 0.000010 0.000010
0.000010 0.000010 0.000010 0.791225 0.000010 0.005299 0.000010 0.000010 0.000010 0.200214 0.000010 0.000010 0.000010 0.000010 0.000010 0.000010 0.000010 0.000010 0.000010 0.000010 0.000010 0.003032 0.000010 0.000010 0.000010 0.000010 0.000010
0.000010 0.000010 0.000010 0.579691 0.002650 0.025394 0.000010 0.000010 0.000010 0.253264 0.000010 0.011856 0.000010 0.000015 0.000010 0.000010 0.000010 0.000010 0.000010 0.000010 0.019585 0.105375 0.000010 0.001991 0.000010 0.000010 0.000010
0.000010 0.000010 0.000010 0.755322 0.000010 0.013792 0.000010 0.000010 0.000010 0.201506 0.000010 0.000010 0.000010 0.000010 0.000010 0.000010 0.000010 0.000010 0.000010 0.000010 0.029150 0.000010 0.000010 0.000010 0.000010 0.000010 0.000010
0.000010 0.000010 0.000010 0.699275 0.000010 0.004861 0.000010 0.000010 0.000010 0.269739 0.000010 0.000010 0.002843 0.000010 0.000010 0.000010 0.000010 0.000010 0.001770 0.000010 0.000010 0.017455 0.003315 0.000010 0.000010 0.000551 0.000010
0.000010 0.000010 0.000010 0.795847 0.000010 0.006829 0.000010 0.000010 0.000010 0.188627 0.000010 0.000010 0.000010 0.000010 0.000010 0.000010 0.000010 0.000010 0.000010 0.000010 0.000010 0.007011 0.000010 0.000010 0.000010 0.001466 0.000010
0.000010 0.000010 0.000010 0.659607 0.000010 0.005919 0.000010 0.000010 0.000010 0.246899 0.002935 0.000010 0.000010 0.000010 0.000010 0.000010 0.000010 0.000010 0.000010 0.000010 0.020100 0.063001 0.000010 0.000010 0.001334 0.000015 0.000010
0.000010 0.001546 0.007986 0.397579 0.000010 0.000010 0.003943 0.000010 0.013809 0.290588 0.000010 0.009775 0.000010 0.003897 0.006174 0.003248 0.001550 0.015036 0.000010 0.000010 0.072405 0.164114 0.000010 0.006585 0.000720 0.000946 0.000010
0.000010 0.000010 0.000010 0.636720 0.000010 0.000010 0.000010 0.000010 0.000010 0.178105 0.000010 0.000010 0.000010 0.000010 0.000010 0.000010 0.000010 0.000010 0.000010 0.000010 0.000010 0.184936 0.000010 0.000010 0.000010 0.000010 0.000010
0.000010 0.000010 0.000010 0.662109 0.000010 0.000010 0.000010 0.000010 0.000010 0.148968 0.000010 0.000010 0.000010 0.000010 0.000010 0.000010 0.000010 0.000010 0.000010 0.000010 0.035450 0.145714 0.000010 0.000010 0.000010 0.007539 0.000010
0.000010 0.000010 0.000010 0.669816 0.000010 0.000010 0.000010 0.000010 0.000010 0.171860 0.000010 0.000010 0.000010 0.000010 0.000010 0.000010 0.000010 0.000010 0.000010 0.000010 0.000692 0.156076 0.000010 0.000010 0.000010 0.001336 0.000010
0.000010 0.000010 0.000010 0.502167 0.000010 0.000010 0.000010 0.000010 0.000010 0.300532 0.000010 0.000010 0.000010 0.000010 0.000010 0.000378 0.000010 0.000010 0.000010 0.016264 0.027063 0.138939 0.000010 0.000010 0.000010 0.014458 0.000010
0.000010 0.000010 0.000010 0.557053 0.000010 0.000259 0.000010 0.000010 0.000010 0.197052 0.003477 0.000010 0.000010 0.000010 0.000010 0.000010 0.000010 0.000010 0.006203 0.000010 0.056533 0.159166 0.000010 0.000010 0.000010 0.020066 0.000010
0.000010 0.000010 0.000010 0.497105 0.000010 0.005419 0.000010 0.000010 0.000010 0.227869 0.000010 0.000010 0.000010 0.000010 0.000010 0.000010 0.000010 0.000010 0.000010 0.000010 0.067227 0.181303 0.000010 0.000010 0.000010 0.020867 0.000010
0.000010 0.000010 0.000010 0.377100 0.000010 0.000313 0.000010 0.005649 0.009140 0.378951 0.000010 0.000010 0.000010 0.000413 0.000010 0.000010 0.000010 0.000010 0.002254 0.000010 0.069851 0.143124 0.000010 0.000010 0.000010 0.013036 0.000010
0.000010 0.000012 0.000010 0.999738 0.000010 0.000010 0.000010 0.000010 0.000010 0.000010 0.000010 0.000010 0.000010 0.000010 0.000010 0.000010 0.000010 0.000010 0.000010 0.000010 0.000010 0.000010 0.000010 0.000010 0.000010 0.000010 0.000010
0.000010 0.000010 0.000010 0.999740 0.000010 0.000010 0.000010 0.000010 0.000010 0.000010 0.000010 0.000010 0.000010 0.000010 0.000010 0.000010 0.000010 0.000010 0.000010 0.000010 0.000010 0.000010 0.000010 0.000010 0.000010 0.000010 0.000010
0.000010 0.000010 0.000010 0.999740 0.000010 0.000010 0.000010 0.000010 0.000010 0.000010 0.000010 0.000010 0.000010 0.000010 0.000010 0.000010 0.000010 0.000010 0.000010 0.000010 0.000010 0.000010 0.000010 0.000010 0.000010 0.000010 0.000010
0.000010 0.000010 0.000010 0.994466 0.000010 0.005284 0.000010 0.000010 0.000010 0.000010 0.000010 0.000010 0.000010 0.000010 0.000010 0.000010 0.000010 0.000010 0.000010 0.000010 0.000010 0.000010 0.000010 0.000010 0.000010 0.000010 0.000010
0.000010 0.000010 0.000010 0.998111 0.000010 0.001639 0.000010 0.000010 0.000010 0.000010 0.000010 0.000010 0.000010 0.000010 0.000010 0.000010 0.000010 0.000010 0.000010 0.000010 0.000010 0.000010 0.000010 0.000010 0.000010 0.000010 0.000010
0.013054 0.134252 0.021332 0.583693 0.000010 0.055214 0.011431 0.020029 0.000010 0.000010 0.000010 0.008303 0.017854 0.000010 0.088807 0.007249 0.000010 0.000010 0.000010 0.000010 0.000010 0.016413 0.006658 0.007298 0.008293 0.000010 0.000010
0.012748 0.129372 0.015903 0.603634 0.020883 0.047785 0.003248 0.008959 0.000010 0.000010 0.000010 0.033369 0.007111 0.000010 0.063682 0.001057 0.000010 0.000010 0.017160 0.000010 0.000010 0.000010 0.000010 0.032492 0.002476 0.000010 0.000010
0.019425 0.137113 0.025090 0.573435 0.022253 0.054635 0.000010 0.011421 0.000010 0.000193 0.000010 0.018551 0.013375 0.000010 0.090262 0.000010 0.000010 0.009868 0.000010 0.000010 0.000010 0.000010 0.000010 0.023721 0.000010 0.000528 0.000010
0.000010 0.141585 0.025784 0.581041 0.029822 0.056492 0.026584 0.000010 0.000010 0.000010 0.000010 0.005669 0.011864 0.009238 0.062922 0.017050 0.000010 0.005057 0.021876 0.000010 0.000010 0.000010 0.004887 0.000010 0.000010 0.000010 0.000010
0.010123 0.133493 0.018265 0.584658 0.024421 0.059542 0.000010 0.000010 0.000010 0.000010 0.022860 0.031553 0.000010 0.001774 0.083508 0.023012 0.000010 0.000010 0.000010 0.000010 0.000010 0.000010 0.006639 0.000010 0.000010 0.000010 0.000010
0.013805 0.221288 0.050735 0.038965 0.019422 0.000010 0.016938 0.022035 0.000010 0.010621 0.000010 0.100305 0.029006 0.062783 0.177173 0.024205 0.010924 0.019526 0.015106 0.037568 0.001203 0.068886 0.021656 0.024376 0.000010 0.013425 0.000010
0.061082 0.198717 0.037544 0.019813 0.039099 0.002178 0.042905 0.007092 0.000010 0.019730 0.009767 0.068542 0.066172 0.093325 0.150617 0.017592 0.012682 0.004631 0.021255 0.000010 0.000010 0.090027 0.013277 0.022795 0.000010 0.000010 0.001109
0.051195 0.182954 0.068960 0.019510 0.026229 0.000010 0.055887 0.026307 0.000010 0.000010 0.000010 0.101504 0.121761 0.035339 0.126945 0.033104 0.017037 0.000010 0.000014 0.019450 0.000010 0.086605 0.003866 0.021628 0.000010 0.001626 0.000010
0.012640 0.216457 0.024114 0.021693 0.037649 0.000010 0.034194 0.012511 0.000010 0.034259 0.014079 0.125051 0.058062 0.068081 0.161441 0.035697 0.000010 0.025673 0.012823 0.000010 0.000010 0.060507 0.014399 0.022586 0.000010 0.008014 0.000010
0.015093 0.175327 0.020434 0.048171 0.034803 0.000129 0.054191 0.012483 0.000010 0.009037 0.000010 0.171344 0.037135 0.076390 0.116142 0.039322 0.000010 0.064598 0.026866 0.005731 0.000010 0.066607 0.009981 0.009318 0.006838 0.000010 0.000010
