# Supplementary material for: Genetic analysis of Thai cattle reveals a Southeast Asian indicine ancestry
Source: PeerJ. 2015 Oct 27;3:e1318. doi: 10.7717/peerj.1318 (PMC4627918; doi:10.7717/peerj.1318)
Supplement: Dataset S2 — The Q values inferred by ADMIXTURE for each modeled K are shown for each individual, which are labeled according to breed information. The data are organized into three folders, each of which represents the ADMIXTURE experiments described in Fig. S5. [file peerj-03-1318-s007.zip › SupplementDataS7/1397breeds/28.Q]

0.000010 0.921699 0.000010 0.000010 0.000010 0.015920 0.000010 0.000010 0.000010 0.000010 0.000010 0.004300 0.002452 0.000010 0.032049 0.000010 0.000010 0.000010 0.000010 0.000010 0.000010 0.000010 0.003134 0.002472 0.000010 0.000966 0.000010 0.016818
0.000010 0.907292 0.000010 0.000010 0.001832 0.000010 0.000010 0.000010 0.000010 0.000010 0.000010 0.003736 0.000010 0.000010 0.039523 0.000010 0.010700 0.000010 0.024224 0.000010 0.005927 0.000010 0.000010 0.000010 0.000010 0.006567 0.000010 0.000010
0.000010 0.942704 0.000010 0.000010 0.000010 0.000010 0.000010 0.000010 0.000010 0.000010 0.000010 0.000010 0.002678 0.000010 0.029606 0.000010 0.000010 0.000010 0.000010 0.000010 0.000010 0.000010 0.000010 0.007416 0.017365 0.000010 0.000010 0.000010
0.000010 0.990623 0.000010 0.000010 0.000010 0.000010 0.000010 0.000010 0.000010 0.000010 0.000010 0.000010 0.000594 0.000010 0.000010 0.000010 0.000010 0.000010 0.000010 0.000010 0.000010 0.000010 0.000010 0.000010 0.000010 0.007417 0.000010 0.001126
0.000010 0.934179 0.000010 0.000010 0.000010 0.014964 0.000010 0.000010 0.000010 0.000010 0.000010 0.000010 0.000010 0.000010 0.000010 0.000010 0.000010 0.000010 0.017791 0.000010 0.000010 0.000010 0.007838 0.000894 0.000010 0.024114 0.000010 0.000010
0.000010 0.970025 0.000010 0.000010 0.000010 0.000010 0.000010 0.000010 0.000010 0.000010 0.000010 0.000010 0.000010 0.000010 0.022024 0.000010 0.000010 0.000010 0.000010 0.000010 0.000010 0.000010 0.000010 0.000010 0.000010 0.007700 0.000010 0.000010
0.000010 0.993480 0.000010 0.000010 0.000010 0.000010 0.000010 0.000010 0.000010 0.000010 0.000010 0.000010 0.000010 0.000010 0.006260 0.000010 0.000010 0.000010 0.000010 0.000010 0.000010 0.000010 0.000010 0.000010 0.000010 0.000010 0.000010 0.000010
0.000010 0.999730 0.000010 0.000010 0.000010 0.000010 0.000010 0.000010 0.000010 0.000010 0.000010 0.000010 0.000010 0.000010 0.000010 0.000010 0.000010 0.000010 0.000010 0.000010 0.000010 0.000010 0.000010 0.000010 0.000010 0.000010 0.000010 0.000010
0.000010 0.908928 0.000010 0.000010 0.013937 0.000010 0.000010 0.000010 0.000010 0.000010 0.000010 0.000010 0.000010 0.000010 0.048605 0.000010 0.006765 0.000010 0.000033 0.000010 0.000010 0.000010 0.002310 0.000010 0.000010 0.019213 0.000010 0.000010
0.000010 0.945854 0.000010 0.005917 0.000010 0.000564 0.000010 0.000010 0.000010 0.000010 0.000010 0.000010 0.000010 0.000010 0.000576 0.000010 0.000010 0.000010 0.009914 0.000010 0.006609 0.000010 0.016356 0.000010 0.000393 0.009017 0.000010 0.004620
0.000010 0.921298 0.000010 0.000010 0.000010 0.000010 0.008114 0.000010 0.000010 0.000010 0.000010 0.000010 0.000010 0.000010 0.017585 0.000010 0.003727 0.000010 0.006521 0.000010 0.000010 0.000010 0.002008 0.024986 0.002133 0.000010 0.000010 0.013438
0.000010 0.999730 0.000010 0.000010 0.000010 0.000010 0.000010 0.000010 0.000010 0.000010 0.000010 0.000010 0.000010 0.000010 0.000010 0.000010 0.000010 0.000010 0.000010 0.000010 0.000010 0.000010 0.000010 0.000010 0.000010 0.000010 0.000010 0.000010
0.000010 0.968723 0.008933 0.000010 0.000010 0.000010 0.000010 0.000010 0.000010 0.000010 0.000010 0.000010 0.000010 0.000010 0.001964 0.000010 0.000010 0.000010 0.000010 0.000010 0.013092 0.000010 0.000010 0.000010 0.000010 0.006033 0.000010 0.001035
0.000010 0.926251 0.000010 0.000010 0.000010 0.000010 0.000010 0.000010 0.000010 0.000010 0.000010 0.002408 0.000010 0.000010 0.022829 0.000010 0.000010 0.000010 0.023647 0.000010 0.000010 0.000010 0.000010 0.000010 0.015223 0.000010 0.000010 0.009423
0.000010 0.883911 0.000010 0.000010 0.000010 0.000010 0.000010 0.000010 0.000010 0.000010 0.000010 0.012421 0.000010 0.000010 0.007165 0.000010 0.008724 0.000010 0.013914 0.000010 0.000010 0.000010 0.009296 0.039081 0.025289 0.000010 0.000010 0.000010
0.000010 0.999730 0.000010 0.000010 0.000010 0.000010 0.000010 0.000010 0.000010 0.000010 0.000010 0.000010 0.000010 0.000010 0.000010 0.000010 0.000010 0.000010 0.000010 0.000010 0.000010 0.000010 0.000010 0.000010 0.000010 0.000010 0.000010 0.000010
0.000010 0.961655 0.000010 0.000010 0.000010 0.000010 0.000010 0.000010 0.003727 0.000010 0.000010 0.000010 0.000010 0.000010 0.034368 0.000010 0.000010 0.000010 0.000010 0.000010 0.000010 0.000010 0.000010 0.000010 0.000010 0.000010 0.000010 0.000010
0.000010 0.947439 0.000010 0.000010 0.000010 0.000010 0.000010 0.000010 0.000010 0.000010 0.000010 0.000010 0.000010 0.000010 0.025497 0.000010 0.000010 0.000010 0.000010 0.000010 0.002810 0.000010 0.000010 0.000010 0.024014 0.000010 0.000010 0.000010
0.000010 0.914311 0.000010 0.000010 0.000010 0.000010 0.000010 0.000010 0.000010 0.000010 0.000010 0.000010 0.004321 0.000010 0.055477 0.000010 0.000010 0.000010 0.000010 0.000010 0.008368 0.000010 0.003323 0.013981 0.000010 0.000010 0.000010 0.000010
0.000010 0.971303 0.000010 0.000010 0.000010 0.000010 0.000010 0.000010 0.000010 0.000010 0.000010 0.000010 0.007779 0.000010 0.001488 0.000010 0.000010 0.000010 0.006122 0.000010 0.000010 0.000010 0.000010 0.000010 0.009972 0.003115 0.000010 0.000010
0.000010 0.000010 0.000010 0.999730 0.000010 0.000010 0.000010 0.000010 0.000010 0.000010 0.000010 0.000010 0.000010 0.000010 0.000010 0.000010 0.000010 0.000010 0.000010 0.000010 0.000010 0.000010 0.000010 0.000010 0.000010 0.000010 0.000010 0.000010
0.000010 0.000010 0.000010 0.921886 0.000010 0.003075 0.000010 0.000010 0.000010 0.000010 0.000010 0.000010 0.000010 0.000010 0.055021 0.000010 0.012791 0.000010 0.000010 0.000010 0.000010 0.000010 0.003967 0.003039 0.000010 0.000010 0.000010 0.000010
0.000010 0.000010 0.000010 0.999730 0.000010 0.000010 0.000010 0.000010 0.000010 0.000010 0.000010 0.000010 0.000010 0.000010 0.000010 0.000010 0.000010 0.000010 0.000010 0.000010 0.000010 0.000010 0.000010 0.000010 0.000010 0.000010 0.000010 0.000010
0.000010 0.015588 0.000010 0.984152 0.000010 0.000010 0.000010 0.000010 0.000010 0.000010 0.000010 0.000010 0.000010 0.000010 0.000010 0.000010 0.000010 0.000010 0.000010 0.000010 0.000010 0.000010 0.000010 0.000010 0.000010 0.000010 0.000010 0.000010
0.000010 0.000010 0.000010 0.989376 0.000010 0.000010 0.000010 0.000010 0.000010 0.000010 0.000010 0.000010 0.000010 0.000010 0.010364 0.000010 0.000010 0.000010 0.000010 0.000010 0.000010 0.000010 0.000010 0.000010 0.000010 0.000010 0.000010 0.000010
0.000010 0.000010 0.000010 0.976815 0.000010 0.000010 0.000010 0.000010 0.000010 0.000010 0.000010 0.000010 0.000010 0.000010 0.006056 0.000010 0.000010 0.000010 0.012055 0.000010 0.000010 0.000010 0.002515 0.000010 0.000010 0.002330 0.000010 0.000010
0.000010 0.000010 0.000010 0.999730 0.000010 0.000010 0.000010 0.000010 0.000010 0.000010 0.000010 0.000010 0.000010 0.000010 0.000010 0.000010 0.000010 0.000010 0.000010 0.000010 0.000010 0.000010 0.000010 0.000010 0.000010 0.000010 0.000010 0.000010
0.000010 0.000010 0.000010 0.999730 0.000010 0.000010 0.000010 0.000010 0.000010 0.000010 0.000010 0.000010 0.000010 0.000010 0.000010 0.000010 0.000010 0.000010 0.000010 0.000010 0.000010 0.000010 0.000010 0.000010 0.000010 0.000010 0.000010 0.000010
0.000010 0.000010 0.000010 0.999730 0.000010 0.000010 0.000010 0.000010 0.000010 0.000010 0.000010 0.000010 0.000010 0.000010 0.000010 0.000010 0.000010 0.000010 0.000010 0.000010 0.000010 0.000010 0.000010 0.000010 0.000010 0.000010 0.000010 0.000010
0.000010 0.000010 0.000010 0.999730 0.000010 0.000010 0.000010 0.000010 0.000010 0.000010 0.000010 0.000010 0.000010 0.000010 0.000010 0.000010 0.000010 0.000010 0.000010 0.000010 0.000010 0.000010 0.000010 0.000010 0.000010 0.000010 0.000010 0.000010
0.000010 0.000010 0.000010 0.958517 0.000671 0.000010 0.006766 0.000010 0.000010 0.000010 0.000010 0.000010 0.000010 0.000010 0.000010 0.000010 0.000010 0.000010 0.020949 0.000010 0.000010 0.000010 0.000010 0.000010 0.012866 0.000010 0.000010 0.000010
0.000010 0.000010 0.000010 0.832568 0.004543 0.000010 0.000010 0.000010 0.000010 0.000010 0.000010 0.000010 0.080451 0.000010 0.034790 0.000010 0.022351 0.000010 0.025079 0.000010 0.000010 0.000010 0.000010 0.000010 0.000010 0.000010 0.000010 0.000010
0.000010 0.003139 0.000010 0.897146 0.000010 0.007104 0.000010 0.000010 0.000010 0.000010 0.000010 0.007147 0.028762 0.000010 0.008285 0.000010 0.008552 0.000010 0.008414 0.000010 0.003053 0.000010 0.000010 0.003786 0.000010 0.015621 0.000010 0.008829
0.000010 0.000010 0.000010 0.901468 0.000010 0.015356 0.000010 0.000010 0.009252 0.000010 0.000010 0.000010 0.000010 0.000010 0.040230 0.000010 0.000010 0.000010 0.017978 0.000010 0.000010 0.000010 0.000010 0.015496 0.000010 0.000010 0.000010 0.000010
0.000010 0.000010 0.000010 0.999730 0.000010 0.000010 0.000010 0.000010 0.000010 0.000010 0.000010 0.000010 0.000010 0.000010 0.000010 0.000010 0.000010 0.000010 0.000010 0.000010 0.000010 0.000010 0.000010 0.000010 0.000010 0.000010 0.000010 0.000010
0.000010 0.000010 0.000010 0.999730 0.000010 0.000010 0.000010 0.000010 0.000010 0.000010 0.000010 0.000010 0.000010 0.000010 0.000010 0.000010 0.000010 0.000010 0.000010 0.000010 0.000010 0.000010 0.000010 0.000010 0.000010 0.000010 0.000010 0.000010
0.000010 0.036951 0.000010 0.895688 0.000010 0.000010 0.000010 0.000010 0.000010 0.000010 0.000010 0.000010 0.000010 0.000010 0.031027 0.000010 0.036094 0.000010 0.000010 0.000010 0.000010 0.000010 0.000010 0.000010 0.000010 0.000010 0.000010 0.000010
0.000010 0.000010 0.000010 0.976015 0.000010 0.000010 0.000010 0.000010 0.000010 0.000010 0.000010 0.000010 0.000010 0.000010 0.000010 0.000010 0.000010 0.000010 0.000010 0.000010 0.000010 0.000010 0.020700 0.000010 0.000010 0.000010 0.000010 0.003035
0.000010 0.000010 0.000010 0.999730 0.000010 0.000010 0.000010 0.000010 0.000010 0.000010 0.000010 0.000010 0.000010 0.000010 0.000010 0.000010 0.000010 0.000010 0.000010 0.000010 0.000010 0.000010 0.000010 0.000010 0.000010 0.000010 0.000010 0.000010
0.000010 0.000010 0.000010 0.999730 0.000010 0.000010 0.000010 0.000010 0.000010 0.000010 0.000010 0.000010 0.000010 0.000010 0.000010 0.000010 0.000010 0.000010 0.000010 0.000010 0.000010 0.000010 0.000010 0.000010 0.000010 0.000010 0.000010 0.000010
0.000010 0.001359 0.008379 0.000010 0.000010 0.021282 0.007324 0.000010 0.000010 0.000010 0.000010 0.006054 0.000010 0.000010 0.000010 0.000010 0.837968 0.000010 0.021296 0.000010 0.000010 0.000010 0.011110 0.002541 0.007816 0.024079 0.000010 0.050633
0.000010 0.000010 0.000010 0.000010 0.003052 0.008246 0.006467 0.000010 0.000010 0.000010 0.000010 0.008930 0.020858 0.000010 0.003788 0.000010 0.729806 0.000010 0.044757 0.000010 0.000010 0.000010 0.053573 0.000066 0.006916 0.056908 0.000010 0.056484
0.000010 0.000010 0.000010 0.000010 0.000010 0.011445 0.018197 0.000010 0.000010 0.000010 0.000010 0.000678 0.023414 0.000010 0.000010 0.000010 0.795507 0.000010 0.025676 0.000010 0.000010 0.000010 0.027995 0.017004 0.000010 0.015186 0.000010 0.064718
0.000010 0.000010 0.000010 0.000010 0.000010 0.016990 0.017503 0.000010 0.000010 0.000010 0.000010 0.000010 0.074154 0.000010 0.000010 0.000010 0.786635 0.000010 0.009866 0.000273 0.015803 0.000010 0.000010 0.000010 0.005540 0.012093 0.000010 0.060965
0.000010 0.000010 0.005276 0.000010 0.000010 0.002718 0.025422 0.000010 0.003350 0.000010 0.000010 0.000792 0.024006 0.000010 0.001869 0.000010 0.766159 0.000010 0.023579 0.000010 0.000241 0.000010 0.047715 0.000010 0.007719 0.031274 0.000010 0.059740
0.000010 0.000010 0.000010 0.000010 0.000010 0.010730 0.007136 0.000010 0.000010 0.000010 0.000010 0.001738 0.013602 0.000010 0.002697 0.000010 0.809494 0.000010 0.025524 0.000010 0.000010 0.000010 0.033970 0.016367 0.000010 0.015791 0.000010 0.062781
0.000010 0.000010 0.002412 0.000010 0.000010 0.026103 0.027889 0.000010 0.002713 0.000010 0.000010 0.012084 0.020581 0.000010 0.005480 0.000010 0.792318 0.000010 0.043063 0.000010 0.000010 0.000010 0.005513 0.000515 0.005175 0.016244 0.000010 0.039771
0.000010 0.000010 0.011136 0.000010 0.000010 0.010011 0.012627 0.000010 0.000010 0.000010 0.000010 0.000010 0.022310 0.000010 0.008455 0.000010 0.769077 0.000010 0.039632 0.000010 0.015515 0.000010 0.033772 0.000010 0.000737 0.023663 0.000010 0.052906
0.000010 0.000010 0.000010 0.000010 0.000010 0.002260 0.013702 0.000010 0.000010 0.000010 0.000010 0.000110 0.071738 0.000010 0.015192 0.000010 0.770559 0.000010 0.036526 0.000010 0.011730 0.000010 0.011904 0.000010 0.000010 0.034158 0.000010 0.031951
0.000010 0.000010 0.005181 0.000010 0.000010 0.002192 0.000010 0.000010 0.000010 0.000010 0.000010 0.000010 0.011596 0.000010 0.000010 0.000010 0.810403 0.000010 0.031025 0.000010 0.000010 0.000010 0.028129 0.000010 0.000010 0.024811 0.000010 0.086462
0.000010 0.000010 0.002264 0.000010 0.000010 0.001331 0.000010 0.000010 0.000010 0.000010 0.000010 0.012016 0.057823 0.000010 0.000010 0.000010 0.777198 0.000010 0.017637 0.000010 0.000011 0.000010 0.045848 0.000010 0.000010 0.041683 0.000010 0.044009
0.000010 0.000010 0.003353 0.000010 0.000010 0.000010 0.000010 0.000010 0.000010 0.000010 0.000010 0.014696 0.058351 0.000010 0.000010 0.000010 0.769395 0.000010 0.014852 0.000010 0.010195 0.000010 0.024521 0.009247 0.005266 0.025387 0.000010 0.064568
0.000010 0.000010 0.008110 0.000010 0.000010 0.023315 0.000010 0.000010 0.000010 0.000010 0.000010 0.008339 0.002429 0.000010 0.000010 0.000010 0.822669 0.000010 0.038686 0.000010 0.000010 0.000010 0.019822 0.006608 0.000010 0.022727 0.000010 0.047115
0.000010 0.000010 0.014599 0.000010 0.000010 0.013756 0.015533 0.000010 0.000010 0.000010 0.000010 0.000010 0.066634 0.000010 0.002271 0.000010 0.752415 0.000010 0.025113 0.000010 0.016554 0.000010 0.011862 0.010189 0.000010 0.025393 0.000010 0.045519
0.000010 0.000010 0.001006 0.000010 0.000010 0.012878 0.000010 0.000010 0.000010 0.000010 0.000010 0.000010 0.009130 0.000010 0.000010 0.000010 0.788370 0.000010 0.012223 0.000010 0.002926 0.000010 0.034375 0.002574 0.015473 0.043934 0.000010 0.076941
0.000010 0.000710 0.010880 0.001362 0.000010 0.012767 0.023895 0.000010 0.000010 0.000010 0.000010 0.003474 0.056048 0.000010 0.000010 0.000010 0.756594 0.000010 0.026783 0.000010 0.000010 0.000010 0.019653 0.003187 0.000010 0.034003 0.000010 0.050493
0.000010 0.000010 0.000010 0.000010 0.000235 0.024605 0.008411 0.000010 0.000010 0.000010 0.000010 0.004947 0.013133 0.003924 0.001405 0.000010 0.815150 0.000010 0.015867 0.003352 0.009216 0.000010 0.000010 0.000010 0.000010 0.036450 0.000693 0.062473
0.000010 0.000010 0.000010 0.000010 0.000010 0.016089 0.008505 0.000010 0.019518 0.000010 0.000010 0.018932 0.000010 0.000702 0.014743 0.000010 0.844821 0.000010 0.000010 0.000010 0.000010 0.000010 0.012671 0.023041 0.000010 0.008814 0.000010 0.031993
0.000010 0.000010 0.000010 0.000010 0.000010 0.004003 0.000010 0.000010 0.000010 0.000010 0.000010 0.010348 0.000010 0.000010 0.000010 0.000010 0.854478 0.000010 0.022636 0.000010 0.000010 0.000010 0.026803 0.000010 0.000010 0.000010 0.000010 0.081512
0.000010 0.001371 0.003834 0.000010 0.017904 0.019798 0.000010 0.000010 0.000010 0.000010 0.000010 0.000010 0.007012 0.000010 0.000010 0.000010 0.823169 0.000010 0.045889 0.000010 0.000010 0.000010 0.029943 0.013841 0.003939 0.004994 0.000010 0.028148
0.006614 0.016307 0.012963 0.022402 0.001604 0.000010 0.000010 0.012269 0.000010 0.000010 0.000010 0.003759 0.112278 0.000010 0.150408 0.000010 0.511427 0.000010 0.000480 0.001210 0.014542 0.000010 0.025744 0.022642 0.023050 0.062193 0.000010 0.000010
0.000010 0.014981 0.000010 0.074809 0.016151 0.015327 0.000010 0.006169 0.000010 0.008145 0.007153 0.000010 0.033242 0.000010 0.120915 0.000010 0.515612 0.000010 0.039033 0.001320 0.049660 0.000010 0.000010 0.077259 0.004129 0.015974 0.000010 0.000010
0.000010 0.029133 0.001641 0.109026 0.000010 0.013969 0.000010 0.020666 0.001092 0.016000 0.000010 0.000858 0.013574 0.000010 0.186188 0.000010 0.537662 0.000010 0.000010 0.000010 0.031354 0.000010 0.012084 0.015222 0.011399 0.000010 0.000010 0.000010
0.005175 0.043647 0.000201 0.091135 0.015135 0.018685 0.003004 0.000010 0.000010 0.016790 0.000103 0.005399 0.003430 0.000010 0.165742 0.013027 0.490968 0.017021 0.000010 0.000010 0.028050 0.000010 0.000010 0.028456 0.014756 0.039185 0.000010 0.000010
0.000010 0.019706 0.001845 0.069966 0.000010 0.000010 0.000010 0.023145 0.000010 0.000010 0.000010 0.024675 0.073576 0.000010 0.144209 0.000010 0.454747 0.000010 0.026402 0.000010 0.006072 0.000010 0.016693 0.047690 0.028139 0.055716 0.000010 0.007290
0.012608 0.018458 0.000637 0.074577 0.000010 0.017692 0.000010 0.003278 0.000010 0.011336 0.000010 0.000971 0.000017 0.000010 0.167965 0.000010 0.614436 0.000010 0.001131 0.002600 0.003759 0.000010 0.014762 0.008230 0.024950 0.022056 0.000448 0.000010
0.045634 0.020668 0.000010 0.083589 0.000010 0.029781 0.007768 0.007711 0.008074 0.006303 0.000010 0.012633 0.008713 0.000010 0.179327 0.000010 0.520291 0.000010 0.000010 0.000010 0.027947 0.000010 0.014838 0.019724 0.006878 0.000010 0.000010 0.000010
0.000010 0.004927 0.000010 0.089914 0.000010 0.019871 0.000010 0.000010 0.015584 0.005169 0.000010 0.000010 0.121735 0.000010 0.122042 0.000010 0.439761 0.000010 0.022518 0.000010 0.041192 0.000010 0.023529 0.038698 0.044486 0.000010 0.010435 0.000010
0.021960 0.007493 0.000010 0.080569 0.000010 0.000905 0.000010 0.000010 0.000010 0.010122 0.000010 0.019129 0.027373 0.000010 0.168040 0.000010 0.542093 0.000010 0.008903 0.006723 0.014369 0.000010 0.013355 0.052658 0.013257 0.012932 0.000010 0.000010
0.009214 0.020974 0.000010 0.043947 0.000010 0.020695 0.017315 0.002051 0.000010 0.000010 0.001164 0.013462 0.018027 0.000010 0.194168 0.000010 0.535492 0.000010 0.018485 0.000010 0.034877 0.000010 0.009185 0.023370 0.027055 0.010235 0.000010 0.000184
0.000010 0.036198 0.003394 0.098812 0.000010 0.006406 0.000010 0.000010 0.000363 0.030472 0.003488 0.001454 0.000010 0.000010 0.149841 0.000010 0.547316 0.000010 0.000010 0.000010 0.021174 0.000010 0.000010 0.044259 0.022460 0.034225 0.000010 0.000010
0.014283 0.011374 0.002255 0.084322 0.006638 0.000010 0.002252 0.000010 0.000010 0.009744 0.000010 0.000010 0.059551 0.000010 0.185907 0.000010 0.469192 0.000010 0.018101 0.000010 0.045872 0.000010 0.000010 0.050885 0.014606 0.011346 0.000010 0.013553
0.000010 0.009614 0.000010 0.059883 0.005148 0.011116 0.036209 0.000010 0.000010 0.000010 0.009391 0.003796 0.063505 0.000010 0.119293 0.001499 0.506671 0.000010 0.004475 0.000010 0.053725 0.000010 0.000010 0.035134 0.041021 0.039400 0.000010 0.000010
0.009178 0.014116 0.000010 0.103426 0.000010 0.006975 0.006575 0.040118 0.000010 0.000010 0.000010 0.002736 0.066585 0.000010 0.171058 0.000010 0.445832 0.000010 0.000010 0.004240 0.049923 0.000010 0.006217 0.020512 0.017712 0.016451 0.008444 0.009802
0.011690 0.042767 0.014185 0.043618 0.005074 0.001463 0.022186 0.000010 0.001321 0.022294 0.003992 0.005590 0.095475 0.000010 0.153599 0.000010 0.425100 0.001622 0.008637 0.000673 0.028012 0.000010 0.008525 0.043992 0.031384 0.016152 0.002045 0.010564
0.000010 0.028451 0.000010 0.064299 0.006603 0.009953 0.000010 0.005826 0.000010 0.000010 0.008677 0.005919 0.074550 0.000010 0.138244 0.000010 0.443259 0.000010 0.037739 0.000010 0.044847 0.038070 0.000010 0.059416 0.003371 0.025772 0.000010 0.004896
0.013690 0.020656 0.003635 0.076191 0.000010 0.000010 0.000010 0.021021 0.000010 0.000010 0.013448 0.013558 0.085362 0.000010 0.136108 0.000010 0.448548 0.010659 0.021874 0.000502 0.017618 0.000010 0.038710 0.021787 0.016948 0.028504 0.000010 0.011090
0.000010 0.000010 0.000010 0.106387 0.005216 0.006110 0.009073 0.000010 0.000010 0.010553 0.005863 0.004447 0.025454 0.001441 0.175002 0.000010 0.470404 0.024710 0.019237 0.000015 0.040648 0.000010 0.000010 0.032697 0.015836 0.034926 0.000010 0.011893
0.010756 0.028130 0.000010 0.064950 0.000194 0.006672 0.008955 0.000010 0.000010 0.000010 0.003686 0.004137 0.064045 0.000010 0.177095 0.000010 0.481970 0.000010 0.036294 0.000241 0.033393 0.000010 0.000010 0.002390 0.021657 0.025739 0.000010 0.029593
0.009057 0.001772 0.000010 0.102604 0.000010 0.020010 0.000010 0.016472 0.000010 0.000010 0.000010 0.004019 0.012333 0.000010 0.171509 0.000010 0.526228 0.000010 0.011064 0.000010 0.036421 0.000010 0.000010 0.026656 0.025552 0.010845 0.009630 0.015705
0.000010 0.000010 0.000010 0.000010 0.000010 0.007967 0.000010 0.000010 0.002931 0.000010 0.000010 0.000010 0.724254 0.000010 0.003701 0.000010 0.192529 0.000010 0.034426 0.000010 0.000010 0.000010 0.000010 0.000010 0.016945 0.000010 0.000010 0.017048
0.000010 0.000010 0.002753 0.000010 0.000010 0.000010 0.009064 0.000010 0.000010 0.000010 0.000010 0.011231 0.772687 0.000010 0.001094 0.000010 0.136433 0.000010 0.043815 0.000010 0.000010 0.000010 0.010769 0.000010 0.000010 0.000010 0.000010 0.011964
0.000010 0.000010 0.000010 0.000010 0.000010 0.000010 0.000010 0.000010 0.010828 0.000010 0.000010 0.010173 0.781075 0.000010 0.000010 0.000010 0.168645 0.000010 0.025438 0.000010 0.000010 0.000010 0.000010 0.000010 0.000010 0.000010 0.000010 0.003620
0.000010 0.020552 0.008684 0.020659 0.000010 0.000010 0.000010 0.000010 0.000010 0.000010 0.000010 0.000010 0.721821 0.000010 0.005970 0.000010 0.176460 0.000010 0.045643 0.000010 0.000010 0.000010 0.000010 0.000010 0.000010 0.000010 0.000010 0.000010
0.000010 0.000010 0.000010 0.000010 0.004357 0.000010 0.004156 0.000010 0.002284 0.000010 0.000010 0.009001 0.770238 0.000010 0.000010 0.000010 0.149199 0.000010 0.058129 0.000010 0.000010 0.000010 0.000618 0.000010 0.000010 0.000010 0.000010 0.001829
0.000010 0.000010 0.000999 0.012959 0.000010 0.000010 0.000010 0.000010 0.000010 0.000010 0.000010 0.004502 0.719044 0.000010 0.005784 0.000010 0.194239 0.000010 0.048252 0.000010 0.000010 0.000010 0.001841 0.000010 0.000010 0.011189 0.000010 0.001013
0.000010 0.000010 0.005927 0.000010 0.000010 0.000010 0.000010 0.000010 0.003964 0.000010 0.000010 0.000010 0.808716 0.000010 0.000010 0.000010 0.129831 0.000010 0.049563 0.000010 0.000010 0.000010 0.000010 0.000010 0.000010 0.000010 0.000010 0.001779
0.000010 0.000010 0.000010 0.000010 0.014205 0.002814 0.000010 0.000010 0.000010 0.000010 0.000010 0.007278 0.774772 0.000010 0.000010 0.000010 0.143607 0.000010 0.037916 0.000010 0.000010 0.000010 0.014279 0.000010 0.000010 0.000010 0.000010 0.004928
0.000010 0.000010 0.001658 0.000010 0.017132 0.000010 0.000010 0.000010 0.000010 0.000010 0.000010 0.020794 0.797283 0.000010 0.006309 0.000010 0.138738 0.000010 0.016845 0.000010 0.000010 0.000010 0.000010 0.000010 0.000010 0.001040 0.000010 0.000010
0.000010 0.013548 0.002898 0.000010 0.008806 0.000010 0.001027 0.000010 0.000010 0.000010 0.000010 0.013092 0.757896 0.000010 0.000010 0.000010 0.120379 0.000010 0.057680 0.000010 0.003924 0.000010 0.000010 0.000010 0.000010 0.020570 0.000010 0.000010
0.000010 0.000010 0.000010 0.000010 0.005613 0.005893 0.010249 0.000010 0.000010 0.000010 0.000010 0.000010 0.786252 0.000010 0.000010 0.000010 0.122518 0.000010 0.051556 0.000010 0.000010 0.000010 0.000010 0.000010 0.000010 0.010837 0.000010 0.006882
0.000010 0.000010 0.000010 0.000010 0.002313 0.000010 0.000010 0.000010 0.000010 0.000010 0.000010 0.022137 0.792103 0.000010 0.000010 0.000010 0.112307 0.000010 0.043537 0.000010 0.000010 0.000010 0.000447 0.004809 0.000010 0.009346 0.000010 0.012811
0.000010 0.000010 0.003978 0.000010 0.001191 0.001707 0.000010 0.000010 0.000010 0.000010 0.000010 0.001741 0.817184 0.000010 0.000010 0.000010 0.109418 0.000010 0.042523 0.000010 0.000010 0.000010 0.000010 0.012407 0.000010 0.009662 0.000010 0.000010
0.000010 0.000010 0.000010 0.000010 0.000010 0.010061 0.000010 0.000010 0.011017 0.000010 0.000010 0.000010 0.774934 0.000010 0.000010 0.000010 0.153663 0.000010 0.050095 0.000010 0.000010 0.000010 0.000010 0.000010 0.000010 0.000010 0.000010 0.000010
0.000010 0.009844 0.006844 0.000010 0.003157 0.013092 0.006720 0.000010 0.000010 0.000010 0.000010 0.022124 0.730969 0.000010 0.001871 0.000010 0.149451 0.000010 0.040831 0.000010 0.005314 0.000010 0.000010 0.000010 0.000010 0.009038 0.000010 0.000596
0.000010 0.000010 0.009884 0.000010 0.000010 0.000010 0.002295 0.000010 0.000010 0.000010 0.000010 0.009550 0.768589 0.000010 0.000010 0.000010 0.136716 0.000010 0.038650 0.000010 0.000010 0.000010 0.012229 0.000010 0.000010 0.007030 0.000010 0.014868
0.000010 0.000010 0.001704 0.000010 0.002402 0.000010 0.000010 0.000010 0.000039 0.000010 0.000010 0.003775 0.773549 0.000010 0.000010 0.000010 0.170928 0.000010 0.028756 0.000010 0.000010 0.000010 0.000010 0.000010 0.000010 0.018647 0.000010 0.000010
0.000010 0.000010 0.018343 0.001799 0.000010 0.001091 0.000010 0.000010 0.000010 0.000010 0.000010 0.011602 0.736718 0.000010 0.000010 0.000010 0.172731 0.000010 0.056557 0.000010 0.000958 0.000010 0.000010 0.000010 0.000010 0.000010 0.000010 0.000010
0.000010 0.000010 0.000010 0.000010 0.007494 0.002284 0.000010 0.000010 0.000010 0.000010 0.000010 0.024420 0.742461 0.000010 0.000010 0.000010 0.165911 0.000010 0.024516 0.000010 0.000010 0.000010 0.002463 0.006538 0.000010 0.007555 0.000010 0.016179
0.000010 0.000010 0.003551 0.054108 0.015926 0.000010 0.010539 0.000010 0.000010 0.000010 0.000010 0.010837 0.776113 0.000010 0.000010 0.000010 0.087717 0.000010 0.040020 0.000998 0.000010 0.000010 0.000010 0.000010 0.000010 0.000010 0.000010 0.000010
0.000010 0.000010 0.000010 0.000010 0.000010 0.000010 0.000010 0.000010 0.000010 0.000010 0.000010 0.999730 0.000010 0.000010 0.000010 0.000010 0.000010 0.000010 0.000010 0.000010 0.000010 0.000010 0.000010 0.000010 0.000010 0.000010 0.000010 0.000010
0.000010 0.000010 0.000010 0.000010 0.000010 0.000010 0.000010 0.000010 0.000010 0.000010 0.000010 0.999730 0.000010 0.000010 0.000010 0.000010 0.000010 0.000010 0.000010 0.000010 0.000010 0.000010 0.000010 0.000010 0.000010 0.000010 0.000010 0.000010
0.000010 0.000010 0.000010 0.000010 0.000010 0.000010 0.000010 0.000010 0.000010 0.000010 0.000010 0.999730 0.000010 0.000010 0.000010 0.000010 0.000010 0.000010 0.000010 0.000010 0.000010 0.000010 0.000010 0.000010 0.000010 0.000010 0.000010 0.000010
0.000010 0.008338 0.010672 0.000010 0.000010 0.002624 0.060665 0.000010 0.007429 0.000010 0.000010 0.610862 0.039981 0.000010 0.059115 0.000010 0.019490 0.000010 0.035040 0.000010 0.054606 0.000010 0.002082 0.043565 0.012659 0.030426 0.000010 0.002328
0.000010 0.003296 0.000010 0.000010 0.009109 0.000010 0.016626 0.000010 0.007988 0.000010 0.000010 0.750440 0.036459 0.000010 0.062695 0.000010 0.000010 0.000010 0.016697 0.000010 0.017481 0.000010 0.017819 0.049307 0.000010 0.011923 0.000010 0.000010
0.000010 0.000010 0.000010 0.000010 0.008461 0.000010 0.053531 0.000010 0.000010 0.000010 0.000010 0.841877 0.000010 0.000010 0.050815 0.000010 0.000010 0.000010 0.000010 0.000010 0.010343 0.000010 0.000010 0.000010 0.000010 0.034754 0.000010 0.000010
0.000010 0.000010 0.000010 0.000010 0.000010 0.000010 0.000010 0.000010 0.000010 0.000010 0.000010 0.999730 0.000010 0.000010 0.000010 0.000010 0.000010 0.000010 0.000010 0.000010 0.000010 0.000010 0.000010 0.000010 0.000010 0.000010 0.000010 0.000010
0.000010 0.000010 0.000010 0.000010 0.000010 0.000010 0.000010 0.000010 0.000010 0.000010 0.000010 0.999730 0.000010 0.000010 0.000010 0.000010 0.000010 0.000010 0.000010 0.000010 0.000010 0.000010 0.000010 0.000010 0.000010 0.000010 0.000010 0.000010
0.000010 0.000010 0.000010 0.000010 0.000010 0.000010 0.000010 0.000010 0.000010 0.000010 0.000010 0.999730 0.000010 0.000010 0.000010 0.000010 0.000010 0.000010 0.000010 0.000010 0.000010 0.000010 0.000010 0.000010 0.000010 0.000010 0.000010 0.000010
0.000010 0.000010 0.000010 0.000010 0.000010 0.000010 0.000010 0.000010 0.000010 0.000010 0.000010 0.999730 0.000010 0.000010 0.000010 0.000010 0.000010 0.000010 0.000010 0.000010 0.000010 0.000010 0.000010 0.000010 0.000010 0.000010 0.000010 0.000010
0.000010 0.000010 0.000010 0.000010 0.000010 0.000010 0.000010 0.000010 0.000010 0.000010 0.000010 0.999730 0.000010 0.000010 0.000010 0.000010 0.000010 0.000010 0.000010 0.000010 0.000010 0.000010 0.000010 0.000010 0.000010 0.000010 0.000010 0.000010
0.000010 0.000010 0.000010 0.000010 0.000010 0.000010 0.000010 0.000010 0.000010 0.000010 0.000010 0.999730 0.000010 0.000010 0.000010 0.000010 0.000010 0.000010 0.000010 0.000010 0.000010 0.000010 0.000010 0.000010 0.000010 0.000010 0.000010 0.000010
0.000010 0.025146 0.008160 0.000010 0.061419 0.000010 0.174386 0.009975 0.000010 0.000010 0.000010 0.485436 0.036037 0.009850 0.000010 0.001087 0.020526 0.000010 0.001910 0.007572 0.060378 0.000010 0.011493 0.000010 0.014519 0.037642 0.005721 0.028642
0.000010 0.000010 0.005961 0.000010 0.068694 0.000010 0.159855 0.000010 0.015130 0.008423 0.000010 0.503866 0.019739 0.000010 0.000010 0.000010 0.035419 0.000010 0.033247 0.009178 0.021895 0.000010 0.019395 0.017245 0.014965 0.018155 0.020617 0.028107
0.000010 0.000010 0.000010 0.000010 0.059359 0.001435 0.176552 0.000010 0.038925 0.012075 0.000010 0.530789 0.033235 0.000010 0.000010 0.000010 0.014492 0.000010 0.006329 0.011466 0.028385 0.000010 0.018575 0.000010 0.010652 0.041627 0.009060 0.006924
0.000010 0.000010 0.001612 0.000010 0.059673 0.012025 0.176896 0.000010 0.030265 0.014074 0.000010 0.531262 0.031544 0.000010 0.000010 0.000010 0.019513 0.000010 0.022570 0.012989 0.011987 0.000010 0.029465 0.001257 0.000010 0.030848 0.013899 0.000010
0.000010 0.007649 0.008494 0.000010 0.048454 0.000406 0.148985 0.024865 0.013119 0.000010 0.000010 0.492174 0.034784 0.000010 0.000010 0.000010 0.037307 0.000010 0.012749 0.012057 0.072184 0.000010 0.012524 0.000010 0.000010 0.047140 0.013184 0.013813
0.000010 0.000010 0.001476 0.000010 0.059001 0.009542 0.155998 0.019955 0.021857 0.003953 0.000010 0.516796 0.030039 0.015510 0.000010 0.000010 0.032816 0.000010 0.018648 0.004725 0.038881 0.009554 0.014905 0.003331 0.000010 0.025744 0.000010 0.017178
0.008962 0.000010 0.003692 0.000010 0.034974 0.027362 0.125491 0.000010 0.000010 0.000010 0.000819 0.412844 0.046185 0.000010 0.022742 0.005006 0.125476 0.000010 0.030992 0.004165 0.011105 0.029491 0.012794 0.045746 0.000010 0.033346 0.000010 0.018717
0.000010 0.000010 0.007368 0.001454 0.025619 0.028085 0.124673 0.006521 0.000010 0.000010 0.000874 0.412636 0.047748 0.000010 0.027640 0.007299 0.117242 0.000010 0.025123 0.006430 0.014147 0.033984 0.017958 0.043885 0.000010 0.030703 0.002971 0.017572
0.000010 0.156203 0.000010 0.015689 0.028520 0.004167 0.043781 0.000010 0.002357 0.000010 0.000010 0.008116 0.198628 0.000010 0.023101 0.000010 0.097425 0.000010 0.350778 0.003427 0.007867 0.000010 0.034755 0.000010 0.000010 0.025055 0.000010 0.000010
0.000010 0.054868 0.000010 0.000010 0.001144 0.000010 0.067349 0.000010 0.000010 0.000010 0.000010 0.029026 0.239927 0.000010 0.010230 0.000010 0.130103 0.000010 0.350297 0.000010 0.021931 0.000010 0.023395 0.025003 0.000010 0.043156 0.000010 0.003423
0.000010 0.135919 0.000266 0.013538 0.013414 0.000010 0.047259 0.000010 0.000010 0.000010 0.000010 0.013126 0.273940 0.000010 0.000010 0.000010 0.061949 0.000010 0.376000 0.000010 0.016643 0.000010 0.024537 0.000010 0.001415 0.021845 0.000010 0.000010
0.000010 0.002576 0.000010 0.000010 0.007208 0.014568 0.067520 0.000010 0.000010 0.000010 0.000010 0.016070 0.268083 0.000010 0.006183 0.000010 0.119957 0.000010 0.397511 0.000010 0.027279 0.000010 0.008648 0.000010 0.000010 0.029694 0.000010 0.034552
0.000010 0.015001 0.000010 0.000010 0.007488 0.015650 0.084499 0.000010 0.000010 0.000010 0.000010 0.026520 0.269101 0.000010 0.000010 0.000010 0.107217 0.000010 0.381018 0.000010 0.007272 0.000010 0.014912 0.015452 0.000010 0.035733 0.000010 0.019987
0.000010 0.000010 0.002742 0.000010 0.008540 0.000010 0.078224 0.000010 0.000010 0.000010 0.000010 0.015245 0.264585 0.000010 0.000010 0.000010 0.149875 0.000010 0.366150 0.000010 0.049650 0.000010 0.024670 0.000010 0.000010 0.035102 0.000010 0.005047
0.000010 0.000010 0.000010 0.000010 0.000010 0.000010 0.069446 0.000010 0.000010 0.000010 0.000010 0.020741 0.297173 0.000010 0.000010 0.000010 0.083559 0.000010 0.404890 0.000010 0.011750 0.000010 0.035740 0.013779 0.000271 0.036729 0.000010 0.025749
0.000010 0.002860 0.000010 0.000010 0.000010 0.005241 0.076630 0.000010 0.003098 0.000010 0.000010 0.033068 0.299835 0.000010 0.000010 0.000010 0.103650 0.000010 0.393291 0.000010 0.003921 0.000010 0.043026 0.000010 0.000010 0.024554 0.000010 0.010667
0.000010 0.028804 0.000010 0.000010 0.000010 0.008258 0.069896 0.000010 0.000010 0.000010 0.000010 0.005660 0.287238 0.000010 0.000010 0.000010 0.113781 0.000010 0.376503 0.000521 0.002494 0.000010 0.054026 0.000010 0.000010 0.046255 0.000010 0.006405
0.000010 0.029294 0.000010 0.000010 0.014852 0.007795 0.078663 0.000010 0.000010 0.000010 0.000010 0.015719 0.251298 0.000010 0.000010 0.000010 0.109616 0.000010 0.334794 0.000010 0.018752 0.000010 0.042925 0.007679 0.037153 0.046772 0.000010 0.004548
0.000010 0.009152 0.000010 0.000010 0.000010 0.006920 0.054227 0.000010 0.009334 0.000010 0.000010 0.035931 0.264775 0.000010 0.000010 0.000010 0.134033 0.000010 0.343743 0.000010 0.028303 0.000010 0.044009 0.005427 0.000010 0.047241 0.000010 0.016755
0.000010 0.003284 0.004375 0.000010 0.000769 0.022391 0.070796 0.000010 0.000010 0.000010 0.000010 0.031400 0.245567 0.000010 0.001727 0.000010 0.127397 0.000010 0.396874 0.000010 0.025000 0.000010 0.027462 0.000010 0.000010 0.042807 0.000010 0.000010
0.000010 0.000010 0.001634 0.000010 0.000010 0.001487 0.069859 0.000010 0.002754 0.000010 0.000010 0.018942 0.285276 0.000010 0.000010 0.000010 0.128830 0.000010 0.399482 0.000010 0.002259 0.000010 0.038747 0.010636 0.000010 0.029724 0.000010 0.010222
0.000010 0.000010 0.000010 0.000010 0.001180 0.020854 0.068186 0.000010 0.000010 0.000010 0.000010 0.019337 0.292090 0.000010 0.000488 0.000010 0.125298 0.000010 0.339191 0.000010 0.029360 0.000010 0.040681 0.001923 0.000010 0.043124 0.000010 0.018136
0.000010 0.000010 0.000010 0.000010 0.000010 0.000010 0.082628 0.000010 0.000010 0.000010 0.000010 0.027831 0.263635 0.000948 0.000010 0.000010 0.122572 0.000010 0.374851 0.000010 0.038098 0.000010 0.044141 0.010262 0.000010 0.022181 0.000010 0.012682
0.000010 0.000010 0.000010 0.000010 0.016144 0.019517 0.075939 0.000010 0.000010 0.000010 0.000010 0.033201 0.263700 0.000010 0.000010 0.000010 0.111511 0.000010 0.385689 0.000010 0.025729 0.000010 0.034098 0.000010 0.000010 0.034219 0.000010 0.000082
0.000010 0.003482 0.000010 0.000010 0.004034 0.017557 0.078083 0.000010 0.000010 0.000010 0.000010 0.013006 0.286444 0.000010 0.000851 0.000010 0.159412 0.000010 0.378344 0.000010 0.007414 0.000010 0.023709 0.000010 0.000010 0.015514 0.000010 0.011998
0.000010 0.008059 0.008688 0.009425 0.000010 0.015891 0.067854 0.000010 0.005152 0.000010 0.000012 0.018475 0.204602 0.005458 0.039757 0.000010 0.153539 0.000010 0.308956 0.000010 0.041732 0.000010 0.048807 0.008377 0.012721 0.026043 0.000010 0.016362
0.000010 0.111991 0.003974 0.000010 0.013478 0.000350 0.040557 0.000010 0.000010 0.000010 0.000010 0.005238 0.292782 0.000010 0.000010 0.000010 0.109455 0.000010 0.335083 0.000010 0.024471 0.000010 0.018959 0.000010 0.000010 0.037826 0.000010 0.005687
0.000010 0.019796 0.007181 0.008557 0.022225 0.013785 0.066014 0.000010 0.006039 0.000010 0.000010 0.014915 0.165606 0.000010 0.028217 0.000010 0.141380 0.000010 0.115855 0.000010 0.088441 0.000010 0.037914 0.077039 0.075138 0.071826 0.000010 0.039971
0.000010 0.077131 0.000010 0.001553 0.005620 0.002040 0.413218 0.020418 0.016274 0.009811 0.000010 0.046738 0.048487 0.005702 0.061574 0.000010 0.045194 0.000010 0.041545 0.002563 0.072907 0.000010 0.047482 0.005826 0.001462 0.035214 0.008436 0.030744
0.000010 0.000010 0.000010 0.000010 0.025597 0.016961 0.428623 0.000010 0.000605 0.009774 0.010413 0.069294 0.056327 0.003329 0.000010 0.000010 0.087261 0.000010 0.065160 0.000010 0.065708 0.000010 0.013014 0.000010 0.010608 0.070005 0.025118 0.042094
0.000010 0.206013 0.000010 0.017457 0.006928 0.007531 0.127496 0.000010 0.003092 0.004354 0.000010 0.017660 0.000010 0.000010 0.347307 0.000010 0.079772 0.000010 0.006945 0.000010 0.033099 0.015657 0.011830 0.017129 0.028090 0.061878 0.000010 0.007663
0.003336 0.180620 0.000010 0.028024 0.029872 0.000010 0.278007 0.000010 0.017016 0.000010 0.000010 0.031435 0.033450 0.000010 0.051396 0.013844 0.115190 0.000010 0.040055 0.000010 0.066853 0.000010 0.031205 0.004863 0.019938 0.036412 0.008435 0.009958
0.006774 0.394370 0.000010 0.000010 0.034014 0.010297 0.251165 0.000010 0.000010 0.000010 0.006974 0.019507 0.013959 0.001798 0.012548 0.000010 0.057996 0.000010 0.024509 0.000010 0.048234 0.000331 0.027505 0.000010 0.023238 0.050912 0.009244 0.006535
0.000010 0.014164 0.000010 0.000010 0.028600 0.005569 0.447959 0.026467 0.000010 0.000010 0.023404 0.063235 0.056584 0.000014 0.003410 0.000010 0.082963 0.000010 0.045462 0.000010 0.068320 0.000010 0.043857 0.000010 0.020509 0.045271 0.012344 0.011766
0.000010 0.004997 0.018175 0.000010 0.014474 0.017993 0.436601 0.000010 0.000010 0.000010 0.000010 0.055644 0.037163 0.011624 0.000010 0.004747 0.114079 0.000466 0.024386 0.000010 0.073459 0.030230 0.054288 0.000919 0.000010 0.056960 0.016700 0.027003
0.000010 0.000010 0.014548 0.000010 0.000010 0.010168 0.457925 0.000010 0.028038 0.012036 0.000010 0.050331 0.025490 0.000010 0.006198 0.013456 0.080819 0.000010 0.053531 0.000010 0.069858 0.000010 0.046113 0.000876 0.000010 0.068558 0.020373 0.041572
0.006533 0.032244 0.000010 0.000010 0.022482 0.009197 0.426862 0.030877 0.000010 0.000010 0.009295 0.046728 0.035576 0.000010 0.007042 0.004586 0.081366 0.000010 0.052664 0.000010 0.044659 0.000010 0.034818 0.002417 0.058768 0.062524 0.002924 0.028359
0.000010 0.016043 0.012958 0.000010 0.000010 0.016675 0.036429 0.000010 0.000010 0.000010 0.000010 0.025651 0.539303 0.000010 0.005510 0.000010 0.184782 0.000010 0.051128 0.000010 0.048825 0.000010 0.009102 0.014967 0.006949 0.000010 0.000010 0.031538
0.000010 0.027903 0.016583 0.007771 0.000010 0.013801 0.039895 0.000010 0.004044 0.000010 0.000010 0.018054 0.507421 0.000010 0.002310 0.000010 0.164569 0.000010 0.066138 0.000010 0.029490 0.000010 0.020262 0.033530 0.021920 0.026189 0.000010 0.000010
0.000010 0.054981 0.000010 0.046913 0.026042 0.000010 0.030077 0.000010 0.000229 0.000010 0.000010 0.025426 0.481760 0.000010 0.014753 0.000010 0.164591 0.000010 0.038897 0.000010 0.048007 0.000010 0.032466 0.016117 0.000010 0.005483 0.000410 0.013727
0.000010 0.015010 0.000010 0.034561 0.017242 0.022212 0.034855 0.000010 0.000010 0.000010 0.000010 0.013892 0.530686 0.000010 0.029951 0.000010 0.154611 0.000010 0.058724 0.000614 0.038749 0.000010 0.022302 0.013340 0.000010 0.013122 0.000010 0.000010
0.000010 0.017277 0.000684 0.055274 0.004921 0.005819 0.027283 0.000010 0.000010 0.000010 0.000010 0.001603 0.548487 0.002055 0.000010 0.000010 0.151338 0.000010 0.054100 0.000010 0.017983 0.000010 0.031659 0.035374 0.033486 0.012538 0.000010 0.000010
0.000010 0.132275 0.006112 0.023004 0.000010 0.013100 0.041040 0.000010 0.000010 0.000010 0.000010 0.026701 0.484615 0.000010 0.000010 0.000010 0.131968 0.000010 0.024923 0.000010 0.026783 0.000010 0.032683 0.014296 0.014152 0.007771 0.000010 0.020448
0.000010 0.135850 0.003977 0.067562 0.000010 0.000010 0.017249 0.000010 0.000010 0.000010 0.000010 0.011876 0.586186 0.000010 0.010086 0.000010 0.020089 0.000010 0.020617 0.000010 0.029634 0.000010 0.031041 0.044889 0.000010 0.020793 0.000010 0.000010
0.000010 0.094065 0.000010 0.046406 0.012685 0.000010 0.021433 0.000010 0.006354 0.000010 0.000010 0.024183 0.545137 0.000010 0.021779 0.000010 0.081816 0.000010 0.047215 0.000010 0.034669 0.000010 0.029601 0.002724 0.012841 0.017221 0.001751 0.000010
0.000010 0.140873 0.001260 0.042968 0.000010 0.000010 0.037271 0.000010 0.004470 0.000010 0.000137 0.006456 0.605579 0.000010 0.008803 0.004128 0.040150 0.000010 0.014777 0.000010 0.017676 0.000010 0.033036 0.026199 0.000010 0.016095 0.000010 0.000010
0.000010 0.131701 0.002071 0.076827 0.000010 0.000010 0.022802 0.000010 0.000010 0.000010 0.000010 0.017301 0.619220 0.000010 0.005811 0.000010 0.023174 0.000010 0.011027 0.000010 0.031954 0.000010 0.034864 0.018308 0.000010 0.004791 0.000010 0.000010
0.000010 0.217767 0.000010 0.024272 0.000010 0.004884 0.034735 0.000010 0.000010 0.000010 0.000010 0.010811 0.459894 0.000010 0.026962 0.000010 0.091549 0.000010 0.040538 0.000010 0.029309 0.000010 0.000010 0.000010 0.008004 0.043065 0.008059 0.000010
0.000010 0.154077 0.011265 0.047498 0.000010 0.010265 0.012667 0.000010 0.000010 0.000010 0.000010 0.015850 0.541136 0.000010 0.023131 0.000010 0.091520 0.000010 0.022232 0.000010 0.039705 0.000010 0.000010 0.021864 0.008639 0.000010 0.000010 0.000010
0.000010 0.154091 0.001863 0.047352 0.000010 0.000010 0.009745 0.000010 0.000558 0.000010 0.000010 0.016912 0.516945 0.000010 0.000010 0.000010 0.115950 0.000010 0.033590 0.000010 0.040772 0.000010 0.025569 0.001959 0.019947 0.014607 0.000010 0.000010
0.000010 0.114247 0.000010 0.038092 0.001797 0.007509 0.038965 0.000010 0.000010 0.000010 0.000010 0.019755 0.503744 0.000010 0.033716 0.000010 0.101558 0.000010 0.028197 0.003158 0.030471 0.000010 0.024380 0.026995 0.000010 0.026526 0.000770 0.000010
0.000010 0.076471 0.000120 0.002905 0.012292 0.013954 0.046794 0.000010 0.000010 0.000010 0.000010 0.017759 0.523193 0.000010 0.027884 0.000269 0.114635 0.000010 0.055795 0.000731 0.020551 0.000010 0.016591 0.015734 0.026146 0.028077 0.000010 0.000010
0.000010 0.120341 0.000010 0.049294 0.000010 0.007361 0.038290 0.005834 0.004521 0.000010 0.000010 0.000010 0.497115 0.000010 0.009217 0.000010 0.117767 0.000010 0.025937 0.000010 0.029701 0.000010 0.030662 0.000010 0.036054 0.025047 0.002728 0.000010
0.000010 0.111418 0.000010 0.043686 0.011755 0.009213 0.027930 0.000010 0.000010 0.000010 0.011192 0.012731 0.525794 0.000010 0.040683 0.000010 0.099838 0.000010 0.040310 0.001237 0.013558 0.001352 0.001917 0.014277 0.000010 0.019345 0.013666 0.000010
0.000010 0.082498 0.009108 0.068761 0.000010 0.008981 0.017227 0.000010 0.000010 0.000010 0.000010 0.031877 0.486694 0.000010 0.037300 0.000010 0.114973 0.000010 0.048209 0.000010 0.060145 0.000010 0.003702 0.000010 0.007806 0.002230 0.000010 0.020356
0.000010 0.156349 0.000010 0.063221 0.008227 0.001687 0.014904 0.000010 0.000010 0.000010 0.000010 0.020966 0.496067 0.000010 0.014272 0.000010 0.111545 0.000010 0.046667 0.000010 0.009819 0.000010 0.012269 0.000519 0.011664 0.031694 0.000010 0.000010
0.000010 0.141832 0.000010 0.034174 0.017608 0.018788 0.043301 0.000010 0.000010 0.000010 0.000010 0.009880 0.490642 0.000010 0.018174 0.000010 0.065224 0.000010 0.032146 0.000010 0.043172 0.000010 0.034650 0.007029 0.016794 0.018753 0.007711 0.000010
0.000010 0.064964 0.000010 0.000100 0.000010 0.000010 0.018259 0.000010 0.001416 0.000010 0.000010 0.000010 0.028555 0.000010 0.578875 0.000010 0.114602 0.000010 0.044477 0.000010 0.029153 0.000010 0.000010 0.023930 0.008005 0.087504 0.000010 0.000010
0.000010 0.066858 0.007925 0.010732 0.000010 0.002295 0.102028 0.000010 0.002230 0.000010 0.000010 0.003911 0.032886 0.000010 0.535063 0.000010 0.103534 0.000010 0.015158 0.004635 0.024269 0.000010 0.000058 0.015021 0.000010 0.060784 0.000010 0.012500
0.000010 0.004060 0.000010 0.000010 0.000010 0.003598 0.010326 0.000010 0.010664 0.000010 0.000010 0.012742 0.030568 0.000010 0.610164 0.000010 0.084656 0.000010 0.032455 0.000010 0.040331 0.000010 0.012454 0.062000 0.008343 0.077499 0.000010 0.000010
0.000010 0.064564 0.001869 0.062099 0.000010 0.019430 0.018179 0.000010 0.000010 0.000010 0.000010 0.000010 0.031951 0.000010 0.513541 0.000010 0.106365 0.000010 0.011784 0.000010 0.046182 0.000010 0.000507 0.041261 0.020252 0.061875 0.000010 0.000010
0.000010 0.000010 0.014593 0.000010 0.000010 0.019868 0.034843 0.000010 0.000010 0.000010 0.000010 0.000127 0.021466 0.000010 0.623840 0.000010 0.077713 0.000010 0.025326 0.000010 0.035946 0.000010 0.023070 0.028571 0.023065 0.056236 0.000010 0.015194
0.000010 0.020989 0.007552 0.000010 0.000010 0.021979 0.029042 0.000010 0.000010 0.000010 0.000010 0.004430 0.053950 0.000010 0.602477 0.000010 0.112277 0.000010 0.001932 0.000010 0.005877 0.000010 0.000010 0.060794 0.013551 0.064999 0.000010 0.000010
0.000010 0.000010 0.004746 0.000010 0.014758 0.008262 0.005316 0.000010 0.000010 0.000010 0.000010 0.000010 0.000010 0.000010 0.627169 0.000010 0.110450 0.000010 0.023535 0.000010 0.046156 0.000010 0.000010 0.036587 0.016157 0.106694 0.000010 0.000010
0.000010 0.022820 0.005334 0.000766 0.002064 0.005096 0.014575 0.000010 0.000010 0.000010 0.000010 0.008209 0.025474 0.000010 0.561627 0.000010 0.093253 0.000010 0.001242 0.000010 0.045549 0.000010 0.003068 0.060345 0.021919 0.128539 0.000010 0.000010
0.000010 0.000010 0.000010 0.000010 0.012124 0.012083 0.015679 0.000010 0.000010 0.000010 0.000010 0.016068 0.031282 0.000010 0.612991 0.000010 0.075502 0.000010 0.029464 0.000010 0.034426 0.000010 0.020281 0.028248 0.033246 0.066401 0.000010 0.012066
0.000010 0.004023 0.000010 0.000010 0.000010 0.018897 0.035778 0.000010 0.001932 0.000010 0.000010 0.012475 0.015174 0.000010 0.596624 0.000010 0.082675 0.000010 0.027871 0.000010 0.034915 0.000010 0.023062 0.041634 0.016340 0.088461 0.000010 0.000010
0.000010 0.006262 0.000010 0.000010 0.000010 0.003867 0.001688 0.000010 0.000010 0.000010 0.000010 0.006680 0.044681 0.000010 0.573584 0.000010 0.086380 0.000010 0.025435 0.000010 0.034185 0.000010 0.010934 0.038641 0.041364 0.111895 0.000010 0.014267
0.000010 0.030066 0.009384 0.000010 0.000010 0.006920 0.012974 0.000010 0.000010 0.000010 0.000010 0.000010 0.049321 0.000010 0.591154 0.000010 0.092036 0.000010 0.014513 0.000010 0.021257 0.000010 0.029608 0.067484 0.017043 0.058090 0.000010 0.000010
0.000010 0.008392 0.000010 0.000010 0.005413 0.000010 0.019745 0.000010 0.000010 0.000010 0.000010 0.002207 0.035414 0.000010 0.642354 0.000010 0.079573 0.000010 0.009392 0.000010 0.031257 0.000010 0.011813 0.059517 0.010075 0.065742 0.000010 0.018968
0.000010 0.000499 0.000414 0.000010 0.000010 0.015395 0.018687 0.000010 0.000010 0.000010 0.000010 0.018089 0.001440 0.000010 0.611037 0.000010 0.119904 0.000010 0.022892 0.000010 0.027338 0.000010 0.024211 0.070555 0.016016 0.053382 0.000010 0.000010
0.000010 0.020823 0.001656 0.015338 0.000010 0.011925 0.028129 0.000010 0.000010 0.000010 0.000010 0.000010 0.031565 0.000010 0.610737 0.000010 0.104048 0.000010 0.020663 0.000010 0.004166 0.000010 0.018766 0.027694 0.015941 0.076391 0.000010 0.012029
0.000010 0.000010 0.000010 0.000010 0.003567 0.014315 0.017970 0.000010 0.003771 0.000010 0.000010 0.000821 0.021999 0.000010 0.613834 0.000010 0.113326 0.000010 0.019156 0.000010 0.052911 0.000010 0.006132 0.073859 0.000010 0.055792 0.000010 0.002407
0.000010 0.017302 0.000010 0.000010 0.012323 0.009090 0.016472 0.000010 0.000010 0.000010 0.000010 0.014069 0.043817 0.000010 0.572127 0.000010 0.077651 0.000010 0.001565 0.000010 0.055762 0.000010 0.010271 0.053699 0.029426 0.086286 0.000010 0.000010
0.000010 0.027931 0.004679 0.015790 0.000010 0.009755 0.000715 0.000010 0.000010 0.000010 0.000010 0.019144 0.020867 0.000010 0.611749 0.000010 0.096359 0.000010 0.012719 0.000010 0.021972 0.000010 0.017920 0.046343 0.021140 0.070004 0.000010 0.002793
0.000010 0.008240 0.003236 0.000010 0.000010 0.021025 0.030569 0.000010 0.005409 0.000010 0.000010 0.018194 0.043759 0.000010 0.583309 0.000010 0.094389 0.000010 0.022953 0.000010 0.019232 0.000010 0.007570 0.055891 0.019509 0.066585 0.000010 0.000010
0.000010 0.000010 0.003829 0.002530 0.003981 0.017247 0.022050 0.000010 0.000010 0.000010 0.000010 0.008601 0.030486 0.000010 0.600453 0.000010 0.106738 0.000010 0.034082 0.000010 0.015297 0.000010 0.013431 0.065904 0.005701 0.069541 0.000010 0.000010
0.000010 0.001791 0.016984 0.000010 0.000010 0.029891 0.000010 0.000010 0.000010 0.000010 0.000010 0.007570 0.000010 0.000010 0.035179 0.000010 0.074743 0.000010 0.000010 0.000010 0.013935 0.000010 0.036676 0.028102 0.035161 0.719797 0.000010 0.000010
0.000010 0.000010 0.000010 0.000010 0.000010 0.000010 0.000010 0.000010 0.000010 0.000010 0.000010 0.000010 0.000010 0.000010 0.000010 0.000010 0.003969 0.000010 0.000010 0.000010 0.000010 0.000010 0.000010 0.000010 0.000010 0.995771 0.000010 0.000010
0.000010 0.000010 0.000010 0.000010 0.000010 0.000010 0.000010 0.000010 0.000010 0.000010 0.000010 0.000018 0.000010 0.000010 0.000010 0.000010 0.000010 0.000010 0.000010 0.000010 0.000010 0.000010 0.000010 0.000010 0.000010 0.999722 0.000010 0.000010
0.000010 0.000010 0.000010 0.000010 0.000624 0.000010 0.000010 0.000010 0.000932 0.000010 0.000010 0.000010 0.000010 0.000010 0.012766 0.000010 0.014271 0.000010 0.000010 0.000010 0.000010 0.000010 0.000010 0.000010 0.000010 0.971177 0.000010 0.000010
0.000010 0.000010 0.000010 0.000010 0.000010 0.009169 0.000010 0.000010 0.000010 0.000010 0.000010 0.000010 0.000010 0.000010 0.000010 0.000010 0.000010 0.000010 0.008317 0.000010 0.000010 0.000010 0.025115 0.000010 0.000010 0.951903 0.000010 0.005267
0.000010 0.000010 0.000010 0.000010 0.000010 0.000010 0.000010 0.000010 0.000010 0.000010 0.000010 0.000010 0.000010 0.000010 0.000010 0.000010 0.000010 0.000010 0.000010 0.000010 0.000010 0.000010 0.000010 0.000010 0.000010 0.999730 0.000010 0.000010
0.000010 0.000010 0.000010 0.000010 0.000010 0.000010 0.000010 0.000010 0.000010 0.000010 0.000010 0.000010 0.000010 0.000010 0.000010 0.000010 0.000010 0.000010 0.000010 0.000010 0.000010 0.000010 0.000010 0.000010 0.000010 0.999730 0.000010 0.000010
0.000010 0.000010 0.000010 0.000010 0.000010 0.000010 0.000010 0.000010 0.000010 0.000010 0.000010 0.000010 0.000010 0.000010 0.000010 0.000010 0.000010 0.000010 0.000010 0.000010 0.000010 0.000010 0.000010 0.000010 0.000010 0.999730 0.000010 0.000010
0.000010 0.000010 0.000010 0.000010 0.000010 0.000010 0.000010 0.000010 0.000010 0.000010 0.000010 0.000010 0.000010 0.000010 0.000010 0.000010 0.000010 0.000010 0.000010 0.000010 0.000010 0.000010 0.000010 0.000010 0.000010 0.999730 0.000010 0.000010
0.000010 0.000010 0.000010 0.000010 0.000010 0.000010 0.000010 0.000010 0.000010 0.000010 0.000010 0.000010 0.000010 0.000010 0.000010 0.000010 0.000010 0.000010 0.000010 0.000010 0.000010 0.000010 0.013350 0.000010 0.000010 0.986390 0.000010 0.000010
0.000010 0.000010 0.000010 0.000010 0.000010 0.000010 0.000010 0.000010 0.000010 0.000010 0.000010 0.000010 0.000010 0.000010 0.000010 0.000010 0.000010 0.000010 0.000010 0.000010 0.000010 0.000010 0.000010 0.000010 0.000010 0.999730 0.000010 0.000010
0.000010 0.013108 0.000010 0.000010 0.001226 0.027621 0.007450 0.000010 0.000010 0.000010 0.000010 0.000010 0.022089 0.000010 0.003241 0.000010 0.016358 0.000010 0.013361 0.000010 0.009611 0.000010 0.004638 0.052842 0.023160 0.797127 0.000010 0.008028
0.000010 0.000010 0.000010 0.000010 0.000010 0.000010 0.000010 0.000010 0.000010 0.000010 0.000010 0.000010 0.000010 0.000010 0.000010 0.000010 0.000010 0.000010 0.000010 0.000010 0.000010 0.000010 0.000010 0.000010 0.000010 0.999730 0.000010 0.000010
0.000010 0.000010 0.000010 0.000010 0.000010 0.000010 0.000010 0.000010 0.000010 0.000010 0.000010 0.000010 0.000010 0.000010 0.000010 0.000010 0.000010 0.000010 0.000010 0.000010 0.000010 0.000010 0.000010 0.000010 0.000010 0.999730 0.000010 0.000010
0.000010 0.000010 0.000010 0.000010 0.000010 0.000010 0.000010 0.000010 0.000010 0.000010 0.000010 0.000010 0.000010 0.000010 0.000010 0.000010 0.000010 0.000010 0.000010 0.000010 0.000010 0.000010 0.000010 0.000010 0.000010 0.999730 0.000010 0.000010
0.000010 0.000010 0.000010 0.000010 0.000010 0.000010 0.000010 0.000010 0.000010 0.000010 0.000010 0.000010 0.000010 0.000010 0.000010 0.000010 0.000010 0.000010 0.000010 0.000010 0.000010 0.000010 0.000010 0.000010 0.000010 0.999730 0.000010 0.000010
0.000010 0.000010 0.000010 0.000010 0.000010 0.000010 0.000010 0.000010 0.000010 0.000010 0.000010 0.000010 0.000010 0.000010 0.000010 0.000010 0.000010 0.000010 0.000010 0.000010 0.000010 0.000010 0.000010 0.000010 0.000010 0.999730 0.000010 0.000010
0.000010 0.000010 0.000010 0.000010 0.000010 0.000010 0.000010 0.000010 0.000010 0.000010 0.000010 0.000010 0.000010 0.000010 0.000010 0.000010 0.000010 0.000010 0.000010 0.000010 0.000010 0.000010 0.000010 0.000010 0.000010 0.999730 0.000010 0.000010
0.000010 0.000010 0.000010 0.000010 0.000010 0.000010 0.000010 0.000010 0.000010 0.000010 0.000010 0.000010 0.000010 0.000010 0.000010 0.000010 0.000010 0.000010 0.000010 0.000010 0.000010 0.000010 0.000010 0.000010 0.000010 0.999730 0.000010 0.000010
0.000010 0.000010 0.000010 0.000010 0.000010 0.021889 0.000010 0.000010 0.000010 0.000010 0.000010 0.000010 0.000477 0.000010 0.002047 0.000010 0.000010 0.000010 0.001913 0.000010 0.000010 0.000010 0.018874 0.000010 0.000010 0.954580 0.000010 0.000010
0.000010 0.000010 0.006206 0.000010 0.002087 0.041591 0.108839 0.000010 0.000211 0.000010 0.000010 0.035183 0.202147 0.000010 0.000010 0.000010 0.224171 0.000010 0.061740 0.000010 0.085271 0.000010 0.052296 0.005785 0.023530 0.115677 0.000010 0.035134
0.000010 0.000010 0.000010 0.006297 0.008246 0.018569 0.133890 0.000010 0.000010 0.000010 0.000010 0.018214 0.160495 0.000010 0.000010 0.000010 0.237290 0.000010 0.083098 0.000010 0.081591 0.000010 0.057866 0.040260 0.051264 0.073513 0.000010 0.029266
0.000010 0.008438 0.010835 0.010046 0.000010 0.032375 0.117455 0.000010 0.000010 0.000010 0.000010 0.046145 0.168311 0.000010 0.000010 0.000010 0.219245 0.000010 0.068304 0.002395 0.078715 0.000010 0.064513 0.042611 0.020245 0.066725 0.000010 0.043521
0.000010 0.016543 0.012774 0.000010 0.000010 0.038274 0.127036 0.000010 0.000010 0.000010 0.000010 0.022730 0.153532 0.000010 0.000010 0.000010 0.271632 0.000010 0.073525 0.000010 0.068660 0.000010 0.064202 0.026372 0.024380 0.071477 0.000010 0.028724
0.000010 0.001488 0.000010 0.000010 0.006584 0.015345 0.118917 0.000010 0.007878 0.000010 0.000010 0.010677 0.196996 0.000010 0.000010 0.000010 0.254791 0.000010 0.066304 0.000010 0.077356 0.000010 0.047504 0.042210 0.021711 0.077391 0.000010 0.054718
0.000010 0.000010 0.004844 0.000758 0.007132 0.041843 0.119451 0.000010 0.000010 0.000010 0.000010 0.020362 0.193942 0.000010 0.000010 0.000010 0.246672 0.000010 0.071211 0.000010 0.103253 0.000010 0.043458 0.025216 0.028813 0.063215 0.000010 0.029703
0.000010 0.008566 0.021200 0.000010 0.000018 0.034989 0.114171 0.000010 0.000010 0.000010 0.000010 0.035929 0.181802 0.000010 0.000010 0.000010 0.259608 0.000010 0.068756 0.000010 0.088659 0.000010 0.054761 0.011150 0.040521 0.060361 0.000010 0.019379
0.000010 0.000540 0.000010 0.000010 0.008394 0.035552 0.116330 0.000010 0.000010 0.000010 0.000010 0.029812 0.207750 0.000010 0.000010 0.000010 0.233857 0.000010 0.055996 0.000010 0.084182 0.000010 0.058975 0.040470 0.017192 0.085766 0.000010 0.025046
0.000010 0.004922 0.000010 0.000010 0.000208 0.027669 0.115590 0.000010 0.000010 0.000010 0.000010 0.030699 0.184494 0.000010 0.008571 0.000010 0.234812 0.000010 0.072745 0.000010 0.086640 0.000010 0.070546 0.044817 0.005712 0.056213 0.000010 0.056233
0.000010 0.000010 0.011929 0.000015 0.000010 0.010577 0.137330 0.000010 0.000010 0.000010 0.000010 0.021499 0.176189 0.000010 0.000010 0.000010 0.256175 0.000010 0.081403 0.000010 0.069516 0.000010 0.052049 0.052795 0.005762 0.094267 0.000010 0.030354
0.000010 0.000021 0.002880 0.000010 0.008059 0.033530 0.103229 0.000010 0.000010 0.000010 0.000010 0.026720 0.183169 0.000010 0.000010 0.000010 0.255766 0.000010 0.066002 0.000010 0.103864 0.000010 0.048406 0.045554 0.000010 0.080926 0.000010 0.041733
0.000010 0.000010 0.003135 0.000010 0.000010 0.027540 0.148606 0.000010 0.000010 0.000010 0.000010 0.044837 0.179715 0.000010 0.000010 0.000010 0.204212 0.000010 0.070783 0.000010 0.078746 0.000010 0.048791 0.036919 0.029901 0.082277 0.000010 0.044388
0.000010 0.000010 0.007723 0.006422 0.000010 0.029121 0.096002 0.000010 0.008442 0.000010 0.000010 0.038351 0.198401 0.000010 0.000010 0.000010 0.259368 0.000010 0.106255 0.000010 0.058206 0.000010 0.052654 0.031121 0.037902 0.054970 0.000010 0.014931
0.000010 0.000010 0.000010 0.000010 0.000010 0.030954 0.121837 0.000010 0.000010 0.000010 0.000010 0.030708 0.167171 0.000010 0.000010 0.000010 0.220863 0.000010 0.081258 0.000010 0.095793 0.000010 0.064952 0.048949 0.029960 0.048538 0.000010 0.058856
0.000010 0.011328 0.000010 0.015476 0.014084 0.039328 0.140044 0.000010 0.000010 0.000010 0.000010 0.034662 0.138954 0.000010 0.000010 0.000010 0.242439 0.000010 0.081779 0.000010 0.102229 0.000010 0.049291 0.029336 0.000010 0.074504 0.000010 0.026405
0.000010 0.008658 0.000010 0.000010 0.003953 0.033990 0.142019 0.000010 0.000010 0.000010 0.000010 0.023895 0.151916 0.000010 0.000010 0.000010 0.256925 0.000010 0.067586 0.000010 0.082479 0.000010 0.052237 0.050609 0.017298 0.072822 0.000010 0.035473
0.000010 0.006355 0.000010 0.003522 0.014159 0.024444 0.121459 0.000010 0.007885 0.000010 0.000010 0.030784 0.162144 0.000010 0.000010 0.000010 0.231528 0.000010 0.081709 0.000010 0.080826 0.000010 0.057834 0.037566 0.010751 0.097550 0.000010 0.031363
0.000010 0.013459 0.005657 0.000010 0.003855 0.038952 0.112062 0.000010 0.000010 0.000010 0.000010 0.017618 0.212501 0.000010 0.001971 0.000010 0.250780 0.000010 0.063888 0.000010 0.097682 0.000010 0.055656 0.019374 0.024422 0.063533 0.000010 0.018469
0.000010 0.000825 0.016572 0.007658 0.003595 0.029837 0.127996 0.000010 0.000010 0.000010 0.000010 0.031326 0.188251 0.000010 0.000010 0.000010 0.251082 0.000010 0.052512 0.000010 0.074255 0.000010 0.059863 0.009781 0.019996 0.090289 0.000010 0.036042
0.000010 0.006794 0.009580 0.000010 0.002959 0.041988 0.097561 0.000010 0.000010 0.000010 0.000010 0.040301 0.179788 0.000010 0.000010 0.000010 0.272603 0.000010 0.074104 0.000010 0.071215 0.000010 0.053522 0.022905 0.012451 0.088706 0.000010 0.025394
0.000010 0.000010 0.000010 0.000010 0.011953 0.000010 0.837482 0.011134 0.000010 0.000010 0.000010 0.006333 0.044522 0.000010 0.000010 0.000010 0.000010 0.000010 0.000010 0.005974 0.004277 0.012841 0.019266 0.010622 0.003828 0.017187 0.000010 0.014431
0.000010 0.000010 0.000010 0.000010 0.000010 0.000010 0.999730 0.000010 0.000010 0.000010 0.000010 0.000010 0.000010 0.000010 0.000010 0.000010 0.000010 0.000010 0.000010 0.000010 0.000010 0.000010 0.000010 0.000010 0.000010 0.000010 0.000010 0.000010
0.000010 0.000010 0.000010 0.000010 0.000010 0.000010 0.999730 0.000010 0.000010 0.000010 0.000010 0.000010 0.000010 0.000010 0.000010 0.000010 0.000010 0.000010 0.000010 0.000010 0.000010 0.000010 0.000010 0.000010 0.000010 0.000010 0.000010 0.000010
0.000010 0.000010 0.000010 0.000010 0.014746 0.000010 0.959443 0.000010 0.000010 0.000010 0.000010 0.000010 0.000010 0.000010 0.000010 0.000010 0.013985 0.000010 0.000010 0.011586 0.000010 0.000010 0.000010 0.000010 0.000010 0.000010 0.000010 0.000010
0.000010 0.000010 0.000010 0.000010 0.000010 0.000010 0.999723 0.000010 0.000010 0.000010 0.000010 0.000010 0.000017 0.000010 0.000010 0.000010 0.000010 0.000010 0.000010 0.000010 0.000010 0.000010 0.000010 0.000010 0.000010 0.000010 0.000010 0.000010
0.009519 0.000010 0.008441 0.000010 0.000010 0.000010 0.946350 0.000010 0.000010 0.000010 0.010425 0.000010 0.003951 0.000010 0.000010 0.000010 0.000010 0.000010 0.006917 0.000010 0.000010 0.000010 0.004201 0.000010 0.000010 0.000010 0.000010 0.009997
0.000010 0.000010 0.003430 0.000010 0.003413 0.000010 0.983454 0.000010 0.000010 0.000010 0.001927 0.000010 0.000010 0.000010 0.000010 0.000010 0.000010 0.000010 0.000678 0.000260 0.000010 0.000010 0.000010 0.000010 0.000010 0.006627 0.000010 0.000010
0.000010 0.000010 0.000010 0.000010 0.000010 0.000010 0.999730 0.000010 0.000010 0.000010 0.000010 0.000010 0.000010 0.000010 0.000010 0.000010 0.000010 0.000010 0.000010 0.000010 0.000010 0.000010 0.000010 0.000010 0.000010 0.000010 0.000010 0.000010
0.006594 0.000010 0.002777 0.000010 0.000010 0.009032 0.899284 0.000010 0.014179 0.000010 0.000010 0.000010 0.000010 0.000010 0.000010 0.000010 0.039698 0.005945 0.002074 0.000010 0.000010 0.000010 0.016267 0.000010 0.000010 0.000010 0.003969 0.000010
0.000010 0.000010 0.000010 0.000010 0.000010 0.000010 0.991979 0.005975 0.000766 0.000010 0.000010 0.000010 0.000010 0.000010 0.000010 0.000010 0.000010 0.000010 0.000010 0.001040 0.000010 0.000010 0.000010 0.000010 0.000010 0.000010 0.000010 0.000010
0.000010 0.000010 0.000010 0.000010 0.000010 0.000010 0.998243 0.000010 0.001497 0.000010 0.000010 0.000010 0.000010 0.000010 0.000010 0.000010 0.000010 0.000010 0.000010 0.000010 0.000010 0.000010 0.000010 0.000010 0.000010 0.000010 0.000010 0.000010
0.000010 0.000010 0.000010 0.000010 0.000010 0.000010 0.999730 0.000010 0.000010 0.000010 0.000010 0.000010 0.000010 0.000010 0.000010 0.000010 0.000010 0.000010 0.000010 0.000010 0.000010 0.000010 0.000010 0.000010 0.000010 0.000010 0.000010 0.000010
0.000010 0.000010 0.000010 0.000010 0.000010 0.000010 0.999730 0.000010 0.000010 0.000010 0.000010 0.000010 0.000010 0.000010 0.000010 0.000010 0.000010 0.000010 0.000010 0.000010 0.000010 0.000010 0.000010 0.000010 0.000010 0.000010 0.000010 0.000010
0.000010 0.000010 0.000565 0.000010 0.000010 0.002067 0.995166 0.000010 0.001962 0.000010 0.000010 0.000010 0.000010 0.000010 0.000010 0.000010 0.000010 0.000010 0.000010 0.000010 0.000010 0.000010 0.000010 0.000010 0.000010 0.000010 0.000010 0.000010
0.000010 0.000010 0.000010 0.000010 0.000010 0.000010 0.999730 0.000010 0.000010 0.000010 0.000010 0.000010 0.000010 0.000010 0.000010 0.000010 0.000010 0.000010 0.000010 0.000010 0.000010 0.000010 0.000010 0.000010 0.000010 0.000010 0.000010 0.000010
0.000010 0.000010 0.000010 0.000010 0.000010 0.000010 0.999730 0.000010 0.000010 0.000010 0.000010 0.000010 0.000010 0.000010 0.000010 0.000010 0.000010 0.000010 0.000010 0.000010 0.000010 0.000010 0.000010 0.000010 0.000010 0.000010 0.000010 0.000010
0.000010 0.000010 0.000010 0.000010 0.000010 0.000010 0.999730 0.000010 0.000010 0.000010 0.000010 0.000010 0.000010 0.000010 0.000010 0.000010 0.000010 0.000010 0.000010 0.000010 0.000010 0.000010 0.000010 0.000010 0.000010 0.000010 0.000010 0.000010
0.000010 0.000010 0.010534 0.000010 0.000010 0.000010 0.989206 0.000010 0.000010 0.000010 0.000010 0.000010 0.000010 0.000010 0.000010 0.000010 0.000010 0.000010 0.000010 0.000010 0.000010 0.000010 0.000010 0.000010 0.000010 0.000010 0.000010 0.000010
0.000010 0.000010 0.000010 0.000010 0.000010 0.000010 0.999730 0.000010 0.000010 0.000010 0.000010 0.000010 0.000010 0.000010 0.000010 0.000010 0.000010 0.000010 0.000010 0.000010 0.000010 0.000010 0.000010 0.000010 0.000010 0.000010 0.000010 0.000010
0.000010 0.000010 0.000010 0.000010 0.000010 0.000010 0.999730 0.000010 0.000010 0.000010 0.000010 0.000010 0.000010 0.000010 0.000010 0.000010 0.000010 0.000010 0.000010 0.000010 0.000010 0.000010 0.000010 0.000010 0.000010 0.000010 0.000010 0.000010
0.000010 0.000010 0.000010 0.000010 0.000010 0.000010 0.000010 0.000010 0.000010 0.000010 0.000010 0.000010 0.000010 0.000010 0.000010 0.000010 0.999730 0.000010 0.000010 0.000010 0.000010 0.000010 0.000010 0.000010 0.000010 0.000010 0.000010 0.000010
0.000010 0.019487 0.000010 0.055796 0.004634 0.000010 0.000010 0.000010 0.000010 0.000010 0.000010 0.008616 0.032440 0.000395 0.007036 0.000010 0.825572 0.000010 0.015774 0.000700 0.011762 0.000010 0.001205 0.000010 0.000010 0.000010 0.000010 0.016431
0.000010 0.113675 0.000010 0.025612 0.014656 0.000010 0.000010 0.000010 0.000010 0.000010 0.000010 0.000010 0.004013 0.000010 0.031849 0.000010 0.797143 0.000010 0.000010 0.000010 0.000010 0.000010 0.012842 0.000010 0.000010 0.000010 0.000010 0.000010
0.000010 0.000010 0.008754 0.000010 0.000010 0.000010 0.000010 0.000010 0.000010 0.000010 0.000010 0.000010 0.000010 0.000010 0.000010 0.000010 0.981206 0.000010 0.000010 0.000010 0.000010 0.000010 0.000010 0.000010 0.000010 0.000010 0.000010 0.009790
0.000010 0.125981 0.003198 0.062783 0.004694 0.000010 0.000010 0.000010 0.002637 0.000010 0.000010 0.000010 0.000010 0.000010 0.051290 0.000010 0.749207 0.000010 0.000010 0.000010 0.000010 0.000010 0.000010 0.000010 0.000010 0.000010 0.000010 0.000010
0.000010 0.078194 0.003571 0.011227 0.000010 0.012108 0.000010 0.000010 0.000010 0.000010 0.000010 0.000010 0.012018 0.000010 0.006157 0.000010 0.858510 0.000010 0.000010 0.000010 0.000010 0.000010 0.000010 0.001528 0.006361 0.000010 0.000010 0.010146
0.000010 0.194865 0.000010 0.000010 0.006756 0.000010 0.000010 0.000010 0.000010 0.000010 0.000010 0.000010 0.000010 0.000010 0.000010 0.000010 0.798129 0.000010 0.000010 0.000010 0.000010 0.000010 0.000010 0.000010 0.000010 0.000010 0.000010 0.000010
0.000010 0.025020 0.000010 0.031126 0.000010 0.000010 0.000010 0.000010 0.000010 0.000010 0.000010 0.000010 0.000010 0.000010 0.013216 0.000010 0.930398 0.000010 0.000010 0.000010 0.000010 0.000010 0.000010 0.000010 0.000010 0.000010 0.000010 0.000010
0.000010 0.105478 0.007391 0.047777 0.000010 0.000010 0.000010 0.000010 0.000010 0.000010 0.000010 0.000010 0.000010 0.000010 0.012250 0.000010 0.826874 0.000010 0.000010 0.000010 0.000010 0.000010 0.000010 0.000010 0.000010 0.000010 0.000010 0.000010
0.000010 0.053979 0.000010 0.021270 0.000010 0.000010 0.000010 0.000010 0.000420 0.000010 0.000010 0.000010 0.000010 0.000010 0.011900 0.000010 0.912201 0.000010 0.000010 0.000010 0.000010 0.000010 0.000010 0.000010 0.000010 0.000010 0.000010 0.000010
0.000010 0.135103 0.006722 0.000010 0.000010 0.000010 0.000010 0.000010 0.000010 0.000010 0.000010 0.000010 0.000010 0.000010 0.047093 0.000010 0.810841 0.000010 0.000010 0.000010 0.000010 0.000010 0.000010 0.000010 0.000010 0.000010 0.000010 0.000010
0.000010 0.266678 0.012453 0.003087 0.000010 0.000010 0.000010 0.000010 0.000010 0.000010 0.000010 0.000010 0.000010 0.000010 0.027873 0.000010 0.674269 0.000010 0.000010 0.000010 0.000010 0.000010 0.000010 0.015420 0.000010 0.000010 0.000010 0.000010
0.000010 0.142769 0.000010 0.000010 0.000010 0.000010 0.000010 0.000010 0.000010 0.000010 0.000010 0.000010 0.000010 0.000010 0.080074 0.000010 0.776907 0.000010 0.000010 0.000010 0.000010 0.000010 0.000010 0.000010 0.000010 0.000010 0.000010 0.000010
0.000010 0.144124 0.000010 0.029266 0.007351 0.000010 0.000010 0.000010 0.000010 0.000010 0.000010 0.000010 0.000010 0.000010 0.032479 0.000010 0.786551 0.000010 0.000010 0.000010 0.000010 0.000010 0.000010 0.000010 0.000010 0.000010 0.000010 0.000010
0.000010 0.256314 0.003820 0.000010 0.000010 0.000010 0.000010 0.000010 0.000010 0.000010 0.000010 0.000010 0.000010 0.000010 0.034885 0.000010 0.688147 0.000010 0.000010 0.000010 0.000010 0.000010 0.000010 0.016152 0.000463 0.000010 0.000010 0.000010
0.000010 0.000527 0.000010 0.000010 0.009211 0.000010 0.000010 0.000010 0.000010 0.000010 0.000010 0.000010 0.002306 0.000010 0.023678 0.000010 0.940490 0.000010 0.000010 0.000010 0.000010 0.000010 0.000010 0.000010 0.000010 0.007541 0.000010 0.016037
0.000010 0.000010 0.004126 0.000010 0.009850 0.000010 0.008452 0.000010 0.000010 0.000010 0.000010 0.000010 0.028264 0.000010 0.000010 0.000010 0.940799 0.000010 0.000010 0.000010 0.000010 0.000010 0.008290 0.000010 0.000010 0.000010 0.000010 0.000010
0.000010 0.407962 0.012760 0.000010 0.006392 0.000010 0.000010 0.000010 0.000010 0.000010 0.000010 0.000010 0.000010 0.000010 0.025417 0.000010 0.547239 0.000010 0.000010 0.000010 0.000010 0.000010 0.000010 0.000010 0.000010 0.000010 0.000010 0.000010
0.000010 0.000010 0.005658 0.000010 0.006332 0.000010 0.000010 0.000010 0.000010 0.000010 0.000010 0.000010 0.047510 0.000010 0.000010 0.000010 0.937429 0.000010 0.000010 0.000010 0.000010 0.000010 0.000010 0.000010 0.000010 0.000010 0.000010 0.002841
0.000010 0.044214 0.000010 0.067071 0.012819 0.000010 0.000010 0.000010 0.000010 0.000010 0.000010 0.000010 0.000010 0.000010 0.000016 0.000010 0.874525 0.000010 0.000010 0.000010 0.000010 0.000010 0.000010 0.001135 0.000010 0.000010 0.000010 0.000010
0.054583 0.000010 0.000010 0.053412 0.010466 0.008707 0.000010 0.037321 0.012323 0.000010 0.000010 0.011257 0.000010 0.000010 0.000010 0.032532 0.087075 0.048919 0.000010 0.012137 0.542899 0.000010 0.023475 0.021471 0.000010 0.004778 0.014119 0.024416
0.030428 0.000010 0.000010 0.000010 0.039333 0.000010 0.004666 0.000010 0.000013 0.019905 0.000772 0.000010 0.018278 0.000010 0.012493 0.021810 0.089365 0.014909 0.015961 0.000010 0.644967 0.000010 0.020470 0.000010 0.000010 0.010431 0.013441 0.042649
0.028315 0.005337 0.000010 0.038301 0.019700 0.018428 0.003387 0.011043 0.000010 0.041140 0.011225 0.004530 0.000010 0.000503 0.013051 0.034420 0.072294 0.037203 0.019445 0.003031 0.553303 0.000010 0.007858 0.000010 0.000010 0.024059 0.001796 0.051569
0.000010 0.000010 0.000010 0.000010 0.044923 0.013983 0.000010 0.000010 0.000010 0.000010 0.000010 0.003514 0.000010 0.000010 0.000010 0.000010 0.114631 0.000010 0.000010 0.000010 0.773029 0.000010 0.006437 0.000010 0.000010 0.000010 0.000010 0.043274
0.000010 0.000010 0.000010 0.007547 0.030394 0.000010 0.000010 0.000010 0.000010 0.000010 0.000010 0.011922 0.000010 0.002871 0.000652 0.035149 0.101331 0.002365 0.000010 0.000010 0.730805 0.000010 0.012227 0.000010 0.000010 0.009307 0.013338 0.041942
0.024119 0.000010 0.012065 0.009271 0.027194 0.005398 0.008124 0.008251 0.000010 0.016462 0.000010 0.010828 0.027634 0.000010 0.000010 0.034815 0.065290 0.073344 0.000010 0.006945 0.626681 0.000010 0.002250 0.000010 0.000010 0.004454 0.005510 0.031273
0.035584 0.000010 0.000010 0.082785 0.018659 0.010041 0.000010 0.000010 0.035817 0.000010 0.000010 0.016165 0.002031 0.007086 0.000262 0.015449 0.076149 0.069387 0.015829 0.000010 0.534625 0.000010 0.007475 0.012418 0.000010 0.035717 0.003319 0.021112
0.000010 0.000010 0.000010 0.000010 0.025522 0.005719 0.000010 0.000010 0.013991 0.000010 0.000010 0.000010 0.000010 0.000010 0.000010 0.000010 0.059157 0.000010 0.000010 0.000010 0.860441 0.000010 0.000010 0.000010 0.000010 0.000010 0.000010 0.034950
0.000010 0.000010 0.012764 0.016767 0.029182 0.015192 0.000010 0.000010 0.013872 0.006330 0.004997 0.005062 0.020584 0.009690 0.000010 0.000010 0.094990 0.053129 0.004618 0.000010 0.630318 0.001679 0.013153 0.009768 0.000010 0.000010 0.000010 0.057804
0.000010 0.000010 0.001096 0.000010 0.031076 0.006837 0.000010 0.000010 0.012129 0.000010 0.000010 0.000010 0.000010 0.000010 0.000010 0.000010 0.087622 0.000010 0.017926 0.000010 0.796314 0.000010 0.000010 0.000010 0.000010 0.000010 0.000010 0.046801
0.000010 0.000010 0.000010 0.009848 0.020675 0.007882 0.004487 0.000010 0.026500 0.001865 0.000010 0.000010 0.000010 0.000010 0.000010 0.000010 0.112863 0.000010 0.009076 0.000010 0.753877 0.000010 0.007022 0.000010 0.000010 0.000010 0.010784 0.034961
0.000010 0.000010 0.001971 0.000010 0.028321 0.000010 0.000010 0.000010 0.000010 0.000010 0.009689 0.000085 0.000010 0.000010 0.000010 0.005566 0.120720 0.000010 0.000010 0.003111 0.760824 0.000010 0.012882 0.000010 0.000010 0.000010 0.000010 0.056652
0.000010 0.000010 0.014492 0.000010 0.014201 0.000010 0.000010 0.000010 0.022622 0.000010 0.000010 0.006467 0.000010 0.000010 0.000010 0.000010 0.078319 0.000010 0.011283 0.000685 0.798088 0.000010 0.000010 0.000010 0.000010 0.000010 0.011024 0.042638
0.000010 0.001028 0.009640 0.004063 0.028504 0.026830 0.017646 0.000010 0.000010 0.000010 0.011453 0.000010 0.008954 0.000010 0.000752 0.000010 0.087361 0.000010 0.019252 0.000010 0.719090 0.000010 0.013865 0.010858 0.000010 0.000010 0.011288 0.029296
0.004921 0.000010 0.000010 0.000010 0.026351 0.007694 0.005433 0.000010 0.000010 0.001114 0.000010 0.000010 0.000010 0.000010 0.000010 0.000010 0.105169 0.000010 0.006083 0.000010 0.775756 0.009737 0.000010 0.000010 0.000010 0.000010 0.010331 0.047241
0.000010 0.000010 0.000010 0.000010 0.033939 0.005310 0.023034 0.000010 0.005671 0.003686 0.000010 0.000010 0.000010 0.000010 0.000010 0.000988 0.105386 0.000010 0.022657 0.007660 0.743642 0.000010 0.000010 0.000010 0.000010 0.000010 0.000010 0.047858
0.000010 0.000010 0.000010 0.000010 0.030293 0.017862 0.003998 0.000010 0.000010 0.000010 0.000010 0.001418 0.000010 0.000010 0.004121 0.013626 0.070422 0.000010 0.025985 0.000010 0.787051 0.000010 0.003576 0.000010 0.000010 0.000010 0.004718 0.036770
0.000010 0.000010 0.007702 0.000010 0.002644 0.000010 0.002115 0.043276 0.016794 0.006263 0.000010 0.000010 0.000010 0.000010 0.000010 0.005666 0.111264 0.000010 0.000010 0.000010 0.751389 0.000010 0.000010 0.000010 0.000010 0.000010 0.017862 0.034856
0.006962 0.000010 0.000010 0.006375 0.030062 0.000010 0.028398 0.000010 0.012806 0.006016 0.007038 0.015201 0.026354 0.006832 0.010742 0.000010 0.094095 0.000010 0.023322 0.000601 0.668237 0.011857 0.000010 0.002421 0.000010 0.000010 0.000010 0.042580
0.000010 0.000010 0.016366 0.000010 0.016444 0.000010 0.000010 0.000010 0.000010 0.000010 0.000010 0.000010 0.000010 0.000010 0.000010 0.000010 0.089399 0.000010 0.003593 0.000010 0.817030 0.000010 0.005391 0.000010 0.000010 0.000010 0.000010 0.051568
0.000010 0.095951 0.000010 0.158201 0.000010 0.035727 0.025733 0.000010 0.000010 0.000010 0.000010 0.000010 0.027883 0.000010 0.012433 0.000010 0.085392 0.000010 0.000301 0.000010 0.200891 0.000010 0.061678 0.199997 0.000010 0.095653 0.000010 0.000010
0.000010 0.116128 0.000010 0.126292 0.000010 0.032055 0.018286 0.000010 0.000010 0.000010 0.000010 0.006096 0.000010 0.000010 0.000010 0.000010 0.109614 0.000010 0.000010 0.000010 0.222351 0.000010 0.066598 0.217751 0.000010 0.084650 0.000010 0.000010
0.000010 0.116547 0.000010 0.102858 0.000010 0.027222 0.011961 0.000010 0.000010 0.000010 0.000010 0.000010 0.000010 0.000010 0.000010 0.000010 0.123135 0.000010 0.006830 0.000010 0.216497 0.000010 0.067079 0.238287 0.010251 0.079164 0.000010 0.000010
0.000010 0.117654 0.000010 0.106590 0.000010 0.041447 0.018136 0.000010 0.000010 0.000010 0.000010 0.000010 0.024999 0.000010 0.000010 0.000010 0.099617 0.000010 0.000010 0.000012 0.192295 0.000010 0.066809 0.228870 0.000010 0.103403 0.000010 0.000010
0.000010 0.088076 0.000010 0.116581 0.000010 0.032855 0.024052 0.000010 0.000010 0.000010 0.000010 0.004127 0.000010 0.000010 0.000010 0.000010 0.105518 0.000010 0.015572 0.000010 0.214812 0.000010 0.060706 0.227456 0.000010 0.110074 0.000010 0.000010
0.000010 0.132851 0.000010 0.126539 0.000010 0.026881 0.013603 0.000010 0.000010 0.000010 0.000010 0.008682 0.002850 0.000010 0.000010 0.000010 0.107627 0.000010 0.017904 0.000010 0.189387 0.000010 0.061751 0.187230 0.000010 0.124533 0.000010 0.000010
0.000010 0.106702 0.000010 0.141427 0.000010 0.035073 0.018498 0.000010 0.000010 0.000010 0.000010 0.002217 0.013805 0.000010 0.000010 0.000010 0.135290 0.000010 0.012656 0.000010 0.178002 0.000010 0.055892 0.218299 0.000010 0.081980 0.000010 0.000010
0.000010 0.121981 0.000010 0.116399 0.000010 0.029696 0.000010 0.000010 0.000010 0.000010 0.000010 0.006364 0.030319 0.000010 0.000010 0.000010 0.120420 0.000010 0.000010 0.000010 0.190225 0.000010 0.038821 0.226787 0.001033 0.117785 0.000010 0.000010
0.000010 0.000010 0.000010 0.000010 0.000010 0.003902 0.000010 0.000010 0.000010 0.000010 0.005109 0.000010 0.000010 0.000010 0.012863 0.009726 0.000010 0.000010 0.000010 0.000010 0.131396 0.000010 0.000010 0.000010 0.830892 0.005902 0.000010 0.000010
0.000010 0.000010 0.000755 0.000010 0.000010 0.000010 0.000845 0.000010 0.000010 0.000010 0.000010 0.004183 0.012343 0.000010 0.020401 0.000010 0.000010 0.005206 0.012676 0.000010 0.196257 0.000010 0.000010 0.000010 0.747144 0.000010 0.000010 0.000010
0.000010 0.000010 0.000010 0.000010 0.000010 0.005184 0.000010 0.000010 0.000010 0.000010 0.000010 0.000010 0.000010 0.000010 0.019739 0.000010 0.000010 0.000010 0.012947 0.000010 0.158056 0.000010 0.000010 0.000010 0.785205 0.000010 0.018650 0.000010
0.000010 0.000010 0.000010 0.000010 0.000010 0.000010 0.000010 0.000010 0.000010 0.000010 0.000010 0.000010 0.000010 0.000010 0.000010 0.000010 0.000010 0.021152 0.000010 0.000775 0.112090 0.000010 0.003989 0.000010 0.861765 0.000010 0.000010 0.000010
0.005539 0.000010 0.000010 0.000010 0.000010 0.019818 0.000010 0.000010 0.000010 0.000010 0.000010 0.013728 0.000010 0.000010 0.016322 0.000010 0.003608 0.032103 0.000010 0.000010 0.103143 0.000010 0.000010 0.000010 0.805539 0.000010 0.000010 0.000010
0.045522 0.021991 0.008398 0.000010 0.000010 0.020900 0.000010 0.024271 0.000010 0.013422 0.000010 0.011689 0.014303 0.005027 0.034549 0.013030 0.000010 0.036349 0.000010 0.000010 0.729463 0.000010 0.000010 0.000010 0.013902 0.000010 0.007054 0.000010
0.060911 0.000010 0.000010 0.000010 0.000010 0.000010 0.000010 0.000010 0.007077 0.006525 0.017126 0.000010 0.000010 0.000010 0.050176 0.000010 0.000010 0.046246 0.000597 0.000010 0.796666 0.000010 0.007094 0.007403 0.000010 0.000010 0.000010 0.000010
0.052372 0.000010 0.010268 0.000010 0.006928 0.000010 0.000010 0.000010 0.000010 0.000010 0.012800 0.000010 0.000010 0.000010 0.025571 0.000010 0.000010 0.030241 0.000010 0.003666 0.857955 0.000010 0.000010 0.000010 0.000010 0.000010 0.000010 0.000010
0.056671 0.000010 0.004025 0.000010 0.000010 0.000010 0.000010 0.007546 0.000010 0.026616 0.003825 0.000010 0.000010 0.000010 0.054909 0.004136 0.000010 0.031207 0.000010 0.000010 0.805724 0.000010 0.000010 0.000010 0.000010 0.000010 0.005161 0.000010
0.044402 0.000010 0.000010 0.000010 0.000010 0.000010 0.000010 0.000010 0.000264 0.000010 0.000010 0.000010 0.000010 0.034166 0.009414 0.000010 0.000010 0.017920 0.000010 0.000010 0.893614 0.000010 0.000010 0.000010 0.000010 0.000010 0.000010 0.000010
0.064687 0.023240 0.000010 0.000010 0.000010 0.000010 0.000010 0.020219 0.000010 0.000010 0.000010 0.000010 0.000010 0.001984 0.018991 0.000010 0.000010 0.005851 0.000010 0.004007 0.844364 0.000010 0.008185 0.000010 0.000010 0.008293 0.000010 0.000010
0.045269 0.002875 0.000010 0.000010 0.000010 0.000010 0.000010 0.000010 0.009842 0.000010 0.014582 0.000010 0.000010 0.000010 0.004855 0.000010 0.000010 0.000010 0.000010 0.000010 0.922356 0.000010 0.000010 0.000010 0.000010 0.000010 0.000010 0.000010
0.046015 0.000010 0.000010 0.000010 0.000010 0.000010 0.000010 0.003128 0.000010 0.032939 0.002220 0.000010 0.000010 0.000010 0.020360 0.000010 0.000010 0.024694 0.000010 0.000010 0.870434 0.000010 0.000010 0.000010 0.000010 0.000010 0.000010 0.000010
0.048073 0.001040 0.000010 0.000010 0.000010 0.000010 0.000010 0.000010 0.000010 0.014956 0.000010 0.000010 0.000010 0.000010 0.050569 0.000010 0.000010 0.044335 0.000010 0.000010 0.829806 0.000010 0.000010 0.000010 0.000010 0.000010 0.011011 0.000010
0.000010 0.000010 0.000010 0.000010 0.000010 0.000010 0.000010 0.000010 0.000010 0.038696 0.016445 0.000010 0.000010 0.000057 0.014335 0.008611 0.000010 0.033165 0.000010 0.000010 0.888481 0.000010 0.000010 0.000010 0.000010 0.000010 0.000010 0.000010
0.062516 0.000010 0.000010 0.000010 0.000010 0.000010 0.000010 0.002724 0.000010 0.012637 0.019151 0.000010 0.000010 0.000010 0.006019 0.000010 0.000010 0.000010 0.000010 0.000451 0.871360 0.024439 0.000010 0.000010 0.000010 0.000010 0.000514 0.000010
0.055646 0.000010 0.002939 0.000010 0.000010 0.000010 0.000010 0.004600 0.008161 0.020307 0.006188 0.000010 0.000010 0.000010 0.033750 0.000010 0.000010 0.050088 0.000010 0.002135 0.807424 0.000010 0.000010 0.000010 0.000010 0.000010 0.008592 0.000010
0.036723 0.000010 0.000010 0.000010 0.000010 0.000010 0.000010 0.000010 0.000010 0.008615 0.012719 0.000010 0.000010 0.000010 0.000010 0.000010 0.000010 0.000010 0.000010 0.000010 0.941702 0.000010 0.000010 0.000010 0.000010 0.000010 0.000010 0.000010
0.041563 0.000010 0.000010 0.000010 0.000010 0.000010 0.000010 0.000010 0.000010 0.000010 0.025784 0.000010 0.000010 0.000010 0.000010 0.000010 0.000010 0.000010 0.000010 0.000010 0.932403 0.000010 0.000010 0.000010 0.000010 0.000010 0.000010 0.000010
0.000010 0.000010 0.000010 0.000010 0.000010 0.000010 0.000010 0.000010 0.000010 0.000010 0.000010 0.000010 0.000010 0.000010 0.999730 0.000010 0.000010 0.000010 0.000010 0.000010 0.000010 0.000010 0.000010 0.000010 0.000010 0.000010 0.000010 0.000010
0.000010 0.000010 0.000010 0.000010 0.000010 0.000010 0.011344 0.000010 0.000010 0.000010 0.000010 0.000010 0.021309 0.000010 0.851229 0.000010 0.037120 0.000010 0.000010 0.000010 0.009831 0.000010 0.007486 0.020940 0.035669 0.004880 0.000010 0.000010
0.000010 0.000010 0.000010 0.000010 0.000010 0.000010 0.000010 0.000010 0.000010 0.000010 0.000010 0.000010 0.000010 0.000010 0.999730 0.000010 0.000010 0.000010 0.000010 0.000010 0.000010 0.000010 0.000010 0.000010 0.000010 0.000010 0.000010 0.000010
0.000010 0.000010 0.000010 0.000010 0.000010 0.000010 0.000010 0.000010 0.000010 0.000010 0.000010 0.000010 0.000010 0.000010 0.999730 0.000010 0.000010 0.000010 0.000010 0.000010 0.000010 0.000010 0.000010 0.000010 0.000010 0.000010 0.000010 0.000010
0.000010 0.000010 0.000010 0.000010 0.000010 0.000010 0.000010 0.000010 0.000010 0.000010 0.000010 0.000010 0.000010 0.000010 0.999730 0.000010 0.000010 0.000010 0.000010 0.000010 0.000010 0.000010 0.000010 0.000010 0.000010 0.000010 0.000010 0.000010
0.000010 0.000010 0.000010 0.000010 0.000010 0.000010 0.000010 0.000010 0.000010 0.000010 0.000010 0.000010 0.000010 0.000010 0.923548 0.000010 0.023505 0.000010 0.000010 0.000010 0.000010 0.000010 0.002860 0.030314 0.005512 0.014041 0.000010 0.000010
0.000010 0.044047 0.000010 0.014426 0.001564 0.006461 0.022994 0.000010 0.005727 0.000010 0.000010 0.002130 0.004355 0.000010 0.660047 0.000010 0.029894 0.000010 0.000010 0.000010 0.028611 0.000010 0.020405 0.100859 0.033451 0.024900 0.000010 0.000010
0.000010 0.035316 0.000010 0.013053 0.000010 0.007525 0.019513 0.000010 0.004394 0.000010 0.000010 0.016660 0.000010 0.000010 0.839051 0.000010 0.019312 0.000010 0.000010 0.000010 0.000010 0.000010 0.009149 0.000010 0.005299 0.024370 0.000010 0.006198
0.000010 0.000010 0.000017 0.022799 0.000010 0.000010 0.000010 0.000010 0.000010 0.000010 0.000010 0.001307 0.017129 0.000010 0.941252 0.000010 0.000010 0.000010 0.008295 0.000010 0.003376 0.000010 0.000010 0.000010 0.000010 0.005625 0.000010 0.000010
0.000010 0.000010 0.000010 0.000010 0.000010 0.000010 0.000010 0.000010 0.000010 0.000010 0.000010 0.000010 0.000010 0.000010 0.999730 0.000010 0.000010 0.000010 0.000010 0.000010 0.000010 0.000010 0.000010 0.000010 0.000010 0.000010 0.000010 0.000010
0.000010 0.000010 0.000010 0.000010 0.000010 0.000010 0.000010 0.000010 0.000010 0.000010 0.000010 0.000010 0.000010 0.000010 0.999730 0.000010 0.000010 0.000010 0.000010 0.000010 0.000010 0.000010 0.000010 0.000010 0.000010 0.000010 0.000010 0.000010
0.000010 0.000010 0.000010 0.000010 0.000010 0.000010 0.000010 0.000010 0.000010 0.000010 0.000010 0.000010 0.000010 0.000010 0.999730 0.000010 0.000010 0.000010 0.000010 0.000010 0.000010 0.000010 0.000010 0.000010 0.000010 0.000010 0.000010 0.000010
0.000010 0.000010 0.000659 0.000010 0.000010 0.000010 0.000010 0.000010 0.000010 0.000010 0.000010 0.000010 0.000010 0.000010 0.956178 0.000010 0.000010 0.000010 0.000010 0.000010 0.000010 0.000010 0.000010 0.027775 0.000010 0.012522 0.000010 0.002636
0.000010 0.000010 0.000010 0.000010 0.000010 0.000010 0.000010 0.000010 0.000010 0.000010 0.000010 0.000010 0.000010 0.000010 0.999730 0.000010 0.000010 0.000010 0.000010 0.000010 0.000010 0.000010 0.000010 0.000010 0.000010 0.000010 0.000010 0.000010
0.000010 0.000010 0.000010 0.000010 0.000010 0.000010 0.000010 0.000010 0.000010 0.000010 0.000010 0.000010 0.000010 0.000010 0.999730 0.000010 0.000010 0.000010 0.000010 0.000010 0.000010 0.000010 0.000010 0.000010 0.000010 0.000010 0.000010 0.000010
0.000010 0.000010 0.000010 0.000010 0.000010 0.000010 0.000010 0.000010 0.000010 0.000010 0.000010 0.000010 0.000010 0.000010 0.999730 0.000010 0.000010 0.000010 0.000010 0.000010 0.000010 0.000010 0.000010 0.000010 0.000010 0.000010 0.000010 0.000010
0.000010 0.000010 0.000010 0.000010 0.000010 0.000010 0.000010 0.000010 0.000010 0.000010 0.000010 0.000010 0.000010 0.000010 0.999730 0.000010 0.000010 0.000010 0.000010 0.000010 0.000010 0.000010 0.000010 0.000010 0.000010 0.000010 0.000010 0.000010
0.000010 0.000010 0.000010 0.000010 0.004825 0.000916 0.005829 0.000010 0.000010 0.000010 0.000010 0.000010 0.010435 0.000010 0.909435 0.000010 0.000010 0.000010 0.000010 0.000010 0.010051 0.000010 0.011227 0.026937 0.000010 0.020155 0.000010 0.000010
0.000010 0.017153 0.000010 0.000010 0.002057 0.004186 0.000010 0.000010 0.000010 0.000010 0.000010 0.000010 0.000010 0.000010 0.973243 0.000010 0.003132 0.000010 0.000010 0.000010 0.000010 0.000010 0.000010 0.000010 0.000010 0.000010 0.000010 0.000010
0.000010 0.000010 0.000010 0.000010 0.000010 0.009170 0.000010 0.000010 0.000010 0.000010 0.000010 0.000010 0.000010 0.000010 0.990570 0.000010 0.000010 0.000010 0.000010 0.000010 0.000010 0.000010 0.000010 0.000010 0.000010 0.000010 0.000010 0.000010
0.000010 0.000010 0.000010 0.000010 0.000010 0.000010 0.000010 0.000010 0.000010 0.000010 0.000010 0.000010 0.000010 0.000010 0.997257 0.000010 0.000010 0.000010 0.000010 0.000010 0.000010 0.000010 0.002483 0.000010 0.000010 0.000010 0.000010 0.000010
0.000010 0.022034 0.001101 0.000010 0.004154 0.001315 0.000010 0.000010 0.000010 0.000010 0.000010 0.007270 0.000010 0.000010 0.911750 0.000010 0.000010 0.000010 0.000010 0.000010 0.000010 0.000010 0.000010 0.025091 0.000010 0.027084 0.000010 0.000010
0.000010 0.000010 0.000010 0.000010 0.000010 0.000010 0.000010 0.000010 0.000010 0.000010 0.000010 0.000010 0.000010 0.000010 0.999730 0.000010 0.000010 0.000010 0.000010 0.000010 0.000010 0.000010 0.000010 0.000010 0.000010 0.000010 0.000010 0.000010
0.000010 0.000010 0.004602 0.001072 0.000010 0.019773 0.000010 0.000010 0.006229 0.000010 0.000010 0.008672 0.000010 0.000010 0.889578 0.000010 0.000010 0.000010 0.000010 0.000010 0.000010 0.000010 0.001384 0.022648 0.045844 0.000017 0.000010 0.000010
0.000010 0.003250 0.001914 0.000010 0.000010 0.004295 0.014662 0.000010 0.000010 0.000010 0.000010 0.000010 0.010925 0.000010 0.909260 0.000010 0.000010 0.000010 0.005692 0.000010 0.000010 0.000010 0.016405 0.012030 0.000010 0.017980 0.000010 0.003417
0.000010 0.001051 0.000010 0.000010 0.000010 0.000010 0.000010 0.000010 0.000010 0.000010 0.000010 0.000010 0.000010 0.000010 0.904143 0.000010 0.000010 0.000010 0.009686 0.000010 0.017546 0.000010 0.002564 0.059941 0.000010 0.004858 0.000010 0.000010
0.000010 0.000010 0.000010 0.000010 0.000010 0.000010 0.000010 0.000010 0.000010 0.000010 0.000010 0.000010 0.000010 0.000010 0.999730 0.000010 0.000010 0.000010 0.000010 0.000010 0.000010 0.000010 0.000010 0.000010 0.000010 0.000010 0.000010 0.000010
0.000010 0.012469 0.000010 0.000010 0.000010 0.000010 0.000010 0.000010 0.000010 0.000010 0.000010 0.007877 0.000010 0.000010 0.961109 0.000010 0.001713 0.000010 0.000010 0.000010 0.000010 0.000010 0.000010 0.000010 0.000010 0.011738 0.000010 0.004875
0.000010 0.007603 0.005323 0.036215 0.000010 0.000010 0.000010 0.000010 0.000010 0.000010 0.000010 0.000320 0.000010 0.000010 0.606209 0.000010 0.291831 0.000010 0.000010 0.000010 0.000269 0.000010 0.000010 0.018676 0.007554 0.024450 0.001378 0.000010
0.000010 0.000010 0.000010 0.000010 0.000010 0.000010 0.000010 0.000010 0.000010 0.000010 0.000010 0.001713 0.000010 0.000010 0.956277 0.000010 0.000010 0.000010 0.021321 0.000010 0.000010 0.000010 0.000704 0.011955 0.000010 0.007810 0.000010 0.000010
0.000010 0.021199 0.000010 0.000010 0.000761 0.000010 0.000010 0.000010 0.000010 0.000010 0.000010 0.000010 0.000010 0.000010 0.954538 0.000010 0.000010 0.000010 0.000010 0.000010 0.000010 0.000010 0.000010 0.000010 0.000010 0.017346 0.000010 0.005925
0.000010 0.058206 0.013423 0.000010 0.000010 0.000010 0.000010 0.000010 0.000010 0.000010 0.000010 0.000010 0.000010 0.000010 0.860064 0.000010 0.020771 0.000010 0.000010 0.000010 0.000010 0.000010 0.005390 0.015048 0.004850 0.022050 0.000010 0.000010
0.000010 0.080473 0.000010 0.000010 0.000010 0.000010 0.000010 0.000010 0.000010 0.000010 0.000010 0.000010 0.000010 0.000010 0.838171 0.000010 0.007845 0.000010 0.021525 0.000010 0.000010 0.000010 0.000010 0.007063 0.019449 0.020573 0.000010 0.004701
0.000010 0.006800 0.000010 0.000010 0.000010 0.000010 0.000010 0.000010 0.000010 0.000010 0.000010 0.000010 0.000010 0.000010 0.872897 0.000010 0.103122 0.000010 0.000010 0.000010 0.000010 0.000010 0.002043 0.000010 0.011087 0.003832 0.000010 0.000010
0.000010 0.005004 0.000010 0.035679 0.001197 0.000158 0.000957 0.000010 0.000010 0.000010 0.000010 0.000010 0.000010 0.000010 0.843787 0.000010 0.099848 0.000010 0.000010 0.000010 0.000010 0.000010 0.000010 0.000010 0.000010 0.010768 0.000010 0.002412
0.000010 0.000010 0.019007 0.000010 0.000010 0.000240 0.022318 0.014830 0.016341 0.000010 0.000010 0.009351 0.027583 0.000010 0.000010 0.000010 0.054719 0.055943 0.003737 0.000010 0.739881 0.000010 0.000010 0.000010 0.000010 0.003539 0.009106 0.023264
0.000010 0.013257 0.022743 0.012213 0.000517 0.000010 0.001939 0.000010 0.000010 0.000010 0.000010 0.000010 0.053642 0.000010 0.000010 0.000010 0.000010 0.049486 0.020137 0.001509 0.672115 0.016113 0.030020 0.040618 0.000010 0.004518 0.014724 0.046328
0.000010 0.000010 0.015820 0.043622 0.009874 0.006640 0.003072 0.016032 0.002996 0.000010 0.013130 0.000010 0.044296 0.000010 0.007314 0.005865 0.053696 0.000010 0.017325 0.000010 0.658972 0.007341 0.000010 0.001404 0.013575 0.038717 0.007853 0.032376
0.000010 0.018329 0.018855 0.000010 0.022587 0.000010 0.022030 0.000010 0.009583 0.000010 0.006185 0.000010 0.053349 0.003332 0.015869 0.005016 0.039936 0.060321 0.002848 0.000010 0.647967 0.000010 0.019093 0.028670 0.000010 0.005764 0.000010 0.020165
0.000010 0.003157 0.022560 0.001960 0.000010 0.011727 0.011505 0.000948 0.009729 0.041902 0.004117 0.004700 0.045945 0.003934 0.000010 0.000010 0.035667 0.017214 0.024231 0.001320 0.650036 0.002623 0.005583 0.028287 0.007134 0.026747 0.000010 0.038925
0.000010 0.012256 0.000010 0.052869 0.004576 0.011916 0.034788 0.024074 0.008347 0.000010 0.006027 0.000010 0.038830 0.000010 0.008689 0.000010 0.062711 0.045647 0.013273 0.000010 0.538188 0.040824 0.000010 0.030189 0.000010 0.022678 0.000010 0.044019
0.000010 0.024002 0.010061 0.000010 0.032270 0.000010 0.005526 0.000010 0.016568 0.000010 0.001558 0.000010 0.064392 0.012082 0.017662 0.000010 0.045430 0.038868 0.000010 0.000010 0.716332 0.000010 0.000010 0.000010 0.009618 0.000010 0.000010 0.005491
0.000010 0.000010 0.016593 0.000010 0.022379 0.000010 0.000010 0.009467 0.000010 0.000010 0.000010 0.007393 0.055030 0.000010 0.004783 0.000010 0.063711 0.032656 0.025202 0.010868 0.726853 0.000010 0.002197 0.014874 0.000010 0.000010 0.000010 0.007854
0.000010 0.898555 0.000010 0.005974 0.000010 0.000010 0.000010 0.000010 0.000010 0.000010 0.000010 0.000010 0.000010 0.000010 0.089405 0.000010 0.000010 0.000010 0.000010 0.000010 0.000010 0.000010 0.005826 0.000010 0.000010 0.000010 0.000010 0.000010
0.000010 0.999730 0.000010 0.000010 0.000010 0.000010 0.000010 0.000010 0.000010 0.000010 0.000010 0.000010 0.000010 0.000010 0.000010 0.000010 0.000010 0.000010 0.000010 0.000010 0.000010 0.000010 0.000010 0.000010 0.000010 0.000010 0.000010 0.000010
0.000010 0.981017 0.000010 0.000010 0.000887 0.000010 0.000010 0.000010 0.000010 0.000010 0.000010 0.000010 0.000010 0.000010 0.000010 0.000010 0.000010 0.000010 0.000010 0.000010 0.000010 0.000010 0.000010 0.016022 0.000010 0.001834 0.000010 0.000010
0.000010 0.974531 0.000010 0.000010 0.007760 0.000010 0.000010 0.000010 0.000010 0.000010 0.000010 0.000931 0.000010 0.000010 0.016538 0.000010 0.000010 0.000010 0.000010 0.000010 0.000010 0.000010 0.000010 0.000010 0.000010 0.000010 0.000010 0.000010
0.000010 0.960237 0.000010 0.000010 0.000010 0.000010 0.000010 0.000010 0.000010 0.000010 0.000010 0.005837 0.000010 0.000010 0.006649 0.000010 0.000010 0.000010 0.000010 0.000010 0.022681 0.000010 0.000010 0.000010 0.004366 0.000010 0.000010 0.000010
0.000010 0.930730 0.000010 0.000010 0.000010 0.019443 0.012439 0.000010 0.000010 0.000010 0.000010 0.000010 0.000010 0.000010 0.000010 0.000010 0.000010 0.000010 0.004532 0.000010 0.000010 0.000010 0.017703 0.004638 0.000010 0.010303 0.000010 0.000010
0.000010 0.979944 0.000010 0.000010 0.000010 0.000010 0.000010 0.000010 0.000010 0.000010 0.000010 0.000010 0.000010 0.000010 0.000010 0.000010 0.000010 0.000010 0.011299 0.000010 0.000010 0.000010 0.008507 0.000010 0.000010 0.000010 0.000010 0.000010
0.000010 0.926406 0.001196 0.010743 0.000010 0.000010 0.000010 0.000010 0.000010 0.000010 0.000010 0.000010 0.000010 0.000010 0.061415 0.000010 0.000010 0.000010 0.000010 0.000010 0.000010 0.000010 0.000010 0.000010 0.000010 0.000010 0.000010 0.000010
0.000010 0.970634 0.000010 0.000010 0.000010 0.000010 0.000010 0.000010 0.000010 0.000010 0.000010 0.000010 0.000010 0.000010 0.029106 0.000010 0.000010 0.000010 0.000010 0.000010 0.000010 0.000010 0.000010 0.000010 0.000010 0.000010 0.000010 0.000010
0.000010 0.997602 0.000010 0.000010 0.000010 0.000010 0.000010 0.000010 0.000010 0.000010 0.000010 0.000010 0.000010 0.000010 0.000010 0.000010 0.000010 0.000010 0.000010 0.000010 0.000010 0.000010 0.002138 0.000010 0.000010 0.000010 0.000010 0.000010
0.000010 0.999730 0.000010 0.000010 0.000010 0.000010 0.000010 0.000010 0.000010 0.000010 0.000010 0.000010 0.000010 0.000010 0.000010 0.000010 0.000010 0.000010 0.000010 0.000010 0.000010 0.000010 0.000010 0.000010 0.000010 0.000010 0.000010 0.000010
0.000010 0.999730 0.000010 0.000010 0.000010 0.000010 0.000010 0.000010 0.000010 0.000010 0.000010 0.000010 0.000010 0.000010 0.000010 0.000010 0.000010 0.000010 0.000010 0.000010 0.000010 0.000010 0.000010 0.000010 0.000010 0.000010 0.000010 0.000010
0.000010 0.923191 0.000010 0.000010 0.000010 0.024428 0.000010 0.000010 0.000010 0.000010 0.000010 0.000550 0.000010 0.000010 0.026261 0.000010 0.000010 0.000010 0.000010 0.000010 0.000010 0.000010 0.012588 0.010283 0.000010 0.002489 0.000010 0.000010
0.000010 0.934333 0.000010 0.019758 0.000010 0.000010 0.000010 0.000010 0.000010 0.000010 0.000010 0.000010 0.000010 0.000010 0.045659 0.000010 0.000010 0.000010 0.000010 0.000010 0.000010 0.000010 0.000010 0.000010 0.000010 0.000010 0.000010 0.000010
0.000010 0.999730 0.000010 0.000010 0.000010 0.000010 0.000010 0.000010 0.000010 0.000010 0.000010 0.000010 0.000010 0.000010 0.000010 0.000010 0.000010 0.000010 0.000010 0.000010 0.000010 0.000010 0.000010 0.000010 0.000010 0.000010 0.000010 0.000010
0.000010 0.989578 0.000010 0.001497 0.000010 0.008675 0.000010 0.000010 0.000010 0.000010 0.000010 0.000010 0.000010 0.000010 0.000010 0.000010 0.000010 0.000010 0.000010 0.000010 0.000010 0.000010 0.000010 0.000010 0.000010 0.000010 0.000010 0.000010
0.000010 0.999730 0.000010 0.000010 0.000010 0.000010 0.000010 0.000010 0.000010 0.000010 0.000010 0.000010 0.000010 0.000010 0.000010 0.000010 0.000010 0.000010 0.000010 0.000010 0.000010 0.000010 0.000010 0.000010 0.000010 0.000010 0.000010 0.000010
0.000010 0.999722 0.000010 0.000010 0.000010 0.000010 0.000010 0.000010 0.000010 0.000010 0.000010 0.000010 0.000010 0.000010 0.000018 0.000010 0.000010 0.000010 0.000010 0.000010 0.000010 0.000010 0.000010 0.000010 0.000010 0.000010 0.000010 0.000010
0.000010 0.992141 0.000010 0.000010 0.000010 0.000010 0.000010 0.000010 0.000010 0.000010 0.000010 0.000010 0.007599 0.000010 0.000010 0.000010 0.000010 0.000010 0.000010 0.000010 0.000010 0.000010 0.000010 0.000010 0.000010 0.000010 0.000010 0.000010
0.003952 0.048334 0.002899 0.062743 0.005748 0.060858 0.010564 0.022388 0.000351 0.005533 0.000010 0.020216 0.005674 0.004480 0.044164 0.015505 0.119322 0.000010 0.026463 0.000010 0.416465 0.000010 0.037476 0.034906 0.000010 0.024440 0.000010 0.027458
0.000010 0.087052 0.011201 0.015426 0.000010 0.055097 0.000010 0.000010 0.000010 0.000010 0.000010 0.006572 0.000010 0.000010 0.000010 0.000010 0.081805 0.000010 0.028247 0.000010 0.638132 0.000010 0.034548 0.012561 0.000010 0.029188 0.000010 0.000010
0.000010 0.061924 0.005154 0.117898 0.000010 0.104089 0.000010 0.000010 0.000010 0.000010 0.000010 0.002866 0.004194 0.000010 0.046663 0.000010 0.042992 0.000010 0.024776 0.000010 0.484574 0.000010 0.034400 0.047539 0.000010 0.006102 0.000010 0.016687
0.000010 0.057382 0.000010 0.105496 0.000010 0.095932 0.007181 0.000010 0.000010 0.000010 0.000010 0.000010 0.000010 0.000010 0.014643 0.000010 0.054278 0.000010 0.018700 0.000010 0.546596 0.000010 0.044148 0.029463 0.000010 0.012238 0.000010 0.013784
0.000010 0.082049 0.000010 0.060719 0.000010 0.096746 0.000010 0.000010 0.010311 0.000010 0.000010 0.013375 0.014030 0.000010 0.013669 0.000010 0.081470 0.000010 0.022880 0.000010 0.501982 0.000010 0.018611 0.056041 0.000010 0.027967 0.000010 0.000010
0.000010 0.076198 0.011015 0.018133 0.000010 0.066614 0.000126 0.000010 0.000010 0.000010 0.000012 0.007719 0.000010 0.007976 0.026732 0.000010 0.088961 0.000010 0.034620 0.000010 0.498790 0.000010 0.031745 0.064228 0.000010 0.059240 0.000010 0.007770
0.000010 0.080640 0.006753 0.008640 0.000010 0.087666 0.000010 0.000010 0.000010 0.001975 0.001171 0.008405 0.028950 0.003129 0.009944 0.000842 0.083120 0.000010 0.018372 0.000010 0.525784 0.000010 0.031654 0.059204 0.000010 0.043642 0.000010 0.000010
0.000010 0.110590 0.006992 0.000010 0.000010 0.058514 0.000010 0.000010 0.000010 0.000010 0.000010 0.000278 0.006446 0.000010 0.000010 0.000010 0.095998 0.000010 0.011742 0.000010 0.635207 0.000010 0.020844 0.009350 0.000010 0.043869 0.000010 0.000010
0.000010 0.104717 0.001610 0.036356 0.000010 0.096475 0.000010 0.000010 0.000010 0.000807 0.000010 0.004207 0.038764 0.001471 0.005091 0.000010 0.098549 0.000010 0.012737 0.000010 0.457471 0.000010 0.035073 0.066154 0.000010 0.040390 0.000010 0.000010
0.000010 0.029887 0.005296 0.010629 0.000010 0.005099 0.000010 0.000010 0.000010 0.000010 0.000010 0.015600 0.008731 0.000010 0.027209 0.000010 0.024930 0.000010 0.000010 0.000010 0.043438 0.000010 0.001392 0.079257 0.692429 0.042230 0.000010 0.013733
0.000010 0.000010 0.000010 0.000010 0.000010 0.000010 0.000010 0.000010 0.000010 0.000010 0.000010 0.000010 0.000010 0.000010 0.004239 0.000010 0.000010 0.000010 0.000010 0.000010 0.000010 0.000010 0.007629 0.000010 0.987882 0.000010 0.000010 0.000010
0.000010 0.002542 0.000010 0.000010 0.000010 0.020982 0.000010 0.000010 0.000010 0.000010 0.000010 0.018352 0.011216 0.000010 0.025226 0.000010 0.018677 0.000010 0.018710 0.000010 0.003837 0.000010 0.000010 0.075569 0.758543 0.027124 0.000010 0.019062
0.000010 0.000010 0.000010 0.000010 0.000010 0.000010 0.000010 0.000010 0.000010 0.000010 0.000010 0.000010 0.000010 0.000010 0.000010 0.000010 0.000010 0.000010 0.000010 0.000010 0.000010 0.000010 0.000010 0.000010 0.999730 0.000010 0.000010 0.000010
0.000010 0.000010 0.001693 0.000010 0.000010 0.000010 0.000010 0.000010 0.000010 0.000010 0.000010 0.000010 0.000010 0.000010 0.000010 0.000010 0.017439 0.000010 0.002467 0.000010 0.005905 0.000010 0.000010 0.018517 0.942689 0.011080 0.000010 0.000010
0.000010 0.000010 0.000010 0.000010 0.000010 0.000010 0.000010 0.000010 0.000010 0.000010 0.000010 0.000010 0.000010 0.000010 0.000010 0.000010 0.000010 0.000010 0.000010 0.000010 0.000010 0.000010 0.000010 0.000010 0.999730 0.000010 0.000010 0.000010
0.000010 0.003980 0.000010 0.000010 0.000010 0.009499 0.000010 0.000010 0.000010 0.000010 0.000010 0.004057 0.022856 0.000010 0.028715 0.000010 0.000010 0.000010 0.013157 0.000010 0.048131 0.000010 0.020531 0.081314 0.718060 0.049530 0.000010 0.000010
0.000010 0.000010 0.000010 0.000010 0.000010 0.000010 0.000010 0.000010 0.000010 0.000010 0.000010 0.000010 0.000010 0.000010 0.000010 0.000010 0.000010 0.000010 0.000010 0.000010 0.000010 0.000010 0.000010 0.000010 0.999730 0.000010 0.000010 0.000010
0.000010 0.000010 0.000010 0.000010 0.000010 0.000010 0.000010 0.000010 0.000010 0.000010 0.000010 0.000010 0.000010 0.000010 0.000010 0.000010 0.000010 0.000010 0.000010 0.000010 0.000010 0.000010 0.000010 0.000010 0.999730 0.000010 0.000010 0.000010
0.000010 0.000010 0.000010 0.000010 0.000010 0.000010 0.000010 0.000010 0.000010 0.000010 0.000010 0.000010 0.000010 0.000010 0.000010 0.000010 0.000010 0.000010 0.000010 0.000010 0.000010 0.000010 0.000010 0.000010 0.999730 0.000010 0.000010 0.000010
0.000010 0.000010 0.000010 0.000010 0.000010 0.000010 0.000010 0.000010 0.000010 0.000010 0.000010 0.000010 0.000010 0.000010 0.015934 0.000010 0.000010 0.000010 0.000010 0.000010 0.000010 0.000010 0.000010 0.000010 0.974027 0.000010 0.000010 0.009789
0.000010 0.000010 0.000010 0.000010 0.000010 0.000010 0.000010 0.000010 0.000010 0.000010 0.000010 0.000010 0.000010 0.000010 0.000010 0.000010 0.000010 0.000010 0.000010 0.000010 0.000010 0.000010 0.000010 0.000010 0.999730 0.000010 0.000010 0.000010
0.000010 0.000010 0.000010 0.000010 0.000010 0.000010 0.000010 0.000010 0.000010 0.000010 0.000010 0.000010 0.000010 0.000010 0.000010 0.000010 0.000010 0.000010 0.000010 0.000010 0.000010 0.000010 0.000010 0.000010 0.999730 0.000010 0.000010 0.000010
0.000010 0.000010 0.000010 0.000010 0.000010 0.000010 0.000010 0.000010 0.000010 0.000010 0.000010 0.000010 0.000010 0.000010 0.000010 0.000010 0.000010 0.000010 0.000010 0.000010 0.000010 0.000010 0.000010 0.000010 0.999730 0.000010 0.000010 0.000010
0.000010 0.025918 0.010246 0.014957 0.000010 0.032301 0.008790 0.000010 0.001948 0.000010 0.000010 0.006028 0.033843 0.000010 0.067390 0.000010 0.028425 0.000010 0.033946 0.000010 0.064284 0.000010 0.060340 0.129521 0.431181 0.050763 0.000010 0.000010
0.000010 0.012277 0.002305 0.000010 0.001985 0.016448 0.000010 0.000010 0.000010 0.000010 0.000010 0.010405 0.014517 0.000010 0.036014 0.000010 0.035602 0.000010 0.016086 0.000010 0.037075 0.000010 0.034638 0.090988 0.617253 0.049344 0.000010 0.024935
0.000010 0.000010 0.000178 0.000010 0.000010 0.000010 0.000010 0.000010 0.000010 0.000010 0.000010 0.000010 0.000010 0.000010 0.002568 0.000010 0.000010 0.000010 0.000010 0.000010 0.000010 0.000010 0.000010 0.000375 0.983369 0.010733 0.000010 0.002557
0.000010 0.000010 0.000010 0.000010 0.000010 0.000010 0.000010 0.000010 0.000010 0.000010 0.000010 0.000010 0.000010 0.000010 0.000010 0.000010 0.000010 0.000010 0.000010 0.000010 0.000010 0.000010 0.000010 0.000010 0.999730 0.000010 0.000010 0.000010
0.000010 0.000010 0.000010 0.000010 0.000010 0.000010 0.000010 0.000010 0.000010 0.000010 0.000010 0.000010 0.000010 0.000010 0.000010 0.000010 0.000010 0.000010 0.000010 0.000010 0.000010 0.000010 0.000010 0.000010 0.999730 0.000010 0.000010 0.000010
0.000010 0.000010 0.003811 0.000010 0.000010 0.000010 0.000010 0.000010 0.000010 0.000010 0.000010 0.000010 0.000010 0.000010 0.000010 0.000010 0.000010 0.000010 0.000010 0.000010 0.000010 0.000010 0.000010 0.000010 0.995929 0.000010 0.000010 0.000010
0.000010 0.000010 0.000010 0.000010 0.000010 0.000010 0.000010 0.000010 0.000010 0.000010 0.000010 0.000010 0.000010 0.000010 0.000010 0.000010 0.000010 0.000010 0.000010 0.000010 0.000010 0.000010 0.000010 0.999730 0.000010 0.000010 0.000010 0.000010
0.000010 0.000010 0.000010 0.000010 0.000010 0.000010 0.000010 0.000010 0.000010 0.000010 0.000010 0.000010 0.000010 0.000010 0.000010 0.000010 0.000010 0.000010 0.000010 0.000010 0.000010 0.000010 0.000010 0.999730 0.000010 0.000010 0.000010 0.000010
0.000010 0.000010 0.000010 0.000010 0.000137 0.000010 0.000010 0.000010 0.000010 0.000010 0.000010 0.000010 0.000010 0.000010 0.000010 0.000010 0.016068 0.000010 0.003820 0.000010 0.000010 0.000010 0.000010 0.979735 0.000010 0.000010 0.000010 0.000010
0.000010 0.000010 0.000010 0.000010 0.001625 0.000010 0.000010 0.000010 0.000010 0.000010 0.000010 0.000010 0.000010 0.000010 0.016596 0.000010 0.000010 0.000010 0.005426 0.000010 0.007874 0.000010 0.017916 0.941840 0.000010 0.000010 0.000010 0.008514
0.000010 0.000010 0.000010 0.000010 0.000010 0.000010 0.000010 0.000010 0.000010 0.000010 0.000010 0.000010 0.000010 0.000010 0.000010 0.000010 0.000010 0.000010 0.000010 0.000010 0.000010 0.000010 0.000010 0.999730 0.000010 0.000010 0.000010 0.000010
0.000010 0.000010 0.000010 0.000010 0.000010 0.000010 0.000010 0.000010 0.000010 0.000010 0.000010 0.000010 0.000010 0.000010 0.000010 0.000010 0.000010 0.000010 0.000010 0.000010 0.000010 0.000010 0.000010 0.999730 0.000010 0.000010 0.000010 0.000010
0.000010 0.000010 0.000010 0.000010 0.000010 0.000010 0.000010 0.000010 0.000010 0.000010 0.000010 0.000010 0.000010 0.000010 0.000010 0.000010 0.000010 0.000010 0.000010 0.000010 0.000010 0.000010 0.000010 0.999730 0.000010 0.000010 0.000010 0.000010
0.000010 0.000010 0.000010 0.000010 0.000010 0.000010 0.000010 0.000010 0.000010 0.000010 0.000010 0.000010 0.000010 0.000010 0.000010 0.000010 0.000010 0.000010 0.000010 0.000010 0.000010 0.000010 0.000010 0.999730 0.000010 0.000010 0.000010 0.000010
0.000010 0.000010 0.000010 0.000010 0.000010 0.000010 0.000010 0.000010 0.000010 0.000010 0.000010 0.000010 0.000010 0.000010 0.000010 0.000010 0.000010 0.000010 0.000010 0.000010 0.000010 0.000010 0.000010 0.999730 0.000010 0.000010 0.000010 0.000010
0.000010 0.000010 0.000010 0.000010 0.000010 0.000010 0.000010 0.000010 0.000010 0.000010 0.000010 0.000010 0.000010 0.000010 0.000010 0.000010 0.000010 0.000010 0.000010 0.000010 0.000010 0.000010 0.000010 0.999730 0.000010 0.000010 0.000010 0.000010
0.000010 0.000010 0.000010 0.000010 0.000010 0.000010 0.000010 0.000010 0.000010 0.000010 0.000010 0.000010 0.000010 0.000010 0.000010 0.000010 0.000010 0.000010 0.000010 0.000010 0.000010 0.000010 0.000010 0.999730 0.000010 0.000010 0.000010 0.000010
0.000010 0.000010 0.000010 0.000010 0.000010 0.000010 0.000010 0.000010 0.000010 0.000010 0.000010 0.000010 0.000010 0.000010 0.000010 0.000010 0.000010 0.000010 0.000010 0.000010 0.000010 0.000010 0.000010 0.999730 0.000010 0.000010 0.000010 0.000010
0.000010 0.000010 0.000010 0.000010 0.000010 0.000010 0.000010 0.000010 0.000010 0.000010 0.000010 0.000010 0.000010 0.000010 0.035362 0.000010 0.000010 0.000010 0.000010 0.000010 0.000010 0.000010 0.000010 0.964378 0.000010 0.000010 0.000010 0.000010
0.000010 0.000010 0.000010 0.000010 0.000010 0.000010 0.000010 0.000010 0.000010 0.000010 0.000010 0.000010 0.000010 0.000010 0.000010 0.000010 0.000010 0.000010 0.000010 0.000010 0.000010 0.000010 0.000010 0.999730 0.000010 0.000010 0.000010 0.000010
0.000010 0.000010 0.000010 0.000010 0.000010 0.000010 0.000010 0.000010 0.000010 0.000010 0.000010 0.000010 0.000010 0.000010 0.000010 0.000010 0.000010 0.000010 0.000010 0.000010 0.000010 0.000010 0.000010 0.987301 0.000010 0.012439 0.000010 0.000010
0.000010 0.046629 0.001290 0.029377 0.034904 0.018218 0.068989 0.000010 0.000010 0.000010 0.000010 0.058762 0.067360 0.000010 0.015264 0.000010 0.068652 0.000010 0.032055 0.000010 0.113297 0.000010 0.037753 0.224965 0.121851 0.060515 0.000010 0.000010
0.000010 0.000010 0.000010 0.000010 0.000010 0.000010 0.000010 0.000010 0.000010 0.000010 0.000010 0.000010 0.000010 0.000010 0.000010 0.000010 0.000010 0.000010 0.000010 0.000010 0.000010 0.000010 0.000010 0.999730 0.000010 0.000010 0.000010 0.000010
0.000010 0.000010 0.000010 0.000010 0.000010 0.000010 0.000010 0.000010 0.000010 0.000010 0.000010 0.000010 0.000010 0.000010 0.000010 0.000010 0.000010 0.000010 0.000010 0.000010 0.000010 0.000010 0.000010 0.999730 0.000010 0.000010 0.000010 0.000010
0.000010 0.000010 0.000010 0.000010 0.000010 0.445147 0.001337 0.000010 0.000010 0.000010 0.000010 0.001255 0.001936 0.000010 0.000010 0.000010 0.000010 0.000010 0.024595 0.000010 0.000010 0.000010 0.012204 0.024188 0.474348 0.014800 0.000010 0.000010
0.000010 0.000010 0.000012 0.000010 0.000010 0.999728 0.000010 0.000010 0.000010 0.000010 0.000010 0.000010 0.000010 0.000010 0.000010 0.000010 0.000010 0.000010 0.000010 0.000010 0.000010 0.000010 0.000010 0.000010 0.000010 0.000010 0.000010 0.000010
0.000010 0.000010 0.000010 0.000010 0.000010 0.999730 0.000010 0.000010 0.000010 0.000010 0.000010 0.000010 0.000010 0.000010 0.000010 0.000010 0.000010 0.000010 0.000010 0.000010 0.000010 0.000010 0.000010 0.000010 0.000010 0.000010 0.000010 0.000010
0.000010 0.000014 0.000010 0.000010 0.000010 0.999726 0.000010 0.000010 0.000010 0.000010 0.000010 0.000010 0.000010 0.000010 0.000010 0.000010 0.000010 0.000010 0.000010 0.000010 0.000010 0.000010 0.000010 0.000010 0.000010 0.000010 0.000010 0.000010
0.000010 0.000010 0.000010 0.000010 0.000010 0.999730 0.000010 0.000010 0.000010 0.000010 0.000010 0.000010 0.000010 0.000010 0.000010 0.000010 0.000010 0.000010 0.000010 0.000010 0.000010 0.000010 0.000010 0.000010 0.000010 0.000010 0.000010 0.000010
0.000010 0.000010 0.000010 0.000010 0.000010 0.999730 0.000010 0.000010 0.000010 0.000010 0.000010 0.000010 0.000010 0.000010 0.000010 0.000010 0.000010 0.000010 0.000010 0.000010 0.000010 0.000010 0.000010 0.000010 0.000010 0.000010 0.000010 0.000010
0.000010 0.000010 0.000010 0.000010 0.000010 0.832211 0.000010 0.000010 0.000010 0.000010 0.000010 0.000010 0.009964 0.000010 0.000010 0.000010 0.052093 0.000010 0.018918 0.000010 0.012853 0.000010 0.058890 0.000010 0.000010 0.013336 0.000010 0.001535
0.000010 0.000010 0.000010 0.000010 0.000010 0.808492 0.000010 0.000010 0.000010 0.000010 0.000010 0.004249 0.013429 0.000010 0.000010 0.000010 0.041544 0.000010 0.009487 0.000010 0.019202 0.000010 0.068460 0.000010 0.000010 0.014445 0.000010 0.020501
0.000010 0.000010 0.000010 0.000010 0.000010 0.999715 0.000010 0.000010 0.000010 0.000010 0.000010 0.000017 0.000010 0.000010 0.000010 0.000010 0.000010 0.000010 0.000018 0.000010 0.000010 0.000010 0.000010 0.000010 0.000010 0.000010 0.000010 0.000010
0.000010 0.000010 0.000010 0.000010 0.000010 0.943820 0.005694 0.000010 0.000010 0.000010 0.000010 0.000010 0.000010 0.000010 0.000010 0.000010 0.000010 0.000010 0.036531 0.000010 0.004160 0.000010 0.009565 0.000010 0.000010 0.000010 0.000010 0.000010
0.000010 0.000010 0.000010 0.000010 0.000010 0.999727 0.000010 0.000010 0.000010 0.000010 0.000010 0.000010 0.000010 0.000010 0.000010 0.000010 0.000013 0.000010 0.000010 0.000010 0.000010 0.000010 0.000010 0.000010 0.000010 0.000010 0.000010 0.000010
0.000010 0.000010 0.000010 0.000010 0.000010 0.999730 0.000010 0.000010 0.000010 0.000010 0.000010 0.000010 0.000010 0.000010 0.000010 0.000010 0.000010 0.000010 0.000010 0.000010 0.000010 0.000010 0.000010 0.000010 0.000010 0.000010 0.000010 0.000010
0.000010 0.000010 0.000010 0.000010 0.000010 0.988334 0.000010 0.000010 0.000010 0.000010 0.000010 0.000010 0.000010 0.000010 0.000010 0.000010 0.000010 0.000010 0.000010 0.000010 0.000010 0.000010 0.011264 0.000010 0.000010 0.000152 0.000010 0.000010
0.000010 0.000010 0.011513 0.000010 0.002707 0.950304 0.000010 0.000010 0.000010 0.000010 0.000010 0.000010 0.005263 0.000010 0.000010 0.000010 0.000010 0.000010 0.013894 0.000010 0.003476 0.000010 0.012632 0.000010 0.000010 0.000010 0.000010 0.000010
0.000010 0.000010 0.000010 0.000010 0.000010 0.999730 0.000010 0.000010 0.000010 0.000010 0.000010 0.000010 0.000010 0.000010 0.000010 0.000010 0.000010 0.000010 0.000010 0.000010 0.000010 0.000010 0.000010 0.000010 0.000010 0.000010 0.000010 0.000010
0.000010 0.000010 0.000010 0.000010 0.000010 0.999730 0.000010 0.000010 0.000010 0.000010 0.000010 0.000010 0.000010 0.000010 0.000010 0.000010 0.000010 0.000010 0.000010 0.000010 0.000010 0.000010 0.000010 0.000010 0.000010 0.000010 0.000010 0.000010
0.000010 0.000010 0.000010 0.000010 0.000010 0.999730 0.000010 0.000010 0.000010 0.000010 0.000010 0.000010 0.000010 0.000010 0.000010 0.000010 0.000010 0.000010 0.000010 0.000010 0.000010 0.000010 0.000010 0.000010 0.000010 0.000010 0.000010 0.000010
0.000010 0.000010 0.000010 0.000010 0.000010 0.745841 0.018451 0.000010 0.000010 0.000010 0.000010 0.000010 0.000010 0.000010 0.000010 0.000010 0.059409 0.000010 0.027946 0.000010 0.030955 0.000010 0.090784 0.000010 0.000010 0.013847 0.000010 0.012568
0.000010 0.000010 0.000010 0.000010 0.000010 0.999730 0.000010 0.000010 0.000010 0.000010 0.000010 0.000010 0.000010 0.000010 0.000010 0.000010 0.000010 0.000010 0.000010 0.000010 0.000010 0.000010 0.000010 0.000010 0.000010 0.000010 0.000010 0.000010
0.000010 0.000010 0.001188 0.000010 0.000010 0.750228 0.011357 0.000010 0.000010 0.000010 0.000010 0.000010 0.000010 0.000010 0.000010 0.000010 0.056035 0.000010 0.039661 0.000010 0.048763 0.000010 0.069321 0.001459 0.000010 0.021798 0.000010 0.000010
0.000010 0.000010 0.000010 0.000010 0.000010 0.000010 0.000010 0.000010 0.000010 0.000010 0.000010 0.000010 0.000010 0.000010 0.000010 0.000010 0.000010 0.000010 0.999730 0.000010 0.000010 0.000010 0.000010 0.000010 0.000010 0.000010 0.000010 0.000010
0.000010 0.000010 0.000010 0.000010 0.000010 0.000010 0.000010 0.000010 0.000010 0.000010 0.000010 0.000010 0.000010 0.000010 0.000010 0.000010 0.000010 0.000010 0.999730 0.000010 0.000010 0.000010 0.000010 0.000010 0.000010 0.000010 0.000010 0.000010
0.000010 0.000010 0.000010 0.000010 0.000010 0.000010 0.000010 0.000010 0.000010 0.000010 0.000010 0.000010 0.000010 0.000010 0.000010 0.000010 0.000010 0.000010 0.999730 0.000010 0.000010 0.000010 0.000010 0.000010 0.000010 0.000010 0.000010 0.000010
0.000010 0.000010 0.000010 0.000010 0.000010 0.000010 0.000010 0.000010 0.000010 0.000010 0.000010 0.000010 0.000010 0.000010 0.000010 0.000010 0.000010 0.000010 0.999730 0.000010 0.000010 0.000010 0.000010 0.000010 0.000010 0.000010 0.000010 0.000010
0.000010 0.000010 0.000010 0.000010 0.000010 0.000010 0.000010 0.000010 0.000010 0.000010 0.000010 0.000010 0.000010 0.000010 0.000010 0.000010 0.000010 0.000010 0.999730 0.000010 0.000010 0.000010 0.000010 0.000010 0.000010 0.000010 0.000010 0.000010
0.000010 0.000010 0.000010 0.000010 0.000010 0.000010 0.000010 0.000010 0.000010 0.000010 0.000010 0.000010 0.000010 0.000010 0.000010 0.000010 0.000010 0.000010 0.999730 0.000010 0.000010 0.000010 0.000010 0.000010 0.000010 0.000010 0.000010 0.000010
0.000010 0.000010 0.000010 0.000118 0.000010 0.011795 0.026266 0.000010 0.009278 0.000010 0.000010 0.007425 0.103069 0.000010 0.001943 0.000010 0.022383 0.000010 0.784488 0.000010 0.000010 0.000010 0.001521 0.014255 0.000010 0.011210 0.000010 0.006101
0.000010 0.000010 0.015346 0.000010 0.000010 0.000010 0.000010 0.000010 0.000010 0.000010 0.000010 0.000010 0.050701 0.000010 0.000010 0.000010 0.008469 0.000010 0.925244 0.000010 0.000010 0.000010 0.000010 0.000010 0.000010 0.000010 0.000010 0.000010
0.000010 0.000010 0.000010 0.000010 0.000010 0.000280 0.000010 0.000010 0.000010 0.000010 0.000010 0.000010 0.000010 0.000010 0.000010 0.000010 0.000010 0.000010 0.999460 0.000010 0.000010 0.000010 0.000010 0.000010 0.000010 0.000010 0.000010 0.000010
0.000010 0.000010 0.000010 0.000010 0.000010 0.000010 0.000010 0.000010 0.000010 0.000010 0.000010 0.000010 0.000010 0.000010 0.000010 0.000010 0.000010 0.000010 0.999730 0.000010 0.000010 0.000010 0.000010 0.000010 0.000010 0.000010 0.000010 0.000010
0.000010 0.000010 0.000010 0.000010 0.001591 0.000775 0.015756 0.000010 0.000010 0.000010 0.000010 0.009076 0.062183 0.000010 0.024529 0.000010 0.052002 0.000010 0.832838 0.000010 0.000010 0.000010 0.000010 0.000010 0.000010 0.000010 0.000010 0.001060
0.000010 0.000010 0.000010 0.000010 0.000010 0.000010 0.000010 0.000010 0.000010 0.000010 0.000010 0.000010 0.042307 0.000010 0.000010 0.000010 0.005972 0.000010 0.951470 0.000010 0.000010 0.000010 0.000010 0.000010 0.000010 0.000010 0.000010 0.000010
0.000010 0.000010 0.009748 0.000010 0.000010 0.005395 0.000140 0.000010 0.000010 0.000010 0.000010 0.005365 0.052504 0.000010 0.000010 0.000010 0.026943 0.000010 0.879320 0.000010 0.000010 0.000010 0.020385 0.000010 0.000010 0.000010 0.000010 0.000010
0.000010 0.000010 0.000010 0.000010 0.000010 0.000010 0.000010 0.000010 0.000010 0.000010 0.000010 0.000010 0.000010 0.000010 0.000019 0.000010 0.000010 0.000010 0.999721 0.000010 0.000010 0.000010 0.000010 0.000010 0.000010 0.000010 0.000010 0.000010
0.000010 0.000010 0.000010 0.000010 0.000010 0.000010 0.000010 0.000010 0.000010 0.000010 0.000010 0.000010 0.000010 0.000010 0.000010 0.000010 0.000010 0.000010 0.999730 0.000010 0.000010 0.000010 0.000010 0.000010 0.000010 0.000010 0.000010 0.000010
0.000010 0.000010 0.000010 0.000010 0.000010 0.000010 0.000010 0.000010 0.000010 0.000010 0.000010 0.000010 0.000010 0.000010 0.000010 0.000010 0.000010 0.000010 0.999730 0.000010 0.000010 0.000010 0.000010 0.000010 0.000010 0.000010 0.000010 0.000010
0.000010 0.000010 0.000010 0.000010 0.000010 0.000010 0.000010 0.000010 0.000010 0.000010 0.000010 0.000010 0.000010 0.000010 0.000010 0.000010 0.000010 0.000010 0.999730 0.000010 0.000010 0.000010 0.000010 0.000010 0.000010 0.000010 0.000010 0.000010
0.000010 0.000010 0.000010 0.000010 0.000010 0.000010 0.000010 0.000010 0.000010 0.000010 0.000010 0.000010 0.032990 0.000010 0.000010 0.000010 0.033873 0.000010 0.932887 0.000010 0.000010 0.000010 0.000010 0.000010 0.000010 0.000010 0.000010 0.000010
0.000010 0.000010 0.000010 0.000010 0.000010 0.000010 0.000010 0.000010 0.000010 0.000010 0.000010 0.000010 0.000010 0.000010 0.000010 0.000010 0.007336 0.000010 0.973526 0.000010 0.000010 0.000010 0.007369 0.000010 0.000010 0.000010 0.000010 0.011529
0.000010 0.000010 0.000010 0.000010 0.000010 0.000010 0.000010 0.000010 0.000010 0.000010 0.000010 0.000010 0.000010 0.000010 0.000010 0.000010 0.000010 0.000010 0.999730 0.000010 0.000010 0.000010 0.000010 0.000010 0.000010 0.000010 0.000010 0.000010
0.000010 0.000010 0.008050 0.000010 0.000010 0.033317 0.000010 0.000010 0.000010 0.000010 0.000010 0.000010 0.004675 0.000010 0.000010 0.000010 0.000010 0.000010 0.000010 0.000010 0.020254 0.000010 0.925074 0.002926 0.000010 0.000010 0.000010 0.005494
0.000010 0.000010 0.000010 0.000010 0.000010 0.005199 0.000010 0.000010 0.000010 0.000010 0.000010 0.000010 0.000010 0.000010 0.000010 0.000010 0.000010 0.000010 0.000010 0.000010 0.000010 0.000010 0.994541 0.000010 0.000010 0.000010 0.000010 0.000010
0.000010 0.000010 0.000010 0.000010 0.000010 0.000010 0.000010 0.000010 0.000010 0.000010 0.000010 0.000010 0.000010 0.000010 0.000010 0.000010 0.000010 0.000010 0.000010 0.000010 0.000010 0.000010 0.999730 0.000010 0.000010 0.000010 0.000010 0.000010
0.000010 0.000010 0.000010 0.000010 0.000010 0.000010 0.000010 0.000010 0.000010 0.000010 0.000010 0.000010 0.000010 0.000010 0.000010 0.000010 0.000010 0.000010 0.000010 0.000010 0.000010 0.000010 0.999730 0.000010 0.000010 0.000010 0.000010 0.000010
0.000010 0.000010 0.000010 0.000010 0.000010 0.022300 0.000010 0.000010 0.000010 0.000010 0.000010 0.000010 0.000010 0.000010 0.000010 0.000010 0.000010 0.000010 0.000010 0.000010 0.000010 0.000010 0.977440 0.000010 0.000010 0.000010 0.000010 0.000010
0.000010 0.000010 0.000010 0.000010 0.000010 0.000010 0.000010 0.000010 0.000010 0.000010 0.000010 0.000010 0.000010 0.000010 0.000010 0.000010 0.000010 0.000010 0.000010 0.000010 0.000010 0.000010 0.999730 0.000010 0.000010 0.000010 0.000010 0.000010
0.000010 0.000010 0.000010 0.000010 0.000010 0.000010 0.000010 0.000010 0.000010 0.000010 0.000010 0.000010 0.000010 0.000010 0.000010 0.000010 0.000010 0.000010 0.000010 0.000010 0.000010 0.000010 0.999730 0.000010 0.000010 0.000010 0.000010 0.000010
0.000010 0.000010 0.000010 0.000010 0.000010 0.000010 0.000010 0.000010 0.000010 0.000010 0.000010 0.000012 0.000010 0.000010 0.000010 0.000010 0.000010 0.000010 0.000010 0.000010 0.000010 0.000010 0.999728 0.000010 0.000010 0.000010 0.000010 0.000010
0.000010 0.000010 0.000010 0.000010 0.000010 0.000010 0.000010 0.000010 0.000010 0.000010 0.000010 0.000010 0.000010 0.000010 0.000010 0.000010 0.000010 0.000010 0.000010 0.000010 0.000010 0.000010 0.999730 0.000010 0.000010 0.000010 0.000010 0.000010
0.000010 0.000010 0.000010 0.000010 0.000010 0.000010 0.000010 0.000010 0.000010 0.000010 0.000010 0.000010 0.000010 0.000010 0.000010 0.000010 0.000010 0.000010 0.000010 0.000010 0.000010 0.000010 0.999730 0.000010 0.000010 0.000010 0.000010 0.000010
0.000010 0.000010 0.000010 0.000010 0.000010 0.017134 0.000010 0.000010 0.000010 0.000010 0.000010 0.000010 0.000010 0.000010 0.000010 0.000010 0.033906 0.000010 0.001924 0.000010 0.008053 0.000010 0.938754 0.000010 0.000010 0.000010 0.000010 0.000010
0.000010 0.000010 0.000010 0.000010 0.000010 0.005197 0.000010 0.000010 0.000010 0.000010 0.000010 0.000010 0.000010 0.000010 0.000010 0.000010 0.000010 0.000010 0.000010 0.000010 0.000010 0.000010 0.986370 0.000010 0.008183 0.000010 0.000010 0.000010
0.000010 0.000010 0.000010 0.000010 0.004939 0.017794 0.000010 0.000010 0.000010 0.000010 0.000010 0.006515 0.000010 0.000010 0.000010 0.000010 0.024001 0.000010 0.000010 0.000010 0.004859 0.000010 0.933827 0.000010 0.000010 0.000010 0.000010 0.007855
0.000010 0.000010 0.000010 0.000010 0.000310 0.000010 0.000010 0.000010 0.000010 0.000010 0.000010 0.000010 0.000010 0.000010 0.000010 0.000010 0.000010 0.000010 0.000010 0.000010 0.000010 0.000010 0.995207 0.000010 0.004233 0.000010 0.000010 0.000010
0.000010 0.000010 0.000010 0.000010 0.000010 0.000010 0.000010 0.000010 0.000010 0.000010 0.000010 0.000010 0.000010 0.000010 0.000010 0.000010 0.000010 0.000010 0.000010 0.000010 0.000010 0.000010 0.999730 0.000010 0.000010 0.000010 0.000010 0.000010
0.000010 0.000010 0.000010 0.000010 0.000010 0.000010 0.000010 0.000010 0.000010 0.000010 0.000010 0.000010 0.000010 0.000010 0.000010 0.000010 0.000010 0.000010 0.000010 0.000010 0.000010 0.000010 0.999730 0.000010 0.000010 0.000010 0.000010 0.000010
0.000010 0.000010 0.000010 0.000010 0.000010 0.000010 0.000010 0.000010 0.000010 0.000010 0.000010 0.000010 0.000010 0.000010 0.000010 0.000010 0.000010 0.000010 0.000010 0.000010 0.000010 0.000010 0.940470 0.000010 0.059270 0.000010 0.000010 0.000010
0.000010 0.000010 0.000010 0.000010 0.000010 0.000010 0.000010 0.000010 0.000010 0.000010 0.000010 0.000010 0.000010 0.000010 0.000010 0.000010 0.000010 0.000010 0.000010 0.000010 0.000010 0.000010 0.999730 0.000010 0.000010 0.000010 0.000010 0.000010
0.000010 0.000010 0.000010 0.000010 0.000010 0.053196 0.000010 0.000010 0.000010 0.000010 0.000010 0.000010 0.000010 0.000010 0.000010 0.000010 0.000010 0.000010 0.000010 0.000010 0.003318 0.000010 0.943236 0.000010 0.000010 0.000010 0.000010 0.000010
0.000010 0.000010 0.000010 0.000010 0.000010 0.000010 0.000010 0.000010 0.000010 0.000010 0.000010 0.000010 0.000010 0.000010 0.000010 0.000010 0.000010 0.000010 0.000010 0.000010 0.000010 0.000010 0.999730 0.000010 0.000010 0.000010 0.000010 0.000010
0.000010 0.000010 0.000010 0.000010 0.000010 0.000010 0.000010 0.000010 0.000010 0.000010 0.000010 0.000010 0.949059 0.000010 0.000010 0.000010 0.000010 0.000010 0.000010 0.000010 0.000010 0.000010 0.000010 0.000010 0.048697 0.000010 0.000010 0.001995
0.000010 0.000010 0.000010 0.000010 0.000010 0.000010 0.000010 0.000010 0.000010 0.000010 0.000010 0.000010 0.988797 0.000010 0.006843 0.000010 0.000010 0.000010 0.000010 0.000010 0.000010 0.000010 0.000010 0.000010 0.004110 0.000010 0.000010 0.000010
0.000010 0.000010 0.000010 0.000010 0.000010 0.000010 0.000010 0.000010 0.000010 0.000010 0.000010 0.000010 0.999730 0.000010 0.000010 0.000010 0.000010 0.000010 0.000010 0.000010 0.000010 0.000010 0.000010 0.000010 0.000010 0.000010 0.000010 0.000010
0.000010 0.000010 0.000010 0.000010 0.000010 0.000010 0.000010 0.000010 0.000010 0.000010 0.000010 0.000010 0.999730 0.000010 0.000010 0.000010 0.000010 0.000010 0.000010 0.000010 0.000010 0.000010 0.000010 0.000010 0.000010 0.000010 0.000010 0.000010
0.000010 0.000010 0.000010 0.000010 0.000010 0.000010 0.000010 0.000010 0.000010 0.000010 0.000010 0.000010 0.999730 0.000010 0.000010 0.000010 0.000010 0.000010 0.000010 0.000010 0.000010 0.000010 0.000010 0.000010 0.000010 0.000010 0.000010 0.000010
0.000010 0.000010 0.000010 0.000010 0.006559 0.000010 0.000010 0.000010 0.000010 0.000010 0.000010 0.000010 0.946676 0.000010 0.000010 0.000010 0.000010 0.000010 0.000010 0.000010 0.000010 0.000010 0.000943 0.000010 0.045582 0.000010 0.000010 0.000010
0.000010 0.000010 0.000010 0.000010 0.000010 0.000010 0.000010 0.000010 0.000010 0.000010 0.000010 0.000010 0.999730 0.000010 0.000010 0.000010 0.000010 0.000010 0.000010 0.000010 0.000010 0.000010 0.000010 0.000010 0.000010 0.000010 0.000010 0.000010
0.000010 0.000010 0.000010 0.000010 0.000010 0.000010 0.000010 0.000010 0.000010 0.000010 0.000010 0.000010 0.999730 0.000010 0.000010 0.000010 0.000010 0.000010 0.000010 0.000010 0.000010 0.000010 0.000010 0.000010 0.000010 0.000010 0.000010 0.000010
0.000010 0.000010 0.006630 0.000010 0.000010 0.000010 0.000010 0.000010 0.000010 0.000010 0.000010 0.000010 0.990966 0.000010 0.000010 0.000010 0.000010 0.000010 0.000010 0.000010 0.000010 0.000010 0.000010 0.000010 0.000010 0.000010 0.000010 0.002154
0.000010 0.000010 0.000010 0.000010 0.000010 0.000010 0.000010 0.000010 0.000010 0.000010 0.000010 0.000010 0.952128 0.000010 0.000010 0.000010 0.000010 0.000010 0.000010 0.000010 0.000010 0.000010 0.000010 0.000010 0.047612 0.000010 0.000010 0.000010
0.000010 0.000010 0.000010 0.000010 0.000010 0.000010 0.000010 0.000010 0.000010 0.000010 0.000010 0.000010 0.998891 0.000010 0.000010 0.000010 0.000010 0.000010 0.000010 0.000010 0.000010 0.000010 0.000010 0.000010 0.000010 0.000010 0.000010 0.000849
0.000010 0.000010 0.005210 0.000010 0.000010 0.000010 0.000010 0.000010 0.000010 0.000010 0.000010 0.000010 0.994530 0.000010 0.000010 0.000010 0.000010 0.000010 0.000010 0.000010 0.000010 0.000010 0.000010 0.000010 0.000010 0.000010 0.000010 0.000010
0.000010 0.000010 0.000010 0.000010 0.000010 0.000010 0.000010 0.000010 0.000010 0.000010 0.000010 0.000010 0.994612 0.000010 0.000010 0.000010 0.000010 0.000010 0.000010 0.000010 0.000010 0.000010 0.000010 0.000010 0.005128 0.000010 0.000010 0.000010
0.000010 0.004040 0.001978 0.000010 0.003899 0.000016 0.001054 0.000010 0.000010 0.000010 0.000010 0.002265 0.875278 0.000010 0.017492 0.000010 0.046699 0.000010 0.014044 0.000010 0.000010 0.000010 0.000010 0.000010 0.033066 0.000010 0.000010 0.000010
0.000010 0.000010 0.004786 0.000010 0.000010 0.000010 0.000010 0.000010 0.000010 0.000010 0.000010 0.000010 0.973211 0.000010 0.000133 0.000010 0.000010 0.000010 0.000010 0.000010 0.000010 0.000010 0.000010 0.000010 0.021631 0.000010 0.000010 0.000010
0.000010 0.000010 0.017064 0.000010 0.000010 0.000010 0.000010 0.000010 0.000010 0.000010 0.000010 0.000010 0.959755 0.000010 0.000010 0.000010 0.016754 0.000010 0.000010 0.000010 0.000010 0.000010 0.000010 0.000010 0.006187 0.000010 0.000010 0.000010
0.000010 0.000010 0.000010 0.000010 0.000010 0.000010 0.000010 0.000010 0.000010 0.000010 0.000010 0.000010 0.943014 0.000010 0.007284 0.000010 0.000010 0.000010 0.000718 0.000010 0.000010 0.000010 0.009944 0.000010 0.038809 0.000010 0.000010 0.000010
0.000010 0.000010 0.000010 0.000010 0.000010 0.000010 0.000010 0.000010 0.000010 0.000010 0.000010 0.000010 0.935717 0.000010 0.005366 0.000010 0.019719 0.000010 0.000010 0.000010 0.000010 0.000010 0.015833 0.000010 0.017387 0.000010 0.000010 0.005759
0.000010 0.000010 0.000010 0.000010 0.005140 0.004440 0.000010 0.000010 0.000010 0.000010 0.000010 0.000010 0.873477 0.000010 0.016570 0.000010 0.100143 0.000010 0.000010 0.000010 0.000010 0.000010 0.000010 0.000010 0.000010 0.000010 0.000010 0.000010
0.000010 0.000010 0.000010 0.000010 0.000010 0.000010 0.000010 0.000010 0.000010 0.000010 0.000010 0.000010 0.999730 0.000010 0.000010 0.000010 0.000010 0.000010 0.000010 0.000010 0.000010 0.000010 0.000010 0.000010 0.000010 0.000010 0.000010 0.000010
0.000010 0.000010 0.000010 0.000010 0.009624 0.007766 0.000010 0.000010 0.000010 0.000010 0.000010 0.000010 0.030429 0.000010 0.105561 0.000010 0.000010 0.000010 0.018422 0.000010 0.010031 0.000010 0.021718 0.713825 0.069321 0.012646 0.000010 0.000485
0.000010 0.007378 0.011761 0.000010 0.000641 0.000010 0.000010 0.000010 0.000010 0.000010 0.000010 0.009398 0.000010 0.000010 0.126913 0.000010 0.019688 0.000010 0.010112 0.000010 0.000010 0.000010 0.000010 0.754139 0.048289 0.011502 0.000010 0.000010
0.000010 0.000010 0.001065 0.000010 0.000010 0.000010 0.004387 0.000010 0.000010 0.000010 0.000010 0.000010 0.000010 0.000010 0.068306 0.000010 0.000010 0.000010 0.005669 0.000010 0.011390 0.000010 0.000010 0.845895 0.037627 0.008353 0.000010 0.017118
0.000010 0.000010 0.000010 0.000010 0.000010 0.000010 0.000010 0.000010 0.000010 0.000010 0.000010 0.000010 0.000010 0.000010 0.115928 0.000010 0.000010 0.000010 0.000010 0.000010 0.000010 0.000010 0.000010 0.867874 0.015949 0.000010 0.000010 0.000010
0.000010 0.000010 0.000010 0.000010 0.021250 0.000010 0.000010 0.000010 0.000010 0.000010 0.000010 0.000010 0.000010 0.000010 0.092542 0.000010 0.000010 0.000010 0.000010 0.000010 0.000010 0.000010 0.000010 0.809501 0.074146 0.000010 0.000010 0.002331
0.000010 0.000010 0.003772 0.000010 0.003608 0.000010 0.000010 0.000010 0.000010 0.000010 0.000010 0.000010 0.013996 0.000010 0.117549 0.000010 0.007421 0.000010 0.000010 0.000010 0.000010 0.000010 0.013083 0.708735 0.112316 0.006855 0.000010 0.012485
0.000010 0.002104 0.011467 0.000832 0.000010 0.009510 0.018306 0.000010 0.000010 0.000010 0.000010 0.005342 0.000010 0.000010 0.116092 0.000010 0.000010 0.000010 0.000010 0.000010 0.000010 0.000010 0.006843 0.657323 0.134137 0.037876 0.000010 0.000010
0.000010 0.000010 0.010925 0.000010 0.000010 0.000010 0.000010 0.000010 0.003116 0.000010 0.000010 0.000010 0.000010 0.000010 0.092295 0.000010 0.000010 0.000010 0.000010 0.000010 0.000010 0.000010 0.000010 0.729623 0.163811 0.000010 0.000010 0.000010
0.000010 0.000010 0.000010 0.000010 0.021626 0.000010 0.000010 0.000010 0.000010 0.000010 0.000010 0.000010 0.000010 0.000010 0.118284 0.000010 0.000010 0.000010 0.000010 0.000010 0.000010 0.000010 0.000010 0.802775 0.057074 0.000010 0.000010 0.000010
0.000010 0.000010 0.000010 0.000010 0.013213 0.008509 0.003877 0.000010 0.000010 0.000010 0.000010 0.000010 0.000010 0.000010 0.144280 0.000010 0.018617 0.000010 0.013857 0.000010 0.000010 0.000010 0.011692 0.717712 0.060312 0.007751 0.000010 0.000010
0.000010 0.000010 0.000010 0.000010 0.005108 0.000010 0.000010 0.000010 0.005591 0.000010 0.000010 0.000444 0.000010 0.000010 0.096466 0.000010 0.011402 0.000010 0.000010 0.000010 0.000010 0.000010 0.007144 0.778890 0.094754 0.000010 0.000010 0.000010
0.000010 0.000010 0.005141 0.000010 0.019516 0.000010 0.010921 0.000010 0.000010 0.000010 0.000010 0.005183 0.009143 0.000010 0.104684 0.000010 0.000010 0.000010 0.013030 0.000010 0.000010 0.000010 0.000757 0.689877 0.141568 0.000010 0.000010 0.000010
0.000010 0.000010 0.000010 0.000010 0.000929 0.000010 0.000010 0.000010 0.000010 0.000010 0.000010 0.000010 0.000010 0.000010 0.106467 0.000010 0.000010 0.000010 0.003231 0.000010 0.000010 0.000010 0.000010 0.797144 0.091998 0.000010 0.000010 0.000010
0.000010 0.000010 0.010421 0.000010 0.000010 0.000010 0.000010 0.000010 0.000010 0.000010 0.000010 0.003493 0.001720 0.000010 0.134699 0.000010 0.000010 0.000010 0.000010 0.000010 0.000010 0.000010 0.000010 0.723251 0.098700 0.022867 0.000010 0.004649
0.000010 0.000010 0.000010 0.000010 0.007172 0.000010 0.006701 0.000010 0.000010 0.000010 0.000010 0.019772 0.003577 0.000010 0.137908 0.000010 0.006909 0.000010 0.000146 0.000010 0.001382 0.000010 0.000010 0.696441 0.114320 0.000010 0.000010 0.005502
0.000010 0.000010 0.009797 0.000010 0.000010 0.001335 0.000010 0.000010 0.000010 0.000010 0.000010 0.000010 0.000010 0.000010 0.142634 0.000010 0.000010 0.000010 0.000386 0.000010 0.000010 0.000010 0.000010 0.770415 0.071259 0.002912 0.000010 0.001062
0.000010 0.012964 0.000010 0.000010 0.002508 0.000010 0.000828 0.000010 0.005033 0.000010 0.000010 0.005768 0.024173 0.000010 0.135995 0.000010 0.000010 0.000010 0.000010 0.000010 0.000010 0.000010 0.014942 0.640762 0.138355 0.018502 0.000010 0.000010
0.000010 0.000010 0.002824 0.000010 0.006356 0.000246 0.000010 0.000010 0.000010 0.000010 0.000010 0.013090 0.000010 0.000010 0.114071 0.000010 0.000010 0.000010 0.000010 0.000010 0.000569 0.000010 0.004922 0.798344 0.049041 0.010357 0.000010 0.000010
0.000010 0.000010 0.000010 0.000010 0.000010 0.000010 0.000010 0.000010 0.000010 0.000010 0.000010 0.010135 0.030820 0.000010 0.076247 0.000010 0.000010 0.000010 0.000010 0.000010 0.000010 0.000010 0.021195 0.756114 0.086444 0.018834 0.000010 0.000010
0.000010 0.000010 0.000010 0.000010 0.000010 0.000010 0.000010 0.000010 0.000010 0.000010 0.000010 0.004428 0.000010 0.000010 0.147151 0.000010 0.000010 0.000010 0.000010 0.000010 0.000010 0.000010 0.000010 0.751481 0.096701 0.000010 0.000010 0.000010
0.006946 0.003658 0.000010 0.000010 0.078593 0.024711 0.175249 0.079140 0.000010 0.129664 0.012136 0.097875 0.042955 0.021699 0.000010 0.005748 0.035489 0.000010 0.040206 0.000010 0.047607 0.013528 0.014870 0.025965 0.042609 0.049959 0.029681 0.021653
0.002121 0.000010 0.000010 0.000010 0.037711 0.022830 0.184269 0.075422 0.020705 0.115860 0.000019 0.094286 0.045184 0.040291 0.000010 0.000010 0.031936 0.000010 0.042039 0.000010 0.082224 0.037988 0.023843 0.021595 0.016851 0.041992 0.009233 0.053530
0.000010 0.000010 0.014206 0.000010 0.027463 0.022710 0.175617 0.105442 0.012785 0.136108 0.010356 0.111499 0.041939 0.047689 0.000010 0.000010 0.035023 0.000010 0.041950 0.000010 0.071102 0.040335 0.010752 0.000010 0.019485 0.033645 0.000618 0.041195
0.000010 0.005153 0.000010 0.000010 0.037784 0.016359 0.193550 0.084514 0.015456 0.109188 0.003416 0.089555 0.091153 0.013233 0.000010 0.000010 0.042294 0.000010 0.042352 0.000010 0.069116 0.000010 0.028930 0.024063 0.056777 0.031220 0.009778 0.036031
0.000010 0.000010 0.000010 0.008241 0.064963 0.016990 0.210878 0.079971 0.000010 0.101129 0.000601 0.096910 0.083833 0.009853 0.000010 0.000010 0.023964 0.000010 0.077711 0.002681 0.058084 0.000010 0.033810 0.049033 0.016042 0.038322 0.000010 0.026895
0.012931 0.000010 0.000010 0.009448 0.060291 0.011668 0.187904 0.092603 0.000010 0.139730 0.000513 0.105462 0.039887 0.043889 0.000010 0.000010 0.033038 0.026552 0.039917 0.000010 0.034651 0.028736 0.021308 0.000010 0.046142 0.034002 0.013756 0.017501
0.000010 0.000010 0.001620 0.000010 0.066927 0.012901 0.195818 0.065192 0.000010 0.111900 0.008530 0.093965 0.100489 0.000010 0.000010 0.000010 0.040810 0.000010 0.080261 0.000010 0.061158 0.000226 0.033888 0.014187 0.013055 0.068289 0.008866 0.021829
0.000010 0.005900 0.000010 0.000010 0.063546 0.018383 0.186492 0.070328 0.007650 0.103271 0.000010 0.087882 0.084197 0.016492 0.000010 0.000010 0.047439 0.000010 0.079766 0.000010 0.086657 0.005135 0.031370 0.004743 0.030531 0.033239 0.013736 0.023164
0.000010 0.000010 0.018029 0.000010 0.048744 0.002621 0.159230 0.094771 0.005302 0.142285 0.004193 0.085153 0.019230 0.009633 0.002432 0.013311 0.009334 0.029163 0.048269 0.000010 0.030629 0.008684 0.010870 0.037165 0.113045 0.046721 0.027382 0.033765
0.000010 0.000010 0.013974 0.000010 0.043275 0.007798 0.196452 0.079918 0.005367 0.152940 0.016197 0.108152 0.058293 0.058678 0.000010 0.000010 0.006060 0.000010 0.037565 0.000010 0.062191 0.029254 0.028993 0.000010 0.025496 0.012009 0.033256 0.024051
0.000010 0.000010 0.000203 0.000010 0.042031 0.009361 0.175694 0.092376 0.027399 0.230239 0.022596 0.089467 0.055421 0.000010 0.000010 0.001249 0.006367 0.000010 0.040341 0.000010 0.054217 0.000010 0.019588 0.007758 0.011665 0.037049 0.030891 0.046008
0.020573 0.000010 0.026377 0.000010 0.039568 0.011980 0.199354 0.105080 0.008821 0.155643 0.000010 0.114723 0.054569 0.036639 0.000010 0.000010 0.017062 0.030541 0.031510 0.000010 0.028559 0.015545 0.019357 0.000010 0.013123 0.042654 0.007620 0.020632
0.002881 0.000010 0.007750 0.000010 0.040313 0.000010 0.165202 0.143237 0.002104 0.201960 0.000010 0.105343 0.068618 0.026795 0.000010 0.000010 0.006985 0.000010 0.050565 0.000010 0.044656 0.009320 0.010729 0.002577 0.028459 0.050114 0.009001 0.023310
0.000010 0.000010 0.007777 0.000010 0.071095 0.007410 0.172392 0.142835 0.000822 0.178484 0.006494 0.108743 0.049175 0.034743 0.000010 0.000010 0.033102 0.000010 0.030782 0.000010 0.038690 0.001402 0.006983 0.010363 0.024557 0.028175 0.018644 0.027259
0.005686 0.000010 0.007665 0.000010 0.039462 0.011964 0.166029 0.088441 0.031785 0.164903 0.014284 0.090344 0.034281 0.019411 0.000010 0.007712 0.031767 0.024122 0.056838 0.000010 0.034263 0.019286 0.032714 0.000010 0.024181 0.038567 0.022430 0.033816
0.004273 0.000010 0.015581 0.000010 0.054984 0.007193 0.196277 0.109330 0.010302 0.171762 0.011643 0.117247 0.019966 0.022159 0.000010 0.000010 0.017281 0.010212 0.041566 0.000010 0.029295 0.019144 0.024494 0.019435 0.011105 0.035702 0.016368 0.034631
0.000010 0.000010 0.011978 0.000010 0.050934 0.008960 0.157266 0.114734 0.014480 0.128014 0.011211 0.072775 0.128046 0.000010 0.000010 0.014957 0.030878 0.036251 0.065080 0.000010 0.051352 0.006843 0.009379 0.003205 0.011597 0.041808 0.013170 0.017021
0.000010 0.000010 0.005307 0.000010 0.071940 0.000010 0.174698 0.109159 0.005434 0.177250 0.014243 0.105773 0.044960 0.018073 0.000010 0.000797 0.009137 0.041767 0.059930 0.000010 0.036611 0.044479 0.004691 0.000010 0.017983 0.013825 0.008725 0.035151
0.000010 0.008287 0.018138 0.001189 0.056115 0.001769 0.202499 0.132391 0.000419 0.183493 0.001317 0.105060 0.034488 0.042842 0.000010 0.000010 0.017051 0.020527 0.024544 0.000010 0.032798 0.011173 0.011607 0.000010 0.007018 0.025921 0.020465 0.040839
0.008560 0.000010 0.009326 0.000010 0.044310 0.002275 0.177336 0.152674 0.012794 0.176428 0.003413 0.096133 0.033518 0.043656 0.000010 0.005265 0.006621 0.000010 0.039596 0.000010 0.052511 0.013950 0.023777 0.000010 0.017031 0.027178 0.022726 0.030860
0.009450 0.000010 0.018422 0.000010 0.056160 0.007040 0.175700 0.132436 0.033517 0.198308 0.003574 0.103057 0.046879 0.016531 0.000010 0.007026 0.000473 0.019843 0.039922 0.000010 0.042121 0.016011 0.009160 0.000010 0.025910 0.023384 0.000010 0.015013
0.000010 0.000010 0.010848 0.000010 0.060741 0.000010 0.175641 0.109187 0.000010 0.189453 0.000010 0.090297 0.047176 0.045199 0.000010 0.000010 0.000010 0.002393 0.049727 0.000010 0.024984 0.030976 0.012172 0.028452 0.049988 0.024073 0.018422 0.030171
0.007805 0.003648 0.013966 0.000010 0.058851 0.002604 0.203867 0.137642 0.011505 0.135051 0.003794 0.099155 0.026421 0.007872 0.000010 0.000010 0.041165 0.080165 0.029792 0.000010 0.036663 0.021777 0.000010 0.005751 0.006273 0.035204 0.004276 0.026704
0.020599 0.000010 0.018480 0.000010 0.041774 0.000010 0.179772 0.139316 0.000010 0.154595 0.011264 0.105162 0.023609 0.039343 0.000010 0.000781 0.023295 0.035149 0.041643 0.000010 0.030427 0.027093 0.014018 0.000010 0.021655 0.040860 0.000010 0.031084
0.000010 0.000010 0.024835 0.000010 0.122517 0.000010 0.133680 0.159390 0.007655 0.132185 0.000010 0.074065 0.032660 0.033142 0.000010 0.000010 0.031269 0.000010 0.038534 0.000010 0.028458 0.015111 0.009730 0.001363 0.056847 0.031635 0.026012 0.040823
0.000010 0.000010 0.006059 0.000010 0.094954 0.004446 0.135117 0.205281 0.018618 0.153979 0.000010 0.075517 0.055151 0.027813 0.000010 0.000010 0.000010 0.000010 0.028757 0.000010 0.011789 0.010526 0.012754 0.010174 0.033015 0.021678 0.029196 0.065086
0.000010 0.000063 0.000444 0.000010 0.108066 0.000010 0.155551 0.184915 0.022653 0.136708 0.000010 0.062112 0.062672 0.019498 0.000859 0.000013 0.001155 0.000010 0.016503 0.000010 0.046243 0.030003 0.012559 0.011951 0.070111 0.015049 0.019049 0.023761
0.000010 0.007415 0.037297 0.000010 0.073278 0.001188 0.141790 0.145897 0.006915 0.161429 0.004196 0.086548 0.022949 0.035470 0.000010 0.000010 0.029140 0.000010 0.035456 0.000010 0.044205 0.028062 0.023925 0.000548 0.023730 0.026640 0.044897 0.018966
0.000010 0.000010 0.015266 0.000010 0.138434 0.015694 0.173107 0.142244 0.001483 0.151161 0.000010 0.085647 0.037058 0.005188 0.000010 0.017004 0.000010 0.000010 0.025325 0.000010 0.001233 0.069353 0.017634 0.001904 0.030010 0.015627 0.021819 0.034730
0.000010 0.000010 0.008547 0.000010 0.113395 0.000010 0.163656 0.208685 0.012051 0.111696 0.000010 0.076673 0.038921 0.030930 0.004281 0.000010 0.000010 0.000014 0.015720 0.000010 0.033643 0.049766 0.006318 0.000010 0.037388 0.014831 0.032726 0.040669
0.000010 0.000010 0.015339 0.000010 0.094659 0.000010 0.150150 0.177495 0.019622 0.122355 0.014208 0.081540 0.057927 0.020158 0.000010 0.013765 0.000010 0.000010 0.036642 0.000010 0.032968 0.058323 0.001719 0.000010 0.028488 0.014741 0.013545 0.046265
0.000010 0.000010 0.018468 0.000010 0.113444 0.003207 0.171524 0.218541 0.010664 0.112092 0.000010 0.073406 0.025408 0.010436 0.000010 0.000010 0.029520 0.000010 0.019843 0.000010 0.037801 0.049825 0.009194 0.000010 0.048347 0.009360 0.007627 0.031204
0.000010 0.000010 0.009573 0.000010 0.031306 0.007830 0.201554 0.095381 0.019130 0.183659 0.000010 0.113644 0.056639 0.023991 0.000010 0.000010 0.000010 0.030334 0.036576 0.000010 0.042115 0.013206 0.020580 0.000010 0.032154 0.011832 0.022647 0.047758
0.000010 0.000010 0.002783 0.000010 0.060488 0.016033 0.176686 0.102647 0.009748 0.178889 0.004954 0.098879 0.076982 0.022752 0.000010 0.000010 0.034031 0.021509 0.045729 0.000010 0.015223 0.006026 0.034511 0.000010 0.014572 0.046223 0.008459 0.022804
0.000010 0.000010 0.010534 0.000010 0.013171 0.024245 0.205175 0.129768 0.031842 0.197651 0.000010 0.121917 0.039624 0.016288 0.000010 0.000010 0.012252 0.000010 0.055497 0.000010 0.041486 0.015323 0.021285 0.000010 0.008061 0.026550 0.000010 0.029231
0.013381 0.000010 0.010403 0.000010 0.029398 0.007603 0.192504 0.103430 0.024701 0.170836 0.000010 0.131153 0.061860 0.048554 0.000010 0.012915 0.018864 0.000204 0.037096 0.000010 0.004912 0.008015 0.000010 0.000010 0.019054 0.047424 0.008143 0.049481
0.011564 0.006141 0.000010 0.000010 0.069323 0.023437 0.165712 0.082994 0.000772 0.121964 0.000010 0.107194 0.034089 0.012249 0.000010 0.000010 0.067438 0.014607 0.100032 0.000010 0.043005 0.000010 0.029953 0.014897 0.023266 0.036225 0.018457 0.016611
0.000010 0.000010 0.009956 0.000010 0.046929 0.000010 0.192630 0.127645 0.003164 0.136716 0.000748 0.117282 0.060626 0.033652 0.000010 0.000419 0.002793 0.026398 0.012700 0.000010 0.035943 0.019384 0.019549 0.000010 0.022948 0.053309 0.033428 0.043710
0.000010 0.000010 0.001485 0.000010 0.052427 0.002906 0.174253 0.105799 0.005877 0.151859 0.008836 0.127945 0.042161 0.008423 0.000010 0.002689 0.037698 0.031417 0.071831 0.000010 0.035849 0.000010 0.016369 0.000010 0.022744 0.043484 0.023999 0.031877
0.000010 0.008685 0.015265 0.000010 0.018698 0.000010 0.153419 0.092818 0.038361 0.163117 0.001608 0.108307 0.086172 0.041660 0.000010 0.000010 0.028216 0.000010 0.086825 0.000010 0.006098 0.000010 0.017607 0.007069 0.013450 0.056459 0.020499 0.035586
0.002969 0.000010 0.021008 0.000010 0.703214 0.000010 0.000010 0.115524 0.141911 0.000010 0.000010 0.000010 0.000010 0.000010 0.000010 0.000010 0.000010 0.000010 0.000010 0.000010 0.000010 0.000010 0.000010 0.000010 0.000010 0.000010 0.015154 0.000010
0.002701 0.000010 0.000010 0.000010 0.706214 0.000010 0.000010 0.143104 0.136271 0.000010 0.009270 0.000010 0.000010 0.000010 0.000010 0.000010 0.000010 0.000010 0.000010 0.002220 0.000010 0.000010 0.000010 0.000010 0.000010 0.000010 0.000010 0.000010
0.000010 0.000010 0.019129 0.000010 0.681455 0.000010 0.000010 0.136800 0.121440 0.000010 0.000780 0.000010 0.000010 0.000010 0.000010 0.000010 0.000010 0.007129 0.000010 0.000010 0.000010 0.033057 0.000010 0.000010 0.000010 0.000010 0.000010 0.000010
0.000010 0.000010 0.028090 0.000010 0.565172 0.000010 0.000010 0.203325 0.176183 0.000010 0.000010 0.000010 0.000010 0.000010 0.000010 0.000010 0.000010 0.000010 0.000010 0.000197 0.000010 0.020314 0.000010 0.000010 0.000010 0.000010 0.006509 0.000010
0.000010 0.000010 0.015531 0.000010 0.697220 0.000010 0.000010 0.110539 0.137284 0.008571 0.010482 0.000010 0.000010 0.000010 0.000010 0.000010 0.000010 0.000010 0.000010 0.002029 0.000010 0.000010 0.000010 0.000010 0.000010 0.000010 0.018144 0.000010
0.000010 0.000010 0.018668 0.000010 0.566743 0.000010 0.000010 0.235275 0.121924 0.000830 0.014784 0.000010 0.000010 0.006953 0.000010 0.000010 0.000010 0.002444 0.000010 0.000010 0.000010 0.000010 0.000010 0.000010 0.000010 0.000010 0.032189 0.000010
0.000010 0.000010 0.002980 0.000010 0.799977 0.000010 0.000010 0.000010 0.196793 0.000010 0.000010 0.000010 0.000010 0.000010 0.000010 0.000010 0.000010 0.000010 0.000010 0.000010 0.000010 0.000010 0.000010 0.000010 0.000010 0.000010 0.000010 0.000010
0.000010 0.000010 0.000010 0.000010 0.817337 0.000010 0.000010 0.000010 0.182402 0.000010 0.000010 0.000010 0.000010 0.000010 0.000010 0.000010 0.000010 0.000010 0.000010 0.000010 0.000010 0.000010 0.000010 0.000010 0.000010 0.000011 0.000010 0.000010
0.000010 0.000010 0.000010 0.000010 0.824389 0.000010 0.000010 0.000010 0.175351 0.000010 0.000010 0.000010 0.000010 0.000010 0.000010 0.000010 0.000010 0.000010 0.000010 0.000010 0.000010 0.000010 0.000010 0.000010 0.000010 0.000010 0.000010 0.000010
0.000010 0.000010 0.000010 0.000010 0.840858 0.000010 0.000010 0.000010 0.158882 0.000010 0.000010 0.000010 0.000010 0.000010 0.000010 0.000010 0.000010 0.000010 0.000010 0.000010 0.000010 0.000010 0.000010 0.000010 0.000010 0.000010 0.000010 0.000010
0.000010 0.000010 0.000010 0.000010 0.857046 0.000010 0.000010 0.000010 0.142694 0.000010 0.000010 0.000010 0.000010 0.000010 0.000010 0.000010 0.000010 0.000010 0.000010 0.000010 0.000010 0.000010 0.000010 0.000010 0.000010 0.000010 0.000010 0.000010
0.000010 0.000010 0.000010 0.000010 0.864919 0.000010 0.000010 0.000010 0.134821 0.000010 0.000010 0.000010 0.000010 0.000010 0.000010 0.000010 0.000010 0.000010 0.000010 0.000010 0.000010 0.000010 0.000010 0.000010 0.000010 0.000010 0.000010 0.000010
0.000010 0.000010 0.000010 0.000010 0.852602 0.000010 0.000010 0.000010 0.147133 0.000010 0.000010 0.000015 0.000010 0.000010 0.000010 0.000010 0.000010 0.000010 0.000010 0.000010 0.000010 0.000010 0.000010 0.000010 0.000010 0.000010 0.000010 0.000010
0.000010 0.000010 0.000010 0.000010 0.833782 0.000010 0.000010 0.000010 0.165958 0.000010 0.000010 0.000010 0.000010 0.000010 0.000010 0.000010 0.000010 0.000010 0.000010 0.000010 0.000010 0.000010 0.000010 0.000010 0.000010 0.000010 0.000010 0.000010
0.000010 0.000010 0.000010 0.000010 0.805201 0.000010 0.000010 0.000010 0.194539 0.000010 0.000010 0.000010 0.000010 0.000010 0.000010 0.000010 0.000010 0.000010 0.000010 0.000010 0.000010 0.000010 0.000010 0.000010 0.000010 0.000010 0.000010 0.000010
0.000010 0.000010 0.002958 0.000010 0.831020 0.000010 0.000010 0.000010 0.165772 0.000010 0.000010 0.000010 0.000010 0.000010 0.000010 0.000010 0.000010 0.000010 0.000010 0.000010 0.000010 0.000010 0.000010 0.000010 0.000010 0.000010 0.000010 0.000010
0.000010 0.000010 0.000017 0.000010 0.820633 0.000010 0.000010 0.000010 0.179098 0.000010 0.000010 0.000012 0.000010 0.000010 0.000010 0.000010 0.000010 0.000010 0.000010 0.000010 0.000010 0.000010 0.000010 0.000010 0.000010 0.000010 0.000010 0.000010
0.000010 0.000010 0.000010 0.000010 0.817256 0.000010 0.000010 0.000010 0.182484 0.000010 0.000010 0.000010 0.000010 0.000010 0.000010 0.000010 0.000010 0.000010 0.000010 0.000010 0.000010 0.000010 0.000010 0.000010 0.000010 0.000010 0.000010 0.000010
0.000010 0.000010 0.000010 0.000010 0.781816 0.000010 0.000010 0.000010 0.217924 0.000010 0.000010 0.000010 0.000010 0.000010 0.000010 0.000010 0.000010 0.000010 0.000010 0.000010 0.000010 0.000010 0.000010 0.000010 0.000010 0.000010 0.000010 0.000010
0.000010 0.000010 0.018132 0.000010 0.807254 0.000010 0.000010 0.000010 0.174364 0.000010 0.000010 0.000010 0.000010 0.000010 0.000010 0.000010 0.000010 0.000010 0.000010 0.000010 0.000010 0.000010 0.000010 0.000010 0.000010 0.000010 0.000010 0.000010
0.000010 0.000010 0.000010 0.000010 0.000010 0.000010 0.000010 0.000010 0.000010 0.000010 0.015234 0.000010 0.000010 0.000010 0.000010 0.000010 0.000010 0.080492 0.000010 0.000010 0.000010 0.904024 0.000010 0.000010 0.000010 0.000010 0.000010 0.000010
0.000010 0.000010 0.003412 0.000010 0.000010 0.000010 0.000010 0.015822 0.000010 0.000010 0.031924 0.000010 0.000010 0.000010 0.000010 0.022392 0.000010 0.080176 0.000010 0.000010 0.000010 0.846054 0.000010 0.000010 0.000010 0.000010 0.000010 0.000010
0.005748 0.000010 0.000010 0.000010 0.000010 0.000010 0.000010 0.000010 0.000010 0.000010 0.000010 0.000010 0.000010 0.000010 0.000010 0.000010 0.000010 0.061116 0.000010 0.000010 0.000010 0.932887 0.000010 0.000010 0.000010 0.000010 0.000010 0.000010
0.000010 0.000010 0.000010 0.000010 0.000010 0.000010 0.000010 0.000010 0.000010 0.000010 0.007723 0.000010 0.000010 0.000010 0.000010 0.000010 0.000010 0.119830 0.000010 0.000010 0.000010 0.856404 0.000010 0.000010 0.000010 0.000010 0.015804 0.000010
0.000010 0.000010 0.000010 0.000010 0.000010 0.000010 0.000010 0.000010 0.000010 0.034264 0.000010 0.000010 0.000010 0.000010 0.008569 0.000010 0.000010 0.065832 0.000010 0.000723 0.000010 0.890383 0.000010 0.000010 0.000010 0.000010 0.000010 0.000010
0.033773 0.000010 0.000010 0.003913 0.000010 0.000010 0.000010 0.020393 0.000010 0.034606 0.000010 0.000010 0.000010 0.000010 0.004906 0.000010 0.000010 0.015058 0.000010 0.000010 0.000010 0.842917 0.000010 0.000010 0.000010 0.000010 0.044232 0.000010
0.000010 0.000010 0.000010 0.000010 0.000010 0.000010 0.000010 0.000010 0.000010 0.000010 0.000010 0.000010 0.000010 0.000010 0.000010 0.000010 0.000010 0.135462 0.000010 0.000010 0.000010 0.833557 0.000010 0.000010 0.000010 0.000010 0.030731 0.000010
0.003434 0.000010 0.011142 0.000010 0.000010 0.000010 0.000010 0.000010 0.000010 0.083953 0.000010 0.000010 0.000010 0.000010 0.012891 0.000010 0.000010 0.062152 0.000010 0.000010 0.000010 0.761922 0.000010 0.014326 0.000010 0.005390 0.036945 0.007665
0.061698 0.000010 0.000010 0.000010 0.000010 0.000010 0.000010 0.000010 0.000010 0.005797 0.000010 0.000010 0.000010 0.000010 0.000010 0.000010 0.000010 0.083757 0.000010 0.000010 0.000010 0.848507 0.000010 0.000010 0.000010 0.000010 0.000010 0.000010
0.000010 0.000010 0.000010 0.000010 0.000010 0.000010 0.000010 0.000010 0.000010 0.010648 0.000010 0.000010 0.000010 0.000010 0.000010 0.000010 0.000010 0.102640 0.000010 0.000010 0.000010 0.886462 0.000010 0.000010 0.000010 0.000010 0.000010 0.000010
0.000758 0.000010 0.000010 0.000010 0.007584 0.000010 0.000010 0.000010 0.000010 0.000010 0.000010 0.000010 0.000010 0.000010 0.000010 0.000010 0.000010 0.136977 0.000010 0.000010 0.000010 0.848561 0.000010 0.000010 0.000010 0.000010 0.005890 0.000010
0.000010 0.000010 0.000010 0.000010 0.000010 0.000010 0.000010 0.000010 0.000010 0.000010 0.007192 0.000010 0.000010 0.000010 0.000010 0.000010 0.000010 0.052853 0.000010 0.000010 0.000010 0.933988 0.000010 0.000010 0.000010 0.000010 0.005727 0.000010
0.001167 0.000010 0.000010 0.000010 0.000010 0.000010 0.000010 0.000010 0.000010 0.007937 0.001065 0.000010 0.000010 0.000010 0.000010 0.000010 0.000010 0.104403 0.000010 0.000010 0.000010 0.885199 0.000010 0.000010 0.000010 0.000010 0.000010 0.000010
0.034371 0.000010 0.000010 0.000010 0.000010 0.000010 0.000010 0.004085 0.000010 0.084039 0.000010 0.000010 0.000010 0.000010 0.000010 0.000317 0.000010 0.019985 0.000010 0.000010 0.000010 0.846374 0.000010 0.000010 0.000010 0.000010 0.010619 0.000010
0.043189 0.000010 0.003287 0.000010 0.000010 0.000010 0.000010 0.002850 0.006442 0.011137 0.000010 0.000010 0.000010 0.000010 0.007610 0.000010 0.000010 0.030553 0.000010 0.000534 0.000010 0.844438 0.000010 0.000010 0.000010 0.000010 0.049781 0.000010
0.042983 0.000010 0.000010 0.000010 0.000010 0.000010 0.000010 0.000010 0.000010 0.000010 0.000010 0.000010 0.000010 0.000010 0.000010 0.000010 0.000010 0.059307 0.000010 0.002448 0.000010 0.895021 0.000010 0.000010 0.000010 0.000010 0.000010 0.000010
0.000010 0.000010 0.000010 0.000010 0.000010 0.000010 0.000010 0.027491 0.000010 0.069832 0.000010 0.000010 0.000010 0.000010 0.000010 0.000010 0.000010 0.106813 0.000010 0.000010 0.000010 0.712490 0.000010 0.000010 0.000010 0.000010 0.083144 0.000010
0.023829 0.000010 0.000010 0.000010 0.000010 0.000010 0.000010 0.000010 0.000010 0.005921 0.000010 0.000010 0.000010 0.000010 0.000010 0.013983 0.000010 0.080714 0.000010 0.001231 0.000010 0.874101 0.000010 0.000010 0.000010 0.000010 0.000010 0.000010
0.044065 0.000010 0.000010 0.000010 0.000010 0.000010 0.000010 0.000010 0.000010 0.000010 0.000010 0.000010 0.000010 0.000010 0.000010 0.018908 0.000010 0.008272 0.000010 0.000010 0.000010 0.928515 0.000010 0.000010 0.000010 0.000010 0.000010 0.000010
0.016205 0.000010 0.000010 0.000010 0.000010 0.000010 0.000010 0.000010 0.000010 0.024972 0.002821 0.000010 0.000010 0.000010 0.000010 0.024494 0.000010 0.050856 0.000010 0.000010 0.000010 0.876125 0.000010 0.000010 0.000010 0.000010 0.004317 0.000010
0.061969 0.000010 0.000010 0.000010 0.000010 0.003730 0.007297 0.006323 0.000010 0.226134 0.007405 0.000010 0.000017 0.004597 0.000010 0.039093 0.000010 0.609088 0.005567 0.000010 0.011920 0.000010 0.000010 0.000010 0.000010 0.000010 0.016711 0.000010
0.095258 0.000010 0.000010 0.000010 0.000010 0.006599 0.004674 0.000010 0.002540 0.132315 0.016476 0.000010 0.000010 0.000010 0.000010 0.006504 0.000162 0.704054 0.000010 0.000010 0.026314 0.000010 0.000010 0.000010 0.000010 0.004934 0.000010 0.000010
0.064166 0.002303 0.001858 0.000010 0.000010 0.012468 0.000010 0.016542 0.000673 0.025034 0.010962 0.004379 0.000010 0.018164 0.004138 0.018120 0.000010 0.787382 0.001372 0.000010 0.021483 0.000010 0.000010 0.000010 0.000010 0.005122 0.000010 0.005724
0.000010 0.000010 0.000010 0.000010 0.000010 0.001502 0.000010 0.000010 0.000010 0.000010 0.000010 0.000010 0.000010 0.000010 0.005948 0.000010 0.000010 0.953986 0.000010 0.000010 0.038323 0.000010 0.000010 0.000010 0.000010 0.000010 0.000010 0.000010
0.000010 0.000010 0.000010 0.000010 0.000010 0.000010 0.000440 0.000010 0.000010 0.000010 0.000010 0.000010 0.013307 0.000010 0.003328 0.000010 0.010104 0.915985 0.000010 0.000135 0.020701 0.012614 0.003781 0.010289 0.000010 0.009146 0.000010 0.000010
0.013185 0.000010 0.000010 0.000010 0.012971 0.001966 0.000010 0.000010 0.000010 0.000010 0.002533 0.001401 0.000829 0.003669 0.002551 0.019503 0.008192 0.908170 0.000010 0.000010 0.000010 0.000010 0.002224 0.000010 0.007358 0.010336 0.000010 0.004982
0.084157 0.000010 0.000010 0.000010 0.000010 0.010236 0.000010 0.000010 0.002333 0.064675 0.027822 0.001770 0.000010 0.000010 0.005495 0.023435 0.000010 0.768455 0.000010 0.000010 0.002420 0.000010 0.000014 0.000010 0.000010 0.005677 0.003361 0.000010
0.000010 0.000010 0.000010 0.000010 0.000010 0.000010 0.000010 0.000010 0.000010 0.000010 0.000010 0.000010 0.000010 0.000010 0.000010 0.000010 0.000010 0.948486 0.000010 0.000010 0.051254 0.000010 0.000010 0.000010 0.000010 0.000010 0.000010 0.000010
0.060737 0.000010 0.000010 0.015040 0.000010 0.008681 0.004663 0.000010 0.000010 0.018225 0.014679 0.001283 0.009608 0.027350 0.015563 0.000010 0.003721 0.763159 0.000010 0.000010 0.030668 0.011105 0.011853 0.000010 0.000010 0.000010 0.000010 0.003543
0.031661 0.006046 0.000010 0.011448 0.000010 0.000010 0.000010 0.000010 0.000010 0.000392 0.010548 0.000010 0.000010 0.000010 0.031315 0.057179 0.020599 0.745824 0.002728 0.000010 0.037442 0.000010 0.000010 0.000010 0.007928 0.025668 0.005202 0.005892
0.033127 0.006515 0.000010 0.007765 0.000010 0.001996 0.011303 0.000010 0.002884 0.013807 0.000010 0.000010 0.013224 0.000010 0.019590 0.004489 0.001753 0.823129 0.003055 0.002382 0.040091 0.000010 0.000010 0.000010 0.000010 0.014769 0.000010 0.000010
0.000010 0.000010 0.002789 0.000010 0.000010 0.000010 0.002700 0.000010 0.000010 0.000010 0.000010 0.000010 0.000013 0.000010 0.018574 0.000010 0.000010 0.960959 0.000010 0.000010 0.008476 0.000010 0.000010 0.000010 0.000010 0.006279 0.000010 0.000010
0.082167 0.000010 0.000010 0.000010 0.000010 0.000337 0.000010 0.000010 0.001582 0.133598 0.021229 0.000010 0.004880 0.000010 0.003765 0.013270 0.000010 0.715465 0.000010 0.000010 0.014007 0.004758 0.000010 0.000012 0.000010 0.004779 0.000010 0.000010
0.039389 0.006388 0.000010 0.002207 0.000010 0.000010 0.000010 0.000010 0.000010 0.000010 0.000692 0.000010 0.000010 0.000010 0.006530 0.000010 0.007956 0.871606 0.001011 0.000010 0.038014 0.000010 0.003894 0.000560 0.000010 0.021593 0.000010 0.000010
0.042451 0.000010 0.000010 0.000010 0.000010 0.005809 0.000010 0.000010 0.000010 0.065689 0.006854 0.000010 0.001732 0.000010 0.003077 0.022399 0.008676 0.795970 0.005967 0.000010 0.008122 0.000010 0.007190 0.000010 0.000010 0.010450 0.005966 0.009519
0.038932 0.000010 0.000010 0.000010 0.000010 0.002206 0.000010 0.005345 0.000010 0.065020 0.000010 0.006119 0.000010 0.000010 0.030707 0.004713 0.000010 0.774437 0.001692 0.000010 0.021640 0.033760 0.000010 0.014909 0.000010 0.000010 0.000369 0.000010
0.007842 0.000010 0.000010 0.015410 0.000010 0.000010 0.000748 0.000010 0.001040 0.019647 0.007772 0.003010 0.004038 0.000010 0.018323 0.013326 0.000010 0.860466 0.000010 0.000010 0.026137 0.000010 0.003373 0.004306 0.001005 0.004371 0.009074 0.000010
0.000010 0.000010 0.000558 0.000010 0.000010 0.006176 0.005781 0.000010 0.008468 0.000010 0.000010 0.000010 0.000010 0.000010 0.001013 0.000010 0.000010 0.915279 0.008972 0.000010 0.040693 0.000010 0.000010 0.010571 0.000010 0.000010 0.000010 0.002310
0.000010 0.000010 0.000010 0.000010 0.000010 0.000010 0.000010 0.000010 0.000010 0.000010 0.000010 0.000010 0.000010 0.000010 0.000010 0.000010 0.000010 0.957387 0.000010 0.000010 0.042352 0.000010 0.000010 0.000010 0.000010 0.000011 0.000010 0.000010
0.000010 0.000010 0.000010 0.000010 0.000010 0.000010 0.000010 0.000010 0.003982 0.000010 0.000010 0.000010 0.000010 0.000010 0.000010 0.000010 0.000010 0.970313 0.000010 0.000010 0.025455 0.000010 0.000010 0.000010 0.000010 0.000010 0.000010 0.000010
0.713838 0.000010 0.000010 0.000010 0.000010 0.000010 0.000010 0.000010 0.000010 0.099279 0.000010 0.000010 0.000010 0.000010 0.000010 0.006372 0.000010 0.180270 0.000010 0.000010 0.000010 0.000010 0.000010 0.000010 0.000010 0.000010 0.000010 0.000010
0.999730 0.000010 0.000010 0.000010 0.000010 0.000010 0.000010 0.000010 0.000010 0.000010 0.000010 0.000010 0.000010 0.000010 0.000010 0.000010 0.000010 0.000010 0.000010 0.000010 0.000010 0.000010 0.000010 0.000010 0.000010 0.000010 0.000010 0.000010
0.999730 0.000010 0.000010 0.000010 0.000010 0.000010 0.000010 0.000010 0.000010 0.000010 0.000010 0.000010 0.000010 0.000010 0.000010 0.000010 0.000010 0.000010 0.000010 0.000010 0.000010 0.000010 0.000010 0.000010 0.000010 0.000010 0.000010 0.000010
0.999730 0.000010 0.000010 0.000010 0.000010 0.000010 0.000010 0.000010 0.000010 0.000010 0.000010 0.000010 0.000010 0.000010 0.000010 0.000010 0.000010 0.000010 0.000010 0.000010 0.000010 0.000010 0.000010 0.000010 0.000010 0.000010 0.000010 0.000010
0.999730 0.000010 0.000010 0.000010 0.000010 0.000010 0.000010 0.000010 0.000010 0.000010 0.000010 0.000010 0.000010 0.000010 0.000010 0.000010 0.000010 0.000010 0.000010 0.000010 0.000010 0.000010 0.000010 0.000010 0.000010 0.000010 0.000010 0.000010
0.901955 0.000010 0.000010 0.000010 0.000010 0.000010 0.000010 0.000010 0.000010 0.000010 0.000010 0.000010 0.000010 0.000010 0.000010 0.000010 0.000010 0.097785 0.000010 0.000010 0.000010 0.000010 0.000010 0.000010 0.000010 0.000010 0.000010 0.000010
0.999730 0.000010 0.000010 0.000010 0.000010 0.000010 0.000010 0.000010 0.000010 0.000010 0.000010 0.000010 0.000010 0.000010 0.000010 0.000010 0.000010 0.000010 0.000010 0.000010 0.000010 0.000010 0.000010 0.000010 0.000010 0.000010 0.000010 0.000010
0.887928 0.000010 0.000010 0.000010 0.000010 0.000010 0.000010 0.000010 0.000010 0.000010 0.004074 0.000010 0.000010 0.000010 0.000010 0.000010 0.000010 0.107748 0.000010 0.000010 0.000010 0.000010 0.000010 0.000010 0.000010 0.000010 0.000010 0.000010
0.999730 0.000010 0.000010 0.000010 0.000010 0.000010 0.000010 0.000010 0.000010 0.000010 0.000010 0.000010 0.000010 0.000010 0.000010 0.000010 0.000010 0.000010 0.000010 0.000010 0.000010 0.000010 0.000010 0.000010 0.000010 0.000010 0.000010 0.000010
0.999730 0.000010 0.000010 0.000010 0.000010 0.000010 0.000010 0.000010 0.000010 0.000010 0.000010 0.000010 0.000010 0.000010 0.000010 0.000010 0.000010 0.000010 0.000010 0.000010 0.000010 0.000010 0.000010 0.000010 0.000010 0.000010 0.000010 0.000010
0.999730 0.000010 0.000010 0.000010 0.000010 0.000010 0.000010 0.000010 0.000010 0.000010 0.000010 0.000010 0.000010 0.000010 0.000010 0.000010 0.000010 0.000010 0.000010 0.000010 0.000010 0.000010 0.000010 0.000010 0.000010 0.000010 0.000010 0.000010
0.999730 0.000010 0.000010 0.000010 0.000010 0.000010 0.000010 0.000010 0.000010 0.000010 0.000010 0.000010 0.000010 0.000010 0.000010 0.000010 0.000010 0.000010 0.000010 0.000010 0.000010 0.000010 0.000010 0.000010 0.000010 0.000010 0.000010 0.000010
0.999730 0.000010 0.000010 0.000010 0.000010 0.000010 0.000010 0.000010 0.000010 0.000010 0.000010 0.000010 0.000010 0.000010 0.000010 0.000010 0.000010 0.000010 0.000010 0.000010 0.000010 0.000010 0.000010 0.000010 0.000010 0.000010 0.000010 0.000010
0.999730 0.000010 0.000010 0.000010 0.000010 0.000010 0.000010 0.000010 0.000010 0.000010 0.000010 0.000010 0.000010 0.000010 0.000010 0.000010 0.000010 0.000010 0.000010 0.000010 0.000010 0.000010 0.000010 0.000010 0.000010 0.000010 0.000010 0.000010
0.746597 0.000010 0.000010 0.000010 0.000010 0.000010 0.000010 0.002756 0.000010 0.040258 0.000010 0.000010 0.000010 0.013775 0.000010 0.000010 0.000010 0.196384 0.000010 0.000010 0.000010 0.000010 0.000010 0.000010 0.000010 0.000010 0.000010 0.000010
0.999730 0.000010 0.000010 0.000010 0.000010 0.000010 0.000010 0.000010 0.000010 0.000010 0.000010 0.000010 0.000010 0.000010 0.000010 0.000010 0.000010 0.000010 0.000010 0.000010 0.000010 0.000010 0.000010 0.000010 0.000010 0.000010 0.000010 0.000010
0.999730 0.000010 0.000010 0.000010 0.000010 0.000010 0.000010 0.000010 0.000010 0.000010 0.000010 0.000010 0.000010 0.000010 0.000010 0.000010 0.000010 0.000010 0.000010 0.000010 0.000010 0.000010 0.000010 0.000010 0.000010 0.000010 0.000010 0.000010
0.999730 0.000010 0.000010 0.000010 0.000010 0.000010 0.000010 0.000010 0.000010 0.000010 0.000010 0.000010 0.000010 0.000010 0.000010 0.000010 0.000010 0.000010 0.000010 0.000010 0.000010 0.000010 0.000010 0.000010 0.000010 0.000010 0.000010 0.000010
0.999730 0.000010 0.000010 0.000010 0.000010 0.000010 0.000010 0.000010 0.000010 0.000010 0.000010 0.000010 0.000010 0.000010 0.000010 0.000010 0.000010 0.000010 0.000010 0.000010 0.000010 0.000010 0.000010 0.000010 0.000010 0.000010 0.000010 0.000010
0.999730 0.000010 0.000010 0.000010 0.000010 0.000010 0.000010 0.000010 0.000010 0.000010 0.000010 0.000010 0.000010 0.000010 0.000010 0.000010 0.000010 0.000010 0.000010 0.000010 0.000010 0.000010 0.000010 0.000010 0.000010 0.000010 0.000010 0.000010
0.000010 0.000010 0.000010 0.000010 0.000010 0.000010 0.000010 0.000010 0.000010 0.983027 0.015484 0.000010 0.000010 0.000010 0.000010 0.000010 0.000010 0.001238 0.000010 0.000010 0.000010 0.000010 0.000010 0.000010 0.000010 0.000010 0.000010 0.000010
0.000010 0.000010 0.000010 0.000010 0.000010 0.000010 0.000010 0.000010 0.000010 0.999730 0.000010 0.000010 0.000010 0.000010 0.000010 0.000010 0.000010 0.000010 0.000010 0.000010 0.000010 0.000010 0.000010 0.000010 0.000010 0.000010 0.000010 0.000010
0.000010 0.000010 0.000010 0.000010 0.000010 0.000010 0.000010 0.000010 0.000010 0.999730 0.000010 0.000010 0.000010 0.000010 0.000010 0.000010 0.000010 0.000010 0.000010 0.000010 0.000010 0.000010 0.000010 0.000010 0.000010 0.000010 0.000010 0.000010
0.000010 0.000010 0.000010 0.000010 0.000010 0.000010 0.000010 0.000010 0.000010 0.999730 0.000010 0.000010 0.000010 0.000010 0.000010 0.000010 0.000010 0.000010 0.000010 0.000010 0.000010 0.000010 0.000010 0.000010 0.000010 0.000010 0.000010 0.000010
0.000010 0.000010 0.000010 0.000010 0.000010 0.000010 0.000010 0.000010 0.000010 0.948694 0.000010 0.000010 0.000010 0.000010 0.000010 0.000010 0.000010 0.051046 0.000010 0.000010 0.000010 0.000010 0.000010 0.000010 0.000010 0.000010 0.000010 0.000010
0.000010 0.000010 0.000010 0.000010 0.000010 0.000010 0.000010 0.000010 0.000010 0.999730 0.000010 0.000010 0.000010 0.000010 0.000010 0.000010 0.000010 0.000010 0.000010 0.000010 0.000010 0.000010 0.000010 0.000010 0.000010 0.000010 0.000010 0.000010
0.001630 0.000010 0.000010 0.000010 0.000010 0.000010 0.000010 0.000010 0.000010 0.930449 0.015357 0.000010 0.000010 0.000010 0.000010 0.000010 0.000010 0.052323 0.000010 0.000010 0.000010 0.000010 0.000010 0.000010 0.000010 0.000010 0.000010 0.000010
0.000010 0.000010 0.000010 0.000010 0.000010 0.000010 0.000010 0.000010 0.000010 0.971317 0.018067 0.000010 0.000010 0.000010 0.000010 0.009494 0.000010 0.000883 0.000010 0.000010 0.000010 0.000010 0.000010 0.000010 0.000010 0.000010 0.000010 0.000010
0.000010 0.000010 0.000010 0.000010 0.000010 0.000010 0.000010 0.000010 0.000010 0.994901 0.000010 0.000010 0.000010 0.000010 0.000010 0.000010 0.000010 0.004839 0.000010 0.000010 0.000010 0.000010 0.000010 0.000010 0.000010 0.000010 0.000010 0.000010
0.000010 0.000010 0.000010 0.000010 0.000010 0.000010 0.000010 0.000010 0.000010 0.939867 0.000010 0.000010 0.000010 0.000010 0.000010 0.000010 0.000010 0.059873 0.000010 0.000010 0.000010 0.000010 0.000010 0.000010 0.000010 0.000010 0.000010 0.000010
0.000010 0.000010 0.000010 0.000010 0.000010 0.000010 0.000010 0.000010 0.000010 0.999730 0.000010 0.000010 0.000010 0.000010 0.000010 0.000010 0.000010 0.000010 0.000010 0.000010 0.000010 0.000010 0.000010 0.000010 0.000010 0.000010 0.000010 0.000010
0.000010 0.000010 0.000010 0.000010 0.000010 0.000010 0.000010 0.000010 0.000010 0.999730 0.000010 0.000010 0.000010 0.000010 0.000010 0.000010 0.000010 0.000010 0.000010 0.000010 0.000010 0.000010 0.000010 0.000010 0.000010 0.000010 0.000010 0.000010
0.000010 0.000010 0.000010 0.000010 0.000010 0.000010 0.000010 0.000010 0.000010 0.988896 0.010844 0.000010 0.000010 0.000010 0.000010 0.000010 0.000010 0.000010 0.000010 0.000010 0.000010 0.000010 0.000010 0.000010 0.000010 0.000010 0.000010 0.000010
0.000010 0.000010 0.000010 0.000010 0.000010 0.000010 0.000010 0.000010 0.000010 0.999730 0.000010 0.000010 0.000010 0.000010 0.000010 0.000010 0.000010 0.000010 0.000010 0.000010 0.000010 0.000010 0.000010 0.000010 0.000010 0.000010 0.000010 0.000010
0.011482 0.000010 0.000010 0.000010 0.000010 0.000010 0.000010 0.000010 0.000010 0.911214 0.000010 0.000010 0.000010 0.000010 0.000010 0.011574 0.000010 0.061798 0.000010 0.000010 0.000010 0.000010 0.000010 0.000010 0.000010 0.000010 0.003702 0.000010
0.000010 0.000010 0.000010 0.000010 0.000010 0.000010 0.000010 0.000010 0.000010 0.999730 0.000010 0.000010 0.000010 0.000010 0.000010 0.000010 0.000010 0.000010 0.000010 0.000010 0.000010 0.000010 0.000010 0.000010 0.000010 0.000010 0.000010 0.000010
0.000010 0.000010 0.000010 0.000010 0.000010 0.000010 0.000010 0.000010 0.000010 0.999730 0.000010 0.000010 0.000010 0.000010 0.000010 0.000010 0.000010 0.000010 0.000010 0.000010 0.000010 0.000010 0.000010 0.000010 0.000010 0.000010 0.000010 0.000010
0.000010 0.000010 0.000010 0.000010 0.000010 0.000010 0.000010 0.000010 0.000010 0.000010 0.000010 0.000010 0.000010 0.000010 0.000010 0.000010 0.000010 0.999730 0.000010 0.000010 0.000010 0.000010 0.000010 0.000010 0.000010 0.000010 0.000010 0.000010
0.000010 0.000010 0.000010 0.000010 0.000010 0.000010 0.000010 0.000010 0.000010 0.000010 0.000010 0.000010 0.000010 0.000010 0.000010 0.000010 0.000010 0.999730 0.000010 0.000010 0.000010 0.000010 0.000010 0.000010 0.000010 0.000010 0.000010 0.000010
0.000010 0.000010 0.000010 0.000010 0.000010 0.000010 0.000010 0.000010 0.000010 0.000010 0.006194 0.000010 0.000010 0.000010 0.000010 0.000010 0.000010 0.993546 0.000010 0.000010 0.000010 0.000010 0.000010 0.000010 0.000010 0.000010 0.000010 0.000010
0.000010 0.000010 0.000010 0.000010 0.000010 0.000010 0.000010 0.000010 0.000010 0.000010 0.002779 0.000010 0.000010 0.000010 0.000010 0.000010 0.000010 0.996961 0.000010 0.000010 0.000010 0.000010 0.000010 0.000010 0.000010 0.000010 0.000010 0.000010
0.000010 0.000010 0.000010 0.000010 0.000010 0.000010 0.000010 0.000010 0.000010 0.000010 0.000010 0.000010 0.000010 0.000010 0.000010 0.000010 0.000010 0.999730 0.000010 0.000010 0.000010 0.000010 0.000010 0.000010 0.000010 0.000010 0.000010 0.000010
0.000010 0.000010 0.000010 0.000010 0.000010 0.000010 0.000010 0.000010 0.000010 0.002968 0.007848 0.000010 0.000010 0.000010 0.000010 0.000010 0.000010 0.988935 0.000010 0.000010 0.000010 0.000010 0.000010 0.000010 0.000010 0.000010 0.000010 0.000010
0.000010 0.000010 0.000010 0.000010 0.000010 0.000010 0.000010 0.000010 0.000010 0.000010 0.000010 0.000010 0.000010 0.000010 0.000010 0.000010 0.000010 0.999730 0.000010 0.000010 0.000010 0.000010 0.000010 0.000010 0.000010 0.000010 0.000010 0.000010
0.000010 0.000010 0.000010 0.000010 0.000010 0.000010 0.000010 0.000010 0.000010 0.000010 0.009086 0.000010 0.000010 0.000010 0.000010 0.000010 0.000010 0.990654 0.000010 0.000010 0.000010 0.000010 0.000010 0.000010 0.000010 0.000010 0.000010 0.000010
0.049626 0.000010 0.000010 0.000010 0.000010 0.000010 0.000010 0.000010 0.000010 0.000010 0.007662 0.000010 0.000010 0.000010 0.000010 0.000010 0.000010 0.942462 0.000010 0.000010 0.000010 0.000010 0.000010 0.000010 0.000010 0.000010 0.000010 0.000010
0.000010 0.000010 0.000010 0.000010 0.000010 0.000010 0.000010 0.000010 0.000010 0.000010 0.000010 0.000010 0.000010 0.000010 0.000010 0.000010 0.000010 0.999730 0.000010 0.000010 0.000010 0.000010 0.000010 0.000010 0.000010 0.000010 0.000010 0.000010
0.000010 0.000010 0.000010 0.000010 0.000010 0.000010 0.000010 0.000010 0.000010 0.000010 0.000010 0.000010 0.000010 0.000010 0.000010 0.000010 0.000010 0.999730 0.000010 0.000010 0.000010 0.000010 0.000010 0.000010 0.000010 0.000010 0.000010 0.000010
0.000010 0.000010 0.000010 0.000010 0.000010 0.000010 0.000010 0.000010 0.000010 0.000010 0.000010 0.000010 0.000010 0.000010 0.000010 0.000010 0.000010 0.999730 0.000010 0.000010 0.000010 0.000010 0.000010 0.000010 0.000010 0.000010 0.000010 0.000010
0.000010 0.000010 0.000010 0.000010 0.000010 0.000010 0.000010 0.000010 0.000010 0.011249 0.000010 0.000010 0.000010 0.000010 0.000010 0.000010 0.000010 0.980755 0.000010 0.000010 0.000010 0.000010 0.000010 0.000010 0.000010 0.000010 0.007746 0.000010
0.000010 0.000010 0.000010 0.000010 0.000010 0.000010 0.000010 0.000010 0.000010 0.000010 0.000010 0.000010 0.000010 0.000010 0.000010 0.000010 0.000010 0.999730 0.000010 0.000010 0.000010 0.000010 0.000010 0.000010 0.000010 0.000010 0.000010 0.000010
0.000010 0.000010 0.000010 0.000010 0.000010 0.000010 0.000010 0.000010 0.000010 0.000010 0.006254 0.000010 0.000010 0.000010 0.000010 0.000010 0.000010 0.993486 0.000010 0.000010 0.000010 0.000010 0.000010 0.000010 0.000010 0.000010 0.000010 0.000010
0.000010 0.000010 0.000010 0.000010 0.000010 0.000010 0.000010 0.000010 0.000010 0.058895 0.001770 0.000010 0.000010 0.000010 0.000010 0.000010 0.000010 0.939084 0.000010 0.000010 0.000010 0.000010 0.000010 0.000010 0.000010 0.000010 0.000010 0.000010
0.000010 0.000010 0.000010 0.000010 0.000010 0.000010 0.000010 0.000010 0.000010 0.000010 0.000010 0.000010 0.000010 0.000010 0.000010 0.000010 0.000010 0.999730 0.000010 0.000010 0.000010 0.000010 0.000010 0.000010 0.000010 0.000010 0.000010 0.000010
0.014684 0.000010 0.000010 0.000010 0.000010 0.000010 0.000010 0.000010 0.000010 0.007479 0.004240 0.000010 0.000010 0.000010 0.000010 0.000010 0.000010 0.973351 0.000010 0.000016 0.000010 0.000010 0.000010 0.000010 0.000010 0.000010 0.000010 0.000010
0.000010 0.000010 0.000010 0.000010 0.000010 0.000010 0.000010 0.000010 0.000010 0.000010 0.000010 0.000010 0.000010 0.000010 0.000010 0.000010 0.000010 0.999730 0.000010 0.000010 0.000010 0.000010 0.000010 0.000010 0.000010 0.000010 0.000010 0.000010
0.000010 0.000010 0.000010 0.000010 0.000010 0.000010 0.000010 0.000010 0.000010 0.000010 0.000010 0.000010 0.000010 0.000010 0.000010 0.000010 0.000010 0.999730 0.000010 0.000010 0.000010 0.000010 0.000010 0.000010 0.000010 0.000010 0.000010 0.000010
0.000010 0.000010 0.000010 0.000010 0.000010 0.000010 0.000010 0.000010 0.000010 0.999730 0.000010 0.000010 0.000010 0.000010 0.000010 0.000010 0.000010 0.000010 0.000010 0.000010 0.000010 0.000010 0.000010 0.000010 0.000010 0.000010 0.000010 0.000010
0.000010 0.000010 0.000010 0.000010 0.000010 0.000010 0.000010 0.000010 0.000010 0.972147 0.027593 0.000010 0.000010 0.000010 0.000010 0.000010 0.000010 0.000010 0.000010 0.000010 0.000010 0.000010 0.000010 0.000010 0.000010 0.000010 0.000010 0.000010
0.002227 0.000010 0.000010 0.000010 0.000010 0.000010 0.000010 0.000010 0.000010 0.990125 0.007398 0.000010 0.000010 0.000010 0.000010 0.000010 0.000010 0.000010 0.000010 0.000010 0.000010 0.000010 0.000010 0.000010 0.000010 0.000010 0.000010 0.000010
0.000010 0.000010 0.000010 0.000010 0.000010 0.000010 0.000010 0.000010 0.000010 0.926652 0.000010 0.000010 0.000010 0.000010 0.000010 0.000010 0.000010 0.073088 0.000010 0.000010 0.000010 0.000010 0.000010 0.000010 0.000010 0.000010 0.000010 0.000010
0.000010 0.000010 0.000010 0.000010 0.000010 0.000010 0.000010 0.000010 0.000010 0.999730 0.000010 0.000010 0.000010 0.000010 0.000010 0.000010 0.000010 0.000010 0.000010 0.000010 0.000010 0.000010 0.000010 0.000010 0.000010 0.000010 0.000010 0.000010
0.008615 0.000010 0.000010 0.000010 0.000010 0.000010 0.000010 0.000010 0.000010 0.870007 0.007711 0.000010 0.000010 0.000010 0.000010 0.000010 0.000010 0.113427 0.000010 0.000010 0.000010 0.000010 0.000010 0.000010 0.000010 0.000010 0.000010 0.000010
0.034319 0.000010 0.000010 0.000010 0.000010 0.000010 0.000010 0.000010 0.000010 0.809975 0.013368 0.000010 0.000010 0.000010 0.000010 0.000010 0.000010 0.142098 0.000010 0.000010 0.000010 0.000010 0.000010 0.000010 0.000010 0.000010 0.000010 0.000010
0.002004 0.000010 0.000010 0.000010 0.000010 0.000010 0.000010 0.000010 0.000010 0.979612 0.018134 0.000010 0.000010 0.000010 0.000010 0.000010 0.000010 0.000010 0.000010 0.000010 0.000010 0.000010 0.000010 0.000010 0.000010 0.000010 0.000010 0.000010
0.000010 0.000010 0.000010 0.000010 0.000010 0.000010 0.000010 0.000010 0.000010 0.998347 0.001393 0.000010 0.000010 0.000010 0.000010 0.000010 0.000010 0.000010 0.000010 0.000010 0.000010 0.000010 0.000010 0.000010 0.000010 0.000010 0.000010 0.000010
0.000010 0.000010 0.000010 0.000010 0.000010 0.000010 0.000010 0.000010 0.000010 0.999730 0.000010 0.000010 0.000010 0.000010 0.000010 0.000010 0.000010 0.000010 0.000010 0.000010 0.000010 0.000010 0.000010 0.000010 0.000010 0.000010 0.000010 0.000010
0.077290 0.000010 0.000010 0.000010 0.000010 0.000010 0.000010 0.000010 0.000010 0.485064 0.033708 0.000010 0.000010 0.006105 0.000010 0.060228 0.000010 0.332115 0.000010 0.000010 0.000010 0.000010 0.000010 0.000010 0.000010 0.000010 0.005279 0.000010
0.108430 0.000010 0.000010 0.000010 0.000010 0.000010 0.000010 0.000010 0.000010 0.437687 0.024396 0.000010 0.000010 0.000010 0.000010 0.075802 0.000010 0.349637 0.000010 0.000010 0.000010 0.000010 0.000010 0.000010 0.000010 0.000010 0.003827 0.000010
0.090630 0.000010 0.000010 0.000010 0.000010 0.000010 0.000010 0.004127 0.000010 0.425194 0.001815 0.000010 0.000010 0.014061 0.000010 0.049373 0.000010 0.414589 0.000010 0.000010 0.000010 0.000010 0.000010 0.000010 0.000010 0.000010 0.000010 0.000010
0.100113 0.000010 0.000010 0.000010 0.000010 0.000010 0.000010 0.017416 0.000010 0.454220 0.008523 0.000010 0.000010 0.023368 0.000010 0.043965 0.000010 0.351919 0.000010 0.000010 0.000010 0.000010 0.000010 0.000010 0.000010 0.000010 0.000275 0.000010
0.124785 0.000010 0.002242 0.000010 0.000010 0.000010 0.000010 0.000010 0.000010 0.406622 0.007955 0.000010 0.000010 0.000010 0.000010 0.085864 0.000010 0.365869 0.000010 0.000010 0.000010 0.000010 0.000010 0.000010 0.000010 0.000010 0.006454 0.000010
0.089742 0.000010 0.000010 0.000010 0.000010 0.000010 0.000010 0.000010 0.000010 0.511508 0.013679 0.000010 0.000010 0.000010 0.000010 0.062353 0.000010 0.322464 0.000010 0.000010 0.000010 0.000010 0.000010 0.000010 0.000010 0.000010 0.000034 0.000010
0.099436 0.000010 0.000010 0.000010 0.000010 0.000010 0.000010 0.000010 0.000010 0.494827 0.011093 0.000010 0.000010 0.000010 0.000010 0.049580 0.000010 0.344834 0.000010 0.000010 0.000010 0.000010 0.000010 0.000010 0.000010 0.000010 0.000010 0.000010
0.091871 0.000010 0.000010 0.000010 0.000010 0.000010 0.000010 0.003573 0.000010 0.451695 0.015292 0.000010 0.000010 0.000010 0.000010 0.068505 0.000010 0.356208 0.000010 0.000010 0.000010 0.000010 0.000010 0.000010 0.000010 0.000010 0.012646 0.000010
0.136408 0.000010 0.000010 0.000010 0.000010 0.000010 0.000010 0.001391 0.000010 0.360679 0.037873 0.000010 0.000010 0.017661 0.000010 0.054913 0.000010 0.390864 0.000010 0.000010 0.000010 0.000010 0.000010 0.000010 0.000010 0.000010 0.000010 0.000010
0.115796 0.000010 0.001287 0.000010 0.000010 0.000010 0.000010 0.019934 0.000010 0.374033 0.008425 0.000010 0.000010 0.010981 0.000010 0.074169 0.000010 0.393038 0.000010 0.000010 0.000010 0.000010 0.000010 0.000010 0.000010 0.000010 0.002146 0.000010
0.125036 0.000010 0.000010 0.000010 0.000010 0.000010 0.000010 0.000010 0.002119 0.401861 0.014142 0.000010 0.000010 0.000010 0.000010 0.104101 0.000010 0.342307 0.000010 0.000010 0.000010 0.000010 0.000010 0.000010 0.000010 0.000010 0.010225 0.000010
0.094637 0.000010 0.000010 0.000010 0.000010 0.000010 0.000010 0.000010 0.000010 0.434395 0.015964 0.000010 0.000010 0.000010 0.000010 0.086339 0.000010 0.367725 0.000010 0.000010 0.000010 0.000010 0.000010 0.000010 0.000010 0.000010 0.000720 0.000010
0.067681 0.000010 0.000010 0.000010 0.000010 0.000010 0.000010 0.000010 0.000010 0.446594 0.000378 0.000010 0.000010 0.000010 0.000010 0.099629 0.000010 0.375168 0.000010 0.000010 0.000010 0.004817 0.000010 0.000010 0.000010 0.000010 0.005524 0.000010
0.098550 0.000010 0.000010 0.000010 0.000010 0.000010 0.004880 0.000010 0.000010 0.436999 0.031012 0.000010 0.000010 0.017059 0.000010 0.063008 0.000010 0.341981 0.000010 0.000010 0.000010 0.006310 0.000010 0.000010 0.000010 0.000010 0.000010 0.000010
0.128171 0.000010 0.001350 0.000010 0.000010 0.000010 0.001793 0.000010 0.000010 0.404713 0.006979 0.000010 0.000010 0.007909 0.000010 0.070314 0.000010 0.369760 0.000010 0.000010 0.000010 0.003381 0.000010 0.000010 0.000010 0.000010 0.005449 0.000010
0.080122 0.000010 0.000010 0.000010 0.000010 0.000010 0.013969 0.003932 0.000010 0.433517 0.020113 0.011363 0.003221 0.000010 0.000010 0.111725 0.003068 0.287192 0.000010 0.000010 0.000010 0.007404 0.000745 0.000010 0.000010 0.000010 0.023478 0.000010
0.078015 0.000010 0.000010 0.000010 0.000017 0.000010 0.002333 0.003223 0.000010 0.437586 0.012663 0.000010 0.000010 0.000010 0.000010 0.066943 0.000010 0.392502 0.000010 0.000010 0.000010 0.000010 0.000010 0.000010 0.000010 0.000010 0.006529 0.000010
0.076464 0.000010 0.000010 0.000010 0.000010 0.000010 0.000010 0.006482 0.000010 0.443663 0.005489 0.000010 0.000010 0.007230 0.000010 0.058684 0.000010 0.397090 0.000010 0.000010 0.000010 0.000010 0.000010 0.000010 0.000010 0.000010 0.004697 0.000010
0.113006 0.000010 0.002874 0.000010 0.000010 0.000010 0.000010 0.008618 0.000010 0.453977 0.022518 0.000010 0.000010 0.000010 0.000010 0.118590 0.000010 0.279206 0.000010 0.001011 0.000010 0.000010 0.000010 0.000010 0.000010 0.000010 0.000010 0.000010
0.099790 0.000010 0.000010 0.000010 0.000010 0.000010 0.000010 0.007996 0.000010 0.440496 0.021530 0.000010 0.000010 0.000010 0.000010 0.069383 0.000010 0.360586 0.000010 0.000010 0.000010 0.000010 0.000010 0.000010 0.000010 0.000010 0.000010 0.000010
0.095449 0.000010 0.000010 0.000010 0.000010 0.000010 0.000010 0.000010 0.000010 0.424238 0.005795 0.000010 0.000010 0.001046 0.000010 0.064010 0.000010 0.400366 0.000010 0.000010 0.000010 0.000010 0.000010 0.000010 0.000010 0.000010 0.008886 0.000010
0.105981 0.000560 0.000010 0.000010 0.000010 0.000010 0.000010 0.023529 0.000010 0.384834 0.025120 0.000010 0.000010 0.002004 0.000010 0.076775 0.000010 0.380997 0.000010 0.000010 0.000010 0.000010 0.000010 0.000010 0.000010 0.000010 0.000010 0.000010
0.104574 0.000010 0.001493 0.000010 0.000010 0.000010 0.000010 0.006167 0.000010 0.457185 0.025550 0.000010 0.000010 0.000010 0.000010 0.082942 0.000010 0.315564 0.003622 0.000010 0.000010 0.000010 0.000010 0.000010 0.000010 0.000010 0.002359 0.000364
0.035478 0.000010 0.000010 0.000010 0.000010 0.000010 0.000010 0.000010 0.000010 0.313641 0.000010 0.000010 0.000010 0.000010 0.000010 0.040761 0.000010 0.609880 0.000010 0.000010 0.000010 0.000010 0.000010 0.000010 0.000010 0.000010 0.000010 0.000010
0.009049 0.000010 0.000010 0.000010 0.000010 0.000010 0.000010 0.000010 0.000010 0.317246 0.010527 0.000010 0.000010 0.000010 0.000010 0.052225 0.000010 0.610724 0.000010 0.000010 0.000010 0.000010 0.000010 0.000010 0.000010 0.000010 0.000010 0.000010
0.063741 0.000010 0.000010 0.000010 0.000010 0.000010 0.000010 0.000010 0.000010 0.309860 0.015334 0.000010 0.000010 0.000010 0.000010 0.005928 0.000010 0.604908 0.000010 0.000010 0.000010 0.000010 0.000010 0.000010 0.000010 0.000010 0.000010 0.000010
0.059575 0.000010 0.000010 0.000010 0.000010 0.000010 0.000010 0.000010 0.000010 0.286169 0.012715 0.000010 0.000010 0.000010 0.000010 0.033981 0.000010 0.607331 0.000010 0.000010 0.000010 0.000010 0.000010 0.000010 0.000010 0.000010 0.000010 0.000010
0.073598 0.000010 0.002432 0.000010 0.000010 0.080032 0.000010 0.000010 0.000010 0.270036 0.020605 0.005084 0.000010 0.000010 0.000010 0.023739 0.000010 0.515314 0.000010 0.000010 0.000010 0.000010 0.000010 0.000010 0.000010 0.000010 0.000010 0.008969
0.036336 0.000010 0.000010 0.000010 0.000010 0.000010 0.000010 0.000010 0.000010 0.326005 0.021167 0.000010 0.000010 0.000010 0.000010 0.008152 0.000010 0.608110 0.000010 0.000010 0.000010 0.000010 0.000010 0.000010 0.000010 0.000010 0.000010 0.000010
0.074478 0.000010 0.002610 0.000010 0.000010 0.048821 0.010090 0.002685 0.000010 0.368400 0.032519 0.000010 0.000010 0.006589 0.000245 0.024555 0.000010 0.410099 0.002201 0.004065 0.005967 0.000010 0.000010 0.000010 0.000010 0.000010 0.004925 0.001632
0.071524 0.000010 0.000010 0.000010 0.000010 0.000010 0.000010 0.007975 0.000010 0.344951 0.022896 0.000010 0.000010 0.000010 0.000010 0.073260 0.000010 0.479175 0.000010 0.000010 0.000010 0.000010 0.000010 0.000010 0.000010 0.000010 0.000010 0.000010
0.060072 0.000010 0.000010 0.000010 0.000010 0.000010 0.000010 0.000010 0.000010 0.319392 0.031504 0.000010 0.000010 0.000010 0.000010 0.049567 0.000010 0.539234 0.000010 0.000010 0.000010 0.000010 0.000010 0.000010 0.000010 0.000010 0.000010 0.000010
0.117663 0.000010 0.000010 0.000010 0.000010 0.000010 0.000010 0.017596 0.000010 0.273957 0.024597 0.000010 0.000010 0.016900 0.000010 0.051083 0.000010 0.490779 0.000010 0.000010 0.000010 0.000010 0.000013 0.000010 0.000010 0.000010 0.007222 0.000010
0.054054 0.000010 0.000010 0.000010 0.000010 0.000010 0.000010 0.000010 0.000010 0.339724 0.024567 0.000010 0.000010 0.000010 0.000010 0.000010 0.000010 0.579334 0.000010 0.000010 0.000010 0.000010 0.000010 0.000010 0.000010 0.000010 0.002091 0.000010
0.046240 0.000010 0.000010 0.000010 0.000010 0.000010 0.000010 0.000010 0.000010 0.298062 0.032343 0.000010 0.000010 0.000010 0.000010 0.046353 0.000010 0.574114 0.000010 0.000010 0.000010 0.000010 0.000010 0.000010 0.000010 0.000010 0.002669 0.000010
0.095291 0.000010 0.000010 0.000010 0.000010 0.000010 0.000010 0.000010 0.000010 0.412395 0.002458 0.000010 0.000010 0.009836 0.000010 0.060606 0.000010 0.419195 0.000010 0.000010 0.000010 0.000010 0.000010 0.000010 0.000010 0.000010 0.000010 0.000010
0.086235 0.000010 0.000010 0.000010 0.000010 0.000010 0.000010 0.000010 0.000010 0.412136 0.006993 0.000010 0.000010 0.000010 0.000010 0.057794 0.000010 0.436612 0.000010 0.000010 0.000010 0.000010 0.000010 0.000010 0.000010 0.000010 0.000010 0.000010
0.055297 0.000010 0.000010 0.000010 0.000010 0.000010 0.000010 0.000010 0.000010 0.425431 0.016630 0.000010 0.000010 0.000010 0.000010 0.076294 0.000010 0.426118 0.000010 0.000010 0.000010 0.000010 0.000010 0.000010 0.000010 0.000010 0.000010 0.000010
0.051102 0.000010 0.000010 0.000010 0.000010 0.000010 0.000010 0.000010 0.000010 0.414573 0.004091 0.000010 0.000010 0.000010 0.000010 0.055284 0.000010 0.471643 0.000010 0.002009 0.000010 0.000010 0.000010 0.000010 0.000010 0.000010 0.001087 0.000010
0.112529 0.000010 0.000010 0.000010 0.000010 0.000010 0.000010 0.000010 0.000010 0.429715 0.019132 0.000016 0.000010 0.000010 0.000010 0.053810 0.000010 0.384578 0.000010 0.000010 0.000010 0.000010 0.000010 0.000010 0.000010 0.000010 0.000010 0.000010
0.011842 0.000010 0.000010 0.000010 0.000010 0.000010 0.000010 0.000010 0.000010 0.855329 0.019958 0.000010 0.000010 0.000010 0.000010 0.027912 0.000010 0.084729 0.000010 0.000010 0.000010 0.000010 0.000010 0.000010 0.000010 0.000010 0.000010 0.000010
0.000010 0.000010 0.000010 0.000010 0.000010 0.000010 0.000010 0.000010 0.000010 0.995902 0.003838 0.000010 0.000010 0.000010 0.000010 0.000010 0.000010 0.000010 0.000010 0.000010 0.000010 0.000010 0.000010 0.000010 0.000010 0.000010 0.000010 0.000010
0.121341 0.000010 0.000010 0.000010 0.000010 0.000010 0.000010 0.015283 0.000010 0.349243 0.024332 0.000010 0.000010 0.000010 0.000010 0.033474 0.000010 0.447456 0.000010 0.002747 0.000010 0.000010 0.000010 0.000010 0.000010 0.000010 0.005925 0.000010
0.017895 0.000010 0.000010 0.000010 0.000010 0.000010 0.002056 0.000010 0.001340 0.608388 0.023426 0.002706 0.000010 0.006386 0.000010 0.003699 0.006010 0.319627 0.000010 0.000010 0.000010 0.001378 0.003551 0.000010 0.000010 0.000010 0.003388 0.000010
0.024009 0.000010 0.000010 0.000010 0.000010 0.000010 0.000010 0.000010 0.000010 0.259960 0.427115 0.000010 0.000010 0.000010 0.000010 0.035716 0.000010 0.252971 0.000010 0.000010 0.000010 0.000010 0.000010 0.000010 0.000010 0.000010 0.000010 0.000010
0.045818 0.000010 0.007468 0.000010 0.001342 0.000410 0.039222 0.017449 0.000010 0.688984 0.011313 0.020245 0.000010 0.017175 0.000010 0.084727 0.000010 0.055837 0.000010 0.000010 0.000010 0.000010 0.000105 0.001132 0.000010 0.008643 0.000010 0.000010
0.004588 0.000010 0.004663 0.000010 0.000010 0.000399 0.039914 0.025411 0.005149 0.793810 0.010740 0.037586 0.000010 0.023622 0.000010 0.053948 0.000010 0.000010 0.000010 0.000010 0.000010 0.000010 0.000010 0.000010 0.000010 0.000010 0.000010 0.000010
0.008650 0.000010 0.007837 0.000010 0.000010 0.003788 0.008351 0.004708 0.000010 0.778771 0.017843 0.021218 0.000010 0.000010 0.000010 0.031724 0.000010 0.101593 0.000010 0.000091 0.000010 0.000010 0.000010 0.000010 0.000010 0.000010 0.015267 0.000010
0.017671 0.000010 0.008619 0.000010 0.000010 0.000010 0.046476 0.029805 0.001470 0.791021 0.015251 0.031119 0.000010 0.014201 0.000010 0.044187 0.000010 0.000010 0.000010 0.000010 0.000010 0.000010 0.000010 0.000010 0.000010 0.000010 0.000010 0.000010
0.080960 0.000010 0.000010 0.000010 0.000010 0.000010 0.011513 0.010275 0.000010 0.459258 0.007027 0.008241 0.000010 0.002364 0.000781 0.092681 0.001297 0.309881 0.001663 0.000010 0.000010 0.012298 0.000010 0.001624 0.000010 0.000010 0.000010 0.000010
0.069967 0.000010 0.000010 0.002351 0.000010 0.000010 0.028042 0.029912 0.000010 0.389782 0.007845 0.034447 0.013183 0.002176 0.000010 0.108231 0.012522 0.265205 0.001404 0.000010 0.000938 0.012973 0.000010 0.000010 0.004404 0.005387 0.011131 0.000010
0.049637 0.000010 0.000010 0.000010 0.000010 0.001511 0.010010 0.011034 0.000010 0.426190 0.008200 0.008648 0.001716 0.012637 0.000010 0.098017 0.000010 0.306446 0.000010 0.000010 0.005582 0.013595 0.000010 0.003486 0.000010 0.018059 0.020913 0.004210
0.002699 0.000010 0.004255 0.000010 0.003236 0.001969 0.036929 0.045456 0.001177 0.681325 0.004395 0.040084 0.000010 0.004905 0.000010 0.082069 0.000010 0.081411 0.006856 0.001114 0.000010 0.000685 0.001325 0.000010 0.000010 0.000010 0.000010 0.000010
0.070233 0.000010 0.000010 0.000010 0.006386 0.009427 0.028039 0.010974 0.003476 0.600002 0.007591 0.020469 0.000010 0.017122 0.003379 0.077284 0.000010 0.115159 0.000010 0.000010 0.000010 0.014581 0.000010 0.005893 0.000010 0.000010 0.000010 0.009862
0.066289 0.000010 0.007207 0.000010 0.000010 0.002561 0.039941 0.014323 0.000010 0.753130 0.004330 0.027177 0.000010 0.027234 0.000010 0.055327 0.000010 0.000011 0.000010 0.000010 0.000010 0.000010 0.000010 0.000010 0.000010 0.002310 0.000010 0.000010
0.065023 0.000010 0.000010 0.000010 0.013033 0.000010 0.019353 0.016414 0.000010 0.470615 0.007132 0.019617 0.000010 0.002538 0.000010 0.120403 0.001283 0.244179 0.007453 0.000010 0.000010 0.001311 0.002107 0.000010 0.002548 0.003233 0.000010 0.003648
0.035871 0.000010 0.010678 0.000010 0.000010 0.002791 0.009666 0.013584 0.004261 0.423547 0.006354 0.030728 0.017282 0.000010 0.003004 0.063234 0.009064 0.331958 0.002915 0.000010 0.000010 0.022747 0.000105 0.001870 0.000010 0.000010 0.001477 0.008784
0.000010 0.000010 0.020162 0.000010 0.004460 0.000010 0.000010 0.000010 0.021481 0.000010 0.011984 0.000010 0.000010 0.000010 0.000010 0.005191 0.000010 0.000010 0.000010 0.000010 0.000010 0.936502 0.000010 0.000010 0.000010 0.000010 0.000010 0.000010
0.000010 0.000010 0.000532 0.000010 0.010671 0.000010 0.000010 0.031570 0.000010 0.000488 0.006757 0.000010 0.000010 0.000010 0.000010 0.000010 0.000010 0.000010 0.000010 0.000010 0.000010 0.949762 0.000010 0.000010 0.000010 0.000010 0.000010 0.000010
0.000010 0.000010 0.005274 0.000010 0.011893 0.000010 0.000010 0.026117 0.000010 0.000010 0.000010 0.000010 0.000010 0.000010 0.000010 0.000010 0.000010 0.000010 0.000010 0.000010 0.000010 0.956476 0.000010 0.000010 0.000010 0.000010 0.000010 0.000010
0.000010 0.000010 0.016091 0.000010 0.007268 0.000010 0.000010 0.044577 0.000010 0.000010 0.010139 0.000010 0.000010 0.000010 0.000010 0.000010 0.000010 0.000010 0.000010 0.000010 0.000010 0.921695 0.000010 0.000010 0.000010 0.000010 0.000010 0.000010
0.000010 0.000010 0.004493 0.000010 0.000010 0.000010 0.000010 0.031851 0.011727 0.000010 0.000010 0.000010 0.000010 0.000010 0.000010 0.000010 0.000010 0.000010 0.000010 0.000010 0.000010 0.951689 0.000010 0.000010 0.000010 0.000010 0.000010 0.000010
0.000010 0.000010 0.013564 0.000010 0.000010 0.000010 0.000010 0.053677 0.004290 0.000010 0.009090 0.000010 0.000010 0.000010 0.000010 0.000010 0.000010 0.000010 0.000010 0.000010 0.000010 0.919149 0.000010 0.000010 0.000010 0.000010 0.000010 0.000010
0.000010 0.000010 0.006347 0.000010 0.022990 0.000010 0.000010 0.000010 0.000010 0.000010 0.012726 0.000010 0.000010 0.000010 0.000010 0.010943 0.000010 0.000010 0.000010 0.000010 0.000010 0.932668 0.000010 0.000010 0.000010 0.000010 0.014106 0.000010
0.002137 0.000010 0.021574 0.000010 0.016415 0.000010 0.000010 0.043888 0.011479 0.008348 0.000010 0.000010 0.000010 0.000010 0.000010 0.000010 0.000010 0.000010 0.000010 0.000010 0.000010 0.875566 0.000010 0.000010 0.000010 0.000010 0.020393 0.000010
0.000010 0.000010 0.000010 0.000010 0.000010 0.000010 0.000010 0.056302 0.018961 0.000010 0.000010 0.000010 0.000010 0.000010 0.000010 0.014411 0.000010 0.000010 0.000010 0.000010 0.000010 0.910085 0.000010 0.000010 0.000010 0.000010 0.000010 0.000010
0.000010 0.000010 0.010424 0.000010 0.026507 0.000010 0.000010 0.007814 0.000010 0.000010 0.000010 0.000010 0.000010 0.000010 0.000010 0.000010 0.000010 0.000010 0.000010 0.000010 0.000010 0.943119 0.000010 0.000010 0.000010 0.000010 0.011907 0.000010
0.013892 0.000010 0.015777 0.000010 0.033400 0.000010 0.000010 0.026236 0.000010 0.000010 0.008877 0.000010 0.000010 0.000010 0.000010 0.000010 0.000010 0.000010 0.000010 0.000010 0.000010 0.890100 0.002736 0.000010 0.000010 0.000010 0.008781 0.000010
0.000010 0.000010 0.022149 0.000010 0.000010 0.000010 0.000010 0.000010 0.005746 0.000010 0.000977 0.000010 0.000010 0.000010 0.000010 0.000010 0.000010 0.000010 0.000010 0.000010 0.000010 0.969381 0.000010 0.000010 0.000010 0.000010 0.001517 0.000010
0.000010 0.000010 0.002057 0.000010 0.020374 0.000010 0.000010 0.006063 0.000010 0.000010 0.017665 0.000010 0.000010 0.000010 0.000010 0.000010 0.000010 0.000010 0.000010 0.000010 0.000010 0.923460 0.000010 0.000010 0.000010 0.000010 0.030162 0.000010
0.000010 0.000010 0.001689 0.000010 0.011113 0.000010 0.000010 0.030955 0.000010 0.000010 0.000010 0.000010 0.000010 0.000010 0.000010 0.000010 0.000010 0.000010 0.000010 0.000010 0.000010 0.956003 0.000010 0.000010 0.000010 0.000010 0.000010 0.000010
0.000010 0.000010 0.000010 0.000010 0.013434 0.000010 0.000010 0.000010 0.009062 0.000010 0.000010 0.000010 0.000010 0.000010 0.000010 0.000010 0.000010 0.000010 0.000010 0.000010 0.000010 0.977254 0.000010 0.000010 0.000010 0.000010 0.000010 0.000010
0.000010 0.000010 0.017140 0.000010 0.011372 0.000010 0.000010 0.000010 0.000010 0.000010 0.000010 0.000010 0.000010 0.000010 0.000010 0.000010 0.000010 0.000010 0.000010 0.000010 0.000010 0.971238 0.000010 0.000010 0.000010 0.000010 0.000010 0.000010
0.000010 0.000010 0.015504 0.000010 0.020101 0.000010 0.000010 0.000010 0.000010 0.000010 0.000010 0.000010 0.000010 0.000010 0.000010 0.000010 0.000010 0.000010 0.000010 0.000010 0.000010 0.964145 0.000010 0.000010 0.000010 0.000010 0.000010 0.000010
0.000010 0.000010 0.000010 0.000010 0.037395 0.000010 0.000010 0.000010 0.000010 0.000010 0.011526 0.000010 0.000010 0.000010 0.000010 0.000010 0.000010 0.000010 0.000010 0.000010 0.000010 0.937014 0.000010 0.000010 0.000010 0.000010 0.013825 0.000010
0.036149 0.000010 0.000613 0.000010 0.022970 0.000010 0.000010 0.025484 0.010145 0.000010 0.010046 0.000010 0.000010 0.000010 0.000010 0.000010 0.000010 0.000779 0.000010 0.000010 0.000010 0.893615 0.000010 0.000010 0.000010 0.000010 0.000010 0.000010
0.000010 0.000010 0.002814 0.000010 0.012859 0.000010 0.000010 0.034210 0.015194 0.000010 0.000010 0.000010 0.000010 0.000010 0.000010 0.000010 0.000010 0.000010 0.000010 0.000010 0.000010 0.918940 0.000010 0.000010 0.000010 0.000010 0.015763 0.000010
0.000010 0.012359 0.000010 0.381973 0.001634 0.000010 0.000010 0.000010 0.000010 0.000010 0.000010 0.000010 0.000010 0.000010 0.219820 0.007217 0.000010 0.364812 0.000010 0.000010 0.000010 0.000010 0.003007 0.000010 0.000010 0.000010 0.000010 0.008978
0.018326 0.007381 0.000010 0.440748 0.000010 0.000010 0.000010 0.000010 0.000010 0.023492 0.003941 0.000010 0.000010 0.000010 0.181713 0.000010 0.000010 0.256597 0.000010 0.000010 0.030602 0.005185 0.000010 0.000010 0.000010 0.008133 0.021539 0.002183
0.043909 0.000010 0.000010 0.359914 0.000010 0.003882 0.000010 0.000010 0.000010 0.047398 0.014077 0.017381 0.000010 0.012511 0.240561 0.000010 0.000010 0.186609 0.033359 0.000115 0.013500 0.000010 0.001061 0.000010 0.000010 0.002854 0.010949 0.011798
0.000010 0.000010 0.000010 0.458254 0.002078 0.000010 0.000010 0.000010 0.000010 0.005541 0.008341 0.000010 0.000010 0.000010 0.197727 0.000010 0.000010 0.303973 0.000010 0.000010 0.023140 0.000010 0.000746 0.000010 0.000010 0.000010 0.000010 0.000010
0.051994 0.000010 0.000010 0.455592 0.005213 0.000010 0.000010 0.000010 0.000319 0.000010 0.000010 0.000010 0.000010 0.000010 0.202528 0.015426 0.000010 0.268718 0.000010 0.000010 0.000010 0.000010 0.000010 0.000010 0.000010 0.000010 0.000010 0.000010
0.000010 0.021689 0.004157 0.421901 0.000010 0.000010 0.000010 0.000010 0.000010 0.000010 0.009219 0.000054 0.000010 0.000010 0.214072 0.000010 0.000010 0.325306 0.000010 0.000010 0.000517 0.000010 0.000010 0.000010 0.000010 0.000010 0.000010 0.002893
0.013020 0.000010 0.000010 0.451024 0.006957 0.000010 0.000010 0.000010 0.007191 0.000010 0.000010 0.000010 0.000010 0.000010 0.176672 0.000010 0.015428 0.269877 0.000010 0.000010 0.053638 0.000010 0.000010 0.000010 0.000010 0.006003 0.000010 0.000010
0.001240 0.064362 0.000010 0.353971 0.008540 0.008018 0.002513 0.000010 0.000010 0.000010 0.013235 0.004223 0.049997 0.000010 0.176660 0.000010 0.008172 0.282731 0.000456 0.000010 0.025743 0.000010 0.000010 0.000010 0.000010 0.000010 0.000010 0.000010
0.022482 0.011985 0.000010 0.363690 0.000010 0.000010 0.009065 0.000010 0.000010 0.000010 0.000010 0.008523 0.000010 0.009395 0.160164 0.000010 0.048640 0.222296 0.015547 0.000010 0.072327 0.000010 0.012626 0.021724 0.001940 0.000010 0.002782 0.016695
0.000010 0.000010 0.000010 0.379958 0.000010 0.000010 0.000010 0.000010 0.000010 0.067629 0.008907 0.000010 0.000010 0.000010 0.214393 0.000010 0.000010 0.265171 0.012553 0.000010 0.035028 0.000010 0.000010 0.000010 0.000010 0.000010 0.002149 0.014021
0.000010 0.022610 0.002596 0.406491 0.000010 0.003172 0.000010 0.000010 0.000010 0.005274 0.006624 0.003907 0.000010 0.000010 0.198606 0.000010 0.000010 0.310310 0.000010 0.000010 0.011734 0.000010 0.003505 0.001770 0.000010 0.000010 0.000010 0.023253
0.014410 0.028257 0.000010 0.442587 0.000821 0.000010 0.000010 0.000010 0.005857 0.000010 0.003083 0.000010 0.000010 0.000010 0.183077 0.000010 0.000010 0.301174 0.000010 0.000010 0.020545 0.000010 0.000010 0.000010 0.000010 0.000010 0.000010 0.000010
0.042298 0.000010 0.000010 0.406815 0.012391 0.000010 0.000010 0.000010 0.001433 0.000010 0.023398 0.000010 0.000010 0.002173 0.180501 0.000010 0.000010 0.310287 0.001830 0.001936 0.000010 0.000010 0.008971 0.004612 0.000010 0.000010 0.000774 0.002441
0.009897 0.000010 0.000010 0.462831 0.003479 0.000010 0.000010 0.000010 0.000010 0.000010 0.000010 0.000010 0.000010 0.000010 0.166302 0.000010 0.000010 0.331674 0.000010 0.000010 0.025596 0.000010 0.000010 0.000010 0.000010 0.000010 0.000010 0.000010
0.000010 0.000010 0.000010 0.421015 0.004026 0.001390 0.000010 0.000010 0.000010 0.000010 0.000010 0.000010 0.000010 0.000010 0.214679 0.000010 0.000010 0.356469 0.000010 0.000010 0.000010 0.000010 0.000010 0.000010 0.000010 0.000010 0.000010 0.002201
0.000010 0.000010 0.000620 0.461370 0.004483 0.003122 0.000010 0.000010 0.000010 0.000010 0.006057 0.000010 0.000010 0.000010 0.195294 0.000010 0.000010 0.316807 0.000010 0.000010 0.000010 0.000010 0.000010 0.000010 0.000010 0.000010 0.000010 0.012047
0.015517 0.000010 0.000010 0.412640 0.000010 0.000010 0.000010 0.000010 0.009191 0.000010 0.014058 0.000010 0.012071 0.000010 0.200266 0.000010 0.000010 0.323585 0.000010 0.000010 0.000010 0.000010 0.000010 0.000010 0.000010 0.012471 0.000010 0.000010
0.000010 0.000882 0.000010 0.389111 0.008919 0.000010 0.000135 0.000010 0.000010 0.000010 0.000010 0.000010 0.007637 0.000010 0.213532 0.000010 0.008399 0.296447 0.000010 0.000010 0.044551 0.000010 0.023968 0.006248 0.000010 0.000010 0.000010 0.000010
0.005663 0.000010 0.000010 0.387850 0.000010 0.010613 0.015723 0.000010 0.000010 0.000010 0.010056 0.003413 0.000010 0.005246 0.215495 0.000010 0.000010 0.318319 0.000010 0.000010 0.023017 0.000010 0.000010 0.000010 0.000010 0.000010 0.000010 0.004434
0.047141 0.000010 0.000010 0.385021 0.003756 0.009674 0.000010 0.000010 0.000010 0.000010 0.000010 0.000010 0.000010 0.000010 0.197075 0.013021 0.000010 0.306746 0.001348 0.000010 0.000010 0.000010 0.000010 0.025392 0.000010 0.010646 0.000010 0.000010
0.031186 0.006580 0.001218 0.087718 0.000010 0.004560 0.005989 0.001403 0.009309 0.026859 0.017966 0.000982 0.026609 0.000010 0.399678 0.001609 0.000010 0.263485 0.000010 0.002843 0.075411 0.000010 0.004439 0.023186 0.006935 0.001597 0.000010 0.000377
0.056226 0.004135 0.000010 0.064027 0.000010 0.002169 0.000010 0.000010 0.000010 0.031338 0.000010 0.000010 0.000010 0.000010 0.439626 0.000010 0.000010 0.258020 0.000010 0.000010 0.100630 0.000010 0.000010 0.000589 0.012141 0.018668 0.000010 0.012270
0.002833 0.001014 0.003552 0.102309 0.001341 0.001226 0.010454 0.000010 0.001705 0.000010 0.008491 0.003869 0.012847 0.000010 0.378690 0.000010 0.020288 0.299024 0.000010 0.000010 0.080792 0.010059 0.020352 0.019119 0.000010 0.009332 0.007623 0.005010
0.017016 0.267128 0.003510 0.044920 0.000010 0.000010 0.000010 0.000010 0.000010 0.000010 0.013757 0.000010 0.000010 0.000010 0.313031 0.014002 0.027376 0.194423 0.000010 0.007477 0.069319 0.017010 0.000010 0.007701 0.000010 0.000542 0.002657 0.000010
0.057876 0.000010 0.000010 0.063821 0.011485 0.014665 0.000010 0.000010 0.000010 0.000010 0.000010 0.000010 0.001385 0.000010 0.430197 0.000010 0.026662 0.252992 0.000010 0.006090 0.103363 0.013637 0.000010 0.000010 0.000010 0.005123 0.010285 0.002281
0.067592 0.010640 0.000010 0.093023 0.000010 0.001566 0.000010 0.000316 0.008305 0.000010 0.000010 0.008219 0.000010 0.000010 0.387575 0.000010 0.025720 0.255022 0.014529 0.003312 0.071774 0.000010 0.000712 0.002733 0.000010 0.025562 0.023289 0.000010
0.039236 0.019368 0.000010 0.098226 0.000010 0.000010 0.007981 0.000010 0.000010 0.000010 0.000010 0.001545 0.006061 0.000010 0.413229 0.000010 0.000010 0.295090 0.013070 0.000010 0.066519 0.000010 0.004445 0.015712 0.009358 0.002414 0.000010 0.007614
0.040348 0.000010 0.000010 0.098473 0.000010 0.006189 0.000010 0.000010 0.000010 0.000010 0.023338 0.000010 0.000010 0.000010 0.457899 0.000010 0.011291 0.217399 0.000010 0.000475 0.107561 0.000010 0.000010 0.027964 0.000010 0.000010 0.000010 0.008893
0.089355 0.017542 0.000010 0.047554 0.000010 0.014306 0.000010 0.005137 0.000010 0.025725 0.000010 0.000010 0.000010 0.000010 0.465435 0.000010 0.000010 0.216239 0.000010 0.000010 0.098166 0.000010 0.006750 0.000010 0.000010 0.000010 0.000010 0.013621
0.028461 0.000010 0.000010 0.046786 0.004528 0.000010 0.000010 0.000010 0.000010 0.000010 0.009869 0.007333 0.000010 0.000010 0.459821 0.000010 0.000010 0.242871 0.003171 0.000010 0.165863 0.000010 0.008141 0.005631 0.000010 0.005067 0.000010 0.012309
0.000557 0.005343 0.000010 0.091981 0.000010 0.006351 0.000010 0.000010 0.000203 0.000010 0.011334 0.000010 0.036198 0.019518 0.422778 0.000010 0.000010 0.285996 0.000010 0.000010 0.106087 0.000010 0.004808 0.000010 0.000079 0.000010 0.000010 0.008625
0.039058 0.000010 0.000010 0.105428 0.000010 0.000010 0.000010 0.000010 0.000010 0.000010 0.006027 0.000010 0.007937 0.000010 0.391069 0.000010 0.000010 0.295093 0.000010 0.000010 0.104950 0.000010 0.023974 0.009827 0.000010 0.016457 0.000010 0.000010
0.002624 0.009265 0.000010 0.043788 0.000010 0.000010 0.000010 0.000010 0.000010 0.000010 0.001235 0.000010 0.000010 0.000010 0.420596 0.000010 0.000010 0.310946 0.000010 0.002162 0.166741 0.026409 0.000010 0.004528 0.000010 0.011535 0.000010 0.000010
0.000010 0.000010 0.000010 0.070057 0.000010 0.000010 0.000010 0.000010 0.000010 0.000010 0.000010 0.000010 0.000010 0.000010 0.412548 0.000010 0.000010 0.327369 0.000010 0.000010 0.162414 0.023997 0.003394 0.000010 0.000010 0.000010 0.000010 0.000010
0.049403 0.000010 0.000010 0.064764 0.000010 0.011513 0.000010 0.000010 0.000010 0.000010 0.000010 0.000010 0.050427 0.000010 0.436960 0.000010 0.006941 0.249907 0.000010 0.000010 0.100070 0.009354 0.008026 0.000010 0.012466 0.000010 0.000010 0.000010
0.004951 0.000010 0.000010 0.084158 0.000010 0.000010 0.000010 0.000669 0.000010 0.000010 0.000010 0.000010 0.000010 0.000010 0.418884 0.000010 0.000010 0.358052 0.000010 0.000010 0.099508 0.020018 0.000010 0.000010 0.000010 0.000010 0.013560 0.000010
0.004721 0.000010 0.000010 0.060445 0.000010 0.012519 0.000010 0.004480 0.000010 0.071196 0.012859 0.000010 0.010165 0.000010 0.439251 0.000010 0.026663 0.234799 0.000010 0.000010 0.091366 0.000010 0.000919 0.000010 0.002032 0.012890 0.000010 0.015567
0.035133 0.000010 0.000010 0.049891 0.000010 0.015986 0.000010 0.000010 0.004844 0.000010 0.002641 0.000010 0.078533 0.000010 0.433313 0.000010 0.000010 0.260480 0.000010 0.002170 0.103429 0.000010 0.013384 0.000010 0.000010 0.000010 0.000010 0.000035
0.061638 0.115115 0.000010 0.048481 0.000010 0.002408 0.012674 0.000010 0.000010 0.000010 0.003505 0.002363 0.070636 0.023854 0.318756 0.000010 0.031117 0.151135 0.000010 0.000010 0.079590 0.004875 0.006612 0.024907 0.000205 0.016532 0.002821 0.022696
0.019804 0.000010 0.000010 0.108384 0.000010 0.000010 0.000010 0.000010 0.000010 0.000010 0.009017 0.000010 0.000010 0.010784 0.401415 0.000010 0.034665 0.259869 0.000010 0.000010 0.112992 0.000010 0.000010 0.000010 0.000010 0.000010 0.018643 0.024247
0.224407 0.037080 0.000010 0.045333 0.000010 0.013601 0.000010 0.000010 0.000010 0.048147 0.004575 0.003483 0.051619 0.000010 0.129326 0.000010 0.322840 0.033076 0.000010 0.003751 0.008544 0.036614 0.011991 0.000010 0.000010 0.000010 0.020660 0.004844
0.063064 0.037000 0.000010 0.025352 0.000010 0.004527 0.010165 0.021894 0.000010 0.114688 0.014056 0.001377 0.029429 0.000010 0.145922 0.023468 0.338373 0.076662 0.000010 0.000010 0.026187 0.031374 0.018867 0.007208 0.006971 0.003335 0.000010 0.000010
0.167182 0.002094 0.000010 0.000010 0.000010 0.000494 0.016462 0.034337 0.004472 0.083897 0.005637 0.000457 0.069392 0.000010 0.072045 0.000010 0.283045 0.167700 0.013415 0.000010 0.026140 0.000010 0.006698 0.014108 0.010210 0.006500 0.001098 0.014547
0.241123 0.008594 0.000010 0.000010 0.001223 0.005868 0.017325 0.000010 0.000010 0.000010 0.012320 0.011674 0.043549 0.000010 0.122936 0.000010 0.263234 0.126830 0.005970 0.000010 0.029560 0.000010 0.003032 0.037289 0.017065 0.040227 0.001574 0.010518
0.161105 0.000010 0.003138 0.007977 0.000010 0.000968 0.018191 0.002105 0.000010 0.000010 0.012989 0.000010 0.105760 0.000010 0.084433 0.000010 0.322066 0.162169 0.000010 0.000010 0.007115 0.038096 0.023873 0.019056 0.008228 0.012559 0.010073 0.000010
0.201214 0.000010 0.005635 0.033917 0.000010 0.000010 0.000010 0.000010 0.000010 0.010521 0.013628 0.003372 0.075010 0.000010 0.120828 0.000010 0.351114 0.058498 0.011010 0.000010 0.026348 0.000010 0.004424 0.023760 0.029794 0.009078 0.000010 0.021739
0.213496 0.008308 0.000010 0.028448 0.000010 0.000010 0.011664 0.024328 0.008026 0.038835 0.000010 0.000010 0.033308 0.000010 0.090711 0.000010 0.364007 0.041429 0.046081 0.000010 0.032622 0.000010 0.007755 0.048019 0.002843 0.000010 0.000010 0.000010
0.170023 0.000010 0.000010 0.000010 0.007040 0.000010 0.008224 0.000010 0.002424 0.049986 0.008055 0.009947 0.088822 0.000010 0.118092 0.016740 0.322039 0.110174 0.015022 0.000010 0.000010 0.000010 0.000010 0.007259 0.034347 0.023466 0.000010 0.008228
0.157944 0.000010 0.000010 0.040332 0.000010 0.000693 0.000010 0.000010 0.012530 0.067517 0.012243 0.004096 0.042209 0.006886 0.121042 0.005564 0.263345 0.136583 0.018718 0.010944 0.038691 0.002866 0.026727 0.019480 0.000010 0.008901 0.002621 0.000010
0.243977 0.000010 0.000010 0.055043 0.000010 0.000010 0.021231 0.000010 0.000010 0.025690 0.017250 0.017865 0.040578 0.000895 0.098932 0.000010 0.278212 0.118663 0.019207 0.000010 0.015853 0.000010 0.008232 0.008758 0.014471 0.012199 0.000010 0.002845
0.300922 0.031386 0.000010 0.025533 0.003657 0.010230 0.017715 0.010299 0.001484 0.020426 0.004126 0.009680 0.040597 0.000010 0.102256 0.000010 0.300145 0.018223 0.006993 0.000135 0.022925 0.000010 0.000603 0.008129 0.007283 0.044568 0.000010 0.012636
0.215918 0.010886 0.002314 0.037679 0.000010 0.014653 0.012379 0.017785 0.000010 0.008809 0.010545 0.015427 0.054579 0.022901 0.115254 0.000010 0.317276 0.071755 0.010032 0.000462 0.000010 0.000010 0.018823 0.014989 0.012972 0.009391 0.000010 0.005111
0.065994 0.011298 0.000010 0.000010 0.000010 0.021093 0.000010 0.000010 0.030508 0.023977 0.000010 0.000010 0.081241 0.018795 0.097862 0.006124 0.270961 0.218284 0.038767 0.000010 0.012007 0.000010 0.019460 0.033720 0.006888 0.022987 0.012308 0.007637
0.085375 0.011118 0.000010 0.030260 0.005427 0.000010 0.016981 0.000010 0.000010 0.056822 0.002094 0.010641 0.068498 0.010194 0.110686 0.000010 0.294242 0.177064 0.025669 0.005225 0.009072 0.000010 0.021369 0.024107 0.000010 0.022637 0.000010 0.012440
0.151043 0.006500 0.000010 0.021225 0.000019 0.015441 0.028802 0.000010 0.000010 0.036505 0.000010 0.000010 0.029424 0.000010 0.109623 0.006175 0.294552 0.135179 0.005040 0.005415 0.018444 0.041559 0.005438 0.026313 0.012402 0.041525 0.000010 0.009307
0.192688 0.028653 0.000010 0.002961 0.000010 0.000010 0.012250 0.000010 0.008265 0.088456 0.006075 0.004689 0.079994 0.000010 0.104363 0.028810 0.271023 0.019047 0.000010 0.000010 0.061540 0.002942 0.027781 0.000010 0.004289 0.043788 0.009214 0.003091
0.163581 0.000010 0.000010 0.002580 0.000010 0.015166 0.014250 0.042398 0.000835 0.018659 0.004224 0.008972 0.095172 0.000010 0.085236 0.038303 0.263475 0.130911 0.026051 0.000010 0.036076 0.000010 0.000010 0.005734 0.007051 0.036114 0.000010 0.005132
0.273028 0.000010 0.000010 0.000010 0.009402 0.011464 0.002708 0.000010 0.006082 0.000010 0.000010 0.011004 0.067166 0.000010 0.090246 0.004074 0.378930 0.049621 0.005575 0.000691 0.024357 0.000010 0.000010 0.015937 0.029010 0.017413 0.003194 0.000010
0.210555 0.000010 0.000010 0.002681 0.000010 0.000010 0.007141 0.000010 0.000010 0.070988 0.000010 0.008336 0.083473 0.000010 0.094482 0.001207 0.323401 0.082482 0.011121 0.000010 0.036143 0.000010 0.000829 0.020157 0.021783 0.025100 0.000010 0.000010
0.180577 0.026239 0.000010 0.045136 0.000010 0.000010 0.020707 0.033519 0.000010 0.000010 0.000013 0.000929 0.043572 0.006271 0.094496 0.000010 0.298314 0.090436 0.025423 0.000322 0.027130 0.000010 0.010992 0.043390 0.000010 0.045251 0.000010 0.007193
0.019311 0.000010 0.022897 0.000010 0.106275 0.000010 0.000010 0.353863 0.002473 0.006884 0.005047 0.000010 0.000010 0.000010 0.000010 0.000010 0.000010 0.000010 0.000010 0.000010 0.000010 0.395980 0.000010 0.000010 0.000010 0.000010 0.087080 0.000010
0.000010 0.000010 0.000010 0.000010 0.120025 0.000010 0.000010 0.335048 0.024773 0.000010 0.002262 0.000010 0.000010 0.000010 0.000010 0.000010 0.000010 0.000010 0.000010 0.000010 0.000010 0.471832 0.000010 0.000010 0.000010 0.000010 0.045840 0.000010
0.000010 0.000010 0.023570 0.000010 0.111605 0.000010 0.000010 0.340796 0.004169 0.000010 0.000010 0.000010 0.000010 0.000010 0.000010 0.000010 0.000010 0.000010 0.000010 0.000010 0.000010 0.452789 0.000010 0.000010 0.000010 0.000010 0.066851 0.000010
0.000010 0.000010 0.024263 0.000010 0.107943 0.000010 0.000010 0.335725 0.000010 0.000010 0.000010 0.000010 0.000010 0.000010 0.000010 0.000010 0.000010 0.000010 0.000010 0.000010 0.000010 0.490074 0.000010 0.000010 0.000010 0.000010 0.041764 0.000010
0.000010 0.000010 0.011792 0.000010 0.142500 0.000010 0.000010 0.318427 0.000010 0.000010 0.000010 0.000010 0.000010 0.000010 0.000010 0.000010 0.000010 0.000010 0.000010 0.000010 0.000010 0.476423 0.000010 0.000010 0.000010 0.000010 0.050628 0.000010
0.000010 0.000010 0.024119 0.000010 0.145051 0.000010 0.000010 0.299132 0.005278 0.000010 0.000017 0.000010 0.000010 0.000010 0.000010 0.000010 0.000010 0.000010 0.000010 0.000010 0.000010 0.458452 0.000010 0.000010 0.000010 0.000010 0.067271 0.000481
0.000010 0.000010 0.026660 0.000010 0.131179 0.000010 0.000010 0.309067 0.000010 0.000010 0.000010 0.000010 0.000010 0.000010 0.000010 0.000010 0.000010 0.000010 0.000010 0.000010 0.000010 0.484593 0.000010 0.000010 0.000010 0.000010 0.048271 0.000010
0.000010 0.000010 0.038711 0.000010 0.074276 0.000010 0.000010 0.333562 0.009581 0.002893 0.000010 0.000010 0.000010 0.000010 0.000010 0.002445 0.000010 0.000010 0.000010 0.000010 0.000010 0.476014 0.000010 0.000010 0.000010 0.000010 0.062318 0.000010
0.000010 0.000010 0.025344 0.000010 0.067384 0.000010 0.000010 0.372766 0.016811 0.000010 0.000010 0.000010 0.000010 0.000010 0.000010 0.000010 0.000010 0.000010 0.000010 0.000010 0.000010 0.431897 0.000010 0.000010 0.000010 0.000010 0.085578 0.000010
0.000010 0.000010 0.020951 0.000010 0.130859 0.000010 0.000010 0.350710 0.018401 0.000010 0.000010 0.000010 0.000010 0.000010 0.000010 0.000010 0.000010 0.000010 0.000010 0.000010 0.000010 0.415310 0.000010 0.000010 0.000010 0.000010 0.063549 0.000010
0.000010 0.000010 0.038302 0.000010 0.121321 0.000010 0.000010 0.341395 0.004068 0.000010 0.000010 0.000010 0.000010 0.000010 0.000010 0.000010 0.000010 0.000010 0.000010 0.000010 0.000010 0.448555 0.000010 0.000010 0.000010 0.000010 0.046140 0.000010
0.000010 0.000010 0.016815 0.000010 0.151797 0.000010 0.000010 0.303428 0.000010 0.000010 0.000010 0.000010 0.000010 0.000010 0.000010 0.000010 0.000010 0.000010 0.000010 0.000010 0.000010 0.473539 0.000010 0.000010 0.000010 0.000010 0.054190 0.000010
0.000010 0.000010 0.019703 0.000010 0.085358 0.000010 0.000010 0.371139 0.024165 0.000010 0.000010 0.000010 0.000010 0.000010 0.000010 0.000010 0.000010 0.003871 0.000010 0.000010 0.000010 0.399391 0.000010 0.000010 0.000010 0.000010 0.096163 0.000010
0.000010 0.000010 0.000651 0.000010 0.116881 0.000010 0.000010 0.398969 0.000010 0.000010 0.001284 0.000010 0.000010 0.000010 0.000010 0.000010 0.000010 0.000010 0.000010 0.000010 0.000010 0.413993 0.000010 0.000010 0.000010 0.000010 0.068001 0.000010
0.000010 0.000010 0.012183 0.000010 0.142011 0.000010 0.000010 0.346281 0.000010 0.000010 0.000010 0.000010 0.000010 0.000126 0.000010 0.000010 0.000010 0.001134 0.000010 0.000010 0.000010 0.431913 0.000010 0.000010 0.000010 0.000010 0.066142 0.000010
0.001874 0.000010 0.032972 0.000010 0.092470 0.000010 0.000010 0.297651 0.021918 0.000010 0.000010 0.000010 0.000010 0.000010 0.000010 0.000010 0.000010 0.000010 0.000010 0.000010 0.000010 0.502448 0.000010 0.000010 0.000010 0.000010 0.050457 0.000010
0.000010 0.000010 0.022388 0.000010 0.098672 0.000010 0.000010 0.350272 0.004813 0.000010 0.000010 0.000010 0.000010 0.000010 0.000010 0.000010 0.000010 0.000010 0.000010 0.000010 0.000010 0.490045 0.000010 0.000010 0.000010 0.000010 0.033590 0.000010
0.426243 0.000010 0.000010 0.000010 0.000010 0.000010 0.000010 0.000010 0.000010 0.132463 0.001385 0.000010 0.000010 0.174386 0.000010 0.019576 0.000010 0.240796 0.000010 0.004941 0.000010 0.000010 0.000010 0.000010 0.000010 0.000010 0.000010 0.000010
0.434749 0.000010 0.000010 0.000010 0.000010 0.000010 0.000010 0.000010 0.000010 0.102044 0.000010 0.000010 0.000010 0.195080 0.000010 0.020582 0.000010 0.230075 0.000010 0.010789 0.000010 0.003122 0.000010 0.000010 0.000010 0.000010 0.003359 0.000010
0.399497 0.000010 0.000010 0.000010 0.000010 0.000010 0.000010 0.000010 0.000010 0.175111 0.019972 0.000010 0.000010 0.156406 0.000010 0.040421 0.000010 0.196632 0.000010 0.011750 0.000010 0.000010 0.000010 0.000010 0.000010 0.000010 0.000010 0.000010
0.398633 0.000010 0.000010 0.000010 0.000010 0.000010 0.000010 0.000010 0.000010 0.180138 0.000010 0.000010 0.000010 0.172638 0.000010 0.028879 0.000010 0.194163 0.000010 0.025329 0.000010 0.000010 0.000010 0.000010 0.000010 0.000010 0.000010 0.000010
0.362892 0.000010 0.000010 0.000793 0.000014 0.000010 0.000010 0.000010 0.001317 0.145504 0.001941 0.001858 0.006333 0.159276 0.000808 0.048177 0.015972 0.227958 0.000010 0.026487 0.000010 0.000010 0.000010 0.000010 0.000010 0.000010 0.000540 0.000010
0.191899 0.000010 0.000010 0.000010 0.000010 0.000010 0.000010 0.000010 0.000010 0.017436 0.000010 0.000010 0.000010 0.790412 0.000010 0.000010 0.000010 0.000014 0.000010 0.000010 0.000010 0.000010 0.000010 0.000010 0.000010 0.000010 0.000010 0.000010
0.000010 0.000010 0.000010 0.000010 0.000010 0.000010 0.000010 0.000010 0.000010 0.000010 0.000010 0.000010 0.445712 0.541364 0.000010 0.000010 0.000010 0.000010 0.012674 0.000010 0.000010 0.000010 0.000010 0.000010 0.000010 0.000010 0.000010 0.000010
0.000010 0.000010 0.000010 0.000010 0.000010 0.000010 0.000010 0.000010 0.000010 0.000010 0.000010 0.000010 0.445860 0.540782 0.000010 0.000010 0.000010 0.000010 0.013108 0.000010 0.000010 0.000010 0.000010 0.000010 0.000010 0.000010 0.000010 0.000010
0.000010 0.000010 0.000010 0.000010 0.000010 0.000010 0.000010 0.000010 0.000010 0.000010 0.000010 0.000010 0.443664 0.541832 0.000010 0.000010 0.000010 0.000010 0.014254 0.000010 0.000010 0.000010 0.000010 0.000010 0.000010 0.000010 0.000010 0.000010
0.151915 0.008262 0.000010 0.000010 0.000010 0.000010 0.000010 0.003859 0.000010 0.053847 0.000010 0.000010 0.000010 0.198943 0.023480 0.000010 0.401974 0.102984 0.000010 0.000010 0.000010 0.000010 0.000010 0.000061 0.000010 0.022162 0.000010 0.032343
0.150250 0.007691 0.000010 0.000010 0.000010 0.000010 0.000010 0.005407 0.000010 0.051494 0.000010 0.000010 0.000010 0.197084 0.023213 0.000010 0.402169 0.107092 0.000010 0.000010 0.000010 0.000010 0.000010 0.000010 0.000010 0.022050 0.000010 0.033371
0.303145 0.000010 0.000010 0.000010 0.000010 0.000010 0.000010 0.000010 0.000010 0.175339 0.000289 0.000010 0.000010 0.285503 0.000010 0.056384 0.000010 0.179121 0.000010 0.000010 0.000010 0.000010 0.000010 0.000010 0.000010 0.000010 0.000010 0.000010
0.101850 0.000920 0.000010 0.000010 0.000010 0.001924 0.000010 0.000010 0.000010 0.116380 0.010619 0.000010 0.020776 0.172897 0.000010 0.055359 0.259085 0.134211 0.012803 0.034635 0.008025 0.000010 0.014880 0.014049 0.003806 0.022076 0.000010 0.015603
0.138368 0.000010 0.004943 0.002451 0.000010 0.002416 0.003442 0.024555 0.000010 0.100567 0.010563 0.000010 0.000010 0.401827 0.048352 0.071832 0.015008 0.139689 0.000010 0.011839 0.000010 0.000010 0.000010 0.000010 0.000810 0.003671 0.019558 0.000010
0.402257 0.000010 0.000010 0.000010 0.000010 0.000010 0.000010 0.000010 0.000010 0.158091 0.000621 0.000010 0.000010 0.285915 0.000010 0.018814 0.000010 0.134082 0.000010 0.000010 0.000010 0.000010 0.000010 0.000010 0.000010 0.000010 0.000010 0.000010
0.368029 0.000010 0.000010 0.000010 0.000010 0.000010 0.000010 0.000010 0.000010 0.125036 0.000010 0.000010 0.000010 0.271796 0.000010 0.025774 0.000010 0.201937 0.000010 0.007209 0.000010 0.000010 0.000010 0.000010 0.000010 0.000010 0.000010 0.000010
0.406947 0.000010 0.000010 0.000010 0.000010 0.000010 0.000010 0.000010 0.000010 0.141712 0.003977 0.000010 0.000010 0.160482 0.000010 0.028066 0.000010 0.254091 0.000010 0.004514 0.000010 0.000010 0.000010 0.000010 0.000010 0.000010 0.000010 0.000010
0.408724 0.000010 0.000010 0.000010 0.000010 0.000010 0.000010 0.000010 0.000010 0.129106 0.009001 0.000010 0.000010 0.138487 0.000010 0.032645 0.000010 0.281817 0.000010 0.000010 0.000010 0.000010 0.000010 0.000010 0.000010 0.000010 0.000010 0.000010
0.374910 0.000010 0.000010 0.000010 0.000010 0.000010 0.000010 0.000010 0.000010 0.164967 0.016178 0.000010 0.000010 0.260377 0.000010 0.010456 0.000010 0.172892 0.000010 0.000010 0.000010 0.000010 0.000010 0.000010 0.000010 0.000010 0.000010 0.000010
0.364866 0.000010 0.000010 0.000010 0.000010 0.000010 0.000010 0.000010 0.000010 0.147257 0.002818 0.000010 0.000010 0.327378 0.000010 0.011866 0.000010 0.145596 0.000010 0.000010 0.000010 0.000010 0.000010 0.000010 0.000010 0.000010 0.000010 0.000010
0.000010 0.000010 0.000010 0.000010 0.000010 0.000010 0.000010 0.000010 0.000010 0.000010 0.000010 0.000010 0.000010 0.000010 0.000010 0.000010 0.000010 0.000010 0.000010 0.999730 0.000010 0.000010 0.000010 0.000010 0.000010 0.000010 0.000010 0.000010
0.000010 0.000010 0.000010 0.000010 0.000010 0.000010 0.000010 0.000010 0.000010 0.000010 0.000010 0.000010 0.000010 0.000010 0.000010 0.000010 0.000010 0.000010 0.000010 0.999730 0.000010 0.000010 0.000010 0.000010 0.000010 0.000010 0.000010 0.000010
0.000010 0.000010 0.000010 0.000010 0.000010 0.000010 0.000010 0.000010 0.000010 0.000010 0.000010 0.000010 0.000010 0.000010 0.000010 0.000010 0.000010 0.000010 0.000010 0.999730 0.000010 0.000010 0.000010 0.000010 0.000010 0.000010 0.000010 0.000010
0.000010 0.000015 0.000010 0.000010 0.000010 0.000010 0.000010 0.000010 0.000010 0.000010 0.000010 0.000010 0.000010 0.000010 0.000017 0.000010 0.000010 0.000010 0.000010 0.999718 0.000010 0.000010 0.000010 0.000010 0.000010 0.000010 0.000010 0.000010
0.000010 0.000010 0.000010 0.000010 0.000010 0.000010 0.000010 0.000010 0.000010 0.000010 0.000010 0.000010 0.000010 0.000010 0.000010 0.000010 0.000010 0.000010 0.000010 0.999730 0.000010 0.000010 0.000010 0.000010 0.000010 0.000010 0.000010 0.000010
0.000010 0.000010 0.000010 0.000010 0.000010 0.000010 0.000010 0.000010 0.000010 0.000010 0.000010 0.000010 0.000010 0.000010 0.000010 0.000010 0.000010 0.000010 0.000010 0.999730 0.000010 0.000010 0.000010 0.000010 0.000010 0.000010 0.000010 0.000010
0.000010 0.000011 0.000010 0.000010 0.000010 0.000010 0.000010 0.000010 0.000010 0.000010 0.000010 0.000010 0.000010 0.000010 0.000010 0.000010 0.000010 0.000010 0.000010 0.999729 0.000010 0.000010 0.000010 0.000010 0.000010 0.000010 0.000010 0.000010
0.000010 0.000010 0.000010 0.000010 0.000010 0.000010 0.000010 0.000010 0.000010 0.000010 0.000010 0.000010 0.000010 0.000018 0.000010 0.000010 0.000010 0.000010 0.000010 0.999722 0.000010 0.000010 0.000010 0.000010 0.000010 0.000010 0.000010 0.000010
0.000010 0.000019 0.000010 0.000010 0.000010 0.000010 0.000017 0.000012 0.000010 0.000010 0.000010 0.000010 0.000010 0.000010 0.000010 0.000010 0.000010 0.000010 0.000010 0.999712 0.000010 0.000010 0.000010 0.000010 0.000010 0.000010 0.000010 0.000010
0.000010 0.000010 0.000010 0.000010 0.000010 0.000010 0.000010 0.000010 0.000010 0.000010 0.000010 0.000010 0.000010 0.000010 0.000010 0.000010 0.000018 0.000010 0.000010 0.999722 0.000010 0.000010 0.000010 0.000010 0.000010 0.000010 0.000010 0.000010
0.000010 0.000010 0.000010 0.000010 0.000010 0.000010 0.000010 0.000010 0.000010 0.000010 0.000010 0.000010 0.000010 0.000010 0.000010 0.000010 0.000010 0.000010 0.000010 0.999730 0.000010 0.000010 0.000010 0.000010 0.000010 0.000010 0.000010 0.000010
0.000010 0.000010 0.000010 0.000010 0.000010 0.000010 0.000010 0.000010 0.000010 0.000010 0.000010 0.000010 0.000010 0.000010 0.000010 0.000010 0.000010 0.000010 0.000010 0.999730 0.000010 0.000010 0.000010 0.000010 0.000010 0.000010 0.000010 0.000010
0.000010 0.000010 0.000010 0.000010 0.000010 0.000010 0.000010 0.000010 0.000010 0.000010 0.000010 0.000010 0.000010 0.000010 0.000010 0.000010 0.000010 0.000010 0.000010 0.999730 0.000010 0.000010 0.000010 0.000010 0.000010 0.000010 0.000010 0.000010
0.000010 0.000010 0.000010 0.000010 0.000010 0.000010 0.000010 0.000010 0.000016 0.000010 0.000010 0.000010 0.000010 0.000010 0.000010 0.000014 0.000010 0.000010 0.000010 0.999720 0.000010 0.000010 0.000010 0.000010 0.000010 0.000010 0.000010 0.000010
0.000010 0.000010 0.000010 0.000010 0.000010 0.000010 0.000010 0.000010 0.000010 0.000010 0.000010 0.000010 0.000010 0.000010 0.000010 0.000010 0.000010 0.000010 0.000010 0.999730 0.000010 0.000010 0.000010 0.000010 0.000010 0.000010 0.000010 0.000010
0.000010 0.000010 0.000010 0.000010 0.000010 0.010702 0.001946 0.000010 0.000010 0.000010 0.000010 0.002271 0.015038 0.000010 0.000010 0.000010 0.381325 0.000010 0.001371 0.513081 0.000010 0.000010 0.022307 0.000010 0.000010 0.014113 0.000010 0.037665
0.000010 0.000010 0.000010 0.000010 0.000010 0.000010 0.000010 0.000010 0.000010 0.000010 0.000010 0.000010 0.000010 0.503064 0.000010 0.000010 0.000010 0.000010 0.000010 0.496676 0.000010 0.000010 0.000010 0.000010 0.000010 0.000010 0.000010 0.000010
0.107042 0.000010 0.000010 0.000010 0.000010 0.000010 0.000010 0.000010 0.000010 0.070807 0.000010 0.000010 0.000010 0.456841 0.000010 0.000010 0.000010 0.033487 0.000010 0.331594 0.000010 0.000010 0.000010 0.000010 0.000010 0.000010 0.000010 0.000010
0.000010 0.000010 0.000010 0.000010 0.000010 0.000010 0.000010 0.000010 0.000010 0.000010 0.000010 0.000010 0.000010 0.000010 0.000010 0.000010 0.000010 0.000010 0.000010 0.999730 0.000010 0.000010 0.000010 0.000010 0.000010 0.000010 0.000010 0.000010
0.000010 0.000010 0.000010 0.000010 0.000010 0.000010 0.000010 0.000010 0.000010 0.000010 0.000010 0.000010 0.000011 0.000010 0.000010 0.000010 0.000010 0.000010 0.000010 0.999728 0.000010 0.000010 0.000010 0.000010 0.000011 0.000010 0.000010 0.000010
0.000017 0.000010 0.001448 0.000010 0.000010 0.034329 0.000010 0.000010 0.000010 0.038318 0.007934 0.000010 0.000010 0.026235 0.000010 0.831292 0.000010 0.058640 0.000010 0.000010 0.000010 0.000010 0.000010 0.000010 0.000010 0.000010 0.000010 0.001597
0.000010 0.000010 0.000010 0.000010 0.000010 0.000010 0.000010 0.000010 0.000010 0.000010 0.000010 0.000010 0.000010 0.000010 0.000010 0.999730 0.000010 0.000010 0.000010 0.000010 0.000010 0.000010 0.000010 0.000010 0.000010 0.000010 0.000010 0.000010
0.034040 0.000010 0.000010 0.000010 0.000010 0.000010 0.000010 0.000010 0.000010 0.031725 0.008738 0.000010 0.000010 0.002881 0.000010 0.836804 0.000010 0.085592 0.000010 0.000010 0.000010 0.000010 0.000010 0.000010 0.000010 0.000010 0.000010 0.000010
0.000010 0.000010 0.000010 0.000010 0.000010 0.000010 0.000010 0.000010 0.000010 0.000010 0.000010 0.000010 0.000010 0.000010 0.000010 0.999730 0.000010 0.000010 0.000010 0.000010 0.000010 0.000010 0.000010 0.000010 0.000010 0.000010 0.000010 0.000010
0.048472 0.000010 0.000010 0.000010 0.000010 0.000010 0.000010 0.000010 0.000010 0.000010 0.003166 0.000010 0.000010 0.000010 0.000010 0.906197 0.000010 0.041925 0.000010 0.000010 0.000010 0.000010 0.000010 0.000010 0.000010 0.000010 0.000010 0.000010
0.000010 0.000010 0.000010 0.000010 0.000010 0.000010 0.000010 0.000010 0.000010 0.000010 0.000010 0.000010 0.000010 0.000010 0.000010 0.999730 0.000010 0.000010 0.000010 0.000010 0.000010 0.000010 0.000010 0.000010 0.000010 0.000010 0.000010 0.000010
0.000010 0.000010 0.000010 0.000010 0.000010 0.000010 0.000010 0.000010 0.000010 0.000010 0.000010 0.000010 0.000010 0.000010 0.000010 0.999730 0.000010 0.000010 0.000010 0.000010 0.000010 0.000010 0.000010 0.000010 0.000010 0.000010 0.000010 0.000010
0.047187 0.000010 0.000010 0.000010 0.000010 0.000010 0.000010 0.000010 0.000010 0.000010 0.024650 0.000010 0.000010 0.000010 0.000010 0.927911 0.000010 0.000012 0.000010 0.000010 0.000010 0.000010 0.000010 0.000010 0.000010 0.000010 0.000010 0.000010
0.000010 0.000010 0.000010 0.000010 0.000010 0.000010 0.000010 0.000010 0.000010 0.000010 0.005695 0.000010 0.000010 0.000010 0.000010 0.994045 0.000010 0.000010 0.000010 0.000010 0.000010 0.000010 0.000010 0.000010 0.000010 0.000010 0.000010 0.000010
0.035654 0.000010 0.000010 0.000010 0.000010 0.000010 0.000010 0.000010 0.000010 0.054865 0.003054 0.000010 0.000010 0.000010 0.000010 0.906187 0.000010 0.000010 0.000010 0.000010 0.000010 0.000010 0.000010 0.000010 0.000010 0.000010 0.000010 0.000010
0.050506 0.000010 0.000010 0.000010 0.000010 0.000010 0.000010 0.000010 0.000010 0.012380 0.000010 0.000010 0.000010 0.000010 0.000010 0.840185 0.000010 0.096689 0.000010 0.000010 0.000010 0.000010 0.000010 0.000010 0.000010 0.000010 0.000010 0.000010
0.000010 0.000010 0.000010 0.000010 0.000010 0.000010 0.000010 0.000010 0.000010 0.000010 0.000010 0.000010 0.000010 0.000010 0.000010 0.999730 0.000010 0.000010 0.000010 0.000010 0.000010 0.000010 0.000010 0.000010 0.000010 0.000010 0.000010 0.000010
0.000010 0.000010 0.000010 0.000010 0.000010 0.000010 0.000010 0.000010 0.000010 0.000010 0.002319 0.000010 0.000010 0.010167 0.000010 0.970419 0.000010 0.000010 0.000010 0.016854 0.000010 0.000010 0.000010 0.000010 0.000010 0.000010 0.000010 0.000010
0.000010 0.000010 0.000013 0.000010 0.000010 0.000010 0.000010 0.000010 0.000010 0.000010 0.000010 0.000010 0.000010 0.075569 0.000010 0.894745 0.000010 0.000010 0.000010 0.029432 0.000010 0.000010 0.000010 0.000010 0.000010 0.000012 0.000010 0.000010
0.000010 0.000010 0.000010 0.000010 0.000010 0.000010 0.000010 0.000010 0.000010 0.000010 0.000010 0.000010 0.000010 0.000010 0.000010 0.985295 0.000010 0.000010 0.000010 0.014445 0.000010 0.000010 0.000010 0.000010 0.000010 0.000010 0.000010 0.000010
0.000010 0.000010 0.000010 0.000010 0.000010 0.000010 0.000010 0.000010 0.000010 0.000010 0.000010 0.000010 0.000010 0.000010 0.000010 0.982466 0.000010 0.000010 0.000010 0.017274 0.000010 0.000010 0.000010 0.000010 0.000010 0.000010 0.000010 0.000010
0.000010 0.000010 0.000010 0.000010 0.000010 0.000016 0.000010 0.000010 0.000010 0.000010 0.000010 0.000010 0.000010 0.000010 0.000010 0.992719 0.000010 0.000010 0.000010 0.007014 0.000010 0.000010 0.000010 0.000010 0.000010 0.000010 0.000011 0.000010
0.000010 0.000010 0.000012 0.000010 0.000010 0.000012 0.000010 0.000010 0.000010 0.000010 0.000010 0.000010 0.000010 0.000010 0.000010 0.997020 0.000010 0.000010 0.000010 0.002716 0.000010 0.000010 0.000010 0.000010 0.000010 0.000010 0.000010 0.000010
0.000010 0.000010 0.000010 0.000010 0.000010 0.000010 0.000010 0.000010 0.000010 0.000010 0.000010 0.000010 0.000010 0.892174 0.000010 0.000010 0.000010 0.000010 0.000010 0.107566 0.000010 0.000010 0.000010 0.000010 0.000010 0.000010 0.000010 0.000010
0.000010 0.000010 0.000010 0.000010 0.000010 0.000010 0.000010 0.000010 0.000010 0.000010 0.000010 0.000010 0.000010 0.907752 0.000010 0.000010 0.000010 0.000010 0.000010 0.091988 0.000010 0.000010 0.000010 0.000010 0.000010 0.000010 0.000010 0.000010
0.000010 0.000010 0.000010 0.000010 0.000010 0.000010 0.000010 0.000010 0.000010 0.000010 0.000010 0.000010 0.000010 0.921668 0.000010 0.000010 0.000010 0.000010 0.000010 0.078072 0.000010 0.000010 0.000010 0.000010 0.000010 0.000010 0.000010 0.000010
0.000010 0.000010 0.000010 0.000010 0.000010 0.000010 0.000010 0.000010 0.000010 0.000010 0.000010 0.000010 0.000010 0.916601 0.000010 0.000010 0.000010 0.000010 0.000010 0.083139 0.000010 0.000010 0.000010 0.000010 0.000010 0.000010 0.000010 0.000010
0.000010 0.000010 0.000010 0.000010 0.000010 0.000010 0.000010 0.000010 0.000010 0.000010 0.000010 0.000010 0.000010 0.879359 0.000010 0.000010 0.000010 0.000010 0.000010 0.120381 0.000010 0.000010 0.000010 0.000010 0.000010 0.000010 0.000010 0.000010
0.000010 0.000010 0.000010 0.000010 0.000010 0.000010 0.000010 0.000010 0.000010 0.000010 0.000010 0.000010 0.000010 0.899757 0.000010 0.000010 0.000010 0.000010 0.000010 0.099983 0.000010 0.000010 0.000010 0.000010 0.000010 0.000010 0.000010 0.000010
0.000010 0.000010 0.000010 0.000010 0.000010 0.000010 0.000010 0.000010 0.000010 0.000010 0.000010 0.000010 0.000010 0.928371 0.000010 0.000010 0.000010 0.000010 0.000010 0.071369 0.000010 0.000010 0.000010 0.000010 0.000010 0.000010 0.000010 0.000010
0.070020 0.000010 0.000010 0.000010 0.000010 0.000010 0.000010 0.000010 0.000010 0.084666 0.000010 0.000010 0.000010 0.660435 0.000010 0.074842 0.000010 0.027732 0.000010 0.082086 0.000010 0.000010 0.000010 0.000010 0.000010 0.000010 0.000010 0.000010
0.144670 0.000010 0.000010 0.000010 0.000010 0.000010 0.000010 0.000010 0.000010 0.096578 0.014178 0.000010 0.000010 0.485626 0.000010 0.059360 0.000010 0.161639 0.000010 0.037740 0.000010 0.000010 0.000010 0.000010 0.000010 0.000010 0.000010 0.000010
0.041244 0.000010 0.000010 0.000010 0.000010 0.000010 0.000010 0.000010 0.000010 0.050158 0.003304 0.000010 0.000010 0.728761 0.000010 0.066588 0.000010 0.053898 0.000010 0.055836 0.000010 0.000010 0.000010 0.000010 0.000010 0.000010 0.000010 0.000010
0.112092 0.000010 0.000010 0.000010 0.000010 0.000010 0.000010 0.000010 0.000010 0.061684 0.005935 0.000010 0.000010 0.655995 0.000010 0.053856 0.000010 0.050067 0.000010 0.060161 0.000010 0.000010 0.000010 0.000010 0.000010 0.000010 0.000010 0.000010
0.000010 0.000010 0.000010 0.000010 0.000010 0.000010 0.000010 0.000010 0.000010 0.000010 0.000010 0.000010 0.000010 0.999730 0.000010 0.000010 0.000010 0.000010 0.000010 0.000010 0.000010 0.000010 0.000010 0.000010 0.000010 0.000010 0.000010 0.000010
0.000010 0.000010 0.000010 0.000010 0.000010 0.000010 0.000010 0.000010 0.000010 0.000010 0.000010 0.000010 0.000010 0.999730 0.000010 0.000010 0.000010 0.000010 0.000010 0.000010 0.000010 0.000010 0.000010 0.000010 0.000010 0.000010 0.000010 0.000010
0.006879 0.000010 0.000010 0.000010 0.000010 0.000010 0.000010 0.000010 0.000010 0.123959 0.000010 0.000010 0.000010 0.719564 0.000010 0.046645 0.000010 0.062191 0.000010 0.040541 0.000010 0.000010 0.000010 0.000010 0.000010 0.000010 0.000010 0.000010
0.028152 0.000010 0.000010 0.000010 0.000010 0.000010 0.000010 0.000010 0.000010 0.041236 0.020220 0.000010 0.000010 0.748751 0.000010 0.063267 0.000010 0.027373 0.000010 0.070791 0.000010 0.000010 0.000010 0.000010 0.000010 0.000010 0.000010 0.000010
0.080251 0.000010 0.000010 0.000010 0.000010 0.000010 0.000010 0.000010 0.000010 0.068125 0.000010 0.000010 0.000010 0.683882 0.000010 0.093855 0.000010 0.018141 0.000010 0.055526 0.000010 0.000010 0.000010 0.000010 0.000010 0.000010 0.000010 0.000010
0.012380 0.000010 0.000010 0.000010 0.000010 0.000010 0.000010 0.000010 0.000010 0.464753 0.020546 0.000010 0.000010 0.000010 0.000010 0.032331 0.000010 0.469760 0.000010 0.000010 0.000010 0.000010 0.000010 0.000010 0.000010 0.000010 0.000010 0.000010
0.027744 0.000010 0.000010 0.000010 0.000010 0.000010 0.000010 0.000010 0.000010 0.487114 0.016101 0.000020 0.000010 0.000010 0.000010 0.033638 0.000010 0.435164 0.000010 0.000010 0.000010 0.000010 0.000010 0.000010 0.000010 0.000010 0.000010 0.000010
0.063155 0.000010 0.000010 0.000010 0.000010 0.000010 0.000010 0.000010 0.000010 0.412346 0.026780 0.000010 0.000010 0.002095 0.000010 0.071951 0.000010 0.418367 0.000010 0.000010 0.000010 0.000010 0.000010 0.000010 0.000010 0.000010 0.005096 0.000010
0.000010 0.000051 0.000010 0.000010 0.000010 0.007260 0.000010 0.000010 0.000010 0.453695 0.000010 0.007033 0.000010 0.000010 0.003816 0.030675 0.003777 0.383454 0.000010 0.004642 0.000941 0.000010 0.006045 0.028630 0.045478 0.024363 0.000010 0.000010
0.055275 0.000010 0.000017 0.000010 0.000010 0.000010 0.000010 0.000010 0.000010 0.468622 0.009013 0.000010 0.000010 0.000010 0.000010 0.004848 0.000010 0.462001 0.000010 0.000010 0.000010 0.000010 0.000010 0.000010 0.000010 0.000013 0.000010 0.000010
0.081541 0.000010 0.000010 0.000010 0.000010 0.000010 0.000010 0.000010 0.000015 0.417186 0.018172 0.000010 0.000010 0.008996 0.000010 0.040059 0.000010 0.427626 0.000010 0.000010 0.000010 0.000010 0.000010 0.000010 0.000010 0.000010 0.006204 0.000010
0.033841 0.000010 0.000010 0.004436 0.000010 0.000088 0.009249 0.000010 0.000010 0.422107 0.000010 0.000010 0.000500 0.015425 0.005586 0.017524 0.000010 0.389834 0.006044 0.000010 0.000010 0.000327 0.000010 0.000010 0.074186 0.004076 0.016648 0.000010
0.000010 0.000010 0.000010 0.000010 0.000010 0.006433 0.000010 0.000010 0.000010 0.454645 0.000010 0.007011 0.000010 0.000010 0.003375 0.030293 0.003966 0.383056 0.000010 0.004292 0.001325 0.000010 0.006457 0.030377 0.043722 0.024897 0.000010 0.000010
0.000010 0.000010 0.000010 0.000010 0.000010 0.000010 0.000010 0.000010 0.000010 0.498934 0.000010 0.000010 0.000010 0.000010 0.000010 0.021306 0.000010 0.479509 0.000010 0.000010 0.000010 0.000010 0.000010 0.000010 0.000010 0.000010 0.000010 0.000010
0.052441 0.000010 0.000020 0.000010 0.000010 0.000010 0.000010 0.000010 0.000010 0.457888 0.008138 0.000010 0.000010 0.000010 0.000010 0.039566 0.000010 0.437974 0.000010 0.003349 0.000010 0.000010 0.000010 0.000010 0.000010 0.000010 0.000426 0.000010
0.080426 0.000010 0.000010 0.000010 0.000010 0.000010 0.000010 0.000010 0.000010 0.480374 0.005002 0.000010 0.000010 0.017526 0.000010 0.031478 0.000010 0.381805 0.000010 0.000010 0.000010 0.000010 0.000010 0.000010 0.000010 0.000010 0.003178 0.000010
0.068233 0.000010 0.000010 0.000010 0.000010 0.000010 0.000010 0.000010 0.000010 0.486292 0.021496 0.000010 0.000010 0.025266 0.000010 0.012044 0.000010 0.379627 0.000010 0.000010 0.000010 0.006834 0.000010 0.000010 0.000010 0.000010 0.000010 0.000010
0.058757 0.000010 0.000010 0.000010 0.000010 0.000010 0.000010 0.000010 0.000010 0.516219 0.025713 0.000010 0.000010 0.000010 0.000010 0.034605 0.000010 0.353212 0.000010 0.000010 0.000010 0.000010 0.000010 0.000010 0.000010 0.000010 0.011274 0.000010
0.076958 0.000010 0.000010 0.000010 0.000010 0.000010 0.000010 0.000010 0.000010 0.440683 0.026873 0.000010 0.000010 0.005428 0.000010 0.051698 0.000010 0.394608 0.000010 0.000010 0.000010 0.000010 0.000010 0.000010 0.000010 0.000010 0.003542 0.000010
0.087528 0.000010 0.000010 0.000010 0.000010 0.000010 0.000010 0.014924 0.000010 0.473527 0.024004 0.000010 0.000010 0.000010 0.000010 0.037791 0.000010 0.362006 0.000010 0.000010 0.000010 0.000010 0.000010 0.000010 0.000010 0.000010 0.000010 0.000010
0.092661 0.000010 0.000010 0.000010 0.000010 0.000010 0.000010 0.000010 0.000010 0.468541 0.025970 0.000010 0.000010 0.000010 0.000010 0.058841 0.000010 0.353669 0.000010 0.000010 0.000010 0.000010 0.000010 0.000010 0.000010 0.000010 0.000099 0.000010
0.092725 0.000010 0.000010 0.000010 0.000010 0.000010 0.000010 0.000010 0.000010 0.468814 0.027066 0.000010 0.000010 0.000010 0.000010 0.057289 0.000010 0.353875 0.000010 0.000010 0.000010 0.000010 0.000010 0.000010 0.000010 0.000010 0.000010 0.000010
0.077986 0.000010 0.000010 0.000015 0.000010 0.000192 0.002173 0.001275 0.000010 0.370872 0.020615 0.000010 0.000010 0.005540 0.000010 0.084407 0.000010 0.411382 0.004683 0.000010 0.000010 0.000010 0.000010 0.001452 0.006065 0.000010 0.013204 0.000010
0.086870 0.000010 0.000010 0.000010 0.000010 0.000010 0.000010 0.000010 0.000010 0.471624 0.000010 0.000010 0.000010 0.000010 0.000010 0.059471 0.000010 0.377149 0.000010 0.004656 0.000010 0.000010 0.000010 0.000010 0.000010 0.000010 0.000010 0.000010
0.050641 0.000010 0.000010 0.000010 0.000010 0.000010 0.000010 0.004316 0.000010 0.448042 0.014555 0.000010 0.000010 0.000010 0.000010 0.071774 0.000010 0.409409 0.000010 0.000010 0.000010 0.000010 0.000010 0.000010 0.000010 0.000010 0.001053 0.000010
0.060977 0.000010 0.000010 0.000010 0.000010 0.000010 0.014484 0.022020 0.000010 0.409231 0.011583 0.013846 0.005757 0.000010 0.000010 0.120993 0.000010 0.335049 0.000010 0.000010 0.000010 0.000010 0.000010 0.000010 0.000010 0.000010 0.000010 0.005880
0.000010 0.000010 0.000010 0.000010 0.000010 0.000010 0.000010 0.000010 0.000010 0.999730 0.000010 0.000010 0.000010 0.000010 0.000010 0.000010 0.000010 0.000010 0.000010 0.000010 0.000010 0.000010 0.000010 0.000010 0.000010 0.000010 0.000010 0.000010
0.086742 0.000010 0.000010 0.000010 0.000010 0.002893 0.015965 0.004865 0.000010 0.363637 0.009435 0.007370 0.004393 0.011847 0.001887 0.076732 0.000200 0.359613 0.000983 0.000010 0.007264 0.013817 0.000010 0.000010 0.018575 0.000010 0.005121 0.008572
0.000010 0.000010 0.000010 0.000010 0.000010 0.000010 0.000010 0.000010 0.000010 0.999730 0.000010 0.000010 0.000010 0.000010 0.000010 0.000010 0.000010 0.000010 0.000010 0.000010 0.000010 0.000010 0.000010 0.000010 0.000010 0.000010 0.000010 0.000010
0.000010 0.000010 0.000010 0.000010 0.000010 0.000010 0.000010 0.000010 0.000010 0.999730 0.000010 0.000010 0.000010 0.000010 0.000010 0.000010 0.000010 0.000010 0.000010 0.000010 0.000010 0.000010 0.000010 0.000010 0.000010 0.000010 0.000010 0.000010
0.089016 0.000010 0.000010 0.000010 0.000010 0.000010 0.022496 0.024773 0.004464 0.396715 0.000010 0.011873 0.001303 0.013058 0.000010 0.076297 0.001627 0.342125 0.000010 0.000010 0.000010 0.000010 0.008714 0.000010 0.007387 0.000010 0.000010 0.000010
0.000010 0.000010 0.000010 0.000010 0.000010 0.000010 0.000010 0.000010 0.000010 0.999730 0.000010 0.000010 0.000010 0.000010 0.000010 0.000010 0.000010 0.000010 0.000010 0.000010 0.000010 0.000010 0.000010 0.000010 0.000010 0.000010 0.000010 0.000010
0.048469 0.000010 0.001149 0.000010 0.000010 0.002326 0.043209 0.052142 0.002165 0.399899 0.012655 0.026653 0.000010 0.031925 0.000010 0.073749 0.000010 0.244509 0.007372 0.000010 0.005539 0.001323 0.006399 0.009778 0.011365 0.000010 0.019285 0.000010
0.073885 0.000010 0.005826 0.000010 0.001019 0.002609 0.044823 0.009907 0.000356 0.460360 0.011055 0.019222 0.000010 0.000010 0.000010 0.092681 0.000010 0.218102 0.012565 0.002014 0.015404 0.012542 0.000010 0.000010 0.000010 0.008141 0.000010 0.009389
0.084629 0.000730 0.004875 0.000010 0.000010 0.005068 0.034385 0.007794 0.000045 0.436725 0.004980 0.024762 0.003111 0.010082 0.002897 0.073073 0.003032 0.234538 0.006192 0.001539 0.010128 0.025158 0.002525 0.000010 0.005502 0.012839 0.000010 0.005351
0.000010 0.000010 0.000010 0.000010 0.000010 0.000010 0.000010 0.000010 0.000010 0.000010 0.999725 0.000010 0.000010 0.000010 0.000010 0.000010 0.000010 0.000010 0.000010 0.000010 0.000013 0.000010 0.000010 0.000010 0.000010 0.000012 0.000010 0.000010
0.000010 0.000010 0.000010 0.000010 0.000010 0.000010 0.000010 0.000010 0.000010 0.000010 0.999730 0.000010 0.000010 0.000010 0.000010 0.000010 0.000010 0.000010 0.000010 0.000010 0.000010 0.000010 0.000010 0.000010 0.000010 0.000010 0.000010 0.000010
0.000010 0.000015 0.000010 0.000010 0.000010 0.000010 0.000010 0.000010 0.000010 0.000010 0.999718 0.000010 0.000010 0.000010 0.000010 0.000013 0.000010 0.000010 0.000010 0.000010 0.000010 0.000010 0.000014 0.000010 0.000010 0.000010 0.000010 0.000010
0.000010 0.000010 0.000010 0.000010 0.000010 0.000010 0.000010 0.000010 0.000010 0.000010 0.999725 0.000010 0.000010 0.000010 0.000010 0.000010 0.000010 0.000010 0.000012 0.000010 0.000010 0.000010 0.000013 0.000010 0.000010 0.000010 0.000010 0.000010
0.000015 0.000010 0.000010 0.000010 0.000010 0.000010 0.000010 0.000010 0.000010 0.000010 0.999722 0.000010 0.000010 0.000010 0.000010 0.000013 0.000010 0.000010 0.000010 0.000010 0.000010 0.000010 0.000010 0.000010 0.000010 0.000010 0.000010 0.000010
0.000010 0.000010 0.000010 0.000011 0.000010 0.000010 0.000010 0.000010 0.000010 0.000016 0.999720 0.000010 0.000010 0.000010 0.000010 0.000014 0.000010 0.000010 0.000010 0.000010 0.000010 0.000010 0.000010 0.000010 0.000010 0.000010 0.000010 0.000010
0.000010 0.000010 0.000010 0.000010 0.000010 0.000010 0.000010 0.000010 0.000010 0.000010 0.999730 0.000010 0.000010 0.000010 0.000010 0.000010 0.000010 0.000010 0.000010 0.000010 0.000010 0.000010 0.000010 0.000010 0.000010 0.000010 0.000010 0.000010
0.000010 0.000010 0.000010 0.000010 0.000010 0.000010 0.000010 0.000010 0.000010 0.000010 0.999730 0.000010 0.000010 0.000010 0.000010 0.000010 0.000010 0.000010 0.000010 0.000010 0.000010 0.000010 0.000010 0.000010 0.000010 0.000010 0.000010 0.000010
0.001462 0.000010 0.000010 0.000010 0.000010 0.000010 0.000010 0.000010 0.000010 0.333870 0.201737 0.000010 0.000010 0.000010 0.000010 0.000010 0.000010 0.462691 0.000010 0.000010 0.000010 0.000010 0.000010 0.000010 0.000010 0.000010 0.000010 0.000010
0.035247 0.000010 0.000010 0.000010 0.000010 0.000010 0.000010 0.000010 0.000010 0.309976 0.196055 0.000010 0.000010 0.000010 0.000010 0.002887 0.000010 0.455605 0.000010 0.000010 0.000010 0.000010 0.000010 0.000010 0.000010 0.000010 0.000010 0.000010
0.087467 0.000010 0.000010 0.000010 0.000010 0.000010 0.000010 0.000010 0.000010 0.319224 0.035191 0.000010 0.000010 0.000010 0.000010 0.079718 0.000010 0.475106 0.000010 0.003073 0.000010 0.000010 0.000010 0.000010 0.000010 0.000010 0.000010 0.000010
0.046648 0.000010 0.000010 0.000010 0.000010 0.000010 0.000010 0.000010 0.000010 0.404408 0.044402 0.000010 0.000010 0.000010 0.000010 0.091034 0.000010 0.413277 0.000010 0.000010 0.000010 0.000010 0.000010 0.000010 0.000010 0.000010 0.000010 0.000010
0.065157 0.000010 0.000010 0.000010 0.000010 0.000010 0.000010 0.000010 0.000010 0.498602 0.018640 0.000010 0.000010 0.000010 0.000010 0.011449 0.000010 0.405922 0.000010 0.000010 0.000010 0.000010 0.000010 0.000010 0.000010 0.000010 0.000010 0.000010
0.045940 0.000010 0.000010 0.000010 0.000010 0.000010 0.000010 0.000010 0.000010 0.461141 0.037621 0.000010 0.000010 0.000010 0.000010 0.022790 0.000010 0.432278 0.000010 0.000010 0.000010 0.000010 0.000010 0.000010 0.000010 0.000010 0.000010 0.000010
0.105418 0.000010 0.000010 0.000010 0.000010 0.000010 0.000010 0.000010 0.000010 0.422858 0.033014 0.000010 0.000010 0.000010 0.000010 0.068862 0.000010 0.369619 0.000010 0.000010 0.000010 0.000010 0.000010 0.000010 0.000010 0.000010 0.000010 0.000010
0.064734 0.000010 0.000010 0.000010 0.000010 0.000010 0.000010 0.000010 0.000010 0.498701 0.018766 0.000010 0.000010 0.000010 0.000010 0.011068 0.000010 0.406501 0.000010 0.000010 0.000010 0.000010 0.000010 0.000010 0.000010 0.000010 0.000010 0.000010
0.044510 0.000010 0.000010 0.000010 0.000010 0.000010 0.000010 0.000010 0.000010 0.454866 0.016048 0.000010 0.000010 0.000010 0.000010 0.015837 0.000010 0.468509 0.000010 0.000010 0.000010 0.000010 0.000010 0.000010 0.000010 0.000010 0.000010 0.000010
0.067180 0.000010 0.000010 0.000010 0.000010 0.000010 0.000010 0.000010 0.000010 0.374585 0.048768 0.000010 0.000010 0.000010 0.000010 0.055436 0.000010 0.453802 0.000010 0.000010 0.000010 0.000010 0.000010 0.000010 0.000010 0.000010 0.000010 0.000010
0.005864 0.000010 0.000010 0.000010 0.000010 0.000010 0.000010 0.000010 0.000010 0.846835 0.013731 0.000010 0.000010 0.000010 0.000010 0.000010 0.000010 0.133330 0.000010 0.000010 0.000010 0.000010 0.000010 0.000010 0.000010 0.000010 0.000010 0.000010
0.000010 0.000010 0.000010 0.000010 0.000010 0.000010 0.000010 0.000010 0.000010 0.184197 0.704113 0.000010 0.000010 0.000010 0.000010 0.000010 0.000010 0.111440 0.000010 0.000010 0.000010 0.000010 0.000010 0.000010 0.000010 0.000010 0.000010 0.000010
0.059136 0.000010 0.000010 0.000010 0.000010 0.000010 0.000010 0.000010 0.000010 0.203757 0.004923 0.000010 0.000010 0.000010 0.000010 0.016980 0.000010 0.714973 0.000010 0.000010 0.000010 0.000010 0.000010 0.000010 0.000010 0.000010 0.000010 0.000010
0.000010 0.000010 0.000010 0.000010 0.000010 0.000010 0.000010 0.000010 0.000010 0.022341 0.029338 0.000010 0.000010 0.000010 0.000010 0.000010 0.000010 0.948071 0.000010 0.000010 0.000010 0.000010 0.000010 0.000010 0.000010 0.000010 0.000010 0.000010
0.086673 0.000010 0.000010 0.000010 0.000010 0.000010 0.000010 0.000010 0.000010 0.236805 0.032238 0.000010 0.000010 0.000010 0.000010 0.029210 0.000010 0.614845 0.000010 0.000010 0.000010 0.000010 0.000010 0.000010 0.000010 0.000010 0.000010 0.000010
0.000010 0.000010 0.000010 0.000010 0.000010 0.000010 0.000010 0.000010 0.000010 0.000010 0.000010 0.000010 0.000010 0.000010 0.000010 0.000010 0.000010 0.999730 0.000010 0.000010 0.000010 0.000010 0.000010 0.000010 0.000010 0.000010 0.000010 0.000010
0.000010 0.000010 0.000010 0.000010 0.000010 0.000010 0.000010 0.000010 0.000010 0.000010 0.010774 0.000010 0.000010 0.000010 0.000010 0.000010 0.000010 0.988966 0.000010 0.000010 0.000010 0.000010 0.000010 0.000010 0.000010 0.000010 0.000010 0.000010
0.000010 0.000010 0.000010 0.000010 0.000010 0.000010 0.000010 0.000010 0.000010 0.000010 0.004375 0.000010 0.000010 0.000010 0.000010 0.000010 0.000010 0.995365 0.000010 0.000010 0.000010 0.000010 0.000010 0.000010 0.000010 0.000010 0.000010 0.000010
0.041383 0.000010 0.000010 0.000010 0.000010 0.000010 0.000010 0.000010 0.000010 0.219621 0.004375 0.000010 0.000010 0.000010 0.000010 0.040511 0.000010 0.693880 0.000010 0.000010 0.000010 0.000010 0.000010 0.000010 0.000010 0.000010 0.000010 0.000010
0.000010 0.000010 0.000010 0.000010 0.000010 0.000010 0.000010 0.000010 0.000010 0.000010 0.011486 0.000010 0.000010 0.000010 0.000010 0.000010 0.000010 0.988254 0.000010 0.000010 0.000010 0.000010 0.000010 0.000010 0.000010 0.000010 0.000010 0.000010
0.000010 0.000010 0.000010 0.000010 0.000010 0.000010 0.000010 0.000010 0.000010 0.003735 0.000010 0.000010 0.000010 0.000010 0.000010 0.000010 0.000010 0.996005 0.000010 0.000010 0.000010 0.000010 0.000010 0.000010 0.000010 0.000010 0.000010 0.000010
0.059048 0.000010 0.000010 0.000010 0.000010 0.000010 0.000010 0.000010 0.000010 0.298719 0.016793 0.000010 0.000010 0.004078 0.000010 0.026469 0.000010 0.594673 0.000010 0.000010 0.000010 0.000010 0.000010 0.000010 0.000010 0.000010 0.000010 0.000010
0.073102 0.000010 0.000010 0.000010 0.000010 0.006478 0.000010 0.018444 0.000010 0.492821 0.019302 0.000010 0.000010 0.000010 0.000022 0.030186 0.000010 0.336168 0.000010 0.001649 0.007575 0.000010 0.004699 0.000010 0.000010 0.003594 0.000010 0.005811
0.106175 0.000010 0.000010 0.000010 0.000010 0.000010 0.000010 0.011818 0.000010 0.427331 0.038689 0.000010 0.000010 0.000010 0.000010 0.044214 0.000010 0.370901 0.000010 0.000663 0.000010 0.000010 0.000010 0.000010 0.000010 0.000010 0.000010 0.000010
0.062237 0.000010 0.000010 0.000010 0.000010 0.000010 0.000010 0.000010 0.000010 0.460105 0.026701 0.000010 0.000010 0.000010 0.000010 0.067929 0.000010 0.382797 0.000010 0.000010 0.000010 0.000010 0.000010 0.000010 0.000010 0.000010 0.000010 0.000010
0.091826 0.000010 0.000010 0.000010 0.000010 0.000010 0.000010 0.000010 0.000010 0.476794 0.006094 0.000010 0.000010 0.000010 0.000010 0.052263 0.000010 0.372792 0.000010 0.000010 0.000010 0.000010 0.000010 0.000010 0.000010 0.000010 0.000010 0.000010
0.078440 0.000010 0.000010 0.000010 0.000010 0.000010 0.000010 0.000010 0.000010 0.462546 0.000010 0.000010 0.000010 0.005758 0.000010 0.030468 0.000010 0.422217 0.000010 0.000350 0.000010 0.000010 0.000010 0.000010 0.000010 0.000010 0.000010 0.000010
0.091591 0.000010 0.000010 0.000010 0.000010 0.000010 0.000010 0.000300 0.000010 0.436914 0.016034 0.000010 0.000010 0.000010 0.000010 0.065368 0.000010 0.385520 0.000010 0.000010 0.000010 0.000017 0.000010 0.000010 0.000010 0.000010 0.004057 0.000010
0.105298 0.000010 0.000010 0.000010 0.000010 0.000010 0.000010 0.000010 0.003066 0.410405 0.002623 0.000010 0.000010 0.000010 0.000010 0.076842 0.000010 0.400309 0.000010 0.000010 0.000010 0.000010 0.000010 0.000010 0.000010 0.000010 0.001247 0.000010
0.087706 0.000010 0.000010 0.000010 0.000010 0.000010 0.000010 0.000010 0.000010 0.427181 0.017534 0.000010 0.000010 0.003562 0.000010 0.042529 0.000010 0.421269 0.000010 0.000010 0.000010 0.000010 0.000010 0.000010 0.000010 0.000010 0.000010 0.000010
0.079999 0.000010 0.000010 0.000010 0.000010 0.000010 0.000010 0.000010 0.000010 0.501082 0.018032 0.000010 0.000010 0.001125 0.000010 0.036174 0.000010 0.356935 0.000010 0.000580 0.000010 0.000010 0.000010 0.000010 0.000010 0.000010 0.005873 0.000010
0.099496 0.000010 0.000010 0.000010 0.000010 0.000010 0.000010 0.001808 0.000010 0.438080 0.028789 0.000637 0.000010 0.000010 0.000010 0.044208 0.000010 0.379542 0.000010 0.000010 0.000010 0.000010 0.000010 0.000010 0.000010 0.000010 0.007240 0.000010
0.000010 0.000010 0.175109 0.000010 0.758480 0.000010 0.000010 0.065818 0.000348 0.000010 0.000010 0.000010 0.000010 0.000010 0.000010 0.000010 0.000010 0.000010 0.000010 0.000010 0.000010 0.000010 0.000010 0.000010 0.000010 0.000010 0.000016 0.000010
0.000010 0.000010 0.172767 0.000010 0.755427 0.000010 0.000010 0.070053 0.000010 0.000010 0.001513 0.000010 0.000010 0.000010 0.000010 0.000010 0.000010 0.000010 0.000010 0.000010 0.000010 0.000010 0.000010 0.000010 0.000010 0.000010 0.000010 0.000010
0.000010 0.000010 0.177036 0.000010 0.776949 0.000010 0.000010 0.045765 0.000010 0.000010 0.000010 0.000010 0.000010 0.000010 0.000010 0.000010 0.000010 0.000010 0.000010 0.000010 0.000010 0.000010 0.000010 0.000010 0.000010 0.000010 0.000010 0.000010
0.000010 0.000010 0.174588 0.000010 0.737822 0.000010 0.000010 0.075422 0.011927 0.000010 0.000010 0.000010 0.000010 0.000010 0.000010 0.000010 0.000010 0.000010 0.000010 0.000010 0.000010 0.000010 0.000010 0.000010 0.000010 0.000010 0.000010 0.000010
0.000010 0.000010 0.170180 0.000010 0.791976 0.000010 0.000010 0.037594 0.000010 0.000010 0.000010 0.000010 0.000010 0.000010 0.000010 0.000010 0.000010 0.000010 0.000010 0.000010 0.000010 0.000010 0.000010 0.000010 0.000010 0.000010 0.000010 0.000010
0.000010 0.000010 0.161433 0.000010 0.803882 0.000010 0.000010 0.034435 0.000010 0.000010 0.000010 0.000010 0.000010 0.000010 0.000010 0.000010 0.000010 0.000010 0.000010 0.000010 0.000010 0.000010 0.000010 0.000010 0.000010 0.000010 0.000010 0.000010
0.000010 0.000010 0.168596 0.000010 0.798281 0.000010 0.000010 0.023107 0.000010 0.000010 0.007577 0.000010 0.000010 0.000010 0.000010 0.000010 0.000010 0.000010 0.000010 0.000010 0.000010 0.000010 0.000010 0.000010 0.000010 0.000010 0.002209 0.000010
0.000010 0.000010 0.156547 0.000010 0.767154 0.000010 0.000010 0.068298 0.000010 0.000010 0.000010 0.000010 0.000010 0.000010 0.000010 0.000010 0.000010 0.000010 0.000010 0.000010 0.000010 0.000010 0.000010 0.000010 0.000010 0.000010 0.007761 0.000010
0.000010 0.000010 0.183118 0.000010 0.724783 0.000010 0.000010 0.088450 0.000010 0.000010 0.000010 0.000010 0.000010 0.000010 0.000010 0.000010 0.000010 0.000010 0.000010 0.000010 0.000010 0.000010 0.000010 0.000010 0.000010 0.000010 0.003409 0.000010
0.000010 0.000010 0.168009 0.000010 0.745912 0.000010 0.000010 0.085829 0.000010 0.000010 0.000010 0.000010 0.000010 0.000010 0.000010 0.000010 0.000010 0.000010 0.000010 0.000010 0.000010 0.000010 0.000010 0.000010 0.000010 0.000010 0.000010 0.000010
0.000010 0.000010 0.181009 0.000010 0.762662 0.000010 0.000010 0.047196 0.008892 0.000010 0.000010 0.000010 0.000010 0.000010 0.000010 0.000010 0.000010 0.000010 0.000010 0.000010 0.000010 0.000010 0.000010 0.000010 0.000010 0.000010 0.000010 0.000010
0.000010 0.000010 0.160205 0.000010 0.790042 0.000010 0.000010 0.043303 0.000010 0.000010 0.003398 0.000010 0.000010 0.000010 0.000010 0.000010 0.000010 0.000010 0.000010 0.000010 0.000010 0.000010 0.000010 0.000010 0.000010 0.000010 0.002821 0.000010
0.000010 0.000010 0.176107 0.000010 0.754763 0.000010 0.000010 0.046005 0.010965 0.005203 0.003266 0.000010 0.000010 0.000010 0.000010 0.000010 0.000010 0.002959 0.000010 0.000010 0.000010 0.000010 0.000010 0.000010 0.000010 0.000010 0.000532 0.000010
0.000010 0.000010 0.158849 0.000010 0.799415 0.000010 0.000010 0.041486 0.000010 0.000010 0.000010 0.000010 0.000010 0.000010 0.000010 0.000010 0.000010 0.000010 0.000010 0.000010 0.000010 0.000010 0.000010 0.000010 0.000010 0.000010 0.000010 0.000010
0.000010 0.000010 0.170142 0.000010 0.741982 0.000010 0.000010 0.087626 0.000010 0.000010 0.000010 0.000010 0.000010 0.000010 0.000010 0.000010 0.000010 0.000010 0.000010 0.000010 0.000010 0.000010 0.000010 0.000010 0.000010 0.000010 0.000010 0.000010
0.000010 0.000010 0.176332 0.000010 0.787609 0.000010 0.000010 0.035809 0.000010 0.000010 0.000010 0.000010 0.000010 0.000010 0.000010 0.000010 0.000010 0.000010 0.000010 0.000010 0.000010 0.000010 0.000010 0.000010 0.000010 0.000010 0.000010 0.000010
0.000010 0.000010 0.194467 0.000010 0.759916 0.000010 0.000010 0.045367 0.000010 0.000010 0.000010 0.000010 0.000010 0.000010 0.000010 0.000010 0.000010 0.000010 0.000010 0.000010 0.000010 0.000010 0.000010 0.000010 0.000010 0.000010 0.000010 0.000010
0.000010 0.000010 0.161302 0.000010 0.749751 0.000010 0.000010 0.058120 0.030587 0.000010 0.000010 0.000010 0.000010 0.000010 0.000010 0.000010 0.000010 0.000010 0.000010 0.000010 0.000010 0.000010 0.000010 0.000010 0.000010 0.000010 0.000010 0.000010
0.000010 0.000010 0.178341 0.000010 0.784868 0.000010 0.000010 0.035678 0.000089 0.000010 0.000010 0.000010 0.000010 0.000010 0.000010 0.000010 0.000010 0.000010 0.000010 0.000795 0.000010 0.000010 0.000010 0.000010 0.000010 0.000010 0.000010 0.000010
0.000010 0.000010 0.192026 0.000010 0.758592 0.000010 0.000010 0.049132 0.000010 0.000010 0.000010 0.000010 0.000010 0.000010 0.000010 0.000010 0.000010 0.000010 0.000010 0.000010 0.000010 0.000010 0.000010 0.000010 0.000010 0.000010 0.000010 0.000010
0.000010 0.000010 0.000010 0.000010 0.153939 0.000010 0.000010 0.000010 0.845801 0.000010 0.000010 0.000010 0.000010 0.000010 0.000010 0.000010 0.000010 0.000010 0.000010 0.000010 0.000010 0.000010 0.000010 0.000010 0.000010 0.000010 0.000010 0.000010
0.000010 0.000010 0.000010 0.000010 0.000010 0.000010 0.000010 0.000010 0.999730 0.000010 0.000010 0.000010 0.000010 0.000010 0.000010 0.000010 0.000010 0.000010 0.000010 0.000010 0.000010 0.000010 0.000010 0.000010 0.000010 0.000010 0.000010 0.000010
0.000010 0.000010 0.000010 0.000010 0.000010 0.000010 0.000010 0.000010 0.999730 0.000010 0.000010 0.000010 0.000010 0.000010 0.000010 0.000010 0.000010 0.000010 0.000010 0.000010 0.000010 0.000010 0.000010 0.000010 0.000010 0.000010 0.000010 0.000010
0.000010 0.000010 0.026121 0.000010 0.187211 0.000010 0.000010 0.000010 0.786417 0.000010 0.000010 0.000010 0.000010 0.000010 0.000010 0.000010 0.000010 0.000010 0.000010 0.000010 0.000010 0.000010 0.000010 0.000010 0.000010 0.000010 0.000010 0.000010
0.000010 0.000010 0.000010 0.000010 0.000010 0.000010 0.000010 0.000010 0.999730 0.000010 0.000010 0.000010 0.000010 0.000010 0.000010 0.000010 0.000010 0.000010 0.000010 0.000010 0.000010 0.000010 0.000010 0.000010 0.000010 0.000010 0.000010 0.000010
0.000010 0.000010 0.000010 0.000010 0.000010 0.000010 0.000010 0.000010 0.999730 0.000010 0.000010 0.000010 0.000010 0.000010 0.000010 0.000010 0.000010 0.000010 0.000010 0.000010 0.000010 0.000010 0.000010 0.000010 0.000010 0.000010 0.000010 0.000010
0.000010 0.000010 0.000010 0.000010 0.000010 0.000010 0.000010 0.000010 0.999730 0.000010 0.000010 0.000010 0.000010 0.000010 0.000010 0.000010 0.000010 0.000010 0.000010 0.000010 0.000010 0.000010 0.000010 0.000010 0.000010 0.000010 0.000010 0.000010
0.000010 0.000010 0.000010 0.000010 0.000010 0.000010 0.000010 0.000010 0.999730 0.000010 0.000010 0.000010 0.000010 0.000010 0.000010 0.000010 0.000010 0.000010 0.000010 0.000010 0.000010 0.000010 0.000010 0.000010 0.000010 0.000010 0.000010 0.000010
0.000010 0.000010 0.000010 0.000010 0.000010 0.000010 0.000010 0.000010 0.999730 0.000010 0.000010 0.000010 0.000010 0.000010 0.000010 0.000010 0.000010 0.000010 0.000010 0.000010 0.000010 0.000010 0.000010 0.000010 0.000010 0.000010 0.000010 0.000010
0.000010 0.000010 0.036064 0.000010 0.092217 0.000010 0.000010 0.000010 0.871469 0.000010 0.000010 0.000010 0.000010 0.000010 0.000010 0.000010 0.000010 0.000010 0.000010 0.000010 0.000010 0.000010 0.000010 0.000010 0.000010 0.000010 0.000010 0.000010
0.000010 0.000010 0.021807 0.000010 0.120888 0.000010 0.000010 0.000010 0.857055 0.000010 0.000010 0.000010 0.000010 0.000010 0.000010 0.000010 0.000010 0.000010 0.000010 0.000010 0.000010 0.000010 0.000010 0.000010 0.000010 0.000010 0.000010 0.000010
0.026411 0.000010 0.000010 0.000010 0.000010 0.000010 0.000010 0.042772 0.909949 0.012367 0.006512 0.000010 0.000010 0.000010 0.000010 0.001436 0.000010 0.000343 0.000010 0.000010 0.000010 0.000010 0.000010 0.000010 0.000010 0.000010 0.000010 0.000010
0.000010 0.000010 0.000010 0.000010 0.000010 0.000010 0.000010 0.000010 0.999730 0.000010 0.000010 0.000010 0.000010 0.000010 0.000010 0.000010 0.000010 0.000010 0.000010 0.000010 0.000010 0.000010 0.000010 0.000010 0.000010 0.000010 0.000010 0.000010
0.000274 0.000010 0.023535 0.000010 0.160848 0.000010 0.000010 0.051200 0.729504 0.000010 0.007353 0.000010 0.000010 0.000010 0.000010 0.007669 0.000010 0.006475 0.000010 0.000010 0.000010 0.000010 0.000010 0.000010 0.000010 0.000010 0.012950 0.000010
0.000010 0.000010 0.000010 0.000010 0.000010 0.000010 0.000010 0.000010 0.999730 0.000010 0.000010 0.000010 0.000010 0.000010 0.000010 0.000010 0.000010 0.000010 0.000010 0.000010 0.000010 0.000010 0.000010 0.000010 0.000010 0.000010 0.000010 0.000010
0.000010 0.000010 0.000010 0.000010 0.000010 0.000010 0.000010 0.000010 0.999730 0.000010 0.000010 0.000010 0.000010 0.000010 0.000010 0.000010 0.000010 0.000010 0.000010 0.000010 0.000010 0.000010 0.000010 0.000010 0.000010 0.000010 0.000010 0.000010
0.000010 0.000010 0.000010 0.000010 0.000010 0.000010 0.000010 0.000010 0.999730 0.000010 0.000010 0.000010 0.000010 0.000010 0.000010 0.000010 0.000010 0.000010 0.000010 0.000010 0.000010 0.000010 0.000010 0.000010 0.000010 0.000010 0.000010 0.000010
0.000010 0.000010 0.028546 0.000010 0.106550 0.008587 0.007379 0.000010 0.025033 0.000010 0.000010 0.011318 0.024382 0.000010 0.000010 0.000010 0.017207 0.000010 0.014149 0.000010 0.021895 0.000010 0.002876 0.000707 0.015627 0.009788 0.000010 0.705827
0.000010 0.000010 0.002386 0.000010 0.072498 0.000010 0.022269 0.000010 0.000010 0.000010 0.000010 0.000010 0.013593 0.000010 0.000010 0.000010 0.082331 0.000010 0.000010 0.000010 0.000010 0.000010 0.000010 0.000010 0.000010 0.000010 0.000010 0.806702
0.000010 0.000010 0.000010 0.000010 0.000010 0.000010 0.000010 0.000010 0.000010 0.000010 0.000010 0.000010 0.000010 0.000010 0.000010 0.000010 0.000010 0.000010 0.000010 0.000010 0.000010 0.000010 0.000010 0.000010 0.000010 0.000010 0.000010 0.999730
0.000010 0.000010 0.000010 0.000010 0.000010 0.000010 0.000010 0.000010 0.000010 0.000010 0.000010 0.000010 0.000010 0.000010 0.000010 0.000010 0.000010 0.000010 0.000010 0.000010 0.000010 0.000012 0.000010 0.000010 0.000010 0.000010 0.000010 0.999728
0.000010 0.000010 0.031342 0.000010 0.051952 0.000010 0.021933 0.000010 0.000010 0.000010 0.000010 0.013329 0.000010 0.000010 0.000010 0.000010 0.038273 0.000010 0.000010 0.000010 0.014374 0.000010 0.000010 0.000010 0.000010 0.002142 0.000010 0.826456
0.000010 0.000010 0.013293 0.000010 0.073594 0.000010 0.011154 0.000010 0.018622 0.000010 0.000010 0.000010 0.061550 0.000010 0.000010 0.000010 0.188920 0.000010 0.019340 0.000010 0.027439 0.000010 0.000010 0.000010 0.000010 0.011215 0.000010 0.574694
0.000010 0.000010 0.002053 0.000010 0.022074 0.000010 0.000010 0.000010 0.000010 0.000010 0.000010 0.000010 0.099177 0.000010 0.000010 0.000010 0.167958 0.000010 0.023746 0.000010 0.022652 0.000010 0.014723 0.000010 0.000010 0.006322 0.000010 0.641104
0.000010 0.000010 0.000010 0.000010 0.000010 0.000010 0.000010 0.000010 0.000010 0.000010 0.000010 0.000010 0.000010 0.000010 0.000010 0.000010 0.000010 0.000010 0.000010 0.000010 0.000010 0.000010 0.000010 0.000010 0.000010 0.000010 0.000010 0.999730
0.000010 0.000010 0.000010 0.000010 0.000010 0.000010 0.000010 0.000010 0.000010 0.000010 0.000010 0.000010 0.000010 0.000010 0.000010 0.000010 0.000010 0.000010 0.000010 0.000010 0.000010 0.000010 0.000010 0.000010 0.000010 0.000010 0.000010 0.999730
0.000010 0.000010 0.019739 0.000010 0.019684 0.000010 0.000010 0.000010 0.000010 0.000010 0.000010 0.000010 0.000010 0.000010 0.000010 0.000010 0.000010 0.000010 0.000010 0.000010 0.000010 0.000010 0.000010 0.000010 0.000010 0.000010 0.000010 0.960326
0.000010 0.000010 0.042922 0.000010 0.106386 0.006763 0.003701 0.000010 0.000010 0.000010 0.000010 0.007187 0.027986 0.000010 0.004298 0.000010 0.011467 0.000010 0.000010 0.000010 0.025234 0.000010 0.000010 0.000010 0.000010 0.040232 0.000010 0.723655
0.000010 0.000010 0.002009 0.000010 0.033672 0.000010 0.000010 0.000010 0.000010 0.000010 0.000010 0.000010 0.000012 0.000010 0.000010 0.000010 0.109757 0.000010 0.010318 0.000010 0.017080 0.000010 0.029672 0.000010 0.000010 0.000010 0.000010 0.797280
0.000010 0.000010 0.000010 0.000010 0.000010 0.000010 0.000010 0.000010 0.000010 0.000010 0.000010 0.000010 0.000010 0.000010 0.000010 0.000010 0.000010 0.000010 0.000010 0.000010 0.000010 0.000010 0.000010 0.000010 0.000010 0.000010 0.000010 0.999730
0.000010 0.000010 0.000010 0.000010 0.000010 0.000010 0.000010 0.000010 0.000010 0.000010 0.000010 0.000010 0.000010 0.000010 0.000010 0.000010 0.000010 0.000010 0.000010 0.000010 0.000010 0.000010 0.000010 0.000010 0.000010 0.000010 0.000010 0.999730
0.000010 0.000010 0.000010 0.000010 0.058633 0.000010 0.015046 0.000010 0.000010 0.000010 0.000010 0.000010 0.042732 0.000010 0.010942 0.000010 0.174888 0.000010 0.035060 0.000010 0.000010 0.000010 0.002896 0.000010 0.000010 0.000010 0.000010 0.659604
0.000010 0.000010 0.000010 0.000010 0.009030 0.004844 0.000010 0.000010 0.000993 0.000010 0.000010 0.000010 0.035006 0.000010 0.000010 0.000010 0.141580 0.000010 0.002256 0.000010 0.000010 0.000010 0.024371 0.000010 0.000010 0.000010 0.000010 0.781720
0.000010 0.000010 0.000010 0.000010 0.000010 0.000010 0.000010 0.000010 0.000010 0.000010 0.000010 0.000010 0.000010 0.000010 0.000010 0.000010 0.000010 0.000010 0.000010 0.000010 0.000010 0.000010 0.000010 0.000010 0.000010 0.000010 0.000010 0.999730
0.000010 0.000010 0.000010 0.000010 0.000010 0.000010 0.000010 0.000010 0.000010 0.000010 0.000010 0.000010 0.000010 0.000010 0.000010 0.000010 0.000010 0.000010 0.000010 0.000010 0.000010 0.000010 0.000010 0.000010 0.000010 0.000010 0.000010 0.999730
0.000010 0.000010 0.025445 0.000010 0.138095 0.004863 0.002712 0.000010 0.030812 0.000010 0.000010 0.000010 0.029813 0.000010 0.000010 0.000010 0.121647 0.000010 0.036279 0.000010 0.078588 0.000010 0.000502 0.004692 0.002778 0.000010 0.000010 0.523622
0.000010 0.000010 0.000010 0.000010 0.008175 0.006265 0.000010 0.000010 0.000010 0.000010 0.000010 0.003261 0.717663 0.000010 0.006939 0.000010 0.172940 0.000010 0.055115 0.000010 0.018679 0.000010 0.003956 0.001405 0.005433 0.000010 0.000010 0.000010
0.000010 0.000010 0.000010 0.000010 0.005260 0.000010 0.007301 0.000010 0.011569 0.000010 0.000010 0.009931 0.804828 0.000010 0.000010 0.000010 0.142885 0.000010 0.016912 0.000310 0.000010 0.000010 0.000010 0.000010 0.000010 0.000814 0.000010 0.000010
0.000010 0.001451 0.000010 0.000010 0.000947 0.007583 0.000010 0.000010 0.000010 0.000010 0.000010 0.011911 0.734240 0.000010 0.010374 0.000010 0.178982 0.000010 0.019675 0.000010 0.001946 0.000010 0.002623 0.001385 0.017488 0.004121 0.000010 0.007134
0.000010 0.000010 0.014848 0.000010 0.002148 0.015111 0.000018 0.000010 0.000010 0.000010 0.000010 0.000010 0.731520 0.000010 0.000010 0.000010 0.176828 0.000010 0.038855 0.000010 0.000010 0.000010 0.013772 0.000010 0.000720 0.002233 0.000010 0.003777
0.000010 0.000010 0.008114 0.000010 0.001531 0.002520 0.004528 0.000010 0.000010 0.000010 0.000010 0.000010 0.814563 0.000010 0.000010 0.000010 0.136752 0.000010 0.027394 0.000010 0.000010 0.000010 0.004396 0.000010 0.000010 0.000010 0.000010 0.000010
0.000010 0.000010 0.000010 0.000010 0.000010 0.000010 0.000010 0.000010 0.000010 0.000010 0.000010 0.000010 0.840344 0.000010 0.000010 0.000010 0.123180 0.000010 0.035873 0.000010 0.000010 0.000010 0.000010 0.000010 0.000010 0.000010 0.000010 0.000363
0.000010 0.000010 0.001546 0.000010 0.000010 0.000313 0.000010 0.000010 0.000010 0.000010 0.000010 0.000010 0.831367 0.000010 0.000010 0.000010 0.146446 0.000010 0.020098 0.000010 0.000010 0.000010 0.000010 0.000010 0.000010 0.000010 0.000010 0.000010
0.000010 0.000010 0.000010 0.000010 0.000010 0.010659 0.000010 0.000010 0.000010 0.000010 0.000010 0.000010 0.827595 0.000010 0.000010 0.000010 0.103870 0.000010 0.038348 0.000010 0.000010 0.000010 0.000010 0.000010 0.000010 0.000010 0.000010 0.019298
0.000010 0.000010 0.000010 0.000010 0.002397 0.018819 0.000010 0.000010 0.000010 0.000010 0.000010 0.000010 0.778532 0.000010 0.000010 0.000010 0.154657 0.000010 0.042221 0.000010 0.000010 0.000010 0.000010 0.000010 0.000010 0.000010 0.003154 0.000010
0.000010 0.000010 0.000010 0.000010 0.008448 0.007131 0.000010 0.000010 0.000010 0.000010 0.000010 0.000010 0.811809 0.000010 0.000010 0.000010 0.147462 0.000010 0.018719 0.000010 0.000010 0.000010 0.000010 0.000010 0.000010 0.000010 0.000010 0.006210
0.000010 0.000010 0.000010 0.000010 0.000010 0.002912 0.000010 0.000010 0.000010 0.000010 0.000010 0.017993 0.742407 0.000010 0.000010 0.000010 0.145331 0.000010 0.053120 0.000010 0.013803 0.000010 0.005650 0.016799 0.000010 0.000010 0.000010 0.001796
0.000010 0.000010 0.011303 0.000010 0.007900 0.009344 0.000223 0.000010 0.000010 0.000010 0.000010 0.006466 0.747579 0.000010 0.003977 0.000010 0.171415 0.000010 0.031158 0.000010 0.000010 0.000010 0.008967 0.000010 0.000010 0.000010 0.000010 0.001498
0.000010 0.000010 0.000010 0.000010 0.005345 0.000010 0.000010 0.000010 0.000010 0.000010 0.000010 0.000010 0.852983 0.000010 0.003485 0.000010 0.107086 0.000010 0.030872 0.000010 0.000010 0.000010 0.000010 0.000010 0.000010 0.000010 0.000010 0.000010
0.000010 0.000010 0.000010 0.000010 0.002728 0.003489 0.000010 0.000010 0.000010 0.000010 0.000010 0.000010 0.827609 0.000010 0.000010 0.000010 0.137967 0.000010 0.026537 0.000010 0.000010 0.000010 0.001451 0.000010 0.000010 0.000010 0.000010 0.000010
0.000010 0.000010 0.000010 0.000010 0.006827 0.000010 0.000010 0.000010 0.000010 0.000010 0.000010 0.000010 0.757617 0.000010 0.009918 0.000010 0.182563 0.000010 0.022663 0.000010 0.017898 0.000010 0.000010 0.000010 0.000010 0.000010 0.000010 0.002303
0.000010 0.000010 0.000010 0.000010 0.000010 0.003802 0.011352 0.000010 0.001154 0.000010 0.000010 0.004425 0.743474 0.000010 0.009184 0.000010 0.177138 0.000010 0.041489 0.005004 0.002797 0.000010 0.000010 0.000010 0.000010 0.000010 0.000010 0.000010
0.000010 0.000010 0.000010 0.000010 0.000010 0.008014 0.000010 0.000010 0.020760 0.000010 0.000010 0.000010 0.794462 0.000010 0.004021 0.000010 0.129268 0.000010 0.019837 0.000010 0.000010 0.000010 0.023021 0.000010 0.000010 0.000010 0.000010 0.000417
0.000010 0.000010 0.000010 0.000010 0.000010 0.019140 0.004474 0.000010 0.000010 0.000010 0.000010 0.003685 0.796271 0.000010 0.001319 0.000010 0.160302 0.000010 0.000010 0.000010 0.001954 0.000010 0.000010 0.000010 0.000010 0.000010 0.000010 0.012655
0.000010 0.000010 0.006592 0.000010 0.000010 0.000342 0.014436 0.000010 0.000010 0.000010 0.000010 0.005751 0.733697 0.000010 0.013741 0.000010 0.175336 0.000010 0.029065 0.000010 0.002089 0.000010 0.000010 0.000010 0.000010 0.000010 0.000010 0.018773
0.000010 0.000010 0.001781 0.000010 0.000010 0.005993 0.000010 0.000010 0.000010 0.000010 0.000010 0.000010 0.792270 0.000010 0.001834 0.000010 0.156461 0.000010 0.027832 0.000010 0.003651 0.000010 0.000010 0.000010 0.000010 0.000010 0.000010 0.009979
0.003596 0.000010 0.139045 0.000010 0.800586 0.000010 0.000010 0.028196 0.005552 0.013059 0.008092 0.000010 0.000010 0.000232 0.000010 0.001348 0.000010 0.000010 0.000010 0.000010 0.000010 0.000010 0.000010 0.000010 0.000010 0.000010 0.000114 0.000010
0.000010 0.000010 0.055073 0.000010 0.944667 0.000010 0.000010 0.000010 0.000010 0.000010 0.000010 0.000010 0.000010 0.000010 0.000010 0.000010 0.000010 0.000010 0.000010 0.000010 0.000010 0.000010 0.000010 0.000010 0.000010 0.000010 0.000010 0.000010
0.000010 0.000010 0.024030 0.000010 0.975710 0.000010 0.000010 0.000010 0.000010 0.000010 0.000010 0.000010 0.000010 0.000010 0.000010 0.000010 0.000010 0.000010 0.000010 0.000010 0.000010 0.000010 0.000010 0.000010 0.000010 0.000010 0.000010 0.000010
0.000010 0.000010 0.112885 0.000010 0.886855 0.000010 0.000010 0.000010 0.000010 0.000010 0.000010 0.000010 0.000010 0.000010 0.000010 0.000010 0.000010 0.000010 0.000010 0.000010 0.000010 0.000010 0.000010 0.000010 0.000010 0.000010 0.000010 0.000010
0.000010 0.000010 0.142608 0.000010 0.822548 0.000010 0.000010 0.019675 0.014930 0.000010 0.000010 0.000010 0.000010 0.000010 0.000010 0.000010 0.000010 0.000010 0.000010 0.000010 0.000010 0.000010 0.000010 0.000010 0.000010 0.000010 0.000010 0.000010
0.000010 0.000010 0.125761 0.000010 0.873979 0.000010 0.000010 0.000010 0.000010 0.000010 0.000010 0.000010 0.000010 0.000010 0.000010 0.000010 0.000010 0.000010 0.000010 0.000010 0.000010 0.000010 0.000010 0.000010 0.000010 0.000010 0.000010 0.000010
0.000010 0.000010 0.140727 0.000010 0.859013 0.000010 0.000010 0.000010 0.000010 0.000010 0.000010 0.000010 0.000010 0.000010 0.000010 0.000010 0.000010 0.000010 0.000010 0.000010 0.000010 0.000010 0.000010 0.000010 0.000010 0.000010 0.000010 0.000010
0.017367 0.000010 0.027315 0.000010 0.917902 0.000010 0.000010 0.000010 0.000010 0.029792 0.000011 0.000010 0.000010 0.000010 0.000010 0.000010 0.000010 0.000010 0.000010 0.004366 0.000010 0.000010 0.000010 0.000010 0.000010 0.000010 0.003037 0.000010
0.000010 0.000010 0.142527 0.000010 0.857213 0.000010 0.000010 0.000010 0.000010 0.000010 0.000010 0.000010 0.000010 0.000010 0.000010 0.000010 0.000010 0.000010 0.000010 0.000010 0.000010 0.000010 0.000010 0.000010 0.000010 0.000010 0.000010 0.000010
0.000010 0.000010 0.144361 0.000010 0.852974 0.000010 0.000010 0.000010 0.002416 0.000010 0.000010 0.000010 0.000010 0.000010 0.000010 0.000010 0.000010 0.000010 0.000010 0.000010 0.000010 0.000010 0.000010 0.000010 0.000010 0.000010 0.000010 0.000010
0.000010 0.000010 0.103810 0.000010 0.895930 0.000010 0.000010 0.000010 0.000010 0.000010 0.000010 0.000010 0.000010 0.000010 0.000010 0.000010 0.000010 0.000010 0.000010 0.000010 0.000010 0.000010 0.000010 0.000010 0.000010 0.000010 0.000010 0.000010
0.000012 0.000010 0.114492 0.000010 0.885246 0.000010 0.000010 0.000010 0.000010 0.000010 0.000010 0.000010 0.000010 0.000010 0.000010 0.000010 0.000010 0.000010 0.000010 0.000010 0.000010 0.000010 0.000010 0.000010 0.000010 0.000010 0.000010 0.000010
0.000010 0.000010 0.049692 0.000010 0.950048 0.000010 0.000010 0.000010 0.000010 0.000010 0.000010 0.000010 0.000010 0.000010 0.000010 0.000010 0.000010 0.000010 0.000010 0.000010 0.000010 0.000010 0.000010 0.000010 0.000010 0.000010 0.000010 0.000010
0.000010 0.000010 0.126178 0.000010 0.873562 0.000010 0.000010 0.000010 0.000010 0.000010 0.000010 0.000010 0.000010 0.000010 0.000010 0.000010 0.000010 0.000010 0.000010 0.000010 0.000010 0.000010 0.000010 0.000010 0.000010 0.000010 0.000010 0.000010
0.000010 0.000010 0.041540 0.000010 0.958200 0.000010 0.000010 0.000010 0.000010 0.000010 0.000010 0.000010 0.000010 0.000010 0.000010 0.000010 0.000010 0.000010 0.000010 0.000010 0.000010 0.000010 0.000010 0.000010 0.000010 0.000010 0.000010 0.000010
0.000010 0.000010 0.065591 0.000010 0.934149 0.000010 0.000010 0.000010 0.000010 0.000010 0.000010 0.000010 0.000010 0.000010 0.000010 0.000010 0.000010 0.000010 0.000010 0.000010 0.000010 0.000010 0.000010 0.000010 0.000010 0.000010 0.000010 0.000010
0.000010 0.000010 0.035703 0.000010 0.964037 0.000010 0.000010 0.000010 0.000010 0.000010 0.000010 0.000010 0.000010 0.000010 0.000010 0.000010 0.000010 0.000010 0.000010 0.000010 0.000010 0.000010 0.000010 0.000010 0.000010 0.000010 0.000010 0.000010
0.000010 0.000010 0.047303 0.000010 0.952437 0.000010 0.000010 0.000010 0.000010 0.000010 0.000010 0.000010 0.000010 0.000010 0.000010 0.000010 0.000010 0.000010 0.000010 0.000010 0.000010 0.000010 0.000010 0.000010 0.000010 0.000010 0.000010 0.000010
0.000994 0.000010 0.024009 0.000010 0.916380 0.000010 0.000010 0.027483 0.019159 0.010889 0.000876 0.000010 0.000010 0.000010 0.000010 0.000010 0.000010 0.000010 0.000010 0.000010 0.000010 0.000010 0.000010 0.000010 0.000010 0.000010 0.000010 0.000010
0.000010 0.000010 0.129751 0.000010 0.869989 0.000010 0.000010 0.000010 0.000010 0.000010 0.000010 0.000010 0.000010 0.000010 0.000010 0.000010 0.000010 0.000010 0.000010 0.000010 0.000010 0.000010 0.000010 0.000010 0.000010 0.000010 0.000010 0.000010
0.000010 0.000010 0.000010 0.000010 0.000010 0.000010 0.000010 0.000010 0.000010 0.000010 0.000010 0.000010 0.000010 0.000010 0.000010 0.000010 0.000010 0.000010 0.000010 0.000010 0.000010 0.000010 0.000010 0.000010 0.000010 0.000010 0.999730 0.000010
0.000010 0.000010 0.000010 0.000010 0.000010 0.000010 0.000010 0.000010 0.000010 0.000010 0.000010 0.000010 0.000010 0.000010 0.000010 0.000010 0.000010 0.000010 0.000010 0.000010 0.000010 0.000010 0.000010 0.000010 0.000010 0.000010 0.999730 0.000010
0.000010 0.000010 0.000010 0.000010 0.000010 0.000010 0.000010 0.000010 0.000010 0.000010 0.000010 0.000010 0.000010 0.000010 0.000010 0.000010 0.000010 0.000010 0.000010 0.000010 0.000010 0.000010 0.000010 0.000010 0.000010 0.000010 0.999730 0.000010
0.000010 0.000010 0.000010 0.000010 0.000010 0.000010 0.000010 0.000010 0.000010 0.000010 0.000010 0.000010 0.000010 0.000010 0.000010 0.000010 0.000010 0.000010 0.000010 0.000010 0.000010 0.000010 0.000010 0.000010 0.000010 0.000010 0.999730 0.000010
0.000010 0.000010 0.000010 0.000010 0.000010 0.000010 0.000010 0.000010 0.000010 0.000010 0.000010 0.000010 0.000010 0.000010 0.000010 0.000010 0.000010 0.000010 0.000010 0.000010 0.000010 0.000010 0.000010 0.000010 0.000010 0.000010 0.999730 0.000010
0.000010 0.000010 0.009925 0.000010 0.007860 0.000010 0.011102 0.030739 0.027123 0.000010 0.000010 0.000010 0.000010 0.000010 0.000010 0.000010 0.030122 0.000010 0.000010 0.000010 0.000010 0.017070 0.000010 0.000010 0.000010 0.000010 0.858853 0.007016
0.000010 0.000010 0.000010 0.000010 0.000010 0.000010 0.000010 0.000010 0.000010 0.000010 0.000010 0.000010 0.000010 0.000010 0.000010 0.000010 0.000010 0.000010 0.000010 0.000010 0.000010 0.000010 0.000010 0.000010 0.000010 0.000010 0.999730 0.000010
0.000010 0.000010 0.000010 0.000010 0.000010 0.000010 0.000010 0.000010 0.000010 0.000010 0.000010 0.000010 0.000010 0.000010 0.000010 0.000010 0.000010 0.000010 0.000010 0.000010 0.000010 0.000010 0.000010 0.000010 0.000010 0.000010 0.999730 0.000010
0.000010 0.000010 0.000010 0.000010 0.000010 0.000010 0.000010 0.000010 0.000010 0.000010 0.000010 0.000010 0.000010 0.000010 0.000010 0.000010 0.000010 0.000010 0.000010 0.000010 0.000010 0.000010 0.000010 0.000010 0.000010 0.000010 0.999730 0.000010
0.000010 0.000010 0.000010 0.000010 0.000010 0.000010 0.000010 0.000010 0.000010 0.000010 0.000010 0.000010 0.000010 0.000010 0.000010 0.000010 0.000010 0.000010 0.000010 0.000010 0.000010 0.000010 0.000010 0.000010 0.000010 0.000010 0.999730 0.000010
0.000010 0.000010 0.000010 0.000010 0.000010 0.000010 0.000010 0.000010 0.000010 0.000010 0.000010 0.000010 0.000010 0.000010 0.000010 0.000010 0.000010 0.000010 0.000010 0.000010 0.000010 0.000010 0.000010 0.000010 0.000010 0.000010 0.999730 0.000010
0.000010 0.000010 0.000010 0.000010 0.000010 0.000010 0.000010 0.000010 0.000010 0.000010 0.000010 0.000010 0.000010 0.000010 0.000010 0.000010 0.000010 0.000010 0.000010 0.000010 0.000010 0.000010 0.000010 0.000010 0.000010 0.000010 0.999730 0.000010
0.000010 0.000010 0.000010 0.000010 0.000010 0.000010 0.000010 0.000010 0.000010 0.000010 0.000010 0.000010 0.000010 0.000010 0.000010 0.000010 0.000010 0.000010 0.000010 0.000010 0.000010 0.000010 0.000010 0.000010 0.000010 0.000010 0.999730 0.000010
0.000010 0.000010 0.000010 0.000010 0.000010 0.000010 0.000010 0.000010 0.000010 0.000010 0.000010 0.000010 0.000010 0.000010 0.000010 0.000010 0.000010 0.000010 0.000010 0.000010 0.000010 0.000010 0.000010 0.000010 0.000010 0.000010 0.999730 0.000010
0.000010 0.000010 0.000010 0.000010 0.000010 0.000010 0.000010 0.000010 0.000010 0.000010 0.000010 0.000010 0.000010 0.000010 0.000010 0.000010 0.000010 0.000010 0.000010 0.000010 0.000010 0.000010 0.000010 0.000010 0.000010 0.000010 0.999730 0.000010
0.000010 0.000010 0.000010 0.000010 0.000010 0.000010 0.000010 0.000010 0.000010 0.000010 0.000010 0.000010 0.000010 0.000010 0.000010 0.000010 0.000010 0.000010 0.000010 0.000010 0.000010 0.000010 0.000010 0.000010 0.000010 0.000010 0.999730 0.000010
0.000010 0.000010 0.000010 0.000016 0.000010 0.000010 0.000010 0.000010 0.000010 0.000010 0.000010 0.000010 0.000010 0.000010 0.000012 0.000010 0.000010 0.000010 0.000010 0.000010 0.000010 0.000010 0.000010 0.000010 0.000010 0.000010 0.999722 0.000010
0.000010 0.000010 0.000010 0.000010 0.000010 0.000010 0.000010 0.000010 0.000010 0.000010 0.000010 0.000010 0.000010 0.000010 0.000010 0.000010 0.000010 0.000010 0.000010 0.000010 0.000010 0.000010 0.000010 0.000010 0.000010 0.000010 0.999730 0.000010
0.000010 0.000010 0.000010 0.000010 0.000010 0.000010 0.000010 0.000010 0.000010 0.000010 0.000010 0.000010 0.000010 0.000010 0.000010 0.000010 0.000010 0.000010 0.000010 0.000010 0.000010 0.000010 0.000010 0.000010 0.000010 0.000010 0.999730 0.000010
0.000010 0.000010 0.000010 0.000010 0.000010 0.000010 0.000010 0.000010 0.000010 0.000010 0.000010 0.000010 0.000010 0.000010 0.000010 0.000010 0.000010 0.000010 0.000010 0.000010 0.000010 0.000010 0.000010 0.000010 0.000010 0.000010 0.999730 0.000010
0.000010 0.000010 0.000010 0.000010 0.000010 0.000010 0.000010 0.999730 0.000010 0.000010 0.000010 0.000010 0.000010 0.000010 0.000010 0.000010 0.000010 0.000010 0.000010 0.000010 0.000010 0.000010 0.000010 0.000010 0.000010 0.000010 0.000010 0.000010
0.000010 0.000010 0.000010 0.000010 0.000010 0.000010 0.000010 0.999730 0.000010 0.000010 0.000010 0.000010 0.000010 0.000010 0.000010 0.000010 0.000010 0.000010 0.000010 0.000010 0.000010 0.000010 0.000010 0.000010 0.000010 0.000010 0.000010 0.000010
0.023496 0.000010 0.010762 0.000010 0.094886 0.000010 0.000010 0.763452 0.024046 0.002414 0.000010 0.000010 0.000010 0.003801 0.000010 0.011209 0.000010 0.053098 0.000010 0.000010 0.000010 0.001164 0.000010 0.000010 0.000010 0.000010 0.011502 0.000010
0.010287 0.000010 0.000010 0.000010 0.000010 0.000010 0.000010 0.984838 0.000010 0.000010 0.004625 0.000010 0.000010 0.000010 0.000010 0.000010 0.000010 0.000010 0.000010 0.000010 0.000010 0.000010 0.000010 0.000010 0.000010 0.000010 0.000010 0.000010
0.000010 0.000010 0.000010 0.000010 0.000010 0.000010 0.000010 0.999730 0.000010 0.000010 0.000010 0.000010 0.000010 0.000010 0.000010 0.000010 0.000010 0.000010 0.000010 0.000010 0.000010 0.000010 0.000010 0.000010 0.000010 0.000010 0.000010 0.000010
0.000010 0.000010 0.000010 0.000010 0.000010 0.000010 0.000010 0.999730 0.000010 0.000010 0.000010 0.000010 0.000010 0.000010 0.000010 0.000010 0.000010 0.000010 0.000010 0.000010 0.000010 0.000010 0.000010 0.000010 0.000010 0.000010 0.000010 0.000010
0.002408 0.000010 0.009610 0.000010 0.053036 0.000010 0.000010 0.861288 0.010230 0.025384 0.005334 0.000010 0.000010 0.000010 0.000010 0.012849 0.000010 0.005622 0.000010 0.000010 0.000010 0.000010 0.000010 0.000010 0.000010 0.000010 0.014058 0.000010
0.000010 0.000010 0.012741 0.000010 0.069026 0.000010 0.000010 0.800459 0.000010 0.040029 0.000010 0.000010 0.000010 0.000010 0.000010 0.008276 0.000010 0.033105 0.000010 0.000010 0.000010 0.000010 0.000010 0.000010 0.000010 0.000010 0.036154 0.000010
0.002826 0.000010 0.005146 0.000010 0.034104 0.000010 0.000010 0.907991 0.000010 0.013322 0.012174 0.000010 0.000010 0.000010 0.000010 0.000010 0.000010 0.000010 0.000010 0.005161 0.000010 0.000010 0.000010 0.000010 0.000010 0.000010 0.019076 0.000010
0.000010 0.000010 0.022939 0.000010 0.020014 0.000010 0.000010 0.882644 0.010168 0.057820 0.006195 0.000010 0.000010 0.000010 0.000010 0.000010 0.000010 0.000010 0.000010 0.000010 0.000010 0.000010 0.000010 0.000010 0.000010 0.000010 0.000010 0.000010
0.000214 0.000010 0.017162 0.000010 0.046823 0.000010 0.000010 0.913655 0.012226 0.000010 0.000010 0.000010 0.000010 0.000010 0.000010 0.000010 0.000010 0.007926 0.000010 0.000010 0.000010 0.000010 0.000010 0.000010 0.000010 0.000010 0.001783 0.000010
0.023031 0.000010 0.007898 0.000010 0.025652 0.000010 0.000010 0.897498 0.023964 0.000010 0.002738 0.000010 0.000010 0.000010 0.000010 0.000010 0.000010 0.000010 0.000010 0.000010 0.000010 0.000010 0.000010 0.000010 0.000010 0.000010 0.019009 0.000010
0.000010 0.000010 0.000010 0.000010 0.000010 0.000010 0.000010 0.985474 0.000010 0.007065 0.007211 0.000010 0.000010 0.000010 0.000010 0.000010 0.000010 0.000010 0.000010 0.000010 0.000010 0.000010 0.000010 0.000010 0.000010 0.000010 0.000010 0.000010
0.022844 0.000010 0.019641 0.000010 0.142839 0.000010 0.000010 0.707564 0.011449 0.064909 0.000010 0.000010 0.000010 0.000010 0.000010 0.000010 0.000010 0.005359 0.000010 0.003683 0.000010 0.000010 0.000010 0.000010 0.000010 0.000010 0.021522 0.000010
0.012333 0.000010 0.000010 0.000010 0.000010 0.000010 0.000010 0.974183 0.000010 0.004175 0.009069 0.000010 0.000010 0.000010 0.000010 0.000010 0.000010 0.000010 0.000010 0.000010 0.000010 0.000010 0.000010 0.000010 0.000010 0.000010 0.000010 0.000010
0.000010 0.000010 0.000010 0.000010 0.000010 0.000010 0.000010 0.992982 0.000274 0.000010 0.003336 0.000010 0.000010 0.000010 0.000010 0.000010 0.000010 0.003168 0.000010 0.000010 0.000010 0.000010 0.000010 0.000010 0.000010 0.000010 0.000010 0.000010
0.008304 0.000010 0.009205 0.000010 0.068067 0.000010 0.000010 0.740331 0.010604 0.041302 0.000010 0.000010 0.000010 0.000010 0.000010 0.007081 0.000010 0.089315 0.000010 0.001577 0.000010 0.000010 0.000010 0.000010 0.000010 0.000010 0.024034 0.000010
0.000010 0.000010 0.000010 0.000010 0.000010 0.000010 0.000010 0.987498 0.000010 0.000010 0.012242 0.000010 0.000010 0.000010 0.000010 0.000010 0.000010 0.000010 0.000010 0.000010 0.000010 0.000010 0.000010 0.000010 0.000010 0.000010 0.000010 0.000010
0.000010 0.000010 0.000010 0.000010 0.023291 0.000010 0.000010 0.944766 0.020833 0.000010 0.010870 0.000010 0.000010 0.000010 0.000010 0.000010 0.000010 0.000010 0.000010 0.000010 0.000010 0.000010 0.000010 0.000010 0.000010 0.000010 0.000010 0.000010
0.000010 0.000010 0.010366 0.000010 0.053340 0.000010 0.000010 0.851805 0.000053 0.046940 0.011466 0.000010 0.000010 0.000010 0.000010 0.025819 0.000010 0.000010 0.000010 0.000010 0.000010 0.000010 0.000010 0.000010 0.000010 0.000010 0.000010 0.000010
0.000010 0.021036 0.009558 0.007619 0.004449 0.029256 0.057352 0.000010 0.000010 0.000010 0.000010 0.025946 0.035757 0.000010 0.022479 0.000010 0.418921 0.000010 0.021567 0.000010 0.060813 0.000010 0.054370 0.063444 0.011722 0.129497 0.000010 0.026105
0.000010 0.013530 0.000010 0.011215 0.000010 0.058458 0.068925 0.000010 0.002299 0.000010 0.000010 0.009178 0.000010 0.000010 0.039803 0.000010 0.395542 0.000010 0.060045 0.000010 0.118263 0.000010 0.047520 0.046399 0.002425 0.112261 0.000010 0.014007
0.000010 0.001817 0.005796 0.000010 0.000010 0.038943 0.059587 0.000010 0.000010 0.000010 0.000010 0.006093 0.000010 0.000010 0.033954 0.000010 0.453508 0.000010 0.055126 0.000010 0.103962 0.000010 0.068843 0.038693 0.001378 0.132151 0.000010 0.000010
0.000010 0.000312 0.000010 0.000010 0.000010 0.046726 0.062376 0.000010 0.000010 0.000010 0.000010 0.028552 0.003036 0.000010 0.020169 0.000010 0.430124 0.000010 0.026280 0.000010 0.113251 0.000010 0.059345 0.070196 0.019974 0.119379 0.000010 0.000140
0.000010 0.000010 0.002110 0.013521 0.000010 0.051253 0.065270 0.000010 0.000010 0.000010 0.000010 0.025485 0.009972 0.000010 0.041285 0.000010 0.460006 0.000010 0.014762 0.000010 0.090588 0.000010 0.034297 0.066211 0.011542 0.087964 0.000010 0.025605
0.000010 0.012977 0.012699 0.021041 0.000010 0.033991 0.056696 0.000010 0.008988 0.000010 0.000010 0.000010 0.000010 0.000010 0.004377 0.000010 0.420412 0.000010 0.065139 0.000010 0.101617 0.000010 0.060488 0.064575 0.023493 0.104150 0.000010 0.009226
0.000010 0.000010 0.000010 0.018790 0.018482 0.042252 0.075063 0.000010 0.000010 0.000010 0.000010 0.014174 0.063620 0.000010 0.018233 0.000010 0.396697 0.000010 0.046879 0.000010 0.090029 0.000010 0.061847 0.042586 0.005875 0.095995 0.000010 0.009348
0.000010 0.002149 0.014398 0.000010 0.000010 0.049716 0.045006 0.000010 0.000010 0.000010 0.000010 0.030208 0.047416 0.000010 0.000010 0.000010 0.416407 0.000010 0.049125 0.000010 0.112280 0.000010 0.058051 0.088338 0.008615 0.057836 0.000010 0.020315
0.000010 0.007060 0.002675 0.001495 0.000010 0.028475 0.070043 0.000010 0.000010 0.000010 0.000010 0.022996 0.036389 0.000010 0.001941 0.000010 0.385894 0.000010 0.062054 0.000010 0.103547 0.000010 0.076815 0.064354 0.039297 0.089170 0.000010 0.007673
0.000010 0.025383 0.002208 0.016151 0.000012 0.028230 0.044621 0.000010 0.000010 0.000010 0.000010 0.032997 0.034434 0.000010 0.000010 0.000010 0.414421 0.000010 0.056379 0.000010 0.094916 0.000010 0.082629 0.051134 0.004657 0.101614 0.000010 0.010094
0.000010 0.016506 0.013127 0.004375 0.000010 0.032305 0.054934 0.000010 0.000010 0.000010 0.000010 0.008630 0.038029 0.000010 0.000010 0.000010 0.407389 0.000010 0.062591 0.000010 0.071747 0.000010 0.075067 0.079216 0.018220 0.110198 0.000010 0.007536
0.000010 0.002779 0.000010 0.016511 0.000010 0.050141 0.061031 0.000014 0.000010 0.000010 0.000010 0.029681 0.014536 0.000010 0.024554 0.000010 0.403295 0.000012 0.044773 0.000010 0.114351 0.000010 0.049756 0.043172 0.034573 0.088323 0.000010 0.022387
0.000010 0.003599 0.000015 0.017966 0.000010 0.028589 0.049102 0.000010 0.000010 0.000010 0.000010 0.026542 0.047914 0.000010 0.030999 0.000010 0.392345 0.000010 0.063807 0.000010 0.120007 0.000010 0.065900 0.056916 0.007888 0.080495 0.000010 0.007797
0.000010 0.028021 0.000010 0.007885 0.005356 0.038110 0.026571 0.000010 0.000010 0.000010 0.000010 0.021366 0.081645 0.000010 0.009807 0.000010 0.364474 0.000010 0.050379 0.000010 0.127396 0.000010 0.059136 0.056558 0.021734 0.068536 0.000010 0.032906
0.000010 0.020177 0.005167 0.032881 0.000341 0.038468 0.057978 0.000010 0.005728 0.000010 0.000010 0.010878 0.031962 0.000010 0.000010 0.000010 0.422888 0.000010 0.056523 0.000010 0.075388 0.000010 0.072529 0.040186 0.028400 0.100386 0.000010 0.000010
0.000010 0.000010 0.013454 0.017972 0.000010 0.048570 0.069125 0.000010 0.000010 0.000010 0.000010 0.005277 0.000010 0.000010 0.011040 0.000010 0.405815 0.000010 0.052634 0.001303 0.115126 0.000010 0.042537 0.072094 0.018357 0.107820 0.000010 0.018746
0.000010 0.005724 0.000010 0.011497 0.000010 0.044641 0.050521 0.000010 0.000010 0.000010 0.000010 0.020529 0.000010 0.000010 0.031050 0.000010 0.441830 0.000010 0.030930 0.000010 0.098960 0.000010 0.047580 0.076972 0.000010 0.104131 0.000010 0.035485
0.000010 0.019475 0.004747 0.005878 0.000010 0.060854 0.062003 0.000010 0.003448 0.000010 0.000010 0.006920 0.003268 0.000010 0.024767 0.000010 0.398706 0.000010 0.034777 0.000010 0.111302 0.000010 0.038743 0.079720 0.008996 0.118029 0.000108 0.018159
0.000010 0.032093 0.004364 0.013958 0.000010 0.047181 0.073203 0.000010 0.013453 0.000010 0.000010 0.015140 0.068369 0.000010 0.006689 0.000010 0.341338 0.000010 0.024261 0.000010 0.101058 0.000010 0.074051 0.053691 0.024176 0.102556 0.000010 0.004309
0.000010 0.000010 0.049238 0.000010 0.680471 0.000010 0.000010 0.117780 0.130816 0.006736 0.000010 0.000010 0.000010 0.000010 0.000010 0.000010 0.000010 0.000010 0.000010 0.000010 0.000010 0.000010 0.000010 0.000010 0.000010 0.000010 0.014739 0.000010
0.000010 0.000010 0.021508 0.000010 0.706869 0.000010 0.000010 0.088065 0.149030 0.019751 0.000010 0.000010 0.000010 0.000010 0.000010 0.000010 0.000010 0.000010 0.000010 0.000010 0.000010 0.000010 0.000010 0.000010 0.000010 0.000010 0.014557 0.000010
0.000010 0.000010 0.010763 0.000010 0.745915 0.000010 0.000010 0.108823 0.123333 0.000010 0.000010 0.000010 0.000010 0.000010 0.000010 0.000010 0.000010 0.000017 0.000010 0.000010 0.000010 0.000010 0.000010 0.000010 0.000010 0.000010 0.010928 0.000010
0.000010 0.000010 0.013255 0.000010 0.740845 0.000010 0.000013 0.086695 0.134814 0.000304 0.003660 0.000010 0.000010 0.000010 0.000010 0.000010 0.000010 0.000010 0.000010 0.000010 0.000010 0.000010 0.000010 0.000010 0.000010 0.000010 0.020215 0.000010
0.000010 0.000010 0.029463 0.000010 0.760122 0.000010 0.000010 0.041959 0.162063 0.000010 0.000010 0.000010 0.000010 0.000010 0.000010 0.000010 0.000010 0.000010 0.000010 0.000010 0.000010 0.000010 0.000010 0.000010 0.000010 0.000010 0.006164 0.000010
0.000010 0.000010 0.032560 0.000010 0.693305 0.000010 0.000010 0.083138 0.155300 0.000010 0.009746 0.000010 0.000010 0.000010 0.000010 0.000010 0.000010 0.022772 0.000010 0.000010 0.000010 0.002969 0.000010 0.000010 0.000010 0.000010 0.000010 0.000010
0.010961 0.000010 0.000010 0.000010 0.818730 0.000010 0.000010 0.075647 0.093288 0.000010 0.000010 0.000010 0.000010 0.000010 0.000010 0.000010 0.000010 0.000010 0.000010 0.000010 0.000010 0.000010 0.000010 0.000010 0.000010 0.000010 0.001143 0.000010
0.000010 0.000010 0.026367 0.000010 0.756381 0.000010 0.000010 0.027285 0.172560 0.013734 0.000010 0.000010 0.000010 0.000272 0.000010 0.000010 0.000010 0.000010 0.000010 0.003190 0.000010 0.000010 0.000010 0.000010 0.000010 0.000010 0.000010 0.000010
0.012501 0.000010 0.035542 0.000010 0.747141 0.000010 0.000010 0.053079 0.139646 0.000010 0.000010 0.000010 0.000010 0.000010 0.000010 0.000010 0.000010 0.000010 0.000010 0.000010 0.000010 0.000010 0.000010 0.000010 0.000010 0.000010 0.011871 0.000010
0.000010 0.000010 0.000010 0.000010 0.814565 0.000010 0.000010 0.084591 0.081843 0.000010 0.005209 0.000010 0.000010 0.000010 0.000010 0.001864 0.000010 0.008546 0.000010 0.000010 0.000010 0.000010 0.000010 0.000010 0.000010 0.000010 0.003173 0.000010
0.000010 0.000010 0.000010 0.000010 0.815610 0.000010 0.000010 0.046871 0.093075 0.012732 0.003213 0.000010 0.000010 0.000010 0.000010 0.000010 0.000010 0.000010 0.000010 0.000010 0.000010 0.000010 0.000010 0.000010 0.000010 0.000010 0.028280 0.000010
0.001949 0.000010 0.000010 0.000010 0.839422 0.000010 0.000010 0.066674 0.063395 0.015178 0.009231 0.000010 0.000010 0.000010 0.000010 0.000010 0.000010 0.000010 0.000010 0.000010 0.000010 0.000010 0.000010 0.000010 0.000010 0.000010 0.003941 0.000010
0.000010 0.000010 0.038009 0.000010 0.760281 0.000010 0.000010 0.000717 0.186161 0.000010 0.007537 0.000010 0.000010 0.000010 0.000010 0.000010 0.000010 0.000010 0.000010 0.000010 0.000010 0.000010 0.000010 0.000010 0.000010 0.000010 0.007074 0.000010
0.000283 0.000010 0.000015 0.000010 0.767860 0.000010 0.000010 0.052824 0.139501 0.003979 0.000010 0.000010 0.000010 0.000010 0.000010 0.000010 0.000010 0.000010 0.000010 0.000010 0.000010 0.000010 0.000010 0.000010 0.000010 0.000010 0.035328 0.000010
0.000010 0.007498 0.000010 0.010679 0.000010 0.019462 0.024979 0.000010 0.000010 0.000010 0.000010 0.013175 0.027912 0.000010 0.050635 0.000010 0.030370 0.000010 0.017487 0.000010 0.081544 0.000010 0.017114 0.105911 0.480047 0.113047 0.000010 0.000010
0.000010 0.045067 0.001482 0.018714 0.000010 0.029195 0.048133 0.000010 0.000010 0.000010 0.000010 0.013048 0.027935 0.000010 0.037822 0.000010 0.017957 0.000010 0.014166 0.000010 0.070225 0.000010 0.043732 0.160980 0.347943 0.097226 0.000010 0.026257
0.000010 0.022729 0.001620 0.005293 0.000010 0.017628 0.008141 0.000010 0.000010 0.000010 0.000010 0.034236 0.016603 0.000010 0.047994 0.000010 0.055424 0.000010 0.020595 0.000010 0.052676 0.000010 0.029860 0.146586 0.460827 0.077909 0.000010 0.001758
0.000010 0.033664 0.000010 0.025104 0.000010 0.020649 0.026338 0.000010 0.000010 0.000010 0.000010 0.007929 0.048615 0.000010 0.047977 0.000010 0.039092 0.000010 0.022632 0.000010 0.094486 0.000010 0.037154 0.140659 0.357458 0.093712 0.000010 0.004402
0.000010 0.041112 0.000010 0.017245 0.000010 0.026942 0.020051 0.000010 0.000010 0.000010 0.000010 0.022163 0.050183 0.000010 0.044073 0.000010 0.041188 0.000010 0.032262 0.000010 0.082350 0.000010 0.008305 0.143954 0.358737 0.101862 0.000010 0.009440
0.000010 0.035853 0.000010 0.011621 0.000010 0.013071 0.000010 0.000010 0.000010 0.000010 0.000010 0.022319 0.038468 0.000010 0.044141 0.000010 0.013807 0.000010 0.032798 0.000010 0.054934 0.000010 0.025550 0.139809 0.491982 0.075496 0.000010 0.000010
0.000010 0.022643 0.000010 0.015052 0.000010 0.026444 0.009058 0.000010 0.000010 0.000010 0.000010 0.014323 0.005063 0.000010 0.079006 0.000010 0.017733 0.000010 0.012770 0.000010 0.064385 0.000010 0.016557 0.129850 0.490038 0.077138 0.000010 0.019808
0.000010 0.033579 0.006555 0.008043 0.000010 0.013135 0.006923 0.000010 0.000010 0.000010 0.000010 0.010708 0.032369 0.000010 0.038541 0.000010 0.032836 0.000010 0.006961 0.000010 0.030259 0.000010 0.037326 0.095634 0.550952 0.089176 0.000010 0.006882
0.000010 0.003338 0.009497 0.039922 0.000010 0.020570 0.045228 0.000010 0.000010 0.000010 0.000010 0.010908 0.051622 0.000010 0.038913 0.000010 0.009590 0.000010 0.024518 0.000010 0.027613 0.000010 0.042648 0.158303 0.409172 0.108029 0.000010 0.000010
0.000010 0.041860 0.001657 0.016044 0.000010 0.006267 0.012358 0.000010 0.000010 0.000010 0.000010 0.020075 0.011270 0.000010 0.030881 0.000010 0.024373 0.000010 0.000010 0.000010 0.031941 0.000010 0.026642 0.134393 0.570348 0.070984 0.000010 0.000778
0.000010 0.042017 0.000010 0.028833 0.000010 0.013059 0.030424 0.000010 0.000010 0.000010 0.000010 0.002598 0.046362 0.000010 0.061184 0.000010 0.029022 0.000010 0.026370 0.000010 0.094831 0.000010 0.037454 0.145987 0.335330 0.099354 0.000010 0.007045
0.000010 0.029948 0.004841 0.035156 0.000010 0.005782 0.019584 0.000010 0.000010 0.000010 0.000010 0.014261 0.016544 0.000010 0.041998 0.000010 0.046466 0.000010 0.027862 0.000010 0.000010 0.000010 0.037441 0.073055 0.562948 0.071817 0.000010 0.012167
0.000010 0.031204 0.000096 0.000010 0.001600 0.009339 0.034785 0.000010 0.001027 0.000010 0.000010 0.017557 0.000010 0.000010 0.040373 0.000010 0.077519 0.000010 0.018534 0.000010 0.070722 0.000010 0.020084 0.164718 0.421468 0.089801 0.000010 0.001051
0.000010 0.031536 0.000010 0.019176 0.000010 0.015951 0.006825 0.000010 0.000010 0.000010 0.000010 0.035123 0.003659 0.000010 0.053732 0.000010 0.066197 0.000010 0.011920 0.000010 0.093266 0.000010 0.050437 0.146971 0.325842 0.124608 0.000010 0.014627
0.000010 0.014498 0.000010 0.001940 0.016639 0.003244 0.026789 0.000010 0.000010 0.000010 0.000010 0.012246 0.021666 0.000010 0.019396 0.000010 0.020249 0.000010 0.012487 0.000010 0.057603 0.000010 0.047489 0.152856 0.463584 0.126367 0.000010 0.002827
0.000010 0.024620 0.002772 0.002173 0.000010 0.007957 0.040311 0.000010 0.002169 0.000010 0.000010 0.017465 0.018336 0.000010 0.062159 0.000010 0.040381 0.000010 0.032176 0.000010 0.044244 0.000010 0.041123 0.136542 0.449843 0.077608 0.000010 0.000010
0.000010 0.012909 0.000010 0.010024 0.015550 0.004725 0.006276 0.000010 0.000010 0.000010 0.000010 0.031147 0.041441 0.000010 0.039198 0.000010 0.040144 0.000010 0.037616 0.000010 0.026992 0.000010 0.007099 0.116581 0.531436 0.062093 0.000010 0.016649
0.000010 0.033516 0.012264 0.023713 0.000010 0.016304 0.008465 0.000010 0.000010 0.000010 0.000010 0.017928 0.000010 0.001698 0.046167 0.000010 0.074099 0.000010 0.009967 0.002575 0.047667 0.000010 0.033720 0.096066 0.462039 0.104839 0.000010 0.008863
0.000010 0.016925 0.000010 0.010580 0.000010 0.003804 0.007038 0.000010 0.000010 0.000010 0.000010 0.025692 0.024634 0.000010 0.063898 0.000010 0.051498 0.000010 0.030366 0.000010 0.088813 0.000010 0.036331 0.148300 0.359628 0.132352 0.000010 0.000010
0.000010 0.039149 0.012018 0.022557 0.000010 0.014389 0.000171 0.000010 0.000010 0.000010 0.000010 0.014026 0.017972 0.000010 0.049815 0.000010 0.056196 0.000010 0.027242 0.000010 0.059886 0.000010 0.029285 0.136066 0.418034 0.086802 0.000010 0.016272
0.000010 0.000010 0.006774 0.000010 0.000010 0.007085 0.026871 0.000010 0.008966 0.000010 0.000010 0.002257 0.032633 0.000010 0.000010 0.000010 0.895563 0.000010 0.002045 0.000010 0.000010 0.000010 0.000010 0.000010 0.000010 0.000010 0.000010 0.017617
0.000010 0.000010 0.021044 0.000010 0.000010 0.003593 0.004406 0.000010 0.000010 0.000010 0.000010 0.011987 0.071121 0.000010 0.000010 0.000010 0.846817 0.000010 0.019686 0.000010 0.000010 0.000010 0.019904 0.000010 0.000010 0.001251 0.000010 0.000010
0.000010 0.000010 0.012254 0.000010 0.002702 0.006286 0.000010 0.000010 0.000010 0.000010 0.000010 0.000010 0.086240 0.000010 0.000010 0.000010 0.848487 0.000010 0.000010 0.000010 0.014460 0.000010 0.022149 0.000010 0.000010 0.000010 0.000010 0.007222
0.000010 0.000010 0.009953 0.000010 0.010672 0.000010 0.000010 0.000010 0.000010 0.000010 0.000010 0.000010 0.052137 0.000010 0.000010 0.000010 0.852975 0.000010 0.025948 0.000010 0.021411 0.000010 0.021403 0.000010 0.000010 0.000010 0.000010 0.005301
0.000010 0.000010 0.000705 0.000010 0.009631 0.005953 0.000010 0.000010 0.000010 0.000010 0.000010 0.000010 0.037269 0.000010 0.000010 0.000010 0.891085 0.000010 0.037832 0.000010 0.000010 0.000010 0.004178 0.000038 0.000010 0.000865 0.000010 0.012265
0.000010 0.000010 0.001798 0.000010 0.000010 0.000010 0.000010 0.000010 0.000010 0.000010 0.000010 0.000010 0.044272 0.000010 0.000010 0.000010 0.897066 0.000010 0.013935 0.000010 0.000673 0.000010 0.000010 0.000010 0.000010 0.016746 0.000010 0.025300
0.000010 0.000010 0.003168 0.000010 0.000010 0.018555 0.008428 0.000010 0.000010 0.000010 0.000010 0.000010 0.069768 0.000010 0.000010 0.000010 0.852787 0.000010 0.019031 0.000010 0.000010 0.000010 0.005636 0.000010 0.000010 0.000010 0.000010 0.022427
0.000010 0.000010 0.012491 0.000010 0.000010 0.019111 0.000010 0.000010 0.005099 0.000010 0.000010 0.000010 0.090150 0.000010 0.000010 0.000010 0.830614 0.000010 0.024504 0.000010 0.000010 0.000010 0.000010 0.000010 0.000010 0.000010 0.000010 0.017822
0.000010 0.000010 0.006246 0.000010 0.000010 0.000010 0.000010 0.000010 0.011541 0.000010 0.000010 0.000010 0.057734 0.000010 0.000010 0.000010 0.903710 0.000010 0.001438 0.000010 0.000010 0.000010 0.000010 0.000010 0.000010 0.017048 0.000010 0.002074
0.000010 0.006529 0.000010 0.000010 0.007109 0.000010 0.000010 0.000010 0.008081 0.000010 0.000010 0.000010 0.059777 0.000010 0.003681 0.000010 0.887671 0.000010 0.008923 0.000010 0.002468 0.000010 0.000010 0.000010 0.000010 0.006664 0.000010 0.008918
0.000010 0.000010 0.015811 0.000010 0.000010 0.000010 0.000010 0.000010 0.000010 0.000010 0.000010 0.000010 0.027721 0.000010 0.000010 0.000010 0.907619 0.000010 0.028849 0.000010 0.017552 0.000010 0.002228 0.000010 0.000010 0.000010 0.000010 0.000010
0.000010 0.000010 0.008404 0.000010 0.000010 0.002695 0.000010 0.000010 0.000010 0.000010 0.000010 0.000010 0.059027 0.000010 0.000010 0.000010 0.891579 0.000010 0.014062 0.000010 0.000010 0.000010 0.000010 0.000010 0.000010 0.000010 0.000010 0.024014
0.000010 0.000010 0.012159 0.000010 0.000010 0.003918 0.000010 0.000010 0.000010 0.000010 0.000010 0.000010 0.068176 0.000010 0.000010 0.000010 0.888169 0.000010 0.000010 0.000010 0.007085 0.000010 0.017495 0.000010 0.000010 0.002788 0.000010 0.000010
0.000010 0.000010 0.000010 0.000010 0.003917 0.007078 0.014901 0.000010 0.024726 0.000010 0.000010 0.002459 0.046392 0.000010 0.000010 0.000010 0.876484 0.000010 0.015566 0.000010 0.006351 0.000010 0.000010 0.000010 0.000010 0.001945 0.000010 0.000010
0.000010 0.000010 0.005266 0.000010 0.010119 0.009657 0.000010 0.000010 0.000405 0.000010 0.000010 0.000010 0.051008 0.000010 0.006777 0.000010 0.872974 0.000010 0.012092 0.000010 0.000010 0.000010 0.009143 0.000010 0.000010 0.009611 0.000010 0.012779
0.000010 0.000010 0.000010 0.000010 0.000262 0.001943 0.004986 0.000010 0.009778 0.000010 0.000010 0.000010 0.046319 0.000010 0.008384 0.000010 0.853383 0.000010 0.028373 0.000010 0.000010 0.000010 0.022308 0.000010 0.000010 0.022821 0.000010 0.001274
0.000010 0.000010 0.000010 0.000010 0.000010 0.000472 0.000010 0.000010 0.000010 0.000010 0.000010 0.005762 0.023036 0.000010 0.011358 0.000010 0.871197 0.000010 0.031324 0.000010 0.009804 0.000010 0.002657 0.000010 0.000010 0.006068 0.000010 0.038141
0.000010 0.000010 0.000010 0.000010 0.009713 0.002520 0.000010 0.000010 0.000010 0.000010 0.000010 0.000298 0.073200 0.000010 0.000010 0.000010 0.833011 0.000010 0.014662 0.000010 0.000010 0.000010 0.005290 0.000010 0.000010 0.025419 0.000010 0.035696
0.000010 0.000010 0.000010 0.000010 0.014052 0.009700 0.000010 0.000010 0.003172 0.000010 0.000010 0.000010 0.096328 0.000010 0.007256 0.000010 0.849799 0.000010 0.015697 0.000010 0.003797 0.000010 0.000010 0.000010 0.000010 0.000010 0.000010 0.000010
0.000010 0.000010 0.015313 0.000010 0.000010 0.017642 0.000010 0.000010 0.000010 0.000010 0.000010 0.000010 0.111080 0.000010 0.000010 0.000010 0.842664 0.000010 0.000010 0.000010 0.000010 0.000010 0.000010 0.000010 0.000010 0.000010 0.000010 0.013070
0.020535 0.000010 0.007703 0.000010 0.030544 0.000010 0.000010 0.742672 0.016288 0.054393 0.003963 0.000010 0.000010 0.000010 0.000010 0.009626 0.000010 0.068064 0.000010 0.000010 0.000010 0.000010 0.000010 0.000010 0.000010 0.000010 0.046033 0.000010
0.000010 0.000010 0.015100 0.000010 0.003036 0.000010 0.000010 0.937424 0.000307 0.016786 0.010066 0.000010 0.000010 0.000010 0.000010 0.000010 0.000010 0.000010 0.000010 0.000010 0.000010 0.000010 0.000010 0.000010 0.000010 0.000010 0.017071 0.000010
0.048517 0.000010 0.010220 0.000010 0.019946 0.000010 0.000010 0.841879 0.003889 0.006187 0.000706 0.000010 0.000010 0.000010 0.000010 0.000010 0.000010 0.022576 0.000010 0.005940 0.000010 0.000010 0.000010 0.000010 0.000010 0.000010 0.039961 0.000010
0.026109 0.000010 0.000072 0.000010 0.060872 0.000010 0.000010 0.695675 0.022877 0.054225 0.000010 0.000010 0.000010 0.000010 0.000010 0.002105 0.000010 0.061119 0.000010 0.000010 0.000010 0.063253 0.000010 0.000010 0.000010 0.000010 0.013513 0.000010
0.010611 0.000010 0.001257 0.000010 0.018990 0.000010 0.000010 0.880065 0.024110 0.000010 0.019446 0.000010 0.000010 0.000010 0.000010 0.000010 0.000010 0.027876 0.000010 0.000010 0.000010 0.000010 0.000010 0.000010 0.000010 0.000010 0.017444 0.000010
0.000010 0.000010 0.002517 0.000010 0.033123 0.000010 0.000010 0.804327 0.016583 0.023827 0.007442 0.000010 0.000010 0.000010 0.000010 0.037632 0.000010 0.016932 0.000010 0.000010 0.000010 0.000010 0.000010 0.000010 0.000010 0.000010 0.057426 0.000010
0.018803 0.000010 0.019051 0.000010 0.063549 0.000010 0.000010 0.720135 0.015549 0.032783 0.007235 0.000010 0.000010 0.000010 0.000010 0.000010 0.000010 0.071149 0.000010 0.000010 0.000010 0.000010 0.000010 0.000010 0.000010 0.000010 0.051557 0.000010
0.006192 0.000010 0.018647 0.000010 0.012075 0.000010 0.000010 0.870323 0.025156 0.028362 0.016468 0.000010 0.000010 0.000010 0.000010 0.004905 0.000010 0.005444 0.000010 0.000010 0.000010 0.000010 0.000010 0.000010 0.000010 0.000010 0.012249 0.000010
0.019999 0.000010 0.015601 0.000010 0.069873 0.000010 0.000010 0.654345 0.000908 0.120459 0.000010 0.000010 0.000010 0.000010 0.000010 0.000010 0.000010 0.052078 0.000010 0.000010 0.000010 0.013048 0.000010 0.000010 0.000010 0.000010 0.053498 0.000010
0.000010 0.000010 0.014939 0.000010 0.028268 0.000010 0.000010 0.812069 0.008447 0.058887 0.010335 0.000019 0.000010 0.000010 0.000010 0.001430 0.000010 0.044706 0.000010 0.000010 0.000010 0.000010 0.000010 0.000010 0.000010 0.000010 0.020719 0.000010
0.029643 0.000010 0.015873 0.000010 0.000010 0.000010 0.000010 0.894160 0.000010 0.000010 0.000010 0.000010 0.000010 0.000010 0.000010 0.000010 0.000010 0.060084 0.000010 0.000010 0.000010 0.000010 0.000010 0.000010 0.000010 0.000010 0.000010 0.000010
0.032550 0.000010 0.001256 0.000010 0.049574 0.000010 0.000010 0.860172 0.016878 0.014381 0.006248 0.000010 0.000010 0.000010 0.000010 0.001200 0.000010 0.000010 0.000010 0.000010 0.000010 0.000010 0.000010 0.000010 0.000010 0.000010 0.017550 0.000010
0.000010 0.000010 0.004092 0.000010 0.013991 0.000010 0.000010 0.807126 0.023973 0.081081 0.007039 0.000010 0.000010 0.000010 0.000010 0.020014 0.000010 0.023970 0.000010 0.000010 0.000010 0.000010 0.000010 0.000010 0.000010 0.000010 0.018522 0.000010
0.012822 0.000010 0.000010 0.000010 0.023429 0.000010 0.000010 0.859947 0.026263 0.007674 0.006805 0.000010 0.000010 0.000010 0.000010 0.004917 0.000010 0.049348 0.000010 0.000010 0.000010 0.000010 0.000010 0.000010 0.000010 0.000010 0.008604 0.000010
0.000010 0.000010 0.000010 0.000010 0.004793 0.000010 0.000010 0.891704 0.000010 0.000010 0.000484 0.000010 0.000010 0.000010 0.000010 0.058885 0.000010 0.018900 0.000010 0.000010 0.000010 0.000010 0.000010 0.000010 0.000010 0.000010 0.025013 0.000010
0.025400 0.000010 0.009008 0.000010 0.057568 0.000010 0.000010 0.756049 0.005593 0.041696 0.025404 0.000010 0.000010 0.000010 0.000010 0.026845 0.000010 0.014000 0.000010 0.000010 0.000010 0.018972 0.000010 0.000010 0.000010 0.000010 0.019295 0.000010
0.022196 0.000010 0.000010 0.000010 0.119894 0.000010 0.000010 0.638337 0.006737 0.075332 0.000010 0.000010 0.000010 0.000010 0.000010 0.028259 0.000010 0.002805 0.000010 0.000010 0.000010 0.041269 0.000010 0.000010 0.000010 0.000010 0.064981 0.000010
0.000010 0.000010 0.025469 0.000010 0.069741 0.000010 0.000010 0.639892 0.010382 0.005239 0.007154 0.000010 0.000010 0.006431 0.000010 0.000010 0.000010 0.138553 0.000010 0.000010 0.000010 0.064103 0.000010 0.000010 0.000010 0.000010 0.032856 0.000010
0.000010 0.000010 0.000010 0.000010 0.030910 0.000010 0.000010 0.907898 0.003832 0.000010 0.000010 0.000010 0.000010 0.000010 0.000010 0.000010 0.000010 0.057120 0.000010 0.000010 0.000010 0.000010 0.000010 0.000010 0.000010 0.000010 0.000010 0.000010
0.021386 0.000010 0.015187 0.000010 0.043548 0.000010 0.000010 0.666483 0.014692 0.043735 0.016877 0.000010 0.000010 0.000010 0.000010 0.042919 0.000010 0.059445 0.000010 0.000010 0.000010 0.007062 0.000010 0.000010 0.000010 0.000010 0.068495 0.000010
0.000010 0.000010 0.999730 0.000010 0.000010 0.000010 0.000010 0.000010 0.000010 0.000010 0.000010 0.000010 0.000010 0.000010 0.000010 0.000010 0.000010 0.000010 0.000010 0.000010 0.000010 0.000010 0.000010 0.000010 0.000010 0.000010 0.000010 0.000010
0.000010 0.000010 0.999730 0.000010 0.000010 0.000010 0.000010 0.000010 0.000010 0.000010 0.000010 0.000010 0.000010 0.000010 0.000010 0.000010 0.000010 0.000010 0.000010 0.000010 0.000010 0.000010 0.000010 0.000010 0.000010 0.000010 0.000010 0.000010
0.000010 0.000010 0.999730 0.000010 0.000010 0.000010 0.000010 0.000010 0.000010 0.000010 0.000010 0.000010 0.000010 0.000010 0.000010 0.000010 0.000010 0.000010 0.000010 0.000010 0.000010 0.000010 0.000010 0.000010 0.000010 0.000010 0.000010 0.000010
0.000010 0.000010 0.999730 0.000010 0.000010 0.000010 0.000010 0.000010 0.000010 0.000010 0.000010 0.000010 0.000010 0.000010 0.000010 0.000010 0.000010 0.000010 0.000010 0.000010 0.000010 0.000010 0.000010 0.000010 0.000010 0.000010 0.000010 0.000010
0.000010 0.000010 0.999730 0.000010 0.000010 0.000010 0.000010 0.000010 0.000010 0.000010 0.000010 0.000010 0.000010 0.000010 0.000010 0.000010 0.000010 0.000010 0.000010 0.000010 0.000010 0.000010 0.000010 0.000010 0.000010 0.000010 0.000010 0.000010
0.000010 0.000010 0.999730 0.000010 0.000010 0.000010 0.000010 0.000010 0.000010 0.000010 0.000010 0.000010 0.000010 0.000010 0.000010 0.000010 0.000010 0.000010 0.000010 0.000010 0.000010 0.000010 0.000010 0.000010 0.000010 0.000010 0.000010 0.000010
0.000010 0.000010 0.999730 0.000010 0.000010 0.000010 0.000010 0.000010 0.000010 0.000010 0.000010 0.000010 0.000010 0.000010 0.000010 0.000010 0.000010 0.000010 0.000010 0.000010 0.000010 0.000010 0.000010 0.000010 0.000010 0.000010 0.000010 0.000010
0.000010 0.000010 0.980162 0.000010 0.019573 0.000010 0.000010 0.000010 0.000010 0.000010 0.000010 0.000010 0.000010 0.000010 0.000010 0.000010 0.000014 0.000010 0.000010 0.000010 0.000011 0.000010 0.000010 0.000010 0.000010 0.000010 0.000010 0.000010
0.000010 0.000010 0.985939 0.000010 0.013801 0.000010 0.000010 0.000010 0.000010 0.000010 0.000010 0.000010 0.000010 0.000010 0.000010 0.000010 0.000010 0.000010 0.000010 0.000010 0.000010 0.000010 0.000010 0.000010 0.000010 0.000010 0.000010 0.000010
0.000010 0.000010 0.999730 0.000010 0.000010 0.000010 0.000010 0.000010 0.000010 0.000010 0.000010 0.000010 0.000010 0.000010 0.000010 0.000010 0.000010 0.000010 0.000010 0.000010 0.000010 0.000010 0.000010 0.000010 0.000010 0.000010 0.000010 0.000010
0.000010 0.000010 0.999730 0.000010 0.000010 0.000010 0.000010 0.000010 0.000010 0.000010 0.000010 0.000010 0.000010 0.000010 0.000010 0.000010 0.000010 0.000010 0.000010 0.000010 0.000010 0.000010 0.000010 0.000010 0.000010 0.000010 0.000010 0.000010
0.000010 0.000010 0.999730 0.000010 0.000010 0.000010 0.000010 0.000010 0.000010 0.000010 0.000010 0.000010 0.000010 0.000010 0.000010 0.000010 0.000010 0.000010 0.000010 0.000010 0.000010 0.000010 0.000010 0.000010 0.000010 0.000010 0.000010 0.000010
0.000010 0.000010 0.946213 0.000010 0.053527 0.000010 0.000010 0.000010 0.000010 0.000010 0.000010 0.000010 0.000010 0.000010 0.000010 0.000010 0.000010 0.000010 0.000010 0.000010 0.000010 0.000010 0.000010 0.000010 0.000010 0.000010 0.000010 0.000010
0.000010 0.000010 0.999730 0.000010 0.000010 0.000010 0.000010 0.000010 0.000010 0.000010 0.000010 0.000010 0.000010 0.000010 0.000010 0.000010 0.000010 0.000010 0.000010 0.000010 0.000010 0.000010 0.000010 0.000010 0.000010 0.000010 0.000010 0.000010
0.000010 0.000010 0.999730 0.000010 0.000010 0.000010 0.000010 0.000010 0.000010 0.000010 0.000010 0.000010 0.000010 0.000010 0.000010 0.000010 0.000010 0.000010 0.000010 0.000010 0.000010 0.000010 0.000010 0.000010 0.000010 0.000010 0.000010 0.000010
0.000010 0.000010 0.999730 0.000010 0.000010 0.000010 0.000010 0.000010 0.000010 0.000010 0.000010 0.000010 0.000010 0.000010 0.000010 0.000010 0.000010 0.000010 0.000010 0.000010 0.000010 0.000010 0.000010 0.000010 0.000010 0.000010 0.000010 0.000010
0.000010 0.000010 0.999730 0.000010 0.000010 0.000010 0.000010 0.000010 0.000010 0.000010 0.000010 0.000010 0.000010 0.000010 0.000010 0.000010 0.000010 0.000010 0.000010 0.000010 0.000010 0.000010 0.000010 0.000010 0.000010 0.000010 0.000010 0.000010
0.000010 0.000010 0.999730 0.000010 0.000010 0.000010 0.000010 0.000010 0.000010 0.000010 0.000010 0.000010 0.000010 0.000010 0.000010 0.000010 0.000010 0.000010 0.000010 0.000010 0.000010 0.000010 0.000010 0.000010 0.000010 0.000010 0.000010 0.000010
0.000010 0.000010 0.999730 0.000010 0.000010 0.000010 0.000010 0.000010 0.000010 0.000010 0.000010 0.000010 0.000010 0.000010 0.000010 0.000010 0.000010 0.000010 0.000010 0.000010 0.000010 0.000010 0.000010 0.000010 0.000010 0.000010 0.000010 0.000010
0.000010 0.000010 0.999730 0.000010 0.000010 0.000010 0.000010 0.000010 0.000010 0.000010 0.000010 0.000010 0.000010 0.000010 0.000010 0.000010 0.000010 0.000010 0.000010 0.000010 0.000010 0.000010 0.000010 0.000010 0.000010 0.000010 0.000010 0.000010
0.000010 0.015066 0.000010 0.017629 0.000010 0.041263 0.026746 0.000010 0.000010 0.000010 0.000010 0.000010 0.038388 0.000010 0.083546 0.000010 0.161560 0.000010 0.031518 0.000010 0.106194 0.000010 0.078366 0.137047 0.130366 0.132163 0.000010 0.000010
0.000010 0.037620 0.000010 0.016255 0.000010 0.047680 0.041642 0.000010 0.000010 0.000010 0.000010 0.015230 0.043653 0.000010 0.093474 0.000010 0.163383 0.000010 0.031039 0.000010 0.112132 0.000010 0.083415 0.099702 0.082127 0.118116 0.000010 0.014403
0.000010 0.031662 0.000010 0.024957 0.000671 0.044602 0.044002 0.000010 0.007437 0.000010 0.000010 0.010639 0.036642 0.000010 0.066634 0.000010 0.155217 0.000010 0.045022 0.000010 0.079478 0.000010 0.086182 0.122850 0.100865 0.126769 0.000010 0.016263
0.000010 0.025054 0.000010 0.021385 0.000010 0.042928 0.074950 0.000010 0.000010 0.000010 0.000010 0.007902 0.000010 0.000010 0.068500 0.000010 0.186163 0.000010 0.050815 0.000312 0.118943 0.000010 0.091170 0.074423 0.051874 0.171183 0.000010 0.014267
0.000010 0.054314 0.000010 0.006573 0.000010 0.055308 0.063856 0.000010 0.001565 0.000010 0.000010 0.000010 0.035992 0.000010 0.091965 0.000010 0.195740 0.000010 0.046733 0.000010 0.126749 0.000010 0.092060 0.079330 0.006800 0.127474 0.000010 0.015411
0.000010 0.031059 0.000010 0.003372 0.000010 0.056583 0.052728 0.000010 0.000010 0.000010 0.000010 0.000010 0.002968 0.000010 0.099010 0.000010 0.241987 0.000010 0.021092 0.000010 0.107820 0.000010 0.100451 0.103097 0.032433 0.141057 0.000010 0.006203
0.000010 0.036782 0.000010 0.000010 0.000010 0.064907 0.072020 0.000010 0.004671 0.000010 0.000751 0.004769 0.009689 0.000010 0.085515 0.000010 0.208307 0.000010 0.047169 0.000010 0.125043 0.000206 0.097496 0.094357 0.012714 0.120154 0.000010 0.015339
0.000010 0.022771 0.000010 0.019334 0.000010 0.056988 0.061011 0.000010 0.000010 0.000010 0.000010 0.008084 0.023541 0.000010 0.130398 0.000010 0.187484 0.000010 0.034203 0.000010 0.110657 0.000010 0.082076 0.116557 0.004838 0.130976 0.000010 0.010951
0.000010 0.048401 0.000010 0.028598 0.008243 0.052565 0.038901 0.000010 0.012986 0.000010 0.000010 0.000010 0.017701 0.000010 0.095925 0.000010 0.118573 0.000010 0.048706 0.000010 0.077964 0.000010 0.100031 0.117626 0.097340 0.136310 0.000010 0.000010
0.000010 0.020866 0.000010 0.009450 0.000010 0.019770 0.041801 0.000010 0.000010 0.000010 0.000010 0.016464 0.037906 0.000010 0.056320 0.000010 0.159132 0.000010 0.042175 0.000010 0.113802 0.000010 0.081092 0.150084 0.088746 0.152558 0.000010 0.009705
0.000010 0.039739 0.000010 0.006349 0.000204 0.059450 0.064245 0.000010 0.000010 0.000010 0.000623 0.012087 0.022725 0.000010 0.077766 0.000010 0.202244 0.000010 0.067718 0.000010 0.092036 0.000010 0.075479 0.081985 0.032142 0.129116 0.000010 0.035983
0.000010 0.019677 0.000010 0.009647 0.000010 0.034648 0.052550 0.000010 0.000010 0.000010 0.000010 0.001208 0.024668 0.000010 0.102449 0.000010 0.184067 0.000010 0.040791 0.000010 0.113459 0.000010 0.105520 0.122959 0.056394 0.125545 0.000010 0.006289
0.000010 0.018725 0.000010 0.013586 0.000010 0.035385 0.073106 0.000010 0.000010 0.000010 0.000010 0.011419 0.000010 0.000010 0.085140 0.000010 0.200948 0.000010 0.062985 0.000858 0.131927 0.000010 0.078518 0.107956 0.027706 0.135028 0.000010 0.016584
0.000010 0.023081 0.000010 0.008028 0.000010 0.045890 0.039234 0.000010 0.000010 0.000010 0.000010 0.011286 0.062414 0.000010 0.076070 0.000010 0.158054 0.000010 0.031815 0.000010 0.117716 0.000010 0.080961 0.137215 0.060009 0.135167 0.000010 0.012931
0.000010 0.043450 0.000010 0.004921 0.000010 0.061635 0.080908 0.000010 0.000010 0.000010 0.000010 0.008949 0.035078 0.000010 0.073190 0.000010 0.205704 0.000010 0.042574 0.000010 0.109430 0.000010 0.070832 0.093522 0.011499 0.141227 0.000010 0.016950
0.000010 0.014246 0.006759 0.032906 0.000010 0.043590 0.054402 0.000010 0.000010 0.000010 0.000010 0.012296 0.023265 0.000010 0.137557 0.000010 0.176226 0.000010 0.046747 0.000357 0.097849 0.000010 0.083455 0.106196 0.030129 0.112105 0.000010 0.021804
0.000010 0.025928 0.000010 0.006351 0.000010 0.045727 0.032841 0.000010 0.000010 0.000010 0.000010 0.012917 0.019866 0.000010 0.090235 0.000010 0.155643 0.000010 0.035787 0.000010 0.135323 0.000010 0.102664 0.117384 0.089817 0.124812 0.000010 0.004575
0.000010 0.016197 0.000010 0.019093 0.000010 0.029410 0.036018 0.000010 0.000010 0.000010 0.000010 0.002088 0.049890 0.000010 0.079423 0.000010 0.148901 0.000010 0.042168 0.000010 0.115781 0.000010 0.090288 0.109874 0.108325 0.152403 0.000010 0.000010
0.000010 0.000010 0.032535 0.000010 0.243998 0.000010 0.000010 0.691735 0.031492 0.000010 0.000010 0.000010 0.000010 0.000010 0.000010 0.000010 0.000010 0.000010 0.000010 0.000010 0.000010 0.000010 0.000010 0.000010 0.000010 0.000010 0.000010 0.000010
0.000010 0.000010 0.044794 0.000010 0.224480 0.000010 0.000010 0.693935 0.024963 0.000010 0.011597 0.000010 0.000010 0.000010 0.000010 0.000010 0.000010 0.000010 0.000010 0.000010 0.000010 0.000010 0.000010 0.000010 0.000010 0.000010 0.000010 0.000010
0.000010 0.000010 0.049162 0.000010 0.224471 0.000010 0.000010 0.663091 0.017567 0.000010 0.005430 0.003779 0.000010 0.012194 0.000010 0.000010 0.000010 0.000010 0.000010 0.000010 0.000010 0.000010 0.000010 0.000010 0.000010 0.000010 0.014843 0.009273
0.010754 0.000010 0.049040 0.000010 0.236079 0.000010 0.000010 0.637557 0.031877 0.000010 0.010885 0.000010 0.000010 0.000010 0.000010 0.000010 0.000010 0.000010 0.000010 0.000010 0.000010 0.000010 0.000010 0.000010 0.000010 0.000010 0.023598 0.000010
0.000010 0.000010 0.054387 0.000010 0.266420 0.000010 0.000010 0.645228 0.023779 0.000010 0.000010 0.000366 0.000010 0.000010 0.000010 0.000010 0.000010 0.000010 0.000010 0.000010 0.000010 0.000010 0.000010 0.000010 0.000010 0.000010 0.009602 0.000010
0.000010 0.000010 0.022386 0.000010 0.244690 0.000010 0.000010 0.727180 0.003710 0.000010 0.000010 0.000010 0.000010 0.000010 0.000010 0.000010 0.000010 0.000010 0.000010 0.000010 0.000010 0.000010 0.000010 0.000010 0.000010 0.000010 0.001805 0.000010
0.000010 0.000010 0.043065 0.000010 0.237497 0.000010 0.000010 0.698183 0.003119 0.000010 0.000014 0.000010 0.000010 0.000010 0.000010 0.000010 0.000010 0.016200 0.000010 0.000010 0.000010 0.001713 0.000010 0.000010 0.000010 0.000010 0.000010 0.000010
0.000010 0.000010 0.048032 0.000010 0.212690 0.000010 0.000010 0.669825 0.032057 0.000010 0.007285 0.000010 0.000010 0.000010 0.000010 0.000010 0.000010 0.000010 0.000010 0.000010 0.000010 0.012058 0.000010 0.000010 0.000010 0.000010 0.017843 0.000010
0.000010 0.000010 0.055089 0.000010 0.226555 0.000010 0.000010 0.653386 0.011278 0.000010 0.026807 0.005683 0.000010 0.000010 0.000010 0.000010 0.000010 0.000010 0.000010 0.001266 0.000010 0.000010 0.000010 0.000010 0.000010 0.000010 0.011133 0.008613
0.000010 0.000010 0.071134 0.000010 0.239603 0.000010 0.000010 0.684716 0.000010 0.000010 0.000010 0.000010 0.000010 0.000010 0.000010 0.000010 0.000010 0.000010 0.000010 0.000010 0.000010 0.000010 0.000010 0.000010 0.000010 0.000010 0.004307 0.000010
0.000010 0.000010 0.048218 0.000010 0.196388 0.000010 0.000010 0.704063 0.034426 0.010313 0.000010 0.000010 0.000010 0.000010 0.000010 0.000010 0.000010 0.000010 0.000010 0.000010 0.000010 0.000010 0.000010 0.000010 0.000010 0.000010 0.006372 0.000010
0.011357 0.000010 0.049668 0.000010 0.242259 0.000010 0.000010 0.653401 0.000010 0.000010 0.000010 0.000010 0.000010 0.000010 0.000010 0.023011 0.000010 0.000010 0.000010 0.000010 0.000010 0.000010 0.000010 0.000010 0.000010 0.000010 0.014043 0.006052
0.000010 0.000010 0.075905 0.000010 0.212614 0.000010 0.000010 0.690780 0.000010 0.000010 0.005650 0.000010 0.000010 0.000010 0.000010 0.000010 0.000010 0.000010 0.000010 0.000010 0.000010 0.006244 0.000010 0.000010 0.000010 0.000010 0.008586 0.000010
0.000010 0.000010 0.067145 0.000010 0.252019 0.000010 0.000010 0.655131 0.000010 0.000010 0.000010 0.000010 0.000010 0.000010 0.000010 0.000010 0.000010 0.000010 0.000010 0.000010 0.000010 0.000010 0.000010 0.000010 0.000010 0.000010 0.025464 0.000010
0.024026 0.000010 0.043185 0.000010 0.257628 0.000010 0.000010 0.639795 0.005544 0.009378 0.000010 0.000010 0.000010 0.000010 0.000010 0.000010 0.000010 0.000010 0.000010 0.000010 0.000010 0.000010 0.000010 0.000010 0.000010 0.000010 0.020235 0.000010
0.008425 0.000010 0.061228 0.000010 0.244489 0.000010 0.000010 0.676773 0.000010 0.000010 0.000010 0.000010 0.000010 0.000010 0.000010 0.000010 0.000010 0.000010 0.000010 0.001826 0.000010 0.000010 0.000010 0.000010 0.000010 0.000010 0.002269 0.004780
0.000010 0.000010 0.046378 0.000010 0.290988 0.000010 0.000010 0.659405 0.002989 0.000010 0.000010 0.000010 0.000010 0.000010 0.000010 0.000010 0.000010 0.000010 0.000010 0.000010 0.000010 0.000010 0.000010 0.000010 0.000010 0.000010 0.000010 0.000010
0.000010 0.000010 0.055026 0.000010 0.253832 0.000010 0.000010 0.682979 0.000010 0.000010 0.000010 0.000010 0.000010 0.000010 0.000010 0.000010 0.000010 0.000010 0.000010 0.000010 0.000010 0.000010 0.000010 0.000010 0.000010 0.000010 0.007924 0.000010
0.000010 0.000010 0.028090 0.000010 0.249867 0.000010 0.000010 0.704542 0.008567 0.000010 0.008703 0.000010 0.000010 0.000010 0.000010 0.000010 0.000010 0.000010 0.000010 0.000010 0.000010 0.000010 0.000010 0.000010 0.000010 0.000010 0.000010 0.000010
0.003770 0.000010 0.034733 0.000010 0.261212 0.000010 0.000010 0.674736 0.006792 0.000010 0.000010 0.000010 0.000010 0.000010 0.000010 0.000010 0.000010 0.000010 0.000010 0.000010 0.000010 0.007754 0.000010 0.000010 0.000010 0.000010 0.010793 0.000010
0.000010 0.000010 0.000010 0.000010 0.041828 0.000010 0.032167 0.000010 0.000010 0.000010 0.000010 0.008976 0.047499 0.000010 0.000010 0.000010 0.780037 0.000010 0.014471 0.000010 0.032328 0.000010 0.013493 0.016124 0.000010 0.000010 0.000010 0.012898
0.000010 0.000010 0.011300 0.011289 0.007596 0.021965 0.031932 0.000010 0.023586 0.000010 0.000010 0.010290 0.039310 0.000010 0.000010 0.000010 0.755693 0.000010 0.017346 0.000010 0.021053 0.000010 0.028751 0.000010 0.006524 0.000010 0.000010 0.013225
0.000010 0.000010 0.000942 0.000010 0.015071 0.016941 0.028957 0.000010 0.013766 0.000010 0.000010 0.008518 0.041979 0.000010 0.000010 0.000010 0.762674 0.000010 0.008920 0.000010 0.050801 0.000010 0.026897 0.018374 0.000010 0.006010 0.000010 0.000010
0.000010 0.000010 0.008635 0.000010 0.019038 0.000010 0.030067 0.000010 0.000010 0.000010 0.000010 0.000010 0.022031 0.000010 0.005575 0.000010 0.808819 0.000010 0.003321 0.001297 0.034165 0.000010 0.000010 0.003389 0.007615 0.035773 0.000010 0.020125
0.000010 0.007460 0.003257 0.000010 0.025979 0.000010 0.048533 0.000010 0.016344 0.000010 0.000010 0.011531 0.047331 0.000010 0.000010 0.000010 0.741403 0.000010 0.010556 0.000010 0.064939 0.000010 0.000010 0.000010 0.000010 0.013588 0.000010 0.008920
0.000010 0.000010 0.000010 0.000010 0.028171 0.008589 0.026551 0.000010 0.000010 0.000010 0.000010 0.009287 0.015220 0.000010 0.000010 0.000010 0.806427 0.000010 0.026982 0.000010 0.041638 0.000010 0.013205 0.000010 0.000010 0.023014 0.000010 0.000745
0.000010 0.000010 0.009040 0.000010 0.013450 0.021870 0.021124 0.000010 0.000010 0.000010 0.000010 0.011689 0.058847 0.000010 0.000010 0.000010 0.756066 0.000010 0.000010 0.000010 0.074621 0.000010 0.001524 0.015688 0.000010 0.010168 0.000010 0.005754
0.000010 0.000010 0.011689 0.000010 0.000010 0.003041 0.034552 0.000010 0.005420 0.000010 0.000010 0.014310 0.012812 0.000010 0.000010 0.000010 0.814822 0.000010 0.018437 0.000010 0.031534 0.000010 0.024053 0.000010 0.005893 0.000436 0.000010 0.022852
0.000010 0.000010 0.000010 0.000010 0.027086 0.000010 0.037440 0.000010 0.000010 0.000010 0.000010 0.004926 0.063799 0.000010 0.000010 0.000010 0.740249 0.000010 0.019480 0.000010 0.064166 0.000010 0.013833 0.001233 0.000010 0.027608 0.000010 0.000010
0.000010 0.000010 0.011552 0.000010 0.018991 0.008876 0.023645 0.000010 0.000010 0.000010 0.000010 0.014461 0.007919 0.000010 0.003654 0.000010 0.769321 0.000010 0.025234 0.000010 0.044454 0.000010 0.010798 0.014561 0.000742 0.026198 0.000010 0.019464
0.000010 0.000010 0.011082 0.000010 0.001617 0.019320 0.014407 0.000010 0.008389 0.000010 0.000010 0.000010 0.026904 0.000010 0.000010 0.000010 0.740833 0.000010 0.054772 0.000010 0.061878 0.000010 0.025145 0.000010 0.013889 0.010769 0.000010 0.010845
0.000010 0.000010 0.000010 0.000010 0.000010 0.016707 0.037672 0.000010 0.026636 0.000010 0.000010 0.013115 0.032739 0.000010 0.000010 0.000010 0.740003 0.000010 0.048684 0.000010 0.038769 0.000010 0.003309 0.008770 0.008840 0.024596 0.000010 0.000010
0.000010 0.002091 0.000010 0.000010 0.022707 0.019734 0.016629 0.000010 0.001856 0.000010 0.000010 0.010399 0.027046 0.000010 0.000010 0.000010 0.817420 0.000010 0.018251 0.000010 0.030787 0.000010 0.000808 0.003307 0.000010 0.024967 0.000010 0.003859
0.000010 0.000010 0.000010 0.000010 0.001913 0.004692 0.017463 0.000010 0.022061 0.000010 0.000010 0.004975 0.021155 0.000010 0.005628 0.000010 0.803818 0.000010 0.012915 0.000010 0.064024 0.000010 0.009833 0.000010 0.001560 0.024763 0.000010 0.005061
0.000010 0.000010 0.000010 0.000010 0.026274 0.008007 0.007088 0.000010 0.000010 0.000010 0.000010 0.014061 0.005655 0.000010 0.004619 0.000010 0.767502 0.000010 0.055338 0.000010 0.044532 0.000010 0.000010 0.000010 0.008156 0.039187 0.000010 0.019422
0.000010 0.000010 0.014595 0.000010 0.000010 0.000010 0.022904 0.000010 0.012164 0.000010 0.000010 0.011059 0.024339 0.000010 0.000010 0.000010 0.791936 0.000010 0.029376 0.000010 0.047222 0.000010 0.019357 0.000010 0.000010 0.015446 0.000010 0.011434
0.000010 0.000010 0.000010 0.000010 0.019301 0.000926 0.034896 0.000010 0.000010 0.000010 0.000010 0.003741 0.000010 0.000010 0.000010 0.000010 0.793426 0.000010 0.039259 0.000010 0.046017 0.000010 0.013410 0.028855 0.000010 0.000010 0.000010 0.019989
0.000010 0.000010 0.014151 0.000010 0.000010 0.017479 0.029517 0.000010 0.016316 0.000010 0.000010 0.007357 0.000010 0.000010 0.000010 0.000010 0.784413 0.000010 0.034273 0.000010 0.045445 0.000010 0.016259 0.008596 0.006040 0.019993 0.000010 0.000010
0.000010 0.000010 0.000951 0.000010 0.020261 0.016732 0.029833 0.000010 0.000010 0.000010 0.000010 0.007827 0.063345 0.000010 0.000010 0.000010 0.755733 0.000010 0.026371 0.000010 0.025891 0.000010 0.014872 0.017308 0.000010 0.006342 0.000010 0.014386
0.000010 0.000010 0.000010 0.000010 0.012804 0.014271 0.010279 0.000010 0.000010 0.000010 0.000010 0.008207 0.034949 0.000010 0.000010 0.000010 0.827968 0.000010 0.029218 0.000010 0.045207 0.000010 0.000010 0.001096 0.000010 0.002736 0.000010 0.013094
0.000010 0.000010 0.000010 0.000010 0.000010 0.015948 0.057933 0.000010 0.000010 0.000010 0.000010 0.010666 0.585755 0.000010 0.000010 0.000010 0.222592 0.000010 0.046413 0.000010 0.009107 0.000010 0.015919 0.003636 0.000010 0.009020 0.000010 0.022841
0.000010 0.000010 0.000010 0.000010 0.000010 0.018995 0.014497 0.000010 0.000010 0.000010 0.000010 0.008355 0.600517 0.000010 0.000010 0.000010 0.250387 0.000010 0.015222 0.000010 0.026056 0.000010 0.001338 0.027372 0.000010 0.003288 0.000010 0.033804
0.000010 0.000010 0.000010 0.000010 0.000010 0.023656 0.062429 0.000010 0.000010 0.000010 0.000010 0.004122 0.567985 0.000010 0.000010 0.000010 0.232825 0.000010 0.051269 0.000010 0.011862 0.000010 0.009356 0.000010 0.000010 0.024764 0.000010 0.011552
0.000010 0.000010 0.000010 0.000010 0.000010 0.012495 0.033527 0.000010 0.003724 0.000010 0.000010 0.006947 0.606742 0.000010 0.000010 0.000010 0.213457 0.000010 0.049157 0.000010 0.000220 0.000010 0.000010 0.020162 0.000010 0.045471 0.000010 0.007929
0.000010 0.000010 0.000010 0.000010 0.000010 0.001951 0.036129 0.000010 0.000010 0.000010 0.000010 0.017776 0.556837 0.000010 0.000010 0.000010 0.229399 0.000010 0.051073 0.000010 0.015950 0.000010 0.023358 0.000010 0.000010 0.024076 0.000010 0.043270
0.000010 0.000010 0.002926 0.000010 0.000010 0.000010 0.016054 0.000010 0.000010 0.000010 0.000010 0.017001 0.574770 0.000010 0.000010 0.000010 0.273195 0.000010 0.067170 0.000010 0.021095 0.000010 0.018832 0.000010 0.000010 0.008768 0.000010 0.000010
0.000010 0.000010 0.005237 0.000010 0.000010 0.005445 0.065480 0.000010 0.000010 0.000010 0.000010 0.000010 0.589389 0.000010 0.000010 0.000010 0.199666 0.000010 0.051965 0.000010 0.000010 0.000010 0.031166 0.000010 0.000010 0.028446 0.000010 0.023016
0.000010 0.000010 0.000010 0.000010 0.000132 0.025501 0.037944 0.000010 0.000010 0.000010 0.000010 0.012622 0.606442 0.000010 0.000010 0.000010 0.218282 0.000010 0.039789 0.000010 0.018895 0.000010 0.011423 0.010466 0.000010 0.018335 0.000010 0.000010
0.000010 0.000010 0.008328 0.000010 0.012122 0.000010 0.033760 0.000010 0.001276 0.000010 0.000010 0.016023 0.499728 0.000010 0.000010 0.000010 0.284819 0.000010 0.054952 0.000010 0.031301 0.000010 0.025191 0.000010 0.000010 0.025226 0.000010 0.007114
0.000010 0.000010 0.000010 0.000010 0.000010 0.012166 0.049870 0.000010 0.000010 0.000010 0.000010 0.000010 0.564627 0.000010 0.000010 0.000010 0.236595 0.000010 0.034759 0.000393 0.011536 0.000010 0.014453 0.000010 0.000010 0.030724 0.000010 0.044698
0.000010 0.000010 0.000010 0.000010 0.000010 0.019968 0.046220 0.000010 0.000010 0.000010 0.000010 0.017394 0.578561 0.000010 0.000010 0.000010 0.258074 0.000010 0.008919 0.000010 0.001343 0.000010 0.013521 0.003523 0.000010 0.019002 0.000010 0.033305
0.000010 0.005132 0.000010 0.000010 0.000010 0.004757 0.012222 0.000010 0.000010 0.000010 0.000010 0.000010 0.599919 0.000010 0.000010 0.000010 0.260692 0.000010 0.018379 0.000010 0.016415 0.000010 0.018325 0.012148 0.000010 0.004063 0.000010 0.047778
0.000010 0.000010 0.000010 0.000010 0.000010 0.013438 0.050956 0.000010 0.003282 0.000010 0.000010 0.010230 0.579827 0.000010 0.000010 0.000010 0.234255 0.000010 0.011476 0.000010 0.020523 0.000010 0.013489 0.002707 0.000010 0.035185 0.000010 0.024471
0.000010 0.000010 0.005580 0.000010 0.000010 0.008347 0.033983 0.000010 0.000010 0.000010 0.000010 0.000010 0.555015 0.000010 0.000010 0.000010 0.259152 0.000010 0.053806 0.000010 0.034952 0.000010 0.000010 0.013341 0.000010 0.022131 0.000010 0.013514
0.000010 0.000010 0.006731 0.000010 0.000010 0.000010 0.057827 0.000010 0.000010 0.000010 0.000010 0.013831 0.542883 0.000010 0.000010 0.000010 0.250477 0.000010 0.044665 0.000010 0.039745 0.000010 0.000010 0.006788 0.005373 0.010060 0.000010 0.021450
0.000010 0.000010 0.000010 0.000010 0.001613 0.006901 0.008926 0.000010 0.021422 0.000010 0.000010 0.017401 0.597185 0.000010 0.000010 0.000010 0.273224 0.000010 0.028630 0.000010 0.016974 0.000010 0.004666 0.000010 0.000010 0.022888 0.000010 0.000010
0.000010 0.000010 0.000010 0.000010 0.007685 0.000010 0.024492 0.000010 0.000010 0.000010 0.000010 0.003218 0.579833 0.000010 0.000010 0.000010 0.236125 0.000010 0.070820 0.000010 0.028936 0.000010 0.001196 0.000010 0.000010 0.026350 0.000010 0.021163
0.000010 0.000010 0.000010 0.000010 0.000010 0.019129 0.046896 0.000010 0.000020 0.000010 0.000010 0.004803 0.563553 0.000010 0.000010 0.000010 0.244464 0.000010 0.048253 0.000010 0.003728 0.000010 0.013995 0.000010 0.000010 0.037759 0.000010 0.017231
0.000010 0.019616 0.014139 0.000010 0.000010 0.000010 0.037750 0.000010 0.000124 0.000010 0.000010 0.017371 0.419209 0.000010 0.000010 0.000010 0.245209 0.000010 0.051539 0.000010 0.040410 0.000010 0.020125 0.043705 0.059962 0.030692 0.000010 0.000010
0.000010 0.006526 0.008923 0.000010 0.001193 0.017919 0.024784 0.000010 0.000010 0.000010 0.000010 0.030796 0.498841 0.000010 0.018407 0.000010 0.217986 0.000010 0.062558 0.000010 0.043098 0.000010 0.021039 0.000010 0.029843 0.017947 0.000010 0.000010
0.000010 0.003177 0.000010 0.000010 0.000010 0.003722 0.024662 0.000010 0.000010 0.000010 0.000010 0.011420 0.447859 0.000010 0.007198 0.000010 0.202642 0.000010 0.078311 0.000010 0.045995 0.000010 0.017734 0.014236 0.060292 0.049545 0.000010 0.033067
0.000010 0.024804 0.000010 0.000010 0.000010 0.000010 0.019319 0.000010 0.000010 0.000010 0.000010 0.025935 0.421219 0.000010 0.000251 0.000010 0.202613 0.000010 0.066575 0.000010 0.034717 0.000010 0.040799 0.058519 0.040550 0.035147 0.000010 0.029403
0.000010 0.000010 0.014578 0.000010 0.000010 0.005816 0.010694 0.000010 0.000010 0.000010 0.000010 0.010913 0.570913 0.000010 0.000010 0.000010 0.243082 0.000010 0.059288 0.000010 0.027813 0.000010 0.035494 0.000010 0.007075 0.013832 0.000010 0.000342
0.000010 0.000010 0.004168 0.000010 0.003527 0.004240 0.000698 0.000010 0.002727 0.000010 0.000010 0.007186 0.655531 0.000010 0.004698 0.000010 0.259468 0.000010 0.011830 0.000010 0.001511 0.000010 0.033018 0.000010 0.000010 0.000010 0.000010 0.011247
0.000010 0.017805 0.000010 0.000010 0.000010 0.010899 0.021521 0.000010 0.000369 0.000010 0.000010 0.013702 0.315101 0.000010 0.030896 0.000010 0.111791 0.000010 0.058580 0.000745 0.051302 0.000010 0.015018 0.079744 0.216076 0.050384 0.000010 0.005946
0.000010 0.009064 0.022496 0.000010 0.000010 0.014482 0.000010 0.000010 0.000010 0.000010 0.000010 0.012800 0.452477 0.000010 0.002221 0.000010 0.219665 0.000010 0.067666 0.000010 0.013513 0.000010 0.032570 0.040059 0.080756 0.032080 0.000010 0.000010
0.000010 0.007005 0.000010 0.000010 0.000010 0.014852 0.001783 0.000010 0.004183 0.000010 0.000010 0.021533 0.374253 0.000010 0.007973 0.000010 0.138100 0.000010 0.033812 0.001239 0.004460 0.000010 0.021719 0.059836 0.229375 0.061506 0.000010 0.018249
0.000010 0.000010 0.013104 0.000010 0.000010 0.008744 0.000010 0.000010 0.000010 0.000010 0.000010 0.012475 0.580775 0.000010 0.001845 0.000010 0.206106 0.000010 0.058777 0.000010 0.022343 0.000010 0.017195 0.021208 0.021415 0.028049 0.000010 0.007813
0.000010 0.010328 0.000084 0.000010 0.000010 0.005397 0.033053 0.000010 0.000010 0.000010 0.000010 0.006036 0.522341 0.000010 0.000529 0.000010 0.244750 0.000010 0.067613 0.000214 0.039450 0.000010 0.000734 0.009830 0.020320 0.025080 0.000010 0.014123
0.000010 0.010544 0.000010 0.000010 0.002316 0.000010 0.010496 0.000010 0.007417 0.000010 0.000010 0.019327 0.567527 0.000010 0.013909 0.000010 0.257304 0.000010 0.066039 0.000010 0.002883 0.000010 0.009065 0.000010 0.000010 0.022070 0.000010 0.010952
0.000010 0.000010 0.000010 0.000010 0.000010 0.009166 0.011175 0.000010 0.002959 0.000010 0.000010 0.005237 0.556512 0.000010 0.010881 0.000010 0.268745 0.000010 0.055074 0.000010 0.021237 0.000010 0.006991 0.000010 0.003592 0.024720 0.000679 0.022891
0.000010 0.000010 0.000010 0.000010 0.009669 0.006651 0.007263 0.000010 0.000010 0.000010 0.000010 0.011986 0.578349 0.000010 0.007985 0.000010 0.229902 0.000010 0.050731 0.000010 0.032474 0.000010 0.000010 0.010342 0.018111 0.036376 0.000010 0.000010
0.000010 0.000010 0.006266 0.000010 0.001628 0.005797 0.000979 0.000010 0.002347 0.000010 0.000010 0.005903 0.663884 0.000010 0.000010 0.000010 0.257460 0.000010 0.013021 0.000010 0.000010 0.000010 0.032791 0.000010 0.000010 0.000010 0.000010 0.009755
0.000010 0.001327 0.000010 0.000010 0.000010 0.012383 0.020452 0.000010 0.000010 0.000010 0.000010 0.001690 0.489721 0.000010 0.010315 0.000010 0.158703 0.000010 0.045135 0.000010 0.047661 0.000010 0.023122 0.068310 0.083615 0.037415 0.000010 0.000010
0.000010 0.000010 0.000010 0.000010 0.024253 0.006521 0.016403 0.000010 0.000010 0.000010 0.000010 0.000147 0.584720 0.000010 0.000010 0.000010 0.291636 0.000010 0.040927 0.000010 0.019460 0.000010 0.008322 0.002501 0.004939 0.000010 0.000010 0.000010
0.000010 0.000010 0.000010 0.000010 0.000010 0.011482 0.000010 0.000010 0.000539 0.000010 0.000010 0.013961 0.500803 0.000010 0.008957 0.000010 0.227756 0.000010 0.081763 0.000010 0.013521 0.000010 0.022837 0.025071 0.045558 0.017218 0.000010 0.030384
0.000010 0.000010 0.000010 0.000010 0.000010 0.007263 0.007537 0.000010 0.000010 0.000010 0.000010 0.010230 0.606577 0.000010 0.000010 0.000010 0.247670 0.000010 0.063609 0.000010 0.013619 0.000010 0.005036 0.000010 0.006932 0.031346 0.000010 0.000010
0.000010 0.004236 0.000010 0.000142 0.003381 0.006458 0.000364 0.000010 0.002728 0.000010 0.000010 0.010207 0.572408 0.000010 0.013623 0.000010 0.207034 0.000010 0.063971 0.000010 0.059135 0.000075 0.008453 0.009174 0.013957 0.022665 0.000010 0.001889
0.021705 0.000010 0.058377 0.000010 0.223656 0.000010 0.000010 0.609115 0.000010 0.037680 0.012407 0.000010 0.000010 0.000010 0.000010 0.000010 0.000010 0.000010 0.000010 0.000010 0.000010 0.000010 0.000010 0.000010 0.000010 0.000010 0.036850 0.000010
0.000010 0.000010 0.062797 0.000010 0.261717 0.000010 0.000010 0.566967 0.000010 0.023562 0.000010 0.000010 0.000010 0.000010 0.000010 0.000010 0.000010 0.033681 0.000010 0.000010 0.000010 0.000010 0.000010 0.000010 0.000010 0.000010 0.051056 0.000010
0.021842 0.000010 0.058156 0.000010 0.246911 0.000010 0.000010 0.600655 0.015112 0.022516 0.002444 0.000010 0.000010 0.000010 0.000010 0.000010 0.000010 0.032164 0.000010 0.000010 0.000010 0.000010 0.000010 0.000010 0.000010 0.000010 0.000010 0.000010
0.014080 0.000010 0.091758 0.000010 0.443439 0.000010 0.000010 0.390288 0.017745 0.009529 0.000399 0.000010 0.000010 0.000010 0.000010 0.011668 0.000010 0.000224 0.000010 0.000010 0.000010 0.000010 0.000010 0.000010 0.000010 0.000010 0.020691 0.000010
0.033469 0.000010 0.085570 0.000010 0.259952 0.000010 0.000010 0.542399 0.009924 0.009142 0.010168 0.000010 0.000010 0.000010 0.000010 0.000010 0.000010 0.017956 0.000010 0.000010 0.000010 0.000010 0.000010 0.000010 0.000010 0.000010 0.031232 0.000010
0.026637 0.000010 0.057336 0.000010 0.272438 0.000010 0.000010 0.544154 0.010726 0.011725 0.000010 0.000010 0.000010 0.000010 0.000010 0.000010 0.000010 0.039647 0.000010 0.000010 0.000010 0.000010 0.000010 0.000010 0.000010 0.000010 0.037138 0.000010
0.000010 0.000010 0.054171 0.000010 0.460832 0.001559 0.000010 0.391384 0.016763 0.000010 0.018331 0.000010 0.000861 0.000010 0.000010 0.016585 0.000010 0.009838 0.010432 0.000010 0.000010 0.000010 0.000010 0.000010 0.000010 0.000010 0.013830 0.005253
0.012356 0.000010 0.050277 0.000010 0.257017 0.000010 0.000010 0.648575 0.004205 0.012863 0.008428 0.000010 0.000010 0.000010 0.000010 0.000010 0.000010 0.006080 0.000010 0.000010 0.000010 0.000010 0.000010 0.000010 0.000010 0.000010 0.000010 0.000010
0.035100 0.000010 0.047783 0.000010 0.173031 0.000010 0.000010 0.706555 0.000010 0.006866 0.027596 0.000010 0.000010 0.000010 0.000010 0.000010 0.000010 0.000010 0.000010 0.000010 0.000010 0.000010 0.000010 0.000010 0.000010 0.000010 0.002858 0.000010
0.048344 0.000010 0.080080 0.000010 0.251697 0.000010 0.000010 0.608449 0.004706 0.000010 0.006504 0.000010 0.000010 0.000010 0.000010 0.000010 0.000010 0.000010 0.000010 0.000010 0.000010 0.000010 0.000010 0.000010 0.000010 0.000010 0.000010 0.000010
0.011764 0.000010 0.082478 0.000010 0.331270 0.000010 0.000010 0.527562 0.024990 0.000014 0.010714 0.000010 0.000010 0.000010 0.000010 0.011007 0.000010 0.000010 0.000010 0.000010 0.000010 0.000010 0.000010 0.000010 0.000010 0.000010 0.000010 0.000010
0.007632 0.000010 0.058985 0.000010 0.269067 0.000010 0.000010 0.600891 0.020058 0.000010 0.005510 0.000010 0.000010 0.000010 0.000010 0.000010 0.000010 0.037647 0.000010 0.000010 0.000010 0.000010 0.000010 0.000010 0.000010 0.000010 0.000010 0.000010
0.000010 0.000010 0.068843 0.000010 0.295413 0.000010 0.000010 0.563457 0.011451 0.028474 0.008860 0.000010 0.000010 0.000010 0.000010 0.000010 0.000010 0.000010 0.000010 0.000010 0.000010 0.000010 0.000010 0.000010 0.000010 0.000010 0.023292 0.000010
0.027246 0.000010 0.080344 0.000010 0.389893 0.000010 0.000010 0.452498 0.000010 0.000010 0.000226 0.000010 0.000010 0.000010 0.000010 0.000010 0.000010 0.026610 0.000010 0.000010 0.000010 0.000010 0.000010 0.000010 0.000010 0.000010 0.022973 0.000010
0.018295 0.000010 0.111539 0.000010 0.366943 0.000010 0.000010 0.426078 0.017293 0.024301 0.007079 0.000010 0.000010 0.000010 0.000010 0.000010 0.000010 0.000010 0.000010 0.000010 0.000010 0.000010 0.000010 0.000010 0.000010 0.000010 0.028272 0.000010
0.048072 0.000010 0.098124 0.000010 0.306043 0.000010 0.000010 0.499808 0.016281 0.001466 0.002474 0.000010 0.000010 0.000010 0.000010 0.015187 0.000010 0.001597 0.000010 0.000010 0.000010 0.000010 0.000010 0.000010 0.000010 0.000010 0.010767 0.000010
0.011219 0.000010 0.088881 0.000010 0.320641 0.000010 0.000010 0.485031 0.000010 0.032672 0.009123 0.000010 0.000010 0.000010 0.000010 0.003464 0.000010 0.012524 0.000010 0.000010 0.000010 0.015129 0.000010 0.000010 0.000010 0.000010 0.021135 0.000010
0.000010 0.000010 0.053047 0.000010 0.203249 0.000010 0.000010 0.635125 0.030372 0.000010 0.000010 0.000010 0.000010 0.000010 0.000010 0.000010 0.000010 0.063766 0.000010 0.000010 0.000010 0.004060 0.000010 0.000010 0.000010 0.000010 0.010170 0.000010
0.021787 0.000010 0.070841 0.000010 0.343838 0.000010 0.000010 0.513474 0.017354 0.024206 0.008289 0.000010 0.000010 0.000010 0.000010 0.000010 0.000010 0.000010 0.000010 0.000010 0.000010 0.000010 0.000010 0.000010 0.000010 0.000010 0.000010 0.000010
0.021409 0.000010 0.067689 0.000010 0.302912 0.000010 0.000010 0.565085 0.000010 0.000010 0.009387 0.000010 0.000010 0.000010 0.000010 0.000010 0.000010 0.024751 0.000010 0.001451 0.000010 0.000010 0.000010 0.000010 0.000010 0.000010 0.007115 0.000010
0.000010 0.000010 0.000010 0.000010 0.000010 0.000010 0.000010 0.000010 0.000010 0.000010 0.000010 0.000010 0.000010 0.000010 0.000010 0.000010 0.000010 0.000010 0.000010 0.999730 0.000010 0.000010 0.000010 0.000010 0.000010 0.000010 0.000010 0.000010
0.000010 0.000010 0.000010 0.000010 0.000010 0.000010 0.000010 0.000010 0.000010 0.000010 0.000010 0.000010 0.000010 0.000010 0.000010 0.000010 0.000010 0.000010 0.000010 0.999730 0.000010 0.000010 0.000010 0.000010 0.000010 0.000010 0.000010 0.000010
0.000010 0.000010 0.000010 0.000010 0.000010 0.000010 0.000010 0.000010 0.000010 0.000010 0.000010 0.000010 0.000010 0.000010 0.000010 0.000010 0.000010 0.000010 0.000010 0.999730 0.000010 0.000010 0.000010 0.000010 0.000010 0.000010 0.000010 0.000010
0.000010 0.000010 0.000010 0.000010 0.000010 0.000010 0.000010 0.000010 0.000010 0.000010 0.000010 0.000010 0.000010 0.000010 0.000010 0.000010 0.000010 0.000010 0.000010 0.999730 0.000010 0.000010 0.000010 0.000010 0.000010 0.000010 0.000010 0.000010
0.069832 0.000010 0.000010 0.000010 0.000010 0.000010 0.000010 0.000010 0.000010 0.170449 0.001101 0.000010 0.000010 0.007838 0.000010 0.482386 0.000010 0.246762 0.000010 0.008271 0.000010 0.000010 0.000010 0.000010 0.000010 0.000010 0.013160 0.000010
0.076100 0.000010 0.000010 0.000010 0.000418 0.000010 0.000539 0.000510 0.000010 0.112424 0.020274 0.000010 0.000010 0.012586 0.000010 0.400147 0.000010 0.330913 0.000010 0.003249 0.008299 0.011730 0.000010 0.000010 0.000010 0.000010 0.022660 0.000010
0.094435 0.000010 0.000010 0.000010 0.000010 0.000010 0.000010 0.000010 0.000010 0.190750 0.007187 0.000010 0.000010 0.000010 0.000571 0.420249 0.000010 0.266787 0.000010 0.013312 0.000010 0.000010 0.000010 0.000010 0.000010 0.000010 0.000010 0.006510
0.041252 0.000010 0.000010 0.000010 0.000010 0.000010 0.011424 0.000010 0.000010 0.138554 0.005193 0.000010 0.000010 0.000010 0.000010 0.638016 0.000010 0.153278 0.000010 0.012073 0.000010 0.000010 0.000010 0.000010 0.000010 0.000010 0.000010 0.000010
0.071176 0.000010 0.000010 0.000010 0.000010 0.000010 0.000010 0.000010 0.000010 0.177339 0.007001 0.002529 0.000010 0.015933 0.000147 0.435660 0.000010 0.283277 0.000010 0.000010 0.000875 0.000010 0.000010 0.000010 0.000010 0.000010 0.005884 0.000010
0.000010 0.000010 0.000010 0.000010 0.000010 0.000010 0.000010 0.000010 0.000010 0.039609 0.018231 0.000010 0.000010 0.000010 0.000010 0.849144 0.000010 0.092776 0.000010 0.000010 0.000010 0.000010 0.000010 0.000010 0.000010 0.000010 0.000010 0.000010
0.000010 0.000010 0.000010 0.000010 0.000010 0.000010 0.000010 0.000010 0.000010 0.000010 0.000010 0.000010 0.000010 0.000010 0.000010 0.866152 0.000010 0.125776 0.000010 0.007821 0.000010 0.000010 0.000010 0.000010 0.000010 0.000010 0.000010 0.000010
0.000010 0.000010 0.000010 0.000010 0.000010 0.000010 0.000010 0.000010 0.000010 0.049190 0.000010 0.000010 0.000010 0.000010 0.000010 0.856483 0.000010 0.094077 0.000010 0.000010 0.000010 0.000010 0.000010 0.000010 0.000010 0.000010 0.000010 0.000010
0.000010 0.000010 0.000010 0.000010 0.000010 0.000010 0.000010 0.000010 0.000010 0.024612 0.000010 0.000010 0.000010 0.000010 0.000010 0.903128 0.000010 0.072010 0.000010 0.000010 0.000010 0.000010 0.000010 0.000010 0.000010 0.000010 0.000010 0.000010
0.000010 0.000010 0.000010 0.000010 0.000010 0.000010 0.000010 0.000010 0.000010 0.000010 0.000010 0.000010 0.000010 0.000010 0.000010 0.856168 0.000010 0.137840 0.000010 0.005742 0.000010 0.000010 0.000010 0.000010 0.000010 0.000010 0.000010 0.000010
0.019093 0.000010 0.000010 0.000010 0.002727 0.000010 0.000010 0.000010 0.000010 0.102235 0.000010 0.000010 0.013562 0.035812 0.000010 0.564301 0.000443 0.240505 0.000010 0.020876 0.000010 0.000010 0.000010 0.000267 0.000010 0.000010 0.000010 0.000010
0.032918 0.000010 0.000010 0.000010 0.000010 0.000010 0.000010 0.000010 0.000010 0.000010 0.000010 0.000010 0.000010 0.000010 0.000010 0.780005 0.000010 0.174274 0.000010 0.012564 0.000010 0.000010 0.000010 0.000010 0.000010 0.000010 0.000010 0.000010
0.000010 0.000010 0.000010 0.000010 0.002404 0.001604 0.000010 0.003394 0.000010 0.000010 0.000010 0.000010 0.000010 0.000010 0.000010 0.752447 0.000010 0.236013 0.000327 0.003601 0.000010 0.000010 0.000010 0.000010 0.000010 0.000010 0.000010 0.000010
0.000010 0.000010 0.000010 0.000010 0.000010 0.000010 0.000010 0.000010 0.000010 0.000010 0.000010 0.000010 0.000010 0.000010 0.000010 0.859578 0.000010 0.135893 0.000010 0.004279 0.000010 0.000010 0.000010 0.000010 0.000010 0.000010 0.000010 0.000010
0.018485 0.000010 0.001025 0.000010 0.000010 0.000010 0.000010 0.000010 0.000010 0.066983 0.000010 0.000634 0.000010 0.000010 0.000010 0.684854 0.000010 0.220197 0.000010 0.007263 0.000010 0.000010 0.000010 0.000010 0.000010 0.000010 0.000360 0.000010
0.077622 0.002680 0.001012 0.000010 0.000010 0.000010 0.006899 0.000010 0.000261 0.163202 0.000010 0.002181 0.010426 0.005245 0.012944 0.406630 0.003211 0.270088 0.000010 0.000010 0.003790 0.000010 0.003758 0.005831 0.016458 0.007661 0.000010 0.000010
0.000010 0.000010 0.000010 0.000010 0.000010 0.000010 0.000010 0.000010 0.000010 0.174457 0.000010 0.000010 0.000010 0.000010 0.000010 0.676923 0.000010 0.148369 0.000010 0.000010 0.000010 0.000010 0.000010 0.000010 0.000010 0.000010 0.000010 0.000010
0.048518 0.000010 0.000010 0.000010 0.000010 0.000010 0.000010 0.000010 0.000010 0.141002 0.003961 0.000010 0.000010 0.000010 0.000010 0.686631 0.000010 0.119658 0.000010 0.000010 0.000010 0.000010 0.000010 0.000010 0.000010 0.000010 0.000010 0.000010
0.015974 0.000010 0.000010 0.000010 0.000010 0.000010 0.000010 0.000010 0.000010 0.143545 0.000010 0.000010 0.000010 0.000010 0.000010 0.701664 0.000010 0.138577 0.000010 0.000010 0.000010 0.000010 0.000010 0.000010 0.000010 0.000010 0.000010 0.000010
0.030814 0.000010 0.000010 0.000010 0.000010 0.000010 0.000010 0.000010 0.000010 0.137226 0.012928 0.000010 0.000010 0.041170 0.000010 0.479883 0.000010 0.279883 0.000010 0.000010 0.000010 0.017887 0.000010 0.000010 0.000010 0.000010 0.000010 0.000010
0.061732 0.000010 0.000010 0.000010 0.000010 0.000010 0.000010 0.006432 0.000010 0.160947 0.017560 0.000010 0.000010 0.017966 0.000010 0.557761 0.000010 0.172821 0.000010 0.000010 0.000010 0.000010 0.000010 0.000010 0.000010 0.000010 0.004580 0.000010
0.067135 0.000010 0.000010 0.000010 0.000010 0.000010 0.000010 0.000015 0.000010 0.178472 0.019323 0.000010 0.000010 0.030308 0.000010 0.491130 0.000010 0.212555 0.000010 0.000010 0.000010 0.000863 0.000010 0.000010 0.000010 0.000010 0.000010 0.000010
0.070164 0.000010 0.000010 0.000010 0.000010 0.000010 0.000010 0.000924 0.005449 0.141538 0.012871 0.000010 0.000010 0.006764 0.008096 0.388862 0.003214 0.361645 0.000010 0.000010 0.000010 0.000010 0.000304 0.000010 0.000010 0.000010 0.000010 0.000010
0.000010 0.000010 0.000010 0.000010 0.000010 0.000010 0.000010 0.000010 0.000010 0.000010 0.000010 0.000010 0.000010 0.000010 0.000010 0.999730 0.000010 0.000010 0.000010 0.000010 0.000010 0.000010 0.000010 0.000010 0.000010 0.000010 0.000010 0.000010
0.000010 0.000010 0.000010 0.000010 0.000010 0.000010 0.000010 0.000010 0.000010 0.000010 0.000010 0.000010 0.000010 0.000010 0.000010 0.999730 0.000010 0.000010 0.000010 0.000010 0.000010 0.000010 0.000010 0.000010 0.000010 0.000010 0.000010 0.000010
0.000010 0.000010 0.000010 0.000010 0.000010 0.000010 0.000010 0.000010 0.000010 0.000010 0.000010 0.000010 0.000010 0.000010 0.000010 0.999730 0.000010 0.000010 0.000010 0.000010 0.000010 0.000010 0.000010 0.000010 0.000010 0.000010 0.000010 0.000010
0.000010 0.000010 0.000010 0.000010 0.000010 0.000010 0.000010 0.000010 0.000010 0.000010 0.000010 0.000010 0.000010 0.000010 0.000010 0.997400 0.000010 0.000010 0.000010 0.002340 0.000010 0.000010 0.000010 0.000010 0.000010 0.000010 0.000010 0.000010
0.000010 0.000010 0.000010 0.000010 0.000010 0.000010 0.000010 0.000010 0.000010 0.000010 0.000010 0.000010 0.000010 0.000010 0.000010 0.999730 0.000010 0.000010 0.000010 0.000010 0.000010 0.000010 0.000010 0.000010 0.000010 0.000010 0.000010 0.000010
0.000010 0.000010 0.008109 0.000010 0.000010 0.006948 0.088517 0.000010 0.020223 0.005714 0.000010 0.134740 0.008724 0.090399 0.000010 0.518226 0.000010 0.000010 0.018865 0.040320 0.010852 0.000010 0.007478 0.007444 0.000010 0.020684 0.000010 0.012636
0.000010 0.000010 0.003136 0.000010 0.022204 0.000010 0.064075 0.010447 0.009046 0.000010 0.000010 0.129666 0.033757 0.110232 0.000010 0.514960 0.000010 0.000010 0.005803 0.030738 0.003002 0.000010 0.001583 0.032521 0.000010 0.015674 0.000010 0.013036
0.000010 0.000010 0.000010 0.000010 0.021842 0.000010 0.089514 0.000010 0.011585 0.000010 0.000010 0.137433 0.018059 0.100825 0.000010 0.489881 0.000406 0.000010 0.013308 0.038979 0.000010 0.000010 0.000010 0.023636 0.009672 0.024936 0.000010 0.019782
0.000010 0.000010 0.000010 0.000010 0.030847 0.003949 0.063524 0.016169 0.000010 0.000010 0.000010 0.142250 0.007597 0.084638 0.000010 0.512266 0.009789 0.000010 0.011636 0.043743 0.025432 0.000010 0.017965 0.000010 0.005009 0.025057 0.000010 0.000010
0.000010 0.000010 0.000010 0.000010 0.024600 0.005773 0.083049 0.000010 0.000010 0.000010 0.000010 0.134256 0.032704 0.096615 0.000010 0.504824 0.000849 0.000010 0.000010 0.044682 0.000010 0.000010 0.023319 0.000010 0.000010 0.018193 0.020217 0.010769
0.002251 0.010831 0.000010 0.000010 0.019620 0.021704 0.177460 0.014875 0.021881 0.067691 0.013090 0.221392 0.099808 0.005233 0.000010 0.034592 0.062849 0.010275 0.029118 0.000010 0.016862 0.037672 0.024243 0.024448 0.019543 0.050695 0.000010 0.013818
0.000010 0.012419 0.000010 0.001039 0.039422 0.013318 0.150815 0.021121 0.006808 0.087373 0.000010 0.198803 0.068013 0.000010 0.000010 0.026174 0.093405 0.016117 0.066274 0.002347 0.043013 0.000010 0.017648 0.022974 0.004684 0.037517 0.009560 0.061095
0.000010 0.017285 0.000010 0.000010 0.026518 0.003822 0.126965 0.000014 0.025846 0.086719 0.001997 0.182912 0.100996 0.017211 0.000010 0.000010 0.035105 0.002662 0.121610 0.000010 0.055624 0.019589 0.033163 0.021771 0.000010 0.068944 0.000010 0.051168
0.000010 0.000010 0.000010 0.000010 0.038092 0.014507 0.161608 0.012068 0.012024 0.059122 0.008384 0.216361 0.124624 0.024339 0.000010 0.000010 0.067726 0.034781 0.057983 0.000010 0.033892 0.000010 0.035805 0.022581 0.025384 0.024264 0.013686 0.012693
0.000010 0.000010 0.006761 0.000010 0.035127 0.009992 0.116272 0.026728 0.012135 0.066386 0.000010 0.175416 0.171778 0.015897 0.000010 0.032056 0.075701 0.010203 0.036902 0.000010 0.054166 0.005696 0.039373 0.009293 0.064491 0.020452 0.000010 0.015106
