# Supplementary material for: Genetic analysis of Thai cattle reveals a Southeast Asian indicine ancestry
Source: PeerJ. 2015 Oct 27;3:e1318. doi: 10.7717/peerj.1318 (PMC4627918; doi:10.7717/peerj.1318)
Supplement: Dataset S2 — The Q values inferred by ADMIXTURE for each modeled K are shown for each individual, which are labeled according to breed information. The data are organized into three folders, each of which represents the ADMIXTURE experiments described in Fig. S5. [file peerj-03-1318-s007.zip › SupplementDataS7/1397breeds/29.Q]

0.032018 0.000010 0.000010 0.015951 0.000010 0.000010 0.000010 0.000010 0.000010 0.000010 0.000010 0.000010 0.000010 0.003139 0.000010 0.000010 0.016816 0.000010 0.002574 0.000010 0.002496 0.000969 0.921636 0.004201 0.000010 0.000010 0.000010 0.000010 0.000010
0.039409 0.000010 0.000010 0.000010 0.000010 0.005495 0.000010 0.000010 0.000010 0.000010 0.010400 0.000010 0.000010 0.000010 0.000010 0.003031 0.000010 0.000010 0.000010 0.000010 0.000010 0.006460 0.907412 0.003505 0.024077 0.000010 0.000010 0.000010 0.000010
0.029599 0.000010 0.000010 0.000010 0.000010 0.000010 0.000010 0.000010 0.000010 0.017300 0.000010 0.000010 0.000010 0.000010 0.000010 0.000010 0.000010 0.000010 0.002938 0.000010 0.007348 0.000010 0.942574 0.000010 0.000010 0.000010 0.000010 0.000010 0.000010
0.000010 0.000010 0.000010 0.000010 0.000010 0.000010 0.000010 0.000010 0.000010 0.000010 0.000010 0.000010 0.000010 0.000010 0.000010 0.000010 0.001280 0.000010 0.000542 0.000010 0.000010 0.007392 0.990536 0.000010 0.000010 0.000010 0.000010 0.000010 0.000010
0.000010 0.000010 0.000010 0.014950 0.000010 0.000010 0.000010 0.000010 0.000010 0.000010 0.000010 0.000010 0.000010 0.007853 0.000010 0.000010 0.000010 0.000010 0.000010 0.000010 0.000900 0.024076 0.934150 0.000010 0.017841 0.000010 0.000010 0.000010 0.000010
0.022006 0.000010 0.000010 0.000010 0.000010 0.000010 0.000010 0.000010 0.000010 0.000010 0.000010 0.000010 0.000010 0.000010 0.000010 0.000010 0.000010 0.000010 0.000010 0.000010 0.000010 0.007685 0.970049 0.000010 0.000010 0.000010 0.000010 0.000010 0.000010
0.006201 0.000010 0.000010 0.000010 0.000010 0.000010 0.000010 0.000010 0.000010 0.000010 0.000010 0.000010 0.000010 0.000010 0.000010 0.000010 0.000010 0.000010 0.000010 0.000010 0.000010 0.000010 0.993529 0.000010 0.000010 0.000010 0.000010 0.000010 0.000010
0.000010 0.000010 0.000010 0.000010 0.000010 0.000010 0.000010 0.000010 0.000010 0.000010 0.000010 0.000010 0.000010 0.000010 0.000010 0.000010 0.000010 0.000010 0.000010 0.000010 0.000010 0.000010 0.999720 0.000010 0.000010 0.000010 0.000010 0.000010 0.000010
0.048362 0.000010 0.000010 0.000010 0.000010 0.000010 0.000010 0.000010 0.000010 0.000010 0.005899 0.000010 0.000010 0.002545 0.000010 0.014819 0.000010 0.000010 0.000010 0.000010 0.000010 0.018539 0.909607 0.000010 0.000010 0.000010 0.000010 0.000010 0.000010
0.000629 0.000010 0.000010 0.000548 0.000010 0.006618 0.000010 0.000414 0.000010 0.000319 0.000010 0.000010 0.000010 0.016340 0.005818 0.000010 0.004581 0.000010 0.000010 0.000010 0.000010 0.008909 0.945824 0.000010 0.009821 0.000010 0.000010 0.000010 0.000010
0.017536 0.008010 0.000010 0.000010 0.000010 0.000010 0.000010 0.000010 0.000010 0.002121 0.003726 0.000010 0.000010 0.001982 0.000010 0.000010 0.013657 0.000010 0.000010 0.000010 0.025004 0.000010 0.921300 0.000010 0.006465 0.000010 0.000010 0.000010 0.000010
0.000010 0.000010 0.000010 0.000010 0.000010 0.000010 0.000010 0.000010 0.000010 0.000010 0.000010 0.000010 0.000010 0.000010 0.000010 0.000010 0.000010 0.000010 0.000010 0.000010 0.000010 0.000010 0.999720 0.000010 0.000010 0.000010 0.000010 0.000010 0.000010
0.001906 0.000010 0.000010 0.000010 0.000010 0.013056 0.000010 0.000010 0.000010 0.000010 0.000010 0.009010 0.000010 0.000010 0.000010 0.000010 0.001080 0.000010 0.000010 0.000010 0.000010 0.005999 0.968720 0.000010 0.000010 0.000010 0.000010 0.000010 0.000010
0.022794 0.000010 0.000010 0.000010 0.000010 0.000010 0.000010 0.000010 0.000010 0.015246 0.000010 0.000010 0.000010 0.000010 0.000010 0.000010 0.009373 0.000010 0.000010 0.000010 0.000010 0.000010 0.926220 0.002551 0.023586 0.000010 0.000010 0.000010 0.000010
0.007140 0.000010 0.000010 0.000010 0.000010 0.000010 0.000010 0.000010 0.000010 0.025287 0.008684 0.000010 0.000010 0.009312 0.000010 0.000010 0.000010 0.000010 0.000010 0.000010 0.039061 0.000010 0.883875 0.012449 0.013981 0.000010 0.000010 0.000010 0.000010
0.000010 0.000010 0.000010 0.000010 0.000010 0.000010 0.000010 0.000010 0.000010 0.000010 0.000010 0.000010 0.000010 0.000010 0.000010 0.000010 0.000010 0.000010 0.000010 0.000010 0.000010 0.000010 0.999720 0.000010 0.000010 0.000010 0.000010 0.000010 0.000010
0.034553 0.000010 0.003176 0.000010 0.000010 0.000010 0.000010 0.000010 0.000010 0.000010 0.000010 0.000010 0.000010 0.000010 0.000010 0.000010 0.000010 0.000010 0.000010 0.000010 0.000010 0.000010 0.962010 0.000010 0.000010 0.000010 0.000010 0.000010 0.000010
0.025439 0.000010 0.000010 0.000010 0.000010 0.002900 0.000010 0.000010 0.000010 0.023993 0.000010 0.000010 0.000010 0.000010 0.000010 0.000010 0.000010 0.000010 0.000010 0.000010 0.000010 0.000010 0.947418 0.000010 0.000010 0.000010 0.000010 0.000010 0.000010
0.055437 0.000010 0.000010 0.000010 0.000010 0.008568 0.000010 0.000010 0.000010 0.000010 0.000010 0.000010 0.000010 0.003321 0.000010 0.000010 0.000010 0.000010 0.004224 0.000010 0.013960 0.000010 0.914260 0.000010 0.000010 0.000010 0.000010 0.000010 0.000010
0.001421 0.000010 0.000010 0.000010 0.000010 0.000010 0.000010 0.000010 0.000010 0.009932 0.000010 0.000010 0.000010 0.000010 0.000010 0.000010 0.000010 0.000010 0.007707 0.000010 0.000010 0.003150 0.971326 0.000010 0.006235 0.000010 0.000010 0.000010 0.000010
0.000010 0.000010 0.000010 0.000010 0.000010 0.000010 0.000010 0.000010 0.000010 0.000010 0.000010 0.000010 0.000010 0.000010 0.999720 0.000010 0.000010 0.000010 0.000010 0.000010 0.000010 0.000010 0.000010 0.000010 0.000010 0.000010 0.000010 0.000010 0.000010
0.054976 0.000010 0.000010 0.003037 0.000010 0.000010 0.000010 0.000010 0.000010 0.000010 0.012924 0.000010 0.000010 0.004000 0.921787 0.000010 0.000010 0.000010 0.000010 0.000010 0.003045 0.000010 0.000010 0.000010 0.000010 0.000010 0.000010 0.000010 0.000010
0.000010 0.000010 0.000010 0.000010 0.000010 0.000010 0.000010 0.000010 0.000010 0.000010 0.000010 0.000010 0.000010 0.000010 0.999720 0.000010 0.000010 0.000010 0.000010 0.000010 0.000010 0.000010 0.000010 0.000010 0.000010 0.000010 0.000010 0.000010 0.000010
0.000010 0.000010 0.000010 0.000010 0.000010 0.000010 0.000010 0.000010 0.000010 0.000010 0.000010 0.000010 0.000010 0.000010 0.984083 0.000010 0.000010 0.000010 0.000010 0.000010 0.000010 0.000010 0.015647 0.000010 0.000010 0.000010 0.000010 0.000010 0.000010
0.010372 0.000010 0.000010 0.000010 0.000010 0.000010 0.000010 0.000010 0.000010 0.000010 0.000010 0.000010 0.000010 0.000010 0.989358 0.000010 0.000010 0.000010 0.000010 0.000010 0.000010 0.000010 0.000010 0.000010 0.000010 0.000010 0.000010 0.000010 0.000010
0.006060 0.000010 0.000010 0.000010 0.000010 0.000010 0.000010 0.000010 0.000010 0.000010 0.000010 0.000010 0.000010 0.002564 0.976777 0.000010 0.000010 0.000010 0.000010 0.000010 0.000010 0.002328 0.000010 0.000010 0.012032 0.000010 0.000010 0.000010 0.000010
0.000010 0.000010 0.000010 0.000010 0.000010 0.000010 0.000010 0.000010 0.000010 0.000010 0.000010 0.000010 0.000010 0.000010 0.999720 0.000010 0.000010 0.000010 0.000010 0.000010 0.000010 0.000010 0.000010 0.000010 0.000010 0.000010 0.000010 0.000010 0.000010
0.000010 0.000010 0.000010 0.000010 0.000010 0.000010 0.000010 0.000010 0.000010 0.000010 0.000010 0.000010 0.000010 0.000010 0.999720 0.000010 0.000010 0.000010 0.000010 0.000010 0.000010 0.000010 0.000010 0.000010 0.000010 0.000010 0.000010 0.000010 0.000010
0.000010 0.000010 0.000010 0.000010 0.000010 0.000010 0.000010 0.000010 0.000010 0.000010 0.000010 0.000010 0.000010 0.000010 0.999720 0.000010 0.000010 0.000010 0.000010 0.000010 0.000010 0.000010 0.000010 0.000010 0.000010 0.000010 0.000010 0.000010 0.000010
0.000010 0.000010 0.000010 0.000010 0.000010 0.000010 0.000010 0.000010 0.000010 0.000010 0.000010 0.000010 0.000010 0.000010 0.999720 0.000010 0.000010 0.000010 0.000010 0.000010 0.000010 0.000010 0.000010 0.000010 0.000010 0.000010 0.000010 0.000010 0.000010
0.000010 0.006172 0.000010 0.000010 0.000010 0.000010 0.000010 0.000010 0.000010 0.012731 0.000010 0.000010 0.000010 0.000010 0.958202 0.002068 0.000010 0.000010 0.000010 0.000010 0.000010 0.000010 0.000010 0.000010 0.020587 0.000010 0.000010 0.000010 0.000010
0.034367 0.000010 0.000010 0.000010 0.000010 0.000010 0.000010 0.000010 0.000010 0.000010 0.020944 0.000010 0.000010 0.000010 0.832423 0.000010 0.000010 0.007258 0.080022 0.000010 0.000010 0.000010 0.000010 0.000010 0.024756 0.000010 0.000010 0.000010 0.000010
0.008252 0.000010 0.000010 0.007094 0.000010 0.003030 0.000010 0.000010 0.000010 0.000010 0.008671 0.000010 0.000010 0.000010 0.897012 0.000010 0.009077 0.000010 0.028586 0.000010 0.003848 0.015645 0.003099 0.007140 0.008377 0.000010 0.000010 0.000010 0.000010
0.040150 0.000010 0.009850 0.015267 0.000010 0.000010 0.000010 0.000010 0.000010 0.000010 0.000010 0.000010 0.000010 0.000010 0.901342 0.000010 0.000010 0.000010 0.000010 0.000010 0.015435 0.000010 0.000010 0.000010 0.017725 0.000010 0.000010 0.000010 0.000010
0.000010 0.000010 0.000010 0.000010 0.000010 0.000010 0.000010 0.000010 0.000010 0.000010 0.000010 0.000010 0.000010 0.000010 0.999720 0.000010 0.000010 0.000010 0.000010 0.000010 0.000010 0.000010 0.000010 0.000010 0.000010 0.000010 0.000010 0.000010 0.000010
0.000010 0.000010 0.000010 0.000010 0.000010 0.000010 0.000010 0.000010 0.000010 0.000010 0.000010 0.000010 0.000010 0.000010 0.999720 0.000010 0.000010 0.000010 0.000010 0.000010 0.000010 0.000010 0.000010 0.000010 0.000010 0.000010 0.000010 0.000010 0.000010
0.031017 0.000010 0.000010 0.000010 0.000010 0.000010 0.000010 0.000010 0.000010 0.000010 0.036242 0.000010 0.000010 0.000010 0.895575 0.000010 0.000010 0.000010 0.000010 0.000010 0.000010 0.000010 0.036915 0.000011 0.000010 0.000010 0.000010 0.000010 0.000010
0.000010 0.000010 0.000010 0.000010 0.000010 0.000010 0.000010 0.000010 0.000010 0.000010 0.000010 0.000010 0.000010 0.020699 0.975886 0.000010 0.003155 0.000010 0.000010 0.000010 0.000010 0.000010 0.000010 0.000010 0.000010 0.000010 0.000010 0.000010 0.000010
0.000010 0.000010 0.000010 0.000010 0.000010 0.000010 0.000010 0.000010 0.000010 0.000010 0.000010 0.000010 0.000010 0.000010 0.999720 0.000010 0.000010 0.000010 0.000010 0.000010 0.000010 0.000010 0.000010 0.000010 0.000010 0.000010 0.000010 0.000010 0.000010
0.000010 0.000010 0.000010 0.000010 0.000010 0.000010 0.000010 0.000010 0.000010 0.000010 0.000010 0.000010 0.000010 0.000010 0.999720 0.000010 0.000010 0.000010 0.000010 0.000010 0.000010 0.000010 0.000010 0.000010 0.000010 0.000010 0.000010 0.000010 0.000010
0.000010 0.007384 0.000010 0.021209 0.000010 0.000010 0.000010 0.000010 0.000010 0.007985 0.835849 0.009633 0.000010 0.011132 0.000010 0.000010 0.051621 0.000010 0.000010 0.000010 0.002319 0.024038 0.001420 0.006175 0.021065 0.000010 0.000010 0.000010 0.000010
0.003627 0.006416 0.000010 0.008234 0.000010 0.000010 0.000010 0.000010 0.000010 0.007027 0.728126 0.000010 0.000010 0.053478 0.000010 0.004342 0.056947 0.000519 0.020502 0.000010 0.000114 0.056705 0.000010 0.009079 0.044734 0.000010 0.000010 0.000010 0.000010
0.000010 0.018293 0.000010 0.011351 0.000010 0.000010 0.000010 0.000010 0.000010 0.000010 0.793572 0.000552 0.000010 0.028156 0.000010 0.000010 0.065728 0.000010 0.023663 0.000010 0.016855 0.015229 0.000010 0.000874 0.025546 0.000010 0.000010 0.000010 0.000010
0.000010 0.017720 0.000010 0.016909 0.000010 0.016020 0.000010 0.000010 0.000332 0.005722 0.784900 0.000010 0.000010 0.000010 0.000010 0.000010 0.062467 0.000010 0.074086 0.000010 0.000010 0.012091 0.000010 0.000010 0.009563 0.000010 0.000010 0.000010 0.000010
0.001818 0.025005 0.005090 0.002761 0.000010 0.000213 0.000010 0.000010 0.000010 0.007832 0.764203 0.003919 0.000010 0.047672 0.000010 0.002641 0.059530 0.000010 0.023886 0.000010 0.000010 0.031222 0.000010 0.000685 0.023385 0.000010 0.000010 0.000010 0.000010
0.002630 0.007294 0.000010 0.010765 0.000010 0.000010 0.000010 0.000018 0.000010 0.000010 0.808163 0.000010 0.000010 0.034081 0.000010 0.000010 0.064312 0.000010 0.012824 0.000010 0.016348 0.015959 0.000010 0.001919 0.025518 0.000010 0.000010 0.000010 0.000010
0.005408 0.027685 0.003174 0.026085 0.000010 0.000010 0.000010 0.000010 0.000010 0.005186 0.790445 0.003746 0.000010 0.005566 0.000010 0.000911 0.039890 0.000010 0.019888 0.000010 0.000577 0.016259 0.000010 0.012090 0.042951 0.000010 0.000010 0.000010 0.000010
0.008443 0.012487 0.000010 0.010025 0.000010 0.015362 0.000010 0.000010 0.000010 0.000723 0.767109 0.010836 0.000010 0.033770 0.000010 0.000010 0.052797 0.002887 0.022256 0.000010 0.000010 0.023640 0.000010 0.000010 0.039505 0.000010 0.000010 0.000010 0.000010
0.015154 0.014088 0.000010 0.002232 0.000010 0.011969 0.000010 0.000010 0.000010 0.000010 0.768787 0.000010 0.000010 0.011779 0.000010 0.000010 0.033212 0.000010 0.071572 0.000010 0.000010 0.034035 0.000010 0.000474 0.036516 0.000010 0.000010 0.000010 0.000010
0.000010 0.000010 0.000010 0.002221 0.000010 0.000010 0.000010 0.000010 0.000010 0.000010 0.809368 0.006892 0.000010 0.027480 0.000010 0.000010 0.087230 0.000010 0.010641 0.000010 0.000010 0.024969 0.000010 0.000010 0.030987 0.000010 0.000010 0.000010 0.000010
0.000010 0.000010 0.000010 0.001311 0.000010 0.000010 0.000010 0.000010 0.000010 0.000010 0.775889 0.003625 0.000010 0.045885 0.000010 0.000010 0.044755 0.000010 0.057082 0.000010 0.000010 0.041599 0.000010 0.012117 0.017536 0.000010 0.000010 0.000010 0.000010
0.000010 0.000010 0.000010 0.000010 0.000010 0.010171 0.000010 0.000180 0.000010 0.005233 0.768249 0.005090 0.000010 0.024571 0.000010 0.000010 0.065007 0.000010 0.057224 0.000010 0.009242 0.025325 0.000010 0.014730 0.014809 0.000010 0.000010 0.000010 0.000010
0.000010 0.000010 0.000010 0.023275 0.000010 0.000010 0.000010 0.000010 0.000010 0.000010 0.821215 0.008797 0.000010 0.019893 0.000010 0.000010 0.046990 0.002189 0.001491 0.000010 0.006569 0.022695 0.000010 0.008191 0.038514 0.000010 0.000010 0.000010 0.000010
0.002273 0.015596 0.000010 0.013656 0.000010 0.016663 0.000010 0.000010 0.000010 0.000010 0.750668 0.016357 0.000010 0.011895 0.000010 0.000010 0.045972 0.000010 0.066382 0.000010 0.010078 0.025325 0.000010 0.000010 0.024964 0.000010 0.000010 0.000010 0.000010
0.000010 0.000010 0.000010 0.012860 0.000010 0.002852 0.000010 0.000010 0.000010 0.015546 0.786991 0.002938 0.000010 0.034370 0.000010 0.000010 0.077386 0.000010 0.008130 0.000010 0.002778 0.043932 0.000010 0.000010 0.012037 0.000010 0.000010 0.000010 0.000010
0.000010 0.023191 0.000010 0.012623 0.000010 0.000010 0.000010 0.000010 0.000010 0.000010 0.754408 0.007095 0.000010 0.019547 0.001405 0.000010 0.048820 0.009488 0.055621 0.000010 0.003217 0.033973 0.000730 0.003130 0.026603 0.000010 0.000010 0.000010 0.000010
0.001589 0.008074 0.000010 0.024408 0.000010 0.008447 0.000010 0.000010 0.005308 0.000010 0.814445 0.000010 0.000010 0.000010 0.000010 0.004666 0.061630 0.000010 0.012143 0.000010 0.000010 0.036610 0.000010 0.004876 0.015109 0.000010 0.002535 0.000010 0.000010
0.014821 0.008553 0.021754 0.015989 0.000010 0.000010 0.000010 0.000010 0.000010 0.000010 0.842865 0.000010 0.000010 0.012608 0.000010 0.000010 0.032587 0.000010 0.000010 0.000010 0.023103 0.008563 0.000010 0.018967 0.000010 0.000010 0.000010 0.000010 0.000010
0.000010 0.000010 0.000010 0.003855 0.000010 0.000010 0.000010 0.000010 0.000010 0.000010 0.852766 0.000010 0.000010 0.026847 0.000010 0.000010 0.083058 0.000010 0.000010 0.000010 0.000010 0.000010 0.000010 0.010662 0.022582 0.000010 0.000010 0.000010 0.000010
0.000010 0.000010 0.000010 0.019663 0.000010 0.000010 0.000010 0.000010 0.000010 0.003814 0.821155 0.003937 0.000010 0.030054 0.000010 0.003623 0.028147 0.017170 0.006147 0.000010 0.013939 0.004890 0.001299 0.000010 0.046003 0.000010 0.000010 0.000010 0.000010
0.150293 0.000010 0.000010 0.000010 0.000010 0.013895 0.011202 0.001760 0.000014 0.022892 0.510009 0.007755 0.000010 0.025640 0.022288 0.011159 0.000010 0.000010 0.111777 0.006495 0.022602 0.062246 0.016264 0.003149 0.000448 0.000010 0.000010 0.000010 0.000010
0.120927 0.000010 0.000010 0.015313 0.000010 0.049276 0.005949 0.002896 0.000010 0.003880 0.515227 0.000010 0.000010 0.000010 0.074574 0.014281 0.000010 0.003854 0.032169 0.000010 0.077355 0.015921 0.015231 0.000010 0.039033 0.007239 0.000010 0.006755 0.000010
0.186184 0.000010 0.002699 0.013917 0.000010 0.031375 0.021391 0.000010 0.000010 0.011259 0.536444 0.001768 0.000010 0.012023 0.108915 0.000010 0.000010 0.000010 0.013314 0.000010 0.015211 0.000010 0.029167 0.000833 0.000010 0.015357 0.000010 0.000010 0.000010
0.165721 0.003133 0.000010 0.018659 0.022211 0.028496 0.000010 0.002460 0.000010 0.014357 0.489854 0.000010 0.004250 0.000010 0.090787 0.015811 0.000010 0.000977 0.003131 0.003083 0.028765 0.039217 0.043585 0.005254 0.000010 0.019722 0.000010 0.000434 0.000010
0.144221 0.000010 0.000010 0.000010 0.000010 0.005886 0.022957 0.000010 0.000010 0.028149 0.454074 0.001585 0.000010 0.016699 0.069955 0.000010 0.006394 0.003018 0.073095 0.000010 0.047582 0.055592 0.019726 0.024595 0.026341 0.000010 0.000010 0.000010 0.000010
0.167926 0.000010 0.000010 0.017587 0.000010 0.003718 0.004659 0.000010 0.003310 0.024578 0.613339 0.002333 0.000010 0.014731 0.074321 0.000010 0.000010 0.000010 0.000010 0.009917 0.008148 0.021859 0.018675 0.001023 0.000876 0.012805 0.000085 0.000010 0.000010
0.179294 0.007721 0.008570 0.029742 0.000015 0.028202 0.009342 0.000010 0.000010 0.006673 0.519273 0.000010 0.000010 0.014899 0.083415 0.000010 0.000010 0.000503 0.008344 0.043417 0.019817 0.000010 0.020717 0.012520 0.000010 0.007427 0.000010 0.000010 0.000010
0.122024 0.000010 0.006596 0.019736 0.000010 0.040417 0.000010 0.000010 0.000010 0.044216 0.438724 0.000010 0.000010 0.023486 0.089984 0.000010 0.000010 0.012067 0.120718 0.000010 0.038421 0.000010 0.004989 0.000010 0.022468 0.006421 0.009593 0.000010 0.000010
0.168057 0.000010 0.000010 0.000818 0.000010 0.014806 0.000010 0.003578 0.004240 0.013072 0.541547 0.000010 0.000010 0.013592 0.080165 0.000010 0.000010 0.000010 0.027261 0.020986 0.052602 0.012889 0.007438 0.019387 0.008955 0.010488 0.000010 0.000010 0.000010
0.194129 0.017455 0.000010 0.020667 0.000010 0.035041 0.004947 0.000010 0.000010 0.027111 0.534211 0.000010 0.000010 0.009155 0.043829 0.000010 0.000587 0.000010 0.017827 0.007148 0.023356 0.010139 0.020983 0.013499 0.018383 0.000010 0.000010 0.001423 0.000010
0.149825 0.000010 0.000581 0.006378 0.000010 0.021301 0.000010 0.000010 0.000010 0.022312 0.546014 0.004586 0.000010 0.000010 0.098684 0.000010 0.000010 0.000010 0.000010 0.000010 0.044236 0.034131 0.036234 0.001563 0.000010 0.030521 0.000010 0.003485 0.000010
0.185860 0.001732 0.000010 0.000010 0.000010 0.045661 0.000010 0.000010 0.000010 0.014356 0.468370 0.000010 0.000010 0.000010 0.084107 0.012668 0.012449 0.000010 0.058996 0.014267 0.051125 0.011149 0.011469 0.000010 0.017973 0.009678 0.000010 0.000010 0.000010
0.119299 0.035665 0.000010 0.010991 0.000959 0.053151 0.000010 0.000010 0.000010 0.040707 0.505370 0.000010 0.000010 0.000010 0.059803 0.009870 0.000010 0.000010 0.062608 0.000010 0.035227 0.039180 0.009778 0.003205 0.004488 0.000010 0.000010 0.009568 0.000010
0.171061 0.006411 0.000010 0.006789 0.000010 0.049717 0.041602 0.000010 0.002533 0.017688 0.445321 0.000010 0.000010 0.006145 0.103535 0.001880 0.009513 0.000010 0.065886 0.009714 0.020596 0.016284 0.014165 0.002590 0.000010 0.000010 0.008471 0.000011 0.000010
0.153520 0.022115 0.002462 0.001417 0.002027 0.027771 0.000010 0.003643 0.000010 0.031277 0.424255 0.014416 0.000010 0.008540 0.043465 0.002198 0.010323 0.003218 0.095579 0.010096 0.043945 0.016025 0.042828 0.005490 0.008527 0.021231 0.001746 0.003845 0.000010
0.138113 0.000010 0.000010 0.009879 0.000010 0.044945 0.006660 0.000010 0.000010 0.003485 0.442278 0.000010 0.000010 0.000010 0.064192 0.006373 0.005049 0.001223 0.074162 0.000010 0.059410 0.025701 0.028454 0.006242 0.037648 0.000010 0.000010 0.008334 0.037741
0.136124 0.000010 0.000010 0.000010 0.010056 0.017421 0.022357 0.001439 0.000010 0.016895 0.447840 0.004512 0.000010 0.038751 0.076102 0.000010 0.011286 0.000010 0.084790 0.012890 0.021796 0.028445 0.020627 0.013469 0.021838 0.000010 0.000010 0.013261 0.000010
0.174898 0.008967 0.000010 0.006086 0.024638 0.040643 0.000010 0.001111 0.000010 0.015793 0.469347 0.000010 0.000010 0.000010 0.106347 0.000010 0.012064 0.006607 0.025299 0.000010 0.032658 0.034892 0.000010 0.004485 0.019240 0.010922 0.000010 0.005892 0.000010
0.177195 0.008794 0.000010 0.006598 0.000010 0.033290 0.000010 0.000545 0.000010 0.021434 0.480932 0.000010 0.000010 0.000010 0.064825 0.003417 0.028803 0.000010 0.063915 0.010111 0.002167 0.025708 0.027998 0.003992 0.036210 0.000010 0.000010 0.003955 0.000010
0.171435 0.000010 0.000010 0.020006 0.000010 0.036341 0.019389 0.001604 0.000010 0.025335 0.525635 0.000010 0.000010 0.000010 0.102389 0.000010 0.015951 0.000010 0.011718 0.005819 0.026820 0.010686 0.001947 0.004072 0.010994 0.000010 0.009740 0.000010 0.000010
0.003828 0.000012 0.004015 0.007837 0.000010 0.000010 0.000010 0.000010 0.000010 0.015785 0.193229 0.000010 0.000010 0.000010 0.000010 0.001950 0.015768 0.000010 0.722498 0.000010 0.000010 0.000010 0.000010 0.000010 0.034889 0.000010 0.000010 0.000010 0.000010
0.000980 0.008629 0.000010 0.000010 0.000010 0.000010 0.000010 0.000010 0.000010 0.000010 0.137286 0.001263 0.000010 0.010630 0.000010 0.003051 0.011470 0.000010 0.771325 0.000010 0.000010 0.000010 0.000010 0.010544 0.044633 0.000010 0.000010 0.000010 0.000010
0.000010 0.000010 0.012008 0.000010 0.000010 0.000010 0.000010 0.000010 0.000010 0.000010 0.169122 0.000010 0.000010 0.000010 0.000010 0.000010 0.003255 0.000010 0.779509 0.000010 0.000010 0.000010 0.000010 0.009737 0.026140 0.000010 0.000010 0.000010 0.000010
0.005612 0.000010 0.000010 0.000010 0.000010 0.000010 0.000010 0.000010 0.000010 0.000010 0.177418 0.009700 0.000010 0.000010 0.020474 0.000010 0.000010 0.000010 0.719876 0.000010 0.000010 0.000010 0.020648 0.000010 0.046050 0.000010 0.000010 0.000010 0.000010
0.000010 0.003375 0.000010 0.000010 0.000010 0.000010 0.000010 0.000010 0.000010 0.000010 0.150200 0.000010 0.000010 0.000076 0.000010 0.010252 0.000610 0.000010 0.768158 0.000010 0.000010 0.000010 0.000010 0.007882 0.059237 0.000010 0.000010 0.000010 0.000010
0.005605 0.000010 0.000010 0.000010 0.000010 0.000010 0.000010 0.000010 0.000010 0.000010 0.193988 0.000010 0.000010 0.001184 0.012903 0.006294 0.000010 0.000010 0.717186 0.000010 0.000010 0.010710 0.000010 0.003360 0.048570 0.000010 0.000010 0.000010 0.000010
0.000010 0.000010 0.003648 0.000010 0.000010 0.000010 0.000010 0.000010 0.000010 0.000010 0.130920 0.006647 0.000010 0.000010 0.000010 0.000010 0.001695 0.000010 0.806526 0.000010 0.000010 0.000010 0.000010 0.000010 0.050334 0.000010 0.000010 0.000010 0.000010
0.000010 0.000010 0.000010 0.002602 0.000010 0.000010 0.000010 0.000010 0.000010 0.000010 0.145240 0.000010 0.000010 0.014043 0.000010 0.016851 0.003782 0.000010 0.771930 0.000010 0.000010 0.000010 0.000010 0.006451 0.038891 0.000010 0.000010 0.000010 0.000010
0.006045 0.000010 0.000010 0.000010 0.000010 0.000010 0.000010 0.000010 0.000010 0.000010 0.139546 0.002147 0.000010 0.000010 0.000010 0.000371 0.000016 0.016948 0.796728 0.000010 0.000010 0.000010 0.000010 0.020188 0.017811 0.000010 0.000010 0.000010 0.000010
0.000010 0.000468 0.000010 0.000010 0.000010 0.003555 0.000010 0.000010 0.000010 0.000010 0.121335 0.000222 0.000010 0.000010 0.000010 0.012944 0.000010 0.000010 0.756678 0.000010 0.000010 0.020134 0.013325 0.012476 0.058673 0.000010 0.000010 0.000010 0.000010
0.000010 0.009932 0.000010 0.005622 0.000010 0.000010 0.000010 0.000010 0.000010 0.000010 0.122652 0.000010 0.000010 0.000010 0.000010 0.006511 0.006543 0.000012 0.785590 0.000010 0.000010 0.010558 0.000010 0.000010 0.052380 0.000010 0.000010 0.000010 0.000010
0.000010 0.000010 0.000010 0.000010 0.000010 0.000010 0.000010 0.000010 0.000010 0.000010 0.113079 0.000010 0.000010 0.000215 0.000010 0.008316 0.009579 0.000010 0.790314 0.000010 0.004040 0.009226 0.000010 0.020914 0.044119 0.000010 0.000010 0.000010 0.000010
0.000010 0.000010 0.000010 0.001570 0.000010 0.000010 0.000010 0.000010 0.000010 0.000010 0.110603 0.004837 0.000010 0.000010 0.000010 0.000010 0.000010 0.001318 0.815440 0.000010 0.012019 0.009359 0.000010 0.001214 0.043440 0.000010 0.000010 0.000010 0.000010
0.000010 0.000010 0.011717 0.009732 0.000010 0.000010 0.000010 0.000010 0.000010 0.000010 0.154460 0.000010 0.000010 0.000010 0.000010 0.000014 0.000010 0.000010 0.772935 0.000010 0.000010 0.000010 0.000010 0.000010 0.050912 0.000010 0.000010 0.000010 0.000010
0.001894 0.005889 0.000010 0.012930 0.000010 0.004240 0.000010 0.000010 0.000010 0.000010 0.151086 0.002143 0.000010 0.000010 0.000010 0.010584 0.000010 0.000010 0.729748 0.000010 0.000010 0.008202 0.009906 0.021517 0.041691 0.000010 0.000010 0.000010 0.000010
0.000010 0.001884 0.000010 0.000010 0.000010 0.000010 0.000010 0.000010 0.000010 0.000010 0.137836 0.010998 0.000010 0.012184 0.000010 0.000010 0.014372 0.000010 0.767254 0.000010 0.000010 0.006345 0.000010 0.009207 0.039719 0.000010 0.000010 0.000010 0.000010
0.000010 0.000010 0.000010 0.000010 0.000010 0.000010 0.000010 0.000010 0.000010 0.000010 0.172040 0.000011 0.000010 0.000010 0.000010 0.005847 0.000010 0.000010 0.771379 0.000010 0.000010 0.018084 0.000010 0.003023 0.029396 0.000010 0.000010 0.000010 0.000010
0.000010 0.000010 0.000010 0.000753 0.000010 0.000551 0.000010 0.000010 0.000010 0.000010 0.173987 0.019219 0.000010 0.000010 0.001395 0.000010 0.000010 0.000010 0.735037 0.000010 0.000010 0.000010 0.000010 0.011245 0.057602 0.000010 0.000010 0.000010 0.000010
0.000010 0.000010 0.000010 0.001956 0.000010 0.000010 0.000010 0.000010 0.000010 0.000010 0.167073 0.000010 0.000010 0.002474 0.000010 0.000010 0.013397 0.012571 0.740628 0.000010 0.005801 0.006915 0.000010 0.023603 0.025393 0.000010 0.000010 0.000010 0.000010
0.000010 0.009799 0.000010 0.000010 0.000010 0.000010 0.000010 0.000010 0.001098 0.000010 0.087714 0.000701 0.000010 0.000010 0.053804 0.000010 0.000010 0.021376 0.774542 0.000010 0.000010 0.000010 0.000010 0.010045 0.040723 0.000010 0.000010 0.000010 0.000010
0.000010 0.000010 0.000010 0.000010 0.000010 0.000010 0.000010 0.000010 0.000010 0.000010 0.000010 0.000010 0.000010 0.000010 0.000010 0.000010 0.000010 0.000010 0.000010 0.000010 0.000010 0.000010 0.000010 0.999720 0.000010 0.000010 0.000010 0.000010 0.000010
0.000010 0.000010 0.000010 0.000010 0.000010 0.000010 0.000010 0.000010 0.000010 0.000010 0.000010 0.000010 0.000010 0.000010 0.000010 0.000010 0.000010 0.000010 0.000010 0.000010 0.000010 0.000010 0.000010 0.999720 0.000010 0.000010 0.000010 0.000010 0.000010
0.000010 0.000010 0.000010 0.000010 0.000010 0.000010 0.000010 0.000010 0.000010 0.000010 0.000010 0.000010 0.000010 0.000010 0.000010 0.000010 0.000010 0.000010 0.000010 0.000010 0.000010 0.000010 0.000010 0.999720 0.000010 0.000010 0.000010 0.000010 0.000010
0.059098 0.060563 0.006212 0.002688 0.000010 0.054610 0.000010 0.000010 0.000010 0.012669 0.019754 0.011734 0.000010 0.002022 0.000010 0.000010 0.002620 0.000010 0.039799 0.000010 0.043458 0.030506 0.008426 0.610697 0.035015 0.000010 0.000010 0.000010 0.000010
0.062678 0.015821 0.003900 0.000011 0.000010 0.017148 0.000010 0.000010 0.000010 0.000010 0.000010 0.000010 0.000010 0.017897 0.000010 0.014687 0.000010 0.000010 0.035984 0.000010 0.049553 0.012071 0.003221 0.750053 0.016816 0.000010 0.000010 0.000010 0.000010
0.050967 0.051396 0.000010 0.000010 0.000010 0.008760 0.000010 0.000010 0.000010 0.000010 0.000010 0.000010 0.000010 0.000010 0.000010 0.013524 0.000010 0.000010 0.000010 0.000010 0.000010 0.034582 0.000010 0.840542 0.000010 0.000010 0.000010 0.000010 0.000010
0.000010 0.000010 0.000010 0.000010 0.000010 0.000010 0.000010 0.000010 0.000010 0.000010 0.000010 0.000010 0.000010 0.000010 0.000010 0.000010 0.000010 0.000010 0.000010 0.000010 0.000010 0.000010 0.000010 0.999720 0.000010 0.000010 0.000010 0.000010 0.000010
0.000010 0.000010 0.000010 0.000010 0.000010 0.000010 0.000010 0.000010 0.000010 0.000010 0.000010 0.000010 0.000010 0.000010 0.000010 0.000010 0.000010 0.000010 0.000010 0.000010 0.000010 0.000010 0.000010 0.999720 0.000010 0.000010 0.000010 0.000010 0.000010
0.000010 0.000010 0.000010 0.000010 0.000010 0.000010 0.000010 0.000015 0.000011 0.000010 0.000010 0.000010 0.000010 0.000010 0.000010 0.000010 0.000010 0.000010 0.000010 0.000010 0.000010 0.000010 0.000010 0.999713 0.000010 0.000010 0.000010 0.000010 0.000010
0.000010 0.000010 0.000010 0.000010 0.000010 0.000010 0.000010 0.000010 0.000010 0.000010 0.000010 0.000010 0.000010 0.000010 0.000010 0.000010 0.000010 0.000010 0.000010 0.000010 0.000010 0.000010 0.000010 0.999720 0.000010 0.000010 0.000010 0.000010 0.000010
0.000010 0.000010 0.000010 0.000010 0.000010 0.000010 0.000010 0.000010 0.000010 0.000010 0.000010 0.000010 0.000010 0.000010 0.000010 0.000010 0.000010 0.000010 0.000010 0.000010 0.000010 0.000010 0.000010 0.999720 0.000010 0.000010 0.000010 0.000010 0.000010
0.000010 0.000010 0.000010 0.000010 0.000010 0.000010 0.000010 0.000010 0.000010 0.000010 0.000010 0.000010 0.000010 0.000010 0.000010 0.000010 0.000010 0.000010 0.000010 0.000010 0.000010 0.000010 0.000010 0.999720 0.000010 0.000010 0.000010 0.000010 0.000010
0.000010 0.174269 0.000010 0.000216 0.000010 0.060192 0.009100 0.011881 0.000010 0.014397 0.020404 0.007523 0.007426 0.011294 0.000010 0.039243 0.028480 0.023980 0.036454 0.000010 0.000010 0.037540 0.025094 0.485137 0.002143 0.000010 0.005127 0.000010 0.000010
0.000010 0.159750 0.009939 0.000010 0.000010 0.021629 0.000010 0.014830 0.000010 0.014520 0.035575 0.003018 0.000010 0.019719 0.000010 0.036645 0.027665 0.040860 0.019905 0.000010 0.017150 0.017985 0.000010 0.503389 0.033094 0.004259 0.019956 0.000010 0.000010
0.000010 0.177414 0.033745 0.001662 0.000010 0.027860 0.000010 0.021554 0.000010 0.008817 0.014002 0.000010 0.000010 0.018804 0.000010 0.029150 0.006402 0.035808 0.034035 0.000010 0.000010 0.041532 0.000010 0.530650 0.006585 0.003151 0.008709 0.000010 0.000010
0.000010 0.176394 0.022428 0.011636 0.000010 0.011268 0.000010 0.010467 0.004450 0.000010 0.019381 0.001048 0.000010 0.029878 0.000010 0.019992 0.000010 0.048444 0.032174 0.000010 0.001715 0.030455 0.000010 0.530955 0.022611 0.012887 0.013707 0.000010 0.000010
0.000010 0.148841 0.017072 0.000276 0.000010 0.072327 0.023271 0.013922 0.000010 0.000010 0.037441 0.003381 0.000010 0.012351 0.000010 0.051479 0.014935 0.000010 0.034399 0.000010 0.000010 0.047445 0.007575 0.491398 0.012218 0.000010 0.011550 0.000010 0.000010
0.000010 0.155550 0.017523 0.009706 0.000010 0.038687 0.020317 0.002395 0.004841 0.000010 0.032809 0.000010 0.012647 0.014774 0.000010 0.041288 0.017155 0.024377 0.030360 0.000010 0.003385 0.026016 0.000010 0.516435 0.018638 0.003175 0.000010 0.000010 0.009832
0.022738 0.124991 0.000010 0.027398 0.000010 0.011464 0.000010 0.003268 0.002268 0.000010 0.124918 0.000716 0.001005 0.012808 0.000010 0.034605 0.018886 0.004192 0.046168 0.009359 0.045772 0.033359 0.000010 0.412690 0.030785 0.000010 0.000258 0.001709 0.030573
0.027571 0.124178 0.000010 0.028137 0.000010 0.014463 0.006593 0.007136 0.001399 0.000010 0.116531 0.002662 0.003046 0.017855 0.001633 0.031891 0.017386 0.000010 0.047819 0.000010 0.043647 0.030864 0.000010 0.412392 0.024881 0.000010 0.003576 0.001766 0.034504
0.023098 0.043507 0.000010 0.004238 0.000010 0.007196 0.000010 0.000010 0.003603 0.000010 0.098283 0.000010 0.000010 0.034701 0.015634 0.009888 0.000010 0.022022 0.197767 0.000010 0.000010 0.025043 0.156182 0.007817 0.350881 0.000010 0.000010 0.000010 0.000010
0.010278 0.067047 0.000010 0.000010 0.000010 0.021440 0.000010 0.000010 0.000010 0.000010 0.130429 0.000010 0.000010 0.023500 0.000010 0.000010 0.001995 0.003425 0.239614 0.000010 0.024899 0.043102 0.054880 0.028784 0.350449 0.000010 0.000010 0.000010 0.000010
0.000010 0.046976 0.000010 0.000010 0.000010 0.016096 0.000010 0.000010 0.000010 0.001424 0.062195 0.000010 0.000010 0.024598 0.013503 0.014856 0.000010 0.000010 0.273360 0.000010 0.000010 0.021786 0.135909 0.012853 0.376275 0.000010 0.000010 0.000010 0.000010
0.006052 0.067295 0.000010 0.014524 0.000010 0.026699 0.000010 0.000010 0.000010 0.000010 0.120430 0.000010 0.000010 0.008691 0.000010 0.008621 0.033937 0.000010 0.267434 0.000010 0.000010 0.029878 0.002901 0.015728 0.397651 0.000010 0.000010 0.000010 0.000010
0.000010 0.083295 0.000010 0.015377 0.000010 0.005792 0.000010 0.000010 0.000010 0.000010 0.107458 0.000010 0.000010 0.015061 0.000010 0.015416 0.015908 0.000010 0.268650 0.000010 0.015467 0.035724 0.015153 0.025248 0.381291 0.000010 0.000010 0.000010 0.000010
0.000010 0.077857 0.000010 0.000010 0.000010 0.048955 0.000010 0.000010 0.000010 0.000010 0.150023 0.002159 0.000010 0.024795 0.000010 0.000010 0.003637 0.011806 0.264530 0.000010 0.000010 0.034921 0.000010 0.014808 0.366329 0.000010 0.000010 0.000010 0.000010
0.000010 0.069260 0.000010 0.000010 0.000010 0.011599 0.000010 0.000010 0.000010 0.000155 0.084052 0.000010 0.000010 0.035747 0.000010 0.000010 0.025608 0.000010 0.297461 0.000010 0.013545 0.036764 0.000010 0.020628 0.405001 0.000010 0.000010 0.000010 0.000010
0.000010 0.076242 0.002042 0.005233 0.000010 0.003437 0.000010 0.000010 0.000010 0.000010 0.104449 0.000010 0.000010 0.043036 0.000010 0.002442 0.009765 0.000010 0.299333 0.000010 0.000010 0.024617 0.002913 0.032826 0.393505 0.000010 0.000010 0.000010 0.000010
0.000010 0.069566 0.000010 0.008322 0.000010 0.002046 0.000010 0.000010 0.000659 0.000010 0.114377 0.000010 0.000010 0.054085 0.000010 0.000010 0.005227 0.002009 0.286668 0.000010 0.000010 0.046207 0.028707 0.005361 0.376607 0.000010 0.000010 0.000010 0.000010
0.000010 0.077726 0.000010 0.007924 0.000010 0.017485 0.000010 0.000010 0.000010 0.037066 0.110081 0.000010 0.000010 0.042970 0.000010 0.000010 0.001680 0.019608 0.251834 0.000010 0.007669 0.046680 0.029321 0.015022 0.334784 0.000010 0.000010 0.000010 0.000010
0.000010 0.054249 0.000543 0.007100 0.000010 0.027555 0.000010 0.000010 0.000010 0.000010 0.134798 0.000010 0.000010 0.043974 0.000010 0.000010 0.014936 0.011527 0.263513 0.000010 0.005606 0.047194 0.009140 0.035714 0.344001 0.000010 0.000010 0.000010 0.000010
0.001712 0.070303 0.000010 0.022251 0.000010 0.024403 0.000010 0.000010 0.000010 0.000010 0.127425 0.002448 0.000010 0.027623 0.000010 0.004317 0.000010 0.000010 0.245262 0.000010 0.000010 0.042901 0.003162 0.031099 0.396934 0.000010 0.000010 0.000010 0.000010
0.000010 0.069695 0.000010 0.001446 0.000010 0.001561 0.000010 0.000010 0.000010 0.000010 0.129523 0.000699 0.000010 0.038600 0.000010 0.000010 0.008781 0.005586 0.285012 0.000010 0.010704 0.029783 0.000010 0.018779 0.399673 0.000010 0.000010 0.000010 0.000010
0.000509 0.067330 0.000010 0.021007 0.000010 0.028847 0.000010 0.000010 0.000010 0.000010 0.125370 0.000010 0.000010 0.040780 0.000010 0.004588 0.016592 0.000010 0.291877 0.000010 0.001737 0.042921 0.000010 0.018896 0.339385 0.000010 0.000010 0.000010 0.000010
0.000010 0.082632 0.000010 0.000010 0.000010 0.037812 0.000010 0.000010 0.000010 0.000010 0.123241 0.000010 0.000010 0.044227 0.000010 0.000010 0.012706 0.000010 0.263304 0.000010 0.010212 0.022119 0.000010 0.027610 0.375094 0.000862 0.000010 0.000010 0.000010
0.000010 0.075406 0.000010 0.019342 0.000010 0.024825 0.000010 0.000010 0.000010 0.000010 0.111918 0.000010 0.000010 0.034250 0.000010 0.018416 0.000018 0.000010 0.262763 0.000010 0.000010 0.034225 0.000010 0.032826 0.385832 0.000010 0.000010 0.000010 0.000010
0.001131 0.076702 0.000010 0.017610 0.000010 0.005847 0.000010 0.000010 0.000010 0.000010 0.159854 0.000010 0.000010 0.023802 0.000010 0.000010 0.007480 0.011779 0.286415 0.000010 0.000010 0.015322 0.003209 0.012245 0.378444 0.000010 0.000010 0.000010 0.000010
0.039681 0.067971 0.005548 0.015778 0.000010 0.041810 0.000010 0.000010 0.000409 0.012778 0.154094 0.009587 0.000010 0.048793 0.009397 0.000010 0.015623 0.000010 0.203830 0.000010 0.008465 0.025996 0.008048 0.018250 0.309151 0.000010 0.000010 0.001873 0.002829
0.000010 0.040517 0.000010 0.000176 0.000010 0.024030 0.000010 0.000010 0.000010 0.000010 0.110549 0.003418 0.000010 0.018810 0.000010 0.015395 0.004819 0.000010 0.292231 0.000010 0.000010 0.037848 0.111948 0.004977 0.335122 0.000010 0.000010 0.000010 0.000010
0.028360 0.065746 0.005006 0.013902 0.000010 0.088002 0.000010 0.000010 0.000010 0.074778 0.140959 0.004209 0.000010 0.037869 0.008206 0.028130 0.039179 0.000010 0.166015 0.000010 0.077492 0.071738 0.019585 0.014639 0.116076 0.000010 0.000010 0.000010 0.000010
0.061558 0.413170 0.015898 0.002039 0.000010 0.072602 0.020328 0.000010 0.005602 0.001373 0.045255 0.000010 0.000010 0.047469 0.001398 0.004095 0.030375 0.003092 0.048441 0.000010 0.005712 0.035265 0.077266 0.046799 0.041644 0.011833 0.008719 0.000010 0.000010
0.000010 0.428161 0.000010 0.016836 0.000010 0.065039 0.000010 0.000010 0.000010 0.010572 0.086658 0.000010 0.000010 0.013167 0.000010 0.030896 0.040470 0.000010 0.056769 0.000010 0.000010 0.070104 0.000010 0.068796 0.064879 0.012275 0.024561 0.010678 0.000010
0.347368 0.127257 0.001430 0.007598 0.000010 0.032471 0.000010 0.000901 0.000010 0.027978 0.079483 0.000010 0.000010 0.011789 0.017455 0.011106 0.006811 0.000010 0.000010 0.000010 0.017197 0.061943 0.206026 0.017362 0.006710 0.003923 0.000010 0.000010 0.015090
0.051460 0.277832 0.015790 0.000010 0.000010 0.066737 0.000010 0.000010 0.001154 0.019810 0.114839 0.000010 0.009462 0.031154 0.027895 0.018703 0.009885 0.013453 0.033415 0.005781 0.004877 0.036449 0.180600 0.031476 0.040072 0.000010 0.009074 0.000010 0.000010
0.012449 0.250944 0.000010 0.010292 0.000010 0.048483 0.000010 0.000010 0.000010 0.023547 0.058179 0.000015 0.001372 0.027354 0.000018 0.007208 0.006041 0.027430 0.014203 0.006392 0.000010 0.050787 0.394242 0.019600 0.024126 0.000010 0.009345 0.006971 0.000933
0.003626 0.447504 0.000010 0.005633 0.000010 0.067889 0.024897 0.000010 0.000010 0.020324 0.082737 0.000010 0.000010 0.043566 0.000010 0.031688 0.011398 0.000010 0.056336 0.000010 0.000010 0.045195 0.014254 0.063127 0.045482 0.000010 0.012600 0.023621 0.000010
0.000010 0.436234 0.000010 0.017818 0.000837 0.073032 0.000010 0.000010 0.001063 0.000010 0.113642 0.012352 0.014706 0.054246 0.000010 0.023814 0.026088 0.000010 0.036930 0.000010 0.001240 0.057155 0.005137 0.055433 0.024334 0.000010 0.016545 0.000010 0.029292
0.006232 0.457392 0.024919 0.010108 0.000010 0.069397 0.000010 0.000010 0.000010 0.000010 0.080907 0.012690 0.012483 0.046121 0.000010 0.000010 0.040835 0.006630 0.025577 0.000010 0.000748 0.068695 0.000010 0.050214 0.053530 0.013301 0.020111 0.000010 0.000010
0.007311 0.426368 0.000010 0.009088 0.000010 0.044084 0.028519 0.000010 0.000010 0.058509 0.081209 0.000010 0.009040 0.034683 0.000010 0.027037 0.027113 0.000010 0.035391 0.003590 0.002280 0.062683 0.032069 0.046322 0.052962 0.000010 0.002526 0.009127 0.000010
0.005425 0.035933 0.000010 0.016553 0.000010 0.049030 0.000010 0.000010 0.000010 0.006833 0.185701 0.013718 0.000010 0.009014 0.000010 0.000010 0.031679 0.000010 0.538172 0.000010 0.014901 0.000010 0.015924 0.025349 0.051617 0.000010 0.000010 0.000010 0.000010
0.002329 0.039251 0.005787 0.013689 0.000010 0.029489 0.000010 0.000010 0.000010 0.021751 0.164742 0.016353 0.000010 0.020332 0.007724 0.000010 0.000010 0.000010 0.507228 0.000010 0.033354 0.025989 0.027899 0.017440 0.066511 0.000010 0.000010 0.000010 0.000010
0.014870 0.029524 0.000019 0.000010 0.000010 0.047574 0.000010 0.000010 0.000010 0.000010 0.164404 0.000010 0.000010 0.032913 0.046885 0.000010 0.012452 0.029872 0.481462 0.000010 0.015517 0.004926 0.055390 0.024981 0.038952 0.000010 0.000131 0.000010 0.000010
0.029945 0.034339 0.000010 0.021865 0.000010 0.038447 0.000010 0.000010 0.000010 0.000010 0.154745 0.000010 0.000010 0.022105 0.034170 0.019963 0.000010 0.000010 0.530530 0.000010 0.013286 0.012752 0.015111 0.013516 0.059076 0.000010 0.000010 0.000010 0.000010
0.000010 0.027598 0.000010 0.005147 0.000010 0.017805 0.000010 0.000010 0.000010 0.033165 0.151601 0.000010 0.000010 0.031555 0.055173 0.000010 0.000010 0.008611 0.548419 0.000010 0.034738 0.012327 0.017371 0.001269 0.054520 0.000010 0.000010 0.000560 0.000010
0.000010 0.040843 0.000010 0.013017 0.000010 0.027106 0.000010 0.000010 0.000010 0.014005 0.132390 0.006959 0.000010 0.032734 0.022836 0.000010 0.020256 0.000010 0.484220 0.000010 0.014073 0.007493 0.132263 0.026419 0.025244 0.000010 0.000010 0.000010 0.000010
0.009988 0.017120 0.000010 0.000010 0.000010 0.029379 0.000010 0.000010 0.000010 0.000010 0.020806 0.004324 0.000010 0.031193 0.067326 0.000010 0.000010 0.000011 0.585732 0.000010 0.044389 0.020659 0.136070 0.011699 0.021155 0.000010 0.000010 0.000010 0.000010
0.021768 0.020909 0.007938 0.000010 0.000010 0.034842 0.000010 0.000010 0.000010 0.012772 0.082343 0.000010 0.000010 0.029583 0.046131 0.004470 0.000010 0.007557 0.544554 0.000010 0.002520 0.017130 0.094180 0.023942 0.047759 0.000010 0.001483 0.000010 0.000010
0.008543 0.037445 0.005723 0.000010 0.000010 0.017959 0.000010 0.000010 0.000010 0.000010 0.040483 0.000804 0.002593 0.033044 0.042808 0.000010 0.000010 0.000010 0.605188 0.000010 0.025721 0.015913 0.140923 0.006333 0.015399 0.000010 0.000010 0.000992 0.000010
0.005826 0.022551 0.000010 0.000010 0.000010 0.031872 0.000010 0.000010 0.000010 0.000010 0.023815 0.002428 0.000010 0.035032 0.076548 0.000010 0.000010 0.000010 0.618935 0.000010 0.017716 0.004698 0.131774 0.017104 0.011542 0.000010 0.000010 0.000010 0.000010
0.026878 0.034427 0.000010 0.004697 0.000010 0.029630 0.000010 0.000010 0.000010 0.007890 0.092293 0.000010 0.000010 0.000010 0.024077 0.000010 0.000010 0.000010 0.459474 0.000010 0.000010 0.042921 0.217736 0.010667 0.041025 0.000010 0.008125 0.000010 0.000010
0.022893 0.012363 0.000010 0.009783 0.000010 0.040002 0.000010 0.000010 0.000010 0.008350 0.092170 0.011978 0.000010 0.000010 0.047347 0.000010 0.000010 0.000010 0.540800 0.000010 0.021451 0.000010 0.154252 0.015767 0.022683 0.000010 0.000010 0.000010 0.000010
0.000010 0.009481 0.001249 0.000010 0.000010 0.040721 0.000010 0.000010 0.000010 0.019509 0.116435 0.002248 0.000010 0.025655 0.047173 0.000010 0.000010 0.000010 0.516113 0.000010 0.001761 0.014575 0.154141 0.016753 0.034035 0.000010 0.000010 0.000010 0.000010
0.033653 0.038785 0.000010 0.007470 0.000010 0.030665 0.000010 0.000010 0.003204 0.000010 0.102179 0.000010 0.000010 0.024503 0.037919 0.002458 0.000010 0.000010 0.503334 0.000010 0.026776 0.025752 0.114285 0.019503 0.028725 0.000010 0.000661 0.000010 0.000010
0.027806 0.046660 0.000010 0.013851 0.000010 0.020999 0.000010 0.000697 0.000010 0.026014 0.115094 0.000010 0.000010 0.016690 0.002581 0.005143 0.000010 0.008037 0.523262 0.000010 0.015356 0.027733 0.076451 0.017536 0.055970 0.000010 0.000010 0.000010 0.000010
0.009196 0.037861 0.001772 0.007192 0.000010 0.029560 0.005219 0.000010 0.000010 0.035702 0.118217 0.000010 0.000010 0.030714 0.049152 0.000010 0.000010 0.004243 0.496439 0.000010 0.000010 0.024814 0.120323 0.000010 0.026223 0.000010 0.003245 0.000010 0.000010
0.040804 0.027830 0.000010 0.008656 0.000010 0.013233 0.000010 0.000010 0.000010 0.000010 0.101114 0.000010 0.000010 0.001702 0.043179 0.012658 0.000010 0.000010 0.524982 0.000010 0.014124 0.019381 0.111721 0.012522 0.040791 0.000010 0.013770 0.011900 0.001514
0.037213 0.016688 0.000010 0.008923 0.000010 0.059971 0.000010 0.000010 0.000010 0.007661 0.115581 0.008000 0.000010 0.003728 0.068655 0.002648 0.020043 0.000010 0.486074 0.000010 0.000010 0.002213 0.082540 0.031245 0.048688 0.000010 0.000010 0.000010 0.000010
0.014268 0.014329 0.000010 0.001613 0.000010 0.009787 0.000010 0.000010 0.000010 0.011435 0.111938 0.000010 0.000010 0.012196 0.063042 0.009675 0.000010 0.000010 0.495367 0.000010 0.000426 0.031563 0.156412 0.020635 0.047175 0.000010 0.000010 0.000010 0.000010
0.018145 0.043082 0.000010 0.018698 0.000010 0.043460 0.000010 0.000010 0.000010 0.016503 0.065170 0.000010 0.000010 0.034742 0.034065 0.000013 0.000337 0.018330 0.490861 0.000010 0.005946 0.018576 0.142101 0.009694 0.032606 0.000010 0.007561 0.000010 0.000010
0.578922 0.017565 0.000010 0.000010 0.000010 0.028041 0.000010 0.000010 0.000010 0.007866 0.114291 0.000010 0.000010 0.000010 0.000222 0.000010 0.000010 0.004436 0.028024 0.000010 0.023858 0.087361 0.064912 0.000010 0.044331 0.000010 0.000010 0.000010 0.000010
0.535071 0.101613 0.002510 0.002326 0.000010 0.023681 0.000010 0.000010 0.005258 0.000010 0.103570 0.007266 0.000010 0.000105 0.010806 0.001557 0.012212 0.000010 0.032273 0.000010 0.014816 0.060837 0.066952 0.003815 0.015222 0.000010 0.000010 0.000010 0.000010
0.610254 0.009776 0.002611 0.003592 0.000010 0.039373 0.000010 0.000010 0.000010 0.008248 0.084181 0.000010 0.000010 0.012326 0.000010 0.000010 0.000010 0.011263 0.029944 0.000010 0.061794 0.077614 0.003969 0.012428 0.032489 0.000010 0.000010 0.000010 0.000010
0.513534 0.017867 0.000010 0.019401 0.000010 0.045847 0.000010 0.000010 0.000010 0.020203 0.106049 0.001168 0.000010 0.000515 0.062091 0.001619 0.000010 0.000010 0.032121 0.000010 0.041216 0.061824 0.064626 0.000010 0.011779 0.000010 0.000010 0.000010 0.000010
0.623804 0.034776 0.000010 0.019894 0.000010 0.035898 0.000010 0.000010 0.000010 0.022957 0.077592 0.014736 0.000010 0.023065 0.000010 0.000010 0.015551 0.000010 0.021364 0.000010 0.028574 0.056180 0.000010 0.000139 0.025319 0.000010 0.000010 0.000010 0.000010
0.602417 0.028961 0.000010 0.021975 0.000010 0.005800 0.000010 0.000010 0.000010 0.013481 0.112304 0.007895 0.000010 0.000010 0.000010 0.000010 0.000011 0.000010 0.053791 0.000010 0.060799 0.064995 0.021044 0.004453 0.001924 0.000010 0.000010 0.000010 0.000010
0.627198 0.005052 0.000010 0.008120 0.000010 0.045775 0.000010 0.000010 0.000010 0.016193 0.110305 0.003434 0.000010 0.000010 0.000010 0.016811 0.000010 0.000010 0.000010 0.000010 0.036592 0.106713 0.000010 0.000010 0.023628 0.000010 0.000010 0.000010 0.000010
0.561529 0.014005 0.000010 0.005101 0.000010 0.044953 0.000010 0.000010 0.000010 0.021850 0.092700 0.000135 0.000010 0.002882 0.000958 0.009708 0.000010 0.000010 0.025467 0.000010 0.060579 0.128591 0.022691 0.007937 0.000784 0.000010 0.000010 0.000010 0.000010
0.612981 0.015507 0.000010 0.012016 0.000010 0.034038 0.000010 0.000010 0.000010 0.033243 0.075503 0.000010 0.000010 0.020293 0.000010 0.003885 0.011518 0.009771 0.031022 0.000010 0.028348 0.066302 0.000010 0.015924 0.029509 0.000010 0.000010 0.000010 0.000010
0.596581 0.035686 0.002111 0.018870 0.000010 0.034948 0.000010 0.000010 0.000010 0.016312 0.082564 0.000010 0.000010 0.023121 0.000010 0.000010 0.000010 0.000010 0.015141 0.000010 0.041626 0.088456 0.004092 0.012394 0.027948 0.000010 0.000010 0.000010 0.000010
0.573550 0.001755 0.000010 0.003840 0.000010 0.034088 0.000010 0.000010 0.000010 0.041340 0.086188 0.000010 0.000010 0.010918 0.000010 0.000018 0.014649 0.000010 0.044718 0.000010 0.038538 0.111916 0.006259 0.006673 0.025409 0.000010 0.000010 0.000010 0.000010
0.591136 0.012862 0.000010 0.006862 0.000010 0.021132 0.000010 0.000010 0.000010 0.016991 0.092005 0.009853 0.000010 0.029552 0.000010 0.000010 0.000010 0.000010 0.049411 0.000010 0.067374 0.058113 0.030093 0.000010 0.014456 0.000010 0.000010 0.000010 0.000010
0.642291 0.019713 0.000010 0.000010 0.000010 0.031016 0.000010 0.000010 0.000010 0.010026 0.079312 0.000010 0.000010 0.011811 0.000010 0.000010 0.019215 0.005683 0.035773 0.000010 0.059495 0.065621 0.008437 0.002173 0.009284 0.000010 0.000010 0.000010 0.000010
0.611038 0.018756 0.000010 0.015402 0.000010 0.027236 0.000010 0.000010 0.000010 0.015976 0.119533 0.000974 0.000010 0.024234 0.000010 0.000010 0.000010 0.000010 0.001371 0.000010 0.070501 0.053339 0.000535 0.018127 0.022827 0.000010 0.000010 0.000010 0.000010
0.610751 0.028055 0.000010 0.011892 0.000010 0.004018 0.000010 0.000010 0.000010 0.015889 0.104194 0.002670 0.000010 0.018763 0.015278 0.000010 0.011662 0.000010 0.031182 0.000010 0.027649 0.076423 0.020881 0.000010 0.020550 0.000010 0.000010 0.000010 0.000010
0.613823 0.018174 0.000010 0.014412 0.000010 0.052794 0.000010 0.000010 0.000010 0.000010 0.113195 0.000010 0.000010 0.006184 0.000010 0.007332 0.002145 0.000844 0.021823 0.000010 0.073743 0.055757 0.000010 0.000697 0.018928 0.000010 0.000010 0.000010 0.000010
0.572107 0.016529 0.000010 0.009003 0.000010 0.055906 0.000010 0.000010 0.000010 0.029317 0.077611 0.000010 0.000010 0.010379 0.000010 0.012103 0.000010 0.000010 0.043992 0.000010 0.053776 0.086197 0.017222 0.014070 0.001636 0.000010 0.000010 0.000010 0.000010
0.611726 0.000550 0.000010 0.009759 0.000010 0.021913 0.000010 0.000010 0.000010 0.021126 0.096217 0.005095 0.000010 0.017936 0.015769 0.000010 0.002928 0.000010 0.020716 0.000010 0.046376 0.069997 0.027943 0.019126 0.012694 0.000010 0.000010 0.000010 0.000010
0.583317 0.030721 0.003406 0.021030 0.000010 0.019278 0.000010 0.000010 0.000010 0.019513 0.094483 0.005001 0.000010 0.007643 0.000010 0.000011 0.000010 0.000018 0.043547 0.000010 0.055872 0.066588 0.008200 0.018327 0.022924 0.000010 0.000010 0.000010 0.000010
0.600450 0.021736 0.000010 0.017196 0.000010 0.015036 0.000010 0.000010 0.000010 0.005732 0.106861 0.003227 0.000010 0.013446 0.002429 0.000010 0.000010 0.005750 0.030124 0.000010 0.065867 0.069448 0.000010 0.008454 0.034103 0.000010 0.000010 0.000010 0.000010
0.035190 0.000010 0.000010 0.029855 0.000010 0.013856 0.000010 0.000010 0.000010 0.035187 0.074649 0.015684 0.000010 0.036660 0.000010 0.001722 0.000010 0.000010 0.000010 0.000010 0.028135 0.719729 0.001726 0.007438 0.000010 0.000010 0.000010 0.000010 0.000010
0.000010 0.000010 0.000010 0.000010 0.000010 0.000010 0.000010 0.000010 0.000010 0.000010 0.004149 0.000010 0.000010 0.000010 0.000010 0.000010 0.000010 0.000010 0.000010 0.000010 0.000010 0.995581 0.000010 0.000010 0.000010 0.000010 0.000010 0.000010 0.000010
0.000010 0.000010 0.000010 0.000010 0.000010 0.000010 0.000010 0.000010 0.000010 0.000010 0.000010 0.000010 0.000010 0.000010 0.000010 0.000010 0.000010 0.000010 0.000010 0.000010 0.000010 0.999570 0.000010 0.000160 0.000010 0.000010 0.000010 0.000010 0.000010
0.012740 0.000010 0.000010 0.000010 0.000010 0.000010 0.000010 0.000010 0.000010 0.000010 0.013790 0.000010 0.000010 0.000010 0.000010 0.000010 0.000010 0.002414 0.000010 0.000010 0.000010 0.970806 0.000010 0.000010 0.000010 0.000010 0.000010 0.000010 0.000010
0.000010 0.000010 0.000010 0.009131 0.000010 0.000010 0.000010 0.000010 0.000010 0.000010 0.000010 0.000010 0.000010 0.025100 0.000010 0.000010 0.005419 0.000010 0.000010 0.000010 0.000010 0.951765 0.000010 0.000010 0.008345 0.000010 0.000010 0.000010 0.000010
0.000010 0.000010 0.000010 0.000010 0.000010 0.000010 0.000010 0.000010 0.000010 0.000010 0.000010 0.000010 0.000010 0.000010 0.000010 0.000010 0.000010 0.000010 0.000010 0.000010 0.000010 0.999720 0.000010 0.000010 0.000010 0.000010 0.000010 0.000010 0.000010
0.000010 0.000010 0.000010 0.000010 0.000010 0.000010 0.000010 0.000010 0.000010 0.000010 0.000010 0.000010 0.000010 0.000010 0.000010 0.000010 0.000010 0.000010 0.000010 0.000010 0.000010 0.999720 0.000010 0.000010 0.000010 0.000010 0.000010 0.000010 0.000010
0.000010 0.000010 0.000010 0.000010 0.000010 0.000010 0.000010 0.000010 0.000010 0.000010 0.000010 0.000010 0.000010 0.000010 0.000010 0.000010 0.000010 0.000010 0.000010 0.000010 0.000010 0.999720 0.000010 0.000010 0.000010 0.000010 0.000010 0.000010 0.000010
0.000010 0.000010 0.000010 0.000010 0.000010 0.000010 0.000010 0.000010 0.000010 0.000010 0.000010 0.000010 0.000010 0.000010 0.000010 0.000010 0.000010 0.000010 0.000010 0.000010 0.000010 0.999720 0.000010 0.000010 0.000010 0.000010 0.000010 0.000010 0.000010
0.000010 0.000010 0.000010 0.000010 0.000010 0.000010 0.000010 0.000010 0.000010 0.000010 0.000010 0.000010 0.000010 0.013367 0.000010 0.000010 0.000010 0.000010 0.000010 0.000010 0.000010 0.986363 0.000010 0.000010 0.000010 0.000010 0.000010 0.000010 0.000010
0.000010 0.000010 0.000010 0.000010 0.000010 0.000010 0.000010 0.000010 0.000010 0.000010 0.000010 0.000010 0.000010 0.000010 0.000010 0.000010 0.000010 0.000010 0.000010 0.000010 0.000010 0.999720 0.000010 0.000010 0.000010 0.000010 0.000010 0.000010 0.000010
0.003332 0.006830 0.000010 0.027629 0.000010 0.009008 0.000010 0.000010 0.000010 0.022893 0.016765 0.000010 0.000010 0.004584 0.000010 0.000010 0.006035 0.004735 0.021509 0.000010 0.052737 0.797165 0.013299 0.000010 0.013329 0.000010 0.000010 0.000010 0.000010
0.000010 0.000010 0.000010 0.000010 0.000010 0.000010 0.000010 0.000010 0.000010 0.000010 0.000010 0.000010 0.000010 0.000010 0.000010 0.000010 0.000010 0.000010 0.000010 0.000010 0.000010 0.999720 0.000010 0.000010 0.000010 0.000010 0.000010 0.000010 0.000010
0.000010 0.000010 0.000010 0.000010 0.000010 0.000010 0.000010 0.000010 0.000010 0.000010 0.000010 0.000010 0.000010 0.000010 0.000010 0.000010 0.000010 0.000010 0.000010 0.000010 0.000010 0.999720 0.000010 0.000010 0.000010 0.000010 0.000010 0.000010 0.000010
0.000010 0.000010 0.000010 0.000010 0.000010 0.000010 0.000010 0.000010 0.000010 0.000010 0.000010 0.000010 0.000010 0.000010 0.000010 0.000010 0.000010 0.000010 0.000010 0.000010 0.000010 0.999720 0.000010 0.000010 0.000010 0.000010 0.000010 0.000010 0.000010
0.000010 0.000010 0.000010 0.000010 0.000010 0.000010 0.000010 0.000010 0.000010 0.000010 0.000010 0.000010 0.000010 0.000010 0.000010 0.000010 0.000010 0.000010 0.000010 0.000010 0.000010 0.999720 0.000010 0.000010 0.000010 0.000010 0.000010 0.000010 0.000010
0.000010 0.000010 0.000014 0.000010 0.000010 0.000010 0.000010 0.000010 0.000010 0.000010 0.000010 0.000010 0.000010 0.000010 0.000010 0.000010 0.000010 0.000010 0.000010 0.000010 0.000010 0.999716 0.000010 0.000010 0.000010 0.000010 0.000010 0.000010 0.000010
0.000010 0.000010 0.000010 0.000010 0.000010 0.000010 0.000010 0.000010 0.000010 0.000010 0.000010 0.000010 0.000010 0.000010 0.000010 0.000010 0.000010 0.000010 0.000010 0.000010 0.000010 0.999720 0.000010 0.000010 0.000010 0.000010 0.000010 0.000010 0.000010
0.000010 0.000010 0.000010 0.000010 0.000010 0.000010 0.000010 0.000010 0.000010 0.000010 0.000010 0.000010 0.000010 0.000010 0.000010 0.000010 0.000010 0.000010 0.000010 0.000010 0.000010 0.999720 0.000010 0.000010 0.000010 0.000010 0.000010 0.000010 0.000010
0.002124 0.000010 0.000010 0.021962 0.000010 0.000010 0.000010 0.000010 0.000010 0.000010 0.000010 0.000010 0.000010 0.018889 0.000010 0.000010 0.000010 0.000010 0.000010 0.000010 0.000010 0.954669 0.000010 0.000010 0.002116 0.000010 0.000010 0.000010 0.000010
0.000010 0.108559 0.000010 0.041623 0.000010 0.084856 0.000010 0.000010 0.000010 0.023071 0.224233 0.005103 0.000010 0.052300 0.000010 0.000010 0.033816 0.005826 0.201949 0.000010 0.005872 0.115845 0.000010 0.034965 0.061832 0.000010 0.000010 0.000010 0.000010
0.000010 0.133665 0.000141 0.018526 0.000010 0.081298 0.000010 0.000010 0.000010 0.051121 0.236883 0.000010 0.000010 0.057835 0.006254 0.009716 0.028918 0.000010 0.160593 0.000010 0.040289 0.073369 0.000010 0.018095 0.083157 0.000010 0.000010 0.000010 0.000010
0.000010 0.117205 0.000010 0.032418 0.000010 0.078258 0.000010 0.002896 0.000010 0.020170 0.219330 0.011257 0.000010 0.064572 0.009477 0.000010 0.043604 0.000010 0.167885 0.000010 0.042719 0.066759 0.008513 0.046374 0.068433 0.000010 0.000010 0.000010 0.000010
0.000010 0.126746 0.000010 0.038232 0.000010 0.068290 0.000010 0.000010 0.000010 0.024363 0.271178 0.011168 0.000010 0.064161 0.000010 0.003813 0.028002 0.000010 0.153584 0.000010 0.026246 0.071488 0.016571 0.022449 0.073567 0.000010 0.000010 0.000010 0.000010
0.000010 0.118662 0.005206 0.015318 0.000010 0.076733 0.000010 0.000010 0.000010 0.021605 0.254697 0.000010 0.000010 0.047561 0.000010 0.009218 0.054268 0.001804 0.196693 0.000010 0.042165 0.077379 0.001613 0.010541 0.066407 0.000010 0.000010 0.000010 0.000010
0.000010 0.119204 0.000010 0.041816 0.000010 0.103005 0.000010 0.000010 0.000010 0.028756 0.246141 0.002371 0.000010 0.043449 0.000628 0.011447 0.029275 0.000010 0.194004 0.000010 0.025230 0.063187 0.000010 0.020113 0.071232 0.000010 0.000010 0.000010 0.000010
0.000010 0.113492 0.000010 0.034829 0.000010 0.087802 0.000010 0.000010 0.000010 0.040526 0.258861 0.014758 0.000010 0.054771 0.000010 0.010878 0.017872 0.000010 0.181582 0.000010 0.011159 0.060483 0.008513 0.035373 0.068961 0.000010 0.000010 0.000010 0.000010
0.000010 0.116020 0.000010 0.035499 0.000010 0.084084 0.000010 0.000010 0.000010 0.017145 0.233652 0.000010 0.000010 0.058991 0.000010 0.002310 0.024864 0.007016 0.207731 0.000010 0.040134 0.085737 0.000888 0.029756 0.056032 0.000010 0.000010 0.000010 0.000010
0.008597 0.114734 0.000010 0.027633 0.000010 0.085538 0.000010 0.000010 0.000010 0.005628 0.234912 0.000010 0.000010 0.070504 0.000010 0.005609 0.053857 0.000010 0.183889 0.000010 0.044940 0.056123 0.004980 0.030120 0.072795 0.000010 0.000010 0.000010 0.000010
0.000010 0.136948 0.000010 0.010545 0.000010 0.068908 0.000010 0.000010 0.000010 0.005708 0.256019 0.008315 0.000010 0.052082 0.000010 0.006218 0.029547 0.000010 0.175418 0.000010 0.052913 0.094427 0.000010 0.021199 0.081602 0.000010 0.000010 0.000010 0.000010
0.000010 0.102184 0.000010 0.033459 0.000010 0.102821 0.000010 0.000010 0.000010 0.000010 0.255938 0.000010 0.000010 0.048456 0.000010 0.016125 0.039709 0.000010 0.182247 0.000010 0.045524 0.081098 0.000010 0.026121 0.066148 0.000010 0.000010 0.000010 0.000010
0.000010 0.148429 0.000010 0.027530 0.000010 0.078627 0.000010 0.000010 0.000010 0.029827 0.204049 0.003634 0.000010 0.048817 0.000010 0.000010 0.044461 0.000010 0.179622 0.000010 0.036829 0.082266 0.000010 0.044896 0.070855 0.000010 0.000010 0.000010 0.000010
0.000010 0.095899 0.008467 0.029160 0.000010 0.057823 0.000010 0.000010 0.000010 0.037777 0.259037 0.008811 0.000010 0.052657 0.006566 0.000010 0.014875 0.000010 0.198185 0.000010 0.031078 0.055005 0.000010 0.038234 0.106290 0.000010 0.000010 0.000010 0.000010
0.000010 0.121680 0.000010 0.030934 0.000010 0.095598 0.000010 0.000010 0.000010 0.029932 0.220825 0.000010 0.000010 0.064925 0.000010 0.000302 0.059128 0.000010 0.166945 0.000010 0.048907 0.048547 0.000010 0.030712 0.081405 0.000010 0.000010 0.000010 0.000010
0.000010 0.139903 0.000010 0.039297 0.000010 0.101917 0.000010 0.000010 0.000010 0.000010 0.242216 0.000010 0.000010 0.049306 0.015374 0.008201 0.026313 0.007193 0.138657 0.000010 0.029337 0.074480 0.011340 0.034499 0.081828 0.000010 0.000010 0.000010 0.000010
0.000010 0.141600 0.000010 0.034009 0.000010 0.082024 0.000010 0.000010 0.000010 0.017252 0.256861 0.000010 0.000010 0.052199 0.000010 0.006474 0.034716 0.000010 0.151314 0.000010 0.050664 0.072814 0.008660 0.023643 0.067621 0.000010 0.000010 0.000010 0.000010
0.000010 0.121107 0.009048 0.024486 0.000010 0.080479 0.000010 0.000010 0.000010 0.010594 0.231265 0.000010 0.000010 0.057747 0.003522 0.014734 0.031261 0.000010 0.161833 0.000010 0.037763 0.097602 0.006078 0.030565 0.081786 0.000010 0.000010 0.000010 0.000010
0.001897 0.110532 0.000010 0.038608 0.000010 0.095594 0.000010 0.000010 0.000010 0.023988 0.250700 0.000010 0.000010 0.055803 0.000010 0.018424 0.014514 0.000010 0.211953 0.000010 0.019777 0.063795 0.013593 0.016949 0.063734 0.000010 0.000010 0.000010 0.000010
0.000010 0.127513 0.000010 0.029848 0.000010 0.073606 0.000010 0.000010 0.000010 0.020013 0.250608 0.014260 0.000010 0.059890 0.007915 0.000010 0.035030 0.008731 0.188149 0.000010 0.009536 0.090320 0.000900 0.030959 0.052592 0.000010 0.000010 0.000010 0.000010
0.000010 0.097429 0.000010 0.041990 0.000010 0.070919 0.000010 0.000010 0.000010 0.012377 0.272685 0.008618 0.000010 0.053470 0.000010 0.005276 0.025069 0.000010 0.179464 0.000010 0.022698 0.088700 0.006740 0.040244 0.074181 0.000010 0.000010 0.000010 0.000010
0.000010 0.837688 0.000010 0.000010 0.000010 0.004430 0.007770 0.009186 0.000010 0.003685 0.000010 0.000010 0.000010 0.019555 0.000010 0.000010 0.014339 0.013434 0.043976 0.000010 0.009997 0.017307 0.000010 0.006828 0.000010 0.000010 0.000010 0.000010 0.011645
0.000010 0.999720 0.000010 0.000010 0.000010 0.000010 0.000010 0.000010 0.000010 0.000010 0.000010 0.000010 0.000010 0.000010 0.000010 0.000010 0.000010 0.000010 0.000010 0.000010 0.000010 0.000010 0.000010 0.000010 0.000010 0.000010 0.000010 0.000010 0.000010
0.000010 0.999720 0.000010 0.000010 0.000010 0.000010 0.000010 0.000010 0.000010 0.000010 0.000010 0.000010 0.000010 0.000010 0.000010 0.000010 0.000010 0.000010 0.000010 0.000010 0.000010 0.000010 0.000010 0.000010 0.000010 0.000010 0.000010 0.000010 0.000010
0.000010 0.958311 0.000010 0.000010 0.000010 0.000010 0.000010 0.003917 0.007661 0.000010 0.013858 0.000010 0.000010 0.000010 0.000010 0.000010 0.000010 0.016013 0.000010 0.000010 0.000010 0.000010 0.000010 0.000010 0.000010 0.000010 0.000010 0.000010 0.000010
0.000010 0.999720 0.000010 0.000010 0.000010 0.000010 0.000010 0.000010 0.000010 0.000010 0.000010 0.000010 0.000010 0.000010 0.000010 0.000010 0.000010 0.000010 0.000010 0.000010 0.000010 0.000010 0.000010 0.000010 0.000010 0.000010 0.000010 0.000010 0.000010
0.000010 0.946480 0.000010 0.000010 0.000010 0.000010 0.000010 0.001179 0.000010 0.000010 0.000010 0.008768 0.000010 0.004064 0.000010 0.000010 0.009972 0.000010 0.003704 0.008332 0.000010 0.000010 0.000010 0.000010 0.006902 0.000010 0.000010 0.010400 0.000010
0.000010 0.981866 0.000010 0.000010 0.000010 0.000010 0.000010 0.000010 0.000010 0.000010 0.000010 0.000010 0.000010 0.000010 0.000010 0.009577 0.000010 0.000010 0.000010 0.000010 0.000010 0.006377 0.000010 0.000010 0.000181 0.000010 0.000010 0.001759 0.000010
0.000010 0.999720 0.000010 0.000010 0.000010 0.000010 0.000010 0.000010 0.000010 0.000010 0.000010 0.000010 0.000010 0.000010 0.000010 0.000010 0.000010 0.000010 0.000010 0.000010 0.000010 0.000010 0.000010 0.000010 0.000010 0.000010 0.000010 0.000010 0.000010
0.000010 0.899071 0.012463 0.009123 0.005224 0.000010 0.000010 0.000010 0.000010 0.000010 0.039729 0.004355 0.000010 0.016227 0.000010 0.000010 0.000010 0.000010 0.000010 0.007119 0.000010 0.000010 0.000010 0.000010 0.002094 0.000010 0.004405 0.000010 0.000010
0.000010 0.991681 0.001193 0.000010 0.000010 0.000010 0.006576 0.000010 0.000301 0.000010 0.000010 0.000010 0.000010 0.000010 0.000010 0.000010 0.000010 0.000010 0.000010 0.000010 0.000010 0.000010 0.000010 0.000010 0.000010 0.000010 0.000010 0.000010 0.000010
0.000010 0.998203 0.001527 0.000010 0.000010 0.000010 0.000010 0.000010 0.000010 0.000010 0.000010 0.000010 0.000010 0.000010 0.000010 0.000010 0.000010 0.000010 0.000010 0.000010 0.000010 0.000010 0.000010 0.000010 0.000010 0.000010 0.000010 0.000010 0.000010
0.000010 0.999720 0.000010 0.000010 0.000010 0.000010 0.000010 0.000010 0.000010 0.000010 0.000010 0.000010 0.000010 0.000010 0.000010 0.000010 0.000010 0.000010 0.000010 0.000010 0.000010 0.000010 0.000010 0.000010 0.000010 0.000010 0.000010 0.000010 0.000010
0.000010 0.999720 0.000010 0.000010 0.000010 0.000010 0.000010 0.000010 0.000010 0.000010 0.000010 0.000010 0.000010 0.000010 0.000010 0.000010 0.000010 0.000010 0.000010 0.000010 0.000010 0.000010 0.000010 0.000010 0.000010 0.000010 0.000010 0.000010 0.000010
0.000010 0.994316 0.002939 0.002006 0.000010 0.000010 0.000010 0.000010 0.000010 0.000010 0.000010 0.000489 0.000010 0.000010 0.000010 0.000010 0.000010 0.000010 0.000010 0.000010 0.000010 0.000010 0.000010 0.000010 0.000010 0.000010 0.000010 0.000010 0.000010
0.000010 0.999720 0.000010 0.000010 0.000010 0.000010 0.000010 0.000010 0.000010 0.000010 0.000010 0.000010 0.000010 0.000010 0.000010 0.000010 0.000010 0.000010 0.000010 0.000010 0.000010 0.000010 0.000010 0.000010 0.000010 0.000010 0.000010 0.000010 0.000010
0.000010 0.999720 0.000010 0.000010 0.000010 0.000010 0.000010 0.000010 0.000010 0.000010 0.000010 0.000010 0.000010 0.000010 0.000010 0.000010 0.000010 0.000010 0.000010 0.000010 0.000010 0.000010 0.000010 0.000010 0.000010 0.000010 0.000010 0.000010 0.000010
0.000010 0.999720 0.000010 0.000010 0.000010 0.000010 0.000010 0.000010 0.000010 0.000010 0.000010 0.000010 0.000010 0.000010 0.000010 0.000010 0.000010 0.000010 0.000010 0.000010 0.000010 0.000010 0.000010 0.000010 0.000010 0.000010 0.000010 0.000010 0.000010
0.000010 0.987866 0.000010 0.000010 0.000010 0.000010 0.000010 0.000010 0.000010 0.000010 0.000010 0.007998 0.000010 0.000010 0.000010 0.003876 0.000010 0.000010 0.000010 0.000010 0.000010 0.000010 0.000010 0.000010 0.000010 0.000010 0.000010 0.000010 0.000010
0.000010 0.999720 0.000010 0.000010 0.000010 0.000010 0.000010 0.000010 0.000010 0.000010 0.000010 0.000010 0.000010 0.000010 0.000010 0.000010 0.000010 0.000010 0.000010 0.000010 0.000010 0.000010 0.000010 0.000010 0.000010 0.000010 0.000010 0.000010 0.000010
0.000010 0.999720 0.000010 0.000010 0.000010 0.000010 0.000010 0.000010 0.000010 0.000010 0.000010 0.000010 0.000010 0.000010 0.000010 0.000010 0.000010 0.000010 0.000010 0.000010 0.000010 0.000010 0.000010 0.000010 0.000010 0.000010 0.000010 0.000010 0.000010
0.000010 0.000010 0.000010 0.000010 0.000010 0.000010 0.000010 0.000010 0.000010 0.000010 0.999720 0.000010 0.000010 0.000010 0.000010 0.000010 0.000010 0.000010 0.000010 0.000010 0.000010 0.000010 0.000010 0.000010 0.000010 0.000010 0.000010 0.000010 0.000010
0.007013 0.000010 0.000010 0.000010 0.000010 0.011105 0.000010 0.000860 0.000010 0.000010 0.824046 0.000010 0.000010 0.001026 0.055878 0.000010 0.014798 0.009594 0.032249 0.000010 0.000010 0.000010 0.019636 0.008290 0.015334 0.000010 0.000010 0.000010 0.000010
0.031745 0.000010 0.000010 0.000010 0.000010 0.000010 0.000010 0.000010 0.000010 0.000010 0.794348 0.000010 0.000010 0.012508 0.025668 0.019386 0.000010 0.000010 0.002790 0.000010 0.000010 0.000010 0.113334 0.000010 0.000010 0.000010 0.000010 0.000010 0.000010
0.000010 0.000010 0.000010 0.000010 0.000010 0.000010 0.000010 0.000010 0.000010 0.000010 0.977920 0.007168 0.000010 0.000010 0.000010 0.005481 0.009181 0.000010 0.000010 0.000010 0.000010 0.000010 0.000010 0.000010 0.000010 0.000010 0.000010 0.000010 0.000010
0.051077 0.000010 0.000010 0.000010 0.000010 0.000010 0.000010 0.000010 0.000010 0.000010 0.746395 0.001179 0.000010 0.000010 0.062712 0.000010 0.000010 0.012778 0.000010 0.000010 0.000010 0.000010 0.125629 0.000010 0.000010 0.000010 0.000010 0.000010 0.000010
0.006060 0.000010 0.000010 0.012001 0.000010 0.000010 0.000010 0.000010 0.000010 0.006446 0.855974 0.000010 0.000010 0.000010 0.011225 0.008030 0.009263 0.000010 0.011140 0.000010 0.001630 0.000010 0.078040 0.000010 0.000010 0.000010 0.000010 0.000010 0.000010
0.000010 0.000010 0.000010 0.000010 0.000010 0.000010 0.000010 0.000010 0.000010 0.000010 0.796136 0.000010 0.000010 0.000010 0.000010 0.007068 0.000010 0.001717 0.000010 0.000010 0.000010 0.000010 0.194829 0.000010 0.000010 0.000010 0.000010 0.000010 0.000010
0.013264 0.000010 0.000010 0.000010 0.000010 0.000010 0.000010 0.000010 0.000010 0.000010 0.929556 0.000010 0.000010 0.000010 0.031414 0.000010 0.000010 0.000010 0.000010 0.000010 0.000010 0.000010 0.025516 0.000010 0.000010 0.000010 0.000010 0.000010 0.000010
0.012353 0.000010 0.000010 0.000010 0.000010 0.000010 0.000010 0.000010 0.000010 0.000010 0.825140 0.009196 0.000010 0.000010 0.047653 0.000010 0.000010 0.000010 0.000010 0.000010 0.000010 0.000010 0.105418 0.000010 0.000010 0.000010 0.000010 0.000010 0.000010
0.011743 0.000010 0.002099 0.000010 0.000010 0.000010 0.000010 0.000010 0.000010 0.000010 0.910457 0.000010 0.000010 0.000010 0.021388 0.000010 0.000010 0.000010 0.000010 0.000010 0.000010 0.000010 0.054073 0.000010 0.000010 0.000010 0.000010 0.000010 0.000010
0.046922 0.000010 0.000010 0.000010 0.000010 0.000010 0.000010 0.000010 0.000010 0.000010 0.808013 0.005367 0.000010 0.000010 0.000010 0.004502 0.000010 0.000010 0.000010 0.000010 0.000010 0.000010 0.134957 0.000010 0.000010 0.000010 0.000010 0.000010 0.000010
0.027701 0.000010 0.000010 0.000010 0.000010 0.000010 0.000010 0.000010 0.000010 0.000010 0.671974 0.009318 0.000010 0.000010 0.003062 0.006170 0.000010 0.000010 0.000010 0.000010 0.014993 0.000010 0.266562 0.000010 0.000010 0.000010 0.000010 0.000010 0.000010
0.080109 0.000010 0.000010 0.000010 0.000010 0.000010 0.000010 0.000010 0.000010 0.000010 0.775371 0.000010 0.000010 0.000010 0.000010 0.000010 0.000010 0.001453 0.000010 0.000010 0.000010 0.000010 0.142817 0.000010 0.000010 0.000010 0.000010 0.000010 0.000010
0.032423 0.000010 0.000010 0.000010 0.000010 0.000010 0.000010 0.000010 0.000010 0.000010 0.783763 0.000010 0.000010 0.000010 0.028944 0.010757 0.000010 0.000010 0.000010 0.000010 0.000010 0.000010 0.143874 0.000010 0.000010 0.000010 0.000010 0.000010 0.000010
0.034884 0.000010 0.000010 0.000010 0.000010 0.000010 0.000010 0.000010 0.000010 0.000503 0.686631 0.005416 0.000010 0.000010 0.000010 0.000010 0.000010 0.000010 0.000010 0.000010 0.016075 0.000010 0.256261 0.000010 0.000010 0.000010 0.000010 0.000010 0.000010
0.023551 0.000010 0.000010 0.000010 0.000010 0.000010 0.000010 0.000010 0.000010 0.000010 0.938405 0.000010 0.000010 0.000010 0.000010 0.016562 0.013471 0.000010 0.000010 0.000010 0.000010 0.007196 0.000585 0.000010 0.000010 0.000010 0.000010 0.000010 0.000010
0.000010 0.008034 0.000010 0.000010 0.000010 0.000010 0.000010 0.000010 0.000010 0.000010 0.938611 0.000010 0.000010 0.008777 0.000010 0.017561 0.000010 0.000010 0.026776 0.000010 0.000010 0.000010 0.000010 0.000010 0.000010 0.000010 0.000010 0.000010 0.000010
0.025125 0.000010 0.000010 0.000010 0.000010 0.000010 0.000010 0.000010 0.000010 0.000010 0.545666 0.012953 0.000010 0.000010 0.000010 0.000010 0.000010 0.008164 0.000010 0.000010 0.000010 0.000010 0.407853 0.000010 0.000010 0.000010 0.000010 0.000010 0.000010
0.000010 0.000010 0.000010 0.000010 0.000010 0.000010 0.000010 0.000010 0.000010 0.000010 0.935728 0.000963 0.000010 0.000010 0.000010 0.015599 0.001800 0.000010 0.045669 0.000010 0.000010 0.000010 0.000010 0.000010 0.000010 0.000010 0.000010 0.000010 0.000010
0.000010 0.000010 0.000010 0.000010 0.000010 0.000010 0.000010 0.000010 0.000010 0.000010 0.872398 0.000234 0.000010 0.000010 0.066996 0.011373 0.000010 0.003588 0.000010 0.000010 0.001168 0.000010 0.044024 0.000010 0.000010 0.000010 0.000010 0.000010 0.000010
0.000010 0.000010 0.011826 0.008789 0.053511 0.542669 0.038010 0.000010 0.013582 0.000010 0.086651 0.000010 0.022804 0.023603 0.053215 0.011507 0.023757 0.000941 0.000010 0.057419 0.020897 0.005019 0.000010 0.011182 0.000010 0.000010 0.014508 0.000010 0.000010
0.012369 0.004614 0.000010 0.000010 0.017618 0.644553 0.000010 0.000010 0.000010 0.000010 0.089620 0.000010 0.018931 0.020450 0.000010 0.022602 0.041949 0.018573 0.017837 0.030536 0.000010 0.010420 0.000010 0.000010 0.015867 0.019465 0.013537 0.000938 0.000010
0.012839 0.003225 0.000010 0.018489 0.039125 0.553121 0.010012 0.003677 0.000976 0.000010 0.072241 0.000010 0.031686 0.007799 0.038526 0.000010 0.050284 0.022336 0.000010 0.027886 0.000010 0.024096 0.005086 0.004406 0.019262 0.041854 0.001363 0.011641 0.000010
0.000010 0.000010 0.000010 0.014015 0.000010 0.772497 0.000010 0.000010 0.000010 0.000010 0.114215 0.000010 0.000010 0.006541 0.000010 0.014690 0.042960 0.031348 0.000010 0.000010 0.000010 0.000010 0.000010 0.003525 0.000010 0.000010 0.000010 0.000010 0.000010
0.000333 0.000010 0.000010 0.000010 0.003545 0.730637 0.000010 0.000010 0.000010 0.000010 0.101754 0.000010 0.036687 0.012297 0.007536 0.000073 0.040494 0.032490 0.000010 0.000010 0.000010 0.009095 0.000010 0.011601 0.000010 0.000010 0.013299 0.000010 0.000010
0.000010 0.007595 0.000010 0.005401 0.077967 0.625853 0.008895 0.002528 0.005792 0.000010 0.065279 0.007364 0.025007 0.002055 0.008993 0.034092 0.031064 0.000010 0.027125 0.024185 0.000010 0.005142 0.000010 0.010545 0.000010 0.018386 0.005793 0.000858 0.000010
0.000149 0.000010 0.030134 0.010083 0.068870 0.534484 0.000010 0.002009 0.000011 0.000010 0.076318 0.000010 0.018085 0.007429 0.082797 0.007121 0.019973 0.018972 0.001762 0.038528 0.012353 0.035620 0.000010 0.016192 0.015788 0.000010 0.003242 0.000010 0.000010
0.000010 0.000010 0.010157 0.005909 0.000010 0.859763 0.000010 0.000010 0.000010 0.000010 0.058928 0.000010 0.000010 0.000010 0.000010 0.002138 0.033887 0.028998 0.000010 0.000010 0.000010 0.000010 0.000010 0.000010 0.000010 0.000010 0.000010 0.000010 0.000010
0.000010 0.000010 0.003787 0.015238 0.054744 0.629575 0.000010 0.002875 0.000010 0.000010 0.094766 0.012722 0.000010 0.013718 0.016737 0.007075 0.056525 0.033384 0.021126 0.000010 0.009736 0.000010 0.000010 0.005050 0.004062 0.010395 0.000010 0.005497 0.002888
0.000010 0.000010 0.000010 0.006930 0.000010 0.795168 0.000010 0.000010 0.000010 0.000010 0.087763 0.000010 0.000010 0.000010 0.000010 0.000010 0.044451 0.047445 0.000010 0.000010 0.000010 0.000010 0.000010 0.000010 0.018012 0.000010 0.000010 0.000010 0.000010
0.000010 0.004320 0.026249 0.007997 0.000010 0.753330 0.000010 0.000010 0.000010 0.000010 0.112924 0.000010 0.000010 0.007020 0.010043 0.000010 0.034366 0.022634 0.000010 0.000010 0.000010 0.000010 0.000010 0.000010 0.009086 0.001471 0.010391 0.000010 0.000010
0.000010 0.000010 0.000010 0.000010 0.000010 0.760246 0.000098 0.000010 0.005208 0.000010 0.120405 0.001909 0.000010 0.013226 0.000010 0.002244 0.055599 0.028588 0.000010 0.000010 0.000010 0.000010 0.000010 0.000049 0.000010 0.000010 0.000010 0.012250 0.000010
0.000010 0.000010 0.025281 0.000010 0.000010 0.797625 0.000010 0.000010 0.001088 0.000010 0.078040 0.013371 0.000010 0.000010 0.000010 0.015050 0.042151 0.000010 0.000010 0.000010 0.000010 0.000010 0.000010 0.006272 0.011326 0.000010 0.009605 0.000010 0.000010
0.000590 0.017114 0.000010 0.027074 0.000010 0.718356 0.000010 0.000010 0.000010 0.000010 0.087471 0.008222 0.000010 0.014012 0.004500 0.000010 0.027663 0.033461 0.008951 0.000010 0.010598 0.000010 0.000966 0.000010 0.018892 0.000010 0.010397 0.011603 0.000010
0.000010 0.005152 0.000010 0.007827 0.000010 0.775149 0.000010 0.000010 0.000010 0.000010 0.105296 0.000010 0.001483 0.000010 0.000010 0.008778 0.046195 0.019882 0.000010 0.003467 0.000010 0.000010 0.000010 0.000010 0.005878 0.001206 0.009861 0.000010 0.009665
0.000010 0.022933 0.003988 0.005281 0.000010 0.743464 0.000010 0.009721 0.000302 0.000010 0.105297 0.000010 0.000010 0.000010 0.000010 0.019284 0.046986 0.018200 0.000010 0.000010 0.000010 0.000010 0.000010 0.000010 0.022417 0.001956 0.000010 0.000010 0.000010
0.004134 0.004066 0.000010 0.017997 0.000010 0.786442 0.000010 0.000018 0.000010 0.000010 0.070412 0.000010 0.013867 0.003641 0.000010 0.011531 0.036223 0.020158 0.000010 0.000010 0.000010 0.000010 0.000010 0.001460 0.025744 0.000010 0.004156 0.000010 0.000010
0.000010 0.001997 0.015991 0.000010 0.000010 0.750932 0.043863 0.000010 0.000010 0.000010 0.111159 0.007243 0.000223 0.000010 0.000010 0.001471 0.033971 0.004372 0.000010 0.000010 0.000010 0.000010 0.000010 0.000010 0.000010 0.010594 0.018015 0.000010 0.000010
0.010372 0.028403 0.001350 0.000010 0.000010 0.667436 0.000010 0.000010 0.004398 0.000010 0.093871 0.000010 0.000010 0.000010 0.006704 0.000010 0.039843 0.044738 0.026506 0.007960 0.002638 0.000232 0.000010 0.015166 0.022955 0.008378 0.000010 0.007573 0.011365
0.000010 0.000010 0.000010 0.000010 0.000010 0.816742 0.000010 0.000010 0.000010 0.000010 0.089460 0.017956 0.000010 0.005213 0.000010 0.009468 0.051582 0.005957 0.000010 0.000010 0.000010 0.000010 0.000010 0.000010 0.003413 0.000010 0.000010 0.000010 0.000010
0.012389 0.025840 0.000010 0.035661 0.000010 0.201242 0.000010 0.000010 0.000010 0.000010 0.086245 0.000010 0.000010 0.061604 0.158039 0.000010 0.000010 0.000010 0.027248 0.000010 0.199863 0.095498 0.095888 0.000010 0.000314 0.000010 0.000010 0.000010 0.000010
0.000010 0.018457 0.000010 0.032035 0.000010 0.222606 0.000010 0.000010 0.000010 0.000010 0.109767 0.000010 0.000010 0.066533 0.126146 0.000010 0.000011 0.000010 0.000010 0.000010 0.217523 0.084532 0.116049 0.006160 0.000010 0.000010 0.000010 0.000010 0.000010
0.000010 0.012100 0.000010 0.027158 0.000010 0.216896 0.000010 0.000010 0.000010 0.010157 0.123659 0.000010 0.000010 0.066992 0.102678 0.000010 0.000010 0.000010 0.000010 0.000010 0.238088 0.079039 0.116420 0.000010 0.006633 0.000010 0.000010 0.000010 0.000010
0.000010 0.018369 0.000010 0.041452 0.000010 0.192541 0.000010 0.000010 0.000010 0.000010 0.100607 0.000010 0.000010 0.066735 0.106451 0.000010 0.000010 0.000010 0.024131 0.000010 0.228654 0.103291 0.117578 0.000010 0.000010 0.000010 0.000010 0.000010 0.000010
0.000010 0.024258 0.000010 0.032819 0.000010 0.215239 0.000010 0.000010 0.000010 0.000010 0.105933 0.000010 0.000010 0.060615 0.116423 0.000010 0.000010 0.000010 0.000010 0.000010 0.227008 0.109903 0.087970 0.004237 0.015415 0.000010 0.000010 0.000010 0.000010
0.000010 0.013813 0.000010 0.026910 0.000010 0.189517 0.000010 0.000010 0.000010 0.000010 0.108241 0.000010 0.000010 0.061642 0.126451 0.000010 0.000012 0.000010 0.002142 0.000010 0.187089 0.124493 0.132801 0.008815 0.017915 0.000010 0.000010 0.000010 0.000010
0.000010 0.018830 0.000010 0.035046 0.000010 0.178337 0.000010 0.000010 0.000010 0.000010 0.136058 0.000010 0.000010 0.055796 0.141257 0.000010 0.000010 0.000010 0.013173 0.000010 0.218107 0.081846 0.106558 0.002209 0.012613 0.000010 0.000010 0.000010 0.000010
0.000010 0.000010 0.000010 0.029653 0.000010 0.190594 0.000010 0.000010 0.000010 0.000970 0.121230 0.000010 0.000010 0.038804 0.116267 0.000010 0.000010 0.000010 0.029545 0.000010 0.226609 0.117714 0.121883 0.006551 0.000010 0.000010 0.000010 0.000010 0.000010
0.012860 0.000010 0.000010 0.003904 0.000010 0.131463 0.000010 0.000010 0.000010 0.830748 0.000010 0.000010 0.009450 0.000010 0.000010 0.000010 0.000010 0.000010 0.000010 0.000010 0.000010 0.005825 0.000010 0.000010 0.000010 0.000010 0.000010 0.005529 0.000010
0.020395 0.000894 0.000010 0.000010 0.005043 0.196261 0.000010 0.000010 0.000010 0.747034 0.000010 0.001135 0.000010 0.000010 0.000010 0.000010 0.000010 0.000010 0.012235 0.000010 0.000010 0.000010 0.000010 0.004200 0.012604 0.000010 0.000010 0.000010 0.000010
0.019759 0.000010 0.000010 0.005186 0.000010 0.158069 0.000010 0.000010 0.000010 0.785145 0.000010 0.000010 0.000010 0.000010 0.000010 0.000010 0.000010 0.000010 0.000010 0.000010 0.000010 0.000010 0.000010 0.000010 0.012955 0.000010 0.018657 0.000010 0.000010
0.000010 0.000010 0.000010 0.000010 0.019231 0.112044 0.000010 0.003053 0.000010 0.861528 0.000010 0.000010 0.000010 0.003903 0.000010 0.000010 0.000010 0.000010 0.000010 0.000010 0.000010 0.000010 0.000010 0.000010 0.000010 0.000010 0.000010 0.000010 0.000010
0.016208 0.000010 0.000010 0.019810 0.031290 0.103204 0.000010 0.001522 0.000010 0.805395 0.003672 0.000010 0.000010 0.000010 0.000010 0.000010 0.000010 0.000015 0.000010 0.005057 0.000010 0.000010 0.000010 0.013638 0.000010 0.000010 0.000010 0.000010 0.000010
0.034561 0.000010 0.000010 0.020873 0.037237 0.729405 0.023246 0.003705 0.000010 0.013412 0.000010 0.009333 0.013800 0.000010 0.000010 0.000010 0.000010 0.000010 0.014277 0.046725 0.000010 0.000010 0.021694 0.011947 0.000010 0.012227 0.007419 0.000010 0.000010
0.050074 0.000010 0.007515 0.000010 0.046610 0.796534 0.000010 0.000010 0.000010 0.000010 0.000010 0.000010 0.000010 0.007144 0.000010 0.000010 0.000010 0.000010 0.000010 0.061734 0.007310 0.000010 0.000010 0.000010 0.000614 0.004967 0.000010 0.017308 0.000010
0.025456 0.000010 0.000010 0.000010 0.034323 0.857208 0.000010 0.000010 0.002376 0.000010 0.000010 0.009435 0.000010 0.000010 0.000010 0.009132 0.000010 0.000010 0.000010 0.048535 0.000010 0.000010 0.000010 0.000010 0.000010 0.000010 0.000010 0.013325 0.000010
0.054752 0.000010 0.000010 0.000010 0.032241 0.805230 0.008385 0.000010 0.000010 0.000010 0.000010 0.004391 0.004072 0.000010 0.000010 0.000010 0.000010 0.000010 0.000010 0.056906 0.000010 0.000010 0.000010 0.000010 0.000010 0.024713 0.005307 0.003814 0.000010
0.009355 0.000010 0.002811 0.000010 0.020098 0.893602 0.000010 0.000010 0.003373 0.000010 0.000010 0.000010 0.021161 0.000010 0.000010 0.000010 0.000010 0.000010 0.000010 0.049379 0.000010 0.000010 0.000010 0.000010 0.000010 0.000010 0.000010 0.000010 0.000010
0.018793 0.000010 0.000010 0.000010 0.006387 0.844201 0.022082 0.000010 0.003722 0.000010 0.000010 0.000010 0.000010 0.007917 0.000010 0.000010 0.000010 0.000010 0.000010 0.064910 0.000010 0.008401 0.023387 0.000010 0.000010 0.000010 0.000010 0.000010 0.000010
0.004732 0.000010 0.010441 0.000010 0.000010 0.922385 0.000010 0.000010 0.000010 0.000010 0.000010 0.000010 0.000010 0.000010 0.000010 0.000010 0.000010 0.000010 0.000010 0.044621 0.000010 0.000010 0.002687 0.000010 0.000010 0.000010 0.000010 0.014903 0.000010
0.019951 0.000010 0.000010 0.000010 0.027452 0.867872 0.000010 0.000010 0.000010 0.000010 0.000010 0.000010 0.000010 0.000010 0.000010 0.000010 0.000010 0.004875 0.000010 0.045227 0.000010 0.000010 0.000010 0.000010 0.000010 0.032099 0.000010 0.002304 0.000010
0.050437 0.000010 0.000010 0.000010 0.045048 0.829960 0.000010 0.001180 0.000010 0.000010 0.000010 0.000010 0.000010 0.000010 0.000010 0.000010 0.000010 0.000010 0.000010 0.047050 0.000010 0.000010 0.000875 0.000010 0.000010 0.013847 0.011393 0.000010 0.000010
0.014185 0.000010 0.000010 0.000010 0.030738 0.888580 0.000010 0.000010 0.000010 0.000010 0.000010 0.000010 0.014661 0.000010 0.000010 0.000010 0.000010 0.000010 0.000010 0.000010 0.000010 0.000010 0.000010 0.000010 0.000010 0.034937 0.000010 0.016669 0.000010
0.005958 0.000010 0.000010 0.000010 0.000010 0.870585 0.002981 0.000010 0.000010 0.000010 0.000010 0.000010 0.000010 0.000010 0.000010 0.000759 0.000010 0.000010 0.000010 0.064294 0.000010 0.000010 0.000010 0.000010 0.000010 0.010556 0.000612 0.019272 0.024783
0.033296 0.000010 0.000010 0.000010 0.051934 0.806191 0.001632 0.005107 0.000010 0.000010 0.000010 0.003391 0.000010 0.000010 0.000010 0.000010 0.000010 0.009699 0.000010 0.054165 0.000010 0.000010 0.000010 0.000010 0.000010 0.019330 0.008400 0.006676 0.000010
0.000015 0.000010 0.000010 0.000010 0.000010 0.941825 0.000010 0.000010 0.000010 0.000010 0.000010 0.000010 0.000010 0.000010 0.000010 0.000010 0.000010 0.000010 0.000010 0.036771 0.000010 0.000010 0.000010 0.000010 0.000010 0.007969 0.000010 0.013180 0.000010
0.000010 0.000010 0.000010 0.000010 0.000010 0.932457 0.000010 0.000010 0.000010 0.000010 0.000010 0.000010 0.000010 0.000010 0.000010 0.000010 0.000010 0.000010 0.000010 0.041399 0.000010 0.000010 0.000010 0.000010 0.000010 0.000010 0.000010 0.025885 0.000010
0.999720 0.000010 0.000010 0.000010 0.000010 0.000010 0.000010 0.000010 0.000010 0.000010 0.000010 0.000010 0.000010 0.000010 0.000010 0.000010 0.000010 0.000010 0.000010 0.000010 0.000010 0.000010 0.000010 0.000010 0.000010 0.000010 0.000010 0.000010 0.000010
0.851211 0.011565 0.000010 0.000010 0.000010 0.009960 0.000010 0.000010 0.000010 0.035699 0.036852 0.000010 0.000010 0.007435 0.000010 0.000010 0.000010 0.000010 0.021583 0.000010 0.020792 0.004703 0.000010 0.000010 0.000010 0.000010 0.000010 0.000010 0.000010
0.999720 0.000010 0.000010 0.000010 0.000010 0.000010 0.000010 0.000010 0.000010 0.000010 0.000010 0.000010 0.000010 0.000010 0.000010 0.000010 0.000010 0.000010 0.000010 0.000010 0.000010 0.000010 0.000010 0.000010 0.000010 0.000010 0.000010 0.000010 0.000010
0.999720 0.000010 0.000010 0.000010 0.000010 0.000010 0.000010 0.000010 0.000010 0.000010 0.000010 0.000010 0.000010 0.000010 0.000010 0.000010 0.000010 0.000010 0.000010 0.000010 0.000010 0.000010 0.000010 0.000010 0.000010 0.000010 0.000010 0.000010 0.000010
0.999720 0.000010 0.000010 0.000010 0.000010 0.000010 0.000010 0.000010 0.000010 0.000010 0.000010 0.000010 0.000010 0.000010 0.000010 0.000010 0.000010 0.000010 0.000010 0.000010 0.000010 0.000010 0.000010 0.000010 0.000010 0.000010 0.000010 0.000010 0.000010
0.923483 0.000010 0.000010 0.000010 0.000010 0.000010 0.000010 0.000010 0.000010 0.005479 0.023516 0.000010 0.000010 0.002836 0.000010 0.000010 0.000010 0.000010 0.000010 0.000010 0.030340 0.014117 0.000010 0.000010 0.000010 0.000010 0.000010 0.000010 0.000010
0.660044 0.022870 0.005724 0.006463 0.000010 0.028597 0.000010 0.000010 0.000010 0.033449 0.030035 0.000010 0.000010 0.020463 0.014395 0.000010 0.000010 0.001881 0.004205 0.000010 0.100724 0.024850 0.044080 0.002080 0.000010 0.000010 0.000010 0.000010 0.000010
0.839059 0.019404 0.005006 0.007429 0.000010 0.000010 0.000010 0.000010 0.000010 0.005159 0.019340 0.000010 0.000010 0.009205 0.013009 0.000010 0.005991 0.000010 0.000010 0.000010 0.000015 0.024361 0.035277 0.016586 0.000010 0.000010 0.000010 0.000010 0.000010
0.941197 0.000010 0.000010 0.000010 0.000010 0.003624 0.000010 0.000010 0.000010 0.000010 0.000010 0.000010 0.000010 0.000010 0.022789 0.000010 0.000010 0.000010 0.016848 0.000010 0.000010 0.005604 0.000010 0.001360 0.008358 0.000010 0.000010 0.000010 0.000010
0.999720 0.000010 0.000010 0.000010 0.000010 0.000010 0.000010 0.000010 0.000010 0.000010 0.000010 0.000010 0.000010 0.000010 0.000010 0.000010 0.000010 0.000010 0.000010 0.000010 0.000010 0.000010 0.000010 0.000010 0.000010 0.000010 0.000010 0.000010 0.000010
0.999720 0.000010 0.000010 0.000010 0.000010 0.000010 0.000010 0.000010 0.000010 0.000010 0.000010 0.000010 0.000010 0.000010 0.000010 0.000010 0.000010 0.000010 0.000010 0.000010 0.000010 0.000010 0.000010 0.000010 0.000010 0.000010 0.000010 0.000010 0.000010
0.999720 0.000010 0.000010 0.000010 0.000010 0.000010 0.000010 0.000010 0.000010 0.000010 0.000010 0.000010 0.000010 0.000010 0.000010 0.000010 0.000010 0.000010 0.000010 0.000010 0.000010 0.000010 0.000010 0.000010 0.000010 0.000010 0.000010 0.000010 0.000010
0.956165 0.000010 0.000010 0.000010 0.000010 0.000010 0.000010 0.000010 0.000010 0.000010 0.000010 0.001003 0.000010 0.000010 0.000010 0.000010 0.002668 0.000010 0.000010 0.000010 0.027644 0.012281 0.000010 0.000010 0.000010 0.000010 0.000010 0.000010 0.000010
0.999720 0.000010 0.000010 0.000010 0.000010 0.000010 0.000010 0.000010 0.000010 0.000010 0.000010 0.000010 0.000010 0.000010 0.000010 0.000010 0.000010 0.000010 0.000010 0.000010 0.000010 0.000010 0.000010 0.000010 0.000010 0.000010 0.000010 0.000010 0.000010
0.999720 0.000010 0.000010 0.000010 0.000010 0.000010 0.000010 0.000010 0.000010 0.000010 0.000010 0.000010 0.000010 0.000010 0.000010 0.000010 0.000010 0.000010 0.000010 0.000010 0.000010 0.000010 0.000010 0.000010 0.000010 0.000010 0.000010 0.000010 0.000010
0.999720 0.000010 0.000010 0.000010 0.000010 0.000010 0.000010 0.000010 0.000010 0.000010 0.000010 0.000010 0.000010 0.000010 0.000010 0.000010 0.000010 0.000010 0.000010 0.000010 0.000010 0.000010 0.000010 0.000010 0.000010 0.000010 0.000010 0.000010 0.000010
0.999720 0.000010 0.000010 0.000010 0.000010 0.000010 0.000010 0.000010 0.000010 0.000010 0.000010 0.000010 0.000010 0.000010 0.000010 0.000010 0.000010 0.000010 0.000010 0.000010 0.000010 0.000010 0.000010 0.000010 0.000010 0.000010 0.000010 0.000010 0.000010
0.909329 0.005233 0.000010 0.000772 0.000010 0.008984 0.000010 0.000010 0.000010 0.000010 0.000010 0.000010 0.000010 0.011217 0.000010 0.000010 0.000010 0.007588 0.009419 0.000010 0.027168 0.020091 0.000010 0.000010 0.000010 0.000010 0.000010 0.000010 0.000010
0.973164 0.000010 0.000010 0.004029 0.000010 0.000010 0.000010 0.000010 0.000010 0.000010 0.002550 0.000010 0.000010 0.000010 0.000010 0.000010 0.000010 0.003141 0.000010 0.000010 0.000010 0.000010 0.016876 0.000010 0.000010 0.000010 0.000010 0.000010 0.000010
0.990487 0.000010 0.000010 0.009243 0.000010 0.000010 0.000010 0.000010 0.000010 0.000010 0.000010 0.000010 0.000010 0.000010 0.000010 0.000010 0.000010 0.000010 0.000010 0.000010 0.000010 0.000010 0.000010 0.000010 0.000010 0.000010 0.000010 0.000010 0.000010
0.997239 0.000010 0.000010 0.000010 0.000010 0.000010 0.000010 0.000010 0.000010 0.000010 0.000010 0.000010 0.000010 0.002491 0.000010 0.000010 0.000010 0.000010 0.000010 0.000010 0.000010 0.000010 0.000010 0.000010 0.000010 0.000010 0.000010 0.000010 0.000010
0.911584 0.000010 0.000010 0.001264 0.000010 0.000010 0.000010 0.000010 0.000010 0.000010 0.000010 0.000287 0.000010 0.000010 0.000010 0.005269 0.000010 0.000010 0.000010 0.000010 0.025244 0.026959 0.021977 0.007206 0.000010 0.000010 0.000010 0.000010 0.000010
0.999720 0.000010 0.000010 0.000010 0.000010 0.000010 0.000010 0.000010 0.000010 0.000010 0.000010 0.000010 0.000010 0.000010 0.000010 0.000010 0.000010 0.000010 0.000010 0.000010 0.000010 0.000010 0.000010 0.000010 0.000010 0.000010 0.000010 0.000010 0.000010
0.889630 0.000010 0.000010 0.019557 0.000010 0.000010 0.000010 0.000010 0.000010 0.045781 0.000010 0.001835 0.000010 0.000803 0.000571 0.000010 0.000010 0.010807 0.000010 0.000010 0.022375 0.000010 0.000010 0.008442 0.000010 0.000010 0.000010 0.000010 0.000010
0.909255 0.014714 0.000010 0.004267 0.000010 0.000010 0.000010 0.000010 0.000010 0.000010 0.000010 0.002185 0.000010 0.016214 0.000010 0.000010 0.003308 0.000010 0.010933 0.000010 0.012071 0.017902 0.003207 0.000010 0.005764 0.000010 0.000010 0.000010 0.000010
0.904076 0.000010 0.000010 0.000010 0.000010 0.017725 0.000010 0.000010 0.000010 0.000010 0.000010 0.000010 0.000010 0.002535 0.000010 0.000010 0.000010 0.000010 0.000010 0.000010 0.059931 0.004819 0.001001 0.000010 0.009692 0.000010 0.000010 0.000010 0.000010
0.999720 0.000010 0.000010 0.000010 0.000010 0.000010 0.000010 0.000010 0.000010 0.000010 0.000010 0.000010 0.000010 0.000010 0.000010 0.000010 0.000010 0.000010 0.000010 0.000010 0.000010 0.000010 0.000010 0.000010 0.000010 0.000010 0.000010 0.000010 0.000010
0.961055 0.000010 0.000010 0.000010 0.000010 0.000010 0.000010 0.000010 0.000010 0.000010 0.001646 0.000010 0.000010 0.000010 0.000010 0.000010 0.005054 0.000010 0.000010 0.000010 0.000010 0.011602 0.012469 0.007944 0.000010 0.000010 0.000010 0.000010 0.000010
0.606102 0.000010 0.000010 0.000010 0.000010 0.000430 0.000010 0.000010 0.000010 0.007603 0.291131 0.005942 0.000010 0.000010 0.036171 0.000010 0.000010 0.000010 0.000010 0.000010 0.018646 0.024304 0.007626 0.000396 0.000010 0.000010 0.001470 0.000010 0.000010
0.956151 0.000010 0.000010 0.000010 0.000010 0.000010 0.000010 0.000010 0.000010 0.000010 0.000010 0.000010 0.000010 0.000728 0.000010 0.000010 0.000010 0.000010 0.000010 0.000010 0.011939 0.007820 0.000010 0.001811 0.021321 0.000010 0.000010 0.000010 0.000010
0.954465 0.000010 0.000010 0.000010 0.000010 0.000010 0.000010 0.000010 0.000010 0.000010 0.000010 0.000010 0.000010 0.000010 0.000010 0.001621 0.005548 0.000010 0.000010 0.000010 0.000010 0.016992 0.021134 0.000010 0.000010 0.000010 0.000010 0.000010 0.000010
0.859922 0.000010 0.000010 0.000010 0.000010 0.000010 0.000010 0.000010 0.000010 0.004462 0.020059 0.008770 0.000010 0.005241 0.000010 0.006574 0.000010 0.000010 0.000010 0.000010 0.014994 0.021814 0.057964 0.000010 0.000010 0.000010 0.000010 0.000010 0.000010
0.838139 0.000010 0.000010 0.000010 0.000010 0.000010 0.000010 0.000010 0.000010 0.019420 0.007936 0.000010 0.000010 0.000010 0.000010 0.000010 0.004903 0.000010 0.000010 0.000010 0.007043 0.020402 0.080436 0.000010 0.021512 0.000010 0.000010 0.000010 0.000010
0.872774 0.000010 0.000010 0.000010 0.000010 0.000010 0.000010 0.000010 0.000010 0.011219 0.103009 0.000010 0.000010 0.001978 0.000010 0.000010 0.000010 0.000010 0.000010 0.000010 0.000010 0.003888 0.006901 0.000010 0.000010 0.000010 0.000010 0.000010 0.000010
0.843628 0.000547 0.000010 0.000126 0.000010 0.000010 0.000010 0.000010 0.000010 0.000010 0.099648 0.000010 0.000010 0.000010 0.035713 0.000010 0.001526 0.003073 0.000010 0.000010 0.000010 0.010589 0.004949 0.000010 0.000010 0.000010 0.000010 0.000010 0.000010
0.000010 0.022155 0.011993 0.000198 0.056239 0.738971 0.012474 0.000010 0.001175 0.000010 0.054975 0.011222 0.000010 0.000010 0.000010 0.016968 0.021566 0.000010 0.026880 0.000010 0.000010 0.003834 0.000010 0.008955 0.003475 0.000010 0.008790 0.000010 0.000010
0.000010 0.001534 0.000010 0.000010 0.048082 0.671629 0.000010 0.003044 0.000674 0.000010 0.000010 0.017110 0.000010 0.030030 0.011995 0.009874 0.044650 0.000010 0.053224 0.000010 0.040401 0.005025 0.013120 0.000010 0.020239 0.000010 0.014279 0.000010 0.014970
0.007301 0.003172 0.000886 0.006631 0.000010 0.657770 0.015478 0.000010 0.000413 0.013534 0.053687 0.008012 0.000010 0.000010 0.043786 0.024220 0.030046 0.000010 0.044044 0.000010 0.001330 0.038739 0.000010 0.000010 0.017141 0.000010 0.008769 0.015910 0.009041
0.015539 0.022026 0.006728 0.000010 0.057954 0.647587 0.000010 0.010112 0.000010 0.000010 0.039631 0.007780 0.000010 0.018954 0.000010 0.040816 0.017761 0.000010 0.052297 0.000010 0.028403 0.006361 0.017373 0.000010 0.003612 0.000010 0.000010 0.006948 0.000010
0.000010 0.011496 0.005242 0.011686 0.017088 0.649467 0.000334 0.000010 0.003692 0.007060 0.035964 0.021582 0.000010 0.005661 0.002017 0.000010 0.037859 0.006645 0.045977 0.000010 0.027856 0.026877 0.003272 0.004759 0.024300 0.042978 0.000010 0.004795 0.003334
0.008653 0.034365 0.001198 0.012060 0.047693 0.537323 0.021399 0.000010 0.000010 0.000010 0.063064 0.000010 0.000010 0.000010 0.052966 0.000010 0.041794 0.016135 0.038352 0.000010 0.030227 0.022740 0.012328 0.000010 0.013125 0.000010 0.000010 0.006179 0.040289
0.017566 0.005835 0.016540 0.000010 0.040167 0.716095 0.000010 0.000791 0.000010 0.009960 0.046094 0.004886 0.005581 0.000010 0.000010 0.040067 0.004622 0.000010 0.063437 0.001473 0.000010 0.000010 0.023849 0.000010 0.000010 0.000010 0.000010 0.002908 0.000010
0.004685 0.000010 0.000010 0.000010 0.030663 0.726252 0.008820 0.002184 0.010727 0.000010 0.063946 0.010371 0.000010 0.002247 0.000010 0.031580 0.006948 0.000010 0.054412 0.000010 0.014759 0.000010 0.000010 0.007094 0.025172 0.000010 0.000010 0.000010 0.000010
0.089392 0.000010 0.000010 0.000010 0.000010 0.000010 0.000010 0.000010 0.000010 0.000010 0.000010 0.000010 0.000010 0.005869 0.005975 0.000010 0.000010 0.000010 0.000010 0.000010 0.000010 0.000010 0.898514 0.000010 0.000010 0.000010 0.000010 0.000010 0.000010
0.000010 0.000010 0.000010 0.000010 0.000010 0.000010 0.000010 0.000010 0.000010 0.000010 0.000010 0.000010 0.000010 0.000010 0.000010 0.000010 0.000010 0.000010 0.000010 0.000010 0.000010 0.000010 0.999720 0.000010 0.000010 0.000010 0.000010 0.000010 0.000010
0.000010 0.000010 0.000010 0.000010 0.000010 0.000010 0.000010 0.000010 0.000010 0.000010 0.000010 0.000010 0.000010 0.000010 0.000010 0.000010 0.000010 0.002723 0.000010 0.000010 0.015289 0.001139 0.980599 0.000010 0.000010 0.000010 0.000010 0.000010 0.000010
0.016360 0.000010 0.000010 0.000010 0.000010 0.000010 0.000010 0.000010 0.000010 0.000010 0.000010 0.000010 0.000010 0.000010 0.000010 0.000010 0.000010 0.008649 0.000010 0.000010 0.000010 0.000010 0.974192 0.000549 0.000010 0.000010 0.000010 0.000010 0.000010
0.006579 0.000010 0.000010 0.000010 0.000010 0.022931 0.000010 0.000010 0.000010 0.004363 0.000010 0.000010 0.000010 0.000010 0.000010 0.000010 0.000010 0.000010 0.000010 0.000010 0.000010 0.000010 0.960150 0.005737 0.000010 0.000010 0.000010 0.000010 0.000010
0.000010 0.012392 0.000010 0.019463 0.000010 0.000010 0.000010 0.000010 0.000010 0.000010 0.000010 0.000010 0.000010 0.017723 0.000010 0.000010 0.000010 0.000010 0.000010 0.000010 0.004687 0.010258 0.930700 0.000010 0.004556 0.000010 0.000010 0.000010 0.000010
0.000010 0.000010 0.000010 0.000010 0.000010 0.000010 0.000010 0.000010 0.000010 0.000010 0.000010 0.000010 0.000010 0.008542 0.000010 0.000010 0.000010 0.000010 0.000010 0.000010 0.000010 0.000010 0.979870 0.000010 0.011328 0.000010 0.000010 0.000010 0.000010
0.061356 0.000010 0.000010 0.000010 0.000010 0.000010 0.000010 0.000010 0.000010 0.000010 0.000010 0.001355 0.000010 0.000010 0.010725 0.000010 0.000010 0.000010 0.000010 0.000010 0.000010 0.000010 0.926314 0.000010 0.000010 0.000010 0.000010 0.000010 0.000010
0.029151 0.000010 0.000010 0.000010 0.000010 0.000010 0.000010 0.000010 0.000010 0.000010 0.000010 0.000010 0.000010 0.000010 0.000010 0.000010 0.000010 0.000010 0.000010 0.000010 0.000010 0.000010 0.970579 0.000010 0.000010 0.000010 0.000010 0.000010 0.000010
0.000010 0.000010 0.000010 0.000010 0.000010 0.000010 0.000010 0.000010 0.000010 0.000010 0.000010 0.000010 0.000010 0.002179 0.000010 0.000010 0.000010 0.000010 0.000010 0.000010 0.000010 0.000010 0.997551 0.000010 0.000010 0.000010 0.000010 0.000010 0.000010
0.000010 0.000010 0.000010 0.000010 0.000010 0.000010 0.000010 0.000010 0.000010 0.000010 0.000010 0.000010 0.000010 0.000010 0.000010 0.000010 0.000010 0.000010 0.000010 0.000010 0.000010 0.000010 0.999720 0.000010 0.000010 0.000010 0.000010 0.000010 0.000010
0.000010 0.000010 0.000010 0.000010 0.000010 0.000010 0.000010 0.000010 0.000010 0.000010 0.000010 0.000010 0.000010 0.000010 0.000010 0.000010 0.000010 0.000010 0.000010 0.000010 0.000010 0.000010 0.999720 0.000010 0.000010 0.000010 0.000010 0.000010 0.000010
0.026286 0.000010 0.000010 0.024438 0.000010 0.000010 0.000010 0.000010 0.000010 0.000010 0.000010 0.000010 0.000010 0.012659 0.000010 0.000010 0.000010 0.000010 0.000010 0.000010 0.010250 0.002432 0.923157 0.000558 0.000010 0.000010 0.000010 0.000010 0.000010
0.045624 0.000010 0.000010 0.000010 0.000010 0.000010 0.000010 0.000010 0.000010 0.000010 0.000010 0.000010 0.000010 0.000010 0.019761 0.000010 0.000010 0.000010 0.000010 0.000010 0.000010 0.000010 0.934355 0.000010 0.000010 0.000010 0.000010 0.000010 0.000010
0.000010 0.000010 0.000010 0.000010 0.000010 0.000010 0.000010 0.000010 0.000010 0.000010 0.000010 0.000010 0.000010 0.000010 0.000010 0.000010 0.000010 0.000010 0.000010 0.000010 0.000010 0.000010 0.999720 0.000010 0.000010 0.000010 0.000010 0.000010 0.000010
0.000010 0.000010 0.000010 0.008737 0.000010 0.000010 0.000010 0.000010 0.000010 0.000010 0.000010 0.000010 0.000010 0.000010 0.001514 0.000010 0.000010 0.000010 0.000010 0.000010 0.000010 0.000010 0.989489 0.000010 0.000010 0.000010 0.000010 0.000010 0.000010
0.000010 0.000010 0.000010 0.000010 0.000010 0.000010 0.000010 0.000010 0.000010 0.000010 0.000010 0.000010 0.000010 0.000010 0.000010 0.000010 0.000010 0.000010 0.000010 0.000010 0.000010 0.000010 0.999720 0.000010 0.000010 0.000010 0.000010 0.000010 0.000010
0.000010 0.000010 0.000010 0.000010 0.000010 0.000010 0.000010 0.000010 0.000010 0.000010 0.000010 0.000010 0.000010 0.000010 0.000010 0.000010 0.000010 0.000010 0.000010 0.000010 0.000010 0.000010 0.999720 0.000010 0.000010 0.000010 0.000010 0.000010 0.000010
0.000010 0.000010 0.000010 0.000010 0.000010 0.000010 0.000010 0.000010 0.000010 0.000010 0.000010 0.000010 0.000010 0.000010 0.000010 0.000010 0.000010 0.000010 0.007667 0.000010 0.000010 0.000010 0.992063 0.000010 0.000010 0.000010 0.000010 0.000010 0.000010
0.044138 0.010030 0.000011 0.060815 0.000010 0.415852 0.019915 0.000010 0.000010 0.000010 0.119132 0.000010 0.019619 0.037426 0.062728 0.013158 0.026291 0.000010 0.005426 0.004649 0.035191 0.024443 0.048339 0.020067 0.026426 0.006253 0.000010 0.000010 0.000010
0.000010 0.000010 0.000010 0.055179 0.000010 0.637931 0.000010 0.000010 0.000010 0.000010 0.081624 0.011888 0.000010 0.034526 0.015343 0.000010 0.000010 0.000010 0.000010 0.000010 0.012432 0.029162 0.087065 0.006609 0.028060 0.000010 0.000010 0.000010 0.000010
0.046608 0.000010 0.000010 0.104084 0.000010 0.484399 0.000010 0.000010 0.000010 0.000010 0.043044 0.005759 0.000010 0.034359 0.117800 0.000010 0.016676 0.000010 0.004157 0.000010 0.047468 0.006052 0.061925 0.002926 0.024593 0.000010 0.000010 0.000010 0.000010
0.014573 0.007265 0.000010 0.095932 0.000010 0.546259 0.000010 0.000010 0.000010 0.000010 0.054400 0.000353 0.000010 0.044136 0.105404 0.000010 0.013965 0.000010 0.000010 0.000010 0.029428 0.012201 0.057396 0.000010 0.018528 0.000010 0.000010 0.000010 0.000010
0.013529 0.000010 0.011541 0.096699 0.000010 0.501570 0.000010 0.000010 0.000010 0.000010 0.081660 0.000010 0.000010 0.018598 0.060584 0.000010 0.000010 0.000010 0.013685 0.000010 0.056076 0.027896 0.082039 0.013297 0.022666 0.000010 0.000010 0.000010 0.000010
0.026707 0.001184 0.000010 0.066556 0.000010 0.499311 0.000010 0.000010 0.001724 0.000010 0.088680 0.011687 0.001250 0.031641 0.018081 0.000010 0.008091 0.000010 0.000010 0.000010 0.064185 0.059298 0.076080 0.007821 0.034364 0.000010 0.000010 0.003219 0.000010
0.009871 0.000010 0.000010 0.087573 0.000010 0.525238 0.000010 0.000010 0.000010 0.000010 0.082785 0.000940 0.001536 0.031536 0.008498 0.009075 0.000010 0.000010 0.028399 0.000010 0.059186 0.043719 0.080667 0.008156 0.018088 0.002896 0.000010 0.001719 0.000010
0.000010 0.000010 0.000010 0.058568 0.000010 0.635071 0.000010 0.000010 0.000010 0.000010 0.095712 0.007830 0.000010 0.020704 0.000010 0.000010 0.000010 0.000010 0.006598 0.000010 0.009249 0.043834 0.110524 0.000297 0.011433 0.000010 0.000010 0.000010 0.000010
0.004926 0.000010 0.000010 0.096521 0.000010 0.457493 0.000010 0.002308 0.000010 0.000010 0.098741 0.002317 0.000010 0.035072 0.036110 0.000010 0.000010 0.000011 0.038479 0.000010 0.066212 0.040402 0.104501 0.004229 0.012538 0.000010 0.000010 0.000010 0.000010
0.027176 0.000010 0.000010 0.005078 0.000010 0.043269 0.000010 0.000010 0.000010 0.692368 0.024726 0.004713 0.000010 0.001359 0.010659 0.000010 0.013104 0.001867 0.008831 0.000010 0.079220 0.042242 0.029920 0.015326 0.000010 0.000010 0.000010 0.000010 0.000010
0.004244 0.000010 0.000010 0.000010 0.000010 0.000010 0.000010 0.000010 0.000010 0.987846 0.000010 0.000010 0.000010 0.007650 0.000010 0.000010 0.000010 0.000010 0.000010 0.000010 0.000010 0.000010 0.000010 0.000010 0.000010 0.000010 0.000010 0.000010 0.000010
0.025219 0.000010 0.000010 0.020995 0.000010 0.003870 0.000010 0.000010 0.000010 0.758425 0.018952 0.000010 0.000010 0.000010 0.000010 0.000010 0.019082 0.000010 0.011011 0.000010 0.075531 0.027076 0.002543 0.018434 0.018693 0.000010 0.000010 0.000010 0.000010
0.000010 0.000010 0.000010 0.000010 0.000010 0.000010 0.000010 0.000010 0.000010 0.999720 0.000010 0.000010 0.000010 0.000010 0.000010 0.000010 0.000010 0.000010 0.000010 0.000010 0.000010 0.000010 0.000010 0.000010 0.000010 0.000010 0.000010 0.000010 0.000010
0.000010 0.000010 0.000010 0.000010 0.000010 0.005698 0.000010 0.000010 0.000010 0.942629 0.017457 0.002007 0.000010 0.000010 0.000010 0.000010 0.000010 0.000010 0.000010 0.000010 0.018529 0.011056 0.000010 0.000010 0.002405 0.000010 0.000010 0.000010 0.000010
0.000010 0.000010 0.000010 0.000010 0.000010 0.000010 0.000010 0.000010 0.000010 0.999720 0.000010 0.000010 0.000010 0.000010 0.000010 0.000010 0.000010 0.000010 0.000010 0.000010 0.000010 0.000010 0.000010 0.000010 0.000010 0.000010 0.000010 0.000010 0.000010
0.028702 0.000010 0.000010 0.009461 0.000010 0.048178 0.000010 0.000010 0.000010 0.717895 0.000010 0.000010 0.000010 0.020457 0.000010 0.000010 0.000010 0.000010 0.023319 0.000010 0.081252 0.049498 0.003949 0.004074 0.013036 0.000010 0.000010 0.000010 0.000010
0.000010 0.000010 0.000010 0.000010 0.000010 0.000010 0.000010 0.000010 0.000010 0.999720 0.000010 0.000010 0.000010 0.000010 0.000010 0.000010 0.000010 0.000010 0.000010 0.000010 0.000010 0.000010 0.000010 0.000010 0.000010 0.000010 0.000010 0.000010 0.000010
0.000010 0.000010 0.000010 0.000010 0.000010 0.000010 0.000010 0.000010 0.000010 0.999720 0.000010 0.000010 0.000010 0.000010 0.000010 0.000010 0.000010 0.000010 0.000010 0.000010 0.000010 0.000010 0.000010 0.000010 0.000010 0.000010 0.000010 0.000010 0.000010
0.000010 0.000010 0.000010 0.000010 0.000010 0.000010 0.000010 0.000010 0.000010 0.999720 0.000010 0.000010 0.000010 0.000010 0.000010 0.000010 0.000010 0.000010 0.000010 0.000010 0.000010 0.000010 0.000010 0.000010 0.000010 0.000010 0.000010 0.000010 0.000010
0.015926 0.000010 0.000010 0.000010 0.000010 0.000010 0.000010 0.000010 0.000010 0.973922 0.000010 0.000010 0.000010 0.000010 0.000010 0.000010 0.009892 0.000010 0.000010 0.000010 0.000010 0.000010 0.000010 0.000010 0.000010 0.000010 0.000010 0.000010 0.000010
0.000010 0.000010 0.000010 0.000010 0.000010 0.000010 0.000010 0.000010 0.000010 0.999720 0.000010 0.000010 0.000010 0.000010 0.000010 0.000010 0.000010 0.000010 0.000010 0.000010 0.000010 0.000010 0.000010 0.000010 0.000010 0.000010 0.000010 0.000010 0.000010
0.000010 0.000010 0.000010 0.000010 0.000010 0.000010 0.000010 0.000010 0.000010 0.999720 0.000010 0.000010 0.000010 0.000010 0.000010 0.000010 0.000010 0.000010 0.000010 0.000010 0.000010 0.000010 0.000010 0.000010 0.000010 0.000010 0.000010 0.000010 0.000010
0.000010 0.000010 0.000010 0.000010 0.000010 0.000010 0.000010 0.000010 0.000010 0.999720 0.000010 0.000010 0.000010 0.000010 0.000010 0.000010 0.000010 0.000010 0.000010 0.000010 0.000010 0.000010 0.000010 0.000010 0.000010 0.000010 0.000010 0.000010 0.000010
0.067414 0.008683 0.000065 0.032278 0.000010 0.064076 0.000010 0.000010 0.000010 0.431129 0.028246 0.010480 0.000010 0.060335 0.014863 0.000010 0.000010 0.002229 0.033882 0.000010 0.129500 0.050730 0.025937 0.005996 0.034037 0.000010 0.000010 0.000010 0.000010
0.035999 0.000010 0.000010 0.016430 0.000010 0.036863 0.000010 0.000010 0.000010 0.617182 0.035276 0.001027 0.000010 0.034573 0.000010 0.000010 0.024379 0.004473 0.014747 0.000010 0.090953 0.049259 0.012221 0.010350 0.016128 0.000010 0.000010 0.000010 0.000010
0.002544 0.000010 0.000010 0.000010 0.000010 0.000010 0.000010 0.000010 0.000010 0.983205 0.000010 0.000010 0.000010 0.000010 0.000010 0.000010 0.002971 0.000010 0.000010 0.000010 0.000421 0.010619 0.000010 0.000010 0.000010 0.000010 0.000010 0.000010 0.000010
0.000010 0.000010 0.000010 0.000010 0.000010 0.000010 0.000010 0.000010 0.000010 0.999720 0.000010 0.000010 0.000010 0.000010 0.000010 0.000010 0.000010 0.000010 0.000010 0.000010 0.000010 0.000010 0.000010 0.000010 0.000010 0.000010 0.000010 0.000010 0.000010
0.000010 0.000010 0.000010 0.000010 0.000010 0.000010 0.000010 0.000010 0.000010 0.999720 0.000010 0.000010 0.000010 0.000010 0.000010 0.000010 0.000010 0.000010 0.000010 0.000010 0.000010 0.000010 0.000010 0.000010 0.000010 0.000010 0.000010 0.000010 0.000010
0.000010 0.000010 0.000010 0.000010 0.000010 0.000010 0.000010 0.000010 0.000010 0.995572 0.000010 0.004158 0.000010 0.000010 0.000010 0.000010 0.000010 0.000010 0.000010 0.000010 0.000010 0.000010 0.000010 0.000010 0.000010 0.000010 0.000010 0.000010 0.000010
0.000010 0.000010 0.000010 0.000010 0.000010 0.000010 0.000010 0.000010 0.000010 0.000010 0.000010 0.000010 0.000010 0.000010 0.000010 0.000010 0.000010 0.000010 0.000010 0.000010 0.999720 0.000010 0.000010 0.000010 0.000010 0.000010 0.000010 0.000010 0.000010
0.000010 0.000010 0.000010 0.000010 0.000010 0.000010 0.000010 0.000010 0.000010 0.000010 0.000010 0.000010 0.000010 0.000010 0.000010 0.000010 0.000010 0.000010 0.000010 0.000010 0.999720 0.000010 0.000010 0.000010 0.000010 0.000010 0.000010 0.000010 0.000010
0.000010 0.000010 0.000010 0.000010 0.000010 0.000010 0.000010 0.000010 0.000010 0.000010 0.015879 0.000010 0.000010 0.000010 0.000010 0.000685 0.000010 0.000187 0.000010 0.000010 0.979403 0.000010 0.000010 0.000010 0.003607 0.000010 0.000010 0.000010 0.000010
0.016409 0.000010 0.000010 0.000010 0.000010 0.007319 0.000010 0.000010 0.000010 0.000010 0.000010 0.000010 0.000010 0.017714 0.000010 0.003979 0.007327 0.000010 0.000010 0.000010 0.941603 0.000010 0.000010 0.000010 0.005429 0.000010 0.000010 0.000010 0.000010
0.000010 0.000010 0.000010 0.000010 0.000010 0.000010 0.000010 0.000010 0.000010 0.000010 0.000010 0.000010 0.000010 0.000010 0.000010 0.000010 0.000010 0.000010 0.000010 0.000010 0.999720 0.000010 0.000010 0.000010 0.000010 0.000010 0.000010 0.000010 0.000010
0.000010 0.000010 0.000010 0.000010 0.000010 0.000010 0.000010 0.000010 0.000010 0.000010 0.000010 0.000010 0.000010 0.000010 0.000010 0.000010 0.000010 0.000010 0.000010 0.000010 0.999720 0.000010 0.000010 0.000010 0.000010 0.000010 0.000010 0.000010 0.000010
0.000010 0.000010 0.000010 0.000010 0.000010 0.000010 0.000010 0.000010 0.000010 0.000010 0.000010 0.000010 0.000010 0.000010 0.000010 0.000010 0.000010 0.000010 0.000010 0.000010 0.999720 0.000010 0.000010 0.000010 0.000010 0.000010 0.000010 0.000010 0.000010
0.000010 0.000010 0.000010 0.000010 0.000010 0.000010 0.000010 0.000010 0.000010 0.000010 0.000010 0.000010 0.000010 0.000010 0.000010 0.000010 0.000010 0.000010 0.000010 0.000010 0.999720 0.000010 0.000010 0.000010 0.000010 0.000010 0.000010 0.000010 0.000010
0.000010 0.000010 0.000010 0.000010 0.000010 0.000010 0.000010 0.000010 0.000010 0.000010 0.000010 0.000010 0.000010 0.000010 0.000010 0.000010 0.000010 0.000010 0.000010 0.000010 0.999720 0.000010 0.000010 0.000010 0.000010 0.000010 0.000010 0.000010 0.000010
0.000010 0.000010 0.000010 0.000010 0.000010 0.000010 0.000010 0.000010 0.000010 0.000010 0.000010 0.000010 0.000010 0.000010 0.000010 0.000010 0.000010 0.000010 0.000010 0.000010 0.999720 0.000010 0.000010 0.000010 0.000010 0.000010 0.000010 0.000010 0.000010
0.000010 0.000010 0.000010 0.000010 0.000010 0.000010 0.000010 0.000010 0.000010 0.000010 0.000010 0.000010 0.000010 0.000010 0.000010 0.000010 0.000010 0.000010 0.000010 0.000010 0.999720 0.000010 0.000010 0.000010 0.000010 0.000010 0.000010 0.000010 0.000010
0.000010 0.000010 0.000010 0.000010 0.000010 0.000010 0.000010 0.000010 0.000010 0.000010 0.000010 0.000010 0.000010 0.000010 0.000010 0.000010 0.000010 0.000010 0.000010 0.000010 0.999720 0.000010 0.000010 0.000010 0.000010 0.000010 0.000010 0.000010 0.000010
0.035391 0.000010 0.000010 0.000010 0.000010 0.000010 0.000010 0.000010 0.000010 0.000010 0.000010 0.000010 0.000010 0.000010 0.000010 0.000010 0.000010 0.000010 0.000010 0.000010 0.964339 0.000010 0.000010 0.000010 0.000010 0.000010 0.000010 0.000010 0.000010
0.000010 0.000010 0.000010 0.000010 0.000010 0.000010 0.000010 0.000010 0.000010 0.000010 0.000010 0.000010 0.000010 0.000010 0.000010 0.000010 0.000010 0.000010 0.000010 0.000010 0.999720 0.000010 0.000010 0.000010 0.000010 0.000010 0.000010 0.000010 0.000010
0.000010 0.000010 0.000010 0.000010 0.000010 0.000010 0.000010 0.000010 0.000010 0.000010 0.000010 0.000010 0.000010 0.000010 0.000010 0.000010 0.000010 0.000010 0.000010 0.000010 0.987248 0.012482 0.000010 0.000010 0.000010 0.000010 0.000010 0.000010 0.000010
0.015226 0.069181 0.000010 0.018225 0.000010 0.113580 0.000010 0.000010 0.000010 0.121675 0.068582 0.002164 0.000010 0.037369 0.029168 0.029496 0.000010 0.004517 0.068090 0.000010 0.225303 0.060325 0.046405 0.058714 0.031861 0.000010 0.000010 0.000010 0.000010
0.000010 0.000010 0.000010 0.000010 0.000010 0.000010 0.000010 0.000010 0.000010 0.000010 0.000010 0.000010 0.000010 0.000010 0.000010 0.000010 0.000010 0.000010 0.000010 0.000010 0.999720 0.000010 0.000010 0.000010 0.000010 0.000010 0.000010 0.000010 0.000010
0.000010 0.000010 0.000010 0.000010 0.000010 0.000010 0.000010 0.000010 0.000010 0.000010 0.000010 0.000010 0.000010 0.000010 0.000010 0.000010 0.000010 0.000010 0.000010 0.000010 0.999720 0.000010 0.000010 0.000010 0.000010 0.000010 0.000010 0.000010 0.000010
0.000010 0.001383 0.000010 0.445139 0.000010 0.000010 0.000010 0.000010 0.000010 0.474352 0.000010 0.000011 0.000010 0.012151 0.000010 0.000010 0.000010 0.000010 0.001976 0.000010 0.024192 0.014771 0.000010 0.001275 0.024560 0.000010 0.000010 0.000010 0.000010
0.000010 0.000010 0.000010 0.999720 0.000010 0.000010 0.000010 0.000010 0.000010 0.000010 0.000010 0.000010 0.000010 0.000010 0.000010 0.000010 0.000010 0.000010 0.000010 0.000010 0.000010 0.000010 0.000010 0.000010 0.000010 0.000010 0.000010 0.000010 0.000010
0.000010 0.000010 0.000010 0.999720 0.000010 0.000010 0.000010 0.000010 0.000010 0.000010 0.000010 0.000010 0.000010 0.000010 0.000010 0.000010 0.000010 0.000010 0.000010 0.000010 0.000010 0.000010 0.000010 0.000010 0.000010 0.000010 0.000010 0.000010 0.000010
0.000010 0.000010 0.000010 0.999720 0.000010 0.000010 0.000010 0.000010 0.000010 0.000010 0.000010 0.000010 0.000010 0.000010 0.000010 0.000010 0.000010 0.000010 0.000010 0.000010 0.000010 0.000010 0.000010 0.000010 0.000010 0.000010 0.000010 0.000010 0.000010
0.000010 0.000010 0.000010 0.999720 0.000010 0.000010 0.000010 0.000010 0.000010 0.000010 0.000010 0.000010 0.000010 0.000010 0.000010 0.000010 0.000010 0.000010 0.000010 0.000010 0.000010 0.000010 0.000010 0.000010 0.000010 0.000010 0.000010 0.000010 0.000010
0.000010 0.000010 0.000010 0.999720 0.000010 0.000010 0.000010 0.000010 0.000010 0.000010 0.000010 0.000010 0.000010 0.000010 0.000010 0.000010 0.000010 0.000010 0.000010 0.000010 0.000010 0.000010 0.000010 0.000010 0.000010 0.000010 0.000010 0.000010 0.000010
0.000010 0.000010 0.000010 0.832203 0.000010 0.012870 0.000010 0.000010 0.000010 0.000010 0.052194 0.000010 0.000010 0.058860 0.000010 0.000010 0.001714 0.000010 0.009794 0.000010 0.000010 0.013264 0.000010 0.000010 0.018890 0.000010 0.000010 0.000010 0.000010
0.000010 0.000010 0.000010 0.808494 0.000010 0.019006 0.000010 0.000010 0.000010 0.000010 0.041352 0.000010 0.000010 0.068423 0.000010 0.000010 0.020777 0.000010 0.013518 0.000010 0.000010 0.014386 0.000010 0.004339 0.009505 0.000010 0.000010 0.000010 0.000010
0.000014 0.000010 0.000010 0.999716 0.000010 0.000010 0.000010 0.000010 0.000010 0.000010 0.000010 0.000010 0.000010 0.000010 0.000010 0.000010 0.000010 0.000010 0.000010 0.000010 0.000010 0.000010 0.000010 0.000010 0.000010 0.000010 0.000010 0.000010 0.000010
0.000010 0.005714 0.000010 0.943867 0.000010 0.004023 0.000010 0.000010 0.000010 0.000010 0.000010 0.000010 0.000010 0.009592 0.000010 0.000010 0.000010 0.000010 0.000010 0.000010 0.000010 0.000010 0.000010 0.000010 0.036564 0.000010 0.000010 0.000010 0.000010
0.000010 0.000010 0.000010 0.999720 0.000010 0.000010 0.000010 0.000010 0.000010 0.000010 0.000010 0.000010 0.000010 0.000010 0.000010 0.000010 0.000010 0.000010 0.000010 0.000010 0.000010 0.000010 0.000010 0.000010 0.000010 0.000010 0.000010 0.000010 0.000010
0.000010 0.000010 0.000010 0.999720 0.000010 0.000010 0.000010 0.000010 0.000010 0.000010 0.000010 0.000010 0.000010 0.000010 0.000010 0.000010 0.000010 0.000010 0.000010 0.000010 0.000010 0.000010 0.000010 0.000010 0.000010 0.000010 0.000010 0.000010 0.000010
0.000010 0.000010 0.000010 0.988219 0.000010 0.000010 0.000010 0.000010 0.000010 0.000010 0.000010 0.000010 0.000010 0.011284 0.000010 0.000010 0.000010 0.000010 0.000010 0.000010 0.000010 0.000237 0.000010 0.000010 0.000010 0.000010 0.000010 0.000010 0.000010
0.000010 0.000010 0.000010 0.950298 0.000010 0.002555 0.000010 0.000010 0.000010 0.000010 0.000010 0.004789 0.000010 0.012693 0.000010 0.011420 0.000010 0.000010 0.004264 0.000010 0.000010 0.000010 0.000010 0.000010 0.013763 0.000010 0.000010 0.000010 0.000010
0.000010 0.000010 0.000010 0.999720 0.000010 0.000010 0.000010 0.000010 0.000010 0.000010 0.000010 0.000010 0.000010 0.000010 0.000010 0.000010 0.000010 0.000010 0.000010 0.000010 0.000010 0.000010 0.000010 0.000010 0.000010 0.000010 0.000010 0.000010 0.000010
0.000010 0.000010 0.000010 0.999720 0.000010 0.000010 0.000010 0.000010 0.000010 0.000010 0.000010 0.000010 0.000010 0.000010 0.000010 0.000010 0.000010 0.000010 0.000010 0.000010 0.000010 0.000010 0.000010 0.000010 0.000010 0.000010 0.000010 0.000010 0.000010
0.000014 0.000010 0.000010 0.999716 0.000010 0.000010 0.000010 0.000010 0.000010 0.000010 0.000010 0.000010 0.000010 0.000010 0.000010 0.000010 0.000010 0.000010 0.000010 0.000010 0.000010 0.000010 0.000010 0.000010 0.000010 0.000010 0.000010 0.000010 0.000010
0.000010 0.018410 0.000010 0.745834 0.000010 0.030870 0.000010 0.000010 0.000010 0.000010 0.059251 0.000010 0.000010 0.090779 0.000010 0.000010 0.012959 0.000010 0.000010 0.000010 0.000010 0.013797 0.000010 0.000012 0.027887 0.000010 0.000010 0.000010 0.000010
0.000010 0.000010 0.000010 0.999720 0.000010 0.000010 0.000010 0.000010 0.000010 0.000010 0.000010 0.000010 0.000010 0.000010 0.000010 0.000010 0.000010 0.000010 0.000010 0.000010 0.000010 0.000010 0.000010 0.000010 0.000010 0.000010 0.000010 0.000010 0.000010
0.000010 0.011334 0.000010 0.750184 0.000010 0.048579 0.000010 0.000010 0.000010 0.000010 0.056131 0.001556 0.000010 0.069271 0.000010 0.000010 0.000010 0.000010 0.000010 0.000010 0.001457 0.021684 0.000010 0.000010 0.039603 0.000010 0.000010 0.000010 0.000010
0.000010 0.000010 0.000010 0.000010 0.000010 0.000010 0.000010 0.000010 0.000010 0.000010 0.000010 0.000010 0.000010 0.000010 0.000010 0.000010 0.000010 0.000010 0.000010 0.000010 0.000010 0.000010 0.000010 0.000010 0.999720 0.000010 0.000010 0.000010 0.000010
0.000010 0.000010 0.000010 0.000010 0.000010 0.000010 0.000010 0.000010 0.000010 0.000010 0.000010 0.000010 0.000010 0.000010 0.000010 0.000010 0.000010 0.000010 0.000010 0.000010 0.000010 0.000010 0.000010 0.000010 0.999720 0.000010 0.000010 0.000010 0.000010
0.000010 0.000010 0.000010 0.000010 0.000010 0.000010 0.000010 0.000010 0.000010 0.000010 0.000010 0.000010 0.000010 0.000010 0.000010 0.000010 0.000010 0.000010 0.000010 0.000010 0.000010 0.000010 0.000010 0.000010 0.999720 0.000010 0.000010 0.000010 0.000010
0.000010 0.000010 0.000010 0.000010 0.000010 0.000010 0.000010 0.000010 0.000010 0.000010 0.000010 0.000010 0.000010 0.000010 0.000010 0.000010 0.000010 0.000010 0.000010 0.000010 0.000010 0.000010 0.000010 0.000010 0.999720 0.000010 0.000010 0.000010 0.000010
0.000010 0.000010 0.000010 0.000010 0.000010 0.000010 0.000010 0.000010 0.000010 0.000010 0.000010 0.000010 0.000010 0.000010 0.000010 0.000010 0.000010 0.000010 0.000010 0.000010 0.000010 0.000010 0.000010 0.000010 0.999720 0.000010 0.000010 0.000010 0.000010
0.000010 0.000010 0.000010 0.000010 0.000010 0.000010 0.000010 0.000010 0.000010 0.000010 0.000010 0.000010 0.000010 0.000010 0.000010 0.000010 0.000010 0.000010 0.000010 0.000010 0.000010 0.000010 0.000010 0.000010 0.999720 0.000010 0.000010 0.000010 0.000010
0.001859 0.026076 0.007513 0.011884 0.000010 0.000010 0.000010 0.000010 0.000010 0.000010 0.022540 0.000010 0.000010 0.001538 0.000164 0.000010 0.006161 0.001985 0.102584 0.000010 0.014262 0.011339 0.000010 0.007353 0.784591 0.000010 0.000010 0.000010 0.000010
0.000010 0.000010 0.000010 0.000010 0.000010 0.000010 0.000010 0.000010 0.000010 0.000010 0.008720 0.015663 0.000010 0.000010 0.000010 0.000010 0.000010 0.000010 0.050141 0.000010 0.000010 0.000010 0.000010 0.000010 0.925227 0.000010 0.000010 0.000010 0.000010
0.000010 0.000010 0.000010 0.000251 0.000010 0.000010 0.000010 0.000010 0.000010 0.000010 0.000010 0.000010 0.000010 0.000010 0.000010 0.000010 0.000010 0.000010 0.000010 0.000010 0.000010 0.000010 0.000010 0.000010 0.999479 0.000010 0.000010 0.000010 0.000010
0.000010 0.000010 0.000010 0.000010 0.000010 0.000010 0.000010 0.000010 0.000010 0.000010 0.000010 0.000010 0.000010 0.000010 0.000010 0.000010 0.000010 0.000010 0.000010 0.000010 0.000010 0.000010 0.000010 0.000010 0.999720 0.000010 0.000010 0.000010 0.000010
0.024314 0.015440 0.000010 0.000823 0.000010 0.000010 0.000010 0.000010 0.000010 0.000010 0.051854 0.000010 0.000010 0.000010 0.000010 0.003984 0.000014 0.000010 0.061903 0.000010 0.000010 0.000010 0.000010 0.008713 0.832755 0.000010 0.000010 0.000010 0.000010
0.000010 0.000010 0.000010 0.000010 0.000010 0.000010 0.000010 0.000010 0.000010 0.000010 0.006325 0.000010 0.000010 0.000010 0.000010 0.000010 0.000010 0.000010 0.042020 0.000010 0.000010 0.000010 0.000010 0.000010 0.951395 0.000010 0.000010 0.000010 0.000010
0.000010 0.000010 0.000010 0.005375 0.000010 0.000010 0.000010 0.000010 0.000010 0.000010 0.026845 0.010434 0.000010 0.020329 0.000010 0.000010 0.000010 0.000010 0.052182 0.000010 0.000010 0.000010 0.000010 0.005257 0.879356 0.000010 0.000010 0.000010 0.000010
0.000010 0.000010 0.000010 0.000010 0.000010 0.000010 0.000010 0.000010 0.000010 0.000010 0.000010 0.000010 0.000010 0.000010 0.000010 0.000010 0.000010 0.000010 0.000010 0.000010 0.000010 0.000010 0.000010 0.000010 0.999720 0.000010 0.000010 0.000010 0.000010
0.000010 0.000010 0.000010 0.000010 0.000010 0.000010 0.000010 0.000010 0.000010 0.000010 0.000010 0.000010 0.000010 0.000010 0.000010 0.000010 0.000010 0.000010 0.000010 0.000010 0.000010 0.000010 0.000010 0.000010 0.999720 0.000010 0.000010 0.000010 0.000010
0.000010 0.000010 0.000010 0.000010 0.000010 0.000010 0.000010 0.000010 0.000010 0.000010 0.000010 0.000010 0.000010 0.000010 0.000010 0.000010 0.000010 0.000010 0.000010 0.000010 0.000010 0.000010 0.000010 0.000010 0.999720 0.000010 0.000010 0.000010 0.000010
0.000010 0.000010 0.000010 0.000010 0.000010 0.000010 0.000010 0.000010 0.000010 0.000010 0.000010 0.000010 0.000010 0.000010 0.000010 0.000010 0.000010 0.000010 0.000010 0.000010 0.000010 0.000010 0.000010 0.000010 0.999720 0.000010 0.000010 0.000010 0.000010
0.000010 0.000010 0.000010 0.000010 0.000010 0.000010 0.000010 0.000010 0.000010 0.000010 0.034118 0.000010 0.000010 0.000010 0.000010 0.000431 0.000010 0.000010 0.032380 0.000010 0.000010 0.000010 0.000010 0.000010 0.932821 0.000010 0.000010 0.000010 0.000010
0.000010 0.000010 0.000010 0.000010 0.000010 0.000010 0.000010 0.000010 0.000010 0.000010 0.007428 0.000010 0.000010 0.007412 0.000010 0.000010 0.011612 0.000010 0.000010 0.000010 0.000010 0.000010 0.000010 0.000010 0.973297 0.000010 0.000010 0.000010 0.000010
0.000010 0.000010 0.000010 0.000010 0.000010 0.000010 0.000010 0.000010 0.000010 0.000010 0.000010 0.000010 0.000010 0.000010 0.000010 0.000010 0.000010 0.000010 0.000010 0.000010 0.000010 0.000010 0.000010 0.000010 0.999720 0.000010 0.000010 0.000010 0.000010
0.000010 0.000010 0.000010 0.033310 0.000010 0.020164 0.000010 0.000010 0.000010 0.000010 0.000010 0.007841 0.000010 0.925142 0.000010 0.000010 0.005245 0.000653 0.004331 0.000010 0.003104 0.000010 0.000010 0.000010 0.000010 0.000010 0.000010 0.000010 0.000010
0.000010 0.000010 0.000010 0.005182 0.000010 0.000010 0.000010 0.000010 0.000010 0.000010 0.000010 0.000010 0.000010 0.994548 0.000010 0.000010 0.000010 0.000010 0.000010 0.000010 0.000010 0.000010 0.000010 0.000010 0.000010 0.000010 0.000010 0.000010 0.000010
0.000010 0.000010 0.000010 0.000010 0.000010 0.000010 0.000010 0.000010 0.000010 0.000010 0.000010 0.000010 0.000010 0.999720 0.000010 0.000010 0.000010 0.000010 0.000010 0.000010 0.000010 0.000010 0.000010 0.000010 0.000010 0.000010 0.000010 0.000010 0.000010
0.000010 0.000010 0.000010 0.000010 0.000010 0.000010 0.000010 0.000010 0.000010 0.000010 0.000010 0.000010 0.000010 0.999720 0.000010 0.000010 0.000010 0.000010 0.000010 0.000010 0.000010 0.000010 0.000010 0.000010 0.000010 0.000010 0.000010 0.000010 0.000010
0.000010 0.000010 0.000010 0.022335 0.000010 0.000010 0.000010 0.000010 0.000010 0.000010 0.000010 0.000010 0.000010 0.977395 0.000010 0.000010 0.000010 0.000010 0.000010 0.000010 0.000010 0.000010 0.000010 0.000010 0.000010 0.000010 0.000010 0.000010 0.000010
0.000010 0.000010 0.000010 0.000010 0.000010 0.000010 0.000010 0.000010 0.000010 0.000010 0.000010 0.000010 0.000010 0.999720 0.000010 0.000010 0.000010 0.000010 0.000010 0.000010 0.000010 0.000010 0.000010 0.000010 0.000010 0.000010 0.000010 0.000010 0.000010
0.000010 0.000010 0.000010 0.000010 0.000010 0.000010 0.000010 0.000010 0.000010 0.000010 0.000010 0.000010 0.000010 0.999720 0.000010 0.000010 0.000010 0.000010 0.000010 0.000010 0.000010 0.000010 0.000010 0.000010 0.000010 0.000010 0.000010 0.000010 0.000010
0.000010 0.000010 0.000010 0.000010 0.000010 0.000010 0.000010 0.000010 0.000010 0.000010 0.000010 0.000010 0.000010 0.999720 0.000010 0.000010 0.000010 0.000010 0.000010 0.000010 0.000010 0.000010 0.000010 0.000010 0.000010 0.000010 0.000010 0.000010 0.000010
0.000010 0.000010 0.000010 0.000010 0.000010 0.000010 0.000010 0.000010 0.000010 0.000010 0.000010 0.000010 0.000010 0.999720 0.000010 0.000010 0.000010 0.000010 0.000010 0.000010 0.000010 0.000010 0.000010 0.000010 0.000010 0.000010 0.000010 0.000010 0.000010
0.000010 0.000010 0.000010 0.000010 0.000010 0.000010 0.000010 0.000010 0.000010 0.000010 0.000010 0.000010 0.000010 0.999720 0.000010 0.000010 0.000010 0.000010 0.000010 0.000010 0.000010 0.000010 0.000010 0.000010 0.000010 0.000010 0.000010 0.000010 0.000010
0.000010 0.000010 0.000010 0.017113 0.000010 0.007815 0.000010 0.000010 0.000010 0.000010 0.034021 0.000010 0.000010 0.938717 0.000010 0.000010 0.000010 0.000010 0.000010 0.000010 0.000010 0.000010 0.000010 0.000010 0.002094 0.000010 0.000010 0.000010 0.000010
0.000010 0.000010 0.000010 0.005153 0.000010 0.000010 0.000010 0.000010 0.000010 0.008207 0.000010 0.000010 0.000010 0.986381 0.000010 0.000010 0.000010 0.000010 0.000010 0.000010 0.000010 0.000010 0.000010 0.000010 0.000010 0.000010 0.000010 0.000010 0.000010
0.000010 0.000010 0.000010 0.017687 0.000010 0.004432 0.000010 0.000010 0.000010 0.000010 0.024141 0.000010 0.000010 0.934023 0.000010 0.000010 0.007006 0.005997 0.000010 0.000010 0.000010 0.000010 0.000010 0.006494 0.000010 0.000010 0.000010 0.000010 0.000010
0.000010 0.000010 0.000010 0.000010 0.000010 0.000010 0.000010 0.000010 0.000010 0.003886 0.000010 0.000010 0.000010 0.994784 0.000010 0.001070 0.000010 0.000010 0.000010 0.000010 0.000010 0.000010 0.000010 0.000010 0.000010 0.000010 0.000010 0.000010 0.000010
0.000010 0.000010 0.000010 0.000010 0.000010 0.000010 0.000010 0.000010 0.000010 0.000010 0.000010 0.000010 0.000010 0.999720 0.000010 0.000010 0.000010 0.000010 0.000010 0.000010 0.000010 0.000010 0.000010 0.000010 0.000010 0.000010 0.000010 0.000010 0.000010
0.000010 0.000010 0.000010 0.000010 0.000010 0.000010 0.000010 0.000010 0.000010 0.000010 0.000010 0.000010 0.000010 0.999720 0.000010 0.000010 0.000010 0.000010 0.000010 0.000010 0.000010 0.000010 0.000010 0.000010 0.000010 0.000010 0.000010 0.000010 0.000010
0.000010 0.000010 0.000010 0.000010 0.000010 0.000010 0.000010 0.000010 0.000010 0.059275 0.000010 0.000010 0.000010 0.940455 0.000010 0.000010 0.000010 0.000010 0.000010 0.000010 0.000010 0.000010 0.000010 0.000010 0.000010 0.000010 0.000010 0.000010 0.000010
0.000010 0.000010 0.000010 0.000010 0.000010 0.000010 0.000010 0.000010 0.000010 0.000010 0.000010 0.000010 0.000010 0.999720 0.000010 0.000010 0.000010 0.000010 0.000010 0.000010 0.000010 0.000010 0.000010 0.000010 0.000010 0.000010 0.000010 0.000010 0.000010
0.000010 0.000010 0.000010 0.053178 0.000010 0.003328 0.000010 0.000010 0.000010 0.000010 0.000010 0.000010 0.000010 0.943234 0.000010 0.000010 0.000010 0.000010 0.000010 0.000010 0.000010 0.000010 0.000010 0.000010 0.000010 0.000010 0.000010 0.000010 0.000010
0.000010 0.000010 0.000010 0.000010 0.000010 0.000010 0.000010 0.000010 0.000010 0.000010 0.000010 0.000010 0.000010 0.999720 0.000010 0.000010 0.000010 0.000010 0.000010 0.000010 0.000010 0.000010 0.000010 0.000010 0.000010 0.000010 0.000010 0.000010 0.000010
0.000010 0.000010 0.000010 0.000010 0.000010 0.000010 0.000010 0.000010 0.000010 0.048171 0.000010 0.000010 0.000010 0.000010 0.000010 0.000010 0.002390 0.000010 0.949179 0.000010 0.000010 0.000010 0.000010 0.000010 0.000010 0.000010 0.000010 0.000010 0.000010
0.006733 0.000010 0.000010 0.000010 0.000010 0.000010 0.000010 0.000010 0.000010 0.003992 0.000010 0.000010 0.000010 0.000010 0.000010 0.000010 0.000010 0.000010 0.989016 0.000010 0.000010 0.000010 0.000010 0.000010 0.000010 0.000010 0.000010 0.000010 0.000010
0.000010 0.000010 0.000010 0.000010 0.000010 0.000010 0.000010 0.000010 0.000010 0.000010 0.000010 0.000010 0.000010 0.000010 0.000010 0.000010 0.000010 0.000010 0.999720 0.000010 0.000010 0.000010 0.000010 0.000010 0.000010 0.000010 0.000010 0.000010 0.000010
0.000010 0.000010 0.000010 0.000010 0.000010 0.000010 0.000010 0.000010 0.000010 0.000010 0.000010 0.000010 0.000010 0.000010 0.000010 0.000010 0.000010 0.000010 0.999720 0.000010 0.000010 0.000010 0.000010 0.000010 0.000010 0.000010 0.000010 0.000010 0.000010
0.000010 0.000010 0.000010 0.000010 0.000010 0.000010 0.000010 0.000010 0.000010 0.000010 0.000010 0.000010 0.000010 0.000010 0.000010 0.000010 0.000010 0.000010 0.999720 0.000010 0.000010 0.000010 0.000010 0.000010 0.000010 0.000010 0.000010 0.000010 0.000010
0.000010 0.000010 0.000010 0.000010 0.000010 0.000010 0.000010 0.000010 0.000010 0.044109 0.000010 0.000010 0.000010 0.000679 0.000010 0.000010 0.000010 0.009232 0.945729 0.000010 0.000010 0.000010 0.000010 0.000010 0.000010 0.000010 0.000010 0.000010 0.000010
0.000010 0.000010 0.000010 0.000010 0.000010 0.000010 0.000010 0.000010 0.000010 0.000010 0.000010 0.000010 0.000010 0.000010 0.000010 0.000010 0.000010 0.000010 0.999720 0.000010 0.000010 0.000010 0.000010 0.000010 0.000010 0.000010 0.000010 0.000010 0.000010
0.000010 0.000010 0.000010 0.000010 0.000010 0.000010 0.000010 0.000010 0.000010 0.000010 0.000010 0.000010 0.000010 0.000010 0.000010 0.000010 0.000010 0.000010 0.999720 0.000010 0.000010 0.000010 0.000010 0.000010 0.000010 0.000010 0.000010 0.000010 0.000010
0.000010 0.000010 0.000010 0.000010 0.000010 0.000010 0.000010 0.000010 0.000010 0.000010 0.000010 0.004755 0.000010 0.000010 0.000010 0.000010 0.003467 0.000010 0.991518 0.000010 0.000010 0.000010 0.000010 0.000010 0.000010 0.000010 0.000010 0.000010 0.000010
0.000010 0.000010 0.000010 0.000010 0.000010 0.000010 0.000010 0.000010 0.000010 0.047090 0.000010 0.000010 0.000010 0.000010 0.000010 0.000010 0.000010 0.000010 0.952638 0.000010 0.000012 0.000010 0.000010 0.000010 0.000010 0.000010 0.000010 0.000010 0.000010
0.000010 0.000010 0.000010 0.000010 0.000010 0.000010 0.000010 0.000010 0.000010 0.000010 0.000010 0.000010 0.000010 0.000010 0.000010 0.000010 0.001078 0.000010 0.998652 0.000010 0.000010 0.000010 0.000010 0.000010 0.000010 0.000010 0.000010 0.000010 0.000010
0.000010 0.000010 0.000010 0.000010 0.000010 0.000010 0.000010 0.000010 0.000010 0.000010 0.000010 0.005439 0.000010 0.000010 0.000010 0.000010 0.000010 0.000010 0.994291 0.000010 0.000010 0.000010 0.000010 0.000010 0.000010 0.000010 0.000010 0.000010 0.000010
0.000010 0.000010 0.000010 0.000010 0.000010 0.000010 0.000010 0.000010 0.000010 0.004248 0.000010 0.000010 0.000010 0.000010 0.000010 0.000010 0.000010 0.000010 0.995482 0.000010 0.000010 0.000010 0.000010 0.000010 0.000010 0.000010 0.000010 0.000010 0.000010
0.017522 0.000759 0.000010 0.000010 0.000010 0.000010 0.000010 0.000010 0.000010 0.032877 0.047230 0.002803 0.000010 0.000010 0.000010 0.002182 0.000010 0.001339 0.875300 0.000010 0.000010 0.000010 0.003551 0.001881 0.014375 0.000010 0.000010 0.000010 0.000010
0.000010 0.000010 0.000010 0.000010 0.000010 0.000010 0.000010 0.000010 0.000010 0.021213 0.000010 0.005296 0.000010 0.000010 0.000010 0.000010 0.000010 0.000010 0.973231 0.000010 0.000010 0.000010 0.000010 0.000010 0.000010 0.000010 0.000010 0.000010 0.000010
0.000010 0.000010 0.000010 0.000010 0.000010 0.000010 0.000010 0.000010 0.000010 0.005198 0.017022 0.017506 0.000010 0.000010 0.000010 0.000010 0.000010 0.000010 0.960024 0.000010 0.000010 0.000010 0.000010 0.000010 0.000010 0.000010 0.000010 0.000010 0.000010
0.006969 0.000010 0.000010 0.000010 0.000010 0.000010 0.000010 0.000010 0.000010 0.037982 0.000010 0.000010 0.000010 0.009914 0.000010 0.000010 0.000010 0.001416 0.942337 0.000010 0.000010 0.000010 0.000010 0.000010 0.001152 0.000010 0.000010 0.000010 0.000010
0.005306 0.000010 0.000010 0.000010 0.000010 0.000010 0.000010 0.000010 0.000010 0.016960 0.020478 0.000010 0.000010 0.015853 0.000010 0.000010 0.005934 0.000010 0.935239 0.000010 0.000010 0.000010 0.000010 0.000010 0.000010 0.000010 0.000010 0.000010 0.000010
0.016214 0.000010 0.000010 0.004372 0.000010 0.000010 0.000010 0.000010 0.000010 0.000010 0.099643 0.000010 0.000010 0.000010 0.000010 0.000010 0.000010 0.006252 0.873280 0.000010 0.000010 0.000010 0.000010 0.000010 0.000010 0.000010 0.000010 0.000010 0.000010
0.000010 0.000010 0.000010 0.000010 0.000010 0.000010 0.000010 0.000010 0.000010 0.000010 0.000010 0.000010 0.000010 0.000010 0.000010 0.000011 0.000010 0.000011 0.999718 0.000010 0.000010 0.000010 0.000010 0.000010 0.000010 0.000010 0.000010 0.000010 0.000010
0.105566 0.000010 0.000010 0.007743 0.000010 0.009520 0.000010 0.000010 0.000010 0.069094 0.000010 0.000010 0.000010 0.021615 0.000010 0.000010 0.000010 0.011954 0.029817 0.000010 0.713622 0.012566 0.000010 0.000010 0.018312 0.000010 0.000010 0.000010 0.000010
0.126896 0.000010 0.000010 0.000010 0.000010 0.000010 0.000010 0.000010 0.000010 0.048175 0.019622 0.012872 0.000010 0.000010 0.000010 0.000010 0.000010 0.000010 0.000010 0.000010 0.753889 0.011416 0.007442 0.009375 0.010114 0.000010 0.000010 0.000010 0.000010
0.068288 0.004375 0.000010 0.000010 0.000010 0.011418 0.000010 0.000010 0.000010 0.037403 0.000010 0.002060 0.000010 0.000010 0.000010 0.000010 0.016522 0.000010 0.000010 0.000010 0.845706 0.008379 0.000010 0.000102 0.005558 0.000010 0.000010 0.000010 0.000010
0.115970 0.000010 0.000010 0.000010 0.000010 0.000010 0.000010 0.000010 0.000010 0.015950 0.000010 0.000010 0.000010 0.000010 0.000010 0.000010 0.000010 0.000010 0.000010 0.000010 0.867820 0.000010 0.000010 0.000010 0.000010 0.000010 0.000010 0.000010 0.000010
0.092106 0.000010 0.000010 0.000010 0.000010 0.000010 0.000010 0.000010 0.000010 0.072607 0.000010 0.000010 0.000010 0.000010 0.000010 0.000010 0.000010 0.026676 0.000010 0.000010 0.808361 0.000010 0.000010 0.000010 0.000010 0.000010 0.000010 0.000010 0.000010
0.117535 0.000010 0.000010 0.000010 0.000010 0.000010 0.000010 0.000010 0.000010 0.112140 0.007267 0.004011 0.000010 0.012945 0.000010 0.000010 0.012317 0.004092 0.014023 0.000010 0.708561 0.006917 0.000010 0.000010 0.000010 0.000010 0.000010 0.000010 0.000010
0.116083 0.018226 0.000010 0.009546 0.000010 0.000010 0.000010 0.000010 0.000010 0.133996 0.000010 0.011937 0.000010 0.006738 0.000840 0.000010 0.000010 0.000010 0.000010 0.000010 0.657157 0.037879 0.002120 0.005297 0.000010 0.000010 0.000010 0.000010 0.000010
0.092304 0.000010 0.001852 0.000010 0.000010 0.000010 0.000010 0.000010 0.000010 0.163695 0.000010 0.011486 0.000010 0.000010 0.000010 0.001026 0.000010 0.000010 0.000010 0.000010 0.729406 0.000010 0.000010 0.000010 0.000010 0.000010 0.000010 0.000010 0.000010
0.118213 0.000010 0.000010 0.000010 0.000010 0.000010 0.000010 0.000010 0.000010 0.056647 0.000010 0.000010 0.000010 0.000010 0.000010 0.013346 0.000010 0.009155 0.000010 0.000010 0.802399 0.000010 0.000010 0.000010 0.000010 0.000010 0.000010 0.000010 0.000010
0.144239 0.003932 0.000010 0.008524 0.000010 0.000010 0.000010 0.000010 0.000010 0.060232 0.018463 0.000010 0.000010 0.011612 0.000010 0.005542 0.000010 0.008128 0.000010 0.000010 0.717619 0.007680 0.000010 0.000010 0.013847 0.000010 0.000010 0.000010 0.000010
0.096189 0.000010 0.000010 0.000010 0.000010 0.000010 0.000010 0.000010 0.000010 0.093818 0.008697 0.000010 0.000010 0.006040 0.000010 0.000010 0.000010 0.016946 0.000010 0.000010 0.778081 0.000010 0.000010 0.000010 0.000010 0.000010 0.000010 0.000010 0.000010
0.104720 0.010679 0.000010 0.000010 0.000010 0.000010 0.000010 0.000010 0.000010 0.141328 0.000010 0.002154 0.000010 0.000712 0.000010 0.019425 0.000010 0.003598 0.008892 0.000010 0.689955 0.000010 0.000010 0.005276 0.013080 0.000010 0.000010 0.000010 0.000010
0.106311 0.000010 0.000010 0.000010 0.000010 0.000010 0.000010 0.000010 0.000010 0.091359 0.000010 0.000010 0.000010 0.000010 0.000010 0.000010 0.000010 0.002770 0.000010 0.000010 0.796552 0.000010 0.000010 0.000010 0.002768 0.000010 0.000010 0.000010 0.000010
0.134677 0.000010 0.000010 0.000010 0.000010 0.000010 0.000010 0.000010 0.000010 0.098538 0.000010 0.007576 0.000010 0.000010 0.000010 0.000010 0.003202 0.005411 0.001458 0.000010 0.722829 0.022816 0.000010 0.003292 0.000010 0.000010 0.000010 0.000010 0.000010
0.137955 0.006545 0.000010 0.000010 0.000010 0.001073 0.000010 0.000010 0.000010 0.114167 0.006946 0.000010 0.000010 0.000010 0.000010 0.000010 0.004956 0.008512 0.003707 0.000010 0.696241 0.000010 0.000010 0.019656 0.000062 0.000010 0.000010 0.000010 0.000010
0.142606 0.000010 0.000010 0.001291 0.000010 0.000010 0.000010 0.000010 0.000010 0.071076 0.000010 0.008737 0.000010 0.000010 0.000010 0.000010 0.000161 0.002830 0.000010 0.000010 0.770031 0.002713 0.000010 0.000010 0.000354 0.000010 0.000010 0.000010 0.000010
0.135988 0.000347 0.001019 0.000010 0.000010 0.000010 0.000010 0.000010 0.000010 0.138267 0.000010 0.000010 0.000010 0.014308 0.000010 0.008865 0.000010 0.000010 0.023310 0.000010 0.640705 0.018503 0.012813 0.005697 0.000010 0.000010 0.000010 0.000010 0.000010
0.114067 0.000010 0.000010 0.000062 0.000010 0.000012 0.000010 0.000010 0.000010 0.048819 0.000010 0.000010 0.000010 0.004717 0.000010 0.010971 0.000010 0.000010 0.000010 0.000010 0.798144 0.010092 0.000010 0.012915 0.000010 0.000010 0.000010 0.000010 0.000010
0.076272 0.000010 0.000010 0.000010 0.000010 0.000010 0.000010 0.000010 0.000010 0.086307 0.000010 0.000010 0.000010 0.021171 0.000010 0.000441 0.000010 0.000010 0.030567 0.000010 0.755917 0.018873 0.000010 0.010242 0.000010 0.000010 0.000010 0.000010 0.000010
0.147125 0.000010 0.000010 0.000010 0.000010 0.000010 0.000010 0.000010 0.000010 0.096450 0.000010 0.000010 0.000010 0.000010 0.000010 0.000010 0.000010 0.000556 0.000010 0.000010 0.751128 0.000010 0.000010 0.004502 0.000010 0.000010 0.000010 0.000010 0.000010
0.000010 0.175402 0.000010 0.024568 0.000010 0.048100 0.079432 0.000010 0.000010 0.042799 0.035341 0.000010 0.035057 0.014671 0.000010 0.061661 0.022180 0.017654 0.043122 0.004966 0.026246 0.049814 0.003517 0.097942 0.039834 0.123300 0.029707 0.011496 0.013120
0.000010 0.184399 0.020764 0.022625 0.000010 0.082105 0.075259 0.000010 0.000010 0.017555 0.032260 0.000010 0.036491 0.023622 0.000010 0.016806 0.053059 0.022802 0.046104 0.003902 0.021519 0.042023 0.000010 0.094509 0.041713 0.115622 0.009338 0.000010 0.037443
0.000010 0.176584 0.011364 0.022878 0.000010 0.070471 0.107507 0.000010 0.003482 0.020681 0.034690 0.014624 0.013588 0.010338 0.000010 0.003753 0.040656 0.025312 0.042828 0.000010 0.000010 0.033758 0.000010 0.111769 0.041758 0.158194 0.001966 0.011839 0.041890
0.000010 0.193765 0.017735 0.016237 0.000010 0.069212 0.086804 0.000010 0.000010 0.056791 0.042358 0.000010 0.000030 0.028629 0.000010 0.028499 0.035727 0.007790 0.091386 0.000010 0.024228 0.030963 0.005703 0.089610 0.042173 0.117975 0.010299 0.004007 0.000010
0.000010 0.211256 0.000010 0.016909 0.000010 0.058014 0.081803 0.000010 0.006113 0.015988 0.024288 0.000010 0.000010 0.033781 0.008337 0.037755 0.026934 0.027128 0.083674 0.000010 0.049063 0.038231 0.000010 0.097068 0.077552 0.105385 0.000010 0.000621 0.000010
0.000010 0.188759 0.000010 0.012111 0.033205 0.033757 0.096177 0.000010 0.000010 0.046903 0.033483 0.000010 0.000986 0.021316 0.009699 0.013329 0.017534 0.046479 0.040460 0.021667 0.000010 0.033696 0.000010 0.106241 0.039472 0.158646 0.014624 0.001713 0.029673
0.000010 0.195293 0.000010 0.012982 0.000010 0.061107 0.064948 0.000065 0.000010 0.013212 0.041125 0.003099 0.000010 0.033731 0.000010 0.004748 0.021263 0.062420 0.100441 0.000010 0.013987 0.068209 0.000010 0.094097 0.080314 0.112873 0.007601 0.008394 0.000010
0.000010 0.186824 0.009639 0.018380 0.000010 0.086981 0.073142 0.000010 0.000010 0.030827 0.047602 0.000010 0.000010 0.031127 0.000010 0.031948 0.023058 0.030159 0.084427 0.000010 0.004974 0.032927 0.005778 0.088040 0.079475 0.115342 0.014297 0.000010 0.004962
0.002504 0.159215 0.004188 0.002656 0.027129 0.030815 0.095773 0.000010 0.000010 0.113361 0.009327 0.017903 0.023181 0.010692 0.000010 0.018784 0.033524 0.031710 0.019333 0.000010 0.037034 0.046650 0.000010 0.085173 0.048174 0.143432 0.027213 0.004109 0.008069
0.000010 0.196547 0.007829 0.007839 0.000010 0.061894 0.081271 0.000010 0.000010 0.025623 0.005914 0.010257 0.046895 0.029069 0.000010 0.039790 0.023898 0.006534 0.059994 0.000010 0.000010 0.012537 0.000010 0.108718 0.037111 0.158977 0.033075 0.016541 0.029607
0.000010 0.175619 0.026457 0.009348 0.000010 0.054206 0.091842 0.000010 0.000010 0.011504 0.006045 0.000010 0.000182 0.019562 0.000010 0.024640 0.046095 0.019527 0.055854 0.000010 0.007768 0.037152 0.000010 0.089290 0.040158 0.231239 0.030926 0.022494 0.000010
0.000010 0.199918 0.011478 0.012290 0.028361 0.028581 0.105525 0.000010 0.000010 0.013470 0.017601 0.025296 0.033705 0.019170 0.000010 0.033570 0.020731 0.005845 0.054557 0.023473 0.000010 0.042305 0.000010 0.114740 0.031346 0.154911 0.007787 0.000010 0.015271
0.000010 0.165401 0.005251 0.000010 0.000010 0.044194 0.144130 0.000010 0.000010 0.029246 0.007319 0.007938 0.021770 0.010517 0.000010 0.024623 0.023326 0.013303 0.069260 0.002183 0.002632 0.049883 0.000010 0.105445 0.050429 0.204962 0.008957 0.000010 0.009153
0.000010 0.171975 0.000796 0.007166 0.000010 0.039106 0.142858 0.000010 0.000010 0.025166 0.033383 0.005258 0.036806 0.006583 0.000010 0.047026 0.026920 0.028421 0.049219 0.000010 0.011147 0.028473 0.000010 0.108764 0.030508 0.175798 0.018410 0.005731 0.000416
0.000010 0.165667 0.026874 0.012042 0.020501 0.034412 0.087261 0.000010 0.000010 0.024368 0.031678 0.007677 0.029658 0.032694 0.000010 0.011720 0.033628 0.034093 0.034681 0.005051 0.000010 0.038640 0.000010 0.090269 0.056619 0.166888 0.022388 0.013989 0.019140
0.000010 0.196476 0.003923 0.007250 0.014078 0.029064 0.109066 0.000010 0.000010 0.011809 0.017063 0.016807 0.002445 0.024129 0.000010 0.008045 0.035026 0.052387 0.020576 0.005619 0.019059 0.035856 0.000010 0.117524 0.041370 0.183445 0.016570 0.012535 0.019828
0.000010 0.157165 0.014850 0.008925 0.034226 0.051379 0.113600 0.000010 0.000010 0.011427 0.031091 0.010482 0.015681 0.009236 0.000010 0.025541 0.017124 0.027881 0.127716 0.000010 0.003289 0.041808 0.000010 0.072506 0.065236 0.129622 0.013201 0.011127 0.006826
0.000010 0.174231 0.005703 0.000010 0.038554 0.036901 0.109890 0.000010 0.000010 0.018255 0.009529 0.002882 0.020238 0.004573 0.000010 0.052349 0.034730 0.022903 0.045505 0.000010 0.000010 0.013873 0.000010 0.105642 0.059769 0.177206 0.008798 0.014179 0.044210
0.000010 0.202528 0.000028 0.001219 0.023584 0.032250 0.133680 0.000010 0.000010 0.007639 0.017561 0.017054 0.027867 0.011479 0.001218 0.033075 0.040467 0.025561 0.035260 0.000010 0.000010 0.025447 0.008875 0.105592 0.024982 0.190199 0.021176 0.001738 0.011470
0.000010 0.177377 0.017967 0.002376 0.000010 0.053082 0.153558 0.000010 0.000010 0.017360 0.006745 0.005697 0.049829 0.023638 0.000010 0.042042 0.031069 0.002129 0.032996 0.009644 0.000010 0.027437 0.000010 0.096550 0.040002 0.172127 0.022669 0.002736 0.012899
0.000010 0.175706 0.031943 0.007001 0.015063 0.041878 0.131790 0.000010 0.000010 0.026118 0.000603 0.017794 0.030822 0.008932 0.000010 0.024082 0.014797 0.035704 0.047159 0.009266 0.000010 0.023444 0.000010 0.103129 0.039981 0.196271 0.000010 0.002958 0.015488
0.000010 0.176386 0.000010 0.000010 0.006607 0.025082 0.111797 0.005200 0.002099 0.049590 0.000010 0.010903 0.023407 0.012156 0.000010 0.022438 0.030953 0.038118 0.047522 0.000010 0.028580 0.023931 0.000010 0.090646 0.049823 0.195143 0.018689 0.000010 0.030851
0.000010 0.203631 0.001900 0.002788 0.075344 0.036239 0.136542 0.000010 0.000010 0.007057 0.041693 0.014410 0.012389 0.000010 0.000010 0.014033 0.026166 0.054955 0.026526 0.006938 0.005048 0.035175 0.003473 0.099183 0.029639 0.137136 0.004541 0.003853 0.021291
0.000010 0.179659 0.003291 0.000010 0.031485 0.030823 0.140145 0.000010 0.000010 0.021948 0.023152 0.015801 0.042156 0.014095 0.000010 0.035053 0.031274 0.007403 0.023635 0.019064 0.000010 0.041105 0.000010 0.105068 0.041902 0.155390 0.000010 0.010798 0.026674
0.000010 0.134280 0.003781 0.000010 0.000010 0.028283 0.161300 0.000010 0.000010 0.057429 0.031199 0.022579 0.018413 0.009621 0.000012 0.060282 0.040514 0.069141 0.033261 0.000010 0.001573 0.031567 0.000010 0.074403 0.038382 0.142012 0.026601 0.000010 0.015285
0.000010 0.134943 0.015604 0.004337 0.000010 0.012094 0.206068 0.000010 0.000010 0.033485 0.000010 0.005394 0.022965 0.012676 0.000010 0.040092 0.064846 0.059628 0.055686 0.000010 0.010135 0.021841 0.000010 0.075760 0.028648 0.156355 0.029278 0.000010 0.010075
0.000565 0.155104 0.017587 0.000010 0.000010 0.046528 0.185738 0.000010 0.000010 0.070289 0.001145 0.000010 0.020628 0.012425 0.000010 0.049613 0.023874 0.064930 0.063168 0.000010 0.012231 0.014564 0.000734 0.062112 0.016365 0.134638 0.018924 0.000010 0.028756
0.000010 0.141697 0.008498 0.001371 0.000010 0.044056 0.146194 0.000010 0.000010 0.025192 0.029442 0.035876 0.023840 0.023653 0.000010 0.038912 0.018840 0.035354 0.023229 0.000010 0.000852 0.026403 0.007201 0.086628 0.035492 0.169107 0.045119 0.004152 0.028831
0.000010 0.173066 0.000010 0.015500 0.000010 0.001539 0.141535 0.000010 0.000010 0.029850 0.000010 0.012044 0.027325 0.017597 0.000010 0.083787 0.034766 0.061083 0.037036 0.000010 0.002096 0.015509 0.000010 0.085580 0.025285 0.146246 0.021369 0.000010 0.068686
0.004213 0.163574 0.009586 0.000010 0.000010 0.034608 0.210361 0.000010 0.000010 0.037660 0.000010 0.007850 0.022230 0.006227 0.000010 0.057940 0.040721 0.059365 0.039346 0.000010 0.000010 0.015132 0.000010 0.076763 0.015285 0.116605 0.032876 0.000010 0.049558
0.000010 0.150273 0.012951 0.000010 0.000010 0.032691 0.178669 0.004147 0.000010 0.028726 0.000010 0.014078 0.031076 0.001186 0.000010 0.036429 0.045790 0.067200 0.058745 0.000010 0.000010 0.014788 0.000010 0.081309 0.036604 0.121018 0.012960 0.013819 0.057451
0.000010 0.171043 0.000010 0.003486 0.000010 0.037820 0.218584 0.000010 0.000010 0.048866 0.029103 0.020856 0.000010 0.009408 0.000010 0.021899 0.030768 0.100531 0.026499 0.000010 0.000010 0.009291 0.000010 0.073129 0.019335 0.121223 0.008738 0.000010 0.049313
0.000010 0.201553 0.018907 0.007818 0.032999 0.041918 0.096163 0.000010 0.000010 0.032888 0.000010 0.008701 0.013596 0.020330 0.000010 0.015644 0.047370 0.017624 0.057324 0.000010 0.000010 0.011960 0.000010 0.113696 0.036509 0.188641 0.022841 0.000010 0.013426
0.000010 0.176940 0.008325 0.015922 0.025093 0.015170 0.103821 0.000010 0.000010 0.014843 0.034383 0.000232 0.006523 0.034207 0.000010 0.036862 0.022725 0.028384 0.077267 0.000010 0.000010 0.046569 0.000010 0.098868 0.045731 0.187430 0.009015 0.005648 0.005972
0.000010 0.204941 0.031480 0.024037 0.000010 0.041270 0.128177 0.000010 0.000010 0.008456 0.012087 0.001429 0.000010 0.020800 0.000010 0.027528 0.027788 0.000010 0.039938 0.000010 0.000010 0.026879 0.000010 0.121982 0.055358 0.212155 0.000010 0.000010 0.015573
0.000010 0.192187 0.025917 0.007045 0.000010 0.004816 0.103281 0.000010 0.000010 0.019760 0.020113 0.009112 0.062313 0.000010 0.000010 0.021925 0.049523 0.009474 0.062156 0.012797 0.000010 0.047615 0.000010 0.131182 0.036830 0.168616 0.008170 0.000010 0.007078
0.000010 0.166056 0.000915 0.023481 0.017478 0.042888 0.083638 0.000010 0.000010 0.023258 0.067552 0.000010 0.000010 0.029769 0.000010 0.036146 0.016696 0.034040 0.034102 0.013057 0.014946 0.036171 0.006228 0.107366 0.099860 0.127549 0.018724 0.000010 0.000010
0.000010 0.192784 0.010000 0.000010 0.019914 0.035858 0.126830 0.000010 0.000010 0.023573 0.002919 0.006363 0.039478 0.019191 0.000010 0.046665 0.043232 0.000010 0.060325 0.001694 0.000010 0.053948 0.000010 0.117355 0.012840 0.134764 0.033298 0.000010 0.018879
0.000010 0.174005 0.005446 0.002895 0.027411 0.036095 0.106636 0.000010 0.000010 0.022793 0.038040 0.000011 0.011533 0.016310 0.000010 0.035978 0.031754 0.019206 0.042173 0.000010 0.000010 0.043478 0.000010 0.127858 0.071504 0.154292 0.023825 0.008678 0.000010
0.000010 0.153843 0.035207 0.000010 0.000010 0.006247 0.095472 0.000010 0.003766 0.014082 0.028214 0.015236 0.009235 0.017370 0.000010 0.005161 0.035004 0.016876 0.086929 0.000010 0.007144 0.056120 0.008947 0.108987 0.086821 0.184191 0.021534 0.003546 0.000010
0.000010 0.000010 0.000010 0.000010 0.000010 0.000010 0.116087 0.000010 0.000010 0.000010 0.000010 0.027088 0.000010 0.000010 0.000010 0.054865 0.000010 0.779972 0.000010 0.003965 0.000010 0.000010 0.000010 0.000010 0.000010 0.000010 0.017793 0.000010 0.000010
0.000010 0.000010 0.000010 0.000010 0.000010 0.000010 0.142779 0.000010 0.002076 0.000010 0.000010 0.009743 0.000010 0.000010 0.000010 0.071482 0.000010 0.753527 0.000010 0.008700 0.000010 0.000010 0.000010 0.000010 0.000010 0.000010 0.000010 0.011472 0.000010
0.000010 0.000010 0.000010 0.000010 0.015566 0.000010 0.130132 0.000010 0.000010 0.000010 0.000010 0.024469 0.000010 0.000010 0.000010 0.061010 0.000010 0.734410 0.000010 0.000010 0.000010 0.000010 0.000010 0.000010 0.000010 0.000010 0.000010 0.002565 0.031627
0.000010 0.000010 0.054683 0.000010 0.003920 0.000010 0.208595 0.000010 0.000010 0.000010 0.000010 0.038908 0.002807 0.000010 0.000010 0.020545 0.000010 0.650411 0.000010 0.000010 0.000010 0.000010 0.000010 0.000010 0.000010 0.000010 0.007234 0.000010 0.012696
0.000010 0.000010 0.003978 0.000010 0.000010 0.000010 0.106519 0.000012 0.000010 0.000010 0.000010 0.024973 0.000010 0.000010 0.000010 0.058056 0.000010 0.759538 0.000010 0.000010 0.000010 0.000010 0.000010 0.000010 0.000010 0.026770 0.012703 0.007252 0.000010
0.000010 0.000010 0.005549 0.000010 0.012471 0.000010 0.232838 0.000911 0.000010 0.000010 0.000010 0.030692 0.002166 0.000010 0.000010 0.056249 0.000010 0.610469 0.000010 0.000010 0.000010 0.000010 0.000010 0.000010 0.000010 0.003519 0.029456 0.015501 0.000010
0.000010 0.000010 0.000010 0.000010 0.000010 0.000010 0.000010 0.000010 0.000010 0.000010 0.000010 0.000010 0.000010 0.000010 0.000010 0.000010 0.000010 0.999720 0.000010 0.000010 0.000010 0.000010 0.000010 0.000010 0.000010 0.000010 0.000010 0.000010 0.000010
0.000010 0.000010 0.000010 0.000010 0.000010 0.000010 0.000010 0.000010 0.000010 0.000010 0.000010 0.000010 0.000010 0.000010 0.000010 0.000010 0.000010 0.999720 0.000010 0.000010 0.000010 0.000010 0.000010 0.000010 0.000010 0.000010 0.000010 0.000010 0.000010
0.000010 0.000010 0.000010 0.000010 0.000010 0.000010 0.000010 0.000010 0.000010 0.000010 0.000010 0.000010 0.000010 0.000010 0.000010 0.000010 0.000010 0.999720 0.000010 0.000010 0.000010 0.000010 0.000010 0.000010 0.000010 0.000010 0.000010 0.000010 0.000010
0.000010 0.000010 0.000010 0.000010 0.000010 0.000010 0.000010 0.000010 0.000010 0.000010 0.000010 0.000010 0.000010 0.000010 0.000010 0.000010 0.000010 0.999720 0.000010 0.000010 0.000010 0.000010 0.000010 0.000010 0.000010 0.000010 0.000010 0.000010 0.000010
0.000010 0.000010 0.000010 0.000010 0.000010 0.000010 0.000010 0.000010 0.000010 0.000010 0.000010 0.000010 0.000010 0.000010 0.000010 0.000010 0.000010 0.999720 0.000010 0.000010 0.000010 0.000010 0.000010 0.000010 0.000010 0.000010 0.000010 0.000010 0.000010
0.000010 0.000010 0.000010 0.000010 0.000010 0.000010 0.000010 0.000010 0.000010 0.000010 0.000010 0.000010 0.000010 0.000010 0.000010 0.000010 0.000010 0.999720 0.000010 0.000010 0.000010 0.000010 0.000010 0.000010 0.000010 0.000010 0.000010 0.000010 0.000010
0.000010 0.000010 0.000010 0.000010 0.000010 0.000010 0.000010 0.000010 0.000010 0.000010 0.000010 0.000010 0.000010 0.000010 0.000010 0.000010 0.000010 0.999720 0.000010 0.000010 0.000010 0.000010 0.000010 0.000010 0.000010 0.000010 0.000010 0.000010 0.000010
0.000010 0.000010 0.000010 0.000010 0.000010 0.000010 0.000010 0.000010 0.000010 0.000010 0.000010 0.000010 0.000010 0.000010 0.000010 0.000010 0.000010 0.999720 0.000010 0.000010 0.000010 0.000010 0.000010 0.000010 0.000010 0.000010 0.000010 0.000010 0.000010
0.000010 0.000010 0.000010 0.000010 0.000010 0.000010 0.000010 0.000010 0.000010 0.000010 0.000010 0.000010 0.000010 0.000010 0.000010 0.000010 0.000010 0.999720 0.000010 0.000010 0.000010 0.000010 0.000010 0.000010 0.000010 0.000010 0.000010 0.000010 0.000010
0.000010 0.000010 0.000010 0.000010 0.000010 0.000010 0.000010 0.000010 0.000010 0.000010 0.000010 0.015948 0.000010 0.000010 0.000010 0.000010 0.000010 0.983782 0.000010 0.000010 0.000010 0.000010 0.000010 0.000010 0.000010 0.000010 0.000010 0.000010 0.000010
0.000010 0.000010 0.000010 0.000010 0.000010 0.000010 0.000010 0.000010 0.000010 0.000010 0.000010 0.000010 0.000010 0.000010 0.000010 0.000010 0.000010 0.999720 0.000010 0.000010 0.000010 0.000010 0.000010 0.000010 0.000010 0.000010 0.000010 0.000010 0.000010
0.000010 0.000010 0.000010 0.000010 0.000010 0.000010 0.000010 0.000010 0.000010 0.000010 0.000010 0.000010 0.000010 0.000010 0.000010 0.000010 0.000010 0.999720 0.000010 0.000010 0.000010 0.000010 0.000010 0.000010 0.000010 0.000010 0.000010 0.000010 0.000010
0.000010 0.000010 0.002458 0.000010 0.000010 0.000010 0.000010 0.000010 0.000010 0.000010 0.000010 0.000010 0.000010 0.000010 0.000010 0.000010 0.000010 0.997272 0.000010 0.000010 0.000010 0.000010 0.000010 0.000010 0.000010 0.000010 0.000010 0.000010 0.000010
0.000010 0.000010 0.000010 0.000010 0.000010 0.000010 0.000010 0.000010 0.000010 0.000010 0.000010 0.000010 0.000010 0.000010 0.000010 0.000010 0.000010 0.999720 0.000010 0.000010 0.000010 0.000010 0.000010 0.000010 0.000010 0.000010 0.000010 0.000010 0.000010
0.000010 0.000010 0.000010 0.000010 0.077050 0.000010 0.000010 0.000010 0.000010 0.000010 0.000010 0.000010 0.000010 0.000010 0.000010 0.000010 0.000010 0.000010 0.000010 0.000010 0.000010 0.000010 0.000010 0.000010 0.000010 0.000010 0.000010 0.015489 0.907202
0.000010 0.000010 0.000010 0.000010 0.085303 0.000010 0.012345 0.000010 0.000010 0.000010 0.000010 0.000010 0.014182 0.000010 0.000010 0.006265 0.000010 0.000010 0.000010 0.000010 0.000010 0.000010 0.000010 0.000010 0.000010 0.001667 0.000010 0.032621 0.847397
0.000010 0.000010 0.000010 0.000010 0.059140 0.000010 0.000010 0.000010 0.000010 0.000010 0.000010 0.000010 0.000010 0.000010 0.000010 0.000010 0.000010 0.000010 0.000010 0.004381 0.000010 0.000010 0.000010 0.000010 0.000010 0.000010 0.000010 0.000010 0.936219
0.000010 0.000010 0.000010 0.000010 0.116555 0.000010 0.000010 0.000010 0.000010 0.000010 0.000010 0.000010 0.000010 0.000010 0.000010 0.000010 0.000010 0.000010 0.000010 0.000010 0.000010 0.000010 0.000010 0.000010 0.000010 0.000010 0.015823 0.008202 0.859170
0.008692 0.000010 0.000019 0.000010 0.062553 0.000010 0.000010 0.000010 0.001916 0.000010 0.000010 0.000010 0.000010 0.000010 0.000010 0.000010 0.000010 0.000010 0.000010 0.000010 0.000010 0.000010 0.000010 0.000010 0.000010 0.033941 0.000010 0.000010 0.892650
0.004905 0.000010 0.000010 0.000010 0.013230 0.000010 0.021513 0.000010 0.000010 0.000010 0.000010 0.000010 0.000010 0.000010 0.003985 0.000010 0.000010 0.000010 0.000010 0.031678 0.000010 0.000010 0.000010 0.000010 0.000010 0.035522 0.044265 0.000010 0.844691
0.000010 0.000010 0.000010 0.000010 0.133007 0.000010 0.000048 0.000020 0.000010 0.000010 0.000010 0.000010 0.000010 0.000010 0.000010 0.000010 0.000010 0.000010 0.000010 0.000010 0.000010 0.000010 0.000010 0.000010 0.000010 0.000010 0.030456 0.000010 0.836229
0.012728 0.000010 0.000014 0.000010 0.059424 0.000010 0.000010 0.000010 0.000010 0.000010 0.000010 0.008216 0.000010 0.000010 0.000010 0.004057 0.007644 0.000010 0.000010 0.004267 0.014389 0.005312 0.000010 0.000010 0.000010 0.083897 0.036657 0.000010 0.763225
0.000010 0.000010 0.000010 0.000010 0.087406 0.000010 0.000010 0.000010 0.000010 0.000010 0.000010 0.000010 0.000010 0.000010 0.000010 0.000010 0.000010 0.000010 0.000010 0.053526 0.000010 0.000010 0.000010 0.000010 0.000010 0.007211 0.000010 0.000010 0.851608
0.000010 0.000010 0.000010 0.000010 0.102151 0.000010 0.000010 0.000010 0.000010 0.000010 0.000010 0.000010 0.000010 0.000010 0.000010 0.000010 0.000010 0.000010 0.000010 0.000010 0.000010 0.000010 0.000010 0.000010 0.000010 0.008086 0.000010 0.000010 0.889503
0.000010 0.000010 0.000010 0.000010 0.135445 0.000010 0.000010 0.000010 0.000010 0.000010 0.000010 0.000010 0.000010 0.000010 0.000010 0.005271 0.000010 0.002992 0.000010 0.000010 0.000010 0.000010 0.000010 0.000010 0.000010 0.000010 0.005968 0.000010 0.850085
0.000010 0.000010 0.000010 0.000010 0.046981 0.000010 0.000010 0.003296 0.000010 0.000010 0.000010 0.000010 0.000010 0.000010 0.000010 0.000010 0.000010 0.000010 0.000010 0.000010 0.000010 0.000010 0.000010 0.000010 0.000010 0.000010 0.005589 0.007439 0.936455
0.000010 0.000010 0.000010 0.000010 0.104080 0.000010 0.000010 0.000010 0.000010 0.000010 0.000010 0.000010 0.000010 0.000010 0.000010 0.000010 0.000010 0.000010 0.000010 0.000019 0.000010 0.000010 0.000010 0.000010 0.000010 0.006586 0.000010 0.000773 0.888301
0.000010 0.000010 0.000010 0.000010 0.021782 0.000010 0.004610 0.000010 0.000010 0.000010 0.000010 0.000010 0.000010 0.000010 0.000010 0.000010 0.000010 0.000010 0.000010 0.029609 0.000010 0.000010 0.000010 0.000010 0.000010 0.084300 0.010449 0.000010 0.849019
0.007242 0.000010 0.008113 0.000010 0.028209 0.000010 0.002141 0.001214 0.000010 0.000010 0.000010 0.001126 0.000010 0.000010 0.000010 0.001714 0.000010 0.000010 0.000010 0.042986 0.000010 0.000010 0.000010 0.000010 0.000010 0.010862 0.049633 0.000010 0.846580
0.000010 0.000010 0.000010 0.000010 0.058410 0.000010 0.000010 0.000010 0.003716 0.000010 0.000010 0.000010 0.000010 0.000010 0.000010 0.000010 0.000010 0.000010 0.000010 0.039771 0.000010 0.000010 0.000010 0.000010 0.000010 0.000010 0.000010 0.000010 0.897853
0.000010 0.000010 0.000010 0.000010 0.104439 0.000010 0.028127 0.000010 0.000010 0.000010 0.000010 0.000010 0.000010 0.000010 0.000010 0.000010 0.000010 0.000010 0.000010 0.000010 0.000010 0.000010 0.000010 0.000010 0.000010 0.069822 0.083031 0.000010 0.714341
0.000010 0.000010 0.000010 0.000010 0.084220 0.000010 0.000010 0.000010 0.003350 0.000010 0.000010 0.000010 0.008583 0.000010 0.000010 0.000010 0.000010 0.000010 0.000010 0.020569 0.000010 0.000010 0.000010 0.000010 0.000010 0.006386 0.000010 0.000010 0.876663
0.000010 0.000010 0.000010 0.000010 0.009093 0.000010 0.000010 0.000010 0.000010 0.000010 0.000010 0.000010 0.015829 0.000010 0.000010 0.000010 0.000010 0.000010 0.000010 0.042853 0.000010 0.000010 0.000010 0.000010 0.000010 0.000010 0.000010 0.000010 0.931974
0.000010 0.000010 0.000010 0.000010 0.050020 0.000010 0.000994 0.000010 0.000010 0.000010 0.000010 0.000010 0.021880 0.000010 0.000010 0.000010 0.000010 0.000010 0.000010 0.014465 0.000010 0.000010 0.000010 0.000010 0.000010 0.026623 0.004141 0.003122 0.878546
0.000010 0.007401 0.000010 0.003663 0.611795 0.011914 0.005643 0.000010 0.001478 0.000010 0.000010 0.000010 0.036152 0.000010 0.000010 0.000010 0.000010 0.000010 0.000010 0.062539 0.000010 0.000010 0.000010 0.000010 0.005554 0.228878 0.017039 0.007773 0.000010
0.000010 0.004835 0.002172 0.006217 0.709398 0.026255 0.000010 0.000010 0.000010 0.000010 0.001167 0.000010 0.000010 0.000010 0.000010 0.000010 0.000010 0.000010 0.000010 0.093630 0.000010 0.004514 0.000010 0.000010 0.000010 0.135099 0.000010 0.016524 0.000010
0.004022 0.000010 0.001820 0.012188 0.787410 0.020647 0.015894 0.000332 0.000010 0.000010 0.000010 0.001798 0.040254 0.000010 0.000010 0.000010 0.005682 0.000010 0.000010 0.062473 0.000010 0.004994 0.002871 0.004558 0.001857 0.022538 0.000010 0.010541 0.000010
0.005924 0.000010 0.000010 0.001534 0.953914 0.038378 0.000010 0.000010 0.000010 0.000010 0.000010 0.000010 0.000010 0.000010 0.000010 0.000010 0.000010 0.000010 0.000010 0.000010 0.000010 0.000010 0.000010 0.000010 0.000010 0.000010 0.000010 0.000010 0.000010
0.003398 0.000039 0.000010 0.000010 0.915086 0.020479 0.000010 0.000010 0.001450 0.000010 0.010313 0.000010 0.000010 0.003947 0.000010 0.001747 0.000010 0.000010 0.012595 0.000010 0.010385 0.009014 0.000010 0.000010 0.000010 0.000010 0.000010 0.000010 0.011378
0.002516 0.000010 0.000010 0.002141 0.908887 0.000010 0.000010 0.001432 0.000010 0.007378 0.008873 0.000010 0.016915 0.001974 0.000010 0.010495 0.005322 0.002238 0.000010 0.017106 0.000010 0.010308 0.000010 0.001650 0.000010 0.000010 0.000010 0.002627 0.000010
0.005393 0.000010 0.001939 0.010001 0.773619 0.001940 0.000010 0.000010 0.000010 0.000010 0.000010 0.000010 0.019069 0.000010 0.000010 0.000010 0.000010 0.000010 0.000010 0.083175 0.000010 0.005994 0.000010 0.002182 0.000010 0.065229 0.003720 0.027568 0.000010
0.000010 0.000010 0.000010 0.000010 0.947821 0.050256 0.000010 0.000010 0.000010 0.000010 0.000010 0.000010 0.000010 0.000010 0.000010 0.001663 0.000010 0.000010 0.000010 0.000010 0.000010 0.000010 0.000010 0.000010 0.000010 0.000010 0.000010 0.000010 0.000010
0.015552 0.004715 0.000010 0.008824 0.760328 0.030737 0.000010 0.001663 0.000916 0.000010 0.004342 0.000010 0.026108 0.012345 0.014935 0.000010 0.003862 0.000010 0.008746 0.062058 0.000010 0.000010 0.000010 0.001500 0.000010 0.016807 0.000010 0.015161 0.011290
0.031274 0.000010 0.000010 0.000010 0.749665 0.037403 0.000010 0.000010 0.000053 0.007893 0.020994 0.000010 0.047890 0.000010 0.011496 0.000010 0.005625 0.000010 0.000010 0.032885 0.000010 0.025374 0.006079 0.000010 0.002634 0.004346 0.005590 0.010668 0.000010
0.019503 0.011256 0.003278 0.001940 0.825625 0.040251 0.000010 0.000010 0.004252 0.000010 0.002247 0.000010 0.000010 0.000010 0.007639 0.000010 0.000010 0.000010 0.012893 0.032452 0.000010 0.014575 0.006383 0.000010 0.003082 0.014482 0.000010 0.000010 0.000010
0.018359 0.002555 0.000010 0.000010 0.960690 0.008738 0.000010 0.000010 0.000010 0.000010 0.000010 0.003378 0.000010 0.000010 0.000010 0.000010 0.000010 0.000010 0.000010 0.000010 0.000010 0.006051 0.000010 0.000010 0.000010 0.000010 0.000010 0.000010 0.000010
0.003815 0.000010 0.001546 0.000450 0.719875 0.013457 0.000010 0.000010 0.000010 0.000010 0.000010 0.000010 0.007462 0.000010 0.000010 0.000010 0.000010 0.000010 0.004810 0.082276 0.000010 0.005094 0.000010 0.000010 0.000010 0.134523 0.000010 0.021252 0.005270
0.006360 0.000010 0.000010 0.000010 0.872523 0.037776 0.000010 0.000016 0.000010 0.000010 0.008224 0.000010 0.000010 0.004003 0.002272 0.000010 0.000010 0.000010 0.000010 0.038549 0.000479 0.021748 0.006401 0.000010 0.000925 0.000010 0.000010 0.000563 0.000010
0.003007 0.000010 0.000010 0.005956 0.797988 0.008320 0.000010 0.000010 0.000010 0.000010 0.008008 0.000010 0.022211 0.007168 0.000010 0.000010 0.009554 0.000010 0.001827 0.042950 0.000010 0.010555 0.000010 0.000010 0.005969 0.063867 0.005891 0.006590 0.000010
0.030319 0.000010 0.000010 0.002166 0.773138 0.021943 0.005237 0.005602 0.000010 0.000010 0.000010 0.000010 0.000400 0.000010 0.000010 0.000010 0.000010 0.000010 0.000010 0.039282 0.014567 0.000010 0.000010 0.005932 0.001857 0.065074 0.000569 0.000010 0.033764
0.018202 0.000730 0.001198 0.000010 0.864866 0.025909 0.000010 0.000010 0.001138 0.001037 0.000010 0.000010 0.005623 0.003330 0.015414 0.001124 0.000010 0.000010 0.003895 0.007539 0.004387 0.004266 0.000010 0.002888 0.000010 0.022343 0.008464 0.007547 0.000010
0.000781 0.006215 0.007253 0.006406 0.915521 0.039830 0.000010 0.000010 0.000010 0.000010 0.000010 0.001661 0.000010 0.000010 0.000010 0.000010 0.002570 0.000010 0.000010 0.000010 0.010712 0.000010 0.000010 0.000010 0.008863 0.000010 0.000010 0.000010 0.000010
0.000010 0.000010 0.000010 0.000010 0.957081 0.042186 0.000010 0.000010 0.000010 0.000010 0.000010 0.000010 0.000010 0.000242 0.000010 0.000010 0.000010 0.000010 0.000010 0.000010 0.000010 0.000241 0.000010 0.000010 0.000010 0.000010 0.000010 0.000010 0.000010
0.000010 0.000010 0.005220 0.000010 0.969897 0.024623 0.000010 0.000010 0.000010 0.000010 0.000010 0.000010 0.000010 0.000010 0.000010 0.000010 0.000010 0.000010 0.000010 0.000010 0.000010 0.000010 0.000010 0.000010 0.000010 0.000010 0.000010 0.000010 0.000010
0.000010 0.000010 0.000010 0.000010 0.178155 0.000010 0.000010 0.000010 0.000010 0.000010 0.000010 0.000010 0.005568 0.000010 0.000010 0.000010 0.000010 0.000010 0.000010 0.717232 0.000010 0.000010 0.000010 0.000010 0.000010 0.098794 0.000010 0.000010 0.000010
0.000010 0.000010 0.000010 0.000010 0.000010 0.000010 0.000010 0.000010 0.000010 0.000010 0.000010 0.000010 0.000010 0.000010 0.000010 0.000010 0.000010 0.000010 0.000010 0.999720 0.000010 0.000010 0.000010 0.000010 0.000010 0.000010 0.000010 0.000010 0.000010
0.000010 0.000010 0.000010 0.000010 0.000010 0.000010 0.000010 0.000010 0.000010 0.000010 0.000010 0.000010 0.000010 0.000010 0.000010 0.000010 0.000010 0.000010 0.000010 0.999720 0.000010 0.000010 0.000010 0.000010 0.000010 0.000010 0.000010 0.000010 0.000010
0.000010 0.000010 0.000010 0.000010 0.000010 0.000010 0.000010 0.000010 0.000010 0.000010 0.000010 0.000010 0.000010 0.000010 0.000010 0.000010 0.000010 0.000010 0.000010 0.999720 0.000010 0.000010 0.000010 0.000010 0.000010 0.000010 0.000010 0.000010 0.000010
0.000010 0.000010 0.000010 0.000010 0.000010 0.000010 0.000010 0.000010 0.000010 0.000010 0.000010 0.000010 0.000010 0.000010 0.000010 0.000010 0.000010 0.000010 0.000010 0.999720 0.000010 0.000010 0.000010 0.000010 0.000010 0.000010 0.000010 0.000010 0.000010
0.000010 0.000010 0.000010 0.000010 0.092798 0.000010 0.000010 0.000010 0.000010 0.000010 0.000010 0.000010 0.000010 0.000010 0.000010 0.000010 0.000010 0.000010 0.000010 0.906863 0.000010 0.000010 0.000010 0.000010 0.000010 0.000079 0.000010 0.000010 0.000010
0.000010 0.000010 0.000010 0.000010 0.000010 0.000010 0.000010 0.000010 0.000010 0.000010 0.000010 0.000010 0.000010 0.000010 0.000010 0.000010 0.000010 0.000010 0.000010 0.999720 0.000010 0.000010 0.000010 0.000010 0.000010 0.000010 0.000010 0.000010 0.000010
0.000010 0.000010 0.000010 0.000010 0.096283 0.000010 0.000010 0.000010 0.000010 0.000010 0.000010 0.000010 0.000010 0.000010 0.000010 0.000010 0.000010 0.000010 0.000010 0.899400 0.000010 0.000010 0.000010 0.000010 0.000010 0.000010 0.000010 0.004057 0.000010
0.000010 0.000010 0.000010 0.000010 0.000010 0.000010 0.000010 0.000010 0.000010 0.000010 0.000010 0.000010 0.000010 0.000010 0.000010 0.000010 0.000010 0.000010 0.000010 0.999720 0.000010 0.000010 0.000010 0.000010 0.000010 0.000010 0.000010 0.000010 0.000010
0.000010 0.000010 0.000010 0.000010 0.000010 0.000010 0.000010 0.000010 0.000010 0.000010 0.000010 0.000010 0.000010 0.000010 0.000010 0.000010 0.000010 0.000010 0.000010 0.999720 0.000010 0.000010 0.000010 0.000010 0.000010 0.000010 0.000010 0.000010 0.000010
0.000010 0.000010 0.000010 0.000010 0.000010 0.000010 0.000010 0.000010 0.000010 0.000010 0.000010 0.000010 0.000010 0.000010 0.000010 0.000010 0.000010 0.000010 0.000010 0.999720 0.000010 0.000010 0.000010 0.000010 0.000010 0.000010 0.000010 0.000010 0.000010
0.000010 0.000010 0.000010 0.000010 0.000010 0.000010 0.000010 0.000010 0.000010 0.000010 0.000010 0.000010 0.000010 0.000010 0.000010 0.000010 0.000010 0.000010 0.000010 0.999720 0.000010 0.000010 0.000010 0.000010 0.000010 0.000010 0.000010 0.000010 0.000010
0.000010 0.000010 0.000010 0.000010 0.000010 0.000010 0.000010 0.000010 0.000010 0.000010 0.000010 0.000010 0.000010 0.000010 0.000010 0.000010 0.000010 0.000010 0.000010 0.999720 0.000010 0.000010 0.000010 0.000010 0.000010 0.000010 0.000010 0.000010 0.000010
0.000010 0.000010 0.000010 0.000010 0.000010 0.000010 0.000010 0.000010 0.000010 0.000010 0.000010 0.000010 0.000010 0.000010 0.000010 0.000010 0.000010 0.000010 0.000010 0.999720 0.000010 0.000010 0.000010 0.000010 0.000010 0.000010 0.000010 0.000010 0.000010
0.000010 0.000010 0.000010 0.000010 0.193822 0.000010 0.000010 0.000010 0.000010 0.000010 0.000010 0.000010 0.015073 0.000010 0.000010 0.000010 0.000010 0.000010 0.000010 0.751439 0.000010 0.000010 0.000010 0.000010 0.000010 0.039416 0.000010 0.000010 0.000010
0.000010 0.000010 0.000010 0.000010 0.000010 0.000010 0.000010 0.000010 0.000010 0.000010 0.000010 0.000010 0.000010 0.000010 0.000010 0.000010 0.000010 0.000010 0.000010 0.999720 0.000010 0.000010 0.000010 0.000010 0.000010 0.000010 0.000010 0.000010 0.000010
0.000010 0.000010 0.000010 0.000010 0.000010 0.000010 0.000010 0.000010 0.000010 0.000010 0.000010 0.000010 0.000010 0.000010 0.000010 0.000010 0.000010 0.000010 0.000010 0.999720 0.000010 0.000010 0.000010 0.000010 0.000010 0.000010 0.000010 0.000010 0.000010
0.000010 0.000010 0.000010 0.000010 0.000010 0.000010 0.000010 0.000010 0.000010 0.000010 0.000010 0.000010 0.000010 0.000010 0.000010 0.000010 0.000010 0.000010 0.000010 0.999720 0.000010 0.000010 0.000010 0.000010 0.000010 0.000010 0.000010 0.000010 0.000010
0.000010 0.000010 0.000010 0.000010 0.000010 0.000010 0.000010 0.000010 0.000010 0.000010 0.000010 0.000010 0.000010 0.000010 0.000010 0.000010 0.000010 0.000010 0.000010 0.999720 0.000010 0.000010 0.000010 0.000010 0.000010 0.000010 0.000010 0.000010 0.000010
0.000010 0.000010 0.000010 0.000010 0.000010 0.000010 0.000010 0.000010 0.000010 0.000010 0.000010 0.000010 0.000010 0.000010 0.000010 0.000010 0.000010 0.000010 0.000010 0.999720 0.000010 0.000010 0.000010 0.000010 0.000010 0.000010 0.000010 0.000010 0.000010
0.000010 0.000010 0.000010 0.000010 0.002728 0.000010 0.000010 0.000010 0.000010 0.000010 0.000010 0.000010 0.000010 0.000010 0.000010 0.000010 0.000010 0.000010 0.000010 0.000010 0.000010 0.000010 0.000010 0.000010 0.000010 0.981713 0.000010 0.015299 0.000010
0.000010 0.000010 0.000010 0.000010 0.000010 0.000010 0.000010 0.000010 0.000010 0.000010 0.000010 0.000010 0.000010 0.000010 0.000010 0.000010 0.000010 0.000010 0.000010 0.000010 0.000010 0.000010 0.000010 0.000010 0.000010 0.999720 0.000010 0.000010 0.000010
0.000010 0.000010 0.000010 0.000010 0.000010 0.000010 0.000010 0.000010 0.000010 0.000010 0.000010 0.000010 0.000010 0.000010 0.000010 0.000010 0.000010 0.000010 0.000010 0.000010 0.000010 0.000010 0.000010 0.000010 0.000010 0.999720 0.000010 0.000010 0.000010
0.000010 0.000010 0.000010 0.000010 0.000010 0.000010 0.000010 0.000010 0.000010 0.000010 0.000010 0.000010 0.000010 0.000010 0.000010 0.000010 0.000010 0.000010 0.000010 0.000010 0.000010 0.000010 0.000010 0.000010 0.000010 0.999720 0.000010 0.000010 0.000010
0.000010 0.000010 0.000010 0.000010 0.052396 0.000010 0.000010 0.000010 0.000010 0.000010 0.000010 0.000010 0.000010 0.000010 0.000010 0.000010 0.000010 0.000010 0.000010 0.000010 0.000010 0.000010 0.000010 0.000010 0.000010 0.947334 0.000010 0.000010 0.000010
0.000010 0.000010 0.000010 0.000010 0.000010 0.000010 0.000010 0.000010 0.000010 0.000010 0.000010 0.000010 0.000010 0.000010 0.000010 0.000010 0.000010 0.000010 0.000010 0.000010 0.000010 0.000010 0.000010 0.000010 0.000010 0.999720 0.000010 0.000010 0.000010
0.000010 0.000010 0.000010 0.000010 0.052389 0.000010 0.000010 0.000010 0.000010 0.000010 0.000010 0.000010 0.000010 0.000010 0.000010 0.000010 0.000010 0.000010 0.000010 0.000175 0.000010 0.000010 0.000010 0.000010 0.000010 0.931832 0.000010 0.015353 0.000010
0.000010 0.000010 0.000010 0.000010 0.003351 0.000010 0.000010 0.000010 0.000010 0.000010 0.000010 0.000010 0.000010 0.000010 0.000010 0.000010 0.000010 0.000010 0.000010 0.000010 0.000010 0.000010 0.000010 0.000010 0.000010 0.978278 0.000010 0.018111 0.000010
0.000010 0.000010 0.000010 0.000010 0.007765 0.000010 0.000010 0.000010 0.000010 0.000010 0.000010 0.000010 0.000010 0.000010 0.000010 0.000010 0.000010 0.000010 0.000010 0.000010 0.000010 0.000010 0.000010 0.000010 0.000010 0.991965 0.000010 0.000010 0.000010
0.000010 0.000010 0.000010 0.000010 0.058607 0.000010 0.000010 0.000010 0.000010 0.000010 0.000010 0.000010 0.000010 0.000010 0.000010 0.000010 0.000010 0.000010 0.000010 0.000010 0.000010 0.000010 0.000010 0.000010 0.000010 0.941123 0.000010 0.000010 0.000010
0.000010 0.000010 0.000010 0.000010 0.000010 0.000010 0.000010 0.000010 0.000010 0.000010 0.000010 0.000010 0.000010 0.000010 0.000010 0.000010 0.000010 0.000010 0.000010 0.000010 0.000010 0.000010 0.000010 0.000010 0.000010 0.999720 0.000010 0.000010 0.000010
0.000010 0.000010 0.000010 0.000010 0.000010 0.000010 0.000010 0.000010 0.000010 0.000010 0.000010 0.000010 0.000010 0.000010 0.000010 0.000010 0.000010 0.000010 0.000010 0.000010 0.000010 0.000010 0.000010 0.000010 0.000010 0.999720 0.000010 0.000010 0.000010
0.000010 0.000010 0.000010 0.000010 0.000010 0.000010 0.000010 0.000010 0.000010 0.000010 0.000010 0.000010 0.000010 0.000010 0.000010 0.000010 0.000010 0.000010 0.000010 0.000010 0.000010 0.000010 0.000010 0.000010 0.000010 0.988824 0.000010 0.010906 0.000010
0.000010 0.000010 0.000010 0.000010 0.000010 0.000010 0.000010 0.000010 0.000010 0.000010 0.000010 0.000010 0.000010 0.000010 0.000010 0.000010 0.000010 0.000010 0.000010 0.000010 0.000010 0.000010 0.000010 0.000010 0.000010 0.999720 0.000010 0.000010 0.000010
0.000010 0.000010 0.000010 0.000010 0.064752 0.000010 0.000010 0.000010 0.000010 0.000010 0.000010 0.000010 0.007935 0.000010 0.000010 0.000010 0.000010 0.000010 0.000010 0.009707 0.000010 0.000010 0.000010 0.000010 0.000010 0.913988 0.003377 0.000011 0.000010
0.000010 0.000010 0.000010 0.000010 0.000010 0.000010 0.000010 0.000010 0.000010 0.000010 0.000010 0.000010 0.000010 0.000010 0.000010 0.000010 0.000010 0.000010 0.000010 0.000010 0.000010 0.000010 0.000010 0.000010 0.000010 0.999720 0.000010 0.000010 0.000010
0.000010 0.000010 0.000010 0.000010 0.000010 0.000010 0.000010 0.000010 0.000010 0.000010 0.000010 0.000010 0.000010 0.000010 0.000010 0.000010 0.000010 0.000010 0.000010 0.000010 0.000010 0.000010 0.000010 0.000010 0.000010 0.999720 0.000010 0.000010 0.000010
0.000010 0.000010 0.000010 0.000010 0.999720 0.000010 0.000010 0.000010 0.000010 0.000010 0.000010 0.000010 0.000010 0.000010 0.000010 0.000010 0.000010 0.000010 0.000010 0.000010 0.000010 0.000010 0.000010 0.000010 0.000010 0.000010 0.000010 0.000010 0.000010
0.000010 0.000010 0.000010 0.000010 0.999720 0.000010 0.000010 0.000010 0.000010 0.000010 0.000010 0.000010 0.000010 0.000010 0.000010 0.000010 0.000010 0.000010 0.000010 0.000010 0.000010 0.000010 0.000010 0.000010 0.000010 0.000010 0.000010 0.000010 0.000010
0.000010 0.000010 0.000010 0.000010 0.993616 0.000010 0.000010 0.000010 0.000010 0.000010 0.000010 0.000010 0.000010 0.000010 0.000010 0.000010 0.000010 0.000010 0.000010 0.000010 0.000010 0.000010 0.000010 0.000010 0.000010 0.000010 0.000010 0.006114 0.000010
0.000010 0.000010 0.000010 0.000010 0.996736 0.000010 0.000010 0.000010 0.000010 0.000010 0.000010 0.000010 0.000010 0.000010 0.000010 0.000010 0.000010 0.000010 0.000010 0.000010 0.000010 0.000010 0.000010 0.000010 0.000010 0.000010 0.000010 0.002994 0.000010
0.000010 0.000010 0.000010 0.000010 0.999720 0.000010 0.000010 0.000010 0.000010 0.000010 0.000010 0.000010 0.000010 0.000010 0.000010 0.000010 0.000010 0.000010 0.000010 0.000010 0.000010 0.000010 0.000010 0.000010 0.000010 0.000010 0.000010 0.000010 0.000010
0.000010 0.000010 0.000010 0.000010 0.987882 0.000010 0.000010 0.000010 0.000010 0.000010 0.000010 0.000010 0.000010 0.000010 0.000010 0.000010 0.000010 0.000010 0.000010 0.000010 0.000010 0.000010 0.000010 0.000010 0.000010 0.003622 0.000010 0.008236 0.000010
0.000010 0.000010 0.000010 0.000010 0.999720 0.000010 0.000010 0.000010 0.000010 0.000010 0.000010 0.000010 0.000010 0.000010 0.000010 0.000010 0.000010 0.000010 0.000010 0.000010 0.000010 0.000010 0.000010 0.000010 0.000010 0.000010 0.000010 0.000010 0.000010
0.000010 0.000010 0.000010 0.000010 0.990639 0.000010 0.000010 0.000010 0.000010 0.000010 0.000010 0.000010 0.000010 0.000010 0.000010 0.000010 0.000010 0.000010 0.000010 0.000010 0.000010 0.000010 0.000010 0.000010 0.000010 0.000010 0.000010 0.009091 0.000010
0.000010 0.000010 0.000010 0.000010 0.945493 0.000010 0.000010 0.000010 0.000010 0.000010 0.000010 0.000010 0.000010 0.000010 0.000010 0.000010 0.000010 0.000010 0.000010 0.046815 0.000010 0.000010 0.000010 0.000010 0.000010 0.000010 0.000010 0.007433 0.000010
0.000010 0.000010 0.000010 0.000010 0.999720 0.000010 0.000010 0.000010 0.000010 0.000010 0.000010 0.000010 0.000010 0.000010 0.000010 0.000010 0.000010 0.000010 0.000010 0.000010 0.000010 0.000010 0.000010 0.000010 0.000010 0.000010 0.000010 0.000010 0.000010
0.000010 0.000010 0.000010 0.000010 0.999720 0.000010 0.000010 0.000010 0.000010 0.000010 0.000010 0.000010 0.000010 0.000010 0.000010 0.000010 0.000010 0.000010 0.000010 0.000010 0.000010 0.000010 0.000010 0.000010 0.000010 0.000010 0.000010 0.000010 0.000010
0.000010 0.000010 0.000010 0.000010 0.999720 0.000010 0.000010 0.000010 0.000010 0.000010 0.000010 0.000010 0.000010 0.000010 0.000010 0.000010 0.000010 0.000010 0.000010 0.000010 0.000010 0.000010 0.000010 0.000010 0.000010 0.000010 0.000010 0.000010 0.000010
0.000010 0.000010 0.000010 0.000010 0.980082 0.000010 0.000010 0.000010 0.000010 0.000010 0.000010 0.000010 0.000010 0.000010 0.000010 0.000010 0.000010 0.000010 0.000010 0.000010 0.000010 0.000010 0.000010 0.000010 0.000010 0.011396 0.008262 0.000010 0.000010
0.000010 0.000010 0.000010 0.000010 0.999720 0.000010 0.000010 0.000010 0.000010 0.000010 0.000010 0.000010 0.000010 0.000010 0.000010 0.000010 0.000010 0.000010 0.000010 0.000010 0.000010 0.000010 0.000010 0.000010 0.000010 0.000010 0.000010 0.000010 0.000010
0.000010 0.000010 0.000010 0.000010 0.993703 0.000010 0.000010 0.000010 0.000010 0.000010 0.000010 0.000010 0.000010 0.000010 0.000010 0.000010 0.000010 0.000010 0.000010 0.000010 0.000010 0.000010 0.000010 0.000010 0.000010 0.000010 0.000010 0.006027 0.000010
0.000010 0.000010 0.000010 0.000010 0.939756 0.000010 0.000010 0.000010 0.000010 0.000010 0.000010 0.000010 0.000010 0.000010 0.000010 0.000010 0.000010 0.000010 0.000010 0.000010 0.000010 0.000010 0.000010 0.000010 0.000010 0.057857 0.000010 0.002127 0.000010
0.000010 0.000010 0.000010 0.000010 0.999720 0.000010 0.000010 0.000010 0.000010 0.000010 0.000010 0.000010 0.000010 0.000010 0.000010 0.000010 0.000010 0.000010 0.000010 0.000010 0.000010 0.000010 0.000010 0.000010 0.000010 0.000010 0.000010 0.000010 0.000010
0.000010 0.000010 0.000010 0.000010 0.975661 0.000010 0.000010 0.000010 0.001105 0.000010 0.000010 0.000010 0.000010 0.000010 0.000010 0.000010 0.000010 0.000010 0.000010 0.010679 0.000010 0.000010 0.000010 0.000010 0.000010 0.008056 0.000010 0.004259 0.000010
0.000010 0.000010 0.000010 0.000010 0.999720 0.000010 0.000010 0.000010 0.000010 0.000010 0.000010 0.000010 0.000010 0.000010 0.000010 0.000010 0.000010 0.000010 0.000010 0.000010 0.000010 0.000010 0.000010 0.000010 0.000010 0.000010 0.000010 0.000010 0.000010
0.000010 0.000010 0.000010 0.000010 0.999720 0.000010 0.000010 0.000010 0.000010 0.000010 0.000010 0.000010 0.000010 0.000010 0.000010 0.000010 0.000010 0.000010 0.000010 0.000010 0.000010 0.000010 0.000010 0.000010 0.000010 0.000010 0.000010 0.000010 0.000010
0.000010 0.000010 0.000010 0.000010 0.000010 0.000010 0.000010 0.000010 0.000010 0.000010 0.000010 0.000010 0.000010 0.000010 0.000010 0.000010 0.000010 0.000010 0.000010 0.000010 0.000010 0.000010 0.000010 0.000010 0.000010 0.999720 0.000010 0.000010 0.000010
0.000010 0.000010 0.000010 0.000010 0.000010 0.000010 0.000010 0.000010 0.000010 0.000010 0.000010 0.000010 0.000010 0.000010 0.000010 0.000010 0.000010 0.000010 0.000010 0.000010 0.000010 0.000010 0.000010 0.000010 0.000010 0.972383 0.000010 0.027347 0.000010
0.000010 0.000010 0.000010 0.000010 0.000010 0.000010 0.000010 0.000010 0.000010 0.000010 0.000010 0.000010 0.000010 0.000010 0.000010 0.000010 0.000010 0.000010 0.000010 0.000010 0.000010 0.000010 0.000010 0.000010 0.000010 0.992117 0.000010 0.007613 0.000010
0.000010 0.000010 0.000010 0.000010 0.073418 0.000010 0.000010 0.000010 0.000010 0.000010 0.000010 0.000010 0.000010 0.000010 0.000010 0.000010 0.000010 0.000010 0.000010 0.000010 0.000010 0.000010 0.000010 0.000010 0.000010 0.926312 0.000010 0.000010 0.000010
0.000010 0.000010 0.000010 0.000010 0.000010 0.000010 0.000010 0.000010 0.000010 0.000010 0.000010 0.000010 0.000010 0.000010 0.000010 0.000010 0.000010 0.000010 0.000010 0.000010 0.000010 0.000010 0.000010 0.000010 0.000010 0.999720 0.000010 0.000010 0.000010
0.000010 0.000010 0.000010 0.000010 0.115982 0.000010 0.000010 0.000010 0.000010 0.000010 0.000010 0.000010 0.000010 0.000010 0.000010 0.000010 0.000010 0.000010 0.000010 0.003190 0.000010 0.000010 0.000010 0.000010 0.000010 0.873030 0.000010 0.007548 0.000010
0.000010 0.000010 0.000010 0.000010 0.140811 0.000010 0.000010 0.000010 0.000010 0.000010 0.000010 0.000010 0.000010 0.000010 0.000010 0.000010 0.000010 0.000010 0.000010 0.035047 0.000010 0.000010 0.000010 0.000010 0.000010 0.810427 0.000010 0.013465 0.000010
0.000010 0.000010 0.000010 0.000010 0.000010 0.000010 0.000010 0.000010 0.000010 0.000010 0.000010 0.000010 0.000010 0.000010 0.000010 0.000010 0.000010 0.000010 0.000010 0.000010 0.000010 0.000010 0.000010 0.000010 0.000010 0.981288 0.000010 0.018442 0.000010
0.000010 0.000010 0.000010 0.000010 0.000010 0.000010 0.000010 0.000010 0.000010 0.000010 0.000010 0.000010 0.000010 0.000010 0.000010 0.000010 0.000010 0.000010 0.000010 0.000010 0.000010 0.000010 0.000010 0.000010 0.000010 0.998287 0.000010 0.001443 0.000010
0.000010 0.000010 0.000010 0.000010 0.000010 0.000010 0.000010 0.000010 0.000010 0.000010 0.000010 0.000010 0.000010 0.000010 0.000010 0.000010 0.000010 0.000010 0.000010 0.000010 0.000010 0.000010 0.000010 0.000010 0.000010 0.999720 0.000010 0.000010 0.000010
0.000010 0.000010 0.000010 0.000010 0.334462 0.000010 0.000010 0.002883 0.000010 0.000010 0.000010 0.000010 0.063299 0.000010 0.000010 0.000010 0.000010 0.000010 0.000010 0.076272 0.000010 0.000010 0.000010 0.000010 0.000010 0.484244 0.005001 0.033620 0.000010
0.000010 0.000010 0.000010 0.000010 0.349557 0.000010 0.000010 0.000010 0.000010 0.000010 0.000010 0.000010 0.077243 0.000010 0.000010 0.000010 0.000010 0.000010 0.000010 0.111520 0.000010 0.000010 0.000010 0.000010 0.000010 0.433722 0.002917 0.024811 0.000010
0.000010 0.000010 0.000010 0.000010 0.417411 0.000010 0.004749 0.000010 0.001386 0.000010 0.000010 0.000010 0.057532 0.000010 0.000010 0.000010 0.000010 0.000010 0.000010 0.089713 0.000010 0.000010 0.000010 0.000010 0.000010 0.427111 0.000010 0.001878 0.000010
0.000010 0.000010 0.000010 0.000010 0.352951 0.000010 0.018643 0.000010 0.002801 0.000010 0.000010 0.000010 0.062744 0.000010 0.000010 0.000010 0.000010 0.000010 0.000010 0.098431 0.000010 0.000010 0.000010 0.000010 0.000010 0.455346 0.000243 0.008631 0.000010
0.000010 0.000010 0.000010 0.000010 0.370923 0.000010 0.000010 0.000010 0.000010 0.000010 0.000010 0.001233 0.082714 0.000010 0.000010 0.000010 0.000010 0.000010 0.000010 0.122981 0.000010 0.000010 0.000010 0.000010 0.000010 0.407110 0.006863 0.007955 0.000010
0.000010 0.000010 0.000010 0.000010 0.325891 0.000010 0.000010 0.000010 0.000010 0.000010 0.000010 0.000010 0.058681 0.000010 0.000010 0.000010 0.000010 0.000010 0.000010 0.087834 0.000010 0.000010 0.000010 0.000010 0.000010 0.513486 0.000011 0.013866 0.000010
0.000010 0.000010 0.000010 0.000010 0.344761 0.000010 0.000010 0.000010 0.000010 0.000010 0.000010 0.000010 0.049872 0.000010 0.000010 0.000010 0.000010 0.000010 0.000010 0.097471 0.000010 0.000010 0.000010 0.000010 0.000010 0.496605 0.000010 0.011050 0.000010
0.000010 0.000010 0.000010 0.000010 0.357757 0.000010 0.001139 0.000010 0.000010 0.000010 0.000010 0.000010 0.068984 0.000010 0.000010 0.000010 0.000010 0.000010 0.000010 0.092608 0.000010 0.000010 0.000010 0.000010 0.000010 0.450081 0.013311 0.015899 0.000010
0.000010 0.000010 0.000010 0.000010 0.389395 0.000010 0.001027 0.000055 0.000010 0.000010 0.000010 0.000010 0.071725 0.000010 0.000010 0.000010 0.000010 0.000010 0.000010 0.142691 0.000010 0.000010 0.000010 0.000010 0.000010 0.356973 0.000010 0.037915 0.000010
0.000010 0.000010 0.000010 0.000010 0.396879 0.000010 0.015753 0.000010 0.000010 0.000010 0.000010 0.000010 0.086261 0.000010 0.000010 0.000010 0.000010 0.003087 0.000010 0.114305 0.000010 0.000010 0.000010 0.000010 0.000010 0.373425 0.001496 0.008585 0.000010
0.000010 0.000010 0.000010 0.000010 0.350377 0.000010 0.000010 0.003239 0.000010 0.000010 0.000010 0.000010 0.090832 0.000010 0.000010 0.000010 0.000010 0.000010 0.000010 0.123588 0.000010 0.000010 0.000010 0.000010 0.000010 0.405305 0.011529 0.014910 0.000010
0.000010 0.000010 0.000010 0.000010 0.371306 0.000010 0.000010 0.000010 0.000010 0.000010 0.000010 0.000010 0.085063 0.000010 0.000010 0.000010 0.000010 0.000010 0.000010 0.090988 0.000010 0.000010 0.000010 0.000010 0.000010 0.436128 0.000010 0.016275 0.000010
0.000010 0.000010 0.000010 0.000010 0.379918 0.000010 0.000010 0.000015 0.000010 0.000010 0.000010 0.000010 0.098022 0.000010 0.000010 0.000010 0.000010 0.000010 0.000010 0.064323 0.000010 0.000010 0.000010 0.000010 0.000010 0.448259 0.004943 0.000574 0.003736
0.000010 0.004950 0.000010 0.000010 0.339972 0.000010 0.000010 0.000010 0.000010 0.000010 0.000010 0.000010 0.081749 0.000010 0.000010 0.000010 0.000010 0.000010 0.000010 0.101232 0.000010 0.000010 0.000010 0.000010 0.000010 0.435363 0.000010 0.030460 0.006054
0.000010 0.001433 0.000010 0.000010 0.366708 0.000010 0.000010 0.000010 0.000010 0.000010 0.000010 0.001354 0.080696 0.000010 0.000010 0.000010 0.000010 0.000260 0.000010 0.129495 0.000010 0.000010 0.000010 0.000010 0.000010 0.404760 0.005741 0.006881 0.002483
0.000010 0.013678 0.000010 0.000010 0.291190 0.000010 0.003364 0.000010 0.000010 0.000010 0.004491 0.000010 0.106233 0.000854 0.000010 0.000010 0.000010 0.000489 0.001654 0.081544 0.000010 0.000010 0.000010 0.010850 0.000010 0.435363 0.023021 0.020281 0.006840
0.000010 0.001535 0.000010 0.000010 0.400143 0.000010 0.000010 0.000878 0.000010 0.000010 0.000010 0.000010 0.059457 0.000010 0.000010 0.000010 0.000010 0.001152 0.000010 0.074219 0.000010 0.000010 0.000010 0.000010 0.000010 0.442060 0.007272 0.013085 0.000010
0.000010 0.000010 0.000010 0.000010 0.398220 0.000010 0.005197 0.000010 0.000010 0.000010 0.000010 0.000010 0.070164 0.000010 0.000010 0.000010 0.000010 0.000010 0.000010 0.071882 0.000010 0.000010 0.000010 0.000010 0.000010 0.443681 0.004824 0.005812 0.000010
0.000010 0.000010 0.000010 0.000010 0.291512 0.000010 0.006721 0.000877 0.000916 0.000010 0.000010 0.002350 0.099411 0.000010 0.000010 0.000010 0.000010 0.000936 0.000010 0.111946 0.000010 0.000010 0.000010 0.000010 0.000010 0.462000 0.000520 0.022629 0.000010
0.000010 0.000010 0.000010 0.000010 0.369450 0.000010 0.007826 0.000010 0.000010 0.000010 0.000010 0.000010 0.057525 0.000010 0.000010 0.000010 0.000010 0.000010 0.000010 0.096332 0.000010 0.000010 0.000010 0.000010 0.000010 0.446743 0.000010 0.021894 0.000010
0.000010 0.000010 0.000010 0.000010 0.402320 0.000010 0.000010 0.000010 0.000010 0.000010 0.000010 0.000010 0.061075 0.000010 0.000010 0.000010 0.000010 0.000010 0.000010 0.096967 0.000010 0.000010 0.000010 0.000010 0.000010 0.424576 0.008957 0.005875 0.000010
0.000010 0.000010 0.000010 0.000010 0.379135 0.000010 0.022626 0.000010 0.000010 0.000010 0.000010 0.000010 0.075732 0.000010 0.000010 0.000010 0.000010 0.000010 0.000010 0.109416 0.000010 0.000010 0.000015 0.000010 0.000010 0.387532 0.000012 0.025324 0.000010
0.000010 0.000010 0.000010 0.000010 0.317938 0.000010 0.004038 0.000010 0.000010 0.000010 0.000010 0.001858 0.078634 0.000010 0.000010 0.000010 0.000010 0.000010 0.000010 0.101891 0.000010 0.000010 0.000010 0.000010 0.003595 0.463116 0.002730 0.026000 0.000010
0.000010 0.000010 0.000010 0.000010 0.616311 0.000010 0.000010 0.000010 0.000010 0.000010 0.000010 0.000010 0.033517 0.000010 0.000010 0.000010 0.000010 0.000010 0.000010 0.033201 0.000010 0.000010 0.000010 0.000010 0.000010 0.316721 0.000010 0.000010 0.000010
0.000010 0.000010 0.000010 0.000010 0.619686 0.000010 0.000010 0.000010 0.000010 0.000010 0.000010 0.000010 0.040070 0.000010 0.000010 0.000010 0.000010 0.000010 0.000010 0.009244 0.000010 0.000010 0.000010 0.000010 0.000010 0.320332 0.000010 0.010428 0.000010
0.000010 0.000010 0.000010 0.000010 0.606916 0.000010 0.000010 0.000010 0.000010 0.000010 0.000010 0.000010 0.003189 0.000010 0.000010 0.000010 0.000010 0.000010 0.000010 0.062509 0.000010 0.000010 0.000010 0.000010 0.000010 0.311776 0.000010 0.015369 0.000010
0.000010 0.000010 0.000010 0.000010 0.613669 0.000010 0.000010 0.000010 0.000010 0.000010 0.000010 0.000010 0.024434 0.000010 0.000010 0.000010 0.000010 0.000010 0.000010 0.058350 0.000010 0.000010 0.000010 0.000010 0.000010 0.290516 0.000010 0.012790 0.000010
0.000010 0.000010 0.000010 0.079887 0.520348 0.000010 0.000010 0.000010 0.000010 0.000010 0.000010 0.001771 0.016877 0.000010 0.000010 0.000846 0.008901 0.000010 0.000010 0.072988 0.000010 0.000010 0.000010 0.005124 0.000010 0.272404 0.000010 0.020665 0.000010
0.000010 0.000010 0.000010 0.000010 0.612395 0.000010 0.000010 0.000010 0.000010 0.000010 0.000010 0.000010 0.000474 0.000010 0.000010 0.000010 0.000010 0.000010 0.000010 0.035195 0.000010 0.000010 0.000010 0.000010 0.000010 0.330506 0.000010 0.021191 0.000010
0.000078 0.010030 0.000010 0.048702 0.409402 0.006232 0.003024 0.003290 0.001717 0.000010 0.000010 0.002491 0.028201 0.000010 0.000010 0.000010 0.001630 0.000010 0.000010 0.078983 0.000010 0.000010 0.000010 0.000010 0.002167 0.366613 0.004817 0.032491 0.000010
0.000010 0.000010 0.000010 0.000010 0.485811 0.000010 0.007693 0.000010 0.000010 0.000010 0.000010 0.000010 0.064409 0.000010 0.000010 0.000010 0.000010 0.000010 0.000010 0.068495 0.000010 0.000010 0.000010 0.000013 0.000010 0.349744 0.000010 0.023615 0.000010
0.000010 0.000010 0.000010 0.000010 0.546384 0.000010 0.000010 0.000010 0.000010 0.000010 0.000010 0.000010 0.035957 0.000010 0.000010 0.000010 0.000010 0.000010 0.000010 0.059909 0.000010 0.000010 0.000010 0.000010 0.000010 0.325925 0.000010 0.031584 0.000010
0.000010 0.000010 0.000010 0.000010 0.487593 0.000010 0.017196 0.000010 0.000010 0.000010 0.000010 0.000010 0.069961 0.000010 0.000010 0.000010 0.000010 0.000010 0.000010 0.117486 0.000010 0.000010 0.000010 0.000010 0.000010 0.275590 0.007371 0.024583 0.000010
0.000010 0.000010 0.000010 0.000010 0.579190 0.000010 0.000010 0.000010 0.000010 0.000010 0.000010 0.000010 0.000010 0.000010 0.000010 0.000010 0.000010 0.000010 0.000010 0.055108 0.000010 0.000010 0.000010 0.000010 0.000010 0.339042 0.001977 0.024443 0.000010
0.000010 0.000010 0.000010 0.000010 0.576292 0.000010 0.000010 0.000010 0.000010 0.000010 0.000010 0.000010 0.041948 0.000010 0.000010 0.000010 0.000010 0.000010 0.000010 0.045136 0.000010 0.000010 0.000010 0.000010 0.000010 0.301426 0.002888 0.032080 0.000010
0.000010 0.000010 0.000010 0.000010 0.421768 0.000010 0.000010 0.000010 0.000010 0.000010 0.000010 0.000010 0.071300 0.000010 0.000010 0.000010 0.000010 0.000010 0.000010 0.094009 0.000010 0.000010 0.000010 0.000010 0.000010 0.410630 0.000010 0.002053 0.000010
0.000010 0.000010 0.000010 0.000010 0.439415 0.000010 0.000010 0.000010 0.000010 0.000010 0.000010 0.000010 0.052227 0.000010 0.000010 0.000010 0.000010 0.000010 0.000010 0.087357 0.000010 0.000010 0.000010 0.000010 0.000010 0.414108 0.000010 0.006653 0.000010
0.000010 0.000010 0.000010 0.000010 0.429137 0.000010 0.000010 0.000010 0.000010 0.000010 0.000010 0.000010 0.076849 0.000010 0.000010 0.000010 0.000010 0.000010 0.000010 0.053831 0.000010 0.000010 0.000010 0.000010 0.000010 0.423847 0.000010 0.016095 0.000010
0.000010 0.000010 0.000010 0.000010 0.475863 0.000010 0.000010 0.000010 0.002604 0.000010 0.000010 0.000010 0.051871 0.000010 0.000010 0.000010 0.000010 0.000010 0.000010 0.048029 0.000010 0.000010 0.000010 0.000010 0.000010 0.416420 0.000736 0.004257 0.000010
0.000010 0.000010 0.000010 0.000010 0.387245 0.000010 0.000010 0.000010 0.000010 0.000010 0.000010 0.000010 0.053206 0.000010 0.000010 0.000010 0.000010 0.000010 0.000010 0.110715 0.000010 0.000010 0.000010 0.000010 0.000010 0.429189 0.000010 0.019405 0.000010
0.000010 0.000010 0.000010 0.000010 0.091185 0.000010 0.000010 0.002367 0.000010 0.000010 0.000010 0.000010 0.015009 0.000010 0.000010 0.000010 0.000010 0.000010 0.000010 0.010165 0.000010 0.000010 0.000010 0.000010 0.000010 0.860380 0.000010 0.020663 0.000010
0.000010 0.000010 0.000010 0.000010 0.000010 0.000010 0.000010 0.000010 0.000010 0.000010 0.000010 0.000010 0.000010 0.000010 0.000010 0.000010 0.000010 0.000010 0.000010 0.000010 0.000010 0.000010 0.000010 0.000010 0.000010 0.995936 0.000010 0.003794 0.000010
0.000010 0.000010 0.000010 0.000010 0.452291 0.000010 0.015151 0.000010 0.002972 0.000010 0.000010 0.000010 0.024682 0.000010 0.000010 0.000010 0.000010 0.000010 0.000010 0.119948 0.000010 0.000010 0.000010 0.000010 0.000010 0.354290 0.006004 0.024451 0.000010
0.000010 0.002500 0.002018 0.000010 0.321297 0.000010 0.000010 0.003485 0.000010 0.000010 0.005714 0.000010 0.005312 0.003203 0.000010 0.000010 0.000010 0.000010 0.000010 0.017748 0.000010 0.000010 0.000010 0.002010 0.000010 0.607442 0.003155 0.023423 0.002533
0.000010 0.000010 0.000010 0.000010 0.263012 0.000010 0.000010 0.000010 0.000010 0.000010 0.000010 0.000010 0.015739 0.000010 0.000010 0.000010 0.000010 0.000010 0.000010 0.022938 0.000010 0.000010 0.000010 0.000010 0.000010 0.270167 0.000010 0.427904 0.000010
0.000010 0.039024 0.000010 0.000335 0.058031 0.000010 0.015805 0.006104 0.000010 0.000010 0.000010 0.002218 0.093785 0.000068 0.000010 0.008247 0.000010 0.000010 0.000010 0.046758 0.000608 0.008310 0.000010 0.019852 0.000010 0.689256 0.000010 0.011459 0.000010
0.000010 0.038558 0.003982 0.000429 0.000010 0.000010 0.022632 0.010775 0.000010 0.000010 0.000010 0.000596 0.065509 0.000010 0.000010 0.007077 0.000010 0.000010 0.000010 0.010881 0.000010 0.000010 0.000010 0.037536 0.000010 0.791094 0.000010 0.010763 0.000010
0.000010 0.007162 0.000010 0.003965 0.108800 0.000010 0.005164 0.007481 0.000010 0.000010 0.000010 0.007874 0.017708 0.000010 0.000010 0.000010 0.000010 0.000010 0.000010 0.006421 0.000010 0.000010 0.000010 0.020797 0.000010 0.781002 0.015314 0.018142 0.000010
0.000010 0.045626 0.002588 0.000010 0.000010 0.000010 0.029785 0.012882 0.000010 0.000010 0.000010 0.007269 0.043451 0.000010 0.000010 0.000010 0.000010 0.000010 0.000010 0.021306 0.000010 0.000010 0.000010 0.031189 0.000010 0.790075 0.000010 0.015639 0.000010
0.000463 0.010628 0.000010 0.000010 0.313830 0.000010 0.010817 0.000858 0.000010 0.000010 0.002495 0.000010 0.093316 0.000010 0.000010 0.000010 0.000010 0.000010 0.000010 0.079168 0.001785 0.000010 0.000010 0.008066 0.000982 0.458998 0.000010 0.007274 0.011170
0.000010 0.027624 0.000010 0.000010 0.267131 0.000868 0.030384 0.000010 0.000010 0.004369 0.012747 0.000010 0.106661 0.000010 0.002328 0.000010 0.000010 0.000010 0.012926 0.069520 0.000010 0.004898 0.000010 0.034508 0.001476 0.392464 0.010819 0.008198 0.012959
0.000010 0.009681 0.000011 0.001580 0.307561 0.005543 0.012427 0.000218 0.000010 0.000010 0.000011 0.000010 0.113474 0.000018 0.000010 0.000010 0.004045 0.000010 0.001330 0.047773 0.003710 0.018194 0.000010 0.008246 0.000010 0.424125 0.020648 0.007968 0.013348
0.000010 0.035327 0.000089 0.002314 0.081999 0.000010 0.047155 0.013144 0.000010 0.000010 0.000010 0.003098 0.071058 0.001430 0.000010 0.001606 0.000010 0.002340 0.000010 0.005533 0.000010 0.000010 0.000010 0.039792 0.006887 0.681755 0.000010 0.004783 0.001567
0.003276 0.028045 0.003033 0.009216 0.114666 0.000010 0.009672 0.006372 0.000010 0.000010 0.000010 0.000010 0.087644 0.000010 0.000010 0.004977 0.009576 0.002490 0.000010 0.073926 0.005658 0.000010 0.000010 0.020360 0.000010 0.598524 0.000010 0.007406 0.015039
0.000010 0.040035 0.000010 0.001941 0.000010 0.000010 0.014965 0.011027 0.000010 0.000010 0.000068 0.006828 0.067674 0.000010 0.000010 0.000010 0.000010 0.000010 0.000010 0.072713 0.000010 0.002335 0.000010 0.027321 0.000010 0.750617 0.000010 0.004305 0.000010
0.000010 0.018276 0.000010 0.000010 0.250076 0.000832 0.015760 0.000010 0.000010 0.001908 0.001386 0.000010 0.118026 0.002157 0.000010 0.013044 0.003439 0.000010 0.000010 0.064285 0.000010 0.003481 0.000010 0.019312 0.007658 0.472019 0.000010 0.006149 0.002073
0.003055 0.009712 0.003787 0.002803 0.337847 0.000010 0.012715 0.001853 0.000010 0.000010 0.008826 0.010521 0.052789 0.000136 0.000010 0.000599 0.008955 0.000010 0.017106 0.036748 0.001868 0.000010 0.000010 0.030612 0.002796 0.426130 0.001227 0.006688 0.023156
0.000010 0.000010 0.011535 0.000010 0.000010 0.000010 0.000010 0.000010 0.000010 0.000010 0.000010 0.014687 0.000010 0.000010 0.000010 0.000010 0.000010 0.022059 0.000010 0.000010 0.000010 0.000010 0.000010 0.000010 0.000010 0.000010 0.000010 0.014327 0.937151
0.000010 0.000010 0.000010 0.000010 0.000010 0.000010 0.031296 0.000010 0.000010 0.000010 0.000010 0.000467 0.000010 0.000010 0.000010 0.008632 0.000010 0.003495 0.000010 0.000010 0.000010 0.000010 0.000010 0.000010 0.000010 0.000010 0.000010 0.006490 0.949390
0.000010 0.000010 0.000010 0.000010 0.000010 0.000010 0.027799 0.000010 0.000010 0.000010 0.000010 0.006454 0.000010 0.000010 0.000010 0.006024 0.000010 0.005739 0.000010 0.000010 0.000010 0.000010 0.000010 0.000010 0.000010 0.000010 0.000010 0.000010 0.953743
0.000010 0.000010 0.000010 0.000010 0.000010 0.000010 0.043503 0.000010 0.000010 0.000010 0.000010 0.015835 0.000010 0.000010 0.000010 0.000010 0.000010 0.009439 0.000010 0.000010 0.000010 0.000010 0.000010 0.000010 0.000010 0.000010 0.000010 0.009777 0.921206
0.000010 0.000010 0.014442 0.000010 0.000010 0.000010 0.031091 0.000010 0.000010 0.000010 0.000010 0.004252 0.000010 0.000010 0.000010 0.000010 0.000010 0.000010 0.000010 0.000010 0.000010 0.000010 0.000010 0.000010 0.000010 0.000010 0.000010 0.000010 0.949965
0.000010 0.000010 0.007126 0.000010 0.000010 0.000010 0.053085 0.000010 0.000010 0.000010 0.000010 0.013006 0.000010 0.000010 0.000010 0.000010 0.000010 0.000010 0.000010 0.000010 0.000010 0.000010 0.000010 0.000010 0.000010 0.000010 0.000010 0.008759 0.917783
0.000010 0.000010 0.000010 0.000010 0.000010 0.000010 0.000010 0.000010 0.000010 0.000010 0.000010 0.006592 0.006063 0.000010 0.000010 0.015687 0.000010 0.007589 0.000010 0.000010 0.000010 0.000010 0.000010 0.000010 0.000010 0.000010 0.014718 0.013719 0.935412
0.000010 0.000010 0.010424 0.000010 0.000010 0.000010 0.043741 0.000010 0.000010 0.000010 0.000010 0.021598 0.000010 0.000010 0.000010 0.000010 0.000010 0.018946 0.000010 0.000010 0.000010 0.000010 0.000010 0.000010 0.000010 0.009256 0.019923 0.000010 0.875893
0.000010 0.000010 0.021082 0.000010 0.000010 0.000010 0.055817 0.000010 0.000010 0.000010 0.000010 0.000010 0.009735 0.000010 0.000010 0.000010 0.000010 0.000010 0.000010 0.000010 0.000010 0.000010 0.000010 0.000010 0.000010 0.000010 0.000010 0.000535 0.912592
0.000010 0.000010 0.000010 0.000010 0.000010 0.000010 0.009149 0.000010 0.000010 0.000010 0.000010 0.010681 0.000010 0.000010 0.000010 0.009236 0.000010 0.018327 0.000010 0.000010 0.000010 0.000010 0.000010 0.000010 0.000010 0.000010 0.011252 0.000010 0.941126
0.000010 0.000010 0.000010 0.000010 0.000010 0.000010 0.027058 0.000010 0.000010 0.000010 0.000010 0.016190 0.000010 0.002574 0.000010 0.006539 0.000010 0.027603 0.000010 0.011307 0.000010 0.000010 0.000010 0.000010 0.000010 0.000010 0.008699 0.009050 0.890780
0.000010 0.000010 0.008237 0.000010 0.000010 0.000010 0.000010 0.000010 0.000010 0.000010 0.000010 0.021502 0.000010 0.000010 0.000010 0.000010 0.000010 0.000010 0.000010 0.000010 0.000010 0.000010 0.000010 0.000010 0.000010 0.000010 0.001499 0.000342 0.968180
0.000010 0.000010 0.000010 0.000010 0.000010 0.000010 0.007307 0.000010 0.000010 0.000010 0.000010 0.001823 0.000010 0.000010 0.000010 0.018825 0.000010 0.002801 0.000010 0.000010 0.000010 0.000010 0.000010 0.000010 0.000010 0.000010 0.030660 0.016891 0.921474
0.000010 0.000010 0.000010 0.000010 0.000010 0.000010 0.028555 0.000010 0.000010 0.000010 0.000010 0.000010 0.000010 0.000010 0.000010 0.000010 0.000010 0.016972 0.000010 0.000010 0.000010 0.000010 0.000010 0.000010 0.000010 0.000010 0.000010 0.000010 0.954212
0.000010 0.000010 0.010847 0.000010 0.000010 0.000010 0.000010 0.000010 0.000010 0.000010 0.000010 0.000010 0.000010 0.000010 0.000010 0.002665 0.000010 0.011075 0.000010 0.000010 0.000010 0.000010 0.000010 0.000010 0.000010 0.000010 0.000010 0.000010 0.975163
0.000010 0.000010 0.000010 0.000010 0.000010 0.000010 0.000010 0.000010 0.000010 0.000010 0.000010 0.014964 0.000010 0.000010 0.000010 0.000010 0.000010 0.016196 0.000010 0.000010 0.000010 0.000010 0.000010 0.000010 0.000010 0.000010 0.000010 0.000010 0.968580
0.000010 0.000010 0.000010 0.000010 0.000010 0.000010 0.000010 0.000010 0.000010 0.000010 0.000010 0.015313 0.000010 0.000010 0.000010 0.012864 0.000010 0.008813 0.000010 0.000010 0.000010 0.000010 0.000010 0.000010 0.000010 0.000010 0.000010 0.000010 0.962760
0.000010 0.000010 0.000010 0.000010 0.000010 0.000010 0.000010 0.000010 0.000010 0.000010 0.000010 0.000010 0.000010 0.000010 0.000010 0.020332 0.000010 0.018834 0.000010 0.000010 0.000010 0.000010 0.000010 0.000010 0.000010 0.000010 0.013924 0.011061 0.935609
0.000010 0.000010 0.000010 0.000010 0.002981 0.000010 0.024133 0.000010 0.000010 0.000010 0.000010 0.000010 0.000010 0.000010 0.000010 0.000010 0.000010 0.034692 0.000010 0.033692 0.000010 0.000010 0.000010 0.000010 0.000010 0.000010 0.000010 0.010511 0.893761
0.000010 0.000010 0.011161 0.000010 0.000010 0.000010 0.034888 0.000010 0.000010 0.000010 0.000010 0.004377 0.000010 0.000010 0.000010 0.000464 0.000010 0.015899 0.000010 0.000010 0.000010 0.000010 0.000010 0.000010 0.000010 0.000010 0.015553 0.000010 0.917439
0.219848 0.000010 0.000010 0.000010 0.367609 0.000010 0.000010 0.000010 0.000010 0.000010 0.000010 0.000010 0.004224 0.003060 0.381909 0.000010 0.009091 0.001623 0.000010 0.000010 0.000010 0.000010 0.012427 0.000010 0.000010 0.000010 0.000010 0.000010 0.000010
0.181666 0.000010 0.000010 0.000010 0.258952 0.030622 0.000010 0.000010 0.000010 0.000010 0.000010 0.000010 0.000010 0.000010 0.440731 0.000010 0.002206 0.000010 0.000010 0.016981 0.000010 0.008165 0.007403 0.000010 0.000010 0.022673 0.021574 0.003728 0.005129
0.240552 0.000010 0.000010 0.003662 0.183711 0.013075 0.000010 0.007919 0.000010 0.000010 0.000010 0.000010 0.002801 0.001684 0.359519 0.001689 0.010981 0.000010 0.000010 0.049409 0.000010 0.002742 0.000010 0.017303 0.033486 0.046654 0.010054 0.014639 0.000010
0.197621 0.000010 0.000010 0.000010 0.303613 0.022594 0.000010 0.000010 0.000010 0.000010 0.000010 0.000010 0.000010 0.000574 0.458140 0.003432 0.000010 0.000010 0.000010 0.000010 0.000010 0.000010 0.000010 0.000010 0.000010 0.005367 0.000010 0.008448 0.000010
0.201820 0.000010 0.000010 0.000010 0.276505 0.000010 0.000010 0.000010 0.000010 0.000010 0.000010 0.000010 0.007752 0.000010 0.454838 0.000010 0.000010 0.007826 0.000010 0.051030 0.000010 0.000010 0.000010 0.000010 0.000010 0.000010 0.000010 0.000010 0.000010
0.213963 0.000010 0.000010 0.000010 0.324779 0.000398 0.000010 0.000203 0.000010 0.000010 0.000010 0.003937 0.000010 0.000010 0.421774 0.000528 0.002885 0.000010 0.000010 0.000010 0.000010 0.000010 0.021899 0.000069 0.000010 0.000010 0.000010 0.009386 0.000010
0.176561 0.000010 0.004366 0.000010 0.270346 0.053319 0.000010 0.001872 0.000010 0.000010 0.015376 0.000010 0.000010 0.000010 0.450931 0.002759 0.000010 0.007354 0.000010 0.010951 0.000010 0.005987 0.000010 0.000010 0.000010 0.000010 0.000010 0.000010 0.000010
0.176651 0.002690 0.000010 0.008068 0.283965 0.025606 0.000010 0.000010 0.000010 0.000010 0.008387 0.000010 0.000010 0.000010 0.353795 0.008037 0.000010 0.000607 0.049606 0.000010 0.000010 0.000010 0.064366 0.004337 0.000670 0.000010 0.000010 0.013065 0.000010
0.160068 0.009251 0.000010 0.000010 0.224488 0.072360 0.000010 0.001905 0.000010 0.002120 0.048781 0.000010 0.004570 0.012744 0.363501 0.000010 0.016705 0.000010 0.000010 0.022423 0.021884 0.000010 0.011802 0.008672 0.015445 0.000010 0.003160 0.000010 0.000010
0.214374 0.000010 0.000010 0.000010 0.264830 0.034907 0.000010 0.000010 0.000010 0.000010 0.000010 0.000010 0.000010 0.000010 0.379970 0.000010 0.014208 0.000010 0.000010 0.000010 0.000010 0.000010 0.000010 0.000010 0.012550 0.067848 0.002260 0.008854 0.000010
0.198555 0.000010 0.000010 0.003146 0.311230 0.011785 0.000010 0.000010 0.000010 0.000010 0.000010 0.003004 0.000010 0.003423 0.406460 0.000010 0.023008 0.000010 0.000010 0.000010 0.001806 0.000010 0.022683 0.003911 0.000010 0.004284 0.000010 0.006545 0.000010
0.183004 0.000010 0.001134 0.000010 0.302743 0.019941 0.000010 0.000010 0.000010 0.000010 0.000010 0.000010 0.000010 0.000010 0.442566 0.000010 0.000010 0.006097 0.000010 0.012792 0.000010 0.000010 0.028246 0.000010 0.000010 0.000010 0.000010 0.003277 0.000010
0.180522 0.000010 0.000010 0.000010 0.308679 0.000010 0.000010 0.000010 0.003140 0.000010 0.000010 0.000010 0.000010 0.008845 0.406833 0.001723 0.002240 0.012723 0.000010 0.044937 0.004391 0.000010 0.000010 0.000010 0.001831 0.000010 0.000547 0.023430 0.000010
0.166272 0.000010 0.000010 0.000010 0.331714 0.025036 0.000010 0.000010 0.000010 0.000010 0.000010 0.000010 0.000010 0.000010 0.462838 0.000010 0.000010 0.004392 0.000010 0.009518 0.000010 0.000010 0.000010 0.000010 0.000010 0.000010 0.000010 0.000010 0.000010
0.214560 0.000010 0.000010 0.001216 0.355866 0.000010 0.000010 0.000010 0.000010 0.000010 0.000010 0.000010 0.000010 0.000010 0.420692 0.006697 0.000740 0.000010 0.000010 0.000010 0.000010 0.000010 0.000010 0.000010 0.000010 0.000010 0.000010 0.000010 0.000010
0.195093 0.000010 0.000010 0.002971 0.315070 0.000010 0.000010 0.001346 0.000010 0.000010 0.000010 0.000010 0.000010 0.000010 0.461081 0.007082 0.010977 0.000010 0.000010 0.000010 0.000010 0.000010 0.000010 0.000010 0.000010 0.000010 0.000010 0.006171 0.000010
0.200221 0.000010 0.009846 0.000010 0.326149 0.000010 0.000010 0.000429 0.000010 0.000010 0.000010 0.000010 0.000010 0.000010 0.412471 0.000010 0.000010 0.000010 0.011947 0.012110 0.000010 0.012480 0.000010 0.000010 0.000010 0.000010 0.000010 0.014147 0.000010
0.213474 0.000010 0.000010 0.000010 0.295865 0.043704 0.000010 0.000010 0.000010 0.000010 0.008088 0.000010 0.000010 0.023933 0.388953 0.011499 0.000010 0.000010 0.006936 0.000010 0.006457 0.000010 0.000900 0.000010 0.000010 0.000010 0.000010 0.000010 0.000010
0.215454 0.015805 0.000010 0.010652 0.319212 0.023147 0.000010 0.000010 0.000010 0.000010 0.000010 0.000010 0.000010 0.000010 0.387838 0.000010 0.004760 0.000010 0.000010 0.009024 0.000010 0.000010 0.000010 0.003491 0.000010 0.000010 0.000010 0.010426 0.000010
0.197096 0.000010 0.000010 0.009698 0.313528 0.000010 0.000010 0.000010 0.000010 0.000010 0.000010 0.000010 0.004812 0.000010 0.384965 0.003811 0.000010 0.000010 0.000010 0.048372 0.025372 0.010711 0.000010 0.000010 0.001446 0.000010 0.000010 0.000010 0.000010
0.399717 0.006445 0.006239 0.004506 0.260116 0.075496 0.000503 0.000010 0.004044 0.006409 0.000010 0.000511 0.000573 0.004477 0.087663 0.000010 0.000350 0.004000 0.026676 0.035355 0.023302 0.001590 0.006530 0.000688 0.000010 0.026626 0.000010 0.018125 0.000010
0.439652 0.000010 0.000010 0.002157 0.257112 0.100837 0.000010 0.001364 0.000010 0.011891 0.000010 0.000010 0.000010 0.000010 0.063755 0.000010 0.012342 0.000010 0.000010 0.055939 0.000677 0.018628 0.004140 0.000010 0.000010 0.031346 0.000010 0.000010 0.000010
0.378658 0.010344 0.000010 0.001017 0.295896 0.080523 0.000010 0.000010 0.000010 0.000010 0.020117 0.000977 0.000010 0.020459 0.102449 0.000010 0.003947 0.007775 0.012778 0.006731 0.019058 0.009403 0.001149 0.003791 0.000010 0.000010 0.007548 0.008448 0.008842
0.312913 0.000010 0.000010 0.000010 0.195825 0.069089 0.000010 0.004043 0.003629 0.000010 0.026329 0.000189 0.010245 0.000010 0.045028 0.004742 0.000010 0.000010 0.000019 0.018758 0.007664 0.000589 0.267189 0.000010 0.000010 0.000010 0.002460 0.014143 0.017035
0.430164 0.000010 0.000010 0.014807 0.247993 0.103386 0.000010 0.000010 0.004742 0.000010 0.026237 0.000010 0.000010 0.000010 0.063818 0.000010 0.001332 0.013195 0.001888 0.064995 0.000010 0.004753 0.000010 0.000010 0.000010 0.000010 0.009775 0.000010 0.012765
0.387564 0.000010 0.007837 0.001602 0.252492 0.071763 0.000010 0.000010 0.004428 0.000010 0.025925 0.000010 0.000010 0.000776 0.092899 0.000010 0.000010 0.000010 0.000010 0.069106 0.002721 0.025495 0.010622 0.008380 0.014463 0.000010 0.023798 0.000010 0.000010
0.413306 0.008091 0.000010 0.000010 0.291093 0.066472 0.000010 0.000010 0.000010 0.009264 0.000010 0.000010 0.000010 0.004469 0.098236 0.000010 0.007574 0.000010 0.006022 0.043338 0.015764 0.002329 0.019227 0.001525 0.013151 0.000010 0.000010 0.000010 0.000010
0.457893 0.000010 0.000010 0.006111 0.211615 0.107417 0.000010 0.007942 0.000010 0.000010 0.011317 0.000010 0.000010 0.000010 0.098094 0.000010 0.008712 0.000010 0.000010 0.039367 0.027905 0.000010 0.000010 0.000010 0.000010 0.000010 0.000010 0.023448 0.000010
0.465374 0.000010 0.000010 0.014280 0.214150 0.098154 0.005486 0.000010 0.000010 0.000010 0.000010 0.000010 0.000010 0.006619 0.047397 0.000010 0.013690 0.000010 0.000010 0.091487 0.000010 0.000010 0.017629 0.000010 0.000010 0.025555 0.000010 0.000010 0.000010
0.459982 0.000010 0.000010 0.000010 0.240105 0.165400 0.000010 0.000010 0.000010 0.000010 0.000010 0.000010 0.000010 0.008062 0.046813 0.007797 0.010827 0.000010 0.000010 0.030667 0.005659 0.004774 0.000010 0.006775 0.002990 0.000010 0.000010 0.009989 0.000010
0.422551 0.000010 0.000010 0.006449 0.290167 0.106122 0.000010 0.000010 0.005186 0.000166 0.000010 0.000010 0.000010 0.004767 0.091856 0.000010 0.008864 0.000755 0.036801 0.008384 0.000010 0.000010 0.005517 0.000010 0.000010 0.000010 0.000010 0.012265 0.000010
0.391010 0.000010 0.000010 0.000010 0.292462 0.105120 0.000010 0.001803 0.000010 0.000010 0.000010 0.000010 0.000010 0.024052 0.105325 0.000010 0.000010 0.000010 0.007615 0.039999 0.009887 0.016424 0.000010 0.000010 0.000010 0.000010 0.000010 0.006122 0.000010
0.420557 0.000010 0.000010 0.000010 0.306648 0.166800 0.000010 0.000010 0.002968 0.000010 0.000010 0.000010 0.000010 0.000010 0.043758 0.000010 0.000010 0.000010 0.000010 0.005849 0.004547 0.011429 0.009247 0.000010 0.000010 0.000010 0.000010 0.001207 0.026809
0.412524 0.000010 0.000010 0.000010 0.326795 0.162381 0.000010 0.000010 0.000010 0.000010 0.000010 0.000010 0.000010 0.003472 0.070084 0.000010 0.000010 0.000010 0.000010 0.000010 0.000010 0.000010 0.000010 0.000010 0.000010 0.000010 0.000010 0.000010 0.024514
0.437042 0.000010 0.000010 0.011508 0.244453 0.099874 0.000010 0.001491 0.000010 0.012244 0.007030 0.000010 0.000010 0.008086 0.064600 0.000010 0.000010 0.000010 0.050457 0.053433 0.000010 0.000010 0.000010 0.000010 0.000010 0.000010 0.000010 0.000010 0.009612
0.418936 0.000010 0.000010 0.000010 0.353173 0.099487 0.000010 0.000010 0.000010 0.000010 0.000010 0.000010 0.000010 0.000023 0.084156 0.000010 0.000010 0.000010 0.000010 0.009790 0.000010 0.000010 0.000010 0.000010 0.000010 0.000015 0.013764 0.000010 0.020454
0.439228 0.000010 0.000010 0.012496 0.232714 0.091460 0.004291 0.000010 0.000010 0.002170 0.026814 0.000010 0.000010 0.000869 0.060381 0.000010 0.015719 0.000010 0.009893 0.008578 0.000010 0.012859 0.000010 0.000010 0.000010 0.069598 0.000010 0.012791 0.000010
0.433222 0.000010 0.005971 0.015895 0.255811 0.103052 0.000010 0.000010 0.002902 0.000010 0.000010 0.000010 0.000010 0.013474 0.049861 0.000010 0.000010 0.000010 0.078156 0.038917 0.000010 0.000010 0.000010 0.000010 0.000010 0.000010 0.000010 0.002561 0.000010
0.318840 0.012805 0.000010 0.002498 0.156641 0.080090 0.000010 0.007802 0.000010 0.000010 0.031368 0.000010 0.000010 0.006121 0.048477 0.000010 0.022812 0.000010 0.071012 0.069175 0.025298 0.015779 0.114981 0.002428 0.000018 0.000010 0.003731 0.004013 0.006021
0.401577 0.000010 0.000010 0.000010 0.255324 0.112970 0.000010 0.007541 0.000010 0.000010 0.035172 0.000010 0.000010 0.000010 0.108059 0.000010 0.023767 0.000010 0.000010 0.027212 0.000010 0.000010 0.000010 0.000010 0.000010 0.000010 0.019016 0.009173 0.000010
0.129211 0.000010 0.000010 0.013783 0.034282 0.008675 0.000010 0.000010 0.003899 0.000010 0.322083 0.000010 0.000010 0.011930 0.045064 0.000010 0.005513 0.000010 0.051060 0.221798 0.000010 0.000010 0.037022 0.003464 0.000010 0.049023 0.020980 0.004637 0.037455
0.145925 0.010141 0.000010 0.004583 0.078450 0.026152 0.023651 0.000010 0.000687 0.006930 0.337833 0.000010 0.021784 0.018947 0.025192 0.000010 0.000010 0.000010 0.029132 0.061481 0.007080 0.003300 0.037078 0.001282 0.000010 0.114395 0.000010 0.014219 0.031678
0.072055 0.016385 0.004908 0.000630 0.169601 0.025939 0.033826 0.000010 0.000010 0.009873 0.282665 0.000010 0.000010 0.006683 0.000010 0.001088 0.014574 0.000010 0.068905 0.164931 0.014187 0.006311 0.002162 0.000309 0.013445 0.084714 0.001095 0.005644 0.000010
0.123042 0.016750 0.000010 0.005847 0.127156 0.029071 0.000010 0.000010 0.000010 0.016936 0.262857 0.000010 0.000010 0.003027 0.000010 0.000010 0.008447 0.006206 0.043250 0.242015 0.037192 0.040149 0.008501 0.011318 0.005846 0.000010 0.000011 0.012279 0.000010
0.084485 0.017737 0.000523 0.000908 0.163708 0.007248 0.001963 0.000010 0.000010 0.007763 0.321815 0.002017 0.000010 0.023908 0.007912 0.002204 0.000010 0.000010 0.105100 0.159812 0.018976 0.012706 0.000010 0.000010 0.000010 0.000010 0.009983 0.012944 0.038199
0.120950 0.000010 0.000010 0.000010 0.058582 0.025992 0.000010 0.000010 0.000010 0.029459 0.350733 0.006151 0.000010 0.004554 0.033857 0.000010 0.021243 0.001667 0.074064 0.201341 0.023754 0.009018 0.000010 0.003213 0.011042 0.010632 0.000010 0.013637 0.000010
0.090810 0.011119 0.006603 0.000010 0.043393 0.032035 0.022097 0.000010 0.000010 0.002670 0.363654 0.000010 0.000010 0.007646 0.028409 0.004981 0.000010 0.000010 0.031953 0.213618 0.047792 0.000010 0.008460 0.000010 0.046221 0.038418 0.000010 0.000010 0.000010
0.118213 0.007842 0.000010 0.000010 0.115144 0.000010 0.000010 0.000010 0.000010 0.033795 0.321755 0.000010 0.012896 0.000010 0.000010 0.000010 0.006611 0.012720 0.088115 0.167963 0.007237 0.023336 0.000010 0.009756 0.015222 0.051238 0.000010 0.008026 0.000010
0.121022 0.000010 0.011341 0.000557 0.137000 0.038299 0.000010 0.003177 0.008256 0.000010 0.262400 0.000010 0.011582 0.026768 0.040398 0.003269 0.000010 0.000010 0.042205 0.157953 0.019449 0.008858 0.000010 0.003851 0.018550 0.067833 0.002417 0.012311 0.002434
0.098936 0.021349 0.000010 0.000010 0.119056 0.015853 0.000010 0.000010 0.000010 0.014329 0.277743 0.000010 0.000010 0.008205 0.055000 0.000010 0.002630 0.001231 0.040042 0.244333 0.008571 0.011946 0.000010 0.018032 0.019244 0.025977 0.000010 0.017413 0.000010
0.102456 0.017204 0.000010 0.010490 0.017707 0.022666 0.006637 0.000010 0.000010 0.007365 0.299312 0.000010 0.000010 0.000766 0.025395 0.000010 0.011625 0.009269 0.040444 0.303711 0.007654 0.044221 0.031331 0.009394 0.007061 0.020936 0.000010 0.004280 0.000010
0.115288 0.012275 0.000010 0.014504 0.070881 0.000010 0.018728 0.006217 0.000010 0.012145 0.316892 0.002503 0.014494 0.019337 0.037740 0.000010 0.005528 0.000010 0.054900 0.218073 0.014259 0.009870 0.010515 0.015588 0.010218 0.009231 0.000010 0.010744 0.000010
0.097729 0.000010 0.032672 0.021038 0.216904 0.012253 0.000010 0.000010 0.000010 0.007059 0.271034 0.000010 0.024958 0.019215 0.000010 0.000322 0.007319 0.000010 0.080671 0.068941 0.033725 0.023007 0.010990 0.000010 0.038816 0.021147 0.012100 0.000010 0.000010
0.110651 0.017542 0.000010 0.000010 0.180526 0.008578 0.000010 0.002362 0.007435 0.000010 0.293829 0.000010 0.000010 0.021211 0.030043 0.007674 0.011711 0.000010 0.068535 0.085564 0.024054 0.022320 0.011212 0.010511 0.025728 0.058228 0.000010 0.002197 0.000010
0.109668 0.028591 0.000211 0.015425 0.135221 0.018481 0.000010 0.001525 0.002769 0.012215 0.294321 0.000010 0.006810 0.005532 0.021135 0.000010 0.009753 0.000010 0.028878 0.151541 0.026178 0.041471 0.006394 0.000010 0.005159 0.036428 0.000010 0.000010 0.042222
0.104630 0.011813 0.008898 0.000010 0.025491 0.061768 0.000010 0.000010 0.000010 0.004284 0.271058 0.000010 0.022717 0.027926 0.002709 0.001507 0.002354 0.000010 0.079198 0.191620 0.000010 0.043572 0.028217 0.004560 0.000010 0.088990 0.009346 0.006256 0.003005
0.085419 0.013859 0.000633 0.015317 0.132519 0.036681 0.043390 0.000010 0.000010 0.006758 0.263512 0.000010 0.034869 0.000010 0.002438 0.000010 0.004958 0.000010 0.094836 0.164669 0.005420 0.035950 0.000010 0.009060 0.025952 0.018927 0.000010 0.004744 0.000010
0.090297 0.002465 0.004763 0.011536 0.054162 0.024191 0.000010 0.001637 0.000010 0.029044 0.378515 0.000010 0.000549 0.000010 0.000010 0.009354 0.000010 0.002702 0.066460 0.271319 0.015398 0.017533 0.000010 0.010952 0.005568 0.000010 0.003455 0.000010 0.000010
0.094515 0.007218 0.000776 0.000010 0.085402 0.036373 0.000010 0.000010 0.000010 0.021500 0.323101 0.000010 0.000010 0.000826 0.002664 0.000010 0.000010 0.000010 0.082554 0.207793 0.019994 0.025172 0.000010 0.008334 0.011326 0.072322 0.000010 0.000010 0.000010
0.094532 0.020401 0.000010 0.000010 0.091807 0.026362 0.032405 0.000010 0.003506 0.000010 0.297212 0.000010 0.000010 0.010976 0.045129 0.003228 0.006474 0.000010 0.043953 0.182885 0.043418 0.045129 0.026195 0.000786 0.025488 0.000012 0.000010 0.000010 0.000010
0.000010 0.000010 0.000010 0.000010 0.000010 0.000010 0.353600 0.000010 0.000010 0.000010 0.000010 0.023262 0.000010 0.000010 0.000010 0.029304 0.000010 0.080862 0.000010 0.014437 0.000010 0.000010 0.000010 0.000010 0.000010 0.011101 0.086974 0.005126 0.395133
0.000010 0.000010 0.009737 0.000010 0.000010 0.000010 0.335009 0.000010 0.000010 0.000010 0.000010 0.001254 0.000010 0.000010 0.000010 0.022507 0.000010 0.111995 0.000010 0.000010 0.000010 0.000010 0.000010 0.000010 0.000010 0.000010 0.046842 0.002075 0.470371
0.000010 0.000010 0.000010 0.000010 0.000010 0.000010 0.340169 0.000010 0.000010 0.000010 0.000010 0.024424 0.000010 0.000010 0.000010 0.009501 0.000010 0.107552 0.000010 0.000010 0.000010 0.000010 0.000010 0.000010 0.000010 0.000010 0.066734 0.000010 0.451389
0.000010 0.000010 0.000010 0.000010 0.000010 0.000010 0.333776 0.000010 0.000010 0.000010 0.000010 0.025735 0.000010 0.000010 0.000010 0.021065 0.000010 0.088839 0.000010 0.000010 0.000010 0.000010 0.000010 0.000010 0.000010 0.000010 0.042309 0.000010 0.488045
0.000010 0.000010 0.000010 0.000010 0.000010 0.000010 0.315490 0.000010 0.000010 0.000010 0.000010 0.012933 0.000010 0.000010 0.000010 0.031961 0.000010 0.112734 0.000010 0.000010 0.000010 0.000010 0.000010 0.000010 0.000010 0.000010 0.050484 0.000010 0.476168
0.000010 0.000020 0.000010 0.000010 0.000010 0.000010 0.296055 0.000010 0.000010 0.000010 0.000010 0.024554 0.000987 0.000010 0.000010 0.030873 0.000010 0.122175 0.000010 0.000010 0.000010 0.000010 0.000010 0.000010 0.000010 0.000010 0.066530 0.000010 0.458596
0.000010 0.000010 0.000010 0.000010 0.000010 0.000010 0.305794 0.000010 0.000010 0.000010 0.000010 0.026426 0.000010 0.000010 0.000010 0.032246 0.000010 0.102351 0.000010 0.000010 0.000010 0.000010 0.000010 0.000010 0.000010 0.000010 0.048159 0.000010 0.484794
0.000010 0.000010 0.000510 0.000010 0.000010 0.000010 0.333589 0.000010 0.000010 0.000010 0.000010 0.041271 0.000010 0.000010 0.000010 0.006094 0.000010 0.075705 0.000010 0.000010 0.000010 0.000010 0.000010 0.000010 0.000010 0.005434 0.063216 0.000010 0.473972
0.000010 0.000010 0.012923 0.000010 0.000010 0.000010 0.372674 0.000010 0.000010 0.000010 0.000010 0.027211 0.000010 0.000010 0.000010 0.008256 0.000010 0.062421 0.000010 0.000010 0.000010 0.000010 0.000010 0.000010 0.000010 0.000010 0.085543 0.000010 0.430751
0.000010 0.000010 0.012426 0.000010 0.000010 0.000010 0.351180 0.000010 0.000010 0.000010 0.000010 0.020434 0.000010 0.000010 0.000010 0.054041 0.000010 0.084808 0.000010 0.000010 0.000010 0.000010 0.000010 0.000010 0.000010 0.000010 0.063567 0.000010 0.413325
0.000010 0.000010 0.000010 0.000010 0.000010 0.000010 0.341632 0.000010 0.000010 0.000010 0.000010 0.039340 0.000010 0.000010 0.000010 0.032384 0.000010 0.093421 0.000010 0.000010 0.000010 0.000010 0.000010 0.000010 0.000010 0.000010 0.045960 0.000010 0.447033
0.000010 0.000010 0.000010 0.000010 0.000010 0.000010 0.301995 0.000010 0.000010 0.000010 0.000010 0.015820 0.000010 0.000010 0.000010 0.057004 0.000010 0.098611 0.000010 0.000010 0.000010 0.000010 0.000010 0.000010 0.000010 0.000010 0.054079 0.000010 0.472262
0.000010 0.000010 0.009750 0.000010 0.003219 0.000010 0.370360 0.002699 0.000010 0.000010 0.000010 0.021759 0.000010 0.000010 0.000010 0.000010 0.000010 0.098599 0.000010 0.000010 0.000010 0.000010 0.000010 0.000010 0.000010 0.000010 0.095338 0.000010 0.398066
0.000010 0.000010 0.000010 0.000010 0.000010 0.000010 0.396157 0.003253 0.000010 0.000010 0.000010 0.001334 0.000010 0.000010 0.000010 0.026156 0.000010 0.092937 0.000010 0.000010 0.000010 0.000010 0.000010 0.000010 0.000010 0.000010 0.067276 0.000315 0.412362
0.000010 0.000010 0.000010 0.000010 0.000010 0.000010 0.344026 0.000010 0.000010 0.000010 0.000010 0.011064 0.001281 0.000010 0.000010 0.055648 0.000010 0.090287 0.000010 0.000010 0.000010 0.000010 0.000010 0.000010 0.000010 0.000010 0.065898 0.000010 0.431575
0.000010 0.000010 0.011421 0.000010 0.000010 0.000010 0.296838 0.000010 0.000012 0.000010 0.000010 0.034680 0.000010 0.000010 0.000010 0.017557 0.000010 0.084622 0.000010 0.001817 0.000010 0.000010 0.000010 0.000010 0.000010 0.000010 0.050552 0.000010 0.502301
0.000010 0.000010 0.000010 0.000010 0.000010 0.000010 0.348460 0.000010 0.000010 0.000010 0.000010 0.026078 0.000010 0.000010 0.000010 0.006151 0.000010 0.096069 0.000010 0.000010 0.000010 0.000010 0.000010 0.000010 0.000010 0.000010 0.034295 0.000010 0.488717
0.000010 0.000010 0.000010 0.000010 0.227781 0.000010 0.000010 0.000010 0.032634 0.000010 0.000010 0.000010 0.169479 0.000010 0.000010 0.000010 0.000010 0.000010 0.000010 0.440328 0.000010 0.000010 0.000010 0.000010 0.000010 0.126415 0.000010 0.003132 0.000010
0.000010 0.000010 0.000010 0.000010 0.212242 0.000010 0.000010 0.000010 0.044408 0.000010 0.000010 0.000010 0.181260 0.000010 0.000010 0.000010 0.000010 0.000010 0.000010 0.452795 0.000010 0.000010 0.000010 0.000010 0.000010 0.096124 0.001288 0.000010 0.011662
0.000010 0.000010 0.000010 0.000010 0.185506 0.000010 0.000010 0.000010 0.037906 0.000010 0.000010 0.000010 0.168820 0.000010 0.000010 0.000010 0.000010 0.000010 0.000010 0.412866 0.000010 0.000010 0.000010 0.000010 0.000010 0.176170 0.000010 0.018503 0.000010
0.000010 0.000010 0.000010 0.000010 0.175045 0.000010 0.000010 0.000010 0.053457 0.000010 0.000010 0.000010 0.171814 0.000010 0.000010 0.000010 0.000010 0.000010 0.000010 0.416239 0.000010 0.000010 0.000010 0.000010 0.000010 0.183206 0.000010 0.000010 0.000010
0.001113 0.000010 0.001362 0.000010 0.216121 0.000010 0.000010 0.000010 0.052911 0.000010 0.014973 0.000187 0.177156 0.000010 0.000646 0.000010 0.000010 0.003410 0.007066 0.376065 0.000010 0.000010 0.000010 0.002932 0.000010 0.142352 0.000010 0.003555 0.000010
0.000010 0.000010 0.008114 0.000010 0.063794 0.000010 0.007649 0.000010 0.130285 0.000010 0.000010 0.000010 0.543644 0.000010 0.000010 0.000010 0.000010 0.000010 0.000019 0.217939 0.000010 0.000010 0.000010 0.000010 0.000011 0.028346 0.000010 0.000010 0.000010
0.003913 0.000399 0.000010 0.000010 0.000010 0.000010 0.000010 0.000010 0.066729 0.000010 0.024299 0.000010 0.294727 0.000010 0.000010 0.000010 0.000010 0.000010 0.438170 0.145699 0.000010 0.000010 0.000010 0.000010 0.025854 0.000010 0.000010 0.000010 0.000010
0.000197 0.000010 0.000010 0.000010 0.000010 0.000010 0.000010 0.000010 0.067892 0.000010 0.023760 0.000010 0.295150 0.000010 0.000010 0.000010 0.000010 0.000010 0.440633 0.143768 0.000010 0.000010 0.000010 0.000010 0.028380 0.000010 0.000010 0.000010 0.000010
0.000010 0.000010 0.000010 0.000010 0.000010 0.000010 0.000010 0.000010 0.068069 0.000010 0.020546 0.000010 0.297921 0.000010 0.000010 0.000010 0.000010 0.000010 0.439290 0.142329 0.000010 0.000010 0.000010 0.000010 0.031616 0.000010 0.000010 0.000010 0.000010
0.022302 0.000010 0.000010 0.000010 0.088544 0.000010 0.011061 0.000010 0.028700 0.000010 0.401128 0.000010 0.159579 0.000010 0.000010 0.000010 0.032234 0.000010 0.000010 0.171918 0.002781 0.023881 0.010979 0.000010 0.000010 0.046723 0.000010 0.000010 0.000010
0.021878 0.000010 0.000010 0.000010 0.092581 0.000010 0.012419 0.000010 0.029724 0.000010 0.401395 0.000010 0.156706 0.000010 0.000010 0.000010 0.033248 0.000010 0.000010 0.169612 0.002164 0.024039 0.010612 0.000010 0.000010 0.045453 0.000010 0.000010 0.000010
0.000010 0.000010 0.001279 0.000010 0.156165 0.000010 0.000010 0.000010 0.045777 0.000010 0.000010 0.000010 0.281841 0.000010 0.000010 0.000010 0.000010 0.000010 0.000010 0.334334 0.000010 0.000010 0.000010 0.000010 0.000010 0.162697 0.007421 0.000010 0.010277
0.000010 0.000010 0.000010 0.001712 0.127861 0.008809 0.000010 0.000010 0.062801 0.003791 0.259406 0.000010 0.191330 0.013945 0.000010 0.000010 0.016630 0.000010 0.022987 0.114021 0.014590 0.021895 0.002587 0.000010 0.013110 0.112737 0.000010 0.011667 0.000010
0.045466 0.005733 0.000010 0.001816 0.128366 0.000010 0.028596 0.000010 0.082188 0.006575 0.009523 0.006419 0.384033 0.000010 0.008434 0.000010 0.000010 0.000309 0.000010 0.154359 0.000010 0.003955 0.001450 0.002331 0.000010 0.100347 0.016832 0.010762 0.002415
0.000010 0.000010 0.000010 0.000010 0.111240 0.000010 0.000010 0.000337 0.045198 0.000010 0.000010 0.000010 0.256347 0.000010 0.000010 0.000010 0.000010 0.000010 0.000010 0.434609 0.000010 0.000010 0.000010 0.000010 0.000010 0.151435 0.000010 0.000614 0.000010
0.000010 0.000010 0.000010 0.000010 0.174839 0.000010 0.000010 0.000010 0.051446 0.000010 0.000010 0.000010 0.249853 0.000010 0.000010 0.000010 0.000010 0.000010 0.000010 0.406075 0.000010 0.000010 0.000010 0.000010 0.000010 0.117548 0.000010 0.000010 0.000010
0.000010 0.000010 0.000010 0.000010 0.244611 0.000010 0.005125 0.000010 0.032356 0.000010 0.000010 0.000010 0.159910 0.000010 0.000010 0.000010 0.000010 0.000010 0.000010 0.415844 0.000010 0.000010 0.000010 0.000014 0.000010 0.138785 0.000010 0.003145 0.000010
0.000010 0.000010 0.000010 0.000010 0.274341 0.000010 0.000010 0.000010 0.020662 0.000010 0.000010 0.000010 0.153802 0.000010 0.000010 0.000010 0.000010 0.000010 0.000010 0.410553 0.000010 0.000010 0.000010 0.000010 0.000010 0.129163 0.000010 0.011249 0.000010
0.000010 0.000010 0.000010 0.000010 0.152868 0.000010 0.000010 0.000010 0.036917 0.000010 0.000010 0.000010 0.234305 0.000010 0.000010 0.000010 0.000010 0.000010 0.000010 0.406735 0.000010 0.000010 0.000010 0.000010 0.000010 0.154447 0.000015 0.014494 0.000010
0.000010 0.000010 0.000010 0.000010 0.120832 0.000010 0.000010 0.000010 0.055784 0.000010 0.000010 0.000010 0.279408 0.000010 0.000010 0.000010 0.000010 0.000010 0.000010 0.399792 0.000010 0.000010 0.000010 0.000010 0.000010 0.142238 0.001714 0.000010 0.000010
0.000010 0.000010 0.000010 0.000010 0.000010 0.000010 0.000010 0.000010 0.999720 0.000010 0.000010 0.000010 0.000010 0.000010 0.000010 0.000010 0.000010 0.000010 0.000010 0.000010 0.000010 0.000010 0.000010 0.000010 0.000010 0.000010 0.000010 0.000010 0.000010
0.000010 0.000010 0.000010 0.000010 0.000010 0.000010 0.000010 0.000011 0.999719 0.000010 0.000010 0.000010 0.000010 0.000010 0.000010 0.000010 0.000010 0.000010 0.000010 0.000010 0.000010 0.000010 0.000010 0.000010 0.000010 0.000010 0.000010 0.000010 0.000010
0.000010 0.000010 0.000010 0.000010 0.000010 0.000010 0.000010 0.000010 0.999720 0.000010 0.000010 0.000010 0.000010 0.000010 0.000010 0.000010 0.000010 0.000010 0.000010 0.000010 0.000010 0.000010 0.000010 0.000010 0.000010 0.000010 0.000010 0.000010 0.000010
0.000010 0.000010 0.000010 0.000010 0.000010 0.000010 0.000010 0.000010 0.999720 0.000010 0.000010 0.000010 0.000010 0.000010 0.000010 0.000010 0.000010 0.000010 0.000010 0.000010 0.000010 0.000010 0.000010 0.000010 0.000010 0.000010 0.000010 0.000010 0.000010
0.000010 0.000010 0.000010 0.000010 0.000010 0.000010 0.000010 0.000010 0.999720 0.000010 0.000010 0.000010 0.000010 0.000010 0.000010 0.000010 0.000010 0.000010 0.000010 0.000010 0.000010 0.000010 0.000010 0.000010 0.000010 0.000010 0.000010 0.000010 0.000010
0.000010 0.000010 0.000010 0.000010 0.000010 0.000010 0.000010 0.000010 0.999720 0.000010 0.000010 0.000010 0.000010 0.000010 0.000010 0.000010 0.000010 0.000010 0.000010 0.000010 0.000010 0.000010 0.000010 0.000010 0.000010 0.000010 0.000010 0.000010 0.000010
0.000010 0.000010 0.000010 0.000010 0.000010 0.000010 0.000010 0.000012 0.999718 0.000010 0.000010 0.000010 0.000010 0.000010 0.000010 0.000010 0.000010 0.000010 0.000010 0.000010 0.000010 0.000010 0.000010 0.000010 0.000010 0.000010 0.000010 0.000010 0.000010
0.000010 0.000010 0.000010 0.000010 0.000010 0.000010 0.000010 0.000012 0.999718 0.000010 0.000010 0.000010 0.000010 0.000010 0.000010 0.000010 0.000010 0.000010 0.000010 0.000010 0.000010 0.000010 0.000010 0.000010 0.000010 0.000010 0.000010 0.000010 0.000010
0.000010 0.000010 0.000010 0.000010 0.000010 0.000010 0.000010 0.000011 0.999719 0.000010 0.000010 0.000010 0.000010 0.000010 0.000010 0.000010 0.000010 0.000010 0.000010 0.000010 0.000010 0.000010 0.000010 0.000010 0.000010 0.000010 0.000010 0.000010 0.000010
0.000010 0.000010 0.000010 0.000010 0.000010 0.000010 0.000010 0.000012 0.999718 0.000010 0.000010 0.000010 0.000010 0.000010 0.000010 0.000010 0.000010 0.000010 0.000010 0.000010 0.000010 0.000010 0.000010 0.000010 0.000010 0.000010 0.000010 0.000010 0.000010
0.000010 0.000010 0.000010 0.000010 0.000010 0.000010 0.000010 0.000010 0.999718 0.000010 0.000010 0.000010 0.000010 0.000010 0.000010 0.000010 0.000010 0.000010 0.000010 0.000012 0.000010 0.000010 0.000010 0.000010 0.000010 0.000010 0.000010 0.000010 0.000010
0.000010 0.000010 0.000010 0.000010 0.000010 0.000010 0.000010 0.000010 0.999720 0.000010 0.000010 0.000010 0.000010 0.000010 0.000010 0.000010 0.000010 0.000010 0.000010 0.000010 0.000010 0.000010 0.000010 0.000010 0.000010 0.000010 0.000010 0.000010 0.000010
0.000010 0.000010 0.000010 0.000010 0.000010 0.000010 0.000010 0.000010 0.999720 0.000010 0.000010 0.000010 0.000010 0.000010 0.000010 0.000010 0.000010 0.000010 0.000010 0.000010 0.000010 0.000010 0.000010 0.000010 0.000010 0.000010 0.000010 0.000010 0.000010
0.000010 0.000010 0.000010 0.000010 0.000010 0.000010 0.000010 0.000010 0.999720 0.000010 0.000010 0.000010 0.000010 0.000010 0.000010 0.000010 0.000010 0.000010 0.000010 0.000010 0.000010 0.000010 0.000010 0.000010 0.000010 0.000010 0.000010 0.000010 0.000010
0.000010 0.000010 0.000010 0.000010 0.000010 0.000010 0.000010 0.000010 0.999720 0.000010 0.000010 0.000010 0.000010 0.000010 0.000010 0.000010 0.000010 0.000010 0.000010 0.000010 0.000010 0.000010 0.000010 0.000010 0.000010 0.000010 0.000010 0.000010 0.000010
0.000010 0.000334 0.000010 0.011584 0.000010 0.000010 0.000010 0.000010 0.511241 0.000010 0.380828 0.000010 0.000010 0.023277 0.000010 0.000010 0.040906 0.000010 0.013282 0.000010 0.000010 0.013243 0.000010 0.002066 0.003049 0.000010 0.000010 0.000010 0.000010
0.000010 0.000010 0.000010 0.000010 0.000010 0.000010 0.000010 0.000010 0.585892 0.000010 0.000010 0.000010 0.413838 0.000010 0.000010 0.000010 0.000010 0.000010 0.000010 0.000010 0.000010 0.000010 0.000010 0.000010 0.000010 0.000010 0.000010 0.000010 0.000010
0.000010 0.001449 0.000010 0.000010 0.040440 0.000010 0.008915 0.000010 0.415789 0.000010 0.000010 0.000010 0.320598 0.000010 0.000010 0.000010 0.000010 0.000010 0.000010 0.127827 0.000010 0.000010 0.000010 0.000010 0.000010 0.068391 0.016379 0.000011 0.000010
0.000010 0.000010 0.000010 0.000010 0.000010 0.000010 0.000010 0.000010 0.999720 0.000010 0.000010 0.000010 0.000010 0.000010 0.000010 0.000010 0.000010 0.000010 0.000010 0.000010 0.000010 0.000010 0.000010 0.000010 0.000010 0.000010 0.000010 0.000010 0.000010
0.000010 0.000010 0.000010 0.000010 0.000010 0.000010 0.000010 0.000010 0.999720 0.000010 0.000010 0.000010 0.000010 0.000010 0.000010 0.000010 0.000010 0.000010 0.000010 0.000010 0.000010 0.000010 0.000010 0.000010 0.000010 0.000010 0.000010 0.000010 0.000010
0.000010 0.000010 0.000010 0.031758 0.072701 0.000010 0.000010 0.000010 0.000010 0.000010 0.000010 0.000010 0.844142 0.000010 0.000010 0.002268 0.000010 0.000010 0.000010 0.000010 0.000010 0.000010 0.000010 0.000010 0.000010 0.039829 0.000010 0.009072 0.000010
0.000010 0.000010 0.000010 0.000010 0.000010 0.000010 0.000010 0.000010 0.000010 0.000010 0.000010 0.000010 0.993634 0.000010 0.000010 0.000010 0.000010 0.000010 0.000010 0.000010 0.000010 0.000010 0.000010 0.000010 0.000010 0.000010 0.000010 0.006096 0.000010
0.000010 0.000010 0.000010 0.000010 0.117126 0.000010 0.000010 0.000010 0.000010 0.000010 0.000010 0.000010 0.822634 0.000010 0.000010 0.000010 0.000010 0.000010 0.000010 0.028740 0.000010 0.000010 0.000010 0.000010 0.000010 0.022968 0.000010 0.008292 0.000010
0.000010 0.000010 0.000010 0.000010 0.015777 0.000010 0.000010 0.000010 0.000010 0.000010 0.000010 0.000010 0.983953 0.000010 0.000010 0.000010 0.000010 0.000010 0.000010 0.000010 0.000010 0.000010 0.000010 0.000010 0.000010 0.000010 0.000010 0.000010 0.000010
0.000010 0.000010 0.000010 0.000010 0.074522 0.000010 0.000010 0.000010 0.000010 0.000010 0.000010 0.000010 0.885372 0.000010 0.000010 0.000010 0.000010 0.000010 0.000010 0.035956 0.000010 0.000010 0.000010 0.000010 0.000010 0.000010 0.000010 0.003900 0.000010
0.000010 0.000010 0.000010 0.000010 0.000010 0.000010 0.000010 0.000010 0.000010 0.000010 0.000010 0.000010 0.999720 0.000010 0.000010 0.000010 0.000010 0.000010 0.000010 0.000010 0.000010 0.000010 0.000010 0.000010 0.000010 0.000010 0.000010 0.000010 0.000010
0.000010 0.000010 0.000010 0.000010 0.006961 0.000010 0.000010 0.000010 0.000010 0.000010 0.000010 0.000010 0.963211 0.000010 0.000010 0.000010 0.000010 0.000010 0.000010 0.023020 0.000010 0.000010 0.000010 0.000010 0.000010 0.000010 0.000010 0.006558 0.000010
0.000010 0.000010 0.000010 0.000010 0.039737 0.000010 0.000010 0.000010 0.000010 0.000010 0.000010 0.000010 0.891972 0.000010 0.000010 0.000010 0.000010 0.000010 0.000010 0.045849 0.000010 0.000010 0.000010 0.000010 0.000010 0.001725 0.000010 0.020478 0.000010
0.000010 0.000010 0.000010 0.000010 0.018204 0.000010 0.000010 0.000010 0.000010 0.000010 0.000010 0.000010 0.965963 0.000010 0.000010 0.000010 0.000010 0.000010 0.000010 0.000010 0.000010 0.000010 0.000010 0.000010 0.000010 0.000010 0.000010 0.015573 0.000010
0.000010 0.000010 0.000010 0.000010 0.000010 0.000010 0.000010 0.000010 0.000010 0.000010 0.000010 0.000010 0.889723 0.000010 0.000010 0.000010 0.000010 0.000010 0.000010 0.042094 0.000010 0.000010 0.000010 0.000010 0.000010 0.057916 0.000010 0.010017 0.000010
0.000010 0.000010 0.000010 0.000010 0.117452 0.000010 0.000010 0.000010 0.000010 0.000010 0.000010 0.000010 0.829926 0.000010 0.000010 0.000010 0.000010 0.000010 0.000010 0.051268 0.000010 0.000010 0.000010 0.000010 0.000010 0.001104 0.000010 0.000010 0.000010
0.000010 0.000010 0.000010 0.000010 0.000010 0.000010 0.000010 0.000010 0.000010 0.000010 0.000010 0.000010 0.999720 0.000010 0.000010 0.000010 0.000010 0.000010 0.000010 0.000010 0.000010 0.000010 0.000010 0.000010 0.000010 0.000010 0.000010 0.000010 0.000010
0.000010 0.000010 0.000010 0.000010 0.000010 0.000010 0.000010 0.000010 0.019184 0.000010 0.000010 0.000010 0.960980 0.000010 0.000010 0.000010 0.000010 0.000010 0.000010 0.006963 0.000010 0.000010 0.000010 0.000010 0.000010 0.000010 0.000010 0.012624 0.000010
0.000010 0.000010 0.000010 0.000010 0.000010 0.000010 0.000010 0.000010 0.041238 0.000010 0.000010 0.000010 0.958492 0.000010 0.000010 0.000010 0.000010 0.000010 0.000010 0.000010 0.000010 0.000010 0.000010 0.000010 0.000010 0.000010 0.000010 0.000010 0.000010
0.000010 0.000010 0.000010 0.000010 0.000010 0.000010 0.000010 0.000010 0.018701 0.000010 0.000010 0.000010 0.981029 0.000010 0.000010 0.000010 0.000010 0.000010 0.000010 0.000010 0.000010 0.000010 0.000010 0.000010 0.000010 0.000010 0.000010 0.000010 0.000010
0.000010 0.000010 0.000010 0.000010 0.000010 0.000010 0.000010 0.000010 0.020419 0.000010 0.000010 0.000010 0.979311 0.000010 0.000010 0.000010 0.000010 0.000010 0.000010 0.000010 0.000010 0.000010 0.000010 0.000010 0.000010 0.000010 0.000010 0.000010 0.000010
0.000010 0.000010 0.000010 0.000010 0.000010 0.000010 0.000010 0.000010 0.010705 0.000010 0.000010 0.000010 0.989025 0.000010 0.000010 0.000010 0.000010 0.000010 0.000010 0.000010 0.000010 0.000010 0.000010 0.000010 0.000010 0.000010 0.000010 0.000010 0.000010
0.000010 0.000010 0.000010 0.000010 0.000010 0.000010 0.000010 0.000010 0.006815 0.000010 0.000010 0.000010 0.992915 0.000010 0.000010 0.000010 0.000010 0.000010 0.000010 0.000010 0.000010 0.000010 0.000010 0.000010 0.000010 0.000010 0.000010 0.000010 0.000010
0.000010 0.000010 0.000010 0.000010 0.000010 0.000010 0.000010 0.000010 0.257880 0.000010 0.000010 0.007525 0.725063 0.000010 0.000010 0.000010 0.000010 0.003604 0.000010 0.000010 0.000010 0.000010 0.000010 0.005688 0.000010 0.000010 0.000010 0.000010 0.000010
0.000010 0.000010 0.000010 0.000010 0.000010 0.000010 0.000010 0.000010 0.249457 0.000010 0.000010 0.000010 0.735844 0.000010 0.000010 0.000010 0.000010 0.009423 0.000010 0.000010 0.000010 0.000010 0.000010 0.005026 0.000010 0.000010 0.000010 0.000010 0.000010
0.000010 0.000010 0.000010 0.000010 0.000010 0.000010 0.000010 0.000010 0.233202 0.000010 0.000010 0.000010 0.756082 0.000010 0.000010 0.000010 0.000010 0.001897 0.000010 0.000010 0.000010 0.000010 0.000010 0.008568 0.000010 0.000010 0.000010 0.000010 0.000010
0.000010 0.000010 0.000010 0.000010 0.000010 0.000010 0.012781 0.000010 0.236560 0.000010 0.000010 0.000010 0.750399 0.000010 0.000010 0.000010 0.000010 0.000010 0.000010 0.000010 0.000010 0.000010 0.000010 0.000010 0.000010 0.000010 0.000010 0.000010 0.000010
0.000010 0.000010 0.000010 0.000010 0.000010 0.000010 0.000010 0.000010 0.267076 0.000010 0.000010 0.000010 0.723639 0.000010 0.000010 0.000010 0.000010 0.009025 0.000010 0.000010 0.000010 0.000010 0.000010 0.000010 0.000010 0.000010 0.000010 0.000010 0.000010
0.000010 0.000010 0.000010 0.000010 0.000010 0.000010 0.000010 0.000010 0.252264 0.000010 0.000010 0.003615 0.743007 0.000010 0.000010 0.000010 0.000010 0.000864 0.000010 0.000010 0.000010 0.000010 0.000010 0.000010 0.000010 0.000010 0.000010 0.000010 0.000010
0.000010 0.000010 0.000010 0.000010 0.000010 0.000010 0.000010 0.000010 0.231446 0.000010 0.000010 0.000010 0.761076 0.000010 0.000010 0.000010 0.000010 0.007218 0.000010 0.000010 0.000010 0.000010 0.000010 0.000010 0.000010 0.000010 0.000010 0.000010 0.000010
0.000010 0.000010 0.007164 0.000010 0.044357 0.000010 0.003115 0.000011 0.196155 0.000010 0.000010 0.000010 0.569267 0.000010 0.000010 0.000010 0.000010 0.000010 0.000010 0.087782 0.000010 0.000010 0.000010 0.002476 0.000010 0.089471 0.000010 0.000011 0.000010
0.000010 0.000010 0.000010 0.000010 0.147987 0.000010 0.000010 0.000010 0.120254 0.000010 0.000010 0.000010 0.439215 0.000010 0.000010 0.000010 0.005122 0.000010 0.001320 0.156003 0.000010 0.000010 0.000010 0.004285 0.000010 0.100994 0.008072 0.016558 0.000010
0.000010 0.000146 0.000010 0.000010 0.059412 0.000010 0.030085 0.000010 0.175576 0.000010 0.000010 0.004976 0.644651 0.000010 0.000010 0.000010 0.000010 0.000010 0.000010 0.049850 0.000010 0.000010 0.000010 0.000010 0.000010 0.027482 0.001274 0.006358 0.000010
0.001281 0.018077 0.000010 0.000010 0.042466 0.000010 0.013092 0.000010 0.173126 0.000010 0.000010 0.000010 0.558224 0.000010 0.000010 0.000010 0.000010 0.000010 0.000010 0.109873 0.000010 0.000010 0.000010 0.000010 0.000010 0.082928 0.000010 0.000733 0.000010
0.000010 0.000010 0.000010 0.000010 0.000010 0.000010 0.000010 0.000010 0.181838 0.000010 0.000010 0.000010 0.768085 0.000010 0.000010 0.000010 0.000010 0.000010 0.000010 0.040549 0.000010 0.000010 0.000010 0.000010 0.000010 0.000010 0.000010 0.009279 0.000010
0.000010 0.000010 0.000010 0.000010 0.000010 0.000010 0.000010 0.000010 0.184092 0.000010 0.000010 0.000010 0.763190 0.000010 0.000010 0.000010 0.000010 0.000010 0.000010 0.043018 0.000010 0.000010 0.000010 0.000010 0.000010 0.000010 0.000010 0.009450 0.000010
0.000010 0.009086 0.000010 0.000010 0.051168 0.000010 0.007386 0.000010 0.160328 0.000010 0.000010 0.000010 0.610821 0.001746 0.000010 0.000010 0.000010 0.000010 0.000010 0.045798 0.000010 0.000010 0.000010 0.005175 0.000010 0.106041 0.000010 0.001976 0.000295
0.000010 0.004378 0.000365 0.000010 0.035735 0.000010 0.022433 0.000010 0.197324 0.000010 0.000010 0.000010 0.634946 0.000010 0.000010 0.000010 0.000010 0.000010 0.000010 0.037497 0.000010 0.000010 0.000010 0.000010 0.000010 0.047774 0.016885 0.002471 0.000010
0.000010 0.000010 0.004666 0.000010 0.013090 0.000010 0.010409 0.000010 0.174640 0.000010 0.000010 0.000010 0.614044 0.000010 0.000010 0.000010 0.000010 0.000010 0.001791 0.097879 0.000010 0.000010 0.000010 0.000010 0.000010 0.081684 0.000010 0.000734 0.000871
0.000010 0.000010 0.000010 0.000010 0.467738 0.000010 0.000010 0.000010 0.000010 0.000010 0.000010 0.000010 0.027895 0.000010 0.000010 0.000010 0.000010 0.000010 0.000010 0.013984 0.000010 0.000010 0.000010 0.000010 0.000010 0.470029 0.000010 0.020114 0.000010
0.000010 0.000010 0.000010 0.000010 0.436764 0.000010 0.000010 0.000010 0.000010 0.000010 0.000010 0.000010 0.027340 0.000010 0.000010 0.000010 0.000010 0.000010 0.000010 0.028784 0.000010 0.000010 0.000010 0.000010 0.000010 0.490735 0.000010 0.016137 0.000010
0.000010 0.000010 0.000010 0.000010 0.417509 0.000010 0.000010 0.000010 0.000010 0.000010 0.000010 0.000010 0.074441 0.000010 0.000010 0.000010 0.000010 0.000010 0.000010 0.062343 0.000010 0.000010 0.000010 0.000010 0.000010 0.413870 0.004532 0.027075 0.000010
0.004098 0.000010 0.000010 0.007100 0.383463 0.000934 0.000010 0.000010 0.005988 0.045553 0.003461 0.000010 0.021595 0.005770 0.000010 0.000010 0.000010 0.000010 0.000010 0.000010 0.028502 0.024734 0.000010 0.007047 0.000010 0.461595 0.000010 0.000010 0.000010
0.000010 0.000010 0.000010 0.000010 0.465767 0.000010 0.000010 0.000010 0.000010 0.000010 0.000010 0.000010 0.000010 0.000010 0.000010 0.000010 0.000010 0.000010 0.000010 0.049281 0.000010 0.000010 0.000010 0.000010 0.000010 0.475979 0.000010 0.008724 0.000010
0.000010 0.000010 0.000010 0.000010 0.421737 0.000010 0.000010 0.000010 0.000010 0.000010 0.000010 0.000010 0.055963 0.000010 0.000010 0.000010 0.000010 0.000010 0.000010 0.085274 0.000010 0.000010 0.000010 0.000010 0.000010 0.413784 0.005192 0.017820 0.000010
0.005679 0.009420 0.000010 0.000010 0.390416 0.000010 0.000010 0.000010 0.002813 0.074370 0.000010 0.000010 0.026356 0.000010 0.004414 0.000010 0.000010 0.000010 0.000977 0.032350 0.000010 0.003926 0.000010 0.000010 0.005895 0.426411 0.016814 0.000010 0.000010
0.003660 0.000010 0.000010 0.006272 0.383236 0.001321 0.000010 0.000010 0.005771 0.043803 0.003606 0.000010 0.020697 0.006165 0.000010 0.000010 0.000010 0.000010 0.000010 0.000010 0.030247 0.025271 0.000010 0.007039 0.000010 0.462752 0.000010 0.000010 0.000010
0.000010 0.000010 0.000010 0.000010 0.478775 0.000010 0.000010 0.000010 0.000010 0.000010 0.000010 0.000010 0.014621 0.000010 0.000010 0.000010 0.000010 0.000010 0.000010 0.000010 0.000010 0.000010 0.000010 0.000010 0.000010 0.506344 0.000010 0.000010 0.000010
0.000010 0.000010 0.000010 0.000010 0.441681 0.000010 0.000010 0.004061 0.000010 0.000010 0.000010 0.000010 0.033897 0.000010 0.000010 0.000010 0.000010 0.000010 0.000010 0.049405 0.000010 0.000010 0.000010 0.000010 0.000010 0.462452 0.000043 0.008241 0.000010
0.000010 0.000010 0.000010 0.000010 0.380450 0.000010 0.000010 0.001507 0.000010 0.000010 0.000010 0.000010 0.049870 0.000010 0.000010 0.000010 0.000010 0.000010 0.000010 0.082562 0.000010 0.000010 0.000010 0.000010 0.000010 0.476363 0.004174 0.004854 0.000010
0.000010 0.000010 0.000010 0.000010 0.378767 0.000010 0.000010 0.000010 0.001760 0.000010 0.000010 0.000010 0.036916 0.000010 0.000010 0.000011 0.000010 0.000010 0.000010 0.066580 0.000010 0.000010 0.000010 0.000010 0.000010 0.486318 0.000010 0.021501 0.007937
0.000010 0.000010 0.000010 0.000010 0.355681 0.000010 0.000010 0.000010 0.000010 0.000010 0.000010 0.000010 0.031238 0.000010 0.000010 0.000010 0.000010 0.000010 0.000010 0.059053 0.000010 0.000010 0.000010 0.000010 0.000010 0.516905 0.011272 0.025622 0.000010
0.000010 0.000010 0.000010 0.000010 0.399285 0.000010 0.000010 0.000010 0.000010 0.000010 0.000010 0.000010 0.050072 0.000010 0.000010 0.000010 0.000010 0.000010 0.000010 0.078204 0.000010 0.000010 0.000010 0.000010 0.000010 0.442398 0.003220 0.026592 0.000010
0.000010 0.000010 0.000010 0.000010 0.362943 0.000010 0.014208 0.000010 0.000010 0.000010 0.000010 0.000010 0.035790 0.000010 0.000010 0.000010 0.000010 0.000010 0.000010 0.088242 0.000010 0.000010 0.000010 0.000010 0.000010 0.474580 0.000010 0.024006 0.000010
0.000010 0.000010 0.000010 0.000010 0.366123 0.000010 0.000010 0.000010 0.000010 0.000010 0.000010 0.000010 0.042179 0.000010 0.000010 0.000010 0.000010 0.000010 0.000010 0.091825 0.000010 0.000010 0.000010 0.000010 0.000010 0.473428 0.000020 0.026195 0.000010
0.000010 0.000010 0.000010 0.000010 0.366282 0.000010 0.000010 0.000010 0.000010 0.000010 0.000010 0.000010 0.040771 0.000010 0.000010 0.000010 0.000010 0.000010 0.000010 0.091728 0.000010 0.000010 0.000010 0.000010 0.000010 0.473748 0.000010 0.027231 0.000010
0.000010 0.000588 0.000010 0.000036 0.416500 0.000010 0.000010 0.000293 0.000010 0.007110 0.000010 0.000010 0.085976 0.000010 0.000010 0.000010 0.000010 0.000010 0.000010 0.077758 0.001678 0.000010 0.000010 0.000010 0.004785 0.371413 0.012605 0.021088 0.000010
0.000010 0.000010 0.000010 0.000010 0.382276 0.000010 0.000010 0.000010 0.004683 0.000010 0.000010 0.000010 0.055023 0.000010 0.000010 0.000010 0.000010 0.000010 0.000010 0.086016 0.000010 0.000010 0.000010 0.000010 0.000010 0.471762 0.000010 0.000010 0.000010
0.000010 0.000010 0.000010 0.000010 0.411408 0.000010 0.001395 0.002986 0.000010 0.000010 0.000010 0.000010 0.066626 0.000010 0.000010 0.000010 0.000010 0.000010 0.000010 0.053790 0.000010 0.000010 0.000010 0.000010 0.000010 0.446683 0.001700 0.015202 0.000010
0.000010 0.014578 0.000010 0.000010 0.340063 0.000010 0.019560 0.000010 0.000010 0.000010 0.000010 0.000010 0.115887 0.000010 0.000010 0.001592 0.006120 0.000010 0.004642 0.059711 0.000010 0.000010 0.000010 0.013668 0.000010 0.412321 0.000010 0.011676 0.000010
0.000010 0.000010 0.000010 0.000010 0.000010 0.000010 0.000010 0.000010 0.000010 0.000010 0.000010 0.000010 0.000010 0.000010 0.000010 0.000010 0.000010 0.000010 0.000010 0.000010 0.000010 0.000010 0.000010 0.000010 0.000010 0.999720 0.000010 0.000010 0.000010
0.001238 0.015672 0.000010 0.003065 0.366135 0.007731 0.005056 0.000010 0.003021 0.018776 0.000010 0.000010 0.074305 0.000010 0.000010 0.000010 0.008432 0.000010 0.004091 0.087908 0.000010 0.000010 0.000010 0.007580 0.001179 0.367176 0.005574 0.009381 0.013570
0.000010 0.000010 0.000010 0.000010 0.000010 0.000010 0.000010 0.000010 0.000010 0.000010 0.000010 0.000010 0.000010 0.000010 0.000010 0.000010 0.000010 0.000010 0.000010 0.000010 0.000010 0.000010 0.000010 0.000010 0.000010 0.999720 0.000010 0.000010 0.000010
0.000010 0.000010 0.000010 0.000010 0.000010 0.000010 0.000010 0.000010 0.000010 0.000010 0.000010 0.000010 0.000010 0.000010 0.000010 0.000010 0.000010 0.000010 0.000010 0.000010 0.000010 0.000010 0.000010 0.000010 0.000010 0.999720 0.000010 0.000010 0.000010
0.000010 0.022405 0.003984 0.000010 0.344094 0.000010 0.024032 0.000010 0.000010 0.007103 0.001807 0.000010 0.093088 0.009530 0.000010 0.000010 0.000010 0.000473 0.000663 0.086706 0.000010 0.000010 0.000010 0.011905 0.000010 0.394052 0.000010 0.000010 0.000010
0.000010 0.000010 0.000010 0.000010 0.000010 0.000010 0.000010 0.000010 0.000010 0.000010 0.000010 0.000010 0.000010 0.000010 0.000010 0.000010 0.000010 0.000010 0.000010 0.000010 0.000010 0.000010 0.000010 0.000010 0.000010 0.999720 0.000010 0.000010 0.000010
0.000010 0.042853 0.002570 0.002509 0.248441 0.005570 0.052300 0.003884 0.001450 0.011036 0.000010 0.000791 0.093647 0.007055 0.000010 0.000010 0.000010 0.000028 0.000010 0.049342 0.009972 0.000010 0.000010 0.026954 0.007200 0.401204 0.019252 0.012647 0.001214
0.000010 0.044411 0.000010 0.002702 0.221326 0.015195 0.007169 0.003363 0.000010 0.000010 0.000010 0.003539 0.089034 0.000010 0.000010 0.000010 0.008426 0.006552 0.000010 0.073615 0.000010 0.008195 0.000010 0.018991 0.012063 0.462675 0.000010 0.011495 0.011131
0.003133 0.033851 0.000010 0.005152 0.237135 0.010186 0.006994 0.000013 0.003378 0.005391 0.003019 0.005231 0.077705 0.002395 0.000010 0.000010 0.005239 0.000010 0.003118 0.084423 0.000010 0.012869 0.000703 0.024851 0.006144 0.438627 0.000010 0.005041 0.025342
0.000010 0.000014 0.000010 0.000010 0.000010 0.000010 0.000010 0.000010 0.000010 0.000010 0.000010 0.000010 0.000010 0.000010 0.000010 0.000010 0.000010 0.000010 0.000010 0.000017 0.000010 0.000010 0.000010 0.000010 0.000010 0.000010 0.000010 0.999709 0.000010
0.000010 0.000010 0.000010 0.000010 0.000010 0.000010 0.000010 0.000010 0.000010 0.000010 0.000010 0.000010 0.000010 0.000010 0.000010 0.000010 0.000010 0.000010 0.000010 0.000016 0.000010 0.000010 0.000010 0.000010 0.000010 0.000010 0.000010 0.999714 0.000010
0.000010 0.000010 0.000010 0.000010 0.000010 0.000010 0.000010 0.000010 0.000010 0.000010 0.000010 0.000010 0.000010 0.000010 0.000010 0.000010 0.000010 0.000010 0.000010 0.000017 0.000010 0.000010 0.000010 0.000010 0.000010 0.000010 0.000010 0.999713 0.000010
0.000010 0.000010 0.000010 0.000010 0.000010 0.000010 0.000010 0.000010 0.000010 0.000010 0.000010 0.000010 0.000010 0.000010 0.000010 0.000010 0.000010 0.000010 0.000010 0.000010 0.000010 0.000010 0.000010 0.000010 0.000010 0.000010 0.000010 0.999720 0.000010
0.000010 0.000010 0.000010 0.000010 0.000010 0.000010 0.000010 0.000010 0.000010 0.000010 0.000010 0.000010 0.000010 0.000010 0.000010 0.000010 0.000010 0.000010 0.000010 0.000010 0.000010 0.000010 0.000010 0.000010 0.000010 0.000010 0.000010 0.999720 0.000010
0.000010 0.000010 0.000010 0.000010 0.000010 0.000010 0.000010 0.000011 0.000010 0.000010 0.000010 0.000010 0.000010 0.000010 0.000010 0.000010 0.000010 0.000018 0.000010 0.000010 0.000010 0.000010 0.000010 0.000010 0.000010 0.000010 0.000010 0.999711 0.000010
0.000010 0.000010 0.000010 0.000010 0.000010 0.000010 0.000010 0.000010 0.000010 0.000011 0.000010 0.000010 0.000010 0.000010 0.000010 0.000010 0.000010 0.000010 0.000010 0.000010 0.000010 0.000010 0.000010 0.000010 0.000010 0.000017 0.000010 0.999712 0.000010
0.000010 0.000010 0.000010 0.000010 0.000010 0.000010 0.000010 0.000010 0.000010 0.000010 0.000010 0.000010 0.000010 0.000010 0.000010 0.000010 0.000010 0.000010 0.000010 0.000010 0.000010 0.000010 0.000010 0.000010 0.000010 0.000018 0.000010 0.999712 0.000010
0.000010 0.000010 0.000010 0.000010 0.462890 0.000010 0.000010 0.000010 0.000010 0.000010 0.000010 0.000010 0.000010 0.000010 0.000010 0.000010 0.000010 0.000010 0.000010 0.000017 0.000010 0.000010 0.000010 0.000010 0.000010 0.335195 0.000010 0.201648 0.000010
0.000010 0.000010 0.000010 0.000010 0.457619 0.000010 0.000010 0.000010 0.000010 0.000010 0.000010 0.000010 0.000010 0.000010 0.000010 0.000010 0.000010 0.000010 0.000010 0.033691 0.000010 0.000010 0.000010 0.000010 0.000010 0.312288 0.000010 0.196152 0.000010
0.000010 0.000010 0.000010 0.000010 0.483350 0.000010 0.000010 0.000010 0.003568 0.000010 0.000010 0.000010 0.066320 0.000010 0.000010 0.000010 0.000010 0.000010 0.000010 0.083797 0.000010 0.000010 0.000010 0.000010 0.000010 0.327386 0.000010 0.035349 0.000010
0.000010 0.000010 0.000010 0.000010 0.422766 0.000010 0.000010 0.000010 0.000010 0.000010 0.000010 0.000010 0.078619 0.000010 0.000010 0.000010 0.000010 0.000010 0.000010 0.043558 0.000010 0.000010 0.000010 0.000010 0.000010 0.409981 0.000010 0.044836 0.000010
0.000010 0.000010 0.000010 0.000010 0.416383 0.000010 0.000010 0.000010 0.000010 0.000010 0.000010 0.000010 0.000010 0.000010 0.000010 0.000010 0.000010 0.000010 0.000010 0.059711 0.000010 0.000010 0.000010 0.000010 0.000010 0.504961 0.000010 0.018696 0.000010
0.000010 0.000010 0.000010 0.000010 0.441077 0.000010 0.000010 0.000010 0.000010 0.000010 0.000010 0.000010 0.011866 0.000010 0.000010 0.000010 0.000010 0.000010 0.000010 0.043139 0.000010 0.000010 0.000010 0.000010 0.000010 0.465825 0.000010 0.037853 0.000010
0.000010 0.000010 0.000010 0.000010 0.373248 0.000010 0.000010 0.000010 0.000010 0.000010 0.000010 0.000010 0.064568 0.000010 0.000010 0.000010 0.000010 0.000010 0.000010 0.103911 0.000010 0.000010 0.000010 0.000010 0.000010 0.424563 0.000010 0.033470 0.000010
0.000010 0.000010 0.000010 0.000010 0.416773 0.000010 0.000010 0.000010 0.000010 0.000010 0.000010 0.000010 0.000010 0.000010 0.000010 0.000010 0.000010 0.000010 0.000010 0.059252 0.000010 0.000010 0.000010 0.000010 0.000010 0.504920 0.000010 0.018805 0.000010
0.000010 0.000010 0.000010 0.000010 0.471604 0.000010 0.000010 0.000010 0.000010 0.000010 0.000010 0.000010 0.011384 0.000010 0.000010 0.000010 0.000010 0.000010 0.000010 0.044582 0.000010 0.000010 0.000010 0.000010 0.000010 0.455989 0.000010 0.016201 0.000010
0.000010 0.000010 0.000010 0.000010 0.461702 0.000010 0.000010 0.000010 0.000010 0.000010 0.000010 0.000010 0.043640 0.000010 0.000010 0.000010 0.000010 0.000010 0.000010 0.064163 0.000010 0.000010 0.000010 0.000010 0.000010 0.381237 0.000010 0.049018 0.000010
0.000010 0.000010 0.000010 0.000010 0.131818 0.000010 0.000010 0.000010 0.000010 0.000010 0.000010 0.000010 0.000010 0.000010 0.000010 0.000010 0.000010 0.000010 0.000010 0.007894 0.000010 0.000010 0.000010 0.000010 0.000010 0.846458 0.000010 0.013580 0.000010
0.000010 0.000010 0.000010 0.000010 0.111257 0.000010 0.000010 0.000010 0.000010 0.000010 0.000010 0.000010 0.000010 0.000010 0.000010 0.000010 0.000010 0.000010 0.000010 0.000010 0.000010 0.000010 0.000010 0.000010 0.000010 0.184302 0.000010 0.704182 0.000010
0.000010 0.000010 0.000010 0.000010 0.715235 0.000010 0.000010 0.000010 0.000010 0.000010 0.000010 0.000010 0.017794 0.000010 0.000010 0.000010 0.000010 0.000010 0.000010 0.056811 0.000010 0.000010 0.000010 0.000010 0.000010 0.204693 0.000010 0.005227 0.000010
0.000010 0.000010 0.000010 0.000010 0.949135 0.000010 0.000010 0.000010 0.000010 0.000010 0.000010 0.000010 0.000010 0.000010 0.000010 0.000010 0.000010 0.000010 0.000010 0.000010 0.000010 0.000010 0.000010 0.000010 0.000010 0.021351 0.000010 0.029254 0.000010
0.000010 0.000010 0.000010 0.000010 0.617074 0.000010 0.000010 0.000010 0.000010 0.000010 0.000010 0.000010 0.026448 0.000010 0.000010 0.000010 0.000010 0.000010 0.000010 0.086009 0.000010 0.000010 0.000010 0.000010 0.000010 0.237891 0.000010 0.032339 0.000010
0.000010 0.000010 0.000010 0.000010 0.999720 0.000010 0.000010 0.000010 0.000010 0.000010 0.000010 0.000010 0.000010 0.000010 0.000010 0.000010 0.000010 0.000010 0.000010 0.000010 0.000010 0.000010 0.000010 0.000010 0.000010 0.000010 0.000010 0.000010 0.000010
0.000010 0.000010 0.000010 0.000010 0.989039 0.000010 0.000010 0.000010 0.000010 0.000010 0.000010 0.000010 0.000010 0.000010 0.000010 0.000010 0.000010 0.000010 0.000010 0.000010 0.000010 0.000010 0.000010 0.000010 0.000010 0.000010 0.000010 0.010691 0.000010
0.000010 0.000010 0.000010 0.000010 0.995320 0.000010 0.000010 0.000010 0.000010 0.000010 0.000010 0.000010 0.000010 0.000010 0.000010 0.000010 0.000010 0.000010 0.000010 0.000010 0.000010 0.000010 0.000010 0.000010 0.000010 0.000010 0.000010 0.004410 0.000010
0.000010 0.000010 0.000010 0.000010 0.696601 0.000010 0.000010 0.000010 0.000010 0.000010 0.000010 0.000010 0.039531 0.000010 0.000010 0.000010 0.000010 0.000010 0.000010 0.038140 0.000010 0.000010 0.000010 0.000010 0.000010 0.221044 0.000010 0.004444 0.000010
0.000010 0.000010 0.000010 0.000010 0.987968 0.000010 0.000010 0.000010 0.000010 0.000010 0.000010 0.000010 0.000010 0.000010 0.000010 0.000010 0.000010 0.000010 0.000010 0.000010 0.000010 0.000010 0.000010 0.000010 0.000010 0.000010 0.000010 0.011762 0.000010
0.000010 0.000010 0.000010 0.000010 0.994404 0.000010 0.000010 0.000010 0.000010 0.000010 0.000010 0.000010 0.000010 0.000010 0.000010 0.000010 0.000010 0.000010 0.000010 0.000010 0.000010 0.000010 0.000010 0.000010 0.000010 0.005326 0.000010 0.000010 0.000010
0.000010 0.000010 0.000010 0.000010 0.590957 0.000010 0.000010 0.000010 0.000010 0.000010 0.000010 0.000010 0.033035 0.000010 0.000010 0.000010 0.000010 0.000010 0.000010 0.061146 0.000010 0.000010 0.000010 0.000010 0.000010 0.298000 0.000010 0.016623 0.000010
0.000010 0.000010 0.000010 0.006793 0.342983 0.007304 0.018066 0.003343 0.000010 0.000010 0.000010 0.000010 0.020827 0.004672 0.000010 0.000010 0.005586 0.000010 0.000010 0.071497 0.000010 0.003385 0.000010 0.000010 0.000010 0.496160 0.000010 0.019215 0.000010
0.000010 0.000010 0.000010 0.000010 0.379829 0.000010 0.010941 0.000010 0.002631 0.000010 0.000010 0.000010 0.028174 0.000010 0.000010 0.000010 0.000010 0.000010 0.000010 0.107862 0.000010 0.000010 0.000010 0.000010 0.000010 0.431118 0.000010 0.039226 0.000010
0.000010 0.000010 0.000010 0.000010 0.386574 0.000010 0.000010 0.000010 0.000010 0.000010 0.000010 0.000010 0.062835 0.000010 0.000010 0.000010 0.000010 0.000010 0.000010 0.061541 0.000010 0.000010 0.000010 0.000010 0.000010 0.462076 0.000010 0.026734 0.000010
0.000010 0.000010 0.000010 0.000010 0.376443 0.000010 0.000010 0.000010 0.000010 0.000010 0.000010 0.000010 0.049081 0.000010 0.000010 0.000010 0.000010 0.000010 0.000010 0.088173 0.000010 0.000010 0.000010 0.000010 0.000010 0.479973 0.000010 0.006089 0.000010
0.000010 0.000010 0.000010 0.000010 0.424940 0.000010 0.000010 0.000010 0.000232 0.000010 0.000010 0.000010 0.036337 0.000010 0.000010 0.000010 0.000010 0.000010 0.000010 0.077517 0.000010 0.000010 0.000010 0.000010 0.000010 0.460736 0.000010 0.000010 0.000010
0.000010 0.000010 0.000010 0.000010 0.387700 0.000010 0.000010 0.000010 0.000010 0.000010 0.000010 0.000010 0.064753 0.000010 0.000010 0.000010 0.000010 0.000010 0.000010 0.093228 0.000010 0.000010 0.000010 0.000010 0.000010 0.435229 0.003098 0.015762 0.000010
0.000010 0.000010 0.002321 0.000010 0.401374 0.000010 0.000010 0.000010 0.000010 0.000010 0.000010 0.000010 0.076881 0.000010 0.000010 0.000010 0.000010 0.000010 0.000010 0.105724 0.000010 0.000010 0.000010 0.000010 0.000010 0.410917 0.000010 0.002552 0.000010
0.000010 0.000010 0.000010 0.000010 0.421726 0.000010 0.000010 0.000010 0.000010 0.000010 0.000010 0.000010 0.046100 0.000010 0.000010 0.000010 0.000010 0.000010 0.000010 0.087535 0.000010 0.000010 0.000010 0.000010 0.000010 0.426843 0.000010 0.017556 0.000010
0.000010 0.000010 0.000010 0.000010 0.358454 0.000010 0.000010 0.004481 0.000010 0.000010 0.000010 0.000010 0.031376 0.000010 0.000010 0.000010 0.000010 0.000010 0.000010 0.078669 0.000010 0.000010 0.000010 0.000010 0.000010 0.503473 0.005106 0.018221 0.000010
0.000010 0.000010 0.000010 0.000010 0.384845 0.000010 0.000184 0.003440 0.000010 0.000010 0.000010 0.000010 0.037957 0.000010 0.000010 0.000010 0.000010 0.000010 0.000010 0.101252 0.000010 0.000010 0.000010 0.000014 0.000010 0.435062 0.007993 0.029053 0.000010
0.000010 0.000010 0.000010 0.000010 0.000010 0.000010 0.056010 0.000010 0.000010 0.000010 0.000010 0.141270 0.000010 0.000010 0.000010 0.560575 0.000010 0.241895 0.000010 0.000010 0.000010 0.000010 0.000010 0.000010 0.000010 0.000010 0.000010 0.000010 0.000010
0.000010 0.000010 0.000010 0.000010 0.000010 0.000010 0.062893 0.000010 0.000010 0.000010 0.000010 0.140894 0.000010 0.000010 0.000010 0.553066 0.000010 0.242898 0.000010 0.000010 0.000010 0.000010 0.000010 0.000010 0.000010 0.000010 0.000010 0.000010 0.000010
0.000010 0.000010 0.000010 0.000010 0.000010 0.000010 0.036212 0.000010 0.000010 0.000010 0.000010 0.141897 0.000010 0.000010 0.000010 0.591694 0.000010 0.229947 0.000010 0.000010 0.000010 0.000010 0.000010 0.000010 0.000010 0.000010 0.000010 0.000010 0.000010
0.000010 0.000010 0.013179 0.000010 0.000010 0.000010 0.067251 0.000010 0.000010 0.000010 0.000010 0.140015 0.000010 0.000010 0.000010 0.570402 0.000010 0.208912 0.000010 0.000010 0.000010 0.000010 0.000010 0.000010 0.000010 0.000010 0.000010 0.000010 0.000010
0.000010 0.000010 0.000010 0.000010 0.000010 0.000010 0.025603 0.000010 0.000010 0.000010 0.000010 0.129833 0.000010 0.000010 0.000010 0.655823 0.000010 0.188491 0.000010 0.000010 0.000010 0.000010 0.000010 0.000010 0.000010 0.000010 0.000010 0.000010 0.000010
0.000010 0.000010 0.000010 0.000010 0.000010 0.000010 0.022609 0.000010 0.000010 0.000010 0.000010 0.128306 0.000010 0.000010 0.000010 0.627204 0.000010 0.221630 0.000010 0.000010 0.000010 0.000010 0.000010 0.000010 0.000010 0.000010 0.000010 0.000010 0.000010
0.000010 0.000010 0.000010 0.000010 0.000010 0.000010 0.016036 0.000010 0.000010 0.000010 0.000010 0.127670 0.000010 0.000010 0.000010 0.634896 0.000010 0.215948 0.000010 0.000010 0.000010 0.000010 0.000010 0.000010 0.000010 0.000010 0.001261 0.003960 0.000010
0.000010 0.000010 0.000010 0.000010 0.000010 0.000010 0.061742 0.000010 0.000010 0.000010 0.000010 0.125887 0.000010 0.000010 0.000010 0.577808 0.000010 0.227749 0.000010 0.000010 0.000010 0.000010 0.000010 0.000010 0.000010 0.000010 0.006575 0.000010 0.000010
0.000010 0.000010 0.000010 0.000010 0.000010 0.000010 0.082006 0.000010 0.000010 0.000010 0.000010 0.151144 0.000010 0.000010 0.000010 0.545238 0.000010 0.218549 0.000010 0.000010 0.000010 0.000010 0.000010 0.000010 0.000010 0.000010 0.002824 0.000010 0.000010
0.000010 0.000010 0.000010 0.000010 0.000010 0.000010 0.077874 0.000010 0.000010 0.000010 0.000010 0.136122 0.000010 0.000010 0.000010 0.552448 0.000010 0.233306 0.000010 0.000010 0.000010 0.000010 0.000010 0.000010 0.000010 0.000010 0.000010 0.000010 0.000010
0.000010 0.000010 0.010276 0.000010 0.000010 0.000010 0.037191 0.000010 0.000010 0.000010 0.000010 0.149285 0.000010 0.000010 0.000010 0.577083 0.000010 0.225925 0.000010 0.000010 0.000010 0.000010 0.000010 0.000010 0.000010 0.000010 0.000010 0.000010 0.000010
0.000010 0.000010 0.000010 0.000010 0.000010 0.000010 0.033759 0.000010 0.000010 0.000010 0.000010 0.122668 0.000010 0.000010 0.000010 0.593233 0.000010 0.243730 0.000010 0.000010 0.000010 0.000010 0.000010 0.000010 0.000010 0.000010 0.005516 0.000863 0.000010
0.000010 0.000010 0.013132 0.000010 0.002427 0.000010 0.044650 0.000010 0.000010 0.000010 0.000010 0.142739 0.000010 0.000010 0.000010 0.582256 0.000010 0.210847 0.000010 0.000010 0.000010 0.000010 0.000010 0.000010 0.000010 0.000010 0.001262 0.002476 0.000010
0.000010 0.000010 0.000010 0.000010 0.000010 0.000010 0.028984 0.000010 0.000010 0.000010 0.000010 0.119535 0.000010 0.000010 0.000010 0.616600 0.000010 0.234631 0.000010 0.000010 0.000010 0.000010 0.000010 0.000010 0.000010 0.000010 0.000010 0.000010 0.000010
0.000010 0.000010 0.000010 0.000010 0.000010 0.000010 0.079791 0.000010 0.000010 0.000010 0.000010 0.140718 0.000010 0.000010 0.000010 0.539766 0.000010 0.239475 0.000010 0.000010 0.000010 0.000010 0.000010 0.000010 0.000010 0.000010 0.000010 0.000010 0.000010
0.000010 0.000010 0.000010 0.000010 0.000010 0.000010 0.023074 0.000010 0.000010 0.000010 0.000010 0.143228 0.000010 0.000010 0.000010 0.610636 0.000010 0.222812 0.000010 0.000010 0.000010 0.000010 0.000010 0.000010 0.000010 0.000010 0.000010 0.000010 0.000010
0.000010 0.000010 0.000010 0.000010 0.000010 0.000010 0.035543 0.000855 0.000010 0.000010 0.000010 0.160002 0.000010 0.000010 0.000010 0.571366 0.000010 0.231995 0.000010 0.000010 0.000010 0.000010 0.000010 0.000010 0.000010 0.000010 0.000010 0.000010 0.000010
0.000010 0.000010 0.026822 0.000010 0.000010 0.000010 0.050484 0.000010 0.000010 0.000010 0.000010 0.129511 0.000010 0.000010 0.000010 0.570284 0.000010 0.222659 0.000010 0.000010 0.000010 0.000010 0.000010 0.000010 0.000010 0.000010 0.000010 0.000010 0.000010
0.000010 0.000010 0.012313 0.000010 0.000010 0.000010 0.021221 0.000264 0.000010 0.000010 0.000010 0.136898 0.000010 0.000010 0.000010 0.646559 0.000010 0.182514 0.000010 0.000010 0.000010 0.000010 0.000010 0.000010 0.000010 0.000010 0.000010 0.000010 0.000010
0.000010 0.000010 0.000010 0.000010 0.000010 0.000010 0.038446 0.000010 0.000010 0.000010 0.000010 0.154220 0.000010 0.000010 0.000010 0.592962 0.000010 0.214122 0.000010 0.000010 0.000010 0.000010 0.000010 0.000010 0.000010 0.000010 0.000010 0.000010 0.000010
0.000010 0.000010 0.807076 0.000010 0.000010 0.000010 0.000010 0.000010 0.000010 0.000010 0.000010 0.000010 0.000010 0.000010 0.000010 0.015900 0.000010 0.176762 0.000010 0.000010 0.000010 0.000010 0.000010 0.000011 0.000010 0.000010 0.000010 0.000010 0.000010
0.000010 0.000010 0.999720 0.000010 0.000010 0.000010 0.000010 0.000010 0.000010 0.000010 0.000010 0.000010 0.000010 0.000010 0.000010 0.000010 0.000010 0.000010 0.000010 0.000010 0.000010 0.000010 0.000010 0.000010 0.000010 0.000010 0.000010 0.000010 0.000010
0.000010 0.000010 0.999720 0.000010 0.000010 0.000010 0.000010 0.000010 0.000010 0.000010 0.000010 0.000010 0.000010 0.000010 0.000010 0.000010 0.000010 0.000010 0.000010 0.000010 0.000010 0.000010 0.000010 0.000010 0.000010 0.000010 0.000010 0.000010 0.000010
0.000010 0.000010 0.791325 0.000010 0.000010 0.000010 0.000010 0.000010 0.000010 0.000010 0.000010 0.010994 0.000010 0.000010 0.000010 0.171055 0.000010 0.026376 0.000010 0.000010 0.000010 0.000010 0.000010 0.000010 0.000010 0.000010 0.000010 0.000010 0.000010
0.000010 0.000010 0.994955 0.000010 0.000010 0.000010 0.000010 0.000010 0.000010 0.000010 0.000010 0.000010 0.000010 0.000010 0.000010 0.000010 0.000010 0.004775 0.000010 0.000010 0.000010 0.000010 0.000010 0.000010 0.000010 0.000010 0.000010 0.000010 0.000010
0.000010 0.000010 0.999719 0.000010 0.000010 0.000010 0.000010 0.000010 0.000010 0.000010 0.000010 0.000010 0.000010 0.000010 0.000010 0.000010 0.000010 0.000010 0.000010 0.000010 0.000010 0.000010 0.000010 0.000010 0.000010 0.000010 0.000010 0.000010 0.000010
0.000010 0.000010 0.999720 0.000010 0.000010 0.000010 0.000010 0.000010 0.000010 0.000010 0.000010 0.000010 0.000010 0.000010 0.000010 0.000010 0.000010 0.000010 0.000010 0.000010 0.000010 0.000010 0.000010 0.000010 0.000010 0.000010 0.000010 0.000010 0.000010
0.000010 0.000010 0.999720 0.000010 0.000010 0.000010 0.000010 0.000010 0.000010 0.000010 0.000010 0.000010 0.000010 0.000010 0.000010 0.000010 0.000010 0.000010 0.000010 0.000010 0.000010 0.000010 0.000010 0.000010 0.000010 0.000010 0.000010 0.000010 0.000010
0.000010 0.000010 0.999720 0.000010 0.000010 0.000010 0.000010 0.000010 0.000010 0.000010 0.000010 0.000010 0.000010 0.000010 0.000010 0.000010 0.000010 0.000010 0.000010 0.000010 0.000010 0.000010 0.000010 0.000010 0.000010 0.000010 0.000010 0.000010 0.000010
0.000010 0.000010 0.872341 0.000010 0.000010 0.000010 0.000010 0.000010 0.000010 0.000010 0.000010 0.006133 0.000010 0.000010 0.000010 0.121266 0.000010 0.000010 0.000010 0.000010 0.000010 0.000010 0.000010 0.000010 0.000010 0.000010 0.000010 0.000010 0.000010
0.000010 0.000010 0.859513 0.000010 0.000010 0.000010 0.000010 0.000010 0.000010 0.000010 0.000010 0.000010 0.000010 0.000010 0.000010 0.140217 0.000010 0.000010 0.000010 0.000010 0.000010 0.000010 0.000010 0.000010 0.000010 0.000010 0.000010 0.000010 0.000010
0.000010 0.000010 0.923467 0.000010 0.005812 0.000010 0.031099 0.000010 0.000010 0.000010 0.000010 0.000010 0.000010 0.000010 0.000010 0.000010 0.000010 0.000010 0.000010 0.023524 0.000010 0.000010 0.000010 0.000010 0.000010 0.009844 0.000010 0.006024 0.000010
0.000010 0.000010 0.999720 0.000010 0.000010 0.000010 0.000010 0.000010 0.000010 0.000010 0.000010 0.000010 0.000010 0.000010 0.000010 0.000010 0.000010 0.000010 0.000010 0.000010 0.000010 0.000010 0.000010 0.000010 0.000010 0.000010 0.000010 0.000010 0.000010
0.000010 0.000010 0.744173 0.000010 0.000041 0.000010 0.050611 0.000010 0.000010 0.000010 0.000010 0.006166 0.005751 0.000010 0.000010 0.154327 0.000010 0.015592 0.000010 0.000010 0.000010 0.000010 0.000010 0.000010 0.000010 0.000010 0.014832 0.008309 0.000010
0.000010 0.000010 0.999720 0.000010 0.000010 0.000010 0.000010 0.000010 0.000010 0.000010 0.000010 0.000010 0.000010 0.000010 0.000010 0.000010 0.000010 0.000010 0.000010 0.000010 0.000010 0.000010 0.000010 0.000010 0.000010 0.000010 0.000010 0.000010 0.000010
0.000010 0.000010 0.999720 0.000010 0.000010 0.000010 0.000010 0.000010 0.000010 0.000010 0.000010 0.000010 0.000010 0.000010 0.000010 0.000010 0.000010 0.000010 0.000010 0.000010 0.000010 0.000010 0.000010 0.000010 0.000010 0.000010 0.000010 0.000010 0.000010
0.000010 0.000010 0.999720 0.000010 0.000010 0.000010 0.000010 0.000010 0.000010 0.000010 0.000010 0.000010 0.000010 0.000010 0.000010 0.000010 0.000010 0.000010 0.000010 0.000010 0.000010 0.000010 0.000010 0.000010 0.000010 0.000010 0.000010 0.000010 0.000010
0.000010 0.007397 0.015838 0.008574 0.000010 0.021759 0.000010 0.000010 0.000010 0.015641 0.017795 0.024887 0.000010 0.003015 0.000010 0.049929 0.704974 0.070295 0.024060 0.000010 0.000535 0.009635 0.000010 0.011265 0.014271 0.000010 0.000010 0.000010 0.000010
0.000010 0.022004 0.000010 0.000010 0.000010 0.000010 0.000010 0.000010 0.000010 0.000010 0.082577 0.005304 0.000010 0.000010 0.000010 0.004060 0.805317 0.067499 0.013017 0.000010 0.000010 0.000010 0.000010 0.000012 0.000010 0.000010 0.000010 0.000010 0.000010
0.000010 0.000010 0.000010 0.000010 0.000010 0.000010 0.000010 0.000010 0.000010 0.000010 0.000010 0.000010 0.000010 0.000010 0.000010 0.000010 0.999720 0.000010 0.000010 0.000010 0.000010 0.000010 0.000010 0.000010 0.000010 0.000010 0.000010 0.000010 0.000010
0.000010 0.000010 0.000010 0.000010 0.000010 0.000010 0.000010 0.000010 0.000010 0.000010 0.000010 0.000010 0.000010 0.000010 0.000010 0.000010 0.999720 0.000010 0.000010 0.000010 0.000010 0.000010 0.000010 0.000010 0.000010 0.000010 0.000010 0.000010 0.000010
0.000010 0.021799 0.000010 0.000010 0.000010 0.014358 0.000010 0.000010 0.000010 0.000010 0.037580 0.030791 0.000010 0.000010 0.000010 0.009275 0.826066 0.044355 0.000010 0.000010 0.000010 0.002529 0.000010 0.013046 0.000010 0.000010 0.000010 0.000010 0.000010
0.000010 0.011039 0.016101 0.000010 0.000010 0.027291 0.000010 0.000010 0.000010 0.000010 0.188591 0.011881 0.000010 0.000010 0.000010 0.038188 0.574613 0.040429 0.061085 0.000010 0.000010 0.011043 0.000010 0.000010 0.019559 0.000010 0.000010 0.000010 0.000010
0.000010 0.000010 0.000010 0.000010 0.000010 0.022502 0.000010 0.000010 0.000010 0.000010 0.167668 0.003296 0.000010 0.014824 0.000010 0.008898 0.641020 0.012676 0.098940 0.000010 0.000010 0.006263 0.000010 0.000010 0.023723 0.000010 0.000010 0.000010 0.000010
0.000010 0.000010 0.000010 0.000010 0.000010 0.000010 0.000010 0.000010 0.000010 0.000010 0.000010 0.000010 0.000010 0.000010 0.000010 0.000010 0.999720 0.000010 0.000010 0.000010 0.000010 0.000010 0.000010 0.000010 0.000010 0.000010 0.000010 0.000010 0.000010
0.000010 0.000010 0.000010 0.000010 0.000010 0.000010 0.000010 0.000010 0.000010 0.000010 0.000010 0.000010 0.000010 0.000010 0.000010 0.000010 0.999720 0.000010 0.000010 0.000010 0.000010 0.000010 0.000010 0.000010 0.000010 0.000010 0.000010 0.000010 0.000010
0.000010 0.000010 0.000010 0.000010 0.000010 0.000010 0.000010 0.000010 0.000010 0.000010 0.000010 0.015915 0.000010 0.000010 0.000010 0.000010 0.956875 0.026950 0.000010 0.000010 0.000010 0.000010 0.000010 0.000010 0.000010 0.000010 0.000010 0.000010 0.000010
0.004292 0.003202 0.000010 0.006802 0.000010 0.025292 0.000010 0.000010 0.000010 0.000010 0.012546 0.040054 0.000010 0.000010 0.000010 0.044013 0.722837 0.066817 0.027147 0.000010 0.000010 0.039716 0.000010 0.007110 0.000010 0.000010 0.000010 0.000010 0.000010
0.000010 0.000010 0.000010 0.000010 0.000010 0.016895 0.000010 0.000010 0.000010 0.000010 0.110037 0.003202 0.000010 0.029759 0.000010 0.000010 0.796276 0.033809 0.000010 0.000010 0.000010 0.000010 0.000010 0.000010 0.009802 0.000010 0.000010 0.000010 0.000010
0.000010 0.000010 0.000010 0.000010 0.000010 0.000010 0.000010 0.000010 0.000010 0.000010 0.000010 0.000010 0.000010 0.000010 0.000010 0.000010 0.999720 0.000010 0.000010 0.000010 0.000010 0.000010 0.000010 0.000010 0.000010 0.000010 0.000010 0.000010 0.000010
0.000010 0.000010 0.000010 0.000010 0.000010 0.000010 0.000010 0.000010 0.000010 0.000010 0.000010 0.000010 0.000010 0.000010 0.000010 0.000010 0.999720 0.000010 0.000010 0.000010 0.000010 0.000010 0.000010 0.000010 0.000010 0.000010 0.000010 0.000010 0.000010
0.010808 0.014924 0.000010 0.000010 0.000010 0.000010 0.000010 0.000010 0.000010 0.000010 0.174854 0.000010 0.000010 0.002884 0.000010 0.032286 0.659477 0.027366 0.042176 0.000010 0.000010 0.000010 0.000010 0.000013 0.035023 0.000010 0.000010 0.000010 0.000010
0.000010 0.000010 0.003189 0.004866 0.000010 0.000010 0.000010 0.000010 0.000010 0.000010 0.141311 0.000010 0.000010 0.024422 0.000010 0.003589 0.781452 0.004153 0.034820 0.000010 0.000010 0.000010 0.000010 0.000010 0.002000 0.000010 0.000010 0.000010 0.000010
0.000010 0.000010 0.000010 0.000010 0.000010 0.000010 0.000010 0.000010 0.000010 0.000010 0.000010 0.000010 0.000010 0.000010 0.000010 0.000010 0.999720 0.000010 0.000010 0.000010 0.000010 0.000010 0.000010 0.000010 0.000010 0.000010 0.000010 0.000010 0.000010
0.000010 0.000010 0.000010 0.000010 0.000010 0.000010 0.000010 0.000010 0.000010 0.000010 0.000010 0.000010 0.000010 0.000010 0.000010 0.000010 0.999720 0.000010 0.000010 0.000010 0.000010 0.000010 0.000010 0.000010 0.000010 0.000010 0.000010 0.000010 0.000010
0.000010 0.002865 0.014084 0.005101 0.000010 0.078884 0.000010 0.000010 0.000010 0.002608 0.122360 0.025923 0.000010 0.000496 0.000010 0.033687 0.522848 0.121452 0.029072 0.000010 0.004183 0.000010 0.000010 0.000013 0.036282 0.000010 0.000010 0.000010 0.000010
0.006752 0.000010 0.000010 0.006245 0.000010 0.018595 0.000010 0.000010 0.000010 0.005301 0.173739 0.000010 0.000010 0.004004 0.000010 0.008892 0.000010 0.000214 0.716125 0.000010 0.001354 0.000010 0.000010 0.003017 0.055592 0.000010 0.000010 0.000010 0.000010
0.000010 0.006337 0.004625 0.000010 0.000010 0.000010 0.000010 0.000010 0.000010 0.000010 0.143184 0.000010 0.000010 0.000010 0.000010 0.000010 0.000010 0.015013 0.803751 0.000010 0.000010 0.000159 0.000010 0.009029 0.017693 0.000010 0.000010 0.000010 0.000010
0.010142 0.000010 0.000010 0.007584 0.000010 0.000438 0.000010 0.001206 0.000010 0.017052 0.179332 0.000010 0.000010 0.002459 0.000010 0.006761 0.004374 0.000010 0.732483 0.000010 0.001600 0.003958 0.001607 0.010695 0.020170 0.000010 0.000010 0.000010 0.000010
0.000010 0.000010 0.000010 0.014829 0.000010 0.000010 0.000010 0.000010 0.000010 0.000360 0.177473 0.013902 0.000010 0.013839 0.000010 0.000010 0.002959 0.004896 0.730611 0.000010 0.000010 0.001656 0.000010 0.000010 0.039283 0.000010 0.000010 0.000010 0.000010
0.000010 0.003912 0.000010 0.002258 0.000010 0.000010 0.000010 0.000010 0.000010 0.000010 0.137119 0.006673 0.000010 0.004200 0.000010 0.004480 0.000010 0.000010 0.813163 0.000010 0.000010 0.000010 0.000010 0.000010 0.027985 0.000010 0.000010 0.000010 0.000010
0.000010 0.000010 0.000010 0.000010 0.000010 0.000010 0.000010 0.000010 0.000010 0.000010 0.123963 0.000010 0.000010 0.000010 0.000010 0.000010 0.000453 0.000010 0.838841 0.000010 0.000010 0.000010 0.000010 0.000010 0.036493 0.000010 0.000010 0.000010 0.000010
0.000010 0.000010 0.000010 0.000081 0.000010 0.000010 0.000010 0.000010 0.000010 0.000010 0.146769 0.002175 0.000010 0.000010 0.000010 0.000010 0.000010 0.000010 0.830060 0.000010 0.000010 0.000010 0.000010 0.000010 0.020675 0.000010 0.000010 0.000010 0.000010
0.000010 0.000010 0.000010 0.010145 0.000010 0.000010 0.000010 0.000010 0.000010 0.000010 0.103769 0.000010 0.000010 0.000010 0.000010 0.000010 0.018171 0.002351 0.826857 0.000010 0.000010 0.000010 0.000010 0.000010 0.038478 0.000010 0.000010 0.000010 0.000010
0.000010 0.000010 0.000010 0.018462 0.000010 0.000010 0.000010 0.000010 0.000010 0.000010 0.153391 0.000010 0.000010 0.000010 0.000010 0.007940 0.000010 0.000010 0.775549 0.000010 0.000010 0.000010 0.000010 0.000010 0.042202 0.000010 0.002226 0.000010 0.000010
0.000010 0.000010 0.000010 0.006974 0.000010 0.000010 0.000010 0.000010 0.000010 0.000010 0.148257 0.000010 0.000010 0.000010 0.000010 0.000010 0.005969 0.009095 0.810453 0.000010 0.000010 0.000010 0.000010 0.000010 0.019022 0.000010 0.000010 0.000010 0.000010
0.000010 0.000010 0.000010 0.000994 0.000010 0.012955 0.000010 0.000010 0.000010 0.000010 0.146973 0.000010 0.000010 0.004471 0.000010 0.000601 0.002195 0.000010 0.742874 0.000010 0.016716 0.000010 0.000010 0.018055 0.053975 0.000010 0.000010 0.000010 0.000010
0.003624 0.000010 0.000010 0.009156 0.000010 0.000010 0.000010 0.000010 0.000010 0.000010 0.171931 0.010488 0.000010 0.008984 0.000010 0.000010 0.000891 0.010488 0.746412 0.000010 0.000010 0.000010 0.000010 0.006071 0.031765 0.000010 0.000010 0.000010 0.000010
0.002339 0.000010 0.000010 0.000010 0.000010 0.000010 0.000010 0.000010 0.000010 0.000010 0.107261 0.000010 0.000010 0.000010 0.000010 0.007502 0.000010 0.000010 0.851604 0.000010 0.000010 0.000010 0.000010 0.000010 0.031054 0.000010 0.000010 0.000010 0.000010
0.000010 0.000010 0.000010 0.003065 0.000010 0.000010 0.000010 0.000010 0.000010 0.000010 0.137839 0.000010 0.000010 0.001072 0.000010 0.000010 0.000010 0.004465 0.826244 0.000010 0.000010 0.000010 0.000010 0.000010 0.027084 0.000010 0.000010 0.000010 0.000010
0.009589 0.000010 0.000010 0.000010 0.000010 0.016576 0.000010 0.000010 0.000010 0.000010 0.182605 0.000010 0.000010 0.000010 0.000010 0.000010 0.000010 0.012061 0.756592 0.000010 0.000010 0.000010 0.000010 0.000010 0.022347 0.000010 0.000010 0.000010 0.000010
0.008955 0.011030 0.001570 0.003781 0.000010 0.002703 0.000010 0.000010 0.005044 0.000010 0.177772 0.000010 0.000010 0.000010 0.000010 0.000010 0.000010 0.000010 0.742534 0.000010 0.000010 0.000010 0.000010 0.004235 0.042186 0.000010 0.000010 0.000010 0.000010
0.003496 0.000010 0.020943 0.007559 0.000010 0.000010 0.000010 0.000010 0.000010 0.000010 0.129785 0.000010 0.000010 0.022804 0.000010 0.000010 0.000827 0.000010 0.793756 0.000010 0.000010 0.000010 0.000010 0.000010 0.020620 0.000010 0.000010 0.000010 0.000010
0.001136 0.004878 0.000010 0.018910 0.000010 0.001911 0.000010 0.000010 0.000010 0.000010 0.161596 0.000010 0.000010 0.000010 0.000010 0.000010 0.012017 0.000010 0.795734 0.000010 0.000010 0.000010 0.000010 0.003608 0.000010 0.000010 0.000010 0.000010 0.000010
0.013332 0.013744 0.000010 0.000041 0.000010 0.001425 0.000010 0.000010 0.000010 0.000010 0.175899 0.000278 0.000010 0.000010 0.000010 0.010473 0.017333 0.000010 0.732811 0.000010 0.000010 0.000010 0.000010 0.005015 0.029469 0.000010 0.000010 0.000010 0.000010
0.001718 0.000010 0.000010 0.005683 0.000010 0.003309 0.000010 0.000010 0.000010 0.000010 0.156826 0.002822 0.000010 0.000010 0.000010 0.000010 0.009616 0.000016 0.791519 0.000010 0.000010 0.000010 0.000010 0.000010 0.028292 0.000010 0.000010 0.000010 0.000010
0.000010 0.000010 0.022798 0.000010 0.000010 0.000010 0.024919 0.000010 0.000010 0.000010 0.000010 0.096842 0.000163 0.000010 0.000010 0.683945 0.000010 0.151345 0.000010 0.003961 0.000010 0.000010 0.000010 0.000010 0.000010 0.007411 0.000010 0.008415 0.000010
0.000010 0.000010 0.000010 0.000010 0.000010 0.000010 0.000010 0.000010 0.000010 0.000010 0.000010 0.000010 0.000010 0.000010 0.000010 0.999720 0.000010 0.000010 0.000010 0.000010 0.000010 0.000010 0.000010 0.000010 0.000010 0.000010 0.000010 0.000010 0.000010
0.000010 0.000010 0.000010 0.000010 0.000010 0.000010 0.000010 0.000010 0.000010 0.000010 0.000010 0.000010 0.000010 0.000010 0.000010 0.999720 0.000010 0.000010 0.000010 0.000010 0.000010 0.000010 0.000010 0.000010 0.000010 0.000010 0.000010 0.000010 0.000010
0.000010 0.000010 0.000010 0.000010 0.000010 0.000010 0.000010 0.000010 0.000010 0.000010 0.000010 0.067996 0.000010 0.000010 0.000010 0.785602 0.000010 0.146137 0.000010 0.000010 0.000010 0.000010 0.000010 0.000010 0.000010 0.000010 0.000010 0.000015 0.000010
0.000010 0.000010 0.016054 0.000010 0.000010 0.000010 0.000018 0.000010 0.000010 0.000010 0.000010 0.097635 0.000010 0.000010 0.000010 0.697421 0.000010 0.188632 0.000010 0.000010 0.000010 0.000010 0.000010 0.000010 0.000010 0.000010 0.000010 0.000010 0.000010
0.000010 0.000010 0.000010 0.000010 0.000010 0.000010 0.000010 0.000010 0.000010 0.000010 0.000010 0.078160 0.000010 0.000010 0.000010 0.790509 0.000010 0.131071 0.000010 0.000010 0.000010 0.000010 0.000010 0.000010 0.000010 0.000010 0.000010 0.000010 0.000010
0.000010 0.000010 0.000010 0.000010 0.000010 0.000010 0.000010 0.000010 0.000010 0.000010 0.000010 0.091115 0.000010 0.000010 0.000010 0.750492 0.000010 0.158133 0.000010 0.000010 0.000010 0.000010 0.000010 0.000010 0.000010 0.000010 0.000010 0.000010 0.000010
0.000010 0.000010 0.000010 0.000010 0.000010 0.000010 0.000010 0.000010 0.003452 0.000010 0.000010 0.000010 0.000010 0.000010 0.000010 0.955422 0.000010 0.000010 0.000010 0.012930 0.000010 0.000010 0.000010 0.000010 0.000010 0.022279 0.000010 0.005677 0.000010
0.000010 0.000010 0.000010 0.000010 0.000010 0.000010 0.000010 0.000010 0.000010 0.000010 0.000010 0.095805 0.000010 0.000010 0.000010 0.762567 0.000010 0.141368 0.000010 0.000010 0.000010 0.000010 0.000010 0.000010 0.000010 0.000010 0.000010 0.000010 0.000010
0.000010 0.000010 0.005911 0.000010 0.000010 0.000010 0.000010 0.000010 0.000010 0.000010 0.000010 0.094131 0.000010 0.000010 0.000010 0.752358 0.000010 0.147350 0.000010 0.000010 0.000010 0.000010 0.000010 0.000010 0.000010 0.000010 0.000010 0.000010 0.000010
0.000010 0.000010 0.000010 0.000010 0.000010 0.000010 0.000010 0.000010 0.000010 0.000010 0.000010 0.043666 0.000010 0.000010 0.000010 0.929930 0.000010 0.026144 0.000010 0.000010 0.000010 0.000010 0.000010 0.000010 0.000010 0.000010 0.000010 0.000010 0.000010
0.000010 0.000010 0.000010 0.000010 0.000010 0.000010 0.000010 0.000010 0.000010 0.000010 0.000010 0.059440 0.000010 0.000010 0.000010 0.853162 0.000010 0.087139 0.000010 0.000010 0.000010 0.000010 0.000010 0.000010 0.000010 0.000010 0.000010 0.000010 0.000010
0.000010 0.000010 0.000010 0.000010 0.000010 0.000010 0.000010 0.000010 0.000010 0.000010 0.000010 0.000010 0.000010 0.000010 0.000010 0.999720 0.000010 0.000010 0.000010 0.000010 0.000010 0.000010 0.000010 0.000010 0.000010 0.000010 0.000010 0.000010 0.000010
0.000010 0.000010 0.000010 0.000010 0.000010 0.000010 0.000010 0.000010 0.000010 0.000010 0.000010 0.080508 0.000010 0.000010 0.000010 0.726652 0.000010 0.192580 0.000010 0.000010 0.000010 0.000010 0.000010 0.000010 0.000010 0.000010 0.000010 0.000010 0.000010
0.000010 0.000010 0.000010 0.000010 0.000010 0.000010 0.000010 0.000010 0.000010 0.000010 0.000010 0.000010 0.000010 0.000010 0.000010 0.999720 0.000010 0.000010 0.000010 0.000010 0.000010 0.000010 0.000010 0.000010 0.000010 0.000010 0.000010 0.000010 0.000010
0.000010 0.000010 0.000010 0.000010 0.000010 0.000010 0.000010 0.000010 0.000010 0.000010 0.000010 0.000010 0.000010 0.000010 0.000010 0.999720 0.000010 0.000010 0.000010 0.000010 0.000010 0.000010 0.000010 0.000010 0.000010 0.000010 0.000010 0.000010 0.000010
0.000010 0.000010 0.000010 0.000010 0.000010 0.000010 0.000010 0.000010 0.000010 0.000010 0.000010 0.000010 0.000010 0.000010 0.000010 0.999720 0.000010 0.000010 0.000010 0.000010 0.000010 0.000010 0.000010 0.000010 0.000010 0.000010 0.000010 0.000010 0.000010
0.000010 0.000010 0.000010 0.000010 0.000010 0.000010 0.000010 0.000010 0.000010 0.000010 0.000010 0.000010 0.000010 0.000010 0.000010 0.999720 0.000010 0.000010 0.000010 0.000010 0.000010 0.000010 0.000010 0.000010 0.000010 0.000010 0.000010 0.000010 0.000010
0.000010 0.000010 0.000010 0.000010 0.000010 0.000010 0.000010 0.000010 0.000010 0.000010 0.000010 0.004973 0.000010 0.000010 0.000010 0.391638 0.000010 0.584112 0.000010 0.000010 0.000010 0.000010 0.000010 0.000010 0.000010 0.015280 0.000010 0.003757 0.000010
0.000010 0.000010 0.001279 0.000010 0.000010 0.000010 0.000010 0.000010 0.000010 0.000010 0.000010 0.081306 0.000010 0.000010 0.000010 0.843341 0.000010 0.073825 0.000010 0.000010 0.000010 0.000010 0.000010 0.000010 0.000010 0.000010 0.000010 0.000010 0.000010
0.000010 0.000010 0.000010 0.000010 0.000010 0.000010 0.000010 0.000010 0.000010 0.000010 0.000010 0.000010 0.000010 0.000010 0.000010 0.000010 0.000010 0.000010 0.000010 0.000010 0.000010 0.000010 0.000010 0.000010 0.000010 0.000010 0.999720 0.000010 0.000010
0.000010 0.000010 0.000010 0.000010 0.000010 0.000010 0.000010 0.000010 0.000010 0.000010 0.000010 0.000010 0.000010 0.000010 0.000010 0.000010 0.000010 0.000010 0.000010 0.000010 0.000010 0.000010 0.000010 0.000010 0.000010 0.000010 0.999720 0.000010 0.000010
0.000010 0.000010 0.000010 0.000010 0.000010 0.000010 0.000010 0.000010 0.000010 0.000010 0.000010 0.000010 0.000010 0.000010 0.000010 0.000010 0.000010 0.000010 0.000010 0.000010 0.000010 0.000010 0.000010 0.000010 0.000010 0.000010 0.999720 0.000010 0.000010
0.000010 0.000010 0.000010 0.000010 0.000010 0.000010 0.000010 0.000010 0.000010 0.000010 0.000010 0.000010 0.000010 0.000010 0.000010 0.000010 0.000010 0.000010 0.000010 0.000010 0.000010 0.000010 0.000010 0.000010 0.000010 0.000010 0.999720 0.000010 0.000010
0.000010 0.000010 0.000010 0.000010 0.000010 0.000010 0.000010 0.000010 0.000010 0.000010 0.000010 0.000010 0.000010 0.000010 0.000010 0.000010 0.000010 0.000010 0.000010 0.000010 0.000010 0.000010 0.000010 0.000010 0.000010 0.000010 0.999720 0.000010 0.000010
0.000010 0.010999 0.025751 0.000010 0.000010 0.000010 0.029696 0.000010 0.000010 0.000010 0.030138 0.008999 0.000010 0.000010 0.000010 0.000010 0.006794 0.011166 0.000010 0.000010 0.000010 0.000010 0.000010 0.000012 0.000010 0.000010 0.859216 0.000010 0.017039
0.000010 0.000010 0.000010 0.000010 0.000010 0.000010 0.000010 0.000010 0.000010 0.000010 0.000010 0.000010 0.000010 0.000010 0.000010 0.000010 0.000010 0.000010 0.000010 0.000010 0.000010 0.000010 0.000010 0.000010 0.000010 0.000010 0.999720 0.000010 0.000010
0.000010 0.000010 0.000010 0.000010 0.000010 0.000010 0.000010 0.000010 0.000010 0.000010 0.000010 0.000010 0.000010 0.000010 0.000010 0.000010 0.000010 0.000010 0.000010 0.000010 0.000010 0.000010 0.000010 0.000010 0.000010 0.000010 0.999720 0.000010 0.000010
0.000010 0.000010 0.000010 0.000010 0.000010 0.000010 0.000010 0.000010 0.000010 0.000010 0.000010 0.000010 0.000010 0.000010 0.000010 0.000010 0.000010 0.000010 0.000010 0.000010 0.000010 0.000010 0.000010 0.000010 0.000010 0.000010 0.999720 0.000010 0.000010
0.000010 0.000010 0.000010 0.000010 0.000010 0.000010 0.000010 0.000010 0.000010 0.000010 0.000010 0.000010 0.000010 0.000010 0.000010 0.000010 0.000010 0.000010 0.000010 0.000010 0.000010 0.000010 0.000010 0.000010 0.000010 0.000010 0.999720 0.000010 0.000010
0.000010 0.000010 0.000010 0.000010 0.000010 0.000010 0.000010 0.000010 0.000010 0.000010 0.000010 0.000010 0.000010 0.000010 0.000010 0.000010 0.000010 0.000010 0.000010 0.000010 0.000010 0.000010 0.000010 0.000010 0.000010 0.000010 0.999720 0.000010 0.000010
0.000010 0.000010 0.000010 0.000010 0.000010 0.000010 0.000010 0.000010 0.000010 0.000010 0.000010 0.000010 0.000010 0.000010 0.000010 0.000010 0.000010 0.000010 0.000010 0.000010 0.000010 0.000010 0.000010 0.000010 0.000010 0.000010 0.999720 0.000010 0.000010
0.000010 0.000010 0.000010 0.000010 0.000011 0.000010 0.000010 0.000010 0.000010 0.000010 0.000010 0.000010 0.000010 0.000010 0.000010 0.000010 0.000010 0.000010 0.000010 0.000010 0.000010 0.000010 0.000010 0.000010 0.000010 0.000010 0.999719 0.000010 0.000010
0.000010 0.000010 0.000010 0.000010 0.000010 0.000010 0.000010 0.000010 0.000010 0.000010 0.000010 0.000010 0.000010 0.000010 0.000010 0.000010 0.000010 0.000010 0.000010 0.000010 0.000010 0.000010 0.000010 0.000010 0.000010 0.000010 0.999720 0.000010 0.000010
0.000010 0.000010 0.000010 0.000010 0.000010 0.000010 0.000010 0.000010 0.000010 0.000010 0.000010 0.000010 0.000010 0.000010 0.000010 0.000010 0.000010 0.000010 0.000010 0.000010 0.000010 0.000010 0.000010 0.000010 0.000010 0.000010 0.999720 0.000010 0.000010
0.000010 0.000010 0.000010 0.000010 0.000010 0.000010 0.000010 0.000010 0.000010 0.000010 0.000010 0.000010 0.000010 0.000010 0.000010 0.000010 0.000010 0.000010 0.000010 0.000010 0.000010 0.000010 0.000010 0.000010 0.000010 0.000010 0.999720 0.000010 0.000010
0.000010 0.000010 0.000010 0.000010 0.000010 0.000010 0.000010 0.000010 0.000010 0.000010 0.000010 0.000010 0.000010 0.000010 0.000010 0.000010 0.000010 0.000010 0.000010 0.000010 0.000010 0.000010 0.000010 0.000010 0.000010 0.000010 0.999720 0.000010 0.000010
0.000010 0.000010 0.000010 0.000010 0.000010 0.000010 0.000010 0.000010 0.000010 0.000010 0.000010 0.000010 0.000010 0.000010 0.000010 0.000010 0.000010 0.000010 0.000010 0.000010 0.000010 0.000010 0.000010 0.000010 0.000010 0.000010 0.999720 0.000010 0.000010
0.000010 0.000010 0.000010 0.000010 0.000010 0.000010 0.000010 0.000010 0.000010 0.000010 0.000010 0.000010 0.000010 0.000010 0.000010 0.000010 0.000010 0.000010 0.000010 0.000010 0.000010 0.000010 0.000010 0.000010 0.000010 0.000010 0.999720 0.000010 0.000010
0.000010 0.000010 0.000010 0.000010 0.000010 0.000010 0.000010 0.000010 0.000010 0.000010 0.000010 0.000010 0.000010 0.000010 0.000010 0.000010 0.000010 0.000010 0.000010 0.000010 0.000010 0.000010 0.000010 0.000010 0.000010 0.000010 0.999720 0.000010 0.000010
0.000010 0.000010 0.000010 0.000010 0.000010 0.000010 0.999720 0.000010 0.000010 0.000010 0.000010 0.000010 0.000010 0.000010 0.000010 0.000010 0.000010 0.000010 0.000010 0.000010 0.000010 0.000010 0.000010 0.000010 0.000010 0.000010 0.000010 0.000010 0.000010
0.000010 0.000010 0.000010 0.000010 0.000010 0.000010 0.999720 0.000010 0.000010 0.000010 0.000010 0.000010 0.000010 0.000010 0.000010 0.000010 0.000010 0.000010 0.000010 0.000010 0.000010 0.000010 0.000010 0.000010 0.000010 0.000010 0.000010 0.000010 0.000010
0.000010 0.000010 0.027189 0.000010 0.052446 0.000010 0.762670 0.000010 0.000010 0.000010 0.000010 0.008737 0.016468 0.000010 0.000010 0.045427 0.000010 0.050328 0.000010 0.021868 0.000010 0.000010 0.000010 0.000010 0.000010 0.001514 0.011474 0.000010 0.001699
0.000010 0.000010 0.000010 0.000010 0.000010 0.000010 0.986602 0.000010 0.000010 0.000010 0.000010 0.000010 0.000010 0.000010 0.000010 0.000010 0.000010 0.000010 0.000010 0.008130 0.000010 0.000010 0.000010 0.000010 0.000010 0.000010 0.000010 0.005009 0.000010
0.000010 0.000010 0.000010 0.000010 0.000010 0.000010 0.999720 0.000010 0.000010 0.000010 0.000010 0.000010 0.000010 0.000010 0.000010 0.000010 0.000010 0.000010 0.000010 0.000010 0.000010 0.000010 0.000010 0.000010 0.000010 0.000010 0.000010 0.000010 0.000010
0.000010 0.000010 0.000010 0.000010 0.000010 0.000010 0.999716 0.000010 0.000010 0.000010 0.000010 0.000010 0.000010 0.000010 0.000010 0.000010 0.000010 0.000010 0.000010 0.000014 0.000010 0.000010 0.000010 0.000010 0.000010 0.000010 0.000010 0.000010 0.000010
0.000010 0.000010 0.021870 0.000010 0.005478 0.000010 0.861305 0.000010 0.000010 0.000010 0.000010 0.007174 0.012893 0.000010 0.000010 0.034491 0.000010 0.011757 0.000010 0.001432 0.000010 0.000010 0.000010 0.000010 0.000010 0.023979 0.014194 0.005246 0.000010
0.000010 0.000010 0.000010 0.000010 0.034348 0.000010 0.800543 0.000010 0.000010 0.000010 0.000010 0.012869 0.008281 0.000010 0.000010 0.025360 0.000010 0.044275 0.000010 0.000010 0.000010 0.000010 0.000010 0.000010 0.000010 0.037770 0.036344 0.000010 0.000010
0.000010 0.000010 0.001520 0.000010 0.000010 0.000010 0.906982 0.000010 0.004064 0.000010 0.000010 0.006738 0.000010 0.000010 0.000010 0.004477 0.000010 0.028256 0.000010 0.000010 0.000010 0.000010 0.000010 0.000010 0.000010 0.015391 0.018989 0.013384 0.000010
0.000010 0.000010 0.020589 0.000010 0.000010 0.000010 0.884838 0.000010 0.000010 0.000010 0.000010 0.021639 0.000010 0.000010 0.000010 0.011300 0.000010 0.000461 0.000010 0.000010 0.000010 0.000010 0.000010 0.000010 0.000010 0.054455 0.000010 0.006498 0.000010
0.000010 0.000010 0.012597 0.000010 0.008528 0.000010 0.910731 0.000010 0.000010 0.000010 0.000010 0.015104 0.000010 0.000010 0.000010 0.018303 0.000010 0.032383 0.000010 0.000010 0.000010 0.000010 0.000010 0.000010 0.000010 0.000010 0.002135 0.000010 0.000010
0.000010 0.000010 0.032055 0.000010 0.000010 0.000010 0.897355 0.000010 0.000010 0.000010 0.000010 0.003749 0.000010 0.000010 0.000010 0.024013 0.000010 0.000010 0.000010 0.020132 0.000010 0.000010 0.000010 0.000010 0.000010 0.000010 0.019269 0.003207 0.000010
0.000010 0.000010 0.000010 0.000010 0.000010 0.000010 0.986583 0.000010 0.000010 0.000010 0.000010 0.000010 0.000010 0.000010 0.000010 0.000010 0.000010 0.000010 0.000010 0.000010 0.000010 0.000010 0.000010 0.000010 0.000010 0.005756 0.000010 0.007401 0.000010
0.000010 0.000010 0.013949 0.000010 0.006440 0.000010 0.706886 0.005069 0.000010 0.000010 0.000010 0.013533 0.000010 0.000010 0.000010 0.091490 0.000010 0.057020 0.000010 0.020687 0.000010 0.000010 0.000010 0.000010 0.000010 0.063009 0.021728 0.000010 0.000010
0.000010 0.000010 0.000010 0.000010 0.000010 0.000010 0.975765 0.000010 0.000010 0.000010 0.000010 0.000010 0.000010 0.000010 0.000010 0.000010 0.000010 0.000010 0.000010 0.012189 0.000010 0.000010 0.000010 0.000010 0.000010 0.002797 0.000010 0.008999 0.000010
0.000010 0.000010 0.003250 0.000010 0.003304 0.000010 0.989716 0.000010 0.000010 0.000010 0.000010 0.000010 0.000010 0.000010 0.000010 0.000010 0.000010 0.000010 0.000010 0.000010 0.000010 0.000010 0.000010 0.000010 0.000010 0.000010 0.000010 0.003479 0.000010
0.000010 0.000010 0.017577 0.000010 0.095351 0.000010 0.741503 0.002944 0.000010 0.000010 0.000010 0.007931 0.000010 0.000010 0.000010 0.042849 0.000010 0.020889 0.000010 0.004018 0.000010 0.000010 0.000010 0.000010 0.000010 0.042618 0.024130 0.000010 0.000010
0.000010 0.000010 0.000010 0.000010 0.000010 0.000010 0.988005 0.000010 0.000010 0.000010 0.000010 0.000010 0.000010 0.000010 0.000010 0.000010 0.000010 0.000010 0.000010 0.000010 0.000010 0.000010 0.000010 0.000010 0.000010 0.000010 0.000010 0.011725 0.000010
0.000010 0.000010 0.006958 0.000010 0.000010 0.000010 0.940048 0.000010 0.000010 0.000010 0.000010 0.000010 0.000010 0.000010 0.000010 0.000010 0.000010 0.040207 0.000010 0.000010 0.000010 0.000010 0.000010 0.000010 0.000010 0.000010 0.000010 0.012537 0.000010
0.000010 0.000010 0.011860 0.000010 0.000010 0.000010 0.854585 0.000010 0.000184 0.000010 0.000010 0.006840 0.023849 0.000010 0.000010 0.046137 0.000010 0.000010 0.000010 0.000010 0.000010 0.000010 0.000010 0.000010 0.000010 0.045296 0.000010 0.011040 0.000010
0.022450 0.057105 0.000010 0.029226 0.000010 0.060282 0.000010 0.000010 0.000010 0.011631 0.417928 0.006755 0.000010 0.054368 0.007597 0.010060 0.025393 0.000010 0.035697 0.000010 0.063615 0.129627 0.021005 0.025672 0.021468 0.000010 0.000010 0.000010 0.000010
0.039775 0.068978 0.001992 0.058437 0.000010 0.118526 0.000010 0.000010 0.000010 0.002408 0.394906 0.000013 0.000010 0.047541 0.011093 0.000010 0.014877 0.000010 0.000010 0.000010 0.046342 0.112260 0.013425 0.009371 0.059926 0.000010 0.000010 0.000010 0.000010
0.033666 0.058984 0.000010 0.038914 0.000010 0.103526 0.000010 0.000010 0.000010 0.001560 0.452293 0.004637 0.000010 0.068861 0.000010 0.000010 0.000010 0.004207 0.000010 0.000010 0.038999 0.132227 0.001148 0.005891 0.054938 0.000010 0.000010 0.000010 0.000010
0.020137 0.062615 0.000010 0.046732 0.000010 0.113193 0.000010 0.000010 0.000010 0.019954 0.429071 0.000010 0.000010 0.059385 0.000016 0.000010 0.001010 0.000010 0.003097 0.000010 0.070109 0.119398 0.000248 0.028694 0.026200 0.000010 0.000010 0.000010 0.000010
0.041286 0.065308 0.000010 0.051252 0.000010 0.090542 0.000010 0.000010 0.000010 0.011493 0.459129 0.002750 0.000010 0.034326 0.013490 0.000010 0.026261 0.000010 0.009626 0.000010 0.066236 0.087920 0.000010 0.025574 0.014666 0.000010 0.000010 0.000010 0.000010
0.004366 0.056560 0.008522 0.033994 0.000010 0.101389 0.000010 0.000010 0.000010 0.023534 0.419430 0.012802 0.000010 0.060522 0.021060 0.001426 0.009463 0.000010 0.000010 0.000010 0.064637 0.104233 0.012930 0.000010 0.065003 0.000010 0.000010 0.000010 0.000010
0.018256 0.074756 0.000010 0.042279 0.000010 0.089687 0.000010 0.000010 0.000010 0.005497 0.396559 0.000010 0.000010 0.061868 0.018811 0.009853 0.009064 0.010521 0.062952 0.000010 0.042854 0.096061 0.000010 0.014022 0.046830 0.000010 0.000010 0.000010 0.000010
0.000010 0.044142 0.000010 0.049790 0.000010 0.111015 0.000010 0.000010 0.000010 0.008690 0.415509 0.006667 0.000010 0.058133 0.000010 0.000010 0.016471 0.015713 0.047028 0.000010 0.088388 0.057707 0.002216 0.029459 0.048933 0.000010 0.000010 0.000010 0.000010
0.001955 0.069955 0.000010 0.028449 0.000010 0.103353 0.000010 0.000010 0.000010 0.039268 0.385324 0.003509 0.000010 0.076837 0.001446 0.000010 0.007510 0.000503 0.036170 0.000010 0.064427 0.089151 0.007039 0.023032 0.061952 0.000010 0.000010 0.000010 0.000010
0.000010 0.044060 0.000010 0.028170 0.000010 0.094421 0.000010 0.000010 0.000010 0.004491 0.413614 0.000010 0.000010 0.082619 0.016162 0.005558 0.009296 0.000010 0.033908 0.000010 0.051303 0.101636 0.025451 0.032721 0.056449 0.000010 0.000010 0.000010 0.000010
0.000010 0.055075 0.000010 0.032322 0.000010 0.071479 0.000010 0.000010 0.000010 0.018159 0.406784 0.014292 0.000010 0.075115 0.004354 0.000010 0.007483 0.000010 0.037608 0.000010 0.079190 0.110301 0.016512 0.008595 0.062590 0.000010 0.000010 0.000010 0.000010
0.024493 0.060811 0.000010 0.050084 0.000010 0.113695 0.000010 0.000010 0.000010 0.034468 0.402843 0.000010 0.000010 0.049790 0.016564 0.003408 0.021396 0.000010 0.013896 0.000010 0.043307 0.088407 0.002695 0.029390 0.044622 0.000010 0.000010 0.000010 0.000010
0.030914 0.049114 0.000010 0.028545 0.000010 0.119936 0.000010 0.000010 0.000010 0.007871 0.392009 0.000454 0.000010 0.065954 0.017901 0.000010 0.008231 0.000010 0.047366 0.000010 0.056966 0.080465 0.003650 0.026635 0.063861 0.000010 0.000010 0.000010 0.000010
0.009797 0.026514 0.000010 0.038029 0.000010 0.127030 0.000010 0.000010 0.000010 0.021706 0.364065 0.000010 0.000010 0.059175 0.007888 0.006836 0.032933 0.000010 0.081249 0.000010 0.056571 0.068587 0.028013 0.021187 0.050291 0.000010 0.000010 0.000010 0.000010
0.000010 0.057724 0.002515 0.038460 0.000010 0.074858 0.000010 0.000010 0.000010 0.028325 0.421801 0.003321 0.000010 0.072494 0.032974 0.000010 0.000010 0.007679 0.031612 0.000010 0.040163 0.100542 0.020103 0.010765 0.056532 0.000010 0.000012 0.000010 0.000010
0.011099 0.069023 0.000010 0.048597 0.000010 0.114817 0.000010 0.000010 0.001731 0.018115 0.404969 0.014784 0.000010 0.042500 0.018017 0.000010 0.018629 0.000019 0.000010 0.000010 0.072045 0.107894 0.000010 0.005151 0.052482 0.000010 0.000010 0.000010 0.000010
0.031025 0.050625 0.000010 0.044619 0.000010 0.098817 0.000010 0.000010 0.000010 0.000010 0.440828 0.000500 0.000010 0.047617 0.011495 0.000016 0.036186 0.000010 0.000010 0.000010 0.076961 0.104122 0.005701 0.020565 0.030785 0.000010 0.000010 0.000010 0.000010
0.024822 0.061944 0.000010 0.060825 0.000010 0.110646 0.000010 0.000010 0.000010 0.008993 0.398050 0.002193 0.000010 0.038828 0.005807 0.000010 0.016851 0.009306 0.002842 0.000010 0.079749 0.118073 0.019546 0.006745 0.034427 0.000010 0.000241 0.000010 0.000010
0.006672 0.073247 0.011566 0.047166 0.000010 0.100913 0.000010 0.000010 0.000010 0.024160 0.340910 0.005303 0.000010 0.074096 0.013922 0.000010 0.004309 0.001933 0.067952 0.000010 0.053769 0.102552 0.032120 0.015117 0.024182 0.000010 0.000010 0.000010 0.000010
0.000010 0.000010 0.032095 0.000010 0.000010 0.000010 0.111372 0.000010 0.000116 0.000010 0.000010 0.051534 0.000010 0.000010 0.000010 0.159791 0.000010 0.617430 0.000010 0.000010 0.000010 0.000010 0.000010 0.000010 0.000010 0.013684 0.013769 0.000010 0.000010
0.000010 0.000010 0.045740 0.000010 0.000010 0.000010 0.077579 0.000010 0.000010 0.000010 0.000010 0.019415 0.000010 0.000010 0.000010 0.192409 0.000010 0.620458 0.000010 0.000010 0.000010 0.000010 0.000010 0.000010 0.000010 0.030270 0.013910 0.000010 0.000010
0.000010 0.000010 0.006596 0.000010 0.000010 0.000010 0.111552 0.000010 0.000010 0.000010 0.000010 0.012675 0.000010 0.000010 0.000010 0.139756 0.000010 0.717433 0.000010 0.000010 0.000010 0.000010 0.000010 0.000010 0.000010 0.000010 0.011757 0.000010 0.000010
0.000010 0.000010 0.022885 0.000010 0.000010 0.000010 0.082312 0.000010 0.000010 0.000010 0.000010 0.020142 0.000010 0.000010 0.000010 0.143267 0.000010 0.702380 0.000010 0.000010 0.000010 0.000010 0.000010 0.000010 0.000010 0.006944 0.017965 0.003894 0.000010
0.000010 0.000010 0.023116 0.000010 0.000010 0.000010 0.039937 0.000010 0.000010 0.000010 0.000010 0.037783 0.000010 0.000010 0.000010 0.099310 0.000010 0.787524 0.000010 0.000010 0.000010 0.000010 0.000010 0.000010 0.000010 0.000010 0.012100 0.000010 0.000010
0.000010 0.000010 0.043791 0.000010 0.025043 0.000010 0.078194 0.000010 0.000010 0.000010 0.000010 0.037078 0.000010 0.000010 0.000010 0.128522 0.000010 0.670876 0.000010 0.000010 0.000010 0.000010 0.000010 0.000010 0.000010 0.003040 0.000010 0.013246 0.000010
0.000010 0.000010 0.000010 0.000010 0.000010 0.000010 0.036141 0.000010 0.000010 0.000010 0.000010 0.000010 0.000010 0.000010 0.000010 0.035615 0.000010 0.895900 0.000010 0.022659 0.000010 0.000010 0.000010 0.000010 0.000010 0.008347 0.000010 0.001109 0.000010
0.000010 0.000010 0.047082 0.000010 0.000010 0.000010 0.018788 0.000010 0.003760 0.000010 0.000010 0.029478 0.000010 0.000010 0.000010 0.107929 0.000010 0.770582 0.000010 0.000010 0.000010 0.000010 0.000010 0.000010 0.000010 0.022161 0.000010 0.000010 0.000010
0.000010 0.000010 0.023224 0.000010 0.000010 0.000010 0.038869 0.000010 0.000010 0.000010 0.000010 0.042553 0.004329 0.000010 0.000010 0.119475 0.000010 0.740569 0.000010 0.019579 0.000010 0.000010 0.000010 0.000010 0.000010 0.000010 0.011193 0.000010 0.000010
0.000010 0.000010 0.000010 0.000010 0.020991 0.000010 0.056886 0.000010 0.000010 0.000010 0.000010 0.000010 0.000010 0.000010 0.000010 0.091287 0.000010 0.819940 0.000010 0.000010 0.000010 0.000010 0.000010 0.000010 0.000010 0.000010 0.000010 0.010657 0.000010
0.000010 0.000010 0.000010 0.000010 0.000010 0.000010 0.000010 0.000010 0.000010 0.000010 0.000010 0.000010 0.000010 0.000010 0.000010 0.007869 0.000010 0.919739 0.000010 0.000010 0.000010 0.000010 0.000010 0.000010 0.000010 0.030278 0.029168 0.012706 0.000010
0.000010 0.000010 0.000010 0.000010 0.000010 0.000010 0.003927 0.000010 0.000010 0.000010 0.000010 0.000010 0.000010 0.000010 0.000010 0.000010 0.000010 0.935776 0.000010 0.006644 0.000010 0.000010 0.000010 0.000010 0.000010 0.030528 0.004236 0.018660 0.000010
0.000010 0.000010 0.044923 0.000010 0.000010 0.000010 0.000493 0.000010 0.000010 0.000010 0.000010 0.044576 0.000010 0.000010 0.000010 0.083417 0.000010 0.807060 0.000010 0.000010 0.000010 0.000010 0.000010 0.000010 0.000010 0.000010 0.013972 0.005339 0.000010
0.000010 0.000010 0.017457 0.000010 0.000010 0.000010 0.031826 0.000010 0.000010 0.000010 0.000010 0.003674 0.000010 0.000010 0.000010 0.121788 0.000010 0.769392 0.000010 0.000010 0.000010 0.000010 0.000010 0.000010 0.000010 0.024934 0.030708 0.000010 0.000010
0.050625 0.024926 0.000010 0.019480 0.000010 0.081466 0.000010 0.000010 0.000010 0.479959 0.030703 0.000010 0.000010 0.017081 0.010644 0.000010 0.000010 0.000010 0.027706 0.000010 0.105906 0.113043 0.007490 0.013245 0.017575 0.000010 0.000010 0.000010 0.000010
0.037833 0.047920 0.000010 0.029219 0.000010 0.070136 0.000010 0.000010 0.000010 0.347857 0.018353 0.001542 0.000010 0.043723 0.018652 0.000010 0.026385 0.000010 0.027680 0.000010 0.160954 0.097209 0.045050 0.013108 0.014250 0.000010 0.000010 0.000010 0.000010
0.047970 0.008052 0.000010 0.017642 0.000010 0.052619 0.000010 0.000010 0.000010 0.460718 0.055538 0.002075 0.000010 0.029838 0.005148 0.000010 0.001704 0.000010 0.016257 0.000010 0.146610 0.077914 0.022732 0.034400 0.020654 0.000010 0.000010 0.000010 0.000010
0.047965 0.026321 0.000010 0.020651 0.000010 0.094523 0.000010 0.000010 0.000010 0.357375 0.039344 0.000013 0.000010 0.037140 0.025070 0.000010 0.004615 0.000010 0.048335 0.000010 0.140592 0.093664 0.033658 0.007945 0.022658 0.000010 0.000010 0.000010 0.000010
0.044045 0.020014 0.000010 0.026893 0.000010 0.082345 0.000010 0.000010 0.000010 0.358649 0.041271 0.000010 0.000010 0.008265 0.017171 0.000010 0.009665 0.000010 0.050091 0.000010 0.143854 0.101824 0.041085 0.022306 0.032382 0.000010 0.000010 0.000010 0.000010
0.044122 0.000010 0.000010 0.013075 0.000010 0.054867 0.000010 0.000010 0.000010 0.491893 0.014357 0.000010 0.000010 0.025521 0.011541 0.000010 0.000010 0.000010 0.038075 0.000010 0.139807 0.075473 0.035829 0.022401 0.032878 0.000010 0.000010 0.000010 0.000010
0.079011 0.008953 0.000010 0.026469 0.000010 0.064346 0.000010 0.000010 0.000010 0.489999 0.018335 0.000010 0.000010 0.016525 0.014991 0.000010 0.019890 0.000010 0.004440 0.000010 0.129849 0.077125 0.022622 0.014499 0.012805 0.000010 0.000010 0.000010 0.000010
0.038540 0.006910 0.000010 0.013161 0.000010 0.030077 0.000010 0.000010 0.000010 0.550875 0.032851 0.006749 0.000010 0.037303 0.007992 0.000010 0.006913 0.000010 0.032395 0.000010 0.095663 0.089193 0.033586 0.010725 0.006937 0.000010 0.000010 0.000010 0.000010
0.038877 0.044816 0.000010 0.020451 0.000010 0.027280 0.000010 0.000010 0.000010 0.409054 0.009475 0.006233 0.000010 0.042610 0.039955 0.004347 0.000010 0.000010 0.051713 0.000010 0.158349 0.108045 0.003295 0.010732 0.024638 0.000010 0.000010 0.000010 0.000010
0.030914 0.012293 0.000010 0.006284 0.000010 0.031938 0.000010 0.000010 0.000010 0.570215 0.024617 0.002049 0.000010 0.026599 0.015994 0.000010 0.000628 0.000010 0.011071 0.000010 0.134365 0.070945 0.041849 0.020099 0.000010 0.000010 0.000010 0.000010 0.000010
0.061176 0.030279 0.000010 0.013041 0.000010 0.094712 0.000010 0.000010 0.000010 0.335274 0.029276 0.000010 0.000010 0.037446 0.028779 0.000559 0.007039 0.000010 0.045953 0.000010 0.145999 0.099324 0.041996 0.002601 0.026416 0.000010 0.000010 0.000010 0.000010
0.042026 0.019419 0.000010 0.005802 0.000010 0.000010 0.000010 0.000010 0.000010 0.562832 0.046761 0.005534 0.000010 0.037401 0.035108 0.000010 0.011835 0.000010 0.016247 0.000010 0.073017 0.071817 0.029952 0.014249 0.027860 0.000010 0.000010 0.000010 0.000010
0.040326 0.034183 0.000010 0.009372 0.000010 0.070042 0.000010 0.000010 0.000010 0.421460 0.077179 0.000010 0.000010 0.019959 0.000010 0.000010 0.000014 0.005753 0.000010 0.000010 0.164832 0.089710 0.031229 0.017358 0.018433 0.000010 0.000010 0.000010 0.000010
0.053718 0.006672 0.000010 0.015977 0.000010 0.093086 0.000010 0.000010 0.000010 0.325741 0.066310 0.000010 0.000010 0.050364 0.019146 0.000010 0.014444 0.000816 0.003497 0.000010 0.146914 0.124516 0.031523 0.035177 0.011970 0.000010 0.000010 0.000010 0.000010
0.019455 0.025911 0.000010 0.003311 0.000010 0.056499 0.000010 0.000010 0.000010 0.463540 0.020793 0.000010 0.000010 0.047503 0.002402 0.000010 0.000793 0.020430 0.020986 0.000010 0.152997 0.126168 0.014434 0.012022 0.012627 0.000010 0.000010 0.000010 0.000010
0.062175 0.040432 0.002642 0.007980 0.000010 0.044076 0.000010 0.000010 0.000010 0.449745 0.040252 0.002625 0.000010 0.041061 0.002162 0.000010 0.000010 0.000010 0.018549 0.000010 0.136456 0.077536 0.024593 0.017478 0.032107 0.000010 0.000010 0.000010 0.000010
0.039207 0.005397 0.000010 0.004710 0.000010 0.026665 0.000010 0.000010 0.000010 0.531428 0.040308 0.000010 0.000010 0.006965 0.009949 0.017237 0.016190 0.000010 0.041080 0.000010 0.116861 0.062064 0.012866 0.031090 0.037853 0.000010 0.000010 0.000010 0.000010
0.046188 0.008639 0.000010 0.016335 0.000010 0.047826 0.000010 0.000010 0.003810 0.461914 0.074022 0.012591 0.000010 0.033634 0.023601 0.000010 0.008987 0.000010 0.000010 0.000010 0.095898 0.104756 0.033679 0.018046 0.009944 0.000010 0.000010 0.000010 0.000010
0.063860 0.007113 0.000010 0.003812 0.000010 0.088836 0.000010 0.000010 0.000010 0.359542 0.051891 0.000010 0.000010 0.036325 0.010531 0.000010 0.000010 0.000010 0.024369 0.000010 0.148298 0.132303 0.016915 0.025677 0.030380 0.000010 0.000010 0.000010 0.000010
0.049855 0.000153 0.000010 0.014377 0.000010 0.059767 0.000010 0.000010 0.000010 0.417920 0.056537 0.012565 0.000010 0.029260 0.022518 0.000010 0.016111 0.000010 0.017639 0.000010 0.135990 0.086803 0.039163 0.013986 0.027227 0.000010 0.000010 0.000010 0.000010
0.000010 0.026951 0.004911 0.007253 0.000010 0.000010 0.000010 0.000010 0.000010 0.000010 0.893789 0.002822 0.000010 0.000010 0.000010 0.012632 0.016382 0.000010 0.031211 0.000010 0.000010 0.000010 0.000010 0.001905 0.001954 0.000010 0.000010 0.000010 0.000010
0.000010 0.004337 0.000010 0.003626 0.000010 0.000010 0.000010 0.000010 0.000010 0.000010 0.845367 0.023240 0.000010 0.020041 0.000010 0.000010 0.000010 0.000010 0.070149 0.000010 0.000010 0.001288 0.000010 0.012072 0.019680 0.000010 0.000010 0.000010 0.000010
0.000010 0.000010 0.000010 0.006276 0.000010 0.014366 0.000010 0.000010 0.000010 0.000010 0.847113 0.014079 0.000010 0.022140 0.000010 0.000010 0.007217 0.003538 0.085062 0.000010 0.000010 0.000010 0.000010 0.000010 0.000010 0.000010 0.000010 0.000010 0.000010
0.000010 0.000010 0.000010 0.000010 0.000010 0.020830 0.000010 0.000010 0.000010 0.000010 0.851450 0.009467 0.000010 0.021281 0.000010 0.000010 0.004918 0.014995 0.051142 0.000010 0.000010 0.000010 0.000010 0.000010 0.025708 0.000010 0.000010 0.000010 0.000010
0.000010 0.000010 0.000010 0.006029 0.000010 0.000010 0.000010 0.000010 0.000010 0.000010 0.889375 0.002099 0.000010 0.004141 0.000010 0.003641 0.012349 0.007386 0.036152 0.000010 0.000199 0.000721 0.000010 0.000010 0.037729 0.000010 0.000010 0.000010 0.000010
0.000010 0.000010 0.000010 0.000010 0.000010 0.000422 0.000010 0.000010 0.000010 0.000010 0.895472 0.004006 0.000010 0.000010 0.000010 0.000010 0.025698 0.000010 0.043639 0.000010 0.000010 0.016720 0.000010 0.000010 0.013824 0.000010 0.000010 0.000010 0.000010
0.000010 0.008296 0.000010 0.018302 0.000010 0.000010 0.000010 0.000010 0.000010 0.000010 0.851132 0.001669 0.000010 0.005661 0.000010 0.004412 0.022177 0.000010 0.069279 0.000010 0.000010 0.000010 0.000010 0.000010 0.018870 0.000010 0.000010 0.000010 0.000010
0.000010 0.000010 0.006568 0.019084 0.000010 0.000010 0.000010 0.000010 0.000010 0.000010 0.829217 0.012869 0.000010 0.000010 0.000010 0.000010 0.018328 0.000010 0.089123 0.000010 0.000010 0.000010 0.000010 0.000010 0.024590 0.000010 0.000010 0.000010 0.000010
0.000010 0.000010 0.012470 0.000010 0.000010 0.000010 0.000010 0.000010 0.000010 0.000010 0.902123 0.007626 0.000010 0.000010 0.000010 0.000010 0.002682 0.000010 0.056796 0.000010 0.000010 0.016844 0.000010 0.000010 0.001238 0.000010 0.000010 0.000010 0.000010
0.003652 0.000010 0.000010 0.000010 0.000010 0.001403 0.000010 0.000010 0.000010 0.000010 0.885724 0.000010 0.000010 0.000010 0.000010 0.000010 0.005485 0.022701 0.058630 0.000010 0.000010 0.006632 0.006914 0.000010 0.008658 0.000010 0.000010 0.000010 0.000010
0.000010 0.000010 0.000010 0.000010 0.000010 0.017096 0.000010 0.000010 0.000010 0.000010 0.905326 0.014376 0.000010 0.001942 0.000010 0.000010 0.000010 0.005644 0.026923 0.000010 0.000010 0.000010 0.000010 0.000010 0.028473 0.000010 0.000010 0.000010 0.000010
0.000010 0.000010 0.000010 0.002750 0.000010 0.000010 0.000010 0.000010 0.000010 0.000010 0.889885 0.010744 0.000010 0.000010 0.000010 0.000010 0.024465 0.000010 0.057918 0.000010 0.000010 0.000010 0.000010 0.000010 0.014009 0.000010 0.000010 0.000010 0.000010
0.000010 0.000010 0.000010 0.003912 0.000010 0.006883 0.000010 0.000010 0.000010 0.000010 0.886987 0.014505 0.000010 0.017460 0.000010 0.000010 0.000010 0.000010 0.067331 0.000010 0.000010 0.002702 0.000010 0.000010 0.000010 0.000010 0.000010 0.000010 0.000010
0.000010 0.014812 0.015883 0.007165 0.000010 0.004969 0.000010 0.000010 0.000010 0.000010 0.874283 0.000010 0.000010 0.000010 0.000010 0.000010 0.000010 0.017516 0.045921 0.000010 0.000010 0.001767 0.000010 0.002260 0.015237 0.000010 0.000010 0.000010 0.000010
0.006899 0.000010 0.000010 0.009681 0.000010 0.000010 0.000010 0.000010 0.000010 0.000010 0.870499 0.005083 0.000010 0.008773 0.000010 0.000010 0.012374 0.014698 0.050823 0.000010 0.000010 0.009223 0.000010 0.000010 0.011757 0.000010 0.000010 0.000010 0.000010
0.008399 0.004817 0.011135 0.002006 0.000010 0.000010 0.000010 0.000010 0.000010 0.000010 0.851636 0.000010 0.000010 0.022382 0.000010 0.001526 0.001542 0.000010 0.045523 0.000010 0.000010 0.022546 0.000010 0.000010 0.028308 0.000010 0.000010 0.000010 0.000010
0.011240 0.000010 0.000010 0.000579 0.000010 0.010223 0.000010 0.000010 0.000010 0.000010 0.869448 0.000664 0.000010 0.002725 0.000010 0.000010 0.039479 0.000010 0.022393 0.000010 0.000010 0.006119 0.000010 0.005685 0.031264 0.000010 0.000010 0.000010 0.000010
0.000010 0.000010 0.000010 0.002374 0.000010 0.000010 0.000010 0.000010 0.000010 0.000010 0.831478 0.000010 0.000010 0.004850 0.000010 0.000010 0.032551 0.017108 0.071918 0.000010 0.000010 0.025353 0.000010 0.000010 0.014158 0.000010 0.000010 0.000010 0.000010
0.007178 0.000010 0.000010 0.009612 0.000010 0.003085 0.000010 0.000010 0.000010 0.000010 0.847698 0.000010 0.000010 0.000010 0.000010 0.021927 0.000010 0.000010 0.094890 0.000010 0.000010 0.000010 0.000010 0.000010 0.015390 0.000010 0.000010 0.000010 0.000010
0.000010 0.000010 0.000421 0.017741 0.000010 0.000010 0.000010 0.000010 0.000010 0.000010 0.841256 0.016718 0.000010 0.000010 0.000010 0.000010 0.013476 0.000010 0.110158 0.000010 0.000010 0.000010 0.000010 0.000010 0.000010 0.000010 0.000010 0.000010 0.000010
0.000010 0.000010 0.024840 0.000010 0.071336 0.000010 0.740177 0.000010 0.000010 0.000010 0.000010 0.001872 0.003224 0.000010 0.000010 0.031302 0.000010 0.000010 0.000010 0.019462 0.000010 0.000010 0.000010 0.000010 0.000010 0.057159 0.045889 0.004548 0.000010
0.000010 0.000010 0.005763 0.000010 0.000010 0.000010 0.934932 0.000010 0.000010 0.000010 0.000010 0.011283 0.000010 0.000010 0.000010 0.004107 0.000010 0.000010 0.000010 0.000010 0.000010 0.000010 0.000010 0.000010 0.000010 0.016264 0.017406 0.010024 0.000010
0.000010 0.000010 0.012220 0.000010 0.024631 0.000010 0.841799 0.001731 0.003618 0.000010 0.000010 0.009572 0.000010 0.000010 0.000010 0.006993 0.000010 0.006906 0.000010 0.046592 0.000010 0.000010 0.000010 0.000010 0.000010 0.005179 0.040105 0.000484 0.000010
0.000010 0.000010 0.026739 0.000010 0.062754 0.000010 0.696072 0.000010 0.000010 0.000010 0.000010 0.000165 0.001785 0.000010 0.000010 0.023298 0.000010 0.034879 0.000010 0.023294 0.000010 0.000010 0.000010 0.000010 0.000010 0.053719 0.013175 0.000010 0.063942
0.000010 0.000010 0.031673 0.000010 0.028395 0.000010 0.880990 0.000010 0.000010 0.000010 0.000010 0.002144 0.000010 0.000010 0.000010 0.001970 0.000010 0.009661 0.000010 0.008418 0.000010 0.000010 0.000010 0.000010 0.000010 0.000010 0.017564 0.018987 0.000010
0.000010 0.000010 0.026016 0.000010 0.032021 0.000010 0.805530 0.000010 0.000010 0.000010 0.000010 0.000010 0.017285 0.000010 0.000010 0.027909 0.000010 0.000010 0.000010 0.000018 0.000010 0.000010 0.000010 0.000010 0.000010 0.025801 0.057406 0.007814 0.000010
0.000010 0.000010 0.018902 0.000010 0.073625 0.000010 0.718789 0.000010 0.000010 0.000010 0.000010 0.017485 0.000010 0.000010 0.000010 0.026939 0.000010 0.036863 0.000010 0.016622 0.000010 0.000010 0.000010 0.000010 0.000010 0.031531 0.051648 0.007406 0.000010
0.000010 0.000010 0.033302 0.000010 0.008425 0.000010 0.870597 0.000010 0.000010 0.000010 0.000010 0.016696 0.003646 0.000010 0.000010 0.007487 0.000010 0.000010 0.000010 0.003132 0.000010 0.000010 0.000010 0.000010 0.000010 0.027999 0.012164 0.016361 0.000010
0.000010 0.000010 0.007725 0.000010 0.054129 0.000010 0.654503 0.000010 0.000010 0.000010 0.000010 0.012944 0.000010 0.000010 0.000010 0.042805 0.000010 0.024185 0.000010 0.015528 0.000010 0.000010 0.000010 0.000010 0.000010 0.120210 0.053322 0.000010 0.014459
0.000010 0.000010 0.017151 0.000010 0.046708 0.000010 0.811226 0.000010 0.000010 0.000010 0.000010 0.013309 0.000010 0.000010 0.000010 0.014184 0.000010 0.009046 0.000010 0.000010 0.000010 0.000010 0.000010 0.000010 0.000010 0.057141 0.020844 0.010190 0.000010
0.000010 0.000010 0.000010 0.000010 0.060609 0.000010 0.896262 0.000010 0.000010 0.000010 0.000010 0.015359 0.000010 0.000010 0.000010 0.000010 0.000010 0.000010 0.000010 0.027519 0.000010 0.000010 0.000010 0.000010 0.000010 0.000010 0.000010 0.000010 0.000010
0.000010 0.000010 0.030823 0.000010 0.000010 0.000010 0.862185 0.000010 0.000010 0.000010 0.000010 0.000290 0.000010 0.000010 0.000010 0.032721 0.000010 0.005240 0.000010 0.030984 0.000010 0.000010 0.000010 0.000010 0.000010 0.013698 0.017947 0.005912 0.000010
0.000010 0.000010 0.030324 0.000010 0.030119 0.000010 0.805413 0.000010 0.000010 0.000010 0.000010 0.001080 0.009412 0.000010 0.000010 0.006373 0.000010 0.006689 0.000010 0.000010 0.000010 0.000010 0.000010 0.000010 0.000010 0.083584 0.018931 0.007886 0.000010
0.000010 0.000010 0.029263 0.000010 0.054533 0.000010 0.858238 0.000010 0.000010 0.000010 0.000010 0.000010 0.000331 0.000010 0.000010 0.003678 0.000010 0.018931 0.000010 0.010621 0.000010 0.000010 0.000010 0.000010 0.000010 0.008875 0.008556 0.006784 0.000010
0.000010 0.000010 0.000010 0.000010 0.030591 0.000010 0.886891 0.000010 0.000010 0.000010 0.000010 0.000010 0.048606 0.000010 0.000010 0.008541 0.000010 0.000010 0.000010 0.000010 0.000010 0.000010 0.000010 0.000010 0.000010 0.000010 0.024932 0.000209 0.000010
0.000010 0.000010 0.001242 0.000010 0.019631 0.000010 0.755239 0.000010 0.000010 0.000010 0.000010 0.009969 0.021782 0.000010 0.000010 0.008722 0.000010 0.052249 0.000010 0.023899 0.000010 0.000010 0.000010 0.000010 0.000010 0.040947 0.019809 0.025680 0.020661
0.000010 0.000010 0.003844 0.000010 0.001660 0.000010 0.636104 0.000010 0.000010 0.000010 0.000010 0.000010 0.024735 0.000010 0.000010 0.044452 0.000010 0.079736 0.000010 0.025241 0.000010 0.000010 0.000010 0.000010 0.000010 0.076663 0.065158 0.000010 0.042217
0.000010 0.000010 0.011518 0.000010 0.138747 0.000010 0.641515 0.000010 0.000010 0.000010 0.000010 0.026564 0.000010 0.000010 0.000010 0.024126 0.000010 0.044264 0.000010 0.000010 0.000010 0.000010 0.000010 0.000010 0.000010 0.008147 0.032798 0.007224 0.064907
0.000010 0.000010 0.000010 0.000010 0.058940 0.000010 0.903178 0.000010 0.000010 0.000010 0.000010 0.000010 0.000010 0.000010 0.000010 0.000010 0.000010 0.037623 0.000010 0.000010 0.000010 0.000010 0.000010 0.000010 0.000010 0.000010 0.000010 0.000010 0.000010
0.000010 0.000010 0.011617 0.000010 0.062320 0.000010 0.665452 0.000010 0.000010 0.000010 0.000010 0.016721 0.038993 0.000010 0.000010 0.000010 0.000010 0.046309 0.000010 0.021593 0.000010 0.000010 0.000010 0.000010 0.000010 0.045395 0.068368 0.017097 0.005954
0.000010 0.000010 0.000010 0.000010 0.000010 0.000010 0.000010 0.000010 0.000010 0.000010 0.000010 0.999720 0.000010 0.000010 0.000010 0.000010 0.000010 0.000010 0.000010 0.000010 0.000010 0.000010 0.000010 0.000010 0.000010 0.000010 0.000010 0.000010 0.000010
0.000010 0.000010 0.000010 0.000010 0.000010 0.000010 0.000010 0.000010 0.000010 0.000010 0.000010 0.999720 0.000010 0.000010 0.000010 0.000010 0.000010 0.000010 0.000010 0.000010 0.000010 0.000010 0.000010 0.000010 0.000010 0.000010 0.000010 0.000010 0.000010
0.000010 0.000010 0.000010 0.000010 0.000010 0.000010 0.000010 0.000010 0.000010 0.000010 0.000010 0.999720 0.000010 0.000010 0.000010 0.000010 0.000010 0.000010 0.000010 0.000010 0.000010 0.000010 0.000010 0.000010 0.000010 0.000010 0.000010 0.000010 0.000010
0.000010 0.000010 0.000010 0.000010 0.000010 0.000010 0.000010 0.000010 0.000010 0.000010 0.000010 0.992808 0.000010 0.000010 0.000010 0.006922 0.000010 0.000010 0.000010 0.000010 0.000010 0.000010 0.000010 0.000010 0.000010 0.000010 0.000010 0.000010 0.000010
0.000010 0.000010 0.000010 0.000010 0.000010 0.000010 0.000010 0.000010 0.000010 0.000010 0.000010 0.999720 0.000010 0.000010 0.000010 0.000010 0.000010 0.000010 0.000010 0.000010 0.000010 0.000010 0.000010 0.000010 0.000010 0.000010 0.000010 0.000010 0.000010
0.000010 0.000010 0.000010 0.000010 0.000010 0.000010 0.000010 0.000010 0.000010 0.000010 0.000010 0.999720 0.000010 0.000010 0.000010 0.000010 0.000010 0.000010 0.000010 0.000010 0.000010 0.000010 0.000010 0.000010 0.000010 0.000010 0.000010 0.000010 0.000010
0.000010 0.000010 0.000010 0.000010 0.000010 0.000010 0.000010 0.000010 0.000010 0.000010 0.000010 0.999720 0.000010 0.000010 0.000010 0.000010 0.000010 0.000010 0.000010 0.000010 0.000010 0.000010 0.000010 0.000010 0.000010 0.000010 0.000010 0.000010 0.000010
0.000010 0.000010 0.000010 0.000010 0.000010 0.000010 0.000010 0.000010 0.000010 0.000010 0.000010 0.973307 0.000010 0.000010 0.000010 0.026423 0.000010 0.000010 0.000010 0.000010 0.000010 0.000010 0.000010 0.000010 0.000010 0.000010 0.000010 0.000010 0.000010
0.000010 0.000010 0.000010 0.000010 0.000010 0.000010 0.000010 0.000010 0.000010 0.000010 0.000010 0.989639 0.000010 0.000010 0.000010 0.003805 0.000010 0.006296 0.000010 0.000010 0.000010 0.000010 0.000010 0.000010 0.000010 0.000010 0.000010 0.000010 0.000010
0.000010 0.000010 0.000010 0.000010 0.000010 0.000010 0.000010 0.000010 0.000010 0.000010 0.000010 0.999720 0.000010 0.000010 0.000010 0.000010 0.000010 0.000010 0.000010 0.000010 0.000010 0.000010 0.000010 0.000010 0.000010 0.000010 0.000010 0.000010 0.000010
0.000012 0.000010 0.000010 0.000012 0.000010 0.000010 0.000011 0.000011 0.000010 0.000010 0.000010 0.999700 0.000012 0.000010 0.000011 0.000011 0.000010 0.000010 0.000012 0.000011 0.000012 0.000010 0.000011 0.000010 0.000010 0.000010 0.000014 0.000010 0.000010
0.000010 0.000010 0.000010 0.000010 0.000010 0.000010 0.000010 0.000010 0.000010 0.000010 0.000010 0.999720 0.000010 0.000010 0.000010 0.000010 0.000010 0.000010 0.000010 0.000010 0.000010 0.000010 0.000010 0.000010 0.000010 0.000010 0.000010 0.000010 0.000010
0.000010 0.000010 0.000010 0.000010 0.000010 0.000010 0.000010 0.000010 0.000010 0.000010 0.000010 0.944600 0.000010 0.000010 0.000010 0.043882 0.000010 0.011258 0.000010 0.000010 0.000010 0.000010 0.000010 0.000010 0.000010 0.000010 0.000010 0.000010 0.000010
0.000010 0.000010 0.000010 0.000010 0.000010 0.000010 0.000010 0.000010 0.000010 0.000010 0.000010 0.999720 0.000010 0.000010 0.000010 0.000010 0.000010 0.000010 0.000010 0.000010 0.000010 0.000010 0.000010 0.000010 0.000010 0.000010 0.000010 0.000010 0.000010
0.000010 0.000010 0.000010 0.000010 0.000010 0.000010 0.000010 0.000010 0.000010 0.000010 0.000010 0.999720 0.000010 0.000010 0.000010 0.000010 0.000010 0.000010 0.000010 0.000010 0.000010 0.000010 0.000010 0.000010 0.000010 0.000010 0.000010 0.000010 0.000010
0.000010 0.000010 0.000010 0.000010 0.000010 0.000010 0.000010 0.000010 0.000010 0.000010 0.000010 0.975669 0.000010 0.000010 0.000010 0.024061 0.000010 0.000010 0.000010 0.000010 0.000010 0.000010 0.000010 0.000010 0.000010 0.000010 0.000010 0.000010 0.000010
0.000010 0.000010 0.000010 0.000010 0.000010 0.000010 0.000010 0.000010 0.000010 0.000010 0.000010 0.999720 0.000010 0.000010 0.000010 0.000010 0.000010 0.000010 0.000010 0.000010 0.000010 0.000010 0.000010 0.000010 0.000010 0.000010 0.000010 0.000010 0.000010
0.000010 0.000010 0.000010 0.000010 0.000010 0.000010 0.000010 0.000010 0.000010 0.000010 0.000010 0.999717 0.000010 0.000010 0.000010 0.000010 0.000010 0.000013 0.000010 0.000010 0.000010 0.000010 0.000010 0.000010 0.000010 0.000010 0.000010 0.000010 0.000010
0.000010 0.000010 0.000010 0.000010 0.000010 0.000010 0.000010 0.000010 0.000010 0.000010 0.000010 0.999720 0.000010 0.000010 0.000010 0.000010 0.000010 0.000010 0.000010 0.000010 0.000010 0.000010 0.000010 0.000010 0.000010 0.000010 0.000010 0.000010 0.000010
0.000010 0.000010 0.000010 0.000010 0.000011 0.000010 0.000010 0.000010 0.000010 0.000010 0.000010 0.999719 0.000010 0.000010 0.000010 0.000010 0.000010 0.000010 0.000010 0.000010 0.000010 0.000010 0.000010 0.000010 0.000010 0.000010 0.000010 0.000010 0.000010
0.083519 0.026875 0.000010 0.041235 0.000010 0.106510 0.000010 0.000010 0.000010 0.130304 0.161454 0.000010 0.000010 0.078362 0.017592 0.000010 0.000010 0.000010 0.038364 0.000010 0.137019 0.132162 0.014980 0.000010 0.031463 0.000010 0.000010 0.000010 0.000010
0.093446 0.041003 0.000010 0.047607 0.000010 0.111412 0.000010 0.000010 0.000010 0.082033 0.163036 0.000010 0.000010 0.083402 0.016336 0.003647 0.013129 0.000010 0.043455 0.000010 0.099774 0.118075 0.037731 0.014829 0.030954 0.000010 0.000010 0.000010 0.000010
0.066664 0.043921 0.007640 0.044575 0.000010 0.079310 0.000010 0.000010 0.000010 0.100730 0.154687 0.000010 0.000010 0.086187 0.024990 0.000010 0.016355 0.001317 0.036878 0.000010 0.122836 0.126739 0.031574 0.010585 0.044893 0.000010 0.000010 0.000010 0.000010
0.068500 0.074367 0.000010 0.042937 0.000010 0.118401 0.000010 0.000010 0.002072 0.051483 0.186038 0.000010 0.000010 0.091285 0.021405 0.000010 0.014618 0.000010 0.000010 0.000010 0.074537 0.170756 0.025053 0.007703 0.050706 0.000010 0.000010 0.000010 0.000010
0.091965 0.063956 0.001997 0.055268 0.000010 0.126541 0.000010 0.000010 0.000010 0.006734 0.195444 0.000010 0.000010 0.092082 0.006571 0.000010 0.015755 0.000010 0.035973 0.000010 0.079319 0.127370 0.054282 0.000010 0.046602 0.000010 0.000010 0.000010 0.000010
0.099017 0.052936 0.000010 0.056565 0.000010 0.107580 0.000010 0.000010 0.000010 0.032439 0.241808 0.000010 0.000010 0.100476 0.003332 0.000010 0.007034 0.000010 0.002685 0.000010 0.103072 0.140943 0.031021 0.000010 0.020942 0.000010 0.000010 0.000010 0.000010
0.085481 0.072095 0.005375 0.064828 0.000010 0.124937 0.000010 0.000010 0.000010 0.012677 0.208078 0.000010 0.000010 0.097511 0.000010 0.000010 0.015630 0.000010 0.009416 0.000010 0.094366 0.120109 0.036820 0.004869 0.047085 0.000010 0.000010 0.000421 0.000181
0.130353 0.061050 0.000010 0.056943 0.000010 0.110489 0.000010 0.000010 0.000010 0.004791 0.187417 0.000010 0.000010 0.082105 0.019277 0.000010 0.011655 0.000010 0.023170 0.000010 0.116845 0.130720 0.022762 0.008158 0.034125 0.000010 0.000010 0.000010 0.000010
0.095944 0.038230 0.008572 0.052449 0.000010 0.076907 0.000010 0.000010 0.000010 0.097098 0.117421 0.000010 0.000010 0.099950 0.028638 0.016336 0.000010 0.000010 0.017591 0.000010 0.117714 0.136240 0.048372 0.000010 0.048398 0.000010 0.000010 0.000010 0.000010
0.056310 0.041840 0.000010 0.019722 0.000010 0.113665 0.000010 0.000010 0.000010 0.088709 0.159174 0.000010 0.000010 0.081110 0.009436 0.000010 0.010328 0.000010 0.037487 0.000010 0.150087 0.152550 0.020839 0.016434 0.042169 0.000010 0.000010 0.000010 0.000010
0.077800 0.063824 0.000010 0.059417 0.000010 0.091747 0.000010 0.000010 0.000010 0.031981 0.201738 0.000010 0.000010 0.075416 0.006348 0.003396 0.034814 0.000010 0.022717 0.000010 0.081969 0.129108 0.039750 0.011800 0.067595 0.000010 0.000010 0.000460 0.000010
0.102427 0.052711 0.000010 0.034615 0.000010 0.113396 0.000010 0.000010 0.000010 0.056371 0.184151 0.000010 0.000010 0.105502 0.009555 0.000010 0.006930 0.000010 0.024373 0.000010 0.122913 0.125458 0.019635 0.001157 0.040666 0.000010 0.000010 0.000010 0.000010
0.085100 0.073474 0.000010 0.035328 0.000010 0.132040 0.000010 0.000498 0.000010 0.027708 0.200749 0.000010 0.000010 0.078441 0.013532 0.000010 0.017222 0.000010 0.000010 0.000010 0.107933 0.134830 0.018633 0.011445 0.062926 0.000010 0.000010 0.000010 0.000010
0.076038 0.039418 0.000010 0.045809 0.000010 0.117410 0.000010 0.000010 0.000010 0.059951 0.158203 0.000010 0.000010 0.080984 0.007993 0.000010 0.013459 0.000010 0.061898 0.000010 0.137223 0.135171 0.023102 0.011399 0.031801 0.000010 0.000010 0.000010 0.000010
0.073169 0.080923 0.000010 0.061578 0.000010 0.109393 0.000010 0.000010 0.000010 0.011467 0.205605 0.000010 0.000010 0.070831 0.004878 0.000010 0.017541 0.000010 0.034918 0.000010 0.093509 0.141072 0.043376 0.009104 0.042496 0.000010 0.000010 0.000010 0.000010
0.137578 0.054284 0.000010 0.043601 0.000010 0.097448 0.000010 0.000010 0.000860 0.030055 0.176179 0.007316 0.000010 0.083458 0.032898 0.000010 0.022040 0.000010 0.022827 0.000010 0.106312 0.111999 0.014182 0.012120 0.046723 0.000010 0.000010 0.000010 0.000010
0.090215 0.032900 0.000010 0.045680 0.000010 0.135287 0.000010 0.000010 0.000010 0.089759 0.155528 0.000010 0.000010 0.102630 0.006295 0.000010 0.004990 0.000010 0.019639 0.000010 0.117350 0.124765 0.025879 0.013257 0.035685 0.000010 0.000010 0.000010 0.000010
0.079397 0.035951 0.000010 0.029382 0.000010 0.115992 0.000010 0.000010 0.000010 0.108225 0.148815 0.000010 0.000010 0.090266 0.019000 0.000010 0.000010 0.000010 0.050278 0.000010 0.109857 0.152372 0.016137 0.002131 0.042047 0.000010 0.000010 0.000010 0.000010
0.000010 0.000010 0.016971 0.000010 0.000010 0.000010 0.690278 0.000010 0.000010 0.000010 0.000010 0.031901 0.000010 0.000010 0.000010 0.088109 0.000010 0.172501 0.000010 0.000010 0.000010 0.000010 0.000010 0.000010 0.000010 0.000010 0.000010 0.000010 0.000010
0.000010 0.000010 0.013453 0.000010 0.000010 0.000010 0.693076 0.000010 0.000010 0.000010 0.000010 0.043682 0.000010 0.000010 0.000010 0.088572 0.000010 0.149956 0.000010 0.000010 0.000010 0.000010 0.000010 0.000010 0.000010 0.000010 0.000010 0.011033 0.000010
0.000010 0.000010 0.007378 0.000010 0.000010 0.000010 0.661671 0.000010 0.000010 0.000010 0.000010 0.046557 0.011223 0.000010 0.000010 0.097704 0.009279 0.141377 0.000010 0.000010 0.000010 0.000010 0.000010 0.004389 0.000010 0.000010 0.014432 0.005801 0.000010
0.000010 0.000010 0.018572 0.000010 0.000010 0.000010 0.635121 0.000010 0.000010 0.000010 0.000010 0.045820 0.000010 0.000010 0.000010 0.103324 0.000010 0.151297 0.000010 0.011424 0.000010 0.000010 0.000010 0.000010 0.000010 0.000010 0.023667 0.010564 0.000010
0.000010 0.000010 0.000878 0.000010 0.000010 0.000010 0.643672 0.000010 0.000010 0.000010 0.000010 0.053322 0.000010 0.000010 0.000010 0.089793 0.000010 0.201552 0.000010 0.000010 0.000010 0.000010 0.000010 0.000010 0.000010 0.000010 0.010554 0.000010 0.000010
0.000010 0.000010 0.000010 0.000010 0.000010 0.000010 0.724263 0.000010 0.000010 0.000010 0.000010 0.020743 0.000010 0.000010 0.000010 0.093266 0.000010 0.159594 0.000010 0.000010 0.000010 0.000010 0.000010 0.000010 0.000010 0.000010 0.001893 0.000010 0.000010
0.000010 0.000010 0.000010 0.000010 0.014991 0.000010 0.695931 0.000010 0.000010 0.000010 0.000010 0.038900 0.000010 0.000010 0.000010 0.102352 0.000010 0.145283 0.000010 0.000010 0.000010 0.000010 0.000010 0.000010 0.000010 0.000010 0.000010 0.000010 0.002313
0.000010 0.000010 0.020777 0.000010 0.000010 0.000010 0.667822 0.000010 0.000010 0.000010 0.000010 0.046352 0.000010 0.000010 0.000010 0.084764 0.000010 0.142642 0.000010 0.000010 0.000010 0.000010 0.000010 0.000010 0.000010 0.000010 0.017334 0.007298 0.012800
0.000010 0.000010 0.000010 0.000010 0.000010 0.000010 0.652963 0.000010 0.001160 0.000010 0.000010 0.054698 0.000010 0.000010 0.000010 0.089180 0.008862 0.150222 0.000010 0.000010 0.000010 0.000010 0.000010 0.005431 0.000010 0.000010 0.010654 0.026631 0.000010
0.000010 0.000010 0.000010 0.000010 0.000010 0.000010 0.681384 0.000010 0.000010 0.000010 0.000010 0.072380 0.000010 0.000010 0.000010 0.066021 0.000010 0.175861 0.000010 0.000010 0.000010 0.000010 0.000010 0.000010 0.000010 0.000010 0.004113 0.000010 0.000010
0.000010 0.000010 0.023432 0.000010 0.000010 0.000010 0.700823 0.000010 0.000010 0.000010 0.000010 0.047541 0.000010 0.000010 0.000010 0.069224 0.000010 0.140878 0.000010 0.000010 0.000010 0.000010 0.000010 0.000010 0.000010 0.010634 0.007248 0.000010 0.000010
0.000010 0.000010 0.000010 0.000010 0.000010 0.000010 0.654927 0.000010 0.000010 0.000010 0.000010 0.046367 0.020988 0.000010 0.000010 0.115270 0.006016 0.131940 0.000010 0.010346 0.000010 0.000010 0.000010 0.000010 0.000010 0.000010 0.013937 0.000010 0.000010
0.000010 0.000010 0.000010 0.000010 0.000010 0.000010 0.689325 0.000010 0.000010 0.000010 0.000010 0.076370 0.000010 0.000010 0.000010 0.069846 0.000010 0.145056 0.000010 0.000010 0.000010 0.000010 0.000010 0.000010 0.000010 0.000010 0.008624 0.005402 0.005157
0.000010 0.000010 0.000010 0.000010 0.000010 0.000010 0.652975 0.000010 0.000010 0.000010 0.000010 0.067353 0.000010 0.000010 0.000010 0.076610 0.000010 0.178867 0.000010 0.000010 0.000010 0.000010 0.000010 0.000010 0.000010 0.000010 0.023954 0.000010 0.000010
0.000010 0.000010 0.000010 0.000010 0.000010 0.000010 0.637590 0.000010 0.000010 0.000010 0.000010 0.040980 0.000010 0.000010 0.000010 0.095486 0.000010 0.172814 0.000010 0.022905 0.000010 0.000010 0.000010 0.000010 0.000010 0.009925 0.020080 0.000010 0.000010
0.000010 0.000010 0.000010 0.000010 0.000010 0.000010 0.673324 0.003242 0.000010 0.000010 0.000010 0.058681 0.000010 0.000010 0.000010 0.090646 0.004223 0.160668 0.000010 0.008060 0.000010 0.000010 0.000010 0.000010 0.000010 0.000010 0.000945 0.000010 0.000010
0.000010 0.000010 0.000010 0.000010 0.000010 0.000010 0.655244 0.000010 0.000010 0.000010 0.000010 0.040298 0.000010 0.000010 0.000010 0.130600 0.000010 0.173608 0.000010 0.000010 0.000010 0.000010 0.000010 0.000010 0.000010 0.000010 0.000010 0.000010 0.000010
0.000010 0.000010 0.000010 0.000010 0.000010 0.000010 0.678359 0.000010 0.000010 0.000010 0.000010 0.051556 0.000010 0.000010 0.000010 0.099654 0.000010 0.162186 0.000010 0.000010 0.000010 0.000010 0.000010 0.000010 0.000010 0.000010 0.008004 0.000010 0.000010
0.000010 0.000010 0.000010 0.000010 0.000010 0.000010 0.698128 0.005466 0.000010 0.000010 0.000010 0.025692 0.000010 0.000010 0.000010 0.099406 0.000010 0.164233 0.000010 0.000010 0.000010 0.000010 0.000010 0.000010 0.000010 0.000010 0.000010 0.006845 0.000010
0.000010 0.000010 0.000010 0.000010 0.000010 0.000010 0.673115 0.000010 0.000010 0.000010 0.000010 0.030256 0.000010 0.000010 0.000010 0.108764 0.000010 0.166655 0.000010 0.002580 0.000010 0.000010 0.000010 0.000010 0.000010 0.000363 0.010307 0.000010 0.007752
0.000010 0.032339 0.000010 0.000010 0.000010 0.032095 0.000010 0.000010 0.000010 0.000010 0.778281 0.000010 0.000010 0.013329 0.000010 0.003422 0.012658 0.041188 0.046705 0.000010 0.016338 0.000010 0.000010 0.009057 0.014407 0.000010 0.000010 0.000010 0.000010
0.000010 0.031479 0.023325 0.021923 0.000010 0.020653 0.000010 0.000010 0.000010 0.006569 0.754537 0.009934 0.000010 0.028772 0.011276 0.012127 0.013232 0.000010 0.038605 0.000010 0.000010 0.000010 0.000010 0.010223 0.017196 0.000010 0.000010 0.000010 0.000010
0.000010 0.028824 0.013646 0.016954 0.000010 0.050304 0.000010 0.000010 0.000010 0.000010 0.761350 0.000010 0.000010 0.026905 0.000010 0.016158 0.000010 0.002709 0.041205 0.000010 0.018538 0.005963 0.000010 0.008486 0.008799 0.000010 0.000010 0.000010 0.000010
0.005590 0.029904 0.000010 0.000010 0.000010 0.033564 0.000010 0.000010 0.001431 0.007655 0.807620 0.008492 0.000010 0.000010 0.000010 0.019020 0.020022 0.002949 0.021317 0.000010 0.003023 0.035886 0.000010 0.000010 0.003379 0.000010 0.000010 0.000010 0.000010
0.000010 0.048540 0.009166 0.000010 0.000010 0.064096 0.000010 0.000010 0.000010 0.000010 0.739999 0.003284 0.000010 0.000010 0.000010 0.005079 0.008280 0.031150 0.046975 0.000010 0.000010 0.013748 0.007862 0.011367 0.010294 0.000010 0.000010 0.000010 0.000010
0.000010 0.026321 0.000010 0.008720 0.000010 0.041240 0.000010 0.000010 0.000010 0.000010 0.804500 0.000010 0.000010 0.013104 0.000010 0.010951 0.000860 0.019818 0.015140 0.000010 0.000010 0.023086 0.000010 0.009307 0.026783 0.000010 0.000010 0.000010 0.000010
0.000010 0.021028 0.000010 0.021887 0.000010 0.074002 0.000010 0.000010 0.000010 0.000010 0.754372 0.007443 0.000010 0.001465 0.000010 0.014219 0.005926 0.003824 0.058210 0.000010 0.015871 0.010159 0.000010 0.011434 0.000010 0.000010 0.000010 0.000010 0.000010
0.000010 0.034435 0.004393 0.003104 0.000010 0.031165 0.000010 0.000117 0.000010 0.005944 0.813072 0.012215 0.000010 0.024093 0.000010 0.000010 0.022661 0.003267 0.012452 0.000010 0.000010 0.000349 0.000010 0.014235 0.018358 0.000010 0.000010 0.000010 0.000010
0.000010 0.035872 0.000010 0.000010 0.000010 0.062086 0.000010 0.000010 0.000010 0.000010 0.738283 0.000010 0.000010 0.013490 0.000010 0.000010 0.000010 0.034541 0.063161 0.000010 0.001218 0.027398 0.000010 0.004507 0.019254 0.000010 0.000010 0.000010 0.000010
0.003520 0.023437 0.000010 0.008979 0.000010 0.043902 0.000010 0.000010 0.000010 0.001096 0.767795 0.011696 0.000010 0.010878 0.000010 0.004156 0.019244 0.017734 0.007567 0.000010 0.014549 0.026042 0.000010 0.014249 0.025025 0.000010 0.000010 0.000010 0.000010
0.000010 0.014319 0.001209 0.019468 0.000010 0.060994 0.000010 0.000010 0.000010 0.014218 0.739103 0.009441 0.000010 0.025142 0.000010 0.000010 0.009690 0.014520 0.026067 0.000010 0.000010 0.010931 0.000010 0.000010 0.054736 0.000010 0.000010 0.000010 0.000010
0.000010 0.037731 0.026826 0.016700 0.000010 0.038420 0.000010 0.000010 0.000010 0.008868 0.738835 0.000010 0.000010 0.003300 0.000010 0.002182 0.000010 0.000010 0.031821 0.000010 0.008839 0.024610 0.000010 0.013038 0.048670 0.000010 0.000010 0.000010 0.000010
0.000010 0.016255 0.000036 0.019833 0.000010 0.030346 0.000010 0.000010 0.000010 0.000010 0.816024 0.000010 0.000010 0.000918 0.000010 0.021642 0.003967 0.006038 0.025757 0.000010 0.003394 0.024908 0.002524 0.010282 0.017936 0.000010 0.000010 0.000010 0.000010
0.005838 0.017250 0.018529 0.004805 0.000010 0.063201 0.000010 0.000010 0.000010 0.001189 0.802128 0.000010 0.000010 0.009922 0.000010 0.002044 0.004628 0.006512 0.021103 0.000010 0.000010 0.024842 0.000010 0.005045 0.012823 0.000010 0.000010 0.000010 0.000010
0.004640 0.007012 0.000010 0.007844 0.000010 0.043683 0.000010 0.000010 0.000010 0.008145 0.766262 0.000010 0.000010 0.000010 0.000010 0.006492 0.018838 0.023326 0.005207 0.000010 0.000010 0.039266 0.000010 0.014073 0.055051 0.000010 0.000010 0.000010 0.000010
0.000010 0.022893 0.009946 0.000010 0.000010 0.046964 0.000010 0.000010 0.000010 0.000010 0.790411 0.014915 0.000010 0.019168 0.000010 0.004227 0.011552 0.000010 0.023705 0.000010 0.000010 0.015564 0.000010 0.011199 0.029286 0.000010 0.000010 0.000010 0.000010
0.000010 0.034781 0.000010 0.000937 0.000010 0.045537 0.000010 0.000010 0.000010 0.000010 0.791614 0.000010 0.000010 0.013306 0.000010 0.022202 0.020052 0.000010 0.000010 0.000010 0.028967 0.000010 0.000010 0.003786 0.038629 0.000010 0.000010 0.000010 0.000010
0.000010 0.029466 0.016074 0.017439 0.000010 0.044972 0.000010 0.000010 0.000010 0.006157 0.782650 0.014814 0.000010 0.016273 0.000010 0.000010 0.000010 0.002067 0.000010 0.000010 0.008640 0.019880 0.000010 0.007330 0.034077 0.000010 0.000010 0.000010 0.000010
0.000010 0.029743 0.000010 0.016707 0.000010 0.025597 0.000010 0.000010 0.000010 0.000010 0.754439 0.002489 0.000010 0.014881 0.000010 0.004179 0.014220 0.017173 0.062846 0.000010 0.017475 0.005931 0.000010 0.007929 0.026242 0.000010 0.000010 0.000010 0.000010
0.000010 0.010426 0.000010 0.014462 0.000010 0.044893 0.000010 0.000010 0.000010 0.000010 0.826183 0.000010 0.000010 0.000010 0.000010 0.016357 0.012949 0.000010 0.034017 0.000010 0.001259 0.002285 0.000010 0.007831 0.029156 0.000010 0.000010 0.000010 0.000010
0.000010 0.057629 0.000010 0.015848 0.000010 0.008718 0.000010 0.000010 0.000010 0.000010 0.222768 0.000010 0.000010 0.015959 0.000010 0.000010 0.023874 0.000010 0.585161 0.000010 0.003313 0.008973 0.000010 0.010515 0.047063 0.000010 0.000010 0.000010 0.000010
0.000010 0.014280 0.000010 0.018788 0.000010 0.025767 0.000010 0.000010 0.000010 0.000010 0.250912 0.000010 0.000010 0.001255 0.000010 0.000010 0.034648 0.000013 0.600238 0.000010 0.027230 0.002663 0.000010 0.008220 0.015816 0.000010 0.000010 0.000010 0.000010
0.000010 0.062125 0.000010 0.023566 0.000010 0.011469 0.000010 0.000010 0.000010 0.000010 0.232940 0.000010 0.000010 0.009448 0.000010 0.000010 0.012488 0.000010 0.567208 0.000010 0.000010 0.024739 0.000010 0.003963 0.051865 0.000010 0.000010 0.000010 0.000010
0.000010 0.033309 0.002031 0.012437 0.000010 0.000021 0.000010 0.000010 0.000010 0.000010 0.213896 0.000010 0.000010 0.000010 0.000010 0.000010 0.008376 0.002141 0.605525 0.000010 0.019992 0.045402 0.000010 0.006791 0.049910 0.000010 0.000010 0.000010 0.000010
0.000010 0.036011 0.000010 0.001770 0.000010 0.015656 0.000010 0.000010 0.000010 0.000010 0.230000 0.000010 0.000010 0.023334 0.000010 0.000010 0.044116 0.000010 0.555859 0.000010 0.000010 0.023945 0.000010 0.017569 0.051551 0.000010 0.000010 0.000010 0.000010
0.000010 0.016180 0.000010 0.000010 0.000010 0.018734 0.000010 0.000010 0.000010 0.000010 0.274120 0.003717 0.000010 0.019207 0.000010 0.000521 0.000010 0.000010 0.573677 0.000010 0.000010 0.008934 0.000010 0.016932 0.067788 0.000010 0.000010 0.000010 0.000010
0.000010 0.064979 0.000010 0.005221 0.000010 0.000010 0.000010 0.000010 0.000010 0.000010 0.200045 0.006189 0.000010 0.031189 0.000010 0.000010 0.023212 0.000010 0.588202 0.000010 0.000010 0.028304 0.000010 0.000010 0.052459 0.000010 0.000010 0.000010 0.000010
0.000010 0.037415 0.000010 0.025314 0.000010 0.018249 0.000010 0.000010 0.000010 0.000010 0.218660 0.000010 0.000010 0.011528 0.000010 0.000010 0.000010 0.001526 0.605718 0.000010 0.010361 0.018342 0.000010 0.012311 0.040397 0.000010 0.000010 0.000010 0.000010
0.000010 0.032876 0.000534 0.000010 0.000010 0.031359 0.000010 0.000010 0.000010 0.000010 0.285513 0.003815 0.000010 0.025212 0.000010 0.019668 0.006689 0.000010 0.497954 0.000010 0.000010 0.024857 0.000010 0.015609 0.055745 0.000010 0.000010 0.000010 0.000010
0.000010 0.049563 0.000010 0.012012 0.000010 0.011465 0.000010 0.000010 0.000400 0.000010 0.236509 0.000010 0.000010 0.014492 0.000010 0.000010 0.045358 0.000010 0.564371 0.000010 0.000010 0.030517 0.000010 0.000010 0.035123 0.000010 0.000010 0.000010 0.000010
0.000010 0.046083 0.000010 0.019771 0.000010 0.000959 0.000010 0.000010 0.000010 0.000010 0.258783 0.000010 0.000010 0.013417 0.000010 0.000010 0.034154 0.000010 0.577866 0.000010 0.003243 0.018814 0.000010 0.017255 0.009474 0.000010 0.000010 0.000010 0.000010
0.000010 0.011953 0.000010 0.004390 0.000010 0.016326 0.000010 0.000010 0.000010 0.000010 0.261244 0.000010 0.000010 0.018249 0.000010 0.000010 0.048608 0.000010 0.599532 0.000010 0.011808 0.003969 0.004911 0.000010 0.018830 0.000010 0.000010 0.000010 0.000010
0.000010 0.050586 0.003501 0.013045 0.000010 0.020492 0.000010 0.000010 0.000010 0.000010 0.234696 0.000010 0.000010 0.013487 0.000010 0.000010 0.025062 0.000010 0.579374 0.000010 0.002493 0.035213 0.000010 0.010010 0.011869 0.000010 0.000010 0.000010 0.000010
0.000010 0.033548 0.000010 0.008038 0.000010 0.035021 0.000010 0.000010 0.000010 0.000010 0.259553 0.006131 0.000010 0.000010 0.000010 0.000010 0.013946 0.000010 0.554055 0.000010 0.013132 0.022171 0.000010 0.000010 0.054215 0.000010 0.000010 0.000010 0.000010
0.000010 0.057800 0.000010 0.000010 0.000010 0.039476 0.000010 0.000010 0.000010 0.005296 0.250822 0.006908 0.000010 0.000010 0.000010 0.000010 0.021756 0.000709 0.541729 0.000010 0.006401 0.010067 0.000010 0.013574 0.045292 0.000010 0.000010 0.000010 0.000010
0.000010 0.008298 0.019014 0.006817 0.000010 0.016618 0.000010 0.000010 0.000010 0.000010 0.273831 0.000010 0.000010 0.004595 0.000010 0.002122 0.000010 0.003363 0.595933 0.000010 0.000010 0.022736 0.000010 0.017094 0.029408 0.000010 0.000010 0.000010 0.000010
0.000010 0.023828 0.000010 0.000010 0.000010 0.028625 0.000010 0.000010 0.000010 0.000010 0.235743 0.000010 0.000010 0.001219 0.000010 0.006032 0.021358 0.002725 0.579590 0.000010 0.000010 0.026596 0.000010 0.002810 0.071294 0.000010 0.000010 0.000010 0.000010
0.000010 0.046420 0.000913 0.018938 0.000010 0.003335 0.000010 0.000010 0.000010 0.000010 0.244773 0.000010 0.000010 0.014072 0.000010 0.000010 0.017773 0.000010 0.562578 0.000010 0.000010 0.037621 0.000010 0.004445 0.048951 0.000010 0.000010 0.000010 0.000010
0.000010 0.037640 0.000010 0.000010 0.000010 0.040134 0.000010 0.000010 0.000010 0.059863 0.245902 0.015236 0.000010 0.020189 0.000010 0.000010 0.000010 0.000010 0.418014 0.000010 0.043494 0.030614 0.019613 0.017168 0.051964 0.000010 0.000010 0.000010 0.000010
0.018238 0.024381 0.000010 0.017800 0.000010 0.042625 0.000010 0.000010 0.000010 0.029687 0.218151 0.007451 0.000010 0.020902 0.000010 0.004601 0.000010 0.000010 0.497892 0.000010 0.000010 0.017888 0.006836 0.030401 0.062995 0.000010 0.000010 0.000010 0.000010
0.007147 0.024625 0.000010 0.003555 0.000010 0.046038 0.000010 0.000010 0.000010 0.060132 0.202828 0.000010 0.000010 0.017780 0.000010 0.000011 0.033473 0.000010 0.447573 0.000010 0.014078 0.049470 0.003127 0.011286 0.078736 0.000010 0.000010 0.000010 0.000010
0.000033 0.019244 0.000010 0.000010 0.000010 0.034617 0.000010 0.000010 0.000010 0.040313 0.203031 0.000010 0.000010 0.040926 0.000010 0.000010 0.029910 0.000010 0.420680 0.000010 0.058248 0.035160 0.024822 0.025845 0.067011 0.000010 0.000010 0.000010 0.000010
0.000010 0.010288 0.000010 0.005774 0.000010 0.027801 0.000010 0.000010 0.000010 0.006932 0.243577 0.015360 0.000010 0.035616 0.000010 0.000010 0.000517 0.000010 0.569666 0.000010 0.000010 0.013745 0.000010 0.010795 0.059759 0.000010 0.000010 0.000010 0.000010
0.004436 0.000132 0.000010 0.004148 0.000010 0.001513 0.000010 0.000010 0.000010 0.000010 0.259679 0.003968 0.000010 0.033056 0.000010 0.000010 0.010748 0.008173 0.654795 0.000010 0.000010 0.000010 0.000010 0.006825 0.012357 0.000010 0.000010 0.000010 0.000010
0.030864 0.020757 0.000010 0.010752 0.000010 0.050633 0.000010 0.000013 0.000010 0.216013 0.111764 0.000010 0.000010 0.015020 0.000010 0.000010 0.003029 0.006353 0.314986 0.000010 0.079707 0.050215 0.017741 0.013171 0.058853 0.000010 0.000010 0.000010 0.000010
0.002245 0.000010 0.000010 0.014235 0.000010 0.012374 0.000010 0.000010 0.000010 0.080523 0.219755 0.020198 0.000010 0.032374 0.000010 0.000010 0.000010 0.005410 0.451311 0.000010 0.039838 0.032043 0.009261 0.012182 0.068101 0.000010 0.000010 0.000010 0.000010
0.008028 0.001498 0.001141 0.014787 0.000010 0.004267 0.000010 0.000010 0.001672 0.229247 0.138445 0.000010 0.000010 0.021700 0.000010 0.000010 0.017787 0.004245 0.373515 0.000010 0.059449 0.061523 0.007159 0.021340 0.034078 0.000010 0.000010 0.000010 0.000010
0.001737 0.000010 0.000010 0.008721 0.000010 0.022107 0.000010 0.000010 0.000010 0.021109 0.206386 0.013986 0.000010 0.017314 0.000010 0.000016 0.007743 0.000010 0.580202 0.000010 0.020988 0.027919 0.000010 0.012234 0.059387 0.000010 0.000010 0.000010 0.000010
0.000509 0.032568 0.000010 0.005380 0.000010 0.039438 0.000010 0.000010 0.000756 0.020289 0.245425 0.001170 0.000010 0.000781 0.000010 0.000010 0.013529 0.000010 0.521948 0.000010 0.009564 0.024794 0.010170 0.005670 0.067879 0.000010 0.000010 0.000010 0.000010
0.013741 0.010044 0.004392 0.000010 0.000010 0.002743 0.000010 0.000010 0.000010 0.000010 0.257616 0.000010 0.000010 0.009150 0.000010 0.000010 0.010325 0.007329 0.566439 0.000010 0.000010 0.022022 0.010580 0.018824 0.066637 0.000010 0.000010 0.000010 0.000010
0.010727 0.010841 0.002273 0.009083 0.000010 0.021377 0.000010 0.000010 0.000010 0.003317 0.269082 0.000010 0.000010 0.006926 0.000010 0.000010 0.022871 0.002028 0.555679 0.000010 0.000010 0.024531 0.000010 0.005018 0.055660 0.000010 0.000446 0.000010 0.000010
0.007492 0.006783 0.000010 0.006558 0.000010 0.032638 0.000010 0.000010 0.000010 0.018364 0.230426 0.000010 0.000010 0.000010 0.000010 0.000019 0.000010 0.010726 0.577513 0.000010 0.010014 0.036374 0.000010 0.011599 0.051334 0.000010 0.000010 0.000010 0.000010
0.000010 0.000415 0.000861 0.005691 0.000010 0.000010 0.000010 0.000010 0.000010 0.000010 0.257597 0.005970 0.000010 0.032747 0.000010 0.001705 0.009374 0.003226 0.663223 0.000010 0.000010 0.000010 0.000010 0.005498 0.013524 0.000010 0.000010 0.000010 0.000010
0.010227 0.020483 0.000010 0.012262 0.000010 0.047787 0.000010 0.000010 0.000010 0.083563 0.159080 0.000014 0.000010 0.023236 0.000010 0.000010 0.000010 0.000010 0.489396 0.000010 0.068016 0.037344 0.001253 0.001464 0.045723 0.000010 0.000010 0.000010 0.000010
0.000010 0.015543 0.000010 0.006507 0.000010 0.019245 0.000010 0.000010 0.000010 0.004584 0.292041 0.000010 0.000010 0.008478 0.000010 0.005035 0.000010 0.020710 0.584203 0.000010 0.001936 0.000010 0.000010 0.000010 0.041539 0.000010 0.000010 0.000010 0.000010
0.008714 0.000010 0.001914 0.011318 0.000010 0.013479 0.000010 0.000010 0.000010 0.045486 0.228021 0.000010 0.000010 0.022910 0.000010 0.000010 0.030223 0.000010 0.500025 0.000010 0.024755 0.017104 0.000010 0.013562 0.082329 0.000010 0.000010 0.000010 0.000010
0.000010 0.007172 0.000010 0.007099 0.000010 0.013757 0.000010 0.000010 0.000010 0.006680 0.248207 0.000947 0.000010 0.005217 0.000010 0.000010 0.000010 0.000010 0.605550 0.000010 0.000010 0.030963 0.000010 0.009919 0.064309 0.000010 0.000010 0.000010 0.000010
0.013850 0.000010 0.000010 0.006510 0.000010 0.058144 0.000010 0.000995 0.000010 0.013911 0.207715 0.000010 0.000010 0.008772 0.000010 0.000010 0.000010 0.010553 0.571973 0.000010 0.007846 0.022831 0.003910 0.008262 0.064578 0.000010 0.000010 0.000010 0.000010
0.000010 0.000010 0.016598 0.000010 0.000010 0.000010 0.611677 0.000010 0.000010 0.000010 0.000010 0.044762 0.000010 0.000010 0.000010 0.196712 0.000010 0.026972 0.000010 0.018568 0.000010 0.000010 0.000010 0.000010 0.000010 0.033130 0.038320 0.013061 0.000010
0.000010 0.000010 0.000010 0.000010 0.031450 0.000010 0.567307 0.000010 0.000010 0.000010 0.000010 0.054034 0.000010 0.000010 0.000010 0.156150 0.000010 0.116561 0.000010 0.000010 0.000010 0.000010 0.000010 0.000010 0.000010 0.023242 0.051036 0.000010 0.000010
0.000010 0.000010 0.018536 0.000010 0.033436 0.000010 0.601049 0.000010 0.000010 0.000010 0.000010 0.049934 0.000010 0.000010 0.000010 0.162982 0.000010 0.091328 0.000010 0.018160 0.000010 0.000010 0.000010 0.000010 0.000010 0.022324 0.000010 0.002051 0.000010
0.000010 0.000010 0.021613 0.000010 0.000562 0.000010 0.392561 0.000010 0.000010 0.000010 0.000010 0.070596 0.016925 0.000010 0.000010 0.321560 0.000010 0.142381 0.000010 0.008250 0.000010 0.000010 0.000010 0.000010 0.000010 0.005128 0.020236 0.000010 0.000010
0.000010 0.000010 0.018344 0.000010 0.017299 0.000010 0.545133 0.000010 0.000010 0.000010 0.000010 0.072769 0.000010 0.000010 0.000010 0.192862 0.000010 0.073816 0.000010 0.032212 0.000010 0.000010 0.000010 0.000010 0.000010 0.005832 0.031049 0.010492 0.000010
0.000010 0.000010 0.010387 0.000010 0.039649 0.000010 0.545373 0.000010 0.000010 0.000010 0.000010 0.045754 0.000010 0.000010 0.000010 0.181236 0.000010 0.105129 0.000010 0.024656 0.000010 0.000010 0.000010 0.000010 0.000010 0.010488 0.037129 0.000010 0.000010
0.000010 0.000010 0.000010 0.001641 0.009683 0.000010 0.388891 0.000010 0.000010 0.000010 0.000010 0.042040 0.015971 0.000010 0.000010 0.235774 0.005166 0.257502 0.000409 0.000269 0.000010 0.000010 0.000010 0.000010 0.010525 0.000010 0.013509 0.018458 0.000010
0.000010 0.000010 0.012314 0.000010 0.004838 0.000010 0.651030 0.000010 0.000010 0.000010 0.000010 0.037480 0.000010 0.000010 0.000010 0.191210 0.000010 0.072603 0.000010 0.010746 0.000010 0.000010 0.000010 0.000010 0.000010 0.011047 0.000010 0.008532 0.000010
0.000010 0.000010 0.000010 0.000010 0.000010 0.000010 0.708817 0.000010 0.000010 0.000010 0.000010 0.041805 0.000010 0.000010 0.000010 0.110670 0.000010 0.069004 0.000010 0.034259 0.000010 0.000010 0.000010 0.000010 0.000010 0.004519 0.003338 0.027379 0.000010
0.000010 0.000010 0.011301 0.000010 0.000010 0.000010 0.609619 0.000010 0.000010 0.000010 0.000010 0.068014 0.000010 0.000010 0.000010 0.186743 0.000010 0.072921 0.000010 0.046000 0.000010 0.000010 0.000010 0.000010 0.000010 0.000010 0.000010 0.005182 0.000010
0.000010 0.000010 0.014783 0.000010 0.000010 0.000010 0.528318 0.000010 0.000010 0.000010 0.000010 0.071447 0.015089 0.000010 0.000010 0.210661 0.000010 0.143203 0.000010 0.006126 0.000010 0.000010 0.000010 0.000010 0.000010 0.000010 0.000010 0.010164 0.000010
0.000010 0.000010 0.024523 0.000010 0.035935 0.000010 0.602771 0.000140 0.000010 0.000010 0.000010 0.048208 0.000010 0.000010 0.000010 0.182165 0.000010 0.095324 0.000010 0.005948 0.000010 0.000010 0.000010 0.000010 0.000010 0.000010 0.000010 0.004786 0.000010
0.000010 0.000010 0.012198 0.000010 0.000010 0.000010 0.563807 0.000010 0.000010 0.000010 0.000010 0.056938 0.000010 0.000010 0.000010 0.192522 0.000010 0.116559 0.000010 0.000010 0.000010 0.000010 0.000010 0.000010 0.000010 0.026152 0.023390 0.008224 0.000010
0.000010 0.000010 0.000072 0.000010 0.026482 0.000010 0.451619 0.000010 0.000010 0.000010 0.000010 0.063098 0.000010 0.000010 0.000010 0.279078 0.000010 0.131377 0.000010 0.022430 0.000010 0.000010 0.000010 0.000010 0.000010 0.000010 0.023431 0.002214 0.000010
0.000010 0.000010 0.020114 0.000010 0.000010 0.000010 0.426473 0.000010 0.000010 0.000010 0.000010 0.094137 0.000010 0.000010 0.000010 0.264534 0.000010 0.120223 0.000010 0.018016 0.000010 0.000010 0.000010 0.000010 0.000010 0.020388 0.028696 0.007218 0.000010
0.000010 0.000010 0.026193 0.000010 0.002031 0.000010 0.500504 0.000010 0.000010 0.000010 0.000010 0.081713 0.015460 0.000010 0.000010 0.244414 0.000010 0.071280 0.000010 0.042353 0.000010 0.000010 0.000010 0.000010 0.000010 0.000010 0.012693 0.003168 0.000010
0.000010 0.000010 0.000010 0.000010 0.018022 0.000010 0.486037 0.000010 0.000010 0.000010 0.000010 0.076036 0.000010 0.000010 0.000010 0.221014 0.000010 0.114899 0.000010 0.007816 0.000010 0.000010 0.000010 0.000016 0.000010 0.030400 0.020990 0.008957 0.015633
0.000010 0.000010 0.043938 0.000010 0.059003 0.000010 0.635731 0.000010 0.000010 0.000010 0.000010 0.040703 0.000010 0.000010 0.000010 0.166546 0.000010 0.038659 0.000010 0.000010 0.000010 0.000010 0.000010 0.000010 0.000010 0.000010 0.010312 0.000010 0.004898
0.000010 0.000010 0.006921 0.000010 0.000010 0.000010 0.513729 0.000010 0.000010 0.000010 0.000010 0.061499 0.000010 0.000010 0.000010 0.195316 0.000010 0.170093 0.000010 0.019181 0.000010 0.000010 0.000010 0.000010 0.000010 0.024491 0.000010 0.008559 0.000010
0.000010 0.000010 0.000010 0.000010 0.024319 0.000010 0.568676 0.000010 0.001758 0.000010 0.000010 0.054080 0.000010 0.000010 0.000010 0.218296 0.000010 0.099649 0.000010 0.016794 0.000010 0.000010 0.000010 0.000010 0.000010 0.000010 0.006213 0.010016 0.000010
0.000010 0.000010 0.000010 0.000010 0.000010 0.000010 0.000010 0.999720 0.000010 0.000010 0.000010 0.000010 0.000010 0.000010 0.000010 0.000010 0.000010 0.000010 0.000010 0.000010 0.000010 0.000010 0.000010 0.000010 0.000010 0.000010 0.000010 0.000010 0.000010
0.000010 0.000010 0.000010 0.000010 0.000010 0.000010 0.000010 0.999720 0.000010 0.000010 0.000010 0.000010 0.000010 0.000010 0.000010 0.000010 0.000010 0.000010 0.000010 0.000010 0.000010 0.000010 0.000010 0.000010 0.000010 0.000010 0.000010 0.000010 0.000010
0.000010 0.000010 0.000010 0.000010 0.000010 0.000010 0.000010 0.999720 0.000010 0.000010 0.000010 0.000010 0.000010 0.000010 0.000010 0.000010 0.000010 0.000010 0.000010 0.000010 0.000010 0.000010 0.000010 0.000010 0.000010 0.000010 0.000010 0.000010 0.000010
0.000010 0.000010 0.000010 0.000010 0.000010 0.000010 0.000010 0.999720 0.000010 0.000010 0.000010 0.000010 0.000010 0.000010 0.000010 0.000010 0.000010 0.000010 0.000010 0.000010 0.000010 0.000010 0.000010 0.000010 0.000010 0.000010 0.000010 0.000010 0.000010
0.000010 0.000201 0.000010 0.000010 0.256065 0.000010 0.000010 0.000010 0.009541 0.000010 0.000010 0.000010 0.472517 0.000010 0.000010 0.000010 0.000010 0.000069 0.000010 0.070514 0.000010 0.000010 0.000010 0.000010 0.000010 0.180556 0.010210 0.000127 0.000010
0.000010 0.001129 0.000010 0.000010 0.342474 0.006214 0.000010 0.000010 0.005891 0.000010 0.000010 0.000010 0.396801 0.000010 0.000010 0.000631 0.000010 0.000388 0.000010 0.074594 0.000010 0.000010 0.000010 0.000010 0.000010 0.117972 0.023505 0.021935 0.008297
0.003053 0.000010 0.000010 0.000010 0.283996 0.000010 0.000010 0.004311 0.009595 0.000010 0.000010 0.000010 0.403278 0.000010 0.000010 0.000010 0.003291 0.000010 0.000010 0.092442 0.000010 0.000010 0.000010 0.000010 0.000010 0.192992 0.000010 0.006840 0.000010
0.000010 0.010165 0.000010 0.000010 0.163844 0.000010 0.000010 0.017036 0.000010 0.000010 0.000010 0.000010 0.622399 0.000010 0.000010 0.000010 0.000010 0.000010 0.000010 0.035472 0.000010 0.000010 0.000010 0.000010 0.000010 0.142055 0.000010 0.008810 0.000010
0.002201 0.000010 0.000010 0.000010 0.301669 0.000010 0.000010 0.000010 0.000010 0.000010 0.000010 0.000010 0.441799 0.000010 0.000010 0.000010 0.000010 0.000010 0.000010 0.067682 0.000010 0.000010 0.000010 0.001147 0.000010 0.172203 0.005369 0.007719 0.000010
0.000010 0.000010 0.000010 0.000010 0.122203 0.000010 0.000010 0.005673 0.000010 0.000010 0.000010 0.000010 0.794211 0.000010 0.000010 0.000010 0.000010 0.000010 0.000010 0.002819 0.000010 0.000010 0.000010 0.000010 0.000010 0.056103 0.000010 0.018763 0.000010
0.000010 0.000010 0.000010 0.000010 0.176876 0.000010 0.000010 0.000010 0.012170 0.000010 0.000010 0.000010 0.808510 0.000010 0.000010 0.000010 0.000010 0.000010 0.000010 0.000010 0.000010 0.000010 0.000010 0.000010 0.000010 0.002194 0.000010 0.000010 0.000010
0.000010 0.000010 0.000010 0.000010 0.120931 0.000010 0.000010 0.000010 0.000010 0.000010 0.000010 0.000010 0.821474 0.000010 0.000010 0.000010 0.000010 0.000010 0.000010 0.000010 0.000010 0.000010 0.000010 0.000010 0.000010 0.054878 0.000010 0.002468 0.000010
0.000010 0.000010 0.000010 0.000010 0.132312 0.000010 0.000010 0.000010 0.001782 0.000010 0.000010 0.000010 0.832722 0.000010 0.000010 0.000010 0.000010 0.000010 0.000010 0.000010 0.000010 0.000010 0.000010 0.000010 0.000010 0.032934 0.000010 0.000010 0.000010
0.000010 0.000010 0.000010 0.000010 0.196996 0.000010 0.000010 0.000010 0.006553 0.000010 0.000010 0.000010 0.794681 0.000010 0.000010 0.000010 0.000010 0.000010 0.000010 0.000010 0.000010 0.000010 0.000010 0.000010 0.000010 0.001519 0.000010 0.000010 0.000010
0.000010 0.000010 0.000010 0.000010 0.252144 0.000010 0.000010 0.015372 0.012352 0.000010 0.000010 0.000010 0.582830 0.000010 0.000010 0.003375 0.000010 0.000010 0.010655 0.017066 0.002278 0.000010 0.000010 0.000010 0.000010 0.103729 0.000010 0.000010 0.000010
0.000010 0.000010 0.000010 0.000010 0.198300 0.000010 0.000010 0.015705 0.000876 0.000010 0.000010 0.000010 0.756584 0.000010 0.000010 0.000010 0.000010 0.000010 0.000010 0.028295 0.000010 0.000010 0.000010 0.000010 0.000010 0.000010 0.000010 0.000010 0.000010
0.000010 0.000010 0.000010 0.002417 0.265467 0.000010 0.000010 0.004658 0.002639 0.000010 0.000010 0.000010 0.703353 0.000010 0.000010 0.002873 0.000010 0.000010 0.000010 0.000010 0.000010 0.000010 0.000010 0.000010 0.001939 0.016441 0.000010 0.000012 0.000010
0.000010 0.000010 0.000010 0.000010 0.185567 0.000010 0.000010 0.002875 0.005209 0.000010 0.000010 0.000010 0.800671 0.000010 0.000010 0.000010 0.000010 0.000010 0.000010 0.000015 0.000010 0.000010 0.000010 0.000010 0.000010 0.004111 0.000010 0.001332 0.000010
0.000010 0.000010 0.000010 0.000010 0.244191 0.000010 0.000010 0.004442 0.002730 0.000010 0.000010 0.001533 0.662955 0.000010 0.000010 0.000010 0.000010 0.000010 0.000010 0.020321 0.000010 0.000010 0.000010 0.000010 0.000010 0.061177 0.002442 0.000010 0.000010
0.013813 0.005831 0.000010 0.000010 0.288328 0.003754 0.000010 0.000010 0.000010 0.015108 0.003764 0.000010 0.399852 0.003071 0.000010 0.001726 0.000010 0.000010 0.009848 0.072369 0.006703 0.007958 0.001402 0.001674 0.000010 0.164005 0.000010 0.000673 0.000010
0.000010 0.000010 0.000010 0.000010 0.174314 0.000010 0.000010 0.000010 0.000010 0.000010 0.000010 0.000010 0.641881 0.000010 0.000010 0.000010 0.000010 0.000010 0.000010 0.000010 0.000010 0.000010 0.000010 0.000010 0.000010 0.183545 0.000010 0.000010 0.000010
0.000010 0.000010 0.000010 0.000010 0.146563 0.000010 0.000010 0.000010 0.000010 0.000010 0.000010 0.000010 0.666473 0.000010 0.000010 0.000010 0.000010 0.000010 0.000010 0.035755 0.000010 0.000010 0.000010 0.000010 0.000010 0.143493 0.000010 0.007476 0.000010
0.000010 0.000010 0.000010 0.000010 0.168488 0.000010 0.000010 0.000010 0.000010 0.000010 0.000010 0.000010 0.674834 0.000010 0.000010 0.000010 0.000010 0.000010 0.000010 0.001267 0.000010 0.000010 0.000010 0.000010 0.000010 0.154140 0.000010 0.001031 0.000010
0.000010 0.000010 0.000010 0.000010 0.297330 0.000010 0.000010 0.000010 0.001993 0.000010 0.000010 0.000010 0.501943 0.000462 0.000010 0.000010 0.000010 0.000010 0.000010 0.026717 0.000010 0.000010 0.000010 0.000010 0.000010 0.140305 0.000010 0.014447 0.016594
0.000010 0.000010 0.000010 0.000010 0.193523 0.000010 0.006328 0.000010 0.000733 0.000010 0.000010 0.000010 0.561044 0.000010 0.000010 0.000010 0.000010 0.000010 0.000010 0.056241 0.000010 0.000010 0.000010 0.000010 0.000010 0.158121 0.003588 0.020213 0.000010
0.000010 0.000010 0.000010 0.000010 0.225813 0.000010 0.000010 0.009135 0.000010 0.000010 0.000010 0.000010 0.497666 0.000010 0.000010 0.000010 0.000010 0.000010 0.000010 0.067355 0.000010 0.000010 0.000010 0.000010 0.000010 0.179233 0.000010 0.020569 0.000010
0.009078 0.000010 0.004348 0.000010 0.376676 0.000010 0.004315 0.000010 0.002183 0.000010 0.000715 0.000010 0.376982 0.000010 0.000010 0.000010 0.000010 0.000010 0.000010 0.069726 0.000010 0.000010 0.000010 0.000010 0.000010 0.142745 0.000010 0.013041 0.000010
0.000010 0.000010 0.000010 0.000010 0.000010 0.000010 0.000010 0.000010 0.000010 0.000010 0.000010 0.000010 0.999720 0.000010 0.000010 0.000010 0.000010 0.000010 0.000010 0.000010 0.000010 0.000010 0.000010 0.000010 0.000010 0.000010 0.000010 0.000010 0.000010
0.000010 0.000010 0.000010 0.000010 0.000010 0.000010 0.000010 0.002778 0.000010 0.000010 0.000010 0.000010 0.996952 0.000010 0.000010 0.000010 0.000010 0.000010 0.000010 0.000010 0.000010 0.000010 0.000010 0.000010 0.000010 0.000010 0.000010 0.000010 0.000010
0.000010 0.000010 0.000010 0.000010 0.000010 0.000010 0.000010 0.000010 0.000455 0.000010 0.000010 0.000010 0.999275 0.000010 0.000010 0.000010 0.000010 0.000010 0.000010 0.000010 0.000010 0.000010 0.000010 0.000010 0.000010 0.000010 0.000010 0.000010 0.000010
0.000010 0.000010 0.000010 0.000010 0.000010 0.000010 0.000010 0.000010 0.008927 0.000010 0.000010 0.000010 0.990803 0.000010 0.000010 0.000010 0.000010 0.000010 0.000010 0.000010 0.000010 0.000010 0.000010 0.000010 0.000010 0.000010 0.000010 0.000010 0.000010
0.000010 0.000010 0.000010 0.000010 0.000010 0.000010 0.000010 0.001761 0.001023 0.000010 0.000010 0.000010 0.996956 0.000010 0.000010 0.000010 0.000010 0.000010 0.000010 0.000010 0.000010 0.000010 0.000010 0.000010 0.000010 0.000010 0.000010 0.000010 0.000010
0.000010 0.089128 0.019363 0.006180 0.000010 0.010812 0.000010 0.024295 0.036058 0.000010 0.000010 0.008635 0.583167 0.006831 0.000010 0.000010 0.013094 0.000010 0.008243 0.000010 0.007427 0.021744 0.000010 0.134551 0.017665 0.012677 0.000010 0.000010 0.000010
0.000010 0.062883 0.002192 0.000010 0.000010 0.002896 0.014042 0.030951 0.023579 0.000010 0.000010 0.001951 0.600516 0.000795 0.000010 0.000010 0.012705 0.029300 0.034332 0.000010 0.032683 0.015650 0.000010 0.128992 0.006404 0.000010 0.000010 0.000010 0.000010
0.000010 0.090227 0.009974 0.000010 0.000010 0.000010 0.000010 0.016768 0.041304 0.009946 0.000010 0.000010 0.571179 0.000010 0.000010 0.005925 0.019026 0.018464 0.018729 0.000010 0.023236 0.025136 0.000010 0.136804 0.013132 0.000010 0.000010 0.000010 0.000010
0.000010 0.062622 0.000010 0.004839 0.000010 0.026266 0.020536 0.026274 0.036122 0.004290 0.009786 0.000010 0.576928 0.016328 0.000010 0.017248 0.000010 0.012826 0.005881 0.000010 0.000010 0.026215 0.000010 0.141775 0.011935 0.000010 0.000010 0.000010 0.000010
0.000010 0.082978 0.000010 0.006353 0.000010 0.000010 0.000010 0.035068 0.031197 0.000010 0.000633 0.000010 0.580407 0.022602 0.000010 0.023709 0.011213 0.000010 0.032004 0.000010 0.000010 0.018732 0.000010 0.133378 0.000010 0.000010 0.021566 0.000010 0.000010
0.000010 0.177668 0.023421 0.021653 0.009578 0.016943 0.015030 0.007956 0.000010 0.018739 0.062408 0.000010 0.034192 0.024334 0.000010 0.013258 0.013745 0.005712 0.100506 0.001423 0.024748 0.050693 0.009954 0.221256 0.029101 0.066996 0.000010 0.013208 0.037427
0.000010 0.150467 0.000010 0.013424 0.019899 0.042102 0.020231 0.003333 0.000010 0.004933 0.092975 0.000118 0.019170 0.017878 0.001383 0.000483 0.060103 0.047189 0.069115 0.000010 0.022645 0.036941 0.012821 0.198673 0.065917 0.090675 0.009466 0.000010 0.000010
0.000010 0.126948 0.026244 0.003853 0.000010 0.055944 0.000010 0.004503 0.000010 0.000010 0.035536 0.000010 0.017399 0.033144 0.000010 0.017242 0.050824 0.009865 0.101466 0.000010 0.022168 0.069235 0.015586 0.182904 0.121486 0.083995 0.000010 0.001616 0.019950
0.000010 0.161476 0.015764 0.014300 0.033856 0.034071 0.013206 0.000010 0.000010 0.025567 0.068237 0.000010 0.022139 0.035660 0.000010 0.030269 0.012825 0.005355 0.124790 0.000010 0.022818 0.023921 0.000010 0.216176 0.057968 0.059690 0.013993 0.007839 0.000010
0.000010 0.117121 0.013045 0.009809 0.007037 0.053834 0.028362 0.008996 0.000010 0.064434 0.075856 0.004872 0.042542 0.039313 0.000010 0.027106 0.014995 0.009484 0.171614 0.000010 0.009227 0.020351 0.000010 0.174947 0.036826 0.065527 0.000010 0.000010 0.004632
