# Supplementary material for: Genetic analysis of Thai cattle reveals a Southeast Asian indicine ancestry
Source: PeerJ. 2015 Oct 27;3:e1318. doi: 10.7717/peerj.1318 (PMC4627918; doi:10.7717/peerj.1318)
Supplement: Dataset S2 — The Q values inferred by ADMIXTURE for each modeled K are shown for each individual, which are labeled according to breed information. The data are organized into three folders, each of which represents the ADMIXTURE experiments described in Fig. S5. [file peerj-03-1318-s007.zip › SupplementDataS7/1397breeds/3.Q]

0.023126 0.002715 0.974159
0.027085 0.000010 0.972905
0.021101 0.000010 0.978889
0.025107 0.006262 0.968631
0.022406 0.000010 0.977584
0.024090 0.000010 0.975900
0.038514 0.001496 0.959990
0.026785 0.000010 0.973205
0.040382 0.002342 0.957276
0.020466 0.000010 0.979524
0.033563 0.000010 0.966427
0.025450 0.002077 0.972472
0.032819 0.000010 0.967171
0.035006 0.000010 0.964984
0.033527 0.002458 0.964015
0.018661 0.000010 0.981329
0.039713 0.000010 0.960277
0.027902 0.000010 0.972088
0.019013 0.000010 0.980977
0.029554 0.000010 0.970436
0.032910 0.000010 0.967080
0.026459 0.004031 0.969510
0.035281 0.005347 0.959371
0.036172 0.000010 0.963818
0.029726 0.000010 0.970264
0.027064 0.002197 0.970740
0.029141 0.002051 0.968808
0.037789 0.004179 0.958032
0.018142 0.002836 0.979023
0.031091 0.002049 0.966859
0.032946 0.003108 0.963946
0.047672 0.000010 0.952318
0.036067 0.000010 0.963923
0.037443 0.002772 0.959784
0.021741 0.003303 0.974956
0.032726 0.001218 0.966056
0.028037 0.002730 0.969234
0.037338 0.002223 0.960439
0.025412 0.001146 0.973442
0.036309 0.000010 0.963681
0.125617 0.000010 0.874373
0.126233 0.000010 0.873757
0.127579 0.000010 0.872411
0.125388 0.000010 0.874602
0.134987 0.000010 0.865003
0.121848 0.000010 0.878142
0.130273 0.000010 0.869717
0.135096 0.000010 0.864894
0.115220 0.000010 0.884770
0.141865 0.002076 0.856059
0.121313 0.000010 0.878677
0.133964 0.000010 0.866026
0.131852 0.000010 0.868138
0.136708 0.000010 0.863282
0.132362 0.000010 0.867628
0.138248 0.000010 0.861742
0.126772 0.006701 0.866527
0.133089 0.001887 0.865025
0.133089 0.000010 0.866901
0.133297 0.000492 0.866211
0.098729 0.011421 0.889850
0.097372 0.017788 0.884840
0.076396 0.026553 0.897052
0.082209 0.049572 0.868219
0.086603 0.013082 0.900314
0.068741 0.025157 0.906102
0.080714 0.054459 0.864827
0.093520 0.015774 0.890706
0.062193 0.037790 0.900017
0.071710 0.011677 0.916613
0.070583 0.033322 0.896095
0.082193 0.023131 0.894676
0.089041 0.014345 0.896614
0.086652 0.042103 0.871245
0.098330 0.041559 0.860110
0.095725 0.035452 0.868822
0.085391 0.049042 0.865568
0.075253 0.041915 0.882832
0.082120 0.013427 0.904453
0.080563 0.023846 0.895591
0.113891 0.000010 0.886099
0.118323 0.000010 0.881667
0.123226 0.000010 0.876764
0.111528 0.000010 0.888462
0.116494 0.000010 0.883496
0.111193 0.000010 0.888797
0.118355 0.002877 0.878768
0.132535 0.000010 0.867455
0.129789 0.000010 0.870201
0.126078 0.000010 0.873912
0.118904 0.000010 0.881086
0.115786 0.000948 0.883266
0.114519 0.000010 0.885471
0.120004 0.002317 0.877679
0.117092 0.000010 0.882898
0.124801 0.000010 0.875189
0.116076 0.000010 0.883914
0.124685 0.000010 0.875305
0.123539 0.000010 0.876451
0.127556 0.000273 0.872171
0.230198 0.062952 0.706850
0.216230 0.056777 0.726993
0.242853 0.063824 0.693324
0.188002 0.043604 0.768394
0.191912 0.052780 0.755308
0.211028 0.056952 0.732020
0.233779 0.042109 0.724111
0.229354 0.048436 0.722210
0.212606 0.043933 0.743461
0.222619 0.047754 0.729627
0.229471 0.047604 0.722925
0.232169 0.054914 0.712917
0.248161 0.073766 0.678073
0.267907 0.080827 0.651265
0.265266 0.084055 0.650678
0.261829 0.087868 0.650303
0.246560 0.087244 0.666196
0.267109 0.091998 0.640893
0.199301 0.075519 0.725180
0.196127 0.081008 0.722865
0.122955 0.007064 0.869982
0.115893 0.000010 0.884097
0.113339 0.002690 0.883971
0.134316 0.003435 0.862249
0.132650 0.000010 0.867340
0.134684 0.000317 0.864999
0.123429 0.000010 0.876561
0.127276 0.000010 0.872714
0.118263 0.000010 0.881727
0.131637 0.002067 0.866295
0.134239 0.000010 0.865751
0.128146 0.000010 0.871844
0.127702 0.000010 0.872288
0.127117 0.000010 0.872873
0.116385 0.012994 0.870621
0.141271 0.003779 0.854949
0.128167 0.000116 0.871716
0.126727 0.010589 0.862685
0.122539 0.000010 0.877451
0.151848 0.001481 0.846672
0.157084 0.077654 0.765262
0.182906 0.086203 0.730892
0.067401 0.022635 0.909964
0.147035 0.050501 0.802465
0.120139 0.047127 0.832733
0.175915 0.094604 0.729481
0.182911 0.095938 0.721151
0.192445 0.088872 0.718683
0.168010 0.083746 0.748244
0.132150 0.001537 0.866312
0.128557 0.000010 0.871433
0.133735 0.001000 0.865265
0.119380 0.000010 0.880610
0.106582 0.003357 0.890061
0.108707 0.001547 0.889746
0.090039 0.000010 0.909951
0.114895 0.002686 0.882419
0.093858 0.007802 0.898340
0.093767 0.002728 0.903505
0.071077 0.007789 0.921135
0.100020 0.000010 0.899970
0.092136 0.002217 0.905646
0.089095 0.005389 0.905516
0.113086 0.005809 0.881105
0.099692 0.009709 0.890599
0.101233 0.025419 0.873348
0.114402 0.000410 0.885188
0.095992 0.000010 0.903998
0.108894 0.008461 0.882645
0.029492 0.000010 0.970498
0.050950 0.010849 0.938201
0.037735 0.000010 0.962255
0.031818 0.000010 0.968172
0.042906 0.000010 0.957084
0.028643 0.000010 0.971347
0.045904 0.000010 0.954086
0.039611 0.000010 0.960379
0.046203 0.000010 0.953787
0.034415 0.000010 0.965575
0.031214 0.000010 0.968776
0.036534 0.000010 0.963456
0.033549 0.000010 0.966441
0.025890 0.000010 0.974100
0.025783 0.000010 0.974207
0.039590 0.000010 0.960400
0.039526 0.000010 0.960464
0.026866 0.000010 0.973124
0.039942 0.000010 0.960048
0.035758 0.000010 0.964232
0.101276 0.000010 0.898714
0.094329 0.000010 0.905661
0.098075 0.000010 0.901915
0.095035 0.000010 0.904955
0.094828 0.000010 0.905162
0.081200 0.000010 0.918790
0.092848 0.000010 0.907142
0.104209 0.000390 0.895401
0.091163 0.000010 0.908827
0.088986 0.000010 0.911004
0.084615 0.000010 0.915375
0.093135 0.000010 0.906855
0.094128 0.000010 0.905862
0.103611 0.000010 0.896379
0.088704 0.000010 0.911286
0.080957 0.000010 0.919033
0.086222 0.000010 0.913768
0.092549 0.000010 0.907441
0.086836 0.000010 0.913154
0.088251 0.001474 0.910275
0.139245 0.006606 0.854149
0.133449 0.013111 0.853440
0.146936 0.009505 0.843560
0.140053 0.001062 0.858885
0.150148 0.005467 0.844385
0.141749 0.006356 0.851895
0.147503 0.006740 0.845757
0.134734 0.006820 0.858446
0.138010 0.002638 0.859352
0.139152 0.006214 0.854634
0.144502 0.005842 0.849656
0.136807 0.009146 0.854048
0.140106 0.002151 0.857743
0.133732 0.011461 0.854807
0.145040 0.009227 0.845734
0.129215 0.010531 0.860255
0.146884 0.010152 0.842964
0.130577 0.004153 0.865269
0.154400 0.004658 0.840942
0.137887 0.002616 0.859497
0.180100 0.090732 0.729169
0.167605 0.089235 0.743160
0.175265 0.098842 0.725892
0.178095 0.097892 0.724014
0.172223 0.085457 0.742320
0.170174 0.105986 0.723840
0.179307 0.094339 0.726354
0.173880 0.088578 0.737542
0.171946 0.101828 0.726226
0.174854 0.098755 0.726391
0.177526 0.088366 0.734108
0.161303 0.093964 0.744733
0.170904 0.101348 0.727747
0.177122 0.091946 0.730932
0.159833 0.092690 0.747477
0.172968 0.090471 0.736561
0.161053 0.099940 0.739006
0.174951 0.091667 0.733382
0.164899 0.095708 0.739393
0.175722 0.086082 0.738195
0.120096 0.000010 0.879894
0.109280 0.000010 0.890710
0.104555 0.000010 0.895435
0.118790 0.000010 0.881200
0.098765 0.000010 0.901225
0.102911 0.000010 0.897079
0.093762 0.000132 0.906106
0.100113 0.000010 0.899877
0.094332 0.000010 0.905658
0.103142 0.000010 0.896848
0.100311 0.000010 0.899679
0.093990 0.000010 0.906000
0.084047 0.000010 0.915943
0.096737 0.000010 0.903253
0.078699 0.000010 0.921291
0.117131 0.000010 0.882859
0.116467 0.000010 0.883523
0.092255 0.000010 0.907735
0.125458 0.000010 0.874532
0.114269 0.000010 0.885721
0.143287 0.204696 0.652017
0.170935 0.118827 0.710238
0.136275 0.189396 0.674329
0.198591 0.023976 0.777433
0.173813 0.074917 0.751269
0.161809 0.192050 0.646142
0.151401 0.155261 0.693338
0.184717 0.025126 0.790157
0.190553 0.101809 0.707638
0.198547 0.024977 0.776476
0.185374 0.040006 0.774620
0.180911 0.044898 0.774191
0.204914 0.040640 0.754447
0.181254 0.042024 0.776722
0.177947 0.055506 0.766547
0.185884 0.046681 0.767435
0.172007 0.051139 0.776854
0.186118 0.081513 0.732369
0.185357 0.063559 0.751084
0.196785 0.014026 0.789189
0.056582 0.000223 0.943194
0.074040 0.000010 0.925950
0.055489 0.000010 0.944501
0.068865 0.000010 0.931125
0.070479 0.002281 0.927240
0.067761 0.000010 0.932229
0.054287 0.000010 0.945703
0.063442 0.000010 0.936548
0.063515 0.031771 0.904714
0.084062 0.026092 0.889846
0.083777 0.032771 0.883452
0.084020 0.038071 0.877909
0.082115 0.054534 0.863352
0.125819 0.163290 0.710891
0.114781 0.165293 0.719926
0.147778 0.134737 0.717484
0.123280 0.165685 0.711036
0.124699 0.138432 0.736869
0.129532 0.123630 0.746838
0.143094 0.100447 0.756459
0.133518 0.147722 0.718760
0.111702 0.153053 0.735245
0.112640 0.144689 0.742671
0.134323 0.152487 0.713189
0.134337 0.184249 0.681414
0.133030 0.108101 0.758869
0.138457 0.122065 0.739479
0.000010 0.000010 0.999980
0.002305 0.000038 0.997657
0.000010 0.000010 0.999980
0.000010 0.000010 0.999980
0.000012 0.000010 0.999978
0.000010 0.000010 0.999980
0.025082 0.001734 0.973185
0.005457 0.000010 0.994533
0.000010 0.000010 0.999980
0.000010 0.000010 0.999980
0.000010 0.000010 0.999980
0.000010 0.000010 0.999980
0.000010 0.000010 0.999980
0.000010 0.000010 0.999980
0.000010 0.000010 0.999980
0.000010 0.000010 0.999980
0.000010 0.000010 0.999980
0.000010 0.000010 0.999980
0.000010 0.000010 0.999980
0.000010 0.000010 0.999980
0.000010 0.000010 0.999980
0.000010 0.000010 0.999980
0.000010 0.000010 0.999980
0.003041 0.000010 0.996949
0.000010 0.000010 0.999980
0.000010 0.000010 0.999980
0.000010 0.000010 0.999980
0.000010 0.000010 0.999980
0.030249 0.000010 0.969741
0.004880 0.000010 0.995110
0.002686 0.000010 0.997304
0.010895 0.000010 0.989095
0.000010 0.000010 0.999980
0.004656 0.000010 0.995334
0.009930 0.004831 0.985240
0.176344 0.106509 0.717147
0.161765 0.101474 0.736761
0.166824 0.062960 0.770216
0.169134 0.104312 0.726554
0.165673 0.098016 0.736312
0.151061 0.118795 0.730144
0.178782 0.083832 0.737385
0.169317 0.079032 0.751651
0.025579 0.000010 0.974411
0.030770 0.000010 0.969220
0.031758 0.000010 0.968232
0.040739 0.003967 0.955295
0.033785 0.000130 0.966085
0.030773 0.000208 0.969019
0.029782 0.000010 0.970208
0.031987 0.000010 0.968003
0.021298 0.000010 0.978692
0.029210 0.000010 0.970780
0.026602 0.000010 0.973388
0.024013 0.000010 0.975977
0.032375 0.000010 0.967615
0.025420 0.000010 0.974570
0.029585 0.000010 0.970405
0.024002 0.000010 0.975988
0.030675 0.000010 0.969315
0.030399 0.000010 0.969591
0.028010 0.000010 0.971980
0.126972 0.057287 0.815741
0.136639 0.007484 0.855877
0.107652 0.012382 0.879966
0.108588 0.015783 0.875629
0.105434 0.022842 0.871725
0.112309 0.029999 0.857692
0.109922 0.034241 0.855837
0.118866 0.017794 0.863340
0.101051 0.023760 0.875189
0.088186 0.005155 0.906659
0.074134 0.001468 0.924398
0.080389 0.000010 0.919601
0.081633 0.004345 0.914022
0.088768 0.000010 0.911222
0.081915 0.001265 0.916820
0.070181 0.000010 0.929809
0.089787 0.005039 0.905174
0.089599 0.009596 0.900805
0.083655 0.001528 0.914816
0.079921 0.006908 0.913170
0.078785 0.009750 0.911465
0.086313 0.000010 0.913677
0.085830 0.009262 0.904908
0.087713 0.000010 0.912277
0.089987 0.003327 0.906686
0.084371 0.001832 0.913797
0.082074 0.008904 0.909022
0.082906 0.006907 0.910187
0.099808 0.006613 0.893578
0.049387 0.000010 0.950603
0.055262 0.000010 0.944728
0.059146 0.000010 0.940844
0.058870 0.000010 0.941120
0.051892 0.000010 0.948098
0.055882 0.000010 0.944108
0.063885 0.000153 0.935961
0.045417 0.000010 0.954573
0.053545 0.000010 0.946445
0.062095 0.000010 0.937895
0.054929 0.000010 0.945061
0.057592 0.000010 0.942398
0.048134 0.000010 0.951856
0.054371 0.000010 0.945619
0.047260 0.000010 0.952730
0.129282 0.002682 0.868036
0.041714 0.000010 0.958276
0.058205 0.000010 0.941785
0.087319 0.000091 0.912590
0.103767 0.000010 0.896223
0.088333 0.000010 0.911657
0.108196 0.000010 0.891794
0.089705 0.000010 0.910285
0.096002 0.000010 0.903988
0.092893 0.000010 0.907097
0.105483 0.000010 0.894507
0.103003 0.000010 0.896987
0.090863 0.000010 0.909127
0.099018 0.000010 0.900972
0.091693 0.000010 0.908297
0.092713 0.000010 0.907277
0.112731 0.000010 0.887259
0.092792 0.000010 0.907198
0.091497 0.000010 0.908493
0.091199 0.000010 0.908791
0.095048 0.000010 0.904942
0.090658 0.000010 0.909332
0.089764 0.000917 0.909319
0.128433 0.000420 0.871148
0.107770 0.000010 0.892220
0.114575 0.002593 0.882833
0.112144 0.000010 0.887846
0.124507 0.000010 0.875483
0.118533 0.000010 0.881457
0.132069 0.000010 0.867921
0.126270 0.000010 0.873720
0.114084 0.000010 0.885906
0.122535 0.000010 0.877455
0.111159 0.000010 0.888831
0.110231 0.004030 0.885739
0.123821 0.002481 0.873698
0.124985 0.000010 0.875005
0.123830 0.001249 0.874921
0.119124 0.000010 0.880866
0.115156 0.004348 0.880496
0.110583 0.002464 0.886953
0.115938 0.004316 0.879746
0.124178 0.002087 0.873735
0.116671 0.000010 0.883319
0.104731 0.000010 0.895259
0.110219 0.000010 0.889771
0.108016 0.000010 0.891974
0.093075 0.000010 0.906915
0.106762 0.000010 0.893228
0.106401 0.000010 0.893589
0.105681 0.000010 0.894309
0.103339 0.000010 0.896651
0.108185 0.000010 0.891805
0.102338 0.000010 0.897652
0.104561 0.000010 0.895429
0.111303 0.000010 0.888687
0.110172 0.000010 0.889818
0.103424 0.000010 0.896566
0.104911 0.000010 0.895079
0.099801 0.000010 0.900189
0.115470 0.000010 0.884520
0.098062 0.000010 0.901928
0.111664 0.000010 0.888326
0.107781 0.000010 0.892209
0.110200 0.000010 0.889790
0.105734 0.000010 0.894256
0.117245 0.000010 0.882745
0.107470 0.000010 0.892520
0.119012 0.000010 0.880978
0.109193 0.000010 0.890797
0.111162 0.000010 0.888828
0.116285 0.000010 0.883705
0.095702 0.000010 0.904288
0.110163 0.000010 0.889827
0.121613 0.000010 0.878377
0.098146 0.000010 0.901844
0.112449 0.000010 0.887541
0.106016 0.000010 0.893974
0.125165 0.000010 0.874825
0.107813 0.000558 0.891630
0.106038 0.000010 0.893952
0.106522 0.000010 0.893468
0.105690 0.000010 0.894300
0.065261 0.000010 0.934729
0.066222 0.000010 0.933768
0.060747 0.004143 0.935110
0.039888 0.001788 0.958324
0.078971 0.000010 0.921019
0.059915 0.000010 0.940075
0.061829 0.000010 0.938161
0.074908 0.000010 0.925082
0.073597 0.000010 0.926393
0.059476 0.000010 0.940514
0.067331 0.000010 0.932659
0.077787 0.000010 0.922203
0.056178 0.005446 0.938376
0.061673 0.000010 0.938317
0.064119 0.000010 0.935871
0.064560 0.000010 0.935430
0.059341 0.000010 0.940649
0.065642 0.000010 0.934348
0.056040 0.000010 0.943950
0.052123 0.004311 0.943566
0.218966 0.276729 0.504305
0.213937 0.262849 0.523214
0.214925 0.311666 0.473409
0.200240 0.210672 0.589088
0.208048 0.189831 0.602121
0.201646 0.331588 0.466765
0.207716 0.194746 0.597538
0.216914 0.200532 0.582554
0.212177 0.303698 0.484125
0.207396 0.345215 0.447388
0.211079 0.359803 0.429118
0.215229 0.349771 0.435000
0.202819 0.356557 0.440624
0.236585 0.343096 0.420319
0.219648 0.346196 0.434156
0.233701 0.338788 0.427511
0.219688 0.298844 0.481468
0.232803 0.380006 0.387191
0.235513 0.375495 0.388991
0.226120 0.380851 0.393029
0.248880 0.376160 0.374960
0.220262 0.358944 0.420794
0.236827 0.363702 0.399470
0.215767 0.389243 0.394990
0.315780 0.308024 0.376196
0.305397 0.353797 0.340805
0.294079 0.323839 0.382082
0.276004 0.357276 0.366719
0.321682 0.341368 0.336949
0.323624 0.346253 0.330123
0.306857 0.348762 0.344382
0.331616 0.313168 0.355216
0.215060 0.350057 0.434883
0.214044 0.324880 0.461077
0.214206 0.335482 0.450312
0.213257 0.349163 0.437581
0.207975 0.248256 0.543769
0.225861 0.339100 0.435038
0.213661 0.312752 0.473586
0.214965 0.300470 0.484565
0.908352 0.091638 0.000010
0.889853 0.110137 0.000010
0.877508 0.122482 0.000010
0.844364 0.155626 0.000010
0.890449 0.109541 0.000010
0.799175 0.200815 0.000010
0.999980 0.000010 0.000010
0.999980 0.000010 0.000010
0.999980 0.000010 0.000010
0.999980 0.000010 0.000010
0.999980 0.000010 0.000010
0.999980 0.000010 0.000010
0.999980 0.000010 0.000010
0.999980 0.000010 0.000010
0.999973 0.000017 0.000010
0.999978 0.000012 0.000010
0.999974 0.000016 0.000010
0.999980 0.000010 0.000010
0.999980 0.000010 0.000010
0.999980 0.000010 0.000010
0.221339 0.701810 0.076851
0.235390 0.709798 0.054812
0.232810 0.702424 0.064765
0.229466 0.710070 0.060463
0.235026 0.697918 0.067056
0.237231 0.690386 0.072383
0.230895 0.715985 0.053120
0.225514 0.688648 0.085839
0.229373 0.739388 0.031239
0.233177 0.725032 0.041791
0.236411 0.708349 0.055240
0.228203 0.690617 0.081180
0.226880 0.715138 0.057983
0.233706 0.720022 0.046272
0.248990 0.688899 0.062110
0.233207 0.720825 0.045968
0.220149 0.732666 0.047185
0.218014 0.712302 0.069684
0.224378 0.697214 0.078408
0.236690 0.711387 0.051922
0.011494 0.963581 0.024925
0.007442 0.953906 0.038653
0.017498 0.928499 0.054003
0.003095 0.932859 0.064046
0.012636 0.910389 0.076975
0.017568 0.934072 0.048360
0.003257 0.966723 0.030019
0.010616 0.935034 0.054349
0.012486 0.887817 0.099697
0.007453 0.846614 0.145933
0.011254 0.876511 0.112235
0.004361 0.939729 0.055910
0.006842 0.966014 0.027144
0.006099 0.904596 0.089305
0.007615 0.933584 0.058801
0.014944 0.905538 0.079519
0.010356 0.909873 0.079772
0.017270 0.907185 0.075545
0.003921 0.942950 0.053129
0.012786 0.946428 0.040787
0.004890 0.983227 0.011883
0.001989 0.988148 0.009863
0.003031 0.996959 0.000010
0.000010 0.999980 0.000010
0.004483 0.995507 0.000010
0.008160 0.985668 0.006172
0.000010 0.997215 0.002775
0.004905 0.994183 0.000912
0.000010 0.997754 0.002236
0.000010 0.999980 0.000010
0.001591 0.998399 0.000010
0.000010 0.998008 0.001982
0.006148 0.991275 0.002576
0.000010 0.999980 0.000010
0.007285 0.976026 0.016689
0.001077 0.989710 0.009213
0.005703 0.984533 0.009765
0.006283 0.975425 0.018291
0.005358 0.994632 0.000010
0.000010 0.999980 0.000010
0.000010 0.999980 0.000010
0.000010 0.999980 0.000010
0.000010 0.999980 0.000010
0.000010 0.999980 0.000010
0.000010 0.999980 0.000010
0.000010 0.999980 0.000010
0.000010 0.999980 0.000010
0.000706 0.999284 0.000010
0.000010 0.999980 0.000010
0.000010 0.999980 0.000010
0.000010 0.999980 0.000010
0.000010 0.999980 0.000010
0.000010 0.999980 0.000010
0.000010 0.999980 0.000010
0.000010 0.993961 0.006029
0.000010 0.999980 0.000010
0.000010 0.999980 0.000010
0.000010 0.999980 0.000010
0.000010 0.999980 0.000010
0.000010 0.999980 0.000010
0.000010 0.993511 0.006479
0.000010 0.999980 0.000010
0.003449 0.996541 0.000010
0.001526 0.994638 0.003836
0.000010 0.999980 0.000010
0.002931 0.997059 0.000010
0.000010 0.999980 0.000010
0.000010 0.999980 0.000010
0.000010 0.999980 0.000010
0.002537 0.983032 0.014432
0.000010 0.999980 0.000010
0.000010 0.999980 0.000010
0.000010 0.999980 0.000010
0.007471 0.985985 0.006544
0.005799 0.988051 0.006149
0.000010 0.999980 0.000010
0.000010 0.999980 0.000010
0.000010 0.999980 0.000010
0.000010 0.999980 0.000010
0.000010 0.999980 0.000010
0.000010 0.999980 0.000010
0.000010 0.999980 0.000010
0.000010 0.999980 0.000010
0.000010 0.999980 0.000010
0.000010 0.999980 0.000010
0.000010 0.999980 0.000010
0.000010 0.999980 0.000010
0.003306 0.996684 0.000010
0.000514 0.999476 0.000010
0.003395 0.996595 0.000010
0.005800 0.994190 0.000010
0.005972 0.994018 0.000010
0.004259 0.995731 0.000010
0.000010 0.999980 0.000010
0.006466 0.993524 0.000010
0.001720 0.998270 0.000010
0.013492 0.986498 0.000010
0.007082 0.992908 0.000010
0.000489 0.997126 0.002385
0.005060 0.994930 0.000010
0.006285 0.990929 0.002786
0.009622 0.990368 0.000010
0.019069 0.957489 0.023443
0.009180 0.990810 0.000010
0.006363 0.993627 0.000010
0.010797 0.989193 0.000010
0.005823 0.994167 0.000010
0.001744 0.995617 0.002639
0.006683 0.989099 0.004218
0.005689 0.988905 0.005406
0.000018 0.999972 0.000010
0.000010 0.999980 0.000010
0.000010 0.999980 0.000010
0.000010 0.999980 0.000010
0.024613 0.899436 0.075950
0.000010 0.999980 0.000010
0.014829 0.925488 0.059683
0.004474 0.995516 0.000010
0.003934 0.996056 0.000010
0.006203 0.990041 0.003755
0.004248 0.995742 0.000010
0.002263 0.997727 0.000010
0.000010 0.999980 0.000010
0.002000 0.997990 0.000010
0.000010 0.999980 0.000010
0.000010 0.999980 0.000010
0.000010 0.999980 0.000010
0.002284 0.990927 0.006789
0.000010 0.999980 0.000010
0.007438 0.992552 0.000010
0.005004 0.981721 0.013275
0.007788 0.992202 0.000010
0.032325 0.915017 0.052658
0.039317 0.902767 0.057916
0.022305 0.953471 0.024223
0.042479 0.902572 0.054948
0.008928 0.967123 0.023948
0.034550 0.883857 0.081593
0.020738 0.933277 0.045984
0.044829 0.890383 0.064788
0.035620 0.904901 0.059479
0.029996 0.914633 0.055371
0.032159 0.922293 0.045548
0.045956 0.888265 0.065779
0.316375 0.650583 0.033043
0.305328 0.665054 0.029618
0.309519 0.658018 0.032463
0.312544 0.653458 0.033998
0.312178 0.656382 0.031440
0.313264 0.667232 0.019504
0.313227 0.665432 0.021341
0.328543 0.644572 0.026885
0.308657 0.662006 0.029338
0.323295 0.647699 0.029007
0.313283 0.639598 0.047119
0.324695 0.658530 0.016776
0.305887 0.663814 0.030299
0.304044 0.655813 0.040143
0.322217 0.648849 0.028934
0.323916 0.651814 0.024270
0.329491 0.646993 0.023515
0.314515 0.650830 0.034655
0.306280 0.663806 0.029914
0.326251 0.653110 0.020639
0.019700 0.356663 0.623637
0.015635 0.307727 0.676638
0.025927 0.299564 0.674509
0.020648 0.301906 0.677446
0.025102 0.318930 0.655969
0.019547 0.315314 0.665139
0.033944 0.269466 0.696590
0.032359 0.284146 0.683496
0.029661 0.249630 0.720709
0.015545 0.330377 0.654078
0.021935 0.307738 0.670327
0.025759 0.301601 0.672640
0.028060 0.363482 0.608459
0.024020 0.324248 0.651732
0.019722 0.340044 0.640235
0.023159 0.306363 0.670478
0.022715 0.335403 0.641882
0.028963 0.280972 0.690065
0.019445 0.323952 0.656603
0.013641 0.350459 0.635900
0.025887 0.340534 0.633579
0.006857 0.343756 0.649387
0.035313 0.314783 0.649904
0.024150 0.254403 0.721448
0.032846 0.328590 0.638564
0.023445 0.339378 0.637177
0.004654 0.329679 0.665667
0.011572 0.275189 0.713239
0.006198 0.331308 0.662494
0.029582 0.279797 0.690621
0.017688 0.311912 0.670400
0.003051 0.337100 0.659849
0.015805 0.334879 0.649316
0.018694 0.341269 0.640037
0.016339 0.300841 0.682820
0.018655 0.382885 0.598460
0.018949 0.321803 0.659249
0.029383 0.295710 0.674906
0.033662 0.243640 0.722699
0.023080 0.308774 0.668147
0.060460 0.350079 0.589462
0.052480 0.328210 0.619310
0.065430 0.450350 0.484220
0.051102 0.383894 0.565004
0.070524 0.371906 0.557570
0.070879 0.282178 0.646943
0.072658 0.310065 0.617277
0.063615 0.354667 0.581718
0.055698 0.402195 0.542107
0.049363 0.407208 0.543430
0.066055 0.349308 0.584636
0.058702 0.340506 0.600792
0.085439 0.344104 0.570457
0.064827 0.336920 0.598253
0.063341 0.363356 0.573303
0.066733 0.346360 0.586907
0.067902 0.386972 0.545127
0.072788 0.330668 0.596544
0.052983 0.367450 0.579566
0.070445 0.298514 0.631041
0.413621 0.573839 0.012539
0.433064 0.553659 0.013277
0.434830 0.556672 0.008499
0.429854 0.560533 0.009614
0.443247 0.541643 0.015110
0.447687 0.529155 0.023157
0.438778 0.544208 0.017014
0.412478 0.571123 0.016399
0.415528 0.573990 0.010482
0.459007 0.531647 0.009347
0.449721 0.531597 0.018682
0.448801 0.535561 0.015638
0.417393 0.568786 0.013821
0.421010 0.565756 0.013234
0.443672 0.547689 0.008639
0.439313 0.558214 0.002473
0.436704 0.559486 0.003809
0.002444 0.997546 0.000010
0.001533 0.987968 0.010498
0.000010 0.999980 0.000010
0.002305 0.997685 0.000010
0.008521 0.963586 0.027893
0.012091 0.979067 0.008842
0.051426 0.508138 0.440436
0.052601 0.507390 0.440009
0.053359 0.509235 0.437406
0.056563 0.503764 0.439673
0.057102 0.503139 0.439760
0.007403 0.984579 0.008018
0.041657 0.621863 0.336480
0.023786 0.887079 0.089135
0.001748 0.992215 0.006037
0.002960 0.987507 0.009533
0.000010 0.989764 0.010226
0.001644 0.997860 0.000496
0.001888 0.994220 0.003892
0.005788 0.991797 0.002415
0.000010 0.999980 0.000010
0.000020 0.999970 0.000010
0.000010 0.999980 0.000010
0.000011 0.999979 0.000010
0.000020 0.999970 0.000010
0.000020 0.999970 0.000010
0.000010 0.999980 0.000010
0.000010 0.999980 0.000010
0.000010 0.999980 0.000010
0.000010 0.999980 0.000010
0.000018 0.999972 0.000010
0.000020 0.999970 0.000010
0.000020 0.999970 0.000010
0.000014 0.999976 0.000010
0.000010 0.999980 0.000010
0.051861 0.508701 0.439437
0.000010 0.992935 0.007055
0.001721 0.985318 0.012961
0.000010 0.999980 0.000010
0.000010 0.999980 0.000010
0.007054 0.957564 0.035382
0.000010 0.999980 0.000010
0.000010 0.988160 0.011830
0.001634 0.998356 0.000010
0.000010 0.999980 0.000010
0.000010 0.999980 0.000010
0.000010 0.999980 0.000010
0.000010 0.997410 0.002580
0.000010 0.999980 0.000010
0.000010 0.999980 0.000010
0.002029 0.992417 0.005554
0.000010 0.999980 0.000010
0.001490 0.996812 0.001699
0.004447 0.995043 0.000510
0.000010 0.990062 0.009928
0.000010 0.990973 0.009017
0.012837 0.987153 0.000010
0.013043 0.986738 0.000220
0.016419 0.968300 0.015281
0.011903 0.968302 0.019795
0.011004 0.968716 0.020281
0.009909 0.972980 0.017111
0.016810 0.974872 0.008319
0.010160 0.974075 0.015765
0.016177 0.968761 0.015062
0.012670 0.982760 0.004570
0.002750 0.982846 0.014404
0.010692 0.975179 0.014129
0.008626 0.969683 0.021691
0.010749 0.982746 0.006506
0.011539 0.983477 0.004984
0.005439 0.970746 0.023815
0.012545 0.972349 0.015107
0.009545 0.979491 0.010964
0.000010 0.999980 0.000010
0.000010 0.999980 0.000010
0.001536 0.998454 0.000010
0.004951 0.871018 0.124031
0.000246 0.999744 0.000010
0.000010 0.999980 0.000010
0.012726 0.886812 0.100462
0.005198 0.870876 0.123926
0.000010 0.999980 0.000010
0.002424 0.997566 0.000010
0.003534 0.996456 0.000010
0.004449 0.995541 0.000010
0.000010 0.999980 0.000010
0.003031 0.996959 0.000010
0.007072 0.992918 0.000010
0.000010 0.999980 0.000010
0.000010 0.999980 0.000010
0.000442 0.980894 0.018664
0.001317 0.998673 0.000010
0.004395 0.995595 0.000010
0.016710 0.953668 0.029623
0.000010 0.999980 0.000010
0.018646 0.924247 0.057107
0.000010 0.999980 0.000010
0.000010 0.999980 0.000010
0.025474 0.933336 0.041190
0.000010 0.999980 0.000010
0.047122 0.863559 0.089318
0.038903 0.878397 0.082701
0.035678 0.870876 0.093445
0.000010 0.999980 0.000010
0.000010 0.999980 0.000010
0.000010 0.999980 0.000010
0.000010 0.999980 0.000010
0.000010 0.999980 0.000010
0.000010 0.999980 0.000010
0.000010 0.999980 0.000010
0.000010 0.999980 0.000010
0.000010 0.999980 0.000010
0.000010 0.999980 0.000010
0.000223 0.999767 0.000010
0.000010 0.999980 0.000010
0.000010 0.999980 0.000010
0.000010 0.999980 0.000010
0.000010 0.999980 0.000010
0.000010 0.999980 0.000010
0.000010 0.999980 0.000010
0.000010 0.999980 0.000010
0.000010 0.999980 0.000010
0.001369 0.998621 0.000010
0.000010 0.999980 0.000010
0.000010 0.999980 0.000010
0.002300 0.997690 0.000010
0.000010 0.999980 0.000010
0.000010 0.999980 0.000010
0.000010 0.999980 0.000010
0.000010 0.999980 0.000010
0.000010 0.999980 0.000010
0.000010 0.999980 0.000010
0.000010 0.999980 0.000010
0.006869 0.965510 0.027621
0.005770 0.994220 0.000010
0.003786 0.996204 0.000010
0.000010 0.999980 0.000010
0.000010 0.999980 0.000010
0.000756 0.999234 0.000010
0.003449 0.996541 0.000010
0.002983 0.997007 0.000010
0.004527 0.995463 0.000010
0.005092 0.992679 0.002230
0.967028 0.032962 0.000010
0.958866 0.041124 0.000010
0.975021 0.024969 0.000010
0.958085 0.041905 0.000010
0.978389 0.021601 0.000010
0.979568 0.020422 0.000010
0.977899 0.022091 0.000010
0.957630 0.042360 0.000010
0.949197 0.050793 0.000010
0.947786 0.052204 0.000010
0.973281 0.026709 0.000010
0.970379 0.029611 0.000010
0.961339 0.038651 0.000010
0.976810 0.023180 0.000010
0.954575 0.045415 0.000010
0.983465 0.016525 0.000010
0.976448 0.023542 0.000010
0.963859 0.036131 0.000010
0.980154 0.019836 0.000010
0.977513 0.022477 0.000010
0.951198 0.048792 0.000010
0.885683 0.114307 0.000010
0.948109 0.051881 0.000010
0.921186 0.078804 0.000010
0.891108 0.108882 0.000010
0.959905 0.040085 0.000010
0.875549 0.124441 0.000010
0.918188 0.081802 0.000010
0.890667 0.109323 0.000010
0.911955 0.088035 0.000010
0.933161 0.066829 0.000010
0.809189 0.190801 0.000010
0.886109 0.113881 0.000010
0.854712 0.145278 0.000010
0.900087 0.099903 0.000010
0.881453 0.118537 0.000010
0.936338 0.063652 0.000010
0.490274 0.014915 0.494811
0.440007 0.014489 0.545504
0.457354 0.006129 0.536516
0.443028 0.010974 0.545998
0.446994 0.012759 0.540248
0.391515 0.006643 0.601842
0.343722 0.005120 0.651158
0.439876 0.003175 0.556949
0.438919 0.005617 0.555465
0.450487 0.011660 0.537853
0.485617 0.011377 0.503006
0.397591 0.001324 0.601084
0.448076 0.000010 0.551914
0.421821 0.010264 0.567915
0.377663 0.008740 0.613597
0.375118 0.000385 0.624498
0.457553 0.012688 0.529759
0.465479 0.010843 0.523678
0.465090 0.000975 0.533935
0.118981 0.000010 0.881009
0.131576 0.001295 0.867129
0.110922 0.000010 0.889068
0.122419 0.000010 0.877571
0.125111 0.000010 0.874879
0.103749 0.000619 0.895632
0.107314 0.000010 0.892676
0.119780 0.000010 0.880210
0.114360 0.002255 0.883385
0.121960 0.000010 0.878030
0.106190 0.000689 0.893121
0.125387 0.002887 0.871726
0.117584 0.000010 0.882406
0.114962 0.000010 0.885028
0.119082 0.000010 0.880908
0.108332 0.002820 0.888848
0.130121 0.000010 0.869869
0.112537 0.000010 0.887453
0.118828 0.000265 0.880907
0.111058 0.000010 0.888932
0.957901 0.042089 0.000010
0.999980 0.000010 0.000010
0.999980 0.000010 0.000010
0.999975 0.000015 0.000010
0.986631 0.013359 0.000010
0.999980 0.000010 0.000010
0.999971 0.000019 0.000010
0.943091 0.056899 0.000010
0.999980 0.000010 0.000010
0.999980 0.000010 0.000010
0.999971 0.000019 0.000010
0.999977 0.000013 0.000010
0.999979 0.000011 0.000010
0.999972 0.000018 0.000010
0.999980 0.000010 0.000010
0.999971 0.000019 0.000010
0.999980 0.000010 0.000010
0.999980 0.000010 0.000010
0.964900 0.035090 0.000010
0.999979 0.000011 0.000010
0.279315 0.720675 0.000010
0.292613 0.707377 0.000010
0.270229 0.729761 0.000010
0.269243 0.730747 0.000010
0.288539 0.711451 0.000010
0.306451 0.634223 0.059325
0.284203 0.715787 0.000010
0.279082 0.720908 0.000010
0.276547 0.722051 0.001402
0.293186 0.706804 0.000010
0.272861 0.727129 0.000010
0.270050 0.716525 0.013425
0.276018 0.701398 0.022584
0.271310 0.728680 0.000010
0.267052 0.732938 0.000010
0.281344 0.718646 0.000010
0.275892 0.724098 0.000010
0.264133 0.685353 0.050514
0.273967 0.726023 0.000010
0.281252 0.718738 0.000010
0.377008 0.622982 0.000010
0.383454 0.616536 0.000010
0.420909 0.579081 0.000010
0.360301 0.639689 0.000010
0.373247 0.626743 0.000010
0.364982 0.635008 0.000010
0.403370 0.596620 0.000010
0.390763 0.609227 0.000010
0.385128 0.614862 0.000010
0.386697 0.613293 0.000010
0.427165 0.572825 0.000010
0.400014 0.599976 0.000010
0.357234 0.642756 0.000010
0.451691 0.548299 0.000010
0.344850 0.655140 0.000010
0.377391 0.622599 0.000010
0.373766 0.626224 0.000010
0.351215 0.648775 0.000010
0.407650 0.592340 0.000010
0.384437 0.611568 0.003995
0.122811 0.000010 0.877179
0.109817 0.001848 0.888335
0.112177 0.000010 0.887813
0.108259 0.000010 0.891731
0.114203 0.000010 0.885787
0.129876 0.000010 0.870114
0.129466 0.001522 0.869012
0.131917 0.000256 0.867828
0.113155 0.000010 0.886835
0.113856 0.000143 0.886002
0.119455 0.000010 0.880535
0.113897 0.001716 0.884387
0.105698 0.000010 0.894292
0.118634 0.002463 0.878903
0.113689 0.003283 0.883029
0.128143 0.001993 0.869864
0.114058 0.000010 0.885932
0.118768 0.004932 0.876300
0.121456 0.002493 0.876052
0.902741 0.097249 0.000010
0.905578 0.094412 0.000010
0.918908 0.081082 0.000010
0.919187 0.080803 0.000010
0.963585 0.036405 0.000010
0.904080 0.095910 0.000010
0.931039 0.068951 0.000010
0.953698 0.046292 0.000010
0.937409 0.062581 0.000010
0.922387 0.077603 0.000010
0.923839 0.076151 0.000010
0.919740 0.080250 0.000010
0.974215 0.025775 0.000010
0.927166 0.072824 0.000010
0.074656 0.000771 0.924573
0.089874 0.003313 0.906813
0.079869 0.000010 0.920121
0.074643 0.002185 0.923172
0.084640 0.000010 0.915350
0.063960 0.002141 0.933899
0.070360 0.003326 0.926313
0.084743 0.000540 0.914716
0.084220 0.000010 0.915770
0.075499 0.000010 0.924491
0.074644 0.005609 0.919747
0.081546 0.002288 0.916166
0.087927 0.000010 0.912063
0.085503 0.000010 0.914487
0.095931 0.002893 0.901175
0.085773 0.000240 0.913987
0.100583 0.000010 0.899407
0.089339 0.010855 0.899805
0.072473 0.000010 0.927517
0.087970 0.000010 0.912020
0.132708 0.000010 0.867282
0.126702 0.000010 0.873288
0.127934 0.000010 0.872056
0.131483 0.000010 0.868507
0.120162 0.000010 0.879828
0.111293 0.000010 0.888697
0.120595 0.000010 0.879395
0.133605 0.000010 0.866385
0.121328 0.000010 0.878662
0.124683 0.000010 0.875307
0.130645 0.000010 0.869345
0.120367 0.000010 0.879623
0.115271 0.000010 0.884719
0.133605 0.000010 0.866385
0.127943 0.000010 0.872047
0.120553 0.000010 0.879437
0.113755 0.000010 0.886235
0.134104 0.000010 0.865886
0.127183 0.000010 0.872807
0.128087 0.000010 0.871903
0.342957 0.652095 0.004948
0.380888 0.619102 0.000010
0.365615 0.634375 0.000010
0.371014 0.628976 0.000010
0.381097 0.618893 0.000010
0.370509 0.629481 0.000010
0.387282 0.612708 0.000010
0.385821 0.613747 0.000431
0.354333 0.645657 0.000010
0.366171 0.633819 0.000010
0.357008 0.642982 0.000010
0.403075 0.596915 0.000010
0.350648 0.647240 0.002112
0.378130 0.621860 0.000010
0.343777 0.656213 0.000010
0.367239 0.626986 0.005775
0.401465 0.598525 0.000010
0.376193 0.617680 0.006127
0.377675 0.622315 0.000010
0.347187 0.652683 0.000130
0.999980 0.000010 0.000010
0.999980 0.000010 0.000010
0.999980 0.000010 0.000010
0.999977 0.000013 0.000010
0.999976 0.000014 0.000010
0.999980 0.000010 0.000010
0.999975 0.000015 0.000010
0.999979 0.000011 0.000010
0.999978 0.000012 0.000010
0.999980 0.000010 0.000010
0.999980 0.000010 0.000010
0.999980 0.000010 0.000010
0.999976 0.000014 0.000010
0.999980 0.000010 0.000010
0.999980 0.000010 0.000010
0.999973 0.000017 0.000010
0.999980 0.000010 0.000010
0.999980 0.000010 0.000010
0.999980 0.000010 0.000010
0.999980 0.000010 0.000010
0.079062 0.000010 0.920928
0.092813 0.000010 0.907177
0.102283 0.000010 0.897707
0.085264 0.005084 0.909652
0.095210 0.000010 0.904780
0.080510 0.000010 0.919480
0.098379 0.006083 0.895538
0.082678 0.000010 0.917312
0.097095 0.000010 0.902895
0.088088 0.000010 0.911902
0.101616 0.004989 0.893395
0.078576 0.000010 0.921414
0.084826 0.004796 0.910378
0.088217 0.002903 0.908881
0.088104 0.000010 0.911886
0.094756 0.003505 0.901739
0.088122 0.001377 0.910501
0.078056 0.000010 0.921934
0.585634 0.413335 0.001031
0.572096 0.424952 0.002953
0.556901 0.428688 0.014410
0.574719 0.422925 0.002356
0.605973 0.393139 0.000889
0.565972 0.434018 0.000010
0.556541 0.435752 0.007707
0.564812 0.435178 0.000010
0.559705 0.425237 0.015058
0.591772 0.408218 0.000010
0.553043 0.441310 0.005647
0.560090 0.438476 0.001434
0.568882 0.431108 0.000010
0.593179 0.406811 0.000010
0.566737 0.433253 0.000010
0.571242 0.418879 0.009879
0.599557 0.392305 0.008138
0.589240 0.408734 0.002025
0.562151 0.429381 0.008468
0.573828 0.426162 0.000010
0.152274 0.000010 0.847716
0.155699 0.000010 0.844291
0.137205 0.001294 0.861501
0.143775 0.000010 0.856215
0.160794 0.000010 0.839196
0.142850 0.000010 0.857140
0.140956 0.000010 0.859034
0.140989 0.000010 0.859001
0.139554 0.000010 0.860436
0.146355 0.000010 0.853635
0.138551 0.000010 0.861439
0.137470 0.000010 0.862520
0.132533 0.000010 0.867457
0.133029 0.000010 0.866961
0.139573 0.000010 0.860417
0.142130 0.000010 0.857860
0.142808 0.003486 0.853706
0.137435 0.000010 0.862555
0.135028 0.000010 0.864962
0.127088 0.001916 0.870997
0.111814 0.003297 0.884889
0.122542 0.000849 0.876610
0.108105 0.000010 0.891885
0.117740 0.001735 0.880525
0.122719 0.000010 0.877271
0.110793 0.000010 0.889197
0.128270 0.000010 0.871720
0.112454 0.000010 0.887536
0.137847 0.003359 0.858794
0.122056 0.000010 0.877934
0.123628 0.000010 0.876362
0.115779 0.000010 0.884211
0.127571 0.000010 0.872419
0.120798 0.000010 0.879192
0.126810 0.000010 0.873180
0.132957 0.000010 0.867033
0.122602 0.002443 0.874954
0.121668 0.000010 0.878322
0.121383 0.000010 0.878607
0.125257 0.000010 0.874733
0.108448 0.000010 0.891542
0.115593 0.000010 0.884397
0.123462 0.000010 0.876528
0.125760 0.000010 0.874230
0.097542 0.004631 0.897827
0.123384 0.000010 0.876606
0.106514 0.003297 0.890190
0.128197 0.000010 0.871793
0.112497 0.000010 0.887493
0.121257 0.000010 0.878733
0.116949 0.000010 0.883041
0.118113 0.000010 0.881877
0.126360 0.000010 0.873630
0.097793 0.000010 0.902197
0.136239 0.003915 0.859846
0.115012 0.000010 0.884978
0.113074 0.000010 0.886916
0.113175 0.001964 0.884861
0.528030 0.471960 0.000010
0.557466 0.442524 0.000010
0.549799 0.450191 0.000010
0.708568 0.291422 0.000010
0.575300 0.424690 0.000010
0.561124 0.438866 0.000010
0.690067 0.293741 0.016192
0.560679 0.439311 0.000010
0.490921 0.509069 0.000010
0.570606 0.429384 0.000010
0.641358 0.358632 0.000010
0.576928 0.423062 0.000010
0.599483 0.400507 0.000010
0.655146 0.344844 0.000010
0.669197 0.330793 0.000010
0.615953 0.384037 0.000010
0.608168 0.391822 0.000010
0.531634 0.468356 0.000010
0.627421 0.372569 0.000010
0.590421 0.409569 0.000010
0.001762 0.988584 0.009654
0.002808 0.984811 0.012381
0.000010 0.988636 0.011354
0.000010 0.998335 0.001655
0.002826 0.987654 0.009520
0.013943 0.977047 0.009010
0.002846 0.987413 0.009741
0.005512 0.983678 0.010810
0.004129 0.988011 0.007860
0.000010 0.999980 0.000010
0.000957 0.999033 0.000010
0.000010 0.999980 0.000010
0.000010 0.999980 0.000010
0.003872 0.993673 0.002456
0.004427 0.976566 0.019007
0.002184 0.990938 0.006878
0.006078 0.977326 0.016596
0.000010 0.999980 0.000010
0.005424 0.984377 0.010199
0.008060 0.919244 0.072696
0.004568 0.995254 0.000178
0.000536 0.999454 0.000010
0.002938 0.997052 0.000010
0.004782 0.985950 0.009268
0.006976 0.993014 0.000010
0.006974 0.993016 0.000010
0.005054 0.978071 0.016876
0.000010 0.999980 0.000010
0.000010 0.999980 0.000010
0.000010 0.999980 0.000010
0.000010 0.999980 0.000010
0.000010 0.999980 0.000010
0.087399 0.673955 0.238646
0.094122 0.672079 0.233799
0.098026 0.645883 0.256091
0.089672 0.662362 0.247966
0.087670 0.673303 0.239027
0.174657 0.201201 0.624142
0.191566 0.181082 0.627352
0.186337 0.151815 0.661848
0.185898 0.174440 0.639662
0.183833 0.170169 0.645998
