# Supplementary material for: Genetic analysis of Thai cattle reveals a Southeast Asian indicine ancestry
Source: PeerJ. 2015 Oct 27;3:e1318. doi: 10.7717/peerj.1318 (PMC4627918; doi:10.7717/peerj.1318)
Supplement: Dataset S2 — The Q values inferred by ADMIXTURE for each modeled K are shown for each individual, which are labeled according to breed information. The data are organized into three folders, each of which represents the ADMIXTURE experiments described in Fig. S5. [file peerj-03-1318-s007.zip › SupplementDataS7/1397breeds/30.Q]

0.000010 0.002605 0.000010 0.921649 0.000010 0.000010 0.015951 0.000010 0.000010 0.000010 0.000010 0.000981 0.016744 0.000010 0.000010 0.000010 0.000010 0.000010 0.000010 0.031786 0.000010 0.000010 0.000010 0.000010 0.002537 0.000010 0.004354 0.003182 0.000010 0.000010
0.010698 0.000010 0.000010 0.907696 0.000010 0.023806 0.000010 0.000010 0.000010 0.000010 0.000010 0.006642 0.000010 0.003094 0.000010 0.000010 0.000010 0.000010 0.000010 0.038972 0.000010 0.000010 0.000010 0.000010 0.000010 0.000010 0.003383 0.000010 0.005489 0.000010
0.000010 0.002766 0.000010 0.942624 0.000010 0.000010 0.000010 0.000010 0.000010 0.000010 0.000010 0.000010 0.000010 0.000010 0.000010 0.000010 0.000010 0.017484 0.000010 0.029395 0.000010 0.000010 0.000010 0.000010 0.007482 0.000010 0.000010 0.000010 0.000010 0.000010
0.000010 0.000686 0.000010 0.990576 0.000010 0.000010 0.000010 0.000010 0.000010 0.000010 0.000010 0.007213 0.001265 0.000010 0.000010 0.000010 0.000010 0.000010 0.000010 0.000010 0.000010 0.000010 0.000010 0.000010 0.000010 0.000010 0.000010 0.000010 0.000010 0.000010
0.000010 0.000010 0.000010 0.934136 0.000010 0.017794 0.014955 0.000010 0.000010 0.000010 0.000010 0.024006 0.000010 0.000010 0.000010 0.000010 0.000010 0.000010 0.000010 0.000010 0.000010 0.000010 0.000010 0.000010 0.000968 0.000010 0.000010 0.007901 0.000010 0.000010
0.000010 0.000010 0.000010 0.970359 0.000010 0.000010 0.000010 0.000010 0.000010 0.000010 0.000010 0.007880 0.000010 0.000010 0.000010 0.000010 0.000010 0.000010 0.000010 0.021490 0.000010 0.000010 0.000010 0.000010 0.000010 0.000010 0.000010 0.000010 0.000010 0.000010
0.000010 0.000010 0.000010 0.993640 0.000010 0.000010 0.000010 0.000010 0.000010 0.000010 0.000010 0.000010 0.000010 0.000010 0.000010 0.000010 0.000010 0.000010 0.000010 0.006080 0.000010 0.000010 0.000010 0.000010 0.000010 0.000010 0.000010 0.000010 0.000010 0.000010
0.000010 0.000010 0.000010 0.999710 0.000010 0.000010 0.000010 0.000010 0.000010 0.000010 0.000010 0.000010 0.000010 0.000010 0.000010 0.000010 0.000010 0.000010 0.000010 0.000010 0.000010 0.000010 0.000010 0.000010 0.000010 0.000010 0.000010 0.000010 0.000010 0.000010
0.006019 0.000010 0.000010 0.909763 0.000010 0.000010 0.000010 0.000010 0.000010 0.000010 0.000010 0.018796 0.000010 0.014851 0.000010 0.000010 0.000010 0.000010 0.000010 0.047745 0.000010 0.000010 0.000010 0.000010 0.000010 0.000010 0.000010 0.002585 0.000010 0.000010
0.000010 0.000010 0.000010 0.946089 0.000010 0.010024 0.000617 0.000010 0.000010 0.000010 0.000010 0.009089 0.004791 0.000010 0.000010 0.000010 0.000010 0.000571 0.000010 0.000277 0.000010 0.000010 0.000010 0.000010 0.000010 0.000010 0.000010 0.016532 0.006132 0.005678
0.003663 0.000010 0.000010 0.921189 0.007993 0.006466 0.000010 0.000010 0.000010 0.000010 0.000010 0.000010 0.013742 0.000010 0.000010 0.000010 0.000010 0.002156 0.000010 0.017513 0.000010 0.000010 0.000010 0.000010 0.025019 0.000010 0.000010 0.002049 0.000010 0.000010
0.000010 0.000010 0.000010 0.999710 0.000010 0.000010 0.000010 0.000010 0.000010 0.000010 0.000010 0.000010 0.000010 0.000010 0.000010 0.000010 0.000010 0.000010 0.000010 0.000010 0.000010 0.000010 0.000010 0.000010 0.000010 0.000010 0.000010 0.000010 0.000010 0.000010
0.000010 0.000010 0.000010 0.968659 0.000013 0.000010 0.000010 0.000010 0.000010 0.000010 0.000010 0.005832 0.001052 0.000010 0.008937 0.000010 0.000010 0.000010 0.000010 0.001768 0.000010 0.000010 0.000010 0.000010 0.000010 0.000010 0.000010 0.000012 0.013506 0.000010
0.000010 0.000010 0.000010 0.926161 0.000010 0.023730 0.000010 0.000010 0.000010 0.000010 0.000010 0.000010 0.009476 0.000010 0.000010 0.000010 0.000010 0.015334 0.000010 0.022893 0.000010 0.000010 0.000010 0.000010 0.000015 0.000010 0.002161 0.000010 0.000010 0.000010
0.008636 0.000010 0.000010 0.883697 0.000010 0.013964 0.000010 0.000010 0.000010 0.000010 0.000010 0.000010 0.000010 0.000010 0.000010 0.000010 0.000010 0.025209 0.000010 0.007471 0.000010 0.000010 0.000010 0.000010 0.038985 0.000010 0.012450 0.009368 0.000010 0.000010
0.000010 0.000010 0.000010 0.999710 0.000010 0.000010 0.000010 0.000010 0.000010 0.000010 0.000010 0.000010 0.000010 0.000010 0.000010 0.000010 0.000010 0.000010 0.000010 0.000010 0.000010 0.000010 0.000010 0.000010 0.000010 0.000010 0.000010 0.000010 0.000010 0.000010
0.000010 0.000010 0.000010 0.962114 0.000010 0.000010 0.000010 0.000010 0.003197 0.000010 0.000010 0.000010 0.000010 0.000010 0.000010 0.000010 0.000010 0.000010 0.000010 0.034419 0.000010 0.000010 0.000010 0.000010 0.000010 0.000010 0.000010 0.000010 0.000010 0.000010
0.000010 0.000010 0.000010 0.947519 0.000010 0.000010 0.000010 0.000010 0.000010 0.000010 0.000010 0.000010 0.000129 0.000010 0.000010 0.000010 0.000010 0.024050 0.000010 0.025160 0.000010 0.000010 0.000010 0.000010 0.000010 0.000010 0.000010 0.000010 0.002892 0.000010
0.000010 0.004313 0.000010 0.914319 0.000010 0.000010 0.000010 0.000010 0.000010 0.000010 0.000010 0.000010 0.000010 0.000010 0.000010 0.000010 0.000010 0.000010 0.000010 0.055052 0.000010 0.000010 0.000010 0.000010 0.014071 0.000010 0.000010 0.003412 0.008592 0.000010
0.000010 0.007808 0.000010 0.971736 0.000010 0.006102 0.000010 0.000010 0.000010 0.000010 0.000010 0.003330 0.000010 0.000010 0.000010 0.000010 0.000010 0.010141 0.000010 0.000643 0.000010 0.000010 0.000010 0.000010 0.000010 0.000010 0.000010 0.000010 0.000010 0.000010
0.000010 0.000010 0.000010 0.000010 0.000019 0.000010 0.000010 0.000010 0.000010 0.000010 0.000010 0.000010 0.000018 0.000010 0.000010 0.000010 0.000010 0.000010 0.000010 0.000010 0.000010 0.000010 0.000010 0.000010 0.000010 0.000010 0.000010 0.000010 0.000010 0.999694
0.013641 0.000010 0.000010 0.000010 0.000010 0.000010 0.003250 0.000010 0.000010 0.000010 0.000010 0.000010 0.000010 0.000010 0.000010 0.000010 0.000010 0.000010 0.000010 0.054137 0.000010 0.000010 0.000010 0.000010 0.003345 0.000010 0.000010 0.004216 0.000010 0.921172
0.000010 0.000010 0.000010 0.000010 0.000010 0.000010 0.000010 0.000010 0.000010 0.000010 0.000010 0.000010 0.000010 0.000010 0.000010 0.000010 0.000010 0.000010 0.000010 0.000010 0.000010 0.000010 0.000010 0.000010 0.000010 0.000010 0.000010 0.000010 0.000010 0.999710
0.000010 0.000010 0.000010 0.015546 0.000010 0.000010 0.000010 0.000010 0.000010 0.000010 0.000010 0.000010 0.000010 0.000010 0.000010 0.000010 0.000010 0.000010 0.000010 0.000010 0.000010 0.000010 0.000010 0.000010 0.000010 0.000010 0.000010 0.000010 0.000010 0.984174
0.000010 0.000010 0.000010 0.000010 0.000010 0.000010 0.000010 0.000010 0.000010 0.000010 0.000010 0.000010 0.000010 0.000010 0.000010 0.000010 0.000010 0.000010 0.000010 0.010114 0.000010 0.000010 0.000010 0.000010 0.000010 0.000010 0.000010 0.000010 0.000010 0.989606
0.000010 0.000010 0.000010 0.000010 0.000010 0.012494 0.000010 0.000010 0.000010 0.000010 0.000010 0.002689 0.000010 0.000010 0.000010 0.000010 0.000010 0.000010 0.000010 0.005764 0.000010 0.000010 0.000010 0.000010 0.000010 0.000010 0.000010 0.003918 0.000010 0.974885
0.000010 0.000010 0.000010 0.000010 0.000010 0.000010 0.000010 0.000010 0.000010 0.000010 0.000010 0.000010 0.000010 0.000010 0.000010 0.000010 0.000010 0.000010 0.000010 0.000010 0.000010 0.000010 0.000010 0.000010 0.000010 0.000010 0.000010 0.000010 0.000010 0.999710
0.000010 0.000010 0.000010 0.000010 0.000010 0.000010 0.000010 0.000010 0.000010 0.000010 0.000010 0.000010 0.000010 0.000010 0.000010 0.000010 0.000010 0.000010 0.000010 0.000010 0.000010 0.000010 0.000010 0.000010 0.000010 0.000010 0.000010 0.000010 0.000010 0.999710
0.000010 0.000010 0.000010 0.000010 0.000010 0.000010 0.000010 0.000010 0.000010 0.000010 0.000010 0.000010 0.000010 0.000010 0.000010 0.000010 0.000010 0.000010 0.000010 0.000010 0.000010 0.000010 0.000010 0.000010 0.000010 0.000010 0.000010 0.000010 0.000010 0.999710
0.000010 0.000010 0.000010 0.000010 0.000010 0.000010 0.000011 0.000010 0.000010 0.000010 0.000010 0.000010 0.000010 0.000010 0.000010 0.000010 0.000010 0.000010 0.000010 0.000010 0.000010 0.000010 0.000010 0.000010 0.000010 0.000010 0.000010 0.000010 0.000010 0.999709
0.000010 0.000010 0.000010 0.000010 0.007885 0.020602 0.000010 0.000010 0.000010 0.000010 0.000010 0.000010 0.000010 0.002333 0.000010 0.000010 0.000010 0.013416 0.000010 0.000010 0.000010 0.000010 0.000010 0.000010 0.000010 0.000010 0.000010 0.000010 0.000010 0.955514
0.020420 0.080785 0.007504 0.000010 0.000010 0.023788 0.000010 0.000010 0.000010 0.000010 0.000010 0.000010 0.000010 0.000010 0.000010 0.000010 0.000010 0.000010 0.000010 0.034555 0.000010 0.000010 0.000010 0.000010 0.000010 0.000010 0.000010 0.000010 0.000010 0.832708
0.010957 0.028116 0.000010 0.001013 0.000010 0.007042 0.007650 0.000010 0.000010 0.000010 0.000010 0.016261 0.008519 0.000010 0.000010 0.000010 0.000010 0.000010 0.000010 0.007553 0.000010 0.000010 0.000010 0.000010 0.005191 0.000010 0.007955 0.000010 0.003879 0.895682
0.000010 0.000010 0.000010 0.000010 0.000010 0.016923 0.016310 0.000010 0.009829 0.000010 0.000010 0.000010 0.000010 0.000010 0.000010 0.000010 0.000010 0.000010 0.000010 0.040251 0.000010 0.000010 0.000010 0.000010 0.016097 0.000010 0.000010 0.000010 0.000010 0.900350
0.000010 0.000010 0.000010 0.000010 0.000010 0.000010 0.000010 0.000010 0.000010 0.000010 0.000010 0.000010 0.000010 0.000010 0.000010 0.000010 0.000010 0.000010 0.000010 0.000010 0.000010 0.000010 0.000010 0.000010 0.000010 0.000010 0.000010 0.000010 0.000010 0.999710
0.000010 0.000010 0.000010 0.000010 0.000010 0.000010 0.000010 0.000010 0.000010 0.000010 0.000010 0.000010 0.000010 0.000010 0.000010 0.000010 0.000010 0.000010 0.000010 0.000010 0.000010 0.000010 0.000010 0.000010 0.000010 0.000010 0.000010 0.000010 0.000010 0.999710
0.037465 0.000010 0.000010 0.034653 0.000010 0.000010 0.000010 0.000010 0.000010 0.000010 0.000010 0.000010 0.000010 0.000010 0.000010 0.000010 0.000010 0.000010 0.000010 0.031129 0.000010 0.000010 0.000010 0.000010 0.000010 0.000010 0.000010 0.000010 0.000010 0.896493
0.000012 0.000010 0.000010 0.000010 0.000010 0.000010 0.000010 0.000010 0.000010 0.000010 0.000010 0.000010 0.003767 0.000010 0.000010 0.000010 0.000010 0.000010 0.000010 0.000010 0.000010 0.000010 0.000010 0.000010 0.000010 0.000010 0.000010 0.021197 0.000010 0.974763
0.000010 0.000010 0.000010 0.000010 0.000010 0.000010 0.000010 0.000010 0.000010 0.000010 0.000010 0.000010 0.000010 0.000010 0.000010 0.000010 0.000010 0.000010 0.000010 0.000010 0.000010 0.000010 0.000010 0.000010 0.000010 0.000010 0.000010 0.000010 0.000010 0.999710
0.000010 0.000010 0.000010 0.000010 0.000010 0.000010 0.000010 0.000010 0.000010 0.000010 0.000010 0.000010 0.000010 0.000010 0.000010 0.000010 0.000010 0.000010 0.000010 0.000010 0.000010 0.000010 0.000010 0.000010 0.000010 0.000010 0.000010 0.000010 0.000010 0.999710
0.836220 0.000010 0.000010 0.001295 0.007490 0.021209 0.021226 0.000010 0.000010 0.000010 0.000010 0.023974 0.051249 0.000010 0.009715 0.000010 0.000010 0.007799 0.000010 0.000193 0.000010 0.000010 0.000010 0.000010 0.002090 0.000010 0.006196 0.011174 0.000010 0.000010
0.728484 0.020378 0.000703 0.000010 0.006314 0.044760 0.008141 0.000010 0.000010 0.000010 0.000010 0.056770 0.056775 0.004249 0.000010 0.000010 0.000010 0.006964 0.000010 0.003649 0.000010 0.000010 0.000010 0.000010 0.000131 0.000010 0.008960 0.053563 0.000010 0.000010
0.793951 0.023260 0.000010 0.000010 0.018295 0.025786 0.011422 0.000010 0.000010 0.000010 0.000010 0.015053 0.065587 0.000010 0.000591 0.000010 0.000010 0.000010 0.000010 0.000010 0.000010 0.000010 0.000010 0.000010 0.016824 0.000010 0.000861 0.028179 0.000010 0.000010
0.785032 0.074083 0.000010 0.000010 0.017877 0.009568 0.016960 0.000010 0.000010 0.000010 0.000010 0.011920 0.062300 0.000010 0.000010 0.000010 0.000438 0.005535 0.000010 0.000010 0.000010 0.000010 0.000010 0.000010 0.000010 0.000010 0.000010 0.000010 0.016088 0.000010
0.764208 0.023860 0.000010 0.000010 0.025069 0.023415 0.002612 0.000010 0.005085 0.000010 0.000010 0.030953 0.059425 0.002561 0.003814 0.000010 0.000010 0.007721 0.000010 0.001281 0.000010 0.000010 0.000010 0.000010 0.000010 0.000010 0.000899 0.047615 0.001331 0.000010
0.807732 0.013287 0.000010 0.000010 0.007748 0.025468 0.010573 0.000010 0.000010 0.000010 0.000010 0.015627 0.064098 0.000010 0.000011 0.000010 0.000010 0.000010 0.000010 0.003111 0.000010 0.000010 0.000010 0.000010 0.015803 0.000010 0.002338 0.034025 0.000010 0.000010
0.790340 0.020274 0.000010 0.000010 0.027833 0.043026 0.026003 0.000010 0.003241 0.000010 0.000010 0.016062 0.039773 0.000778 0.003748 0.000010 0.000010 0.004960 0.000010 0.005586 0.000010 0.000010 0.000010 0.000010 0.000439 0.000010 0.012299 0.005486 0.000010 0.000010
0.767181 0.022066 0.002821 0.000010 0.012971 0.039433 0.009979 0.000010 0.000010 0.000010 0.000010 0.023372 0.052684 0.000011 0.010860 0.000010 0.000010 0.000344 0.000010 0.008731 0.000010 0.000010 0.000010 0.000010 0.000010 0.000010 0.000010 0.033705 0.015682 0.000010
0.768551 0.071482 0.000010 0.000010 0.014086 0.036453 0.002074 0.000010 0.000010 0.000010 0.000010 0.033768 0.033017 0.000010 0.000010 0.000010 0.000010 0.000010 0.000010 0.015311 0.000010 0.000010 0.000010 0.000010 0.000010 0.000010 0.000326 0.011680 0.013061 0.000010
0.809085 0.011029 0.000010 0.000010 0.000010 0.031058 0.001984 0.000010 0.000010 0.000010 0.000010 0.024758 0.086804 0.000010 0.007024 0.000010 0.000010 0.000010 0.000010 0.000010 0.000010 0.000010 0.000010 0.000010 0.000010 0.000010 0.000010 0.028038 0.000010 0.000010
0.775343 0.057757 0.000010 0.000010 0.000010 0.017472 0.001209 0.000010 0.000010 0.000010 0.000010 0.041414 0.044508 0.000010 0.003557 0.000010 0.000010 0.000010 0.000010 0.000010 0.000010 0.000010 0.000010 0.000010 0.000010 0.000010 0.012117 0.045645 0.000777 0.000010
0.767477 0.057932 0.000010 0.000010 0.000010 0.014725 0.000010 0.000010 0.000010 0.000010 0.000010 0.025077 0.064719 0.000010 0.005142 0.000010 0.000010 0.005001 0.000010 0.000010 0.000010 0.000010 0.000010 0.000010 0.008922 0.000010 0.014995 0.024459 0.011361 0.000010
0.820861 0.002307 0.002215 0.000010 0.000010 0.038539 0.023262 0.000010 0.000010 0.000010 0.000010 0.022339 0.046832 0.000010 0.008743 0.000010 0.000010 0.000010 0.000010 0.000010 0.000010 0.000010 0.000010 0.000010 0.006481 0.000010 0.008429 0.019802 0.000010 0.000010
0.751002 0.066341 0.000010 0.000010 0.015515 0.024983 0.013690 0.000010 0.000010 0.000010 0.000010 0.025277 0.045816 0.000010 0.016397 0.000010 0.000010 0.000010 0.000010 0.002369 0.000010 0.000010 0.000010 0.000010 0.010120 0.000010 0.000010 0.011806 0.016503 0.000010
0.786358 0.008754 0.000010 0.000010 0.000010 0.012087 0.012812 0.000010 0.000010 0.000010 0.000010 0.043671 0.077104 0.000010 0.002845 0.000010 0.000010 0.015390 0.000010 0.000010 0.000010 0.000010 0.000010 0.000010 0.002134 0.000010 0.000010 0.034219 0.004436 0.000010
0.754158 0.055768 0.009329 0.000520 0.023675 0.026572 0.012672 0.000010 0.000010 0.000010 0.000010 0.033668 0.048567 0.000010 0.007199 0.000010 0.000010 0.000010 0.000010 0.000010 0.000010 0.000010 0.000010 0.000010 0.002843 0.000010 0.003233 0.019478 0.000010 0.002158
0.813234 0.012522 0.000010 0.000010 0.008628 0.015467 0.024147 0.003875 0.000010 0.000010 0.000010 0.035976 0.061404 0.004743 0.000010 0.000010 0.003391 0.000010 0.000010 0.001703 0.000347 0.000010 0.000010 0.000010 0.000010 0.000010 0.004921 0.000010 0.009483 0.000010
0.843047 0.000010 0.000010 0.000010 0.008345 0.000010 0.015989 0.000306 0.021536 0.000010 0.000010 0.008373 0.032453 0.000010 0.000010 0.000010 0.000010 0.000010 0.000010 0.015132 0.000010 0.000010 0.000010 0.000010 0.022790 0.000010 0.019209 0.012629 0.000010 0.000010
0.852826 0.000010 0.000010 0.000010 0.000010 0.022666 0.003915 0.000010 0.000010 0.000010 0.000010 0.000010 0.082827 0.000010 0.000010 0.000010 0.000010 0.000010 0.000010 0.000010 0.000010 0.000010 0.000010 0.000010 0.000010 0.000010 0.010719 0.026808 0.000010 0.000010
0.820982 0.006898 0.017327 0.001175 0.000010 0.046029 0.019683 0.000010 0.000010 0.000010 0.000010 0.004726 0.027894 0.003393 0.004037 0.000010 0.000010 0.003799 0.000010 0.000010 0.000010 0.000010 0.000010 0.000010 0.013839 0.000010 0.000010 0.030048 0.000010 0.000010
0.509703 0.111765 0.000010 0.016520 0.000010 0.000178 0.000010 0.000010 0.000010 0.012427 0.000010 0.062085 0.000010 0.011227 0.007539 0.000010 0.001673 0.023169 0.000010 0.150146 0.000010 0.000010 0.000010 0.000010 0.022616 0.005525 0.003396 0.025538 0.013387 0.022976
0.515616 0.032327 0.004856 0.015319 0.000010 0.038619 0.015458 0.000010 0.000010 0.000010 0.016461 0.015994 0.000010 0.015104 0.000010 0.000010 0.000018 0.004280 0.000010 0.120499 0.000010 0.004613 0.000010 0.000711 0.077559 0.000010 0.000010 0.000010 0.048980 0.073457
0.536814 0.013105 0.000010 0.028185 0.000010 0.000010 0.013868 0.000010 0.003121 0.015007 0.000010 0.000010 0.000010 0.000010 0.002494 0.000010 0.000010 0.011462 0.000010 0.186425 0.000010 0.000010 0.000010 0.019777 0.015151 0.000010 0.001084 0.011836 0.032667 0.108853
0.489831 0.002929 0.000460 0.043706 0.003278 0.000010 0.018508 0.000010 0.000010 0.000010 0.000010 0.038988 0.000010 0.016174 0.000010 0.000010 0.000013 0.014873 0.013046 0.165561 0.000010 0.000010 0.027931 0.008178 0.028484 0.002654 0.005578 0.000010 0.029436 0.090262
0.454144 0.073454 0.002016 0.019531 0.000010 0.026085 0.000010 0.000010 0.000010 0.022910 0.000010 0.055479 0.006270 0.000010 0.002780 0.000010 0.000010 0.028335 0.000010 0.144339 0.000010 0.000010 0.000010 0.000010 0.047560 0.000010 0.024810 0.016490 0.006053 0.069603
0.613566 0.000010 0.000010 0.017882 0.000010 0.000690 0.017691 0.000010 0.000010 0.003339 0.000010 0.021704 0.000010 0.000010 0.002499 0.000010 0.002598 0.025216 0.000010 0.168126 0.000010 0.000010 0.000010 0.017860 0.008133 0.005874 0.001235 0.014517 0.004886 0.074054
0.519147 0.008457 0.001280 0.021015 0.007621 0.000010 0.029749 0.000010 0.008564 0.005571 0.008479 0.000010 0.000010 0.000010 0.000010 0.000010 0.000010 0.007321 0.000010 0.178842 0.000010 0.000010 0.000010 0.009393 0.019948 0.036366 0.012601 0.014445 0.028526 0.082554
0.438627 0.121472 0.012161 0.004500 0.000010 0.022104 0.019764 0.000010 0.006454 0.000010 0.000010 0.000010 0.000010 0.000010 0.000010 0.000010 0.000010 0.044324 0.000010 0.122292 0.009234 0.000010 0.000010 0.006809 0.038317 0.000010 0.000010 0.023479 0.040422 0.089890
0.542040 0.026940 0.000010 0.006908 0.000010 0.008676 0.000944 0.000010 0.000010 0.000010 0.007835 0.012783 0.000010 0.000010 0.000010 0.000010 0.006633 0.013499 0.000010 0.167923 0.000010 0.000010 0.000010 0.013895 0.052766 0.011202 0.019318 0.013203 0.015829 0.079477
0.534612 0.017939 0.000010 0.020900 0.017689 0.018253 0.020924 0.000010 0.000010 0.002714 0.006234 0.009948 0.000762 0.000010 0.000010 0.000010 0.000010 0.027454 0.000010 0.193911 0.000010 0.000010 0.000010 0.000010 0.023533 0.004013 0.013814 0.008967 0.035907 0.042305
0.545899 0.000010 0.000010 0.035679 0.000010 0.000010 0.006328 0.000010 0.000198 0.000010 0.000010 0.033772 0.000010 0.000010 0.004558 0.000010 0.000010 0.022755 0.000010 0.150130 0.000010 0.003550 0.000010 0.030321 0.043679 0.000010 0.001719 0.000010 0.023056 0.098196
0.468334 0.059108 0.000010 0.011192 0.001806 0.017680 0.000010 0.000010 0.000010 0.000010 0.015521 0.011103 0.012409 0.013012 0.000010 0.000010 0.000010 0.014727 0.000010 0.185570 0.000010 0.000010 0.000325 0.000010 0.050866 0.008681 0.000010 0.000010 0.045914 0.083613
0.504520 0.063150 0.000010 0.009243 0.035413 0.004151 0.011082 0.000010 0.000010 0.000010 0.002774 0.038920 0.000014 0.009703 0.000010 0.000010 0.000010 0.040650 0.000010 0.119876 0.000010 0.008428 0.000010 0.000010 0.034929 0.000010 0.003324 0.000010 0.053345 0.060349
0.444916 0.066402 0.000010 0.013709 0.006965 0.000010 0.007097 0.000010 0.000010 0.036272 0.000010 0.016213 0.009945 0.003161 0.000010 0.000010 0.003870 0.017677 0.000010 0.171016 0.007159 0.000010 0.000010 0.010237 0.021214 0.002826 0.002793 0.006328 0.049606 0.102494
0.424027 0.095379 0.003342 0.042431 0.021861 0.008359 0.001435 0.000010 0.001617 0.000010 0.000010 0.015781 0.010514 0.002648 0.014431 0.000010 0.000773 0.031450 0.000010 0.153706 0.002360 0.003083 0.004475 0.019610 0.043753 0.012066 0.005628 0.008480 0.028714 0.044025
0.442901 0.074465 0.002043 0.028439 0.000010 0.037611 0.010090 0.000010 0.000010 0.003092 0.008311 0.025898 0.005322 0.007277 0.000010 0.033987 0.000010 0.003723 0.000010 0.138216 0.000010 0.006163 0.000010 0.000010 0.059692 0.000010 0.006055 0.000010 0.043067 0.063539
0.447665 0.085125 0.000010 0.020979 0.000010 0.022032 0.000010 0.000010 0.000010 0.016696 0.025700 0.028246 0.011812 0.000010 0.005677 0.000010 0.000010 0.016671 0.000010 0.136038 0.000010 0.011450 0.000010 0.000010 0.021877 0.006198 0.013560 0.038778 0.015793 0.075583
0.469520 0.025498 0.006681 0.000010 0.008634 0.019255 0.006117 0.000911 0.000010 0.000010 0.025817 0.034541 0.011656 0.000010 0.000010 0.000010 0.000413 0.016022 0.000010 0.174655 0.000010 0.005618 0.000010 0.012589 0.032681 0.000010 0.003746 0.000010 0.040127 0.105409
0.480770 0.064234 0.000010 0.028744 0.008706 0.035863 0.006743 0.000010 0.000010 0.000010 0.000010 0.025740 0.028830 0.003440 0.000010 0.000010 0.000142 0.021585 0.000010 0.177115 0.000010 0.003667 0.000010 0.000010 0.002114 0.010803 0.003949 0.000010 0.032953 0.064481
0.525948 0.011877 0.000010 0.001288 0.000010 0.010828 0.020191 0.000010 0.000566 0.014828 0.000010 0.010636 0.016649 0.000010 0.000010 0.000010 0.000010 0.026022 0.000010 0.171331 0.008988 0.000010 0.000010 0.009905 0.026844 0.001069 0.004345 0.000010 0.036832 0.101733
0.191886 0.723603 0.000010 0.000010 0.000010 0.033854 0.007892 0.000010 0.004074 0.000010 0.000010 0.000010 0.015773 0.002255 0.000010 0.000010 0.000010 0.016720 0.000010 0.003730 0.000010 0.000010 0.000010 0.000010 0.000010 0.000010 0.000010 0.000010 0.000010 0.000010
0.136254 0.772257 0.000010 0.000010 0.008689 0.043499 0.000010 0.000010 0.000010 0.000010 0.000010 0.000010 0.011550 0.003333 0.001410 0.000010 0.000010 0.000010 0.000010 0.001248 0.000010 0.000010 0.000010 0.000010 0.000010 0.000010 0.010820 0.010740 0.000010 0.000010
0.168373 0.780511 0.000010 0.000010 0.000010 0.025275 0.000010 0.000010 0.012242 0.000010 0.000010 0.000010 0.003483 0.000010 0.000010 0.000010 0.000010 0.000010 0.000010 0.000010 0.000010 0.000010 0.000010 0.000010 0.000010 0.000010 0.009876 0.000010 0.000010 0.000010
0.176405 0.721400 0.000010 0.020836 0.000010 0.045281 0.000010 0.000010 0.000010 0.000010 0.000010 0.000010 0.000010 0.000010 0.010113 0.000010 0.000010 0.000010 0.000010 0.005732 0.000010 0.000010 0.000010 0.000010 0.000010 0.000010 0.000010 0.000010 0.000010 0.020002
0.148629 0.769027 0.000010 0.000010 0.004171 0.057991 0.000010 0.000010 0.000010 0.000010 0.000010 0.000010 0.000603 0.010599 0.000010 0.000010 0.000010 0.000010 0.000010 0.000010 0.000010 0.000010 0.000010 0.000010 0.000010 0.000010 0.008471 0.000289 0.000010 0.000010
0.192686 0.718176 0.000010 0.000010 0.000010 0.047714 0.000010 0.000010 0.000010 0.000010 0.000010 0.010611 0.000010 0.006689 0.000010 0.000010 0.000010 0.000010 0.000010 0.005877 0.000010 0.000010 0.000010 0.000010 0.000010 0.000010 0.003722 0.001178 0.000010 0.013137
0.129743 0.807977 0.000010 0.000010 0.000010 0.049315 0.000010 0.000010 0.003852 0.000010 0.000010 0.000010 0.001929 0.000010 0.006945 0.000010 0.000010 0.000010 0.000010 0.000010 0.000010 0.000010 0.000010 0.000010 0.000010 0.000010 0.000010 0.000010 0.000010 0.000010
0.143507 0.773869 0.000010 0.000010 0.000010 0.037523 0.002783 0.000010 0.000010 0.000010 0.000010 0.000010 0.004052 0.017237 0.000010 0.000010 0.000010 0.000010 0.000010 0.000010 0.000010 0.000010 0.000010 0.000010 0.000010 0.000010 0.006688 0.014121 0.000010 0.000010
0.138671 0.797632 0.017150 0.000010 0.000010 0.016569 0.000010 0.000010 0.000010 0.000010 0.000010 0.000672 0.000010 0.000644 0.002272 0.000010 0.000010 0.000010 0.000010 0.006022 0.000010 0.000010 0.000010 0.000010 0.000010 0.000010 0.020156 0.000011 0.000010 0.000010
0.120131 0.757153 0.000010 0.013491 0.000762 0.057431 0.000010 0.000010 0.000010 0.000010 0.000010 0.020579 0.000010 0.013371 0.000160 0.000010 0.000010 0.000010 0.000010 0.000010 0.000010 0.000010 0.000010 0.000010 0.000010 0.000010 0.012703 0.000010 0.004019 0.000010
0.122243 0.785619 0.000010 0.000010 0.010358 0.051223 0.005814 0.000010 0.000010 0.000010 0.000010 0.010767 0.006924 0.006832 0.000010 0.000010 0.000010 0.000010 0.000010 0.000010 0.000010 0.000010 0.000010 0.000010 0.000010 0.000010 0.000010 0.000010 0.000010 0.000010
0.111966 0.791023 0.000010 0.000010 0.000010 0.042886 0.000010 0.000010 0.000010 0.000010 0.000010 0.009339 0.009823 0.008545 0.000010 0.000010 0.000010 0.000010 0.000010 0.000010 0.000010 0.000010 0.000010 0.000010 0.004420 0.000010 0.021557 0.000232 0.000010 0.000010
0.109045 0.816681 0.001520 0.000010 0.000010 0.042196 0.001687 0.000010 0.000010 0.000010 0.000010 0.009617 0.000010 0.000010 0.005046 0.000010 0.000010 0.000010 0.000010 0.000010 0.000010 0.000010 0.000010 0.000010 0.012340 0.000010 0.001658 0.000010 0.000010 0.000010
0.153286 0.774287 0.000010 0.000010 0.000010 0.049895 0.010029 0.000010 0.012253 0.000010 0.000010 0.000010 0.000010 0.000010 0.000010 0.000010 0.000010 0.000010 0.000010 0.000010 0.000010 0.000010 0.000010 0.000010 0.000010 0.000010 0.000010 0.000010 0.000010 0.000010
0.149556 0.730249 0.000010 0.009901 0.006276 0.040603 0.012894 0.000010 0.000010 0.000010 0.000010 0.008988 0.000010 0.010824 0.002121 0.000010 0.000010 0.000010 0.000010 0.001762 0.000010 0.000010 0.000010 0.000010 0.000010 0.000010 0.021664 0.000010 0.004982 0.000010
0.136256 0.768049 0.000010 0.000010 0.002596 0.038507 0.000010 0.000010 0.000010 0.000010 0.000010 0.006922 0.014594 0.000010 0.011190 0.000010 0.000010 0.000010 0.000010 0.000010 0.000010 0.000010 0.000010 0.000010 0.000010 0.000010 0.009534 0.012144 0.000010 0.000010
0.170515 0.772397 0.000010 0.000010 0.000010 0.028377 0.000010 0.000010 0.000010 0.000010 0.000010 0.018755 0.000010 0.006224 0.000017 0.000010 0.000010 0.000010 0.000010 0.000010 0.000010 0.000010 0.000010 0.000010 0.000010 0.000010 0.003485 0.000010 0.000010 0.000010
0.172261 0.736150 0.000010 0.000010 0.000010 0.056362 0.001066 0.000010 0.000010 0.000010 0.000010 0.000010 0.000010 0.000010 0.019428 0.000010 0.000010 0.000010 0.000010 0.000010 0.000010 0.000010 0.000010 0.000010 0.000010 0.000010 0.011493 0.000010 0.002034 0.000987
0.165586 0.741975 0.013022 0.000010 0.000010 0.024256 0.002022 0.000010 0.000010 0.000010 0.000010 0.007325 0.013405 0.000010 0.000010 0.000010 0.000010 0.000010 0.000010 0.000010 0.000010 0.000010 0.000010 0.000010 0.006208 0.000010 0.023648 0.002354 0.000010 0.000010
0.087040 0.775289 0.021715 0.000010 0.010304 0.039502 0.000010 0.000012 0.000010 0.000010 0.000010 0.000010 0.000010 0.000010 0.000900 0.000010 0.000956 0.000010 0.000010 0.000010 0.000010 0.000010 0.000010 0.000010 0.000010 0.000010 0.010325 0.000010 0.000010 0.053755
0.000010 0.000010 0.000011 0.000010 0.000010 0.000010 0.000010 0.000010 0.000010 0.000010 0.000010 0.000010 0.000010 0.000010 0.000010 0.000010 0.000010 0.000010 0.000010 0.000010 0.000010 0.000010 0.000010 0.000010 0.000010 0.000010 0.999709 0.000010 0.000010 0.000010
0.000010 0.000010 0.000010 0.000010 0.000010 0.000010 0.000010 0.000010 0.000010 0.000010 0.000010 0.000010 0.000010 0.000010 0.000010 0.000010 0.000010 0.000010 0.000010 0.000010 0.000010 0.000010 0.000010 0.000010 0.000010 0.000010 0.999710 0.000010 0.000010 0.000010
0.000010 0.000010 0.000010 0.000010 0.000013 0.000010 0.000010 0.000010 0.000010 0.000010 0.000010 0.000010 0.000010 0.000010 0.000010 0.000010 0.000010 0.000010 0.000010 0.000010 0.000010 0.000010 0.000010 0.000010 0.000010 0.000010 0.999707 0.000010 0.000010 0.000010
0.019536 0.039832 0.000010 0.007949 0.060702 0.035061 0.002797 0.000010 0.006157 0.000010 0.000010 0.030034 0.002855 0.000010 0.011719 0.000010 0.000010 0.013429 0.000010 0.059323 0.000010 0.000010 0.000010 0.000010 0.043064 0.000010 0.610622 0.002533 0.054247 0.000010
0.000010 0.036257 0.000010 0.002578 0.015817 0.017316 0.000010 0.000010 0.003705 0.000010 0.000010 0.011775 0.000010 0.014855 0.000010 0.000010 0.000010 0.000010 0.000010 0.063304 0.000010 0.000010 0.000010 0.000010 0.049313 0.000010 0.749794 0.017989 0.017116 0.000010
0.000010 0.000010 0.000010 0.000010 0.051834 0.000010 0.000010 0.000010 0.000010 0.000010 0.000010 0.034459 0.000010 0.013913 0.000010 0.000010 0.000010 0.000010 0.000010 0.051267 0.000010 0.000010 0.000010 0.000010 0.000010 0.000010 0.840383 0.000010 0.007904 0.000010
0.000010 0.000010 0.000010 0.000010 0.000010 0.000010 0.000010 0.000010 0.000010 0.000010 0.000010 0.000010 0.000010 0.000010 0.000010 0.000010 0.000010 0.000010 0.000010 0.000010 0.000010 0.000010 0.000010 0.000010 0.000010 0.000010 0.999710 0.000010 0.000010 0.000010
0.000010 0.000010 0.000010 0.000010 0.000010 0.000010 0.000010 0.000010 0.000010 0.000010 0.000010 0.000010 0.000010 0.000010 0.000010 0.000010 0.000010 0.000010 0.000010 0.000010 0.000010 0.000010 0.000010 0.000010 0.000010 0.000010 0.999710 0.000010 0.000010 0.000010
0.000010 0.000010 0.000010 0.000010 0.000010 0.000010 0.000010 0.000010 0.000010 0.000010 0.000010 0.000010 0.000010 0.000010 0.000010 0.000010 0.000010 0.000010 0.000010 0.000010 0.000010 0.000010 0.000010 0.000010 0.000010 0.000010 0.999710 0.000010 0.000010 0.000010
0.000010 0.000014 0.000010 0.000010 0.000015 0.000010 0.000010 0.000010 0.000010 0.000010 0.000010 0.000010 0.000010 0.000010 0.000010 0.000010 0.000010 0.000010 0.000010 0.000010 0.000010 0.000010 0.000010 0.000010 0.000010 0.000010 0.999701 0.000010 0.000010 0.000010
0.000010 0.000010 0.000010 0.000010 0.000010 0.000010 0.000010 0.000010 0.000010 0.000010 0.000010 0.000010 0.000010 0.000010 0.000010 0.000010 0.000010 0.000010 0.000010 0.000010 0.000010 0.000010 0.000010 0.000010 0.000010 0.000010 0.999710 0.000010 0.000010 0.000010
0.000010 0.000010 0.000010 0.000010 0.000010 0.000010 0.000010 0.000010 0.000010 0.000010 0.000010 0.000010 0.000010 0.000010 0.000010 0.000010 0.000010 0.000010 0.000010 0.000010 0.000010 0.000010 0.000010 0.000010 0.000010 0.000010 0.999710 0.000010 0.000010 0.000010
0.020477 0.035998 0.023199 0.025066 0.174053 0.002112 0.000029 0.010398 0.000010 0.009400 0.000734 0.037752 0.028702 0.039718 0.007767 0.000010 0.007505 0.014835 0.000010 0.000010 0.005643 0.000010 0.000010 0.000010 0.000010 0.000010 0.485016 0.011499 0.059998 0.000010
0.035210 0.019771 0.039595 0.000010 0.159244 0.033925 0.000010 0.000010 0.010509 0.000010 0.000010 0.018409 0.028010 0.037524 0.003107 0.000010 0.009472 0.015387 0.000010 0.000010 0.021367 0.000010 0.000010 0.007324 0.017363 0.000010 0.503457 0.019589 0.020616 0.000010
0.014403 0.033182 0.034893 0.000010 0.176372 0.006750 0.001325 0.001522 0.034029 0.000010 0.003117 0.041838 0.006578 0.029822 0.000010 0.000010 0.012034 0.011121 0.000363 0.000010 0.011624 0.000010 0.000010 0.004109 0.000010 0.000010 0.530441 0.018644 0.027735 0.000010
0.019423 0.031831 0.047321 0.000010 0.176096 0.023336 0.011851 0.000010 0.022653 0.000010 0.006371 0.031010 0.000010 0.020615 0.001291 0.000010 0.013335 0.000010 0.000010 0.000010 0.015043 0.000010 0.000010 0.006956 0.001514 0.000010 0.530511 0.029471 0.011252 0.000010
0.037169 0.035098 0.000010 0.008083 0.148617 0.012849 0.000490 0.000010 0.016229 0.023039 0.002269 0.047171 0.014606 0.052440 0.003394 0.000010 0.011434 0.000010 0.000010 0.000010 0.012190 0.000010 0.000010 0.000010 0.000010 0.000010 0.491156 0.012259 0.071387 0.000010
0.032909 0.029924 0.022853 0.000010 0.155220 0.019164 0.009854 0.016993 0.018075 0.022351 0.000010 0.026199 0.016900 0.041848 0.000010 0.009290 0.004508 0.000010 0.001206 0.000010 0.000010 0.000010 0.000010 0.000010 0.003612 0.000010 0.516240 0.015045 0.037702 0.000010
0.125122 0.046186 0.004019 0.000010 0.124500 0.031200 0.027279 0.000010 0.000010 0.000010 0.015360 0.032888 0.018940 0.035406 0.000589 0.026971 0.004194 0.000010 0.000185 0.022241 0.000010 0.000010 0.000010 0.000010 0.045965 0.002400 0.412501 0.012832 0.011122 0.000010
0.116816 0.047995 0.000010 0.000010 0.123814 0.025369 0.028052 0.000010 0.000010 0.004565 0.011953 0.030375 0.017519 0.032994 0.002813 0.030696 0.006361 0.000010 0.001051 0.027343 0.002873 0.000010 0.000010 0.000010 0.043983 0.000010 0.412209 0.018180 0.014107 0.000842
0.097835 0.198370 0.021982 0.156419 0.043579 0.350735 0.004264 0.000010 0.000013 0.000010 0.000010 0.024975 0.000010 0.010055 0.000010 0.000010 0.003434 0.000010 0.000010 0.022879 0.000010 0.000010 0.000010 0.000010 0.000010 0.000010 0.007844 0.034746 0.007685 0.015046
0.129710 0.239798 0.003419 0.054427 0.066862 0.350163 0.000010 0.000010 0.000010 0.000010 0.000010 0.042939 0.002111 0.000010 0.000010 0.000010 0.000010 0.000010 0.000010 0.011041 0.000010 0.000010 0.000010 0.000010 0.024621 0.000010 0.028656 0.023379 0.022704 0.000010
0.061399 0.273735 0.000010 0.135795 0.046708 0.375967 0.000010 0.000010 0.000010 0.000010 0.000010 0.021629 0.000010 0.014967 0.000010 0.000010 0.000010 0.001392 0.000010 0.000010 0.000010 0.000010 0.000010 0.000010 0.000010 0.000010 0.012596 0.024552 0.017649 0.013432
0.119543 0.267627 0.000010 0.002512 0.067409 0.397195 0.014503 0.000010 0.000010 0.000010 0.000010 0.029755 0.033887 0.008675 0.000010 0.000010 0.000010 0.000010 0.000010 0.006395 0.000010 0.000010 0.000010 0.000010 0.000010 0.000010 0.015833 0.008617 0.027877 0.000010
0.106876 0.268756 0.000010 0.015005 0.083024 0.381003 0.015356 0.000010 0.000010 0.000010 0.000010 0.035707 0.016042 0.015507 0.000010 0.000010 0.000010 0.000010 0.000010 0.000010 0.000010 0.000010 0.000010 0.000010 0.015511 0.000010 0.025276 0.014981 0.006786 0.000010
0.149920 0.264643 0.011832 0.000010 0.077200 0.366280 0.000010 0.000010 0.000010 0.000010 0.000010 0.035003 0.003643 0.000010 0.002301 0.000010 0.000010 0.000010 0.000010 0.000010 0.000010 0.000010 0.000010 0.000010 0.000010 0.000010 0.014672 0.024880 0.049436 0.000010
0.083321 0.296982 0.000010 0.000010 0.068809 0.404960 0.000010 0.000010 0.000010 0.000010 0.000010 0.036500 0.025631 0.000010 0.000010 0.000010 0.000010 0.000061 0.000010 0.000010 0.000010 0.000010 0.000010 0.000010 0.013355 0.000010 0.020558 0.035708 0.013924 0.000010
0.103294 0.299452 0.000010 0.002689 0.076029 0.393242 0.005232 0.000010 0.001963 0.000010 0.000010 0.024206 0.009716 0.002593 0.000010 0.000010 0.000010 0.000010 0.000010 0.000010 0.000010 0.000010 0.000010 0.000010 0.000010 0.000010 0.032680 0.042979 0.005755 0.000010
0.113673 0.286975 0.002209 0.028796 0.069651 0.376507 0.008290 0.000010 0.000010 0.000010 0.000010 0.046104 0.005204 0.000010 0.000010 0.000010 0.000477 0.000010 0.000010 0.000010 0.000010 0.000010 0.000010 0.000010 0.000010 0.000010 0.005305 0.054094 0.002543 0.000010
0.109510 0.251013 0.019559 0.029248 0.077514 0.334773 0.007866 0.000010 0.000010 0.000010 0.000010 0.046644 0.001736 0.000010 0.000010 0.000010 0.000010 0.037040 0.000010 0.000010 0.000010 0.000010 0.000010 0.000010 0.007337 0.000010 0.015046 0.043034 0.019521 0.000010
0.133488 0.264523 0.011532 0.009009 0.054333 0.343597 0.007012 0.000010 0.000604 0.000010 0.000010 0.046960 0.014904 0.000010 0.000010 0.000010 0.000010 0.000010 0.000010 0.000010 0.000010 0.000010 0.000010 0.000010 0.005422 0.000010 0.035461 0.043961 0.029034 0.000010
0.126717 0.245373 0.000010 0.002994 0.070137 0.396862 0.022184 0.000010 0.000010 0.000010 0.000010 0.042577 0.000010 0.004357 0.002505 0.000010 0.000010 0.000010 0.000010 0.002118 0.000010 0.000010 0.000010 0.000010 0.000010 0.000010 0.030896 0.027514 0.025597 0.000010
0.128673 0.285054 0.005553 0.000010 0.069072 0.399604 0.001598 0.000010 0.000010 0.000010 0.000010 0.029522 0.008724 0.000010 0.000877 0.000010 0.000010 0.000010 0.000010 0.000010 0.000010 0.000010 0.000010 0.000010 0.010541 0.000010 0.018439 0.038722 0.003453 0.000010
0.124983 0.291675 0.000010 0.000010 0.067443 0.339116 0.020797 0.000010 0.000010 0.000010 0.000010 0.043019 0.016506 0.004691 0.000010 0.000010 0.000010 0.000010 0.000010 0.000495 0.000010 0.000010 0.000010 0.000010 0.002024 0.000010 0.018847 0.040672 0.029562 0.000010
0.122665 0.263638 0.000010 0.000010 0.081412 0.374843 0.000010 0.000010 0.000010 0.000010 0.000010 0.022163 0.012415 0.000010 0.000010 0.000010 0.000010 0.000010 0.000010 0.000010 0.000010 0.000010 0.000010 0.002607 0.010005 0.000010 0.027245 0.044304 0.038515 0.000010
0.110993 0.263117 0.000010 0.000010 0.075090 0.385597 0.019300 0.000010 0.000010 0.000010 0.000010 0.034174 0.000010 0.018490 0.000010 0.000010 0.000010 0.000010 0.000010 0.000010 0.000010 0.000010 0.000010 0.000010 0.000010 0.000010 0.032499 0.034067 0.026474 0.000010
0.159281 0.286379 0.011939 0.003157 0.076190 0.378441 0.017709 0.000010 0.000010 0.000010 0.000010 0.015166 0.007464 0.000010 0.000010 0.000010 0.000010 0.000010 0.000010 0.001325 0.000010 0.000010 0.000010 0.000010 0.000010 0.000010 0.012049 0.023850 0.006879 0.000010
0.153120 0.204453 0.000010 0.007500 0.067258 0.308877 0.015804 0.005239 0.006224 0.000010 0.000010 0.025927 0.015786 0.000010 0.009110 0.000010 0.000010 0.012617 0.000010 0.040224 0.000010 0.000010 0.000010 0.000010 0.007992 0.000010 0.017978 0.048753 0.043409 0.009611
0.109657 0.292416 0.000010 0.111911 0.040569 0.334897 0.000314 0.000010 0.000010 0.000010 0.000010 0.037549 0.004830 0.015370 0.003500 0.000010 0.000010 0.000010 0.000010 0.000010 0.000010 0.000010 0.000010 0.000010 0.000010 0.000010 0.005158 0.018927 0.024732 0.000010
0.141263 0.165701 0.000010 0.019350 0.065302 0.115856 0.013902 0.000010 0.005112 0.000010 0.000010 0.071684 0.039199 0.028108 0.004300 0.000010 0.000010 0.074962 0.000010 0.028589 0.000010 0.000010 0.000010 0.000010 0.077539 0.000010 0.014543 0.037877 0.087969 0.008624
0.045538 0.048643 0.003271 0.076909 0.413184 0.041501 0.002072 0.003284 0.016087 0.016851 0.000010 0.035258 0.030514 0.004852 0.000010 0.000010 0.002663 0.001495 0.000010 0.061912 0.007405 0.000010 0.000010 0.015332 0.005788 0.000010 0.046581 0.047622 0.072047 0.001120
0.086810 0.055871 0.000010 0.000010 0.428396 0.065090 0.016980 0.004637 0.000010 0.000010 0.000010 0.070049 0.040458 0.030776 0.000010 0.000010 0.000010 0.010509 0.000010 0.000010 0.024429 0.010827 0.000010 0.008080 0.000010 0.000010 0.068752 0.013183 0.065011 0.000010
0.079251 0.000010 0.000010 0.205875 0.127627 0.006766 0.007601 0.000010 0.001233 0.000010 0.000173 0.061966 0.006691 0.011364 0.000010 0.014672 0.000010 0.028634 0.000010 0.347063 0.000010 0.000010 0.000010 0.004935 0.016989 0.000010 0.017525 0.011721 0.032627 0.017177
0.115210 0.033601 0.013359 0.180643 0.277507 0.039948 0.000010 0.000010 0.015519 0.000010 0.000010 0.036469 0.009774 0.019107 0.000010 0.000010 0.000010 0.020142 0.013700 0.051379 0.008541 0.000010 0.000010 0.000010 0.005030 0.003237 0.031124 0.031226 0.066915 0.027465
0.058413 0.014148 0.027183 0.394320 0.250795 0.024152 0.010399 0.002322 0.000010 0.000010 0.000010 0.050802 0.005944 0.007420 0.000010 0.000452 0.000010 0.023639 0.000010 0.012315 0.009426 0.006600 0.000010 0.000010 0.000010 0.006471 0.019558 0.027464 0.048078 0.000010
0.082706 0.056419 0.000010 0.014356 0.447363 0.045563 0.005742 0.000010 0.000010 0.025388 0.000010 0.045090 0.011246 0.031664 0.000010 0.000010 0.000010 0.020654 0.000010 0.003541 0.012310 0.023702 0.000010 0.000010 0.000010 0.000010 0.062969 0.043568 0.067590 0.000010
0.113217 0.037238 0.000010 0.005307 0.436197 0.024519 0.017850 0.011354 0.000010 0.000010 0.009101 0.057070 0.026181 0.024249 0.012354 0.027324 0.000010 0.000010 0.000010 0.000010 0.015277 0.000010 0.000010 0.000010 0.000642 0.000010 0.055418 0.054315 0.072268 0.000010
0.080510 0.025956 0.006022 0.000010 0.457953 0.053492 0.010153 0.000010 0.025400 0.000010 0.000010 0.068468 0.040756 0.000010 0.012591 0.000020 0.000010 0.000010 0.016804 0.006622 0.021171 0.000010 0.000010 0.007911 0.000516 0.000010 0.050053 0.046123 0.069370 0.000010
0.081007 0.035597 0.000010 0.031992 0.426365 0.053006 0.009137 0.000010 0.000010 0.029277 0.000010 0.062671 0.026992 0.026841 0.000010 0.000010 0.000010 0.058742 0.004359 0.007343 0.002682 0.009639 0.001435 0.000010 0.002364 0.005607 0.046315 0.034830 0.043707 0.000010
0.184672 0.538947 0.000010 0.016019 0.036206 0.050940 0.016643 0.000010 0.000010 0.000010 0.000010 0.000019 0.031892 0.000010 0.013947 0.000010 0.000010 0.007124 0.000010 0.005331 0.000010 0.000010 0.000010 0.000010 0.015202 0.000010 0.025576 0.009109 0.048225 0.000010
0.163739 0.507197 0.000010 0.027213 0.039785 0.065892 0.013734 0.000010 0.005898 0.000010 0.000010 0.025929 0.000010 0.000010 0.016392 0.000010 0.000010 0.021643 0.000010 0.003046 0.000010 0.000010 0.000010 0.000010 0.033197 0.000010 0.017926 0.020244 0.029563 0.008461
0.163630 0.481433 0.029807 0.055283 0.030016 0.038363 0.000010 0.000010 0.000010 0.000010 0.000010 0.005007 0.012726 0.000010 0.000010 0.000010 0.000010 0.000010 0.000010 0.014882 0.000176 0.000010 0.000010 0.000010 0.015595 0.000010 0.024909 0.032872 0.048305 0.046847
0.153694 0.530307 0.000010 0.014711 0.034607 0.058261 0.021904 0.000010 0.000010 0.000010 0.000010 0.012454 0.000010 0.020016 0.000010 0.000010 0.000217 0.000010 0.000010 0.030206 0.000010 0.000010 0.000010 0.000010 0.013132 0.000010 0.013770 0.021928 0.039683 0.034960
0.150938 0.547895 0.008443 0.017310 0.027106 0.053645 0.005851 0.001960 0.000010 0.000010 0.000010 0.012292 0.000010 0.000010 0.000010 0.000010 0.000010 0.033617 0.000010 0.000010 0.000010 0.000010 0.000010 0.000010 0.035340 0.000010 0.001478 0.031543 0.017523 0.054910
0.131905 0.484178 0.000010 0.132230 0.041292 0.024646 0.013087 0.000010 0.000010 0.000010 0.000010 0.007670 0.020377 0.000010 0.007158 0.000010 0.000010 0.014339 0.000010 0.000010 0.000010 0.000010 0.000010 0.000010 0.014337 0.000010 0.026611 0.032695 0.026535 0.022790
0.019366 0.585959 0.000010 0.135289 0.018186 0.019997 0.000010 0.000010 0.000010 0.000010 0.000010 0.020467 0.000010 0.000010 0.004534 0.000010 0.000010 0.000010 0.000010 0.010604 0.000010 0.000010 0.000010 0.000010 0.044369 0.000010 0.011984 0.030933 0.030196 0.067945
0.081322 0.544899 0.007398 0.093809 0.021793 0.046796 0.000010 0.000010 0.007868 0.000010 0.000010 0.016942 0.000010 0.004930 0.000010 0.000010 0.000010 0.012846 0.000010 0.021852 0.001346 0.000010 0.000010 0.000010 0.002721 0.000010 0.024203 0.029504 0.035071 0.046571
0.039622 0.605355 0.000010 0.140604 0.038257 0.014318 0.000010 0.000010 0.005618 0.000010 0.000010 0.015894 0.000010 0.000010 0.001138 0.000010 0.000010 0.000010 0.004014 0.009063 0.000010 0.000010 0.000010 0.000010 0.026096 0.000010 0.006582 0.033037 0.017309 0.042944
0.022478 0.618956 0.000010 0.131047 0.023834 0.010426 0.000010 0.000010 0.000010 0.000010 0.000010 0.004456 0.000010 0.000010 0.002636 0.000010 0.000010 0.000010 0.000010 0.006181 0.000010 0.000010 0.000010 0.000010 0.017895 0.000010 0.017496 0.034692 0.032245 0.077490
0.090768 0.459820 0.000010 0.216938 0.034734 0.040171 0.004705 0.000010 0.000010 0.000010 0.000010 0.042481 0.000010 0.000010 0.000010 0.000010 0.000010 0.007604 0.000010 0.027597 0.008142 0.000010 0.000010 0.000010 0.000010 0.000010 0.010988 0.000010 0.030939 0.024944
0.091017 0.540823 0.000010 0.153647 0.013097 0.021735 0.010171 0.000010 0.000010 0.000010 0.000010 0.000010 0.000010 0.000010 0.012135 0.000010 0.000010 0.009071 0.000010 0.023350 0.000010 0.000010 0.000010 0.000010 0.021545 0.000010 0.015916 0.000010 0.039660 0.047662
0.115872 0.516526 0.000010 0.153818 0.010005 0.033159 0.000010 0.000010 0.001334 0.000010 0.000010 0.014498 0.000010 0.000010 0.002420 0.000010 0.000010 0.020051 0.000010 0.000010 0.000010 0.000010 0.000010 0.000010 0.001866 0.000010 0.016793 0.025581 0.040587 0.047327
0.101260 0.503703 0.000010 0.114027 0.039274 0.027955 0.007546 0.000010 0.000010 0.000010 0.000010 0.026080 0.000010 0.002468 0.000010 0.000010 0.003145 0.000010 0.000010 0.033862 0.000873 0.000010 0.000010 0.000010 0.026913 0.000010 0.019580 0.024440 0.030356 0.038379
0.114279 0.523033 0.008171 0.076422 0.047019 0.055529 0.013947 0.000010 0.000010 0.000010 0.000010 0.027877 0.000010 0.005196 0.000047 0.000010 0.000788 0.025803 0.000143 0.028060 0.000010 0.000010 0.000010 0.000010 0.015781 0.000010 0.017830 0.016602 0.020810 0.002552
0.117071 0.496747 0.004145 0.120098 0.038756 0.025600 0.007294 0.000010 0.002016 0.005275 0.000010 0.024786 0.000010 0.000010 0.000010 0.000010 0.000010 0.036143 0.000010 0.009402 0.003240 0.000010 0.000010 0.000010 0.000010 0.000010 0.000010 0.030517 0.029736 0.049032
0.099337 0.525607 0.000010 0.111251 0.028268 0.039998 0.009121 0.000010 0.000010 0.000010 0.000010 0.019187 0.000010 0.012865 0.000010 0.001494 0.001186 0.000010 0.000010 0.040766 0.013667 0.011032 0.000010 0.000010 0.014483 0.000010 0.012596 0.001972 0.013162 0.043887
0.114286 0.486494 0.000010 0.081771 0.017309 0.047644 0.008943 0.000010 0.000010 0.000010 0.000010 0.002002 0.020049 0.003066 0.007825 0.000010 0.000010 0.007559 0.000010 0.037934 0.000010 0.000010 0.000010 0.000010 0.000010 0.000010 0.031650 0.003545 0.060497 0.069285
0.110835 0.495881 0.000010 0.155934 0.015103 0.046255 0.001723 0.000010 0.000010 0.000010 0.000010 0.031315 0.000010 0.010022 0.000010 0.000010 0.000010 0.011532 0.000010 0.014735 0.000010 0.000010 0.000010 0.000010 0.000471 0.000010 0.020704 0.012168 0.009320 0.063853
0.064291 0.490609 0.018312 0.141567 0.043826 0.031871 0.018721 0.000010 0.000010 0.000010 0.000010 0.018385 0.000791 0.000010 0.000010 0.000010 0.000010 0.016999 0.000010 0.018576 0.007573 0.000010 0.000010 0.000010 0.006793 0.000010 0.009612 0.034507 0.043508 0.033928
0.114107 0.027490 0.004208 0.064291 0.017877 0.044066 0.000010 0.000010 0.000010 0.000010 0.000010 0.087403 0.000010 0.000010 0.000010 0.000010 0.000010 0.008105 0.000010 0.579345 0.000010 0.000010 0.000010 0.000010 0.023322 0.000010 0.000010 0.000010 0.029596 0.000010
0.103458 0.032458 0.000010 0.066670 0.102249 0.014566 0.002251 0.000010 0.003193 0.000010 0.000010 0.060665 0.012115 0.001426 0.007014 0.000010 0.004454 0.000010 0.000010 0.534817 0.000010 0.000010 0.000010 0.000010 0.015138 0.000010 0.004186 0.000017 0.024754 0.010449
0.083501 0.029373 0.010334 0.003072 0.010390 0.031941 0.003461 0.000010 0.003077 0.000010 0.000010 0.077683 0.000020 0.000010 0.000010 0.000010 0.000010 0.008495 0.000010 0.610670 0.000010 0.000010 0.000010 0.000010 0.061266 0.000010 0.012937 0.012196 0.041445 0.000010
0.106106 0.031766 0.000011 0.064475 0.019441 0.011116 0.019480 0.000010 0.000010 0.000010 0.000010 0.061755 0.000010 0.001952 0.000697 0.000010 0.000010 0.020753 0.000010 0.513264 0.000010 0.000010 0.000010 0.000010 0.040649 0.000010 0.000010 0.000305 0.046235 0.061855
0.077610 0.021361 0.000019 0.000010 0.035367 0.024711 0.019982 0.000010 0.000010 0.000010 0.000010 0.055718 0.015885 0.000010 0.014703 0.000010 0.000010 0.023478 0.000010 0.623396 0.000010 0.000010 0.000010 0.000010 0.028774 0.000010 0.000195 0.022990 0.035660 0.000010
0.112431 0.053677 0.000012 0.020593 0.029277 0.001584 0.022196 0.000010 0.000010 0.000010 0.000010 0.065243 0.000010 0.000010 0.007846 0.000010 0.000010 0.014090 0.000010 0.602420 0.000010 0.000010 0.000010 0.000010 0.060273 0.000010 0.004364 0.000010 0.005834 0.000010
0.110048 0.000010 0.000010 0.000010 0.005911 0.023244 0.008176 0.000010 0.000010 0.000010 0.000010 0.106188 0.000010 0.016529 0.003536 0.000010 0.000010 0.016453 0.000010 0.627058 0.000010 0.000010 0.000010 0.000010 0.036003 0.000010 0.000010 0.000010 0.046663 0.000010
0.092873 0.025486 0.000011 0.022357 0.014284 0.000462 0.005188 0.000010 0.000010 0.000010 0.000010 0.128558 0.000010 0.009740 0.000084 0.000010 0.000010 0.022210 0.000010 0.561818 0.000010 0.000010 0.000010 0.000010 0.059923 0.000010 0.007862 0.002646 0.046105 0.000263
0.075184 0.031061 0.009918 0.000010 0.015791 0.029131 0.012154 0.000010 0.000010 0.000010 0.000010 0.066273 0.011422 0.003820 0.000013 0.000010 0.000010 0.034205 0.000010 0.612729 0.000010 0.000010 0.000010 0.000010 0.027542 0.000010 0.015823 0.019838 0.034956 0.000010
0.082307 0.015156 0.000010 0.003223 0.036346 0.027556 0.018928 0.000010 0.002205 0.000010 0.000010 0.088626 0.000010 0.000010 0.000010 0.000010 0.000010 0.016358 0.000010 0.596689 0.000010 0.000010 0.000010 0.000010 0.041359 0.000010 0.012718 0.022948 0.035421 0.000010
0.085840 0.044244 0.000010 0.005525 0.002390 0.025086 0.004158 0.000010 0.000010 0.000010 0.000010 0.112087 0.014768 0.000010 0.000010 0.000010 0.000010 0.042122 0.000010 0.573299 0.000010 0.000010 0.000010 0.000010 0.038032 0.000010 0.006904 0.011123 0.034262 0.000010
0.091747 0.049365 0.000010 0.029218 0.013514 0.014105 0.007091 0.000010 0.000010 0.000010 0.000010 0.057913 0.000010 0.000010 0.009774 0.000010 0.000010 0.017669 0.000010 0.591248 0.000010 0.000010 0.000010 0.000010 0.066848 0.000010 0.000010 0.029540 0.021799 0.000010
0.078906 0.035420 0.005422 0.007857 0.020306 0.008683 0.000010 0.000010 0.000010 0.000010 0.000010 0.065256 0.019559 0.000010 0.000010 0.000010 0.000010 0.010541 0.000010 0.642504 0.000010 0.000010 0.000010 0.000010 0.058833 0.000010 0.002302 0.011506 0.032744 0.000010
0.119869 0.001409 0.000012 0.000196 0.018920 0.022075 0.015848 0.000010 0.000010 0.000010 0.000010 0.053231 0.000010 0.000236 0.000767 0.000010 0.000010 0.016430 0.000010 0.610927 0.000010 0.000010 0.000010 0.000010 0.069973 0.000010 0.018150 0.024034 0.027780 0.000010
0.103767 0.031237 0.000012 0.020225 0.029203 0.020165 0.012061 0.000010 0.000010 0.000010 0.000010 0.076943 0.011407 0.000010 0.002531 0.000010 0.000010 0.016049 0.000010 0.610898 0.000010 0.000010 0.000010 0.000010 0.026992 0.000010 0.000010 0.018511 0.004837 0.015022
0.113106 0.021459 0.000288 0.000010 0.018890 0.018109 0.014759 0.000010 0.000116 0.000010 0.000010 0.055439 0.002165 0.007477 0.000010 0.000010 0.000010 0.000010 0.000010 0.614008 0.000010 0.000010 0.000010 0.000010 0.073418 0.000010 0.000888 0.005525 0.054204 0.000010
0.077232 0.043434 0.000010 0.016644 0.016890 0.001059 0.009135 0.000010 0.000010 0.000010 0.000010 0.086378 0.000010 0.012130 0.000010 0.000010 0.000010 0.029921 0.000010 0.572654 0.000010 0.000010 0.000010 0.000010 0.053187 0.000010 0.014046 0.010099 0.057032 0.000010
0.095297 0.020654 0.000010 0.027452 0.001605 0.012248 0.009909 0.000010 0.000010 0.000010 0.000010 0.069558 0.003403 0.000010 0.004991 0.000010 0.000010 0.021905 0.000010 0.612086 0.000010 0.000010 0.000010 0.000010 0.045386 0.000010 0.019245 0.017739 0.022593 0.015788
0.094020 0.043776 0.000010 0.007865 0.030954 0.022597 0.021285 0.000010 0.003449 0.000010 0.000010 0.066223 0.000010 0.000010 0.005162 0.000010 0.000010 0.019838 0.000010 0.583183 0.000010 0.000010 0.000010 0.000010 0.055636 0.000010 0.018548 0.007700 0.019614 0.000010
0.106805 0.030308 0.006009 0.000010 0.022364 0.033564 0.017383 0.000010 0.000010 0.000010 0.000010 0.069601 0.000010 0.000010 0.003051 0.000010 0.000010 0.006720 0.000010 0.600069 0.000010 0.000010 0.000010 0.000010 0.065293 0.000010 0.008366 0.013060 0.015332 0.001925
0.074567 0.000010 0.000010 0.001713 0.000010 0.000010 0.029839 0.000010 0.000010 0.000010 0.000010 0.719712 0.000010 0.001652 0.015678 0.000010 0.000010 0.035262 0.000010 0.035165 0.000010 0.000010 0.000010 0.000010 0.028223 0.000010 0.007609 0.036748 0.013653 0.000010
0.004120 0.000010 0.000010 0.000010 0.000010 0.000010 0.000010 0.000010 0.000010 0.000010 0.000010 0.995600 0.000010 0.000010 0.000010 0.000010 0.000010 0.000010 0.000010 0.000010 0.000010 0.000010 0.000010 0.000010 0.000010 0.000010 0.000010 0.000010 0.000010 0.000010
0.000010 0.000010 0.000010 0.000010 0.000010 0.000010 0.000010 0.000010 0.000010 0.000010 0.000010 0.999588 0.000010 0.000010 0.000010 0.000010 0.000010 0.000010 0.000010 0.000010 0.000010 0.000010 0.000010 0.000010 0.000010 0.000010 0.000132 0.000010 0.000010 0.000010
0.013829 0.000010 0.002359 0.000010 0.000010 0.000010 0.000010 0.000010 0.000010 0.000010 0.000010 0.970836 0.000010 0.000010 0.000010 0.000010 0.000010 0.000010 0.000010 0.012717 0.000010 0.000010 0.000010 0.000010 0.000010 0.000010 0.000010 0.000010 0.000010 0.000010
0.000010 0.000010 0.000010 0.000010 0.000010 0.008312 0.009161 0.000010 0.000010 0.000010 0.000010 0.951734 0.005367 0.000010 0.000010 0.000010 0.000010 0.000010 0.000010 0.000010 0.000010 0.000010 0.000010 0.000010 0.000010 0.000010 0.000010 0.025176 0.000010 0.000010
0.000010 0.000010 0.000010 0.000010 0.000010 0.000010 0.000010 0.000010 0.000010 0.000010 0.000010 0.999710 0.000010 0.000010 0.000010 0.000010 0.000010 0.000010 0.000010 0.000010 0.000010 0.000010 0.000010 0.000010 0.000010 0.000010 0.000010 0.000010 0.000010 0.000010
0.000010 0.000010 0.000010 0.000010 0.000010 0.000010 0.000010 0.000010 0.000010 0.000010 0.000010 0.999710 0.000010 0.000010 0.000010 0.000010 0.000010 0.000010 0.000010 0.000010 0.000010 0.000010 0.000010 0.000010 0.000010 0.000010 0.000010 0.000010 0.000010 0.000010
0.000010 0.000010 0.000010 0.000010 0.000010 0.000010 0.000010 0.000010 0.000010 0.000010 0.000010 0.999710 0.000010 0.000010 0.000010 0.000010 0.000010 0.000010 0.000010 0.000010 0.000010 0.000010 0.000010 0.000010 0.000010 0.000010 0.000010 0.000010 0.000010 0.000010
0.000010 0.000010 0.000010 0.000010 0.000010 0.000010 0.000010 0.000010 0.000010 0.000010 0.000010 0.999710 0.000010 0.000010 0.000010 0.000010 0.000010 0.000010 0.000010 0.000010 0.000010 0.000010 0.000010 0.000010 0.000010 0.000010 0.000010 0.000010 0.000010 0.000010
0.000010 0.000010 0.000010 0.000010 0.000010 0.000010 0.000010 0.000010 0.000010 0.000010 0.000010 0.986289 0.000010 0.000010 0.000010 0.000010 0.000010 0.000010 0.000010 0.000010 0.000010 0.000010 0.000010 0.000010 0.000010 0.000010 0.000010 0.013431 0.000010 0.000010
0.000010 0.000010 0.000010 0.000010 0.000010 0.000010 0.000010 0.000010 0.000010 0.000010 0.000010 0.999710 0.000010 0.000010 0.000010 0.000010 0.000010 0.000010 0.000010 0.000010 0.000010 0.000010 0.000010 0.000010 0.000010 0.000010 0.000010 0.000010 0.000010 0.000010
0.016863 0.021969 0.004819 0.013315 0.006527 0.013106 0.027606 0.000010 0.000010 0.000010 0.000010 0.797056 0.005880 0.000010 0.000010 0.000010 0.000010 0.023028 0.000010 0.003414 0.000010 0.000010 0.000010 0.000010 0.052776 0.000010 0.000010 0.004613 0.008867 0.000010
0.000010 0.000010 0.000010 0.000010 0.000010 0.000010 0.000010 0.000010 0.000010 0.000010 0.000010 0.999710 0.000010 0.000010 0.000010 0.000010 0.000010 0.000010 0.000010 0.000010 0.000010 0.000010 0.000010 0.000010 0.000010 0.000010 0.000010 0.000010 0.000010 0.000010
0.000010 0.000010 0.000010 0.000010 0.000010 0.000010 0.000010 0.000010 0.000010 0.000010 0.000010 0.999710 0.000010 0.000010 0.000010 0.000010 0.000010 0.000010 0.000010 0.000010 0.000010 0.000010 0.000010 0.000010 0.000010 0.000010 0.000010 0.000010 0.000010 0.000010
0.000010 0.000010 0.000010 0.000010 0.000010 0.000010 0.000010 0.000010 0.000010 0.000010 0.000010 0.999710 0.000010 0.000010 0.000010 0.000010 0.000010 0.000010 0.000010 0.000010 0.000010 0.000010 0.000010 0.000010 0.000010 0.000010 0.000010 0.000010 0.000010 0.000010
0.000010 0.000010 0.000010 0.000010 0.000010 0.000010 0.000010 0.000010 0.000010 0.000010 0.000010 0.999710 0.000010 0.000010 0.000010 0.000010 0.000010 0.000010 0.000010 0.000010 0.000010 0.000010 0.000010 0.000010 0.000010 0.000010 0.000010 0.000010 0.000010 0.000010
0.000010 0.000010 0.000010 0.000010 0.000010 0.000010 0.000010 0.000010 0.000010 0.000010 0.000010 0.999710 0.000010 0.000010 0.000010 0.000010 0.000010 0.000010 0.000010 0.000010 0.000010 0.000010 0.000010 0.000010 0.000010 0.000010 0.000010 0.000010 0.000010 0.000010
0.000010 0.000010 0.000010 0.000010 0.000013 0.000010 0.000010 0.000010 0.000010 0.000010 0.000010 0.999701 0.000013 0.000010 0.000010 0.000010 0.000010 0.000010 0.000010 0.000012 0.000010 0.000010 0.000010 0.000010 0.000010 0.000010 0.000010 0.000010 0.000010 0.000010
0.000010 0.000010 0.000010 0.000010 0.000010 0.000010 0.000010 0.000010 0.000010 0.000010 0.000010 0.999710 0.000010 0.000010 0.000010 0.000010 0.000010 0.000010 0.000010 0.000010 0.000010 0.000010 0.000010 0.000010 0.000010 0.000010 0.000010 0.000010 0.000010 0.000010
0.000010 0.000552 0.000010 0.000010 0.000010 0.001855 0.021758 0.000010 0.000010 0.000010 0.000010 0.954604 0.000010 0.000010 0.000010 0.000010 0.000010 0.000010 0.000010 0.002166 0.000010 0.000010 0.000010 0.000010 0.000010 0.000010 0.000010 0.018825 0.000010 0.000010
0.223760 0.202127 0.005748 0.000010 0.108525 0.061633 0.041627 0.000010 0.000010 0.000010 0.000010 0.115554 0.033667 0.000010 0.005221 0.000010 0.000010 0.023144 0.000010 0.000010 0.000010 0.000010 0.000010 0.000010 0.005930 0.000010 0.035037 0.052349 0.085517 0.000010
0.236884 0.160377 0.000010 0.000010 0.133588 0.082997 0.018628 0.000010 0.000239 0.000010 0.000010 0.073422 0.028720 0.009710 0.000010 0.000010 0.000010 0.051183 0.000010 0.000010 0.000010 0.000010 0.000010 0.000010 0.040205 0.000010 0.018146 0.057830 0.081516 0.006405
0.218934 0.168156 0.000010 0.008263 0.117351 0.068279 0.032322 0.000010 0.000010 0.000010 0.000010 0.066570 0.043569 0.000010 0.011451 0.000010 0.002468 0.020220 0.000010 0.000010 0.000010 0.000010 0.000010 0.000010 0.042736 0.000010 0.045982 0.064562 0.078873 0.010125
0.270624 0.153377 0.000010 0.016404 0.126887 0.073364 0.038165 0.000010 0.000010 0.000010 0.000010 0.071387 0.027792 0.003727 0.011211 0.000010 0.000010 0.024292 0.000010 0.000010 0.000010 0.000010 0.000010 0.000010 0.026090 0.000010 0.022659 0.064093 0.069778 0.000010
0.254130 0.196654 0.001682 0.001570 0.119126 0.066058 0.015228 0.000010 0.005182 0.000010 0.000010 0.077245 0.054156 0.009396 0.000010 0.000010 0.000010 0.021537 0.000010 0.000010 0.000010 0.000010 0.000010 0.000010 0.042410 0.000010 0.010629 0.047544 0.077312 0.000010
0.246323 0.193716 0.000010 0.000010 0.118930 0.071081 0.041888 0.000010 0.000010 0.000010 0.000010 0.063070 0.029176 0.011550 0.002350 0.000010 0.000010 0.028836 0.000010 0.000010 0.000010 0.000010 0.000010 0.000010 0.025286 0.000010 0.020070 0.043537 0.103620 0.000416
0.258640 0.181414 0.000010 0.008471 0.113578 0.068821 0.034886 0.000010 0.000010 0.000010 0.000010 0.060318 0.017637 0.011020 0.014695 0.000010 0.000010 0.040588 0.000010 0.000010 0.000010 0.000010 0.000010 0.000010 0.011049 0.000010 0.035394 0.054780 0.088560 0.000010
0.233237 0.207753 0.006987 0.000794 0.115910 0.055836 0.035496 0.000010 0.000010 0.000010 0.000010 0.085824 0.024695 0.002408 0.000010 0.000010 0.000014 0.017340 0.000010 0.000010 0.000010 0.000010 0.000010 0.000010 0.040020 0.000010 0.029767 0.058946 0.084832 0.000010
0.234766 0.183823 0.000010 0.005151 0.114867 0.072602 0.027678 0.000010 0.000010 0.000010 0.000010 0.056309 0.053697 0.005696 0.000010 0.000010 0.000010 0.005753 0.000010 0.008060 0.000010 0.000010 0.000010 0.000010 0.045106 0.000010 0.030021 0.070548 0.085773 0.000010
0.255688 0.175982 0.000010 0.000010 0.136683 0.081334 0.010562 0.000010 0.000010 0.000010 0.000010 0.094186 0.029328 0.006252 0.008329 0.000010 0.000010 0.005732 0.000010 0.000010 0.000010 0.000010 0.000010 0.000010 0.052761 0.000010 0.021210 0.052037 0.069755 0.000010
0.255643 0.182497 0.000010 0.000010 0.102404 0.065837 0.033378 0.000010 0.000010 0.000010 0.000010 0.080877 0.039489 0.016196 0.000010 0.000010 0.000010 0.000010 0.000010 0.000010 0.000010 0.000010 0.000010 0.000010 0.045604 0.000010 0.026013 0.048461 0.103420 0.000010
0.203733 0.179647 0.000010 0.000010 0.148722 0.070619 0.027540 0.000010 0.000010 0.000010 0.000010 0.082085 0.044279 0.000010 0.003703 0.000010 0.000010 0.029897 0.000010 0.000010 0.000010 0.000010 0.000010 0.000010 0.036879 0.000010 0.044688 0.048780 0.079257 0.000010
0.258942 0.198207 0.000010 0.000010 0.095648 0.106112 0.029152 0.000010 0.008575 0.000010 0.000010 0.055032 0.014846 0.000010 0.008789 0.000010 0.000010 0.037874 0.000010 0.000010 0.000010 0.000010 0.000010 0.000010 0.031287 0.000010 0.038317 0.052697 0.058280 0.006091
0.220325 0.166962 0.000010 0.000010 0.121892 0.081158 0.030955 0.000010 0.000010 0.000010 0.000010 0.048576 0.059022 0.000315 0.000010 0.000010 0.000010 0.029939 0.000010 0.000010 0.000010 0.000010 0.000010 0.000010 0.048808 0.000010 0.030533 0.064820 0.096525 0.000010
0.241603 0.138956 0.007068 0.011028 0.139908 0.081582 0.039258 0.000010 0.000010 0.000010 0.000010 0.074358 0.026123 0.008296 0.000010 0.000010 0.000010 0.000010 0.000010 0.000010 0.000010 0.000010 0.000010 0.000010 0.028953 0.000010 0.034410 0.049349 0.103363 0.015596
0.256059 0.151685 0.000010 0.008617 0.141984 0.067245 0.034045 0.000010 0.000010 0.000010 0.000010 0.072652 0.034669 0.006433 0.000010 0.000010 0.000010 0.017187 0.000010 0.000010 0.000010 0.000010 0.000010 0.000010 0.050437 0.000010 0.023696 0.052124 0.083005 0.000010
0.231367 0.161717 0.000010 0.006097 0.121069 0.081638 0.024484 0.000010 0.009094 0.000010 0.000012 0.097449 0.031184 0.014753 0.000010 0.000010 0.000010 0.010705 0.000010 0.000010 0.000010 0.000010 0.000010 0.000010 0.037822 0.000010 0.030636 0.057815 0.080758 0.003271
0.250358 0.211859 0.000013 0.013500 0.110548 0.063400 0.038830 0.000010 0.000010 0.000010 0.000010 0.063546 0.014444 0.018502 0.000010 0.000010 0.000010 0.024247 0.000010 0.001992 0.000010 0.000010 0.000010 0.000010 0.019745 0.000010 0.016751 0.055723 0.096401 0.000010
0.250223 0.188322 0.008620 0.000820 0.127690 0.052343 0.029748 0.000010 0.000010 0.000010 0.000010 0.090180 0.034897 0.000010 0.014363 0.000010 0.000017 0.020117 0.000010 0.000010 0.000010 0.000010 0.000010 0.000010 0.009419 0.000010 0.031045 0.059854 0.074383 0.007829
0.272086 0.179618 0.000010 0.006658 0.097385 0.074009 0.041878 0.000010 0.000010 0.000010 0.000010 0.088710 0.024995 0.005291 0.008736 0.000010 0.000010 0.012492 0.000010 0.000010 0.000010 0.000010 0.000010 0.000010 0.022810 0.000010 0.040190 0.053572 0.071418 0.000010
0.000010 0.044902 0.012576 0.000010 0.837164 0.000010 0.000010 0.000010 0.000010 0.011814 0.000010 0.016754 0.014167 0.000010 0.000010 0.012164 0.006022 0.004039 0.000010 0.000010 0.000010 0.000010 0.000010 0.000010 0.010506 0.000010 0.006079 0.019475 0.004169 0.000010
0.000010 0.000010 0.000010 0.000010 0.999710 0.000010 0.000010 0.000010 0.000010 0.000010 0.000010 0.000010 0.000010 0.000010 0.000010 0.000010 0.000010 0.000010 0.000010 0.000010 0.000010 0.000010 0.000010 0.000010 0.000010 0.000010 0.000010 0.000010 0.000010 0.000010
0.000010 0.000010 0.000010 0.000010 0.999710 0.000010 0.000010 0.000010 0.000010 0.000010 0.000010 0.000010 0.000010 0.000010 0.000010 0.000010 0.000010 0.000010 0.000010 0.000010 0.000010 0.000010 0.000010 0.000010 0.000010 0.000010 0.000010 0.000010 0.000010 0.000010
0.013803 0.000010 0.015984 0.000010 0.958538 0.000010 0.000010 0.000010 0.000010 0.000010 0.000010 0.000010 0.000010 0.000010 0.000010 0.000010 0.011415 0.000010 0.000010 0.000010 0.000010 0.000010 0.000010 0.000010 0.000010 0.000010 0.000010 0.000010 0.000010 0.000010
0.000010 0.000010 0.000010 0.000010 0.999710 0.000010 0.000010 0.000010 0.000010 0.000010 0.000010 0.000010 0.000010 0.000010 0.000010 0.000010 0.000010 0.000010 0.000010 0.000010 0.000010 0.000010 0.000010 0.000010 0.000010 0.000010 0.000010 0.000010 0.000010 0.000010
0.000010 0.004264 0.000010 0.000010 0.945700 0.006903 0.000010 0.000010 0.000010 0.000010 0.000010 0.000010 0.009484 0.000010 0.009183 0.000010 0.000010 0.000010 0.000010 0.000010 0.000010 0.010486 0.000010 0.000010 0.000010 0.009383 0.000010 0.004377 0.000010 0.000010
0.000010 0.000010 0.000010 0.000010 0.981994 0.000400 0.000010 0.000010 0.000010 0.000010 0.000010 0.005955 0.000010 0.009424 0.000010 0.000010 0.000029 0.000010 0.000010 0.000010 0.000010 0.001958 0.000010 0.000010 0.000010 0.000010 0.000010 0.000010 0.000010 0.000010
0.000010 0.000010 0.000010 0.000010 0.999710 0.000010 0.000010 0.000010 0.000010 0.000010 0.000010 0.000010 0.000010 0.000010 0.000010 0.000010 0.000010 0.000010 0.000010 0.000010 0.000010 0.000010 0.000010 0.000010 0.000010 0.000010 0.000010 0.000010 0.000010 0.000010
0.039545 0.000010 0.000010 0.000010 0.898911 0.002283 0.009163 0.000010 0.012361 0.000010 0.000010 0.000010 0.000010 0.000010 0.004491 0.000010 0.000010 0.000010 0.000010 0.000010 0.004517 0.000010 0.003769 0.000010 0.000010 0.008396 0.000010 0.016364 0.000010 0.000010
0.000010 0.000010 0.000010 0.000010 0.991503 0.000010 0.000010 0.000010 0.000979 0.006267 0.000010 0.000010 0.000010 0.000010 0.000010 0.000010 0.000990 0.000010 0.000010 0.000010 0.000010 0.000010 0.000010 0.000010 0.000010 0.000010 0.000010 0.000010 0.000010 0.000010
0.000010 0.000010 0.000010 0.000010 0.998193 0.000010 0.000010 0.000010 0.001527 0.000010 0.000010 0.000010 0.000010 0.000010 0.000010 0.000010 0.000010 0.000010 0.000010 0.000010 0.000010 0.000010 0.000010 0.000010 0.000010 0.000010 0.000010 0.000010 0.000010 0.000010
0.000010 0.000010 0.000010 0.000010 0.999710 0.000010 0.000010 0.000010 0.000010 0.000010 0.000010 0.000010 0.000010 0.000010 0.000010 0.000010 0.000010 0.000010 0.000010 0.000010 0.000010 0.000010 0.000010 0.000010 0.000010 0.000010 0.000010 0.000010 0.000010 0.000010
0.000010 0.000010 0.000010 0.000010 0.999705 0.000010 0.000010 0.000010 0.000010 0.000010 0.000010 0.000010 0.000010 0.000010 0.000010 0.000010 0.000010 0.000010 0.000010 0.000010 0.000010 0.000010 0.000013 0.000010 0.000010 0.000012 0.000010 0.000010 0.000010 0.000010
0.000010 0.000010 0.000010 0.000010 0.994087 0.000010 0.002252 0.000010 0.002916 0.000010 0.000010 0.000010 0.000010 0.000010 0.000484 0.000010 0.000010 0.000010 0.000010 0.000010 0.000010 0.000010 0.000010 0.000010 0.000010 0.000010 0.000010 0.000010 0.000010 0.000010
0.000010 0.000010 0.000010 0.000010 0.999710 0.000010 0.000010 0.000010 0.000010 0.000010 0.000010 0.000010 0.000010 0.000010 0.000010 0.000010 0.000010 0.000010 0.000010 0.000010 0.000010 0.000010 0.000010 0.000010 0.000010 0.000010 0.000010 0.000010 0.000010 0.000010
0.000010 0.000010 0.000010 0.000010 0.999710 0.000010 0.000010 0.000010 0.000010 0.000010 0.000010 0.000010 0.000010 0.000010 0.000010 0.000010 0.000010 0.000010 0.000010 0.000010 0.000010 0.000010 0.000010 0.000010 0.000010 0.000010 0.000010 0.000010 0.000010 0.000010
0.000010 0.000010 0.000010 0.000010 0.999710 0.000010 0.000010 0.000010 0.000010 0.000010 0.000010 0.000010 0.000010 0.000010 0.000010 0.000010 0.000010 0.000010 0.000010 0.000010 0.000010 0.000010 0.000010 0.000010 0.000010 0.000010 0.000010 0.000010 0.000010 0.000010
0.000010 0.000010 0.000010 0.000010 0.988026 0.000010 0.000010 0.000010 0.000010 0.000010 0.000010 0.000010 0.000010 0.003546 0.008159 0.000010 0.000010 0.000010 0.000010 0.000010 0.000010 0.000010 0.000010 0.000010 0.000010 0.000010 0.000010 0.000010 0.000010 0.000010
0.000010 0.000010 0.000010 0.000010 0.999707 0.000010 0.000010 0.000010 0.000010 0.000010 0.000010 0.000010 0.000010 0.000010 0.000010 0.000010 0.000010 0.000010 0.000010 0.000010 0.000010 0.000010 0.000013 0.000010 0.000010 0.000010 0.000010 0.000010 0.000010 0.000010
0.000010 0.000010 0.000010 0.000010 0.999710 0.000010 0.000010 0.000010 0.000010 0.000010 0.000010 0.000010 0.000010 0.000010 0.000010 0.000010 0.000010 0.000010 0.000010 0.000010 0.000010 0.000010 0.000010 0.000010 0.000010 0.000010 0.000010 0.000010 0.000010 0.000010
0.999710 0.000010 0.000010 0.000010 0.000010 0.000010 0.000010 0.000010 0.000010 0.000010 0.000010 0.000010 0.000010 0.000010 0.000010 0.000010 0.000010 0.000010 0.000010 0.000010 0.000010 0.000010 0.000010 0.000010 0.000010 0.000010 0.000010 0.000010 0.000010 0.000010
0.823932 0.032102 0.009556 0.019693 0.000010 0.015130 0.000010 0.000320 0.000010 0.000010 0.000010 0.000010 0.014621 0.000010 0.000010 0.000010 0.000589 0.000010 0.000010 0.006653 0.000010 0.000010 0.000010 0.000010 0.000010 0.000010 0.008353 0.001045 0.011979 0.055858
0.794331 0.003174 0.000010 0.113403 0.000010 0.000010 0.000010 0.000010 0.000010 0.000010 0.000010 0.000010 0.000010 0.019265 0.000010 0.000010 0.000010 0.000010 0.000010 0.031526 0.000010 0.000010 0.000010 0.000010 0.000010 0.000010 0.000010 0.012491 0.000010 0.025579
0.978075 0.000010 0.000010 0.000010 0.000010 0.000010 0.000010 0.000010 0.000010 0.000010 0.000010 0.000010 0.009121 0.005361 0.007182 0.000010 0.000010 0.000010 0.000010 0.000010 0.000010 0.000010 0.000010 0.000010 0.000010 0.000010 0.000010 0.000010 0.000010 0.000010
0.746291 0.000010 0.012800 0.125082 0.000010 0.000010 0.000010 0.000010 0.000010 0.000010 0.000010 0.000010 0.000010 0.000010 0.000950 0.000010 0.000010 0.000010 0.000010 0.051305 0.000010 0.000010 0.000010 0.000010 0.000010 0.000010 0.000010 0.000010 0.000010 0.063332
0.856209 0.011447 0.000010 0.078146 0.000010 0.000010 0.012088 0.000010 0.000010 0.000010 0.000010 0.000010 0.009164 0.007960 0.000010 0.000010 0.000010 0.006443 0.000010 0.006030 0.000010 0.000010 0.000010 0.000010 0.001516 0.000010 0.000010 0.000010 0.000010 0.010797
0.796447 0.000010 0.001448 0.194702 0.000010 0.000010 0.000010 0.000010 0.000010 0.000010 0.000010 0.000010 0.000010 0.007143 0.000010 0.000010 0.000010 0.000010 0.000010 0.000010 0.000010 0.000010 0.000010 0.000010 0.000010 0.000010 0.000010 0.000010 0.000010 0.000010
0.930024 0.000010 0.000010 0.025411 0.000010 0.000010 0.000010 0.000010 0.000010 0.000010 0.000010 0.000010 0.000010 0.000010 0.000010 0.000010 0.000010 0.000010 0.000010 0.013372 0.000010 0.000010 0.000010 0.000010 0.000010 0.000010 0.000010 0.000010 0.000010 0.030933
0.825438 0.000010 0.000010 0.105672 0.000010 0.000010 0.000010 0.000010 0.000010 0.000010 0.000010 0.000010 0.000010 0.000010 0.009280 0.000010 0.000010 0.000010 0.000010 0.012058 0.000010 0.000010 0.000010 0.000010 0.000010 0.000010 0.000010 0.000010 0.000010 0.047303
0.910810 0.000010 0.000010 0.053947 0.000010 0.000010 0.000010 0.000010 0.002037 0.000010 0.000010 0.000010 0.000010 0.000010 0.000010 0.000010 0.000010 0.000010 0.000010 0.011981 0.000010 0.000010 0.000010 0.000010 0.000010 0.000010 0.000010 0.000010 0.000010 0.020976
0.808265 0.000010 0.000010 0.135031 0.000010 0.000010 0.000010 0.000010 0.000010 0.000010 0.000010 0.000010 0.000010 0.004474 0.005287 0.000010 0.000010 0.000010 0.000010 0.046693 0.000010 0.000010 0.000010 0.000010 0.000010 0.000010 0.000010 0.000010 0.000010 0.000010
0.671930 0.000010 0.000010 0.266523 0.000010 0.000010 0.000010 0.000010 0.000010 0.000010 0.000010 0.000010 0.000010 0.006139 0.009278 0.000010 0.000010 0.000010 0.000010 0.027532 0.000010 0.000010 0.000010 0.000010 0.015069 0.000010 0.000010 0.000010 0.000010 0.003300
0.775424 0.000010 0.001362 0.142792 0.000010 0.000010 0.000010 0.000010 0.000010 0.000010 0.000010 0.000010 0.000010 0.000010 0.000010 0.000010 0.000010 0.000010 0.000010 0.080163 0.000010 0.000010 0.000010 0.000010 0.000010 0.000010 0.000010 0.000010 0.000010 0.000010
0.783927 0.000010 0.000010 0.143966 0.000010 0.000010 0.000010 0.000010 0.000010 0.000010 0.000010 0.000010 0.000010 0.010696 0.000010 0.000010 0.000010 0.000010 0.000010 0.032027 0.000010 0.000010 0.000010 0.000010 0.000010 0.000010 0.000010 0.000010 0.000010 0.029135
0.686743 0.000010 0.000010 0.256184 0.000010 0.000010 0.000010 0.000010 0.000010 0.000010 0.000010 0.000010 0.000010 0.000010 0.005364 0.000010 0.000010 0.000438 0.000010 0.035064 0.000010 0.000010 0.000010 0.000010 0.015967 0.000010 0.000010 0.000010 0.000010 0.000010
0.937911 0.000836 0.000010 0.000362 0.000010 0.000010 0.000010 0.000010 0.000010 0.000010 0.000010 0.007114 0.013420 0.016447 0.000010 0.000010 0.000010 0.000010 0.000010 0.023681 0.000010 0.000010 0.000010 0.000010 0.000010 0.000010 0.000010 0.000010 0.000010 0.000010
0.938697 0.027001 0.000010 0.000010 0.007663 0.000010 0.000010 0.000010 0.000010 0.000010 0.000010 0.000010 0.000010 0.017508 0.000010 0.000010 0.000010 0.000010 0.000010 0.000010 0.000010 0.000010 0.000010 0.000010 0.000010 0.000010 0.000010 0.008882 0.000010 0.000010
0.545528 0.000010 0.008817 0.407749 0.000010 0.000010 0.000010 0.000010 0.000010 0.000010 0.000010 0.000010 0.000010 0.000010 0.012458 0.000010 0.000010 0.000010 0.000010 0.025197 0.000010 0.000010 0.000010 0.000010 0.000010 0.000010 0.000010 0.000010 0.000010 0.000010
0.935428 0.046207 0.000010 0.000010 0.000010 0.000010 0.000010 0.000010 0.000010 0.000010 0.000010 0.000010 0.001608 0.015533 0.000974 0.000010 0.000010 0.000010 0.000010 0.000010 0.000010 0.000010 0.000010 0.000010 0.000010 0.000010 0.000010 0.000010 0.000010 0.000010
0.872959 0.000010 0.003680 0.044263 0.000010 0.000010 0.000010 0.000010 0.000010 0.000010 0.000010 0.000010 0.000010 0.011059 0.000386 0.000010 0.000010 0.000010 0.000010 0.000010 0.000010 0.000010 0.000010 0.000010 0.001143 0.000010 0.000010 0.000010 0.000010 0.066280
0.086224 0.000010 0.001165 0.000010 0.000010 0.000012 0.008649 0.000010 0.011945 0.033472 0.000010 0.004887 0.024009 0.012031 0.000010 0.000010 0.011500 0.000010 0.026251 0.000010 0.012513 0.000010 0.065079 0.000010 0.020723 0.049335 0.011436 0.023533 0.543777 0.053348
0.089157 0.017963 0.017782 0.000010 0.003923 0.015130 0.000010 0.000010 0.000056 0.000010 0.000010 0.010343 0.041840 0.022981 0.000010 0.000010 0.000010 0.000010 0.017710 0.012304 0.012238 0.000010 0.026579 0.019419 0.000010 0.025433 0.000010 0.020425 0.646586 0.000010
0.071949 0.000010 0.022552 0.004609 0.003333 0.018493 0.018677 0.001764 0.000010 0.008267 0.000010 0.024445 0.050265 0.000010 0.000010 0.000010 0.002322 0.000010 0.027354 0.013221 0.000170 0.008793 0.096170 0.000010 0.000010 0.022490 0.004628 0.007535 0.554409 0.038461
0.114072 0.000010 0.030409 0.000010 0.000010 0.000010 0.013862 0.000010 0.000010 0.000010 0.000010 0.000010 0.042941 0.015143 0.000010 0.000010 0.000010 0.000010 0.000010 0.000010 0.000010 0.000010 0.000010 0.000010 0.000010 0.000010 0.004028 0.006173 0.773153 0.000010
0.100956 0.000010 0.031881 0.000010 0.000010 0.000010 0.000010 0.000813 0.000010 0.000010 0.000010 0.008941 0.040431 0.000546 0.000010 0.000010 0.000010 0.000010 0.027197 0.000858 0.010083 0.000010 0.015546 0.000010 0.000010 0.000010 0.011254 0.011809 0.732393 0.007131
0.064843 0.026554 0.000010 0.000010 0.007161 0.000010 0.005466 0.000010 0.000010 0.004716 0.000010 0.005214 0.031008 0.034080 0.008345 0.000010 0.006432 0.000010 0.028814 0.000010 0.004112 0.000010 0.102759 0.000010 0.000010 0.021154 0.010699 0.002112 0.627095 0.009316
0.076186 0.002730 0.018516 0.000010 0.000010 0.015070 0.010125 0.006866 0.030537 0.000010 0.000010 0.035605 0.019628 0.007062 0.000010 0.000010 0.000010 0.000010 0.015818 0.000024 0.002478 0.000010 0.065566 0.000010 0.012662 0.040009 0.016139 0.007507 0.535009 0.082364
0.058438 0.000010 0.027804 0.000010 0.000010 0.000010 0.005788 0.000010 0.011026 0.000010 0.000010 0.000010 0.033477 0.002090 0.000010 0.000010 0.000010 0.000010 0.000010 0.000010 0.000010 0.000010 0.000010 0.000010 0.000010 0.000010 0.000010 0.000010 0.861145 0.000010
0.094563 0.021132 0.032521 0.000010 0.000010 0.003868 0.015571 0.006793 0.003843 0.000010 0.002798 0.000010 0.056348 0.007859 0.012796 0.000011 0.000010 0.000010 0.000010 0.000010 0.000010 0.004364 0.063238 0.000010 0.009543 0.000010 0.005057 0.013158 0.629922 0.016505
0.087317 0.000010 0.047202 0.000010 0.000010 0.017473 0.007043 0.000010 0.000010 0.000010 0.000010 0.000010 0.044163 0.000010 0.000010 0.000010 0.000010 0.000010 0.000010 0.000010 0.000010 0.000010 0.000010 0.000010 0.000010 0.000010 0.000010 0.000010 0.796562 0.000010
0.112672 0.000010 0.021486 0.000010 0.005052 0.008153 0.007966 0.000010 0.026565 0.000010 0.000010 0.000010 0.034157 0.000010 0.000010 0.000010 0.000010 0.000010 0.000010 0.000010 0.011414 0.000010 0.000010 0.000987 0.000010 0.000010 0.000010 0.006525 0.755197 0.009646
0.120587 0.000010 0.027588 0.000010 0.000010 0.000010 0.000010 0.000010 0.000010 0.000010 0.000010 0.000010 0.055333 0.002609 0.001675 0.000010 0.002825 0.000010 0.006098 0.000010 0.000010 0.010019 0.000010 0.000010 0.000010 0.000010 0.000010 0.012710 0.760356 0.000010
0.078106 0.000010 0.000010 0.000010 0.000010 0.010491 0.000010 0.000010 0.025198 0.000010 0.000010 0.000010 0.041866 0.014910 0.012953 0.000010 0.000665 0.000010 0.000010 0.000010 0.010719 0.000010 0.000010 0.000010 0.000010 0.000010 0.006111 0.000010 0.798781 0.000010
0.087608 0.008602 0.032820 0.000315 0.017133 0.018306 0.026963 0.000010 0.000010 0.000010 0.000010 0.000010 0.027260 0.000010 0.008439 0.000010 0.000010 0.000010 0.000010 0.001061 0.010551 0.012177 0.000010 0.000010 0.009961 0.000010 0.000010 0.013855 0.719939 0.004872
0.105339 0.000010 0.019329 0.000010 0.004647 0.005260 0.007445 0.000010 0.000010 0.000010 0.000010 0.000010 0.045999 0.008791 0.000010 0.009906 0.000010 0.000010 0.000010 0.000010 0.009222 0.000010 0.004706 0.000010 0.000010 0.002720 0.000010 0.000010 0.776456 0.000010
0.104905 0.000010 0.016893 0.000010 0.022788 0.021763 0.004979 0.000010 0.004657 0.000010 0.000010 0.000010 0.046975 0.019487 0.000010 0.000010 0.007447 0.000010 0.004914 0.000010 0.000010 0.000010 0.000010 0.000318 0.000010 0.000010 0.000010 0.000010 0.744693 0.000010
0.070175 0.000010 0.019459 0.000010 0.004057 0.025374 0.017817 0.000010 0.000010 0.000010 0.000010 0.000010 0.036078 0.011357 0.000010 0.000010 0.000010 0.000010 0.014372 0.004414 0.004762 0.000010 0.000010 0.000010 0.000010 0.000010 0.000997 0.003166 0.787802 0.000010
0.111416 0.000010 0.004879 0.000010 0.000875 0.000010 0.000010 0.000010 0.015836 0.038877 0.006174 0.000010 0.033987 0.002160 0.007441 0.000010 0.000010 0.000010 0.000010 0.000010 0.015300 0.000010 0.000010 0.012112 0.000010 0.000010 0.000010 0.000010 0.750763 0.000010
0.094420 0.026009 0.043965 0.000010 0.027920 0.022379 0.000018 0.007873 0.001969 0.000010 0.003939 0.000282 0.039384 0.000010 0.000010 0.011277 0.000211 0.000010 0.000010 0.010764 0.000010 0.007636 0.000010 0.000010 0.002604 0.009829 0.014844 0.000010 0.668824 0.005752
0.089229 0.000010 0.005388 0.000010 0.000010 0.002900 0.000010 0.000010 0.000010 0.000010 0.000010 0.000010 0.051416 0.009704 0.017812 0.000010 0.000010 0.000010 0.000010 0.000010 0.000010 0.000010 0.000010 0.000010 0.000010 0.000010 0.000010 0.004786 0.818545 0.000010
0.085736 0.027343 0.000010 0.095288 0.025755 0.000010 0.035607 0.000010 0.000010 0.000010 0.000010 0.095847 0.000010 0.000010 0.000010 0.000010 0.000010 0.000010 0.000010 0.012613 0.000010 0.000010 0.000010 0.000010 0.199329 0.000010 0.000010 0.061452 0.202933 0.157907
0.109246 0.000010 0.000010 0.115408 0.018347 0.000010 0.031987 0.000010 0.000010 0.000010 0.000010 0.084868 0.000010 0.000010 0.000010 0.000010 0.000010 0.000010 0.000010 0.000010 0.000010 0.000010 0.000010 0.000010 0.216921 0.000010 0.006324 0.066232 0.224525 0.125941
0.123265 0.000010 0.000010 0.116068 0.012124 0.006199 0.027280 0.000010 0.000010 0.000010 0.000010 0.079097 0.000010 0.000010 0.000010 0.000010 0.000010 0.010122 0.000010 0.000010 0.000010 0.000010 0.000010 0.000010 0.237678 0.000010 0.000010 0.066791 0.218691 0.102496
0.099554 0.024308 0.000010 0.116996 0.018268 0.000010 0.041506 0.000010 0.000010 0.000010 0.000010 0.103321 0.000010 0.000010 0.000010 0.000010 0.000010 0.000010 0.000010 0.000010 0.000010 0.000010 0.000010 0.000010 0.228093 0.000010 0.000010 0.066460 0.194676 0.106618
0.104549 0.000010 0.000010 0.087094 0.024345 0.014889 0.032690 0.000010 0.000010 0.000010 0.000010 0.109876 0.000010 0.000010 0.000010 0.000010 0.000010 0.000010 0.000010 0.000010 0.000010 0.000010 0.000010 0.000010 0.226475 0.000010 0.004533 0.060295 0.217264 0.117801
0.107403 0.002282 0.000010 0.132026 0.013926 0.017487 0.026741 0.000010 0.000010 0.000010 0.000010 0.124808 0.000010 0.000010 0.000010 0.000010 0.000010 0.000010 0.000010 0.000010 0.000010 0.000010 0.000010 0.000010 0.186484 0.000010 0.008907 0.061360 0.191341 0.127054
0.135451 0.013234 0.000010 0.106191 0.018665 0.012225 0.035156 0.000010 0.000011 0.000010 0.000010 0.081934 0.000010 0.000010 0.000020 0.000010 0.000010 0.000010 0.000010 0.000010 0.000010 0.000010 0.000010 0.000010 0.217828 0.000010 0.002513 0.055692 0.179931 0.140990
0.120438 0.029559 0.000010 0.121073 0.000010 0.000010 0.029496 0.000010 0.000010 0.000010 0.000010 0.117639 0.000010 0.000010 0.000010 0.000010 0.000010 0.000901 0.000010 0.000010 0.000010 0.000010 0.000010 0.000010 0.226132 0.000010 0.006781 0.038481 0.192505 0.116805
0.000010 0.000010 0.000010 0.000010 0.000010 0.000010 0.003965 0.000010 0.000010 0.000010 0.000010 0.005659 0.000010 0.000010 0.000010 0.000010 0.000010 0.830588 0.009998 0.013141 0.000010 0.005008 0.000010 0.000010 0.000010 0.000010 0.000010 0.000010 0.131411 0.000010
0.000010 0.012501 0.000010 0.000010 0.000010 0.012416 0.000010 0.000010 0.000010 0.000010 0.000010 0.000010 0.000010 0.000010 0.000908 0.000010 0.000010 0.746831 0.000010 0.020888 0.000010 0.000010 0.005805 0.000010 0.000010 0.000010 0.003898 0.000010 0.196533 0.000010
0.000010 0.000010 0.000010 0.000010 0.000010 0.012530 0.005011 0.000010 0.000010 0.000010 0.000010 0.000010 0.000010 0.000010 0.000010 0.000010 0.000010 0.784525 0.000010 0.020459 0.018633 0.000010 0.000010 0.000010 0.000010 0.000010 0.000010 0.000010 0.158601 0.000010
0.000010 0.000010 0.000010 0.000010 0.000010 0.000010 0.000010 0.005508 0.000010 0.000010 0.005072 0.000010 0.000010 0.000010 0.000010 0.000010 0.000386 0.861091 0.000010 0.000010 0.000010 0.000010 0.011092 0.000010 0.000010 0.000010 0.000010 0.003801 0.112819 0.000010
0.003479 0.000010 0.000010 0.000010 0.000010 0.000010 0.019845 0.000010 0.000010 0.000010 0.000010 0.000010 0.000010 0.000010 0.000010 0.000010 0.000010 0.805495 0.000010 0.016320 0.000010 0.000010 0.031759 0.000010 0.000010 0.005908 0.013750 0.000010 0.103224 0.000010
0.000010 0.014095 0.000010 0.021372 0.000010 0.000010 0.021191 0.003698 0.000010 0.022132 0.000010 0.000010 0.000010 0.000010 0.009023 0.000010 0.000010 0.013819 0.012755 0.034865 0.006866 0.000010 0.050994 0.003089 0.000010 0.044798 0.012428 0.000010 0.728725 0.000010
0.000010 0.000010 0.000010 0.000010 0.000010 0.000010 0.000010 0.000010 0.006737 0.000010 0.009702 0.000010 0.000010 0.000010 0.000010 0.000010 0.000010 0.000010 0.000010 0.050239 0.000010 0.015781 0.051179 0.000010 0.007215 0.056107 0.000010 0.007210 0.795620 0.000010
0.000010 0.000010 0.000010 0.000010 0.000010 0.000010 0.000010 0.000010 0.000010 0.000010 0.000010 0.000010 0.000010 0.008843 0.008996 0.000010 0.002855 0.000010 0.000010 0.025652 0.000010 0.012422 0.029220 0.002575 0.000010 0.052710 0.000010 0.000010 0.856518 0.000010
0.000010 0.000010 0.000010 0.000010 0.000010 0.000010 0.000010 0.000010 0.000010 0.008057 0.056595 0.000010 0.000010 0.000010 0.003692 0.000010 0.000010 0.000010 0.002723 0.053672 0.004305 0.002337 0.000010 0.013698 0.000010 0.053324 0.000010 0.000010 0.801396 0.000010
0.000010 0.000010 0.000010 0.000010 0.000010 0.000010 0.000010 0.031004 0.001006 0.000010 0.000010 0.000010 0.000010 0.000010 0.000010 0.000010 0.000010 0.000010 0.000010 0.009229 0.000010 0.000010 0.026329 0.000010 0.000010 0.039785 0.000010 0.000010 0.892407 0.000010
0.000010 0.000010 0.000010 0.022898 0.000010 0.000010 0.000010 0.002102 0.000010 0.020750 0.008951 0.008676 0.000010 0.000010 0.000010 0.000010 0.003487 0.000010 0.000010 0.018982 0.000010 0.000010 0.000010 0.000010 0.000010 0.063428 0.000010 0.007888 0.842638 0.000010
0.000010 0.000010 0.000010 0.001825 0.000010 0.000010 0.000010 0.000010 0.009975 0.000010 0.000010 0.000010 0.000010 0.000010 0.000010 0.000010 0.000010 0.000010 0.000010 0.005165 0.000010 0.013980 0.000010 0.000010 0.000010 0.046817 0.000010 0.000010 0.921997 0.000010
0.000010 0.000010 0.004338 0.000010 0.000010 0.000010 0.000010 0.000010 0.000010 0.000010 0.000010 0.000010 0.000010 0.000010 0.000010 0.000010 0.000010 0.000010 0.000010 0.020477 0.000010 0.000010 0.069983 0.000010 0.000010 0.038402 0.000010 0.000010 0.866549 0.000010
0.000010 0.000010 0.000010 0.000519 0.000010 0.000010 0.000010 0.000010 0.000010 0.000010 0.026797 0.000010 0.000010 0.000010 0.000010 0.000010 0.000010 0.000010 0.000010 0.049690 0.010199 0.000010 0.002553 0.034915 0.000010 0.047208 0.000010 0.000010 0.827900 0.000010
0.000010 0.000010 0.000010 0.000010 0.000010 0.000010 0.000010 0.000010 0.000010 0.000010 0.000010 0.000010 0.000010 0.000010 0.000010 0.000010 0.000010 0.000010 0.004933 0.014729 0.000010 0.014640 0.039994 0.038474 0.000010 0.000010 0.000010 0.000010 0.886990 0.000010
0.000010 0.000010 0.000010 0.000010 0.000010 0.000010 0.000010 0.000010 0.000010 0.001568 0.000010 0.000010 0.000010 0.000391 0.000010 0.025768 0.000102 0.000010 0.000010 0.005989 0.000010 0.017902 0.016499 0.000010 0.000010 0.061355 0.000010 0.000010 0.870216 0.000010
0.000010 0.000010 0.010640 0.000010 0.000010 0.000010 0.000010 0.000010 0.000010 0.000010 0.000010 0.000010 0.000010 0.000010 0.003010 0.000010 0.001838 0.000010 0.000010 0.033380 0.007838 0.005522 0.064972 0.011513 0.000010 0.055389 0.000010 0.000010 0.805699 0.000010
0.000010 0.000010 0.000010 0.000010 0.000010 0.000010 0.000010 0.000010 0.000010 0.000010 0.000010 0.000010 0.000010 0.000010 0.000010 0.000010 0.000010 0.000010 0.000010 0.000010 0.000010 0.011631 0.000010 0.014526 0.000010 0.033226 0.000010 0.000010 0.940357 0.000010
0.000010 0.000010 0.000010 0.000010 0.000010 0.000010 0.000010 0.000010 0.000010 0.000010 0.000010 0.000010 0.000010 0.000010 0.000010 0.000010 0.000010 0.000010 0.000010 0.000010 0.000010 0.024799 0.000010 0.004829 0.000010 0.038690 0.000010 0.000010 0.931422 0.000010
0.000010 0.000010 0.000010 0.000010 0.000010 0.000010 0.000010 0.000010 0.000010 0.000010 0.000010 0.000010 0.000010 0.000010 0.000010 0.000010 0.000010 0.000010 0.000010 0.999710 0.000010 0.000010 0.000010 0.000010 0.000010 0.000010 0.000010 0.000010 0.000010 0.000010
0.037452 0.020358 0.000010 0.000010 0.011773 0.000011 0.000010 0.000010 0.000010 0.000010 0.000010 0.004175 0.000010 0.000010 0.000010 0.000010 0.000010 0.035791 0.000010 0.851746 0.000010 0.000010 0.000010 0.000010 0.020394 0.000010 0.000010 0.007832 0.010268 0.000010
0.000010 0.000010 0.000010 0.000010 0.000010 0.000010 0.000010 0.000010 0.000010 0.000010 0.000010 0.000010 0.000010 0.000010 0.000010 0.000010 0.000010 0.000010 0.000010 0.999710 0.000010 0.000010 0.000010 0.000010 0.000010 0.000010 0.000010 0.000010 0.000010 0.000010
0.000010 0.000010 0.000010 0.000010 0.000010 0.000010 0.000010 0.000010 0.000010 0.000010 0.000010 0.000010 0.000010 0.000010 0.000010 0.000010 0.000010 0.000010 0.000010 0.999710 0.000010 0.000010 0.000010 0.000010 0.000010 0.000010 0.000010 0.000010 0.000010 0.000010
0.000010 0.000010 0.000010 0.000010 0.000010 0.000010 0.000010 0.000010 0.000010 0.000010 0.000010 0.000010 0.000010 0.000010 0.000010 0.000010 0.000010 0.000010 0.000010 0.999710 0.000010 0.000010 0.000010 0.000010 0.000010 0.000010 0.000010 0.000010 0.000010 0.000010
0.023625 0.000010 0.000010 0.000010 0.000010 0.000010 0.000010 0.000010 0.000010 0.000010 0.000010 0.013010 0.000010 0.000010 0.000010 0.000010 0.000010 0.006491 0.000010 0.922894 0.000010 0.000010 0.000010 0.000010 0.030071 0.000010 0.000010 0.003669 0.000010 0.000010
0.029401 0.003531 0.002248 0.043248 0.023000 0.000010 0.006269 0.000010 0.005631 0.000010 0.000010 0.024674 0.000210 0.000010 0.000010 0.000010 0.000010 0.034429 0.000010 0.660501 0.000010 0.000010 0.000010 0.000010 0.100350 0.000010 0.002225 0.020376 0.029354 0.014414
0.019251 0.000010 0.000010 0.034822 0.019483 0.000010 0.007541 0.000010 0.005075 0.000010 0.000010 0.024350 0.005472 0.000010 0.000010 0.000010 0.000010 0.005496 0.000010 0.839361 0.000010 0.000010 0.000010 0.000010 0.000235 0.000010 0.016733 0.009159 0.000010 0.012852
0.000010 0.017712 0.000010 0.000010 0.000010 0.007510 0.000010 0.000010 0.000010 0.000010 0.000010 0.006301 0.000010 0.000010 0.000325 0.000010 0.000010 0.000010 0.000010 0.941392 0.000010 0.000010 0.000010 0.000010 0.000010 0.000010 0.001308 0.000010 0.002634 0.022598
0.000010 0.000010 0.000010 0.000010 0.000010 0.000010 0.000010 0.000010 0.000010 0.000010 0.000010 0.000010 0.000010 0.000015 0.000010 0.000010 0.000010 0.000010 0.000010 0.999705 0.000010 0.000010 0.000010 0.000010 0.000010 0.000010 0.000010 0.000011 0.000010 0.000010
0.000010 0.000010 0.000010 0.000010 0.000010 0.000010 0.000010 0.000010 0.000010 0.000010 0.000010 0.000010 0.000012 0.000010 0.000010 0.000010 0.000010 0.000010 0.000010 0.999708 0.000010 0.000010 0.000010 0.000010 0.000010 0.000010 0.000010 0.000010 0.000010 0.000010
0.000010 0.000010 0.000010 0.000010 0.000010 0.000010 0.000010 0.000010 0.000010 0.000010 0.000010 0.000010 0.000010 0.000010 0.000010 0.000010 0.000010 0.000010 0.000010 0.999710 0.000010 0.000010 0.000010 0.000010 0.000010 0.000010 0.000010 0.000010 0.000010 0.000010
0.000010 0.000010 0.000010 0.000010 0.000010 0.000010 0.000010 0.000010 0.000010 0.000010 0.000010 0.012521 0.003226 0.000010 0.000362 0.000010 0.000010 0.000010 0.000010 0.955166 0.000010 0.000010 0.000010 0.000010 0.028475 0.000010 0.000010 0.000010 0.000010 0.000010
0.000010 0.000010 0.000010 0.000014 0.000010 0.000010 0.000010 0.000010 0.000010 0.000010 0.000010 0.000010 0.000010 0.000010 0.000010 0.000010 0.000010 0.000010 0.000010 0.999706 0.000010 0.000010 0.000010 0.000010 0.000010 0.000010 0.000010 0.000010 0.000010 0.000010
0.000010 0.000010 0.000010 0.000010 0.000010 0.000010 0.000010 0.000010 0.000010 0.000010 0.000010 0.000010 0.000010 0.000010 0.000010 0.000010 0.000010 0.000010 0.000010 0.999710 0.000010 0.000010 0.000010 0.000010 0.000010 0.000010 0.000010 0.000010 0.000010 0.000010
0.000010 0.000010 0.000010 0.000010 0.000010 0.000010 0.000010 0.000010 0.000010 0.000010 0.000010 0.000010 0.000010 0.000010 0.000010 0.000010 0.000010 0.000010 0.000010 0.999710 0.000010 0.000010 0.000010 0.000010 0.000010 0.000010 0.000010 0.000010 0.000010 0.000010
0.000010 0.000010 0.000010 0.000010 0.000010 0.000010 0.000010 0.000010 0.000010 0.000010 0.000010 0.000010 0.000010 0.000010 0.000010 0.000010 0.000010 0.000010 0.000010 0.999710 0.000010 0.000010 0.000010 0.000010 0.000010 0.000010 0.000010 0.000010 0.000010 0.000010
0.000014 0.008320 0.007736 0.000010 0.005200 0.000010 0.000769 0.000010 0.000010 0.000010 0.000010 0.020566 0.000010 0.000010 0.000010 0.000010 0.000010 0.000010 0.000010 0.908721 0.000010 0.000010 0.000010 0.000010 0.027599 0.000010 0.000013 0.010952 0.009921 0.000010
0.001056 0.000010 0.003906 0.017655 0.000010 0.000010 0.004335 0.000010 0.000010 0.000010 0.000010 0.000010 0.000010 0.000010 0.000010 0.000010 0.000010 0.000010 0.000010 0.972796 0.000010 0.000010 0.000010 0.000010 0.000010 0.000010 0.000010 0.000010 0.000011 0.000010
0.000010 0.000010 0.000010 0.000010 0.000010 0.000010 0.008667 0.000010 0.000010 0.000010 0.000010 0.000010 0.000010 0.000010 0.000010 0.000010 0.000010 0.000016 0.000010 0.991047 0.000010 0.000010 0.000010 0.000010 0.000010 0.000010 0.000010 0.000010 0.000010 0.000010
0.000010 0.000010 0.000010 0.000010 0.000010 0.000010 0.000012 0.000010 0.000010 0.000010 0.000010 0.000010 0.000010 0.000010 0.000010 0.000010 0.000010 0.000010 0.000010 0.997935 0.000010 0.000010 0.000010 0.000010 0.000010 0.000010 0.000010 0.001783 0.000010 0.000010
0.000010 0.000010 0.000010 0.021564 0.000010 0.000010 0.001677 0.000010 0.000010 0.000010 0.000010 0.026852 0.000010 0.005351 0.000608 0.000010 0.000010 0.000010 0.000010 0.911225 0.000010 0.000010 0.000010 0.000010 0.024587 0.000010 0.007916 0.000010 0.000010 0.000010
0.000010 0.000010 0.000010 0.000010 0.000010 0.000010 0.000010 0.000010 0.000010 0.000010 0.000010 0.000010 0.000010 0.000010 0.000010 0.000010 0.000010 0.000010 0.000010 0.999710 0.000010 0.000010 0.000010 0.000010 0.000010 0.000010 0.000010 0.000010 0.000010 0.000010
0.000010 0.000010 0.010430 0.000010 0.000010 0.000010 0.019545 0.000010 0.000010 0.000010 0.000010 0.000010 0.000010 0.000010 0.002226 0.000010 0.000010 0.046244 0.000010 0.890210 0.000010 0.000010 0.000010 0.000010 0.021626 0.000010 0.008225 0.000421 0.000010 0.000864
0.000010 0.009254 0.000010 0.003286 0.014741 0.005955 0.004111 0.000010 0.000010 0.000010 0.000010 0.018339 0.004361 0.000010 0.002070 0.000010 0.000010 0.000010 0.000010 0.909869 0.000010 0.000010 0.000010 0.000010 0.011778 0.000010 0.000010 0.016046 0.000010 0.000010
0.000010 0.000010 0.000010 0.000358 0.000010 0.009888 0.000010 0.000010 0.000010 0.000010 0.000010 0.005083 0.000010 0.000010 0.000010 0.000010 0.000010 0.000010 0.000010 0.904441 0.000010 0.000010 0.000010 0.000010 0.059780 0.000010 0.000861 0.002271 0.017099 0.000010
0.000010 0.000010 0.000010 0.000010 0.000010 0.000010 0.000010 0.000010 0.000010 0.000010 0.000010 0.000010 0.000010 0.000010 0.000010 0.000010 0.000010 0.000010 0.000010 0.999710 0.000010 0.000010 0.000010 0.000010 0.000010 0.000010 0.000010 0.000010 0.000010 0.000010
0.001260 0.000010 0.000010 0.010954 0.000010 0.000010 0.000010 0.000010 0.000010 0.000010 0.000010 0.011416 0.005571 0.000010 0.000010 0.000010 0.000010 0.000010 0.000010 0.962131 0.000010 0.000010 0.000010 0.000010 0.000010 0.000010 0.008429 0.000010 0.000010 0.000010
0.291177 0.000010 0.000010 0.007305 0.000010 0.000010 0.000010 0.000010 0.000010 0.000010 0.000010 0.024218 0.000010 0.000010 0.005876 0.000010 0.000010 0.007956 0.000010 0.606453 0.001531 0.000010 0.000010 0.000010 0.018302 0.000010 0.000563 0.000010 0.000446 0.035983
0.000010 0.000010 0.000010 0.000020 0.000010 0.020910 0.000010 0.000010 0.000010 0.000010 0.000010 0.007503 0.000010 0.000010 0.000010 0.000010 0.000010 0.000010 0.000010 0.956106 0.000010 0.000010 0.000010 0.000010 0.011132 0.000010 0.002066 0.002034 0.000010 0.000010
0.000010 0.000010 0.000010 0.020222 0.000010 0.000010 0.000010 0.000010 0.000010 0.000010 0.000010 0.016775 0.005240 0.002419 0.000010 0.000010 0.000010 0.000010 0.000010 0.955095 0.000010 0.000010 0.000010 0.000010 0.000010 0.000010 0.000010 0.000010 0.000010 0.000010
0.020411 0.000010 0.000010 0.057367 0.000010 0.000010 0.000010 0.000010 0.000010 0.000010 0.000010 0.021546 0.000010 0.006779 0.009087 0.000010 0.000010 0.004414 0.000010 0.860830 0.000010 0.000010 0.000010 0.000010 0.014475 0.000010 0.000010 0.004881 0.000010 0.000010
0.007632 0.000010 0.000010 0.080197 0.000010 0.020734 0.000010 0.000010 0.000010 0.000010 0.000010 0.020285 0.004821 0.000010 0.000010 0.000010 0.000010 0.020574 0.000010 0.838104 0.000010 0.000010 0.000010 0.000010 0.007433 0.000010 0.000010 0.000010 0.000010 0.000010
0.102839 0.000010 0.000010 0.005676 0.000010 0.000010 0.000010 0.000010 0.000010 0.000010 0.000010 0.003695 0.000010 0.000010 0.000010 0.000010 0.000010 0.011178 0.000010 0.873956 0.000010 0.000010 0.000010 0.000010 0.000010 0.000010 0.000010 0.002415 0.000010 0.000010
0.099095 0.000010 0.004059 0.003350 0.001389 0.000010 0.000613 0.000010 0.000010 0.000010 0.000010 0.009820 0.001070 0.000010 0.000010 0.000010 0.000010 0.000010 0.000010 0.844493 0.000010 0.000010 0.000010 0.000010 0.000010 0.000010 0.000010 0.000010 0.000010 0.035902
0.054524 0.027285 0.000010 0.000010 0.021746 0.003066 0.000128 0.000010 0.011713 0.011006 0.042812 0.003708 0.021605 0.017331 0.011307 0.000010 0.000010 0.000010 0.000010 0.000010 0.007241 0.000010 0.021696 0.000010 0.000010 0.000010 0.008675 0.000010 0.736016 0.000010
0.000010 0.053443 0.000010 0.013318 0.000950 0.019834 0.000010 0.000010 0.000010 0.000010 0.068411 0.005133 0.044718 0.010488 0.017947 0.008608 0.000010 0.000010 0.000010 0.000010 0.009023 0.000010 0.000010 0.000010 0.039780 0.000010 0.000010 0.029938 0.666494 0.011765
0.054637 0.044270 0.000010 0.000010 0.001394 0.016891 0.006305 0.000010 0.002158 0.003220 0.033393 0.039022 0.030507 0.026823 0.009231 0.000010 0.000010 0.014047 0.000010 0.006904 0.006385 0.004277 0.000010 0.000010 0.001564 0.000010 0.000010 0.000010 0.655765 0.043096
0.039940 0.053056 0.000010 0.017904 0.019312 0.003078 0.000010 0.000010 0.004008 0.000010 0.086664 0.004666 0.018515 0.041251 0.008733 0.000010 0.000010 0.000010 0.000010 0.013748 0.000010 0.000010 0.000010 0.000010 0.029134 0.000010 0.000010 0.018839 0.641004 0.000010
0.036833 0.045284 0.007873 0.003032 0.010511 0.024454 0.011466 0.000010 0.003927 0.000010 0.077971 0.027430 0.037374 0.000010 0.022153 0.000010 0.001373 0.006891 0.000010 0.000010 0.000010 0.000010 0.000010 0.000010 0.026056 0.000010 0.004263 0.005854 0.646374 0.000771
0.062555 0.038708 0.016183 0.012447 0.033778 0.013153 0.011964 0.000010 0.001182 0.020800 0.045369 0.022443 0.041887 0.000010 0.000010 0.037643 0.000010 0.000010 0.000010 0.008334 0.000010 0.005393 0.010658 0.000010 0.029867 0.000010 0.000010 0.000010 0.534845 0.052683
0.046354 0.064096 0.000010 0.023982 0.003024 0.000010 0.000010 0.000010 0.013492 0.000010 0.062270 0.000010 0.004461 0.040652 0.005217 0.000010 0.000010 0.009111 0.000010 0.016561 0.000010 0.000010 0.000010 0.000010 0.000010 0.000010 0.000010 0.000010 0.710599 0.000010
0.064723 0.053837 0.000010 0.000010 0.000010 0.024316 0.000010 0.000010 0.000010 0.000010 0.052804 0.000010 0.007468 0.031587 0.011250 0.000010 0.005439 0.000010 0.000010 0.003853 0.000010 0.000010 0.000010 0.000010 0.015193 0.000010 0.006692 0.002268 0.720401 0.000010
0.000010 0.000010 0.000010 0.898201 0.000010 0.000010 0.000010 0.000010 0.000010 0.000010 0.000010 0.000010 0.000010 0.000010 0.000010 0.000010 0.000010 0.000010 0.000010 0.089452 0.000010 0.000010 0.000010 0.000010 0.000010 0.000010 0.000010 0.005840 0.000010 0.006247
0.000010 0.000010 0.000010 0.999710 0.000010 0.000010 0.000010 0.000010 0.000010 0.000010 0.000010 0.000010 0.000010 0.000010 0.000010 0.000010 0.000010 0.000010 0.000010 0.000010 0.000010 0.000010 0.000010 0.000010 0.000010 0.000010 0.000010 0.000010 0.000010 0.000010
0.000010 0.000010 0.002746 0.980473 0.000010 0.000010 0.000010 0.000010 0.000010 0.000010 0.000010 0.001199 0.000010 0.000010 0.000010 0.000010 0.000010 0.000010 0.000010 0.000010 0.000010 0.000010 0.000010 0.000010 0.015322 0.000010 0.000010 0.000010 0.000010 0.000010
0.000010 0.000010 0.008619 0.973960 0.000010 0.000010 0.000010 0.000010 0.000010 0.000010 0.000010 0.000010 0.000010 0.000010 0.000010 0.000010 0.000010 0.000010 0.000010 0.016548 0.000010 0.000010 0.000010 0.000010 0.000010 0.000010 0.000613 0.000010 0.000010 0.000010
0.000010 0.000010 0.000010 0.960197 0.000010 0.000010 0.000010 0.000010 0.000010 0.000010 0.000010 0.000010 0.000010 0.000010 0.000010 0.000010 0.000010 0.004384 0.000010 0.006345 0.000010 0.000010 0.000010 0.000010 0.000010 0.000010 0.005736 0.000010 0.023087 0.000010
0.000010 0.000010 0.000010 0.930555 0.012628 0.004576 0.019381 0.000010 0.000010 0.000010 0.000010 0.010211 0.000010 0.000010 0.000010 0.000010 0.000010 0.000010 0.000010 0.000010 0.000010 0.000010 0.000010 0.000010 0.004688 0.000010 0.000010 0.017731 0.000010 0.000010
0.000010 0.000010 0.000010 0.979751 0.000010 0.011387 0.000010 0.000010 0.000010 0.000010 0.000010 0.000010 0.000010 0.000010 0.000010 0.000010 0.000010 0.000010 0.000010 0.000010 0.000010 0.000010 0.000010 0.000010 0.000010 0.000010 0.000010 0.008592 0.000010 0.000010
0.000010 0.000010 0.000010 0.925729 0.000010 0.000010 0.000010 0.000010 0.000010 0.000010 0.000010 0.000010 0.000010 0.000010 0.001255 0.000010 0.000010 0.000010 0.000010 0.061431 0.000010 0.000010 0.000010 0.000010 0.000010 0.000010 0.000010 0.000010 0.000010 0.011326
0.000010 0.000010 0.000010 0.970482 0.000010 0.000010 0.000010 0.000010 0.000010 0.000010 0.000010 0.000010 0.000010 0.000010 0.000010 0.000010 0.000010 0.000010 0.000010 0.029238 0.000010 0.000010 0.000010 0.000010 0.000010 0.000010 0.000010 0.000010 0.000010 0.000010
0.000010 0.000010 0.000010 0.997468 0.000010 0.000010 0.000010 0.000010 0.000010 0.000010 0.000010 0.000010 0.000010 0.000010 0.000010 0.000010 0.000010 0.000010 0.000010 0.000010 0.000010 0.000010 0.000010 0.000010 0.000010 0.000010 0.000010 0.002252 0.000010 0.000010
0.000010 0.000010 0.000010 0.999698 0.000010 0.000017 0.000010 0.000010 0.000010 0.000010 0.000010 0.000010 0.000010 0.000010 0.000010 0.000010 0.000010 0.000010 0.000010 0.000010 0.000010 0.000010 0.000010 0.000010 0.000010 0.000010 0.000010 0.000010 0.000015 0.000010
0.000010 0.000010 0.000010 0.999710 0.000010 0.000010 0.000010 0.000010 0.000010 0.000010 0.000010 0.000010 0.000010 0.000010 0.000010 0.000010 0.000010 0.000010 0.000010 0.000010 0.000010 0.000010 0.000010 0.000010 0.000010 0.000010 0.000010 0.000010 0.000010 0.000010
0.000010 0.000010 0.000010 0.923302 0.000010 0.000010 0.024492 0.000010 0.000010 0.000010 0.000010 0.002505 0.000010 0.000010 0.000010 0.000010 0.000010 0.000010 0.000010 0.025869 0.000010 0.000010 0.000010 0.000010 0.010492 0.000010 0.000362 0.012748 0.000010 0.000010
0.000010 0.000010 0.000010 0.934004 0.000010 0.000010 0.000010 0.000010 0.000010 0.000010 0.000010 0.000010 0.000010 0.000010 0.000010 0.000010 0.000010 0.000010 0.000010 0.045660 0.000010 0.000010 0.000010 0.000010 0.000010 0.000010 0.000010 0.000010 0.000010 0.020066
0.000010 0.000010 0.000010 0.999710 0.000010 0.000010 0.000010 0.000010 0.000010 0.000010 0.000010 0.000010 0.000010 0.000010 0.000010 0.000010 0.000010 0.000010 0.000010 0.000010 0.000010 0.000010 0.000010 0.000010 0.000010 0.000010 0.000010 0.000010 0.000010 0.000010
0.000010 0.000010 0.000010 0.988161 0.000010 0.000010 0.008185 0.000010 0.000010 0.000010 0.000010 0.000010 0.000010 0.000010 0.000010 0.000010 0.000010 0.000010 0.000010 0.000010 0.000010 0.000010 0.000010 0.000010 0.000010 0.000010 0.000010 0.000010 0.000010 0.003384
0.000010 0.000010 0.000010 0.999710 0.000010 0.000010 0.000010 0.000010 0.000010 0.000010 0.000010 0.000010 0.000010 0.000010 0.000010 0.000010 0.000010 0.000010 0.000010 0.000010 0.000010 0.000010 0.000010 0.000010 0.000010 0.000010 0.000010 0.000010 0.000010 0.000010
0.000010 0.000010 0.000010 0.999710 0.000010 0.000010 0.000010 0.000010 0.000010 0.000010 0.000010 0.000010 0.000010 0.000010 0.000010 0.000010 0.000010 0.000010 0.000010 0.000010 0.000010 0.000010 0.000010 0.000010 0.000010 0.000010 0.000010 0.000010 0.000010 0.000010
0.000010 0.007715 0.000010 0.992005 0.000010 0.000010 0.000010 0.000010 0.000010 0.000010 0.000010 0.000010 0.000010 0.000010 0.000010 0.000010 0.000010 0.000010 0.000010 0.000010 0.000010 0.000010 0.000010 0.000010 0.000010 0.000010 0.000010 0.000010 0.000010 0.000010
0.119214 0.005312 0.000010 0.048110 0.010120 0.025827 0.060896 0.004740 0.000011 0.014995 0.020687 0.024525 0.026495 0.013981 0.000010 0.000010 0.000010 0.000010 0.010593 0.043997 0.000010 0.000010 0.000010 0.000010 0.035417 0.000010 0.019898 0.037458 0.415503 0.062121
0.082127 0.000010 0.000010 0.086924 0.000010 0.027499 0.055254 0.000010 0.000010 0.000010 0.000010 0.029105 0.000051 0.000010 0.011577 0.000010 0.000010 0.000010 0.000010 0.000010 0.000010 0.000010 0.000010 0.000010 0.013114 0.000010 0.007004 0.034718 0.637460 0.014986
0.043684 0.003655 0.000010 0.061578 0.000010 0.023839 0.104172 0.000010 0.000010 0.000010 0.000010 0.006623 0.016642 0.000010 0.005445 0.000010 0.000010 0.000010 0.000010 0.046388 0.000010 0.000010 0.000010 0.000010 0.047822 0.000010 0.003174 0.034278 0.485380 0.117163
0.054273 0.000010 0.000010 0.057216 0.007459 0.017859 0.096024 0.000010 0.000010 0.000010 0.000010 0.012874 0.013783 0.000010 0.000010 0.000010 0.000010 0.000010 0.000010 0.014522 0.000010 0.000010 0.000010 0.000010 0.029537 0.000010 0.000010 0.044114 0.547326 0.104833
0.081420 0.014081 0.000010 0.081645 0.000010 0.022058 0.096692 0.000010 0.011639 0.000010 0.000010 0.028425 0.000010 0.000010 0.000010 0.000010 0.000010 0.000010 0.000010 0.013654 0.000010 0.000010 0.000010 0.000010 0.055968 0.000010 0.013364 0.018567 0.501777 0.060540
0.089231 0.000010 0.000010 0.075957 0.000611 0.034027 0.066915 0.008530 0.000010 0.000010 0.000010 0.059167 0.008104 0.000010 0.010977 0.000010 0.000010 0.000010 0.000010 0.026579 0.000010 0.000010 0.000010 0.000010 0.064670 0.000010 0.007771 0.031870 0.497739 0.017701
0.083296 0.028143 0.000010 0.080796 0.000010 0.017836 0.087754 0.000010 0.000010 0.000010 0.009302 0.043913 0.000010 0.008693 0.000511 0.000010 0.000010 0.000010 0.000010 0.009639 0.000010 0.000017 0.000010 0.000010 0.059494 0.000010 0.008030 0.031713 0.523130 0.007594
0.096363 0.006137 0.000010 0.110196 0.000010 0.011059 0.058609 0.000010 0.000010 0.000010 0.000010 0.043821 0.000010 0.000010 0.007613 0.000010 0.000010 0.000010 0.000010 0.000010 0.000010 0.000010 0.000010 0.000010 0.009910 0.000010 0.000638 0.020889 0.634574 0.000010
0.099235 0.038526 0.000010 0.104685 0.000010 0.011866 0.096665 0.000010 0.000010 0.000010 0.000010 0.040654 0.000010 0.000010 0.002139 0.000010 0.000010 0.000010 0.000010 0.004801 0.000010 0.000010 0.000010 0.003991 0.066618 0.000010 0.003981 0.035285 0.455363 0.036031
0.024666 0.008557 0.001734 0.029563 0.000010 0.000010 0.005113 0.000010 0.000010 0.000010 0.000010 0.042177 0.013049 0.000010 0.004699 0.000010 0.000010 0.692218 0.000010 0.027476 0.000010 0.000010 0.000010 0.000010 0.079020 0.000010 0.015585 0.001332 0.043755 0.010905
0.000010 0.000010 0.000010 0.000011 0.000010 0.000010 0.000013 0.000010 0.000010 0.000010 0.000010 0.000010 0.000010 0.000010 0.000010 0.000010 0.000010 0.988029 0.000010 0.004016 0.000010 0.000010 0.000010 0.000010 0.000010 0.000010 0.000010 0.007682 0.000010 0.000010
0.019037 0.011090 0.000010 0.002490 0.000010 0.018697 0.021013 0.000010 0.000010 0.000010 0.000010 0.027137 0.019232 0.000010 0.000010 0.000010 0.000010 0.758543 0.000010 0.025201 0.000010 0.000010 0.000010 0.000010 0.075644 0.000010 0.018134 0.000010 0.003602 0.000010
0.000010 0.000010 0.000010 0.000010 0.000010 0.000010 0.000010 0.000010 0.000010 0.000010 0.000010 0.000010 0.000010 0.000010 0.000010 0.000010 0.000010 0.999710 0.000010 0.000010 0.000010 0.000010 0.000010 0.000010 0.000010 0.000010 0.000010 0.000010 0.000010 0.000010
0.017535 0.000010 0.000010 0.000016 0.000010 0.002454 0.000010 0.000010 0.000010 0.000010 0.000010 0.010914 0.000010 0.000010 0.001957 0.000010 0.000010 0.942764 0.000010 0.000010 0.000010 0.000010 0.000010 0.000010 0.018451 0.000010 0.000010 0.000010 0.005689 0.000010
0.000010 0.000010 0.000010 0.000010 0.000010 0.000010 0.000010 0.000010 0.000010 0.000010 0.000010 0.000010 0.000010 0.000010 0.000010 0.000010 0.000010 0.999710 0.000010 0.000010 0.000010 0.000010 0.000010 0.000010 0.000010 0.000010 0.000010 0.000010 0.000010 0.000010
0.000010 0.022742 0.000010 0.003573 0.000010 0.013097 0.009376 0.000010 0.000010 0.000010 0.000010 0.049632 0.000010 0.000010 0.000010 0.000010 0.000010 0.717713 0.000010 0.029111 0.000010 0.000010 0.000010 0.000010 0.080942 0.000010 0.003749 0.020330 0.049546 0.000010
0.000010 0.000010 0.000010 0.000010 0.000010 0.000010 0.000010 0.000010 0.000010 0.000010 0.000010 0.000010 0.000010 0.000010 0.000010 0.000010 0.000010 0.999710 0.000010 0.000010 0.000010 0.000010 0.000010 0.000010 0.000010 0.000010 0.000010 0.000010 0.000010 0.000010
0.000010 0.000010 0.000010 0.000010 0.000010 0.000010 0.000010 0.000010 0.000010 0.000010 0.000010 0.000010 0.000010 0.000010 0.000010 0.000010 0.000010 0.999706 0.000010 0.000010 0.000010 0.000010 0.000010 0.000010 0.000014 0.000010 0.000010 0.000010 0.000010 0.000010
0.000010 0.000010 0.000010 0.000010 0.000010 0.000010 0.000010 0.000010 0.000010 0.000010 0.000010 0.000010 0.000010 0.000010 0.000010 0.000010 0.000010 0.999710 0.000010 0.000010 0.000010 0.000010 0.000010 0.000010 0.000010 0.000010 0.000010 0.000010 0.000010 0.000010
0.000010 0.000010 0.000010 0.000010 0.000010 0.000010 0.000010 0.000010 0.000010 0.000010 0.000010 0.000010 0.009808 0.000010 0.000010 0.000010 0.000010 0.973585 0.000010 0.016337 0.000010 0.000010 0.000010 0.000010 0.000010 0.000010 0.000010 0.000010 0.000010 0.000010
0.000010 0.000010 0.000010 0.000010 0.000010 0.000010 0.000010 0.000010 0.000010 0.000010 0.000010 0.000010 0.000010 0.000010 0.000010 0.000010 0.000010 0.999710 0.000010 0.000010 0.000010 0.000010 0.000010 0.000010 0.000010 0.000010 0.000010 0.000010 0.000010 0.000010
0.000010 0.000010 0.000010 0.000010 0.000010 0.000010 0.000010 0.000010 0.000010 0.000010 0.000010 0.000010 0.000010 0.000010 0.000010 0.000010 0.000010 0.999710 0.000010 0.000010 0.000010 0.000010 0.000010 0.000010 0.000010 0.000010 0.000010 0.000010 0.000010 0.000010
0.000010 0.000010 0.000010 0.000010 0.000010 0.000010 0.000010 0.000010 0.000010 0.000010 0.000010 0.000010 0.000010 0.000010 0.000010 0.000010 0.000010 0.999710 0.000010 0.000010 0.000010 0.000010 0.000010 0.000010 0.000010 0.000010 0.000010 0.000010 0.000010 0.000010
0.028188 0.033500 0.002133 0.025649 0.009111 0.033791 0.032275 0.000010 0.000012 0.000010 0.000010 0.050569 0.000010 0.000010 0.010448 0.000010 0.000010 0.431078 0.000010 0.067639 0.000010 0.000010 0.000010 0.000010 0.129209 0.000010 0.006214 0.060120 0.064702 0.015232
0.035239 0.014553 0.004442 0.011930 0.000010 0.015966 0.016519 0.000010 0.000010 0.000010 0.000010 0.049336 0.024348 0.000010 0.001002 0.000010 0.000010 0.616951 0.000010 0.036683 0.000010 0.000010 0.000010 0.000010 0.090705 0.000010 0.010392 0.034450 0.037333 0.000010
0.000010 0.000011 0.000010 0.000015 0.000010 0.000010 0.000010 0.000010 0.000010 0.000010 0.000010 0.010554 0.002994 0.000010 0.000010 0.000010 0.000010 0.983079 0.000010 0.002779 0.000010 0.000010 0.000010 0.000010 0.000338 0.000010 0.000010 0.000010 0.000010 0.000010
0.000010 0.000010 0.000010 0.000010 0.000010 0.000010 0.000010 0.000010 0.000010 0.000010 0.000010 0.000010 0.000010 0.000010 0.000010 0.000010 0.000010 0.999710 0.000010 0.000010 0.000010 0.000010 0.000010 0.000010 0.000010 0.000010 0.000010 0.000010 0.000010 0.000010
0.000010 0.000010 0.000010 0.000010 0.000010 0.000010 0.000010 0.000010 0.000010 0.000010 0.000010 0.000010 0.000010 0.000010 0.000010 0.000010 0.000010 0.999710 0.000010 0.000010 0.000010 0.000010 0.000010 0.000010 0.000010 0.000010 0.000010 0.000010 0.000010 0.000010
0.000010 0.000010 0.000013 0.000010 0.000010 0.000010 0.000010 0.000010 0.000010 0.000010 0.000010 0.000010 0.000010 0.000010 0.004146 0.000010 0.000010 0.995571 0.000010 0.000010 0.000010 0.000010 0.000010 0.000010 0.000010 0.000010 0.000010 0.000010 0.000010 0.000010
0.000010 0.000010 0.000010 0.000010 0.000013 0.000010 0.000010 0.000010 0.000010 0.000010 0.000010 0.000010 0.000010 0.000010 0.000010 0.000010 0.000010 0.000010 0.000010 0.000010 0.000010 0.000010 0.000010 0.000010 0.999707 0.000010 0.000010 0.000010 0.000010 0.000010
0.000011 0.000010 0.000010 0.000010 0.000010 0.000010 0.000016 0.000010 0.000010 0.000010 0.000010 0.000010 0.000010 0.000010 0.000010 0.000010 0.000010 0.000010 0.000010 0.000010 0.000010 0.000010 0.000010 0.000010 0.999703 0.000010 0.000010 0.000010 0.000010 0.000010
0.015717 0.000010 0.000295 0.000010 0.000010 0.003686 0.000010 0.000010 0.000010 0.000010 0.000010 0.000010 0.000010 0.000653 0.000010 0.000010 0.000010 0.000010 0.000010 0.000010 0.000010 0.000010 0.000010 0.000010 0.979400 0.000010 0.000010 0.000010 0.000010 0.000010
0.000010 0.000010 0.000010 0.000010 0.000010 0.005303 0.000010 0.000010 0.000010 0.000010 0.000010 0.000010 0.007368 0.003965 0.000010 0.000010 0.000010 0.000010 0.000010 0.016736 0.000010 0.000010 0.000010 0.000010 0.941274 0.000010 0.000010 0.017736 0.007388 0.000010
0.000010 0.000010 0.000010 0.000010 0.000010 0.000010 0.000010 0.000010 0.000010 0.000010 0.000010 0.000010 0.000010 0.000010 0.000010 0.000010 0.000010 0.000011 0.000010 0.000020 0.000010 0.000010 0.000010 0.000010 0.999699 0.000010 0.000010 0.000010 0.000010 0.000010
0.000010 0.000010 0.000010 0.000010 0.000010 0.000010 0.000010 0.000010 0.000010 0.000010 0.000010 0.000010 0.000010 0.000010 0.000010 0.000010 0.000010 0.000010 0.000010 0.000010 0.000010 0.000010 0.000010 0.000010 0.999710 0.000010 0.000010 0.000010 0.000010 0.000010
0.000010 0.000010 0.000010 0.000010 0.000014 0.000010 0.000010 0.000010 0.000010 0.000010 0.000010 0.000010 0.000010 0.000010 0.000010 0.000010 0.000010 0.000010 0.000010 0.000010 0.000010 0.000010 0.000010 0.000010 0.999700 0.000010 0.000017 0.000010 0.000010 0.000010
0.000010 0.000010 0.000010 0.000010 0.000010 0.000010 0.000010 0.000010 0.000010 0.000010 0.000010 0.000010 0.000010 0.000010 0.000010 0.000010 0.000010 0.000010 0.000010 0.000010 0.000010 0.000010 0.000010 0.000010 0.999710 0.000010 0.000010 0.000010 0.000010 0.000010
0.000010 0.000010 0.000010 0.000010 0.000010 0.000010 0.000010 0.000010 0.000010 0.000010 0.000010 0.000010 0.000010 0.000010 0.000010 0.000010 0.000010 0.000010 0.000010 0.000010 0.000010 0.000010 0.000010 0.000010 0.999710 0.000010 0.000010 0.000010 0.000010 0.000010
0.000010 0.000010 0.000010 0.000010 0.000010 0.000010 0.000010 0.000010 0.000010 0.000010 0.000010 0.000010 0.000010 0.000011 0.000010 0.000010 0.000010 0.000010 0.000010 0.000010 0.000010 0.000010 0.000010 0.000010 0.999709 0.000010 0.000010 0.000010 0.000010 0.000010
0.000010 0.000010 0.000010 0.000010 0.000010 0.000010 0.000010 0.000010 0.000010 0.000010 0.000010 0.000010 0.000010 0.000010 0.000010 0.000010 0.000010 0.000010 0.000010 0.000013 0.000010 0.000010 0.000010 0.000010 0.999707 0.000010 0.000010 0.000010 0.000010 0.000010
0.000010 0.000010 0.000015 0.000010 0.000010 0.000010 0.000010 0.000010 0.000010 0.000010 0.000010 0.000010 0.000010 0.000010 0.000010 0.000010 0.000010 0.000010 0.000010 0.000010 0.000010 0.000010 0.000010 0.000010 0.999705 0.000010 0.000010 0.000010 0.000010 0.000010
0.000010 0.000010 0.000010 0.000010 0.000010 0.000010 0.000010 0.000010 0.000010 0.000010 0.000010 0.000010 0.000010 0.000010 0.000010 0.000010 0.000010 0.000010 0.000010 0.035516 0.000010 0.000010 0.000010 0.000010 0.964204 0.000010 0.000010 0.000010 0.000010 0.000010
0.000010 0.000010 0.000014 0.000018 0.000010 0.000010 0.000010 0.000010 0.000010 0.000010 0.000010 0.000010 0.000010 0.000010 0.000010 0.000010 0.000010 0.000010 0.000010 0.000010 0.000010 0.000010 0.000010 0.000010 0.999697 0.000010 0.000010 0.000010 0.000010 0.000010
0.000010 0.000010 0.000010 0.000010 0.000010 0.000010 0.000010 0.000010 0.000010 0.000010 0.000010 0.012522 0.000010 0.000010 0.000010 0.000010 0.000010 0.000010 0.000010 0.000010 0.000010 0.000010 0.000010 0.000010 0.987198 0.000010 0.000010 0.000010 0.000010 0.000010
0.068890 0.068071 0.004250 0.046397 0.068995 0.031748 0.018175 0.000010 0.000010 0.000010 0.000010 0.060223 0.000010 0.029666 0.002218 0.000010 0.000010 0.122005 0.000010 0.015110 0.000010 0.000010 0.000010 0.000010 0.225237 0.000010 0.058657 0.037541 0.113471 0.029215
0.000010 0.000010 0.000010 0.000010 0.000010 0.000010 0.000010 0.000010 0.000010 0.000010 0.000010 0.000010 0.000010 0.000010 0.000010 0.000010 0.000010 0.000010 0.000010 0.000010 0.000010 0.000010 0.000010 0.000010 0.999710 0.000010 0.000010 0.000010 0.000010 0.000010
0.000010 0.000010 0.000010 0.000010 0.000010 0.000010 0.000010 0.000010 0.000010 0.000010 0.000010 0.000010 0.000010 0.000010 0.000010 0.000010 0.000010 0.000010 0.000010 0.000010 0.000010 0.000010 0.000010 0.000010 0.999710 0.000010 0.000010 0.000010 0.000010 0.000010
0.000010 0.001918 0.000010 0.000010 0.001468 0.024632 0.445209 0.000010 0.000010 0.000010 0.000010 0.014740 0.000010 0.000010 0.000010 0.000010 0.000010 0.474277 0.000010 0.000010 0.000010 0.000010 0.000010 0.000010 0.024226 0.000010 0.001230 0.012090 0.000010 0.000010
0.000010 0.000010 0.000010 0.000010 0.000010 0.000010 0.999710 0.000010 0.000010 0.000010 0.000010 0.000010 0.000010 0.000010 0.000010 0.000010 0.000010 0.000010 0.000010 0.000010 0.000010 0.000010 0.000010 0.000010 0.000010 0.000010 0.000010 0.000010 0.000010 0.000010
0.000010 0.000010 0.000010 0.000010 0.000010 0.000010 0.999710 0.000010 0.000010 0.000010 0.000010 0.000010 0.000010 0.000010 0.000010 0.000010 0.000010 0.000010 0.000010 0.000010 0.000010 0.000010 0.000010 0.000010 0.000010 0.000010 0.000010 0.000010 0.000010 0.000010
0.000010 0.000010 0.000010 0.000010 0.000010 0.000010 0.999710 0.000010 0.000010 0.000010 0.000010 0.000010 0.000010 0.000010 0.000010 0.000010 0.000010 0.000010 0.000010 0.000010 0.000010 0.000010 0.000010 0.000010 0.000010 0.000010 0.000010 0.000010 0.000010 0.000010
0.000010 0.000010 0.000010 0.000010 0.000010 0.000010 0.999710 0.000010 0.000010 0.000010 0.000010 0.000010 0.000010 0.000010 0.000010 0.000010 0.000010 0.000010 0.000010 0.000010 0.000010 0.000010 0.000010 0.000010 0.000010 0.000010 0.000010 0.000010 0.000010 0.000010
0.000010 0.000011 0.000010 0.000010 0.000010 0.000010 0.999709 0.000010 0.000010 0.000010 0.000010 0.000010 0.000010 0.000010 0.000010 0.000010 0.000010 0.000010 0.000010 0.000010 0.000010 0.000010 0.000010 0.000010 0.000010 0.000010 0.000010 0.000010 0.000010 0.000010
0.051837 0.010050 0.000010 0.000010 0.000010 0.018786 0.832153 0.000010 0.000010 0.000010 0.000010 0.013406 0.001703 0.000010 0.000010 0.000010 0.000010 0.000010 0.000010 0.000010 0.000010 0.000010 0.000010 0.000010 0.000010 0.000010 0.000010 0.058631 0.013215 0.000010
0.041418 0.013236 0.000010 0.000010 0.000014 0.009404 0.808471 0.000010 0.000010 0.000010 0.000010 0.014297 0.020759 0.000010 0.000010 0.000010 0.000010 0.000010 0.000010 0.000010 0.000010 0.000010 0.000010 0.000010 0.000010 0.000010 0.004303 0.068410 0.019488 0.000010
0.000010 0.000010 0.000010 0.000010 0.000010 0.000010 0.999710 0.000010 0.000010 0.000010 0.000010 0.000010 0.000010 0.000010 0.000010 0.000010 0.000010 0.000010 0.000010 0.000010 0.000010 0.000010 0.000010 0.000010 0.000010 0.000010 0.000010 0.000010 0.000010 0.000010
0.000010 0.000010 0.000010 0.000010 0.005598 0.036234 0.943724 0.000010 0.000010 0.000010 0.000010 0.000010 0.000010 0.000010 0.000010 0.000010 0.000010 0.000010 0.000010 0.000010 0.000010 0.000010 0.000010 0.000010 0.000010 0.000010 0.000010 0.009322 0.004873 0.000010
0.000010 0.000010 0.000010 0.000010 0.000010 0.000010 0.999710 0.000010 0.000010 0.000010 0.000010 0.000010 0.000010 0.000010 0.000010 0.000010 0.000010 0.000010 0.000010 0.000010 0.000010 0.000010 0.000010 0.000010 0.000010 0.000010 0.000010 0.000010 0.000010 0.000010
0.000010 0.000010 0.000010 0.000010 0.000010 0.000010 0.999710 0.000010 0.000010 0.000010 0.000010 0.000010 0.000010 0.000010 0.000010 0.000010 0.000010 0.000010 0.000010 0.000010 0.000010 0.000010 0.000010 0.000010 0.000010 0.000010 0.000010 0.000010 0.000010 0.000010
0.000010 0.000010 0.000010 0.000010 0.000010 0.000010 0.988303 0.000010 0.000010 0.000010 0.000010 0.000142 0.000010 0.000010 0.000010 0.000010 0.000010 0.000010 0.000010 0.000010 0.000010 0.000010 0.000010 0.000010 0.000010 0.000010 0.000010 0.011285 0.000010 0.000010
0.000010 0.004034 0.000010 0.000010 0.000010 0.013568 0.950325 0.000010 0.000010 0.000010 0.000010 0.000010 0.000010 0.011370 0.004825 0.000010 0.000010 0.000010 0.000010 0.000010 0.000010 0.000010 0.000010 0.000010 0.000010 0.000010 0.000010 0.012528 0.003121 0.000010
0.000010 0.000010 0.000010 0.000010 0.000010 0.000010 0.999710 0.000010 0.000010 0.000010 0.000010 0.000010 0.000010 0.000010 0.000010 0.000010 0.000010 0.000010 0.000010 0.000010 0.000010 0.000010 0.000010 0.000010 0.000010 0.000010 0.000010 0.000010 0.000010 0.000010
0.000010 0.000010 0.000010 0.000010 0.000010 0.000010 0.999710 0.000010 0.000010 0.000010 0.000010 0.000010 0.000010 0.000010 0.000010 0.000010 0.000010 0.000010 0.000010 0.000010 0.000010 0.000010 0.000010 0.000010 0.000010 0.000010 0.000010 0.000010 0.000010 0.000010
0.000010 0.000010 0.000010 0.000010 0.000010 0.000010 0.999710 0.000010 0.000010 0.000010 0.000010 0.000010 0.000010 0.000010 0.000010 0.000010 0.000010 0.000010 0.000010 0.000010 0.000010 0.000010 0.000010 0.000010 0.000010 0.000010 0.000010 0.000010 0.000010 0.000010
0.059087 0.000010 0.000010 0.000010 0.018426 0.027894 0.745784 0.000010 0.000010 0.000010 0.000010 0.013684 0.012813 0.000010 0.000010 0.000010 0.000010 0.000010 0.000010 0.000010 0.000010 0.000010 0.000010 0.000010 0.000010 0.000010 0.000010 0.090681 0.031412 0.000010
0.000010 0.000010 0.000010 0.000010 0.000010 0.000010 0.999710 0.000010 0.000010 0.000010 0.000010 0.000010 0.000010 0.000010 0.000010 0.000010 0.000010 0.000010 0.000010 0.000010 0.000010 0.000010 0.000010 0.000010 0.000010 0.000010 0.000010 0.000010 0.000010 0.000010
0.055655 0.000010 0.000010 0.000010 0.011181 0.039447 0.750149 0.000010 0.000010 0.000010 0.000010 0.021743 0.000010 0.000010 0.001456 0.000010 0.000010 0.000010 0.000010 0.000010 0.000010 0.000010 0.000010 0.000010 0.001041 0.000010 0.000010 0.069131 0.049987 0.000010
0.000010 0.000010 0.000010 0.000010 0.000010 0.999703 0.000010 0.000010 0.000016 0.000010 0.000010 0.000010 0.000010 0.000010 0.000010 0.000010 0.000010 0.000010 0.000010 0.000010 0.000010 0.000010 0.000010 0.000010 0.000010 0.000010 0.000010 0.000010 0.000010 0.000010
0.000010 0.000010 0.000010 0.000010 0.000010 0.999710 0.000010 0.000010 0.000010 0.000010 0.000010 0.000010 0.000010 0.000010 0.000010 0.000010 0.000010 0.000010 0.000010 0.000010 0.000010 0.000010 0.000010 0.000010 0.000010 0.000010 0.000010 0.000010 0.000010 0.000010
0.000010 0.000010 0.000010 0.000010 0.000010 0.999710 0.000010 0.000010 0.000010 0.000010 0.000010 0.000010 0.000010 0.000010 0.000010 0.000010 0.000010 0.000010 0.000010 0.000010 0.000010 0.000010 0.000010 0.000010 0.000010 0.000010 0.000010 0.000010 0.000010 0.000010
0.000010 0.000010 0.000010 0.000010 0.000010 0.999710 0.000010 0.000010 0.000010 0.000010 0.000010 0.000010 0.000010 0.000010 0.000010 0.000010 0.000010 0.000010 0.000010 0.000010 0.000010 0.000010 0.000010 0.000010 0.000010 0.000010 0.000010 0.000010 0.000010 0.000010
0.000010 0.000010 0.000010 0.000010 0.000010 0.999701 0.000010 0.000010 0.000010 0.000010 0.000010 0.000019 0.000010 0.000010 0.000010 0.000010 0.000010 0.000010 0.000010 0.000010 0.000010 0.000010 0.000010 0.000010 0.000010 0.000010 0.000010 0.000010 0.000010 0.000010
0.000010 0.000015 0.000010 0.000010 0.000010 0.999705 0.000010 0.000010 0.000010 0.000010 0.000010 0.000010 0.000010 0.000010 0.000010 0.000010 0.000010 0.000010 0.000010 0.000010 0.000010 0.000010 0.000010 0.000010 0.000010 0.000010 0.000010 0.000010 0.000010 0.000010
0.022257 0.103000 0.001847 0.000010 0.026225 0.784529 0.011817 0.000010 0.007656 0.000010 0.000010 0.011255 0.006167 0.000010 0.000010 0.000010 0.000010 0.000010 0.000010 0.002108 0.000010 0.000010 0.000010 0.000010 0.014089 0.000010 0.007335 0.001547 0.000010 0.000010
0.008552 0.050469 0.000010 0.000010 0.000010 0.925114 0.000010 0.000010 0.000010 0.000010 0.000010 0.000010 0.000010 0.000010 0.015603 0.000010 0.000010 0.000010 0.000010 0.000010 0.000010 0.000010 0.000010 0.000010 0.000010 0.000010 0.000010 0.000012 0.000010 0.000010
0.000010 0.000010 0.000010 0.000010 0.000010 0.999418 0.000302 0.000010 0.000010 0.000010 0.000010 0.000010 0.000010 0.000010 0.000010 0.000010 0.000010 0.000010 0.000010 0.000010 0.000010 0.000010 0.000010 0.000010 0.000010 0.000010 0.000010 0.000010 0.000010 0.000010
0.000010 0.000010 0.000010 0.000010 0.000010 0.999701 0.000010 0.000010 0.000010 0.000010 0.000010 0.000010 0.000015 0.000010 0.000010 0.000010 0.000010 0.000010 0.000010 0.000013 0.000010 0.000010 0.000010 0.000010 0.000010 0.000010 0.000010 0.000010 0.000010 0.000010
0.052028 0.061837 0.000010 0.000010 0.015381 0.832741 0.000772 0.000010 0.000010 0.000010 0.000010 0.000010 0.000010 0.004058 0.000010 0.000010 0.000010 0.000010 0.000010 0.024302 0.000010 0.000010 0.000010 0.000010 0.000010 0.000010 0.008661 0.000010 0.000010 0.000010
0.006088 0.042169 0.000010 0.000010 0.000010 0.951473 0.000010 0.000010 0.000010 0.000010 0.000010 0.000010 0.000010 0.000010 0.000010 0.000010 0.000010 0.000010 0.000010 0.000010 0.000010 0.000010 0.000010 0.000010 0.000010 0.000010 0.000010 0.000010 0.000010 0.000010
0.026555 0.052310 0.000010 0.000010 0.000370 0.879244 0.005330 0.000010 0.000010 0.000010 0.000010 0.000010 0.000010 0.000010 0.010419 0.000010 0.000010 0.000010 0.000010 0.000010 0.000010 0.000010 0.000010 0.000010 0.000010 0.000010 0.005307 0.020246 0.000010 0.000010
0.000010 0.000010 0.000010 0.000010 0.000018 0.999696 0.000010 0.000010 0.000010 0.000010 0.000010 0.000010 0.000010 0.000010 0.000016 0.000010 0.000010 0.000010 0.000010 0.000010 0.000010 0.000010 0.000010 0.000010 0.000010 0.000010 0.000010 0.000010 0.000010 0.000010
0.000010 0.000010 0.000010 0.000010 0.000010 0.999705 0.000010 0.000010 0.000010 0.000010 0.000010 0.000010 0.000010 0.000010 0.000010 0.000010 0.000010 0.000015 0.000010 0.000010 0.000010 0.000010 0.000010 0.000010 0.000010 0.000010 0.000010 0.000010 0.000010 0.000010
0.000010 0.000010 0.000010 0.000010 0.000010 0.999710 0.000010 0.000010 0.000010 0.000010 0.000010 0.000010 0.000010 0.000010 0.000010 0.000010 0.000010 0.000010 0.000010 0.000010 0.000010 0.000010 0.000010 0.000010 0.000010 0.000010 0.000010 0.000010 0.000010 0.000010
0.000010 0.000010 0.000010 0.000010 0.000010 0.999710 0.000010 0.000010 0.000010 0.000010 0.000010 0.000010 0.000010 0.000010 0.000010 0.000010 0.000010 0.000010 0.000010 0.000010 0.000010 0.000010 0.000010 0.000010 0.000010 0.000010 0.000010 0.000010 0.000010 0.000010
0.033834 0.032644 0.000010 0.000010 0.000010 0.932817 0.000010 0.000010 0.000010 0.000010 0.000010 0.000010 0.000010 0.000444 0.000010 0.000010 0.000010 0.000010 0.000010 0.000012 0.000010 0.000010 0.000010 0.000010 0.000010 0.000010 0.000010 0.000010 0.000010 0.000010
0.007171 0.000010 0.000010 0.000010 0.000010 0.973552 0.000010 0.000010 0.000010 0.000010 0.000010 0.000016 0.011598 0.000010 0.000010 0.000010 0.000010 0.000010 0.000010 0.000010 0.000010 0.000010 0.000010 0.000010 0.000010 0.000010 0.000010 0.007414 0.000010 0.000010
0.000010 0.000010 0.000010 0.000010 0.000010 0.999710 0.000010 0.000010 0.000010 0.000010 0.000010 0.000010 0.000010 0.000010 0.000010 0.000010 0.000010 0.000010 0.000010 0.000010 0.000010 0.000010 0.000010 0.000010 0.000010 0.000010 0.000010 0.000010 0.000010 0.000010
0.000010 0.004567 0.000622 0.000010 0.000010 0.000010 0.033295 0.000010 0.000010 0.000010 0.000010 0.000010 0.005322 0.000010 0.007859 0.000010 0.000010 0.000010 0.000010 0.000010 0.000010 0.000010 0.000010 0.000010 0.003129 0.000010 0.000010 0.925041 0.019947 0.000010
0.000010 0.000010 0.000010 0.000010 0.000010 0.000010 0.005180 0.000010 0.000010 0.000010 0.000010 0.000010 0.000010 0.000010 0.000010 0.000010 0.000010 0.000010 0.000010 0.000010 0.000010 0.000010 0.000010 0.000010 0.000010 0.000010 0.000010 0.994540 0.000010 0.000010
0.000010 0.000010 0.000010 0.000010 0.000010 0.000010 0.000010 0.000010 0.000010 0.000010 0.000010 0.000010 0.000010 0.000010 0.000010 0.000010 0.000010 0.000010 0.000010 0.000010 0.000010 0.000010 0.000010 0.000010 0.000010 0.000010 0.000010 0.999710 0.000010 0.000010
0.000010 0.000010 0.000010 0.000010 0.000010 0.000010 0.000010 0.000010 0.000010 0.000010 0.000010 0.000010 0.000010 0.000010 0.000010 0.000010 0.000010 0.000010 0.000010 0.000010 0.000010 0.000010 0.000010 0.000010 0.000010 0.000010 0.000010 0.999710 0.000010 0.000010
0.000010 0.000010 0.000010 0.000010 0.000010 0.000010 0.022351 0.000010 0.000010 0.000010 0.000010 0.000010 0.000010 0.000010 0.000010 0.000010 0.000010 0.000010 0.000010 0.000010 0.000010 0.000010 0.000010 0.000010 0.000010 0.000010 0.000010 0.977369 0.000010 0.000010
0.000010 0.000010 0.000010 0.000010 0.000010 0.000010 0.000010 0.000010 0.000010 0.000010 0.000010 0.000010 0.000010 0.000010 0.000010 0.000010 0.000010 0.000010 0.000010 0.000010 0.000010 0.000010 0.000010 0.000010 0.000010 0.000010 0.000010 0.999710 0.000010 0.000010
0.000010 0.000010 0.000010 0.000010 0.000010 0.000010 0.000010 0.000010 0.000010 0.000010 0.000010 0.000010 0.000010 0.000010 0.000010 0.000010 0.000010 0.000010 0.000010 0.000010 0.000010 0.000010 0.000010 0.000010 0.000010 0.000010 0.000010 0.999710 0.000010 0.000010
0.000010 0.000010 0.000010 0.000010 0.000010 0.000010 0.000010 0.000010 0.000010 0.000010 0.000010 0.000010 0.000010 0.000010 0.000010 0.000010 0.000010 0.000010 0.000010 0.000010 0.000010 0.000010 0.000010 0.000010 0.000010 0.000010 0.000010 0.999710 0.000010 0.000010
0.000010 0.000010 0.000010 0.000010 0.000010 0.000010 0.000010 0.000010 0.000010 0.000010 0.000010 0.000010 0.000010 0.000010 0.000010 0.000010 0.000010 0.000010 0.000010 0.000010 0.000010 0.000010 0.000010 0.000010 0.000010 0.000010 0.000010 0.999710 0.000010 0.000010
0.000010 0.000010 0.000010 0.000010 0.000010 0.000010 0.000010 0.000010 0.000010 0.000010 0.000010 0.000010 0.000010 0.000010 0.000010 0.000010 0.000010 0.000010 0.000010 0.000010 0.000010 0.000010 0.000010 0.000010 0.000010 0.000010 0.000010 0.999710 0.000010 0.000010
0.034434 0.000010 0.000010 0.000010 0.000010 0.002004 0.017245 0.000010 0.000010 0.000010 0.000010 0.000010 0.000010 0.000010 0.000010 0.000010 0.000010 0.000010 0.000010 0.000010 0.000010 0.000010 0.000010 0.000010 0.000010 0.000010 0.000010 0.938780 0.007287 0.000010
0.000010 0.000010 0.000010 0.000010 0.000010 0.000010 0.005174 0.000010 0.000010 0.000010 0.000010 0.000010 0.000010 0.000010 0.000010 0.000010 0.000010 0.008171 0.000010 0.000010 0.000010 0.000010 0.000010 0.000010 0.000010 0.000010 0.000010 0.986384 0.000010 0.000010
0.024279 0.000010 0.005990 0.000010 0.000010 0.000010 0.017686 0.000010 0.000010 0.000010 0.000010 0.000010 0.006997 0.000010 0.000010 0.000010 0.000010 0.000010 0.000010 0.000010 0.000010 0.000010 0.000010 0.000010 0.000010 0.000010 0.006268 0.933888 0.004663 0.000010
0.000010 0.000010 0.000010 0.000010 0.000010 0.000010 0.000010 0.000010 0.000010 0.000010 0.000010 0.000010 0.000010 0.001076 0.000010 0.000010 0.000010 0.003971 0.000010 0.000010 0.000010 0.000010 0.000010 0.000010 0.000010 0.000010 0.000010 0.994683 0.000010 0.000010
0.000010 0.000010 0.000010 0.000010 0.000010 0.000010 0.000010 0.000010 0.000010 0.000010 0.000010 0.000010 0.000010 0.000010 0.000010 0.000010 0.000010 0.000010 0.000010 0.000010 0.000010 0.000010 0.000010 0.000010 0.000010 0.000010 0.000010 0.999710 0.000010 0.000010
0.000010 0.000010 0.000010 0.000010 0.000010 0.000010 0.000010 0.000010 0.000010 0.000010 0.000010 0.000010 0.000010 0.000010 0.000010 0.000010 0.000010 0.000010 0.000010 0.000010 0.000010 0.000010 0.000010 0.000010 0.000010 0.000010 0.000010 0.999710 0.000010 0.000010
0.000010 0.000010 0.000010 0.000010 0.000010 0.000010 0.000010 0.000010 0.000010 0.000010 0.000010 0.000010 0.000010 0.000010 0.000010 0.000010 0.000010 0.059306 0.000010 0.000036 0.000010 0.000010 0.000010 0.000010 0.000010 0.000010 0.000010 0.940387 0.000010 0.000010
0.000010 0.000010 0.000010 0.000010 0.000010 0.000010 0.000010 0.000010 0.000010 0.000010 0.000010 0.000010 0.000010 0.000010 0.000010 0.000010 0.000010 0.000010 0.000010 0.000010 0.000010 0.000010 0.000010 0.000010 0.000010 0.000010 0.000010 0.999710 0.000010 0.000010
0.000010 0.000010 0.000010 0.000010 0.000010 0.000010 0.053103 0.000010 0.000010 0.000010 0.000010 0.000010 0.000010 0.000010 0.000010 0.000010 0.000010 0.000010 0.000010 0.000010 0.000010 0.000010 0.000010 0.000010 0.000010 0.000010 0.000010 0.943026 0.003600 0.000010
0.000010 0.000010 0.000010 0.000010 0.000010 0.000010 0.000010 0.000010 0.000010 0.000010 0.000010 0.000010 0.000010 0.000010 0.000010 0.000010 0.000010 0.000010 0.000010 0.000010 0.000010 0.000010 0.000010 0.000010 0.000010 0.000010 0.000010 0.999710 0.000010 0.000010
0.000010 0.948380 0.000010 0.000010 0.000010 0.000010 0.000010 0.000010 0.000010 0.000010 0.000010 0.000010 0.002668 0.000010 0.000010 0.000010 0.000010 0.048683 0.000010 0.000010 0.000010 0.000010 0.000010 0.000010 0.000010 0.000010 0.000010 0.000010 0.000010 0.000010
0.000010 0.988411 0.000010 0.000010 0.000010 0.000010 0.000010 0.000010 0.000010 0.000010 0.000010 0.000010 0.000010 0.000010 0.000310 0.000010 0.000010 0.004150 0.000010 0.006869 0.000010 0.000010 0.000010 0.000010 0.000010 0.000010 0.000010 0.000010 0.000010 0.000010
0.000010 0.999710 0.000010 0.000010 0.000010 0.000010 0.000010 0.000010 0.000010 0.000010 0.000010 0.000010 0.000010 0.000010 0.000010 0.000010 0.000010 0.000010 0.000010 0.000010 0.000010 0.000010 0.000010 0.000010 0.000010 0.000010 0.000010 0.000010 0.000010 0.000010
0.000010 0.999710 0.000010 0.000010 0.000010 0.000010 0.000010 0.000010 0.000010 0.000010 0.000010 0.000010 0.000010 0.000010 0.000010 0.000010 0.000010 0.000010 0.000010 0.000010 0.000010 0.000010 0.000010 0.000010 0.000010 0.000010 0.000010 0.000010 0.000010 0.000010
0.000010 0.999710 0.000010 0.000010 0.000010 0.000010 0.000010 0.000010 0.000010 0.000010 0.000010 0.000010 0.000010 0.000010 0.000010 0.000010 0.000010 0.000010 0.000010 0.000010 0.000010 0.000010 0.000010 0.000010 0.000010 0.000010 0.000010 0.000010 0.000010 0.000010
0.000010 0.944829 0.009565 0.000010 0.000010 0.000010 0.000010 0.000010 0.000010 0.000010 0.000010 0.000010 0.000010 0.000010 0.000010 0.000010 0.000010 0.044904 0.000010 0.000010 0.000010 0.000010 0.000010 0.000010 0.000010 0.000010 0.000010 0.000442 0.000010 0.000010
0.000010 0.999710 0.000010 0.000010 0.000010 0.000010 0.000010 0.000010 0.000010 0.000010 0.000010 0.000010 0.000010 0.000010 0.000010 0.000010 0.000010 0.000010 0.000010 0.000010 0.000010 0.000010 0.000010 0.000010 0.000010 0.000010 0.000010 0.000010 0.000010 0.000010
0.000010 0.999710 0.000010 0.000010 0.000010 0.000010 0.000010 0.000010 0.000010 0.000010 0.000010 0.000010 0.000010 0.000010 0.000010 0.000010 0.000010 0.000010 0.000010 0.000010 0.000010 0.000010 0.000010 0.000010 0.000010 0.000010 0.000010 0.000010 0.000010 0.000010
0.000010 0.990064 0.000010 0.000010 0.000010 0.000010 0.000010 0.000010 0.000010 0.000010 0.000010 0.000010 0.002480 0.000010 0.007186 0.000010 0.000010 0.000010 0.000010 0.000010 0.000010 0.000010 0.000010 0.000010 0.000010 0.000010 0.000010 0.000010 0.000010 0.000010
0.000010 0.952020 0.000010 0.000010 0.000010 0.000010 0.000010 0.000010 0.000010 0.000010 0.000010 0.000010 0.000010 0.000010 0.000010 0.000010 0.000010 0.047700 0.000010 0.000010 0.000010 0.000010 0.000010 0.000010 0.000010 0.000010 0.000010 0.000010 0.000010 0.000010
0.000010 0.998185 0.000010 0.000010 0.000010 0.000010 0.000010 0.000010 0.000010 0.000010 0.000010 0.000010 0.001535 0.000010 0.000010 0.000010 0.000010 0.000010 0.000010 0.000010 0.000010 0.000010 0.000010 0.000010 0.000010 0.000010 0.000010 0.000010 0.000010 0.000010
0.000010 0.993635 0.000010 0.000010 0.000010 0.000010 0.000010 0.000010 0.000010 0.000010 0.000010 0.000010 0.000010 0.000010 0.006085 0.000010 0.000010 0.000010 0.000010 0.000010 0.000010 0.000010 0.000010 0.000010 0.000010 0.000010 0.000010 0.000010 0.000010 0.000010
0.000010 0.994525 0.000010 0.000010 0.000010 0.000010 0.000010 0.000010 0.000010 0.000010 0.000010 0.000010 0.000010 0.000010 0.000010 0.000010 0.000010 0.005195 0.000010 0.000010 0.000010 0.000010 0.000010 0.000010 0.000010 0.000010 0.000010 0.000010 0.000010 0.000010
0.046498 0.874687 0.001964 0.004049 0.001004 0.013921 0.000044 0.000010 0.000010 0.000010 0.000010 0.000010 0.000010 0.002678 0.002368 0.000010 0.000010 0.032946 0.000010 0.017507 0.000010 0.000010 0.000010 0.000010 0.000010 0.000010 0.002154 0.000010 0.000010 0.000010
0.000010 0.972412 0.000010 0.000010 0.000010 0.000010 0.000010 0.000010 0.000010 0.000010 0.000010 0.000010 0.000010 0.000010 0.005742 0.000010 0.000010 0.021563 0.000010 0.000024 0.000010 0.000010 0.000010 0.000010 0.000010 0.000010 0.000010 0.000010 0.000010 0.000010
0.016635 0.959024 0.000010 0.000010 0.000010 0.000010 0.000010 0.000010 0.000010 0.000010 0.000010 0.000010 0.000010 0.000010 0.018083 0.000010 0.000010 0.005998 0.000010 0.000010 0.000010 0.000010 0.000010 0.000010 0.000010 0.000010 0.000010 0.000010 0.000010 0.000010
0.000010 0.941923 0.001863 0.000010 0.000010 0.000138 0.000010 0.000010 0.000010 0.000010 0.000010 0.000010 0.000010 0.000010 0.000010 0.000010 0.000010 0.038609 0.000010 0.007453 0.000010 0.000010 0.000010 0.000010 0.000010 0.000010 0.000010 0.009774 0.000010 0.000010
0.019416 0.935292 0.000010 0.000010 0.000010 0.000010 0.000014 0.000010 0.000010 0.000010 0.000010 0.000010 0.006363 0.000010 0.000010 0.000010 0.000010 0.016983 0.000010 0.005967 0.000010 0.000010 0.000010 0.000010 0.000010 0.000010 0.000010 0.015735 0.000010 0.000010
0.099081 0.872806 0.006952 0.000010 0.000010 0.000010 0.004280 0.000010 0.000010 0.000010 0.000010 0.000010 0.000010 0.000010 0.000010 0.000010 0.000010 0.000010 0.000010 0.016630 0.000010 0.000010 0.000010 0.000010 0.000010 0.000010 0.000010 0.000010 0.000010 0.000010
0.000010 0.999710 0.000010 0.000010 0.000010 0.000010 0.000010 0.000010 0.000010 0.000010 0.000010 0.000010 0.000010 0.000010 0.000010 0.000010 0.000010 0.000010 0.000010 0.000010 0.000010 0.000010 0.000010 0.000010 0.000010 0.000010 0.000010 0.000010 0.000010 0.000010
0.000010 0.029925 0.011930 0.000010 0.000010 0.018123 0.007676 0.000010 0.000010 0.000010 0.000010 0.012456 0.000010 0.000010 0.000010 0.000010 0.000010 0.069178 0.000010 0.105526 0.000010 0.000010 0.000010 0.000010 0.713364 0.000010 0.000010 0.021500 0.010121 0.000010
0.019569 0.000010 0.000010 0.007053 0.000010 0.010170 0.000010 0.000010 0.000010 0.000010 0.000010 0.011371 0.000010 0.000010 0.012870 0.000010 0.000010 0.048242 0.000010 0.127632 0.000010 0.000010 0.000010 0.000010 0.753307 0.000010 0.009574 0.000010 0.000010 0.000010
0.000010 0.000010 0.000010 0.000010 0.004461 0.005321 0.000010 0.000010 0.000010 0.000010 0.000010 0.008317 0.016434 0.000010 0.001995 0.000010 0.000010 0.037279 0.000010 0.068269 0.000010 0.000010 0.000010 0.000010 0.845396 0.000010 0.000011 0.000010 0.012316 0.000010
0.000010 0.000010 0.000010 0.000010 0.000010 0.000010 0.000010 0.000010 0.000010 0.000010 0.000010 0.000010 0.000010 0.000010 0.000010 0.000010 0.000010 0.016165 0.000010 0.115719 0.000010 0.000010 0.000010 0.000010 0.867846 0.000010 0.000010 0.000010 0.000010 0.000010
0.000010 0.000010 0.026697 0.000010 0.000010 0.000010 0.000010 0.000010 0.000010 0.000010 0.000010 0.000010 0.000010 0.000010 0.000010 0.000010 0.000010 0.072760 0.000010 0.092032 0.000010 0.000010 0.000010 0.000010 0.808252 0.000010 0.000010 0.000010 0.000010 0.000010
0.007638 0.013742 0.003818 0.000010 0.000010 0.000010 0.000010 0.000010 0.000010 0.000010 0.000010 0.007099 0.012366 0.000010 0.004402 0.000010 0.000010 0.111934 0.000010 0.117878 0.000010 0.000010 0.000010 0.000010 0.708139 0.000010 0.000010 0.012784 0.000010 0.000010
0.000010 0.000010 0.000010 0.002236 0.018139 0.000010 0.009627 0.000010 0.000010 0.000010 0.000010 0.037862 0.000010 0.000010 0.011921 0.000010 0.000010 0.134260 0.000010 0.115816 0.000010 0.000010 0.000010 0.000010 0.657279 0.000010 0.005405 0.006848 0.000010 0.000416
0.000010 0.000010 0.000010 0.000010 0.000010 0.000010 0.000010 0.000010 0.001717 0.000010 0.000010 0.000010 0.000010 0.001213 0.011454 0.000010 0.000010 0.163783 0.000010 0.092348 0.000010 0.000010 0.000010 0.000010 0.729246 0.000010 0.000010 0.000010 0.000010 0.000010
0.000010 0.000010 0.009103 0.000010 0.000010 0.000010 0.000010 0.000010 0.000010 0.000010 0.000010 0.000010 0.000010 0.013464 0.000010 0.000010 0.000010 0.056865 0.000010 0.118295 0.000010 0.000010 0.000010 0.000010 0.802023 0.000010 0.000010 0.000010 0.000010 0.000010
0.018434 0.000010 0.008146 0.000010 0.004071 0.013621 0.008601 0.000010 0.000010 0.000010 0.000010 0.007777 0.000010 0.005478 0.000010 0.000010 0.000010 0.060449 0.000010 0.143900 0.000010 0.000010 0.000010 0.000010 0.717673 0.000010 0.000010 0.011660 0.000010 0.000010
0.008786 0.000010 0.016993 0.000010 0.000010 0.000010 0.000010 0.000010 0.000010 0.000010 0.000010 0.000010 0.000010 0.000010 0.000010 0.000010 0.000010 0.094053 0.000010 0.095876 0.000010 0.000010 0.000010 0.000010 0.778110 0.000010 0.000010 0.005942 0.000010 0.000010
0.000010 0.008807 0.003626 0.000010 0.010455 0.013101 0.000010 0.000010 0.000010 0.000010 0.000010 0.000010 0.000010 0.019497 0.002187 0.000010 0.000010 0.141459 0.000010 0.104965 0.000010 0.000010 0.000010 0.000010 0.689885 0.000010 0.005104 0.000720 0.000012 0.000010
0.000010 0.000010 0.002805 0.000010 0.000010 0.002675 0.000010 0.000010 0.000010 0.000010 0.000010 0.000010 0.000010 0.000010 0.000010 0.000010 0.000010 0.091539 0.000010 0.106357 0.000010 0.000010 0.000010 0.000010 0.796373 0.000010 0.000010 0.000010 0.000010 0.000010
0.000010 0.001421 0.005390 0.000010 0.000010 0.000010 0.000010 0.000010 0.000010 0.000010 0.000010 0.022779 0.003164 0.000010 0.007588 0.000010 0.000010 0.098579 0.000010 0.134884 0.000010 0.000010 0.000010 0.000010 0.722595 0.000010 0.003387 0.000010 0.000014 0.000010
0.006792 0.003645 0.008445 0.000010 0.006692 0.000127 0.000010 0.000010 0.000010 0.000010 0.000010 0.000010 0.005016 0.000010 0.000010 0.000010 0.000010 0.114320 0.000010 0.137839 0.000010 0.000010 0.000010 0.000010 0.696107 0.000010 0.019669 0.000010 0.001157 0.000010
0.000010 0.000010 0.002890 0.000010 0.000010 0.000220 0.001329 0.000010 0.000010 0.000010 0.000010 0.002749 0.000193 0.000010 0.008638 0.000010 0.000010 0.071157 0.000010 0.142621 0.000010 0.000010 0.000010 0.000010 0.769993 0.000010 0.000010 0.000010 0.000010 0.000010
0.000010 0.023502 0.000010 0.012748 0.000061 0.000010 0.000010 0.000010 0.001130 0.000010 0.000010 0.018442 0.000010 0.008916 0.000010 0.000010 0.000010 0.138341 0.000010 0.136339 0.000010 0.000010 0.000010 0.000010 0.640495 0.000010 0.005482 0.014354 0.000010 0.000010
0.000010 0.000010 0.000010 0.000010 0.000010 0.000010 0.000055 0.000010 0.000010 0.000010 0.000010 0.010019 0.000010 0.011032 0.000010 0.000010 0.000010 0.049226 0.000010 0.113534 0.000010 0.000010 0.000010 0.000010 0.798359 0.000010 0.012867 0.004688 0.000010 0.000010
0.000010 0.030644 0.000010 0.000010 0.000010 0.000010 0.000010 0.000010 0.000010 0.000010 0.000010 0.018783 0.000010 0.000458 0.000010 0.000010 0.000010 0.086241 0.000010 0.076519 0.000010 0.000010 0.000010 0.000010 0.755717 0.000010 0.010339 0.021079 0.000010 0.000010
0.000010 0.000010 0.000480 0.000010 0.000010 0.000010 0.000010 0.000010 0.000010 0.000010 0.000010 0.000010 0.000010 0.000010 0.000010 0.000010 0.000010 0.097053 0.000010 0.146185 0.000010 0.000010 0.000010 0.000010 0.751327 0.000010 0.004706 0.000010 0.000010 0.000010
0.035498 0.042792 0.015163 0.002855 0.175024 0.040107 0.024414 0.026485 0.000010 0.084365 0.000010 0.049871 0.022032 0.061535 0.000010 0.017737 0.000010 0.042719 0.011720 0.000010 0.031212 0.014634 0.036555 0.063778 0.026853 0.014648 0.097416 0.015020 0.047505 0.000010
0.031903 0.045333 0.020715 0.000010 0.184218 0.042547 0.022614 0.046037 0.020261 0.077318 0.021182 0.041762 0.053027 0.017251 0.000010 0.041086 0.000010 0.016901 0.000010 0.000010 0.009721 0.000010 0.037785 0.048634 0.021572 0.002548 0.093446 0.023698 0.080371 0.000010
0.033818 0.042748 0.024142 0.000010 0.176086 0.042678 0.022128 0.051973 0.010841 0.108199 0.077206 0.032347 0.040030 0.005377 0.013846 0.042486 0.000010 0.018930 0.000010 0.000010 0.000950 0.010670 0.000010 0.058221 0.000010 0.000010 0.110031 0.010105 0.067108 0.000010
0.042451 0.090765 0.005586 0.004857 0.193055 0.042404 0.016331 0.020774 0.018029 0.091781 0.000010 0.031430 0.035503 0.028304 0.000010 0.001882 0.000010 0.056725 0.000010 0.000010 0.011584 0.007185 0.027568 0.060417 0.024259 0.001809 0.088838 0.028783 0.069621 0.000010
0.024882 0.083226 0.025060 0.000010 0.211255 0.078181 0.016880 0.018881 0.000010 0.089012 0.004592 0.037727 0.026197 0.037883 0.000010 0.000010 0.001400 0.016838 0.000010 0.000010 0.000010 0.004737 0.000010 0.079021 0.050435 0.000010 0.096251 0.033930 0.056918 0.006605
0.032556 0.039752 0.044804 0.000010 0.186966 0.040727 0.011582 0.046098 0.000010 0.096088 0.044361 0.033202 0.017896 0.014393 0.000010 0.028423 0.000010 0.045862 0.000010 0.000010 0.014131 0.000010 0.062938 0.063164 0.000010 0.008695 0.104857 0.021487 0.032786 0.009151
0.041436 0.100053 0.060791 0.000010 0.195079 0.081076 0.012714 0.000010 0.000010 0.069307 0.035608 0.068105 0.020908 0.005187 0.002838 0.000804 0.000010 0.013010 0.000010 0.000010 0.008229 0.007390 0.019595 0.058092 0.013765 0.000010 0.093154 0.033448 0.059333 0.000010
0.047974 0.083368 0.028875 0.005408 0.186263 0.080318 0.018122 0.021850 0.008959 0.074892 0.018328 0.033178 0.022613 0.032963 0.000010 0.005972 0.000010 0.030686 0.000010 0.000010 0.014474 0.000010 0.000010 0.076927 0.005011 0.000010 0.086943 0.031213 0.085581 0.000010
0.009279 0.019333 0.029986 0.000010 0.157336 0.049490 0.002158 0.010121 0.004204 0.097571 0.058478 0.046470 0.033198 0.019876 0.017863 0.008948 0.000010 0.113182 0.011407 0.001643 0.027225 0.002961 0.073585 0.045468 0.036944 0.000010 0.084774 0.010577 0.027881 0.000010
0.006775 0.057745 0.003807 0.000010 0.194608 0.038556 0.007804 0.063068 0.007785 0.084433 0.042234 0.011622 0.024350 0.041578 0.009118 0.029309 0.000010 0.025270 0.000010 0.000010 0.033832 0.016180 0.042562 0.063908 0.000010 0.000010 0.106925 0.028862 0.059598 0.000010
0.007602 0.054695 0.017299 0.000010 0.174750 0.041058 0.009053 0.003433 0.026332 0.095667 0.013854 0.036826 0.045743 0.025465 0.000010 0.000010 0.000010 0.013114 0.001994 0.000010 0.032659 0.022687 0.101682 0.107663 0.007235 0.000010 0.088511 0.019225 0.053383 0.000010
0.017819 0.053869 0.004517 0.000010 0.198680 0.031839 0.011920 0.038779 0.011252 0.104840 0.018889 0.042883 0.020930 0.035266 0.024470 0.016613 0.000010 0.012512 0.000010 0.000010 0.007600 0.000010 0.112017 0.059295 0.000010 0.014877 0.114459 0.019036 0.027567 0.000010
0.007431 0.067845 0.011040 0.000010 0.164301 0.050884 0.000010 0.030931 0.005448 0.144452 0.044946 0.049514 0.023541 0.026309 0.007573 0.010349 0.000010 0.028736 0.000010 0.000010 0.008471 0.000010 0.072670 0.085893 0.002837 0.000011 0.104771 0.011311 0.040665 0.000010
0.033572 0.048669 0.026055 0.000010 0.171974 0.030915 0.007138 0.042190 0.000010 0.151648 0.031643 0.027123 0.026570 0.047320 0.004218 0.004752 0.000010 0.024142 0.004612 0.000010 0.020172 0.009892 0.026301 0.098011 0.011183 0.000010 0.108081 0.006780 0.036978 0.000010
0.032098 0.034534 0.032706 0.000010 0.165336 0.057101 0.011743 0.023049 0.027302 0.088967 0.001858 0.038611 0.033380 0.012443 0.007002 0.019425 0.000010 0.024109 0.006271 0.000010 0.022576 0.012434 0.163727 0.028102 0.000010 0.000175 0.089683 0.033109 0.034209 0.000010
0.018337 0.018922 0.050818 0.000010 0.195140 0.042192 0.007138 0.024091 0.004240 0.110023 0.040458 0.035120 0.034204 0.009463 0.016523 0.019550 0.000010 0.011615 0.000010 0.000010 0.015951 0.010075 0.075607 0.073692 0.019234 0.000010 0.116597 0.024842 0.026108 0.000010
0.031428 0.127862 0.027235 0.000010 0.155922 0.065737 0.008533 0.000010 0.014605 0.114632 0.060345 0.041391 0.016744 0.026320 0.010627 0.006051 0.000010 0.011303 0.012709 0.000010 0.013413 0.009565 0.070881 0.042602 0.003249 0.000010 0.071801 0.009478 0.047508 0.000010
0.009768 0.044209 0.021546 0.000010 0.173805 0.060013 0.000010 0.020391 0.005681 0.110259 0.012480 0.014049 0.034636 0.053561 0.002638 0.045288 0.000010 0.018144 0.000010 0.000010 0.008578 0.012918 0.131264 0.074161 0.000010 0.000010 0.105432 0.005338 0.035761 0.000010
0.017395 0.033862 0.024587 0.008000 0.201098 0.025257 0.001777 0.043977 0.000379 0.132252 0.014774 0.026321 0.040896 0.034265 0.016690 0.011185 0.000010 0.007249 0.000010 0.000010 0.019792 0.000010 0.114342 0.076457 0.000010 0.000010 0.104063 0.011646 0.032417 0.001259
0.006481 0.032972 0.000450 0.000010 0.176253 0.040560 0.001959 0.047703 0.018159 0.158259 0.037695 0.027505 0.031129 0.042176 0.004505 0.015543 0.000010 0.016752 0.010496 0.000010 0.023858 0.004110 0.034469 0.087652 0.000010 0.012244 0.095656 0.023444 0.049919 0.000010
0.000010 0.046467 0.034120 0.000010 0.174210 0.041202 0.007254 0.019068 0.032219 0.134846 0.061245 0.023222 0.014545 0.024967 0.017608 0.014674 0.000010 0.026135 0.005416 0.000010 0.000010 0.000966 0.092012 0.080855 0.000010 0.000010 0.101735 0.008984 0.038170 0.000010
0.000010 0.047482 0.036193 0.000010 0.174846 0.049918 0.000010 0.046789 0.000010 0.112444 0.034314 0.023140 0.030582 0.024547 0.010514 0.031614 0.000010 0.049750 0.000010 0.000010 0.017448 0.000010 0.053097 0.103754 0.028899 0.000010 0.089304 0.012260 0.023006 0.000010
0.041468 0.027648 0.054373 0.003103 0.201591 0.031331 0.002650 0.009111 0.002249 0.139030 0.096739 0.034265 0.026153 0.014305 0.013862 0.022102 0.000010 0.005788 0.000010 0.000010 0.004226 0.002093 0.114848 0.020673 0.004043 0.000010 0.097840 0.000010 0.030449 0.000010
0.023433 0.022714 0.006313 0.000010 0.177635 0.042035 0.000010 0.039544 0.002916 0.141109 0.067104 0.041003 0.030870 0.036440 0.015066 0.027303 0.000010 0.020544 0.000010 0.000010 0.000010 0.009927 0.068460 0.067830 0.000010 0.013578 0.103595 0.014395 0.028104 0.000010
0.031001 0.032740 0.066505 0.000010 0.133437 0.038270 0.000010 0.042583 0.004134 0.166874 0.000010 0.031823 0.039822 0.060860 0.021599 0.019181 0.000010 0.057200 0.000010 0.000010 0.027561 0.000010 0.056105 0.056984 0.001074 0.000010 0.073508 0.009232 0.029418 0.000010
0.000010 0.055093 0.057928 0.000010 0.135296 0.029308 0.004117 0.034332 0.015253 0.209930 0.025746 0.021102 0.064331 0.040511 0.004961 0.012421 0.000010 0.032888 0.000010 0.000010 0.030039 0.000010 0.045169 0.073693 0.009690 0.000010 0.074954 0.012726 0.010434 0.000010
0.001616 0.062896 0.061746 0.000010 0.154463 0.016822 0.000010 0.025084 0.017480 0.193176 0.027911 0.014173 0.023691 0.049256 0.000010 0.032391 0.000010 0.070602 0.005905 0.000579 0.020460 0.000010 0.019556 0.072015 0.011373 0.000010 0.061763 0.012009 0.044965 0.000010
0.028581 0.023491 0.032390 0.006809 0.142194 0.035614 0.000921 0.047027 0.008048 0.156197 0.039633 0.025398 0.018053 0.039547 0.034729 0.031270 0.000010 0.023399 0.000010 0.000010 0.047500 0.008975 0.013381 0.083894 0.000618 0.000010 0.085405 0.023889 0.042987 0.000010
0.000010 0.037269 0.058840 0.000010 0.172433 0.025994 0.015134 0.009416 0.000010 0.149953 0.031723 0.015280 0.034655 0.083517 0.010762 0.073245 0.000010 0.028582 0.027141 0.000010 0.022756 0.000010 0.024913 0.073326 0.002075 0.000010 0.085298 0.017599 0.000010 0.000010
0.000010 0.038643 0.057248 0.000010 0.163136 0.016235 0.000010 0.036800 0.009718 0.213895 0.009113 0.014493 0.040995 0.059073 0.006611 0.051990 0.000010 0.037267 0.000010 0.003738 0.033448 0.000010 0.044796 0.046690 0.000010 0.000010 0.076077 0.006666 0.033277 0.000010
0.000010 0.058290 0.065193 0.000010 0.149650 0.037087 0.000010 0.024602 0.012813 0.182814 0.027152 0.014992 0.045460 0.037924 0.012840 0.059723 0.000010 0.028472 0.015128 0.000010 0.014092 0.014002 0.043918 0.043471 0.000010 0.000010 0.080407 0.001572 0.030320 0.000010
0.030356 0.024460 0.096948 0.000010 0.171347 0.019879 0.003153 0.023301 0.000010 0.231220 0.000012 0.009651 0.030491 0.021013 0.019612 0.056854 0.000010 0.048729 0.000010 0.000010 0.010106 0.000010 0.000010 0.084232 0.000010 0.000010 0.072942 0.009503 0.036091 0.000010
0.000010 0.056488 0.016154 0.000010 0.200406 0.037151 0.007192 0.024781 0.018495 0.097842 0.058932 0.011678 0.047450 0.017199 0.008722 0.012537 0.000010 0.032559 0.000010 0.000010 0.021673 0.000010 0.104200 0.054954 0.000010 0.000010 0.112299 0.020363 0.038835 0.000010
0.033989 0.077084 0.027590 0.000010 0.174849 0.046467 0.015729 0.023756 0.008628 0.104720 0.065817 0.045480 0.022592 0.037285 0.000100 0.005327 0.000010 0.014123 0.000010 0.000010 0.008291 0.004276 0.045136 0.094708 0.000010 0.000010 0.097437 0.034266 0.012278 0.000010
0.011158 0.039698 0.000010 0.000010 0.203303 0.056499 0.024075 0.020869 0.030326 0.130611 0.050156 0.027479 0.027519 0.028793 0.000706 0.014525 0.000010 0.007130 0.000010 0.000010 0.000010 0.000010 0.053262 0.093603 0.000010 0.000010 0.120178 0.020662 0.039345 0.000010
0.019407 0.061577 0.007741 0.000010 0.190547 0.037633 0.007095 0.052347 0.026237 0.105526 0.011310 0.047733 0.049431 0.022867 0.008483 0.007984 0.000010 0.020473 0.008825 0.000010 0.007468 0.000010 0.104674 0.060889 0.000010 0.007463 0.130061 0.000010 0.004162 0.000010
0.067061 0.033942 0.033049 0.005694 0.164263 0.100845 0.023426 0.012748 0.000719 0.084483 0.051322 0.036124 0.016829 0.037002 0.000010 0.000010 0.000010 0.023009 0.000010 0.000010 0.018740 0.000010 0.064349 0.032720 0.014530 0.002076 0.106395 0.029846 0.040758 0.000010
0.003624 0.060039 0.000010 0.000010 0.190526 0.013389 0.000010 0.034550 0.009703 0.127701 0.057856 0.053212 0.043497 0.047553 0.005350 0.019284 0.000010 0.022995 0.000010 0.000010 0.032801 0.000010 0.073668 0.036920 0.000010 0.000010 0.115734 0.019317 0.032180 0.000010
0.038311 0.041772 0.018640 0.000010 0.172845 0.072183 0.002846 0.010945 0.004941 0.106723 0.025355 0.043216 0.032334 0.036740 0.000010 0.000010 0.000010 0.022895 0.000010 0.000010 0.024292 0.007761 0.108919 0.051248 0.000010 0.000010 0.126767 0.016291 0.034888 0.000010
0.028769 0.085675 0.014521 0.008670 0.153399 0.087528 0.000010 0.051332 0.034821 0.101100 0.004783 0.056443 0.034696 0.005845 0.014677 0.003139 0.000010 0.013396 0.000010 0.000010 0.022959 0.005183 0.049991 0.085727 0.007570 0.000010 0.107582 0.017616 0.004517 0.000010
0.000010 0.000010 0.779919 0.000010 0.000010 0.000010 0.000010 0.000010 0.000010 0.115478 0.000010 0.000010 0.000010 0.055039 0.027084 0.000010 0.000010 0.000010 0.000010 0.000010 0.017509 0.000010 0.000010 0.000010 0.000010 0.004731 0.000010 0.000010 0.000010 0.000010
0.000010 0.000010 0.753227 0.000010 0.000010 0.000010 0.000010 0.000010 0.000010 0.142569 0.000010 0.000010 0.000010 0.071655 0.009830 0.000010 0.001489 0.000010 0.000010 0.000010 0.000010 0.011021 0.000010 0.000010 0.000010 0.009980 0.000010 0.000010 0.000010 0.000010
0.000010 0.000010 0.733545 0.000010 0.000010 0.000010 0.000010 0.000010 0.000010 0.133317 0.000010 0.000010 0.000010 0.060379 0.024485 0.033722 0.000010 0.000010 0.006022 0.000010 0.000010 0.004599 0.000010 0.003710 0.000010 0.000010 0.000010 0.000010 0.000010 0.000010
0.000010 0.000010 0.650684 0.000010 0.000010 0.000010 0.000010 0.000010 0.054731 0.208091 0.000010 0.000010 0.000010 0.020484 0.038805 0.012034 0.000010 0.000010 0.008068 0.000010 0.006881 0.000010 0.000010 0.000010 0.000010 0.000010 0.000010 0.000010 0.000010 0.000010
0.000010 0.000010 0.758982 0.000010 0.000010 0.000010 0.000010 0.000010 0.004177 0.107878 0.000010 0.000010 0.000010 0.058148 0.024710 0.000010 0.000185 0.000010 0.000010 0.000010 0.012920 0.007648 0.010129 0.015022 0.000010 0.000010 0.000010 0.000010 0.000010 0.000010
0.000010 0.000010 0.610530 0.000010 0.000010 0.000010 0.000010 0.003422 0.005418 0.231460 0.000010 0.000010 0.000010 0.056508 0.030644 0.000010 0.000010 0.000010 0.000010 0.000010 0.028955 0.014895 0.000010 0.017959 0.000010 0.000010 0.000010 0.000010 0.000010 0.000010
0.000010 0.000010 0.999710 0.000010 0.000010 0.000010 0.000010 0.000010 0.000010 0.000010 0.000010 0.000010 0.000010 0.000010 0.000010 0.000010 0.000010 0.000010 0.000010 0.000010 0.000010 0.000010 0.000010 0.000010 0.000010 0.000010 0.000010 0.000010 0.000010 0.000010
0.000010 0.000010 0.999710 0.000010 0.000010 0.000010 0.000010 0.000010 0.000010 0.000010 0.000010 0.000010 0.000010 0.000010 0.000010 0.000010 0.000010 0.000010 0.000010 0.000010 0.000010 0.000010 0.000010 0.000010 0.000010 0.000010 0.000010 0.000010 0.000010 0.000010
0.000010 0.000010 0.999710 0.000010 0.000010 0.000010 0.000010 0.000010 0.000010 0.000010 0.000010 0.000010 0.000010 0.000010 0.000010 0.000010 0.000010 0.000010 0.000010 0.000010 0.000010 0.000010 0.000010 0.000010 0.000010 0.000010 0.000010 0.000010 0.000010 0.000010
0.000010 0.000010 0.999710 0.000010 0.000010 0.000010 0.000010 0.000010 0.000010 0.000010 0.000010 0.000010 0.000010 0.000010 0.000010 0.000010 0.000010 0.000010 0.000010 0.000010 0.000010 0.000010 0.000010 0.000010 0.000010 0.000010 0.000010 0.000010 0.000010 0.000010
0.000010 0.000010 0.999710 0.000010 0.000010 0.000010 0.000010 0.000010 0.000010 0.000010 0.000010 0.000010 0.000010 0.000010 0.000010 0.000010 0.000010 0.000010 0.000010 0.000010 0.000010 0.000010 0.000010 0.000010 0.000010 0.000010 0.000010 0.000010 0.000010 0.000010
0.000010 0.000010 0.999710 0.000010 0.000010 0.000010 0.000010 0.000010 0.000010 0.000010 0.000010 0.000010 0.000010 0.000010 0.000010 0.000010 0.000010 0.000010 0.000010 0.000010 0.000010 0.000010 0.000010 0.000010 0.000010 0.000010 0.000010 0.000010 0.000010 0.000010
0.000010 0.000010 0.999710 0.000010 0.000010 0.000010 0.000010 0.000010 0.000010 0.000010 0.000010 0.000010 0.000010 0.000010 0.000010 0.000010 0.000010 0.000010 0.000010 0.000010 0.000010 0.000010 0.000010 0.000010 0.000010 0.000010 0.000010 0.000010 0.000010 0.000010
0.000010 0.000010 0.999710 0.000010 0.000010 0.000010 0.000010 0.000010 0.000010 0.000010 0.000010 0.000010 0.000010 0.000010 0.000010 0.000010 0.000010 0.000010 0.000010 0.000010 0.000010 0.000010 0.000010 0.000010 0.000010 0.000010 0.000010 0.000010 0.000010 0.000010
0.000010 0.000010 0.999710 0.000010 0.000010 0.000010 0.000010 0.000010 0.000010 0.000010 0.000010 0.000010 0.000010 0.000010 0.000010 0.000010 0.000010 0.000010 0.000010 0.000010 0.000010 0.000010 0.000010 0.000010 0.000010 0.000010 0.000010 0.000010 0.000010 0.000010
0.000010 0.000010 0.983822 0.000010 0.000010 0.000010 0.000010 0.000010 0.000010 0.000010 0.000010 0.000010 0.000010 0.000010 0.015898 0.000010 0.000010 0.000010 0.000010 0.000010 0.000010 0.000010 0.000010 0.000010 0.000010 0.000010 0.000010 0.000010 0.000010 0.000010
0.000010 0.000010 0.999710 0.000010 0.000010 0.000010 0.000010 0.000010 0.000010 0.000010 0.000010 0.000010 0.000010 0.000010 0.000010 0.000010 0.000010 0.000010 0.000010 0.000010 0.000010 0.000010 0.000010 0.000010 0.000010 0.000010 0.000010 0.000010 0.000010 0.000010
0.000010 0.000010 0.999710 0.000010 0.000010 0.000010 0.000010 0.000010 0.000010 0.000010 0.000010 0.000010 0.000010 0.000010 0.000010 0.000010 0.000010 0.000010 0.000010 0.000010 0.000010 0.000010 0.000010 0.000010 0.000010 0.000010 0.000010 0.000010 0.000010 0.000010
0.000010 0.000010 0.997401 0.000010 0.000010 0.000010 0.000010 0.000010 0.002319 0.000010 0.000010 0.000010 0.000010 0.000010 0.000010 0.000010 0.000010 0.000010 0.000010 0.000010 0.000010 0.000010 0.000010 0.000010 0.000010 0.000010 0.000010 0.000010 0.000010 0.000010
0.000010 0.000010 0.999710 0.000010 0.000010 0.000010 0.000010 0.000010 0.000010 0.000010 0.000010 0.000010 0.000010 0.000010 0.000010 0.000010 0.000010 0.000010 0.000010 0.000010 0.000010 0.000010 0.000010 0.000010 0.000010 0.000010 0.000010 0.000010 0.000010 0.000010
0.000010 0.000010 0.000010 0.000010 0.000010 0.000010 0.000010 0.000010 0.000010 0.000010 0.014338 0.000010 0.000010 0.000010 0.000010 0.904766 0.000010 0.000010 0.000010 0.000010 0.000010 0.015525 0.065111 0.000010 0.000010 0.000010 0.000010 0.000010 0.000010 0.000010
0.000010 0.000010 0.000010 0.000010 0.000010 0.000010 0.000010 0.000010 0.000010 0.011849 0.044418 0.000010 0.000010 0.004368 0.000010 0.841623 0.000010 0.000010 0.020142 0.000010 0.000010 0.032116 0.045253 0.000010 0.000010 0.000010 0.000010 0.000010 0.000010 0.000010
0.000010 0.000010 0.000010 0.000010 0.000010 0.000010 0.000010 0.000010 0.000010 0.000010 0.013998 0.000010 0.000010 0.000010 0.000010 0.937769 0.000010 0.000010 0.000010 0.000010 0.000010 0.000010 0.029266 0.000010 0.000010 0.018707 0.000010 0.000010 0.000010 0.000010
0.000010 0.000010 0.000010 0.000010 0.000010 0.000010 0.000010 0.000010 0.000010 0.000010 0.047769 0.000010 0.000010 0.000010 0.000010 0.850985 0.000010 0.000010 0.000010 0.000010 0.016484 0.008704 0.075808 0.000010 0.000010 0.000010 0.000010 0.000010 0.000010 0.000010
0.000010 0.000010 0.000010 0.000010 0.000010 0.000010 0.000010 0.000015 0.000010 0.000010 0.025088 0.000010 0.000010 0.000010 0.000010 0.890493 0.001033 0.000010 0.000010 0.007448 0.000010 0.000010 0.045832 0.029861 0.000010 0.000010 0.000010 0.000010 0.000010 0.000010
0.000010 0.000010 0.000010 0.000010 0.000010 0.000010 0.000010 0.000010 0.000010 0.020692 0.016292 0.000010 0.000010 0.000010 0.000010 0.843750 0.000010 0.000010 0.000010 0.004349 0.043861 0.000010 0.009907 0.025321 0.000010 0.031950 0.000010 0.000010 0.000010 0.003669
0.000010 0.000010 0.000010 0.000010 0.000010 0.000010 0.000010 0.000010 0.000010 0.000052 0.011382 0.000010 0.000010 0.000010 0.000010 0.834469 0.000010 0.000010 0.000010 0.000010 0.030876 0.000010 0.122971 0.000010 0.000010 0.000010 0.000010 0.000010 0.000010 0.000010
0.000010 0.000010 0.000010 0.000010 0.000010 0.000010 0.000010 0.000010 0.000010 0.000010 0.027923 0.004540 0.006898 0.003727 0.008459 0.761116 0.000010 0.000010 0.000010 0.012188 0.037279 0.000010 0.056694 0.060899 0.014710 0.005387 0.000010 0.000010 0.000010 0.000010
0.000010 0.000010 0.000010 0.000010 0.000010 0.000010 0.000010 0.000010 0.000010 0.000010 0.000010 0.000010 0.000010 0.000010 0.000010 0.849125 0.000010 0.000010 0.000010 0.000010 0.000010 0.000010 0.090829 0.001730 0.000010 0.058056 0.000010 0.000010 0.000010 0.000010
0.000010 0.000010 0.000010 0.000010 0.000010 0.000010 0.000010 0.000010 0.000010 0.000010 0.000010 0.000010 0.000010 0.000010 0.000010 0.889615 0.000010 0.000010 0.000010 0.000010 0.000010 0.000010 0.080639 0.029475 0.000010 0.000010 0.000010 0.000010 0.000010 0.000010
0.000010 0.000010 0.000437 0.000010 0.000010 0.000010 0.000010 0.000010 0.000010 0.001179 0.051577 0.000010 0.000010 0.004400 0.000010 0.846847 0.000010 0.000010 0.000010 0.000010 0.008189 0.000010 0.079165 0.000010 0.000010 0.007986 0.000010 0.000010 0.000010 0.000010
0.000010 0.000010 0.000010 0.000010 0.000010 0.000010 0.000010 0.000010 0.000010 0.000010 0.000600 0.000010 0.000010 0.000010 0.000010 0.936306 0.000010 0.000010 0.000010 0.000010 0.006148 0.008756 0.043230 0.004720 0.000010 0.000010 0.000010 0.000010 0.000010 0.000010
0.000010 0.000010 0.000010 0.000010 0.000010 0.000010 0.000010 0.000010 0.000010 0.000010 0.000010 0.000010 0.000010 0.000010 0.000010 0.887875 0.000010 0.000010 0.000010 0.000010 0.000010 0.000638 0.107544 0.000010 0.000010 0.003683 0.000010 0.000010 0.000010 0.000010
0.000010 0.000010 0.000010 0.000010 0.000010 0.000010 0.000010 0.000010 0.000010 0.003688 0.000010 0.000010 0.000010 0.000010 0.000010 0.847767 0.000010 0.000010 0.000012 0.000010 0.009646 0.000015 0.055474 0.055955 0.000010 0.027222 0.000010 0.000010 0.000010 0.000010
0.000010 0.000010 0.000010 0.000010 0.000010 0.000010 0.000010 0.000010 0.008459 0.000010 0.000010 0.000010 0.000010 0.002458 0.001270 0.840416 0.000010 0.000010 0.000010 0.008232 0.047780 0.000010 0.060022 0.000010 0.000010 0.031144 0.000010 0.000010 0.000010 0.000010
0.000010 0.000010 0.000010 0.000010 0.000010 0.000010 0.000010 0.000010 0.000010 0.000010 0.000010 0.000010 0.000010 0.000010 0.000010 0.898096 0.002728 0.000010 0.000010 0.000010 0.000010 0.000010 0.052853 0.000010 0.000010 0.046062 0.000010 0.000010 0.000010 0.000010
0.000010 0.000010 0.000010 0.000010 0.000010 0.000010 0.000010 0.000010 0.000010 0.028168 0.010038 0.000010 0.000010 0.000010 0.000010 0.712298 0.000010 0.000010 0.000010 0.000010 0.083455 0.000010 0.111659 0.054141 0.000010 0.000010 0.000010 0.000010 0.000010 0.000010
0.000010 0.000010 0.000010 0.000010 0.000010 0.000010 0.000010 0.000010 0.000010 0.000010 0.000010 0.000010 0.000010 0.000010 0.000010 0.875560 0.001148 0.000010 0.012920 0.000010 0.000010 0.000010 0.076359 0.011319 0.000010 0.022454 0.000010 0.000010 0.000010 0.000010
0.000010 0.000010 0.000010 0.000010 0.000010 0.000010 0.000010 0.000010 0.000010 0.000010 0.000010 0.000010 0.000010 0.000010 0.000010 0.929444 0.000010 0.000010 0.017199 0.000010 0.000010 0.000010 0.000010 0.012182 0.000010 0.040915 0.000010 0.000010 0.000010 0.000010
0.000010 0.000010 0.000010 0.000010 0.000010 0.000010 0.000010 0.000010 0.000010 0.000720 0.026735 0.000010 0.000010 0.000010 0.000010 0.873124 0.000010 0.000010 0.024174 0.000010 0.004939 0.002333 0.052796 0.000010 0.000010 0.014958 0.000010 0.000010 0.000010 0.000010
0.000010 0.000010 0.000010 0.000010 0.007011 0.003770 0.003211 0.004775 0.000010 0.006234 0.070896 0.000010 0.000010 0.000010 0.000010 0.000010 0.000010 0.000010 0.033655 0.000010 0.015775 0.009076 0.667758 0.103604 0.000010 0.063359 0.000010 0.000010 0.010705 0.000010
0.000010 0.000010 0.000010 0.000010 0.005231 0.000010 0.005774 0.000010 0.001372 0.000010 0.114116 0.003710 0.000010 0.000010 0.000010 0.000010 0.000010 0.000010 0.002813 0.000010 0.000010 0.018092 0.679202 0.046077 0.000010 0.100944 0.000010 0.001382 0.021108 0.000010
0.000010 0.000010 0.000010 0.000010 0.000010 0.000010 0.000010 0.000010 0.000010 0.000010 0.640183 0.000010 0.000010 0.000010 0.000010 0.000010 0.000010 0.000010 0.011279 0.000010 0.000010 0.005645 0.282835 0.000010 0.000010 0.059808 0.000010 0.000010 0.000010 0.000010
0.000010 0.000010 0.000010 0.000010 0.000010 0.000010 0.000010 0.000010 0.000010 0.000010 0.999710 0.000010 0.000010 0.000010 0.000010 0.000010 0.000010 0.000010 0.000010 0.000010 0.000010 0.000010 0.000010 0.000010 0.000010 0.000010 0.000010 0.000010 0.000010 0.000010
0.000010 0.000010 0.000010 0.000010 0.000010 0.000010 0.000010 0.000010 0.000010 0.000010 0.999710 0.000010 0.000010 0.000010 0.000010 0.000010 0.000010 0.000010 0.000010 0.000010 0.000010 0.000010 0.000010 0.000010 0.000010 0.000010 0.000010 0.000010 0.000010 0.000010
0.000010 0.000010 0.000010 0.000010 0.000010 0.000010 0.000010 0.000010 0.000010 0.000010 0.695705 0.000010 0.000010 0.000010 0.000010 0.000010 0.000010 0.000010 0.005583 0.000010 0.000010 0.011171 0.255985 0.004462 0.000010 0.026854 0.000010 0.000010 0.000010 0.000010
0.000010 0.000010 0.000010 0.000010 0.000010 0.000010 0.000010 0.000010 0.000010 0.000010 0.320393 0.000010 0.000010 0.000010 0.000010 0.000010 0.000010 0.000010 0.019284 0.000010 0.002301 0.027655 0.542482 0.000010 0.000010 0.087645 0.000010 0.000010 0.000010 0.000010
0.000010 0.000010 0.000010 0.000010 0.000010 0.000010 0.000010 0.000010 0.000010 0.000010 0.999710 0.000010 0.000010 0.000010 0.000010 0.000010 0.000010 0.000010 0.000010 0.000010 0.000010 0.000010 0.000010 0.000010 0.000010 0.000010 0.000010 0.000010 0.000010 0.000010
0.006100 0.000013 0.000010 0.000010 0.000010 0.000010 0.000339 0.025346 0.000010 0.000010 0.655892 0.000010 0.002787 0.000010 0.000010 0.001823 0.000010 0.000010 0.000010 0.012397 0.004788 0.019493 0.158681 0.026267 0.000010 0.058720 0.000010 0.018127 0.009076 0.000010
0.021135 0.000010 0.000010 0.002525 0.000010 0.005677 0.000010 0.000010 0.000010 0.000010 0.533223 0.021544 0.000010 0.000010 0.000010 0.000010 0.000010 0.000010 0.047231 0.028726 0.004298 0.009347 0.276646 0.000010 0.000010 0.023641 0.000010 0.000010 0.022824 0.003013
0.002230 0.009895 0.000010 0.004459 0.005746 0.007610 0.000016 0.000010 0.003732 0.000010 0.491082 0.007625 0.000010 0.000010 0.000010 0.000010 0.001697 0.000010 0.002748 0.018833 0.000010 0.000010 0.348761 0.026616 0.000010 0.049253 0.000010 0.000010 0.019556 0.000010
0.000010 0.000010 0.000010 0.000010 0.000010 0.000010 0.000010 0.000010 0.000010 0.000010 0.999710 0.000010 0.000010 0.000010 0.000010 0.000010 0.000010 0.000010 0.000010 0.000010 0.000010 0.000010 0.000010 0.000010 0.000010 0.000010 0.000010 0.000010 0.000010 0.000010
0.000010 0.000852 0.000010 0.000010 0.000010 0.000010 0.001679 0.000010 0.000017 0.000010 0.178743 0.005678 0.000010 0.000010 0.000010 0.000010 0.000010 0.000010 0.008173 0.000216 0.000010 0.024300 0.625928 0.060326 0.000010 0.084681 0.000010 0.000010 0.009227 0.000010
0.000010 0.000016 0.000010 0.000010 0.000010 0.000010 0.000010 0.000010 0.000010 0.000010 0.900474 0.000010 0.000010 0.000010 0.000010 0.000010 0.000010 0.000010 0.000010 0.000010 0.000010 0.003069 0.038948 0.000010 0.000010 0.057240 0.000010 0.000014 0.000010 0.000010
0.000787 0.000010 0.000010 0.000010 0.000010 0.008872 0.003230 0.000010 0.000010 0.000010 0.280883 0.000358 0.009110 0.000010 0.000010 0.000010 0.000010 0.000010 0.012158 0.002458 0.005587 0.009262 0.609014 0.015990 0.000012 0.030926 0.000010 0.011203 0.000010 0.000010
0.000010 0.000010 0.000010 0.000010 0.000010 0.000010 0.000010 0.000010 0.000010 0.005493 0.424542 0.000010 0.000010 0.000010 0.000010 0.017198 0.000010 0.000010 0.000010 0.032690 0.000010 0.000010 0.439532 0.033464 0.010712 0.035773 0.000386 0.000010 0.000010 0.000010
0.000010 0.000010 0.000010 0.000010 0.002560 0.001693 0.000010 0.000010 0.001951 0.000010 0.435279 0.000549 0.000010 0.000010 0.000010 0.000010 0.000010 0.000010 0.003513 0.018459 0.003135 0.006460 0.500167 0.000010 0.002977 0.004455 0.000010 0.004078 0.013912 0.000663
0.000010 0.000010 0.000010 0.000010 0.000010 0.000010 0.000010 0.000010 0.000010 0.000010 0.991161 0.000010 0.000010 0.000010 0.000010 0.000010 0.000010 0.000010 0.000010 0.000010 0.000010 0.000010 0.008559 0.000010 0.000010 0.000010 0.000010 0.000010 0.000010 0.000010
0.000010 0.000010 0.000010 0.000010 0.000010 0.000010 0.000010 0.000010 0.000010 0.000010 0.999710 0.000010 0.000010 0.000010 0.000010 0.000010 0.000010 0.000010 0.000010 0.000010 0.000010 0.000010 0.000010 0.000010 0.000010 0.000010 0.000010 0.000010 0.000010 0.000010
0.000010 0.000010 0.000010 0.000010 0.000010 0.000010 0.000010 0.000010 0.000010 0.000010 0.999710 0.000010 0.000010 0.000010 0.000010 0.000010 0.000010 0.000010 0.000010 0.000010 0.000010 0.000010 0.000010 0.000010 0.000010 0.000010 0.000010 0.000010 0.000010 0.000010
0.000010 0.000010 0.000010 0.000010 0.000010 0.000010 0.000010 0.000010 0.000010 0.000010 0.000010 0.000010 0.000010 0.000010 0.000010 0.000010 0.000010 0.000010 0.001602 0.000010 0.000010 0.000010 0.233193 0.054250 0.000010 0.710694 0.000010 0.000010 0.000010 0.000010
0.000010 0.000010 0.000010 0.000010 0.000010 0.000010 0.000010 0.000010 0.000010 0.000010 0.000010 0.000010 0.000010 0.000010 0.000010 0.000010 0.000010 0.000010 0.000010 0.000010 0.000010 0.000010 0.000010 0.000010 0.000010 0.999710 0.000010 0.000010 0.000010 0.000010
0.000010 0.000010 0.000010 0.000010 0.000010 0.000010 0.000010 0.000010 0.000010 0.000010 0.000010 0.000010 0.000010 0.000010 0.000010 0.000010 0.000010 0.000010 0.000010 0.000010 0.000010 0.000010 0.000010 0.000010 0.000010 0.999710 0.000010 0.000010 0.000010 0.000010
0.000010 0.000010 0.000010 0.000010 0.000010 0.000010 0.000010 0.000010 0.000010 0.000010 0.000010 0.000010 0.000010 0.000010 0.000010 0.000010 0.000010 0.000010 0.000010 0.000010 0.000010 0.000010 0.000010 0.000010 0.000010 0.999710 0.000010 0.000010 0.000010 0.000010
0.000010 0.000010 0.000010 0.000010 0.000010 0.000010 0.000010 0.000010 0.000010 0.000010 0.000010 0.000010 0.000010 0.000010 0.000010 0.000010 0.000010 0.000010 0.000010 0.000010 0.000010 0.000010 0.000010 0.000010 0.000010 0.999710 0.000010 0.000010 0.000010 0.000010
0.000010 0.000010 0.000010 0.000010 0.000010 0.000010 0.000010 0.000010 0.000010 0.000010 0.000010 0.000010 0.000010 0.000010 0.000010 0.000010 0.000010 0.000010 0.000010 0.000010 0.000010 0.000010 0.071964 0.029433 0.000010 0.898333 0.000010 0.000010 0.000010 0.000010
0.000010 0.000010 0.000010 0.000010 0.000010 0.000010 0.000010 0.000010 0.000010 0.000010 0.000010 0.000010 0.000010 0.000010 0.000010 0.000010 0.000010 0.000010 0.000010 0.000010 0.000010 0.000010 0.000010 0.000010 0.000010 0.999710 0.000010 0.000010 0.000010 0.000010
0.000010 0.000010 0.000010 0.000010 0.000010 0.000010 0.000010 0.000010 0.000010 0.000010 0.063291 0.000010 0.000010 0.000010 0.000010 0.000010 0.000010 0.000010 0.000010 0.000010 0.000010 0.011978 0.000010 0.000010 0.000010 0.924461 0.000010 0.000010 0.000010 0.000010
0.000010 0.000010 0.000010 0.000010 0.000010 0.000010 0.000010 0.000010 0.000010 0.000010 0.000010 0.000010 0.000010 0.000010 0.000010 0.000010 0.000010 0.000010 0.000010 0.000010 0.000010 0.000010 0.000010 0.000010 0.000010 0.999710 0.000010 0.000010 0.000010 0.000010
0.000010 0.000010 0.000010 0.000010 0.000010 0.000010 0.000010 0.000018 0.000010 0.000010 0.000010 0.000010 0.000010 0.000010 0.000010 0.000010 0.000010 0.000010 0.000010 0.000010 0.000010 0.000010 0.000010 0.000010 0.000010 0.999702 0.000010 0.000010 0.000010 0.000010
0.000010 0.000010 0.000010 0.000010 0.000010 0.000010 0.000010 0.000010 0.000010 0.000010 0.000010 0.000010 0.000010 0.000010 0.000010 0.000010 0.000010 0.000010 0.000010 0.000010 0.000010 0.000010 0.000010 0.000010 0.000010 0.999710 0.000010 0.000010 0.000010 0.000010
0.000010 0.000010 0.000010 0.000010 0.000010 0.000010 0.000010 0.000010 0.000010 0.000010 0.000010 0.000010 0.000010 0.000010 0.000010 0.000010 0.000010 0.000010 0.000010 0.000010 0.000010 0.000010 0.000010 0.000010 0.000010 0.999710 0.000010 0.000010 0.000010 0.000010
0.000010 0.000010 0.000010 0.000010 0.000010 0.000010 0.000010 0.000010 0.000010 0.000010 0.000010 0.000010 0.000010 0.000010 0.000010 0.000010 0.000010 0.000010 0.000010 0.000010 0.000010 0.000010 0.000010 0.000010 0.000010 0.999710 0.000010 0.000010 0.000010 0.000010
0.000010 0.000010 0.000010 0.000010 0.000010 0.000010 0.000010 0.000010 0.000010 0.000010 0.000010 0.000010 0.000010 0.000010 0.000010 0.000010 0.000010 0.000010 0.000010 0.000010 0.000010 0.000010 0.000010 0.000010 0.000010 0.999710 0.000010 0.000010 0.000010 0.000010
0.000010 0.000010 0.000010 0.000010 0.000010 0.000010 0.000010 0.010052 0.000010 0.000010 0.037226 0.000010 0.000010 0.000010 0.000010 0.000010 0.000010 0.000010 0.000010 0.000010 0.000010 0.001365 0.204425 0.002503 0.000010 0.744190 0.000010 0.000010 0.000010 0.000010
0.000010 0.000010 0.000014 0.000010 0.000010 0.000010 0.000010 0.000010 0.000010 0.000010 0.000010 0.000010 0.000010 0.000010 0.000010 0.000010 0.000010 0.000010 0.000010 0.000010 0.000010 0.000010 0.000010 0.000010 0.000010 0.999706 0.000010 0.000010 0.000010 0.000010
0.000010 0.000010 0.000010 0.000010 0.000010 0.000010 0.000010 0.000010 0.000010 0.000010 0.000010 0.000010 0.000010 0.000010 0.000010 0.000010 0.000010 0.000010 0.000010 0.000010 0.000010 0.000010 0.000010 0.000010 0.000010 0.999710 0.000010 0.000010 0.000010 0.000010
0.000010 0.000010 0.000010 0.000010 0.000010 0.000010 0.000010 0.000010 0.000010 0.000010 0.000010 0.000010 0.000010 0.000010 0.000010 0.000010 0.000015 0.000010 0.000010 0.000010 0.000010 0.000010 0.000010 0.000010 0.000010 0.999705 0.000010 0.000010 0.000010 0.000010
0.000010 0.000010 0.000010 0.000010 0.000010 0.000010 0.000010 0.000010 0.000010 0.000010 0.000010 0.000010 0.000010 0.000010 0.000010 0.000010 0.000010 0.000010 0.000010 0.000010 0.000010 0.000010 0.000010 0.000010 0.000010 0.999710 0.000010 0.000010 0.000010 0.000010
0.000010 0.000010 0.000010 0.000010 0.000010 0.000010 0.000010 0.000010 0.000010 0.000010 0.000010 0.000010 0.000010 0.000010 0.000010 0.000010 0.000010 0.000010 0.000010 0.000010 0.000010 0.000010 0.000010 0.000010 0.000010 0.999710 0.000010 0.000010 0.000010 0.000010
0.000010 0.000010 0.000010 0.000010 0.000010 0.000010 0.000010 0.000010 0.000010 0.000010 0.000010 0.000010 0.000010 0.000010 0.000010 0.000010 0.000010 0.000010 0.000010 0.000010 0.000010 0.002870 0.110881 0.885979 0.000010 0.000010 0.000010 0.000010 0.000010 0.000010
0.000010 0.000010 0.000010 0.000010 0.000010 0.000010 0.000010 0.000010 0.000010 0.000010 0.000010 0.000010 0.000010 0.000010 0.000010 0.000010 0.000010 0.000010 0.000010 0.000010 0.000010 0.000010 0.000010 0.999710 0.000010 0.000010 0.000010 0.000010 0.000010 0.000010
0.000010 0.000010 0.000010 0.000010 0.000010 0.000010 0.000010 0.000010 0.000010 0.000010 0.000010 0.000010 0.000010 0.000010 0.000010 0.000010 0.000010 0.000010 0.000010 0.000010 0.000010 0.000010 0.000010 0.999710 0.000010 0.000010 0.000010 0.000010 0.000010 0.000010
0.000010 0.000010 0.000010 0.000010 0.000010 0.000010 0.000010 0.000010 0.000010 0.000010 0.000010 0.000010 0.000010 0.000010 0.000010 0.000010 0.000010 0.000010 0.000010 0.000010 0.000010 0.000014 0.000010 0.999706 0.000010 0.000010 0.000010 0.000010 0.000010 0.000010
0.000010 0.000010 0.000010 0.000010 0.000010 0.000010 0.000010 0.000010 0.000010 0.000010 0.000010 0.000010 0.000010 0.000010 0.000010 0.000010 0.000010 0.000010 0.000010 0.000010 0.000010 0.000010 0.160749 0.838971 0.000010 0.000010 0.000010 0.000010 0.000010 0.000010
0.000010 0.000010 0.000010 0.000010 0.000010 0.000010 0.000010 0.000010 0.000010 0.000010 0.000010 0.000010 0.000010 0.000010 0.000010 0.000010 0.000010 0.000010 0.000010 0.000010 0.000010 0.000010 0.000010 0.999710 0.000010 0.000010 0.000010 0.000010 0.000010 0.000010
0.000010 0.000010 0.000010 0.000010 0.000010 0.000010 0.000010 0.000010 0.000010 0.000010 0.000010 0.000010 0.000010 0.000010 0.000010 0.000010 0.000010 0.000010 0.000010 0.000010 0.000010 0.010281 0.174606 0.814843 0.000010 0.000010 0.000010 0.000010 0.000010 0.000010
0.000010 0.000010 0.000010 0.000010 0.000010 0.000010 0.000010 0.000010 0.000010 0.000010 0.000010 0.000010 0.000010 0.000010 0.000012 0.000010 0.000010 0.000010 0.005458 0.000010 0.000010 0.014961 0.087872 0.891447 0.000010 0.000010 0.000010 0.000010 0.000010 0.000010
0.000010 0.000010 0.000010 0.000010 0.000010 0.000010 0.000010 0.000010 0.000010 0.000010 0.000010 0.000010 0.000010 0.000010 0.000010 0.000010 0.000010 0.000010 0.000013 0.000010 0.000010 0.000010 0.105421 0.894296 0.000010 0.000010 0.000010 0.000010 0.000010 0.000010
0.000010 0.000010 0.000010 0.000010 0.000010 0.000010 0.000010 0.000010 0.000010 0.000010 0.000010 0.000010 0.000010 0.000010 0.000010 0.000010 0.000010 0.000010 0.000010 0.000010 0.000010 0.000010 0.145136 0.851886 0.000010 0.002708 0.000010 0.000010 0.000010 0.000010
0.000010 0.000010 0.000010 0.000010 0.000010 0.000010 0.000010 0.000010 0.000010 0.000010 0.000010 0.000010 0.000010 0.000010 0.000010 0.000010 0.000010 0.000010 0.000010 0.000010 0.000010 0.000010 0.000010 0.999710 0.000010 0.000010 0.000010 0.000010 0.000010 0.000010
0.000010 0.000010 0.000010 0.000010 0.000010 0.000010 0.000010 0.000010 0.000010 0.000010 0.000010 0.000010 0.000010 0.000010 0.000010 0.000010 0.000010 0.000010 0.000010 0.000010 0.000010 0.000010 0.000010 0.999710 0.000010 0.000010 0.000010 0.000010 0.000010 0.000010
0.000010 0.000010 0.000010 0.000010 0.000010 0.000010 0.000010 0.000010 0.000010 0.000010 0.000010 0.000010 0.000010 0.000010 0.000010 0.000010 0.000010 0.000010 0.000010 0.000010 0.000010 0.000010 0.000010 0.999710 0.000010 0.000010 0.000010 0.000010 0.000010 0.000010
0.000010 0.000010 0.000010 0.000010 0.000010 0.000010 0.000010 0.000010 0.000010 0.000010 0.000010 0.000010 0.000010 0.000010 0.000010 0.000010 0.000010 0.000010 0.000010 0.000010 0.000010 0.000010 0.000010 0.999710 0.000010 0.000010 0.000010 0.000010 0.000010 0.000010
0.000010 0.000010 0.000010 0.000010 0.000010 0.000010 0.000010 0.000010 0.000010 0.000010 0.000010 0.000010 0.000010 0.000010 0.000010 0.000010 0.000010 0.000010 0.000553 0.000010 0.000010 0.000010 0.254343 0.735885 0.000010 0.008959 0.000010 0.000010 0.000010 0.000010
0.000010 0.000010 0.000010 0.000010 0.000010 0.000010 0.000010 0.000010 0.000010 0.000010 0.000010 0.000010 0.000010 0.000010 0.000010 0.000010 0.000010 0.000010 0.000010 0.000010 0.000010 0.000010 0.000010 0.999710 0.000010 0.000010 0.000010 0.000010 0.000010 0.000010
0.000010 0.000010 0.000010 0.000010 0.000010 0.000010 0.000010 0.000010 0.000010 0.000010 0.000010 0.000010 0.000010 0.000010 0.000010 0.000010 0.000010 0.000010 0.000010 0.000010 0.000010 0.000010 0.000010 0.999710 0.000010 0.000010 0.000010 0.000010 0.000010 0.000010
0.000010 0.000010 0.000010 0.000010 0.000010 0.000010 0.000010 0.000010 0.000010 0.000010 0.000010 0.000010 0.000010 0.000010 0.000010 0.000010 0.000010 0.000010 0.000010 0.000010 0.000010 0.007102 0.992618 0.000010 0.000010 0.000010 0.000010 0.000010 0.000010 0.000010
0.000010 0.000010 0.000010 0.000010 0.000010 0.000010 0.000010 0.000010 0.000010 0.000010 0.000010 0.000010 0.000010 0.000010 0.000010 0.000010 0.000010 0.000010 0.000010 0.000010 0.000010 0.000010 0.999710 0.000010 0.000010 0.000010 0.000010 0.000010 0.000010 0.000010
0.000010 0.000010 0.000010 0.000010 0.000010 0.000010 0.000010 0.000010 0.000010 0.000010 0.000010 0.000010 0.000010 0.000010 0.000010 0.000010 0.000010 0.000010 0.000010 0.000010 0.000010 0.021609 0.978111 0.000010 0.000010 0.000010 0.000010 0.000010 0.000010 0.000010
0.000010 0.000010 0.000010 0.000010 0.000010 0.000010 0.000010 0.000010 0.000010 0.000010 0.000010 0.000010 0.000010 0.000010 0.000010 0.000010 0.000010 0.000010 0.000010 0.000010 0.000010 0.011008 0.988712 0.000010 0.000010 0.000010 0.000010 0.000010 0.000010 0.000010
0.000010 0.000010 0.000010 0.000010 0.000010 0.000010 0.000010 0.000010 0.000010 0.000010 0.000010 0.000010 0.000010 0.000010 0.000010 0.000010 0.000010 0.000010 0.000010 0.000010 0.000010 0.000010 0.999710 0.000010 0.000010 0.000010 0.000010 0.000010 0.000010 0.000010
0.000010 0.000010 0.000010 0.000010 0.000010 0.000010 0.000010 0.000010 0.000010 0.000010 0.000010 0.000010 0.000010 0.000010 0.000010 0.000010 0.000010 0.000010 0.000010 0.000010 0.000010 0.006301 0.993419 0.000010 0.000010 0.000010 0.000010 0.000010 0.000010 0.000010
0.000012 0.000010 0.000010 0.000010 0.000010 0.000010 0.000010 0.000010 0.000010 0.000010 0.000010 0.000010 0.000010 0.000010 0.000010 0.000010 0.002508 0.000010 0.000063 0.000010 0.000010 0.004364 0.985225 0.000010 0.000010 0.007587 0.000010 0.000010 0.000010 0.000010
0.000010 0.000010 0.000010 0.000010 0.000010 0.000010 0.000010 0.000010 0.000010 0.000010 0.000010 0.000010 0.000010 0.000010 0.000010 0.000010 0.000010 0.000010 0.000010 0.000010 0.000010 0.005135 0.994585 0.000010 0.000010 0.000010 0.000010 0.000010 0.000010 0.000010
0.000010 0.000010 0.000010 0.000010 0.000010 0.000010 0.000010 0.000010 0.000010 0.000010 0.000010 0.000010 0.000010 0.000010 0.000010 0.000010 0.000010 0.000010 0.000010 0.000010 0.000010 0.007056 0.931367 0.000010 0.000010 0.061307 0.000010 0.000010 0.000010 0.000010
0.000010 0.000010 0.000010 0.000010 0.000010 0.000010 0.000010 0.000010 0.000010 0.000010 0.000010 0.000010 0.000010 0.000010 0.000010 0.000010 0.000010 0.000010 0.000010 0.000010 0.000010 0.010812 0.988752 0.000165 0.000010 0.000010 0.000010 0.000010 0.000010 0.000010
0.000010 0.000010 0.000010 0.000010 0.000010 0.000010 0.000010 0.000010 0.000010 0.000010 0.000010 0.000010 0.000010 0.000010 0.000010 0.000010 0.000010 0.000010 0.000010 0.000010 0.000010 0.000010 0.999710 0.000010 0.000010 0.000010 0.000010 0.000010 0.000010 0.000010
0.000010 0.000010 0.000010 0.000010 0.000010 0.000010 0.000010 0.000010 0.000010 0.000010 0.000010 0.000010 0.000010 0.000010 0.000010 0.000010 0.000010 0.000010 0.000010 0.000010 0.000010 0.000010 0.999710 0.000010 0.000010 0.000010 0.000010 0.000010 0.000010 0.000010
0.000010 0.000010 0.000010 0.000010 0.000010 0.000010 0.000010 0.000010 0.000010 0.000010 0.000010 0.000010 0.000010 0.000010 0.000010 0.000010 0.000010 0.000010 0.000010 0.007865 0.007255 0.000010 0.975293 0.000010 0.000010 0.009327 0.000010 0.000010 0.000010 0.000010
0.000010 0.000010 0.000010 0.000010 0.000010 0.000010 0.000010 0.000010 0.000010 0.000010 0.000010 0.000010 0.000010 0.000010 0.000010 0.000010 0.000010 0.000010 0.000010 0.000010 0.000010 0.000011 0.999709 0.000010 0.000010 0.000010 0.000010 0.000010 0.000010 0.000010
0.000010 0.000010 0.000010 0.000010 0.000010 0.000010 0.000010 0.000010 0.000010 0.000010 0.000010 0.000010 0.000010 0.000010 0.000010 0.000010 0.000010 0.000010 0.000010 0.000010 0.000010 0.008268 0.991452 0.000010 0.000010 0.000010 0.000010 0.000010 0.000010 0.000010
0.000010 0.000010 0.000010 0.000010 0.000010 0.000010 0.000010 0.000010 0.000010 0.000010 0.000010 0.000010 0.000010 0.000010 0.000010 0.000010 0.000010 0.000010 0.000010 0.000010 0.000010 0.009479 0.978372 0.011880 0.000010 0.000010 0.000010 0.000010 0.000010 0.000010
0.000010 0.000010 0.004060 0.000010 0.000010 0.000010 0.000010 0.000010 0.000010 0.000010 0.000010 0.000010 0.000010 0.001858 0.000010 0.000010 0.000326 0.000010 0.000010 0.000010 0.000010 0.000010 0.993496 0.000010 0.000010 0.000010 0.000010 0.000010 0.000010 0.000010
0.000010 0.000010 0.000010 0.000010 0.000010 0.001566 0.000010 0.000010 0.000282 0.000010 0.000010 0.000010 0.000010 0.000010 0.002635 0.000010 0.003413 0.000010 0.000010 0.000010 0.000010 0.011157 0.955616 0.000010 0.000010 0.025100 0.000010 0.000010 0.000010 0.000010
0.000010 0.000010 0.000010 0.000010 0.000010 0.000010 0.000010 0.000010 0.000010 0.000010 0.000010 0.000010 0.000010 0.000010 0.000010 0.000010 0.000010 0.000010 0.000010 0.000010 0.000010 0.000010 0.999710 0.000010 0.000010 0.000010 0.000010 0.000010 0.000010 0.000010
0.000010 0.000010 0.000010 0.000010 0.000010 0.000010 0.000010 0.000010 0.000010 0.000010 0.000010 0.000010 0.000010 0.000010 0.000010 0.000010 0.000010 0.000010 0.000010 0.000010 0.000010 0.000230 0.999490 0.000010 0.000010 0.000010 0.000010 0.000010 0.000010 0.000010
0.000010 0.000010 0.000010 0.000010 0.000010 0.000010 0.000010 0.000010 0.000010 0.000010 0.000010 0.000010 0.000010 0.000010 0.000010 0.000010 0.000010 0.000010 0.000010 0.000010 0.000010 0.000010 0.999710 0.000010 0.000010 0.000010 0.000010 0.000010 0.000010 0.000010
0.000010 0.000010 0.000010 0.000010 0.000010 0.000010 0.000010 0.000010 0.000010 0.000010 0.000010 0.000010 0.000010 0.000010 0.000010 0.000010 0.000010 0.000010 0.000010 0.000010 0.000010 0.007701 0.979930 0.012099 0.000010 0.000010 0.000010 0.000010 0.000010 0.000010
0.000010 0.000010 0.000010 0.000010 0.000010 0.000010 0.000010 0.000010 0.000010 0.000010 0.000010 0.000010 0.000010 0.000010 0.000010 0.000010 0.000010 0.000010 0.000010 0.000010 0.000010 0.000010 0.971547 0.028173 0.000010 0.000010 0.000010 0.000010 0.000010 0.000010
0.000010 0.000010 0.000010 0.000010 0.000010 0.000010 0.000010 0.000010 0.000010 0.000010 0.000010 0.000010 0.000010 0.000010 0.000010 0.000010 0.000010 0.000010 0.000010 0.000010 0.000010 0.000012 0.962786 0.036933 0.000010 0.000010 0.000010 0.000010 0.000010 0.000010
0.000010 0.000010 0.000010 0.000010 0.000010 0.000010 0.000010 0.000010 0.000010 0.000010 0.000010 0.000010 0.000010 0.000010 0.000010 0.000010 0.000010 0.000010 0.000010 0.000010 0.000010 0.000010 0.999710 0.000010 0.000010 0.000010 0.000010 0.000010 0.000010 0.000010
0.000010 0.000010 0.000010 0.000010 0.000010 0.000010 0.000010 0.000010 0.000010 0.000010 0.000010 0.000010 0.000010 0.000010 0.000010 0.000010 0.000010 0.000010 0.000010 0.000010 0.000010 0.000010 0.952634 0.047086 0.000010 0.000010 0.000010 0.000010 0.000010 0.000010
0.000010 0.000010 0.000010 0.000010 0.000010 0.000010 0.000010 0.000010 0.000010 0.000010 0.000010 0.000010 0.000010 0.000010 0.000010 0.000010 0.000010 0.000010 0.000010 0.000010 0.000010 0.005307 0.935756 0.051627 0.000010 0.007051 0.000010 0.000010 0.000010 0.000010
0.000010 0.000010 0.000010 0.000010 0.000010 0.000010 0.000010 0.000010 0.000010 0.000010 0.000010 0.000010 0.000010 0.000010 0.000010 0.000010 0.000010 0.000010 0.000010 0.000010 0.000010 0.014073 0.958699 0.026958 0.000010 0.000010 0.000010 0.000010 0.000010 0.000010
0.000010 0.000010 0.000010 0.000010 0.000010 0.000010 0.000010 0.000010 0.000010 0.000010 0.000010 0.000010 0.000010 0.000010 0.000010 0.000010 0.000010 0.000010 0.000010 0.000010 0.000010 0.000010 0.939418 0.060302 0.000010 0.000010 0.000010 0.000010 0.000010 0.000010
0.000010 0.000010 0.000010 0.000010 0.000010 0.000010 0.000010 0.000010 0.000010 0.000010 0.000010 0.000010 0.000010 0.000010 0.000010 0.000010 0.000010 0.000010 0.000010 0.000010 0.000010 0.000010 0.999710 0.000010 0.000010 0.000010 0.000010 0.000010 0.000010 0.000010
0.000010 0.000010 0.000010 0.000010 0.000010 0.000010 0.000010 0.008280 0.000010 0.000010 0.003136 0.000010 0.000010 0.000010 0.000010 0.000010 0.000010 0.000010 0.056399 0.000010 0.008936 0.032423 0.562506 0.256707 0.000010 0.071394 0.000010 0.000010 0.000010 0.000010
0.000010 0.000010 0.000010 0.000010 0.000010 0.000010 0.000010 0.002764 0.000010 0.000010 0.000010 0.000010 0.000010 0.000010 0.000010 0.000010 0.000010 0.000010 0.067566 0.000010 0.004948 0.022580 0.629874 0.168979 0.000010 0.103060 0.000010 0.000010 0.000010 0.000010
0.000010 0.000010 0.000010 0.000010 0.000010 0.000010 0.000010 0.015858 0.000010 0.007123 0.000010 0.000010 0.000010 0.000010 0.000010 0.000010 0.000010 0.000010 0.045872 0.000010 0.000010 0.000141 0.655575 0.189387 0.000010 0.085813 0.000010 0.000010 0.000010 0.000010
0.000010 0.000010 0.000010 0.000010 0.000010 0.000010 0.000010 0.022120 0.000010 0.019727 0.000010 0.000010 0.000010 0.000010 0.000010 0.000010 0.000010 0.000010 0.041347 0.000010 0.000013 0.008450 0.606951 0.208348 0.000010 0.092824 0.000010 0.000010 0.000010 0.000010
0.000010 0.000010 0.000010 0.000010 0.000010 0.000010 0.000010 0.000010 0.000010 0.003934 0.000182 0.000010 0.000010 0.000010 0.002323 0.000010 0.000010 0.000010 0.086151 0.000010 0.005333 0.006045 0.631850 0.147659 0.000010 0.116312 0.000010 0.000010 0.000010 0.000010
0.000010 0.000010 0.000010 0.000010 0.000010 0.000010 0.000010 0.004358 0.000956 0.000010 0.006475 0.000010 0.000010 0.000010 0.000010 0.000010 0.000010 0.000010 0.055002 0.000010 0.001531 0.013509 0.594284 0.240986 0.000010 0.082689 0.000010 0.000010 0.000010 0.000010
0.000010 0.000010 0.000010 0.000010 0.000010 0.000010 0.000010 0.000010 0.000010 0.000010 0.000010 0.000010 0.000010 0.000010 0.000010 0.000010 0.000010 0.000010 0.044656 0.000010 0.003089 0.010008 0.609038 0.239269 0.000010 0.093700 0.000010 0.000010 0.000010 0.000010
0.000010 0.000010 0.000010 0.000010 0.000010 0.000010 0.000010 0.000010 0.000010 0.004524 0.000010 0.000010 0.000010 0.000010 0.000010 0.000010 0.000010 0.000010 0.063847 0.000010 0.012955 0.015016 0.628558 0.191554 0.000010 0.083315 0.000010 0.000010 0.000010 0.000010
0.000010 0.000010 0.000010 0.000010 0.000010 0.000010 0.000010 0.022396 0.000010 0.003509 0.000010 0.000010 0.000010 0.000010 0.000010 0.000010 0.000010 0.000010 0.047702 0.000010 0.000010 0.038295 0.614470 0.140628 0.000010 0.132769 0.000010 0.000010 0.000010 0.000010
0.000010 0.000010 0.003350 0.000010 0.000010 0.000010 0.000010 0.010564 0.000010 0.016379 0.021039 0.000010 0.000010 0.000010 0.000010 0.000010 0.000010 0.000010 0.072444 0.000010 0.001421 0.006704 0.598227 0.159186 0.000010 0.110487 0.000010 0.000010 0.000010 0.000010
0.000010 0.000010 0.000010 0.000010 0.000010 0.000010 0.000010 0.000010 0.001296 0.000010 0.000010 0.000010 0.000010 0.000010 0.000407 0.000010 0.000010 0.000010 0.105045 0.000010 0.011387 0.011610 0.587414 0.161528 0.000010 0.120560 0.000543 0.000010 0.000010 0.000010
0.000010 0.000010 0.000010 0.000010 0.000010 0.000010 0.000010 0.000010 0.000010 0.000010 0.000013 0.000010 0.000010 0.000010 0.000010 0.000010 0.000010 0.000010 0.081545 0.000010 0.000673 0.012730 0.634931 0.178453 0.000010 0.091425 0.000010 0.000010 0.000010 0.000010
0.000010 0.000010 0.000010 0.000010 0.000010 0.000010 0.000010 0.000010 0.000010 0.000010 0.018272 0.000010 0.000010 0.000010 0.000010 0.006343 0.000010 0.000010 0.094509 0.000010 0.005164 0.000010 0.635401 0.179656 0.000010 0.060424 0.000010 0.000010 0.000010 0.000010
0.000010 0.000010 0.000010 0.000010 0.005370 0.000010 0.000010 0.021349 0.000010 0.000010 0.007064 0.000010 0.000010 0.000010 0.000010 0.006391 0.000010 0.000010 0.057110 0.000010 0.000860 0.030284 0.574278 0.201352 0.000010 0.095742 0.000010 0.000010 0.000010 0.000010
0.000010 0.000010 0.000010 0.000010 0.002527 0.000010 0.000010 0.007285 0.000010 0.000010 0.000010 0.000010 0.000010 0.000010 0.003529 0.000730 0.000010 0.000010 0.066717 0.000010 0.003730 0.003810 0.607134 0.181411 0.000010 0.122926 0.000010 0.000010 0.000010 0.000010
0.002156 0.003013 0.000059 0.000010 0.012626 0.000010 0.000010 0.000010 0.000010 0.000024 0.050980 0.000010 0.000010 0.000010 0.000010 0.008835 0.000010 0.000010 0.108720 0.000010 0.023953 0.017728 0.492223 0.198231 0.000010 0.069689 0.010885 0.000728 0.000010 0.000010
0.000010 0.000010 0.002610 0.000010 0.000627 0.000010 0.000010 0.000010 0.000010 0.000010 0.031241 0.000010 0.000010 0.000010 0.000010 0.000010 0.000010 0.000010 0.065781 0.000010 0.005333 0.011262 0.634685 0.177765 0.000010 0.070486 0.000010 0.000010 0.000010 0.000010
0.000010 0.000010 0.000010 0.000010 0.000010 0.000010 0.000010 0.008549 0.000010 0.005961 0.028715 0.000010 0.000010 0.000010 0.000010 0.000010 0.000010 0.000010 0.054439 0.000010 0.003853 0.003940 0.651060 0.177018 0.000010 0.066254 0.000010 0.000010 0.000010 0.000010
0.000010 0.000010 0.007686 0.000010 0.000010 0.000010 0.000010 0.000010 0.000010 0.000010 0.000010 0.000010 0.000010 0.000010 0.000423 0.000010 0.000713 0.000010 0.115818 0.000010 0.000010 0.016509 0.571436 0.185838 0.000010 0.101357 0.000010 0.000010 0.000010 0.000010
0.000010 0.000010 0.000010 0.000010 0.000010 0.000010 0.000010 0.000010 0.000010 0.008848 0.000010 0.000010 0.000010 0.000010 0.000010 0.000010 0.000010 0.000010 0.064765 0.000010 0.000010 0.018098 0.640852 0.178849 0.000010 0.088349 0.000010 0.000010 0.000010 0.000010
0.000010 0.000010 0.000010 0.000010 0.000010 0.000010 0.000010 0.002057 0.000010 0.000010 0.026653 0.000010 0.000010 0.000010 0.000010 0.000010 0.000010 0.000010 0.056740 0.000010 0.007755 0.006097 0.623926 0.185267 0.000010 0.091285 0.000010 0.000010 0.000010 0.000010
0.000010 0.000010 0.000010 0.001071 0.000010 0.000010 0.000010 0.002306 0.000010 0.023924 0.000010 0.000010 0.000010 0.000010 0.000010 0.000010 0.000010 0.000010 0.072963 0.000010 0.000010 0.024182 0.618282 0.158914 0.000010 0.098138 0.000010 0.000010 0.000010 0.000010
0.001316 0.000010 0.000010 0.000010 0.000010 0.002614 0.000010 0.002451 0.000010 0.004015 0.000010 0.000010 0.001766 0.000010 0.000983 0.000010 0.000010 0.000010 0.078466 0.000010 0.003643 0.024054 0.582713 0.201942 0.000010 0.095858 0.000010 0.000010 0.000010 0.000010
0.000010 0.000010 0.000010 0.000010 0.000010 0.000010 0.000010 0.000010 0.000010 0.000010 0.000010 0.000010 0.000010 0.000010 0.000010 0.000010 0.000010 0.000010 0.037896 0.000010 0.000010 0.001378 0.835504 0.091247 0.000010 0.033724 0.000010 0.000010 0.000010 0.000010
0.000010 0.000010 0.000010 0.000010 0.000010 0.000010 0.000010 0.000010 0.000010 0.000010 0.000010 0.000010 0.000010 0.000010 0.000010 0.000010 0.000010 0.000010 0.049774 0.000010 0.000010 0.008795 0.806890 0.121157 0.000010 0.013135 0.000010 0.000010 0.000010 0.000010
0.000010 0.000010 0.000010 0.000010 0.000010 0.000010 0.000010 0.000010 0.000010 0.000010 0.000010 0.000010 0.000010 0.000010 0.000010 0.000010 0.000010 0.000010 0.000621 0.000010 0.000010 0.016715 0.791763 0.123118 0.000010 0.067533 0.000010 0.000010 0.000010 0.000010
0.000010 0.000010 0.000010 0.000010 0.000010 0.000010 0.000010 0.000010 0.000010 0.000010 0.000010 0.000010 0.000010 0.000010 0.000010 0.000010 0.001928 0.000010 0.024215 0.000010 0.000010 0.014983 0.793493 0.100799 0.000010 0.064343 0.000010 0.000010 0.000010 0.000010
0.000010 0.000010 0.000010 0.000010 0.000010 0.000010 0.080723 0.000010 0.000010 0.000010 0.000010 0.000010 0.009662 0.001693 0.001137 0.000010 0.000010 0.000010 0.014345 0.000010 0.000010 0.018318 0.723126 0.078079 0.000010 0.067448 0.005270 0.000010 0.000010 0.000010
0.000010 0.000010 0.000010 0.000010 0.000010 0.000010 0.000010 0.000010 0.000010 0.000010 0.000010 0.000010 0.000010 0.000010 0.000010 0.000010 0.000010 0.000010 0.000010 0.000010 0.000010 0.019663 0.878379 0.069567 0.000010 0.032131 0.000010 0.000010 0.000010 0.000010
0.000010 0.000010 0.000010 0.000010 0.010226 0.001777 0.048772 0.005836 0.000010 0.000646 0.029826 0.000010 0.002410 0.000010 0.003235 0.000010 0.003610 0.000010 0.024410 0.000059 0.004253 0.031893 0.592277 0.165082 0.000010 0.070275 0.000010 0.000010 0.005283 0.000010
0.000010 0.000010 0.000010 0.000010 0.000010 0.000010 0.000010 0.000010 0.000010 0.009239 0.000010 0.000010 0.000010 0.000010 0.000010 0.000010 0.000010 0.000010 0.075088 0.000010 0.000010 0.022262 0.681100 0.140733 0.000010 0.071338 0.000010 0.000010 0.000010 0.000010
0.000010 0.000010 0.000010 0.000010 0.000010 0.000010 0.000010 0.000010 0.000010 0.000010 0.000010 0.000010 0.000010 0.000010 0.000010 0.000010 0.000010 0.000010 0.045322 0.000010 0.000010 0.029152 0.731376 0.133766 0.000010 0.060135 0.000010 0.000010 0.000010 0.000010
0.000010 0.000010 0.000010 0.000010 0.000010 0.000010 0.000010 0.019948 0.000010 0.018978 0.000010 0.000010 0.000010 0.000010 0.000010 0.000010 0.000010 0.000010 0.048474 0.000010 0.008562 0.024193 0.665117 0.096235 0.000010 0.118273 0.000010 0.000010 0.000010 0.000010
0.000010 0.000010 0.000010 0.000010 0.000010 0.000010 0.000010 0.000010 0.000010 0.000010 0.000010 0.000010 0.000010 0.000010 0.000010 0.000010 0.000010 0.000010 0.000010 0.000010 0.002128 0.025179 0.782458 0.133242 0.000010 0.056744 0.000010 0.000010 0.000010 0.000010
0.000010 0.000010 0.000010 0.000010 0.000010 0.000010 0.000010 0.000010 0.000010 0.000010 0.000017 0.000010 0.000010 0.000010 0.000010 0.000010 0.000010 0.000010 0.040033 0.000010 0.000010 0.031252 0.809402 0.074467 0.000010 0.044590 0.000010 0.000010 0.000010 0.000010
0.000010 0.000010 0.000010 0.000010 0.000010 0.000010 0.000010 0.011810 0.000010 0.000010 0.000010 0.000010 0.000010 0.000010 0.000010 0.000010 0.000010 0.000010 0.054443 0.000010 0.000010 0.001847 0.658333 0.185367 0.000010 0.087959 0.000010 0.000010 0.000010 0.000010
0.000010 0.000010 0.000010 0.000010 0.000010 0.000010 0.000010 0.000010 0.000010 0.001315 0.000010 0.000010 0.000010 0.000010 0.000010 0.000010 0.000010 0.000010 0.054663 0.000010 0.000010 0.005200 0.657183 0.195524 0.000010 0.085873 0.000010 0.000010 0.000010 0.000010
0.000010 0.000010 0.000010 0.000010 0.000010 0.000010 0.000010 0.000010 0.000010 0.000010 0.000010 0.000010 0.000010 0.000010 0.000010 0.000010 0.000010 0.000010 0.074769 0.000010 0.000010 0.016412 0.654265 0.195114 0.000010 0.059190 0.000010 0.000010 0.000010 0.000010
0.000010 0.000010 0.000010 0.000010 0.000010 0.000010 0.000010 0.000010 0.000010 0.000010 0.000010 0.000010 0.000010 0.000010 0.000010 0.000010 0.001374 0.000010 0.055757 0.000010 0.000861 0.001419 0.706462 0.186014 0.000010 0.047882 0.000010 0.000010 0.000010 0.000010
0.000010 0.000010 0.000010 0.000010 0.000010 0.000010 0.000010 0.000010 0.000010 0.000010 0.000010 0.000010 0.000010 0.000010 0.000010 0.000010 0.000010 0.000010 0.051049 0.000010 0.000010 0.016379 0.609035 0.216044 0.000010 0.107244 0.000010 0.000010 0.000010 0.000010
0.000010 0.000010 0.000010 0.000010 0.000010 0.000010 0.000010 0.000010 0.000010 0.000010 0.000010 0.000010 0.000010 0.000010 0.000010 0.000010 0.000010 0.000010 0.016965 0.000010 0.000010 0.021794 0.221124 0.739857 0.000010 0.000010 0.000010 0.000010 0.000010 0.000010
0.000010 0.000010 0.000010 0.000010 0.000010 0.000010 0.000010 0.000010 0.000010 0.000010 0.000010 0.000010 0.000010 0.000010 0.000010 0.000010 0.000010 0.000010 0.000010 0.000010 0.000010 0.008437 0.088804 0.902489 0.000010 0.000010 0.000010 0.000010 0.000010 0.000010
0.000010 0.000010 0.000010 0.000010 0.000010 0.000010 0.000010 0.000010 0.000010 0.016947 0.001381 0.000010 0.000010 0.000010 0.000010 0.000010 0.003380 0.000010 0.029526 0.000010 0.007204 0.025494 0.639469 0.157567 0.000010 0.118823 0.000010 0.000010 0.000010 0.000010
0.006559 0.000010 0.000010 0.000010 0.000295 0.000010 0.000010 0.005893 0.002033 0.000010 0.000010 0.000010 0.000010 0.000010 0.000010 0.000010 0.000010 0.000010 0.000010 0.000010 0.002321 0.024085 0.486113 0.445525 0.000010 0.020011 0.002641 0.004332 0.000010 0.000010
0.000010 0.000010 0.000010 0.000010 0.000010 0.000010 0.000010 0.000010 0.000010 0.000010 0.000010 0.000010 0.000010 0.000010 0.000010 0.000010 0.000010 0.000010 0.031381 0.000010 0.000010 0.424880 0.398252 0.128946 0.000010 0.016291 0.000010 0.000010 0.000010 0.000010
0.000010 0.000010 0.000010 0.000010 0.019672 0.000010 0.000010 0.014394 0.000010 0.012830 0.497911 0.000010 0.000010 0.002065 0.004589 0.000010 0.000010 0.000010 0.081880 0.000010 0.000010 0.000010 0.149212 0.217236 0.000010 0.000010 0.000010 0.000010 0.000010 0.000010
0.000010 0.000010 0.000010 0.000010 0.000010 0.000010 0.000010 0.000010 0.000010 0.000010 0.812747 0.000010 0.000010 0.000010 0.000010 0.000010 0.000010 0.000010 0.009686 0.000010 0.000010 0.000010 0.000010 0.177297 0.000010 0.000010 0.000010 0.000010 0.000010 0.000010
0.000010 0.000010 0.000010 0.000010 0.000010 0.000010 0.000010 0.000010 0.000010 0.000010 0.246691 0.000010 0.000010 0.000010 0.007301 0.000010 0.000952 0.000010 0.018771 0.000010 0.019398 0.011577 0.206656 0.482834 0.000010 0.000010 0.005611 0.000010 0.000010 0.000010
0.000010 0.000010 0.000010 0.000010 0.000010 0.000010 0.000010 0.000010 0.000010 0.000010 0.808921 0.000010 0.000010 0.000010 0.000010 0.000010 0.000010 0.000010 0.000010 0.000010 0.000010 0.000010 0.000010 0.190799 0.000010 0.000010 0.000010 0.000010 0.000010 0.000010
0.001573 0.000010 0.000010 0.000010 0.008932 0.001583 0.000010 0.003052 0.000010 0.010001 0.077563 0.000010 0.000010 0.000010 0.000010 0.011949 0.000010 0.000010 0.087238 0.000078 0.000010 0.004808 0.544927 0.173389 0.000084 0.067380 0.007291 0.000010 0.000010 0.000010
0.012719 0.012980 0.000010 0.000010 0.025045 0.002108 0.000010 0.002597 0.000010 0.029089 0.095501 0.004410 0.000010 0.000010 0.000010 0.013057 0.000010 0.004106 0.105295 0.000010 0.010850 0.003934 0.432349 0.152488 0.000010 0.059468 0.032837 0.000010 0.000010 0.001047
0.000010 0.000332 0.000010 0.000010 0.009718 0.000010 0.000693 0.011791 0.000010 0.009566 0.097010 0.018833 0.004388 0.000010 0.000010 0.014629 0.000010 0.000010 0.094441 0.000010 0.021162 0.005270 0.485318 0.178084 0.003409 0.037369 0.007015 0.000010 0.000851 0.000010
0.000010 0.000010 0.000010 0.000010 0.000010 0.000010 0.000010 0.000010 0.000010 0.039433 0.642298 0.000010 0.000010 0.000010 0.000010 0.000010 0.000010 0.000010 0.058743 0.000010 0.000010 0.000010 0.024735 0.219621 0.000010 0.000010 0.014930 0.000010 0.000010 0.000010
0.000010 0.000010 0.006468 0.000010 0.010124 0.000010 0.000010 0.000014 0.007047 0.014671 0.504728 0.000010 0.001748 0.000852 0.000010 0.006246 0.000010 0.000010 0.079211 0.000010 0.000010 0.000011 0.150610 0.179883 0.000010 0.029915 0.008323 0.000010 0.000010 0.000010
0.000010 0.000010 0.000010 0.000010 0.000010 0.000010 0.000010 0.000010 0.000010 0.000010 0.725189 0.000010 0.000010 0.000010 0.000010 0.000010 0.000010 0.000010 0.059587 0.000010 0.000010 0.000010 0.000010 0.214955 0.000010 0.000010 0.000010 0.000010 0.000010 0.000010
0.000010 0.000010 0.000010 0.000010 0.018918 0.006025 0.000010 0.005239 0.000010 0.014270 0.094257 0.004693 0.002957 0.012806 0.000010 0.002850 0.000010 0.000098 0.112759 0.000010 0.000010 0.003814 0.440660 0.208424 0.000044 0.052443 0.018048 0.001574 0.000010 0.000010
0.006006 0.018139 0.000010 0.000010 0.007557 0.003216 0.002104 0.000010 0.004427 0.011055 0.099052 0.000010 0.008305 0.001290 0.009792 0.023055 0.000010 0.000010 0.058936 0.001592 0.000681 0.003026 0.507932 0.176805 0.002124 0.025055 0.029762 0.000010 0.000010 0.000010
0.000010 0.000010 0.022287 0.000010 0.000010 0.000010 0.000010 0.000010 0.011607 0.000010 0.000010 0.000010 0.000010 0.000010 0.014682 0.932256 0.000010 0.000010 0.006482 0.000010 0.000010 0.012446 0.000010 0.000010 0.000010 0.000010 0.000010 0.000010 0.000010 0.000010
0.000010 0.000010 0.003700 0.000010 0.000010 0.000010 0.000010 0.000010 0.000010 0.030151 0.000010 0.000010 0.000010 0.008665 0.000431 0.948576 0.000010 0.000010 0.000010 0.000010 0.000010 0.005753 0.000010 0.002495 0.000010 0.000010 0.000010 0.000010 0.000010 0.000010
0.000010 0.000010 0.005439 0.000010 0.000010 0.000010 0.000010 0.000010 0.000010 0.027492 0.000010 0.000010 0.000010 0.006006 0.006417 0.954396 0.000010 0.000010 0.000010 0.000010 0.000010 0.000010 0.000010 0.000010 0.000010 0.000010 0.000010 0.000010 0.000010 0.000010
0.000010 0.000010 0.009200 0.000010 0.000010 0.000010 0.000010 0.000010 0.000010 0.043215 0.000010 0.000010 0.000010 0.000010 0.015754 0.922025 0.000010 0.000010 0.000010 0.000010 0.000010 0.009556 0.000010 0.000010 0.000010 0.000010 0.000010 0.000010 0.000010 0.000010
0.000010 0.000010 0.000010 0.000010 0.000010 0.000010 0.000010 0.000010 0.014695 0.029024 0.000010 0.000010 0.000010 0.000010 0.004514 0.948484 0.000010 0.000010 0.000010 0.000010 0.000010 0.000010 0.000010 0.003034 0.000010 0.000010 0.000010 0.000010 0.000010 0.000010
0.000010 0.000010 0.000010 0.000010 0.000010 0.000010 0.000010 0.000010 0.007001 0.052522 0.000010 0.000010 0.000010 0.000010 0.012900 0.918655 0.000010 0.000010 0.000010 0.000010 0.000010 0.008671 0.000010 0.000010 0.000010 0.000010 0.000010 0.000010 0.000010 0.000010
0.000010 0.000010 0.007679 0.000010 0.000010 0.000010 0.000010 0.000010 0.000010 0.000010 0.000010 0.000010 0.000010 0.015549 0.006696 0.933430 0.000010 0.000010 0.010531 0.000010 0.014050 0.011836 0.000010 0.000010 0.000010 0.000010 0.000010 0.000010 0.000010 0.000010
0.000010 0.000010 0.019417 0.000010 0.000010 0.000010 0.000010 0.000010 0.010319 0.042036 0.000010 0.000010 0.000010 0.000010 0.021604 0.875328 0.000010 0.000010 0.000010 0.000010 0.019450 0.000010 0.000010 0.011615 0.000010 0.000010 0.000010 0.000010 0.000010 0.000010
0.000010 0.000010 0.000010 0.000010 0.000010 0.000010 0.000010 0.000010 0.021637 0.053305 0.000010 0.000010 0.000010 0.000010 0.000010 0.910586 0.000010 0.000010 0.014212 0.000010 0.000010 0.000010 0.000010 0.000010 0.000010 0.000010 0.000010 0.000010 0.000010 0.000010
0.000010 0.000010 0.018223 0.000010 0.000010 0.000010 0.000010 0.000010 0.000010 0.009195 0.000010 0.000010 0.000010 0.008977 0.010714 0.941518 0.000010 0.000010 0.000010 0.000010 0.011132 0.000010 0.000010 0.000010 0.000010 0.000010 0.000010 0.000010 0.000010 0.000010
0.000010 0.000010 0.028666 0.000010 0.000010 0.000010 0.000010 0.000010 0.000010 0.022558 0.000010 0.000010 0.000010 0.007101 0.016124 0.887897 0.000010 0.000010 0.000010 0.000010 0.007633 0.006175 0.000010 0.015780 0.000010 0.005418 0.000010 0.002448 0.000010 0.000010
0.000010 0.000010 0.000010 0.000010 0.000010 0.000010 0.000010 0.000010 0.007977 0.000010 0.000010 0.000010 0.000010 0.000010 0.021410 0.968391 0.000010 0.000010 0.000010 0.000010 0.001588 0.000383 0.000010 0.000010 0.000010 0.000010 0.000010 0.000010 0.000010 0.000010
0.000010 0.000010 0.002799 0.000010 0.000010 0.000010 0.000010 0.000010 0.000010 0.006107 0.000010 0.000010 0.000010 0.018911 0.001674 0.922641 0.000010 0.000010 0.000010 0.000010 0.030419 0.017218 0.000010 0.000010 0.000010 0.000010 0.000010 0.000010 0.000010 0.000010
0.000010 0.000010 0.016660 0.000010 0.000010 0.000010 0.000010 0.000010 0.000010 0.028929 0.000010 0.000010 0.000010 0.000010 0.000010 0.954141 0.000010 0.000010 0.000010 0.000010 0.000010 0.000010 0.000010 0.000010 0.000010 0.000010 0.000010 0.000010 0.000010 0.000010
0.000010 0.000010 0.010480 0.000010 0.000010 0.000010 0.000010 0.000010 0.011062 0.000010 0.000010 0.000010 0.000010 0.002646 0.000010 0.975552 0.000010 0.000010 0.000010 0.000010 0.000010 0.000010 0.000010 0.000010 0.000010 0.000010 0.000010 0.000010 0.000010 0.000010
0.000010 0.000010 0.015930 0.000010 0.000010 0.000010 0.000010 0.000010 0.000010 0.000010 0.000010 0.000010 0.000010 0.000010 0.014978 0.968822 0.000010 0.000010 0.000010 0.000010 0.000010 0.000010 0.000010 0.000010 0.000010 0.000010 0.000010 0.000010 0.000010 0.000010
0.000010 0.000010 0.008555 0.000010 0.000010 0.000010 0.000010 0.000010 0.000010 0.000010 0.000010 0.000010 0.000010 0.013040 0.015081 0.963063 0.000010 0.000010 0.000010 0.000010 0.000010 0.000010 0.000010 0.000010 0.000010 0.000010 0.000010 0.000010 0.000010 0.000010
0.000010 0.000010 0.018411 0.000010 0.000010 0.000010 0.000010 0.000010 0.000010 0.000010 0.000010 0.000010 0.000010 0.020459 0.000010 0.935915 0.000010 0.000010 0.000011 0.000010 0.013906 0.011058 0.000010 0.000010 0.000010 0.000010 0.000010 0.000010 0.000010 0.000010
0.000010 0.000010 0.035273 0.000010 0.000010 0.000010 0.000010 0.000010 0.000256 0.021236 0.000010 0.000010 0.000010 0.000010 0.000010 0.891080 0.000010 0.000010 0.000010 0.000010 0.000010 0.008748 0.000010 0.012092 0.000010 0.031086 0.000010 0.000010 0.000010 0.000010
0.000010 0.000010 0.015707 0.000010 0.000010 0.000010 0.000010 0.000010 0.011296 0.034470 0.000010 0.000010 0.000010 0.000341 0.004346 0.917961 0.000010 0.000010 0.000010 0.000010 0.015649 0.000010 0.000010 0.000010 0.000010 0.000010 0.000010 0.000010 0.000010 0.000010
0.000010 0.000010 0.000010 0.008478 0.000010 0.000010 0.000010 0.000010 0.000010 0.000010 0.306185 0.000010 0.005076 0.000010 0.000010 0.000010 0.000010 0.000010 0.000010 0.214465 0.000010 0.000010 0.092147 0.000010 0.000010 0.000010 0.000010 0.000010 0.000010 0.373410
0.000010 0.000010 0.000010 0.007321 0.000010 0.000010 0.000010 0.000010 0.000010 0.000010 0.218690 0.006173 0.000304 0.000010 0.000010 0.000045 0.000010 0.000010 0.000010 0.179800 0.023902 0.002131 0.096357 0.000010 0.000011 0.007248 0.000010 0.000010 0.022551 0.435297
0.000010 0.000010 0.000010 0.000010 0.000010 0.034640 0.002505 0.008025 0.000010 0.000010 0.222724 0.000180 0.009716 0.000999 0.000010 0.000010 0.000616 0.000010 0.000010 0.238125 0.012790 0.013937 0.000010 0.041483 0.000010 0.037161 0.015317 0.000010 0.004594 0.357048
0.000010 0.000010 0.000010 0.000010 0.000010 0.000010 0.000010 0.000010 0.000010 0.000010 0.343449 0.000010 0.000010 0.002146 0.000010 0.000010 0.000010 0.000010 0.000010 0.192721 0.000010 0.003932 0.000010 0.003717 0.000010 0.000010 0.000010 0.000487 0.006040 0.447288
0.000010 0.000010 0.004090 0.000010 0.000010 0.000010 0.000010 0.000010 0.000010 0.000010 0.261958 0.000010 0.000010 0.000010 0.000010 0.000010 0.000010 0.000010 0.012522 0.194202 0.000010 0.000010 0.036743 0.000010 0.000010 0.047337 0.000010 0.000010 0.000010 0.442919
0.000010 0.000010 0.000010 0.016269 0.000010 0.000010 0.000010 0.000010 0.000010 0.000010 0.371440 0.000010 0.000010 0.000010 0.000010 0.000010 0.000010 0.000010 0.000010 0.205725 0.000010 0.000010 0.000010 0.000010 0.000010 0.000010 0.000010 0.000010 0.000010 0.406306
0.014834 0.000010 0.005920 0.001121 0.000010 0.000010 0.000010 0.000010 0.005668 0.000010 0.283458 0.001601 0.000010 0.002121 0.000010 0.000254 0.000010 0.000010 0.003241 0.171959 0.000010 0.000010 0.010163 0.000010 0.000010 0.012211 0.000010 0.000010 0.043041 0.444248
0.002800 0.050210 0.003441 0.064138 0.001885 0.004530 0.007851 0.000010 0.000010 0.000010 0.302824 0.000010 0.000010 0.004547 0.000010 0.000010 0.000010 0.000010 0.000010 0.172840 0.000010 0.012510 0.010270 0.000010 0.000010 0.000010 0.001514 0.000010 0.013069 0.347420
0.047962 0.000010 0.000010 0.011386 0.007171 0.016120 0.000010 0.009939 0.000010 0.000010 0.161992 0.000010 0.014508 0.000010 0.000010 0.000010 0.000010 0.001045 0.000010 0.159046 0.005370 0.000010 0.067475 0.000010 0.021648 0.027250 0.007958 0.011527 0.067626 0.361848
0.000010 0.000010 0.000010 0.000010 0.000010 0.011286 0.000010 0.000010 0.000010 0.000010 0.209729 0.000010 0.013411 0.000010 0.000010 0.000010 0.000010 0.000010 0.000010 0.212272 0.001269 0.009342 0.088760 0.053695 0.000010 0.000010 0.000010 0.000010 0.023346 0.376690
0.000010 0.000010 0.000010 0.021019 0.000010 0.000010 0.003095 0.000010 0.000010 0.000010 0.329411 0.000010 0.019513 0.000010 0.003406 0.000010 0.000010 0.000010 0.000010 0.195610 0.000010 0.003240 0.000010 0.020763 0.000662 0.000010 0.001643 0.001724 0.000010 0.399733
0.000010 0.000010 0.002826 0.027749 0.000010 0.000010 0.000010 0.000010 0.000010 0.000010 0.355220 0.000010 0.000010 0.000010 0.000010 0.000010 0.000010 0.000010 0.000010 0.178072 0.000010 0.000010 0.000010 0.000010 0.000010 0.000010 0.000010 0.000010 0.001569 0.434324
0.000010 0.000010 0.012623 0.000010 0.000010 0.000010 0.000010 0.000010 0.000010 0.000010 0.250875 0.000010 0.000010 0.000015 0.000010 0.000010 0.002280 0.000010 0.000010 0.176490 0.000010 0.024274 0.086637 0.000010 0.000010 0.038784 0.000010 0.006368 0.000010 0.401453
0.000010 0.000010 0.001436 0.000010 0.000010 0.000010 0.000010 0.000010 0.000010 0.000010 0.372179 0.000010 0.000010 0.000010 0.000010 0.000010 0.000010 0.000010 0.000010 0.160462 0.000010 0.000010 0.000010 0.000010 0.000010 0.002726 0.000010 0.000010 0.006912 0.456045
0.000010 0.000010 0.000010 0.000010 0.000010 0.000010 0.000010 0.000010 0.000010 0.000010 0.360558 0.000010 0.000010 0.001020 0.000010 0.000010 0.000010 0.000010 0.000010 0.205173 0.000010 0.000010 0.027507 0.000010 0.000010 0.000010 0.000010 0.000010 0.000010 0.405492
0.000010 0.000010 0.000010 0.000010 0.000010 0.000010 0.000010 0.000010 0.000010 0.000010 0.354691 0.000010 0.004849 0.004627 0.000010 0.000010 0.000010 0.000010 0.000010 0.185631 0.000010 0.000010 0.000010 0.000010 0.000010 0.000010 0.000010 0.000010 0.000010 0.449952
0.000010 0.000292 0.000010 0.000010 0.000010 0.000010 0.000010 0.000010 0.004325 0.000010 0.394618 0.006931 0.000010 0.000010 0.000010 0.000010 0.000010 0.000010 0.000010 0.192781 0.000010 0.000010 0.000010 0.000010 0.000010 0.000010 0.000010 0.000010 0.000010 0.400813
0.004840 0.005111 0.000010 0.000260 0.000010 0.000010 0.000010 0.000010 0.000010 0.000010 0.296822 0.000010 0.000010 0.011006 0.000010 0.000010 0.000010 0.000010 0.000010 0.210525 0.000010 0.000010 0.025478 0.000010 0.005442 0.000010 0.000010 0.023893 0.032834 0.383598
0.000010 0.000010 0.000010 0.000010 0.014722 0.000010 0.008906 0.000686 0.000010 0.000636 0.361292 0.000010 0.003438 0.000010 0.000010 0.000010 0.000010 0.000010 0.000010 0.210892 0.000010 0.009892 0.000010 0.000010 0.000010 0.000010 0.001794 0.000010 0.007787 0.379764
0.000010 0.000010 0.000010 0.000010 0.000010 0.002335 0.007468 0.000010 0.000010 0.000010 0.276950 0.007276 0.000010 0.000010 0.000010 0.000010 0.000010 0.000010 0.004668 0.193274 0.000010 0.000010 0.068270 0.000010 0.022082 0.041437 0.000010 0.000010 0.000010 0.376040
0.000010 0.026025 0.003610 0.003196 0.004097 0.000010 0.003326 0.000010 0.004697 0.000010 0.288625 0.000423 0.000302 0.000010 0.001428 0.000010 0.002222 0.005586 0.000010 0.398525 0.000010 0.019777 0.000010 0.040438 0.025131 0.021368 0.000010 0.003216 0.061811 0.086099
0.000010 0.000010 0.000010 0.002670 0.000010 0.000010 0.001253 0.000010 0.000010 0.000010 0.286589 0.015751 0.009584 0.000010 0.000010 0.000010 0.000010 0.010005 0.000010 0.438493 0.000010 0.000010 0.000017 0.040222 0.001593 0.045504 0.000010 0.000010 0.088311 0.059836
0.021859 0.012833 0.004841 0.001915 0.008122 0.000010 0.000010 0.000010 0.000010 0.000010 0.338508 0.006464 0.003964 0.000010 0.003937 0.004478 0.000010 0.000010 0.000010 0.377291 0.007986 0.007780 0.000010 0.000010 0.017984 0.000010 0.000010 0.019258 0.065202 0.097448
0.025087 0.000010 0.000010 0.268038 0.000010 0.000010 0.000010 0.000010 0.000010 0.000010 0.169014 0.000010 0.000010 0.004443 0.000010 0.014709 0.007895 0.000010 0.011000 0.312047 0.003683 0.014273 0.050265 0.000010 0.007429 0.010667 0.000010 0.000010 0.060435 0.040867
0.027588 0.001858 0.013929 0.000010 0.000010 0.000010 0.011636 0.000010 0.000010 0.000010 0.329106 0.002575 0.000010 0.000010 0.000010 0.000010 0.004089 0.000010 0.000010 0.427877 0.009892 0.000010 0.000010 0.000010 0.000010 0.025401 0.000010 0.000010 0.088083 0.057786
0.023693 0.000010 0.000010 0.009211 0.000010 0.016220 0.001881 0.000010 0.007389 0.000010 0.309958 0.023705 0.000010 0.000010 0.000010 0.000010 0.003646 0.000010 0.000010 0.385052 0.022454 0.000010 0.000010 0.000010 0.002916 0.043248 0.005003 0.000010 0.057658 0.087815
0.000010 0.004915 0.000010 0.016311 0.005425 0.016673 0.000010 0.000010 0.000010 0.000010 0.326786 0.000014 0.006694 0.000010 0.000010 0.000010 0.000010 0.007731 0.000010 0.410973 0.000010 0.000010 0.002261 0.002217 0.016560 0.033328 0.000010 0.004885 0.053141 0.091946
0.009380 0.000010 0.000010 0.000010 0.000010 0.000010 0.004630 0.000010 0.000010 0.000010 0.265323 0.000010 0.007931 0.000010 0.000010 0.000010 0.000010 0.000010 0.000010 0.454057 0.000010 0.018976 0.000010 0.007684 0.029839 0.015507 0.000010 0.000010 0.094016 0.092467
0.000010 0.000010 0.000010 0.016771 0.000010 0.000010 0.013787 0.000010 0.000010 0.000877 0.277206 0.000010 0.011763 0.000010 0.000010 0.000010 0.000010 0.000010 0.000010 0.462363 0.000010 0.000010 0.000010 0.023510 0.000010 0.060574 0.000010 0.007393 0.082665 0.042900
0.000010 0.000010 0.000010 0.000010 0.000010 0.003775 0.000010 0.000010 0.000010 0.000010 0.223042 0.002146 0.010335 0.006992 0.000010 0.000010 0.000010 0.000010 0.000010 0.457753 0.000010 0.012232 0.035472 0.000010 0.006665 0.031225 0.006279 0.007659 0.152909 0.043356
0.000010 0.032936 0.000010 0.005571 0.000010 0.000010 0.006179 0.004268 0.000010 0.000010 0.337482 0.000010 0.007712 0.000010 0.000010 0.000010 0.000010 0.000010 0.000010 0.420025 0.000010 0.008535 0.000010 0.000010 0.000010 0.000010 0.000010 0.004254 0.088125 0.084723
0.000010 0.006124 0.000010 0.000010 0.000010 0.000010 0.000010 0.000010 0.000010 0.000010 0.301691 0.016181 0.000010 0.000010 0.000010 0.000010 0.000010 0.000010 0.000010 0.388354 0.000010 0.005350 0.017908 0.006958 0.006088 0.036477 0.000010 0.023323 0.092030 0.099336
0.000010 0.000010 0.000010 0.008206 0.000010 0.000010 0.000010 0.000010 0.000010 0.000010 0.366936 0.008689 0.000010 0.000010 0.000010 0.008187 0.000011 0.000010 0.000010 0.416827 0.000010 0.000010 0.000010 0.000010 0.009788 0.000010 0.000010 0.000403 0.144171 0.036582
0.000010 0.000010 0.000010 0.000010 0.000010 0.000397 0.000010 0.000010 0.000010 0.000010 0.388136 0.000010 0.000010 0.000010 0.000010 0.000010 0.000010 0.000010 0.000010 0.409878 0.000010 0.000010 0.000010 0.000010 0.000010 0.000010 0.000010 0.004812 0.135708 0.060830
0.008440 0.049641 0.000010 0.000010 0.000010 0.000010 0.010930 0.000010 0.000010 0.000010 0.310728 0.000010 0.000010 0.000010 0.000010 0.000010 0.000010 0.008769 0.000010 0.434084 0.000010 0.000010 0.000010 0.000010 0.003468 0.025101 0.000010 0.008158 0.085700 0.054790
0.000010 0.000010 0.000010 0.000010 0.000010 0.000010 0.000010 0.000010 0.000010 0.000010 0.409722 0.000010 0.000010 0.000010 0.000010 0.006449 0.000010 0.000010 0.000010 0.418070 0.016291 0.000010 0.000010 0.000010 0.000010 0.000010 0.000010 0.000010 0.076997 0.072231
0.026508 0.009129 0.000010 0.000010 0.000010 0.000010 0.011393 0.000010 0.000010 0.000358 0.309545 0.010966 0.014255 0.000010 0.000010 0.000010 0.000010 0.000010 0.000010 0.436234 0.000010 0.009612 0.000010 0.037212 0.000010 0.000010 0.000010 0.000791 0.077718 0.056110
0.000010 0.079222 0.000010 0.000010 0.000010 0.000010 0.014600 0.000010 0.003213 0.000010 0.334834 0.000010 0.000010 0.000010 0.000010 0.000010 0.000010 0.000010 0.000010 0.429714 0.000010 0.000010 0.000010 0.000010 0.000010 0.000010 0.000010 0.012111 0.084239 0.041847
0.032373 0.069280 0.000010 0.117093 0.008454 0.001526 0.003048 0.008346 0.000010 0.000010 0.236305 0.015282 0.022978 0.000010 0.000010 0.000010 0.001014 0.000010 0.000010 0.315886 0.000010 0.000010 0.000010 0.000010 0.024921 0.022928 0.001241 0.007048 0.069124 0.043033
0.032797 0.000010 0.000010 0.000010 0.000010 0.000010 0.000010 0.006399 0.000010 0.000010 0.267790 0.000010 0.023315 0.000010 0.000010 0.000010 0.000107 0.000010 0.000010 0.398962 0.019842 0.008439 0.026592 0.000010 0.000010 0.014212 0.000010 0.000010 0.099385 0.101980
0.322034 0.050997 0.000010 0.036508 0.000010 0.000010 0.013498 0.000010 0.000010 0.000010 0.000010 0.000010 0.005847 0.000010 0.000010 0.035816 0.003183 0.000010 0.000010 0.129610 0.020132 0.002066 0.095051 0.000010 0.000010 0.214481 0.003615 0.012085 0.009409 0.045528
0.338131 0.028750 0.000010 0.036372 0.010473 0.000010 0.004448 0.000010 0.000010 0.022389 0.000010 0.002949 0.000010 0.000010 0.000010 0.031758 0.000010 0.006933 0.023556 0.146233 0.000010 0.013579 0.119915 0.073597 0.007082 0.060484 0.001637 0.018856 0.027110 0.025650
0.282555 0.069182 0.000010 0.001750 0.016436 0.013091 0.000546 0.000010 0.004579 0.032329 0.000010 0.006256 0.014919 0.001614 0.000010 0.000010 0.000010 0.010352 0.000010 0.072416 0.001132 0.006130 0.222214 0.028730 0.014241 0.167816 0.000245 0.006702 0.026686 0.000010
0.262221 0.043600 0.005679 0.008419 0.016064 0.006214 0.005612 0.000011 0.000010 0.000010 0.055106 0.040127 0.008820 0.000010 0.000010 0.000010 0.000010 0.015994 0.000010 0.123039 0.000010 0.012473 0.079267 0.000010 0.035893 0.239137 0.011351 0.002777 0.028097 0.000010
0.320967 0.105773 0.000010 0.000010 0.017435 0.000010 0.000673 0.000010 0.000108 0.002097 0.047032 0.011908 0.000010 0.001956 0.002366 0.037532 0.000010 0.007809 0.000010 0.084378 0.010231 0.013403 0.116336 0.001309 0.019462 0.162434 0.000010 0.024024 0.005616 0.007069
0.350491 0.074139 0.001418 0.000010 0.000010 0.011515 0.000010 0.000010 0.000010 0.000011 0.074514 0.008719 0.021411 0.000010 0.005930 0.000010 0.000010 0.029044 0.000010 0.120402 0.000010 0.010606 0.000010 0.015257 0.023951 0.191211 0.002505 0.003296 0.022659 0.032809
0.362802 0.032911 0.000010 0.008918 0.011665 0.045683 0.000153 0.000010 0.006623 0.020847 0.000010 0.000010 0.000010 0.005162 0.000010 0.000010 0.000010 0.002815 0.000010 0.090618 0.000010 0.000010 0.056723 0.024650 0.047870 0.214201 0.000010 0.007479 0.032435 0.028325
0.321594 0.089156 0.012548 0.000010 0.007507 0.014867 0.000010 0.000010 0.000010 0.000010 0.000010 0.023541 0.006636 0.000010 0.000010 0.000010 0.000010 0.033813 0.013730 0.118673 0.000010 0.008753 0.161876 0.001738 0.006984 0.168450 0.009992 0.000010 0.000010 0.000010
0.263002 0.042028 0.000010 0.000010 0.000014 0.018228 0.000456 0.007280 0.011208 0.000010 0.004842 0.008684 0.000010 0.003276 0.000010 0.001962 0.010781 0.000010 0.005376 0.121292 0.002197 0.012676 0.162008 0.038122 0.019494 0.157384 0.003890 0.026761 0.038723 0.040255
0.277325 0.040102 0.001317 0.000010 0.020942 0.019520 0.000010 0.000158 0.000010 0.000010 0.071824 0.011767 0.002103 0.000010 0.000010 0.000010 0.000010 0.014033 0.000010 0.098488 0.000010 0.017600 0.064641 0.016168 0.008746 0.242486 0.017450 0.008116 0.013031 0.054084
0.299679 0.040381 0.008877 0.031567 0.017588 0.007080 0.009938 0.000010 0.000010 0.006979 0.022546 0.044373 0.011673 0.000010 0.000010 0.000010 0.000012 0.007446 0.000010 0.101698 0.000010 0.003931 0.023034 0.000010 0.008206 0.298346 0.009687 0.000518 0.021219 0.025144
0.316414 0.054334 0.000010 0.010563 0.012916 0.009476 0.014585 0.021779 0.000010 0.016839 0.000010 0.009651 0.005826 0.000010 0.002848 0.000010 0.000523 0.012614 0.000010 0.115787 0.000010 0.009973 0.083234 0.000010 0.015164 0.215216 0.015636 0.018437 0.000010 0.038096
0.269832 0.080251 0.000010 0.011367 0.000010 0.038912 0.021115 0.017649 0.031582 0.000010 0.044456 0.022580 0.007553 0.000010 0.000010 0.000010 0.000010 0.006514 0.004111 0.098495 0.012275 0.000010 0.202098 0.001361 0.032552 0.066469 0.000010 0.019684 0.011043 0.000010
0.292808 0.068327 0.000010 0.011160 0.016162 0.025881 0.000010 0.009233 0.000010 0.000010 0.082228 0.021594 0.011564 0.007103 0.000010 0.000010 0.005243 0.000010 0.000010 0.110355 0.000010 0.001504 0.142468 0.019738 0.023691 0.083289 0.010152 0.021070 0.007099 0.029240
0.293489 0.029736 0.000010 0.004560 0.027499 0.005988 0.015381 0.000010 0.000010 0.000010 0.118789 0.040041 0.009202 0.000010 0.000010 0.042094 0.005635 0.011875 0.004290 0.109892 0.000010 0.000010 0.056859 0.012967 0.026191 0.146433 0.000010 0.004418 0.014345 0.020226
0.270801 0.079773 0.000010 0.028344 0.011382 0.000010 0.000010 0.000010 0.008782 0.000010 0.000010 0.043356 0.002951 0.001968 0.000010 0.002101 0.000010 0.004550 0.024844 0.104686 0.008027 0.003321 0.099876 0.021115 0.000010 0.186940 0.004521 0.027737 0.061776 0.003060
0.262252 0.095354 0.000010 0.000010 0.014496 0.026191 0.015210 0.000010 0.000177 0.042906 0.052890 0.035709 0.005402 0.000010 0.000010 0.000010 0.000010 0.006747 0.037226 0.084576 0.000010 0.004255 0.086308 0.017920 0.006039 0.161660 0.008770 0.000010 0.034864 0.000958
0.378224 0.066724 0.003134 0.000010 0.002381 0.005473 0.011547 0.000010 0.004247 0.000010 0.025367 0.017115 0.000010 0.009349 0.000010 0.000010 0.000783 0.029089 0.003251 0.089981 0.003576 0.000010 0.029383 0.000010 0.015610 0.270759 0.010959 0.000010 0.022948 0.000010
0.322737 0.083329 0.000010 0.000010 0.007547 0.010690 0.000010 0.000010 0.000678 0.000010 0.003742 0.024882 0.000010 0.000010 0.000010 0.000010 0.000010 0.021951 0.000261 0.094445 0.000010 0.000010 0.098558 0.054024 0.020080 0.208770 0.008477 0.000851 0.036005 0.002854
0.297352 0.043500 0.000014 0.025239 0.020869 0.025024 0.000010 0.005356 0.000010 0.032015 0.007964 0.045000 0.006217 0.003298 0.000010 0.000010 0.000499 0.000010 0.000013 0.095130 0.000010 0.000010 0.079803 0.004324 0.043446 0.180694 0.001044 0.010986 0.026807 0.045335
0.000010 0.000010 0.080344 0.000010 0.000010 0.000010 0.000010 0.000010 0.000010 0.354484 0.000010 0.000010 0.000010 0.029409 0.023148 0.395195 0.000010 0.000010 0.000010 0.000010 0.086826 0.005290 0.005019 0.000010 0.000010 0.020076 0.000010 0.000010 0.000010 0.000010
0.000010 0.000010 0.111380 0.000010 0.000010 0.000010 0.000010 0.000010 0.009743 0.335545 0.000010 0.000010 0.000010 0.022414 0.001416 0.470546 0.000010 0.000010 0.000010 0.000010 0.046873 0.001864 0.000010 0.000010 0.000010 0.000010 0.000010 0.000010 0.000010 0.000010
0.000010 0.000010 0.107145 0.000010 0.000010 0.000010 0.000010 0.000010 0.000010 0.340141 0.000010 0.000010 0.000010 0.009497 0.024449 0.451828 0.000010 0.000010 0.000010 0.000010 0.066699 0.000010 0.000010 0.000010 0.000010 0.000010 0.000010 0.000010 0.000010 0.000010
0.000010 0.000010 0.088197 0.000010 0.000010 0.000010 0.000010 0.000010 0.000010 0.333545 0.000010 0.000010 0.000010 0.021292 0.025669 0.488996 0.000010 0.000010 0.000010 0.000010 0.042061 0.000010 0.000010 0.000010 0.000010 0.000010 0.000010 0.000010 0.000010 0.000010
0.000010 0.000010 0.112366 0.000010 0.000010 0.000010 0.000010 0.000010 0.000010 0.315403 0.000010 0.000010 0.000010 0.031829 0.012941 0.477023 0.000010 0.000010 0.000010 0.000010 0.050197 0.000010 0.000010 0.000010 0.000010 0.000010 0.000010 0.000010 0.000010 0.000010
0.000010 0.000010 0.121468 0.000010 0.000362 0.000010 0.000010 0.000010 0.000010 0.297115 0.000010 0.000010 0.000010 0.030770 0.024531 0.458847 0.000010 0.000010 0.000026 0.000010 0.066661 0.000010 0.000010 0.000010 0.000010 0.000010 0.000010 0.000010 0.000010 0.000010
0.000010 0.000010 0.101815 0.000010 0.000010 0.000010 0.000010 0.000010 0.000010 0.305816 0.000010 0.000010 0.000010 0.032352 0.026421 0.485123 0.000010 0.000010 0.000010 0.000010 0.048233 0.000010 0.000010 0.000010 0.000010 0.000010 0.000010 0.000010 0.000010 0.000010
0.000010 0.000010 0.074936 0.000010 0.000010 0.000010 0.000010 0.000010 0.000748 0.334384 0.000010 0.000010 0.000010 0.006012 0.041171 0.474686 0.000010 0.000010 0.004465 0.000010 0.063377 0.000010 0.000010 0.000010 0.000010 0.000010 0.000010 0.000010 0.000010 0.000010
0.000010 0.000010 0.061837 0.000010 0.000010 0.000010 0.000010 0.000010 0.013217 0.372494 0.000010 0.000010 0.000010 0.008185 0.027236 0.431381 0.000010 0.000010 0.000010 0.000010 0.085419 0.000012 0.000010 0.000010 0.000010 0.000010 0.000010 0.000010 0.000010 0.000010
0.000010 0.000010 0.084227 0.000010 0.000010 0.000010 0.000010 0.000010 0.012559 0.351707 0.000010 0.000010 0.000010 0.053989 0.020434 0.413417 0.000010 0.000010 0.000010 0.000010 0.063438 0.000010 0.000010 0.000010 0.000010 0.000010 0.000010 0.000010 0.000010 0.000010
0.000010 0.000010 0.092934 0.000010 0.000010 0.000010 0.000010 0.000010 0.000010 0.341589 0.000010 0.000010 0.000010 0.032370 0.039410 0.447521 0.000010 0.000010 0.000010 0.000010 0.045936 0.000010 0.000010 0.000010 0.000010 0.000010 0.000010 0.000010 0.000010 0.000010
0.000010 0.000010 0.097984 0.000010 0.000010 0.000010 0.000010 0.000010 0.000010 0.302559 0.000010 0.000010 0.000010 0.057075 0.015879 0.472358 0.000010 0.000010 0.000010 0.000010 0.053905 0.000010 0.000010 0.000010 0.000010 0.000010 0.000010 0.000010 0.000010 0.000010
0.000010 0.000010 0.097936 0.000010 0.000010 0.000010 0.000010 0.000010 0.009881 0.369312 0.000010 0.000010 0.000010 0.000010 0.022853 0.397091 0.000010 0.000010 0.000010 0.000010 0.094521 0.000010 0.008176 0.000010 0.000010 0.000010 0.000010 0.000010 0.000010 0.000010
0.000010 0.000010 0.092373 0.000010 0.000010 0.000010 0.000010 0.000010 0.000010 0.396947 0.000010 0.000010 0.000010 0.026023 0.001327 0.414473 0.000010 0.000010 0.000010 0.000010 0.067520 0.001108 0.000010 0.000010 0.000010 0.000010 0.000010 0.000010 0.000010 0.000010
0.000010 0.000010 0.089479 0.000010 0.000010 0.000010 0.000010 0.000451 0.000010 0.344502 0.000010 0.000010 0.000010 0.055887 0.010910 0.432694 0.000010 0.000010 0.000010 0.000010 0.065847 0.000010 0.000010 0.000010 0.000010 0.000010 0.000010 0.000010 0.000010 0.000010
0.000010 0.000010 0.084215 0.000010 0.000010 0.000010 0.000010 0.000010 0.011412 0.296577 0.000010 0.000010 0.000010 0.017805 0.034680 0.501955 0.000010 0.000010 0.000010 0.000010 0.050274 0.000010 0.000010 0.000010 0.000010 0.002862 0.000010 0.000010 0.000010 0.000010
0.000010 0.000010 0.095435 0.000010 0.000010 0.000010 0.000010 0.000010 0.000010 0.348435 0.000010 0.000010 0.000010 0.006366 0.025975 0.489471 0.000010 0.000010 0.000010 0.000010 0.034078 0.000010 0.000010 0.000010 0.000010 0.000010 0.000010 0.000010 0.000010 0.000010
0.000015 0.000010 0.000010 0.000010 0.000010 0.000010 0.000010 0.176305 0.000010 0.000010 0.002580 0.000010 0.000010 0.000010 0.000010 0.000010 0.004323 0.000010 0.017960 0.000010 0.000010 0.001482 0.345787 0.025144 0.000010 0.426193 0.000010 0.000010 0.000010 0.000010
0.000010 0.000010 0.000010 0.000010 0.000010 0.000010 0.000010 0.192787 0.000010 0.000010 0.074815 0.000010 0.000010 0.000010 0.000010 0.000010 0.011265 0.000010 0.020023 0.000014 0.000010 0.000010 0.236709 0.035240 0.000010 0.428927 0.000010 0.000010 0.000010 0.000010
0.000010 0.000010 0.000010 0.000010 0.000010 0.000010 0.000010 0.156041 0.000010 0.000010 0.000010 0.000010 0.000010 0.000010 0.000010 0.000010 0.012468 0.000010 0.038743 0.000010 0.000010 0.019580 0.292954 0.081648 0.000010 0.398336 0.000010 0.000010 0.000010 0.000010
0.000010 0.000010 0.000010 0.000010 0.000010 0.000010 0.000010 0.172626 0.000010 0.000010 0.000010 0.000010 0.000010 0.000010 0.000010 0.000010 0.025400 0.000010 0.029939 0.000010 0.000010 0.000010 0.277755 0.091534 0.000010 0.402506 0.000010 0.000010 0.000010 0.000010
0.016048 0.006078 0.002807 0.000010 0.000010 0.000010 0.000010 0.158401 0.000010 0.000010 0.005339 0.000010 0.000010 0.000010 0.000010 0.000010 0.026429 0.000010 0.047825 0.000673 0.000010 0.001629 0.298457 0.066597 0.000010 0.367300 0.001436 0.000010 0.000010 0.000819
0.000010 0.000010 0.000010 0.000010 0.000010 0.000010 0.000010 0.790338 0.000010 0.000010 0.000010 0.000010 0.000010 0.000010 0.000010 0.000010 0.000020 0.000010 0.000010 0.000010 0.000010 0.000017 0.002124 0.016460 0.000010 0.190801 0.000010 0.000010 0.000010 0.000010
0.000010 0.445800 0.000010 0.000010 0.000010 0.012296 0.000010 0.541634 0.000010 0.000010 0.000010 0.000010 0.000010 0.000010 0.000010 0.000010 0.000010 0.000010 0.000010 0.000010 0.000010 0.000010 0.000010 0.000010 0.000010 0.000010 0.000010 0.000010 0.000010 0.000010
0.000010 0.445958 0.000010 0.000010 0.000010 0.012713 0.000010 0.541058 0.000010 0.000010 0.000010 0.000010 0.000010 0.000010 0.000010 0.000010 0.000010 0.000010 0.000010 0.000010 0.000010 0.000010 0.000010 0.000010 0.000010 0.000010 0.000010 0.000010 0.000010 0.000010
0.000010 0.443743 0.000010 0.000010 0.000010 0.013869 0.000010 0.542117 0.000010 0.000010 0.000010 0.000010 0.000010 0.000010 0.000010 0.000010 0.000010 0.000010 0.000010 0.000010 0.000010 0.000010 0.000010 0.000010 0.000010 0.000010 0.000010 0.000010 0.000010 0.000010
0.400613 0.000010 0.000010 0.008595 0.000010 0.000010 0.000010 0.197721 0.000010 0.003494 0.007470 0.022183 0.033308 0.000010 0.000010 0.000010 0.000010 0.000010 0.000010 0.023185 0.000010 0.000010 0.154947 0.000866 0.000117 0.147322 0.000010 0.000010 0.000010 0.000010
0.400758 0.000010 0.000010 0.007978 0.000010 0.000010 0.000010 0.195851 0.000010 0.005018 0.009602 0.022058 0.034340 0.000010 0.000010 0.000010 0.000010 0.000010 0.000010 0.022902 0.000010 0.000010 0.155508 0.000010 0.000010 0.145784 0.000010 0.000010 0.000010 0.000010
0.000010 0.000010 0.000010 0.000010 0.000010 0.000010 0.000010 0.284879 0.000010 0.000010 0.000010 0.000010 0.000010 0.000010 0.000010 0.000010 0.000010 0.000010 0.057638 0.000010 0.000010 0.001408 0.247742 0.100179 0.000010 0.307915 0.000010 0.000010 0.000010 0.000010
0.258365 0.020587 0.000010 0.001100 0.000010 0.012752 0.001547 0.172633 0.000010 0.000010 0.043987 0.021470 0.015856 0.000010 0.000010 0.000010 0.034816 0.003829 0.053022 0.000010 0.000010 0.009833 0.164449 0.053259 0.013723 0.097782 0.000010 0.014810 0.006072 0.000010
0.014012 0.000010 0.000010 0.000010 0.003528 0.000010 0.002065 0.401010 0.000010 0.023481 0.040633 0.003366 0.000010 0.000010 0.005174 0.000010 0.012083 0.000385 0.072456 0.047960 0.019461 0.010438 0.152526 0.051560 0.000010 0.137772 0.000010 0.000010 0.000010 0.001970
0.000010 0.000010 0.000010 0.000010 0.000010 0.000010 0.000010 0.283923 0.000010 0.000010 0.000010 0.000010 0.000010 0.000010 0.000010 0.000010 0.000011 0.000010 0.019912 0.000010 0.000010 0.000267 0.203384 0.092362 0.000010 0.399911 0.000010 0.000010 0.000010 0.000010
0.000010 0.000010 0.000010 0.000010 0.000010 0.000010 0.000010 0.270852 0.000010 0.000010 0.000010 0.000010 0.000010 0.000010 0.000010 0.000010 0.007294 0.000010 0.026660 0.000010 0.000010 0.000010 0.238390 0.083813 0.000010 0.372751 0.000010 0.000010 0.000010 0.000010
0.000010 0.000010 0.000010 0.000010 0.000010 0.000010 0.000010 0.161865 0.000010 0.000010 0.000010 0.000010 0.000010 0.000010 0.000010 0.000010 0.004497 0.000010 0.020779 0.000010 0.000010 0.005576 0.313595 0.086232 0.000010 0.407224 0.000010 0.000010 0.000010 0.000010
0.000010 0.000010 0.000010 0.000010 0.000010 0.000010 0.000010 0.140807 0.000010 0.000010 0.000010 0.000010 0.000010 0.000010 0.000010 0.000010 0.000010 0.000010 0.027965 0.000010 0.000010 0.009907 0.345469 0.065420 0.000010 0.410193 0.000010 0.000010 0.000010 0.000010
0.000010 0.000010 0.000010 0.000010 0.000010 0.000010 0.000010 0.261610 0.000010 0.000010 0.000010 0.000010 0.000010 0.000010 0.000010 0.000010 0.000010 0.000010 0.003766 0.000010 0.000010 0.013898 0.285449 0.069801 0.000010 0.365236 0.000010 0.000010 0.000010 0.000010
0.000010 0.000010 0.000010 0.000010 0.000010 0.000010 0.000010 0.328368 0.000010 0.000010 0.000010 0.000010 0.000010 0.000010 0.000010 0.000010 0.000010 0.000010 0.004608 0.000010 0.000010 0.001424 0.242360 0.067241 0.000010 0.355760 0.000010 0.000010 0.000010 0.000010
0.000010 0.000010 0.000010 0.000010 0.000010 0.000010 0.000010 0.000012 0.000010 0.000010 0.000010 0.000010 0.000010 0.000010 0.000010 0.000010 0.999700 0.000011 0.000017 0.000010 0.000010 0.000010 0.000010 0.000010 0.000010 0.000010 0.000010 0.000010 0.000010 0.000010
0.000010 0.000010 0.000010 0.000010 0.000010 0.000010 0.000010 0.000010 0.000010 0.000010 0.000010 0.000010 0.000010 0.000010 0.000010 0.000010 0.999710 0.000010 0.000010 0.000010 0.000010 0.000010 0.000010 0.000010 0.000010 0.000010 0.000010 0.000010 0.000010 0.000010
0.000010 0.000010 0.000010 0.000010 0.000010 0.000010 0.000010 0.000010 0.000010 0.000010 0.000010 0.000010 0.000010 0.000010 0.000010 0.000010 0.999710 0.000010 0.000010 0.000010 0.000010 0.000010 0.000010 0.000010 0.000010 0.000010 0.000010 0.000010 0.000010 0.000010
0.000010 0.000010 0.000010 0.000010 0.000010 0.000010 0.000010 0.000012 0.000010 0.000010 0.000010 0.000010 0.000010 0.000010 0.000010 0.000010 0.999702 0.000010 0.000015 0.000010 0.000010 0.000010 0.000010 0.000010 0.000010 0.000010 0.000010 0.000010 0.000010 0.000010
0.000010 0.000010 0.000010 0.000010 0.000010 0.000010 0.000010 0.000010 0.000010 0.000010 0.000010 0.000010 0.000010 0.000010 0.000010 0.000010 0.999710 0.000010 0.000010 0.000010 0.000010 0.000010 0.000010 0.000010 0.000010 0.000010 0.000010 0.000010 0.000010 0.000010
0.000010 0.000010 0.000010 0.000010 0.000010 0.000010 0.000010 0.000010 0.000010 0.000010 0.000010 0.000010 0.000010 0.000010 0.000010 0.000010 0.999710 0.000010 0.000010 0.000010 0.000010 0.000010 0.000010 0.000010 0.000010 0.000010 0.000010 0.000010 0.000010 0.000010
0.000010 0.000010 0.000010 0.000010 0.000010 0.000010 0.000010 0.000010 0.000010 0.000010 0.000010 0.000010 0.000010 0.000010 0.000010 0.000010 0.999706 0.000010 0.000014 0.000010 0.000010 0.000010 0.000010 0.000010 0.000010 0.000010 0.000010 0.000010 0.000010 0.000010
0.000010 0.000010 0.000010 0.000010 0.000010 0.000010 0.000010 0.000010 0.000010 0.000010 0.000010 0.000010 0.000010 0.000010 0.000010 0.000010 0.999708 0.000010 0.000012 0.000010 0.000010 0.000010 0.000010 0.000010 0.000010 0.000010 0.000010 0.000010 0.000010 0.000010
0.000010 0.000010 0.000010 0.000010 0.000010 0.000010 0.000010 0.000015 0.000010 0.000010 0.000010 0.000010 0.000010 0.000010 0.000010 0.000010 0.999705 0.000010 0.000010 0.000010 0.000010 0.000010 0.000010 0.000010 0.000010 0.000010 0.000010 0.000010 0.000010 0.000010
0.000010 0.000010 0.000010 0.000010 0.000010 0.000010 0.000010 0.000015 0.000010 0.000010 0.000010 0.000010 0.000010 0.000010 0.000010 0.000010 0.999705 0.000010 0.000010 0.000010 0.000010 0.000010 0.000010 0.000010 0.000010 0.000010 0.000010 0.000010 0.000010 0.000010
0.000010 0.000010 0.000010 0.000010 0.000010 0.000010 0.000010 0.000016 0.000010 0.000010 0.000010 0.000010 0.000010 0.000010 0.000010 0.000010 0.999704 0.000010 0.000010 0.000010 0.000010 0.000010 0.000010 0.000010 0.000010 0.000010 0.000010 0.000010 0.000010 0.000010
0.000010 0.000010 0.000010 0.000010 0.000010 0.000010 0.000010 0.000010 0.000010 0.000010 0.000010 0.000010 0.000010 0.000010 0.000010 0.000010 0.999710 0.000010 0.000010 0.000010 0.000010 0.000010 0.000010 0.000010 0.000010 0.000010 0.000010 0.000010 0.000010 0.000010
0.000010 0.000010 0.000016 0.000010 0.000010 0.000010 0.000010 0.000010 0.000010 0.000010 0.000010 0.000010 0.000010 0.000010 0.000010 0.000010 0.999704 0.000010 0.000010 0.000010 0.000010 0.000010 0.000010 0.000010 0.000010 0.000010 0.000010 0.000010 0.000010 0.000010
0.000010 0.000010 0.000010 0.000010 0.000010 0.000010 0.000010 0.000010 0.000010 0.000010 0.000010 0.000010 0.000010 0.000010 0.000010 0.000010 0.999710 0.000010 0.000010 0.000010 0.000010 0.000010 0.000010 0.000010 0.000010 0.000010 0.000010 0.000010 0.000010 0.000010
0.000010 0.000013 0.000010 0.000010 0.000010 0.000014 0.000010 0.000014 0.000010 0.000010 0.000010 0.000010 0.000010 0.000010 0.000010 0.000010 0.999694 0.000010 0.000015 0.000010 0.000010 0.000010 0.000010 0.000010 0.000010 0.000010 0.000010 0.000010 0.000010 0.000010
0.380426 0.015046 0.000010 0.000010 0.001962 0.001418 0.010715 0.000010 0.000010 0.000010 0.000010 0.014089 0.038365 0.000010 0.000010 0.000010 0.513188 0.000010 0.000010 0.000010 0.000010 0.000010 0.000010 0.000010 0.000010 0.000010 0.002263 0.022327 0.000010 0.000010
0.000010 0.000010 0.000010 0.000010 0.000010 0.000010 0.000010 0.502512 0.000010 0.000010 0.000010 0.000010 0.000010 0.000010 0.000010 0.000010 0.497208 0.000010 0.000010 0.000010 0.000010 0.000010 0.000010 0.000010 0.000010 0.000010 0.000010 0.000010 0.000010 0.000010
0.000010 0.000010 0.000010 0.000010 0.000010 0.000010 0.000010 0.456168 0.000010 0.000010 0.000010 0.000010 0.000010 0.000010 0.000010 0.000010 0.332099 0.000010 0.000010 0.000010 0.000010 0.000010 0.048653 0.053319 0.000010 0.109510 0.000010 0.000010 0.000010 0.000010
0.000010 0.000010 0.000010 0.000010 0.000010 0.000010 0.000010 0.000010 0.000010 0.000010 0.000010 0.000010 0.000010 0.000010 0.000010 0.000010 0.999710 0.000010 0.000010 0.000010 0.000010 0.000010 0.000010 0.000010 0.000010 0.000010 0.000010 0.000010 0.000010 0.000010
0.000010 0.000010 0.000010 0.000010 0.000010 0.000010 0.000010 0.000018 0.000010 0.000010 0.000010 0.000010 0.000010 0.000010 0.000010 0.000010 0.999702 0.000010 0.000010 0.000010 0.000010 0.000010 0.000010 0.000010 0.000010 0.000010 0.000010 0.000010 0.000010 0.000010
0.000010 0.000010 0.000010 0.000010 0.000010 0.000010 0.034195 0.025290 0.000010 0.000010 0.000010 0.000010 0.001300 0.002247 0.000010 0.000010 0.000010 0.000010 0.830975 0.000010 0.000010 0.007622 0.078280 0.019869 0.000010 0.000010 0.000010 0.000010 0.000010 0.000010
0.000010 0.000010 0.000010 0.000010 0.000010 0.000010 0.000010 0.000010 0.000010 0.000010 0.000011 0.000010 0.000010 0.000010 0.000010 0.000010 0.000010 0.000010 0.999709 0.000010 0.000010 0.000010 0.000010 0.000010 0.000010 0.000010 0.000010 0.000010 0.000010 0.000010
0.000010 0.000010 0.000010 0.000010 0.000010 0.000010 0.000010 0.002187 0.000010 0.000010 0.032582 0.000010 0.000010 0.000010 0.000010 0.000010 0.000010 0.000010 0.837552 0.000010 0.000010 0.009132 0.069487 0.013426 0.000010 0.035403 0.000010 0.000010 0.000010 0.000010
0.000010 0.000010 0.000010 0.000010 0.000010 0.000010 0.000010 0.000010 0.000010 0.000010 0.000010 0.000010 0.000010 0.000010 0.000010 0.000010 0.000010 0.000010 0.999710 0.000010 0.000010 0.000010 0.000010 0.000010 0.000010 0.000010 0.000010 0.000010 0.000010 0.000010
0.000010 0.000010 0.000010 0.000010 0.000010 0.000010 0.000010 0.000010 0.000010 0.000010 0.000018 0.000010 0.000010 0.000010 0.000010 0.000010 0.000010 0.000010 0.906311 0.000010 0.000010 0.003243 0.040645 0.000010 0.000010 0.049532 0.000010 0.000010 0.000010 0.000010
0.000010 0.000010 0.000010 0.000010 0.000010 0.000010 0.000010 0.000010 0.000010 0.000010 0.000010 0.000010 0.000010 0.000010 0.000010 0.000010 0.000011 0.000010 0.999709 0.000010 0.000010 0.000010 0.000010 0.000010 0.000010 0.000010 0.000010 0.000010 0.000010 0.000010
0.000010 0.000010 0.000010 0.000010 0.000010 0.000010 0.000010 0.000010 0.000010 0.000010 0.000010 0.000010 0.000010 0.000010 0.000010 0.000010 0.000010 0.000010 0.999710 0.000010 0.000010 0.000010 0.000010 0.000010 0.000010 0.000010 0.000010 0.000010 0.000010 0.000010
0.000010 0.000010 0.000010 0.000010 0.000010 0.000010 0.000010 0.000010 0.000010 0.000010 0.000010 0.000010 0.000010 0.000010 0.000010 0.000010 0.000010 0.000010 0.911268 0.000010 0.000010 0.018623 0.040063 0.000010 0.000010 0.029786 0.000010 0.000010 0.000010 0.000010
0.000010 0.000010 0.000010 0.000010 0.000010 0.000010 0.000010 0.000010 0.000010 0.000010 0.000010 0.000010 0.000010 0.000010 0.000010 0.000010 0.000010 0.000010 0.994500 0.000010 0.000010 0.005220 0.000010 0.000010 0.000010 0.000010 0.000010 0.000010 0.000010 0.000010
0.000010 0.000010 0.000010 0.000010 0.000010 0.000010 0.000010 0.000010 0.000010 0.000010 0.000010 0.000010 0.000010 0.000010 0.000010 0.000010 0.000010 0.000010 0.914522 0.000010 0.000010 0.003812 0.014784 0.026026 0.000010 0.040606 0.000010 0.000010 0.000010 0.000010
0.000010 0.000010 0.000010 0.000010 0.000010 0.000010 0.000010 0.000010 0.000010 0.000010 0.000010 0.000010 0.000010 0.000010 0.000010 0.000010 0.000010 0.000010 0.839949 0.000010 0.000010 0.000010 0.082814 0.028872 0.000010 0.048105 0.000010 0.000010 0.000010 0.000010
0.000010 0.000010 0.000010 0.000010 0.000010 0.000010 0.000010 0.000010 0.000010 0.000010 0.000011 0.000010 0.000010 0.000010 0.000010 0.000010 0.000010 0.000010 0.999709 0.000010 0.000010 0.000010 0.000010 0.000010 0.000010 0.000010 0.000010 0.000010 0.000010 0.000010
0.000010 0.000010 0.000010 0.000010 0.000010 0.000010 0.000010 0.004549 0.000010 0.000010 0.000010 0.000010 0.000010 0.000010 0.000010 0.000010 0.017691 0.000010 0.975914 0.000010 0.000010 0.001586 0.000010 0.000010 0.000010 0.000010 0.000010 0.000010 0.000010 0.000010
0.000010 0.000010 0.000010 0.000010 0.000010 0.000010 0.000010 0.073852 0.000010 0.000010 0.000010 0.000010 0.000010 0.000010 0.000010 0.000010 0.029633 0.000010 0.896245 0.000010 0.000010 0.000010 0.000010 0.000010 0.000010 0.000010 0.000010 0.000010 0.000010 0.000010
0.000010 0.000010 0.000010 0.000010 0.000010 0.000010 0.000010 0.000010 0.000010 0.000010 0.000010 0.000010 0.000010 0.000010 0.000010 0.000010 0.014077 0.000010 0.985643 0.000010 0.000010 0.000010 0.000010 0.000010 0.000010 0.000010 0.000010 0.000010 0.000010 0.000010
0.000010 0.000010 0.000010 0.000010 0.000010 0.000010 0.000010 0.000010 0.000010 0.000010 0.000010 0.000010 0.000010 0.000010 0.000010 0.000010 0.016934 0.000010 0.982786 0.000010 0.000010 0.000010 0.000010 0.000010 0.000010 0.000010 0.000010 0.000010 0.000010 0.000010
0.000010 0.000010 0.000010 0.000010 0.000010 0.000010 0.000010 0.000010 0.000010 0.000010 0.000010 0.000010 0.000010 0.000010 0.000010 0.000010 0.006670 0.000010 0.993050 0.000010 0.000010 0.000010 0.000010 0.000010 0.000010 0.000010 0.000010 0.000010 0.000010 0.000010
0.000010 0.000010 0.000010 0.000010 0.000010 0.000010 0.000010 0.000010 0.000010 0.000010 0.000010 0.000010 0.000010 0.000010 0.000010 0.000010 0.002195 0.000010 0.997525 0.000010 0.000010 0.000010 0.000010 0.000010 0.000010 0.000010 0.000010 0.000010 0.000010 0.000010
0.000010 0.000010 0.000010 0.000010 0.000010 0.000010 0.000010 0.891286 0.000010 0.000010 0.000010 0.000010 0.000010 0.000010 0.000010 0.000010 0.108434 0.000010 0.000010 0.000010 0.000010 0.000010 0.000010 0.000010 0.000010 0.000010 0.000010 0.000010 0.000010 0.000010
0.000010 0.000010 0.000010 0.000010 0.000010 0.000010 0.000010 0.906781 0.000010 0.000010 0.000010 0.000010 0.000010 0.000010 0.000010 0.000010 0.092939 0.000010 0.000010 0.000010 0.000010 0.000010 0.000010 0.000010 0.000010 0.000010 0.000010 0.000010 0.000010 0.000010
0.000010 0.000010 0.000010 0.000010 0.000010 0.000010 0.000010 0.920871 0.000010 0.000010 0.000010 0.000010 0.000010 0.000010 0.000010 0.000010 0.078849 0.000010 0.000010 0.000010 0.000010 0.000010 0.000010 0.000010 0.000010 0.000010 0.000010 0.000010 0.000010 0.000010
0.000010 0.000010 0.000010 0.000010 0.000010 0.000010 0.000010 0.915652 0.000010 0.000010 0.000010 0.000010 0.000010 0.000010 0.000010 0.000010 0.084068 0.000010 0.000010 0.000010 0.000010 0.000010 0.000010 0.000010 0.000010 0.000010 0.000010 0.000010 0.000010 0.000010
0.000010 0.000010 0.000010 0.000010 0.000010 0.000010 0.000010 0.878593 0.000010 0.000010 0.000010 0.000010 0.000010 0.000010 0.000010 0.000010 0.121127 0.000010 0.000010 0.000010 0.000010 0.000010 0.000010 0.000010 0.000010 0.000010 0.000010 0.000010 0.000010 0.000010
0.000010 0.000010 0.000010 0.000010 0.000010 0.000010 0.000010 0.898945 0.000010 0.000010 0.000010 0.000010 0.000010 0.000010 0.000010 0.000010 0.100775 0.000010 0.000010 0.000010 0.000010 0.000010 0.000010 0.000010 0.000010 0.000010 0.000010 0.000010 0.000010 0.000010
0.000010 0.000010 0.000010 0.000010 0.000010 0.000010 0.000010 0.927585 0.000010 0.000010 0.000010 0.000010 0.000010 0.000010 0.000010 0.000010 0.072135 0.000010 0.000010 0.000010 0.000010 0.000010 0.000010 0.000010 0.000010 0.000010 0.000010 0.000010 0.000010 0.000010
0.000010 0.000010 0.000010 0.000010 0.000010 0.000010 0.000010 0.658396 0.000010 0.000010 0.000010 0.000010 0.000010 0.000010 0.000010 0.000010 0.082810 0.000010 0.071578 0.000010 0.000010 0.000010 0.058649 0.064310 0.000010 0.064017 0.000010 0.000010 0.000010 0.000010
0.000010 0.000010 0.000010 0.000010 0.000010 0.000010 0.000010 0.487179 0.000010 0.000010 0.000010 0.000010 0.000010 0.000010 0.000010 0.000010 0.037696 0.000010 0.055934 0.000010 0.000010 0.014642 0.231763 0.030332 0.000010 0.142223 0.000010 0.000010 0.000010 0.000010
0.000010 0.000010 0.000010 0.000010 0.000010 0.000010 0.000010 0.726277 0.000010 0.000010 0.000010 0.000010 0.000010 0.000010 0.000010 0.000010 0.056629 0.000010 0.060450 0.000010 0.000010 0.001005 0.100509 0.023180 0.000010 0.031720 0.000010 0.000010 0.000010 0.000010
0.000010 0.000010 0.000010 0.000010 0.000010 0.000010 0.000010 0.654045 0.000010 0.000010 0.000010 0.000010 0.000010 0.000010 0.000010 0.000010 0.060670 0.000010 0.052284 0.000010 0.000010 0.005196 0.088358 0.032171 0.000010 0.107046 0.000010 0.000010 0.000010 0.000010
0.000010 0.000010 0.000010 0.000010 0.000010 0.000010 0.000010 0.999710 0.000010 0.000010 0.000010 0.000010 0.000010 0.000010 0.000010 0.000010 0.000010 0.000010 0.000010 0.000010 0.000010 0.000010 0.000010 0.000010 0.000010 0.000010 0.000010 0.000010 0.000010 0.000010
0.000010 0.000010 0.000010 0.000010 0.000010 0.000010 0.000010 0.999710 0.000010 0.000010 0.000010 0.000010 0.000010 0.000010 0.000010 0.000010 0.000010 0.000010 0.000010 0.000010 0.000010 0.000010 0.000010 0.000010 0.000010 0.000010 0.000010 0.000010 0.000010 0.000010
0.000010 0.000010 0.000010 0.000010 0.000010 0.000010 0.000010 0.720085 0.000010 0.000010 0.000010 0.000010 0.000010 0.000010 0.000010 0.000010 0.041056 0.000010 0.043165 0.000010 0.000010 0.000010 0.116958 0.075533 0.000010 0.002963 0.000010 0.000010 0.000010 0.000010
0.000010 0.000010 0.000010 0.000010 0.000010 0.000010 0.000010 0.745566 0.000010 0.000010 0.000010 0.000010 0.000010 0.000010 0.000010 0.000010 0.071773 0.000010 0.054619 0.000010 0.000010 0.016046 0.101294 0.000010 0.000010 0.010462 0.000010 0.000010 0.000010 0.000010
0.000010 0.000010 0.000010 0.000010 0.000010 0.000010 0.000010 0.680242 0.000010 0.000010 0.000010 0.000010 0.000010 0.000010 0.000010 0.000010 0.056538 0.000010 0.088378 0.000010 0.000010 0.000017 0.079589 0.026439 0.000010 0.068567 0.000010 0.000010 0.000010 0.000010
0.000010 0.000010 0.000010 0.000010 0.000010 0.000010 0.000010 0.000010 0.000010 0.000010 0.000010 0.000010 0.000010 0.000010 0.000010 0.000010 0.000010 0.000010 0.015888 0.000010 0.000010 0.018273 0.877037 0.088543 0.000010 0.000010 0.000010 0.000010 0.000010 0.000010
0.000010 0.000010 0.000010 0.000010 0.000010 0.000010 0.000010 0.000010 0.000010 0.000010 0.000010 0.000010 0.000010 0.000010 0.000010 0.000010 0.000010 0.000010 0.032250 0.000010 0.000010 0.014482 0.736786 0.199849 0.000010 0.016384 0.000010 0.000010 0.000010 0.000010
0.000010 0.000010 0.000010 0.000010 0.000010 0.000010 0.000010 0.006187 0.000010 0.000010 0.004720 0.000010 0.000010 0.000010 0.000010 0.000010 0.000010 0.000010 0.063561 0.000010 0.006235 0.026885 0.688285 0.154134 0.000010 0.049773 0.000010 0.000010 0.000010 0.000010
0.004435 0.000010 0.000010 0.000567 0.000010 0.000010 0.006283 0.000010 0.000010 0.000010 0.015914 0.026203 0.000010 0.000010 0.000010 0.000010 0.004526 0.045826 0.018124 0.003874 0.000010 0.000014 0.761631 0.071491 0.028840 0.000010 0.006843 0.005279 0.000010 0.000010
0.000010 0.000010 0.000010 0.000010 0.000010 0.000010 0.000010 0.000010 0.000010 0.000010 0.000010 0.000010 0.000010 0.000010 0.000010 0.000010 0.000010 0.000010 0.000010 0.000010 0.000010 0.000010 0.922322 0.064005 0.000010 0.013403 0.000010 0.000010 0.000010 0.000010
0.000010 0.000010 0.000010 0.000010 0.000010 0.000010 0.000010 0.012785 0.000010 0.000010 0.000013 0.000010 0.000010 0.000010 0.000010 0.000010 0.000010 0.000010 0.036067 0.000010 0.005793 0.014427 0.729536 0.126354 0.000010 0.074807 0.000010 0.000010 0.000010 0.000010
0.000010 0.000463 0.000010 0.000010 0.007881 0.005592 0.000914 0.018346 0.000010 0.000010 0.000010 0.004753 0.000010 0.000010 0.000010 0.000010 0.000010 0.074906 0.005391 0.006604 0.015381 0.000010 0.765296 0.088438 0.000010 0.001859 0.000010 0.000010 0.000335 0.003691
0.004814 0.000010 0.000010 0.000010 0.000010 0.000010 0.005603 0.000010 0.000010 0.000010 0.015946 0.026797 0.000010 0.000010 0.000010 0.000010 0.004052 0.044130 0.017657 0.003826 0.000010 0.000014 0.762781 0.071027 0.030666 0.000010 0.006829 0.005698 0.000010 0.000010
0.000010 0.000010 0.000010 0.000010 0.000010 0.000010 0.000010 0.000010 0.000010 0.000010 0.000010 0.000010 0.000010 0.000010 0.000010 0.000010 0.000010 0.000010 0.000010 0.000010 0.000010 0.000010 0.917971 0.081749 0.000010 0.000010 0.000010 0.000010 0.000010 0.000010
0.000010 0.000010 0.000010 0.000010 0.000010 0.000010 0.000010 0.000010 0.000010 0.000010 0.000010 0.000010 0.000010 0.000010 0.000010 0.000010 0.003110 0.000010 0.028594 0.000010 0.000010 0.000156 0.852000 0.089456 0.000010 0.026444 0.000010 0.000010 0.000010 0.000010
0.000010 0.000010 0.000010 0.000010 0.000010 0.000010 0.000010 0.020024 0.000010 0.000010 0.012144 0.000010 0.000010 0.000010 0.000010 0.000010 0.000010 0.000010 0.024680 0.000010 0.004437 0.002765 0.654610 0.209600 0.000010 0.071521 0.000010 0.000010 0.000010 0.000010
0.000010 0.000010 0.000010 0.000010 0.000010 0.000010 0.000010 0.024717 0.000010 0.000010 0.006336 0.000010 0.000010 0.000010 0.000010 0.008548 0.000010 0.000010 0.013861 0.000010 0.000010 0.019018 0.663730 0.203593 0.000010 0.059975 0.000010 0.000010 0.000010 0.000010
0.000010 0.000010 0.000010 0.000010 0.000010 0.000010 0.000010 0.000010 0.000010 0.000010 0.000015 0.000010 0.000010 0.000010 0.000010 0.000010 0.000010 0.000010 0.036441 0.000010 0.012611 0.023419 0.635301 0.239064 0.000010 0.052920 0.000010 0.000010 0.000010 0.000010
0.000010 0.000010 0.000010 0.000010 0.000010 0.000010 0.000010 0.010046 0.000010 0.000010 0.000010 0.000010 0.000010 0.000010 0.000010 0.000010 0.000010 0.000010 0.049569 0.000010 0.008597 0.026058 0.626773 0.203282 0.000010 0.075445 0.000010 0.000010 0.000010 0.000010
0.000010 0.000010 0.000010 0.000010 0.000010 0.000010 0.000010 0.000010 0.000010 0.018757 0.000010 0.000010 0.000010 0.000010 0.000010 0.000010 0.000010 0.000010 0.035324 0.000010 0.000010 0.023176 0.617262 0.223992 0.000010 0.081250 0.000010 0.000010 0.000010 0.000010
0.000010 0.000010 0.000010 0.000010 0.000010 0.000010 0.000010 0.000010 0.000010 0.000010 0.000010 0.000010 0.000010 0.000010 0.000010 0.000010 0.000010 0.000010 0.051057 0.000010 0.000010 0.022812 0.676754 0.179322 0.000010 0.069804 0.000010 0.000010 0.000010 0.000010
0.000010 0.000010 0.000010 0.000010 0.000010 0.000010 0.000010 0.000010 0.000010 0.000010 0.000010 0.000010 0.000010 0.000010 0.000010 0.000010 0.000010 0.000010 0.049509 0.000010 0.000010 0.024065 0.676818 0.179489 0.000010 0.069869 0.000010 0.000010 0.000010 0.000010
0.000010 0.000010 0.000010 0.000010 0.001660 0.004648 0.000771 0.006365 0.000010 0.000506 0.022138 0.000010 0.000010 0.000010 0.000010 0.000010 0.000010 0.005696 0.080613 0.000011 0.012206 0.020357 0.609217 0.158793 0.001872 0.074997 0.000010 0.000010 0.000010 0.000010
0.000010 0.000010 0.000010 0.000010 0.000010 0.000010 0.000010 0.000010 0.000010 0.000010 0.000010 0.000010 0.000010 0.000010 0.000010 0.002320 0.004382 0.000010 0.058307 0.000010 0.000010 0.000010 0.691703 0.167174 0.000010 0.075874 0.000010 0.000010 0.000010 0.000010
0.000010 0.000010 0.000012 0.000010 0.000010 0.000010 0.000010 0.000010 0.000010 0.006203 0.000010 0.000010 0.000010 0.000010 0.000010 0.000010 0.000010 0.000010 0.066691 0.000010 0.000876 0.011981 0.715101 0.161330 0.000010 0.037586 0.000010 0.000010 0.000010 0.000010
0.000010 0.004825 0.000010 0.000010 0.013709 0.000010 0.000010 0.000010 0.000010 0.019070 0.021342 0.000010 0.006817 0.001584 0.000010 0.000010 0.000010 0.000010 0.117069 0.000010 0.000010 0.011081 0.574654 0.162349 0.000010 0.053358 0.013963 0.000010 0.000010 0.000010
0.000010 0.000010 0.000010 0.000010 0.000010 0.000010 0.000010 0.000010 0.000010 0.000010 0.000010 0.000010 0.000010 0.000010 0.000010 0.000010 0.000010 0.000010 0.000010 0.000010 0.000010 0.000010 0.000010 0.999710 0.000010 0.000010 0.000010 0.000010 0.000010 0.000010
0.000282 0.004275 0.000010 0.000010 0.014275 0.000913 0.002229 0.010860 0.000010 0.003021 0.078936 0.000010 0.008853 0.000010 0.000010 0.014047 0.000018 0.018077 0.075085 0.001960 0.004851 0.008489 0.494117 0.165163 0.000010 0.082238 0.005976 0.000010 0.006244 0.000010
0.000010 0.000010 0.000010 0.000010 0.000010 0.000010 0.000010 0.000010 0.000010 0.000010 0.000010 0.000010 0.000010 0.000010 0.000010 0.000010 0.000010 0.000010 0.000010 0.000010 0.000010 0.000010 0.000010 0.999710 0.000010 0.000010 0.000010 0.000010 0.000010 0.000010
0.000010 0.000010 0.000010 0.000010 0.000010 0.000010 0.000010 0.000010 0.000010 0.000010 0.000010 0.000010 0.000010 0.000010 0.000010 0.000010 0.000010 0.000010 0.000010 0.000010 0.000010 0.000010 0.000010 0.999710 0.000010 0.000010 0.000010 0.000010 0.000010 0.000010
0.002076 0.000010 0.000010 0.000010 0.020888 0.000010 0.000010 0.014491 0.004628 0.022271 0.077713 0.000010 0.000010 0.000010 0.000010 0.000860 0.000010 0.007302 0.073749 0.000010 0.000010 0.000010 0.493860 0.179383 0.000010 0.084334 0.011222 0.007064 0.000010 0.000010
0.000010 0.000010 0.000010 0.000010 0.000010 0.000010 0.000010 0.000010 0.000010 0.000010 0.000010 0.000010 0.000010 0.000010 0.000010 0.000010 0.000010 0.000010 0.000010 0.000010 0.000010 0.000010 0.113722 0.885998 0.000010 0.000010 0.000010 0.000010 0.000010 0.000010
0.000010 0.000010 0.000653 0.000010 0.040732 0.008451 0.003053 0.034083 0.002602 0.051855 0.089922 0.000010 0.000010 0.000010 0.000531 0.000161 0.000010 0.010902 0.069071 0.000010 0.018961 0.009621 0.407016 0.171528 0.008633 0.038733 0.025034 0.005414 0.002956 0.000010
0.000010 0.000010 0.007280 0.000010 0.042158 0.012512 0.000281 0.000010 0.000010 0.008886 0.176950 0.007093 0.010696 0.000010 0.001847 0.010866 0.000751 0.000010 0.091435 0.000010 0.000010 0.007539 0.345719 0.191581 0.000010 0.062246 0.014725 0.000479 0.006847 0.000010
0.000571 0.001007 0.000010 0.000010 0.033600 0.007508 0.004368 0.011357 0.002500 0.009674 0.212183 0.011807 0.004930 0.000010 0.003010 0.023117 0.000010 0.003556 0.071012 0.000912 0.000010 0.001426 0.312122 0.182942 0.000010 0.074424 0.021861 0.005655 0.000389 0.000010
0.000010 0.000010 0.000010 0.000010 0.000010 0.000010 0.000010 0.000010 0.000010 0.000010 0.000010 0.000010 0.000010 0.000010 0.000010 0.000010 0.000010 0.000010 0.000010 0.000010 0.000010 0.999710 0.000010 0.000010 0.000010 0.000010 0.000010 0.000010 0.000010 0.000010
0.000010 0.000010 0.000010 0.000010 0.000010 0.000010 0.000010 0.000010 0.000020 0.000010 0.000010 0.000010 0.000010 0.000010 0.000010 0.000010 0.000010 0.000010 0.000010 0.000010 0.000010 0.999700 0.000010 0.000010 0.000010 0.000010 0.000010 0.000010 0.000010 0.000010
0.000010 0.000010 0.000010 0.000010 0.000010 0.000010 0.000010 0.000010 0.000010 0.000010 0.000010 0.000010 0.000010 0.000010 0.000010 0.000010 0.000014 0.000010 0.000016 0.000010 0.000010 0.999700 0.000010 0.000010 0.000010 0.000010 0.000010 0.000010 0.000010 0.000010
0.000010 0.000010 0.000010 0.000010 0.000010 0.000010 0.000010 0.000010 0.000010 0.000010 0.000010 0.000010 0.000010 0.000010 0.000010 0.000010 0.000010 0.000010 0.000010 0.000010 0.000010 0.999710 0.000010 0.000010 0.000010 0.000010 0.000010 0.000010 0.000010 0.000010
0.000010 0.000010 0.000010 0.000010 0.000010 0.000010 0.000010 0.000010 0.000010 0.000010 0.000010 0.000010 0.000010 0.000010 0.000010 0.000010 0.000010 0.000010 0.000010 0.000010 0.000010 0.999710 0.000010 0.000010 0.000010 0.000010 0.000010 0.000010 0.000010 0.000010
0.000014 0.000010 0.000011 0.000010 0.000010 0.000010 0.000010 0.000010 0.000010 0.000010 0.000010 0.000019 0.000010 0.000010 0.000010 0.000010 0.000010 0.000010 0.000010 0.000010 0.000010 0.999696 0.000010 0.000010 0.000010 0.000010 0.000010 0.000010 0.000010 0.000010
0.000010 0.000010 0.000010 0.000010 0.000010 0.000015 0.000010 0.000010 0.000010 0.000010 0.000010 0.000010 0.000010 0.000015 0.000010 0.000010 0.000010 0.000010 0.000010 0.000010 0.000010 0.999699 0.000010 0.000010 0.000010 0.000010 0.000010 0.000010 0.000010 0.000010
0.000010 0.000010 0.000010 0.000010 0.000010 0.000010 0.000010 0.000010 0.000010 0.000010 0.000010 0.000010 0.000010 0.000010 0.000010 0.000010 0.000010 0.000010 0.000010 0.000010 0.000010 0.999705 0.000015 0.000010 0.000010 0.000010 0.000010 0.000010 0.000010 0.000010
0.000010 0.000010 0.000010 0.000010 0.000010 0.000010 0.000010 0.000010 0.000010 0.000010 0.000010 0.000010 0.000010 0.000010 0.000010 0.000010 0.000010 0.000010 0.000010 0.000010 0.000010 0.203155 0.610945 0.183470 0.000010 0.002170 0.000010 0.000010 0.000010 0.000010
0.000010 0.000010 0.000010 0.000010 0.000010 0.000010 0.000010 0.000010 0.000010 0.000010 0.000010 0.000010 0.000010 0.000010 0.000010 0.000010 0.000010 0.000010 0.000075 0.000010 0.000010 0.198173 0.583356 0.178883 0.000010 0.039263 0.000010 0.000010 0.000010 0.000010
0.000010 0.000010 0.000010 0.000010 0.000010 0.000010 0.000010 0.000010 0.000010 0.000010 0.017743 0.000010 0.000010 0.000010 0.000010 0.000010 0.002796 0.000010 0.080864 0.000010 0.000010 0.036210 0.653451 0.119943 0.000010 0.088765 0.000010 0.000010 0.000010 0.000010
0.000010 0.000010 0.000010 0.000010 0.000010 0.000010 0.000010 0.000010 0.000010 0.000010 0.014427 0.000010 0.000010 0.000010 0.000010 0.000010 0.000010 0.000010 0.087798 0.000010 0.000010 0.044090 0.622471 0.183350 0.000010 0.047624 0.000010 0.000010 0.000010 0.000010
0.000010 0.000010 0.000010 0.000010 0.000010 0.000010 0.000010 0.000010 0.000010 0.000010 0.000010 0.000010 0.000010 0.000010 0.000010 0.000010 0.000010 0.000010 0.000010 0.000010 0.000010 0.013936 0.810104 0.149558 0.000010 0.026143 0.000010 0.000010 0.000010 0.000010
0.000010 0.000010 0.000010 0.000010 0.000010 0.000010 0.000010 0.000010 0.000010 0.000010 0.000010 0.000010 0.000010 0.000010 0.000010 0.000010 0.000010 0.000010 0.019210 0.000010 0.000010 0.035177 0.780403 0.138814 0.000010 0.026145 0.000010 0.000010 0.000010 0.000010
0.000010 0.000010 0.000010 0.000010 0.000010 0.000010 0.000010 0.000010 0.000010 0.000010 0.000010 0.000010 0.000010 0.000010 0.000010 0.000010 0.000010 0.000010 0.068973 0.000010 0.000010 0.032404 0.575166 0.220913 0.000010 0.102293 0.000010 0.000010 0.000010 0.000010
0.000010 0.000010 0.000010 0.000010 0.000010 0.000010 0.000010 0.000010 0.000010 0.000010 0.000010 0.000010 0.000010 0.000010 0.000010 0.000010 0.000010 0.000010 0.000010 0.000010 0.000010 0.014043 0.810428 0.149412 0.000010 0.025857 0.000010 0.000010 0.000010 0.000010
0.000010 0.000010 0.000010 0.000010 0.000010 0.000010 0.000010 0.000010 0.000010 0.000010 0.000010 0.000010 0.000010 0.000010 0.000010 0.000010 0.000010 0.000010 0.010693 0.000010 0.000010 0.013965 0.775989 0.171539 0.000010 0.027563 0.000010 0.000010 0.000010 0.000010
0.000010 0.000010 0.000010 0.000010 0.000010 0.000010 0.000010 0.000010 0.000010 0.000010 0.000010 0.000010 0.000010 0.000010 0.000010 0.000010 0.000010 0.000010 0.054818 0.000010 0.000010 0.046233 0.687141 0.152803 0.000010 0.058756 0.000010 0.000010 0.000010 0.000010
0.000010 0.000010 0.000010 0.000010 0.000010 0.000010 0.000010 0.000010 0.000010 0.000010 0.000010 0.000010 0.000010 0.000010 0.000010 0.000010 0.000010 0.000010 0.000012 0.000010 0.000010 0.012674 0.227516 0.754600 0.000010 0.004949 0.000010 0.000010 0.000010 0.000010
0.000010 0.000010 0.000010 0.000010 0.000010 0.000010 0.000010 0.000010 0.000010 0.000010 0.000010 0.000010 0.000010 0.000010 0.000010 0.000010 0.000010 0.000010 0.000010 0.000010 0.000010 0.699785 0.216557 0.083388 0.000010 0.000010 0.000010 0.000010 0.000010 0.000010
0.000010 0.000010 0.000010 0.000010 0.000010 0.000010 0.000010 0.000010 0.000010 0.000010 0.000010 0.000010 0.000010 0.000010 0.000010 0.000010 0.000010 0.000010 0.017785 0.000010 0.000010 0.001764 0.856458 0.067906 0.000010 0.055837 0.000010 0.000010 0.000010 0.000010
0.000010 0.000010 0.000010 0.000010 0.000010 0.000010 0.000010 0.000010 0.000010 0.000010 0.000010 0.000010 0.000010 0.000010 0.000010 0.000010 0.000010 0.000010 0.000010 0.000010 0.000010 0.031344 0.968376 0.000010 0.000010 0.000010 0.000010 0.000010 0.000010 0.000010
0.000010 0.000010 0.000010 0.000010 0.000010 0.000010 0.000010 0.000010 0.000010 0.000010 0.000010 0.000010 0.000010 0.000010 0.000010 0.000010 0.000010 0.000010 0.022665 0.000010 0.000010 0.033534 0.766259 0.089165 0.000010 0.088127 0.000010 0.000010 0.000010 0.000010
0.000010 0.000010 0.000010 0.000010 0.000010 0.000010 0.000010 0.000010 0.000010 0.000010 0.000010 0.000010 0.000010 0.000010 0.000010 0.000010 0.000010 0.000010 0.000010 0.000010 0.000010 0.000010 0.999710 0.000010 0.000010 0.000010 0.000010 0.000010 0.000010 0.000010
0.000010 0.000010 0.000010 0.000010 0.000010 0.000010 0.000010 0.000010 0.000010 0.000010 0.000010 0.000010 0.000010 0.000010 0.000010 0.000010 0.000010 0.000010 0.000010 0.000010 0.000010 0.012988 0.986732 0.000010 0.000010 0.000010 0.000010 0.000010 0.000010 0.000010
0.000010 0.000010 0.000010 0.000010 0.000010 0.000010 0.000010 0.000010 0.000010 0.000010 0.000010 0.000010 0.000010 0.000010 0.000010 0.000010 0.000010 0.000010 0.000010 0.000010 0.000010 0.006309 0.993411 0.000010 0.000010 0.000010 0.000010 0.000010 0.000010 0.000010
0.000010 0.000010 0.000010 0.000010 0.000010 0.000010 0.000010 0.000010 0.000010 0.000010 0.000010 0.000010 0.000010 0.000010 0.000010 0.000010 0.000010 0.000010 0.032961 0.000010 0.000010 0.000783 0.861314 0.066076 0.000010 0.038616 0.000010 0.000010 0.000010 0.000010
0.000010 0.000010 0.000010 0.000010 0.000010 0.000010 0.000010 0.000010 0.000010 0.000010 0.000010 0.000010 0.000010 0.000010 0.000010 0.000010 0.000010 0.000010 0.000010 0.000010 0.000010 0.015018 0.984702 0.000010 0.000010 0.000010 0.000010 0.000010 0.000010 0.000010
0.000010 0.000010 0.000010 0.000010 0.000010 0.000010 0.000010 0.000010 0.000010 0.000010 0.000010 0.000010 0.000010 0.000010 0.000010 0.000010 0.000010 0.000010 0.000010 0.000010 0.000010 0.000010 0.999710 0.000010 0.000010 0.000010 0.000010 0.000010 0.000010 0.000010
0.000010 0.000010 0.000010 0.000010 0.000010 0.000010 0.000010 0.004201 0.000010 0.000010 0.021146 0.000010 0.000010 0.000010 0.000010 0.000010 0.000010 0.000010 0.022743 0.000010 0.000010 0.018504 0.746967 0.127221 0.000010 0.058989 0.000010 0.000010 0.000010 0.000010
0.000010 0.000010 0.000010 0.000278 0.000010 0.000010 0.007044 0.000010 0.000010 0.016666 0.000010 0.004392 0.005192 0.000010 0.000010 0.000010 0.002192 0.000010 0.027325 0.000010 0.000010 0.016803 0.646825 0.193117 0.000010 0.066196 0.000502 0.003890 0.009419 0.000010
0.000010 0.000010 0.000010 0.000010 0.000010 0.000010 0.000010 0.000010 0.000010 0.011436 0.023806 0.000010 0.000010 0.000010 0.000010 0.000010 0.000442 0.000010 0.041776 0.000010 0.000010 0.036904 0.595208 0.191327 0.000010 0.098881 0.000010 0.000010 0.000010 0.000010
0.000010 0.000010 0.000010 0.000010 0.000010 0.000010 0.000010 0.000010 0.000010 0.000010 0.042967 0.000010 0.000010 0.000010 0.000010 0.000010 0.000010 0.000010 0.066153 0.000010 0.000010 0.025521 0.595695 0.212307 0.000010 0.057117 0.000010 0.000010 0.000010 0.000010
0.000010 0.000010 0.000010 0.000010 0.000010 0.000010 0.000010 0.000010 0.000010 0.000010 0.000010 0.000010 0.000010 0.000010 0.000010 0.000010 0.000010 0.000010 0.045807 0.000010 0.000010 0.007104 0.671761 0.188885 0.000010 0.086192 0.000010 0.000010 0.000010 0.000010
0.000010 0.000010 0.000010 0.000010 0.000010 0.000010 0.000010 0.011658 0.000010 0.000010 0.000010 0.000010 0.000010 0.000010 0.000010 0.000010 0.000010 0.000010 0.018926 0.000010 0.000010 0.000752 0.723926 0.167978 0.000010 0.076519 0.000010 0.000010 0.000010 0.000010
0.000010 0.000010 0.000010 0.000010 0.000010 0.000010 0.000010 0.000010 0.000010 0.003018 0.000010 0.000010 0.000010 0.000010 0.000010 0.000010 0.000010 0.000010 0.063168 0.000010 0.005765 0.016071 0.597900 0.221552 0.000010 0.092296 0.000010 0.000010 0.000010 0.000010
0.000010 0.000010 0.000010 0.000010 0.000010 0.000010 0.000010 0.000010 0.003590 0.000010 0.000010 0.000010 0.000010 0.000010 0.000010 0.000010 0.000010 0.000010 0.071163 0.000010 0.000010 0.001945 0.648717 0.172926 0.000010 0.101420 0.000010 0.000010 0.000010 0.000010
0.000010 0.000010 0.000010 0.000010 0.000010 0.000010 0.000010 0.006335 0.000010 0.000010 0.000010 0.000010 0.000010 0.000010 0.000010 0.000010 0.000010 0.000010 0.039164 0.000010 0.000010 0.015472 0.651578 0.203657 0.000010 0.083554 0.000010 0.000010 0.000010 0.000010
0.000010 0.000010 0.000010 0.000010 0.000010 0.000010 0.000010 0.002800 0.000010 0.000010 0.024201 0.000010 0.000010 0.000010 0.000010 0.000010 0.000010 0.000010 0.036312 0.000010 0.006069 0.015822 0.572018 0.267116 0.000010 0.075444 0.000010 0.000010 0.000010 0.000010
0.000010 0.000010 0.000010 0.000010 0.000010 0.000010 0.000010 0.000010 0.000010 0.000010 0.039603 0.000010 0.000010 0.000010 0.000010 0.000010 0.000010 0.000010 0.042193 0.000010 0.006891 0.027019 0.607441 0.184772 0.000010 0.091849 0.000010 0.000010 0.000010 0.000010
0.000010 0.000010 0.241544 0.000010 0.000010 0.000010 0.000010 0.000010 0.000010 0.056055 0.000010 0.000010 0.000010 0.560876 0.141264 0.000010 0.000010 0.000010 0.000010 0.000010 0.000010 0.000010 0.000010 0.000010 0.000010 0.000010 0.000010 0.000010 0.000010 0.000010
0.000010 0.000010 0.242348 0.000010 0.000010 0.000010 0.000010 0.000010 0.000010 0.062939 0.000010 0.000010 0.000010 0.553525 0.140928 0.000010 0.000010 0.000010 0.000010 0.000010 0.000010 0.000010 0.000010 0.000010 0.000010 0.000010 0.000010 0.000010 0.000010 0.000010
0.000010 0.000010 0.229587 0.000010 0.000010 0.000010 0.000010 0.000010 0.000010 0.036294 0.000010 0.000010 0.000010 0.591943 0.141916 0.000010 0.000010 0.000010 0.000010 0.000010 0.000010 0.000010 0.000010 0.000010 0.000010 0.000010 0.000010 0.000010 0.000010 0.000010
0.000012 0.000010 0.208481 0.000010 0.000010 0.000010 0.000010 0.000013 0.013325 0.067260 0.000010 0.000010 0.000010 0.570639 0.140041 0.000010 0.000010 0.000010 0.000010 0.000010 0.000010 0.000010 0.000010 0.000010 0.000010 0.000010 0.000010 0.000010 0.000010 0.000010
0.000010 0.000010 0.187936 0.000010 0.000010 0.000010 0.000010 0.000010 0.000010 0.025678 0.000010 0.000010 0.000010 0.656215 0.129911 0.000010 0.000010 0.000010 0.000010 0.000010 0.000010 0.000010 0.000010 0.000010 0.000010 0.000010 0.000010 0.000010 0.000010 0.000010
0.000010 0.000010 0.221329 0.000010 0.000010 0.000010 0.000010 0.000010 0.000010 0.022633 0.000010 0.000010 0.000010 0.627511 0.128266 0.000010 0.000010 0.000010 0.000010 0.000010 0.000010 0.000010 0.000010 0.000010 0.000010 0.000010 0.000010 0.000010 0.000010 0.000010
0.000010 0.000010 0.215543 0.000010 0.000010 0.000010 0.000010 0.000010 0.000010 0.015978 0.000010 0.000010 0.000010 0.635328 0.127651 0.000010 0.000010 0.000010 0.000010 0.000010 0.001244 0.004015 0.000010 0.000010 0.000010 0.000010 0.000010 0.000010 0.000010 0.000010
0.000010 0.000010 0.227221 0.000010 0.000010 0.000010 0.000010 0.000010 0.000010 0.061790 0.000010 0.000010 0.000010 0.578235 0.125908 0.000010 0.000010 0.000010 0.000010 0.000010 0.006596 0.000010 0.000010 0.000010 0.000010 0.000010 0.000010 0.000010 0.000010 0.000010
0.000010 0.000010 0.218143 0.000010 0.000010 0.000010 0.000010 0.000017 0.000010 0.082144 0.000010 0.000010 0.000010 0.545494 0.151170 0.000010 0.000011 0.000010 0.000010 0.000010 0.002792 0.000010 0.000010 0.000010 0.000010 0.000010 0.000010 0.000010 0.000010 0.000010
0.000010 0.000010 0.232940 0.000010 0.000010 0.000010 0.000010 0.000010 0.000010 0.077925 0.000010 0.000010 0.000010 0.552675 0.136199 0.000010 0.000010 0.000010 0.000010 0.000010 0.000010 0.000010 0.000010 0.000010 0.000010 0.000010 0.000010 0.000010 0.000010 0.000010
0.000010 0.000010 0.225462 0.000010 0.000010 0.000010 0.000010 0.000010 0.010342 0.037269 0.000010 0.000010 0.000010 0.577343 0.149330 0.000010 0.000010 0.000010 0.000010 0.000010 0.000014 0.000010 0.000010 0.000010 0.000010 0.000010 0.000010 0.000010 0.000010 0.000010
0.000010 0.000010 0.243202 0.000010 0.000010 0.000014 0.000010 0.000010 0.000010 0.034239 0.000010 0.000010 0.000012 0.593508 0.122688 0.000010 0.000010 0.000010 0.000010 0.000010 0.005536 0.000582 0.000010 0.000010 0.000010 0.000010 0.000010 0.000010 0.000010 0.000010
0.000010 0.000010 0.210615 0.000010 0.000010 0.000010 0.000010 0.000010 0.013247 0.044297 0.000010 0.000010 0.000010 0.582484 0.142853 0.000010 0.000010 0.000010 0.000010 0.000010 0.000566 0.002114 0.000010 0.003603 0.000010 0.000010 0.000010 0.000010 0.000010 0.000010
0.000010 0.000010 0.234314 0.000010 0.000010 0.000010 0.000010 0.000010 0.000010 0.028988 0.000010 0.000010 0.000010 0.616978 0.119460 0.000010 0.000010 0.000010 0.000010 0.000010 0.000010 0.000010 0.000010 0.000010 0.000010 0.000010 0.000010 0.000010 0.000010 0.000010
0.000010 0.000010 0.239053 0.000010 0.000010 0.000010 0.000010 0.000010 0.000010 0.079890 0.000010 0.000010 0.000010 0.540035 0.140759 0.000010 0.000012 0.000010 0.000010 0.000010 0.000011 0.000010 0.000010 0.000010 0.000010 0.000010 0.000010 0.000010 0.000010 0.000010
0.000010 0.000010 0.222497 0.000010 0.000020 0.000010 0.000010 0.000010 0.000010 0.023104 0.000010 0.000010 0.000014 0.610924 0.143201 0.000010 0.000010 0.000010 0.000010 0.000010 0.000010 0.000010 0.000010 0.000010 0.000010 0.000010 0.000010 0.000010 0.000010 0.000010
0.000012 0.000010 0.231437 0.000010 0.000011 0.000010 0.000010 0.000010 0.000010 0.036748 0.000010 0.000010 0.000010 0.571512 0.160035 0.000010 0.000015 0.000010 0.000010 0.000010 0.000010 0.000010 0.000010 0.000010 0.000010 0.000010 0.000010 0.000010 0.000010 0.000010
0.000010 0.000010 0.222341 0.000010 0.000010 0.000010 0.000010 0.000018 0.026822 0.050563 0.000010 0.000010 0.000010 0.570479 0.129536 0.000010 0.000010 0.000010 0.000010 0.000010 0.000010 0.000010 0.000010 0.000010 0.000010 0.000010 0.000010 0.000010 0.000010 0.000010
0.000010 0.000010 0.181913 0.000010 0.000010 0.000010 0.000010 0.000017 0.012398 0.021494 0.000010 0.000010 0.000010 0.647015 0.136917 0.000010 0.000015 0.000010 0.000010 0.000010 0.000010 0.000010 0.000010 0.000010 0.000010 0.000010 0.000010 0.000010 0.000010 0.000010
0.000010 0.000010 0.213807 0.000010 0.000010 0.000010 0.000010 0.000010 0.000010 0.038502 0.000010 0.000010 0.000010 0.593195 0.154235 0.000010 0.000010 0.000010 0.000010 0.000010 0.000010 0.000010 0.000010 0.000010 0.000010 0.000010 0.000010 0.000010 0.000010 0.000010
0.000010 0.000010 0.176684 0.000010 0.000010 0.000010 0.000010 0.000010 0.807248 0.000010 0.000010 0.000010 0.000010 0.015798 0.000010 0.000010 0.000010 0.000010 0.000010 0.000010 0.000010 0.000010 0.000010 0.000010 0.000010 0.000010 0.000010 0.000010 0.000010 0.000010
0.000010 0.000010 0.000010 0.000010 0.000010 0.000010 0.000010 0.000010 0.999710 0.000010 0.000010 0.000010 0.000010 0.000010 0.000010 0.000010 0.000010 0.000010 0.000010 0.000010 0.000010 0.000010 0.000010 0.000010 0.000010 0.000010 0.000010 0.000010 0.000010 0.000010
0.000010 0.000010 0.000010 0.000010 0.000010 0.000010 0.000010 0.000010 0.999710 0.000010 0.000010 0.000010 0.000010 0.000010 0.000010 0.000010 0.000010 0.000010 0.000010 0.000010 0.000010 0.000010 0.000010 0.000010 0.000010 0.000010 0.000010 0.000010 0.000010 0.000010
0.000010 0.000010 0.026202 0.000010 0.000010 0.000010 0.000010 0.000010 0.791465 0.000010 0.000010 0.000010 0.000010 0.171164 0.010909 0.000010 0.000010 0.000010 0.000010 0.000010 0.000010 0.000010 0.000010 0.000010 0.000010 0.000010 0.000010 0.000010 0.000010 0.000010
0.000010 0.000010 0.004506 0.000010 0.000010 0.000010 0.000010 0.000010 0.995214 0.000010 0.000010 0.000010 0.000010 0.000010 0.000010 0.000010 0.000010 0.000010 0.000010 0.000010 0.000010 0.000010 0.000010 0.000010 0.000010 0.000010 0.000010 0.000010 0.000010 0.000010
0.000010 0.000010 0.000010 0.000010 0.000010 0.000010 0.000010 0.000010 0.999710 0.000010 0.000010 0.000010 0.000010 0.000010 0.000010 0.000010 0.000010 0.000010 0.000010 0.000010 0.000010 0.000010 0.000010 0.000010 0.000010 0.000010 0.000010 0.000010 0.000010 0.000010
0.000010 0.000010 0.000010 0.000010 0.000010 0.000010 0.000010 0.000010 0.999706 0.000010 0.000010 0.000010 0.000010 0.000010 0.000010 0.000010 0.000010 0.000010 0.000010 0.000010 0.000010 0.000011 0.000012 0.000010 0.000010 0.000010 0.000010 0.000010 0.000010 0.000010
0.000010 0.000010 0.000010 0.000010 0.000010 0.000010 0.000010 0.000010 0.999710 0.000010 0.000010 0.000010 0.000010 0.000010 0.000010 0.000010 0.000010 0.000010 0.000010 0.000010 0.000010 0.000010 0.000010 0.000010 0.000010 0.000010 0.000010 0.000010 0.000010 0.000010
0.000010 0.000010 0.000010 0.000010 0.000010 0.000010 0.000010 0.000010 0.999710 0.000010 0.000010 0.000010 0.000010 0.000010 0.000010 0.000010 0.000010 0.000010 0.000010 0.000010 0.000010 0.000010 0.000010 0.000010 0.000010 0.000010 0.000010 0.000010 0.000010 0.000010
0.000010 0.000010 0.000010 0.000010 0.000010 0.000010 0.000010 0.000010 0.872339 0.000010 0.000010 0.000010 0.000010 0.121409 0.005981 0.000010 0.000010 0.000010 0.000010 0.000010 0.000010 0.000010 0.000010 0.000010 0.000010 0.000010 0.000010 0.000010 0.000010 0.000010
0.000010 0.000010 0.000010 0.000010 0.000010 0.000010 0.000010 0.000010 0.859578 0.000010 0.000010 0.000010 0.000010 0.140142 0.000010 0.000010 0.000010 0.000010 0.000010 0.000010 0.000010 0.000010 0.000010 0.000010 0.000010 0.000010 0.000010 0.000010 0.000010 0.000010
0.000010 0.000010 0.000010 0.000010 0.000010 0.000010 0.000010 0.000010 0.924917 0.025885 0.000010 0.000010 0.000010 0.000010 0.000010 0.000010 0.000010 0.000010 0.000010 0.000010 0.000010 0.002891 0.028148 0.000010 0.000010 0.017909 0.000010 0.000010 0.000010 0.000010
0.000010 0.000010 0.000010 0.000010 0.000010 0.000010 0.000010 0.000010 0.999710 0.000010 0.000010 0.000010 0.000010 0.000010 0.000010 0.000010 0.000010 0.000010 0.000010 0.000010 0.000010 0.000010 0.000010 0.000010 0.000010 0.000010 0.000010 0.000010 0.000010 0.000010
0.000010 0.000010 0.016071 0.000010 0.000010 0.000010 0.000010 0.000010 0.744201 0.047714 0.000010 0.000010 0.000010 0.154803 0.006234 0.000010 0.000010 0.000010 0.000978 0.000010 0.013967 0.006722 0.009100 0.000010 0.000010 0.000010 0.000010 0.000010 0.000010 0.000010
0.000010 0.000010 0.000010 0.000010 0.000010 0.000010 0.000010 0.000010 0.999710 0.000010 0.000010 0.000010 0.000010 0.000010 0.000010 0.000010 0.000010 0.000010 0.000010 0.000010 0.000010 0.000010 0.000010 0.000010 0.000010 0.000010 0.000010 0.000010 0.000010 0.000010
0.000010 0.000010 0.000010 0.000010 0.000010 0.000010 0.000010 0.000010 0.999710 0.000010 0.000010 0.000010 0.000010 0.000010 0.000010 0.000010 0.000010 0.000010 0.000010 0.000010 0.000010 0.000010 0.000010 0.000010 0.000010 0.000010 0.000010 0.000010 0.000010 0.000010
0.000010 0.000010 0.000010 0.000010 0.000010 0.000010 0.000010 0.000010 0.999710 0.000010 0.000010 0.000010 0.000010 0.000010 0.000010 0.000010 0.000010 0.000010 0.000010 0.000010 0.000010 0.000010 0.000010 0.000010 0.000010 0.000010 0.000010 0.000010 0.000010 0.000010
0.017076 0.024735 0.070063 0.000010 0.007990 0.014026 0.008527 0.000010 0.015866 0.000010 0.000010 0.009624 0.704981 0.050003 0.024924 0.000010 0.000010 0.015651 0.000010 0.000010 0.000010 0.000010 0.000010 0.000010 0.000469 0.000010 0.011396 0.003078 0.021450 0.000010
0.081990 0.013664 0.067456 0.000010 0.021895 0.000010 0.000010 0.000010 0.000010 0.000010 0.000010 0.000010 0.805414 0.004124 0.005227 0.000010 0.000010 0.000010 0.000010 0.000010 0.000010 0.000010 0.000010 0.000010 0.000010 0.000010 0.000010 0.000010 0.000010 0.000010
0.000010 0.000010 0.000010 0.000010 0.000010 0.000010 0.000010 0.000010 0.000010 0.000010 0.000010 0.000010 0.999710 0.000010 0.000010 0.000010 0.000010 0.000010 0.000010 0.000010 0.000010 0.000010 0.000010 0.000010 0.000010 0.000010 0.000010 0.000010 0.000010 0.000010
0.000010 0.000010 0.000010 0.000010 0.000010 0.000010 0.000010 0.000010 0.000010 0.000010 0.000010 0.000010 0.999710 0.000010 0.000010 0.000010 0.000010 0.000010 0.000010 0.000010 0.000010 0.000010 0.000010 0.000010 0.000010 0.000010 0.000010 0.000010 0.000010 0.000010
0.037597 0.000010 0.044298 0.000010 0.021969 0.000014 0.000010 0.000010 0.000010 0.000010 0.000010 0.002405 0.826146 0.009296 0.030753 0.000010 0.000010 0.000010 0.000010 0.000010 0.000010 0.000010 0.000010 0.000010 0.000010 0.000010 0.012883 0.000010 0.014438 0.000010
0.188101 0.061171 0.040405 0.000010 0.011219 0.019381 0.000010 0.000010 0.016123 0.000010 0.000010 0.010892 0.574579 0.038093 0.011879 0.000010 0.000010 0.000010 0.000010 0.000010 0.000010 0.000010 0.000010 0.000010 0.000010 0.000010 0.000010 0.000010 0.027966 0.000010
0.167575 0.098855 0.012613 0.000010 0.000019 0.023508 0.000010 0.000010 0.000010 0.000010 0.000010 0.006124 0.641010 0.008973 0.003285 0.000010 0.000010 0.000010 0.000010 0.000010 0.000010 0.000010 0.000010 0.000010 0.000010 0.000010 0.000010 0.014730 0.023118 0.000010
0.000010 0.000010 0.000010 0.000010 0.000010 0.000010 0.000010 0.000010 0.000010 0.000010 0.000010 0.000010 0.999710 0.000010 0.000010 0.000010 0.000010 0.000010 0.000010 0.000010 0.000010 0.000010 0.000010 0.000010 0.000010 0.000010 0.000010 0.000010 0.000010 0.000010
0.000010 0.000010 0.000010 0.000010 0.000015 0.000010 0.000010 0.000010 0.000010 0.000010 0.000010 0.000010 0.999705 0.000010 0.000010 0.000010 0.000010 0.000010 0.000010 0.000010 0.000010 0.000010 0.000010 0.000010 0.000010 0.000010 0.000010 0.000010 0.000010 0.000010
0.000010 0.000010 0.026884 0.000010 0.000010 0.000010 0.000010 0.000010 0.000010 0.000010 0.000010 0.000010 0.956920 0.000010 0.015926 0.000010 0.000010 0.000010 0.000010 0.000010 0.000010 0.000010 0.000010 0.000010 0.000010 0.000010 0.000010 0.000010 0.000010 0.000010
0.012230 0.027680 0.066606 0.000010 0.003495 0.000010 0.006798 0.000010 0.000010 0.000010 0.000010 0.039829 0.722879 0.044201 0.040021 0.000010 0.000010 0.000010 0.000010 0.003961 0.000010 0.000010 0.000010 0.000010 0.000010 0.000010 0.007056 0.000010 0.025064 0.000010
0.109624 0.000010 0.033756 0.000010 0.000010 0.009769 0.000010 0.000010 0.000010 0.000010 0.000010 0.000010 0.796349 0.000010 0.003186 0.000010 0.000010 0.000010 0.000010 0.000010 0.000010 0.000010 0.000010 0.000010 0.000010 0.000010 0.000010 0.029649 0.017437 0.000010
0.000010 0.000010 0.000010 0.000010 0.000010 0.000010 0.000010 0.000010 0.000020 0.000010 0.000010 0.000010 0.999700 0.000010 0.000010 0.000010 0.000010 0.000010 0.000010 0.000010 0.000010 0.000010 0.000010 0.000010 0.000010 0.000010 0.000010 0.000010 0.000010 0.000010
0.000010 0.000010 0.000010 0.000010 0.000010 0.000010 0.000010 0.000010 0.000010 0.000010 0.000010 0.000010 0.999710 0.000010 0.000010 0.000010 0.000010 0.000010 0.000010 0.000010 0.000010 0.000010 0.000010 0.000010 0.000010 0.000010 0.000010 0.000010 0.000010 0.000010
0.174293 0.042446 0.027201 0.000010 0.015129 0.034906 0.000010 0.000010 0.000010 0.000010 0.000010 0.000010 0.659576 0.032387 0.000010 0.000010 0.000010 0.000010 0.000010 0.011061 0.000010 0.000010 0.000010 0.000010 0.000010 0.000010 0.000010 0.002791 0.000010 0.000010
0.140796 0.035292 0.004232 0.000010 0.000010 0.001994 0.004869 0.000010 0.003158 0.000010 0.000010 0.000010 0.781594 0.003492 0.000010 0.000010 0.000010 0.000010 0.000010 0.000010 0.000010 0.000010 0.000010 0.000010 0.000010 0.000010 0.000010 0.024362 0.000010 0.000010
0.000010 0.000010 0.000010 0.000010 0.000010 0.000010 0.000010 0.000010 0.000010 0.000010 0.000010 0.000010 0.999710 0.000010 0.000010 0.000010 0.000010 0.000010 0.000010 0.000010 0.000010 0.000010 0.000010 0.000010 0.000010 0.000010 0.000010 0.000010 0.000010 0.000010
0.000010 0.000010 0.000010 0.000010 0.000010 0.000010 0.000010 0.000010 0.000010 0.000010 0.000010 0.000010 0.999710 0.000010 0.000010 0.000010 0.000010 0.000010 0.000010 0.000010 0.000010 0.000010 0.000010 0.000010 0.000010 0.000010 0.000010 0.000010 0.000010 0.000010
0.121483 0.029813 0.121143 0.000010 0.002862 0.036040 0.004970 0.000010 0.014082 0.000010 0.000010 0.000010 0.522817 0.033772 0.025942 0.000010 0.000010 0.002412 0.000010 0.000010 0.000010 0.000010 0.000010 0.000010 0.003751 0.000010 0.000010 0.000270 0.080483 0.000010
0.172407 0.717102 0.000452 0.000010 0.000010 0.054715 0.006314 0.000010 0.000010 0.000010 0.000010 0.000010 0.000010 0.009052 0.000010 0.000010 0.000010 0.005402 0.000010 0.007012 0.000010 0.000010 0.000010 0.000010 0.001259 0.000010 0.003200 0.003887 0.019019 0.000010
0.142502 0.804364 0.015410 0.000010 0.006222 0.016875 0.000010 0.000010 0.004600 0.000010 0.000010 0.000264 0.000010 0.000010 0.000010 0.000010 0.000579 0.000010 0.000010 0.000010 0.000010 0.000010 0.000010 0.000010 0.000010 0.000010 0.008975 0.000010 0.000010 0.000010
0.178704 0.733250 0.000010 0.001909 0.000010 0.019366 0.007544 0.000010 0.000010 0.000010 0.000010 0.004184 0.004601 0.007487 0.000010 0.000010 0.000010 0.017506 0.000010 0.009692 0.000010 0.000010 0.000010 0.000010 0.001957 0.000010 0.011177 0.002455 0.000010 0.000010
0.176396 0.731033 0.005156 0.000010 0.000010 0.038441 0.015102 0.000010 0.000010 0.000010 0.000010 0.002163 0.002901 0.000010 0.014146 0.000010 0.000010 0.000779 0.000010 0.000010 0.000010 0.000010 0.000010 0.000010 0.000010 0.000010 0.000010 0.013684 0.000010 0.000010
0.136422 0.813581 0.000010 0.000010 0.004122 0.027209 0.002399 0.000010 0.000010 0.000010 0.000010 0.000010 0.000010 0.004628 0.007021 0.000010 0.000010 0.000010 0.000010 0.000010 0.000010 0.000010 0.000010 0.000010 0.000010 0.000010 0.000010 0.004398 0.000010 0.000010
0.123130 0.839854 0.000010 0.000010 0.000010 0.035719 0.000010 0.000010 0.000010 0.000010 0.000010 0.000010 0.001036 0.000010 0.000010 0.000010 0.000010 0.000010 0.000010 0.000010 0.000010 0.000010 0.000010 0.000010 0.000010 0.000010 0.000010 0.000010 0.000010 0.000010
0.145992 0.830943 0.000010 0.000010 0.000010 0.019830 0.000306 0.000010 0.000010 0.000010 0.000010 0.000010 0.000010 0.000010 0.002678 0.000010 0.000010 0.000010 0.000010 0.000010 0.000010 0.000010 0.000010 0.000010 0.000010 0.000010 0.000010 0.000010 0.000010 0.000010
0.102963 0.827135 0.002684 0.000010 0.000010 0.037965 0.010575 0.000010 0.000010 0.000010 0.000010 0.000010 0.018438 0.000010 0.000010 0.000010 0.000010 0.000010 0.000010 0.000010 0.000010 0.000010 0.000010 0.000010 0.000010 0.000010 0.000010 0.000010 0.000010 0.000010
0.152390 0.776694 0.000010 0.000010 0.000010 0.041226 0.018646 0.000010 0.000010 0.000010 0.000010 0.000010 0.000010 0.008465 0.000010 0.000010 0.000010 0.000010 0.000010 0.000010 0.002339 0.000010 0.000010 0.000010 0.000010 0.000010 0.000010 0.000010 0.000010 0.000010
0.147359 0.811396 0.009608 0.000010 0.000010 0.018315 0.007095 0.000010 0.000010 0.000010 0.000010 0.000010 0.005984 0.000010 0.000013 0.000010 0.000010 0.000010 0.000010 0.000010 0.000010 0.000010 0.000010 0.000010 0.000010 0.000010 0.000010 0.000010 0.000010 0.000010
0.144868 0.742129 0.000010 0.000010 0.000010 0.052821 0.002852 0.000010 0.000010 0.000010 0.000010 0.000010 0.002331 0.000698 0.000010 0.000010 0.000010 0.000010 0.000010 0.000010 0.000010 0.000010 0.000010 0.000010 0.016692 0.000010 0.017971 0.005706 0.013732 0.000010
0.170695 0.747210 0.010721 0.000010 0.000229 0.030804 0.009289 0.000010 0.000010 0.000010 0.000010 0.000010 0.000969 0.000010 0.010678 0.000010 0.000010 0.000010 0.000010 0.003917 0.000010 0.000010 0.000010 0.000010 0.000010 0.000010 0.006288 0.009011 0.000010 0.000010
0.106544 0.852598 0.000010 0.000010 0.000010 0.030195 0.000010 0.000010 0.000010 0.000010 0.000010 0.000010 0.000010 0.007994 0.000010 0.000010 0.000010 0.000010 0.000010 0.002419 0.000010 0.000010 0.000010 0.000010 0.000010 0.000010 0.000010 0.000010 0.000010 0.000010
0.137048 0.826828 0.004911 0.000010 0.000010 0.026192 0.003464 0.000010 0.000010 0.000010 0.000010 0.000010 0.000010 0.000010 0.000010 0.000010 0.000010 0.000010 0.000010 0.000010 0.000010 0.000010 0.000010 0.000010 0.000010 0.000010 0.000010 0.001318 0.000010 0.000010
0.182612 0.757031 0.012535 0.000010 0.000010 0.022049 0.000010 0.000010 0.000010 0.000010 0.000010 0.000010 0.000053 0.000010 0.000010 0.000010 0.000010 0.000010 0.000010 0.009651 0.000010 0.000010 0.000010 0.000010 0.000010 0.000010 0.000010 0.000010 0.015839 0.000010
0.176409 0.742975 0.000010 0.000010 0.011066 0.041251 0.003772 0.000010 0.001874 0.000010 0.000010 0.000010 0.000010 0.000141 0.000010 0.000010 0.004982 0.000010 0.000010 0.009142 0.000010 0.000010 0.000010 0.000010 0.000010 0.000010 0.004482 0.000010 0.003715 0.000010
0.128978 0.794052 0.000010 0.000010 0.000010 0.019714 0.007605 0.000010 0.021228 0.000010 0.000010 0.000010 0.000932 0.000010 0.000010 0.000010 0.000010 0.000010 0.000010 0.004161 0.000010 0.000010 0.000010 0.000010 0.000010 0.000010 0.000010 0.023110 0.000010 0.000010
0.159349 0.795660 0.000010 0.000010 0.004948 0.000010 0.019004 0.000010 0.000010 0.000010 0.000010 0.000010 0.013022 0.000010 0.000010 0.000010 0.000010 0.000010 0.000010 0.001602 0.000010 0.000010 0.000010 0.000010 0.000010 0.000010 0.003828 0.000010 0.002367 0.000010
0.174860 0.733167 0.000010 0.000010 0.013961 0.028701 0.000269 0.000010 0.000010 0.000010 0.000010 0.000010 0.017537 0.010730 0.000299 0.000010 0.000010 0.000010 0.000010 0.013563 0.000010 0.000010 0.000010 0.000010 0.000010 0.000010 0.005105 0.000010 0.001619 0.000010
0.156451 0.791866 0.000131 0.000010 0.000010 0.027527 0.005974 0.000010 0.000010 0.000010 0.000010 0.000010 0.009773 0.000010 0.003161 0.000010 0.000010 0.000010 0.000010 0.001991 0.000010 0.000010 0.000010 0.000010 0.000010 0.000010 0.000010 0.000010 0.002916 0.000010
0.000010 0.000010 0.150900 0.000010 0.000010 0.000010 0.000010 0.000011 0.023353 0.023667 0.000010 0.000010 0.000010 0.684349 0.096840 0.000010 0.000010 0.000010 0.000010 0.000010 0.000010 0.008080 0.008623 0.000010 0.000010 0.003965 0.000010 0.000010 0.000010 0.000010
0.000010 0.000010 0.000010 0.000010 0.000010 0.000010 0.000010 0.000010 0.000010 0.000010 0.000010 0.000010 0.000010 0.999710 0.000010 0.000010 0.000010 0.000010 0.000010 0.000010 0.000010 0.000010 0.000010 0.000010 0.000010 0.000010 0.000010 0.000010 0.000010 0.000010
0.000010 0.000010 0.000010 0.000010 0.000010 0.000010 0.000010 0.000010 0.000010 0.000010 0.000010 0.000010 0.000010 0.999710 0.000010 0.000010 0.000010 0.000010 0.000010 0.000010 0.000010 0.000010 0.000010 0.000010 0.000010 0.000010 0.000010 0.000010 0.000010 0.000010
0.000010 0.000010 0.145812 0.000010 0.000010 0.000010 0.000010 0.000010 0.000010 0.000010 0.000010 0.000010 0.000010 0.785912 0.068005 0.000010 0.000010 0.000010 0.000010 0.000010 0.000010 0.000010 0.000010 0.000010 0.000010 0.000010 0.000010 0.000010 0.000010 0.000010
0.000010 0.000010 0.188377 0.000010 0.000010 0.000010 0.000010 0.000010 0.016119 0.000020 0.000010 0.000010 0.000010 0.697605 0.097628 0.000010 0.000010 0.000010 0.000010 0.000010 0.000010 0.000010 0.000010 0.000010 0.000010 0.000010 0.000010 0.000010 0.000010 0.000010
0.000010 0.000010 0.130748 0.000010 0.000010 0.000010 0.000010 0.000010 0.000010 0.000010 0.000010 0.000010 0.000010 0.790816 0.078166 0.000010 0.000010 0.000010 0.000010 0.000010 0.000010 0.000010 0.000010 0.000010 0.000010 0.000010 0.000010 0.000010 0.000010 0.000010
0.000010 0.000010 0.157785 0.000010 0.000010 0.000010 0.000010 0.000010 0.000010 0.000010 0.000010 0.000010 0.000010 0.750819 0.091126 0.000010 0.000010 0.000010 0.000010 0.000010 0.000010 0.000010 0.000010 0.000010 0.000010 0.000010 0.000010 0.000010 0.000010 0.000010
0.000010 0.000010 0.000010 0.000010 0.000010 0.000010 0.000010 0.000010 0.000010 0.000010 0.000010 0.000010 0.000010 0.955358 0.000010 0.000010 0.003854 0.000010 0.000010 0.000010 0.000010 0.005230 0.010506 0.007216 0.000010 0.017596 0.000010 0.000010 0.000010 0.000010
0.000010 0.000010 0.141097 0.000010 0.000010 0.000010 0.000010 0.000010 0.000010 0.000010 0.000010 0.000010 0.000010 0.762822 0.095812 0.000010 0.000010 0.000010 0.000010 0.000010 0.000010 0.000010 0.000010 0.000010 0.000010 0.000010 0.000010 0.000010 0.000010 0.000010
0.000010 0.000010 0.147003 0.000010 0.000010 0.000010 0.000010 0.000010 0.005945 0.000010 0.000010 0.000010 0.000010 0.752647 0.094142 0.000010 0.000010 0.000010 0.000010 0.000010 0.000010 0.000010 0.000010 0.000010 0.000010 0.000010 0.000013 0.000010 0.000010 0.000010
0.000010 0.000010 0.025882 0.000010 0.000010 0.000010 0.000010 0.000010 0.000010 0.000010 0.000010 0.000010 0.000010 0.930207 0.043641 0.000010 0.000010 0.000010 0.000010 0.000010 0.000010 0.000010 0.000010 0.000010 0.000010 0.000010 0.000010 0.000010 0.000010 0.000010
0.000010 0.000010 0.086844 0.000010 0.000010 0.000010 0.000010 0.000010 0.000010 0.000010 0.000010 0.000010 0.000010 0.853523 0.059363 0.000010 0.000010 0.000010 0.000010 0.000010 0.000010 0.000010 0.000010 0.000010 0.000010 0.000010 0.000010 0.000010 0.000010 0.000010
0.000010 0.000010 0.000010 0.000010 0.000010 0.000010 0.000010 0.000010 0.000010 0.000010 0.000010 0.000010 0.000010 0.999710 0.000010 0.000010 0.000010 0.000010 0.000010 0.000010 0.000010 0.000010 0.000010 0.000010 0.000010 0.000010 0.000010 0.000010 0.000010 0.000010
0.000010 0.000010 0.192417 0.000010 0.000010 0.000010 0.000010 0.000010 0.000010 0.000010 0.000010 0.000010 0.000010 0.726852 0.080460 0.000010 0.000010 0.000010 0.000010 0.000010 0.000010 0.000010 0.000010 0.000010 0.000010 0.000010 0.000010 0.000010 0.000010 0.000010
0.000010 0.000010 0.000010 0.000010 0.000010 0.000010 0.000010 0.000010 0.000010 0.000010 0.000010 0.000010 0.000010 0.999710 0.000010 0.000010 0.000010 0.000010 0.000010 0.000010 0.000010 0.000010 0.000010 0.000010 0.000010 0.000010 0.000010 0.000010 0.000010 0.000010
0.000010 0.000010 0.000010 0.000010 0.000010 0.000010 0.000010 0.000010 0.000010 0.000010 0.000010 0.000010 0.000010 0.999710 0.000010 0.000010 0.000010 0.000010 0.000010 0.000010 0.000010 0.000010 0.000010 0.000010 0.000010 0.000010 0.000010 0.000010 0.000010 0.000010
0.000010 0.000010 0.000010 0.000010 0.000010 0.000010 0.000010 0.000010 0.000010 0.000010 0.000010 0.000010 0.000010 0.999710 0.000010 0.000010 0.000010 0.000010 0.000010 0.000010 0.000010 0.000010 0.000010 0.000010 0.000010 0.000010 0.000010 0.000010 0.000010 0.000010
0.000010 0.000010 0.000010 0.000010 0.000010 0.000010 0.000010 0.000010 0.000010 0.000010 0.000010 0.000010 0.000010 0.999710 0.000010 0.000010 0.000010 0.000010 0.000010 0.000010 0.000010 0.000010 0.000010 0.000010 0.000010 0.000010 0.000010 0.000010 0.000010 0.000010
0.000010 0.000010 0.583761 0.000010 0.000010 0.000010 0.000010 0.000010 0.000010 0.000010 0.000010 0.000010 0.000010 0.391855 0.005106 0.000010 0.000010 0.000010 0.000010 0.000010 0.000010 0.004237 0.000010 0.013357 0.000010 0.001444 0.000010 0.000010 0.000010 0.000010
0.000010 0.000010 0.073494 0.000010 0.000010 0.000010 0.000010 0.000010 0.001283 0.000010 0.000010 0.000010 0.000010 0.843693 0.081270 0.000010 0.000010 0.000010 0.000010 0.000010 0.000010 0.000010 0.000010 0.000010 0.000010 0.000010 0.000010 0.000010 0.000010 0.000010
0.000010 0.000010 0.000010 0.000010 0.000010 0.000010 0.000010 0.000010 0.000010 0.000010 0.000010 0.000010 0.000010 0.000010 0.000010 0.000010 0.000010 0.000010 0.000010 0.000010 0.999710 0.000010 0.000010 0.000010 0.000010 0.000010 0.000010 0.000010 0.000010 0.000010
0.000010 0.000010 0.000010 0.000010 0.000010 0.000010 0.000010 0.000010 0.000010 0.000010 0.000010 0.000010 0.000010 0.000010 0.000010 0.000010 0.000010 0.000010 0.000010 0.000010 0.999710 0.000010 0.000010 0.000010 0.000010 0.000010 0.000010 0.000010 0.000010 0.000010
0.000010 0.000010 0.000010 0.000010 0.000010 0.000010 0.000010 0.000010 0.000010 0.000010 0.000010 0.000010 0.000010 0.000010 0.000010 0.000010 0.000010 0.000010 0.000010 0.000010 0.999710 0.000010 0.000010 0.000010 0.000010 0.000010 0.000010 0.000010 0.000010 0.000010
0.000010 0.000010 0.000010 0.000010 0.000010 0.000010 0.000010 0.000010 0.000010 0.000010 0.000010 0.000010 0.000010 0.000010 0.000010 0.000010 0.000010 0.000010 0.000010 0.000010 0.999710 0.000010 0.000010 0.000010 0.000010 0.000010 0.000010 0.000010 0.000010 0.000010
0.000010 0.000010 0.000010 0.000010 0.000010 0.000010 0.000010 0.000010 0.000010 0.000010 0.000010 0.000010 0.000010 0.000010 0.000010 0.000010 0.000010 0.000010 0.000010 0.000010 0.999710 0.000010 0.000010 0.000010 0.000010 0.000010 0.000010 0.000010 0.000010 0.000010
0.030120 0.000010 0.011152 0.000010 0.010993 0.000010 0.000010 0.000010 0.025846 0.029196 0.000010 0.000010 0.006773 0.000010 0.008980 0.017562 0.000010 0.000010 0.000010 0.000010 0.859169 0.000010 0.000010 0.000010 0.000010 0.000010 0.000010 0.000010 0.000010 0.000010
0.000010 0.000010 0.000010 0.000010 0.000010 0.000010 0.000010 0.000010 0.000010 0.000010 0.000010 0.000010 0.000010 0.000010 0.000010 0.000010 0.000010 0.000010 0.000010 0.000010 0.999710 0.000010 0.000010 0.000010 0.000010 0.000010 0.000010 0.000010 0.000010 0.000010
0.000010 0.000010 0.000010 0.000010 0.000010 0.000010 0.000010 0.000010 0.000010 0.000010 0.000010 0.000010 0.000010 0.000010 0.000010 0.000010 0.000010 0.000010 0.000010 0.000010 0.999710 0.000010 0.000010 0.000010 0.000010 0.000010 0.000010 0.000010 0.000010 0.000010
0.000010 0.000010 0.000010 0.000010 0.000010 0.000010 0.000010 0.000010 0.000010 0.000010 0.000010 0.000010 0.000010 0.000010 0.000010 0.000010 0.000010 0.000010 0.000010 0.000010 0.999710 0.000010 0.000010 0.000010 0.000010 0.000010 0.000010 0.000010 0.000010 0.000010
0.000010 0.000010 0.000010 0.000010 0.000010 0.000010 0.000010 0.000010 0.000010 0.000010 0.000010 0.000010 0.000010 0.000010 0.000010 0.000010 0.000010 0.000010 0.000010 0.000010 0.999710 0.000010 0.000010 0.000010 0.000010 0.000010 0.000010 0.000010 0.000010 0.000010
0.000010 0.000010 0.000010 0.000010 0.000010 0.000010 0.000010 0.000010 0.000010 0.000010 0.000010 0.000010 0.000010 0.000010 0.000010 0.000010 0.000010 0.000010 0.000010 0.000010 0.999710 0.000010 0.000010 0.000010 0.000010 0.000010 0.000010 0.000010 0.000010 0.000010
0.000010 0.000010 0.000010 0.000010 0.000010 0.000010 0.000010 0.000010 0.000010 0.000010 0.000010 0.000010 0.000010 0.000010 0.000010 0.000010 0.000010 0.000010 0.000010 0.000010 0.999710 0.000010 0.000010 0.000010 0.000010 0.000010 0.000010 0.000010 0.000010 0.000010
0.000010 0.000010 0.000010 0.000010 0.000010 0.000010 0.000010 0.000010 0.000010 0.000010 0.000010 0.000010 0.000010 0.000010 0.000010 0.000010 0.000010 0.000010 0.000010 0.000010 0.999710 0.000010 0.000010 0.000010 0.000010 0.000010 0.000010 0.000010 0.000010 0.000010
0.000010 0.000010 0.000010 0.000010 0.000010 0.000010 0.000010 0.000010 0.000010 0.000010 0.000010 0.000010 0.000010 0.000010 0.000010 0.000010 0.000010 0.000010 0.000010 0.000010 0.999710 0.000010 0.000010 0.000010 0.000010 0.000010 0.000010 0.000010 0.000010 0.000010
0.000010 0.000010 0.000010 0.000010 0.000010 0.000010 0.000010 0.000010 0.000010 0.000010 0.000010 0.000010 0.000010 0.000010 0.000010 0.000010 0.000010 0.000010 0.000010 0.000010 0.999710 0.000010 0.000010 0.000010 0.000010 0.000010 0.000010 0.000010 0.000010 0.000010
0.000010 0.000010 0.000010 0.000010 0.000010 0.000010 0.000010 0.000010 0.000010 0.000010 0.000010 0.000010 0.000010 0.000010 0.000010 0.000010 0.000010 0.000010 0.000010 0.000010 0.999710 0.000010 0.000010 0.000010 0.000010 0.000010 0.000010 0.000010 0.000010 0.000010
0.000010 0.000010 0.000010 0.000010 0.000010 0.000010 0.000010 0.000010 0.000010 0.000010 0.000010 0.000010 0.000010 0.000010 0.000010 0.000010 0.000010 0.000010 0.000010 0.000010 0.999710 0.000010 0.000010 0.000010 0.000010 0.000010 0.000010 0.000010 0.000010 0.000010
0.000010 0.000010 0.000010 0.000010 0.000010 0.000010 0.000010 0.000010 0.000010 0.000010 0.000010 0.000010 0.000010 0.000010 0.000010 0.000010 0.000010 0.000010 0.000010 0.000010 0.999710 0.000010 0.000010 0.000010 0.000010 0.000010 0.000010 0.000010 0.000010 0.000010
0.000010 0.000010 0.000010 0.000010 0.000010 0.000010 0.000010 0.000010 0.000010 0.000010 0.000010 0.000010 0.000010 0.000010 0.000010 0.000010 0.000010 0.000010 0.000010 0.000010 0.999710 0.000010 0.000010 0.000010 0.000010 0.000010 0.000010 0.000010 0.000010 0.000010
0.000010 0.000010 0.000010 0.000010 0.000010 0.000010 0.000010 0.000010 0.000010 0.000010 0.000010 0.000010 0.000010 0.000010 0.000010 0.000010 0.000010 0.000010 0.000010 0.000010 0.999710 0.000010 0.000010 0.000010 0.000010 0.000010 0.000010 0.000010 0.000010 0.000010
0.000010 0.000010 0.000010 0.000010 0.000010 0.000010 0.000010 0.000010 0.000010 0.999710 0.000010 0.000010 0.000010 0.000010 0.000010 0.000010 0.000010 0.000010 0.000010 0.000010 0.000010 0.000010 0.000010 0.000010 0.000010 0.000010 0.000010 0.000010 0.000010 0.000010
0.000010 0.000010 0.000010 0.000010 0.000010 0.000010 0.000010 0.000010 0.000010 0.999710 0.000010 0.000010 0.000010 0.000010 0.000010 0.000010 0.000010 0.000010 0.000010 0.000010 0.000010 0.000010 0.000010 0.000010 0.000010 0.000010 0.000010 0.000010 0.000010 0.000010
0.000010 0.000010 0.049238 0.000010 0.000010 0.000010 0.000010 0.004053 0.027314 0.762552 0.015353 0.000010 0.000010 0.045259 0.008730 0.000458 0.000010 0.000010 0.010649 0.000010 0.011691 0.000018 0.032034 0.010085 0.000010 0.022405 0.000010 0.000010 0.000010 0.000010
0.000010 0.000010 0.000010 0.000010 0.000010 0.000010 0.000010 0.000010 0.000010 0.984439 0.000010 0.000010 0.000010 0.000010 0.000010 0.000010 0.000010 0.000010 0.000010 0.000010 0.000010 0.004293 0.004061 0.000010 0.000010 0.006948 0.000010 0.000010 0.000010 0.000010
0.000010 0.000010 0.000010 0.000010 0.000010 0.000010 0.000010 0.000010 0.000010 0.999710 0.000010 0.000010 0.000010 0.000010 0.000010 0.000010 0.000010 0.000010 0.000010 0.000010 0.000010 0.000010 0.000010 0.000010 0.000010 0.000010 0.000010 0.000010 0.000010 0.000010
0.000010 0.000010 0.000010 0.000010 0.000010 0.000010 0.000010 0.000010 0.000010 0.999710 0.000010 0.000010 0.000010 0.000010 0.000010 0.000010 0.000010 0.000010 0.000010 0.000010 0.000010 0.000010 0.000010 0.000010 0.000010 0.000010 0.000010 0.000010 0.000010 0.000010
0.000010 0.000010 0.011681 0.000010 0.000010 0.000010 0.000010 0.000010 0.022169 0.858333 0.000010 0.000010 0.000010 0.034418 0.007286 0.000010 0.000010 0.000010 0.009416 0.000010 0.013899 0.004564 0.000131 0.037905 0.000010 0.000010 0.000010 0.000010 0.000010 0.000010
0.000010 0.000010 0.045043 0.000010 0.000010 0.000010 0.000010 0.000010 0.000010 0.795745 0.000010 0.000010 0.000010 0.025441 0.013025 0.000010 0.000010 0.000010 0.001421 0.000010 0.035095 0.000010 0.057839 0.026171 0.000010 0.000010 0.000010 0.000010 0.000010 0.000010
0.000010 0.000010 0.028430 0.000010 0.000010 0.000010 0.000010 0.000010 0.001819 0.903298 0.000010 0.000010 0.000010 0.004065 0.007055 0.000010 0.005002 0.000010 0.000010 0.000010 0.017952 0.011313 0.000010 0.020855 0.000010 0.000010 0.000010 0.000010 0.000010 0.000010
0.000010 0.000010 0.000010 0.000010 0.000010 0.000010 0.000010 0.000010 0.020405 0.889398 0.000010 0.000010 0.000010 0.010983 0.021216 0.000010 0.000010 0.000010 0.000010 0.000010 0.000010 0.008331 0.000010 0.049426 0.000010 0.000010 0.000010 0.000010 0.000010 0.000010
0.000010 0.000010 0.031802 0.000010 0.000010 0.000010 0.000010 0.000010 0.013022 0.910609 0.000010 0.000010 0.000010 0.018108 0.015033 0.000010 0.000010 0.000010 0.000010 0.000010 0.002134 0.000010 0.000010 0.007257 0.000010 0.001815 0.000010 0.000010 0.000010 0.000010
0.000010 0.000010 0.000010 0.000010 0.000010 0.000010 0.000010 0.000010 0.032102 0.895250 0.000010 0.000010 0.000010 0.023866 0.003983 0.000010 0.000010 0.000010 0.000010 0.000010 0.018872 0.002769 0.000010 0.001746 0.000010 0.021193 0.000010 0.000010 0.000010 0.000010
0.000010 0.000010 0.000010 0.000010 0.000010 0.000010 0.000010 0.000010 0.000010 0.982584 0.000010 0.000010 0.000010 0.000010 0.000010 0.000010 0.000010 0.000010 0.000010 0.000010 0.000010 0.005278 0.000010 0.011868 0.000010 0.000010 0.000010 0.000010 0.000010 0.000010
0.000010 0.000010 0.056200 0.000010 0.000010 0.000010 0.000010 0.000010 0.014645 0.705339 0.000010 0.000010 0.000010 0.091703 0.013810 0.000010 0.004017 0.000010 0.000010 0.000010 0.021507 0.000010 0.062909 0.013774 0.000010 0.015898 0.000010 0.000010 0.000010 0.000010
0.000010 0.000010 0.000010 0.000010 0.000010 0.000010 0.000010 0.000010 0.000010 0.974183 0.000010 0.000010 0.000010 0.000010 0.000010 0.000010 0.000010 0.000010 0.000010 0.000010 0.000010 0.008518 0.005985 0.000010 0.000010 0.011054 0.000010 0.000010 0.000010 0.000010
0.000010 0.000010 0.000010 0.000010 0.000010 0.000010 0.000010 0.000010 0.003629 0.985498 0.000010 0.000010 0.000010 0.000010 0.000010 0.000010 0.000010 0.000010 0.000010 0.000010 0.000010 0.002240 0.008374 0.000010 0.000010 0.000010 0.000010 0.000010 0.000010 0.000010
0.000010 0.000010 0.020856 0.000010 0.000010 0.000010 0.000010 0.000010 0.017844 0.737437 0.000010 0.000010 0.000010 0.043207 0.008576 0.000010 0.001831 0.000010 0.002160 0.000010 0.023231 0.000010 0.137067 0.006499 0.000010 0.001102 0.000010 0.000010 0.000010 0.000010
0.000010 0.000010 0.000010 0.000010 0.000010 0.000010 0.000010 0.000010 0.000010 0.987223 0.000010 0.000010 0.000010 0.000010 0.000010 0.000010 0.000010 0.000010 0.000010 0.000010 0.000010 0.012497 0.000010 0.000010 0.000010 0.000010 0.000010 0.000010 0.000010 0.000010
0.000010 0.000010 0.039436 0.000010 0.000010 0.000010 0.000010 0.000010 0.007291 0.940293 0.000010 0.000010 0.000010 0.000010 0.000010 0.000010 0.000010 0.000010 0.000010 0.000010 0.000010 0.012720 0.000010 0.000010 0.000010 0.000010 0.000010 0.000010 0.000010 0.000010
0.000010 0.000010 0.000010 0.000010 0.000010 0.000010 0.000010 0.000010 0.011977 0.853836 0.000010 0.000010 0.000010 0.046378 0.006255 0.000010 0.000010 0.000010 0.023292 0.000010 0.000010 0.010154 0.000010 0.047879 0.000010 0.000010 0.000010 0.000010 0.000010 0.000010
0.417774 0.035664 0.000010 0.020888 0.057802 0.021282 0.029274 0.000010 0.000010 0.000010 0.000010 0.129537 0.025166 0.010074 0.006677 0.000010 0.000010 0.011723 0.000010 0.022442 0.000010 0.000010 0.000010 0.000010 0.063512 0.000010 0.025679 0.054226 0.060852 0.007300
0.394394 0.000010 0.000010 0.013043 0.069618 0.059808 0.058374 0.000010 0.001891 0.000010 0.000010 0.112148 0.014578 0.000010 0.000010 0.000010 0.000010 0.002516 0.000010 0.040039 0.000010 0.000010 0.000010 0.000010 0.045967 0.000010 0.009269 0.047438 0.119789 0.010978
0.451766 0.000010 0.003794 0.000713 0.060050 0.054643 0.038869 0.000010 0.000010 0.000010 0.000010 0.132053 0.000010 0.000010 0.004749 0.000010 0.000010 0.001531 0.000010 0.033850 0.000010 0.000010 0.000010 0.000010 0.038826 0.000010 0.005804 0.068644 0.104549 0.000010
0.429112 0.003166 0.000010 0.000177 0.062850 0.026096 0.046696 0.000010 0.000010 0.000010 0.000010 0.119261 0.000593 0.000010 0.000010 0.000010 0.000010 0.020154 0.000010 0.019848 0.000010 0.000010 0.000010 0.000010 0.070005 0.000010 0.028588 0.059242 0.114053 0.000010
0.458661 0.010011 0.000010 0.000010 0.065655 0.014486 0.051184 0.000010 0.000010 0.000010 0.000010 0.087723 0.025982 0.000010 0.002682 0.000010 0.000010 0.011603 0.000010 0.041415 0.000010 0.000010 0.000010 0.000010 0.065697 0.000010 0.025513 0.034236 0.091590 0.013412
0.419170 0.000010 0.000010 0.012489 0.057253 0.064760 0.033896 0.000010 0.008672 0.000010 0.000010 0.104129 0.009227 0.001190 0.012786 0.000010 0.000010 0.023365 0.000010 0.004849 0.000010 0.000010 0.000010 0.000010 0.063984 0.000010 0.000010 0.060436 0.102183 0.021470
0.395661 0.063492 0.010447 0.000010 0.075392 0.046551 0.042222 0.000010 0.000010 0.000010 0.000010 0.096133 0.008956 0.009778 0.000013 0.000010 0.000010 0.005441 0.000010 0.018211 0.000010 0.000010 0.000010 0.000010 0.042456 0.000010 0.014099 0.061725 0.090359 0.018934
0.414934 0.047329 0.015560 0.002158 0.044399 0.048747 0.049703 0.000010 0.000010 0.000010 0.000010 0.057737 0.016279 0.000010 0.006669 0.000010 0.000010 0.008732 0.000010 0.000010 0.000010 0.000010 0.000010 0.000010 0.087992 0.000010 0.029572 0.057987 0.112051 0.000010
0.385415 0.036221 0.000407 0.007009 0.070651 0.061837 0.028453 0.000010 0.000010 0.000010 0.000010 0.089058 0.007383 0.000010 0.003502 0.000010 0.000010 0.039393 0.000010 0.001884 0.000010 0.000010 0.000010 0.000010 0.064366 0.000010 0.023193 0.076817 0.103053 0.001227
0.413440 0.034155 0.000010 0.025398 0.044859 0.056308 0.028177 0.000010 0.000010 0.000010 0.000010 0.101384 0.009055 0.005504 0.000010 0.000010 0.000010 0.004603 0.000010 0.000010 0.000010 0.000010 0.000010 0.000010 0.051226 0.000010 0.032938 0.082655 0.094116 0.016033
0.406531 0.037813 0.000010 0.016455 0.055370 0.062483 0.032282 0.000010 0.000012 0.000010 0.000010 0.110293 0.007348 0.000010 0.014220 0.000010 0.000012 0.018135 0.000010 0.000010 0.000010 0.000010 0.000010 0.000010 0.079095 0.000010 0.008926 0.075015 0.071683 0.004197
0.401961 0.014522 0.000010 0.002408 0.060903 0.044421 0.049974 0.000010 0.000010 0.000010 0.000010 0.088151 0.021049 0.003352 0.000010 0.000010 0.000010 0.034569 0.000010 0.024822 0.000010 0.000010 0.000010 0.000010 0.042690 0.000010 0.029142 0.049648 0.115438 0.016810
0.391111 0.047837 0.000010 0.003088 0.049429 0.063496 0.028539 0.000010 0.000010 0.000010 0.000010 0.080158 0.008009 0.000010 0.000342 0.000010 0.000010 0.007639 0.000010 0.031451 0.000010 0.000010 0.000010 0.000010 0.056331 0.000010 0.026602 0.065794 0.121474 0.018560
0.363313 0.081556 0.000010 0.027504 0.026728 0.050046 0.037954 0.000010 0.000010 0.000010 0.000010 0.068302 0.032688 0.006800 0.000010 0.000010 0.000010 0.021455 0.000010 0.010394 0.000010 0.000010 0.000010 0.000010 0.056151 0.000010 0.021520 0.059096 0.128012 0.008339
0.421655 0.031929 0.007361 0.020080 0.058148 0.056352 0.038423 0.000010 0.002835 0.000010 0.000010 0.100652 0.000010 0.000010 0.003246 0.000010 0.000010 0.028458 0.000010 0.000010 0.000010 0.000010 0.000010 0.000010 0.040161 0.000010 0.010626 0.072504 0.074679 0.032751
0.404841 0.000010 0.000010 0.000010 0.069096 0.052266 0.048646 0.000010 0.000010 0.000010 0.000010 0.107789 0.018463 0.000010 0.014792 0.000010 0.001352 0.018374 0.000010 0.011049 0.000010 0.000010 0.000010 0.000010 0.071872 0.000010 0.005217 0.042319 0.115932 0.017843
0.440526 0.000010 0.000010 0.005301 0.050686 0.030692 0.044548 0.000010 0.000010 0.000010 0.000010 0.103912 0.035813 0.000010 0.000474 0.000010 0.000010 0.000010 0.000010 0.031262 0.000010 0.000010 0.000010 0.000010 0.076440 0.000010 0.020558 0.047585 0.100293 0.011750
0.397806 0.003033 0.009002 0.019336 0.062350 0.034228 0.060849 0.000010 0.000010 0.000010 0.000010 0.117795 0.016653 0.000010 0.002330 0.000010 0.000010 0.009028 0.000010 0.024970 0.000258 0.000010 0.000010 0.000010 0.079415 0.000010 0.006554 0.038656 0.111568 0.006048
0.341106 0.068364 0.001803 0.032030 0.072988 0.024152 0.047244 0.000010 0.011633 0.000010 0.000010 0.102422 0.004141 0.000010 0.005390 0.000010 0.000010 0.024363 0.000010 0.006667 0.000010 0.000010 0.000010 0.000010 0.053799 0.000010 0.014999 0.074044 0.100980 0.013757
0.000010 0.000010 0.616584 0.000010 0.000010 0.000010 0.000010 0.000010 0.032228 0.114258 0.000010 0.000010 0.000010 0.159677 0.051318 0.000010 0.000010 0.000010 0.000010 0.000010 0.014764 0.000010 0.004703 0.006249 0.000010 0.000010 0.000010 0.000010 0.000010 0.000010
0.000010 0.000010 0.619915 0.000010 0.000010 0.000010 0.000010 0.000010 0.045756 0.077939 0.000010 0.000010 0.000010 0.192689 0.019538 0.000010 0.000010 0.000010 0.000010 0.000010 0.013433 0.000010 0.016034 0.014475 0.000010 0.000010 0.000010 0.000010 0.000010 0.000010
0.000010 0.000010 0.717328 0.000010 0.000010 0.000010 0.000010 0.000010 0.006536 0.111750 0.000010 0.000010 0.000010 0.139832 0.012627 0.000010 0.000010 0.000010 0.000010 0.000010 0.011686 0.000010 0.000010 0.000010 0.000010 0.000010 0.000010 0.000010 0.000010 0.000010
0.000010 0.000010 0.702407 0.000010 0.000010 0.000010 0.000010 0.000010 0.022804 0.081464 0.000010 0.000010 0.000010 0.143534 0.020258 0.000010 0.000010 0.000010 0.000010 0.000010 0.017257 0.003627 0.000010 0.008428 0.000010 0.000010 0.000010 0.000010 0.000010 0.000010
0.000010 0.000010 0.787319 0.000010 0.000010 0.000010 0.000010 0.000010 0.023059 0.040050 0.000010 0.000010 0.000010 0.099416 0.037883 0.000010 0.000010 0.000010 0.000010 0.000010 0.012033 0.000010 0.000010 0.000010 0.000010 0.000010 0.000010 0.000010 0.000010 0.000010
0.000010 0.000010 0.670901 0.000010 0.000010 0.000010 0.000010 0.000010 0.043644 0.078321 0.000010 0.000010 0.000010 0.128625 0.037065 0.000010 0.000010 0.000010 0.000010 0.000010 0.000010 0.013431 0.027783 0.000010 0.000010 0.000010 0.000010 0.000010 0.000010 0.000010
0.000010 0.000010 0.895284 0.000010 0.000010 0.000010 0.000010 0.000010 0.000010 0.037764 0.000010 0.000010 0.000010 0.035715 0.000010 0.000010 0.000010 0.000010 0.002073 0.000010 0.000010 0.001506 0.000010 0.000010 0.000010 0.027418 0.000010 0.000010 0.000010 0.000010
0.000010 0.000010 0.771063 0.000010 0.000010 0.000010 0.000010 0.001412 0.046526 0.018179 0.000010 0.000010 0.000010 0.108166 0.029483 0.000010 0.002551 0.000010 0.000010 0.000010 0.000010 0.000010 0.000010 0.022401 0.000010 0.000010 0.000010 0.000010 0.000010 0.000010
0.000010 0.000010 0.740572 0.000010 0.000010 0.000010 0.000010 0.000010 0.023165 0.038699 0.000010 0.000010 0.000010 0.119589 0.042641 0.000010 0.000010 0.000010 0.004106 0.000010 0.010915 0.000010 0.000010 0.000010 0.000010 0.020093 0.000010 0.000010 0.000010 0.000010
0.000010 0.000010 0.818934 0.000010 0.000010 0.000010 0.000010 0.000010 0.000010 0.059533 0.000010 0.000010 0.000010 0.091369 0.000010 0.000010 0.000010 0.000010 0.008244 0.000010 0.000010 0.011923 0.009757 0.000010 0.000010 0.000010 0.000010 0.000010 0.000010 0.000010
0.000010 0.000010 0.917766 0.000010 0.000010 0.000010 0.000010 0.000010 0.000010 0.005449 0.000010 0.000010 0.000010 0.007738 0.000010 0.000010 0.000010 0.000010 0.000010 0.000010 0.030663 0.015130 0.002692 0.017042 0.000010 0.003300 0.000010 0.000010 0.000010 0.000010
0.000010 0.000010 0.934062 0.000010 0.000010 0.000010 0.000010 0.000010 0.000010 0.008522 0.000010 0.000010 0.000010 0.000010 0.000010 0.000010 0.000010 0.000010 0.000010 0.000010 0.005260 0.020571 0.000010 0.015436 0.000010 0.015909 0.000010 0.000010 0.000010 0.000010
0.000010 0.000010 0.807383 0.000010 0.000010 0.000010 0.000010 0.000010 0.044435 0.000010 0.000010 0.000010 0.000010 0.083665 0.044734 0.000010 0.000010 0.000010 0.000010 0.000010 0.011969 0.003612 0.000010 0.003971 0.000010 0.000010 0.000010 0.000010 0.000010 0.000010
0.000010 0.000010 0.767891 0.000010 0.000010 0.000010 0.000010 0.000010 0.017970 0.036436 0.000010 0.000010 0.000010 0.121336 0.003389 0.000010 0.000010 0.000010 0.000010 0.000010 0.032147 0.000599 0.008030 0.011546 0.000010 0.000456 0.000010 0.000010 0.000010 0.000010
0.030587 0.027772 0.000010 0.007351 0.025238 0.017331 0.019474 0.000010 0.000013 0.000010 0.000010 0.113049 0.000010 0.000013 0.000010 0.000010 0.000010 0.480081 0.000010 0.050746 0.000010 0.000010 0.000010 0.000010 0.105837 0.000010 0.013307 0.017072 0.081309 0.010680
0.017810 0.027912 0.000010 0.044703 0.048053 0.014060 0.029244 0.000010 0.000010 0.000010 0.000010 0.097153 0.026404 0.000010 0.001521 0.000010 0.000010 0.347772 0.000010 0.038415 0.000010 0.000010 0.000010 0.000010 0.160618 0.000010 0.012993 0.043654 0.070610 0.018937
0.055418 0.016437 0.000010 0.022393 0.007964 0.020435 0.017566 0.000010 0.000010 0.000010 0.000010 0.077854 0.001660 0.000010 0.002074 0.000010 0.000010 0.460584 0.000010 0.048143 0.000010 0.000010 0.000010 0.000010 0.146304 0.000010 0.034213 0.029721 0.053177 0.005918
0.039045 0.048473 0.000010 0.033478 0.026443 0.022558 0.020601 0.000010 0.000010 0.000010 0.000010 0.093769 0.004542 0.000010 0.000010 0.000010 0.000010 0.357483 0.000010 0.048068 0.000010 0.000010 0.000010 0.000010 0.140463 0.000010 0.007805 0.036950 0.095471 0.024700
0.041085 0.049892 0.000010 0.040778 0.020264 0.032153 0.026929 0.000010 0.000010 0.000010 0.000010 0.101913 0.009669 0.000010 0.000010 0.000010 0.000010 0.358646 0.000010 0.044237 0.000010 0.000010 0.000010 0.000010 0.143604 0.000010 0.022006 0.008149 0.082624 0.017902
0.014500 0.038449 0.000010 0.035944 0.000010 0.032702 0.013128 0.000010 0.000010 0.000010 0.000010 0.075596 0.000010 0.000010 0.000010 0.000010 0.000010 0.492193 0.000010 0.044008 0.000010 0.000010 0.000010 0.000010 0.139983 0.000010 0.022248 0.025561 0.054202 0.011316
0.017821 0.004984 0.000010 0.022472 0.009069 0.012754 0.026483 0.000010 0.000013 0.000010 0.000010 0.077107 0.019891 0.000010 0.000010 0.000010 0.000010 0.490086 0.000010 0.078911 0.000010 0.000010 0.000010 0.000010 0.129862 0.000010 0.014309 0.016551 0.064406 0.015139
0.032593 0.032234 0.000012 0.033479 0.007058 0.006898 0.013199 0.000010 0.000010 0.000010 0.000010 0.089335 0.006887 0.000010 0.006732 0.000010 0.000010 0.550961 0.000010 0.038561 0.000010 0.000010 0.000010 0.000010 0.095466 0.000010 0.010630 0.037248 0.030318 0.008258
0.009082 0.051414 0.000010 0.002761 0.044986 0.024329 0.020396 0.000010 0.000010 0.000010 0.000010 0.107967 0.000010 0.004338 0.006154 0.000010 0.000010 0.408853 0.000010 0.039464 0.000010 0.000010 0.000010 0.000010 0.157790 0.000010 0.010738 0.042576 0.028626 0.040386
0.023827 0.011078 0.000010 0.041227 0.012257 0.000010 0.006219 0.000010 0.000010 0.000010 0.000010 0.070911 0.000491 0.000010 0.002004 0.000010 0.000010 0.569971 0.000010 0.031396 0.000010 0.000010 0.000010 0.000010 0.133712 0.000010 0.020130 0.026444 0.033469 0.016714
0.028730 0.046074 0.000010 0.041831 0.030526 0.026153 0.013011 0.000010 0.000010 0.000010 0.000010 0.099230 0.006969 0.000514 0.000010 0.000010 0.000010 0.335139 0.000010 0.061163 0.000010 0.000010 0.000010 0.000010 0.145760 0.000010 0.002712 0.037390 0.095116 0.029542
0.046449 0.016416 0.000010 0.029809 0.019754 0.027724 0.005834 0.000010 0.000010 0.000010 0.000010 0.071928 0.011905 0.000010 0.005473 0.000010 0.000010 0.562959 0.000010 0.042018 0.000010 0.000010 0.000010 0.000010 0.072793 0.000010 0.014161 0.037378 0.000010 0.035249
0.076824 0.000010 0.005601 0.030911 0.034508 0.018231 0.009338 0.000010 0.000010 0.000010 0.000010 0.089707 0.000011 0.000010 0.000010 0.000010 0.000010 0.421317 0.000010 0.040827 0.000010 0.000010 0.000010 0.000010 0.164480 0.000010 0.017159 0.019923 0.071005 0.000010
0.065724 0.003557 0.000805 0.031094 0.006690 0.011716 0.015879 0.000010 0.000010 0.000010 0.000010 0.124634 0.014195 0.000013 0.000010 0.000010 0.000010 0.325636 0.000010 0.054277 0.000010 0.000010 0.000010 0.000010 0.146342 0.000010 0.034967 0.050285 0.094445 0.019613
0.019506 0.021212 0.020284 0.013748 0.026310 0.012346 0.003148 0.000010 0.000010 0.000010 0.000010 0.126110 0.000599 0.000010 0.000010 0.000010 0.000010 0.463239 0.000010 0.019962 0.000010 0.000010 0.000010 0.000010 0.152052 0.000010 0.012153 0.047292 0.058112 0.003787
0.040856 0.018389 0.000010 0.024935 0.039421 0.032302 0.008036 0.000010 0.002675 0.000010 0.000010 0.078010 0.000010 0.000010 0.002691 0.000010 0.000010 0.450036 0.000010 0.061823 0.000010 0.000010 0.000010 0.000010 0.136810 0.000010 0.017109 0.041232 0.044242 0.001293
0.039992 0.041127 0.000013 0.012731 0.005337 0.037789 0.004787 0.000010 0.000010 0.000010 0.000010 0.062256 0.016097 0.017229 0.000010 0.000010 0.000010 0.531366 0.000010 0.039210 0.000010 0.000010 0.000010 0.000010 0.116717 0.000010 0.031077 0.006869 0.027345 0.009926
0.073889 0.000010 0.000010 0.033458 0.008290 0.009910 0.016303 0.001730 0.000010 0.000010 0.000010 0.105020 0.008842 0.000010 0.012568 0.000010 0.002591 0.462090 0.000010 0.045983 0.000010 0.000010 0.000010 0.000010 0.096012 0.000010 0.017840 0.033643 0.048163 0.023536
0.052079 0.024478 0.000010 0.017100 0.007023 0.030301 0.003846 0.000010 0.000010 0.000010 0.000010 0.132469 0.000010 0.000010 0.000010 0.000010 0.000010 0.359981 0.000010 0.063449 0.000010 0.000010 0.000010 0.000010 0.148614 0.000010 0.025436 0.036487 0.088797 0.009779
0.056622 0.017957 0.000010 0.039438 0.000010 0.027272 0.014508 0.000010 0.000010 0.000010 0.000010 0.087010 0.016109 0.000010 0.012595 0.000010 0.000010 0.418172 0.000010 0.049437 0.000010 0.000010 0.000010 0.000010 0.136319 0.000010 0.013863 0.029299 0.060008 0.021242
0.894046 0.031771 0.000010 0.000010 0.026724 0.001893 0.007139 0.000010 0.004806 0.000010 0.000010 0.000010 0.016240 0.012599 0.002973 0.000010 0.000010 0.000010 0.000010 0.000010 0.000010 0.000010 0.000010 0.000010 0.000010 0.000010 0.001607 0.000010 0.000010 0.000010
0.845311 0.070646 0.000010 0.000010 0.004384 0.019642 0.003652 0.000010 0.000010 0.000010 0.000010 0.001044 0.000010 0.000010 0.023253 0.000010 0.000010 0.000010 0.000010 0.000010 0.000010 0.000010 0.000010 0.000010 0.000010 0.000010 0.011926 0.019932 0.000010 0.000010
0.847014 0.085937 0.003597 0.000010 0.000010 0.000010 0.006151 0.000010 0.000010 0.000010 0.000010 0.000010 0.007117 0.000010 0.014071 0.000010 0.000010 0.000010 0.000010 0.000010 0.000010 0.000010 0.000010 0.000010 0.000010 0.000010 0.000010 0.022137 0.013756 0.000010
0.850932 0.051477 0.014913 0.000010 0.000010 0.025708 0.000017 0.000010 0.000010 0.000010 0.000010 0.000010 0.004758 0.000010 0.009416 0.000010 0.000010 0.000010 0.000010 0.000010 0.000010 0.000010 0.000010 0.000010 0.000010 0.000010 0.000010 0.021041 0.021528 0.000010
0.889271 0.036965 0.007429 0.000010 0.000010 0.037663 0.005979 0.000010 0.000010 0.000010 0.000010 0.000514 0.012121 0.003570 0.002101 0.000010 0.000010 0.000010 0.000010 0.000010 0.000010 0.000010 0.000010 0.000010 0.000113 0.000010 0.000010 0.004084 0.000010 0.000010
0.895727 0.043916 0.000010 0.000010 0.000010 0.013806 0.000010 0.000010 0.000010 0.000010 0.000010 0.016474 0.025391 0.000010 0.004033 0.000010 0.000010 0.000010 0.000010 0.000010 0.000010 0.000010 0.000010 0.000010 0.000010 0.000010 0.000010 0.000010 0.000425 0.000010
0.851265 0.069481 0.000010 0.000010 0.008391 0.018789 0.018306 0.000010 0.000010 0.000010 0.000010 0.000010 0.021918 0.004345 0.001721 0.000010 0.000010 0.000010 0.000010 0.000010 0.000010 0.000010 0.000010 0.000010 0.000010 0.000010 0.000010 0.005575 0.000010 0.000010
0.828873 0.089822 0.000010 0.000010 0.000010 0.024439 0.019062 0.000010 0.006580 0.000010 0.000010 0.000010 0.018153 0.000010 0.012840 0.000010 0.000010 0.000010 0.000010 0.000010 0.000010 0.000010 0.000010 0.000010 0.000010 0.000010 0.000010 0.000010 0.000010 0.000010
0.902034 0.057219 0.000010 0.000010 0.000010 0.001389 0.000010 0.000010 0.012327 0.000010 0.000010 0.016609 0.002496 0.000010 0.007696 0.000010 0.000010 0.000010 0.000010 0.000010 0.000010 0.000010 0.000010 0.000010 0.000010 0.000010 0.000010 0.000010 0.000010 0.000010
0.885750 0.059306 0.022725 0.007195 0.000010 0.008639 0.000010 0.000010 0.000010 0.000010 0.000010 0.006584 0.005460 0.000010 0.000010 0.000010 0.000010 0.000010 0.000010 0.003255 0.000010 0.000010 0.000010 0.000010 0.000010 0.000010 0.000010 0.000010 0.000876 0.000010
0.905696 0.026763 0.005458 0.000010 0.000010 0.028253 0.000010 0.000010 0.000010 0.000010 0.000010 0.000010 0.000010 0.000010 0.014472 0.000010 0.000010 0.000010 0.000010 0.000010 0.000010 0.000010 0.000010 0.000010 0.000010 0.000010 0.000010 0.001925 0.017204 0.000010
0.890108 0.058504 0.000010 0.000010 0.000010 0.013708 0.002572 0.000010 0.000010 0.000010 0.000010 0.000010 0.024163 0.000010 0.010703 0.000010 0.000010 0.000010 0.000010 0.000010 0.000010 0.000010 0.000010 0.000010 0.000010 0.000010 0.000010 0.000010 0.000010 0.000010
0.886899 0.068340 0.000010 0.000010 0.000010 0.000010 0.003800 0.000010 0.000010 0.000010 0.000010 0.002636 0.000010 0.000010 0.014568 0.000010 0.000010 0.000010 0.000010 0.000010 0.000010 0.000010 0.000010 0.000010 0.000010 0.000010 0.000010 0.017583 0.005943 0.000010
0.875092 0.046507 0.017387 0.000010 0.014351 0.015450 0.007073 0.000010 0.016159 0.000010 0.000010 0.001835 0.000010 0.000010 0.000010 0.000010 0.000010 0.000010 0.000010 0.000010 0.000010 0.000010 0.000010 0.000010 0.000010 0.000010 0.002147 0.000010 0.003797 0.000010
0.871309 0.050458 0.014780 0.000010 0.000010 0.011849 0.009764 0.000010 0.000010 0.000010 0.000010 0.009306 0.011986 0.000010 0.005166 0.000010 0.000010 0.000010 0.000010 0.006479 0.000010 0.000010 0.000010 0.000010 0.000010 0.000010 0.000010 0.008702 0.000010 0.000010
0.852128 0.045732 0.000010 0.000010 0.004613 0.028289 0.001972 0.000010 0.011184 0.000010 0.000010 0.022505 0.001379 0.001488 0.000010 0.000010 0.000010 0.000010 0.000010 0.008176 0.000010 0.000010 0.000010 0.000010 0.000010 0.000010 0.000010 0.022344 0.000010 0.000010
0.869768 0.022836 0.000010 0.000010 0.000010 0.031296 0.000563 0.000010 0.000010 0.000010 0.000010 0.006010 0.039204 0.000010 0.000622 0.000010 0.000010 0.000010 0.000010 0.011032 0.000010 0.000010 0.000010 0.000010 0.000010 0.000010 0.005874 0.002651 0.009954 0.000010
0.831490 0.072179 0.017056 0.000010 0.000010 0.014255 0.002357 0.000010 0.000010 0.000010 0.000010 0.025094 0.032472 0.000010 0.000010 0.000010 0.000010 0.000010 0.000010 0.000010 0.000010 0.000010 0.000010 0.000010 0.000010 0.000010 0.000010 0.004877 0.000010 0.000010
0.847019 0.095346 0.000010 0.000010 0.000010 0.015157 0.009449 0.000010 0.000010 0.000010 0.000010 0.000010 0.000010 0.021822 0.000010 0.000010 0.000010 0.000010 0.000010 0.007079 0.000010 0.000010 0.000010 0.000010 0.000010 0.000010 0.000010 0.000010 0.003898 0.000010
0.840878 0.110722 0.000010 0.000010 0.000010 0.000010 0.017646 0.000010 0.000470 0.000010 0.000010 0.000010 0.013367 0.000010 0.016675 0.000010 0.000010 0.000010 0.000010 0.000010 0.000010 0.000010 0.000010 0.000010 0.000010 0.000010 0.000010 0.000010 0.000010 0.000010
0.000010 0.000010 0.000010 0.000010 0.000010 0.000010 0.000010 0.000010 0.025962 0.737136 0.000010 0.000010 0.000010 0.031080 0.002042 0.000010 0.000010 0.000010 0.007141 0.000010 0.044822 0.003438 0.104796 0.025665 0.000010 0.017719 0.000010 0.000010 0.000010 0.000010
0.000010 0.000010 0.000010 0.000010 0.000010 0.000010 0.000010 0.000010 0.006382 0.929138 0.000010 0.000010 0.000010 0.004393 0.011442 0.000010 0.000010 0.000010 0.000010 0.000010 0.015820 0.008073 0.000010 0.024522 0.000010 0.000010 0.000010 0.000010 0.000010 0.000010
0.000010 0.000010 0.006851 0.000010 0.000010 0.000010 0.000010 0.000010 0.012297 0.839279 0.000010 0.000010 0.000010 0.007165 0.009830 0.000010 0.006036 0.000010 0.000010 0.000010 0.039050 0.000010 0.031162 0.004383 0.000010 0.043748 0.000010 0.000010 0.000010 0.000010
0.000010 0.000010 0.034701 0.000010 0.000010 0.000010 0.000010 0.000010 0.026926 0.694002 0.000010 0.000010 0.000010 0.023214 0.000790 0.063817 0.000010 0.000010 0.000113 0.000010 0.012557 0.000010 0.093169 0.027978 0.000010 0.022543 0.000010 0.000010 0.000010 0.000010
0.000010 0.000010 0.008775 0.000010 0.000010 0.000010 0.000010 0.000010 0.032127 0.884940 0.000010 0.000010 0.000010 0.000963 0.002172 0.000010 0.000010 0.000010 0.000010 0.000010 0.018821 0.021826 0.010886 0.000010 0.000010 0.019279 0.000010 0.000010 0.000010 0.000010
0.000010 0.000010 0.000011 0.000010 0.000010 0.000010 0.000010 0.000010 0.026505 0.802868 0.000010 0.000010 0.000010 0.027639 0.000011 0.000010 0.000010 0.000010 0.035466 0.000010 0.056715 0.006942 0.019096 0.024549 0.000010 0.000010 0.000010 0.000010 0.000010 0.000010
0.000010 0.000010 0.037048 0.000010 0.000010 0.000010 0.000010 0.000010 0.019247 0.715556 0.000010 0.000010 0.000010 0.027200 0.017603 0.000010 0.000010 0.000010 0.000010 0.000010 0.050437 0.007152 0.106233 0.005074 0.000010 0.014249 0.000010 0.000010 0.000010 0.000010
0.000010 0.000010 0.000010 0.000010 0.000010 0.000010 0.000010 0.000010 0.033392 0.866614 0.000010 0.000010 0.000010 0.008069 0.016912 0.000010 0.000010 0.000010 0.000040 0.000010 0.011129 0.014824 0.036876 0.011934 0.000010 0.000010 0.000010 0.000010 0.000010 0.000010
0.000010 0.000010 0.023809 0.000010 0.000010 0.000010 0.000010 0.000010 0.008780 0.649801 0.000010 0.000010 0.000010 0.042918 0.012907 0.016777 0.000010 0.000010 0.000010 0.000010 0.052089 0.000010 0.117211 0.058587 0.000010 0.016923 0.000010 0.000010 0.000010 0.000010
0.000010 0.000010 0.009191 0.000010 0.000010 0.000010 0.000010 0.000010 0.017225 0.808837 0.000010 0.000010 0.000010 0.014245 0.013447 0.000010 0.000010 0.000010 0.000010 0.000010 0.020371 0.009262 0.080467 0.026747 0.000010 0.000010 0.000010 0.000010 0.000010 0.000010
0.000010 0.000010 0.000010 0.000010 0.000010 0.000010 0.000010 0.000010 0.000010 0.895542 0.000010 0.000010 0.000010 0.000010 0.015275 0.000010 0.000010 0.000010 0.000010 0.000010 0.000010 0.000010 0.058779 0.000010 0.000010 0.030145 0.000010 0.000010 0.000010 0.000010
0.000010 0.000010 0.004912 0.000010 0.000010 0.000010 0.000010 0.000010 0.030809 0.861081 0.000010 0.000010 0.000010 0.032704 0.000617 0.000010 0.000010 0.000010 0.000010 0.000010 0.017064 0.005955 0.000010 0.015025 0.000010 0.031623 0.000010 0.000010 0.000010 0.000010
0.000010 0.000010 0.006211 0.000010 0.000010 0.000010 0.000010 0.000010 0.030985 0.804066 0.000010 0.000010 0.000010 0.005782 0.001304 0.000010 0.000010 0.000010 0.018918 0.000010 0.018642 0.006074 0.049301 0.058519 0.000010 0.000010 0.000010 0.000010 0.000010 0.000010
0.000010 0.000010 0.017750 0.000010 0.000010 0.000010 0.000010 0.000010 0.030263 0.858836 0.000010 0.000010 0.000010 0.003306 0.000010 0.000010 0.000010 0.000010 0.003078 0.000010 0.008961 0.008363 0.044716 0.008057 0.000010 0.016471 0.000010 0.000010 0.000010 0.000010
0.000010 0.000010 0.000010 0.000010 0.000010 0.000010 0.000010 0.000010 0.000010 0.888104 0.000010 0.000010 0.000010 0.007879 0.000010 0.000010 0.000010 0.000010 0.059500 0.000010 0.024139 0.000925 0.011194 0.008029 0.000010 0.000010 0.000010 0.000010 0.000010 0.000010
0.000010 0.000010 0.051628 0.000010 0.000010 0.000010 0.000010 0.000010 0.002058 0.754336 0.000010 0.000010 0.000010 0.008253 0.010334 0.020842 0.000010 0.000010 0.026447 0.000010 0.019502 0.025611 0.032348 0.025796 0.000010 0.022666 0.000010 0.000010 0.000010 0.000010
0.000010 0.000010 0.079881 0.000010 0.000010 0.000010 0.000010 0.000010 0.004710 0.632561 0.000010 0.000010 0.000010 0.044654 0.000010 0.041867 0.000010 0.000010 0.023294 0.000010 0.064067 0.000010 0.081959 0.017427 0.000010 0.009380 0.000010 0.000010 0.000010 0.000010
0.000010 0.000010 0.044313 0.000010 0.000010 0.000010 0.000010 0.004474 0.011122 0.641386 0.009804 0.000010 0.000010 0.023873 0.026142 0.063623 0.000010 0.000010 0.000010 0.000010 0.033191 0.007179 0.112010 0.022702 0.000010 0.000010 0.000010 0.000010 0.000010 0.000010
0.000010 0.000010 0.037914 0.000010 0.000010 0.000010 0.000010 0.000010 0.000010 0.901441 0.000010 0.000010 0.000010 0.000010 0.000010 0.000010 0.000010 0.000010 0.000010 0.000010 0.000010 0.000010 0.060374 0.000011 0.000010 0.000010 0.000010 0.000010 0.000010 0.000010
0.000010 0.000010 0.047166 0.000010 0.000010 0.000010 0.000010 0.000010 0.011530 0.663872 0.000010 0.000010 0.000010 0.000010 0.016685 0.004807 0.000010 0.000010 0.039941 0.000010 0.068368 0.015779 0.068958 0.043379 0.000010 0.019324 0.000010 0.000010 0.000010 0.000010
0.000010 0.000010 0.000010 0.000010 0.000010 0.000010 0.000010 0.000010 0.000010 0.000010 0.000010 0.000010 0.000010 0.000010 0.999710 0.000010 0.000010 0.000010 0.000010 0.000010 0.000010 0.000010 0.000010 0.000010 0.000010 0.000010 0.000010 0.000010 0.000010 0.000010
0.000010 0.000010 0.000010 0.000010 0.000010 0.000010 0.000010 0.000010 0.000010 0.000010 0.000010 0.000010 0.000010 0.000010 0.999710 0.000010 0.000010 0.000010 0.000010 0.000010 0.000010 0.000010 0.000010 0.000010 0.000010 0.000010 0.000010 0.000010 0.000010 0.000010
0.000010 0.000010 0.000010 0.000010 0.000010 0.000010 0.000010 0.000010 0.000010 0.000010 0.000010 0.000010 0.000010 0.000010 0.999710 0.000010 0.000010 0.000010 0.000010 0.000010 0.000010 0.000010 0.000010 0.000010 0.000010 0.000010 0.000010 0.000010 0.000010 0.000010
0.000010 0.000010 0.000010 0.000010 0.000010 0.000010 0.000010 0.000010 0.000010 0.000010 0.000010 0.000010 0.000010 0.006907 0.992813 0.000010 0.000010 0.000010 0.000010 0.000010 0.000010 0.000010 0.000010 0.000010 0.000010 0.000010 0.000010 0.000010 0.000010 0.000010
0.000010 0.000010 0.000010 0.000010 0.000010 0.000010 0.000010 0.000010 0.000010 0.000010 0.000010 0.000010 0.000010 0.000010 0.999710 0.000010 0.000010 0.000010 0.000010 0.000010 0.000010 0.000010 0.000010 0.000010 0.000010 0.000010 0.000010 0.000010 0.000010 0.000010
0.000010 0.000010 0.000010 0.000010 0.000010 0.000010 0.000010 0.000010 0.000010 0.000010 0.000010 0.000010 0.000010 0.000010 0.999710 0.000010 0.000010 0.000010 0.000010 0.000010 0.000010 0.000010 0.000010 0.000010 0.000010 0.000010 0.000010 0.000010 0.000010 0.000010
0.000010 0.000010 0.000010 0.000010 0.000010 0.000010 0.000010 0.000010 0.000010 0.000010 0.000010 0.000010 0.000010 0.000010 0.999710 0.000010 0.000010 0.000010 0.000010 0.000010 0.000010 0.000010 0.000010 0.000010 0.000010 0.000010 0.000010 0.000010 0.000010 0.000010
0.000010 0.000010 0.000010 0.000010 0.000010 0.000010 0.000010 0.000010 0.000010 0.000010 0.000010 0.000010 0.000010 0.026369 0.973351 0.000010 0.000010 0.000010 0.000010 0.000010 0.000010 0.000010 0.000010 0.000010 0.000010 0.000010 0.000010 0.000010 0.000010 0.000010
0.000010 0.000010 0.006196 0.000010 0.000010 0.000010 0.000010 0.000010 0.000010 0.000010 0.000010 0.000010 0.000010 0.003809 0.989724 0.000010 0.000010 0.000010 0.000010 0.000010 0.000010 0.000010 0.000010 0.000010 0.000010 0.000010 0.000010 0.000010 0.000010 0.000010
0.000010 0.000010 0.000010 0.000010 0.000010 0.000010 0.000010 0.000010 0.000010 0.000010 0.000010 0.000010 0.000010 0.000010 0.999710 0.000010 0.000010 0.000010 0.000010 0.000010 0.000010 0.000010 0.000010 0.000010 0.000010 0.000010 0.000010 0.000010 0.000010 0.000010
0.000010 0.000010 0.000010 0.000010 0.000010 0.000010 0.000010 0.000010 0.000010 0.000010 0.000010 0.000010 0.000010 0.000010 0.999710 0.000010 0.000010 0.000010 0.000010 0.000010 0.000010 0.000010 0.000010 0.000010 0.000010 0.000010 0.000010 0.000010 0.000010 0.000010
0.000010 0.000010 0.000010 0.000010 0.000010 0.000010 0.000010 0.000010 0.000010 0.000010 0.000010 0.000010 0.000010 0.000010 0.999710 0.000010 0.000010 0.000010 0.000010 0.000010 0.000010 0.000010 0.000010 0.000010 0.000010 0.000010 0.000010 0.000010 0.000010 0.000010
0.000010 0.000010 0.011106 0.000010 0.000010 0.000010 0.000010 0.000010 0.000010 0.000010 0.000010 0.000010 0.000010 0.043946 0.944678 0.000010 0.000010 0.000010 0.000010 0.000010 0.000010 0.000010 0.000010 0.000010 0.000010 0.000010 0.000010 0.000010 0.000010 0.000010
0.000010 0.000010 0.000010 0.000010 0.000010 0.000010 0.000010 0.000010 0.000010 0.000010 0.000010 0.000010 0.000010 0.000010 0.999710 0.000010 0.000010 0.000010 0.000010 0.000010 0.000010 0.000010 0.000010 0.000010 0.000010 0.000010 0.000010 0.000010 0.000010 0.000010
0.000010 0.000010 0.000010 0.000010 0.000010 0.000010 0.000010 0.000010 0.000010 0.000010 0.000010 0.000010 0.000010 0.000010 0.999710 0.000010 0.000010 0.000010 0.000010 0.000010 0.000010 0.000010 0.000010 0.000010 0.000010 0.000010 0.000010 0.000010 0.000010 0.000010
0.000010 0.000010 0.000010 0.000010 0.000010 0.000010 0.000010 0.000010 0.000010 0.000010 0.000010 0.000010 0.000010 0.024002 0.975718 0.000010 0.000010 0.000010 0.000010 0.000010 0.000010 0.000010 0.000010 0.000010 0.000010 0.000010 0.000010 0.000010 0.000010 0.000010
0.000010 0.000010 0.000010 0.000010 0.000010 0.000010 0.000010 0.000010 0.000010 0.000010 0.000010 0.000010 0.000010 0.000010 0.999710 0.000010 0.000010 0.000010 0.000010 0.000010 0.000010 0.000010 0.000010 0.000010 0.000010 0.000010 0.000010 0.000010 0.000010 0.000010
0.000010 0.000010 0.000010 0.000010 0.000015 0.000010 0.000010 0.000010 0.000010 0.000010 0.000010 0.000010 0.000010 0.000010 0.999705 0.000010 0.000010 0.000010 0.000010 0.000010 0.000010 0.000010 0.000010 0.000010 0.000010 0.000010 0.000010 0.000010 0.000010 0.000010
0.000010 0.000010 0.000011 0.000010 0.000010 0.000010 0.000010 0.000010 0.000010 0.000010 0.000010 0.000010 0.000010 0.000010 0.999709 0.000010 0.000010 0.000010 0.000010 0.000010 0.000010 0.000010 0.000010 0.000010 0.000010 0.000010 0.000010 0.000010 0.000010 0.000010
0.000010 0.000010 0.000010 0.000010 0.000010 0.000010 0.000010 0.000010 0.000010 0.000010 0.000010 0.000010 0.000010 0.000010 0.999710 0.000010 0.000010 0.000010 0.000010 0.000010 0.000010 0.000010 0.000010 0.000010 0.000010 0.000010 0.000010 0.000010 0.000010 0.000010
0.161288 0.038424 0.000010 0.014755 0.026803 0.031294 0.041217 0.000010 0.000010 0.000010 0.000010 0.132276 0.000010 0.000010 0.000010 0.000010 0.000010 0.130360 0.000010 0.083553 0.000010 0.000010 0.000010 0.000010 0.136964 0.000010 0.000010 0.078205 0.107403 0.017288
0.162840 0.043514 0.000010 0.037376 0.040991 0.030748 0.047651 0.000010 0.000010 0.000010 0.000010 0.117905 0.012968 0.003668 0.000010 0.000010 0.000010 0.082037 0.000010 0.093995 0.000010 0.000010 0.000010 0.000010 0.099222 0.000010 0.014603 0.083371 0.112811 0.016161
0.154243 0.036832 0.000873 0.031067 0.044034 0.044771 0.044491 0.000010 0.007964 0.000010 0.000010 0.126551 0.016258 0.000010 0.000010 0.000010 0.000010 0.100592 0.000010 0.067300 0.000010 0.000010 0.000010 0.000010 0.122131 0.000010 0.010514 0.086044 0.080963 0.025243
0.185412 0.000010 0.000010 0.024499 0.074883 0.050461 0.042794 0.000010 0.000010 0.000010 0.000010 0.171046 0.014442 0.000010 0.000010 0.000010 0.000348 0.051783 0.000010 0.068890 0.000010 0.000010 0.000010 0.000010 0.073848 0.000010 0.007893 0.090933 0.121125 0.021496
0.194811 0.035629 0.000010 0.053673 0.063984 0.046380 0.055223 0.000010 0.001947 0.000010 0.000010 0.127059 0.015352 0.000010 0.000010 0.000010 0.000010 0.006561 0.000010 0.092612 0.000010 0.000010 0.000010 0.000010 0.078395 0.000010 0.000010 0.091848 0.129453 0.006924
0.240885 0.002759 0.000010 0.030260 0.053512 0.020726 0.056467 0.000010 0.000010 0.000010 0.000010 0.140739 0.006614 0.000010 0.000010 0.000010 0.000010 0.032138 0.000010 0.099757 0.000010 0.000010 0.000010 0.000010 0.102201 0.000010 0.000010 0.100170 0.109769 0.003844
0.207220 0.009507 0.000010 0.036255 0.072607 0.046829 0.064730 0.000010 0.005288 0.000010 0.000010 0.119906 0.015381 0.000010 0.000010 0.000010 0.000010 0.012563 0.000010 0.085887 0.000010 0.000544 0.000010 0.000010 0.093621 0.000010 0.004928 0.097332 0.127263 0.000010
0.186999 0.023365 0.000010 0.022454 0.061757 0.033742 0.057019 0.000010 0.000010 0.000010 0.000010 0.130769 0.011349 0.000010 0.000010 0.000010 0.000010 0.004806 0.000010 0.130669 0.000010 0.000010 0.000010 0.000010 0.116227 0.000010 0.008393 0.081931 0.111336 0.019032
0.117071 0.017757 0.000010 0.048011 0.037740 0.048158 0.052508 0.000010 0.008792 0.000010 0.000010 0.136181 0.000010 0.016117 0.000010 0.000010 0.000010 0.097087 0.000010 0.096302 0.000010 0.000010 0.000010 0.000010 0.117179 0.000010 0.000010 0.099784 0.078620 0.028543
0.158599 0.038351 0.000010 0.020592 0.041515 0.041959 0.019921 0.000010 0.000010 0.000010 0.000010 0.152606 0.010430 0.000010 0.000010 0.000010 0.000010 0.088758 0.000010 0.056704 0.000010 0.000010 0.000010 0.000010 0.149655 0.000010 0.016422 0.081067 0.114038 0.009232
0.201335 0.022627 0.000010 0.039371 0.064194 0.067362 0.059398 0.000010 0.000010 0.000010 0.000010 0.128795 0.034685 0.003266 0.000010 0.000010 0.000010 0.032130 0.000010 0.078087 0.000010 0.000526 0.000010 0.000010 0.081478 0.000010 0.011781 0.075270 0.092963 0.006602
0.183005 0.024678 0.000010 0.018817 0.052980 0.040417 0.034577 0.000010 0.000010 0.000010 0.000010 0.125144 0.006539 0.000010 0.000010 0.000010 0.000010 0.055951 0.000010 0.103424 0.000010 0.000010 0.000010 0.000010 0.121998 0.000010 0.001493 0.105094 0.115399 0.010334
0.200507 0.000010 0.000010 0.018335 0.073181 0.062777 0.035397 0.000010 0.000010 0.000010 0.000010 0.134945 0.016893 0.000010 0.000010 0.000010 0.001034 0.027701 0.000010 0.085664 0.000010 0.000010 0.000010 0.000010 0.107571 0.000010 0.011456 0.078365 0.133021 0.013005
0.157856 0.062605 0.000010 0.023091 0.038706 0.031729 0.045938 0.000010 0.000010 0.000010 0.000010 0.135288 0.013377 0.000010 0.000010 0.000010 0.000010 0.060174 0.000010 0.076006 0.000010 0.000010 0.000010 0.000010 0.137146 0.000010 0.011314 0.080906 0.118444 0.007270
0.205212 0.035045 0.000010 0.043116 0.080955 0.042309 0.061650 0.000010 0.000010 0.000010 0.000010 0.140911 0.017236 0.000010 0.000010 0.000010 0.000010 0.011594 0.000010 0.073165 0.000010 0.000010 0.000010 0.000010 0.093219 0.000010 0.009007 0.070630 0.111104 0.004697
0.175894 0.023191 0.000010 0.014094 0.054554 0.046404 0.043607 0.000010 0.000010 0.000010 0.000010 0.112089 0.021964 0.000010 0.007394 0.000010 0.000376 0.030527 0.000010 0.137403 0.000010 0.000010 0.000010 0.000010 0.106167 0.000010 0.012327 0.083324 0.098425 0.032131
0.154972 0.019599 0.000010 0.025405 0.033708 0.035432 0.045621 0.000010 0.000010 0.000010 0.000010 0.124614 0.004632 0.000010 0.000010 0.000010 0.000010 0.089608 0.000010 0.090781 0.000010 0.000010 0.000010 0.000010 0.116817 0.000010 0.013322 0.102437 0.136456 0.006447
0.149049 0.049946 0.000010 0.016033 0.036105 0.041918 0.029540 0.000010 0.000010 0.000010 0.000010 0.152428 0.000010 0.000010 0.000010 0.000010 0.000010 0.108450 0.000010 0.079388 0.000010 0.000010 0.000010 0.000010 0.109877 0.000010 0.002129 0.090093 0.116316 0.018568
0.000010 0.000010 0.171857 0.000010 0.000010 0.000010 0.000010 0.000010 0.017397 0.690690 0.000010 0.000010 0.000010 0.087825 0.031980 0.000010 0.000010 0.000010 0.000010 0.000010 0.000010 0.000010 0.000010 0.000010 0.000010 0.000010 0.000010 0.000010 0.000010 0.000010
0.000010 0.000010 0.149408 0.000010 0.000010 0.000010 0.000010 0.000010 0.013772 0.693449 0.000010 0.000010 0.000010 0.088185 0.043800 0.000010 0.000010 0.000010 0.000010 0.000010 0.000010 0.011146 0.000010 0.000010 0.000010 0.000010 0.000010 0.000010 0.000010 0.000010
0.000010 0.000010 0.140680 0.000010 0.000010 0.000010 0.000010 0.012222 0.007462 0.662032 0.000010 0.000010 0.009306 0.097572 0.046676 0.000010 0.000010 0.000010 0.000010 0.000010 0.014416 0.005621 0.000010 0.000010 0.000010 0.000010 0.003812 0.000010 0.000010 0.000010
0.000010 0.000010 0.150780 0.000010 0.000010 0.000010 0.000010 0.000010 0.018843 0.634680 0.000010 0.000010 0.000010 0.103275 0.045907 0.000010 0.000010 0.000010 0.000010 0.000010 0.023396 0.010094 0.000010 0.000010 0.000010 0.012805 0.000010 0.000010 0.000010 0.000010
0.000010 0.000010 0.201057 0.000010 0.000010 0.000010 0.000010 0.000010 0.001001 0.643921 0.000010 0.000010 0.000010 0.089701 0.053342 0.000010 0.000010 0.000010 0.000010 0.000010 0.010738 0.000010 0.000010 0.000010 0.000010 0.000010 0.000010 0.000010 0.000010 0.000010
0.000010 0.000010 0.158934 0.000010 0.000010 0.000010 0.000010 0.000010 0.000010 0.724854 0.000010 0.000010 0.000010 0.093152 0.020905 0.000010 0.000010 0.000010 0.000010 0.000010 0.001905 0.000010 0.000010 0.000010 0.000010 0.000010 0.000010 0.000010 0.000010 0.000010
0.000010 0.000010 0.144479 0.000010 0.000010 0.000010 0.000010 0.000010 0.000010 0.695675 0.017940 0.000010 0.000010 0.101937 0.038840 0.000889 0.000010 0.000010 0.000010 0.000010 0.000010 0.000010 0.000010 0.000010 0.000010 0.000010 0.000010 0.000010 0.000010 0.000010
0.000010 0.000010 0.141861 0.000010 0.000010 0.000010 0.000010 0.000010 0.021087 0.668223 0.000010 0.000010 0.000010 0.084717 0.046402 0.012781 0.000010 0.000010 0.000010 0.000010 0.017119 0.007589 0.000010 0.000010 0.000010 0.000010 0.000010 0.000010 0.000010 0.000010
0.000010 0.000010 0.149773 0.000010 0.000010 0.000010 0.000010 0.000010 0.000010 0.652853 0.000010 0.000010 0.008779 0.089300 0.054753 0.000010 0.001606 0.000010 0.000010 0.000010 0.010690 0.026705 0.000010 0.000010 0.000010 0.000010 0.005332 0.000010 0.000010 0.000010
0.000010 0.000010 0.175486 0.000010 0.000010 0.000010 0.000010 0.000010 0.000010 0.681954 0.000010 0.000010 0.000010 0.065790 0.072427 0.000010 0.000010 0.000010 0.000010 0.000010 0.004093 0.000010 0.000010 0.000010 0.000010 0.000010 0.000010 0.000010 0.000010 0.000010
0.000010 0.000010 0.140140 0.000010 0.000010 0.000010 0.000010 0.000010 0.023819 0.701463 0.000010 0.000010 0.000010 0.069014 0.047497 0.000010 0.000010 0.000010 0.000010 0.000010 0.007339 0.000010 0.000010 0.010498 0.000010 0.000010 0.000010 0.000010 0.000010 0.000010
0.000010 0.000010 0.132214 0.000010 0.000010 0.000010 0.000010 0.000010 0.000010 0.653265 0.005228 0.000010 0.005618 0.115261 0.046540 0.000010 0.000010 0.000010 0.021206 0.000010 0.012633 0.000010 0.000010 0.000010 0.000010 0.007827 0.000010 0.000010 0.000010 0.000010
0.000010 0.000010 0.144746 0.000010 0.000010 0.000010 0.000010 0.000010 0.000010 0.688897 0.000010 0.000010 0.000010 0.069808 0.076443 0.005287 0.000010 0.000010 0.000010 0.000010 0.008437 0.006153 0.000010 0.000010 0.000010 0.000010 0.000010 0.000010 0.000010 0.000010
0.000010 0.000010 0.178434 0.000010 0.000010 0.000010 0.000010 0.000010 0.000010 0.653482 0.000010 0.000010 0.000010 0.076357 0.067450 0.000010 0.000010 0.000010 0.000010 0.000010 0.024028 0.000010 0.000010 0.000010 0.000010 0.000010 0.000010 0.000010 0.000010 0.000010
0.000010 0.000010 0.172395 0.000010 0.000010 0.000010 0.000010 0.000010 0.000010 0.637550 0.000010 0.000010 0.000010 0.095449 0.041082 0.000010 0.000010 0.000010 0.000010 0.000010 0.019915 0.000010 0.000268 0.008713 0.000010 0.024409 0.000010 0.000010 0.000010 0.000010
0.000010 0.000010 0.160138 0.000010 0.000010 0.000010 0.000010 0.000010 0.000010 0.674059 0.000010 0.000010 0.004210 0.090585 0.058814 0.000010 0.001984 0.000010 0.000611 0.000010 0.000990 0.000010 0.000010 0.000010 0.000010 0.008398 0.000010 0.000010 0.000010 0.000010
0.000010 0.000010 0.172997 0.000010 0.000010 0.000010 0.000010 0.000010 0.000010 0.655813 0.000010 0.000010 0.000010 0.130563 0.040367 0.000010 0.000010 0.000010 0.000010 0.000010 0.000010 0.000010 0.000010 0.000010 0.000010 0.000010 0.000010 0.000010 0.000010 0.000010
0.000010 0.000010 0.161835 0.000010 0.000010 0.000010 0.000010 0.000010 0.000010 0.679015 0.000010 0.000010 0.000010 0.099390 0.051624 0.000010 0.000010 0.000010 0.000010 0.000010 0.007885 0.000010 0.000010 0.000010 0.000010 0.000010 0.000010 0.000010 0.000010 0.000010
0.000010 0.000010 0.163049 0.000010 0.000010 0.000010 0.000010 0.000010 0.000010 0.702992 0.000010 0.000010 0.000010 0.099269 0.025914 0.000010 0.000010 0.000010 0.000010 0.000010 0.000010 0.008526 0.000010 0.000010 0.000010 0.000010 0.000010 0.000010 0.000010 0.000010
0.000010 0.000010 0.167712 0.000010 0.000010 0.000010 0.000010 0.000010 0.000010 0.668817 0.000010 0.000010 0.000010 0.108879 0.030785 0.003692 0.000010 0.000010 0.000010 0.000010 0.009243 0.000010 0.000010 0.010642 0.000010 0.000010 0.000010 0.000010 0.000010 0.000010
0.777959 0.047406 0.041241 0.000010 0.032419 0.014337 0.000010 0.000010 0.000010 0.000010 0.000010 0.000010 0.012506 0.003254 0.000010 0.000010 0.000010 0.000010 0.000010 0.000010 0.000010 0.000010 0.000010 0.000010 0.016115 0.000010 0.009144 0.013269 0.032159 0.000010
0.754663 0.039290 0.000010 0.000010 0.030828 0.017410 0.021924 0.000010 0.023330 0.000010 0.000010 0.000010 0.013108 0.012149 0.009958 0.000010 0.000010 0.006695 0.000010 0.000010 0.000010 0.000010 0.000010 0.000010 0.000010 0.000010 0.010066 0.028903 0.020622 0.010893
0.761875 0.041679 0.002720 0.000010 0.028633 0.008802 0.017008 0.000010 0.013718 0.000010 0.000010 0.005817 0.000010 0.016168 0.000010 0.000010 0.000010 0.000010 0.000010 0.000010 0.000010 0.000010 0.000010 0.000010 0.018762 0.000010 0.008167 0.027007 0.049475 0.000010
0.807150 0.021955 0.002855 0.000010 0.029728 0.003472 0.000010 0.000010 0.000010 0.000010 0.000010 0.035643 0.020112 0.019033 0.008458 0.000010 0.001293 0.007680 0.000010 0.005707 0.000010 0.000010 0.000010 0.000010 0.003123 0.000010 0.000010 0.000010 0.033631 0.000010
0.739820 0.047391 0.030957 0.007760 0.048696 0.010269 0.000010 0.000010 0.009186 0.000010 0.000010 0.013574 0.008200 0.005063 0.003314 0.000010 0.000010 0.000010 0.000010 0.000010 0.000010 0.000010 0.000010 0.000010 0.000010 0.000010 0.011432 0.000010 0.064169 0.000010
0.804808 0.015420 0.019658 0.000010 0.026140 0.026926 0.008653 0.000010 0.000010 0.000010 0.000010 0.022919 0.000722 0.011105 0.000010 0.000010 0.000010 0.000010 0.000010 0.000010 0.000010 0.000010 0.000010 0.000010 0.000010 0.000010 0.009155 0.013040 0.041273 0.000010
0.754765 0.058442 0.003801 0.000010 0.021161 0.000010 0.021939 0.000010 0.000010 0.000010 0.000010 0.010082 0.005598 0.014275 0.007512 0.000010 0.000010 0.000010 0.000010 0.000010 0.000010 0.000010 0.000010 0.000010 0.016084 0.000010 0.011357 0.001501 0.073313 0.000010
0.813038 0.012663 0.003078 0.000010 0.034909 0.018281 0.003039 0.000010 0.004518 0.000010 0.000010 0.000275 0.022494 0.000010 0.012181 0.000010 0.000010 0.005727 0.000010 0.000010 0.000010 0.000010 0.000010 0.000010 0.000010 0.000010 0.014474 0.024059 0.031104 0.000010
0.738508 0.063559 0.034563 0.000010 0.035959 0.019323 0.000010 0.000010 0.000010 0.000010 0.000010 0.027272 0.000010 0.000010 0.000010 0.000010 0.000010 0.000010 0.000010 0.000010 0.000010 0.000010 0.000010 0.000010 0.001474 0.000010 0.004430 0.013525 0.061187 0.000010
0.767931 0.008418 0.017875 0.000010 0.023210 0.025038 0.008967 0.000010 0.000010 0.000010 0.000010 0.025884 0.019097 0.003925 0.011772 0.000010 0.000010 0.000946 0.000010 0.003714 0.000010 0.000010 0.000010 0.000010 0.014654 0.000010 0.014737 0.010899 0.042792 0.000010
0.739221 0.026676 0.014475 0.000010 0.014488 0.054616 0.019403 0.000010 0.001187 0.000010 0.000010 0.010835 0.009784 0.000010 0.009362 0.000010 0.000010 0.014098 0.000010 0.000010 0.000010 0.000010 0.000010 0.000010 0.000010 0.000010 0.000010 0.025099 0.060585 0.000010
0.738437 0.032373 0.000010 0.000010 0.037707 0.048644 0.016637 0.000010 0.026822 0.000010 0.000010 0.024469 0.000010 0.001980 0.000010 0.000010 0.000010 0.008627 0.000010 0.000010 0.000010 0.000010 0.000010 0.000010 0.008648 0.000010 0.013083 0.003198 0.039204 0.000010
0.816143 0.026414 0.006209 0.002468 0.016268 0.018154 0.019850 0.000010 0.000010 0.000010 0.000010 0.024806 0.003820 0.021536 0.000010 0.000010 0.000010 0.000010 0.000010 0.000010 0.000010 0.000010 0.000010 0.000010 0.003553 0.000010 0.009984 0.000971 0.029664 0.000010
0.802444 0.021288 0.006471 0.000010 0.016998 0.012994 0.004875 0.000010 0.018591 0.000010 0.000010 0.024853 0.004552 0.002015 0.000010 0.000010 0.000010 0.001148 0.000010 0.005660 0.000010 0.000010 0.000010 0.000010 0.000010 0.000010 0.004926 0.009984 0.063051 0.000010
0.766315 0.005739 0.023539 0.000010 0.006934 0.055201 0.007916 0.000010 0.000010 0.000010 0.000010 0.039108 0.018697 0.006239 0.000010 0.000010 0.000010 0.007925 0.000010 0.004858 0.000010 0.000010 0.000010 0.000010 0.000010 0.000010 0.014171 0.000010 0.043187 0.000010
0.790595 0.024198 0.000010 0.000010 0.022945 0.029234 0.000010 0.000010 0.009933 0.000010 0.000010 0.015277 0.011437 0.004106 0.015018 0.000010 0.000010 0.000010 0.000010 0.000010 0.000010 0.000010 0.000010 0.000010 0.000010 0.000010 0.011435 0.019304 0.046338 0.000010
0.791653 0.000010 0.000010 0.000010 0.034592 0.038783 0.000849 0.000010 0.000010 0.000010 0.000010 0.000010 0.019910 0.022053 0.000010 0.000010 0.000010 0.000010 0.000010 0.000010 0.000010 0.000010 0.000010 0.000010 0.028668 0.000010 0.003881 0.013292 0.046118 0.000010
0.783011 0.000010 0.001761 0.000010 0.029641 0.034123 0.017412 0.000010 0.016299 0.000010 0.000010 0.019963 0.000010 0.000010 0.014854 0.000010 0.000010 0.005960 0.000010 0.000010 0.000010 0.000010 0.000010 0.000010 0.008606 0.000010 0.007376 0.016261 0.044564 0.000010
0.754394 0.063301 0.017236 0.000010 0.029456 0.026331 0.016713 0.000010 0.000010 0.000010 0.000010 0.005904 0.014060 0.004134 0.002543 0.000010 0.000010 0.000010 0.000010 0.000010 0.000010 0.000010 0.000010 0.000010 0.017491 0.000010 0.007787 0.014878 0.025612 0.000010
0.826876 0.034339 0.000010 0.000010 0.010693 0.029326 0.014481 0.000010 0.000010 0.000010 0.000010 0.002340 0.012988 0.016404 0.000010 0.000010 0.000010 0.000010 0.000010 0.000010 0.000010 0.000010 0.000010 0.000010 0.001490 0.000010 0.007568 0.000010 0.043307 0.000010
0.221625 0.585591 0.000010 0.000010 0.058272 0.046185 0.015825 0.000010 0.000010 0.000010 0.000010 0.008696 0.023824 0.000010 0.000010 0.000010 0.000010 0.000010 0.000010 0.000010 0.000010 0.000010 0.000010 0.000010 0.003533 0.000010 0.010629 0.015877 0.009754 0.000010
0.249086 0.600172 0.000010 0.000010 0.015271 0.014915 0.018821 0.000010 0.000010 0.000010 0.000010 0.003067 0.034617 0.000010 0.000010 0.000010 0.000010 0.000010 0.000010 0.000010 0.000010 0.000010 0.000010 0.000010 0.026862 0.000010 0.008620 0.001022 0.027356 0.000010
0.231434 0.567882 0.000010 0.000010 0.062538 0.050952 0.023454 0.000010 0.000010 0.000010 0.000010 0.024398 0.012333 0.000010 0.000010 0.000010 0.000010 0.000010 0.000010 0.000010 0.000010 0.000010 0.000010 0.000010 0.000010 0.000010 0.004066 0.009154 0.013591 0.000010
0.212648 0.606503 0.002122 0.000010 0.034138 0.048923 0.012326 0.000010 0.002216 0.000010 0.000010 0.045395 0.008364 0.000010 0.000010 0.000010 0.000010 0.000010 0.000010 0.000010 0.000010 0.000010 0.000010 0.000010 0.019966 0.000010 0.006688 0.000010 0.000532 0.000010
0.228475 0.556526 0.000015 0.000010 0.036235 0.050791 0.001776 0.000010 0.000010 0.000010 0.000010 0.023747 0.044138 0.000010 0.000010 0.000010 0.000010 0.000010 0.000010 0.000010 0.000010 0.000010 0.000010 0.000010 0.000010 0.000010 0.017603 0.023172 0.017332 0.000010
0.272143 0.574398 0.000010 0.000010 0.016337 0.066856 0.000010 0.000010 0.000010 0.000010 0.000010 0.008708 0.000010 0.000632 0.003662 0.000010 0.000010 0.000010 0.000010 0.000010 0.000010 0.000010 0.000010 0.000010 0.000010 0.000010 0.017056 0.018776 0.021231 0.000010
0.199072 0.589016 0.000010 0.000010 0.065494 0.051672 0.005387 0.000010 0.000010 0.000010 0.000010 0.028305 0.023308 0.000010 0.006415 0.000010 0.000010 0.000010 0.000010 0.000010 0.000010 0.000010 0.000010 0.000010 0.000010 0.000010 0.000010 0.031121 0.000010 0.000010
0.216871 0.606001 0.001550 0.000010 0.038076 0.039420 0.025256 0.000010 0.000010 0.000010 0.000010 0.018150 0.000010 0.000010 0.000010 0.000010 0.000010 0.000010 0.000010 0.000010 0.000010 0.000010 0.000010 0.000010 0.009946 0.000010 0.012474 0.011277 0.020787 0.000010
0.284055 0.499207 0.000010 0.000010 0.033156 0.054952 0.000010 0.000010 0.000688 0.000010 0.000010 0.024908 0.006615 0.019594 0.003859 0.000010 0.000010 0.000010 0.000010 0.000010 0.000010 0.000010 0.000010 0.000010 0.000010 0.000010 0.015630 0.025153 0.032004 0.000010
0.235734 0.564382 0.000010 0.000010 0.050070 0.034502 0.012090 0.000010 0.000010 0.000010 0.000010 0.030505 0.045557 0.000010 0.000010 0.000010 0.000454 0.000010 0.000010 0.000010 0.000010 0.000010 0.000010 0.000010 0.000010 0.000010 0.000010 0.014288 0.012219 0.000010
0.257075 0.578207 0.000010 0.000010 0.047240 0.008581 0.019761 0.000010 0.000010 0.000010 0.000010 0.018885 0.034275 0.000010 0.000010 0.000010 0.000010 0.000010 0.000010 0.000010 0.000010 0.000010 0.000010 0.000010 0.003064 0.000010 0.017425 0.013222 0.002075 0.000010
0.259640 0.599487 0.000010 0.005026 0.013242 0.018044 0.004648 0.000010 0.000010 0.000010 0.000010 0.003887 0.048612 0.000010 0.000010 0.000010 0.000010 0.000010 0.000010 0.000010 0.000010 0.000010 0.000010 0.000010 0.011961 0.000010 0.000032 0.018097 0.017144 0.000010
0.232886 0.579443 0.000010 0.000010 0.051816 0.011028 0.013235 0.000010 0.003457 0.000010 0.000010 0.034894 0.025114 0.000010 0.000010 0.000010 0.000010 0.000010 0.000010 0.000010 0.000010 0.000010 0.000010 0.000010 0.002303 0.000010 0.010436 0.013284 0.021924 0.000010
0.258040 0.554694 0.000010 0.000010 0.033861 0.053459 0.008121 0.000010 0.000010 0.000010 0.000010 0.021997 0.013890 0.000010 0.006411 0.000010 0.000010 0.000010 0.000010 0.000010 0.000010 0.000010 0.000010 0.000010 0.012872 0.000010 0.000010 0.000010 0.036457 0.000010
0.249497 0.542538 0.000650 0.000010 0.058527 0.044290 0.000010 0.000010 0.000010 0.000010 0.000010 0.009758 0.021617 0.000010 0.007068 0.000010 0.000010 0.005171 0.000010 0.000010 0.000010 0.000010 0.000010 0.000010 0.006218 0.000010 0.013819 0.000010 0.040668 0.000010
0.271632 0.596672 0.003378 0.000010 0.009415 0.028373 0.006593 0.000010 0.019022 0.000010 0.000010 0.022492 0.000010 0.002048 0.000010 0.000010 0.000010 0.000010 0.000010 0.000010 0.000010 0.000010 0.000010 0.000010 0.000010 0.000010 0.017227 0.004434 0.018534 0.000010
0.234829 0.579517 0.002786 0.000010 0.024155 0.070427 0.000010 0.000010 0.000010 0.000010 0.000010 0.026153 0.021303 0.006011 0.000010 0.000010 0.000010 0.000010 0.000010 0.000010 0.000010 0.000010 0.000010 0.000010 0.000010 0.000010 0.003032 0.000897 0.030699 0.000010
0.243192 0.563195 0.000010 0.000010 0.047022 0.047903 0.018794 0.000010 0.001045 0.000010 0.000010 0.037410 0.017582 0.000010 0.000010 0.000010 0.000010 0.000010 0.000010 0.000010 0.000010 0.000010 0.000010 0.000010 0.000010 0.000010 0.004682 0.013610 0.005376 0.000010
0.244804 0.419083 0.000010 0.019595 0.037291 0.051425 0.000010 0.000010 0.000010 0.000010 0.000010 0.030687 0.000010 0.000010 0.015414 0.000010 0.000010 0.059951 0.000010 0.000010 0.000010 0.000010 0.000010 0.000010 0.043596 0.000010 0.017132 0.020142 0.040701 0.000010
0.217457 0.498349 0.000010 0.006676 0.024315 0.062323 0.017849 0.000010 0.000010 0.000010 0.000010 0.017740 0.000010 0.004858 0.007437 0.000010 0.000010 0.029868 0.000010 0.018256 0.000010 0.000010 0.000010 0.000010 0.000010 0.000010 0.030449 0.020987 0.043277 0.000010
0.202447 0.447615 0.000010 0.003182 0.024916 0.078086 0.003619 0.000010 0.000010 0.000010 0.000010 0.049624 0.033591 0.000010 0.000010 0.000010 0.000010 0.060314 0.000010 0.007177 0.000010 0.000010 0.000010 0.000010 0.014116 0.000010 0.011449 0.017649 0.046057 0.000010
0.202201 0.421006 0.000010 0.024712 0.019176 0.066482 0.000010 0.000010 0.000010 0.000010 0.000010 0.035017 0.029972 0.000010 0.000010 0.000010 0.000010 0.040549 0.000010 0.000165 0.000010 0.000010 0.000010 0.000010 0.058317 0.000010 0.025803 0.040727 0.035702 0.000010
0.242536 0.570469 0.000010 0.000010 0.010871 0.058998 0.005759 0.000010 0.000010 0.000010 0.000010 0.013631 0.000676 0.000010 0.015482 0.000010 0.000010 0.007085 0.000010 0.000010 0.000010 0.000010 0.000010 0.000010 0.000010 0.000010 0.010809 0.035398 0.028105 0.000010
0.258914 0.654946 0.007991 0.000010 0.000662 0.011470 0.004162 0.000010 0.000135 0.000010 0.000010 0.000010 0.010867 0.000104 0.004099 0.000010 0.000010 0.000010 0.000010 0.004487 0.000010 0.000010 0.000010 0.000010 0.000010 0.000010 0.007293 0.032968 0.001742 0.000010
0.111453 0.314664 0.006325 0.017904 0.020960 0.058326 0.010818 0.000010 0.000010 0.000010 0.000010 0.050327 0.003047 0.000010 0.000010 0.000010 0.000554 0.216110 0.000010 0.030651 0.000010 0.000010 0.000010 0.000010 0.079878 0.000010 0.013112 0.014862 0.050872 0.000010
0.218554 0.452032 0.005381 0.009091 0.000010 0.067382 0.014432 0.000010 0.000010 0.000010 0.000010 0.031970 0.000010 0.000010 0.020309 0.000010 0.000010 0.080569 0.000010 0.002381 0.000010 0.000010 0.000010 0.000010 0.039719 0.000010 0.012405 0.032490 0.013125 0.000010
0.137976 0.373862 0.004220 0.007188 0.001818 0.033594 0.014827 0.000010 0.001377 0.000010 0.000010 0.061392 0.017846 0.000010 0.000010 0.000010 0.001395 0.229390 0.000010 0.007940 0.000010 0.000010 0.000010 0.000010 0.059722 0.000010 0.021386 0.021667 0.004270 0.000010
0.205265 0.580348 0.000010 0.000010 0.000010 0.058518 0.008651 0.000010 0.000010 0.000010 0.000010 0.027849 0.007932 0.000010 0.014086 0.000010 0.000010 0.021288 0.000010 0.002134 0.000010 0.000010 0.000010 0.000010 0.020677 0.000010 0.012313 0.017001 0.023769 0.000010
0.244212 0.521996 0.000010 0.010177 0.033102 0.067291 0.005320 0.000010 0.000010 0.000010 0.000010 0.024836 0.013727 0.000010 0.001333 0.000010 0.000147 0.020239 0.000010 0.000733 0.000010 0.000010 0.000010 0.000010 0.009618 0.000010 0.005993 0.000527 0.040609 0.000010
0.256491 0.567170 0.007395 0.010634 0.010338 0.065924 0.000010 0.000010 0.004486 0.000010 0.000010 0.021941 0.010401 0.000010 0.000010 0.000010 0.000010 0.000010 0.000010 0.013717 0.000010 0.000010 0.000010 0.000010 0.000010 0.000010 0.018987 0.009012 0.003334 0.000010
0.268242 0.556083 0.002228 0.000010 0.011219 0.054860 0.009063 0.000010 0.002248 0.000010 0.000010 0.024560 0.022779 0.000010 0.000010 0.000010 0.000010 0.003621 0.000010 0.010700 0.000523 0.000010 0.000010 0.000010 0.000010 0.000010 0.005194 0.006962 0.021568 0.000010
0.229200 0.577920 0.010701 0.000010 0.007307 0.050538 0.006561 0.000010 0.000010 0.000010 0.000010 0.036254 0.000010 0.000140 0.000010 0.000010 0.000010 0.018298 0.000010 0.007738 0.000010 0.000010 0.000010 0.000010 0.010252 0.000010 0.012021 0.000010 0.032899 0.000010
0.256883 0.663363 0.002917 0.000010 0.001019 0.012651 0.005734 0.000010 0.001032 0.000010 0.000010 0.000010 0.009527 0.002001 0.006037 0.000010 0.000010 0.000010 0.000010 0.000010 0.000010 0.000010 0.000010 0.000010 0.000010 0.000010 0.005954 0.032703 0.000010 0.000010
0.158061 0.489471 0.000010 0.001271 0.020835 0.044851 0.012329 0.000010 0.000010 0.000010 0.000010 0.037250 0.000010 0.000010 0.000112 0.000010 0.000010 0.083515 0.000010 0.010542 0.000010 0.000010 0.000010 0.000010 0.067819 0.000010 0.001635 0.023053 0.049098 0.000010
0.290903 0.584523 0.020406 0.000010 0.016446 0.040601 0.006411 0.000010 0.000010 0.000010 0.000010 0.000010 0.000010 0.005562 0.000010 0.000010 0.000010 0.004748 0.000010 0.000010 0.000010 0.000010 0.000010 0.000010 0.002309 0.000010 0.000116 0.008342 0.019451 0.000010
0.227210 0.500440 0.000010 0.000010 0.000010 0.081521 0.011489 0.000010 0.002099 0.000010 0.000010 0.017126 0.030286 0.000010 0.000010 0.000010 0.000010 0.045534 0.000010 0.008839 0.000010 0.000010 0.000010 0.000010 0.025042 0.000010 0.013825 0.022667 0.013752 0.000010
0.246642 0.606167 0.000010 0.000010 0.007510 0.063326 0.007118 0.000010 0.000010 0.000010 0.000010 0.031148 0.000010 0.000010 0.001042 0.000010 0.000010 0.006799 0.000010 0.000010 0.000010 0.000010 0.000010 0.000010 0.000010 0.000010 0.010267 0.004843 0.014947 0.000010
0.206306 0.571899 0.010812 0.003839 0.000466 0.063663 0.006348 0.000010 0.000010 0.000010 0.000010 0.022773 0.000011 0.000010 0.000010 0.000010 0.000010 0.014023 0.000010 0.014266 0.000010 0.000010 0.000010 0.000010 0.007532 0.000010 0.008620 0.008382 0.060590 0.000329
0.000010 0.000010 0.026651 0.000010 0.000010 0.000010 0.000010 0.000010 0.016973 0.610636 0.000010 0.000010 0.000010 0.196879 0.044717 0.000010 0.000010 0.000010 0.000010 0.000010 0.037996 0.012365 0.014563 0.022128 0.000010 0.016892 0.000010 0.000010 0.000010 0.000010
0.000010 0.000010 0.116316 0.000010 0.000010 0.000010 0.000010 0.000010 0.000010 0.566186 0.000010 0.000010 0.000010 0.156330 0.054272 0.000010 0.000010 0.000010 0.000010 0.000010 0.050560 0.000010 0.049109 0.006998 0.000010 0.000010 0.000010 0.000010 0.000010 0.000010
0.000010 0.000010 0.090903 0.000010 0.000010 0.000010 0.000010 0.000010 0.018665 0.600475 0.000010 0.000010 0.000010 0.162963 0.050174 0.000010 0.000010 0.000010 0.000010 0.000010 0.000010 0.001125 0.057341 0.000010 0.000010 0.018134 0.000010 0.000010 0.000010 0.000010
0.000010 0.000010 0.142273 0.000010 0.000010 0.000010 0.000010 0.000669 0.021753 0.392279 0.000010 0.000010 0.000010 0.321703 0.070531 0.000010 0.000010 0.000010 0.011203 0.000010 0.020092 0.000010 0.011488 0.000010 0.000010 0.007810 0.000010 0.000010 0.000010 0.000010
0.000010 0.000010 0.073991 0.000010 0.000010 0.000010 0.000010 0.000010 0.018320 0.542426 0.000010 0.000010 0.000010 0.193010 0.073062 0.000010 0.000010 0.000010 0.000010 0.000010 0.029997 0.009143 0.010858 0.018451 0.000010 0.030544 0.000010 0.000010 0.000010 0.000010
0.000010 0.000010 0.105431 0.000010 0.000010 0.000010 0.000010 0.000010 0.010604 0.541739 0.000010 0.000010 0.000010 0.181504 0.046111 0.000010 0.000010 0.000010 0.000010 0.000010 0.035810 0.000010 0.058835 0.000010 0.000010 0.019746 0.000010 0.000010 0.000010 0.000010
0.000010 0.000952 0.256946 0.000010 0.000010 0.010304 0.001491 0.000011 0.000010 0.390783 0.000010 0.000010 0.005153 0.235407 0.042124 0.000010 0.000010 0.000010 0.019141 0.000010 0.013959 0.019318 0.004242 0.000010 0.000010 0.000010 0.000010 0.000010 0.000010 0.000010
0.000010 0.000010 0.072854 0.000010 0.000010 0.000010 0.000010 0.000010 0.012300 0.648051 0.000010 0.000010 0.000010 0.191254 0.037686 0.000010 0.000010 0.000010 0.000010 0.000010 0.000010 0.007835 0.023566 0.000010 0.000010 0.006233 0.000010 0.000010 0.000010 0.000010
0.000010 0.000010 0.069225 0.000010 0.000010 0.000010 0.000010 0.000010 0.000010 0.706016 0.000010 0.000010 0.000010 0.110831 0.042067 0.000010 0.000010 0.000010 0.000010 0.000010 0.002015 0.025809 0.017918 0.000010 0.000010 0.025899 0.000010 0.000010 0.000010 0.000010
0.000010 0.000010 0.072613 0.000010 0.000010 0.000010 0.000010 0.000010 0.011330 0.610112 0.000010 0.000010 0.000010 0.186522 0.068110 0.000010 0.000010 0.000010 0.000010 0.000010 0.000010 0.005395 0.000010 0.000010 0.000010 0.045688 0.000010 0.000010 0.000010 0.000010
0.000010 0.000010 0.143192 0.000010 0.000010 0.000010 0.000010 0.000010 0.014850 0.527493 0.000010 0.000010 0.000010 0.210467 0.071695 0.000010 0.000010 0.000010 0.008852 0.000010 0.000010 0.009704 0.000010 0.009624 0.000010 0.003913 0.000010 0.000010 0.000010 0.000010
0.000010 0.000010 0.095165 0.000010 0.000010 0.000010 0.000010 0.000010 0.024583 0.601042 0.000010 0.000010 0.000010 0.182340 0.048275 0.000010 0.000010 0.000010 0.000010 0.000010 0.000010 0.003843 0.040292 0.000010 0.000010 0.004240 0.000010 0.000010 0.000010 0.000010
0.000010 0.000010 0.117565 0.000010 0.000010 0.000010 0.000010 0.000010 0.011693 0.558692 0.000010 0.000010 0.000010 0.192806 0.057256 0.000010 0.000010 0.000010 0.000010 0.000010 0.021514 0.006175 0.000010 0.034080 0.000010 0.000010 0.000010 0.000010 0.000010 0.000010
0.000010 0.000010 0.130709 0.000010 0.000010 0.000010 0.000010 0.000010 0.000303 0.450810 0.000010 0.000010 0.000010 0.279203 0.063151 0.001022 0.000010 0.000010 0.000010 0.000010 0.023600 0.002610 0.021567 0.000010 0.000010 0.026825 0.000010 0.000010 0.000010 0.000010
0.000010 0.000010 0.119143 0.000010 0.000010 0.000010 0.000010 0.000010 0.020477 0.429538 0.000010 0.000010 0.000010 0.264126 0.093976 0.000010 0.000010 0.000010 0.000010 0.000010 0.029856 0.008026 0.000010 0.012996 0.000010 0.021652 0.000010 0.000010 0.000010 0.000010
0.000010 0.000010 0.071387 0.000010 0.000010 0.000010 0.000010 0.000010 0.026074 0.499272 0.000010 0.000010 0.000010 0.244614 0.081825 0.000010 0.000010 0.000010 0.014225 0.000010 0.012104 0.001899 0.000010 0.004776 0.000010 0.043624 0.000010 0.000010 0.000010 0.000010
0.000010 0.000010 0.114978 0.000010 0.000010 0.000010 0.000010 0.000010 0.000010 0.485361 0.000010 0.000010 0.000010 0.221709 0.075867 0.013851 0.000010 0.000010 0.000010 0.000010 0.020524 0.006156 0.060281 0.000010 0.000010 0.001063 0.000010 0.000010 0.000010 0.000010
0.000010 0.000010 0.037784 0.000010 0.000010 0.000010 0.000010 0.000010 0.043833 0.638612 0.000010 0.000010 0.000010 0.165494 0.040883 0.008782 0.000010 0.000010 0.000010 0.000010 0.010950 0.000768 0.044924 0.000010 0.000010 0.007769 0.000010 0.000010 0.000010 0.000010
0.000010 0.000010 0.169759 0.000010 0.000010 0.000010 0.000010 0.000010 0.007030 0.515232 0.000010 0.000010 0.000010 0.195078 0.061343 0.000010 0.000010 0.000010 0.001458 0.000010 0.000010 0.009166 0.000010 0.019352 0.000010 0.021372 0.000010 0.000010 0.000010 0.000010
0.000010 0.000010 0.099682 0.000010 0.000010 0.000010 0.000010 0.000010 0.000010 0.566305 0.000010 0.000010 0.000010 0.218422 0.054319 0.000010 0.001626 0.000010 0.000010 0.000010 0.005977 0.009528 0.025603 0.000010 0.000010 0.018328 0.000010 0.000010 0.000010 0.000010
0.000010 0.000010 0.000010 0.000010 0.000010 0.000010 0.000010 0.000010 0.000010 0.000010 0.000010 0.000010 0.000010 0.000010 0.000010 0.000010 0.999710 0.000010 0.000010 0.000010 0.000010 0.000010 0.000010 0.000010 0.000010 0.000010 0.000010 0.000010 0.000010 0.000010
0.000010 0.000010 0.000010 0.000010 0.000010 0.000010 0.000010 0.000010 0.000010 0.000010 0.000010 0.000010 0.000010 0.000010 0.000010 0.000010 0.999710 0.000010 0.000010 0.000010 0.000010 0.000010 0.000010 0.000010 0.000010 0.000010 0.000010 0.000010 0.000010 0.000010
0.000010 0.000010 0.000010 0.000010 0.000010 0.000010 0.000010 0.000010 0.000010 0.000010 0.000010 0.000010 0.000010 0.000010 0.000010 0.000010 0.999710 0.000010 0.000010 0.000010 0.000010 0.000010 0.000010 0.000010 0.000010 0.000010 0.000010 0.000010 0.000010 0.000010
0.000010 0.000010 0.000010 0.000010 0.000010 0.000010 0.000010 0.000010 0.000010 0.000010 0.000010 0.000010 0.000010 0.000010 0.000010 0.000010 0.999710 0.000010 0.000010 0.000010 0.000010 0.000010 0.000010 0.000010 0.000010 0.000010 0.000010 0.000010 0.000010 0.000010
0.000010 0.000010 0.000010 0.000010 0.000010 0.000010 0.000010 0.005918 0.000010 0.000010 0.033676 0.000010 0.000010 0.000010 0.000010 0.000010 0.008608 0.000010 0.480602 0.000010 0.010720 0.000868 0.330598 0.062104 0.000010 0.066697 0.000010 0.000010 0.000010 0.000010
0.000010 0.000010 0.000010 0.000010 0.000230 0.000010 0.000010 0.013063 0.000010 0.000010 0.051629 0.000010 0.000010 0.000010 0.000010 0.012986 0.002030 0.000010 0.399713 0.000010 0.021947 0.021661 0.344094 0.046217 0.000010 0.080192 0.000010 0.000010 0.006060 0.000010
0.000010 0.000010 0.000010 0.000010 0.000010 0.000010 0.000010 0.000010 0.000010 0.000010 0.045642 0.000010 0.004435 0.000010 0.000010 0.000010 0.013362 0.000010 0.418764 0.000010 0.000010 0.007792 0.316089 0.101387 0.000010 0.092309 0.000010 0.000010 0.000010 0.000010
0.000010 0.000010 0.000010 0.000010 0.011578 0.000010 0.000010 0.000010 0.000010 0.000010 0.006017 0.000010 0.000010 0.000010 0.000010 0.000010 0.011995 0.000010 0.635653 0.000010 0.000010 0.005412 0.244011 0.047744 0.000010 0.037370 0.000010 0.000010 0.000010 0.000010
0.000010 0.000010 0.000010 0.000010 0.000010 0.000010 0.000010 0.011058 0.000010 0.000010 0.107036 0.000010 0.000010 0.000010 0.000010 0.000010 0.000010 0.000010 0.436566 0.000010 0.000010 0.007128 0.270168 0.103411 0.000010 0.064401 0.000010 0.000010 0.000010 0.000010
0.000010 0.000010 0.000010 0.000010 0.000010 0.000010 0.000010 0.000010 0.000010 0.000010 0.000010 0.000010 0.000010 0.000010 0.000010 0.000010 0.000010 0.000010 0.847842 0.000010 0.000010 0.018007 0.109284 0.024607 0.000010 0.000010 0.000010 0.000010 0.000010 0.000010
0.000010 0.000010 0.000010 0.000010 0.000010 0.000010 0.000010 0.000010 0.000010 0.000010 0.000010 0.000010 0.000010 0.000010 0.000010 0.000010 0.007020 0.000010 0.869879 0.000010 0.000010 0.000010 0.122832 0.000010 0.000010 0.000010 0.000010 0.000010 0.000010 0.000010
0.000010 0.000010 0.000010 0.000010 0.000010 0.000010 0.000010 0.000012 0.000010 0.000010 0.000010 0.000010 0.000010 0.000010 0.000010 0.000010 0.000010 0.000010 0.852534 0.000010 0.000010 0.000020 0.127434 0.019750 0.000010 0.000010 0.000010 0.000010 0.000010 0.000010
0.000010 0.000010 0.000010 0.000010 0.000010 0.000010 0.000010 0.000010 0.000010 0.000010 0.000010 0.000010 0.000010 0.000010 0.000010 0.000010 0.000013 0.000010 0.904817 0.000010 0.000010 0.000010 0.071679 0.023230 0.000010 0.000010 0.000010 0.000010 0.000010 0.000010
0.000010 0.000010 0.000010 0.000010 0.000010 0.000010 0.000010 0.000010 0.000010 0.000010 0.032415 0.000010 0.000010 0.000010 0.000010 0.000010 0.006001 0.000010 0.860316 0.000010 0.000010 0.000010 0.101008 0.000010 0.000010 0.000010 0.000010 0.000010 0.000010 0.000010
0.000010 0.005566 0.000010 0.000010 0.000010 0.000010 0.000010 0.034965 0.000010 0.000010 0.127453 0.000010 0.000010 0.002499 0.000010 0.000010 0.020935 0.000010 0.576330 0.000010 0.000010 0.000016 0.138332 0.068770 0.000010 0.024934 0.000010 0.000010 0.000010 0.000010
0.000010 0.000010 0.000010 0.000010 0.000010 0.000010 0.000010 0.000010 0.000010 0.000010 0.014902 0.000010 0.000010 0.000010 0.000010 0.000010 0.012732 0.000010 0.775268 0.000010 0.000010 0.000010 0.166523 0.000010 0.000010 0.030325 0.000010 0.000010 0.000010 0.000010
0.000010 0.000010 0.000010 0.000010 0.000010 0.000010 0.000010 0.000010 0.000010 0.000010 0.162097 0.000010 0.000010 0.000010 0.000010 0.000010 0.004814 0.000010 0.761196 0.000010 0.000010 0.000011 0.042325 0.027727 0.000010 0.001600 0.000010 0.000010 0.000010 0.000010
0.000010 0.000010 0.000010 0.000010 0.000010 0.000010 0.000010 0.000010 0.000010 0.000010 0.017648 0.000010 0.000010 0.000010 0.000010 0.000010 0.004458 0.000010 0.864595 0.000010 0.000010 0.000010 0.095284 0.002952 0.000010 0.014825 0.000010 0.000010 0.000010 0.000010
0.000010 0.000010 0.000010 0.000010 0.000010 0.000010 0.000010 0.000010 0.000010 0.000010 0.080296 0.000010 0.000010 0.000010 0.000010 0.000010 0.007472 0.000010 0.684462 0.000010 0.000010 0.000012 0.153047 0.056068 0.000010 0.018413 0.000010 0.000010 0.000010 0.000010
0.002983 0.011100 0.000010 0.002699 0.006485 0.000010 0.000010 0.004306 0.000010 0.000010 0.029439 0.007287 0.000010 0.001853 0.000010 0.000010 0.000010 0.016360 0.403920 0.013118 0.000010 0.000010 0.350899 0.062266 0.005910 0.073339 0.002001 0.003582 0.002334 0.000010
0.000010 0.000010 0.000010 0.000010 0.000010 0.000010 0.000010 0.000010 0.000010 0.000010 0.000010 0.000010 0.000010 0.000010 0.000010 0.000010 0.000010 0.000010 0.671578 0.000010 0.000010 0.000010 0.263335 0.064816 0.000010 0.000010 0.000010 0.000010 0.000010 0.000010
0.000010 0.000010 0.000010 0.000010 0.000010 0.000010 0.000010 0.000010 0.000010 0.000010 0.000015 0.000010 0.000010 0.000010 0.000010 0.000010 0.000010 0.000010 0.681668 0.000010 0.000010 0.002761 0.232090 0.042971 0.000010 0.040255 0.000010 0.000010 0.000010 0.000010
0.000010 0.000010 0.000010 0.000010 0.000010 0.000010 0.000010 0.000010 0.000010 0.000010 0.000010 0.000010 0.000010 0.000010 0.000010 0.000010 0.000010 0.000010 0.699328 0.000010 0.000010 0.000010 0.248766 0.041091 0.000010 0.010555 0.000010 0.000010 0.000010 0.000010
0.000010 0.000010 0.000010 0.000010 0.000010 0.000010 0.000010 0.039950 0.000010 0.000010 0.037136 0.000010 0.000010 0.000010 0.000010 0.014531 0.000010 0.000010 0.477470 0.000010 0.000010 0.014097 0.316749 0.072091 0.000010 0.027756 0.000010 0.000010 0.000010 0.000010
0.000010 0.000010 0.000010 0.000010 0.000010 0.000010 0.000010 0.019539 0.000010 0.007070 0.000010 0.000010 0.000010 0.000010 0.000010 0.000010 0.000010 0.000010 0.554162 0.000010 0.004214 0.017265 0.257576 0.079465 0.000010 0.060490 0.000010 0.000010 0.000010 0.000010
0.000010 0.000010 0.000010 0.000010 0.000010 0.000010 0.000010 0.029698 0.000010 0.000010 0.021340 0.000010 0.000010 0.000010 0.000010 0.000010 0.000010 0.000010 0.492096 0.000010 0.000010 0.020110 0.289824 0.076925 0.000010 0.069777 0.000010 0.000010 0.000010 0.000010
0.000010 0.000010 0.003084 0.000010 0.000010 0.000010 0.000010 0.003182 0.002245 0.000010 0.128217 0.000010 0.000010 0.000010 0.000010 0.000010 0.000983 0.000010 0.394031 0.004408 0.000010 0.014878 0.315083 0.062793 0.000010 0.070907 0.000010 0.000010 0.000010 0.000010
0.000010 0.000010 0.000010 0.000010 0.000010 0.000010 0.000010 0.000010 0.000010 0.000010 0.000010 0.000010 0.000010 0.000010 0.000010 0.000010 0.000010 0.000010 0.999710 0.000010 0.000010 0.000010 0.000010 0.000010 0.000010 0.000010 0.000010 0.000010 0.000010 0.000010
0.000010 0.000010 0.000010 0.000010 0.000010 0.000010 0.000010 0.000010 0.000010 0.000010 0.000010 0.000010 0.000010 0.000010 0.000010 0.000010 0.000011 0.000010 0.999709 0.000010 0.000010 0.000010 0.000010 0.000010 0.000010 0.000010 0.000010 0.000010 0.000010 0.000010
0.000010 0.000010 0.000010 0.000010 0.000010 0.000010 0.000010 0.000010 0.000010 0.000010 0.000010 0.000010 0.000010 0.000010 0.000010 0.000010 0.000013 0.000010 0.999707 0.000010 0.000010 0.000010 0.000010 0.000010 0.000010 0.000010 0.000010 0.000010 0.000010 0.000010
0.000010 0.000010 0.000010 0.000010 0.000010 0.000010 0.000010 0.000010 0.000010 0.000010 0.000010 0.000010 0.000010 0.000010 0.000010 0.000010 0.002488 0.000010 0.997232 0.000010 0.000010 0.000010 0.000010 0.000010 0.000010 0.000010 0.000010 0.000010 0.000010 0.000010
0.000010 0.000010 0.000010 0.000010 0.000010 0.000010 0.000010 0.000010 0.000010 0.000010 0.000010 0.000010 0.000010 0.000010 0.000010 0.000010 0.000010 0.000010 0.999710 0.000010 0.000010 0.000010 0.000010 0.000010 0.000010 0.000010 0.000010 0.000010 0.000010 0.000010
0.000010 0.008570 0.000010 0.000010 0.088631 0.018819 0.007005 0.090442 0.019929 0.000010 0.000010 0.020859 0.012709 0.000010 0.008362 0.000010 0.040434 0.000010 0.518286 0.000010 0.000010 0.000010 0.005233 0.000010 0.006989 0.000010 0.134432 0.007504 0.011654 0.000010
0.000010 0.034168 0.029193 0.000010 0.063658 0.005313 0.000010 0.110386 0.002403 0.009478 0.000010 0.016403 0.013087 0.000010 0.003099 0.000010 0.030648 0.000010 0.515732 0.000010 0.000010 0.000010 0.000010 0.000010 0.032121 0.000010 0.129217 0.001355 0.003598 0.000010
0.000010 0.018436 0.017452 0.000010 0.089096 0.013406 0.000010 0.100310 0.010045 0.000010 0.004305 0.025073 0.019590 0.006450 0.000010 0.000010 0.039085 0.009642 0.486473 0.000010 0.000010 0.000010 0.000010 0.000010 0.023534 0.000010 0.136954 0.000010 0.000010 0.000010
0.010308 0.008007 0.012763 0.000010 0.063228 0.011677 0.004194 0.084236 0.000010 0.015827 0.006993 0.025049 0.000010 0.018342 0.000010 0.000010 0.043758 0.005542 0.506749 0.000010 0.000010 0.000010 0.000010 0.000010 0.000010 0.000010 0.142089 0.017691 0.023416 0.000010
0.000010 0.032714 0.000010 0.000010 0.083129 0.000010 0.005787 0.097853 0.000010 0.000010 0.000010 0.018452 0.011642 0.024313 0.000010 0.000010 0.044399 0.000010 0.503551 0.000010 0.020348 0.000010 0.000010 0.000010 0.000010 0.000010 0.134132 0.023501 0.000010 0.000010
0.062417 0.100206 0.005544 0.009237 0.175558 0.030098 0.021025 0.005110 0.022739 0.014999 0.086819 0.049879 0.013866 0.014458 0.000010 0.037177 0.000014 0.018881 0.034433 0.000010 0.000010 0.011983 0.000010 0.002580 0.024567 0.000010 0.220425 0.024774 0.013151 0.000010
0.093479 0.068505 0.046511 0.012174 0.149419 0.066547 0.013568 0.000010 0.000010 0.019783 0.030488 0.037104 0.060148 0.001363 0.000223 0.000010 0.002123 0.005018 0.023510 0.000010 0.009240 0.000010 0.060009 0.020111 0.023281 0.000010 0.198066 0.018005 0.040805 0.000458
0.034877 0.100895 0.008926 0.017346 0.125462 0.121835 0.003845 0.018390 0.026466 0.000010 0.005598 0.069321 0.051190 0.018494 0.000010 0.018009 0.000015 0.000010 0.000010 0.000010 0.000010 0.000774 0.053648 0.031076 0.021704 0.000010 0.182100 0.033806 0.056143 0.000010
0.067910 0.124461 0.004756 0.000010 0.160313 0.058541 0.014157 0.024618 0.015389 0.013133 0.038461 0.023959 0.013334 0.031156 0.000010 0.000010 0.000010 0.025020 0.000010 0.000010 0.012810 0.007181 0.058756 0.000010 0.022471 0.000010 0.215402 0.035438 0.032644 0.000010
0.075066 0.171803 0.008841 0.000010 0.115561 0.037263 0.009539 0.017404 0.012554 0.029012 0.033013 0.020491 0.015380 0.028205 0.004779 0.004975 0.000011 0.064543 0.030011 0.000010 0.000010 0.000010 0.033285 0.012630 0.009284 0.000010 0.174412 0.039513 0.052362 0.000010
