# Supplementary material for: Genetic analysis of Thai cattle reveals a Southeast Asian indicine ancestry
Source: PeerJ. 2015 Oct 27;3:e1318. doi: 10.7717/peerj.1318 (PMC4627918; doi:10.7717/peerj.1318)
Supplement: Dataset S2 — The Q values inferred by ADMIXTURE for each modeled K are shown for each individual, which are labeled according to breed information. The data are organized into three folders, each of which represents the ADMIXTURE experiments described in Fig. S5. [file peerj-03-1318-s007.zip › SupplementDataS7/1397breeds/31.Q]

0.000010 0.031530 0.000010 0.000010 0.000010 0.917768 0.000010 0.000010 0.000010 0.000010 0.000010 0.000010 0.009937 0.000121 0.015664 0.003694 0.000010 0.000010 0.000010 0.000010 0.000010 0.000010 0.000010 0.000010 0.002180 0.002533 0.000010 0.016353 0.000010 0.000010 0.000010
0.000010 0.038962 0.008876 0.000010 0.005308 0.903980 0.000010 0.001651 0.000010 0.000010 0.000010 0.000010 0.007124 0.000010 0.000010 0.003235 0.000010 0.000010 0.022815 0.000010 0.000010 0.000010 0.000010 0.000010 0.000010 0.000010 0.007829 0.000010 0.000010 0.000010 0.000010
0.000010 0.028644 0.000010 0.000010 0.000010 0.933978 0.000010 0.000010 0.000010 0.000010 0.000010 0.000010 0.023214 0.000010 0.000010 0.000010 0.000010 0.000010 0.000010 0.000010 0.000010 0.000010 0.000010 0.000010 0.001624 0.000010 0.000010 0.000010 0.000010 0.012281 0.000010
0.000010 0.000010 0.000010 0.000010 0.004283 0.986214 0.000010 0.000010 0.000010 0.000010 0.000010 0.000010 0.000605 0.000010 0.000010 0.000010 0.000010 0.000010 0.000010 0.000010 0.000010 0.008628 0.000010 0.000010 0.000010 0.000010 0.000010 0.000010 0.000010 0.000010 0.000010
0.000010 0.000010 0.000010 0.000010 0.016087 0.921067 0.000010 0.000010 0.000010 0.000010 0.000010 0.000010 0.041221 0.000010 0.010423 0.000010 0.000010 0.000010 0.007712 0.000010 0.000010 0.000010 0.000010 0.000010 0.000010 0.003240 0.000010 0.000010 0.000010 0.000010 0.000010
0.000010 0.020985 0.000010 0.000010 0.009667 0.969068 0.000010 0.000010 0.000010 0.000010 0.000010 0.000010 0.000010 0.000010 0.000010 0.000010 0.000010 0.000010 0.000010 0.000010 0.000010 0.000010 0.000010 0.000010 0.000010 0.000010 0.000010 0.000010 0.000010 0.000010 0.000010
0.000010 0.006773 0.000010 0.000010 0.000010 0.992937 0.000010 0.000010 0.000010 0.000010 0.000010 0.000010 0.000010 0.000010 0.000010 0.000010 0.000010 0.000010 0.000010 0.000010 0.000010 0.000010 0.000010 0.000010 0.000010 0.000010 0.000010 0.000010 0.000010 0.000010 0.000010
0.000010 0.000010 0.000010 0.000010 0.000010 0.999700 0.000010 0.000010 0.000010 0.000010 0.000010 0.000010 0.000010 0.000010 0.000010 0.000010 0.000010 0.000010 0.000010 0.000010 0.000010 0.000010 0.000010 0.000010 0.000010 0.000010 0.000010 0.000010 0.000010 0.000010 0.000010
0.000010 0.047079 0.000010 0.000010 0.017633 0.904419 0.004576 0.013006 0.000010 0.000010 0.000010 0.000010 0.004161 0.000010 0.000010 0.000010 0.000010 0.000010 0.000010 0.000010 0.000010 0.000010 0.000010 0.000010 0.000010 0.001472 0.007423 0.000010 0.000010 0.000010 0.000010
0.000010 0.000010 0.000010 0.000010 0.007435 0.942637 0.012181 0.000010 0.000010 0.000010 0.000010 0.000010 0.000010 0.004327 0.000010 0.000010 0.000010 0.000010 0.008331 0.006761 0.000010 0.000010 0.000010 0.000010 0.000010 0.015465 0.000010 0.002634 0.000010 0.000010 0.000010
0.000010 0.016099 0.000010 0.005785 0.000010 0.914488 0.000010 0.000010 0.000010 0.000010 0.000010 0.000010 0.024046 0.000730 0.000010 0.000010 0.000010 0.000010 0.003017 0.000010 0.000010 0.000010 0.000010 0.000010 0.023324 0.000010 0.000010 0.012029 0.000010 0.000263 0.000010
0.000010 0.000010 0.000010 0.000010 0.000010 0.999700 0.000010 0.000010 0.000010 0.000010 0.000010 0.000010 0.000010 0.000010 0.000010 0.000010 0.000010 0.000010 0.000010 0.000010 0.000010 0.000010 0.000010 0.000010 0.000010 0.000010 0.000010 0.000010 0.000010 0.000010 0.000010
0.000010 0.002654 0.000010 0.000010 0.008667 0.967469 0.007802 0.000010 0.000010 0.000010 0.009020 0.000010 0.000010 0.000010 0.000010 0.000010 0.000010 0.000010 0.000010 0.000010 0.000010 0.000010 0.000010 0.000010 0.000010 0.000010 0.000010 0.004138 0.000010 0.000010 0.000010
0.000010 0.022791 0.000010 0.000010 0.000010 0.924499 0.000010 0.000010 0.000010 0.000010 0.000010 0.000010 0.000010 0.000010 0.000010 0.002620 0.000010 0.000010 0.022148 0.000010 0.000010 0.000010 0.000010 0.000010 0.000797 0.000270 0.000010 0.010746 0.000010 0.015899 0.000010
0.000010 0.006483 0.000010 0.000010 0.000010 0.882846 0.000010 0.000010 0.000010 0.000010 0.000010 0.000010 0.000010 0.000010 0.000010 0.012638 0.000010 0.000010 0.012936 0.000010 0.000010 0.000010 0.000010 0.000010 0.040601 0.009643 0.010750 0.000010 0.000010 0.023874 0.000010
0.000010 0.000010 0.000010 0.000010 0.000010 0.999700 0.000010 0.000010 0.000010 0.000010 0.000010 0.000010 0.000010 0.000010 0.000010 0.000010 0.000010 0.000010 0.000010 0.000010 0.000010 0.000010 0.000010 0.000010 0.000010 0.000010 0.000010 0.000010 0.000010 0.000010 0.000010
0.004451 0.034713 0.000010 0.000010 0.000010 0.960557 0.000010 0.000010 0.000010 0.000010 0.000010 0.000010 0.000010 0.000010 0.000010 0.000010 0.000010 0.000010 0.000010 0.000010 0.000010 0.000010 0.000010 0.000010 0.000010 0.000010 0.000010 0.000010 0.000010 0.000010 0.000010
0.000010 0.024574 0.000010 0.000010 0.000010 0.943185 0.000010 0.000010 0.000010 0.000010 0.000010 0.000010 0.007475 0.000010 0.000010 0.000010 0.000010 0.000010 0.000010 0.000010 0.000010 0.000010 0.000010 0.000010 0.000010 0.000010 0.000010 0.000438 0.000010 0.024068 0.000010
0.000010 0.054863 0.002169 0.000010 0.000010 0.910863 0.000010 0.000010 0.000010 0.000010 0.000010 0.000010 0.014753 0.000010 0.000010 0.000010 0.000010 0.000010 0.000010 0.000010 0.000010 0.000010 0.000010 0.000010 0.013786 0.003317 0.000010 0.000010 0.000010 0.000010 0.000010
0.000010 0.000010 0.000010 0.000010 0.002387 0.969284 0.000010 0.000010 0.000010 0.000010 0.000010 0.000010 0.000010 0.000010 0.000010 0.000010 0.000010 0.000010 0.001800 0.000010 0.000010 0.016642 0.000010 0.000010 0.000010 0.000010 0.000010 0.000010 0.000010 0.009628 0.000010
0.000010 0.000010 0.000010 0.000010 0.000010 0.000010 0.000010 0.000010 0.000010 0.000010 0.000010 0.000010 0.000010 0.000010 0.000010 0.000010 0.000010 0.000010 0.000010 0.999700 0.000010 0.000010 0.000010 0.000010 0.000010 0.000010 0.000010 0.000010 0.000010 0.000010 0.000010
0.000010 0.053337 0.000010 0.000010 0.000010 0.000010 0.003688 0.000010 0.000010 0.000010 0.000010 0.000010 0.000010 0.000010 0.002674 0.000010 0.000010 0.000010 0.000010 0.920495 0.000010 0.000010 0.000010 0.000010 0.004095 0.002975 0.012495 0.000010 0.000010 0.000010 0.000010
0.000010 0.000010 0.000010 0.000010 0.000010 0.000010 0.000010 0.000010 0.000010 0.000010 0.000010 0.000010 0.000010 0.000010 0.000010 0.000010 0.000010 0.000010 0.000010 0.999700 0.000010 0.000010 0.000010 0.000010 0.000010 0.000010 0.000010 0.000010 0.000010 0.000010 0.000010
0.000010 0.000010 0.000010 0.000010 0.000010 0.013127 0.000010 0.000010 0.000010 0.000010 0.000010 0.000010 0.000010 0.000010 0.000010 0.000010 0.000010 0.000010 0.000010 0.979838 0.000010 0.006756 0.000010 0.000010 0.000010 0.000010 0.000010 0.000010 0.000010 0.000010 0.000010
0.000010 0.010367 0.000010 0.000010 0.000010 0.000010 0.000010 0.000010 0.000010 0.000010 0.000010 0.000010 0.000010 0.000010 0.000010 0.000010 0.000010 0.000010 0.000010 0.988912 0.000010 0.000010 0.000010 0.000010 0.000010 0.000441 0.000010 0.000010 0.000010 0.000010 0.000010
0.000010 0.004979 0.000010 0.000010 0.002083 0.000010 0.000010 0.000010 0.000010 0.000010 0.000010 0.000010 0.000010 0.000010 0.000010 0.000010 0.000010 0.000010 0.012450 0.976123 0.000010 0.000911 0.000010 0.000010 0.000010 0.003204 0.000010 0.000010 0.000010 0.000010 0.000010
0.000010 0.000010 0.000010 0.000010 0.000010 0.000010 0.000010 0.000010 0.000010 0.000010 0.000010 0.000010 0.000010 0.000010 0.000010 0.000010 0.000010 0.000010 0.000010 0.999700 0.000010 0.000010 0.000010 0.000010 0.000010 0.000010 0.000010 0.000010 0.000010 0.000010 0.000010
0.000010 0.000010 0.000010 0.000010 0.000010 0.000010 0.000010 0.000010 0.000010 0.000010 0.000010 0.000010 0.000010 0.000010 0.000010 0.000010 0.000010 0.000010 0.000010 0.999700 0.000010 0.000010 0.000010 0.000010 0.000010 0.000010 0.000010 0.000010 0.000010 0.000010 0.000010
0.000010 0.000010 0.000010 0.000010 0.000010 0.000010 0.000010 0.000010 0.000010 0.000010 0.000010 0.000010 0.000010 0.000010 0.000010 0.000010 0.000010 0.000010 0.000010 0.999700 0.000010 0.000010 0.000010 0.000010 0.000010 0.000010 0.000010 0.000010 0.000010 0.000010 0.000010
0.000010 0.000010 0.000010 0.000010 0.000010 0.000010 0.000010 0.000010 0.000010 0.000010 0.000010 0.000010 0.000010 0.000010 0.000010 0.000010 0.000010 0.000010 0.000010 0.999700 0.000010 0.000010 0.000010 0.000010 0.000010 0.000010 0.000010 0.000010 0.000010 0.000010 0.000010
0.000010 0.000010 0.000010 0.005352 0.000010 0.000010 0.000010 0.000010 0.000010 0.000010 0.000010 0.000010 0.016769 0.000010 0.000010 0.000010 0.000010 0.000010 0.015675 0.952575 0.000010 0.000010 0.000010 0.000010 0.000010 0.000010 0.000010 0.000010 0.000010 0.009369 0.000010
0.000010 0.032932 0.007503 0.000010 0.000010 0.000010 0.000010 0.003531 0.000010 0.000010 0.000010 0.000010 0.022408 0.003980 0.000010 0.000010 0.000010 0.000010 0.019979 0.828098 0.000010 0.079814 0.000010 0.000010 0.000010 0.000010 0.001534 0.000010 0.000010 0.000010 0.000010
0.000010 0.007848 0.011353 0.000010 0.015060 0.000976 0.000010 0.000010 0.000010 0.000010 0.000010 0.000010 0.000010 0.038418 0.005499 0.007364 0.000010 0.000010 0.007328 0.896302 0.000010 0.000010 0.000010 0.000010 0.002162 0.000010 0.002009 0.005492 0.000010 0.000010 0.000010
0.008701 0.039658 0.000010 0.000010 0.000010 0.000010 0.000010 0.000010 0.000010 0.000010 0.000010 0.000010 0.000010 0.005910 0.014593 0.000010 0.000010 0.000010 0.017574 0.899210 0.000010 0.000010 0.000010 0.000010 0.014113 0.000010 0.000010 0.000010 0.000010 0.000010 0.000010
0.000010 0.000010 0.000010 0.000010 0.000010 0.000010 0.000010 0.000010 0.000010 0.000010 0.000010 0.000010 0.000010 0.000010 0.000010 0.000010 0.000010 0.000010 0.000010 0.999700 0.000010 0.000010 0.000010 0.000010 0.000010 0.000010 0.000010 0.000010 0.000010 0.000010 0.000010
0.000010 0.000010 0.000010 0.000010 0.000010 0.000010 0.000010 0.000010 0.000010 0.000010 0.000010 0.000010 0.000010 0.000010 0.000010 0.000010 0.000010 0.000010 0.000010 0.999700 0.000010 0.000010 0.000010 0.000010 0.000010 0.000010 0.000010 0.000010 0.000010 0.000010 0.000010
0.000010 0.030700 0.000010 0.000010 0.000010 0.036728 0.000010 0.000010 0.000010 0.000010 0.000010 0.000010 0.000010 0.000010 0.000010 0.000010 0.000010 0.000010 0.000010 0.894933 0.000010 0.000010 0.000010 0.000010 0.000010 0.000010 0.037369 0.000010 0.000010 0.000010 0.000010
0.000010 0.000010 0.000010 0.000010 0.000010 0.000010 0.000010 0.000010 0.000010 0.000010 0.000010 0.000010 0.000010 0.000010 0.000010 0.000010 0.000010 0.000010 0.000010 0.974639 0.000010 0.000010 0.000010 0.000010 0.000010 0.021551 0.000010 0.003530 0.000010 0.000010 0.000010
0.000010 0.000010 0.000010 0.000010 0.000010 0.000010 0.000010 0.000010 0.000010 0.000010 0.000010 0.000010 0.000010 0.000010 0.000010 0.000010 0.000010 0.000010 0.000010 0.999700 0.000010 0.000010 0.000010 0.000010 0.000010 0.000010 0.000010 0.000010 0.000010 0.000010 0.000010
0.000010 0.000010 0.000010 0.000010 0.000010 0.000010 0.000010 0.000010 0.000010 0.000010 0.000010 0.000010 0.000010 0.000010 0.000010 0.000010 0.000010 0.000010 0.000010 0.999700 0.000010 0.000010 0.000010 0.000010 0.000010 0.000010 0.000010 0.000010 0.000010 0.000010 0.000010
0.000010 0.000010 0.000010 0.010489 0.024931 0.000018 0.000010 0.000010 0.000010 0.000010 0.005859 0.000010 0.000010 0.018347 0.020868 0.006688 0.000010 0.000010 0.021955 0.000010 0.000010 0.000010 0.000010 0.000010 0.001198 0.010797 0.822264 0.051094 0.000010 0.005311 0.000010
0.000010 0.001889 0.016702 0.006134 0.054916 0.000010 0.000010 0.000892 0.000010 0.000010 0.000010 0.000010 0.000010 0.020998 0.006575 0.008753 0.000010 0.000010 0.043532 0.000010 0.000010 0.024567 0.000010 0.000010 0.000010 0.051453 0.704424 0.054554 0.000010 0.004443 0.000010
0.000010 0.000010 0.000010 0.021112 0.014651 0.000010 0.000010 0.000010 0.000010 0.000010 0.000010 0.000010 0.006089 0.031836 0.010960 0.000010 0.000010 0.000010 0.025950 0.000010 0.000010 0.001320 0.000010 0.000010 0.014058 0.026914 0.783283 0.063627 0.000010 0.000010 0.000010
0.000010 0.000010 0.016715 0.018471 0.011081 0.000010 0.002322 0.000010 0.000010 0.000010 0.000010 0.000010 0.015124 0.052617 0.015472 0.000010 0.000010 0.000010 0.008932 0.000010 0.000010 0.037246 0.000010 0.000010 0.000010 0.000010 0.762209 0.059612 0.000010 0.000010 0.000010
0.003150 0.000380 0.006333 0.025911 0.031067 0.000010 0.000010 0.000010 0.000010 0.000010 0.003108 0.000010 0.000010 0.005010 0.001875 0.001133 0.000010 0.000010 0.021455 0.000010 0.000010 0.049240 0.000010 0.000010 0.000010 0.047596 0.740167 0.059079 0.000010 0.004336 0.000010
0.000010 0.001137 0.012242 0.007149 0.014557 0.000010 0.000010 0.000010 0.000010 0.000010 0.000010 0.000010 0.000010 0.014379 0.009820 0.001660 0.000010 0.000010 0.024438 0.000010 0.000010 0.020170 0.000010 0.000010 0.014590 0.032732 0.786492 0.060453 0.000010 0.000010 0.000010
0.001837 0.003244 0.000010 0.031043 0.016177 0.000010 0.000010 0.000010 0.000010 0.000010 0.000941 0.000010 0.000010 0.032721 0.026427 0.012317 0.000010 0.000010 0.041852 0.000010 0.000010 0.013953 0.000010 0.000010 0.003101 0.004995 0.771753 0.039421 0.000010 0.000056 0.000010
0.000010 0.003907 0.024813 0.013975 0.023471 0.000010 0.000010 0.000010 0.000010 0.000010 0.008631 0.000010 0.000010 0.032045 0.010671 0.000010 0.000010 0.000010 0.039069 0.000010 0.000010 0.012723 0.000010 0.000010 0.000010 0.032676 0.745947 0.051883 0.000010 0.000010 0.000010
0.000010 0.013703 0.024437 0.013784 0.032297 0.000010 0.000010 0.000010 0.000010 0.000010 0.000010 0.000010 0.000010 0.028783 0.001202 0.000010 0.000010 0.000010 0.033238 0.000010 0.000010 0.077937 0.000010 0.000010 0.000010 0.010660 0.735238 0.028521 0.000010 0.000010 0.000010
0.000010 0.000010 0.000010 0.000010 0.023981 0.000010 0.000010 0.000010 0.000010 0.000010 0.002930 0.000010 0.000010 0.026407 0.002228 0.000010 0.000010 0.000010 0.028052 0.000010 0.000010 0.011316 0.000010 0.000010 0.000010 0.025913 0.791972 0.086982 0.000010 0.000010 0.000010
0.000010 0.000010 0.019963 0.000010 0.038447 0.000010 0.000010 0.000010 0.000010 0.000010 0.000010 0.000010 0.004846 0.038343 0.000010 0.011134 0.000010 0.000010 0.014612 0.000010 0.000010 0.038186 0.000010 0.000010 0.000010 0.041877 0.750925 0.041457 0.000010 0.000010 0.000010
0.000010 0.000010 0.029046 0.000010 0.023854 0.000010 0.000010 0.000010 0.000010 0.000010 0.001368 0.000010 0.008796 0.026177 0.000010 0.013856 0.000010 0.000010 0.013519 0.000010 0.000010 0.051145 0.000010 0.000010 0.005766 0.022267 0.739937 0.062841 0.000010 0.001248 0.000010
0.000010 0.000010 0.000010 0.000010 0.022120 0.000010 0.000010 0.000010 0.000010 0.000010 0.006316 0.000010 0.000010 0.018915 0.023223 0.008669 0.000010 0.000010 0.038642 0.000010 0.000010 0.007819 0.000010 0.000010 0.004592 0.018542 0.804030 0.046932 0.000010 0.000010 0.000010
0.000010 0.000471 0.021909 0.016472 0.024014 0.000010 0.000010 0.000010 0.000010 0.000010 0.012837 0.000010 0.006871 0.030187 0.013418 0.000010 0.000010 0.000010 0.023449 0.000010 0.000010 0.059963 0.000010 0.000010 0.009700 0.010618 0.725808 0.044114 0.000010 0.000010 0.000010
0.000010 0.000010 0.009923 0.000010 0.043172 0.000010 0.000010 0.000010 0.000010 0.000010 0.000010 0.000010 0.000010 0.018081 0.012155 0.000010 0.000010 0.000010 0.011762 0.000010 0.000010 0.013258 0.000010 0.000010 0.001293 0.033193 0.767569 0.075851 0.000010 0.013543 0.000010
0.000010 0.000010 0.015820 0.023536 0.032791 0.000010 0.000010 0.000010 0.000010 0.000010 0.008811 0.000010 0.011255 0.037346 0.011052 0.003166 0.000010 0.000010 0.023892 0.000010 0.000010 0.037728 0.000010 0.000010 0.000010 0.017249 0.728182 0.048993 0.000010 0.000010 0.000010
0.000010 0.000010 0.020100 0.007890 0.034545 0.000010 0.000010 0.000010 0.000010 0.001593 0.000010 0.000010 0.009765 0.000010 0.022170 0.004735 0.000010 0.000010 0.013349 0.000010 0.000010 0.032325 0.000011 0.000010 0.000010 0.000010 0.787984 0.059953 0.005401 0.000010 0.000010
0.018819 0.013897 0.000010 0.011328 0.010678 0.000010 0.000010 0.000010 0.000010 0.000010 0.000010 0.000010 0.000010 0.000010 0.017091 0.020271 0.000010 0.000010 0.000010 0.000010 0.000010 0.000010 0.000010 0.000010 0.023116 0.013358 0.839109 0.032123 0.000010 0.000010 0.000010
0.000010 0.000010 0.000010 0.000010 0.000010 0.000010 0.000010 0.000010 0.000010 0.000010 0.000010 0.000010 0.000010 0.012686 0.003757 0.011308 0.000010 0.000010 0.024033 0.000010 0.000010 0.000010 0.000010 0.000010 0.000010 0.026507 0.840765 0.080704 0.000010 0.000010 0.000010
0.000010 0.000010 0.001064 0.000010 0.004643 0.000010 0.000010 0.017861 0.000010 0.000010 0.002362 0.000010 0.000010 0.004514 0.019949 0.000010 0.000010 0.000010 0.046194 0.000010 0.000010 0.021275 0.000010 0.000010 0.014023 0.029546 0.806563 0.028758 0.000010 0.003068 0.000010
0.000010 0.148449 0.027533 0.000010 0.058933 0.011239 0.000010 0.000010 0.000010 0.000010 0.011185 0.000010 0.049693 0.048979 0.000010 0.002269 0.015637 0.002041 0.000010 0.018199 0.000010 0.057256 0.000010 0.000010 0.021417 0.022989 0.482362 0.000010 0.000176 0.018927 0.002585
0.000010 0.119267 0.032145 0.000010 0.015797 0.014839 0.020493 0.014301 0.000010 0.000010 0.000010 0.004798 0.016097 0.004058 0.014948 0.000010 0.006559 0.001030 0.036518 0.073602 0.000010 0.046067 0.000010 0.006868 0.078437 0.000010 0.489975 0.000010 0.000010 0.001654 0.002437
0.000138 0.183659 0.026781 0.000010 0.000010 0.026087 0.002752 0.000010 0.001359 0.000010 0.000010 0.000010 0.051224 0.000010 0.013262 0.000068 0.026290 0.009867 0.000010 0.104697 0.000010 0.000010 0.000010 0.000010 0.015348 0.010357 0.518263 0.000010 0.000010 0.009160 0.000548
0.000010 0.162410 0.000010 0.002707 0.039079 0.041603 0.034315 0.011845 0.013269 0.000010 0.000010 0.012118 0.024595 0.007230 0.017860 0.004953 0.000010 0.018234 0.000010 0.088946 0.000010 0.000010 0.005434 0.000948 0.027865 0.000010 0.474988 0.000010 0.000010 0.009459 0.002034
0.000010 0.142978 0.028994 0.000010 0.052841 0.018999 0.000010 0.000010 0.000010 0.000010 0.000926 0.000010 0.007276 0.007546 0.000010 0.023446 0.022265 0.000010 0.021631 0.067859 0.000010 0.091732 0.000010 0.000010 0.045560 0.014666 0.423052 0.004095 0.000010 0.025994 0.000010
0.000010 0.165122 0.002792 0.000010 0.020914 0.015374 0.000010 0.000010 0.000010 0.000212 0.000010 0.000010 0.045210 0.000010 0.017166 0.000138 0.005192 0.020601 0.000010 0.070840 0.000010 0.000010 0.000010 0.000010 0.008553 0.012714 0.591371 0.000010 0.003774 0.019877 0.000010
0.007776 0.177657 0.024595 0.007567 0.000010 0.021226 0.005109 0.000010 0.001159 0.000010 0.000010 0.052008 0.013814 0.020739 0.029060 0.012263 0.005163 0.000010 0.000010 0.081448 0.000010 0.000010 0.000010 0.000010 0.019803 0.014389 0.503641 0.000010 0.000010 0.002454 0.000010
0.014077 0.120379 0.038171 0.000010 0.000010 0.002624 0.011191 0.000010 0.000010 0.010960 0.000010 0.000010 0.031671 0.051647 0.018595 0.000010 0.000010 0.003370 0.018745 0.087862 0.000010 0.078166 0.000010 0.000010 0.037122 0.022210 0.411420 0.000010 0.000010 0.041649 0.000010
0.000010 0.165134 0.000624 0.000010 0.012867 0.003888 0.013337 0.000010 0.000010 0.000010 0.000010 0.006594 0.050081 0.010405 0.000639 0.018091 0.000010 0.021092 0.008298 0.075839 0.000010 0.000010 0.000010 0.000010 0.053247 0.010987 0.530014 0.000010 0.004968 0.009741 0.004034
0.000010 0.190578 0.007822 0.015564 0.007902 0.016840 0.026418 0.000010 0.007739 0.000010 0.000010 0.002917 0.051195 0.000010 0.019678 0.013018 0.000010 0.000010 0.012868 0.039149 0.000010 0.025989 0.000010 0.000010 0.023635 0.007360 0.506338 0.000010 0.000010 0.024861 0.000010
0.000010 0.146315 0.000212 0.000010 0.032836 0.031973 0.019676 0.000010 0.006820 0.000010 0.001225 0.000010 0.048018 0.000010 0.005162 0.000515 0.000010 0.023720 0.000010 0.095846 0.000010 0.000010 0.000010 0.002427 0.042712 0.000010 0.524661 0.000010 0.000010 0.017622 0.000121
0.000010 0.184048 0.039163 0.001738 0.009602 0.010853 0.018890 0.005927 0.003364 0.000010 0.001347 0.018487 0.014279 0.018660 0.000010 0.000010 0.000010 0.000602 0.014841 0.081743 0.000010 0.058487 0.000010 0.000010 0.051029 0.000010 0.442680 0.012180 0.000010 0.011970 0.000010
0.000010 0.117200 0.050196 0.035019 0.036555 0.004916 0.021385 0.003231 0.000010 0.000010 0.000010 0.000010 0.043059 0.024343 0.009680 0.002819 0.000010 0.000010 0.000219 0.056004 0.000010 0.032593 0.000010 0.008019 0.033799 0.000010 0.482235 0.000010 0.000010 0.038598 0.000010
0.000010 0.168792 0.034699 0.005174 0.014590 0.009077 0.021570 0.000010 0.016165 0.005569 0.000010 0.000010 0.050097 0.016070 0.006333 0.001939 0.036420 0.000010 0.000010 0.099420 0.000010 0.041193 0.000010 0.001214 0.019754 0.004640 0.421167 0.008392 0.002054 0.015582 0.000010
0.001291 0.152008 0.031758 0.020890 0.014631 0.037938 0.003103 0.004598 0.000010 0.001661 0.013144 0.012960 0.050526 0.049876 0.000729 0.004598 0.000010 0.020608 0.004367 0.040469 0.000010 0.039485 0.000010 0.003661 0.042427 0.006780 0.399641 0.010246 0.000010 0.029315 0.003240
0.000010 0.136448 0.043088 0.000010 0.024187 0.026795 0.013162 0.006267 0.042331 0.000010 0.000010 0.000010 0.029019 0.012142 0.008699 0.004987 0.002646 0.000010 0.033779 0.061413 0.000010 0.074685 0.000010 0.005837 0.059232 0.000010 0.411271 0.003185 0.000010 0.000717 0.000010
0.000010 0.134785 0.036317 0.000010 0.026428 0.016971 0.000010 0.000010 0.000010 0.000010 0.002617 0.026917 0.031218 0.029519 0.000010 0.012643 0.017054 0.000010 0.018827 0.073219 0.000010 0.058508 0.000010 0.012346 0.019051 0.035283 0.421724 0.010274 0.000010 0.015078 0.001110
0.000010 0.171336 0.008485 0.009537 0.033487 0.000010 0.039613 0.003497 0.000010 0.000010 0.000010 0.002748 0.018354 0.000010 0.005214 0.003519 0.000010 0.027229 0.015841 0.104417 0.000010 0.045047 0.000010 0.007147 0.032561 0.000010 0.445451 0.011985 0.001091 0.013330 0.000010
0.000010 0.174881 0.027157 0.007880 0.023164 0.023062 0.012509 0.000010 0.017956 0.000010 0.000010 0.000010 0.052956 0.030665 0.006023 0.002169 0.000010 0.000010 0.033447 0.060822 0.000010 0.015506 0.000010 0.000011 0.001561 0.000010 0.464445 0.026301 0.000010 0.018925 0.000451
0.000010 0.169198 0.041507 0.000010 0.009615 0.000010 0.000010 0.000010 0.000010 0.010339 0.000010 0.000010 0.051307 0.000010 0.019013 0.002644 0.018836 0.002017 0.007120 0.098371 0.003077 0.001176 0.000010 0.000010 0.024989 0.000010 0.503244 0.013026 0.000010 0.022206 0.002184
0.000510 0.000010 0.000010 0.000010 0.000010 0.000010 0.000010 0.000010 0.000010 0.000010 0.000010 0.000010 0.113367 0.200683 0.004382 0.000010 0.000010 0.000010 0.009103 0.000010 0.000010 0.565000 0.000010 0.000010 0.000010 0.000010 0.087379 0.012577 0.000010 0.006779 0.000010
0.000010 0.000010 0.000010 0.000010 0.000010 0.000010 0.000010 0.000010 0.000010 0.000010 0.004288 0.000010 0.104519 0.164374 0.000010 0.000010 0.000010 0.000010 0.017162 0.000010 0.000010 0.683192 0.000010 0.000010 0.000010 0.006068 0.014562 0.005605 0.000010 0.000010 0.000010
0.008387 0.000010 0.000010 0.000010 0.000010 0.000010 0.000010 0.000010 0.000010 0.000010 0.000010 0.000010 0.083159 0.220207 0.000010 0.001996 0.000010 0.000010 0.000010 0.000010 0.000010 0.631905 0.000010 0.000010 0.000010 0.000010 0.054096 0.000010 0.000010 0.000010 0.000010
0.000010 0.004118 0.000010 0.000010 0.000010 0.013267 0.000010 0.000010 0.000010 0.000010 0.005570 0.000010 0.081779 0.185311 0.000010 0.000010 0.000010 0.000010 0.019981 0.017053 0.000010 0.600185 0.000010 0.000010 0.000010 0.000010 0.072516 0.000010 0.000010 0.000010 0.000010
0.000010 0.000010 0.000010 0.000010 0.000010 0.000010 0.000010 0.004141 0.000010 0.000010 0.000010 0.000010 0.041822 0.212217 0.000010 0.004939 0.000010 0.000010 0.034741 0.000010 0.000010 0.662486 0.000010 0.000010 0.000010 0.000171 0.038976 0.000010 0.000010 0.000010 0.000287
0.000010 0.000010 0.000010 0.000010 0.000010 0.000010 0.000010 0.000010 0.000010 0.000010 0.000010 0.000010 0.093675 0.218438 0.000010 0.000010 0.000010 0.000010 0.025926 0.010799 0.000010 0.560452 0.000010 0.000010 0.000010 0.000010 0.090460 0.000010 0.000010 0.000010 0.000010
0.000010 0.000010 0.000010 0.000010 0.000010 0.000010 0.000010 0.000010 0.000010 0.000010 0.006617 0.000010 0.052200 0.181987 0.000010 0.000010 0.000010 0.000010 0.019835 0.000010 0.000010 0.739101 0.000010 0.000010 0.000010 0.000010 0.000010 0.000010 0.000010 0.000010 0.000010
0.000010 0.000010 0.000010 0.000010 0.000010 0.000010 0.000010 0.012137 0.000010 0.000010 0.000010 0.000010 0.091296 0.187798 0.000010 0.000010 0.000010 0.000010 0.014352 0.000010 0.000010 0.655620 0.000010 0.000010 0.000010 0.008188 0.030222 0.000157 0.000010 0.000010 0.000010
0.000010 0.001004 0.000010 0.000010 0.000010 0.000010 0.000010 0.013270 0.000010 0.000010 0.000011 0.000010 0.063781 0.188786 0.000010 0.012393 0.000010 0.000010 0.000010 0.000010 0.000010 0.709621 0.000010 0.000010 0.000010 0.000010 0.010904 0.000010 0.000010 0.000010 0.000010
0.000010 0.000010 0.000010 0.000010 0.013385 0.001465 0.000010 0.002795 0.000010 0.000010 0.004375 0.000010 0.097969 0.175195 0.000010 0.006345 0.000010 0.000010 0.031680 0.000010 0.000010 0.666570 0.000010 0.000010 0.000010 0.000010 0.000010 0.000010 0.000010 0.000010 0.000010
0.000010 0.000010 0.000010 0.000010 0.001568 0.000010 0.000010 0.003397 0.000010 0.000010 0.000010 0.000010 0.091559 0.197399 0.000976 0.000010 0.000010 0.000010 0.024438 0.000010 0.000010 0.677248 0.000010 0.000010 0.000010 0.000010 0.000010 0.003185 0.000010 0.000010 0.000010
0.000010 0.000010 0.000010 0.000010 0.003299 0.000010 0.000010 0.002602 0.000010 0.000010 0.000546 0.000010 0.053867 0.207195 0.000010 0.016554 0.000010 0.000010 0.024690 0.000010 0.000010 0.684411 0.000010 0.000010 0.000010 0.000010 0.000010 0.006617 0.000010 0.000010 0.000010
0.000010 0.000010 0.000010 0.000010 0.000010 0.000010 0.000010 0.000010 0.000010 0.000010 0.000678 0.000010 0.079038 0.215536 0.000010 0.000010 0.000010 0.000010 0.011531 0.000010 0.000010 0.690982 0.000010 0.000010 0.001986 0.000010 0.000010 0.000010 0.000010 0.000010 0.000010
0.008465 0.000010 0.000010 0.000010 0.000010 0.000010 0.000010 0.000010 0.000010 0.000010 0.000010 0.000010 0.039303 0.185881 0.002791 0.000010 0.000010 0.000010 0.026393 0.000010 0.000010 0.701648 0.000010 0.000010 0.000010 0.000010 0.035280 0.000010 0.000010 0.000010 0.000010
0.000010 0.001432 0.000010 0.000010 0.002467 0.000010 0.001372 0.000010 0.000010 0.000010 0.007660 0.000010 0.097314 0.179622 0.009723 0.016566 0.000010 0.000010 0.017022 0.000010 0.000010 0.633478 0.000010 0.000010 0.000010 0.000010 0.033145 0.000010 0.000010 0.000010 0.000010
0.000010 0.000010 0.000010 0.000010 0.000010 0.000010 0.000010 0.000010 0.000010 0.000010 0.009310 0.000010 0.077799 0.202320 0.000010 0.003352 0.000010 0.000010 0.016978 0.000010 0.000010 0.645191 0.000010 0.000010 0.000010 0.010242 0.025124 0.009464 0.000010 0.000010 0.000010
0.000010 0.000010 0.000010 0.000010 0.009512 0.000010 0.000010 0.000010 0.000010 0.000010 0.000562 0.000010 0.058406 0.179039 0.000010 0.000010 0.000010 0.000010 0.002476 0.000010 0.000010 0.688448 0.000010 0.000010 0.000010 0.000010 0.061318 0.000010 0.000010 0.000010 0.000010
0.000010 0.000010 0.000010 0.000010 0.000010 0.000010 0.000010 0.000010 0.000010 0.000010 0.015486 0.000010 0.084333 0.192173 0.000010 0.005106 0.000010 0.000010 0.031312 0.000010 0.000010 0.611075 0.000010 0.000010 0.000010 0.000010 0.060276 0.000010 0.000010 0.000010 0.000010
0.000010 0.000010 0.000010 0.000010 0.000855 0.000010 0.000010 0.005446 0.000010 0.000010 0.000010 0.000010 0.065827 0.172373 0.000010 0.017645 0.000010 0.000010 0.002792 0.000010 0.000010 0.666832 0.000010 0.000010 0.002538 0.000010 0.051551 0.013932 0.000010 0.000010 0.000010
0.000010 0.000010 0.000010 0.000010 0.000010 0.000010 0.000010 0.011128 0.000010 0.000010 0.003820 0.000010 0.099814 0.216398 0.000010 0.004860 0.000010 0.000010 0.014782 0.047292 0.000010 0.601675 0.000010 0.000010 0.000010 0.000010 0.000010 0.000010 0.000010 0.000010 0.000010
0.000010 0.000010 0.000010 0.000010 0.000010 0.000010 0.000010 0.000010 0.000010 0.000010 0.000010 0.000010 0.000010 0.000010 0.000010 0.999698 0.000010 0.000010 0.000010 0.000010 0.000010 0.000010 0.000010 0.000010 0.000010 0.000010 0.000010 0.000012 0.000010 0.000010 0.000010
0.000010 0.000010 0.000010 0.000010 0.000010 0.000010 0.000010 0.000010 0.000010 0.000010 0.000010 0.000010 0.000010 0.000010 0.000010 0.999700 0.000010 0.000010 0.000010 0.000010 0.000010 0.000010 0.000010 0.000010 0.000010 0.000010 0.000010 0.000010 0.000010 0.000010 0.000010
0.000010 0.000010 0.000010 0.000010 0.000010 0.000010 0.000010 0.000010 0.000010 0.000010 0.000010 0.000010 0.000010 0.000010 0.000010 0.999692 0.000010 0.000010 0.000010 0.000010 0.000014 0.000010 0.000010 0.000010 0.000010 0.000011 0.000010 0.000013 0.000010 0.000010 0.000010
0.006840 0.060053 0.058078 0.057956 0.027076 0.005038 0.008244 0.000010 0.000010 0.000010 0.010901 0.000010 0.027468 0.000010 0.002243 0.609038 0.000010 0.000010 0.031710 0.000010 0.000010 0.035732 0.000010 0.000010 0.041671 0.001498 0.003801 0.000010 0.000010 0.012513 0.000010
0.007894 0.062684 0.008842 0.015213 0.010114 0.003670 0.008496 0.008737 0.000010 0.000010 0.000010 0.000010 0.008399 0.008407 0.000010 0.749237 0.000010 0.000010 0.015220 0.000010 0.000010 0.026593 0.000010 0.000010 0.049090 0.017244 0.000010 0.000010 0.000010 0.000010 0.000010
0.000010 0.049835 0.000010 0.048919 0.030615 0.000010 0.004262 0.008333 0.000010 0.000010 0.000010 0.000010 0.018766 0.000010 0.000010 0.839028 0.000010 0.000010 0.000010 0.000010 0.000010 0.000010 0.000010 0.000010 0.000010 0.000010 0.000010 0.000010 0.000010 0.000010 0.000010
0.000010 0.000010 0.000010 0.000010 0.000010 0.000010 0.000010 0.000010 0.000010 0.000010 0.000010 0.000010 0.000010 0.000010 0.000010 0.999700 0.000010 0.000010 0.000010 0.000010 0.000010 0.000010 0.000010 0.000010 0.000010 0.000010 0.000010 0.000010 0.000010 0.000010 0.000010
0.000010 0.000010 0.000010 0.000018 0.000010 0.000010 0.000010 0.000010 0.000010 0.000010 0.000018 0.000010 0.000010 0.000012 0.000012 0.999672 0.000010 0.000010 0.000010 0.000010 0.000010 0.000010 0.000010 0.000010 0.000012 0.000010 0.000010 0.000016 0.000010 0.000010 0.000010
0.000010 0.000010 0.000010 0.000010 0.000010 0.000010 0.000010 0.000010 0.000010 0.000010 0.000010 0.000010 0.000010 0.000010 0.000010 0.999700 0.000010 0.000010 0.000010 0.000010 0.000010 0.000010 0.000010 0.000010 0.000010 0.000010 0.000010 0.000010 0.000010 0.000010 0.000010
0.000010 0.000010 0.000010 0.000010 0.000010 0.000010 0.000010 0.000010 0.000010 0.000010 0.000010 0.000010 0.000010 0.000010 0.000010 0.999700 0.000010 0.000010 0.000010 0.000010 0.000010 0.000010 0.000010 0.000010 0.000010 0.000010 0.000010 0.000010 0.000010 0.000010 0.000010
0.000010 0.000010 0.000010 0.000010 0.000010 0.000010 0.000010 0.000012 0.000010 0.000011 0.000010 0.000014 0.000010 0.000013 0.000010 0.999686 0.000010 0.000010 0.000011 0.000010 0.000010 0.000010 0.000010 0.000010 0.000010 0.000010 0.000011 0.000013 0.000010 0.000010 0.000010
0.000010 0.000010 0.000010 0.000010 0.000010 0.000010 0.000010 0.000010 0.000010 0.000010 0.000010 0.000010 0.000010 0.000010 0.000010 0.999699 0.000010 0.000010 0.000010 0.000010 0.000010 0.000010 0.000010 0.000010 0.000010 0.000010 0.000010 0.000011 0.000010 0.000010 0.000010
0.000010 0.000010 0.073398 0.170766 0.031899 0.021783 0.004663 0.060554 0.003802 0.004099 0.009063 0.000010 0.025920 0.002107 0.000010 0.484490 0.007345 0.000010 0.000010 0.000010 0.000010 0.028155 0.007008 0.000010 0.000010 0.009888 0.003626 0.024809 0.000010 0.014730 0.011787
0.014645 0.000010 0.059826 0.155110 0.011705 0.000010 0.000010 0.065809 0.015524 0.013851 0.006385 0.000010 0.002194 0.004846 0.000010 0.502485 0.000010 0.000010 0.029819 0.000010 0.000010 0.018106 0.000010 0.000010 0.013832 0.015818 0.021127 0.022441 0.000010 0.013025 0.013330
0.039853 0.000010 0.043807 0.172643 0.035532 0.000010 0.000010 0.057361 0.000010 0.010395 0.000010 0.000010 0.037367 0.000041 0.000558 0.529352 0.000010 0.000406 0.002587 0.000010 0.000010 0.018289 0.000010 0.000010 0.000010 0.016036 0.002320 0.004554 0.000010 0.006371 0.022397
0.031170 0.000010 0.034789 0.171931 0.024329 0.000010 0.000010 0.056536 0.000010 0.015626 0.001821 0.000010 0.027312 0.008329 0.010179 0.529400 0.000010 0.009102 0.018618 0.000010 0.000010 0.009591 0.000010 0.000010 0.000010 0.026197 0.009154 0.000010 0.005499 0.000010 0.010288
0.014665 0.000010 0.069371 0.144307 0.043262 0.002036 0.023515 0.047005 0.003204 0.010550 0.009159 0.000010 0.032698 0.009938 0.000010 0.490835 0.019083 0.000010 0.008467 0.000010 0.000010 0.014970 0.000010 0.000010 0.000010 0.009883 0.022535 0.009961 0.000010 0.000010 0.014446
0.021758 0.000010 0.067289 0.152687 0.020794 0.000010 0.000010 0.056533 0.022856 0.000010 0.002953 0.000010 0.021288 0.005338 0.007181 0.515336 0.012800 0.000010 0.014134 0.000010 0.000010 0.018670 0.011537 0.000010 0.000010 0.011513 0.017013 0.013467 0.003820 0.000010 0.002922
0.000010 0.019176 0.011060 0.121685 0.029037 0.000010 0.005809 0.030276 0.050410 0.000010 0.004304 0.000010 0.049028 0.019284 0.027413 0.411890 0.000010 0.000010 0.028122 0.000010 0.000010 0.002022 0.000010 0.000010 0.040970 0.011155 0.116949 0.017750 0.002033 0.000010 0.001516
0.000010 0.023750 0.013074 0.120726 0.026659 0.000010 0.007542 0.022940 0.053761 0.000010 0.008586 0.000010 0.051195 0.021504 0.028435 0.411753 0.000010 0.000010 0.022096 0.000010 0.000010 0.000010 0.000010 0.000010 0.039030 0.016351 0.108872 0.017118 0.000824 0.000010 0.005665
0.002019 0.021628 0.047665 0.031018 0.017403 0.150237 0.000010 0.025461 0.000010 0.000010 0.000010 0.000010 0.044661 0.000010 0.001435 0.003931 0.000010 0.000010 0.331001 0.012035 0.000010 0.252489 0.000010 0.000010 0.000010 0.031554 0.023894 0.000010 0.003417 0.000010 0.000010
0.000010 0.009013 0.064302 0.054371 0.036777 0.048910 0.000010 0.000204 0.000010 0.000010 0.000010 0.000010 0.044762 0.003353 0.000010 0.025701 0.000010 0.000010 0.333511 0.000010 0.000010 0.286794 0.000010 0.000010 0.021175 0.019111 0.051846 0.000010 0.000010 0.000010 0.000010
0.000010 0.000010 0.037421 0.033868 0.015971 0.126847 0.000010 0.010867 0.000010 0.000010 0.001538 0.000010 0.064230 0.001112 0.000010 0.008367 0.000010 0.000010 0.353728 0.010749 0.000010 0.311239 0.000010 0.000010 0.000010 0.022087 0.000010 0.000010 0.000010 0.001807 0.000010
0.000010 0.004399 0.072218 0.057561 0.023582 0.000010 0.000010 0.004262 0.000010 0.000010 0.000909 0.000010 0.037065 0.006031 0.010804 0.011949 0.000010 0.000010 0.376333 0.000010 0.000010 0.328015 0.000010 0.000010 0.000010 0.002893 0.035199 0.028620 0.000010 0.000010 0.000010
0.000010 0.000010 0.049318 0.072411 0.029147 0.010978 0.000010 0.005942 0.000010 0.000010 0.000010 0.000010 0.036352 0.014297 0.012951 0.022121 0.000010 0.000010 0.362118 0.000010 0.000010 0.325603 0.000010 0.000010 0.010724 0.013950 0.019064 0.014865 0.000010 0.000010 0.000010
0.000010 0.000010 0.094622 0.071038 0.028441 0.000010 0.000010 0.005405 0.000010 0.000010 0.001596 0.000010 0.001134 0.020775 0.000010 0.012256 0.000010 0.000010 0.347501 0.000010 0.000010 0.328573 0.000010 0.000010 0.000010 0.022339 0.066130 0.000010 0.000010 0.000010 0.000010
0.000010 0.000010 0.063469 0.053008 0.027530 0.000010 0.000010 0.000010 0.000010 0.000010 0.000010 0.000010 0.032229 0.023039 0.000010 0.017821 0.000010 0.000010 0.384470 0.000010 0.000010 0.342963 0.000010 0.000010 0.006432 0.031410 0.000010 0.017428 0.000010 0.000010 0.000010
0.000392 0.000010 0.055724 0.060983 0.016974 0.000010 0.000010 0.000010 0.000010 0.000010 0.000010 0.000010 0.039321 0.013634 0.001687 0.027219 0.000010 0.000010 0.372254 0.000010 0.000010 0.358786 0.000010 0.000010 0.000010 0.037363 0.009906 0.005579 0.000010 0.000010 0.000010
0.000010 0.000010 0.031419 0.056866 0.039500 0.023049 0.000010 0.000010 0.000010 0.000010 0.000010 0.000010 0.044687 0.031803 0.005037 0.002251 0.000010 0.000010 0.359081 0.000010 0.000010 0.318865 0.000010 0.000010 0.000010 0.052024 0.031882 0.002878 0.000489 0.000010 0.000010
0.000010 0.000010 0.077245 0.067679 0.040439 0.025294 0.000010 0.011927 0.000010 0.000010 0.000010 0.000010 0.020176 0.030787 0.003796 0.010498 0.000010 0.000010 0.316644 0.000010 0.000010 0.282746 0.000010 0.000010 0.001492 0.040337 0.034083 0.000010 0.000010 0.036698 0.000010
0.008199 0.000010 0.070117 0.042951 0.041021 0.002167 0.000010 0.000010 0.000010 0.000010 0.000010 0.000010 0.041777 0.008064 0.003171 0.033009 0.000010 0.000010 0.325910 0.000010 0.000010 0.321111 0.000010 0.000010 0.003364 0.041480 0.047568 0.009928 0.000010 0.000010 0.000010
0.000010 0.000010 0.069492 0.056553 0.037593 0.000010 0.000010 0.000010 0.000010 0.000010 0.002726 0.000010 0.033654 0.000010 0.019095 0.027492 0.000010 0.000010 0.377704 0.000010 0.000010 0.312907 0.000010 0.000010 0.000010 0.022979 0.039605 0.000010 0.000010 0.000010 0.000010
0.001198 0.000010 0.041092 0.054046 0.021967 0.000010 0.000010 0.000010 0.000010 0.000010 0.001389 0.000010 0.064579 0.006030 0.000010 0.015088 0.000010 0.000010 0.378893 0.000010 0.000010 0.338774 0.000010 0.000010 0.000060 0.034411 0.038580 0.003723 0.000010 0.000010 0.000010
0.000010 0.000010 0.062282 0.057800 0.036395 0.000010 0.000010 0.000010 0.000010 0.000010 0.000010 0.000010 0.039920 0.039430 0.017678 0.015438 0.000010 0.000010 0.322086 0.000010 0.000010 0.312195 0.000010 0.000010 0.000010 0.037260 0.047235 0.012092 0.000010 0.000010 0.000010
0.000010 0.000010 0.088478 0.072441 0.012824 0.000010 0.000010 0.000010 0.000010 0.000010 0.000010 0.000010 0.024856 0.002914 0.000010 0.022369 0.000010 0.000249 0.354561 0.000010 0.000010 0.337289 0.000010 0.000010 0.006326 0.039871 0.032411 0.005230 0.000010 0.000010 0.000010
0.000010 0.000010 0.070670 0.061378 0.023830 0.000010 0.000010 0.013120 0.000010 0.000010 0.000010 0.000010 0.038630 0.014481 0.016562 0.028768 0.000010 0.000010 0.365181 0.000010 0.000010 0.311333 0.000010 0.000010 0.000010 0.030208 0.025648 0.000010 0.000010 0.000010 0.000010
0.000010 0.000010 0.043015 0.065448 0.007887 0.000010 0.000010 0.002823 0.000010 0.000010 0.000010 0.000010 0.038236 0.018909 0.014422 0.009378 0.000010 0.000010 0.360248 0.000010 0.000010 0.334081 0.000010 0.000010 0.000010 0.021270 0.077893 0.006211 0.000010 0.000010 0.000010
0.002032 0.039765 0.082180 0.058133 0.020958 0.000010 0.000010 0.000010 0.007246 0.000010 0.008738 0.000010 0.061109 0.018807 0.013726 0.014925 0.000010 0.000010 0.295662 0.006139 0.000010 0.209499 0.000010 0.000010 0.004654 0.045458 0.089901 0.010059 0.000010 0.010891 0.000010
0.000010 0.000010 0.068525 0.026740 0.029938 0.101075 0.000010 0.013014 0.000010 0.000010 0.003114 0.000010 0.063409 0.043382 0.000010 0.000010 0.000010 0.000010 0.315667 0.000010 0.000010 0.296480 0.000010 0.000010 0.000010 0.012898 0.025568 0.000010 0.000010 0.000010 0.000010
0.004981 0.028582 0.107391 0.062086 0.068357 0.017986 0.007881 0.022599 0.000010 0.000010 0.006719 0.000010 0.024456 0.036028 0.011740 0.012839 0.000010 0.000010 0.106162 0.007789 0.000010 0.159005 0.000010 0.000010 0.075276 0.036352 0.092466 0.035941 0.000010 0.075264 0.000010
0.015894 0.061671 0.082845 0.409496 0.032190 0.075532 0.017237 0.004215 0.000010 0.010089 0.000010 0.000010 0.013148 0.007753 0.000756 0.045990 0.023317 0.006870 0.036041 0.000499 0.000010 0.054455 0.000010 0.000010 0.004287 0.044987 0.019076 0.026418 0.005984 0.001182 0.000010
0.000875 0.000010 0.084233 0.426010 0.066080 0.000010 0.009444 0.022885 0.012295 0.023871 0.000010 0.000010 0.000010 0.040129 0.015811 0.069065 0.000010 0.002208 0.061830 0.000010 0.000010 0.031536 0.000010 0.011411 0.000010 0.010444 0.064993 0.038891 0.000010 0.007871 0.000010
0.003564 0.347612 0.053170 0.124786 0.059136 0.204058 0.000010 0.004523 0.004291 0.000010 0.000010 0.000010 0.012327 0.000010 0.007292 0.017007 0.000010 0.000010 0.004483 0.014696 0.016081 0.000010 0.000010 0.000010 0.016008 0.009642 0.066979 0.006559 0.000010 0.026920 0.000755
0.016658 0.051512 0.081828 0.274993 0.033736 0.174616 0.002453 0.029375 0.000010 0.010872 0.000010 0.001186 0.053408 0.001458 0.000010 0.029489 0.000010 0.000010 0.034844 0.024348 0.000010 0.012682 0.012534 0.000010 0.003881 0.028039 0.094806 0.007103 0.001008 0.019092 0.000010
0.000010 0.011154 0.048900 0.248521 0.047450 0.389683 0.016260 0.032751 0.005541 0.008192 0.000010 0.001088 0.029354 0.011654 0.008684 0.017992 0.000010 0.000010 0.020116 0.000010 0.000010 0.000010 0.001900 0.007452 0.000010 0.024938 0.042341 0.004497 0.000010 0.021433 0.000010
0.000010 0.004200 0.093509 0.442723 0.040394 0.009539 0.000928 0.027909 0.000010 0.012584 0.000010 0.000010 0.037666 0.011001 0.003811 0.062025 0.025974 0.000010 0.040126 0.000010 0.000010 0.045131 0.000010 0.023563 0.000010 0.040071 0.052832 0.007170 0.000010 0.018733 0.000010
0.000010 0.000010 0.088938 0.431227 0.051593 0.000010 0.009344 0.012879 0.019090 0.016673 0.018185 0.000010 0.038689 0.030771 0.016115 0.054794 0.000010 0.000010 0.020009 0.000010 0.015170 0.000010 0.011980 0.000010 0.000010 0.049935 0.090869 0.023222 0.000394 0.000010 0.000010
0.026748 0.005932 0.095375 0.453375 0.064127 0.000010 0.004766 0.000010 0.012787 0.019517 0.013542 0.000010 0.021480 0.006589 0.008684 0.048948 0.000010 0.002955 0.048490 0.000010 0.000010 0.017684 0.013456 0.000010 0.000010 0.041744 0.056840 0.036849 0.000010 0.000010 0.000010
0.000010 0.007007 0.066207 0.421293 0.057367 0.027117 0.000010 0.022168 0.000010 0.002908 0.000010 0.000010 0.046715 0.022355 0.008038 0.045814 0.031708 0.000010 0.048372 0.000010 0.000010 0.000010 0.009437 0.010008 0.000010 0.031131 0.061478 0.024261 0.000010 0.056493 0.000010
0.000010 0.000010 0.026833 0.022761 0.000010 0.000010 0.000010 0.000010 0.000010 0.000010 0.011631 0.000010 0.366847 0.091209 0.006591 0.012755 0.000010 0.000010 0.026108 0.000010 0.000010 0.315949 0.000010 0.000010 0.000010 0.002188 0.087913 0.029024 0.000010 0.000010 0.000010
0.000010 0.000010 0.000010 0.018204 0.012051 0.000010 0.000010 0.000010 0.000010 0.000010 0.017451 0.000010 0.529079 0.053210 0.011117 0.003037 0.000010 0.000010 0.038019 0.000010 0.000010 0.216413 0.000010 0.000010 0.007614 0.005093 0.082879 0.000010 0.000010 0.005653 0.000010
0.000010 0.005711 0.022284 0.000010 0.000010 0.002286 0.012797 0.022527 0.000010 0.000010 0.000010 0.000010 0.525097 0.041355 0.000010 0.011009 0.000010 0.000010 0.014038 0.012577 0.000010 0.204641 0.000010 0.000010 0.004656 0.024015 0.081315 0.015532 0.000010 0.000010 0.000010
0.000010 0.000010 0.000010 0.000010 0.000010 0.000010 0.000010 0.012666 0.000010 0.000010 0.000010 0.000010 0.721416 0.022642 0.010353 0.000010 0.000010 0.000010 0.024110 0.000010 0.000010 0.145404 0.000010 0.000010 0.000010 0.000010 0.063169 0.000010 0.000010 0.000010 0.000010
0.000010 0.000010 0.000010 0.000010 0.000010 0.000010 0.000010 0.000010 0.000010 0.000010 0.000010 0.000010 0.667580 0.019642 0.000010 0.000010 0.000010 0.000010 0.028859 0.005900 0.000010 0.190546 0.000010 0.000010 0.002620 0.010437 0.060711 0.000010 0.000010 0.013485 0.000010
0.000010 0.000010 0.000010 0.002773 0.000010 0.055431 0.000010 0.000010 0.000010 0.000010 0.000014 0.000010 0.675882 0.031329 0.013087 0.010126 0.000010 0.000010 0.000010 0.000010 0.000010 0.121624 0.000010 0.000010 0.000010 0.016646 0.043324 0.029564 0.000010 0.000010 0.000010
0.000010 0.000010 0.000010 0.000010 0.000010 0.000010 0.000010 0.000010 0.000010 0.000010 0.000010 0.000010 0.999700 0.000010 0.000010 0.000010 0.000010 0.000010 0.000010 0.000010 0.000010 0.000010 0.000010 0.000010 0.000010 0.000010 0.000010 0.000010 0.000010 0.000010 0.000010
0.000010 0.000010 0.000010 0.000010 0.000010 0.000010 0.000010 0.004787 0.000010 0.000010 0.000010 0.000010 0.949983 0.001838 0.000010 0.000010 0.000010 0.000010 0.007270 0.000010 0.000010 0.035862 0.000010 0.000010 0.000010 0.000010 0.000010 0.000010 0.000010 0.000010 0.000010
0.000010 0.000010 0.000010 0.000010 0.000010 0.000010 0.000010 0.000010 0.000010 0.000010 0.000010 0.000010 0.999700 0.000010 0.000010 0.000010 0.000010 0.000010 0.000010 0.000010 0.000010 0.000010 0.000010 0.000010 0.000010 0.000010 0.000010 0.000010 0.000010 0.000010 0.000010
0.000010 0.000010 0.000010 0.000010 0.000010 0.000010 0.000010 0.000010 0.000010 0.000010 0.000010 0.000010 0.999700 0.000010 0.000010 0.000010 0.000010 0.000010 0.000010 0.000010 0.000010 0.000010 0.000010 0.000010 0.000010 0.000010 0.000010 0.000010 0.000010 0.000010 0.000010
0.000010 0.009215 0.000010 0.001470 0.019603 0.138789 0.000010 0.000010 0.000010 0.000010 0.000010 0.000010 0.703921 0.047114 0.000010 0.000010 0.000010 0.000010 0.015537 0.000010 0.000010 0.045111 0.000010 0.000010 0.000010 0.000010 0.019019 0.000010 0.000010 0.000010 0.000010
0.000010 0.000010 0.000758 0.000010 0.000010 0.076757 0.000010 0.000010 0.000010 0.000010 0.000442 0.000010 0.799473 0.026180 0.003809 0.000010 0.000010 0.000010 0.000010 0.000010 0.000010 0.092342 0.000010 0.000010 0.000010 0.000010 0.000010 0.000010 0.000010 0.000010 0.000010
0.000010 0.000010 0.000010 0.000010 0.006993 0.067320 0.000010 0.000010 0.000010 0.000010 0.000010 0.000010 0.776111 0.043769 0.000010 0.001994 0.000010 0.000010 0.007235 0.000010 0.000010 0.037010 0.000010 0.000010 0.000010 0.005412 0.053936 0.000010 0.000010 0.000010 0.000010
0.000010 0.016956 0.000010 0.016625 0.000010 0.058510 0.000010 0.000010 0.000010 0.000010 0.000010 0.000010 0.697160 0.040274 0.004253 0.005053 0.000010 0.000010 0.004399 0.000010 0.000010 0.113335 0.000010 0.000010 0.003322 0.006604 0.033318 0.000010 0.000010 0.000010 0.000010
0.000010 0.009845 0.000010 0.012287 0.010143 0.000010 0.000010 0.007692 0.000010 0.000010 0.003351 0.000010 0.743422 0.001863 0.001003 0.000010 0.000010 0.000010 0.023983 0.000010 0.000010 0.183347 0.000010 0.000010 0.000010 0.000010 0.002863 0.000010 0.000010 0.000010 0.000010
0.003465 0.000010 0.000010 0.016827 0.008000 0.047155 0.004278 0.000010 0.000010 0.000010 0.000010 0.000010 0.686105 0.026981 0.006224 0.000010 0.000010 0.000010 0.000010 0.005216 0.000010 0.119272 0.000010 0.000010 0.000010 0.018814 0.042527 0.000010 0.000010 0.014957 0.000010
0.000010 0.020914 0.000010 0.000010 0.000010 0.000010 0.000010 0.005708 0.002117 0.000010 0.000010 0.000010 0.905971 0.002234 0.000010 0.000010 0.000010 0.000010 0.004902 0.000010 0.000010 0.053054 0.000010 0.004871 0.000010 0.000010 0.000010 0.000010 0.000010 0.000010 0.000010
0.000010 0.025096 0.019174 0.000010 0.000010 0.000010 0.001588 0.000010 0.000010 0.000010 0.001849 0.000010 0.777374 0.000010 0.000010 0.011755 0.000010 0.000010 0.017118 0.006949 0.000010 0.093417 0.000010 0.000010 0.000010 0.000010 0.021708 0.023773 0.000010 0.000010 0.000010
0.000010 0.000010 0.000010 0.000010 0.000010 0.046234 0.000010 0.000010 0.000010 0.000010 0.000010 0.000010 0.935542 0.000010 0.000010 0.000010 0.000010 0.000010 0.000010 0.000010 0.000010 0.017944 0.000010 0.000010 0.000010 0.000010 0.000010 0.000010 0.000010 0.000010 0.000010
0.000010 0.000010 0.000010 0.000010 0.000010 0.000010 0.000010 0.004307 0.000010 0.000010 0.000010 0.000010 0.995403 0.000010 0.000010 0.000010 0.000010 0.000010 0.000010 0.000010 0.000010 0.000010 0.000010 0.000010 0.000010 0.000010 0.000010 0.000010 0.000010 0.000010 0.000010
0.000010 0.579041 0.048442 0.013380 0.083501 0.062870 0.000010 0.000010 0.000010 0.000010 0.000010 0.000010 0.006569 0.000010 0.000010 0.000010 0.000010 0.000010 0.035843 0.000010 0.000010 0.068559 0.000010 0.000010 0.020428 0.000010 0.073525 0.000010 0.000010 0.007642 0.000010
0.000929 0.535138 0.047272 0.097889 0.055754 0.063269 0.000010 0.000010 0.000010 0.000010 0.008035 0.000010 0.017265 0.000010 0.000548 0.002541 0.000010 0.000010 0.007822 0.008602 0.000010 0.055239 0.000010 0.000010 0.010968 0.000010 0.073674 0.009465 0.005451 0.000010 0.000010
0.008920 0.610783 0.062664 0.007761 0.073754 0.003185 0.000010 0.000010 0.000010 0.000010 0.000010 0.000010 0.000010 0.000010 0.001577 0.012783 0.000010 0.000010 0.024159 0.000010 0.000010 0.067816 0.000010 0.000010 0.059301 0.011780 0.046975 0.000010 0.000010 0.008373 0.000010
0.000010 0.513453 0.038741 0.015051 0.060004 0.064148 0.014827 0.000010 0.000010 0.000010 0.001414 0.000010 0.009511 0.000251 0.018707 0.000010 0.000010 0.000010 0.008618 0.061775 0.000010 0.046070 0.000010 0.000010 0.039781 0.000658 0.087126 0.000010 0.000010 0.019724 0.000010
0.000010 0.624162 0.037751 0.032592 0.054062 0.000010 0.000010 0.000010 0.000010 0.000010 0.014695 0.000010 0.014300 0.000010 0.019449 0.000010 0.000010 0.000010 0.019573 0.000010 0.000010 0.046438 0.000010 0.000010 0.026556 0.022586 0.050534 0.014016 0.000010 0.023115 0.000010
0.000010 0.601746 0.012356 0.026120 0.061823 0.018808 0.000010 0.000010 0.000010 0.000010 0.007013 0.000010 0.023069 0.008012 0.021187 0.003419 0.000010 0.000010 0.000010 0.000010 0.000010 0.052552 0.000010 0.000010 0.058652 0.000010 0.092261 0.000010 0.000010 0.012812 0.000010
0.000010 0.627263 0.047395 0.004963 0.106059 0.000010 0.005918 0.015374 0.000010 0.000010 0.004112 0.000010 0.000010 0.000010 0.008215 0.000010 0.000010 0.000010 0.022742 0.000010 0.000010 0.001434 0.000010 0.000010 0.037456 0.000010 0.102742 0.000010 0.000010 0.016145 0.000010
0.000010 0.561857 0.051490 0.012100 0.126996 0.021141 0.002882 0.001165 0.000010 0.000010 0.005492 0.000010 0.018605 0.006894 0.004275 0.007848 0.000010 0.000010 0.000010 0.000010 0.000010 0.021568 0.000010 0.000010 0.059611 0.002110 0.074467 0.000010 0.000010 0.021361 0.000010
0.000010 0.613410 0.050291 0.013471 0.063820 0.000010 0.000010 0.011960 0.000010 0.000010 0.000010 0.000010 0.003798 0.003619 0.011129 0.015042 0.000010 0.000010 0.025950 0.000010 0.000010 0.047268 0.000010 0.000010 0.025607 0.019218 0.052376 0.009831 0.000010 0.033058 0.000010
0.001192 0.596741 0.031407 0.034172 0.086652 0.004639 0.006964 0.000010 0.000010 0.000010 0.000010 0.000010 0.000010 0.000010 0.018360 0.011971 0.000010 0.000010 0.023056 0.000010 0.000010 0.046487 0.000010 0.000010 0.040390 0.021695 0.059738 0.000010 0.000010 0.016376 0.000010
0.000010 0.574154 0.043112 0.000010 0.109821 0.005152 0.000010 0.000010 0.000010 0.000010 0.000010 0.000010 0.008029 0.005492 0.003232 0.006425 0.000010 0.000010 0.021725 0.000010 0.000010 0.054663 0.000010 0.000010 0.037575 0.010600 0.065744 0.012626 0.000010 0.041492 0.000010
0.000010 0.591121 0.028498 0.010516 0.056079 0.027427 0.000010 0.000010 0.000010 0.000010 0.008847 0.000010 0.016760 0.013419 0.006306 0.000010 0.000010 0.000010 0.010238 0.000010 0.000010 0.046725 0.000010 0.000010 0.066595 0.028845 0.072183 0.000010 0.000010 0.016280 0.000010
0.000010 0.642718 0.045772 0.016867 0.062763 0.006396 0.000010 0.005037 0.000010 0.000010 0.000010 0.000010 0.010827 0.000010 0.000010 0.001081 0.000010 0.000010 0.005356 0.000010 0.000010 0.051238 0.000010 0.000010 0.057422 0.010477 0.056434 0.017686 0.000010 0.009767 0.000010
0.000010 0.611261 0.033926 0.016510 0.050793 0.000010 0.000010 0.000010 0.000010 0.000010 0.000336 0.000010 0.012081 0.000010 0.014759 0.017549 0.000010 0.000010 0.020127 0.000010 0.000010 0.013730 0.000010 0.000010 0.068986 0.023677 0.101666 0.000010 0.000010 0.014431 0.000010
0.000010 0.609655 0.005868 0.026700 0.074303 0.017280 0.000010 0.000010 0.000010 0.000010 0.001257 0.000010 0.030062 0.023310 0.011986 0.000010 0.000010 0.000010 0.019474 0.013441 0.000010 0.000010 0.000010 0.000010 0.027635 0.017576 0.094918 0.012114 0.000010 0.014273 0.000010
0.003933 0.615023 0.069827 0.016120 0.052288 0.000010 0.000010 0.002251 0.000010 0.000010 0.000010 0.000010 0.000010 0.005999 0.013500 0.000843 0.000010 0.000010 0.016969 0.000010 0.000010 0.034553 0.000010 0.000010 0.071810 0.005572 0.090648 0.000503 0.000010 0.000010 0.000010
0.000010 0.572784 0.076076 0.012590 0.083025 0.016082 0.000010 0.010204 0.000010 0.000010 0.000010 0.000010 0.005583 0.004980 0.006892 0.013876 0.000010 0.000010 0.000010 0.000010 0.000010 0.058127 0.000010 0.000010 0.051612 0.009059 0.049796 0.000010 0.000010 0.029155 0.000010
0.000010 0.611387 0.047897 0.000010 0.066498 0.024771 0.000010 0.000010 0.000010 0.000010 0.003581 0.000010 0.017729 0.000010 0.008042 0.017645 0.000010 0.000010 0.009580 0.013638 0.000010 0.024243 0.000010 0.000010 0.042313 0.015833 0.075008 0.001000 0.000010 0.020686 0.000010
0.004438 0.583682 0.035650 0.027442 0.063414 0.002555 0.000010 0.000010 0.000010 0.000010 0.003110 0.000010 0.030908 0.001341 0.019406 0.016895 0.000010 0.000010 0.017475 0.000010 0.000010 0.046322 0.000010 0.000010 0.052326 0.005961 0.070395 0.000010 0.000010 0.018539 0.000010
0.000010 0.599263 0.013972 0.019611 0.067693 0.000010 0.001926 0.003593 0.000010 0.000010 0.004114 0.000010 0.024743 0.002557 0.016975 0.007735 0.000010 0.000010 0.032245 0.001229 0.000010 0.028339 0.000010 0.000010 0.064780 0.013211 0.092876 0.000010 0.000010 0.005008 0.000010
0.000010 0.033884 0.020561 0.000010 0.716832 0.000010 0.000010 0.000010 0.000010 0.000010 0.016421 0.000010 0.016216 0.000010 0.029095 0.006899 0.000010 0.000010 0.000010 0.000010 0.000010 0.000010 0.000010 0.000010 0.027872 0.034642 0.062698 0.000010 0.000010 0.034680 0.000010
0.000010 0.000010 0.000010 0.000010 0.995041 0.000010 0.000010 0.000010 0.000010 0.000010 0.000010 0.000010 0.000010 0.000010 0.000010 0.000010 0.000010 0.000010 0.000010 0.000010 0.000010 0.000010 0.000010 0.000010 0.000010 0.000010 0.004669 0.000010 0.000010 0.000010 0.000010
0.000010 0.000010 0.000010 0.000010 0.995748 0.000010 0.000010 0.000010 0.000010 0.000010 0.000010 0.000010 0.000010 0.003962 0.000010 0.000010 0.000010 0.000010 0.000010 0.000010 0.000010 0.000010 0.000010 0.000010 0.000010 0.000010 0.000010 0.000010 0.000010 0.000010 0.000010
0.000840 0.012536 0.000010 0.000010 0.970178 0.000010 0.000010 0.001242 0.000010 0.000010 0.000010 0.000010 0.000010 0.000010 0.000010 0.000010 0.000010 0.000010 0.000010 0.000010 0.000010 0.000010 0.000010 0.000010 0.000010 0.000010 0.014945 0.000010 0.000010 0.000010 0.000010
0.000010 0.000010 0.000010 0.000010 0.950316 0.000010 0.000010 0.000010 0.000010 0.000010 0.000010 0.000010 0.000010 0.000010 0.009239 0.000010 0.000010 0.000010 0.009192 0.000010 0.000010 0.000010 0.000010 0.000010 0.000010 0.024913 0.000010 0.006079 0.000010 0.000010 0.000010
0.000010 0.000010 0.000010 0.000010 0.999700 0.000010 0.000010 0.000010 0.000010 0.000010 0.000010 0.000010 0.000010 0.000010 0.000010 0.000010 0.000010 0.000010 0.000010 0.000010 0.000010 0.000010 0.000010 0.000010 0.000010 0.000010 0.000010 0.000010 0.000010 0.000010 0.000010
0.000010 0.000010 0.000010 0.000010 0.999700 0.000010 0.000010 0.000010 0.000010 0.000010 0.000010 0.000010 0.000010 0.000010 0.000010 0.000010 0.000010 0.000010 0.000010 0.000010 0.000010 0.000010 0.000010 0.000010 0.000010 0.000010 0.000010 0.000010 0.000010 0.000010 0.000010
0.000010 0.000010 0.000010 0.000010 0.999700 0.000010 0.000010 0.000010 0.000010 0.000010 0.000010 0.000010 0.000010 0.000010 0.000010 0.000010 0.000010 0.000010 0.000010 0.000010 0.000010 0.000010 0.000010 0.000010 0.000010 0.000010 0.000010 0.000010 0.000010 0.000010 0.000010
0.000010 0.000010 0.000010 0.000010 0.999700 0.000010 0.000010 0.000010 0.000010 0.000010 0.000010 0.000010 0.000010 0.000010 0.000010 0.000010 0.000010 0.000010 0.000010 0.000010 0.000010 0.000010 0.000010 0.000010 0.000010 0.000010 0.000010 0.000010 0.000010 0.000010 0.000010
0.000010 0.000010 0.000010 0.000010 0.985709 0.000010 0.000010 0.000010 0.000010 0.000010 0.000010 0.000010 0.000010 0.000010 0.000010 0.000010 0.000010 0.000010 0.000010 0.000010 0.000010 0.000010 0.000010 0.000010 0.000010 0.014001 0.000010 0.000010 0.000010 0.000010 0.000010
0.000010 0.000010 0.000010 0.000010 0.999700 0.000010 0.000010 0.000010 0.000010 0.000010 0.000010 0.000010 0.000010 0.000010 0.000010 0.000010 0.000010 0.000010 0.000010 0.000010 0.000010 0.000010 0.000010 0.000010 0.000010 0.000010 0.000010 0.000010 0.000010 0.000010 0.000010
0.000010 0.002309 0.030923 0.003710 0.794627 0.011585 0.000010 0.000324 0.000010 0.000010 0.000010 0.000010 0.010189 0.013035 0.026182 0.000010 0.000010 0.000010 0.010974 0.000010 0.000010 0.013314 0.000010 0.000010 0.050751 0.002442 0.002802 0.004653 0.000010 0.022030 0.000010
0.000010 0.000010 0.000010 0.000010 0.999700 0.000010 0.000010 0.000010 0.000010 0.000010 0.000010 0.000010 0.000010 0.000010 0.000010 0.000010 0.000010 0.000010 0.000010 0.000010 0.000010 0.000010 0.000010 0.000010 0.000010 0.000010 0.000010 0.000010 0.000010 0.000010 0.000010
0.000010 0.000010 0.000010 0.000010 0.999700 0.000010 0.000010 0.000010 0.000010 0.000010 0.000010 0.000010 0.000010 0.000010 0.000010 0.000010 0.000010 0.000010 0.000010 0.000010 0.000010 0.000010 0.000010 0.000010 0.000010 0.000010 0.000010 0.000010 0.000010 0.000010 0.000010
0.000010 0.000010 0.000010 0.000010 0.999700 0.000010 0.000010 0.000010 0.000010 0.000010 0.000010 0.000010 0.000010 0.000010 0.000010 0.000010 0.000010 0.000010 0.000010 0.000010 0.000010 0.000010 0.000010 0.000010 0.000010 0.000010 0.000010 0.000010 0.000010 0.000010 0.000010
0.000010 0.000010 0.000010 0.000010 0.999700 0.000010 0.000010 0.000010 0.000010 0.000010 0.000010 0.000010 0.000010 0.000010 0.000010 0.000010 0.000010 0.000010 0.000010 0.000010 0.000010 0.000010 0.000010 0.000010 0.000010 0.000010 0.000010 0.000010 0.000010 0.000010 0.000010
0.000010 0.000010 0.000010 0.000010 0.999700 0.000010 0.000010 0.000010 0.000010 0.000010 0.000010 0.000010 0.000010 0.000010 0.000010 0.000010 0.000010 0.000010 0.000010 0.000010 0.000010 0.000010 0.000010 0.000010 0.000010 0.000010 0.000010 0.000010 0.000010 0.000010 0.000010
0.000010 0.000010 0.000010 0.000010 0.999700 0.000010 0.000010 0.000010 0.000010 0.000010 0.000010 0.000010 0.000010 0.000010 0.000010 0.000010 0.000010 0.000010 0.000010 0.000010 0.000010 0.000010 0.000010 0.000010 0.000010 0.000010 0.000010 0.000010 0.000010 0.000010 0.000010
0.000010 0.000010 0.000010 0.000010 0.999700 0.000010 0.000010 0.000010 0.000010 0.000010 0.000010 0.000010 0.000010 0.000010 0.000010 0.000010 0.000010 0.000010 0.000010 0.000010 0.000010 0.000010 0.000010 0.000010 0.000010 0.000010 0.000010 0.000010 0.000010 0.000010 0.000010
0.000010 0.000660 0.000010 0.000010 0.948922 0.000010 0.000010 0.000010 0.000010 0.000010 0.000010 0.000010 0.000010 0.013379 0.019937 0.000010 0.000010 0.000010 0.000010 0.000010 0.000010 0.000010 0.000010 0.000010 0.000010 0.016842 0.000010 0.000010 0.000010 0.000010 0.000010
0.000033 0.000010 0.113289 0.105308 0.110180 0.000010 0.000243 0.001934 0.000010 0.000010 0.005705 0.000010 0.028226 0.061128 0.039128 0.033315 0.000010 0.000010 0.050597 0.000010 0.000010 0.171525 0.000010 0.000010 0.003387 0.049509 0.172383 0.030517 0.000010 0.023464 0.000010
0.000010 0.000010 0.110372 0.126960 0.069064 0.000010 0.000683 0.006185 0.001762 0.000010 0.000010 0.000010 0.040010 0.037749 0.016347 0.015723 0.000010 0.000010 0.074245 0.005098 0.000010 0.144572 0.000010 0.000010 0.035386 0.055342 0.184680 0.024810 0.000010 0.050883 0.000010
0.000010 0.000010 0.098794 0.111873 0.062968 0.003086 0.003683 0.000010 0.000010 0.000010 0.010237 0.000010 0.044444 0.015190 0.030741 0.043887 0.000010 0.000010 0.058081 0.007362 0.000010 0.182439 0.000010 0.000010 0.041670 0.062533 0.160660 0.039225 0.000010 0.020072 0.002934
0.000010 0.000010 0.113813 0.121227 0.066692 0.013622 0.000010 0.000010 0.000010 0.000010 0.011566 0.000010 0.018439 0.034689 0.034819 0.020551 0.000010 0.000010 0.064782 0.000010 0.000010 0.149424 0.000010 0.000010 0.022267 0.061838 0.219972 0.022003 0.000010 0.024146 0.000010
0.007140 0.000010 0.116412 0.110471 0.071988 0.000010 0.000010 0.005064 0.000010 0.000010 0.000010 0.000010 0.058016 0.036681 0.011371 0.007579 0.000010 0.000010 0.053905 0.000010 0.000010 0.178729 0.000010 0.000010 0.033845 0.043797 0.194096 0.050382 0.000010 0.020376 0.000010
0.000010 0.000010 0.135358 0.115633 0.057920 0.000010 0.000010 0.005680 0.000010 0.000010 0.005166 0.000010 0.030371 0.061548 0.039909 0.018806 0.000010 0.000010 0.062348 0.000010 0.000010 0.160808 0.000010 0.000010 0.021339 0.040647 0.191366 0.024122 0.000010 0.028828 0.000010
0.000010 0.000010 0.116955 0.108286 0.056546 0.005666 0.000697 0.000010 0.000010 0.000010 0.020164 0.000010 0.036077 0.042358 0.032704 0.034833 0.000010 0.000010 0.059977 0.000010 0.000010 0.163328 0.000010 0.000010 0.007229 0.052357 0.206651 0.015003 0.000010 0.041032 0.000010
0.000010 0.000010 0.108579 0.111228 0.080596 0.000010 0.002514 0.007143 0.000010 0.000010 0.000010 0.000010 0.047335 0.056405 0.033042 0.027365 0.000010 0.000010 0.047254 0.000010 0.000010 0.171009 0.000010 0.000010 0.036855 0.055809 0.178572 0.021018 0.000010 0.015126 0.000010
0.000010 0.009055 0.116766 0.108762 0.050300 0.002270 0.004840 0.000010 0.000010 0.000098 0.000010 0.000010 0.025015 0.035785 0.025384 0.028997 0.000010 0.000010 0.062080 0.000010 0.000010 0.186965 0.000010 0.000010 0.042565 0.068753 0.176857 0.049778 0.000010 0.005600 0.000010
0.000010 0.000010 0.116544 0.130629 0.087501 0.000010 0.000017 0.000012 0.000010 0.000010 0.010893 0.000010 0.037015 0.044945 0.007179 0.018367 0.000010 0.000010 0.070038 0.000010 0.000010 0.157505 0.000010 0.000010 0.046245 0.047112 0.196696 0.023936 0.000010 0.005225 0.000010
0.000010 0.000010 0.135362 0.095729 0.076144 0.000010 0.000010 0.006156 0.000010 0.000010 0.003380 0.000010 0.041697 0.019066 0.030883 0.025171 0.000010 0.000010 0.054347 0.000010 0.000010 0.198248 0.000010 0.000010 0.040731 0.046494 0.190755 0.035678 0.000010 0.000010 0.000010
0.000010 0.000010 0.107609 0.143713 0.076776 0.000010 0.000010 0.000010 0.000010 0.000010 0.003234 0.000010 0.036459 0.050248 0.025066 0.043133 0.000010 0.000010 0.061743 0.000010 0.000010 0.149461 0.000010 0.000010 0.033335 0.045623 0.154861 0.038898 0.000010 0.029681 0.000010
0.007927 0.000010 0.097524 0.087707 0.050005 0.000010 0.000010 0.000010 0.000010 0.000010 0.006970 0.000010 0.052289 0.024383 0.026301 0.035100 0.000010 0.000010 0.094160 0.003158 0.000010 0.201812 0.000010 0.000010 0.023545 0.048714 0.194302 0.009363 0.000010 0.036598 0.000010
0.000010 0.000010 0.135869 0.112372 0.041048 0.000010 0.000010 0.000010 0.000010 0.000010 0.000010 0.000010 0.065004 0.023739 0.027913 0.027703 0.000010 0.000010 0.070709 0.000010 0.000010 0.153220 0.000010 0.000010 0.041612 0.060734 0.159885 0.052013 0.000010 0.028009 0.000010
0.000138 0.000010 0.134828 0.134257 0.070477 0.011021 0.006916 0.012687 0.000010 0.000010 0.000010 0.000010 0.017701 0.002097 0.036877 0.032324 0.000010 0.000010 0.069708 0.014302 0.000010 0.179931 0.000010 0.000010 0.025707 0.047489 0.182282 0.021128 0.000010 0.000010 0.000010
0.000010 0.000010 0.117747 0.135864 0.067586 0.002319 0.000010 0.002043 0.000010 0.000010 0.000010 0.000010 0.057338 0.017179 0.031303 0.021407 0.000010 0.000010 0.055965 0.000010 0.000010 0.148300 0.000010 0.000010 0.046236 0.049006 0.199491 0.031627 0.000010 0.016441 0.000010
0.006831 0.000010 0.080660 0.115757 0.094142 0.001640 0.022006 0.013148 0.000010 0.000010 0.000010 0.000010 0.046729 0.048422 0.023256 0.029218 0.000010 0.000010 0.073918 0.000010 0.000010 0.125610 0.000010 0.000010 0.035383 0.055719 0.190005 0.027743 0.000010 0.009683 0.000010
0.000010 0.001970 0.118882 0.105713 0.059117 0.010718 0.002492 0.002122 0.000010 0.000010 0.005937 0.000010 0.046165 0.047631 0.036601 0.015728 0.000010 0.000010 0.052882 0.000010 0.000010 0.196293 0.000010 0.000010 0.017851 0.053832 0.187910 0.014788 0.000010 0.023248 0.000010
0.000010 0.000010 0.111408 0.120189 0.084764 0.000010 0.000010 0.001514 0.000010 0.000010 0.016845 0.000010 0.057021 0.040555 0.027073 0.029278 0.000010 0.000010 0.042781 0.003607 0.000010 0.165673 0.000010 0.000010 0.004848 0.056320 0.189114 0.030189 0.000010 0.018680 0.000010
0.000010 0.000010 0.097212 0.091663 0.084024 0.003625 0.000010 0.001255 0.000010 0.000010 0.009032 0.000010 0.041515 0.035375 0.039658 0.037894 0.000010 0.000010 0.063447 0.000010 0.000010 0.170853 0.000010 0.000010 0.019929 0.051573 0.217956 0.021959 0.000010 0.012888 0.000010
0.000010 0.000010 0.033124 0.831121 0.011787 0.000010 0.000010 0.011878 0.000010 0.000010 0.000010 0.000010 0.033916 0.020575 0.000010 0.004594 0.007648 0.000010 0.000010 0.000010 0.010956 0.000010 0.000010 0.000010 0.000806 0.013428 0.000010 0.010911 0.000010 0.000010 0.009077
0.000010 0.000010 0.000010 0.999700 0.000010 0.000010 0.000010 0.000010 0.000010 0.000010 0.000010 0.000010 0.000010 0.000010 0.000010 0.000010 0.000010 0.000010 0.000010 0.000010 0.000010 0.000010 0.000010 0.000010 0.000010 0.000010 0.000010 0.000010 0.000010 0.000010 0.000010
0.000010 0.000010 0.000010 0.999700 0.000010 0.000010 0.000010 0.000010 0.000010 0.000010 0.000010 0.000010 0.000010 0.000010 0.000010 0.000010 0.000010 0.000010 0.000010 0.000010 0.000010 0.000010 0.000010 0.000010 0.000010 0.000010 0.000010 0.000010 0.000010 0.000010 0.000010
0.000010 0.000010 0.000010 0.958055 0.000010 0.000010 0.000010 0.014798 0.000010 0.000010 0.000010 0.000010 0.000010 0.000010 0.000010 0.000010 0.000010 0.000010 0.000010 0.000010 0.000010 0.000010 0.000010 0.000010 0.000010 0.000010 0.016095 0.000010 0.010028 0.000010 0.000763
0.000010 0.000010 0.000010 0.999700 0.000010 0.000010 0.000010 0.000010 0.000010 0.000010 0.000010 0.000010 0.000010 0.000010 0.000010 0.000010 0.000010 0.000010 0.000010 0.000010 0.000010 0.000010 0.000010 0.000010 0.000010 0.000010 0.000010 0.000010 0.000010 0.000010 0.000010
0.000010 0.000010 0.000010 0.945241 0.000010 0.000010 0.000010 0.000010 0.006516 0.000010 0.007388 0.000010 0.000010 0.000010 0.000010 0.000010 0.000010 0.000010 0.004981 0.000010 0.000010 0.009737 0.000010 0.012147 0.000010 0.003488 0.000010 0.008115 0.000010 0.000010 0.002167
0.000010 0.000010 0.000010 0.983704 0.007082 0.000010 0.000010 0.004385 0.000010 0.000010 0.002759 0.000010 0.000010 0.000010 0.000010 0.000010 0.000010 0.000010 0.000808 0.000010 0.000010 0.000010 0.000010 0.000957 0.000010 0.000010 0.000010 0.000010 0.000065 0.000010 0.000010
0.000010 0.000010 0.000010 0.999700 0.000010 0.000010 0.000010 0.000010 0.000010 0.000010 0.000010 0.000010 0.000010 0.000010 0.000010 0.000010 0.000010 0.000010 0.000010 0.000010 0.000010 0.000010 0.000010 0.000010 0.000010 0.000010 0.000010 0.000010 0.000010 0.000010 0.000010
0.014566 0.000010 0.000010 0.897469 0.000010 0.000010 0.000010 0.000010 0.000010 0.003277 0.001964 0.012251 0.009279 0.000010 0.008961 0.000010 0.000010 0.000010 0.000010 0.000010 0.000010 0.000010 0.000010 0.000010 0.000010 0.015294 0.036718 0.000010 0.000010 0.000010 0.000010
0.000149 0.000010 0.000010 0.992625 0.000010 0.000010 0.001706 0.000010 0.000010 0.000010 0.000010 0.000010 0.000010 0.000010 0.000010 0.000010 0.004733 0.000010 0.000010 0.000010 0.000010 0.000010 0.000010 0.000010 0.000010 0.000010 0.000010 0.000010 0.000527 0.000010 0.000010
0.000903 0.000010 0.000010 0.998807 0.000010 0.000010 0.000010 0.000010 0.000010 0.000010 0.000010 0.000010 0.000010 0.000010 0.000010 0.000010 0.000010 0.000010 0.000010 0.000010 0.000010 0.000010 0.000010 0.000010 0.000010 0.000010 0.000010 0.000010 0.000010 0.000010 0.000010
0.000010 0.000010 0.000010 0.999700 0.000010 0.000010 0.000010 0.000010 0.000010 0.000010 0.000010 0.000010 0.000010 0.000010 0.000010 0.000010 0.000010 0.000010 0.000010 0.000010 0.000010 0.000010 0.000010 0.000010 0.000010 0.000010 0.000010 0.000010 0.000010 0.000010 0.000010
0.000010 0.000010 0.000010 0.999700 0.000010 0.000010 0.000010 0.000010 0.000010 0.000010 0.000010 0.000010 0.000010 0.000010 0.000010 0.000010 0.000010 0.000010 0.000010 0.000010 0.000010 0.000010 0.000010 0.000010 0.000010 0.000010 0.000010 0.000010 0.000010 0.000010 0.000010
0.001998 0.000010 0.000010 0.995423 0.000010 0.000010 0.000010 0.000010 0.000010 0.000010 0.000447 0.000010 0.000010 0.000010 0.001862 0.000010 0.000010 0.000010 0.000010 0.000010 0.000010 0.000010 0.000010 0.000010 0.000010 0.000010 0.000010 0.000010 0.000010 0.000010 0.000010
0.000010 0.000010 0.000010 0.999700 0.000010 0.000010 0.000010 0.000010 0.000010 0.000010 0.000010 0.000010 0.000010 0.000010 0.000010 0.000010 0.000010 0.000010 0.000010 0.000010 0.000010 0.000010 0.000010 0.000010 0.000010 0.000010 0.000010 0.000010 0.000010 0.000010 0.000010
0.000010 0.000010 0.000010 0.999700 0.000010 0.000010 0.000010 0.000010 0.000010 0.000010 0.000010 0.000010 0.000010 0.000010 0.000010 0.000010 0.000010 0.000010 0.000010 0.000010 0.000010 0.000010 0.000010 0.000010 0.000010 0.000010 0.000010 0.000010 0.000010 0.000010 0.000010
0.000010 0.000010 0.000010 0.999700 0.000010 0.000010 0.000010 0.000010 0.000010 0.000010 0.000010 0.000010 0.000010 0.000010 0.000010 0.000010 0.000010 0.000010 0.000010 0.000010 0.000010 0.000010 0.000010 0.000010 0.000010 0.000010 0.000010 0.000010 0.000010 0.000010 0.000010
0.000010 0.000010 0.000010 0.989097 0.000010 0.000010 0.000010 0.000011 0.000010 0.000010 0.010611 0.000010 0.000010 0.000010 0.000010 0.000010 0.000010 0.000010 0.000010 0.000010 0.000010 0.000010 0.000010 0.000010 0.000010 0.000010 0.000010 0.000010 0.000010 0.000010 0.000010
0.000010 0.000010 0.000010 0.999700 0.000010 0.000010 0.000010 0.000010 0.000010 0.000010 0.000010 0.000010 0.000010 0.000010 0.000010 0.000010 0.000010 0.000010 0.000010 0.000010 0.000010 0.000010 0.000010 0.000010 0.000010 0.000010 0.000010 0.000010 0.000010 0.000010 0.000010
0.000010 0.000010 0.000010 0.999700 0.000010 0.000010 0.000010 0.000010 0.000010 0.000010 0.000010 0.000010 0.000010 0.000010 0.000010 0.000010 0.000010 0.000010 0.000010 0.000010 0.000010 0.000010 0.000010 0.000010 0.000010 0.000010 0.000010 0.000010 0.000010 0.000010 0.000010
0.000010 0.000010 0.000010 0.000010 0.000010 0.000010 0.000010 0.000010 0.000010 0.000010 0.000010 0.000010 0.000010 0.003510 0.000010 0.000010 0.000010 0.000010 0.000010 0.000010 0.000010 0.000010 0.000010 0.000010 0.000010 0.000010 0.996200 0.000010 0.000010 0.000010 0.000010
0.000010 0.004651 0.016411 0.000010 0.000010 0.015601 0.004199 0.003076 0.000010 0.000010 0.000010 0.000010 0.017567 0.000010 0.000010 0.006881 0.000010 0.000010 0.010315 0.052850 0.000010 0.062043 0.000010 0.000010 0.000010 0.000010 0.792753 0.013462 0.000010 0.000010 0.000010
0.000010 0.028370 0.000010 0.000997 0.000010 0.111811 0.000010 0.012043 0.000010 0.000010 0.000010 0.000010 0.013877 0.011293 0.000010 0.000083 0.000010 0.000010 0.000010 0.023419 0.000010 0.000010 0.000010 0.000010 0.000010 0.011645 0.786253 0.000010 0.000010 0.000010 0.000010
0.000010 0.000010 0.000010 0.000010 0.000010 0.000010 0.000010 0.000010 0.000010 0.000010 0.007007 0.000010 0.000010 0.005301 0.000010 0.000010 0.000010 0.000010 0.000010 0.000010 0.000010 0.000010 0.000010 0.000010 0.000010 0.000010 0.977564 0.009857 0.000010 0.000010 0.000010
0.002164 0.049896 0.000010 0.000010 0.000010 0.126470 0.000010 0.004044 0.000010 0.000010 0.002588 0.000010 0.003959 0.000010 0.000010 0.000010 0.000010 0.000010 0.000010 0.062873 0.000010 0.000010 0.000010 0.000010 0.000010 0.000010 0.747776 0.000010 0.000010 0.000010 0.000010
0.000010 0.004366 0.006701 0.000010 0.000010 0.078921 0.000010 0.000010 0.000010 0.000010 0.002224 0.000010 0.004203 0.020582 0.012499 0.000010 0.000010 0.000010 0.000010 0.010431 0.000010 0.002221 0.000010 0.000010 0.001852 0.000010 0.844828 0.009663 0.000010 0.001330 0.000010
0.000010 0.000010 0.000010 0.000010 0.000010 0.194364 0.000010 0.004345 0.000010 0.000010 0.000010 0.000010 0.000010 0.000010 0.000010 0.000010 0.000010 0.000010 0.000010 0.000010 0.000010 0.000010 0.000010 0.000010 0.000010 0.000010 0.801011 0.000010 0.000010 0.000010 0.000010
0.000010 0.008605 0.000010 0.000010 0.000010 0.025071 0.000010 0.000010 0.000010 0.000010 0.000010 0.000010 0.000010 0.000010 0.000010 0.000010 0.000010 0.000010 0.000010 0.028864 0.000010 0.000010 0.000010 0.000010 0.000010 0.000010 0.937190 0.000010 0.000010 0.000010 0.000010
0.000010 0.009073 0.000010 0.000010 0.000010 0.103236 0.000010 0.000010 0.000010 0.000010 0.004838 0.000010 0.020214 0.000010 0.000010 0.000010 0.000010 0.000010 0.000010 0.045847 0.000010 0.000010 0.000010 0.000010 0.000010 0.000010 0.816542 0.000010 0.000010 0.000010 0.000010
0.000010 0.006961 0.000010 0.000010 0.000010 0.054655 0.000010 0.000010 0.000010 0.000010 0.000010 0.000010 0.000010 0.000010 0.000010 0.000010 0.000010 0.000010 0.000010 0.018976 0.000010 0.000010 0.000010 0.000010 0.000010 0.000010 0.919137 0.000010 0.000010 0.000010 0.000010
0.000010 0.044066 0.000010 0.000010 0.000010 0.136465 0.000010 0.000010 0.000010 0.000010 0.005125 0.000010 0.000010 0.000010 0.000010 0.000785 0.000010 0.000010 0.000010 0.000010 0.000010 0.000010 0.000010 0.000010 0.000010 0.000010 0.813300 0.000010 0.000010 0.000010 0.000010
0.000010 0.027082 0.000010 0.000010 0.000010 0.266503 0.000010 0.000010 0.000010 0.000010 0.011160 0.000010 0.000010 0.000010 0.000010 0.000010 0.000010 0.000010 0.000010 0.002127 0.000010 0.000010 0.000010 0.000010 0.016434 0.000010 0.676444 0.000010 0.000010 0.000010 0.000010
0.000010 0.078730 0.000010 0.000010 0.000010 0.144058 0.000010 0.000010 0.000010 0.000010 0.000010 0.000010 0.000010 0.000010 0.000010 0.000010 0.000010 0.000010 0.000010 0.000010 0.000010 0.000010 0.000010 0.000010 0.000010 0.000010 0.776931 0.000010 0.000010 0.000010 0.000010
0.000010 0.031223 0.000010 0.000010 0.000010 0.147433 0.000010 0.007069 0.000010 0.000010 0.000010 0.000010 0.000010 0.000010 0.000010 0.000010 0.000010 0.000010 0.000010 0.029582 0.000010 0.000010 0.000010 0.000010 0.000010 0.000010 0.784433 0.000010 0.000010 0.000010 0.000010
0.000010 0.032361 0.000010 0.000010 0.000010 0.254518 0.000010 0.000010 0.000010 0.000010 0.002508 0.000010 0.015528 0.000010 0.000010 0.000010 0.000010 0.000010 0.000010 0.000010 0.000010 0.000010 0.000010 0.000010 0.015578 0.000010 0.679256 0.000010 0.000010 0.000010 0.000010
0.000010 0.021613 0.000010 0.000010 0.006704 0.000824 0.000010 0.006063 0.000010 0.000010 0.000010 0.000010 0.000010 0.001017 0.000010 0.000010 0.000010 0.000010 0.000010 0.000010 0.000010 0.023250 0.000010 0.000010 0.000010 0.000010 0.924109 0.016190 0.000010 0.000010 0.000010
0.000010 0.000010 0.000010 0.009636 0.000010 0.000010 0.000010 0.010932 0.000010 0.000010 0.002061 0.000010 0.000010 0.029354 0.000010 0.000010 0.000010 0.000010 0.000010 0.000010 0.000010 0.013890 0.000010 0.000010 0.000010 0.007291 0.926594 0.000010 0.000010 0.000010 0.000010
0.000010 0.023387 0.004001 0.000010 0.000010 0.407340 0.000010 0.005354 0.000010 0.000010 0.012098 0.000010 0.000010 0.006886 0.000010 0.000010 0.000010 0.000010 0.000010 0.000010 0.000010 0.000010 0.000010 0.000010 0.000010 0.000010 0.540694 0.000010 0.000010 0.000010 0.000010
0.000010 0.000010 0.000010 0.000010 0.000010 0.000010 0.000010 0.006319 0.000010 0.000010 0.003654 0.000010 0.004842 0.027265 0.000010 0.000010 0.000010 0.000010 0.000010 0.000010 0.000010 0.039027 0.000010 0.000010 0.000010 0.000010 0.916812 0.001841 0.000010 0.000010 0.000010
0.000010 0.000010 0.000010 0.000010 0.000010 0.039588 0.000010 0.010315 0.000010 0.000010 0.000010 0.000010 0.017083 0.000010 0.000010 0.000010 0.000010 0.000010 0.000010 0.065019 0.000010 0.000010 0.000010 0.000010 0.000282 0.000010 0.867463 0.000010 0.000010 0.000010 0.000010
0.013154 0.000010 0.667168 0.000010 0.000010 0.000010 0.012489 0.004553 0.000880 0.016458 0.000010 0.106790 0.000010 0.000010 0.000010 0.009511 0.036975 0.007471 0.000010 0.045102 0.000010 0.000010 0.021530 0.000010 0.018335 0.016624 0.008789 0.000010 0.014022 0.000010 0.000010
0.000608 0.019422 0.789896 0.000010 0.002454 0.000010 0.013478 0.035964 0.009257 0.009807 0.000010 0.043972 0.000010 0.003530 0.000010 0.000010 0.000010 0.027232 0.006471 0.000010 0.000010 0.010161 0.015112 0.000551 0.000010 0.000491 0.000010 0.011455 0.000010 0.000010 0.000010
0.000010 0.015154 0.675495 0.000010 0.018470 0.002988 0.016052 0.016555 0.003293 0.002310 0.000010 0.045855 0.000018 0.000010 0.011868 0.000652 0.007622 0.064143 0.011486 0.031274 0.000010 0.005258 0.030307 0.012209 0.000010 0.000018 0.000010 0.023367 0.000457 0.000010 0.005068
0.000010 0.000010 0.962079 0.000010 0.000010 0.000010 0.000010 0.037631 0.000010 0.000010 0.000010 0.000010 0.000010 0.000010 0.000010 0.000010 0.000010 0.000010 0.000010 0.000010 0.000010 0.000010 0.000010 0.000010 0.000010 0.000010 0.000010 0.000010 0.000010 0.000010 0.000010
0.000010 0.000010 0.920096 0.000010 0.000010 0.000010 0.000010 0.020984 0.000010 0.016117 0.000010 0.011148 0.000010 0.000010 0.000010 0.000010 0.000010 0.000010 0.000010 0.000010 0.000010 0.000010 0.031396 0.000010 0.000010 0.000010 0.000010 0.000010 0.000010 0.000010 0.000010
0.000010 0.000010 0.776774 0.000010 0.000010 0.000010 0.001060 0.015231 0.000010 0.008421 0.021879 0.063018 0.000010 0.000010 0.000010 0.007167 0.009279 0.062986 0.000010 0.000010 0.000010 0.000010 0.023140 0.004198 0.000010 0.000010 0.000010 0.000010 0.005103 0.000010 0.001562
0.037294 0.009197 0.664605 0.000010 0.023160 0.000010 0.006146 0.012005 0.001882 0.008664 0.000010 0.101221 0.000010 0.012691 0.000010 0.010632 0.000010 0.000010 0.005528 0.070310 0.000010 0.000010 0.023735 0.000010 0.012690 0.000010 0.000010 0.000010 0.000010 0.000010 0.000090
0.009707 0.000010 0.990003 0.000010 0.000010 0.000010 0.000010 0.000010 0.000010 0.000010 0.000010 0.000010 0.000010 0.000010 0.000010 0.000010 0.000010 0.000010 0.000010 0.000010 0.000010 0.000010 0.000010 0.000010 0.000010 0.000010 0.000010 0.000010 0.000010 0.000010 0.000010
0.013202 0.001433 0.760996 0.000010 0.000010 0.000010 0.009712 0.022358 0.000010 0.000010 0.013449 0.004790 0.000010 0.017373 0.007230 0.007145 0.000010 0.055824 0.000010 0.017755 0.007437 0.000010 0.000010 0.011727 0.000010 0.011301 0.006819 0.028649 0.000010 0.000010 0.002667
0.018242 0.000010 0.955504 0.000010 0.000010 0.000010 0.000935 0.014221 0.000010 0.000010 0.003703 0.000010 0.000010 0.000010 0.000010 0.000010 0.000010 0.000010 0.000010 0.000010 0.000010 0.000010 0.000010 0.000010 0.000010 0.000010 0.000010 0.007145 0.000010 0.000010 0.000010
0.027331 0.000010 0.942837 0.000010 0.000010 0.000010 0.000010 0.012987 0.000010 0.016575 0.000010 0.000010 0.000010 0.000010 0.000010 0.000010 0.000010 0.000010 0.000010 0.000010 0.000010 0.000010 0.000010 0.000010 0.000010 0.000010 0.000010 0.000010 0.000010 0.000010 0.000010
0.000010 0.000010 0.930917 0.000010 0.000010 0.000010 0.003254 0.022571 0.000010 0.000010 0.003425 0.000010 0.000010 0.000010 0.000010 0.000010 0.006874 0.000010 0.000010 0.000010 0.000010 0.000010 0.000010 0.011759 0.000010 0.000010 0.003610 0.012911 0.004459 0.000010 0.000010
0.024728 0.000010 0.949749 0.000010 0.000010 0.000010 0.000010 0.001782 0.000010 0.018445 0.005036 0.000010 0.000010 0.000010 0.000010 0.000010 0.000010 0.000010 0.000010 0.000010 0.000010 0.000010 0.000010 0.000010 0.000010 0.000010 0.000010 0.000010 0.000010 0.000010 0.000010
0.000010 0.011393 0.881262 0.000310 0.000010 0.002549 0.002973 0.021150 0.000010 0.021431 0.003905 0.000010 0.000010 0.025554 0.013406 0.000010 0.000010 0.000010 0.002492 0.000010 0.000010 0.000010 0.000010 0.013386 0.000010 0.000010 0.000010 0.000010 0.000010 0.000010 0.000010
0.000010 0.000010 0.948312 0.000010 0.000010 0.000010 0.000010 0.019141 0.001366 0.016350 0.000010 0.014237 0.000010 0.000010 0.000010 0.000010 0.000010 0.000344 0.000010 0.000010 0.000010 0.000010 0.000010 0.000010 0.000010 0.000010 0.000010 0.000010 0.000010 0.000010 0.000010
0.002962 0.000010 0.897592 0.009013 0.000010 0.000010 0.017647 0.035672 0.000010 0.000010 0.000010 0.000010 0.000010 0.000011 0.000010 0.000010 0.000010 0.000075 0.009927 0.000010 0.000010 0.000010 0.006726 0.000010 0.000010 0.000010 0.000010 0.011220 0.001131 0.000010 0.007834
0.000010 0.003235 0.951602 0.000010 0.000010 0.000010 0.000010 0.019217 0.000010 0.008976 0.000010 0.000010 0.000010 0.000010 0.000010 0.000010 0.000010 0.000010 0.000010 0.000010 0.000010 0.000010 0.016710 0.000010 0.000010 0.000010 0.000010 0.000010 0.000010 0.000010 0.000010
0.013575 0.000010 0.901181 0.000010 0.000010 0.000010 0.000010 0.000010 0.015764 0.016912 0.004724 0.000010 0.000010 0.000010 0.000010 0.000010 0.030811 0.016793 0.000010 0.000010 0.000010 0.000010 0.000010 0.000010 0.000010 0.000010 0.000010 0.000010 0.000010 0.000010 0.000010
0.014151 0.018585 0.820725 0.015326 0.000010 0.000010 0.005974 0.021124 0.006055 0.000010 0.003225 0.010403 0.000010 0.004237 0.000010 0.010653 0.000010 0.011086 0.012292 0.000010 0.008848 0.024025 0.000010 0.006083 0.000010 0.000010 0.000010 0.005163 0.001914 0.000010 0.000010
0.000010 0.000010 0.980174 0.000010 0.000010 0.000010 0.000010 0.000010 0.000010 0.000010 0.019536 0.000010 0.000010 0.000010 0.000010 0.000010 0.000010 0.000010 0.000010 0.000010 0.000010 0.000010 0.000010 0.000010 0.000010 0.000010 0.000010 0.000010 0.000010 0.000010 0.000010
0.000010 0.015382 0.261257 0.015774 0.087470 0.090758 0.000010 0.000010 0.000010 0.000010 0.000010 0.000010 0.026834 0.000010 0.034359 0.000010 0.000010 0.000010 0.000010 0.152875 0.000010 0.052956 0.000010 0.000010 0.196684 0.056044 0.009415 0.000010 0.000010 0.000010 0.000010
0.000010 0.000010 0.298571 0.006642 0.072590 0.112646 0.000010 0.000010 0.000010 0.000010 0.000010 0.000010 0.034877 0.000010 0.027480 0.001210 0.000010 0.000010 0.000010 0.120385 0.000010 0.025120 0.000010 0.000010 0.210460 0.060742 0.029088 0.000010 0.000010 0.000010 0.000010
0.000010 0.000010 0.271338 0.003817 0.069408 0.114880 0.004033 0.000010 0.000010 0.000010 0.000010 0.000010 0.024501 0.000010 0.024755 0.000010 0.000010 0.000010 0.000010 0.098153 0.000010 0.038722 0.000010 0.000010 0.232065 0.063692 0.043684 0.000010 0.000010 0.010772 0.000010
0.000010 0.000010 0.263787 0.008493 0.090449 0.112827 0.000010 0.000010 0.000010 0.000010 0.000010 0.000010 0.041768 0.000010 0.038738 0.000010 0.000010 0.000010 0.000010 0.100172 0.000010 0.036146 0.000010 0.000010 0.223002 0.060978 0.023441 0.000010 0.000010 0.000010 0.000010
0.000010 0.000010 0.279127 0.014164 0.098197 0.084118 0.000010 0.000010 0.000010 0.000010 0.000010 0.000010 0.041474 0.000010 0.028977 0.000847 0.000010 0.000010 0.003316 0.112449 0.000010 0.035902 0.000010 0.000010 0.223046 0.055811 0.022392 0.000010 0.000010 0.000010 0.000010
0.000010 0.000010 0.235745 0.005280 0.116019 0.130619 0.000010 0.000010 0.000010 0.000010 0.000010 0.000010 0.038429 0.000010 0.024978 0.006779 0.000010 0.000010 0.010575 0.123160 0.000010 0.022097 0.000010 0.000010 0.186111 0.058174 0.041854 0.000010 0.000010 0.000010 0.000010
0.000010 0.000010 0.232718 0.008245 0.073943 0.103746 0.000010 0.000010 0.000010 0.000010 0.000010 0.000010 0.036320 0.000010 0.033287 0.000010 0.000010 0.000010 0.004006 0.136191 0.000010 0.042392 0.000010 0.000010 0.214197 0.053096 0.061669 0.000010 0.000010 0.000010 0.000010
0.000010 0.000010 0.272989 0.000010 0.105118 0.117529 0.000010 0.000010 0.000010 0.000010 0.000010 0.000010 0.031274 0.000010 0.024289 0.001272 0.000010 0.000010 0.000010 0.109296 0.000010 0.050193 0.000010 0.000010 0.218932 0.030850 0.038057 0.000010 0.000010 0.000010 0.000010
0.000010 0.007175 0.000010 0.000010 0.008549 0.000010 0.144501 0.000010 0.000010 0.000010 0.000010 0.000010 0.000010 0.000010 0.003890 0.000010 0.000010 0.000010 0.000010 0.000010 0.000010 0.000010 0.000010 0.000117 0.000010 0.001405 0.000010 0.000010 0.000010 0.834122 0.000010
0.000010 0.011468 0.000010 0.000010 0.000010 0.000010 0.204080 0.000010 0.000010 0.000010 0.000010 0.000010 0.000010 0.013750 0.000010 0.000010 0.000010 0.000010 0.012749 0.000010 0.000010 0.002241 0.000010 0.000010 0.000010 0.000010 0.004048 0.000010 0.000010 0.751424 0.000010
0.000010 0.010686 0.000010 0.000010 0.000010 0.000010 0.184679 0.000010 0.000010 0.000010 0.000010 0.000010 0.000010 0.000010 0.003817 0.000010 0.000010 0.000010 0.013505 0.000010 0.000010 0.000010 0.000010 0.000010 0.000010 0.000010 0.000010 0.000010 0.000010 0.787054 0.000010
0.000010 0.000010 0.000010 0.000010 0.000010 0.000010 0.131900 0.000010 0.000010 0.000010 0.000010 0.000010 0.000010 0.000010 0.000010 0.000010 0.000010 0.000967 0.000010 0.000010 0.000010 0.000010 0.000010 0.000010 0.000010 0.000312 0.000010 0.000010 0.000010 0.860698 0.005863
0.000010 0.011388 0.000010 0.000010 0.000010 0.000010 0.113229 0.000010 0.000010 0.000010 0.000010 0.022250 0.000010 0.000010 0.019372 0.014621 0.000010 0.003217 0.000010 0.000010 0.000010 0.000010 0.000010 0.000010 0.000010 0.000010 0.010768 0.000010 0.000010 0.803363 0.001571
0.000010 0.015431 0.013689 0.000010 0.002062 0.004128 0.798874 0.000010 0.000010 0.005331 0.005758 0.014192 0.029813 0.017503 0.029349 0.018798 0.005895 0.029345 0.000010 0.000010 0.000010 0.000010 0.009672 0.000010 0.000010 0.000010 0.000010 0.000010 0.000010 0.000010 0.000010
0.000010 0.018825 0.031853 0.000010 0.000849 0.000010 0.855189 0.000010 0.004909 0.000010 0.000010 0.042002 0.019181 0.000010 0.008121 0.000010 0.000010 0.002439 0.001515 0.000010 0.000010 0.000010 0.000010 0.014916 0.000010 0.000010 0.000010 0.000010 0.000010 0.000010 0.000010
0.000010 0.000010 0.000010 0.000010 0.000010 0.000010 0.998799 0.000911 0.000010 0.000010 0.000010 0.000010 0.000010 0.000010 0.000010 0.000010 0.000010 0.000010 0.000010 0.000010 0.000010 0.000010 0.000010 0.000010 0.000010 0.000010 0.000010 0.000010 0.000010 0.000010 0.000010
0.000010 0.016689 0.011678 0.000010 0.000010 0.000010 0.893548 0.000010 0.000010 0.001062 0.000010 0.018604 0.019590 0.000010 0.000010 0.000010 0.009997 0.020429 0.000010 0.000010 0.000010 0.000010 0.008185 0.000010 0.000010 0.000010 0.000010 0.000010 0.000010 0.000010 0.000010
0.000010 0.000010 0.000010 0.000010 0.000010 0.000010 0.999700 0.000010 0.000010 0.000010 0.000010 0.000010 0.000010 0.000010 0.000010 0.000010 0.000010 0.000010 0.000010 0.000010 0.000010 0.000010 0.000010 0.000010 0.000010 0.000010 0.000010 0.000010 0.000010 0.000010 0.000010
0.000010 0.000010 0.000010 0.000010 0.000010 0.000010 0.999700 0.000010 0.000010 0.000010 0.000010 0.000010 0.000010 0.000010 0.000010 0.000010 0.000010 0.000010 0.000010 0.000010 0.000010 0.000010 0.000010 0.000010 0.000010 0.000010 0.000010 0.000010 0.000010 0.000010 0.000010
0.000010 0.000010 0.000010 0.000010 0.000010 0.000010 0.999690 0.000010 0.000010 0.000010 0.000010 0.000010 0.000020 0.000010 0.000010 0.000010 0.000010 0.000010 0.000010 0.000010 0.000010 0.000010 0.000010 0.000010 0.000010 0.000010 0.000010 0.000010 0.000010 0.000010 0.000010
0.000010 0.000010 0.000010 0.000010 0.000010 0.000010 0.994946 0.000010 0.000010 0.000010 0.000010 0.000010 0.000010 0.000010 0.000010 0.000010 0.000010 0.004764 0.000010 0.000010 0.000010 0.000010 0.000010 0.000010 0.000010 0.000010 0.000010 0.000010 0.000010 0.000010 0.000010
0.000010 0.000010 0.000010 0.000010 0.000010 0.000010 0.987895 0.000010 0.000010 0.000010 0.000010 0.000010 0.000010 0.000010 0.000010 0.000010 0.000010 0.002310 0.000010 0.000010 0.000010 0.000010 0.009515 0.000010 0.000010 0.000010 0.000010 0.000010 0.000010 0.000010 0.000010
0.000010 0.000010 0.000010 0.000010 0.000010 0.000010 0.999692 0.000010 0.000010 0.000010 0.000010 0.000010 0.000010 0.000010 0.000010 0.000010 0.000010 0.000010 0.000010 0.000010 0.000010 0.000010 0.000010 0.000018 0.000010 0.000010 0.000010 0.000010 0.000010 0.000010 0.000010
0.000010 0.000010 0.000010 0.000010 0.000010 0.000010 0.979181 0.000010 0.000010 0.004300 0.000010 0.000010 0.000010 0.000010 0.000010 0.000010 0.000010 0.000018 0.000010 0.000010 0.000010 0.000010 0.000010 0.016231 0.000010 0.000010 0.000010 0.000010 0.000010 0.000010 0.000010
0.003188 0.000010 0.000010 0.000010 0.000010 0.000010 0.933905 0.000010 0.000010 0.000010 0.000010 0.025422 0.000010 0.000010 0.000010 0.000010 0.000010 0.020700 0.000010 0.000010 0.000010 0.000010 0.000010 0.011174 0.000010 0.000010 0.000010 0.000010 0.000010 0.000010 0.005361
0.000010 0.000010 0.000010 0.000010 0.000010 0.000010 0.999700 0.000010 0.000010 0.000010 0.000010 0.000010 0.000010 0.000010 0.000010 0.000010 0.000010 0.000010 0.000010 0.000010 0.000010 0.000010 0.000010 0.000010 0.000010 0.000010 0.000010 0.000010 0.000010 0.000010 0.000010
0.000010 0.000010 0.000010 0.000010 0.000010 0.000010 0.999700 0.000010 0.000010 0.000010 0.000010 0.000010 0.000010 0.000010 0.000010 0.000010 0.000010 0.000010 0.000010 0.000010 0.000010 0.000010 0.000010 0.000010 0.000010 0.000010 0.000010 0.000010 0.000010 0.000010 0.000010
0.000010 0.999694 0.000010 0.000010 0.000010 0.000010 0.000010 0.000010 0.000010 0.000010 0.000010 0.000010 0.000010 0.000010 0.000010 0.000010 0.000010 0.000010 0.000010 0.000010 0.000010 0.000010 0.000010 0.000010 0.000010 0.000010 0.000016 0.000010 0.000010 0.000010 0.000010
0.000010 0.850317 0.027438 0.008221 0.002662 0.000010 0.000010 0.000010 0.000016 0.000010 0.000010 0.000010 0.011641 0.007253 0.000010 0.000010 0.000010 0.000010 0.000010 0.000010 0.000010 0.014564 0.000010 0.000010 0.016573 0.005196 0.022705 0.000010 0.000010 0.033223 0.000010
0.000010 0.999700 0.000010 0.000010 0.000010 0.000010 0.000010 0.000010 0.000010 0.000010 0.000010 0.000010 0.000010 0.000010 0.000010 0.000010 0.000010 0.000010 0.000010 0.000010 0.000010 0.000010 0.000010 0.000010 0.000010 0.000010 0.000010 0.000010 0.000010 0.000010 0.000010
0.000010 0.999700 0.000010 0.000010 0.000010 0.000010 0.000010 0.000010 0.000010 0.000010 0.000010 0.000010 0.000010 0.000010 0.000010 0.000010 0.000010 0.000010 0.000010 0.000010 0.000010 0.000010 0.000010 0.000010 0.000010 0.000010 0.000010 0.000010 0.000010 0.000010 0.000010
0.000010 0.999700 0.000010 0.000010 0.000010 0.000010 0.000010 0.000010 0.000010 0.000010 0.000010 0.000010 0.000010 0.000010 0.000010 0.000010 0.000010 0.000010 0.000010 0.000010 0.000010 0.000010 0.000010 0.000010 0.000010 0.000010 0.000010 0.000010 0.000010 0.000010 0.000010
0.000010 0.923276 0.000010 0.000010 0.011533 0.000010 0.000010 0.000010 0.000010 0.000010 0.000010 0.000010 0.000010 0.000010 0.000010 0.000010 0.000010 0.000010 0.000010 0.000010 0.000010 0.018839 0.000010 0.000010 0.028730 0.002069 0.010802 0.000010 0.000010 0.004510 0.000010
0.005193 0.660215 0.035030 0.021196 0.023114 0.041248 0.000010 0.001805 0.000010 0.000010 0.000010 0.000010 0.022169 0.000010 0.005202 0.000776 0.000010 0.000010 0.000010 0.012224 0.000010 0.015542 0.000010 0.000010 0.098097 0.018649 0.007245 0.000010 0.000010 0.032141 0.000010
0.003842 0.838095 0.000010 0.017470 0.022029 0.032990 0.000602 0.000010 0.000010 0.000010 0.000010 0.000010 0.017784 0.000010 0.006194 0.016205 0.000010 0.000010 0.000010 0.011960 0.000010 0.000010 0.000010 0.000010 0.000010 0.008185 0.015267 0.006366 0.000010 0.002841 0.000010
0.000010 0.937698 0.000010 0.000010 0.000010 0.000010 0.000010 0.000010 0.000010 0.000010 0.000010 0.000010 0.050139 0.000010 0.000010 0.000010 0.000010 0.000010 0.000010 0.011882 0.000010 0.000010 0.000010 0.000010 0.000010 0.000010 0.000010 0.000010 0.000010 0.000010 0.000010
0.000010 0.999700 0.000010 0.000010 0.000010 0.000010 0.000010 0.000010 0.000010 0.000010 0.000010 0.000010 0.000010 0.000010 0.000010 0.000010 0.000010 0.000010 0.000010 0.000010 0.000010 0.000010 0.000010 0.000010 0.000010 0.000010 0.000010 0.000010 0.000010 0.000010 0.000010
0.000010 0.999699 0.000010 0.000010 0.000010 0.000010 0.000010 0.000010 0.000010 0.000010 0.000010 0.000010 0.000010 0.000010 0.000010 0.000010 0.000010 0.000010 0.000010 0.000010 0.000010 0.000010 0.000010 0.000010 0.000010 0.000010 0.000011 0.000010 0.000010 0.000010 0.000010
0.000010 0.999700 0.000010 0.000010 0.000010 0.000010 0.000010 0.000010 0.000010 0.000010 0.000010 0.000010 0.000010 0.000010 0.000010 0.000010 0.000010 0.000010 0.000010 0.000010 0.000010 0.000010 0.000010 0.000010 0.000010 0.000010 0.000010 0.000010 0.000010 0.000010 0.000010
0.000010 0.955865 0.000010 0.000010 0.011908 0.000010 0.000010 0.000010 0.000010 0.000010 0.000550 0.000010 0.000010 0.000010 0.000010 0.000010 0.000010 0.000010 0.000010 0.000010 0.000010 0.000528 0.000010 0.000010 0.027552 0.000010 0.000010 0.003347 0.000010 0.000010 0.000010
0.000010 0.999700 0.000010 0.000010 0.000010 0.000010 0.000010 0.000010 0.000010 0.000010 0.000010 0.000010 0.000010 0.000010 0.000010 0.000010 0.000010 0.000010 0.000010 0.000010 0.000010 0.000010 0.000010 0.000010 0.000010 0.000010 0.000010 0.000010 0.000010 0.000010 0.000010
0.000010 0.999700 0.000010 0.000010 0.000010 0.000010 0.000010 0.000010 0.000010 0.000010 0.000010 0.000010 0.000010 0.000010 0.000010 0.000010 0.000010 0.000010 0.000010 0.000010 0.000010 0.000010 0.000010 0.000010 0.000010 0.000010 0.000010 0.000010 0.000010 0.000010 0.000010
0.000010 0.999693 0.000010 0.000010 0.000010 0.000010 0.000010 0.000010 0.000010 0.000010 0.000017 0.000010 0.000010 0.000010 0.000010 0.000010 0.000010 0.000010 0.000010 0.000010 0.000010 0.000010 0.000010 0.000010 0.000010 0.000010 0.000010 0.000010 0.000010 0.000010 0.000010
0.000010 0.999695 0.000010 0.000010 0.000010 0.000010 0.000010 0.000010 0.000010 0.000010 0.000010 0.000010 0.000010 0.000010 0.000012 0.000010 0.000010 0.000010 0.000013 0.000010 0.000010 0.000010 0.000010 0.000010 0.000010 0.000010 0.000010 0.000010 0.000010 0.000010 0.000010
0.000010 0.908931 0.013003 0.004723 0.018103 0.000010 0.000010 0.004299 0.000010 0.000010 0.000010 0.000010 0.000010 0.006244 0.000010 0.000010 0.000010 0.000010 0.000010 0.000010 0.000010 0.009841 0.000010 0.000010 0.025213 0.009422 0.000010 0.000010 0.000010 0.000010 0.000010
0.000010 0.971754 0.000010 0.000010 0.000010 0.013905 0.000010 0.001753 0.000010 0.000010 0.000010 0.000010 0.006609 0.000010 0.002458 0.000010 0.000010 0.000010 0.000010 0.000010 0.000010 0.003272 0.000010 0.000010 0.000010 0.000010 0.000010 0.000010 0.000010 0.000010 0.000010
0.000010 0.990088 0.000010 0.000010 0.000010 0.000010 0.000010 0.000010 0.000010 0.000010 0.000010 0.000010 0.000010 0.000010 0.009622 0.000010 0.000010 0.000010 0.000010 0.000010 0.000010 0.000010 0.000010 0.000010 0.000010 0.000010 0.000010 0.000010 0.000010 0.000010 0.000010
0.000010 0.997291 0.000010 0.000010 0.000010 0.000010 0.000010 0.000010 0.000010 0.000010 0.000010 0.000010 0.000010 0.000010 0.000010 0.000010 0.000010 0.000010 0.000010 0.000010 0.000010 0.000010 0.000010 0.000010 0.000010 0.002419 0.000010 0.000010 0.000010 0.000010 0.000010
0.000010 0.911193 0.000826 0.000010 0.023857 0.021113 0.000010 0.003662 0.000010 0.000010 0.001644 0.000010 0.008634 0.000010 0.000234 0.005892 0.000010 0.000010 0.000010 0.000010 0.000010 0.000010 0.000010 0.000010 0.022735 0.000010 0.000010 0.000010 0.000010 0.000010 0.000010
0.000010 0.999700 0.000010 0.000010 0.000010 0.000010 0.000010 0.000010 0.000010 0.000010 0.000010 0.000010 0.000010 0.000010 0.000010 0.000010 0.000010 0.000010 0.000010 0.000010 0.000010 0.000010 0.000010 0.000010 0.000010 0.000010 0.000010 0.000010 0.000010 0.000010 0.000010
0.004622 0.887605 0.000010 0.000010 0.000010 0.000010 0.008687 0.000010 0.000010 0.000010 0.004328 0.000010 0.000010 0.008635 0.018365 0.007076 0.000010 0.000010 0.000010 0.000010 0.000010 0.000010 0.000010 0.000010 0.018477 0.000010 0.000010 0.000010 0.000010 0.041984 0.000010
0.000010 0.908959 0.000010 0.012879 0.015462 0.002570 0.000010 0.000010 0.000010 0.000010 0.002202 0.000010 0.000010 0.000010 0.003761 0.000010 0.000010 0.000010 0.001794 0.000010 0.000010 0.024428 0.000010 0.000010 0.011017 0.014481 0.000010 0.002246 0.000010 0.000010 0.000010
0.000010 0.903987 0.009012 0.000010 0.003325 0.000010 0.005115 0.000010 0.000010 0.000010 0.000010 0.000010 0.010495 0.000010 0.000010 0.000010 0.000010 0.000010 0.008072 0.000010 0.000010 0.000010 0.000010 0.000010 0.058223 0.001540 0.000010 0.000010 0.000010 0.000010 0.000010
0.000010 0.999700 0.000010 0.000010 0.000010 0.000010 0.000010 0.000010 0.000010 0.000010 0.000010 0.000010 0.000010 0.000010 0.000010 0.000010 0.000010 0.000010 0.000010 0.000010 0.000010 0.000010 0.000010 0.000010 0.000010 0.000010 0.000010 0.000010 0.000010 0.000010 0.000010
0.000010 0.960322 0.000010 0.000010 0.010207 0.011685 0.000010 0.000010 0.000010 0.000010 0.000010 0.000010 0.000010 0.000010 0.000010 0.007721 0.000010 0.000010 0.000010 0.000010 0.000010 0.004990 0.000010 0.000010 0.000010 0.000010 0.000010 0.004825 0.000010 0.000010 0.000010
0.000010 0.605826 0.000015 0.000010 0.025114 0.008507 0.000010 0.000010 0.000010 0.000860 0.005318 0.000010 0.000010 0.000010 0.000010 0.000550 0.000010 0.000010 0.000010 0.036407 0.000010 0.000010 0.000010 0.000010 0.019301 0.000010 0.291407 0.000010 0.000010 0.006497 0.000010
0.000010 0.955810 0.000010 0.000010 0.007710 0.000010 0.000010 0.000010 0.000010 0.000010 0.000010 0.000010 0.000010 0.000010 0.000010 0.001884 0.000010 0.000010 0.021088 0.000010 0.000010 0.000010 0.000010 0.000010 0.012153 0.001105 0.000010 0.000010 0.000010 0.000010 0.000010
0.000010 0.954661 0.000010 0.000010 0.017344 0.020223 0.000010 0.001032 0.000010 0.000010 0.000010 0.000010 0.000010 0.000010 0.000010 0.000010 0.000010 0.000010 0.000010 0.000010 0.000010 0.000010 0.000010 0.000010 0.000010 0.000010 0.000010 0.006479 0.000010 0.000010 0.000010
0.000010 0.859810 0.000010 0.000010 0.022026 0.057886 0.000010 0.000010 0.000010 0.000010 0.013660 0.000010 0.000010 0.000010 0.000010 0.000010 0.000010 0.000010 0.000010 0.000010 0.000010 0.000010 0.000010 0.000010 0.014814 0.005366 0.022321 0.000127 0.000010 0.003769 0.000010
0.000010 0.838148 0.000010 0.000010 0.019766 0.080124 0.000010 0.000010 0.000010 0.000010 0.000010 0.000010 0.002925 0.000010 0.000010 0.000010 0.000010 0.000010 0.021545 0.000010 0.000010 0.000238 0.000010 0.000010 0.007192 0.000010 0.005574 0.005009 0.000010 0.019271 0.000010
0.000010 0.872214 0.000010 0.000010 0.003207 0.005101 0.000010 0.000010 0.000010 0.000010 0.000010 0.000010 0.008620 0.000010 0.000010 0.000010 0.000010 0.000010 0.000010 0.000010 0.000010 0.000010 0.000010 0.000010 0.000010 0.002105 0.099343 0.000010 0.000010 0.009170 0.000010
0.000010 0.842881 0.000010 0.001068 0.010990 0.005323 0.000010 0.001585 0.000010 0.000010 0.000010 0.000010 0.000010 0.000010 0.000010 0.000010 0.000010 0.000010 0.000010 0.035408 0.000010 0.000010 0.000010 0.000010 0.000010 0.000010 0.099908 0.002328 0.000010 0.000289 0.000010
0.015245 0.000010 0.651899 0.010907 0.000010 0.000010 0.185217 0.000010 0.000010 0.011491 0.016007 0.023711 0.042259 0.000010 0.000010 0.003509 0.022387 0.015107 0.000010 0.000010 0.000010 0.000010 0.000010 0.000010 0.000010 0.000010 0.000010 0.002071 0.000010 0.000010 0.000010
0.000010 0.000010 0.608954 0.000010 0.000010 0.008774 0.159241 0.000010 0.018308 0.019232 0.019084 0.031181 0.045538 0.004830 0.000010 0.000010 0.000010 0.000010 0.002242 0.005174 0.002401 0.000010 0.000010 0.000010 0.031678 0.017321 0.000010 0.022369 0.000010 0.000010 0.003522
0.004952 0.007185 0.601105 0.000010 0.033330 0.000010 0.155511 0.007552 0.000010 0.009846 0.015165 0.000010 0.043322 0.010635 0.000010 0.000010 0.010227 0.000010 0.008603 0.037507 0.009858 0.000010 0.000010 0.011286 0.000010 0.000010 0.003170 0.012280 0.000010 0.018339 0.000010
0.009375 0.018848 0.569288 0.013612 0.003961 0.008698 0.162819 0.019416 0.000010 0.000010 0.016420 0.049064 0.065690 0.000010 0.000010 0.000010 0.002429 0.000010 0.000010 0.000010 0.000010 0.000461 0.000010 0.006666 0.024506 0.011354 0.000010 0.007380 0.000010 0.000010 0.009883
0.009253 0.000010 0.595157 0.001337 0.018810 0.000010 0.152637 0.000010 0.000010 0.000010 0.019490 0.008641 0.040149 0.000010 0.003101 0.000746 0.005016 0.043684 0.008668 0.000010 0.002749 0.030003 0.000010 0.003834 0.022969 0.000317 0.000010 0.020652 0.001577 0.011108 0.000010
0.009499 0.011574 0.497308 0.028679 0.017534 0.007543 0.128212 0.000010 0.019536 0.003060 0.000010 0.013051 0.047760 0.003138 0.006893 0.000010 0.025222 0.017253 0.005815 0.048250 0.024032 0.002784 0.000010 0.009144 0.024081 0.000010 0.019333 0.027480 0.000010 0.002747 0.000010
0.014900 0.018466 0.608257 0.000010 0.000010 0.014951 0.204628 0.029041 0.000010 0.000010 0.006467 0.033983 0.036787 0.012284 0.000010 0.000010 0.000010 0.000010 0.000010 0.000010 0.000010 0.007399 0.002218 0.003435 0.000010 0.000010 0.000010 0.000010 0.000010 0.007015 0.000010
0.000010 0.001244 0.620496 0.000010 0.000010 0.000010 0.198523 0.016316 0.014568 0.000010 0.014508 0.011955 0.072543 0.000010 0.000010 0.001664 0.005792 0.000010 0.013302 0.000010 0.000010 0.004052 0.000010 0.000010 0.009842 0.000010 0.002636 0.000010 0.008830 0.000010 0.003578
0.000010 0.088880 0.000010 0.000010 0.000010 0.897855 0.000010 0.000010 0.000010 0.000010 0.000010 0.000010 0.000010 0.000010 0.000010 0.000010 0.000010 0.000010 0.000010 0.007010 0.000010 0.000010 0.000010 0.000010 0.000010 0.005985 0.000010 0.000010 0.000010 0.000010 0.000010
0.000010 0.000010 0.000010 0.000010 0.000010 0.999700 0.000010 0.000010 0.000010 0.000010 0.000010 0.000010 0.000010 0.000010 0.000010 0.000010 0.000010 0.000010 0.000010 0.000010 0.000010 0.000010 0.000010 0.000010 0.000010 0.000010 0.000010 0.000010 0.000010 0.000010 0.000010
0.000010 0.000010 0.000010 0.000010 0.003664 0.978864 0.000010 0.001149 0.000010 0.000010 0.000010 0.000010 0.000010 0.000010 0.000010 0.000010 0.000010 0.000010 0.000010 0.000010 0.000010 0.000010 0.000010 0.000010 0.016053 0.000010 0.000010 0.000010 0.000010 0.000010 0.000010
0.000010 0.015147 0.000010 0.000010 0.000010 0.975083 0.000010 0.008284 0.000010 0.000010 0.000010 0.000010 0.000010 0.000010 0.000010 0.001216 0.000010 0.000010 0.000010 0.000010 0.000010 0.000010 0.000010 0.000010 0.000010 0.000010 0.000010 0.000010 0.000010 0.000010 0.000010
0.000010 0.006699 0.019918 0.000010 0.000010 0.957442 0.000010 0.000010 0.000010 0.000010 0.000010 0.000010 0.000010 0.006841 0.000010 0.006071 0.000010 0.000010 0.000010 0.000010 0.000010 0.000010 0.000010 0.000010 0.000010 0.000010 0.000010 0.000010 0.000010 0.002779 0.000010
0.000010 0.000010 0.006124 0.011768 0.009510 0.928990 0.000010 0.000010 0.000010 0.000010 0.000010 0.000010 0.000010 0.000010 0.018768 0.000010 0.000010 0.000010 0.003893 0.000010 0.000010 0.000010 0.000010 0.000010 0.003581 0.017136 0.000010 0.000010 0.000010 0.000010 0.000010
0.000010 0.000010 0.007643 0.000010 0.000010 0.977369 0.000010 0.000010 0.000010 0.000010 0.000010 0.000010 0.000010 0.000010 0.000010 0.000010 0.000010 0.000010 0.008738 0.000010 0.000010 0.000010 0.000010 0.000010 0.000010 0.005980 0.000010 0.000010 0.000010 0.000010 0.000010
0.000010 0.060225 0.000010 0.000010 0.000010 0.923833 0.000010 0.000010 0.000010 0.000010 0.000274 0.000010 0.000010 0.004463 0.000010 0.000010 0.000010 0.000010 0.000010 0.010944 0.000010 0.000010 0.000010 0.000010 0.000010 0.000010 0.000010 0.000010 0.000010 0.000010 0.000010
0.000010 0.027961 0.000010 0.000010 0.000010 0.961326 0.000010 0.000010 0.000010 0.000010 0.000010 0.000010 0.010433 0.000010 0.000010 0.000010 0.000010 0.000010 0.000010 0.000010 0.000010 0.000010 0.000010 0.000010 0.000010 0.000010 0.000010 0.000010 0.000010 0.000010 0.000010
0.000010 0.000010 0.000010 0.000010 0.000010 0.996491 0.000010 0.000010 0.000010 0.000010 0.000010 0.000010 0.000010 0.000010 0.000010 0.000010 0.000010 0.000010 0.000010 0.000010 0.000010 0.000010 0.000010 0.000010 0.000010 0.003219 0.000010 0.000010 0.000010 0.000010 0.000010
0.000010 0.000010 0.000010 0.000010 0.000010 0.999690 0.000010 0.000010 0.000010 0.000010 0.000014 0.000010 0.000010 0.000010 0.000012 0.000010 0.000010 0.000010 0.000010 0.000010 0.000010 0.000014 0.000010 0.000010 0.000010 0.000010 0.000010 0.000010 0.000010 0.000010 0.000010
0.000010 0.000010 0.000010 0.000010 0.000010 0.999700 0.000010 0.000010 0.000010 0.000010 0.000010 0.000010 0.000010 0.000010 0.000010 0.000010 0.000010 0.000010 0.000010 0.000010 0.000010 0.000010 0.000010 0.000010 0.000010 0.000010 0.000010 0.000010 0.000010 0.000010 0.000010
0.000010 0.026202 0.000010 0.000010 0.001776 0.921280 0.000010 0.000010 0.000010 0.000010 0.000010 0.000010 0.000010 0.000010 0.025159 0.001420 0.000010 0.000010 0.000010 0.000010 0.000010 0.000010 0.000010 0.000010 0.011300 0.012625 0.000010 0.000010 0.000010 0.000010 0.000010
0.000010 0.044887 0.000010 0.000010 0.000010 0.933968 0.000010 0.000010 0.000010 0.000010 0.000010 0.000010 0.000010 0.000010 0.000010 0.000010 0.000010 0.000010 0.000010 0.020864 0.000010 0.000010 0.000010 0.000010 0.000010 0.000010 0.000010 0.000010 0.000010 0.000010 0.000010
0.000010 0.000010 0.000010 0.000010 0.000010 0.999700 0.000010 0.000010 0.000010 0.000010 0.000010 0.000010 0.000010 0.000010 0.000010 0.000010 0.000010 0.000010 0.000010 0.000010 0.000010 0.000010 0.000010 0.000010 0.000010 0.000010 0.000010 0.000010 0.000010 0.000010 0.000010
0.000010 0.000010 0.000010 0.000010 0.000010 0.987929 0.000010 0.000010 0.000010 0.000010 0.000010 0.000010 0.000010 0.000010 0.009510 0.000010 0.000010 0.000010 0.000010 0.002280 0.000010 0.000010 0.000010 0.000010 0.000010 0.000010 0.000010 0.000010 0.000010 0.000010 0.000010
0.000010 0.000010 0.000010 0.000010 0.000010 0.999700 0.000010 0.000010 0.000010 0.000010 0.000010 0.000010 0.000010 0.000010 0.000010 0.000010 0.000010 0.000010 0.000010 0.000010 0.000010 0.000010 0.000010 0.000010 0.000010 0.000010 0.000010 0.000010 0.000010 0.000010 0.000010
0.000010 0.000010 0.000010 0.000010 0.000010 0.999700 0.000010 0.000010 0.000010 0.000010 0.000010 0.000010 0.000010 0.000010 0.000010 0.000010 0.000010 0.000010 0.000010 0.000010 0.000010 0.000010 0.000010 0.000010 0.000010 0.000010 0.000010 0.000010 0.000010 0.000010 0.000010
0.000010 0.000010 0.000010 0.000010 0.000010 0.986772 0.000010 0.000010 0.000010 0.000010 0.000010 0.000010 0.012938 0.000010 0.000010 0.000010 0.000010 0.000010 0.000010 0.000010 0.000010 0.000010 0.000010 0.000010 0.000010 0.000010 0.000010 0.000010 0.000010 0.000010 0.000010
0.004702 0.052351 0.509002 0.003914 0.018999 0.046162 0.019527 0.000010 0.000010 0.000010 0.002377 0.012115 0.000010 0.009382 0.054832 0.019382 0.019530 0.001200 0.019841 0.056355 0.004315 0.002799 0.015109 0.000010 0.030346 0.029349 0.059818 0.008515 0.000010 0.000010 0.000010
0.000010 0.000010 0.900417 0.000010 0.000010 0.062569 0.000010 0.000010 0.000010 0.000010 0.000010 0.000010 0.000010 0.000010 0.034773 0.000010 0.000010 0.000010 0.000010 0.000010 0.000010 0.000010 0.000010 0.000010 0.000010 0.001972 0.000010 0.000010 0.000010 0.000010 0.000010
0.000010 0.055768 0.674703 0.000010 0.000010 0.048359 0.000010 0.000010 0.000010 0.000010 0.000010 0.000010 0.000010 0.000010 0.088550 0.000010 0.000010 0.000010 0.000010 0.099819 0.000010 0.000010 0.000010 0.000010 0.018688 0.013873 0.000010 0.000010 0.000010 0.000010 0.000010
0.000010 0.025796 0.768094 0.000010 0.000010 0.031180 0.000010 0.000010 0.000010 0.000010 0.000010 0.000010 0.000010 0.000016 0.074804 0.000010 0.000010 0.000010 0.000018 0.083677 0.000010 0.000010 0.000010 0.000010 0.001980 0.014215 0.000010 0.000010 0.000010 0.000010 0.000010
0.000010 0.023779 0.740476 0.000010 0.001241 0.063963 0.000010 0.000010 0.000010 0.000010 0.000010 0.000010 0.013179 0.000010 0.083058 0.001658 0.000010 0.000010 0.000010 0.041783 0.000010 0.000010 0.000010 0.000010 0.030645 0.000010 0.000010 0.000010 0.000010 0.000010 0.000010
0.000010 0.037137 0.734307 0.000010 0.037125 0.060681 0.000010 0.000010 0.000010 0.000010 0.000010 0.000010 0.000010 0.000010 0.052653 0.001482 0.000010 0.000010 0.014296 0.000131 0.000010 0.000010 0.000010 0.001075 0.045352 0.012221 0.000010 0.000010 0.000010 0.003214 0.000144
0.000010 0.021730 0.759429 0.000010 0.019804 0.065627 0.000010 0.000010 0.000010 0.000010 0.000010 0.000010 0.006424 0.000010 0.072797 0.000522 0.000010 0.000010 0.000010 0.000010 0.000020 0.006577 0.000010 0.001391 0.037489 0.008001 0.000010 0.000010 0.000010 0.000010 0.000010
0.000010 0.000010 0.903762 0.000010 0.000017 0.069234 0.000010 0.000010 0.000010 0.000010 0.000010 0.000010 0.000010 0.000010 0.026717 0.000010 0.000010 0.000010 0.000010 0.000010 0.000010 0.000010 0.000010 0.000010 0.000010 0.000010 0.000010 0.000010 0.000010 0.000010 0.000010
0.000010 0.012652 0.704494 0.000010 0.012282 0.081566 0.000010 0.000010 0.000010 0.000010 0.000010 0.000010 0.031051 0.000010 0.080889 0.000010 0.000010 0.000010 0.000010 0.011660 0.000010 0.013110 0.000010 0.000010 0.039324 0.012761 0.000010 0.000010 0.000010 0.000010 0.000010
0.000010 0.027292 0.059511 0.000010 0.038708 0.028421 0.000010 0.000010 0.000010 0.000010 0.004884 0.000010 0.014501 0.010071 0.003454 0.014350 0.000010 0.000010 0.000010 0.008231 0.000010 0.000010 0.000010 0.000010 0.077260 0.000010 0.010673 0.010523 0.000010 0.691952 0.000010
0.000010 0.005374 0.000010 0.000010 0.000010 0.000010 0.000010 0.000010 0.000010 0.000010 0.000010 0.000010 0.000010 0.000010 0.000010 0.000010 0.000010 0.000010 0.000010 0.000010 0.000010 0.000010 0.000010 0.000010 0.000010 0.007790 0.000010 0.000010 0.000010 0.986556 0.000010
0.000010 0.025025 0.013688 0.000010 0.025518 0.002778 0.000019 0.000010 0.000010 0.000010 0.000010 0.000010 0.000015 0.009072 0.019486 0.017449 0.000010 0.000010 0.015972 0.000010 0.000010 0.013689 0.000010 0.000010 0.073619 0.000010 0.008800 0.017273 0.000010 0.757438 0.000010
0.000010 0.000010 0.000010 0.000010 0.000010 0.000010 0.000010 0.000010 0.000010 0.000010 0.000010 0.000010 0.000010 0.000010 0.000010 0.000010 0.000010 0.000010 0.000010 0.000010 0.000010 0.000010 0.000010 0.000010 0.000010 0.000010 0.000010 0.000010 0.000010 0.999700 0.000010
0.000010 0.000010 0.000010 0.000010 0.010765 0.000010 0.006446 0.000010 0.000010 0.000010 0.000885 0.000010 0.000010 0.000010 0.000010 0.000010 0.000010 0.000010 0.002668 0.000010 0.000010 0.000010 0.000010 0.000010 0.017500 0.000010 0.019843 0.000010 0.000010 0.941652 0.000010
0.000010 0.000010 0.000010 0.000010 0.000010 0.000010 0.000010 0.000010 0.000010 0.000010 0.000013 0.000010 0.000010 0.000010 0.000010 0.000010 0.000010 0.000010 0.000010 0.000010 0.000010 0.000010 0.000010 0.000010 0.000010 0.000010 0.000010 0.000010 0.000010 0.999697 0.000010
0.000010 0.028596 0.044740 0.000010 0.045139 0.003885 0.005084 0.000010 0.000010 0.000010 0.000010 0.000010 0.000010 0.035877 0.008008 0.003900 0.000010 0.000010 0.009593 0.000010 0.000010 0.000010 0.000010 0.000010 0.078928 0.018747 0.000010 0.000010 0.000010 0.717315 0.000010
0.000010 0.000010 0.000010 0.000010 0.000010 0.000010 0.000010 0.000010 0.000010 0.000010 0.000010 0.000010 0.000010 0.000010 0.000010 0.000010 0.000010 0.000010 0.000010 0.000010 0.000010 0.000010 0.000010 0.000010 0.000010 0.000010 0.000010 0.000010 0.000010 0.999700 0.000010
0.000010 0.000010 0.000010 0.000010 0.000010 0.000010 0.000010 0.000010 0.000010 0.000010 0.000010 0.000010 0.000010 0.000010 0.000010 0.000010 0.000010 0.000010 0.000010 0.000010 0.000010 0.000010 0.000010 0.000010 0.000010 0.000010 0.000010 0.000010 0.000010 0.999700 0.000010
0.000010 0.000010 0.000010 0.000010 0.000010 0.000010 0.000010 0.000010 0.000010 0.000010 0.000010 0.000010 0.000017 0.000010 0.000010 0.000010 0.000010 0.000010 0.000010 0.000010 0.000010 0.000010 0.000010 0.000010 0.000010 0.000010 0.000010 0.000010 0.000010 0.999693 0.000010
0.000010 0.015721 0.000010 0.000010 0.000010 0.000010 0.000010 0.000010 0.000010 0.000010 0.000010 0.000010 0.000010 0.000010 0.000010 0.000010 0.000010 0.000010 0.000010 0.000010 0.000010 0.000010 0.000010 0.000010 0.000010 0.000010 0.000010 0.009826 0.000010 0.974173 0.000010
0.000010 0.000010 0.000010 0.000010 0.000010 0.000010 0.000010 0.000010 0.000010 0.000010 0.000010 0.000010 0.000010 0.000010 0.000010 0.000010 0.000010 0.000010 0.000010 0.000010 0.000010 0.000010 0.000010 0.000010 0.000010 0.000010 0.000010 0.000010 0.000010 0.999700 0.000010
0.000010 0.000010 0.000010 0.000010 0.000010 0.000010 0.000010 0.000010 0.000010 0.000010 0.000010 0.000010 0.000010 0.000010 0.000010 0.000010 0.000010 0.000010 0.000010 0.000010 0.000010 0.000010 0.000010 0.000010 0.000010 0.000010 0.000010 0.000010 0.000010 0.999700 0.000010
0.000010 0.000010 0.000010 0.000010 0.000010 0.000010 0.000010 0.000010 0.000010 0.000010 0.000010 0.000010 0.000010 0.000010 0.000010 0.000010 0.000010 0.000010 0.000010 0.000010 0.000010 0.000010 0.000010 0.000010 0.000010 0.000010 0.000010 0.000010 0.000010 0.999700 0.000010
0.001618 0.068332 0.070399 0.004876 0.047948 0.019542 0.000010 0.000010 0.000010 0.000010 0.009941 0.000010 0.049999 0.016470 0.032072 0.004665 0.000010 0.000010 0.031444 0.012076 0.000010 0.000010 0.000010 0.000010 0.127908 0.059590 0.012542 0.000010 0.000010 0.430436 0.000010
0.000010 0.036069 0.040398 0.000010 0.047158 0.010736 0.004029 0.001409 0.000010 0.000010 0.002629 0.000010 0.017143 0.008383 0.015999 0.009609 0.000010 0.000010 0.014172 0.000010 0.000010 0.005893 0.000010 0.000010 0.089268 0.033800 0.023267 0.023302 0.000010 0.616607 0.000010
0.000010 0.002457 0.000010 0.000010 0.009970 0.000010 0.000010 0.000010 0.000010 0.000010 0.000717 0.000010 0.000010 0.000010 0.000010 0.000010 0.000010 0.000010 0.000010 0.000010 0.000010 0.000010 0.000010 0.000010 0.000985 0.000010 0.000010 0.002782 0.000010 0.982839 0.000010
0.000010 0.000010 0.000010 0.000010 0.000010 0.000010 0.000010 0.000010 0.000010 0.000010 0.000010 0.000010 0.000010 0.000010 0.000010 0.000010 0.000010 0.000010 0.000010 0.000010 0.000010 0.000010 0.000010 0.000010 0.000010 0.000010 0.000010 0.000010 0.000010 0.999700 0.000010
0.000010 0.000010 0.000010 0.000010 0.000010 0.000010 0.000010 0.000010 0.000010 0.000010 0.000010 0.000010 0.000010 0.000010 0.000010 0.000010 0.000010 0.000010 0.000010 0.000010 0.000010 0.000010 0.000010 0.000010 0.000010 0.000010 0.000010 0.000010 0.000010 0.999700 0.000010
0.000010 0.000010 0.000010 0.000010 0.000010 0.000010 0.000010 0.000011 0.000010 0.000010 0.004083 0.000010 0.000010 0.000010 0.000010 0.000010 0.000010 0.000010 0.000010 0.000010 0.000010 0.000010 0.000010 0.000010 0.000010 0.000010 0.000010 0.000010 0.000010 0.995626 0.000010
0.000010 0.000010 0.000010 0.000010 0.000010 0.000010 0.000010 0.000010 0.000010 0.000010 0.000010 0.000010 0.000010 0.000010 0.000014 0.000010 0.000010 0.000010 0.000010 0.000010 0.000010 0.000010 0.000010 0.000010 0.999696 0.000010 0.000010 0.000010 0.000010 0.000010 0.000010
0.000010 0.000010 0.000010 0.000010 0.000010 0.000010 0.000010 0.000010 0.000010 0.000010 0.000010 0.000010 0.000010 0.000010 0.000010 0.000010 0.000010 0.000010 0.000010 0.000010 0.000010 0.000010 0.000010 0.000010 0.999700 0.000010 0.000010 0.000010 0.000010 0.000010 0.000010
0.000010 0.000010 0.002482 0.000010 0.000010 0.000010 0.000010 0.000188 0.000010 0.000010 0.000010 0.000010 0.000010 0.003565 0.000010 0.000010 0.000010 0.000010 0.002922 0.000010 0.000010 0.000010 0.000010 0.000010 0.977757 0.000010 0.012836 0.000010 0.000010 0.000010 0.000010
0.000010 0.015398 0.000010 0.000010 0.000010 0.000010 0.004524 0.001655 0.000010 0.000010 0.000010 0.000010 0.005439 0.000010 0.000010 0.000010 0.000010 0.000010 0.003477 0.000010 0.000010 0.002359 0.000010 0.000010 0.940803 0.017444 0.000010 0.008681 0.000010 0.000010 0.000010
0.000010 0.000010 0.000010 0.000010 0.000010 0.000010 0.000010 0.000010 0.000010 0.000010 0.000010 0.000010 0.000010 0.000010 0.000010 0.000010 0.000010 0.000010 0.000010 0.000010 0.000010 0.000010 0.000010 0.000010 0.999700 0.000010 0.000010 0.000010 0.000010 0.000010 0.000010
0.000010 0.000010 0.000010 0.000010 0.000010 0.000010 0.000010 0.000010 0.000010 0.000010 0.000010 0.000010 0.000010 0.000010 0.000010 0.000010 0.000010 0.000010 0.000010 0.000010 0.000010 0.000010 0.000010 0.000010 0.999700 0.000010 0.000010 0.000010 0.000010 0.000010 0.000010
0.000010 0.000010 0.000010 0.000010 0.000010 0.000010 0.000010 0.000010 0.000010 0.000010 0.000010 0.000010 0.000010 0.000010 0.000010 0.000010 0.000010 0.000010 0.000010 0.000010 0.000010 0.000010 0.000010 0.000010 0.999700 0.000010 0.000010 0.000010 0.000010 0.000010 0.000010
0.000010 0.000010 0.000010 0.000010 0.000010 0.000010 0.000010 0.000010 0.000010 0.000010 0.000010 0.000010 0.000010 0.000010 0.000010 0.000010 0.000010 0.000010 0.000010 0.000010 0.000010 0.000010 0.000010 0.000010 0.999700 0.000010 0.000010 0.000010 0.000010 0.000010 0.000010
0.000010 0.000010 0.000010 0.000010 0.000019 0.000010 0.000010 0.000010 0.000010 0.000010 0.000010 0.000010 0.000010 0.000010 0.000010 0.000010 0.000010 0.000010 0.000010 0.000010 0.000010 0.000010 0.000010 0.000010 0.999691 0.000010 0.000010 0.000010 0.000010 0.000010 0.000010
0.000010 0.000010 0.000010 0.000010 0.000010 0.000010 0.000010 0.000012 0.000010 0.000010 0.000010 0.000010 0.000012 0.000013 0.000010 0.000010 0.000010 0.000010 0.000010 0.000010 0.000010 0.000010 0.000010 0.000010 0.999694 0.000010 0.000010 0.000010 0.000010 0.000010 0.000010
0.000010 0.000010 0.000010 0.000010 0.000010 0.000010 0.000010 0.000010 0.000010 0.000010 0.000010 0.000010 0.000010 0.000010 0.000010 0.000010 0.000010 0.000010 0.000010 0.000010 0.000010 0.000010 0.000010 0.000010 0.999700 0.000010 0.000010 0.000010 0.000010 0.000010 0.000010
0.000010 0.000010 0.000010 0.000010 0.000010 0.000010 0.000018 0.000010 0.000010 0.000010 0.000010 0.000010 0.000010 0.000010 0.000010 0.000010 0.000010 0.000010 0.000010 0.000010 0.000010 0.000010 0.000010 0.000010 0.999692 0.000010 0.000010 0.000010 0.000010 0.000010 0.000010
0.000010 0.035187 0.000010 0.000010 0.000010 0.000010 0.000010 0.000010 0.000010 0.000010 0.000010 0.000010 0.000010 0.000010 0.000010 0.000010 0.000010 0.000010 0.000010 0.000010 0.000010 0.000010 0.000010 0.000010 0.964523 0.000010 0.000010 0.000010 0.000010 0.000010 0.000010
0.000010 0.000010 0.000010 0.000010 0.000010 0.000010 0.000010 0.000010 0.000010 0.000010 0.000010 0.000010 0.000010 0.000010 0.000010 0.000010 0.000010 0.000010 0.000010 0.000010 0.000010 0.000010 0.000010 0.000010 0.999700 0.000010 0.000010 0.000010 0.000010 0.000010 0.000010
0.000010 0.000010 0.000010 0.000010 0.012470 0.000010 0.000010 0.000010 0.000010 0.000010 0.000010 0.000010 0.000010 0.000010 0.000010 0.000010 0.000010 0.000010 0.000010 0.000010 0.000010 0.000010 0.000010 0.000010 0.987240 0.000010 0.000010 0.000010 0.000010 0.000010 0.000010
0.000010 0.014367 0.127045 0.064424 0.055461 0.037943 0.012983 0.032284 0.000010 0.000010 0.000999 0.000010 0.083746 0.016435 0.016148 0.056459 0.000010 0.000010 0.025405 0.022822 0.000010 0.011227 0.000010 0.000010 0.221810 0.034891 0.044257 0.000010 0.000010 0.121173 0.000010
0.000010 0.000010 0.000010 0.000010 0.000010 0.000010 0.000010 0.000010 0.000010 0.000010 0.000010 0.000010 0.000010 0.000010 0.000010 0.000010 0.000010 0.000010 0.000010 0.000010 0.000010 0.000010 0.000010 0.000010 0.999700 0.000010 0.000010 0.000010 0.000010 0.000010 0.000010
0.000010 0.000010 0.000010 0.000010 0.000010 0.000010 0.000010 0.000010 0.000010 0.000010 0.000010 0.000010 0.000010 0.000012 0.000010 0.000010 0.000010 0.000010 0.000010 0.000010 0.000010 0.000010 0.000010 0.000010 0.999697 0.000010 0.000010 0.000011 0.000010 0.000010 0.000010
0.000010 0.000010 0.000010 0.000931 0.014190 0.000010 0.000010 0.000010 0.000010 0.000010 0.000010 0.000010 0.000010 0.004677 0.444402 0.001143 0.000010 0.000010 0.022480 0.000010 0.000010 0.002846 0.000010 0.000010 0.023898 0.011449 0.000010 0.000010 0.000010 0.473774 0.000010
0.000010 0.000010 0.000010 0.000010 0.000010 0.000010 0.000010 0.000010 0.000010 0.000010 0.000010 0.000010 0.000010 0.000010 0.999700 0.000010 0.000010 0.000010 0.000010 0.000010 0.000010 0.000010 0.000010 0.000010 0.000010 0.000010 0.000010 0.000010 0.000010 0.000010 0.000010
0.000010 0.000010 0.000010 0.000010 0.000010 0.000010 0.000010 0.000010 0.000010 0.000010 0.000010 0.000010 0.000010 0.000010 0.999700 0.000010 0.000010 0.000010 0.000010 0.000010 0.000010 0.000010 0.000010 0.000010 0.000010 0.000010 0.000010 0.000010 0.000010 0.000010 0.000010
0.000010 0.000010 0.000010 0.000010 0.000010 0.000010 0.000010 0.000010 0.000010 0.000010 0.000010 0.000010 0.000010 0.000010 0.999700 0.000010 0.000010 0.000010 0.000010 0.000010 0.000010 0.000010 0.000010 0.000010 0.000010 0.000010 0.000010 0.000010 0.000010 0.000010 0.000010
0.000010 0.000010 0.000010 0.000010 0.000010 0.000010 0.000010 0.000010 0.000010 0.000010 0.000010 0.000010 0.000010 0.000010 0.999700 0.000010 0.000010 0.000010 0.000010 0.000010 0.000010 0.000010 0.000010 0.000010 0.000010 0.000010 0.000010 0.000010 0.000010 0.000010 0.000010
0.000010 0.000010 0.000010 0.000010 0.000010 0.000010 0.000010 0.000010 0.000010 0.000010 0.000010 0.000010 0.000010 0.000010 0.999700 0.000010 0.000010 0.000010 0.000010 0.000010 0.000010 0.000010 0.000010 0.000010 0.000010 0.000010 0.000010 0.000010 0.000010 0.000010 0.000010
0.000010 0.000010 0.032251 0.000010 0.010460 0.000010 0.000010 0.000010 0.000010 0.000010 0.000010 0.000010 0.001246 0.010426 0.830431 0.000010 0.000010 0.000010 0.015655 0.000010 0.000010 0.000010 0.000010 0.000010 0.000010 0.055322 0.043979 0.000010 0.000010 0.000010 0.000010
0.000010 0.000010 0.026596 0.000010 0.013329 0.000010 0.000010 0.000010 0.000010 0.000010 0.000010 0.000010 0.000010 0.008973 0.807218 0.003940 0.000010 0.000010 0.006069 0.000010 0.000010 0.013833 0.000010 0.000010 0.000010 0.067999 0.032861 0.018972 0.000010 0.000010 0.000010
0.000010 0.000010 0.000010 0.000010 0.000010 0.000010 0.000010 0.000010 0.000010 0.000010 0.000010 0.000010 0.000010 0.000011 0.999699 0.000010 0.000010 0.000010 0.000010 0.000010 0.000010 0.000010 0.000010 0.000010 0.000010 0.000010 0.000010 0.000010 0.000010 0.000010 0.000010
0.000010 0.000010 0.022741 0.000293 0.000010 0.000010 0.000010 0.000010 0.000010 0.000010 0.000010 0.000010 0.000012 0.000010 0.940912 0.000010 0.000010 0.000010 0.029891 0.000010 0.000010 0.000010 0.000010 0.000010 0.000010 0.005901 0.000010 0.000010 0.000010 0.000010 0.000010
0.000010 0.000010 0.000010 0.000010 0.000010 0.000010 0.000010 0.000010 0.000010 0.000010 0.000010 0.000010 0.000010 0.000010 0.999699 0.000010 0.000010 0.000010 0.000010 0.000010 0.000010 0.000010 0.000010 0.000010 0.000010 0.000010 0.000011 0.000010 0.000010 0.000010 0.000010
0.000010 0.000010 0.000010 0.000010 0.000010 0.000010 0.000010 0.000010 0.000010 0.000010 0.000010 0.000010 0.000010 0.000010 0.999700 0.000010 0.000010 0.000010 0.000010 0.000010 0.000010 0.000010 0.000010 0.000010 0.000010 0.000010 0.000010 0.000010 0.000010 0.000010 0.000010
0.000010 0.000010 0.000010 0.000010 0.000010 0.000010 0.000010 0.000010 0.000010 0.000010 0.000010 0.000010 0.000010 0.000010 0.986752 0.000010 0.000010 0.000010 0.000010 0.000010 0.000010 0.003119 0.000010 0.000010 0.000010 0.009848 0.000010 0.000010 0.000010 0.000010 0.000010
0.000010 0.000010 0.030224 0.000010 0.000010 0.000010 0.000010 0.000010 0.000010 0.000010 0.010422 0.000010 0.000010 0.000010 0.945599 0.000010 0.000010 0.000010 0.007923 0.000010 0.000010 0.000010 0.000010 0.000010 0.000010 0.005573 0.000010 0.000010 0.000010 0.000010 0.000010
0.000010 0.000010 0.000010 0.000010 0.000010 0.000010 0.000010 0.000010 0.000010 0.000010 0.000010 0.000010 0.000010 0.000010 0.999700 0.000010 0.000010 0.000010 0.000010 0.000010 0.000010 0.000010 0.000010 0.000010 0.000010 0.000010 0.000010 0.000010 0.000010 0.000010 0.000010
0.000010 0.000010 0.000010 0.000010 0.000010 0.000010 0.000010 0.000010 0.000010 0.000010 0.000010 0.000010 0.000010 0.000010 0.999700 0.000010 0.000010 0.000010 0.000010 0.000010 0.000010 0.000010 0.000010 0.000010 0.000010 0.000010 0.000010 0.000010 0.000010 0.000010 0.000010
0.000010 0.000010 0.000010 0.000010 0.000010 0.000010 0.000010 0.000010 0.000010 0.000010 0.000010 0.000010 0.000010 0.000011 0.999699 0.000010 0.000010 0.000010 0.000010 0.000010 0.000010 0.000010 0.000010 0.000010 0.000010 0.000010 0.000010 0.000010 0.000010 0.000010 0.000010
0.000010 0.000010 0.052334 0.017524 0.012090 0.000010 0.000010 0.000010 0.000010 0.000010 0.000010 0.000010 0.000010 0.000010 0.743940 0.000010 0.000010 0.000010 0.024213 0.000010 0.000010 0.004534 0.000010 0.000010 0.000010 0.087746 0.048300 0.009100 0.000010 0.000010 0.000010
0.000010 0.000010 0.000010 0.000010 0.000010 0.000010 0.000010 0.000010 0.000010 0.000010 0.000010 0.000010 0.000010 0.000010 0.999700 0.000010 0.000010 0.000010 0.000010 0.000010 0.000010 0.000010 0.000010 0.000010 0.000010 0.000010 0.000010 0.000010 0.000010 0.000010 0.000010
0.000010 0.000010 0.056396 0.010059 0.021795 0.000010 0.005239 0.000010 0.000010 0.000010 0.000555 0.000010 0.000010 0.000010 0.748643 0.000010 0.000010 0.000010 0.037537 0.000010 0.000010 0.000010 0.000010 0.000010 0.003320 0.068104 0.048142 0.000010 0.000010 0.000010 0.000010
0.000010 0.000010 0.000010 0.000010 0.000010 0.000010 0.000010 0.000010 0.000010 0.000010 0.000010 0.000010 0.000010 0.000010 0.000010 0.000010 0.000010 0.000010 0.999700 0.000010 0.000010 0.000010 0.000010 0.000010 0.000010 0.000010 0.000010 0.000010 0.000010 0.000010 0.000010
0.000010 0.000010 0.000010 0.000010 0.000010 0.000010 0.000010 0.000010 0.000010 0.000010 0.000010 0.000010 0.000010 0.000010 0.000010 0.000010 0.000010 0.000010 0.999700 0.000010 0.000010 0.000010 0.000010 0.000010 0.000010 0.000010 0.000010 0.000010 0.000010 0.000010 0.000010
0.000010 0.000010 0.000010 0.000010 0.000010 0.000010 0.000010 0.000010 0.000010 0.000010 0.000010 0.000010 0.000012 0.000010 0.000010 0.000010 0.000010 0.000010 0.999698 0.000010 0.000010 0.000010 0.000010 0.000010 0.000010 0.000010 0.000010 0.000010 0.000010 0.000010 0.000010
0.000010 0.000010 0.000010 0.000010 0.000010 0.000010 0.000010 0.000010 0.000010 0.000010 0.000010 0.000010 0.000010 0.000010 0.000010 0.000010 0.000010 0.000010 0.999700 0.000010 0.000010 0.000010 0.000010 0.000010 0.000010 0.000010 0.000010 0.000010 0.000010 0.000010 0.000010
0.000010 0.000010 0.000010 0.000010 0.000010 0.000010 0.000010 0.000010 0.000010 0.000010 0.000010 0.000010 0.000010 0.000010 0.000010 0.000010 0.000010 0.000010 0.999700 0.000010 0.000010 0.000010 0.000010 0.000010 0.000010 0.000010 0.000010 0.000010 0.000010 0.000010 0.000010
0.000010 0.000010 0.000010 0.000010 0.000010 0.000010 0.000010 0.000010 0.000010 0.000010 0.000010 0.000010 0.000010 0.000010 0.000010 0.000010 0.000010 0.000010 0.999700 0.000010 0.000010 0.000010 0.000010 0.000010 0.000010 0.000010 0.000010 0.000010 0.000010 0.000010 0.000010
0.009434 0.001745 0.000128 0.021834 0.011074 0.000010 0.000010 0.000010 0.000010 0.000010 0.000010 0.000010 0.004166 0.015394 0.011114 0.006084 0.000010 0.000010 0.779400 0.000350 0.000010 0.116962 0.000010 0.000010 0.015766 0.001435 0.000010 0.004954 0.000010 0.000010 0.000010
0.000010 0.000010 0.000010 0.000010 0.000010 0.000010 0.000010 0.000010 0.000010 0.000010 0.015180 0.000010 0.007346 0.027609 0.000010 0.000010 0.000010 0.000010 0.924290 0.000010 0.000010 0.020517 0.000010 0.000010 0.000010 0.000010 0.004807 0.000010 0.000010 0.000010 0.000010
0.000010 0.000010 0.000010 0.000010 0.000010 0.000010 0.000010 0.000010 0.000010 0.000010 0.000010 0.000010 0.000010 0.000010 0.000803 0.000010 0.000010 0.000010 0.994650 0.000010 0.000010 0.004266 0.000010 0.000010 0.000010 0.000010 0.000010 0.000010 0.000010 0.000010 0.000010
0.000010 0.000010 0.000010 0.000010 0.000010 0.000010 0.000010 0.000010 0.000010 0.000010 0.000010 0.000010 0.000010 0.000010 0.000010 0.000010 0.000010 0.000010 0.999700 0.000010 0.000010 0.000010 0.000010 0.000010 0.000010 0.000010 0.000010 0.000010 0.000010 0.000010 0.000010
0.000010 0.022877 0.000010 0.010673 0.000010 0.000010 0.000010 0.000796 0.000010 0.000010 0.000010 0.000010 0.028065 0.000010 0.000010 0.007365 0.000010 0.000010 0.825598 0.000010 0.000010 0.076875 0.000010 0.000010 0.000010 0.000010 0.026615 0.000916 0.000010 0.000010 0.000010
0.000010 0.000010 0.000010 0.000010 0.000010 0.000010 0.000010 0.000010 0.000010 0.000010 0.000010 0.000010 0.000010 0.000010 0.000010 0.000010 0.000010 0.000010 0.947085 0.000010 0.000010 0.052625 0.000010 0.000010 0.000010 0.000010 0.000010 0.000010 0.000010 0.000010 0.000010
0.000010 0.000010 0.000010 0.000010 0.000010 0.000010 0.000010 0.000010 0.000010 0.000010 0.009605 0.000010 0.000010 0.009315 0.004666 0.004797 0.000010 0.000010 0.876339 0.000010 0.000010 0.062591 0.000010 0.000010 0.000010 0.020273 0.012185 0.000010 0.000010 0.000010 0.000010
0.000010 0.000010 0.000010 0.000010 0.000010 0.000010 0.000010 0.000010 0.000010 0.000010 0.000010 0.000010 0.000010 0.000010 0.000010 0.000010 0.000010 0.000010 0.999700 0.000010 0.000010 0.000010 0.000010 0.000010 0.000010 0.000010 0.000010 0.000010 0.000010 0.000010 0.000010
0.000010 0.000010 0.000010 0.000010 0.000010 0.000010 0.000010 0.000010 0.000010 0.000010 0.000010 0.000010 0.000010 0.000010 0.000010 0.000010 0.000010 0.000010 0.999700 0.000010 0.000010 0.000010 0.000010 0.000010 0.000010 0.000010 0.000010 0.000010 0.000010 0.000010 0.000010
0.000010 0.000010 0.000010 0.000010 0.000010 0.000010 0.000010 0.000010 0.000010 0.000010 0.000010 0.000010 0.000010 0.000010 0.000010 0.000010 0.000010 0.000010 0.999700 0.000010 0.000010 0.000010 0.000010 0.000010 0.000010 0.000010 0.000010 0.000010 0.000010 0.000010 0.000010
0.000010 0.000010 0.000010 0.000010 0.000010 0.000010 0.000010 0.000010 0.000010 0.000010 0.000010 0.000010 0.000010 0.000010 0.000010 0.000010 0.000010 0.000010 0.999700 0.000010 0.000010 0.000010 0.000010 0.000010 0.000010 0.000010 0.000010 0.000010 0.000010 0.000010 0.000010
0.000010 0.000010 0.000010 0.000010 0.000010 0.000010 0.000010 0.000010 0.000010 0.000010 0.000010 0.000010 0.000010 0.024726 0.000010 0.000010 0.000010 0.000010 0.931238 0.000010 0.000010 0.013805 0.000010 0.000010 0.000010 0.000010 0.029961 0.000010 0.000010 0.000010 0.000010
0.000010 0.000010 0.004744 0.000010 0.000010 0.000010 0.000010 0.000010 0.000010 0.000010 0.000010 0.000010 0.000010 0.010173 0.000010 0.000010 0.000010 0.000010 0.971234 0.000010 0.000010 0.000010 0.000010 0.000010 0.000010 0.004647 0.000010 0.008943 0.000010 0.000010 0.000010
0.000010 0.000010 0.000010 0.000010 0.000010 0.000010 0.000010 0.000010 0.000010 0.000010 0.000010 0.000010 0.000010 0.000010 0.000010 0.000010 0.000010 0.000010 0.999700 0.000010 0.000010 0.000010 0.000010 0.000010 0.000010 0.000010 0.000010 0.000010 0.000010 0.000010 0.000010
0.000010 0.000010 0.031277 0.000010 0.000010 0.000010 0.000010 0.000010 0.000010 0.000010 0.006884 0.000010 0.014671 0.000010 0.029755 0.000010 0.000010 0.000010 0.000010 0.000010 0.000010 0.000010 0.000010 0.000010 0.000010 0.916672 0.000010 0.000490 0.000010 0.000010 0.000010
0.000010 0.000010 0.000010 0.000010 0.000010 0.000010 0.000010 0.000010 0.000010 0.000010 0.000010 0.000010 0.000010 0.000010 0.005347 0.000010 0.000010 0.000010 0.000010 0.000010 0.000010 0.000010 0.000010 0.000010 0.000010 0.994363 0.000010 0.000010 0.000010 0.000010 0.000010
0.000010 0.000010 0.000010 0.000010 0.000010 0.000010 0.000010 0.000010 0.000010 0.000010 0.000010 0.000010 0.000010 0.000010 0.000015 0.000010 0.000010 0.000010 0.000010 0.000010 0.000010 0.000010 0.000010 0.000010 0.000010 0.999695 0.000010 0.000010 0.000010 0.000010 0.000010
0.000010 0.000010 0.000010 0.000010 0.000010 0.000010 0.000010 0.000010 0.000010 0.000010 0.000010 0.000010 0.000010 0.000010 0.000010 0.000010 0.000010 0.000010 0.000010 0.000010 0.000010 0.000010 0.000010 0.000010 0.000010 0.999700 0.000010 0.000010 0.000010 0.000010 0.000010
0.000010 0.000010 0.000010 0.000010 0.000010 0.000010 0.000010 0.000010 0.000010 0.000010 0.000010 0.000010 0.000010 0.000010 0.022099 0.000010 0.000010 0.000010 0.000674 0.000010 0.000010 0.000010 0.000010 0.000010 0.000010 0.976947 0.000010 0.000010 0.000010 0.000010 0.000010
0.000010 0.000010 0.000010 0.000010 0.000010 0.000010 0.000010 0.000010 0.000010 0.000010 0.000010 0.000010 0.000010 0.000010 0.000010 0.000010 0.000010 0.000010 0.000010 0.000010 0.000010 0.000010 0.000010 0.000010 0.000010 0.999700 0.000010 0.000010 0.000010 0.000010 0.000010
0.000010 0.000010 0.000010 0.000010 0.000010 0.000010 0.000010 0.000010 0.000010 0.000010 0.000010 0.000010 0.000010 0.000010 0.000010 0.000010 0.000010 0.000010 0.000010 0.000010 0.000010 0.000010 0.000010 0.000010 0.000010 0.999700 0.000010 0.000010 0.000010 0.000010 0.000010
0.000010 0.000010 0.000010 0.000010 0.000010 0.000010 0.000010 0.000010 0.000010 0.000010 0.000010 0.000010 0.000010 0.000010 0.000010 0.000010 0.000010 0.000010 0.000010 0.000010 0.000010 0.000010 0.000010 0.000010 0.000010 0.999700 0.000010 0.000010 0.000010 0.000010 0.000010
0.000010 0.000010 0.000010 0.000010 0.000010 0.000010 0.000010 0.000010 0.000010 0.000010 0.000010 0.000010 0.000010 0.000010 0.000010 0.000010 0.000010 0.000010 0.000010 0.000010 0.000010 0.000010 0.000010 0.000010 0.000010 0.999700 0.000010 0.000010 0.000010 0.000010 0.000010
0.000010 0.000010 0.000010 0.000010 0.000010 0.000010 0.000010 0.000010 0.000010 0.000010 0.000010 0.000010 0.000010 0.000010 0.000010 0.000010 0.000010 0.000010 0.000010 0.000010 0.000010 0.000010 0.000010 0.000010 0.000010 0.999700 0.000010 0.000010 0.000010 0.000010 0.000010
0.000010 0.000010 0.023778 0.000010 0.000010 0.000010 0.000010 0.000010 0.000010 0.000010 0.000010 0.000010 0.003978 0.000010 0.015348 0.000010 0.000010 0.000010 0.000010 0.000010 0.000010 0.000010 0.000010 0.000010 0.000010 0.934771 0.021864 0.000010 0.000010 0.000010 0.000010
0.000010 0.000010 0.000010 0.000010 0.000010 0.000010 0.000010 0.000010 0.000010 0.000010 0.000010 0.000010 0.000091 0.000010 0.004976 0.000010 0.000010 0.000010 0.000010 0.000010 0.000010 0.000010 0.000010 0.000010 0.000010 0.984661 0.000010 0.000010 0.000010 0.010001 0.000010
0.000010 0.000010 0.017123 0.000010 0.000010 0.000010 0.000020 0.004217 0.000010 0.000010 0.000010 0.000010 0.000013 0.000010 0.016692 0.005728 0.000010 0.000010 0.000010 0.000010 0.000010 0.000010 0.000010 0.000010 0.000010 0.930945 0.019016 0.006026 0.000010 0.000010 0.000010
0.000010 0.000010 0.000010 0.000010 0.000010 0.000010 0.000010 0.000378 0.000010 0.000010 0.000010 0.000010 0.000010 0.000497 0.000010 0.000010 0.000010 0.000010 0.000010 0.000010 0.000010 0.000010 0.000010 0.000010 0.000010 0.994709 0.000010 0.000010 0.000010 0.004146 0.000010
0.000010 0.000010 0.000010 0.000010 0.000010 0.000010 0.000010 0.000010 0.000010 0.000010 0.000010 0.000010 0.000010 0.000010 0.000010 0.000010 0.000010 0.000010 0.000010 0.000010 0.000010 0.000010 0.000010 0.000010 0.000010 0.999700 0.000010 0.000010 0.000010 0.000010 0.000010
0.000010 0.000010 0.000010 0.000010 0.000010 0.000010 0.000010 0.000010 0.000010 0.000010 0.000010 0.000010 0.000010 0.000010 0.000010 0.000010 0.000010 0.000010 0.000010 0.000010 0.000010 0.000010 0.000010 0.000010 0.000010 0.999700 0.000010 0.000010 0.000010 0.000010 0.000010
0.000010 0.000470 0.000010 0.000010 0.000010 0.000677 0.000010 0.000010 0.000010 0.000010 0.000010 0.000010 0.000010 0.000010 0.000010 0.000010 0.000010 0.000010 0.000010 0.000010 0.000010 0.000010 0.000010 0.000010 0.000010 0.939867 0.000010 0.000010 0.000010 0.058716 0.000010
0.000010 0.000010 0.000010 0.000010 0.000010 0.000010 0.000010 0.000010 0.000010 0.000010 0.000010 0.000010 0.000010 0.000010 0.000010 0.000010 0.000010 0.000010 0.000010 0.000010 0.000010 0.000010 0.000010 0.000010 0.000010 0.999700 0.000010 0.000010 0.000010 0.000010 0.000010
0.000010 0.000010 0.008110 0.000010 0.000010 0.000010 0.000010 0.000010 0.000010 0.000010 0.000010 0.000010 0.000010 0.000010 0.051751 0.000010 0.000010 0.000010 0.000010 0.000010 0.000010 0.000010 0.000010 0.000010 0.000010 0.939859 0.000010 0.000010 0.000010 0.000010 0.000010
0.000010 0.000010 0.000010 0.000010 0.000010 0.000010 0.000010 0.000010 0.000010 0.000010 0.000010 0.000010 0.000010 0.000010 0.000010 0.000010 0.000010 0.000010 0.000010 0.000010 0.000010 0.000010 0.000010 0.000010 0.000010 0.999700 0.000010 0.000010 0.000010 0.000010 0.000010
0.000010 0.000010 0.000010 0.000010 0.000010 0.000010 0.000010 0.000010 0.000010 0.000010 0.000010 0.000010 0.025765 0.956086 0.000010 0.000010 0.000010 0.000010 0.001623 0.000010 0.000010 0.016255 0.000010 0.000010 0.000010 0.000010 0.000010 0.000010 0.000010 0.000011 0.000010
0.000010 0.000010 0.000010 0.000010 0.000010 0.000010 0.000010 0.000010 0.000010 0.000010 0.000010 0.000010 0.000010 0.999700 0.000010 0.000010 0.000010 0.000010 0.000010 0.000010 0.000010 0.000010 0.000010 0.000010 0.000010 0.000010 0.000010 0.000010 0.000010 0.000010 0.000010
0.000010 0.000010 0.000010 0.000010 0.000010 0.000010 0.000010 0.000010 0.000010 0.000010 0.000010 0.000010 0.000010 0.999700 0.000010 0.000010 0.000010 0.000010 0.000010 0.000010 0.000010 0.000010 0.000010 0.000010 0.000010 0.000010 0.000010 0.000010 0.000010 0.000010 0.000010
0.000010 0.000010 0.000010 0.000010 0.000010 0.000010 0.000010 0.000010 0.000010 0.000010 0.000010 0.000010 0.000010 0.999700 0.000010 0.000010 0.000010 0.000010 0.000010 0.000010 0.000010 0.000010 0.000010 0.000010 0.000010 0.000010 0.000010 0.000010 0.000010 0.000010 0.000010
0.000010 0.000010 0.000010 0.000010 0.000010 0.000010 0.000010 0.000010 0.000010 0.000010 0.000010 0.000010 0.000010 0.999700 0.000010 0.000010 0.000010 0.000010 0.000010 0.000010 0.000010 0.000010 0.000010 0.000010 0.000010 0.000010 0.000010 0.000010 0.000010 0.000010 0.000010
0.000010 0.000010 0.000010 0.000010 0.000010 0.000010 0.000010 0.006954 0.000010 0.000010 0.000010 0.000010 0.003957 0.936571 0.003595 0.000010 0.000010 0.000010 0.002695 0.000010 0.000010 0.000010 0.000010 0.000010 0.000010 0.000010 0.034202 0.000010 0.000010 0.011787 0.000010
0.000010 0.000010 0.000010 0.000010 0.000010 0.000010 0.000010 0.000010 0.000010 0.000010 0.000010 0.000010 0.000010 0.999700 0.000010 0.000010 0.000010 0.000010 0.000010 0.000010 0.000010 0.000010 0.000010 0.000010 0.000010 0.000010 0.000010 0.000010 0.000010 0.000010 0.000010
0.000010 0.000010 0.000010 0.000010 0.000010 0.000010 0.000010 0.000010 0.000010 0.000010 0.000010 0.000010 0.000010 0.999700 0.000010 0.000010 0.000010 0.000010 0.000010 0.000010 0.000010 0.000010 0.000010 0.000010 0.000010 0.000010 0.000010 0.000010 0.000010 0.000010 0.000010
0.000010 0.000010 0.000010 0.000010 0.000010 0.000010 0.000010 0.000010 0.000010 0.000010 0.000010 0.000010 0.000010 0.940763 0.000010 0.000010 0.000010 0.000010 0.000010 0.000010 0.000010 0.057969 0.000010 0.000010 0.000010 0.000010 0.000010 0.000989 0.000010 0.000010 0.000010
0.000010 0.000010 0.000010 0.000010 0.000010 0.000010 0.000010 0.000010 0.000010 0.000010 0.000010 0.000010 0.003866 0.995589 0.000265 0.000010 0.000010 0.000010 0.000010 0.000010 0.000010 0.000010 0.000010 0.000010 0.000010 0.000010 0.000010 0.000010 0.000010 0.000010 0.000010
0.000010 0.000010 0.000010 0.000010 0.000010 0.000010 0.000010 0.000010 0.000010 0.000010 0.000010 0.000010 0.026813 0.962751 0.000010 0.000010 0.000010 0.000010 0.000010 0.000010 0.000010 0.010155 0.000010 0.000010 0.000010 0.000010 0.000010 0.000010 0.000010 0.000010 0.000010
0.000010 0.000010 0.000010 0.000010 0.000010 0.000010 0.000010 0.000010 0.000010 0.000010 0.000010 0.000010 0.000010 0.999700 0.000010 0.000010 0.000010 0.000010 0.000010 0.000010 0.000010 0.000010 0.000010 0.000010 0.000010 0.000010 0.000010 0.000010 0.000010 0.000010 0.000010
0.000010 0.000010 0.000010 0.000010 0.000010 0.000010 0.000010 0.000010 0.000010 0.000010 0.000010 0.000010 0.000010 0.999700 0.000010 0.000010 0.000010 0.000010 0.000010 0.000010 0.000010 0.000010 0.000010 0.000010 0.000010 0.000010 0.000010 0.000010 0.000010 0.000010 0.000010
0.000010 0.011272 0.000010 0.005828 0.000010 0.000544 0.009086 0.000850 0.000010 0.000010 0.000010 0.000010 0.023583 0.713445 0.000829 0.000010 0.000010 0.000010 0.011024 0.000010 0.000010 0.169913 0.000010 0.000010 0.000010 0.000010 0.044900 0.000010 0.000010 0.008535 0.000010
0.000010 0.000010 0.000010 0.000010 0.000010 0.000010 0.000010 0.000010 0.000010 0.000010 0.000010 0.000010 0.000010 0.924775 0.000010 0.000010 0.000010 0.000010 0.000010 0.000010 0.000010 0.072975 0.000010 0.000010 0.000010 0.000010 0.001970 0.000010 0.000010 0.000010 0.000010
0.000010 0.000010 0.000010 0.000010 0.000010 0.000010 0.000010 0.000010 0.000010 0.000010 0.013713 0.000010 0.000139 0.853129 0.000010 0.000010 0.000010 0.000010 0.000183 0.000010 0.000010 0.121870 0.000010 0.000010 0.000010 0.000010 0.010715 0.000010 0.000010 0.000010 0.000010
0.000010 0.000010 0.000010 0.000010 0.001848 0.000010 0.000010 0.001576 0.000010 0.000010 0.000010 0.000010 0.000010 0.872699 0.000010 0.000010 0.000010 0.000010 0.008108 0.000010 0.000010 0.099604 0.000010 0.000010 0.000010 0.008015 0.000010 0.000010 0.000010 0.007911 0.000010
0.000010 0.000010 0.000010 0.000010 0.000010 0.000010 0.000010 0.000010 0.000010 0.000010 0.000010 0.000010 0.000010 0.922656 0.000010 0.000010 0.000010 0.000010 0.000010 0.000010 0.000010 0.027766 0.000010 0.000010 0.000010 0.005642 0.043666 0.000010 0.000010 0.000010 0.000010
0.000010 0.003587 0.000010 0.000010 0.000010 0.000010 0.000010 0.000010 0.000010 0.000010 0.000010 0.000010 0.036722 0.653726 0.000845 0.000010 0.000010 0.000010 0.000010 0.000010 0.000010 0.232692 0.000010 0.000010 0.000010 0.000010 0.072178 0.000010 0.000010 0.000010 0.000010
0.000010 0.000010 0.000010 0.000010 0.000010 0.000010 0.000010 0.000010 0.000010 0.000010 0.000010 0.000010 0.000010 0.999700 0.000010 0.000010 0.000010 0.000010 0.000010 0.000010 0.000010 0.000010 0.000010 0.000010 0.000010 0.000010 0.000010 0.000010 0.000010 0.000010 0.000010
0.000010 0.105341 0.012822 0.000010 0.010201 0.000010 0.000010 0.009085 0.000010 0.000010 0.000010 0.000010 0.000010 0.009105 0.007027 0.000010 0.000010 0.000010 0.014791 0.000010 0.000010 0.030240 0.000010 0.000010 0.712590 0.020568 0.000010 0.000010 0.000010 0.068030 0.000010
0.000010 0.126229 0.000010 0.000010 0.009489 0.008265 0.000010 0.000736 0.000010 0.000010 0.011050 0.000010 0.000010 0.000010 0.000010 0.008846 0.000010 0.000010 0.004564 0.000010 0.000010 0.032948 0.000010 0.000010 0.751541 0.000010 0.000415 0.000010 0.000010 0.045716 0.000010
0.000010 0.068251 0.014538 0.003795 0.007401 0.000010 0.000010 0.000010 0.000010 0.000010 0.001434 0.000010 0.000010 0.000010 0.000010 0.000010 0.000010 0.000010 0.002655 0.000010 0.000010 0.004531 0.000010 0.000010 0.844322 0.000010 0.000010 0.015408 0.000010 0.037456 0.000010
0.000010 0.115323 0.000010 0.000010 0.000010 0.000010 0.000010 0.000010 0.000010 0.000010 0.000010 0.000010 0.000010 0.000010 0.000010 0.000010 0.000010 0.000010 0.000010 0.000010 0.000010 0.000010 0.000010 0.000010 0.868100 0.000010 0.000010 0.000010 0.000010 0.016297 0.000010
0.000010 0.092547 0.000010 0.000010 0.000010 0.000010 0.000010 0.021681 0.000010 0.000010 0.000010 0.000010 0.000010 0.000010 0.000010 0.000010 0.000010 0.000010 0.000010 0.000010 0.000010 0.000010 0.000010 0.000010 0.809295 0.000010 0.000010 0.002588 0.000010 0.073630 0.000010
0.000010 0.117342 0.000010 0.000010 0.004413 0.000010 0.000010 0.003722 0.000010 0.000010 0.003243 0.000010 0.000010 0.000010 0.000010 0.000010 0.000010 0.000010 0.000010 0.000010 0.000010 0.031294 0.000010 0.000010 0.705955 0.011127 0.000010 0.011453 0.000010 0.111230 0.000010
0.000010 0.115358 0.000010 0.017167 0.036694 0.002384 0.000010 0.000010 0.000010 0.000010 0.011470 0.000010 0.000010 0.000010 0.009534 0.005268 0.000010 0.000010 0.000010 0.000724 0.000010 0.005756 0.000010 0.000010 0.655867 0.005887 0.000010 0.000010 0.000010 0.133701 0.000010
0.003564 0.092337 0.000010 0.000010 0.000010 0.000010 0.000010 0.000010 0.000010 0.000010 0.011285 0.000010 0.000010 0.000010 0.000010 0.000010 0.000010 0.000010 0.000010 0.000010 0.000010 0.000010 0.000010 0.000010 0.728674 0.000010 0.000010 0.000010 0.000010 0.163880 0.000010
0.000010 0.117644 0.000010 0.000010 0.000010 0.000010 0.000010 0.021791 0.000010 0.000010 0.000010 0.000010 0.000377 0.000010 0.000010 0.000010 0.000010 0.000010 0.000010 0.000010 0.000010 0.001727 0.000010 0.000010 0.801790 0.000010 0.000010 0.000010 0.000010 0.056421 0.000010
0.000010 0.143585 0.000010 0.004191 0.007891 0.000010 0.000010 0.013444 0.000010 0.000010 0.000010 0.000010 0.000010 0.000010 0.008602 0.000010 0.000010 0.000010 0.014246 0.000010 0.000010 0.000010 0.000010 0.000010 0.717026 0.011507 0.019716 0.000010 0.000010 0.059582 0.000010
0.005598 0.095801 0.000010 0.000010 0.000010 0.000010 0.000010 0.005075 0.000010 0.000010 0.000010 0.000010 0.000010 0.000010 0.000010 0.000147 0.000010 0.000010 0.000010 0.000010 0.000010 0.000010 0.000010 0.000010 0.778310 0.007004 0.013580 0.000010 0.000010 0.094255 0.000010
0.000010 0.103440 0.014842 0.005988 0.000010 0.000010 0.000010 0.017578 0.000010 0.000010 0.005565 0.000010 0.000010 0.000010 0.000010 0.004184 0.000010 0.000010 0.009947 0.000010 0.000010 0.014296 0.000010 0.000010 0.685341 0.000010 0.000010 0.000010 0.000010 0.138609 0.000010
0.000010 0.106425 0.000010 0.000010 0.000010 0.000010 0.000010 0.001331 0.000010 0.000010 0.000010 0.000010 0.000010 0.000010 0.000010 0.000010 0.000010 0.000010 0.003532 0.000010 0.000010 0.000010 0.000010 0.000010 0.796606 0.000010 0.000010 0.000010 0.000010 0.091845 0.000010
0.000010 0.132457 0.000010 0.000010 0.017833 0.000010 0.000010 0.000010 0.000010 0.000010 0.009978 0.000010 0.027030 0.000010 0.000010 0.000345 0.000010 0.000010 0.000010 0.000010 0.000010 0.000010 0.000010 0.000010 0.715813 0.000010 0.000010 0.001825 0.000010 0.094489 0.000010
0.000010 0.137464 0.001209 0.006433 0.000010 0.000010 0.000010 0.007271 0.000010 0.000010 0.000010 0.000010 0.000010 0.004585 0.000010 0.019148 0.000010 0.000010 0.000010 0.000010 0.000010 0.007706 0.000010 0.000010 0.694406 0.000010 0.003573 0.004869 0.000010 0.113135 0.000010
0.000010 0.142509 0.000010 0.000010 0.002243 0.000010 0.000010 0.000010 0.000010 0.000010 0.010233 0.000010 0.000010 0.000079 0.001688 0.000010 0.000010 0.000010 0.001659 0.000010 0.000010 0.000010 0.000010 0.000010 0.769699 0.000010 0.000010 0.000735 0.000010 0.070934 0.000010
0.005134 0.135537 0.004804 0.000010 0.016279 0.012738 0.000010 0.001683 0.000010 0.000010 0.000010 0.000010 0.000010 0.000010 0.000010 0.004760 0.000010 0.000010 0.000010 0.000010 0.000010 0.032217 0.000010 0.000010 0.637403 0.013099 0.000010 0.000010 0.000010 0.136146 0.000010
0.000010 0.112945 0.000010 0.000010 0.007586 0.000010 0.000010 0.004846 0.000010 0.000010 0.002893 0.000010 0.000010 0.000010 0.000010 0.011950 0.000010 0.000010 0.000010 0.000010 0.000010 0.015930 0.000010 0.000010 0.795025 0.001843 0.000010 0.000010 0.000010 0.046762 0.000010
0.000010 0.075689 0.000010 0.000010 0.017138 0.000010 0.000010 0.000010 0.000010 0.000010 0.000010 0.000010 0.000010 0.036002 0.000010 0.010509 0.000010 0.000010 0.000010 0.000010 0.000010 0.000010 0.000010 0.000010 0.755739 0.020919 0.000010 0.000010 0.000010 0.083765 0.000010
0.000010 0.147120 0.000010 0.000010 0.000010 0.000010 0.000010 0.000010 0.000010 0.000010 0.000010 0.000010 0.000010 0.000010 0.000010 0.005464 0.000010 0.000010 0.000010 0.000010 0.000010 0.000010 0.000010 0.000010 0.751226 0.000010 0.000010 0.000010 0.000010 0.095920 0.000010
0.000010 0.000010 0.070333 0.170632 0.048122 0.000797 0.000010 0.077311 0.000010 0.029265 0.000269 0.000010 0.033361 0.000906 0.023235 0.097073 0.080648 0.122013 0.034711 0.000010 0.014415 0.038141 0.040408 0.011929 0.022134 0.011699 0.013161 0.016771 0.000010 0.042589 0.000010
0.022436 0.000010 0.097539 0.179076 0.038430 0.000010 0.011217 0.036050 0.035130 0.007626 0.000013 0.000010 0.051629 0.007618 0.020955 0.093314 0.074851 0.113471 0.037401 0.000010 0.009394 0.014935 0.037768 0.000012 0.017034 0.020468 0.010600 0.048569 0.000010 0.014406 0.000010
0.015043 0.000010 0.089450 0.170862 0.029802 0.000010 0.007206 0.022406 0.042197 0.000010 0.015455 0.000010 0.018958 0.006116 0.020932 0.111755 0.106362 0.148351 0.038069 0.000010 0.012175 0.035794 0.015434 0.011588 0.000010 0.008479 0.015429 0.036225 0.003233 0.018298 0.000320
0.016205 0.000010 0.103031 0.187729 0.026916 0.001044 0.000010 0.034293 0.022993 0.006441 0.000010 0.000010 0.036936 0.039091 0.014663 0.087639 0.079684 0.107755 0.034513 0.000010 0.000010 0.049383 0.002245 0.003599 0.019779 0.024203 0.013971 0.031451 0.000010 0.056354 0.000010
0.000010 0.000010 0.095071 0.204028 0.031030 0.000010 0.000010 0.061345 0.017934 0.000010 0.000010 0.000010 0.047499 0.020099 0.013680 0.094662 0.077482 0.093641 0.070001 0.003726 0.000010 0.052358 0.000010 0.001678 0.042572 0.029982 0.000010 0.021658 0.006483 0.014961 0.000010
0.000010 0.000010 0.062954 0.183580 0.029775 0.000010 0.000010 0.059849 0.010746 0.014446 0.000010 0.034145 0.027269 0.018871 0.010458 0.105094 0.092501 0.179184 0.035466 0.005819 0.021233 0.008752 0.001722 0.001764 0.000010 0.018029 0.022330 0.012358 0.000010 0.043575 0.000010
0.000010 0.000010 0.061184 0.189671 0.064883 0.000010 0.022217 0.066008 0.000010 0.008170 0.002011 0.000010 0.036138 0.014399 0.011669 0.091454 0.062017 0.109128 0.071945 0.000010 0.006311 0.095975 0.000010 0.007626 0.010604 0.030668 0.008240 0.017852 0.000010 0.011739 0.000010
0.007866 0.000010 0.124278 0.178998 0.024956 0.000010 0.000010 0.060661 0.020119 0.012600 0.000010 0.000010 0.055765 0.002954 0.016954 0.086128 0.070566 0.104229 0.070903 0.000010 0.000010 0.075669 0.003531 0.000010 0.000088 0.026022 0.008818 0.017289 0.000010 0.031505 0.000010
0.006348 0.001655 0.059991 0.149961 0.037735 0.000010 0.000010 0.046929 0.004402 0.027504 0.018729 0.000010 0.025849 0.000010 0.000010 0.081589 0.094285 0.169331 0.036376 0.000010 0.004682 0.031641 0.023777 0.004404 0.030617 0.006674 0.000010 0.026793 0.000010 0.110640 0.000010
0.007700 0.000010 0.092479 0.190016 0.005244 0.000010 0.000010 0.039715 0.023657 0.032517 0.016269 0.000010 0.020874 0.005505 0.005267 0.107039 0.077004 0.161909 0.030815 0.000010 0.012603 0.044666 0.044234 0.014970 0.000010 0.025692 0.000010 0.016128 0.000010 0.025608 0.000010
0.028414 0.000010 0.074336 0.169832 0.030436 0.000010 0.000010 0.040586 0.000010 0.030447 0.002123 0.000010 0.030986 0.000010 0.007482 0.088216 0.088359 0.236434 0.033977 0.000010 0.000010 0.045914 0.000010 0.020444 0.003882 0.016463 0.000010 0.040079 0.000010 0.011468 0.000010
0.010099 0.000010 0.068846 0.190531 0.037801 0.000010 0.000010 0.035016 0.043202 0.003041 0.028697 0.013458 0.007218 0.000010 0.009480 0.113660 0.096486 0.184229 0.023956 0.000010 0.000010 0.063519 0.031685 0.000010 0.000010 0.015165 0.000010 0.013350 0.000010 0.010452 0.000010
0.004135 0.000010 0.066038 0.156887 0.043477 0.000010 0.000010 0.037548 0.009084 0.008424 0.009303 0.000010 0.019893 0.000010 0.000010 0.103393 0.140682 0.208545 0.040101 0.000010 0.003302 0.077364 0.020823 0.000010 0.000010 0.006197 0.000010 0.016624 0.000010 0.028060 0.000010
0.002730 0.000010 0.074002 0.164818 0.023327 0.000010 0.000010 0.068002 0.006299 0.017797 0.008819 0.000010 0.023938 0.007888 0.005103 0.107720 0.142331 0.167089 0.024482 0.000010 0.000010 0.038552 0.041004 0.006545 0.006278 0.005038 0.012940 0.021276 0.000010 0.023941 0.000010
0.033015 0.000010 0.063138 0.159376 0.032094 0.000010 0.000010 0.037830 0.011096 0.021608 0.008649 0.000010 0.021517 0.000010 0.009293 0.088122 0.085315 0.193653 0.049532 0.000010 0.010884 0.048319 0.028096 0.013681 0.000010 0.029100 0.004345 0.028706 0.000010 0.022540 0.000010
0.011823 0.000010 0.067640 0.190980 0.031036 0.000010 0.000010 0.052693 0.008255 0.017127 0.016267 0.000010 0.014119 0.000010 0.004548 0.116103 0.108009 0.205549 0.036695 0.000010 0.010268 0.022550 0.000436 0.011967 0.014173 0.019436 0.000010 0.029841 0.000010 0.010394 0.000010
0.015637 0.000010 0.066866 0.152574 0.038717 0.000010 0.006641 0.048170 0.026626 0.010101 0.012497 0.006719 0.009518 0.029533 0.007408 0.071372 0.106855 0.148676 0.057613 0.000010 0.000010 0.123920 0.015657 0.011712 0.000681 0.007513 0.001052 0.012598 0.000010 0.011285 0.000010
0.006910 0.000010 0.062798 0.167256 0.007902 0.000010 0.000010 0.070271 0.049025 0.007889 0.006391 0.000010 0.026615 0.000010 0.000010 0.104065 0.107260 0.212783 0.053385 0.000010 0.003284 0.037198 0.018598 0.014233 0.000010 0.000010 0.000010 0.028224 0.000010 0.015796 0.000010
0.001432 0.000010 0.044586 0.196501 0.020634 0.008694 0.003816 0.055736 0.017872 0.019492 0.018999 0.000010 0.001154 0.000010 0.000656 0.104518 0.127498 0.215567 0.018126 0.001464 0.002567 0.063598 0.025197 0.000976 0.000010 0.009307 0.000010 0.034356 0.000010 0.007184 0.000010
0.013809 0.000010 0.080337 0.170890 0.020390 0.000010 0.000010 0.042131 0.000010 0.021562 0.010494 0.000010 0.009258 0.000010 0.001420 0.094763 0.149505 0.176617 0.034129 0.000010 0.021076 0.035607 0.053849 0.002821 0.000010 0.020971 0.000010 0.023536 0.000010 0.016728 0.000010
0.034904 0.000010 0.054841 0.170867 0.020415 0.000010 0.004737 0.054208 0.014657 0.000010 0.019520 0.004444 0.000014 0.000010 0.005673 0.101858 0.128751 0.212636 0.033239 0.000010 0.007222 0.057430 0.031597 0.002786 0.000010 0.006614 0.000010 0.008012 0.000010 0.025486 0.000010
0.000010 0.000010 0.050863 0.169904 0.020481 0.000010 0.000010 0.060148 0.014595 0.019136 0.012371 0.000010 0.000016 0.000010 0.000010 0.089119 0.108368 0.210075 0.043258 0.000010 0.013162 0.054388 0.018743 0.000010 0.025207 0.008376 0.000010 0.024497 0.002438 0.049444 0.005311
0.011716 0.000010 0.070123 0.197144 0.030526 0.002242 0.000010 0.056099 0.000010 0.003239 0.014666 0.049383 0.000010 0.000010 0.001758 0.097317 0.135664 0.167823 0.024663 0.000010 0.026997 0.046970 0.010362 0.005564 0.002283 0.000010 0.018482 0.021239 0.000010 0.005649 0.000010
0.001002 0.000010 0.070224 0.172132 0.033039 0.000010 0.000010 0.039536 0.023901 0.000010 0.019686 0.028434 0.019776 0.000010 0.000010 0.103557 0.136510 0.175402 0.034749 0.000010 0.010316 0.028363 0.040810 0.010944 0.000010 0.008543 0.000010 0.024360 0.000010 0.018608 0.000010
0.008662 0.000010 0.060911 0.130314 0.028373 0.000010 0.000010 0.120120 0.000010 0.027569 0.025493 0.000010 0.001096 0.013324 0.000010 0.072923 0.160266 0.143026 0.034020 0.000010 0.015290 0.025425 0.017668 0.000010 0.000010 0.006843 0.017867 0.034669 0.000010 0.056028 0.000010
0.019688 0.000010 0.030276 0.130799 0.017193 0.000010 0.000010 0.093318 0.000010 0.030045 0.006665 0.000010 0.009602 0.017776 0.003160 0.074959 0.206842 0.154225 0.023597 0.000010 0.009681 0.038798 0.024461 0.000010 0.005870 0.010337 0.000010 0.060135 0.000010 0.032473 0.000010
0.023837 0.000010 0.051618 0.151591 0.011352 0.000010 0.006063 0.106234 0.005239 0.020422 0.000984 0.000010 0.028695 0.022550 0.000010 0.061032 0.185258 0.129679 0.011992 0.000010 0.025114 0.026788 0.023900 0.000010 0.009987 0.009849 0.000010 0.018922 0.000010 0.068802 0.000010
0.008251 0.000010 0.052766 0.135785 0.023636 0.006962 0.013265 0.070713 0.000010 0.045600 0.037103 0.000010 0.000010 0.000010 0.001384 0.086353 0.145370 0.164010 0.029483 0.000010 0.031676 0.035080 0.027453 0.003542 0.000010 0.022912 0.019289 0.014772 0.000010 0.024506 0.000010
0.002506 0.000010 0.018276 0.169723 0.012117 0.000010 0.000010 0.138063 0.057088 0.021736 0.015570 0.000010 0.006113 0.013403 0.014599 0.084750 0.139804 0.138751 0.022083 0.000010 0.020100 0.019184 0.028804 0.000010 0.000010 0.016806 0.000010 0.031195 0.000010 0.029230 0.000010
0.013337 0.004717 0.046718 0.159610 0.010709 0.000010 0.000010 0.111299 0.015726 0.034269 0.009829 0.000010 0.000010 0.000010 0.000010 0.075645 0.209348 0.119784 0.008772 0.000010 0.032641 0.048231 0.020736 0.000010 0.000010 0.004886 0.000010 0.035762 0.000010 0.037861 0.000010
0.020938 0.000010 0.058823 0.143975 0.009218 0.000010 0.000010 0.092763 0.047490 0.012821 0.016550 0.000010 0.000010 0.003264 0.000010 0.079848 0.173207 0.123303 0.029851 0.000010 0.018888 0.058214 0.026188 0.013284 0.000010 0.000010 0.000010 0.039969 0.000010 0.027376 0.003919
0.011702 0.000010 0.052363 0.168481 0.006534 0.000010 0.001865 0.110198 0.049076 0.010354 0.018739 0.000010 0.011018 0.018094 0.002506 0.073103 0.219615 0.108552 0.018501 0.000010 0.012346 0.003370 0.000010 0.000010 0.000010 0.007775 0.021130 0.028057 0.000010 0.046534 0.000010
0.019515 0.000010 0.073016 0.193993 0.005159 0.000010 0.000010 0.027772 0.046776 0.017711 0.011531 0.000010 0.000010 0.000010 0.004182 0.111834 0.082824 0.212314 0.026688 0.000010 0.000010 0.067650 0.010881 0.000010 0.000010 0.017202 0.000010 0.039332 0.000010 0.031490 0.000010
0.009571 0.000010 0.049223 0.169520 0.041705 0.000010 0.000010 0.059799 0.000010 0.008706 0.003798 0.000010 0.009978 0.003797 0.013635 0.097340 0.100408 0.216301 0.037349 0.000010 0.007005 0.094304 0.005163 0.004909 0.000010 0.031443 0.005327 0.017021 0.000010 0.013606 0.000010
0.032664 0.000010 0.063775 0.199788 0.022130 0.000010 0.000014 0.010959 0.035485 0.000010 0.011419 0.000010 0.000767 0.000010 0.021310 0.121400 0.121559 0.202685 0.048675 0.000010 0.000010 0.053825 0.000010 0.000010 0.000010 0.020332 0.000010 0.024294 0.000010 0.008791 0.000010
0.027132 0.000010 0.043840 0.186400 0.041633 0.000010 0.000010 0.027161 0.017893 0.006085 0.011368 0.000010 0.000010 0.024404 0.004288 0.129393 0.096757 0.179005 0.029464 0.000010 0.000010 0.053749 0.061603 0.000010 0.000010 0.000010 0.000010 0.043884 0.000010 0.015810 0.000010
0.001274 0.000010 0.088431 0.159488 0.030977 0.002630 0.000010 0.067049 0.015378 0.016397 0.000010 0.015847 0.008928 0.000010 0.021634 0.106688 0.076829 0.137198 0.091726 0.000010 0.000010 0.056346 0.000010 0.000010 0.008306 0.025850 0.036625 0.009876 0.000010 0.022424 0.000010
0.004479 0.000010 0.056713 0.187382 0.047031 0.000010 0.000010 0.043620 0.043151 0.029446 0.011763 0.003248 0.000010 0.000304 0.000010 0.116110 0.119395 0.144779 0.003573 0.000010 0.000010 0.072780 0.038660 0.000016 0.000010 0.017012 0.000010 0.037852 0.000010 0.022576 0.000010
0.005999 0.000010 0.084224 0.167000 0.036224 0.000010 0.000010 0.049433 0.018738 0.020536 0.002742 0.000020 0.015425 0.000010 0.000010 0.125574 0.098950 0.178695 0.064109 0.000010 0.000010 0.049235 0.008097 0.008478 0.000010 0.011342 0.009380 0.025084 0.000010 0.020614 0.000010
0.039893 0.000010 0.049918 0.146052 0.049413 0.000010 0.000010 0.012763 0.025631 0.017653 0.016999 0.000010 0.035131 0.020408 0.000010 0.106808 0.085883 0.176579 0.079579 0.000010 0.000010 0.059707 0.007849 0.001631 0.000767 0.013512 0.007878 0.029796 0.004027 0.012044 0.000010
0.141997 0.000010 0.000010 0.000010 0.000010 0.000010 0.000010 0.702355 0.000010 0.016036 0.020761 0.000010 0.000010 0.000010 0.000010 0.000010 0.118591 0.000010 0.000010 0.000010 0.000010 0.000010 0.000010 0.000010 0.000010 0.000010 0.000010 0.000010 0.000010 0.000010 0.000010
0.136278 0.000010 0.000010 0.000010 0.000010 0.000010 0.000010 0.705660 0.000010 0.000010 0.000010 0.000010 0.000010 0.000010 0.000010 0.000010 0.144818 0.000010 0.000010 0.000010 0.000010 0.000010 0.000010 0.010136 0.000010 0.000010 0.000010 0.000010 0.002849 0.000010 0.000010
0.121624 0.000010 0.000010 0.000010 0.000010 0.000010 0.000010 0.681068 0.017541 0.000010 0.019055 0.003769 0.000010 0.000010 0.000010 0.000010 0.135846 0.000010 0.000010 0.000010 0.018135 0.000010 0.000010 0.002211 0.000010 0.000010 0.000010 0.000010 0.000010 0.000010 0.000531
0.176689 0.000010 0.000010 0.000010 0.000010 0.000010 0.000010 0.565773 0.037740 0.001709 0.028491 0.000010 0.000010 0.000010 0.000010 0.000010 0.189348 0.000010 0.000010 0.000010 0.000010 0.000010 0.000010 0.000010 0.000010 0.000010 0.000010 0.000010 0.000010 0.000010 0.000010
0.137357 0.000010 0.000010 0.000010 0.000010 0.000010 0.000010 0.696959 0.000010 0.018715 0.015272 0.000010 0.000010 0.000010 0.000010 0.000010 0.111185 0.005972 0.000010 0.000010 0.000010 0.000010 0.000010 0.010838 0.000010 0.000010 0.000010 0.000010 0.000010 0.000010 0.003472
0.121946 0.000010 0.000010 0.000010 0.000010 0.000010 0.000010 0.566611 0.000010 0.032560 0.018745 0.000010 0.000010 0.000010 0.000010 0.000010 0.235907 0.005843 0.000010 0.000010 0.000010 0.000010 0.001738 0.015389 0.000010 0.000010 0.000010 0.000010 0.000010 0.000010 0.001041
0.196998 0.000010 0.000010 0.000010 0.000010 0.000010 0.000010 0.799971 0.000010 0.000010 0.002750 0.000010 0.000010 0.000010 0.000010 0.000010 0.000010 0.000010 0.000010 0.000010 0.000010 0.000010 0.000010 0.000010 0.000010 0.000010 0.000010 0.000010 0.000010 0.000010 0.000010
0.182525 0.000010 0.000010 0.000010 0.000010 0.000010 0.000010 0.817185 0.000010 0.000010 0.000010 0.000010 0.000010 0.000010 0.000010 0.000010 0.000010 0.000010 0.000010 0.000010 0.000010 0.000010 0.000010 0.000010 0.000010 0.000010 0.000010 0.000010 0.000010 0.000010 0.000010
0.175668 0.000010 0.000010 0.000010 0.000010 0.000010 0.000010 0.824042 0.000010 0.000010 0.000010 0.000010 0.000010 0.000010 0.000010 0.000010 0.000010 0.000010 0.000010 0.000010 0.000010 0.000010 0.000010 0.000010 0.000010 0.000010 0.000010 0.000010 0.000010 0.000010 0.000010
0.158959 0.000010 0.000010 0.000010 0.000010 0.000010 0.000010 0.840751 0.000010 0.000010 0.000010 0.000010 0.000010 0.000010 0.000010 0.000010 0.000010 0.000010 0.000010 0.000010 0.000010 0.000010 0.000010 0.000010 0.000010 0.000010 0.000010 0.000010 0.000010 0.000010 0.000010
0.143031 0.000010 0.000010 0.000010 0.000010 0.000010 0.000010 0.856679 0.000010 0.000010 0.000010 0.000010 0.000010 0.000010 0.000010 0.000010 0.000010 0.000010 0.000010 0.000010 0.000010 0.000010 0.000010 0.000010 0.000010 0.000010 0.000010 0.000010 0.000010 0.000010 0.000010
0.135115 0.000010 0.000010 0.000010 0.000010 0.000010 0.000010 0.864591 0.000010 0.000010 0.000010 0.000010 0.000010 0.000010 0.000010 0.000010 0.000010 0.000010 0.000014 0.000010 0.000010 0.000010 0.000010 0.000010 0.000010 0.000010 0.000010 0.000010 0.000010 0.000010 0.000010
0.147398 0.000010 0.000010 0.000010 0.000010 0.000010 0.000010 0.852312 0.000010 0.000010 0.000010 0.000010 0.000010 0.000010 0.000010 0.000010 0.000010 0.000010 0.000010 0.000010 0.000010 0.000010 0.000010 0.000010 0.000010 0.000010 0.000010 0.000010 0.000010 0.000010 0.000010
0.166269 0.000010 0.000010 0.000010 0.000010 0.000010 0.000010 0.833441 0.000010 0.000010 0.000010 0.000010 0.000010 0.000010 0.000010 0.000010 0.000010 0.000010 0.000010 0.000010 0.000010 0.000010 0.000010 0.000010 0.000010 0.000010 0.000010 0.000010 0.000010 0.000010 0.000010
0.194628 0.000010 0.000010 0.000010 0.000010 0.000010 0.000010 0.805082 0.000010 0.000010 0.000010 0.000010 0.000010 0.000010 0.000010 0.000010 0.000010 0.000010 0.000010 0.000010 0.000010 0.000010 0.000010 0.000010 0.000010 0.000010 0.000010 0.000010 0.000010 0.000010 0.000010
0.165987 0.000010 0.000010 0.000010 0.000010 0.000010 0.000010 0.831020 0.000010 0.000010 0.002714 0.000010 0.000010 0.000010 0.000010 0.000010 0.000010 0.000010 0.000010 0.000010 0.000010 0.000010 0.000010 0.000010 0.000010 0.000010 0.000010 0.000010 0.000010 0.000010 0.000010
0.179296 0.000010 0.000010 0.000010 0.000010 0.000010 0.000010 0.820414 0.000010 0.000010 0.000010 0.000010 0.000010 0.000010 0.000010 0.000010 0.000010 0.000010 0.000010 0.000010 0.000010 0.000010 0.000010 0.000010 0.000010 0.000010 0.000010 0.000010 0.000010 0.000010 0.000010
0.182527 0.000010 0.000010 0.000010 0.000010 0.000010 0.000010 0.817183 0.000010 0.000010 0.000010 0.000010 0.000010 0.000010 0.000010 0.000010 0.000010 0.000010 0.000010 0.000010 0.000010 0.000010 0.000010 0.000010 0.000010 0.000010 0.000010 0.000010 0.000010 0.000010 0.000010
0.218173 0.000010 0.000010 0.000010 0.000010 0.000010 0.000010 0.781537 0.000010 0.000010 0.000010 0.000010 0.000010 0.000010 0.000010 0.000010 0.000010 0.000010 0.000010 0.000010 0.000010 0.000010 0.000010 0.000010 0.000010 0.000010 0.000010 0.000010 0.000010 0.000010 0.000010
0.174666 0.000010 0.000010 0.000010 0.000010 0.000010 0.000010 0.807004 0.000010 0.000010 0.018050 0.000010 0.000010 0.000010 0.000010 0.000010 0.000010 0.000010 0.000010 0.000010 0.000010 0.000010 0.000010 0.000010 0.000010 0.000010 0.000010 0.000010 0.000010 0.000010 0.000010
0.000010 0.000010 0.000010 0.000010 0.000010 0.000010 0.000010 0.000010 0.999700 0.000010 0.000010 0.000010 0.000010 0.000010 0.000010 0.000010 0.000010 0.000010 0.000010 0.000010 0.000010 0.000010 0.000010 0.000010 0.000010 0.000010 0.000010 0.000010 0.000010 0.000010 0.000010
0.000010 0.000010 0.000010 0.000010 0.000010 0.000010 0.000010 0.000010 0.928246 0.000010 0.005626 0.000010 0.000010 0.000010 0.000010 0.000010 0.028288 0.000010 0.000010 0.000010 0.000010 0.000010 0.003683 0.033897 0.000010 0.000010 0.000010 0.000010 0.000010 0.000010 0.000010
0.000010 0.000010 0.000010 0.000010 0.000010 0.000010 0.000010 0.000010 0.999700 0.000010 0.000010 0.000010 0.000010 0.000010 0.000010 0.000010 0.000010 0.000010 0.000010 0.000010 0.000010 0.000010 0.000010 0.000010 0.000010 0.000010 0.000010 0.000010 0.000010 0.000010 0.000010
0.000010 0.000010 0.000010 0.000010 0.000010 0.000010 0.000010 0.000010 0.994064 0.000010 0.000010 0.000010 0.000010 0.000010 0.000010 0.000010 0.000010 0.000010 0.000010 0.000010 0.000010 0.000010 0.000010 0.005646 0.000010 0.000010 0.000010 0.000010 0.000010 0.000010 0.000010
0.000010 0.000010 0.000010 0.000010 0.000010 0.000010 0.000010 0.000010 0.999700 0.000010 0.000010 0.000010 0.000010 0.000010 0.000010 0.000010 0.000010 0.000010 0.000010 0.000010 0.000010 0.000010 0.000010 0.000010 0.000010 0.000010 0.000010 0.000010 0.000010 0.000010 0.000010
0.000010 0.000010 0.000010 0.000010 0.000010 0.000010 0.000010 0.000010 0.964263 0.035447 0.000010 0.000010 0.000010 0.000010 0.000010 0.000010 0.000010 0.000010 0.000010 0.000010 0.000010 0.000010 0.000010 0.000010 0.000010 0.000010 0.000010 0.000010 0.000010 0.000010 0.000010
0.000010 0.000010 0.000010 0.000010 0.000010 0.000010 0.000010 0.000010 0.978269 0.007758 0.000010 0.012081 0.000010 0.000010 0.000010 0.000010 0.000010 0.001622 0.000010 0.000010 0.000010 0.000010 0.000010 0.000010 0.000010 0.000010 0.000010 0.000010 0.000010 0.000010 0.000010
0.010312 0.000010 0.000010 0.000010 0.000010 0.000010 0.000010 0.001681 0.858035 0.035598 0.020393 0.000010 0.000010 0.000010 0.000010 0.000010 0.002671 0.053530 0.000010 0.000010 0.002079 0.000010 0.000010 0.000010 0.002931 0.000010 0.000010 0.012560 0.000010 0.000010 0.000010
0.000010 0.000010 0.000010 0.000010 0.000010 0.000010 0.000010 0.000010 0.999700 0.000010 0.000010 0.000010 0.000010 0.000010 0.000010 0.000010 0.000010 0.000010 0.000010 0.000010 0.000010 0.000010 0.000010 0.000010 0.000010 0.000010 0.000010 0.000010 0.000010 0.000010 0.000010
0.000010 0.000010 0.000010 0.000010 0.000010 0.000010 0.000010 0.000010 0.999700 0.000010 0.000010 0.000010 0.000010 0.000010 0.000010 0.000010 0.000010 0.000010 0.000010 0.000010 0.000010 0.000010 0.000010 0.000010 0.000010 0.000010 0.000010 0.000010 0.000010 0.000010 0.000010
0.000010 0.000010 0.000010 0.000010 0.000010 0.000010 0.000010 0.001676 0.981032 0.000010 0.000010 0.014395 0.000010 0.000010 0.000010 0.000010 0.000010 0.000010 0.000010 0.000010 0.000010 0.000010 0.000010 0.002627 0.000010 0.000010 0.000010 0.000010 0.000010 0.000010 0.000010
0.000010 0.000010 0.000010 0.000010 0.000010 0.000010 0.000010 0.000010 0.999700 0.000010 0.000010 0.000010 0.000010 0.000010 0.000010 0.000010 0.000010 0.000010 0.000010 0.000010 0.000010 0.000010 0.000010 0.000010 0.000010 0.000010 0.000010 0.000010 0.000010 0.000010 0.000010
0.000010 0.000010 0.000010 0.000010 0.000010 0.000010 0.000010 0.000010 0.999700 0.000010 0.000010 0.000010 0.000010 0.000010 0.000010 0.000010 0.000010 0.000010 0.000010 0.000010 0.000010 0.000010 0.000010 0.000010 0.000010 0.000010 0.000010 0.000010 0.000010 0.000010 0.000010
0.000010 0.000010 0.000010 0.000010 0.000010 0.000010 0.000010 0.000010 0.995589 0.000010 0.000010 0.000010 0.000010 0.000010 0.000010 0.000010 0.000010 0.004121 0.000010 0.000010 0.000010 0.000010 0.000010 0.000010 0.000010 0.000010 0.000010 0.000010 0.000010 0.000010 0.000010
0.018904 0.000010 0.000010 0.000010 0.000010 0.000010 0.000010 0.000010 0.915562 0.044756 0.000010 0.000010 0.000010 0.000010 0.000010 0.000010 0.020508 0.000010 0.000010 0.000010 0.000010 0.000010 0.000010 0.000010 0.000010 0.000010 0.000010 0.000010 0.000010 0.000010 0.000010
0.000010 0.000010 0.000010 0.000010 0.000010 0.000010 0.000010 0.000010 0.999700 0.000010 0.000010 0.000010 0.000010 0.000010 0.000010 0.000010 0.000010 0.000010 0.000010 0.000010 0.000010 0.000010 0.000010 0.000010 0.000010 0.000010 0.000010 0.000010 0.000010 0.000010 0.000010
0.000010 0.000010 0.000010 0.000010 0.000010 0.000010 0.000010 0.000010 0.725787 0.091053 0.000010 0.004172 0.000010 0.000010 0.000010 0.000010 0.076544 0.095378 0.000010 0.000010 0.006817 0.000010 0.000010 0.000010 0.000010 0.000010 0.000010 0.000010 0.000010 0.000010 0.000010
0.000010 0.000010 0.000010 0.000010 0.000010 0.000010 0.000010 0.000010 0.999700 0.000010 0.000010 0.000010 0.000010 0.000010 0.000010 0.000010 0.000010 0.000010 0.000010 0.000010 0.000010 0.000010 0.000010 0.000010 0.000010 0.000010 0.000010 0.000010 0.000010 0.000010 0.000010
0.000010 0.000010 0.000010 0.000010 0.000010 0.000010 0.000010 0.000010 0.999700 0.000010 0.000010 0.000010 0.000010 0.000010 0.000010 0.000010 0.000010 0.000010 0.000010 0.000010 0.000010 0.000010 0.000010 0.000010 0.000010 0.000010 0.000010 0.000010 0.000010 0.000010 0.000010
0.000010 0.000010 0.000010 0.000010 0.000010 0.000010 0.000010 0.000010 0.976226 0.001568 0.000010 0.000010 0.000010 0.000010 0.000010 0.000010 0.011382 0.008252 0.000010 0.000010 0.000010 0.000010 0.000010 0.002313 0.000010 0.000010 0.000010 0.000010 0.000010 0.000010 0.000010
0.000010 0.000010 0.010130 0.007535 0.000010 0.000010 0.002876 0.000010 0.003909 0.014468 0.000010 0.380344 0.000137 0.000010 0.003318 0.000010 0.005175 0.509979 0.003760 0.000010 0.000010 0.000989 0.030804 0.023732 0.000010 0.000010 0.000010 0.000010 0.002684 0.000010 0.000010
0.000010 0.000156 0.019142 0.001341 0.004600 0.000010 0.007644 0.000010 0.021290 0.000010 0.000010 0.505252 0.000433 0.001098 0.004276 0.000010 0.000010 0.400348 0.000010 0.000010 0.000010 0.000010 0.000010 0.034230 0.000010 0.000010 0.000010 0.000010 0.000010 0.000010 0.000010
0.003255 0.006990 0.012316 0.000010 0.004359 0.002321 0.005491 0.000010 0.000036 0.002873 0.000494 0.648825 0.000010 0.000175 0.011609 0.003544 0.018865 0.210806 0.000729 0.000010 0.000010 0.000010 0.034809 0.026614 0.000010 0.000010 0.000010 0.004659 0.000010 0.000010 0.001120
0.000010 0.009969 0.026018 0.000010 0.000010 0.000010 0.007025 0.000010 0.000010 0.000010 0.000010 0.954385 0.000010 0.000010 0.000829 0.000010 0.000010 0.000010 0.000010 0.000010 0.000010 0.000010 0.000010 0.000717 0.000010 0.000010 0.000010 0.000010 0.000010 0.000010 0.000817
0.000010 0.006550 0.022570 0.000010 0.006540 0.000010 0.000010 0.000010 0.047641 0.000010 0.000010 0.846845 0.000010 0.000010 0.000010 0.000010 0.000010 0.031332 0.000010 0.000010 0.000010 0.017014 0.000010 0.009503 0.004615 0.002814 0.000010 0.000010 0.004377 0.000010 0.000010
0.000010 0.003151 0.000010 0.000010 0.008014 0.000010 0.000010 0.007885 0.034114 0.000010 0.000010 0.717579 0.000010 0.009669 0.000010 0.000010 0.000010 0.168661 0.000010 0.000010 0.000010 0.000010 0.011293 0.025658 0.000010 0.000772 0.001307 0.002299 0.000010 0.007425 0.002004
0.000010 0.005567 0.002872 0.000010 0.005042 0.000010 0.000010 0.000010 0.015595 0.001173 0.000010 0.582718 0.000010 0.000010 0.007563 0.000010 0.000010 0.312773 0.000010 0.000010 0.000010 0.000010 0.020069 0.045427 0.000010 0.000010 0.000010 0.000010 0.000010 0.001002 0.000010
0.000010 0.000010 0.042895 0.000010 0.000010 0.000010 0.000010 0.000010 0.020527 0.000010 0.000010 0.902726 0.000010 0.000010 0.000010 0.000010 0.000010 0.006661 0.000010 0.000010 0.000010 0.000010 0.000010 0.026931 0.000010 0.000010 0.000010 0.000010 0.000010 0.000010 0.000010
0.000010 0.013997 0.020459 0.000718 0.000650 0.000010 0.009749 0.000010 0.031864 0.000010 0.000010 0.641237 0.013001 0.000010 0.006518 0.000010 0.000010 0.175106 0.000010 0.012925 0.000010 0.004071 0.018583 0.032613 0.000010 0.012458 0.000010 0.002505 0.000568 0.000010 0.002850
0.000010 0.033200 0.050069 0.000010 0.020774 0.002331 0.000010 0.000010 0.000010 0.008059 0.000010 0.592128 0.008489 0.000010 0.000010 0.000010 0.000010 0.183687 0.000399 0.011637 0.000010 0.000010 0.040985 0.028466 0.000010 0.000010 0.009575 0.001463 0.000446 0.008142 0.000010
0.003574 0.018735 0.029830 0.008230 0.010973 0.007937 0.011160 0.000010 0.000010 0.000010 0.000010 0.628919 0.012832 0.004966 0.002003 0.000010 0.000010 0.234349 0.003374 0.006713 0.000010 0.000010 0.000010 0.012298 0.000010 0.000010 0.000010 0.000010 0.003958 0.000010 0.000010
0.000010 0.024273 0.001480 0.001553 0.000010 0.000010 0.000010 0.000010 0.000010 0.000010 0.004394 0.952426 0.000010 0.004614 0.000010 0.000010 0.000010 0.000010 0.000010 0.000010 0.000010 0.000010 0.000010 0.011018 0.000010 0.000010 0.000010 0.000010 0.000010 0.000010 0.000010
0.000010 0.002792 0.013834 0.000010 0.004004 0.000010 0.000010 0.000010 0.017294 0.000010 0.000010 0.503366 0.000010 0.000010 0.000010 0.000010 0.000010 0.409532 0.000010 0.000010 0.000010 0.005245 0.003915 0.039798 0.000010 0.000010 0.000010 0.000010 0.000010 0.000010 0.000010
0.000010 0.006949 0.021177 0.000010 0.016382 0.005844 0.016524 0.000010 0.003121 0.000010 0.000010 0.793210 0.004391 0.000010 0.000010 0.000010 0.000010 0.092271 0.000945 0.003515 0.000010 0.000010 0.000010 0.024638 0.001037 0.004979 0.003127 0.000010 0.000010 0.000010 0.001742
0.000010 0.004830 0.015799 0.000010 0.008264 0.000030 0.000010 0.000010 0.000010 0.007102 0.000010 0.530015 0.000010 0.000010 0.004619 0.000010 0.000010 0.350715 0.005197 0.000010 0.000010 0.006650 0.022335 0.029664 0.001531 0.005009 0.000010 0.007828 0.000010 0.000010 0.000262
0.000010 0.030176 0.020650 0.000010 0.000010 0.000010 0.002261 0.000010 0.032328 0.003788 0.000010 0.553588 0.000010 0.000010 0.000628 0.005029 0.007095 0.312934 0.000010 0.000010 0.004649 0.000010 0.000010 0.004970 0.015434 0.000010 0.000010 0.000010 0.000010 0.000010 0.006300
0.000010 0.017768 0.014867 0.000010 0.003631 0.000010 0.009557 0.000010 0.002913 0.009565 0.000029 0.602624 0.000410 0.006421 0.000010 0.000807 0.000010 0.277802 0.000010 0.015306 0.000010 0.000010 0.000010 0.025674 0.005752 0.002342 0.000010 0.000010 0.001900 0.002501 0.000010
0.005687 0.002673 0.042429 0.000490 0.000010 0.000010 0.000010 0.000010 0.027462 0.000010 0.000010 0.798544 0.000010 0.000010 0.005116 0.000010 0.000010 0.081248 0.007572 0.000010 0.000010 0.000010 0.000010 0.018245 0.010335 0.000010 0.000010 0.000010 0.000010 0.000010 0.000010
0.000010 0.000010 0.037468 0.000010 0.000010 0.000010 0.000010 0.000010 0.000010 0.000010 0.000010 0.928171 0.000010 0.000010 0.000010 0.000010 0.000010 0.000010 0.000010 0.000010 0.000010 0.000010 0.000010 0.034077 0.000010 0.000014 0.000010 0.000010 0.000010 0.000010 0.000010
0.003403 0.000010 0.016778 0.000010 0.000010 0.000010 0.000010 0.000010 0.016548 0.000010 0.000010 0.940867 0.000015 0.000010 0.000010 0.000010 0.000010 0.000010 0.000010 0.000010 0.000010 0.000010 0.000010 0.022140 0.000010 0.000010 0.000010 0.000010 0.000010 0.000010 0.000010
0.003646 0.000010 0.000010 0.000010 0.000010 0.000010 0.000010 0.000010 0.000010 0.004554 0.000010 0.815763 0.000010 0.000010 0.000010 0.000010 0.000010 0.160829 0.000010 0.000010 0.000010 0.000010 0.014948 0.000010 0.000010 0.000010 0.000010 0.000010 0.000010 0.000010 0.000010
0.000010 0.000010 0.000010 0.000010 0.000010 0.000010 0.000010 0.000010 0.000010 0.000010 0.000010 0.999700 0.000010 0.000010 0.000010 0.000010 0.000010 0.000010 0.000010 0.000010 0.000010 0.000010 0.000010 0.000010 0.000010 0.000010 0.000010 0.000010 0.000010 0.000010 0.000010
0.000010 0.000010 0.000010 0.000010 0.000010 0.000010 0.000010 0.000010 0.000010 0.000010 0.000010 0.999700 0.000010 0.000010 0.000010 0.000010 0.000010 0.000010 0.000010 0.000010 0.000010 0.000010 0.000010 0.000010 0.000010 0.000010 0.000010 0.000010 0.000010 0.000010 0.000010
0.000010 0.000010 0.000010 0.000010 0.000010 0.000010 0.000010 0.000010 0.000010 0.000010 0.000010 0.999700 0.000010 0.000010 0.000010 0.000010 0.000010 0.000010 0.000010 0.000010 0.000010 0.000010 0.000010 0.000010 0.000010 0.000010 0.000010 0.000010 0.000010 0.000010 0.000010
0.000010 0.000010 0.000010 0.000010 0.000010 0.000010 0.000010 0.000010 0.000010 0.000010 0.000010 0.999700 0.000010 0.000010 0.000010 0.000010 0.000010 0.000010 0.000010 0.000010 0.000010 0.000010 0.000010 0.000010 0.000010 0.000010 0.000010 0.000010 0.000010 0.000010 0.000010
0.000010 0.000010 0.000010 0.000010 0.000010 0.000010 0.000010 0.000010 0.000010 0.003839 0.000010 0.968939 0.000010 0.000010 0.000010 0.000010 0.000010 0.026942 0.000010 0.000010 0.000010 0.000010 0.000010 0.000010 0.000010 0.000010 0.000010 0.000010 0.000010 0.000010 0.000010
0.000010 0.000010 0.000010 0.000010 0.000010 0.000010 0.000010 0.000010 0.000010 0.000010 0.000010 0.999700 0.000010 0.000010 0.000010 0.000010 0.000010 0.000010 0.000010 0.000010 0.000010 0.000010 0.000010 0.000010 0.000010 0.000010 0.000010 0.000010 0.000010 0.000010 0.000010
0.000010 0.000010 0.000010 0.000010 0.000010 0.000010 0.000010 0.000010 0.000010 0.000010 0.000010 0.994134 0.000010 0.000010 0.000010 0.000010 0.000010 0.000010 0.000010 0.000010 0.000010 0.000010 0.000010 0.005576 0.000010 0.000010 0.000010 0.000010 0.000010 0.000010 0.000010
0.000010 0.000010 0.000010 0.000010 0.000010 0.000010 0.000010 0.000010 0.000010 0.000010 0.000010 0.997709 0.000010 0.000010 0.000010 0.000010 0.000010 0.000010 0.000010 0.000010 0.000010 0.000010 0.000010 0.002001 0.000010 0.000010 0.000010 0.000010 0.000010 0.000010 0.000010
0.000010 0.000010 0.000010 0.000010 0.000010 0.000010 0.000010 0.000010 0.000010 0.000010 0.000010 0.999700 0.000010 0.000010 0.000010 0.000010 0.000010 0.000010 0.000010 0.000010 0.000010 0.000010 0.000010 0.000010 0.000010 0.000010 0.000010 0.000010 0.000010 0.000010 0.000010
0.000010 0.000010 0.000010 0.000010 0.000010 0.000010 0.000010 0.000010 0.000010 0.000010 0.000010 0.999700 0.000010 0.000010 0.000010 0.000010 0.000010 0.000010 0.000010 0.000010 0.000010 0.000010 0.000010 0.000010 0.000010 0.000010 0.000010 0.000010 0.000010 0.000010 0.000010
0.000010 0.000010 0.000010 0.000010 0.000010 0.000010 0.000010 0.000010 0.000010 0.000010 0.000010 0.999700 0.000010 0.000010 0.000010 0.000010 0.000010 0.000010 0.000010 0.000010 0.000010 0.000010 0.000010 0.000010 0.000010 0.000010 0.000010 0.000010 0.000010 0.000010 0.000010
0.000010 0.000010 0.000010 0.000010 0.000010 0.000010 0.000010 0.000010 0.000010 0.000010 0.000010 0.999700 0.000010 0.000010 0.000010 0.000010 0.000010 0.000010 0.000010 0.000010 0.000010 0.000010 0.000010 0.000010 0.000010 0.000010 0.000010 0.000010 0.000010 0.000010 0.000010
0.000010 0.000010 0.000010 0.000010 0.000010 0.000010 0.000010 0.000010 0.000010 0.000010 0.000010 0.999700 0.000010 0.000010 0.000010 0.000010 0.000010 0.000010 0.000010 0.000010 0.000010 0.000010 0.000010 0.000010 0.000010 0.000010 0.000010 0.000010 0.000010 0.000010 0.000010
0.000010 0.000010 0.000010 0.000010 0.004420 0.000010 0.000010 0.000010 0.016642 0.000010 0.000010 0.841128 0.000010 0.000010 0.000908 0.000010 0.000010 0.103292 0.000010 0.000010 0.000010 0.000010 0.028841 0.004529 0.000010 0.000010 0.000010 0.000010 0.000010 0.000010 0.000010
0.000010 0.000010 0.000010 0.000010 0.000010 0.000010 0.000010 0.000010 0.000010 0.000010 0.000010 0.999700 0.000010 0.000010 0.000010 0.000010 0.000010 0.000010 0.000010 0.000010 0.000010 0.000010 0.000010 0.000010 0.000010 0.000010 0.000010 0.000010 0.000010 0.000010 0.000010
0.000010 0.000010 0.000010 0.000010 0.000010 0.000010 0.000010 0.000010 0.000010 0.000010 0.000010 0.999700 0.000010 0.000010 0.000010 0.000010 0.000010 0.000010 0.000010 0.000010 0.000010 0.000010 0.000010 0.000010 0.000010 0.000010 0.000010 0.000010 0.000010 0.000010 0.000010
0.000010 0.000010 0.000010 0.000010 0.000010 0.000010 0.000010 0.000010 0.000010 0.000010 0.000010 0.999700 0.000010 0.000010 0.000010 0.000010 0.000010 0.000010 0.000010 0.000010 0.000010 0.000010 0.000010 0.000010 0.000010 0.000010 0.000010 0.000010 0.000010 0.000010 0.000010
0.000010 0.000010 0.000010 0.000010 0.000010 0.000010 0.000010 0.000010 0.000010 0.000010 0.000010 0.999700 0.000010 0.000010 0.000010 0.000010 0.000010 0.000010 0.000010 0.000010 0.000010 0.000010 0.000010 0.000010 0.000010 0.000010 0.000010 0.000010 0.000010 0.000010 0.000010
0.000010 0.000010 0.000010 0.000010 0.000010 0.000010 0.000010 0.000010 0.000010 0.000010 0.000010 0.999700 0.000010 0.000010 0.000010 0.000010 0.000010 0.000010 0.000010 0.000010 0.000010 0.000010 0.000010 0.000010 0.000010 0.000010 0.000010 0.000010 0.000010 0.000010 0.000010
0.000010 0.000010 0.000010 0.000010 0.000010 0.000010 0.000010 0.000010 0.000010 0.000010 0.000010 0.000010 0.000010 0.000010 0.000010 0.000010 0.000010 0.999696 0.000010 0.000010 0.000010 0.000010 0.000010 0.000014 0.000010 0.000010 0.000010 0.000010 0.000010 0.000010 0.000010
0.000010 0.000010 0.000010 0.000010 0.000010 0.000010 0.000010 0.000010 0.000010 0.000010 0.000010 0.000010 0.000010 0.000010 0.000010 0.000010 0.000010 0.999700 0.000010 0.000010 0.000010 0.000010 0.000010 0.000010 0.000010 0.000010 0.000010 0.000010 0.000010 0.000010 0.000010
0.000010 0.000010 0.000010 0.000010 0.000010 0.000010 0.000010 0.000010 0.000010 0.000010 0.000010 0.000010 0.000010 0.000010 0.000010 0.000010 0.000010 0.999700 0.000010 0.000010 0.000010 0.000010 0.000010 0.000010 0.000010 0.000010 0.000010 0.000010 0.000010 0.000010 0.000010
0.000010 0.000010 0.000010 0.000010 0.000010 0.000010 0.000010 0.000010 0.000010 0.000010 0.000010 0.000010 0.000010 0.000010 0.000010 0.000010 0.000010 0.999351 0.000010 0.000010 0.000010 0.000010 0.000010 0.000359 0.000010 0.000010 0.000010 0.000010 0.000010 0.000010 0.000010
0.000010 0.000010 0.000010 0.000010 0.000010 0.000010 0.000010 0.000010 0.000010 0.000010 0.000010 0.000010 0.000010 0.000010 0.000010 0.000010 0.000010 0.999700 0.000010 0.000010 0.000010 0.000010 0.000010 0.000010 0.000010 0.000010 0.000010 0.000010 0.000010 0.000010 0.000010
0.000010 0.000010 0.000010 0.000010 0.000010 0.000010 0.000010 0.000010 0.000010 0.000010 0.000010 0.000010 0.000010 0.000010 0.000010 0.000010 0.000010 0.999692 0.000010 0.000010 0.000010 0.000010 0.000010 0.000018 0.000010 0.000010 0.000010 0.000010 0.000010 0.000010 0.000010
0.000010 0.000010 0.000010 0.000010 0.000010 0.000010 0.000010 0.000010 0.000010 0.000010 0.000010 0.014146 0.000010 0.000010 0.000010 0.000010 0.000010 0.969431 0.000010 0.000010 0.000010 0.000010 0.000010 0.016143 0.000010 0.000010 0.000010 0.000010 0.000010 0.000010 0.000010
0.000010 0.000010 0.000010 0.000010 0.000010 0.000010 0.000010 0.000010 0.000010 0.000010 0.000010 0.000010 0.000010 0.000010 0.000010 0.000010 0.000010 0.980740 0.000010 0.000010 0.000010 0.000010 0.000010 0.018970 0.000010 0.000010 0.000010 0.000010 0.000010 0.000010 0.000010
0.000010 0.000010 0.000010 0.000010 0.000010 0.000010 0.000010 0.000010 0.000010 0.000010 0.000010 0.000010 0.000010 0.000010 0.000010 0.000010 0.000010 0.999700 0.000010 0.000010 0.000010 0.000010 0.000010 0.000010 0.000010 0.000010 0.000010 0.000010 0.000010 0.000010 0.000010
0.000010 0.000010 0.000010 0.000010 0.000010 0.000010 0.000010 0.000010 0.000010 0.000010 0.000010 0.007024 0.000010 0.000010 0.000010 0.000010 0.000010 0.992686 0.000010 0.000010 0.000010 0.000010 0.000010 0.000010 0.000010 0.000010 0.000010 0.000010 0.000010 0.000010 0.000010
0.000010 0.000010 0.000010 0.000010 0.000010 0.000010 0.000010 0.000010 0.000010 0.000010 0.000010 0.000010 0.000010 0.000010 0.000010 0.000010 0.000010 0.999700 0.000010 0.000010 0.000010 0.000010 0.000010 0.000010 0.000010 0.000010 0.000010 0.000010 0.000010 0.000010 0.000010
0.000010 0.000010 0.000010 0.000010 0.000010 0.000010 0.000010 0.000010 0.000010 0.000010 0.000010 0.000010 0.000010 0.000010 0.000010 0.000010 0.000010 0.999700 0.000010 0.000010 0.000010 0.000010 0.000010 0.000010 0.000010 0.000010 0.000010 0.000010 0.000010 0.000010 0.000010
0.000010 0.000010 0.000010 0.000010 0.000010 0.000010 0.000010 0.000010 0.000010 0.000010 0.000010 0.000010 0.000010 0.000010 0.000010 0.000010 0.000010 0.990139 0.000010 0.000010 0.000010 0.000010 0.000010 0.009571 0.000010 0.000010 0.000010 0.000010 0.000010 0.000010 0.000010
0.000010 0.000010 0.000010 0.000010 0.000010 0.000010 0.000010 0.000010 0.000010 0.000010 0.000010 0.000010 0.000010 0.000010 0.000010 0.000010 0.000010 0.999700 0.000010 0.000010 0.000010 0.000010 0.000010 0.000010 0.000010 0.000010 0.000010 0.000010 0.000010 0.000010 0.000010
0.000010 0.000010 0.000010 0.000010 0.000010 0.000010 0.000010 0.000010 0.000010 0.010236 0.000010 0.006729 0.000010 0.000010 0.000010 0.000010 0.000010 0.969920 0.000010 0.000010 0.000010 0.000010 0.012845 0.000010 0.000010 0.000010 0.000010 0.000010 0.000010 0.000010 0.000010
0.000010 0.000010 0.000010 0.000010 0.000010 0.000010 0.000010 0.000010 0.000010 0.000010 0.000010 0.000010 0.000010 0.000010 0.000010 0.000010 0.000010 0.999700 0.000010 0.000010 0.000010 0.000010 0.000010 0.000010 0.000010 0.000010 0.000010 0.000010 0.000010 0.000010 0.000010
0.000010 0.000010 0.000010 0.000010 0.000010 0.000010 0.000010 0.000010 0.000010 0.000010 0.000010 0.000010 0.000010 0.000010 0.000010 0.000010 0.000010 0.999700 0.000010 0.000010 0.000010 0.000010 0.000010 0.000010 0.000010 0.000010 0.000010 0.000010 0.000010 0.000010 0.000010
0.000010 0.000010 0.000010 0.000010 0.000010 0.000010 0.000010 0.000010 0.000010 0.000010 0.000010 0.527828 0.000010 0.000010 0.000010 0.000010 0.000010 0.440085 0.000010 0.000010 0.000010 0.000010 0.000010 0.031807 0.000010 0.000010 0.000010 0.000010 0.000010 0.000010 0.000010
0.000010 0.000010 0.000010 0.000010 0.000010 0.000010 0.000010 0.000010 0.000010 0.000010 0.000010 0.542893 0.000010 0.000010 0.000010 0.000010 0.000010 0.425331 0.000010 0.000010 0.000010 0.000010 0.000010 0.030633 0.000010 0.000010 0.000010 0.000010 0.000010 0.000010 0.000872
0.000010 0.000010 0.000010 0.000010 0.000010 0.000010 0.000010 0.000010 0.000010 0.000010 0.000010 0.532435 0.000010 0.000010 0.000010 0.000010 0.000010 0.425219 0.000010 0.000010 0.000010 0.000010 0.000010 0.042066 0.000010 0.000010 0.000010 0.000010 0.000010 0.000010 0.000010
0.000010 0.000011 0.000010 0.000010 0.000010 0.000010 0.000010 0.000010 0.000010 0.000010 0.000010 0.536518 0.000010 0.000010 0.000010 0.000010 0.000010 0.428497 0.000010 0.000010 0.000010 0.000010 0.000010 0.034704 0.000010 0.000010 0.000010 0.000010 0.000010 0.000010 0.000010
0.000010 0.000010 0.000010 0.000010 0.000010 0.000010 0.000010 0.000010 0.000010 0.000010 0.000010 0.536099 0.000010 0.000010 0.000010 0.000010 0.000010 0.437510 0.000010 0.000010 0.000010 0.000010 0.000010 0.026112 0.000010 0.000010 0.000010 0.000010 0.000010 0.000010 0.000010
0.000010 0.000010 0.000010 0.000010 0.000010 0.000010 0.000010 0.000010 0.000010 0.000010 0.000010 0.492893 0.000010 0.000010 0.000010 0.000010 0.000010 0.472340 0.000010 0.000010 0.000010 0.000010 0.000010 0.034487 0.000010 0.000010 0.000010 0.000010 0.000010 0.000010 0.000010
0.000010 0.000010 0.000010 0.000010 0.000010 0.000010 0.000010 0.000010 0.000010 0.000010 0.000010 0.598356 0.000010 0.000010 0.000010 0.000010 0.000010 0.361292 0.000010 0.000010 0.000010 0.000010 0.000010 0.036410 0.000010 0.000010 0.000010 0.000010 0.000010 0.000010 0.003672
0.000010 0.000010 0.000010 0.000010 0.000010 0.000010 0.000010 0.000010 0.000010 0.000010 0.000010 0.522306 0.000010 0.000010 0.000010 0.000010 0.000010 0.436819 0.000010 0.000010 0.000010 0.000010 0.000010 0.032336 0.000010 0.000010 0.000010 0.000010 0.000010 0.000010 0.008269
0.000010 0.000010 0.000010 0.000010 0.000010 0.000010 0.000010 0.000010 0.000010 0.000010 0.000010 0.544353 0.000010 0.000010 0.000010 0.000010 0.000010 0.420759 0.000010 0.000010 0.000010 0.000010 0.000010 0.034608 0.000010 0.000010 0.000010 0.000010 0.000010 0.000010 0.000010
0.000010 0.000010 0.000010 0.000010 0.000010 0.000010 0.000010 0.000010 0.000010 0.000010 0.000010 0.526913 0.000010 0.000010 0.000010 0.000010 0.000010 0.436230 0.000010 0.000010 0.000010 0.000010 0.000010 0.036576 0.000010 0.000010 0.000010 0.000010 0.000010 0.000010 0.000010
0.000010 0.000010 0.000010 0.000010 0.000010 0.000010 0.000010 0.000010 0.000010 0.000010 0.000010 0.550138 0.000010 0.000010 0.000010 0.000010 0.000010 0.423675 0.000010 0.000010 0.000010 0.000010 0.000010 0.025907 0.000010 0.000010 0.000010 0.000010 0.000010 0.000010 0.000010
0.000010 0.000010 0.000010 0.000010 0.000010 0.000010 0.000010 0.000010 0.000010 0.000010 0.000010 0.558593 0.000010 0.000010 0.000010 0.000010 0.000010 0.412938 0.000010 0.000010 0.000010 0.000010 0.000010 0.028189 0.000010 0.000010 0.000010 0.000010 0.000010 0.000010 0.000010
0.000010 0.005887 0.000010 0.000010 0.000010 0.000010 0.000010 0.000010 0.000010 0.011960 0.000010 0.544100 0.000010 0.000010 0.000010 0.000010 0.000010 0.421996 0.000010 0.000010 0.000010 0.000010 0.000010 0.015797 0.000010 0.000010 0.000010 0.000010 0.000010 0.000010 0.000010
0.000010 0.000010 0.000010 0.000010 0.000010 0.000010 0.000010 0.000010 0.000010 0.000010 0.000010 0.557585 0.000010 0.000010 0.000010 0.000010 0.000010 0.414862 0.000010 0.000010 0.000010 0.000010 0.000010 0.027273 0.000010 0.000010 0.000010 0.000010 0.000010 0.000010 0.000010
0.000010 0.000010 0.000010 0.000010 0.000010 0.000010 0.000010 0.000010 0.000010 0.000010 0.000010 0.525216 0.000010 0.000010 0.000010 0.000010 0.000010 0.429977 0.000010 0.000010 0.000010 0.000010 0.000010 0.044526 0.000010 0.000010 0.000010 0.000010 0.000010 0.000010 0.000010
0.000010 0.000010 0.000010 0.000010 0.000010 0.000010 0.000010 0.000010 0.000010 0.000010 0.000010 0.486232 0.000010 0.000010 0.000010 0.000010 0.000010 0.485614 0.000010 0.000010 0.000010 0.000010 0.000010 0.027875 0.000010 0.000010 0.000010 0.000010 0.000010 0.000010 0.000010
0.000010 0.000010 0.000010 0.000010 0.000010 0.000010 0.000010 0.008515 0.000010 0.000010 0.000010 0.566604 0.000010 0.000010 0.000010 0.000010 0.000010 0.395109 0.000010 0.000010 0.000010 0.000010 0.000010 0.027061 0.000010 0.000010 0.000010 0.000010 0.002451 0.000010 0.000010
0.002040 0.000010 0.000010 0.000010 0.000010 0.000010 0.000010 0.000010 0.001931 0.000010 0.000010 0.530786 0.000010 0.000010 0.000010 0.000010 0.000014 0.426894 0.000010 0.000010 0.000010 0.000010 0.000010 0.034186 0.000010 0.000010 0.000010 0.000010 0.003910 0.000010 0.000010
0.000010 0.000010 0.000010 0.000010 0.000010 0.000010 0.000010 0.000010 0.000010 0.000010 0.000010 0.544659 0.000010 0.000010 0.000010 0.000010 0.000010 0.424809 0.000010 0.000010 0.000010 0.000010 0.000010 0.030253 0.000010 0.000010 0.000010 0.000010 0.000010 0.000010 0.000010
0.000010 0.000010 0.000010 0.000010 0.000010 0.000010 0.000010 0.000010 0.000010 0.000010 0.000010 0.566826 0.000010 0.000010 0.000010 0.000010 0.000010 0.404963 0.000010 0.000010 0.000010 0.000010 0.000010 0.027931 0.000010 0.000010 0.000010 0.000010 0.000010 0.000010 0.000010
0.000010 0.000010 0.000010 0.000010 0.000010 0.000010 0.000010 0.000010 0.000010 0.000010 0.000010 0.000010 0.000010 0.000010 0.000010 0.000010 0.000010 0.999700 0.000010 0.000010 0.000010 0.000010 0.000010 0.000010 0.000010 0.000010 0.000010 0.000010 0.000010 0.000010 0.000010
0.000010 0.000010 0.000010 0.000010 0.000010 0.000010 0.000010 0.000010 0.000010 0.000010 0.000010 0.000010 0.000010 0.000010 0.000010 0.000010 0.000010 0.975100 0.000010 0.000010 0.000010 0.000010 0.000010 0.024610 0.000010 0.000010 0.000010 0.000010 0.000010 0.000010 0.000010
0.000010 0.000010 0.000010 0.000010 0.000010 0.000010 0.000010 0.000010 0.000010 0.000010 0.000010 0.000010 0.000010 0.000010 0.000010 0.000010 0.000010 0.995590 0.000010 0.000010 0.000010 0.000010 0.000010 0.004120 0.000010 0.000010 0.000010 0.000010 0.000010 0.000010 0.000010
0.000010 0.000010 0.000010 0.000010 0.000010 0.000010 0.000010 0.000010 0.000010 0.000010 0.000010 0.000010 0.000010 0.000010 0.000010 0.000010 0.000010 0.999700 0.000010 0.000010 0.000010 0.000010 0.000010 0.000010 0.000010 0.000010 0.000010 0.000010 0.000010 0.000010 0.000010
0.000010 0.000010 0.000010 0.000010 0.000010 0.000010 0.000010 0.000010 0.000010 0.000010 0.000010 0.000010 0.000010 0.000010 0.000010 0.000010 0.000010 0.999700 0.000010 0.000010 0.000010 0.000010 0.000010 0.000010 0.000010 0.000010 0.000010 0.000010 0.000010 0.000010 0.000010
0.000010 0.000010 0.000010 0.000010 0.000010 0.000010 0.000010 0.000010 0.000010 0.000010 0.000010 0.038717 0.000010 0.000010 0.000010 0.000010 0.000010 0.951492 0.000010 0.000010 0.000010 0.000010 0.000010 0.009511 0.000010 0.000010 0.000010 0.000010 0.000010 0.000010 0.000010
0.000010 0.000010 0.000010 0.000010 0.000010 0.000010 0.000010 0.000010 0.000010 0.000010 0.000010 0.078416 0.000010 0.000010 0.000010 0.000010 0.000010 0.905046 0.000010 0.000010 0.000010 0.000010 0.000010 0.016258 0.000010 0.000010 0.000010 0.000010 0.000010 0.000010 0.000010
0.000010 0.000010 0.000010 0.000010 0.000010 0.000010 0.000010 0.000010 0.000010 0.000010 0.000010 0.000010 0.000010 0.000010 0.000010 0.000010 0.000010 0.980861 0.000010 0.000010 0.000010 0.000010 0.000010 0.018849 0.000010 0.000010 0.000010 0.000010 0.000010 0.000010 0.000010
0.000010 0.000010 0.000010 0.000010 0.000010 0.000010 0.000010 0.000010 0.000010 0.000010 0.000010 0.000010 0.000010 0.000010 0.000010 0.000010 0.000010 0.993993 0.000010 0.000010 0.000010 0.000010 0.000010 0.005717 0.000010 0.000010 0.000010 0.000010 0.000010 0.000010 0.000010
0.000010 0.000010 0.000010 0.000010 0.000010 0.000010 0.000010 0.000010 0.000010 0.000010 0.000010 0.000010 0.000010 0.000010 0.000010 0.000010 0.000010 0.999691 0.000010 0.000010 0.000010 0.000010 0.000010 0.000019 0.000010 0.000010 0.000010 0.000010 0.000010 0.000010 0.000010
0.000010 0.000010 0.000010 0.000010 0.000010 0.000010 0.000010 0.000010 0.000010 0.006666 0.000010 0.220789 0.000010 0.000010 0.000010 0.000010 0.000010 0.663740 0.000010 0.000010 0.000010 0.000010 0.064808 0.041054 0.000010 0.000010 0.000010 0.000010 0.000010 0.000010 0.002693
0.000010 0.000010 0.000010 0.000010 0.000010 0.000010 0.000010 0.000010 0.000010 0.004303 0.000010 0.252583 0.000010 0.000010 0.000010 0.000010 0.000010 0.631668 0.000010 0.000010 0.000010 0.000010 0.078467 0.032719 0.000010 0.000010 0.000010 0.000010 0.000010 0.000010 0.000010
0.000010 0.000010 0.000010 0.000010 0.000010 0.000010 0.000010 0.000010 0.000010 0.000010 0.000010 0.262502 0.000010 0.000010 0.000010 0.000010 0.006355 0.662995 0.000010 0.000010 0.000010 0.000010 0.055255 0.010721 0.000010 0.000010 0.000010 0.000010 0.001923 0.000010 0.000010
0.000010 0.000010 0.000010 0.000010 0.000010 0.000010 0.000010 0.000010 0.000010 0.000696 0.000010 0.235712 0.000010 0.000010 0.000010 0.000010 0.019050 0.659872 0.000010 0.000010 0.000010 0.000010 0.065443 0.016149 0.000010 0.000010 0.000010 0.000010 0.002837 0.000010 0.000010
0.000010 0.000010 0.000010 0.000010 0.000010 0.000010 0.000010 0.000010 0.000010 0.007078 0.001337 0.294090 0.000010 0.000010 0.000010 0.000010 0.000010 0.596458 0.000010 0.000010 0.001646 0.000010 0.083461 0.015691 0.000010 0.000010 0.000010 0.000010 0.000010 0.000010 0.000010
0.000010 0.000010 0.000010 0.000010 0.000010 0.000010 0.000010 0.000010 0.000010 0.000583 0.000010 0.232556 0.000010 0.000010 0.000010 0.000010 0.000010 0.687246 0.000010 0.000010 0.000010 0.000010 0.058737 0.020618 0.000010 0.000010 0.000010 0.000010 0.000010 0.000010 0.000010
0.000010 0.000010 0.000010 0.000010 0.000010 0.000010 0.000010 0.000010 0.000010 0.000047 0.000010 0.246432 0.000010 0.000010 0.000010 0.000010 0.000010 0.685775 0.000010 0.000010 0.000010 0.000010 0.049348 0.018139 0.000010 0.000010 0.000010 0.000010 0.000010 0.000010 0.000010
0.000010 0.000010 0.000010 0.000010 0.000010 0.000010 0.000010 0.000010 0.000010 0.013380 0.000010 0.243203 0.000010 0.000010 0.000010 0.000010 0.002331 0.647771 0.000010 0.000010 0.000010 0.000010 0.070725 0.022340 0.000010 0.000010 0.000010 0.000010 0.000010 0.000010 0.000010
0.000010 0.000010 0.000010 0.000010 0.000010 0.000010 0.000010 0.000010 0.000010 0.000010 0.000010 0.309993 0.000010 0.000010 0.000010 0.000010 0.002700 0.567281 0.000010 0.000010 0.000010 0.000010 0.072664 0.047103 0.000010 0.000010 0.000010 0.000010 0.000010 0.000010 0.000010
0.000036 0.000010 0.000010 0.000010 0.000010 0.000010 0.000010 0.000010 0.003961 0.001319 0.001305 0.288070 0.000010 0.000010 0.000010 0.000010 0.017667 0.585581 0.000010 0.000010 0.000010 0.000010 0.085896 0.015944 0.000010 0.000010 0.000010 0.000010 0.000010 0.000010 0.000010
0.000010 0.000010 0.000010 0.000010 0.000010 0.000010 0.000010 0.000010 0.000010 0.012207 0.000043 0.272036 0.000010 0.000010 0.000010 0.000010 0.000010 0.596551 0.000010 0.000010 0.000010 0.000010 0.093114 0.021978 0.000010 0.000010 0.000010 0.000010 0.000010 0.000010 0.003831
0.000010 0.000010 0.000010 0.000010 0.000010 0.000010 0.000010 0.000010 0.000010 0.000776 0.000010 0.240799 0.000010 0.000010 0.000010 0.000010 0.000010 0.649208 0.000010 0.000010 0.000010 0.000010 0.084867 0.024088 0.000010 0.000010 0.000010 0.000010 0.000010 0.000010 0.000010
0.000010 0.000010 0.000010 0.000010 0.000010 0.000010 0.000010 0.000010 0.003543 0.005559 0.000010 0.226849 0.000010 0.000010 0.000010 0.000010 0.000010 0.655167 0.000010 0.000010 0.002033 0.000010 0.098491 0.008117 0.000010 0.000010 0.000010 0.000010 0.000010 0.000010 0.000010
0.000010 0.000010 0.000010 0.005545 0.000010 0.000010 0.000010 0.000010 0.006096 0.000010 0.000010 0.254234 0.000010 0.000010 0.000010 0.000010 0.000010 0.613475 0.000010 0.000010 0.001572 0.000010 0.081509 0.037329 0.000010 0.000010 0.000010 0.000010 0.000010 0.000010 0.000010
0.000010 0.000010 0.000010 0.001318 0.000010 0.000010 0.000010 0.000010 0.006658 0.005341 0.001409 0.291087 0.000010 0.000010 0.000010 0.000010 0.000010 0.600018 0.000010 0.000010 0.000010 0.000010 0.080655 0.013285 0.000010 0.000010 0.000010 0.000010 0.000010 0.000010 0.000010
0.000010 0.000010 0.000010 0.012575 0.000010 0.000010 0.000010 0.000010 0.011470 0.022189 0.000010 0.210653 0.008817 0.000010 0.000010 0.010102 0.002121 0.589584 0.000010 0.000010 0.000010 0.000010 0.106957 0.024706 0.000010 0.000010 0.000626 0.000010 0.000010 0.000010 0.000010
0.000010 0.000010 0.000010 0.001702 0.000010 0.000010 0.000010 0.000010 0.001629 0.006989 0.000010 0.245070 0.000010 0.000010 0.000010 0.000010 0.002953 0.656708 0.000010 0.000010 0.000010 0.000010 0.062531 0.021910 0.000010 0.000010 0.000010 0.000010 0.000010 0.000010 0.000288
0.000010 0.000010 0.000010 0.000010 0.000010 0.000010 0.000010 0.000010 0.000010 0.004982 0.000010 0.248425 0.000014 0.000010 0.000010 0.000101 0.005862 0.654561 0.000010 0.000010 0.000010 0.000010 0.071485 0.014340 0.000010 0.000010 0.000010 0.000010 0.000010 0.000010 0.000010
0.000010 0.000010 0.000010 0.000010 0.000010 0.000010 0.000010 0.000010 0.000010 0.000010 0.004038 0.233053 0.000010 0.000010 0.000010 0.000010 0.007288 0.624010 0.000010 0.000010 0.000010 0.000010 0.100811 0.028598 0.000010 0.000010 0.000010 0.000010 0.000635 0.000010 0.001338
0.000010 0.000010 0.000010 0.000010 0.000010 0.000010 0.000010 0.000010 0.003413 0.000010 0.000010 0.256344 0.000010 0.000010 0.000010 0.000010 0.008359 0.643352 0.000010 0.000010 0.000010 0.000010 0.057906 0.030377 0.000010 0.000010 0.000010 0.000010 0.000010 0.000010 0.000010
0.000010 0.000010 0.000010 0.000010 0.000010 0.000010 0.000010 0.000010 0.000010 0.009598 0.000010 0.281838 0.000010 0.000010 0.000010 0.000010 0.000010 0.633650 0.000010 0.000010 0.000010 0.000010 0.061337 0.013317 0.000010 0.000010 0.000010 0.000010 0.000010 0.000010 0.000010
0.000010 0.000010 0.000010 0.000010 0.000010 0.000119 0.000010 0.000010 0.000010 0.000010 0.000010 0.280167 0.000010 0.000010 0.000010 0.000010 0.023644 0.585299 0.000010 0.000010 0.000010 0.000010 0.076550 0.033972 0.000010 0.000010 0.000010 0.000010 0.000010 0.000010 0.000010
0.000010 0.000010 0.000010 0.000010 0.000010 0.000010 0.000010 0.000010 0.000010 0.002933 0.000816 0.244553 0.001391 0.000010 0.000010 0.000010 0.003846 0.632943 0.002404 0.000010 0.000010 0.000010 0.077552 0.031810 0.000010 0.000010 0.000524 0.001029 0.000010 0.000010 0.000010
0.000010 0.000010 0.000010 0.000010 0.000010 0.000010 0.000010 0.000010 0.000010 0.000010 0.000010 0.276795 0.000010 0.000010 0.000010 0.000010 0.000010 0.668939 0.000010 0.000010 0.000010 0.000010 0.033019 0.020976 0.000010 0.000010 0.000010 0.000010 0.000010 0.000010 0.000010
0.000010 0.000010 0.000010 0.000010 0.000010 0.000010 0.000010 0.000010 0.000010 0.000010 0.000010 0.279295 0.000010 0.000010 0.000010 0.000010 0.000010 0.655365 0.000010 0.000010 0.000010 0.000010 0.041827 0.023243 0.000010 0.000010 0.000010 0.000010 0.000010 0.000010 0.000010
0.000010 0.000010 0.000010 0.000010 0.000010 0.000010 0.000010 0.000010 0.000010 0.000010 0.000010 0.350806 0.000010 0.000010 0.000010 0.000010 0.000010 0.613424 0.000010 0.000010 0.000010 0.000010 0.000308 0.035191 0.000010 0.000010 0.000010 0.000010 0.000010 0.000010 0.000010
0.000010 0.000010 0.000010 0.000010 0.000010 0.000010 0.000010 0.000010 0.000010 0.000010 0.000010 0.352053 0.000010 0.000010 0.000010 0.000010 0.000010 0.590157 0.000010 0.000010 0.000010 0.000010 0.027690 0.029830 0.000010 0.000010 0.000010 0.000010 0.000010 0.000010 0.000010
0.000010 0.000010 0.000010 0.000010 0.000010 0.000010 0.000010 0.000010 0.000010 0.000010 0.002658 0.306064 0.000010 0.000010 0.079381 0.005501 0.000010 0.548547 0.000010 0.000010 0.001019 0.000010 0.016325 0.030974 0.000010 0.000010 0.000010 0.009311 0.000010 0.000010 0.000010
0.000010 0.000010 0.000010 0.000010 0.000010 0.000010 0.000010 0.000010 0.000010 0.000010 0.000010 0.289724 0.000010 0.000010 0.000010 0.000010 0.000010 0.670421 0.000010 0.000010 0.000010 0.000010 0.000010 0.039576 0.000010 0.000010 0.000010 0.000010 0.000010 0.000010 0.000010
0.000010 0.000616 0.004300 0.009230 0.000010 0.000010 0.003139 0.000010 0.000010 0.005825 0.002478 0.276295 0.000010 0.000010 0.048393 0.000010 0.003430 0.568461 0.000591 0.000010 0.000010 0.002377 0.027465 0.042014 0.000010 0.000010 0.000010 0.000422 0.002796 0.000010 0.002029
0.000010 0.000010 0.000010 0.000010 0.000010 0.000010 0.000010 0.000010 0.000010 0.000010 0.000010 0.310978 0.000010 0.000010 0.000010 0.000010 0.008565 0.582913 0.000010 0.000010 0.000010 0.000010 0.062938 0.034347 0.000010 0.000010 0.000010 0.000010 0.000010 0.000010 0.000010
0.000010 0.000010 0.000010 0.000010 0.000010 0.000010 0.000010 0.000010 0.000010 0.000010 0.000010 0.297554 0.000010 0.000010 0.000010 0.000010 0.000010 0.628264 0.000010 0.000010 0.000010 0.000010 0.028963 0.044949 0.000010 0.000010 0.000010 0.000010 0.000010 0.000010 0.000010
0.000010 0.000010 0.000010 0.000010 0.000010 0.000010 0.000010 0.000010 0.000010 0.007875 0.000010 0.351157 0.000010 0.000010 0.000010 0.000010 0.017480 0.515042 0.000010 0.000010 0.000010 0.000010 0.072553 0.035643 0.000010 0.000010 0.000010 0.000010 0.000010 0.000010 0.000010
0.000010 0.000010 0.000010 0.000010 0.000010 0.000010 0.000010 0.000010 0.000010 0.002994 0.000010 0.319847 0.000010 0.000010 0.000010 0.000010 0.000010 0.640852 0.000010 0.000010 0.000010 0.000010 0.000010 0.036037 0.000010 0.000010 0.000010 0.000010 0.000010 0.000010 0.000010
0.000010 0.000010 0.000010 0.000010 0.000010 0.000010 0.000010 0.000010 0.000010 0.002779 0.000010 0.287405 0.000010 0.000010 0.000010 0.000010 0.000010 0.624030 0.000010 0.000010 0.000010 0.000010 0.036897 0.044930 0.000010 0.000010 0.000010 0.000010 0.000010 0.000010 0.003709
0.000010 0.000010 0.000010 0.000010 0.000010 0.000010 0.000010 0.000010 0.000010 0.000010 0.000010 0.288428 0.000010 0.000010 0.000010 0.000010 0.000010 0.628485 0.000010 0.000010 0.000010 0.000010 0.069496 0.013321 0.000010 0.000010 0.000010 0.000010 0.000010 0.000010 0.000010
0.000010 0.000010 0.000010 0.000010 0.000010 0.000010 0.000010 0.000010 0.000010 0.000010 0.000010 0.289742 0.000010 0.000010 0.000010 0.000010 0.000010 0.643280 0.000010 0.000010 0.000010 0.000010 0.050961 0.015747 0.000010 0.000010 0.000010 0.000010 0.000010 0.000010 0.000010
0.000010 0.000010 0.000010 0.000010 0.000010 0.000010 0.000010 0.000010 0.000010 0.000010 0.000010 0.257935 0.000010 0.000010 0.000010 0.000010 0.000010 0.640575 0.000010 0.000010 0.000010 0.000010 0.075607 0.025612 0.000010 0.000010 0.000010 0.000010 0.000010 0.000010 0.000010
0.000010 0.000010 0.000010 0.000010 0.000010 0.000010 0.000010 0.000010 0.000010 0.003138 0.000010 0.248996 0.000010 0.000010 0.000010 0.000010 0.000010 0.678541 0.000010 0.000010 0.000010 0.000010 0.049739 0.015739 0.000010 0.000010 0.000010 0.000010 0.003596 0.000010 0.000010
0.000010 0.000010 0.000010 0.000010 0.000010 0.000010 0.000010 0.000010 0.000010 0.000010 0.000010 0.275896 0.000010 0.000010 0.000010 0.000010 0.000010 0.642163 0.000010 0.000010 0.000010 0.000010 0.053589 0.028082 0.000010 0.000010 0.000010 0.000010 0.000010 0.000010 0.000010
0.000010 0.000010 0.000010 0.000010 0.000010 0.000010 0.000010 0.000010 0.000010 0.000010 0.000010 0.016017 0.000012 0.000010 0.000010 0.000010 0.000010 0.942987 0.000010 0.000010 0.000010 0.000010 0.013555 0.021206 0.000010 0.000010 0.000010 0.002326 0.000010 0.000010 0.003657
0.000010 0.000010 0.000010 0.000010 0.000010 0.000010 0.000010 0.000010 0.000010 0.000010 0.000010 0.000010 0.000010 0.000010 0.000010 0.000010 0.000010 0.999700 0.000010 0.000010 0.000010 0.000010 0.000010 0.000010 0.000010 0.000010 0.000010 0.000010 0.000010 0.000010 0.000010
0.000010 0.000010 0.000010 0.000010 0.000010 0.000010 0.000010 0.000010 0.000010 0.007768 0.000010 0.327764 0.000010 0.000010 0.000010 0.000010 0.014429 0.588552 0.000010 0.000010 0.000010 0.000010 0.022930 0.034750 0.000010 0.000010 0.000010 0.000010 0.003567 0.000010 0.000010
0.001067 0.000010 0.000010 0.003341 0.000010 0.000010 0.000010 0.000010 0.000010 0.000404 0.000010 0.154479 0.000010 0.000010 0.000010 0.002450 0.000010 0.784110 0.000010 0.000010 0.008061 0.000010 0.001941 0.031451 0.000010 0.003213 0.005128 0.000010 0.000010 0.000010 0.004165
0.000010 0.000010 0.000010 0.000010 0.000010 0.000010 0.000010 0.000010 0.000010 0.000010 0.000010 0.114648 0.000010 0.000010 0.000010 0.000010 0.000010 0.433653 0.000010 0.000010 0.000010 0.000010 0.015024 0.436406 0.000010 0.000010 0.000010 0.000010 0.000010 0.000010 0.000010
0.000010 0.000010 0.000414 0.036759 0.010261 0.000010 0.000010 0.001046 0.000306 0.000010 0.007868 0.039759 0.000010 0.001083 0.002017 0.020746 0.016602 0.747488 0.000010 0.000010 0.000010 0.000010 0.098563 0.010694 0.000888 0.000464 0.000010 0.000010 0.000010 0.000010 0.004903
0.007832 0.000010 0.000010 0.038619 0.000010 0.000010 0.000010 0.000010 0.000010 0.000010 0.004028 0.000010 0.000010 0.000010 0.003449 0.036345 0.016516 0.803971 0.000010 0.000010 0.000010 0.000010 0.067316 0.007936 0.000010 0.000010 0.000010 0.000010 0.000010 0.003339 0.010448
0.000010 0.000010 0.000010 0.010752 0.000010 0.000010 0.000010 0.000010 0.002176 0.014313 0.007517 0.026934 0.000010 0.000010 0.004713 0.020795 0.001753 0.865207 0.000010 0.000010 0.000010 0.000010 0.019174 0.019274 0.000010 0.000010 0.000010 0.000010 0.000010 0.000010 0.007202
0.003167 0.000010 0.000010 0.047521 0.000010 0.000010 0.000010 0.000010 0.000010 0.000010 0.008991 0.000010 0.000010 0.000010 0.000010 0.031568 0.022612 0.811443 0.000010 0.000010 0.000010 0.000010 0.048146 0.012442 0.000010 0.002029 0.000010 0.000010 0.000010 0.000010 0.011872
0.000010 0.001086 0.000010 0.009335 0.000010 0.000010 0.000010 0.000010 0.000745 0.000010 0.000010 0.220713 0.000010 0.004801 0.000010 0.007026 0.011964 0.625697 0.000589 0.000010 0.006604 0.000010 0.093045 0.014092 0.002148 0.000010 0.001026 0.000010 0.000010 0.000010 0.000969
0.000010 0.000010 0.005090 0.026021 0.003936 0.000010 0.000010 0.000010 0.021013 0.008614 0.000010 0.176193 0.001211 0.000010 0.000010 0.034867 0.024190 0.543150 0.000723 0.001775 0.004320 0.019087 0.106317 0.013450 0.000010 0.000010 0.006260 0.000010 0.000010 0.003652 0.000010
0.000010 0.000010 0.004651 0.008607 0.018273 0.000010 0.001301 0.000010 0.017416 0.018941 0.000010 0.190450 0.001224 0.000717 0.002027 0.008324 0.012055 0.579753 0.000010 0.000010 0.001251 0.000010 0.111769 0.014334 0.004013 0.000010 0.000010 0.003768 0.000010 0.000010 0.001007
0.002345 0.000010 0.000010 0.035338 0.000010 0.000010 0.000010 0.004112 0.000010 0.000010 0.000973 0.016154 0.000010 0.001492 0.002854 0.040354 0.041434 0.746842 0.006154 0.000010 0.003812 0.000010 0.074644 0.006661 0.000010 0.003008 0.000010 0.000010 0.000010 0.000860 0.012825
0.005347 0.002982 0.000010 0.027428 0.000010 0.000010 0.000010 0.004287 0.019769 0.000010 0.000010 0.103791 0.000010 0.000010 0.009658 0.021452 0.006189 0.672624 0.000010 0.000010 0.004245 0.000010 0.090535 0.008222 0.007046 0.000010 0.000010 0.010074 0.000010 0.000010 0.006202
0.000010 0.000010 0.000010 0.038442 0.005135 0.000010 0.000010 0.000010 0.007828 0.000010 0.007617 0.012795 0.000010 0.000010 0.003045 0.026242 0.010058 0.789716 0.000010 0.000010 0.000010 0.000010 0.084545 0.003299 0.000010 0.000010 0.002363 0.000010 0.000010 0.000010 0.008735
0.000010 0.000010 0.000010 0.018097 0.002887 0.000010 0.003693 0.011657 0.035095 0.000010 0.000010 0.156442 0.000010 0.000010 0.000010 0.018887 0.000038 0.610764 0.005683 0.000010 0.000010 0.001067 0.118091 0.010328 0.000010 0.002246 0.000909 0.001736 0.000010 0.002240 0.000010
0.004147 0.003047 0.008977 0.008973 0.000010 0.000010 0.000010 0.000010 0.026798 0.000994 0.010336 0.182939 0.000010 0.005411 0.002681 0.030898 0.009857 0.603662 0.000450 0.000010 0.005703 0.013287 0.053197 0.013866 0.001110 0.000014 0.004020 0.007520 0.000010 0.000010 0.002031
0.000010 0.000010 0.000010 0.000010 0.000010 0.000010 0.000010 0.000010 0.000010 0.000010 0.000010 0.000010 0.000010 0.000010 0.000010 0.000010 0.000010 0.000010 0.000010 0.000010 0.999700 0.000010 0.000010 0.000010 0.000010 0.000010 0.000010 0.000010 0.000010 0.000010 0.000010
0.000010 0.000010 0.000010 0.000010 0.000010 0.000010 0.000010 0.000010 0.000010 0.000010 0.000010 0.000010 0.000010 0.000010 0.000010 0.000010 0.000010 0.000010 0.000010 0.000010 0.999700 0.000010 0.000010 0.000010 0.000010 0.000010 0.000010 0.000010 0.000010 0.000010 0.000010
0.000010 0.000010 0.000010 0.000010 0.000010 0.000010 0.000010 0.000010 0.000010 0.000010 0.000010 0.000010 0.000010 0.000010 0.000010 0.000010 0.000010 0.000010 0.000010 0.000010 0.999700 0.000010 0.000010 0.000010 0.000010 0.000010 0.000010 0.000010 0.000010 0.000010 0.000010
0.000010 0.000010 0.000010 0.000010 0.000010 0.000010 0.000010 0.000010 0.000010 0.000010 0.000010 0.000010 0.000010 0.000010 0.000010 0.000010 0.000010 0.000010 0.000010 0.000010 0.999700 0.000010 0.000010 0.000010 0.000010 0.000010 0.000010 0.000010 0.000010 0.000010 0.000010
0.000010 0.000010 0.000010 0.000010 0.000010 0.000010 0.000010 0.000010 0.000010 0.000010 0.000010 0.000010 0.000010 0.000010 0.000010 0.000010 0.000010 0.000010 0.000010 0.000010 0.999700 0.000010 0.000010 0.000010 0.000010 0.000010 0.000010 0.000010 0.000010 0.000010 0.000010
0.000010 0.000010 0.000010 0.000010 0.000010 0.000010 0.000010 0.000010 0.000010 0.000010 0.000010 0.000010 0.000010 0.000010 0.000010 0.000010 0.000010 0.000010 0.000010 0.000010 0.999700 0.000010 0.000010 0.000010 0.000010 0.000010 0.000010 0.000010 0.000010 0.000010 0.000010
0.000010 0.000010 0.000010 0.000010 0.000010 0.000010 0.000010 0.000010 0.000010 0.000010 0.000010 0.000010 0.000010 0.000010 0.000010 0.000010 0.000010 0.000010 0.000010 0.000010 0.999700 0.000010 0.000010 0.000010 0.000010 0.000010 0.000010 0.000010 0.000010 0.000010 0.000010
0.000010 0.000010 0.000010 0.000010 0.000010 0.000010 0.000010 0.000010 0.000010 0.000010 0.008693 0.000010 0.000010 0.000010 0.000010 0.000010 0.000010 0.000010 0.000010 0.000010 0.991017 0.000010 0.000010 0.000010 0.000010 0.000010 0.000010 0.000010 0.000010 0.000010 0.000010
0.000010 0.000010 0.000010 0.000010 0.000010 0.000010 0.000010 0.000010 0.000010 0.000010 0.000010 0.000010 0.000010 0.000010 0.000010 0.000010 0.000010 0.000010 0.000010 0.000010 0.999700 0.000010 0.000010 0.000010 0.000010 0.000010 0.000010 0.000010 0.000010 0.000010 0.000010
0.000010 0.000010 0.000010 0.000010 0.000010 0.000010 0.000010 0.000010 0.000010 0.000010 0.000010 0.000010 0.000010 0.000010 0.000010 0.000010 0.000010 0.000010 0.000010 0.000010 0.999700 0.000010 0.000010 0.000010 0.000010 0.000010 0.000010 0.000010 0.000010 0.000010 0.000010
0.000010 0.000010 0.000010 0.000010 0.000010 0.000010 0.000010 0.000313 0.000010 0.000010 0.005882 0.000010 0.000010 0.000010 0.000010 0.000010 0.000010 0.000010 0.000010 0.000010 0.993525 0.000010 0.000010 0.000010 0.000010 0.000010 0.000010 0.000010 0.000010 0.000010 0.000010
0.000010 0.000010 0.000010 0.000010 0.000010 0.000010 0.000010 0.000010 0.000010 0.000010 0.000010 0.000010 0.000010 0.000010 0.000010 0.000010 0.000010 0.000010 0.000010 0.000010 0.999700 0.000010 0.000010 0.000010 0.000010 0.000010 0.000010 0.000010 0.000010 0.000010 0.000010
0.000010 0.000010 0.000010 0.000010 0.000010 0.000010 0.000010 0.000010 0.000010 0.000010 0.000010 0.000010 0.000010 0.000010 0.000010 0.000010 0.000010 0.000010 0.000010 0.000010 0.999700 0.000010 0.000010 0.000010 0.000010 0.000010 0.000010 0.000010 0.000010 0.000010 0.000010
0.000010 0.000010 0.000010 0.000010 0.000010 0.000010 0.000010 0.000010 0.000010 0.000010 0.000010 0.000010 0.000010 0.000010 0.000010 0.000010 0.000010 0.000010 0.000010 0.000010 0.999700 0.000010 0.000010 0.000010 0.000010 0.000010 0.000010 0.000010 0.000010 0.000010 0.000010
0.000010 0.000010 0.000010 0.000010 0.000010 0.000010 0.000010 0.000010 0.000010 0.000010 0.000010 0.000010 0.000010 0.000010 0.000010 0.000010 0.000010 0.000010 0.000010 0.000010 0.999700 0.000010 0.000010 0.000010 0.000010 0.000010 0.000010 0.000010 0.000010 0.000010 0.000010
0.000010 0.000010 0.000010 0.000010 0.000010 0.000010 0.000010 0.000010 0.000010 0.000010 0.000010 0.000010 0.000010 0.000010 0.000010 0.000010 0.000010 0.000010 0.000010 0.000010 0.999700 0.000010 0.000010 0.000010 0.000010 0.000010 0.000010 0.000010 0.000010 0.000010 0.000010
0.000010 0.000010 0.000010 0.000010 0.000010 0.000010 0.000010 0.000010 0.000010 0.000010 0.000010 0.000010 0.000010 0.000010 0.000010 0.000010 0.000010 0.000010 0.000010 0.000010 0.999700 0.000010 0.000010 0.000010 0.000010 0.000010 0.000010 0.000010 0.000010 0.000010 0.000010
0.000010 0.000010 0.000010 0.000010 0.000010 0.000010 0.000010 0.000010 0.000010 0.000010 0.000010 0.000010 0.000010 0.000010 0.000010 0.000010 0.000010 0.000010 0.000010 0.000010 0.999700 0.000010 0.000010 0.000010 0.000010 0.000010 0.000010 0.000010 0.000010 0.000010 0.000010
0.000010 0.000010 0.000010 0.000010 0.000010 0.000010 0.000010 0.000010 0.000010 0.000010 0.000010 0.011043 0.000010 0.000010 0.000010 0.000010 0.000010 0.000010 0.000010 0.000010 0.988667 0.000010 0.000010 0.000010 0.000010 0.000010 0.000010 0.000010 0.000010 0.000010 0.000010
0.000010 0.000010 0.000010 0.000010 0.000010 0.000010 0.000010 0.000010 0.000010 0.000010 0.000010 0.000010 0.000010 0.000010 0.000010 0.000010 0.000010 0.000010 0.000010 0.000010 0.999700 0.000010 0.000010 0.000010 0.000010 0.000010 0.000010 0.000010 0.000010 0.000010 0.000010
0.000010 0.218865 0.000010 0.000010 0.000010 0.013214 0.000010 0.000010 0.014386 0.000010 0.000010 0.259466 0.000010 0.000010 0.000010 0.000010 0.000010 0.090141 0.000010 0.381419 0.000010 0.000010 0.007016 0.005555 0.000010 0.001107 0.000010 0.008621 0.000010 0.000010 0.000010
0.000010 0.181893 0.028759 0.000010 0.007115 0.006377 0.004826 0.000010 0.013913 0.019886 0.000010 0.181449 0.000010 0.000010 0.000010 0.000010 0.000010 0.104876 0.000010 0.439986 0.000010 0.000010 0.000010 0.010721 0.000010 0.000010 0.000010 0.000010 0.000010 0.000010 0.000010
0.000010 0.237720 0.000010 0.000010 0.000060 0.000010 0.023839 0.000010 0.013846 0.007463 0.000010 0.172868 0.006740 0.000010 0.002820 0.016159 0.000010 0.092601 0.030851 0.357529 0.000010 0.000010 0.002438 0.018779 0.000010 0.000010 0.000010 0.008413 0.000010 0.000010 0.007725
0.000010 0.198579 0.022589 0.000010 0.000010 0.000010 0.000010 0.001157 0.000010 0.000010 0.000010 0.231610 0.000010 0.000010 0.000010 0.000010 0.000010 0.069841 0.000010 0.458190 0.000010 0.000010 0.000010 0.017776 0.000010 0.000026 0.000010 0.000010 0.000010 0.000010 0.000010
0.000340 0.202342 0.000010 0.000010 0.000010 0.000010 0.000010 0.006053 0.000010 0.000010 0.000010 0.250434 0.000010 0.000010 0.000010 0.000010 0.000010 0.072386 0.000010 0.454932 0.000010 0.000010 0.013274 0.000010 0.000010 0.000010 0.000010 0.000010 0.000010 0.000010 0.000010
0.000010 0.212974 0.000010 0.000010 0.000010 0.020853 0.000832 0.000010 0.000010 0.002970 0.003986 0.270585 0.000010 0.004030 0.000010 0.000010 0.000010 0.035619 0.000010 0.420486 0.000010 0.000010 0.000010 0.023731 0.000010 0.000010 0.000010 0.001456 0.000010 0.000010 0.002290
0.007385 0.177309 0.047964 0.000010 0.003246 0.000010 0.008312 0.001856 0.025881 0.000010 0.000010 0.218949 0.008417 0.000010 0.000010 0.000010 0.000010 0.040518 0.000010 0.450114 0.000010 0.000010 0.001370 0.001158 0.000010 0.000010 0.004723 0.000010 0.000010 0.000010 0.002640
0.000010 0.176914 0.021635 0.000010 0.000010 0.061823 0.005901 0.007436 0.000010 0.000010 0.000010 0.214291 0.000997 0.000010 0.005492 0.002238 0.000010 0.057988 0.000010 0.351270 0.000010 0.069034 0.001179 0.023632 0.000010 0.000010 0.000010 0.000010 0.000010 0.000010 0.000010
0.000010 0.160230 0.064837 0.005270 0.000010 0.010119 0.026594 0.000010 0.000010 0.003570 0.000010 0.196283 0.000010 0.000010 0.000010 0.007149 0.000010 0.037411 0.012131 0.362827 0.008086 0.019985 0.006665 0.003366 0.020017 0.010012 0.029350 0.011633 0.000010 0.001953 0.002411
0.000010 0.213689 0.001494 0.000010 0.000010 0.000010 0.033643 0.000010 0.000010 0.003102 0.000010 0.176021 0.000010 0.000010 0.000010 0.000010 0.000010 0.146831 0.013306 0.381254 0.000010 0.000010 0.000010 0.015547 0.000010 0.000010 0.000010 0.014903 0.000010 0.000010 0.000010
0.000010 0.198793 0.003866 0.000010 0.000010 0.022446 0.003388 0.000010 0.000010 0.000010 0.003915 0.202101 0.000010 0.000010 0.004027 0.003083 0.000010 0.104963 0.000010 0.407745 0.000010 0.002440 0.000010 0.015722 0.001674 0.003883 0.000010 0.021763 0.000010 0.000010 0.000040
0.005642 0.182872 0.000010 0.000010 0.000010 0.028336 0.021923 0.000620 0.005826 0.000010 0.000010 0.258310 0.000010 0.000010 0.000010 0.000010 0.000010 0.040540 0.000010 0.441920 0.000010 0.000010 0.000010 0.013801 0.000010 0.000010 0.000010 0.000010 0.000010 0.000010 0.000010
0.001113 0.180559 0.000010 0.000010 0.000010 0.000010 0.000010 0.012090 0.000010 0.005811 0.000010 0.289242 0.000010 0.000010 0.000010 0.000010 0.000010 0.048851 0.002002 0.407462 0.000749 0.000010 0.000010 0.034291 0.004937 0.008121 0.000010 0.000679 0.003924 0.000010 0.000010
0.000010 0.167251 0.021000 0.000010 0.000010 0.000010 0.001759 0.001471 0.007780 0.000010 0.000010 0.277197 0.000010 0.000010 0.000010 0.000010 0.000010 0.050168 0.000010 0.464023 0.000010 0.000010 0.000010 0.009131 0.000010 0.000010 0.000010 0.000010 0.000010 0.000010 0.000010
0.000010 0.214894 0.000010 0.000010 0.000010 0.000010 0.000010 0.005087 0.000010 0.000010 0.000010 0.240806 0.000010 0.000010 0.002425 0.000010 0.000010 0.115691 0.000010 0.420302 0.000010 0.000010 0.000010 0.000010 0.000010 0.000010 0.000010 0.000555 0.000010 0.000010 0.000010
0.000010 0.194495 0.000010 0.000010 0.000010 0.000010 0.002592 0.002636 0.000010 0.000010 0.003059 0.267656 0.000010 0.000010 0.002510 0.000010 0.000010 0.033294 0.000010 0.460710 0.000010 0.000010 0.000010 0.017556 0.000010 0.000010 0.000010 0.010894 0.000010 0.000010 0.004399
0.007613 0.199948 0.000010 0.000010 0.009369 0.000010 0.000010 0.000010 0.013006 0.000010 0.000010 0.305906 0.000010 0.003145 0.000010 0.000010 0.000010 0.003927 0.000010 0.412553 0.000010 0.010346 0.000010 0.031172 0.000010 0.000010 0.000010 0.000010 0.000010 0.000010 0.002815
0.000010 0.212952 0.024184 0.000010 0.000010 0.001479 0.025667 0.007725 0.000010 0.000010 0.000010 0.227274 0.000010 0.010658 0.000010 0.000010 0.000461 0.059090 0.000010 0.388974 0.000010 0.008719 0.000010 0.007012 0.004466 0.021169 0.000010 0.000010 0.000010 0.000010 0.000010
0.000010 0.213989 0.000010 0.012950 0.000010 0.000010 0.028092 0.000010 0.010310 0.000010 0.000010 0.287623 0.000010 0.000010 0.010034 0.002091 0.000983 0.017415 0.000011 0.388043 0.000010 0.001964 0.000010 0.023445 0.000010 0.000010 0.000010 0.002447 0.000010 0.000010 0.000443
0.000010 0.197278 0.000020 0.000010 0.010580 0.000010 0.000010 0.003980 0.000010 0.000010 0.000010 0.263789 0.000010 0.000010 0.009766 0.000010 0.000010 0.095756 0.000018 0.384964 0.000010 0.000010 0.006533 0.001328 0.025799 0.000010 0.000010 0.000010 0.000010 0.000010 0.000010
0.007777 0.398426 0.026061 0.006647 0.000164 0.006861 0.054465 0.000010 0.000010 0.000010 0.002339 0.218592 0.000945 0.010348 0.004202 0.000010 0.003095 0.092255 0.000010 0.088455 0.000010 0.017117 0.000316 0.023975 0.021756 0.003620 0.000010 0.000010 0.004147 0.008348 0.000010
0.000010 0.438021 0.045137 0.000010 0.016389 0.002712 0.062839 0.000010 0.000010 0.000010 0.000010 0.241890 0.005133 0.000010 0.001755 0.000010 0.000010 0.096904 0.000010 0.063260 0.000010 0.000010 0.000010 0.000010 0.001125 0.000010 0.000010 0.010108 0.000010 0.012223 0.002334
0.001662 0.376665 0.023078 0.009863 0.007129 0.000427 0.061397 0.000010 0.031076 0.009004 0.001645 0.226590 0.001437 0.012896 0.001676 0.002052 0.000010 0.042837 0.000010 0.104342 0.000010 0.000010 0.000010 0.019476 0.020569 0.019113 0.020575 0.006402 0.000010 0.000010 0.000010
0.000010 0.311385 0.035733 0.000010 0.000014 0.266255 0.038293 0.000011 0.012720 0.004542 0.001907 0.151830 0.000010 0.016929 0.000010 0.000010 0.000010 0.049922 0.000010 0.044215 0.007564 0.000010 0.010090 0.019837 0.006086 0.000010 0.014167 0.000010 0.002742 0.000010 0.005650
0.000010 0.426387 0.031010 0.000010 0.002283 0.000010 0.079763 0.007910 0.045164 0.003484 0.000010 0.256180 0.000010 0.011664 0.013300 0.000010 0.000010 0.031741 0.000010 0.064017 0.000010 0.000010 0.000010 0.000010 0.000010 0.000010 0.020691 0.001317 0.004927 0.000010 0.000010
0.005350 0.387420 0.044031 0.000010 0.024078 0.010530 0.034660 0.000010 0.000010 0.027668 0.000010 0.306839 0.000010 0.000010 0.001383 0.007654 0.006078 0.000010 0.013786 0.093208 0.005163 0.000010 0.000010 0.000766 0.003946 0.000010 0.021148 0.000010 0.005362 0.000010 0.000810
0.000010 0.411694 0.017723 0.006792 0.000010 0.018814 0.051566 0.000010 0.000010 0.000010 0.000010 0.261636 0.000010 0.013678 0.000010 0.001634 0.000010 0.068976 0.012306 0.098853 0.000010 0.000010 0.000010 0.000010 0.015760 0.003150 0.000010 0.007518 0.000010 0.009740 0.000010
0.000010 0.454775 0.040102 0.000010 0.000010 0.000010 0.079495 0.000010 0.005125 0.000010 0.000010 0.193974 0.000010 0.000010 0.005729 0.000010 0.000010 0.041300 0.000010 0.098452 0.000010 0.000010 0.000010 0.028697 0.028718 0.000010 0.008854 0.006439 0.000010 0.000010 0.008159
0.000010 0.464085 0.054419 0.000010 0.000010 0.016777 0.053811 0.000010 0.000010 0.000010 0.000010 0.261379 0.000010 0.000010 0.013139 0.000010 0.006849 0.060881 0.000010 0.046937 0.000010 0.000010 0.000010 0.004175 0.000010 0.005496 0.000010 0.011863 0.000010 0.000010 0.000010
0.000010 0.458839 0.118549 0.000010 0.001378 0.000010 0.071354 0.003321 0.000010 0.000010 0.000010 0.205393 0.000010 0.000010 0.000010 0.008139 0.001986 0.048977 0.000285 0.047057 0.000010 0.000010 0.000010 0.019864 0.003838 0.004221 0.000010 0.006641 0.000010 0.000010 0.000010
0.000959 0.419297 0.014263 0.000010 0.000010 0.002480 0.096231 0.000010 0.000010 0.000010 0.000010 0.233448 0.016568 0.004966 0.007078 0.000010 0.000010 0.047433 0.000010 0.092886 0.000318 0.024475 0.000010 0.020999 0.000010 0.004250 0.000010 0.008585 0.005625 0.000010 0.000010
0.000010 0.390608 0.059474 0.000010 0.013834 0.000010 0.053050 0.000010 0.000010 0.000010 0.000010 0.263751 0.000010 0.009955 0.000010 0.000010 0.000010 0.054387 0.000010 0.105364 0.000010 0.000010 0.000010 0.015448 0.008021 0.022259 0.000010 0.000010 0.000010 0.000010 0.003658
0.000010 0.416420 0.064532 0.000010 0.009382 0.007952 0.114431 0.000010 0.043526 0.000010 0.000010 0.259998 0.000010 0.000010 0.000011 0.000010 0.000010 0.017735 0.000010 0.044173 0.003911 0.000010 0.000010 0.009872 0.004008 0.000010 0.000010 0.000010 0.003880 0.000010 0.000010
0.000010 0.409426 0.058285 0.000010 0.000010 0.000010 0.113139 0.000010 0.039557 0.000010 0.000010 0.284856 0.000010 0.000010 0.000010 0.000010 0.000010 0.005969 0.000010 0.071197 0.007817 0.000010 0.000010 0.007776 0.000010 0.001032 0.000010 0.000010 0.000010 0.000010 0.000747
0.000010 0.435129 0.040708 0.000010 0.000010 0.000010 0.062275 0.000010 0.043636 0.000010 0.000010 0.263310 0.000010 0.020962 0.010077 0.000010 0.000010 0.003487 0.000010 0.065161 0.000010 0.034785 0.000010 0.000010 0.000010 0.006683 0.000010 0.000010 0.000010 0.011118 0.002487
0.000010 0.415891 0.020239 0.000010 0.000010 0.000010 0.079995 0.000010 0.035864 0.011794 0.000010 0.256631 0.000010 0.000010 0.000010 0.000010 0.000010 0.080393 0.000010 0.085328 0.000010 0.000010 0.000010 0.009577 0.000010 0.000275 0.003814 0.000010 0.000010 0.000010 0.000010
0.000010 0.438087 0.054856 0.000010 0.011438 0.000010 0.050406 0.000010 0.000010 0.000010 0.000010 0.182969 0.000010 0.009370 0.011615 0.000010 0.004244 0.117877 0.000010 0.060620 0.000613 0.003328 0.000010 0.018193 0.000010 0.000609 0.020000 0.013827 0.000010 0.001434 0.000385
0.004290 0.432253 0.048233 0.000010 0.000010 0.000010 0.056173 0.000010 0.001555 0.000010 0.000010 0.260469 0.006685 0.008575 0.015252 0.000010 0.000010 0.022461 0.000010 0.049951 0.000010 0.069121 0.000010 0.010991 0.000010 0.012205 0.000010 0.000010 0.001623 0.000014 0.000010
0.000010 0.316150 0.018984 0.009216 0.014706 0.108898 0.061183 0.000010 0.011673 0.003493 0.000010 0.210183 0.062937 0.000010 0.001380 0.001155 0.000010 0.000010 0.000010 0.045335 0.000010 0.046260 0.000010 0.009310 0.024012 0.005237 0.018380 0.022447 0.000010 0.000010 0.008953
0.000010 0.401852 0.099409 0.000010 0.000010 0.000010 0.031098 0.000010 0.000010 0.020982 0.000010 0.235423 0.000010 0.000010 0.000010 0.000010 0.000010 0.032809 0.000010 0.107388 0.000010 0.000010 0.000010 0.019113 0.000010 0.000010 0.022785 0.020488 0.000010 0.000010 0.008453
0.000010 0.126157 0.005867 0.000010 0.000010 0.034556 0.003777 0.000010 0.016502 0.021739 0.000010 0.249869 0.034534 0.032855 0.013538 0.002930 0.000010 0.053750 0.000010 0.042218 0.020604 0.004159 0.000010 0.003807 0.000010 0.010860 0.312805 0.004908 0.004456 0.000010 0.000010
0.000010 0.142829 0.000010 0.009216 0.004266 0.035246 0.038577 0.000010 0.000010 0.000010 0.000010 0.100315 0.018079 0.009128 0.002488 0.001381 0.018939 0.151424 0.000010 0.024601 0.031802 0.017610 0.021937 0.014569 0.007142 0.017710 0.328402 0.000010 0.001414 0.002836 0.000010
0.003509 0.071329 0.017529 0.015449 0.005457 0.000010 0.010200 0.000010 0.000010 0.001106 0.000010 0.251335 0.030939 0.001959 0.000010 0.000010 0.034871 0.163063 0.009090 0.000010 0.000010 0.073876 0.000010 0.009116 0.013290 0.005137 0.260222 0.013516 0.000232 0.008675 0.000010
0.000010 0.120873 0.017096 0.017798 0.039035 0.007935 0.017167 0.001109 0.000511 0.002079 0.000010 0.335071 0.008700 0.018826 0.004673 0.010904 0.000010 0.027829 0.003809 0.000010 0.000389 0.032920 0.000010 0.015340 0.037567 0.002491 0.251014 0.009512 0.000162 0.017130 0.000010
0.000010 0.080947 0.000010 0.016216 0.010399 0.000010 0.011454 0.000010 0.050087 0.007278 0.001916 0.260088 0.033313 0.024820 0.000478 0.000010 0.000010 0.048693 0.000010 0.005670 0.005505 0.078302 0.000010 0.016275 0.018736 0.022196 0.302439 0.000010 0.000010 0.005079 0.000010
0.000010 0.118349 0.000010 0.000010 0.008436 0.000010 0.034184 0.000010 0.000010 0.000010 0.004277 0.268085 0.006045 0.028546 0.000010 0.002777 0.000010 0.000010 0.010382 0.032624 0.002775 0.062570 0.000010 0.011462 0.023347 0.002891 0.335270 0.021632 0.000010 0.026216 0.000010
0.006927 0.090119 0.016169 0.011262 0.000010 0.007986 0.016525 0.000010 0.016412 0.000010 0.000010 0.260902 0.000483 0.000010 0.000010 0.000010 0.017504 0.024797 0.043915 0.027246 0.000010 0.060108 0.000010 0.000010 0.049270 0.007388 0.342459 0.000010 0.000010 0.000397 0.000010
0.002645 0.116568 0.000010 0.007766 0.024751 0.000010 0.002197 0.003929 0.000010 0.000010 0.000010 0.228508 0.004136 0.013118 0.000015 0.009030 0.000010 0.095652 0.011521 0.000010 0.010151 0.105693 0.014825 0.009310 0.006992 0.000010 0.293890 0.007416 0.000010 0.031788 0.000010
0.009354 0.119072 0.025522 0.000010 0.009334 0.000010 0.015342 0.000010 0.022909 0.000010 0.000010 0.231709 0.014512 0.003570 0.000088 0.003271 0.000010 0.113803 0.015675 0.038681 0.000010 0.049078 0.012280 0.015091 0.019995 0.025826 0.243422 0.000010 0.007609 0.000010 0.003768
0.000010 0.096112 0.012689 0.018509 0.011204 0.000010 0.010164 0.000010 0.000290 0.000010 0.000010 0.332219 0.037634 0.000010 0.000010 0.017306 0.000010 0.051840 0.016143 0.051270 0.000010 0.036121 0.002786 0.018729 0.008147 0.005874 0.257977 0.002619 0.000010 0.012256 0.000010
0.000981 0.100150 0.015970 0.014097 0.041108 0.027942 0.009378 0.002178 0.000010 0.000010 0.000010 0.337862 0.029748 0.000010 0.011107 0.009851 0.013136 0.000010 0.003076 0.022086 0.000010 0.052456 0.000010 0.003554 0.006976 0.001110 0.276307 0.013753 0.000010 0.007084 0.000010
0.000010 0.114038 0.000010 0.011832 0.010466 0.010254 0.000010 0.000010 0.000221 0.000010 0.001209 0.266665 0.008665 0.022750 0.014274 0.015191 0.019481 0.027175 0.009572 0.036760 0.000010 0.044543 0.016626 0.011850 0.015479 0.019365 0.301761 0.005410 0.000010 0.009612 0.006730
0.029778 0.096312 0.000010 0.000010 0.020678 0.005866 0.011387 0.000010 0.000010 0.012138 0.000010 0.202278 0.050794 0.024074 0.021668 0.000010 0.000010 0.104222 0.034399 0.000010 0.000010 0.051039 0.024027 0.001204 0.031361 0.017477 0.248662 0.007722 0.000010 0.004805 0.000010
0.000010 0.107440 0.000010 0.015450 0.020786 0.010378 0.020217 0.001832 0.012927 0.000010 0.000010 0.206972 0.014491 0.014203 0.000010 0.009800 0.000010 0.103730 0.023217 0.028531 0.000010 0.066639 0.000010 0.005358 0.023405 0.020334 0.273591 0.011120 0.007888 0.000010 0.001604
0.000010 0.108218 0.021519 0.027451 0.040374 0.004349 0.000010 0.000010 0.069925 0.000010 0.000010 0.255976 0.012182 0.000011 0.014526 0.000010 0.000010 0.047861 0.002974 0.019631 0.000010 0.037299 0.005207 0.000010 0.027019 0.005182 0.277451 0.006927 0.002548 0.011778 0.001504
0.007929 0.100371 0.015921 0.008611 0.042512 0.021685 0.051762 0.000010 0.000010 0.007108 0.000010 0.196027 0.057725 0.021165 0.000010 0.004186 0.000010 0.102822 0.000010 0.000010 0.007357 0.043767 0.024514 0.004716 0.000010 0.024782 0.251515 0.002736 0.000010 0.002692 0.000010
0.000010 0.082673 0.000010 0.014330 0.034776 0.000010 0.032676 0.000010 0.000010 0.000010 0.000010 0.260730 0.043843 0.019877 0.014761 0.007724 0.044505 0.049761 0.021378 0.001177 0.000010 0.073211 0.035265 0.006878 0.003579 0.000010 0.243875 0.004541 0.000010 0.004328 0.000010
0.004290 0.087892 0.012162 0.002903 0.016071 0.000010 0.012552 0.010407 0.000010 0.003918 0.000010 0.323417 0.031989 0.000010 0.010488 0.008150 0.000010 0.000010 0.001928 0.000010 0.000010 0.074508 0.001395 0.000010 0.014489 0.000010 0.354642 0.000010 0.000010 0.027225 0.001452
0.000010 0.091835 0.013238 0.007733 0.025197 0.000010 0.026490 0.000010 0.000010 0.000010 0.000010 0.257025 0.023627 0.029387 0.000010 0.007191 0.000010 0.105652 0.008931 0.000232 0.000010 0.059393 0.000010 0.000010 0.020564 0.000010 0.304455 0.000010 0.000010 0.018902 0.000010
0.000010 0.092276 0.002310 0.020260 0.044193 0.022338 0.026775 0.000010 0.000010 0.000010 0.000010 0.254275 0.045247 0.014544 0.000010 0.000020 0.032833 0.017054 0.024794 0.040498 0.000010 0.015010 0.000010 0.000544 0.043187 0.008574 0.283965 0.007494 0.003709 0.000010 0.000010
0.001040 0.000010 0.000010 0.000010 0.000010 0.000010 0.000010 0.104059 0.158629 0.091607 0.020984 0.000010 0.000010 0.000010 0.000010 0.000010 0.358070 0.015134 0.000010 0.000010 0.246379 0.000010 0.000010 0.003877 0.000010 0.000010 0.000010 0.000010 0.000010 0.000010 0.000010
0.023805 0.000010 0.000010 0.000010 0.000010 0.000010 0.000010 0.119277 0.211438 0.048882 0.000010 0.000010 0.000010 0.000010 0.000010 0.000010 0.336826 0.000010 0.000010 0.000010 0.259522 0.000010 0.000010 0.000010 0.000010 0.000010 0.000010 0.000010 0.000010 0.000010 0.000010
0.002765 0.000010 0.000010 0.000010 0.000010 0.000010 0.000010 0.111744 0.151928 0.071880 0.021152 0.000010 0.000010 0.000010 0.000010 0.000010 0.343391 0.000010 0.000010 0.000010 0.296900 0.000010 0.000010 0.000010 0.000010 0.000010 0.000010 0.000010 0.000010 0.000010 0.000010
0.000010 0.000010 0.000010 0.000010 0.000010 0.000010 0.000010 0.105051 0.160523 0.046280 0.022439 0.000010 0.000010 0.000010 0.000010 0.000010 0.334819 0.000010 0.000010 0.000010 0.330638 0.000010 0.000010 0.000010 0.000010 0.000010 0.000010 0.000010 0.000010 0.000010 0.000010
0.000010 0.000010 0.000010 0.000010 0.000010 0.000010 0.000010 0.141267 0.159678 0.055599 0.009557 0.000010 0.000010 0.000010 0.000010 0.000010 0.318481 0.000010 0.000010 0.000010 0.315169 0.000010 0.000010 0.000010 0.000010 0.000010 0.000010 0.000010 0.000010 0.000010 0.000010
0.004186 0.000010 0.000010 0.000010 0.000010 0.000010 0.000010 0.144300 0.147720 0.072320 0.021787 0.000010 0.000010 0.000010 0.000010 0.000010 0.299364 0.000010 0.000010 0.000010 0.310082 0.000010 0.000010 0.000010 0.000010 0.000010 0.000010 0.000010 0.000010 0.000010 0.000010
0.000010 0.000010 0.000010 0.000010 0.000010 0.000010 0.000010 0.130154 0.178176 0.051556 0.024821 0.000010 0.000010 0.000010 0.000010 0.000010 0.309499 0.000010 0.000010 0.000010 0.305544 0.000010 0.000010 0.000010 0.000010 0.000010 0.000010 0.000010 0.000010 0.000010 0.000010
0.007977 0.000010 0.000010 0.000010 0.000010 0.000010 0.000010 0.072901 0.182580 0.067757 0.037495 0.000010 0.000010 0.000010 0.000010 0.000010 0.338898 0.000010 0.000010 0.000010 0.292151 0.000010 0.000010 0.000010 0.000010 0.000010 0.000010 0.000010 0.000010 0.000010 0.000010
0.015135 0.000010 0.000010 0.000010 0.000010 0.000010 0.000010 0.068738 0.164488 0.089865 0.023334 0.000010 0.000010 0.000010 0.000010 0.000010 0.376241 0.000010 0.000010 0.000010 0.261958 0.000010 0.000010 0.000010 0.000010 0.000010 0.000010 0.000010 0.000010 0.000010 0.000010
0.018597 0.000010 0.000010 0.000010 0.000010 0.000010 0.000010 0.128473 0.130552 0.068420 0.019811 0.000010 0.000010 0.000010 0.000010 0.000010 0.353710 0.000010 0.000010 0.000010 0.280198 0.000010 0.000010 0.000010 0.000010 0.000010 0.000010 0.000010 0.000010 0.000010 0.000010
0.002636 0.000010 0.000010 0.000010 0.000010 0.000010 0.000010 0.121534 0.176848 0.050654 0.037270 0.000010 0.000010 0.000010 0.000010 0.000010 0.345136 0.000010 0.000010 0.000010 0.265681 0.000010 0.000010 0.000010 0.000010 0.000010 0.000010 0.000010 0.000010 0.000010 0.000010
0.000010 0.000010 0.000010 0.000010 0.000010 0.000010 0.000010 0.150068 0.168630 0.059276 0.014860 0.000010 0.000010 0.000010 0.000010 0.000010 0.305897 0.000010 0.000010 0.000010 0.301018 0.000010 0.000010 0.000010 0.000010 0.000010 0.000010 0.000010 0.000010 0.000010 0.000010
0.023634 0.000010 0.000010 0.000010 0.000010 0.000010 0.000010 0.083572 0.139637 0.099798 0.018277 0.000010 0.000010 0.000010 0.000010 0.000010 0.370811 0.000010 0.000010 0.000010 0.262515 0.000010 0.000010 0.000010 0.000010 0.000010 0.000010 0.000010 0.000010 0.000010 0.001526
0.000010 0.000010 0.000010 0.000010 0.000010 0.000010 0.000010 0.115484 0.159074 0.072629 0.000010 0.000010 0.000010 0.000010 0.000010 0.000010 0.399048 0.000010 0.000010 0.000010 0.250995 0.000010 0.000010 0.000010 0.000010 0.000010 0.000010 0.000010 0.000010 0.000010 0.002520
0.000010 0.000010 0.000010 0.000010 0.000010 0.000010 0.000010 0.140833 0.171223 0.069670 0.011313 0.000010 0.000010 0.000010 0.000010 0.000010 0.349148 0.000010 0.000010 0.000010 0.257562 0.000010 0.000010 0.000010 0.000010 0.000010 0.000010 0.000010 0.000010 0.000010 0.000010
0.019454 0.000010 0.000010 0.000010 0.000010 0.000010 0.000010 0.090709 0.146643 0.054488 0.030066 0.000010 0.000010 0.000010 0.000010 0.000010 0.297469 0.000010 0.000010 0.000010 0.360931 0.000010 0.000010 0.000010 0.000010 0.000010 0.000010 0.000010 0.000010 0.000010 0.000010
0.002049 0.000010 0.000010 0.000010 0.000010 0.000010 0.000010 0.095017 0.112626 0.040159 0.020236 0.000010 0.000010 0.000010 0.000010 0.000010 0.351754 0.000010 0.000010 0.000010 0.377918 0.000010 0.000010 0.000010 0.000010 0.000010 0.000010 0.000010 0.000010 0.000010 0.000010
0.000010 0.000010 0.000010 0.000010 0.000010 0.000010 0.000010 0.000010 0.000010 0.000010 0.000010 0.569002 0.000010 0.000010 0.000010 0.000010 0.000010 0.213135 0.000010 0.000010 0.000010 0.000010 0.178675 0.006685 0.000010 0.000010 0.000010 0.000010 0.032242 0.000010 0.000010
0.000010 0.000010 0.000010 0.000010 0.000010 0.000010 0.000010 0.000010 0.025757 0.000010 0.000010 0.582260 0.000010 0.000010 0.000010 0.000010 0.000010 0.150467 0.000010 0.000010 0.000010 0.000010 0.196830 0.000010 0.000010 0.000010 0.000010 0.000010 0.044426 0.000010 0.000010
0.000010 0.000010 0.000010 0.000010 0.000010 0.000010 0.000010 0.000010 0.000010 0.000010 0.000010 0.518380 0.000010 0.000010 0.000010 0.000010 0.000010 0.245791 0.000010 0.000010 0.000010 0.000010 0.177398 0.020801 0.000010 0.000010 0.000010 0.000010 0.037370 0.000010 0.000010
0.000010 0.000010 0.000010 0.000010 0.000010 0.000010 0.000010 0.000010 0.000010 0.000010 0.000010 0.520545 0.000010 0.000010 0.000010 0.000010 0.000010 0.241406 0.000010 0.000010 0.000010 0.000010 0.184909 0.000010 0.000010 0.000010 0.000010 0.000010 0.052870 0.000010 0.000010
0.002379 0.001201 0.000010 0.000010 0.000010 0.000010 0.000010 0.001346 0.000010 0.000010 0.000803 0.505689 0.000010 0.007170 0.000010 0.002248 0.000010 0.216062 0.000010 0.001856 0.000010 0.000010 0.187086 0.007372 0.000010 0.000010 0.014122 0.000010 0.052485 0.000010 0.000010
0.006750 0.000010 0.000010 0.000010 0.000010 0.000010 0.000010 0.000010 0.000010 0.000010 0.000010 0.279375 0.000010 0.000010 0.000010 0.000010 0.007029 0.024982 0.000010 0.000010 0.000010 0.000010 0.551269 0.000010 0.000010 0.000010 0.000010 0.000010 0.130345 0.000010 0.000010
0.000010 0.002524 0.000010 0.000010 0.000010 0.000010 0.000010 0.000010 0.000010 0.000010 0.000010 0.139770 0.000010 0.100273 0.000010 0.000010 0.000010 0.000010 0.006984 0.000010 0.000010 0.383838 0.300521 0.000010 0.000010 0.000010 0.000010 0.000010 0.065849 0.000010 0.000010
0.000010 0.000010 0.000010 0.000010 0.000010 0.000010 0.000010 0.000010 0.000010 0.000010 0.000010 0.137967 0.000010 0.100984 0.000010 0.000010 0.000010 0.000010 0.008121 0.000010 0.000010 0.384749 0.300592 0.000010 0.000010 0.000010 0.000010 0.000010 0.067338 0.000010 0.000010
0.000010 0.000010 0.000010 0.000010 0.000010 0.000010 0.000010 0.000010 0.000010 0.000010 0.000010 0.135352 0.000010 0.099059 0.000010 0.000010 0.000010 0.000010 0.011458 0.000010 0.000010 0.382082 0.304283 0.000010 0.000010 0.000010 0.000010 0.000010 0.067517 0.000010 0.000010
0.000010 0.021329 0.000010 0.000010 0.024584 0.009844 0.000010 0.000010 0.000010 0.000010 0.000010 0.225931 0.000010 0.000010 0.000010 0.000010 0.010121 0.076581 0.000010 0.000010 0.000010 0.000010 0.164777 0.000010 0.004657 0.000010 0.400863 0.032414 0.028698 0.000010 0.000010
0.000010 0.020896 0.000010 0.000010 0.024504 0.009130 0.000010 0.000010 0.000010 0.000010 0.000010 0.226478 0.000010 0.002937 0.000010 0.000010 0.011182 0.077026 0.000010 0.000010 0.000010 0.000010 0.161497 0.000010 0.003655 0.000010 0.399534 0.033246 0.029724 0.000010 0.000010
0.000799 0.000010 0.000010 0.000010 0.000010 0.000010 0.003166 0.000010 0.013883 0.006077 0.000010 0.417273 0.000010 0.000010 0.000010 0.000010 0.000010 0.218877 0.000010 0.000010 0.000010 0.000010 0.293572 0.000793 0.000010 0.000010 0.000010 0.000010 0.045341 0.000010 0.000010
0.000010 0.000010 0.000010 0.000010 0.020731 0.001536 0.017956 0.000010 0.000010 0.000010 0.000010 0.180175 0.000010 0.018853 0.000499 0.000010 0.000010 0.167500 0.013035 0.000010 0.000010 0.015181 0.193715 0.013625 0.015144 0.011940 0.251578 0.015508 0.062858 0.000026 0.000010
0.000010 0.045428 0.000010 0.004974 0.003781 0.001077 0.000010 0.000010 0.020428 0.013701 0.006045 0.229588 0.000010 0.000010 0.002320 0.001441 0.023990 0.138140 0.000010 0.007581 0.000010 0.000010 0.389936 0.013130 0.000010 0.000010 0.009819 0.000010 0.081848 0.006641 0.000010
0.000010 0.000010 0.000010 0.000010 0.000010 0.000010 0.000010 0.000010 0.000010 0.000010 0.000010 0.512320 0.000010 0.000010 0.000010 0.000010 0.000010 0.183759 0.000010 0.000010 0.000010 0.000010 0.257516 0.000010 0.000010 0.000010 0.000010 0.000010 0.045457 0.000010 0.000688
0.000010 0.000010 0.000010 0.000010 0.000010 0.000010 0.000010 0.000010 0.000010 0.000010 0.000621 0.529020 0.000010 0.000010 0.000010 0.000010 0.000010 0.162732 0.000010 0.000010 0.000010 0.000010 0.255801 0.000010 0.000010 0.000010 0.000010 0.000010 0.051567 0.000010 0.000010
0.000010 0.000010 0.000010 0.000772 0.000010 0.000010 0.000010 0.000010 0.000010 0.000010 0.000010 0.550702 0.001881 0.000592 0.000010 0.000010 0.004481 0.228893 0.000010 0.000010 0.000338 0.000010 0.175914 0.006181 0.000010 0.000010 0.000010 0.000010 0.030036 0.000010 0.000010
0.000010 0.000010 0.000010 0.000010 0.000010 0.000010 0.000010 0.000010 0.000010 0.000010 0.000010 0.560879 0.000010 0.000010 0.000010 0.000010 0.000010 0.235181 0.000010 0.000010 0.000010 0.000010 0.171448 0.013962 0.000010 0.000010 0.000010 0.000010 0.017399 0.000010 0.000881
0.000010 0.000010 0.000010 0.000010 0.000010 0.000010 0.000010 0.000010 0.000010 0.000010 0.000010 0.488596 0.000010 0.000010 0.000010 0.000010 0.000010 0.215829 0.000010 0.000010 0.000010 0.000010 0.239650 0.019135 0.000010 0.000010 0.000010 0.000010 0.036530 0.000010 0.000010
0.000010 0.000010 0.000010 0.000567 0.000010 0.000010 0.000010 0.000010 0.000010 0.004092 0.000010 0.463129 0.000010 0.000010 0.000010 0.000010 0.000012 0.187915 0.000010 0.000010 0.000010 0.000010 0.284643 0.003295 0.000010 0.000010 0.000010 0.000010 0.056117 0.000010 0.000010
0.000010 0.000010 0.000010 0.000010 0.000010 0.000010 0.000010 0.000010 0.000010 0.000010 0.000010 0.000010 0.000010 0.000010 0.000010 0.000010 0.000010 0.000010 0.000010 0.000010 0.000010 0.000010 0.000010 0.000010 0.000010 0.000010 0.000010 0.000010 0.999700 0.000010 0.000010
0.000010 0.000010 0.000010 0.000010 0.000010 0.000010 0.000010 0.000010 0.000010 0.000010 0.000010 0.000010 0.000010 0.000010 0.000010 0.000010 0.000010 0.000010 0.000010 0.000010 0.000010 0.000010 0.000010 0.000010 0.000010 0.000010 0.000010 0.000010 0.999700 0.000010 0.000010
0.000010 0.000010 0.000010 0.000010 0.000010 0.000010 0.000010 0.000010 0.000010 0.000010 0.000010 0.000010 0.000010 0.000010 0.000010 0.000010 0.000010 0.000010 0.000010 0.000010 0.000010 0.000010 0.000010 0.000010 0.000010 0.000010 0.000010 0.000010 0.999700 0.000010 0.000010
0.000010 0.000010 0.000010 0.000010 0.000010 0.000010 0.000011 0.000010 0.000010 0.000010 0.000010 0.000010 0.000010 0.000010 0.000010 0.000010 0.000010 0.000010 0.000010 0.000010 0.000010 0.000013 0.000010 0.000010 0.000010 0.000010 0.000010 0.000010 0.999696 0.000010 0.000010
0.000010 0.000010 0.000010 0.000010 0.000010 0.000010 0.000010 0.000010 0.000010 0.000010 0.000010 0.000010 0.000010 0.000010 0.000010 0.000010 0.000010 0.000010 0.000010 0.000010 0.000010 0.000010 0.000010 0.000010 0.000010 0.000010 0.000010 0.000010 0.999700 0.000010 0.000010
0.000010 0.000010 0.000010 0.000010 0.000010 0.000010 0.000010 0.000010 0.000010 0.000010 0.000010 0.000010 0.000010 0.000010 0.000010 0.000010 0.000010 0.000010 0.000010 0.000010 0.000010 0.000010 0.000010 0.000010 0.000010 0.000010 0.000010 0.000010 0.999700 0.000010 0.000010
0.000010 0.000010 0.000010 0.000010 0.000010 0.000010 0.000010 0.000010 0.000010 0.000010 0.000010 0.000010 0.000010 0.000010 0.000010 0.000010 0.000010 0.000010 0.000010 0.000010 0.000010 0.000010 0.000010 0.000010 0.000010 0.000010 0.000010 0.000010 0.999700 0.000010 0.000010
0.000010 0.000010 0.000010 0.000010 0.000010 0.000010 0.000010 0.000010 0.000010 0.000010 0.000010 0.000010 0.000010 0.000010 0.000010 0.000010 0.000010 0.000010 0.000010 0.000010 0.000010 0.000010 0.000010 0.000010 0.000010 0.000010 0.000010 0.000010 0.999700 0.000010 0.000010
0.000010 0.000010 0.000010 0.000010 0.000010 0.000010 0.000010 0.000010 0.000010 0.000010 0.000010 0.000010 0.000010 0.000010 0.000010 0.000010 0.000010 0.000010 0.000010 0.000010 0.000010 0.000010 0.000010 0.000010 0.000010 0.000010 0.000010 0.000010 0.999700 0.000010 0.000010
0.000010 0.000010 0.000010 0.000010 0.000010 0.000010 0.000010 0.000010 0.000010 0.000010 0.000010 0.000010 0.000010 0.000010 0.000010 0.000010 0.000010 0.000010 0.000010 0.000010 0.000010 0.000010 0.000010 0.000010 0.000010 0.000010 0.000010 0.000010 0.999700 0.000010 0.000010
0.000010 0.000010 0.000010 0.000010 0.000010 0.000010 0.000010 0.000010 0.000010 0.000010 0.000010 0.000010 0.000010 0.000010 0.000010 0.000010 0.000010 0.000010 0.000010 0.000010 0.000010 0.000010 0.000010 0.000010 0.000010 0.000010 0.000010 0.000010 0.999700 0.000010 0.000010
0.000010 0.000010 0.000010 0.000010 0.000010 0.000010 0.000010 0.000010 0.000010 0.000010 0.000010 0.000010 0.000010 0.000010 0.000010 0.000010 0.000010 0.000010 0.000010 0.000010 0.000010 0.000010 0.000010 0.000010 0.000010 0.000010 0.000010 0.000010 0.999700 0.000010 0.000010
0.000010 0.000010 0.000010 0.000010 0.000010 0.000010 0.000010 0.000010 0.000010 0.000010 0.000010 0.000010 0.000010 0.000010 0.000010 0.000010 0.000010 0.000010 0.000010 0.000010 0.000010 0.000010 0.000010 0.000010 0.000010 0.000010 0.000010 0.000010 0.999700 0.000010 0.000010
0.000010 0.000010 0.000010 0.000010 0.000010 0.000010 0.000010 0.000010 0.000010 0.000010 0.000010 0.000010 0.000010 0.000010 0.000010 0.000010 0.000010 0.000010 0.000010 0.000010 0.000010 0.000010 0.000010 0.000010 0.000010 0.000010 0.000010 0.000010 0.999700 0.000010 0.000010
0.000010 0.000010 0.000010 0.000010 0.000010 0.000010 0.000010 0.000010 0.000010 0.000010 0.000010 0.000010 0.000010 0.000010 0.000010 0.000010 0.000010 0.000010 0.000010 0.000010 0.000010 0.000010 0.000010 0.000010 0.000010 0.000010 0.000010 0.000010 0.999700 0.000010 0.000010
0.000010 0.000010 0.001571 0.001100 0.012621 0.000010 0.000010 0.000010 0.000010 0.000010 0.000010 0.000010 0.000010 0.009960 0.011262 0.001588 0.000010 0.000010 0.002037 0.000010 0.000010 0.018153 0.000010 0.000010 0.000010 0.022401 0.368974 0.039047 0.511096 0.000010 0.000010
0.000010 0.000010 0.000010 0.000010 0.000010 0.000010 0.000010 0.000010 0.000010 0.000010 0.000010 0.000010 0.000010 0.000010 0.000010 0.000010 0.000010 0.000010 0.000010 0.000010 0.000010 0.000010 0.413893 0.000013 0.000010 0.000010 0.000010 0.000010 0.585814 0.000010 0.000010
0.000010 0.000010 0.000010 0.001034 0.000010 0.000010 0.000010 0.000010 0.000010 0.016449 0.000010 0.156432 0.000010 0.000010 0.000010 0.000010 0.009321 0.074683 0.000010 0.000010 0.000010 0.000010 0.325877 0.000010 0.000010 0.000010 0.000010 0.000010 0.415963 0.000010 0.000010
0.000010 0.000010 0.000010 0.000010 0.000010 0.000010 0.000010 0.000010 0.000010 0.000010 0.000010 0.000010 0.000010 0.000010 0.000010 0.000010 0.000010 0.000010 0.000010 0.000010 0.000010 0.000010 0.000011 0.000010 0.000010 0.000010 0.000010 0.000010 0.999699 0.000010 0.000010
0.000010 0.000010 0.000010 0.000010 0.000010 0.000010 0.000010 0.000010 0.000010 0.000010 0.000010 0.000010 0.000010 0.000010 0.000010 0.000010 0.000010 0.000010 0.000010 0.000010 0.000010 0.000010 0.000012 0.000010 0.000010 0.000010 0.000010 0.000010 0.999698 0.000010 0.000010
0.000010 0.000010 0.000010 0.000010 0.000010 0.000010 0.000010 0.000010 0.000010 0.000010 0.002023 0.028176 0.000010 0.000010 0.032180 0.000010 0.000010 0.077137 0.000010 0.000010 0.000010 0.000010 0.848990 0.011243 0.000010 0.000010 0.000010 0.000010 0.000010 0.000010 0.000010
0.000010 0.000010 0.000010 0.000010 0.000010 0.000010 0.000010 0.000010 0.000010 0.000010 0.000010 0.000010 0.000010 0.000010 0.000010 0.000010 0.000010 0.000010 0.000010 0.000010 0.000010 0.000010 0.994242 0.005468 0.000010 0.000010 0.000010 0.000010 0.000010 0.000010 0.000010
0.000010 0.000010 0.000010 0.000010 0.000010 0.000010 0.000010 0.000010 0.000010 0.000010 0.000010 0.090924 0.000010 0.000010 0.000010 0.000010 0.000010 0.072226 0.000010 0.000010 0.000010 0.000010 0.825566 0.011012 0.000010 0.000010 0.000010 0.000010 0.000012 0.000010 0.000010
0.000010 0.000010 0.000010 0.000010 0.000010 0.000010 0.000010 0.000010 0.000010 0.000010 0.000010 0.000010 0.000010 0.000010 0.000010 0.000010 0.000010 0.000010 0.000010 0.000010 0.000010 0.000010 0.999700 0.000010 0.000010 0.000010 0.000010 0.000010 0.000010 0.000010 0.000010
0.000010 0.000010 0.000010 0.000010 0.000010 0.000010 0.000010 0.000010 0.000010 0.000010 0.000010 0.089362 0.000010 0.000010 0.000010 0.000010 0.000010 0.000010 0.000010 0.000010 0.000010 0.000010 0.901495 0.008863 0.000010 0.000010 0.000010 0.000010 0.000010 0.000010 0.000010
0.000010 0.000010 0.000010 0.000010 0.000010 0.000010 0.000010 0.000010 0.000010 0.000010 0.000010 0.000010 0.000010 0.000010 0.000010 0.000010 0.000010 0.000010 0.000010 0.000010 0.000010 0.000010 0.999697 0.000010 0.000010 0.000010 0.000010 0.000010 0.000013 0.000010 0.000010
0.000010 0.000010 0.000010 0.000010 0.000010 0.000010 0.000010 0.000010 0.000010 0.000010 0.000010 0.023281 0.000010 0.000010 0.000010 0.000010 0.000010 0.000010 0.000010 0.000010 0.000010 0.000010 0.969951 0.006481 0.000010 0.000010 0.000010 0.000010 0.000017 0.000010 0.000010
0.000010 0.000010 0.000010 0.000010 0.000010 0.000010 0.000010 0.000010 0.000010 0.000010 0.000010 0.049574 0.000010 0.000010 0.000010 0.000010 0.000010 0.035265 0.000010 0.000010 0.000010 0.000010 0.893762 0.021128 0.000010 0.000010 0.000010 0.000010 0.000010 0.000010 0.000010
0.000010 0.000010 0.000010 0.000010 0.000010 0.000010 0.000010 0.000010 0.000010 0.000010 0.000010 0.000011 0.000010 0.000010 0.000010 0.000010 0.000010 0.000010 0.000010 0.000010 0.000010 0.000010 0.980842 0.018867 0.000010 0.000010 0.000010 0.000010 0.000010 0.000010 0.000010
0.000010 0.000010 0.000010 0.000010 0.000010 0.000010 0.000010 0.000010 0.000010 0.000010 0.000010 0.000010 0.000010 0.000010 0.000010 0.000010 0.000010 0.092172 0.000010 0.000010 0.000010 0.000010 0.895973 0.011575 0.000010 0.000010 0.000010 0.000010 0.000010 0.000010 0.000010
0.000010 0.000010 0.000010 0.000010 0.000010 0.000010 0.000010 0.000010 0.000010 0.000010 0.000010 0.109706 0.000010 0.000010 0.000010 0.000010 0.000010 0.059017 0.000010 0.000010 0.000010 0.000010 0.830998 0.000010 0.000010 0.000010 0.000010 0.000010 0.000010 0.000010 0.000010
0.000010 0.000010 0.000010 0.000010 0.000010 0.000010 0.000010 0.000010 0.000010 0.000010 0.000010 0.000010 0.000010 0.000010 0.000010 0.000010 0.000010 0.000010 0.000010 0.000010 0.000010 0.000010 0.999700 0.000010 0.000010 0.000010 0.000010 0.000010 0.000010 0.000010 0.000010
0.000010 0.000010 0.000010 0.000010 0.000010 0.000010 0.000010 0.000010 0.000010 0.000010 0.000010 0.000010 0.000010 0.000010 0.000010 0.000010 0.000010 0.000010 0.000010 0.000010 0.000010 0.000010 0.967579 0.013200 0.000010 0.000010 0.000010 0.000010 0.018941 0.000010 0.000010
0.000010 0.000010 0.000010 0.000010 0.000010 0.000010 0.000010 0.000010 0.000010 0.000010 0.000010 0.000010 0.000010 0.000010 0.000010 0.000010 0.000010 0.000010 0.000010 0.000010 0.000010 0.000010 0.958585 0.000012 0.000010 0.000010 0.000010 0.000010 0.041123 0.000010 0.000010
0.000010 0.000010 0.000010 0.000010 0.000010 0.000010 0.000010 0.000010 0.000010 0.000010 0.000018 0.000010 0.000010 0.000010 0.000010 0.000010 0.000010 0.000010 0.000010 0.000011 0.000010 0.000010 0.980904 0.000010 0.000010 0.000010 0.000010 0.000010 0.018797 0.000010 0.000010
0.000010 0.000010 0.000010 0.000010 0.000010 0.000010 0.000010 0.000010 0.000010 0.000010 0.000010 0.000010 0.000010 0.000010 0.000010 0.000010 0.000010 0.000010 0.000010 0.000010 0.000013 0.000010 0.979201 0.000010 0.000010 0.000010 0.000010 0.000010 0.020506 0.000010 0.000010
0.000010 0.000010 0.000010 0.000010 0.000010 0.000010 0.000010 0.000010 0.000010 0.000010 0.000010 0.000010 0.000010 0.000010 0.000010 0.000010 0.000010 0.000010 0.000010 0.000010 0.000010 0.000010 0.989140 0.000010 0.000010 0.000010 0.000010 0.000010 0.010570 0.000010 0.000010
0.000010 0.000010 0.000010 0.000010 0.000010 0.000010 0.000010 0.000010 0.000010 0.000010 0.000010 0.000010 0.000010 0.000010 0.000010 0.000010 0.000010 0.000010 0.000010 0.000010 0.000010 0.000010 0.993061 0.000010 0.000010 0.000010 0.000010 0.000010 0.006649 0.000010 0.000010
0.000822 0.000010 0.000010 0.000010 0.000010 0.000010 0.000010 0.001337 0.000010 0.000010 0.007866 0.000010 0.000010 0.000010 0.000010 0.006751 0.000034 0.000010 0.000010 0.000010 0.000010 0.000010 0.725136 0.000010 0.000010 0.000010 0.000010 0.000010 0.257815 0.000010 0.000010
0.004201 0.000010 0.000010 0.000010 0.000010 0.000010 0.000010 0.000010 0.000010 0.000010 0.000800 0.000010 0.000010 0.000010 0.000010 0.008576 0.000010 0.000010 0.000010 0.000010 0.000010 0.000010 0.736901 0.000010 0.000010 0.000010 0.000010 0.000010 0.249262 0.000010 0.000010
0.000010 0.000010 0.000010 0.000010 0.000010 0.000010 0.000010 0.001042 0.000010 0.000010 0.000010 0.000010 0.000010 0.000010 0.000010 0.009061 0.000010 0.000010 0.000010 0.000010 0.000010 0.000010 0.756761 0.000010 0.000010 0.000010 0.000010 0.000010 0.232866 0.000010 0.000010
0.000010 0.000010 0.000010 0.000010 0.000010 0.000010 0.000010 0.000010 0.000010 0.000010 0.000010 0.000010 0.000010 0.000010 0.000010 0.000010 0.012305 0.000010 0.000010 0.000010 0.000010 0.000010 0.750936 0.000010 0.000010 0.000010 0.000010 0.000010 0.236479 0.000010 0.000010
0.007548 0.000010 0.000010 0.000010 0.000010 0.000010 0.000010 0.000010 0.000010 0.000010 0.001134 0.000010 0.000010 0.000010 0.000010 0.000010 0.000010 0.000010 0.000010 0.000010 0.000010 0.000010 0.724389 0.000010 0.000010 0.000010 0.000010 0.000010 0.266659 0.000010 0.000010
0.000010 0.000010 0.000010 0.000010 0.000010 0.000010 0.000010 0.000021 0.000010 0.000010 0.004018 0.000010 0.000010 0.000010 0.000010 0.000010 0.000010 0.000010 0.000010 0.000010 0.000010 0.000010 0.743724 0.000010 0.000010 0.000010 0.000010 0.000010 0.251967 0.000010 0.000010
0.007603 0.000010 0.000010 0.000010 0.000010 0.000010 0.000010 0.000010 0.000010 0.000010 0.000010 0.000010 0.000010 0.000010 0.000010 0.000010 0.000010 0.000010 0.000010 0.000010 0.000010 0.000010 0.760929 0.000010 0.000010 0.000010 0.000010 0.000010 0.231188 0.000010 0.000010
0.007044 0.000010 0.000010 0.000010 0.000010 0.000010 0.000010 0.000010 0.000010 0.000010 0.000010 0.101862 0.000010 0.000010 0.000010 0.003240 0.001466 0.115344 0.000010 0.000010 0.000010 0.000010 0.574128 0.000876 0.000010 0.000010 0.000010 0.000010 0.195810 0.000010 0.000010
0.000010 0.000010 0.000010 0.000010 0.000010 0.000010 0.000011 0.000010 0.000010 0.008269 0.000010 0.236068 0.000010 0.002511 0.000010 0.003374 0.000010 0.159023 0.000010 0.000010 0.000010 0.000010 0.446218 0.020137 0.000010 0.000010 0.000010 0.004264 0.119915 0.000010 0.000010
0.000010 0.000010 0.000010 0.000100 0.000010 0.000010 0.000010 0.000010 0.000010 0.001072 0.004881 0.080938 0.000010 0.000010 0.000010 0.000010 0.030141 0.051404 0.000010 0.000010 0.000010 0.000010 0.648488 0.007469 0.000010 0.000010 0.000010 0.000010 0.175288 0.000010 0.000010
0.000368 0.000010 0.000010 0.016887 0.000010 0.000010 0.002076 0.000010 0.000010 0.000010 0.000010 0.123431 0.000013 0.000010 0.000010 0.000010 0.012811 0.102970 0.000010 0.000010 0.000010 0.000010 0.566305 0.002161 0.000010 0.000010 0.000010 0.000010 0.172768 0.000010 0.000010
0.000010 0.000010 0.000010 0.000010 0.000010 0.000010 0.000010 0.000010 0.000010 0.000010 0.000010 0.000010 0.000010 0.000010 0.000010 0.000010 0.000010 0.000010 0.000010 0.000010 0.000010 0.000010 0.805101 0.013935 0.000010 0.000010 0.000010 0.000010 0.180684 0.000010 0.000010
0.000010 0.000010 0.000010 0.000010 0.000010 0.000010 0.000010 0.000010 0.000010 0.000010 0.000010 0.005175 0.000010 0.000010 0.000010 0.000010 0.000010 0.000010 0.000010 0.000010 0.000010 0.000010 0.797487 0.014167 0.000010 0.000010 0.000010 0.000010 0.182901 0.000010 0.000010
0.000010 0.000010 0.000010 0.008999 0.000079 0.000010 0.000010 0.000010 0.000010 0.000010 0.000010 0.064397 0.000010 0.000010 0.000010 0.004735 0.003822 0.135725 0.000010 0.000010 0.003722 0.000010 0.613637 0.002601 0.000010 0.001971 0.000010 0.000010 0.160110 0.000010 0.000010
0.000010 0.000010 0.000010 0.004543 0.000010 0.000010 0.000010 0.000010 0.000010 0.016350 0.000010 0.047844 0.000010 0.000010 0.000010 0.000010 0.023180 0.068986 0.000010 0.000010 0.000010 0.000010 0.638297 0.003489 0.000010 0.000010 0.000010 0.000010 0.197082 0.000010 0.000010
0.003688 0.000010 0.000010 0.000010 0.000010 0.000010 0.000010 0.000010 0.010371 0.000010 0.000010 0.082521 0.000010 0.002449 0.000010 0.000010 0.005038 0.103004 0.000010 0.000010 0.000010 0.000010 0.616440 0.001591 0.000010 0.000010 0.000010 0.000010 0.174677 0.000010 0.000010
0.000010 0.000010 0.000010 0.000010 0.000010 0.000010 0.000010 0.000010 0.000010 0.000010 0.000010 0.168490 0.000010 0.000010 0.000010 0.000010 0.000010 0.781449 0.000010 0.000010 0.000010 0.000010 0.024983 0.024807 0.000010 0.000010 0.000010 0.000010 0.000010 0.000010 0.000010
0.000010 0.000010 0.000010 0.000010 0.000010 0.000010 0.000010 0.000010 0.000010 0.000010 0.000010 0.226326 0.000010 0.000010 0.000010 0.000010 0.000010 0.722740 0.000010 0.000010 0.000010 0.000010 0.025362 0.025301 0.000010 0.000010 0.000010 0.000010 0.000010 0.000010 0.000010
0.000010 0.000010 0.000010 0.000010 0.000010 0.000010 0.000010 0.000010 0.000010 0.004613 0.000010 0.241198 0.000010 0.000010 0.000010 0.000010 0.000010 0.646753 0.000010 0.000010 0.000010 0.000010 0.072222 0.034953 0.000010 0.000010 0.000010 0.000010 0.000010 0.000010 0.000010
0.000010 0.004983 0.000528 0.000010 0.026273 0.000010 0.000010 0.000010 0.000010 0.000010 0.000010 0.094527 0.000010 0.000010 0.007403 0.006634 0.000010 0.743392 0.000010 0.000010 0.000010 0.000010 0.022457 0.003688 0.028238 0.004511 0.003878 0.000010 0.006514 0.046803 0.000010
0.000010 0.000010 0.000010 0.000010 0.000010 0.000010 0.000010 0.000010 0.000010 0.000010 0.000010 0.216755 0.000010 0.000010 0.000010 0.000010 0.000010 0.761549 0.000010 0.000010 0.000010 0.000010 0.000010 0.021415 0.000010 0.000010 0.000010 0.000010 0.000010 0.000010 0.000010
0.000010 0.000010 0.000010 0.000010 0.000010 0.000010 0.000010 0.000010 0.000010 0.005181 0.000010 0.265775 0.000010 0.000010 0.000010 0.000010 0.000010 0.648306 0.000010 0.000010 0.000010 0.000010 0.054345 0.026132 0.000010 0.000010 0.000010 0.000010 0.000010 0.000010 0.000010
0.000010 0.005964 0.004951 0.007235 0.002407 0.000010 0.000010 0.000010 0.000010 0.015791 0.000010 0.180379 0.000010 0.006497 0.000010 0.000010 0.000010 0.664584 0.003322 0.002085 0.002663 0.000010 0.021634 0.005374 0.000010 0.000010 0.000010 0.000010 0.003681 0.073273 0.000010
0.000010 0.004601 0.000642 0.000010 0.026854 0.000010 0.000010 0.000010 0.000010 0.000010 0.000010 0.095844 0.000010 0.000010 0.006535 0.006654 0.000010 0.743104 0.000010 0.000010 0.000010 0.000010 0.021477 0.003739 0.030138 0.004912 0.003981 0.000010 0.006289 0.045058 0.000010
0.000010 0.000010 0.000010 0.000010 0.000010 0.000010 0.000010 0.000010 0.000010 0.000010 0.000010 0.135701 0.000010 0.000010 0.000010 0.000010 0.000010 0.839035 0.000010 0.000010 0.000010 0.000010 0.014175 0.010819 0.000010 0.000010 0.000010 0.000010 0.000010 0.000010 0.000010
0.000010 0.000010 0.000010 0.000010 0.000010 0.000010 0.000010 0.000010 0.000010 0.001043 0.000010 0.205859 0.000010 0.000010 0.000010 0.000010 0.000010 0.740609 0.000010 0.000010 0.000010 0.000010 0.030136 0.017032 0.000010 0.000010 0.000010 0.000010 0.000010 0.000010 0.005071
0.000010 0.000010 0.000010 0.000010 0.000010 0.000010 0.000010 0.000010 0.006382 0.002067 0.000010 0.240263 0.000010 0.000010 0.000010 0.000010 0.000010 0.686938 0.000010 0.000010 0.000010 0.000010 0.048304 0.013507 0.000010 0.000010 0.000010 0.000010 0.000010 0.000010 0.002297
0.000010 0.000010 0.000010 0.000010 0.000010 0.000010 0.000010 0.000010 0.008562 0.000010 0.000010 0.222998 0.000010 0.000010 0.000010 0.000010 0.000010 0.699443 0.000010 0.000010 0.002477 0.000010 0.035322 0.029131 0.000010 0.000010 0.000010 0.000010 0.001828 0.000010 0.000010
0.000010 0.000010 0.000010 0.000010 0.000010 0.000010 0.000010 0.000010 0.000010 0.012494 0.000010 0.225138 0.000010 0.000010 0.000010 0.000010 0.000010 0.698048 0.000010 0.000010 0.000010 0.000010 0.031379 0.032681 0.000010 0.000010 0.000010 0.000010 0.000010 0.000010 0.000010
0.000010 0.000010 0.000010 0.000010 0.000010 0.000010 0.000010 0.000010 0.000010 0.005530 0.000010 0.270769 0.000010 0.000010 0.000010 0.000010 0.000010 0.635519 0.000010 0.000010 0.000014 0.000010 0.052114 0.035804 0.000010 0.000010 0.000010 0.000010 0.000010 0.000010 0.000010
0.000010 0.000010 0.000010 0.000010 0.000010 0.000010 0.000010 0.000010 0.002344 0.000010 0.000010 0.250424 0.000010 0.000010 0.000010 0.000010 0.014496 0.665618 0.000010 0.000010 0.000010 0.000010 0.036218 0.030649 0.000010 0.000010 0.000010 0.000010 0.000010 0.000010 0.000010
0.000010 0.000010 0.000010 0.000010 0.000010 0.000010 0.000010 0.000010 0.000010 0.001410 0.000010 0.271687 0.000010 0.000010 0.000010 0.000010 0.000010 0.651133 0.000010 0.000010 0.000010 0.000010 0.042015 0.033495 0.000010 0.000010 0.000010 0.000010 0.000010 0.000010 0.000010
0.000010 0.000010 0.000010 0.000010 0.000010 0.000010 0.000010 0.000010 0.000010 0.001101 0.000010 0.271798 0.000010 0.000010 0.000010 0.000010 0.000010 0.651579 0.000010 0.000010 0.000010 0.000010 0.040644 0.034618 0.000010 0.000010 0.000010 0.000010 0.000010 0.000010 0.000010
0.000010 0.000354 0.000010 0.000580 0.000010 0.000010 0.000010 0.000010 0.000010 0.013342 0.000010 0.269994 0.000010 0.000010 0.000556 0.000010 0.000202 0.587222 0.003832 0.000010 0.000284 0.000010 0.083870 0.029603 0.002468 0.000010 0.000010 0.000010 0.000010 0.006876 0.000647
0.000010 0.000010 0.000010 0.000010 0.000010 0.000010 0.000010 0.000010 0.000010 0.000010 0.000010 0.246204 0.000010 0.000010 0.000010 0.000010 0.000010 0.685451 0.000010 0.000010 0.000939 0.000010 0.054372 0.007728 0.000010 0.000010 0.000010 0.000010 0.005055 0.000010 0.000010
0.000010 0.000010 0.000010 0.000010 0.000010 0.000010 0.000010 0.000010 0.000010 0.000545 0.000010 0.221122 0.000010 0.000010 0.000010 0.000010 0.002731 0.679338 0.000010 0.000010 0.000010 0.000010 0.067586 0.024863 0.000010 0.000010 0.000010 0.000010 0.000010 0.000010 0.003575
0.000010 0.000010 0.000010 0.013072 0.000010 0.000010 0.000010 0.000010 0.000010 0.000010 0.000010 0.202007 0.008007 0.000502 0.000010 0.013430 0.020502 0.603628 0.000010 0.000010 0.000010 0.000010 0.115239 0.017721 0.000010 0.000010 0.000010 0.005680 0.000010 0.000010 0.000010
0.000010 0.000010 0.000010 0.000010 0.000010 0.000010 0.000010 0.000010 0.000010 0.000010 0.000010 0.000010 0.000010 0.000010 0.000010 0.000010 0.000010 0.999700 0.000010 0.000010 0.000010 0.000010 0.000010 0.000010 0.000010 0.000010 0.000010 0.000010 0.000010 0.000010 0.000010
0.000010 0.001125 0.002132 0.015082 0.000010 0.000010 0.006416 0.000010 0.007701 0.005897 0.000010 0.264486 0.002214 0.001742 0.003249 0.007999 0.004564 0.545396 0.001301 0.000010 0.007318 0.000097 0.076520 0.016275 0.000010 0.000010 0.000322 0.008496 0.002966 0.018612 0.000010
0.000010 0.000010 0.000010 0.000010 0.000010 0.000010 0.000010 0.000010 0.000010 0.000010 0.000010 0.000010 0.000010 0.000010 0.000010 0.000010 0.000010 0.999700 0.000010 0.000010 0.000010 0.000010 0.000010 0.000010 0.000010 0.000010 0.000010 0.000010 0.000010 0.000010 0.000010
0.000010 0.000010 0.000010 0.000010 0.000010 0.000010 0.000010 0.000010 0.000010 0.000010 0.000010 0.000010 0.000010 0.000010 0.000010 0.000010 0.000010 0.999700 0.000010 0.000010 0.000010 0.000010 0.000010 0.000010 0.000010 0.000010 0.000010 0.000010 0.000010 0.000010 0.000010
0.004055 0.000010 0.000616 0.021017 0.000010 0.000010 0.000010 0.000010 0.006966 0.000010 0.000010 0.251899 0.000010 0.002662 0.000010 0.011291 0.021600 0.561963 0.000010 0.000010 0.000010 0.000010 0.094353 0.005765 0.000010 0.009490 0.001067 0.000010 0.000010 0.007087 0.000010
0.000010 0.000010 0.000010 0.000010 0.000010 0.000010 0.000010 0.000010 0.000010 0.000010 0.000010 0.000010 0.000010 0.000010 0.000010 0.000010 0.000010 0.999700 0.000010 0.000010 0.000010 0.000010 0.000010 0.000010 0.000010 0.000010 0.000010 0.000010 0.000010 0.000010 0.000010
0.002472 0.000010 0.006608 0.040151 0.000010 0.000010 0.000010 0.000010 0.005008 0.018662 0.000511 0.149595 0.000010 0.000010 0.002427 0.026031 0.049959 0.543418 0.002557 0.000010 0.000010 0.011004 0.092893 0.017284 0.008594 0.005734 0.000010 0.000010 0.002224 0.011202 0.003555
0.000010 0.000010 0.010964 0.043462 0.006465 0.000010 0.008845 0.000010 0.034313 0.000010 0.005672 0.173392 0.000010 0.002994 0.002985 0.018778 0.001697 0.565280 0.009902 0.000010 0.000010 0.000010 0.088704 0.015406 0.000010 0.000010 0.000010 0.007282 0.000010 0.000010 0.003721
0.000010 0.002739 0.020383 0.032876 0.009604 0.000010 0.000010 0.000010 0.048384 0.000010 0.004295 0.205054 0.000010 0.000010 0.005007 0.024555 0.000010 0.537910 0.004253 0.000010 0.000010 0.005566 0.076800 0.009135 0.000010 0.001697 0.000010 0.001693 0.003467 0.006454 0.000010
0.000010 0.000010 0.000010 0.000010 0.000010 0.000010 0.000010 0.000010 0.000010 0.000010 0.000010 0.000010 0.000010 0.000010 0.000010 0.000010 0.000010 0.000010 0.000010 0.000010 0.000010 0.000010 0.000010 0.999700 0.000010 0.000010 0.000010 0.000010 0.000010 0.000010 0.000010
0.000010 0.000010 0.000010 0.000010 0.000010 0.000010 0.000010 0.000010 0.000010 0.000010 0.000010 0.000010 0.000010 0.000010 0.000010 0.000010 0.000010 0.000010 0.000010 0.000010 0.000010 0.000010 0.000010 0.999700 0.000010 0.000010 0.000010 0.000010 0.000010 0.000010 0.000010
0.000010 0.000010 0.000010 0.000010 0.000010 0.000010 0.000010 0.000010 0.000010 0.000010 0.000010 0.000010 0.000010 0.000010 0.000010 0.000010 0.000010 0.000010 0.000010 0.000010 0.000010 0.000010 0.000010 0.999700 0.000010 0.000010 0.000010 0.000010 0.000010 0.000010 0.000010
0.000010 0.000010 0.000010 0.000010 0.000010 0.000010 0.000010 0.000010 0.000010 0.000010 0.000010 0.000010 0.000010 0.000010 0.000010 0.000010 0.000010 0.000010 0.000010 0.000010 0.000010 0.000010 0.000010 0.999700 0.000010 0.000010 0.000010 0.000010 0.000010 0.000010 0.000010
0.000010 0.000010 0.000010 0.000010 0.000010 0.000010 0.000010 0.000010 0.000010 0.000010 0.000010 0.000010 0.000010 0.000010 0.000010 0.000010 0.000010 0.000010 0.000010 0.000010 0.000010 0.000010 0.000010 0.999700 0.000010 0.000010 0.000010 0.000010 0.000010 0.000010 0.000010
0.000010 0.000010 0.000010 0.000010 0.000010 0.000010 0.000010 0.000010 0.000010 0.000010 0.000010 0.000010 0.000010 0.000010 0.000010 0.000010 0.000010 0.000010 0.000010 0.000010 0.000010 0.000010 0.000010 0.999700 0.000010 0.000010 0.000010 0.000010 0.000010 0.000010 0.000010
0.000010 0.000010 0.000010 0.000010 0.000010 0.000010 0.000010 0.000010 0.000010 0.000010 0.000010 0.000010 0.000010 0.000010 0.000010 0.000010 0.000010 0.000010 0.000010 0.000010 0.000010 0.000010 0.000010 0.999700 0.000010 0.000010 0.000010 0.000010 0.000010 0.000010 0.000010
0.000010 0.000010 0.000010 0.000010 0.000010 0.000010 0.000010 0.000010 0.000010 0.000010 0.000010 0.000010 0.000010 0.000010 0.000010 0.000010 0.000010 0.000010 0.000010 0.000010 0.000010 0.000010 0.000010 0.999700 0.000010 0.000010 0.000010 0.000010 0.000010 0.000010 0.000010
0.000010 0.000010 0.000010 0.000010 0.000010 0.000010 0.000010 0.000010 0.000010 0.000010 0.000010 0.198439 0.000010 0.000010 0.000010 0.000010 0.000010 0.588439 0.000010 0.000010 0.000010 0.000010 0.000010 0.212843 0.000010 0.000010 0.000010 0.000010 0.000010 0.000010 0.000010
0.000010 0.000010 0.000010 0.000010 0.000010 0.000010 0.000010 0.000010 0.000010 0.000010 0.000010 0.230772 0.000010 0.000010 0.000010 0.000010 0.000010 0.559768 0.000010 0.000010 0.000010 0.000010 0.000012 0.209177 0.000010 0.000010 0.000010 0.000010 0.000010 0.000010 0.000010
0.000010 0.000010 0.000010 0.000010 0.000010 0.000010 0.000010 0.000010 0.000010 0.000010 0.000010 0.304950 0.000010 0.000010 0.000010 0.000010 0.000010 0.581558 0.000010 0.000010 0.000010 0.000010 0.063370 0.045785 0.000010 0.000010 0.000010 0.000010 0.004076 0.000010 0.000010
0.000010 0.000010 0.000010 0.000010 0.000010 0.000010 0.000010 0.000010 0.000010 0.000010 0.000010 0.242952 0.000010 0.000010 0.000010 0.000010 0.000010 0.624703 0.000010 0.000010 0.000010 0.000010 0.077365 0.054710 0.000010 0.000010 0.000010 0.000010 0.000010 0.000010 0.000010
0.000010 0.000010 0.000010 0.000010 0.000010 0.000010 0.000010 0.000010 0.000010 0.000010 0.000010 0.189349 0.000010 0.000010 0.000010 0.000010 0.000010 0.781482 0.000010 0.000010 0.000010 0.000010 0.000427 0.028473 0.000010 0.000010 0.000010 0.000010 0.000010 0.000010 0.000010
0.000010 0.000010 0.000010 0.000010 0.000010 0.000010 0.000010 0.000010 0.000010 0.000010 0.000010 0.195988 0.000010 0.000010 0.000010 0.000010 0.000010 0.746921 0.000010 0.000010 0.000010 0.000010 0.010031 0.046789 0.000010 0.000010 0.000010 0.000010 0.000010 0.000010 0.000010
0.000010 0.000010 0.000010 0.000010 0.000010 0.000010 0.000010 0.000010 0.000010 0.000010 0.000010 0.274627 0.000010 0.000010 0.000010 0.000010 0.000010 0.618094 0.000010 0.000010 0.000010 0.000010 0.066418 0.040591 0.000010 0.000010 0.000010 0.000010 0.000010 0.000010 0.000010
0.000010 0.000010 0.000010 0.000010 0.000010 0.000010 0.000010 0.000010 0.000010 0.000010 0.000010 0.189959 0.000010 0.000010 0.000010 0.000010 0.000010 0.781197 0.000010 0.000010 0.000010 0.000010 0.000010 0.028564 0.000010 0.000010 0.000010 0.000010 0.000010 0.000010 0.000010
0.000010 0.000010 0.000010 0.000010 0.000010 0.000010 0.000010 0.000010 0.000010 0.000010 0.000010 0.242848 0.000010 0.000010 0.000010 0.000010 0.000010 0.721109 0.000010 0.000010 0.000010 0.000010 0.010886 0.024887 0.000010 0.000010 0.000010 0.000010 0.000010 0.000010 0.000010
0.000010 0.000010 0.000010 0.000010 0.000010 0.000010 0.000010 0.000010 0.000010 0.000010 0.000010 0.257358 0.000010 0.000010 0.000010 0.000010 0.000010 0.640746 0.000010 0.000010 0.000010 0.000010 0.041155 0.060470 0.000010 0.000010 0.000010 0.000010 0.000010 0.000010 0.000010
0.000010 0.000010 0.000010 0.000010 0.000010 0.000010 0.000010 0.000010 0.000010 0.000010 0.000010 0.057739 0.000010 0.000010 0.000010 0.000010 0.000010 0.925756 0.000010 0.000010 0.000010 0.000010 0.000010 0.016225 0.000010 0.000010 0.000010 0.000010 0.000010 0.000010 0.000010
0.000010 0.000010 0.000010 0.000010 0.000010 0.000010 0.000010 0.000010 0.000010 0.000010 0.000010 0.000010 0.000010 0.000010 0.000010 0.000010 0.000010 0.290099 0.000010 0.000010 0.000010 0.000010 0.000010 0.709611 0.000010 0.000010 0.000010 0.000010 0.000010 0.000010 0.000010
0.000010 0.000010 0.000010 0.000010 0.000010 0.000010 0.000010 0.000010 0.000010 0.000010 0.000010 0.364806 0.000010 0.000010 0.000010 0.000010 0.000010 0.593575 0.000010 0.000010 0.000010 0.000010 0.016510 0.024839 0.000010 0.000010 0.000010 0.000010 0.000010 0.000010 0.000010
0.000010 0.000010 0.000010 0.000010 0.000010 0.000010 0.000010 0.000010 0.000010 0.000010 0.000010 0.337347 0.000010 0.000010 0.000010 0.000010 0.000010 0.604985 0.000010 0.000010 0.000010 0.000010 0.000010 0.057388 0.000010 0.000010 0.000010 0.000010 0.000010 0.000010 0.000010
0.000010 0.000010 0.000010 0.000010 0.000010 0.000010 0.000010 0.000010 0.000010 0.000010 0.000010 0.365864 0.000010 0.000010 0.000010 0.000010 0.000010 0.565682 0.000010 0.000010 0.000010 0.000010 0.021693 0.046490 0.000010 0.000010 0.000010 0.000010 0.000010 0.000010 0.000010
0.000010 0.000010 0.000010 0.000010 0.000010 0.000010 0.000010 0.000010 0.000010 0.000010 0.000010 0.354534 0.000010 0.000010 0.000010 0.000010 0.000010 0.616129 0.000010 0.000010 0.000010 0.000010 0.000010 0.029057 0.000010 0.000010 0.000010 0.000010 0.000010 0.000010 0.000010
0.000010 0.000010 0.000010 0.000010 0.000010 0.000010 0.000010 0.000010 0.000010 0.000010 0.000010 0.336330 0.000010 0.000010 0.000010 0.000010 0.000010 0.618761 0.000010 0.000010 0.000010 0.000010 0.000010 0.044630 0.000010 0.000010 0.000010 0.000010 0.000010 0.000010 0.000010
0.000010 0.000010 0.000010 0.000010 0.000010 0.000010 0.000010 0.000010 0.000010 0.000015 0.000010 0.353400 0.000010 0.000010 0.000010 0.000010 0.000010 0.611737 0.000010 0.000010 0.000010 0.000010 0.000010 0.034578 0.000010 0.000010 0.000010 0.000010 0.000010 0.000010 0.000010
0.000010 0.000010 0.000010 0.000010 0.000010 0.000010 0.000010 0.000010 0.000010 0.000010 0.000010 0.334092 0.000010 0.000010 0.000010 0.000010 0.000010 0.618360 0.000010 0.000010 0.000010 0.000010 0.032251 0.015027 0.000010 0.000010 0.000010 0.000010 0.000010 0.000010 0.000010
0.000010 0.000010 0.000010 0.000010 0.000010 0.000010 0.000010 0.000010 0.000010 0.000010 0.000010 0.333827 0.000010 0.000010 0.000010 0.000010 0.000010 0.622657 0.000010 0.000010 0.000010 0.000010 0.000010 0.043236 0.000010 0.000010 0.000010 0.000010 0.000010 0.000010 0.000010
0.000010 0.000010 0.000010 0.000010 0.000010 0.000010 0.000010 0.000010 0.000010 0.000010 0.000010 0.344799 0.000010 0.000010 0.000010 0.000010 0.000010 0.627554 0.000010 0.000010 0.000010 0.000010 0.000010 0.027368 0.000010 0.000010 0.000010 0.000010 0.000010 0.000010 0.000010
0.000010 0.000010 0.000010 0.000010 0.000010 0.000010 0.000010 0.000010 0.000010 0.000010 0.000010 0.331041 0.000010 0.000010 0.000010 0.000010 0.000010 0.606309 0.000010 0.000010 0.000010 0.000010 0.031589 0.030791 0.000010 0.000010 0.000010 0.000010 0.000010 0.000010 0.000010
0.000010 0.000010 0.005035 0.000010 0.003606 0.000010 0.003882 0.000010 0.000010 0.000010 0.000010 0.210293 0.000010 0.000010 0.006913 0.000010 0.017932 0.692867 0.000010 0.000010 0.000010 0.000010 0.020405 0.025637 0.000010 0.004367 0.000010 0.005406 0.000010 0.000010 0.003466
0.000010 0.000010 0.000010 0.000010 0.000010 0.000010 0.000010 0.000010 0.003652 0.000010 0.000010 0.281260 0.000010 0.000010 0.000010 0.000010 0.010243 0.627401 0.000010 0.000010 0.000010 0.000010 0.027304 0.047227 0.000010 0.000010 0.000010 0.000010 0.002673 0.000010 0.000010
0.000010 0.000010 0.000010 0.000010 0.000010 0.000010 0.000010 0.000010 0.000010 0.000010 0.000010 0.236777 0.000010 0.000010 0.000010 0.000010 0.000010 0.666245 0.000010 0.000010 0.001481 0.000010 0.060350 0.034886 0.000010 0.000010 0.000010 0.000010 0.000010 0.000010 0.000010
0.000010 0.000010 0.000010 0.000010 0.000010 0.000010 0.000010 0.000010 0.000010 0.000010 0.000010 0.239028 0.000010 0.000010 0.000010 0.000010 0.000010 0.698109 0.000010 0.000010 0.000010 0.000010 0.048895 0.013697 0.000010 0.000010 0.000010 0.000010 0.000010 0.000010 0.000010
0.000010 0.000010 0.000010 0.000010 0.000010 0.000010 0.000010 0.000010 0.000010 0.000010 0.000010 0.240595 0.000010 0.000010 0.000010 0.000010 0.000010 0.717164 0.000010 0.000010 0.000010 0.000010 0.034205 0.006689 0.000010 0.000010 0.000010 0.000010 0.001087 0.000010 0.000010
0.000010 0.000010 0.000010 0.000010 0.000010 0.000010 0.000010 0.000010 0.000010 0.004127 0.000010 0.282726 0.000010 0.000010 0.000010 0.000010 0.000010 0.624067 0.000010 0.000010 0.001107 0.000010 0.065656 0.022066 0.000010 0.000010 0.000010 0.000010 0.000010 0.000010 0.000010
0.002703 0.000010 0.000010 0.000010 0.000010 0.000010 0.000010 0.000010 0.000010 0.000017 0.000010 0.305241 0.000010 0.000010 0.000010 0.000010 0.000010 0.603475 0.000010 0.000010 0.000010 0.000010 0.075932 0.012382 0.000010 0.000010 0.000010 0.000010 0.000010 0.000010 0.000010
0.000010 0.000010 0.000010 0.000010 0.000010 0.000010 0.000010 0.000010 0.000010 0.000010 0.000010 0.272819 0.000010 0.000010 0.000010 0.000010 0.000010 0.653963 0.000010 0.000010 0.001233 0.000010 0.045615 0.026109 0.000010 0.000010 0.000010 0.000010 0.000010 0.000010 0.000010
0.000010 0.000010 0.000010 0.000010 0.000010 0.000010 0.000010 0.000010 0.000010 0.007215 0.000010 0.243701 0.000010 0.000010 0.000010 0.000010 0.000010 0.686157 0.000010 0.000010 0.000010 0.000010 0.031043 0.027081 0.000010 0.000010 0.000010 0.000010 0.000010 0.000010 0.004554
0.000010 0.000010 0.000010 0.000010 0.000010 0.000010 0.001571 0.000010 0.000010 0.005793 0.000010 0.282510 0.000010 0.000010 0.000010 0.000014 0.001963 0.629105 0.000010 0.000010 0.000010 0.000010 0.036790 0.038967 0.000010 0.000010 0.000010 0.000010 0.000010 0.000010 0.003067
0.000437 0.000010 0.000010 0.000010 0.000010 0.000010 0.000010 0.758997 0.000010 0.000010 0.174653 0.000010 0.000010 0.000010 0.000010 0.000010 0.065643 0.000010 0.000010 0.000010 0.000010 0.000010 0.000010 0.000010 0.000010 0.000010 0.000010 0.000010 0.000010 0.000010 0.000010
0.000010 0.000010 0.000010 0.000010 0.000010 0.000010 0.000010 0.755833 0.000010 0.000010 0.172560 0.000010 0.000010 0.000010 0.000010 0.000010 0.069253 0.000010 0.000010 0.000010 0.000010 0.000010 0.000010 0.002083 0.000010 0.000010 0.000010 0.000010 0.000010 0.000010 0.000010
0.000010 0.000010 0.000010 0.000010 0.000010 0.000010 0.000010 0.777385 0.000010 0.000010 0.176663 0.000010 0.000010 0.000010 0.000010 0.000010 0.045671 0.000010 0.000010 0.000010 0.000010 0.000010 0.000010 0.000010 0.000010 0.000010 0.000010 0.000010 0.000010 0.000010 0.000010
0.011972 0.000010 0.000010 0.000010 0.000010 0.000010 0.000010 0.738245 0.000010 0.000010 0.174176 0.000010 0.000010 0.000010 0.000010 0.000010 0.075337 0.000010 0.000010 0.000010 0.000010 0.000010 0.000010 0.000010 0.000010 0.000010 0.000010 0.000010 0.000010 0.000010 0.000010
0.000010 0.000010 0.000010 0.000010 0.000010 0.000010 0.000010 0.792423 0.000010 0.000010 0.169754 0.000010 0.000010 0.000010 0.000010 0.000010 0.037543 0.000010 0.000010 0.000010 0.000010 0.000010 0.000010 0.000010 0.000010 0.000010 0.000010 0.000010 0.000010 0.000010 0.000010
0.000010 0.000010 0.000010 0.000010 0.000010 0.000010 0.000010 0.804244 0.000010 0.000010 0.161167 0.000010 0.000010 0.000010 0.000010 0.000010 0.034309 0.000010 0.000010 0.000010 0.000010 0.000010 0.000010 0.000010 0.000010 0.000010 0.000010 0.000010 0.000010 0.000010 0.000010
0.000010 0.000010 0.000010 0.000010 0.000010 0.000010 0.000010 0.798727 0.000010 0.002247 0.168284 0.000010 0.000010 0.000010 0.000010 0.000010 0.022744 0.000010 0.000010 0.000010 0.000010 0.000010 0.000010 0.007739 0.000010 0.000010 0.000010 0.000010 0.000010 0.000010 0.000010
0.000010 0.000010 0.000010 0.000010 0.000010 0.000010 0.000010 0.767348 0.000010 0.007678 0.156280 0.000010 0.000010 0.000010 0.000010 0.000010 0.068424 0.000010 0.000010 0.000010 0.000010 0.000010 0.000010 0.000010 0.000010 0.000010 0.000010 0.000010 0.000010 0.000010 0.000010
0.000010 0.000010 0.000010 0.000010 0.000010 0.000010 0.000010 0.725087 0.000010 0.003450 0.182855 0.000010 0.000010 0.000010 0.000010 0.000010 0.088339 0.000010 0.000010 0.000010 0.000010 0.000010 0.000010 0.000010 0.000010 0.000010 0.000010 0.000010 0.000010 0.000010 0.000010
0.000010 0.000010 0.000010 0.000010 0.000010 0.000010 0.000010 0.746266 0.000010 0.000010 0.167642 0.000010 0.000010 0.000010 0.000010 0.000010 0.085812 0.000010 0.000010 0.000010 0.000010 0.000010 0.000010 0.000010 0.000010 0.000010 0.000010 0.000010 0.000010 0.000010 0.000010
0.008649 0.000010 0.000010 0.000010 0.000010 0.000010 0.000010 0.763263 0.000010 0.000010 0.180700 0.000010 0.000010 0.000010 0.000010 0.000010 0.047118 0.000010 0.000010 0.000010 0.000010 0.000010 0.000010 0.000010 0.000010 0.000010 0.000010 0.000010 0.000010 0.000010 0.000010
0.000010 0.000010 0.000010 0.000010 0.000010 0.000010 0.000010 0.790397 0.000010 0.002797 0.159981 0.000010 0.000010 0.000010 0.000010 0.000010 0.043056 0.000010 0.000010 0.000010 0.000010 0.000010 0.000010 0.003509 0.000010 0.000010 0.000010 0.000010 0.000010 0.000010 0.000010
0.010843 0.000010 0.000010 0.000010 0.000010 0.000010 0.000010 0.755381 0.000010 0.000230 0.175814 0.000010 0.000010 0.000010 0.000010 0.000010 0.045545 0.008556 0.000010 0.000010 0.000010 0.000010 0.000010 0.003390 0.000010 0.000010 0.000010 0.000010 0.000010 0.000010 0.000010
0.000010 0.000010 0.000010 0.000010 0.000010 0.000010 0.000010 0.799873 0.000010 0.000010 0.158494 0.000010 0.000010 0.000010 0.000010 0.000010 0.041352 0.000010 0.000010 0.000010 0.000010 0.000010 0.000010 0.000010 0.000010 0.000010 0.000010 0.000010 0.000010 0.000010 0.000010
0.000010 0.000010 0.000010 0.000010 0.000010 0.000010 0.000010 0.742329 0.000010 0.000010 0.169812 0.000010 0.000010 0.000010 0.000010 0.000010 0.087579 0.000010 0.000010 0.000010 0.000010 0.000010 0.000010 0.000010 0.000010 0.000010 0.000010 0.000010 0.000010 0.000010 0.000010
0.000010 0.000010 0.000010 0.000010 0.000010 0.000010 0.000010 0.787927 0.000010 0.000010 0.176035 0.000010 0.000010 0.000010 0.000010 0.000010 0.035757 0.000010 0.000010 0.000010 0.000010 0.000010 0.000010 0.000010 0.000010 0.000010 0.000010 0.000010 0.000010 0.000010 0.000010
0.000010 0.000010 0.000010 0.000010 0.000010 0.000010 0.000010 0.760590 0.000010 0.000010 0.194599 0.000010 0.000010 0.000010 0.000010 0.000010 0.042521 0.000010 0.000010 0.000010 0.000010 0.000010 0.000010 0.000010 0.000010 0.000010 0.000010 0.000010 0.000010 0.000010 0.002019
0.030698 0.000010 0.000010 0.000010 0.000010 0.000010 0.000010 0.750066 0.000010 0.000010 0.160932 0.000010 0.000010 0.000010 0.000010 0.000010 0.058035 0.000010 0.000010 0.000010 0.000010 0.000010 0.000010 0.000010 0.000010 0.000010 0.000010 0.000010 0.000010 0.000010 0.000010
0.000010 0.000010 0.000010 0.000010 0.000010 0.000010 0.000010 0.785907 0.000010 0.000010 0.177907 0.000010 0.000010 0.000010 0.000010 0.000010 0.033673 0.000010 0.000010 0.000010 0.000010 0.000010 0.000010 0.000010 0.000010 0.000010 0.000010 0.000010 0.000010 0.000010 0.002243
0.000010 0.000010 0.000010 0.000010 0.000010 0.000010 0.000010 0.759042 0.000010 0.000010 0.191604 0.000010 0.000010 0.000010 0.000010 0.000010 0.049074 0.000010 0.000010 0.000010 0.000010 0.000010 0.000010 0.000010 0.000010 0.000010 0.000010 0.000010 0.000010 0.000010 0.000010
0.845906 0.000010 0.000010 0.000010 0.000010 0.000010 0.000010 0.153804 0.000010 0.000010 0.000010 0.000010 0.000010 0.000010 0.000010 0.000010 0.000010 0.000010 0.000010 0.000010 0.000010 0.000010 0.000010 0.000010 0.000010 0.000010 0.000010 0.000010 0.000010 0.000010 0.000010
0.999700 0.000010 0.000010 0.000010 0.000010 0.000010 0.000010 0.000010 0.000010 0.000010 0.000010 0.000010 0.000010 0.000010 0.000010 0.000010 0.000010 0.000010 0.000010 0.000010 0.000010 0.000010 0.000010 0.000010 0.000010 0.000010 0.000010 0.000010 0.000010 0.000010 0.000010
0.999699 0.000010 0.000010 0.000010 0.000010 0.000010 0.000010 0.000010 0.000010 0.000010 0.000010 0.000010 0.000010 0.000010 0.000010 0.000010 0.000010 0.000010 0.000010 0.000010 0.000010 0.000010 0.000011 0.000010 0.000010 0.000010 0.000010 0.000010 0.000010 0.000010 0.000010
0.786417 0.000010 0.000010 0.000010 0.000010 0.000010 0.000010 0.187042 0.000010 0.000010 0.026261 0.000010 0.000010 0.000010 0.000010 0.000010 0.000010 0.000010 0.000010 0.000010 0.000010 0.000010 0.000010 0.000010 0.000010 0.000010 0.000010 0.000010 0.000010 0.000010 0.000010
0.999700 0.000010 0.000010 0.000010 0.000010 0.000010 0.000010 0.000010 0.000010 0.000010 0.000010 0.000010 0.000010 0.000010 0.000010 0.000010 0.000010 0.000010 0.000010 0.000010 0.000010 0.000010 0.000010 0.000010 0.000010 0.000010 0.000010 0.000010 0.000010 0.000010 0.000010
0.999700 0.000010 0.000010 0.000010 0.000010 0.000010 0.000010 0.000010 0.000010 0.000010 0.000010 0.000010 0.000010 0.000010 0.000010 0.000010 0.000010 0.000010 0.000010 0.000010 0.000010 0.000010 0.000010 0.000010 0.000010 0.000010 0.000010 0.000010 0.000010 0.000010 0.000010
0.999700 0.000010 0.000010 0.000010 0.000010 0.000010 0.000010 0.000010 0.000010 0.000010 0.000010 0.000010 0.000010 0.000010 0.000010 0.000010 0.000010 0.000010 0.000010 0.000010 0.000010 0.000010 0.000010 0.000010 0.000010 0.000010 0.000010 0.000010 0.000010 0.000010 0.000010
0.999700 0.000010 0.000010 0.000010 0.000010 0.000010 0.000010 0.000010 0.000010 0.000010 0.000010 0.000010 0.000010 0.000010 0.000010 0.000010 0.000010 0.000010 0.000010 0.000010 0.000010 0.000010 0.000010 0.000010 0.000010 0.000010 0.000010 0.000010 0.000010 0.000010 0.000010
0.999700 0.000010 0.000010 0.000010 0.000010 0.000010 0.000010 0.000010 0.000010 0.000010 0.000010 0.000010 0.000010 0.000010 0.000010 0.000010 0.000010 0.000010 0.000010 0.000010 0.000010 0.000010 0.000010 0.000010 0.000010 0.000010 0.000010 0.000010 0.000010 0.000010 0.000010
0.871595 0.000010 0.000010 0.000010 0.000010 0.000010 0.000010 0.092107 0.000010 0.000010 0.036015 0.000010 0.000010 0.000010 0.000010 0.000010 0.000012 0.000010 0.000010 0.000010 0.000010 0.000010 0.000010 0.000010 0.000010 0.000010 0.000010 0.000010 0.000010 0.000010 0.000010
0.857034 0.000010 0.000010 0.000010 0.000010 0.000010 0.000010 0.120883 0.000010 0.000010 0.021802 0.000010 0.000010 0.000010 0.000010 0.000010 0.000010 0.000010 0.000010 0.000010 0.000010 0.000010 0.000010 0.000010 0.000010 0.000010 0.000010 0.000010 0.000010 0.000010 0.000010
0.910240 0.000010 0.000010 0.000010 0.000010 0.000010 0.000010 0.000010 0.000010 0.000010 0.000010 0.005300 0.000010 0.000010 0.000010 0.000010 0.042335 0.035819 0.000010 0.000010 0.000010 0.000010 0.000010 0.006045 0.000010 0.000010 0.000010 0.000010 0.000010 0.000010 0.000010
0.999700 0.000010 0.000010 0.000010 0.000010 0.000010 0.000010 0.000010 0.000010 0.000010 0.000010 0.000010 0.000010 0.000010 0.000010 0.000010 0.000010 0.000010 0.000010 0.000010 0.000010 0.000010 0.000010 0.000010 0.000010 0.000010 0.000010 0.000010 0.000010 0.000010 0.000010
0.729801 0.000010 0.000010 0.000010 0.000010 0.000010 0.000010 0.160542 0.000010 0.012609 0.023787 0.000010 0.000010 0.000010 0.000010 0.000010 0.050514 0.010272 0.000010 0.000010 0.000010 0.000010 0.004938 0.007308 0.000010 0.000010 0.000010 0.000010 0.000010 0.000010 0.000010
0.999691 0.000010 0.000010 0.000010 0.000010 0.000010 0.000010 0.000010 0.000019 0.000010 0.000010 0.000010 0.000010 0.000010 0.000010 0.000010 0.000010 0.000010 0.000010 0.000010 0.000010 0.000010 0.000010 0.000010 0.000010 0.000010 0.000010 0.000010 0.000010 0.000010 0.000010
0.999700 0.000010 0.000010 0.000010 0.000010 0.000010 0.000010 0.000010 0.000010 0.000010 0.000010 0.000010 0.000010 0.000010 0.000010 0.000010 0.000010 0.000010 0.000010 0.000010 0.000010 0.000010 0.000010 0.000010 0.000010 0.000010 0.000010 0.000010 0.000010 0.000010 0.000010
0.999700 0.000010 0.000010 0.000010 0.000010 0.000010 0.000010 0.000010 0.000010 0.000010 0.000010 0.000010 0.000010 0.000010 0.000010 0.000010 0.000010 0.000010 0.000010 0.000010 0.000010 0.000010 0.000010 0.000010 0.000010 0.000010 0.000010 0.000010 0.000010 0.000010 0.000010
0.024813 0.000010 0.030386 0.003515 0.007959 0.000010 0.000010 0.106645 0.000010 0.000010 0.028757 0.000010 0.015903 0.000010 0.007639 0.010490 0.000010 0.000010 0.009333 0.000010 0.000010 0.033245 0.000010 0.000010 0.000010 0.001917 0.001297 0.703622 0.000010 0.014319 0.000010
0.000010 0.000010 0.000010 0.014303 0.000010 0.000010 0.000010 0.072287 0.000010 0.000010 0.001007 0.000010 0.000010 0.000010 0.000010 0.000010 0.000010 0.000010 0.000010 0.000010 0.000010 0.067439 0.000010 0.000010 0.000010 0.000010 0.041139 0.803575 0.000010 0.000010 0.000010
0.000010 0.000010 0.000010 0.000010 0.000010 0.000010 0.000010 0.000010 0.000010 0.000010 0.000010 0.000010 0.000010 0.000010 0.000010 0.000010 0.000010 0.000010 0.000010 0.000010 0.000010 0.000010 0.000010 0.000010 0.000010 0.000010 0.000010 0.999700 0.000010 0.000010 0.000010
0.000010 0.000010 0.000010 0.000010 0.000010 0.000010 0.000010 0.000010 0.000010 0.000010 0.000010 0.000010 0.000010 0.000010 0.000010 0.000010 0.000010 0.000010 0.000010 0.000010 0.000010 0.000010 0.000010 0.000010 0.000010 0.000010 0.000010 0.999700 0.000010 0.000010 0.000010
0.000010 0.000010 0.023980 0.019782 0.001208 0.000010 0.000010 0.052290 0.000010 0.000010 0.030920 0.000010 0.000010 0.000010 0.000010 0.012538 0.000010 0.000010 0.000010 0.000010 0.000010 0.008348 0.000010 0.000010 0.000010 0.000010 0.026203 0.824511 0.000010 0.000010 0.000010
0.018002 0.000010 0.037963 0.009867 0.010134 0.000010 0.000010 0.074329 0.000010 0.000010 0.012460 0.000010 0.000010 0.012994 0.000010 0.000010 0.000010 0.000010 0.015094 0.000010 0.000010 0.074503 0.000010 0.000010 0.000010 0.000010 0.162123 0.572331 0.000010 0.000010 0.000010
0.000010 0.000010 0.003319 0.000010 0.005954 0.000010 0.015798 0.020921 0.000010 0.000010 0.001598 0.000010 0.000010 0.018548 0.000010 0.000010 0.000010 0.000010 0.017568 0.000010 0.000010 0.120487 0.000010 0.000010 0.000010 0.014670 0.140283 0.640653 0.000010 0.000010 0.000010
0.000010 0.000010 0.000010 0.000010 0.000010 0.000010 0.000010 0.000010 0.000010 0.000010 0.000010 0.000010 0.000010 0.000010 0.000010 0.000010 0.000010 0.000010 0.000010 0.000010 0.000010 0.000010 0.000010 0.000010 0.000010 0.000010 0.000010 0.999700 0.000010 0.000010 0.000010
0.000010 0.000010 0.000010 0.000010 0.000010 0.000010 0.000010 0.000010 0.000010 0.000010 0.000010 0.000010 0.000010 0.000010 0.000010 0.000010 0.000010 0.000010 0.000010 0.000010 0.000010 0.000010 0.000010 0.000010 0.000010 0.000010 0.000010 0.999700 0.000010 0.000010 0.000010
0.000010 0.000010 0.000010 0.000010 0.000010 0.000010 0.000010 0.019965 0.000010 0.000010 0.019464 0.000010 0.000010 0.000010 0.000010 0.000010 0.000010 0.000010 0.000010 0.000010 0.000010 0.000010 0.000010 0.000010 0.000010 0.000010 0.000010 0.960291 0.000010 0.000010 0.000010
0.000010 0.002784 0.032704 0.000941 0.036578 0.000010 0.000010 0.106280 0.000010 0.000010 0.043384 0.000010 0.028649 0.002618 0.005761 0.006138 0.000010 0.000010 0.000010 0.000010 0.000010 0.012443 0.000010 0.000010 0.000010 0.000010 0.000010 0.721530 0.000010 0.000010 0.000010
0.000010 0.000010 0.022518 0.000010 0.000010 0.000010 0.000010 0.034006 0.000010 0.000010 0.001054 0.000010 0.002132 0.000010 0.000010 0.000010 0.000010 0.000010 0.008041 0.000010 0.000010 0.012742 0.000010 0.000010 0.000010 0.029278 0.094094 0.795915 0.000010 0.000010 0.000010
0.000010 0.000010 0.000010 0.000010 0.000010 0.000010 0.000010 0.000010 0.000010 0.000010 0.000010 0.000010 0.000010 0.000010 0.000010 0.000010 0.000010 0.000010 0.000010 0.000010 0.000010 0.000010 0.000010 0.000010 0.000010 0.000010 0.000010 0.999700 0.000010 0.000010 0.000010
0.000010 0.000010 0.000010 0.000010 0.000010 0.000010 0.000010 0.000010 0.000010 0.000010 0.000010 0.000010 0.000010 0.000010 0.000010 0.000010 0.000010 0.000010 0.000010 0.000010 0.000010 0.000010 0.000010 0.000010 0.000010 0.000010 0.000010 0.999700 0.000010 0.000010 0.000010
0.000010 0.009923 0.000010 0.012775 0.000010 0.000010 0.000010 0.058069 0.000010 0.000010 0.000010 0.000010 0.000010 0.002637 0.000010 0.000010 0.000010 0.000010 0.031744 0.000010 0.000010 0.075677 0.000010 0.000010 0.000010 0.002358 0.148757 0.657841 0.000010 0.000010 0.000010
0.000708 0.000010 0.000010 0.000010 0.000010 0.000010 0.000010 0.008245 0.000010 0.000010 0.000010 0.000010 0.000010 0.010753 0.004396 0.000010 0.000010 0.000010 0.000050 0.000010 0.000010 0.046861 0.000010 0.000010 0.000010 0.024384 0.122612 0.781771 0.000010 0.000010 0.000010
0.000010 0.000010 0.000010 0.000010 0.000010 0.000010 0.000010 0.000010 0.000010 0.000010 0.000010 0.000010 0.000010 0.000010 0.000010 0.000010 0.000010 0.000010 0.000010 0.000010 0.000010 0.000010 0.000010 0.000010 0.000010 0.000010 0.000010 0.999700 0.000010 0.000010 0.000010
0.000010 0.000010 0.000010 0.000010 0.000010 0.000010 0.000010 0.000010 0.000010 0.000010 0.000010 0.000010 0.000014 0.000010 0.000010 0.000010 0.000010 0.000010 0.000010 0.000010 0.000010 0.000010 0.000010 0.000010 0.000010 0.000010 0.000010 0.999696 0.000010 0.000010 0.000010
0.029811 0.000010 0.071693 0.000958 0.000010 0.000010 0.017973 0.138742 0.000010 0.000010 0.025076 0.000010 0.000010 0.001586 0.004246 0.000010 0.000010 0.000010 0.032778 0.000010 0.000010 0.044501 0.000010 0.000010 0.005421 0.000685 0.102086 0.520636 0.000010 0.003647 0.000010
0.000010 0.007167 0.023912 0.000010 0.000010 0.000010 0.000010 0.003612 0.000010 0.000010 0.000010 0.000010 0.000010 0.000010 0.000010 0.000010 0.000010 0.000010 0.011250 0.000010 0.000010 0.930170 0.000010 0.000010 0.000010 0.000010 0.012600 0.000010 0.000010 0.011049 0.000010
0.000010 0.000010 0.000010 0.000010 0.000010 0.000010 0.000010 0.008815 0.000010 0.000010 0.000010 0.000010 0.000010 0.000010 0.000010 0.000010 0.000010 0.000010 0.000010 0.000010 0.000010 0.990895 0.000010 0.000010 0.000010 0.000010 0.000010 0.000010 0.000010 0.000010 0.000010
0.000010 0.020320 0.000010 0.000010 0.000010 0.000010 0.000010 0.000010 0.000010 0.000010 0.000010 0.000010 0.000010 0.032359 0.003165 0.003228 0.000010 0.000010 0.000010 0.000010 0.000010 0.900262 0.000010 0.000010 0.000827 0.000010 0.017170 0.005272 0.000010 0.017178 0.000010
0.000010 0.000010 0.000010 0.000010 0.000010 0.000010 0.000010 0.001298 0.000010 0.000010 0.014604 0.000010 0.000010 0.036556 0.010521 0.000010 0.000010 0.000010 0.006047 0.000010 0.000010 0.894432 0.000010 0.000010 0.000010 0.020752 0.015559 0.000010 0.000010 0.000010 0.000010
0.000010 0.000010 0.000010 0.000010 0.000010 0.000010 0.000010 0.000010 0.000010 0.000010 0.002052 0.000010 0.000010 0.000010 0.000010 0.000010 0.000010 0.000010 0.000010 0.000010 0.000010 0.997658 0.000010 0.000010 0.000010 0.000010 0.000010 0.000010 0.000010 0.000010 0.000010
0.000010 0.000010 0.000010 0.000010 0.000010 0.000010 0.000010 0.000010 0.000010 0.000010 0.000010 0.000010 0.000010 0.000010 0.000010 0.000010 0.000010 0.000010 0.000010 0.000010 0.000010 0.999700 0.000010 0.000010 0.000010 0.000010 0.000010 0.000010 0.000010 0.000010 0.000010
0.000010 0.000010 0.000010 0.000010 0.000010 0.000010 0.000010 0.000010 0.000010 0.000010 0.000010 0.000010 0.000010 0.000010 0.000010 0.000010 0.000010 0.000010 0.000010 0.000010 0.000010 0.999700 0.000010 0.000010 0.000010 0.000010 0.000010 0.000010 0.000010 0.000010 0.000010
0.000010 0.000010 0.000010 0.000010 0.000010 0.000010 0.000010 0.000010 0.000010 0.000010 0.000010 0.000010 0.000010 0.000010 0.000010 0.000010 0.000010 0.000010 0.000010 0.000010 0.000010 0.999700 0.000010 0.000010 0.000010 0.000010 0.000010 0.000010 0.000010 0.000010 0.000010
0.000010 0.000010 0.000010 0.000010 0.000010 0.000010 0.000010 0.000010 0.000010 0.000010 0.000010 0.000010 0.000010 0.003807 0.004570 0.000010 0.000010 0.000010 0.000449 0.000010 0.000010 0.990904 0.000010 0.000010 0.000010 0.000010 0.000010 0.000010 0.000010 0.000010 0.000010
0.000010 0.000010 0.000010 0.000010 0.000010 0.000010 0.000010 0.000010 0.000010 0.000010 0.000010 0.000010 0.000010 0.000010 0.000010 0.000010 0.000010 0.000010 0.000010 0.000010 0.000010 0.999700 0.000010 0.000010 0.000010 0.000010 0.000010 0.000010 0.000010 0.000010 0.000010
0.000010 0.000010 0.000010 0.000010 0.000010 0.000010 0.009991 0.000010 0.000010 0.000010 0.000010 0.000010 0.002393 0.006712 0.000010 0.012179 0.000010 0.000010 0.021497 0.000010 0.000010 0.938656 0.000010 0.000010 0.008332 0.000010 0.000010 0.000010 0.000010 0.000010 0.000010
0.000010 0.004229 0.000010 0.000010 0.000010 0.000010 0.000010 0.000010 0.000010 0.000010 0.013523 0.000010 0.002466 0.000010 0.000010 0.000010 0.000010 0.000010 0.000010 0.000010 0.000010 0.966186 0.000010 0.000010 0.000010 0.011018 0.002328 0.000010 0.000010 0.000010 0.000010
0.000010 0.000010 0.000010 0.000010 0.000010 0.000010 0.000010 0.000010 0.000010 0.000010 0.000010 0.000010 0.000010 0.000010 0.000010 0.000010 0.000010 0.000010 0.000010 0.000010 0.000010 0.999700 0.000010 0.000010 0.000010 0.000010 0.000010 0.000010 0.000010 0.000010 0.000010
0.000010 0.000010 0.000010 0.000010 0.000010 0.000010 0.000010 0.000010 0.000010 0.000010 0.000010 0.000010 0.000010 0.000010 0.000010 0.000010 0.000010 0.000010 0.000010 0.000010 0.000010 0.999700 0.000010 0.000010 0.000010 0.000010 0.000010 0.000010 0.000010 0.000010 0.000010
0.000010 0.008300 0.014148 0.000010 0.000010 0.000010 0.002255 0.000010 0.000010 0.000010 0.000010 0.000010 0.000010 0.023400 0.000010 0.000010 0.000010 0.000010 0.000010 0.000010 0.000010 0.937718 0.000010 0.000010 0.000010 0.000010 0.013928 0.000010 0.000010 0.000010 0.000010
0.000010 0.009493 0.003273 0.000010 0.000010 0.000010 0.000010 0.000010 0.000010 0.000010 0.000010 0.000010 0.000010 0.000010 0.000010 0.000010 0.000010 0.000010 0.004260 0.000010 0.000010 0.980046 0.000010 0.000010 0.000010 0.000010 0.000010 0.000010 0.002667 0.000010 0.000010
0.012772 0.000010 0.000010 0.000010 0.000010 0.000010 0.000010 0.000010 0.000010 0.000010 0.000010 0.000010 0.000010 0.029167 0.000010 0.000010 0.000010 0.000010 0.000010 0.000010 0.000010 0.942359 0.000010 0.000010 0.000010 0.015433 0.000010 0.000010 0.000010 0.000010 0.000010
0.000010 0.000322 0.000010 0.000010 0.000010 0.000010 0.000010 0.000010 0.000010 0.000010 0.000010 0.000010 0.003998 0.057638 0.013956 0.000010 0.000010 0.000010 0.000010 0.000010 0.000010 0.923827 0.000010 0.000010 0.000010 0.000010 0.000010 0.000010 0.000010 0.000010 0.000010
0.000010 0.016823 0.000010 0.004544 0.000010 0.000010 0.000010 0.000010 0.000010 0.000010 0.007273 0.000010 0.027003 0.000010 0.000010 0.000014 0.000010 0.000010 0.001862 0.000010 0.000010 0.916020 0.000010 0.000010 0.000010 0.000010 0.018025 0.008216 0.000010 0.000010 0.000010
0.000010 0.000010 0.000010 0.000010 0.000010 0.000010 0.000010 0.000010 0.000010 0.000010 0.000010 0.000010 0.000010 0.000010 0.000010 0.000010 0.000010 0.000010 0.000010 0.000010 0.000010 0.999700 0.000010 0.000010 0.000010 0.000010 0.000010 0.000010 0.000010 0.000010 0.000010
0.005380 0.000010 0.000010 0.000010 0.000010 0.000010 0.000010 0.799796 0.008317 0.000010 0.138605 0.000010 0.000010 0.000010 0.000010 0.000010 0.026486 0.008133 0.000010 0.000010 0.000010 0.000010 0.004635 0.008418 0.000010 0.000010 0.000010 0.000010 0.000010 0.000010 0.000010
0.000010 0.000010 0.000010 0.000010 0.000010 0.000010 0.000010 0.945055 0.000010 0.000010 0.054655 0.000010 0.000010 0.000010 0.000010 0.000010 0.000010 0.000010 0.000010 0.000010 0.000010 0.000010 0.000010 0.000010 0.000010 0.000010 0.000010 0.000010 0.000010 0.000010 0.000010
0.000010 0.000010 0.000010 0.000010 0.000010 0.000010 0.000010 0.976239 0.000010 0.000010 0.023471 0.000010 0.000010 0.000010 0.000010 0.000010 0.000010 0.000010 0.000010 0.000010 0.000010 0.000010 0.000010 0.000010 0.000010 0.000010 0.000010 0.000010 0.000010 0.000010 0.000010
0.000010 0.000010 0.000010 0.000010 0.000010 0.000010 0.000010 0.887230 0.000010 0.000010 0.112480 0.000010 0.000010 0.000010 0.000010 0.000010 0.000010 0.000010 0.000010 0.000010 0.000010 0.000010 0.000010 0.000010 0.000010 0.000010 0.000010 0.000010 0.000010 0.000010 0.000010
0.014879 0.000010 0.000010 0.000010 0.000010 0.000010 0.000010 0.822942 0.000010 0.000010 0.142339 0.000010 0.000010 0.000010 0.000010 0.000010 0.019570 0.000010 0.000010 0.000010 0.000010 0.000010 0.000010 0.000010 0.000010 0.000010 0.000010 0.000010 0.000010 0.000010 0.000010
0.000010 0.000010 0.000010 0.000010 0.000010 0.000010 0.000010 0.874173 0.000010 0.000010 0.125537 0.000010 0.000010 0.000010 0.000010 0.000010 0.000010 0.000010 0.000010 0.000010 0.000010 0.000010 0.000010 0.000010 0.000010 0.000010 0.000010 0.000010 0.000010 0.000010 0.000010
0.000010 0.000010 0.000010 0.000010 0.000010 0.000010 0.000010 0.859242 0.000010 0.000010 0.140468 0.000010 0.000010 0.000010 0.000010 0.000010 0.000010 0.000010 0.000010 0.000010 0.000010 0.000010 0.000010 0.000010 0.000010 0.000010 0.000010 0.000010 0.000010 0.000010 0.000010
0.000010 0.000010 0.000010 0.000010 0.000010 0.000010 0.000010 0.918732 0.000010 0.002914 0.026820 0.003356 0.000010 0.000010 0.000010 0.000010 0.000010 0.043389 0.000010 0.000010 0.000010 0.000010 0.000010 0.000324 0.000010 0.000010 0.000010 0.000010 0.004226 0.000010 0.000010
0.000010 0.000010 0.000010 0.000010 0.000010 0.000010 0.000010 0.857332 0.000010 0.000010 0.142378 0.000010 0.000010 0.000010 0.000010 0.000010 0.000010 0.000010 0.000010 0.000010 0.000010 0.000010 0.000010 0.000010 0.000010 0.000010 0.000010 0.000010 0.000010 0.000010 0.000010
0.002191 0.000010 0.000010 0.000010 0.000010 0.000010 0.000010 0.853589 0.000010 0.000010 0.143940 0.000010 0.000010 0.000010 0.000010 0.000010 0.000010 0.000010 0.000010 0.000010 0.000010 0.000010 0.000010 0.000010 0.000010 0.000010 0.000010 0.000010 0.000010 0.000010 0.000010
0.000010 0.000010 0.000010 0.000010 0.000010 0.000010 0.000010 0.896260 0.000010 0.000010 0.103450 0.000010 0.000010 0.000010 0.000010 0.000010 0.000010 0.000010 0.000010 0.000010 0.000010 0.000010 0.000010 0.000010 0.000010 0.000010 0.000010 0.000010 0.000010 0.000010 0.000010
0.000010 0.000010 0.000010 0.000010 0.000010 0.000010 0.000010 0.885623 0.000010 0.000010 0.114087 0.000010 0.000010 0.000010 0.000010 0.000010 0.000010 0.000010 0.000010 0.000010 0.000010 0.000010 0.000010 0.000010 0.000010 0.000010 0.000010 0.000010 0.000010 0.000010 0.000010
0.000010 0.000010 0.000010 0.000010 0.000010 0.000010 0.000010 0.950579 0.000010 0.000010 0.049131 0.000010 0.000010 0.000010 0.000010 0.000010 0.000010 0.000010 0.000010 0.000010 0.000010 0.000010 0.000010 0.000010 0.000010 0.000010 0.000010 0.000010 0.000010 0.000010 0.000010
0.000010 0.000010 0.000010 0.000010 0.000010 0.000010 0.000010 0.873975 0.000010 0.000010 0.125735 0.000010 0.000010 0.000010 0.000010 0.000010 0.000010 0.000010 0.000010 0.000010 0.000010 0.000010 0.000010 0.000010 0.000010 0.000010 0.000010 0.000010 0.000010 0.000010 0.000010
0.000010 0.000010 0.000010 0.000010 0.000010 0.000010 0.000010 0.958588 0.000010 0.000010 0.041122 0.000010 0.000010 0.000010 0.000010 0.000010 0.000010 0.000010 0.000010 0.000010 0.000010 0.000010 0.000010 0.000010 0.000010 0.000010 0.000010 0.000010 0.000010 0.000010 0.000010
0.000010 0.000010 0.000010 0.000010 0.000010 0.000010 0.000010 0.934669 0.000010 0.000010 0.065041 0.000010 0.000010 0.000010 0.000010 0.000010 0.000010 0.000010 0.000010 0.000010 0.000010 0.000010 0.000010 0.000010 0.000010 0.000010 0.000010 0.000010 0.000010 0.000010 0.000010
0.000010 0.000010 0.000010 0.000010 0.000010 0.000010 0.000010 0.964476 0.000010 0.000010 0.035234 0.000010 0.000010 0.000010 0.000010 0.000010 0.000010 0.000010 0.000010 0.000010 0.000010 0.000010 0.000010 0.000010 0.000010 0.000010 0.000010 0.000010 0.000010 0.000010 0.000010
0.000010 0.000010 0.000010 0.000010 0.000010 0.000010 0.000010 0.952901 0.000010 0.000010 0.046809 0.000010 0.000010 0.000010 0.000010 0.000010 0.000010 0.000010 0.000010 0.000010 0.000010 0.000010 0.000010 0.000010 0.000010 0.000010 0.000010 0.000010 0.000010 0.000010 0.000010
0.019129 0.000010 0.000010 0.000010 0.000010 0.000010 0.000010 0.916414 0.000010 0.000010 0.023941 0.000010 0.000010 0.000010 0.000010 0.000010 0.027410 0.012055 0.000010 0.000010 0.000010 0.000010 0.000010 0.000801 0.000010 0.000010 0.000010 0.000010 0.000010 0.000010 0.000010
0.000010 0.000010 0.000010 0.000010 0.000010 0.000010 0.000010 0.870339 0.000010 0.000010 0.129371 0.000010 0.000010 0.000010 0.000010 0.000010 0.000010 0.000010 0.000010 0.000010 0.000010 0.000010 0.000010 0.000010 0.000010 0.000010 0.000010 0.000010 0.000010 0.000010 0.000010
0.000010 0.000010 0.000010 0.000010 0.000010 0.000010 0.000010 0.000010 0.000010 0.999700 0.000010 0.000010 0.000010 0.000010 0.000010 0.000010 0.000010 0.000010 0.000010 0.000010 0.000010 0.000010 0.000010 0.000010 0.000010 0.000010 0.000010 0.000010 0.000010 0.000010 0.000010
0.000010 0.000010 0.000010 0.000010 0.000010 0.000010 0.000010 0.000010 0.000010 0.999700 0.000010 0.000010 0.000010 0.000010 0.000010 0.000010 0.000010 0.000010 0.000010 0.000010 0.000010 0.000010 0.000010 0.000010 0.000010 0.000010 0.000010 0.000010 0.000010 0.000010 0.000010
0.000010 0.000010 0.000010 0.000010 0.000010 0.000010 0.000010 0.000010 0.000010 0.999700 0.000010 0.000010 0.000010 0.000010 0.000010 0.000010 0.000010 0.000010 0.000010 0.000010 0.000010 0.000010 0.000010 0.000010 0.000010 0.000010 0.000010 0.000010 0.000010 0.000010 0.000010
0.000010 0.000010 0.000010 0.000010 0.000010 0.000010 0.000010 0.000010 0.000010 0.999700 0.000010 0.000010 0.000010 0.000010 0.000010 0.000010 0.000010 0.000010 0.000010 0.000010 0.000010 0.000010 0.000010 0.000010 0.000010 0.000010 0.000010 0.000010 0.000010 0.000010 0.000010
0.000010 0.000010 0.000010 0.000010 0.000010 0.000010 0.000010 0.000010 0.000010 0.999700 0.000010 0.000010 0.000010 0.000010 0.000010 0.000010 0.000010 0.000010 0.000010 0.000010 0.000010 0.000010 0.000010 0.000010 0.000010 0.000010 0.000010 0.000010 0.000010 0.000010 0.000010
0.026867 0.000010 0.000010 0.010813 0.000010 0.000010 0.000010 0.008164 0.000010 0.859763 0.009245 0.000010 0.004515 0.000010 0.000010 0.000010 0.033603 0.000010 0.000010 0.000010 0.013837 0.000010 0.000010 0.000010 0.000010 0.000010 0.026125 0.006860 0.000010 0.000010 0.000010
0.000010 0.000010 0.000010 0.000010 0.000010 0.000010 0.000010 0.000010 0.000010 0.999700 0.000010 0.000010 0.000010 0.000010 0.000010 0.000010 0.000010 0.000010 0.000010 0.000010 0.000010 0.000010 0.000010 0.000010 0.000010 0.000010 0.000010 0.000010 0.000010 0.000010 0.000010
0.000010 0.000010 0.000010 0.000010 0.000010 0.000010 0.000010 0.000010 0.000010 0.999700 0.000010 0.000010 0.000010 0.000010 0.000010 0.000010 0.000010 0.000010 0.000010 0.000010 0.000010 0.000010 0.000010 0.000010 0.000010 0.000010 0.000010 0.000010 0.000010 0.000010 0.000010
0.000010 0.000010 0.000010 0.000010 0.000010 0.000010 0.000010 0.000010 0.000010 0.999700 0.000010 0.000010 0.000010 0.000010 0.000010 0.000010 0.000010 0.000010 0.000010 0.000010 0.000010 0.000010 0.000010 0.000010 0.000010 0.000010 0.000010 0.000010 0.000010 0.000010 0.000010
0.000010 0.000010 0.000010 0.000010 0.000010 0.000010 0.000010 0.000010 0.000010 0.999700 0.000010 0.000010 0.000010 0.000010 0.000010 0.000010 0.000010 0.000010 0.000010 0.000010 0.000010 0.000010 0.000010 0.000010 0.000010 0.000010 0.000010 0.000010 0.000010 0.000010 0.000010
0.000010 0.000010 0.000010 0.000010 0.000010 0.000010 0.000010 0.000010 0.000010 0.999700 0.000010 0.000010 0.000010 0.000010 0.000010 0.000010 0.000010 0.000010 0.000010 0.000010 0.000010 0.000010 0.000010 0.000010 0.000010 0.000010 0.000010 0.000010 0.000010 0.000010 0.000010
0.000010 0.000010 0.000010 0.000010 0.000010 0.000010 0.000010 0.000010 0.000010 0.999700 0.000010 0.000010 0.000010 0.000010 0.000010 0.000010 0.000010 0.000010 0.000010 0.000010 0.000010 0.000010 0.000010 0.000010 0.000010 0.000010 0.000010 0.000010 0.000010 0.000010 0.000010
0.000010 0.000010 0.000010 0.000010 0.000010 0.000010 0.000010 0.000010 0.000010 0.999700 0.000010 0.000010 0.000010 0.000010 0.000010 0.000010 0.000010 0.000010 0.000010 0.000010 0.000010 0.000010 0.000010 0.000010 0.000010 0.000010 0.000010 0.000010 0.000010 0.000010 0.000010
0.000010 0.000010 0.000010 0.000010 0.000010 0.000010 0.000010 0.000010 0.000010 0.999700 0.000010 0.000010 0.000010 0.000010 0.000010 0.000010 0.000010 0.000010 0.000010 0.000010 0.000010 0.000010 0.000010 0.000010 0.000010 0.000010 0.000010 0.000010 0.000010 0.000010 0.000010
0.000010 0.000010 0.000010 0.000010 0.000010 0.000010 0.000010 0.000010 0.000010 0.999695 0.000010 0.000010 0.000010 0.000010 0.000010 0.000010 0.000010 0.000010 0.000010 0.000010 0.000015 0.000010 0.000010 0.000010 0.000010 0.000010 0.000010 0.000010 0.000010 0.000010 0.000010
0.000010 0.000010 0.000010 0.000010 0.000010 0.000010 0.000010 0.000010 0.000010 0.999700 0.000010 0.000010 0.000010 0.000010 0.000010 0.000010 0.000010 0.000010 0.000010 0.000010 0.000010 0.000010 0.000010 0.000010 0.000010 0.000010 0.000010 0.000010 0.000010 0.000010 0.000010
0.000010 0.000010 0.000010 0.000010 0.000010 0.000010 0.000010 0.000010 0.000010 0.999700 0.000010 0.000010 0.000010 0.000010 0.000010 0.000010 0.000010 0.000010 0.000010 0.000010 0.000010 0.000010 0.000010 0.000010 0.000010 0.000010 0.000010 0.000010 0.000010 0.000010 0.000010
0.000010 0.000010 0.000010 0.000010 0.000010 0.000010 0.000010 0.000010 0.000010 0.999700 0.000010 0.000010 0.000010 0.000010 0.000010 0.000010 0.000010 0.000010 0.000010 0.000010 0.000010 0.000010 0.000010 0.000010 0.000010 0.000010 0.000010 0.000010 0.000010 0.000010 0.000010
0.000010 0.000010 0.000010 0.000010 0.000010 0.000010 0.000010 0.000010 0.000010 0.999700 0.000010 0.000010 0.000010 0.000010 0.000010 0.000010 0.000010 0.000010 0.000010 0.000010 0.000010 0.000010 0.000010 0.000010 0.000010 0.000010 0.000010 0.000010 0.000010 0.000010 0.000010
0.000010 0.000010 0.000010 0.000010 0.000010 0.000010 0.000010 0.000010 0.000010 0.999700 0.000010 0.000010 0.000010 0.000010 0.000010 0.000010 0.000010 0.000010 0.000010 0.000010 0.000010 0.000010 0.000010 0.000010 0.000010 0.000010 0.000010 0.000010 0.000010 0.000010 0.000010
0.000010 0.000010 0.000010 0.000010 0.000010 0.000010 0.000010 0.000010 0.000010 0.000010 0.000010 0.000010 0.000010 0.000010 0.000010 0.000010 0.999700 0.000010 0.000010 0.000010 0.000010 0.000010 0.000010 0.000010 0.000010 0.000010 0.000010 0.000010 0.000010 0.000010 0.000010
0.000010 0.000010 0.000010 0.000010 0.000010 0.000010 0.000010 0.000010 0.000010 0.000010 0.000010 0.000010 0.000010 0.000010 0.000010 0.000010 0.999700 0.000010 0.000010 0.000010 0.000010 0.000010 0.000010 0.000010 0.000010 0.000010 0.000010 0.000010 0.000010 0.000010 0.000010
0.023779 0.000010 0.000010 0.000010 0.000010 0.000010 0.000010 0.091917 0.027975 0.006363 0.011209 0.056426 0.000010 0.000010 0.000010 0.000010 0.755301 0.009389 0.000010 0.000010 0.000010 0.000010 0.015282 0.002149 0.000010 0.000010 0.000010 0.000010 0.000010 0.000010 0.000010
0.000010 0.000010 0.000010 0.000010 0.000010 0.000010 0.000010 0.000010 0.000010 0.000010 0.000010 0.000010 0.000010 0.000010 0.000010 0.000010 0.986026 0.008481 0.000010 0.000010 0.000010 0.000010 0.000010 0.005212 0.000010 0.000010 0.000010 0.000010 0.000010 0.000010 0.000010
0.000010 0.000010 0.000010 0.000010 0.000010 0.000010 0.000010 0.000010 0.000010 0.000010 0.000010 0.000010 0.000010 0.000010 0.000010 0.000010 0.999700 0.000010 0.000010 0.000010 0.000010 0.000010 0.000010 0.000010 0.000010 0.000010 0.000010 0.000010 0.000010 0.000010 0.000010
0.000010 0.000010 0.000010 0.000010 0.000010 0.000010 0.000010 0.000010 0.000010 0.000010 0.000010 0.000010 0.000010 0.000010 0.000010 0.000010 0.999700 0.000010 0.000010 0.000010 0.000010 0.000010 0.000010 0.000010 0.000010 0.000010 0.000010 0.000010 0.000010 0.000010 0.000010
0.010257 0.000010 0.000010 0.000010 0.000010 0.000010 0.000010 0.053662 0.000010 0.013910 0.009628 0.000010 0.000010 0.000010 0.000010 0.000010 0.859792 0.034518 0.000010 0.000010 0.000010 0.000010 0.011863 0.006141 0.000010 0.000010 0.000010 0.000010 0.000010 0.000010 0.000010
0.000010 0.000010 0.000010 0.000010 0.000010 0.000010 0.000010 0.069408 0.000010 0.035798 0.012918 0.000010 0.000010 0.000010 0.000010 0.000010 0.799158 0.073517 0.000010 0.000010 0.000010 0.000010 0.008950 0.000010 0.000010 0.000010 0.000010 0.000010 0.000010 0.000010 0.000010
0.000010 0.000010 0.000010 0.000010 0.000010 0.000010 0.000010 0.034721 0.000010 0.017737 0.005485 0.000010 0.000010 0.000010 0.000010 0.000010 0.906407 0.021128 0.000010 0.000010 0.000010 0.000010 0.000010 0.011514 0.000010 0.000010 0.000010 0.000010 0.002768 0.000010 0.000010
0.010274 0.000010 0.000010 0.000010 0.000010 0.000010 0.000010 0.020006 0.000010 0.000010 0.023171 0.000010 0.000010 0.000010 0.000010 0.000010 0.884246 0.054204 0.000010 0.000010 0.000010 0.000010 0.000010 0.007849 0.000010 0.000010 0.000010 0.000010 0.000010 0.000010 0.000010
0.012286 0.000010 0.000010 0.000010 0.000010 0.000010 0.000010 0.046598 0.000010 0.001763 0.017450 0.007928 0.000010 0.000010 0.000010 0.000010 0.913725 0.000010 0.000010 0.000010 0.000010 0.000010 0.000010 0.000010 0.000010 0.000010 0.000010 0.000010 0.000010 0.000010 0.000010
0.024358 0.000010 0.000010 0.000010 0.000010 0.000010 0.000010 0.025151 0.000010 0.018832 0.007603 0.013105 0.000010 0.000010 0.000010 0.000010 0.901960 0.003805 0.000010 0.000010 0.000010 0.000010 0.000010 0.004955 0.000010 0.000010 0.000010 0.000010 0.000010 0.000010 0.000010
0.000010 0.000010 0.000010 0.000010 0.000010 0.000010 0.000010 0.000010 0.000010 0.000010 0.000010 0.000010 0.000010 0.000010 0.000010 0.000010 0.987066 0.004434 0.000010 0.000010 0.000010 0.000010 0.000010 0.008220 0.000010 0.000010 0.000010 0.000010 0.000010 0.000010 0.000010
0.010864 0.000010 0.000010 0.000010 0.000010 0.000010 0.000010 0.140456 0.034644 0.015091 0.019898 0.007639 0.000010 0.000010 0.000010 0.000010 0.693732 0.072096 0.000010 0.000010 0.000010 0.000010 0.000010 0.000010 0.000010 0.000010 0.000010 0.000010 0.000010 0.000010 0.005360
0.000010 0.000010 0.000010 0.000010 0.000010 0.000010 0.000010 0.000010 0.000010 0.000010 0.000010 0.000010 0.000010 0.000010 0.000010 0.000010 0.975188 0.014505 0.000010 0.000010 0.000010 0.000010 0.000010 0.010027 0.000010 0.000010 0.000010 0.000010 0.000010 0.000010 0.000010
0.000010 0.000010 0.000010 0.000010 0.000010 0.000010 0.000010 0.000010 0.000010 0.000010 0.000010 0.000010 0.000010 0.000010 0.000010 0.000010 0.994259 0.001059 0.000010 0.000010 0.000010 0.000010 0.000010 0.004403 0.000010 0.000010 0.000010 0.000010 0.000010 0.000010 0.000010
0.010475 0.000010 0.000010 0.000010 0.000010 0.000010 0.000010 0.068298 0.008679 0.023211 0.008269 0.035596 0.000010 0.000010 0.000010 0.000010 0.738059 0.104333 0.000010 0.000010 0.000010 0.000010 0.000010 0.000010 0.000010 0.000010 0.000010 0.000010 0.000010 0.000010 0.002860
0.000010 0.000010 0.000010 0.000010 0.000010 0.000010 0.000010 0.000010 0.000010 0.000010 0.000010 0.000010 0.000010 0.000010 0.000010 0.000010 0.987548 0.000010 0.000010 0.000010 0.000010 0.000010 0.000010 0.012162 0.000010 0.000010 0.000010 0.000010 0.000010 0.000010 0.000010
0.021063 0.000010 0.000010 0.000010 0.000010 0.000010 0.000010 0.023361 0.000010 0.000010 0.000010 0.000010 0.000010 0.000010 0.000010 0.000010 0.944788 0.000010 0.000010 0.000010 0.000010 0.000010 0.000010 0.010518 0.000010 0.000010 0.000010 0.000010 0.000010 0.000010 0.000010
0.000010 0.000010 0.000010 0.000010 0.000010 0.000010 0.000010 0.053073 0.000010 0.000010 0.010904 0.000010 0.000010 0.000010 0.000010 0.000010 0.851929 0.046367 0.000010 0.000010 0.000010 0.000010 0.024595 0.012130 0.000010 0.000010 0.000010 0.000010 0.000762 0.000010 0.000010
0.000010 0.021539 0.115875 0.052804 0.123003 0.017962 0.000010 0.002032 0.000010 0.000010 0.009371 0.000010 0.031253 0.027913 0.025907 0.023547 0.000010 0.000010 0.017369 0.004606 0.000010 0.006968 0.000010 0.000010 0.058311 0.049566 0.381436 0.020615 0.000010 0.009803 0.000010
0.000010 0.040729 0.162124 0.063853 0.105660 0.004328 0.000653 0.000010 0.000010 0.000010 0.000010 0.000010 0.067859 0.000010 0.055635 0.005961 0.000010 0.000010 0.051697 0.003950 0.000010 0.000010 0.000010 0.000010 0.041115 0.041660 0.344780 0.009325 0.000010 0.000521 0.000010
0.000010 0.033361 0.145044 0.053983 0.125406 0.000010 0.000010 0.000010 0.000010 0.000010 0.002902 0.000010 0.047543 0.003078 0.036371 0.003394 0.000010 0.000010 0.048892 0.000010 0.000010 0.000010 0.000010 0.000010 0.031943 0.061534 0.406368 0.000010 0.000010 0.000010 0.000010
0.000010 0.019242 0.158007 0.056091 0.112480 0.000010 0.000010 0.000010 0.000010 0.000010 0.000010 0.000010 0.057146 0.000362 0.042658 0.025469 0.000010 0.000010 0.019413 0.000010 0.000010 0.000010 0.000010 0.000010 0.061366 0.052679 0.378014 0.000010 0.000010 0.016893 0.000010
0.000010 0.039911 0.130239 0.061593 0.083179 0.000010 0.000010 0.000010 0.000010 0.000010 0.000185 0.000010 0.060854 0.000010 0.048506 0.023728 0.000010 0.000010 0.008167 0.007178 0.000010 0.005605 0.000010 0.000010 0.060226 0.029695 0.411133 0.020554 0.000010 0.009096 0.000010
0.006768 0.005193 0.135834 0.054366 0.099783 0.010963 0.001854 0.000010 0.000010 0.000010 0.012111 0.000010 0.022542 0.000010 0.032532 0.000010 0.000010 0.000010 0.059948 0.018080 0.000010 0.013362 0.000010 0.000010 0.062471 0.056861 0.378057 0.005730 0.000010 0.023416 0.000010
0.000010 0.018328 0.138000 0.071458 0.091534 0.000010 0.000010 0.015604 0.000010 0.000010 0.000010 0.000010 0.016480 0.026367 0.039623 0.013831 0.000010 0.000010 0.041275 0.014711 0.000010 0.053389 0.000010 0.000010 0.037930 0.057207 0.353688 0.005372 0.000010 0.005061 0.000010
0.000010 0.000010 0.149049 0.042716 0.053294 0.000010 0.002452 0.000010 0.000010 0.000010 0.013455 0.000010 0.035839 0.027053 0.047761 0.028771 0.000010 0.000010 0.043858 0.000010 0.000010 0.021590 0.000010 0.000010 0.083730 0.054464 0.374506 0.014625 0.000010 0.006686 0.000010
0.000010 0.001694 0.145908 0.066687 0.084219 0.007812 0.000010 0.000010 0.000010 0.000010 0.000972 0.000010 0.024601 0.002590 0.025527 0.021037 0.000010 0.000010 0.055901 0.000010 0.000010 0.049126 0.000010 0.000010 0.059870 0.073267 0.339642 0.002410 0.000010 0.038598 0.000010
0.000010 0.000010 0.137637 0.040773 0.095842 0.022274 0.000010 0.000010 0.000010 0.000010 0.000528 0.000010 0.032542 0.000010 0.025719 0.030886 0.000010 0.000010 0.049100 0.013745 0.000010 0.050809 0.000010 0.000010 0.047876 0.078594 0.365023 0.005148 0.000010 0.003356 0.000010
0.000010 0.000010 0.122928 0.048010 0.104628 0.008819 0.000010 0.000010 0.000010 0.000010 0.011247 0.000010 0.050382 0.000010 0.029823 0.006108 0.000010 0.000010 0.054890 0.000461 0.000010 0.045282 0.000010 0.000010 0.072983 0.070236 0.356577 0.001589 0.000010 0.015888 0.000010
0.000010 0.021889 0.130611 0.057720 0.083829 0.000010 0.013330 0.000010 0.000010 0.000010 0.000010 0.000010 0.069708 0.000010 0.047978 0.026370 0.000010 0.000010 0.035796 0.011383 0.000010 0.019149 0.000010 0.000010 0.038111 0.043869 0.351203 0.016257 0.000010 0.032647 0.000010
0.000010 0.031594 0.173886 0.044460 0.073546 0.000010 0.000010 0.000010 0.000010 0.000010 0.000010 0.000010 0.032059 0.000010 0.025683 0.024453 0.000010 0.000010 0.056086 0.014909 0.000010 0.065555 0.000010 0.000010 0.054788 0.060938 0.335500 0.000010 0.000010 0.006373 0.000010
0.000010 0.009713 0.153490 0.021638 0.063485 0.027711 0.020545 0.002955 0.000010 0.000010 0.000010 0.000010 0.020620 0.025629 0.035309 0.019791 0.000010 0.000010 0.043850 0.004761 0.000010 0.078827 0.000010 0.000010 0.052923 0.055628 0.315125 0.026890 0.000010 0.020988 0.000010
0.003094 0.000010 0.120752 0.052228 0.094433 0.014357 0.000010 0.000010 0.000010 0.000010 0.003449 0.000010 0.050094 0.000010 0.035162 0.008160 0.000010 0.000010 0.050135 0.028501 0.000010 0.036129 0.000010 0.000010 0.034023 0.067965 0.374225 0.000010 0.000010 0.027144 0.000010
0.000010 0.010662 0.153840 0.065137 0.104300 0.000010 0.002807 0.000010 0.000010 0.000010 0.011878 0.000010 0.035360 0.000010 0.046039 0.003962 0.000010 0.000010 0.047252 0.015329 0.000010 0.002795 0.000010 0.000010 0.067421 0.036922 0.364830 0.012458 0.002088 0.016792 0.000010
0.000010 0.030453 0.141562 0.044754 0.098220 0.000010 0.000010 0.000010 0.000010 0.000010 0.000010 0.000010 0.063575 0.000010 0.041480 0.017662 0.000010 0.000010 0.023040 0.005365 0.000010 0.000010 0.000010 0.000010 0.069936 0.041943 0.392606 0.029224 0.000010 0.000010 0.000010
0.001007 0.025643 0.146356 0.058820 0.112820 0.013288 0.001818 0.000010 0.000010 0.000010 0.004772 0.000010 0.055951 0.000010 0.059148 0.004636 0.000010 0.000010 0.029488 0.001001 0.000010 0.000010 0.000010 0.000010 0.075857 0.033740 0.354099 0.012852 0.000010 0.008574 0.000010
0.010461 0.006731 0.117636 0.069004 0.099042 0.028770 0.015409 0.000010 0.000010 0.000010 0.004663 0.000010 0.029626 0.010735 0.045367 0.013940 0.000010 0.000010 0.017593 0.012203 0.000010 0.072797 0.000010 0.000010 0.050675 0.071143 0.299054 0.000519 0.000010 0.024522 0.000010
0.131060 0.000010 0.000010 0.000010 0.000010 0.000010 0.000010 0.680765 0.000010 0.014502 0.049069 0.000010 0.000010 0.000010 0.000010 0.000010 0.116581 0.007540 0.000010 0.000010 0.000010 0.000010 0.000010 0.000010 0.000010 0.000010 0.000010 0.000010 0.000243 0.000010 0.000010
0.149282 0.000010 0.000010 0.000010 0.000010 0.000010 0.000010 0.706903 0.005953 0.013155 0.021239 0.000010 0.000010 0.000010 0.000010 0.000010 0.084877 0.018350 0.000010 0.000010 0.000010 0.000010 0.000010 0.000010 0.000010 0.000010 0.000010 0.000010 0.000010 0.000010 0.000010
0.123455 0.000010 0.000010 0.000010 0.000010 0.000010 0.000010 0.746354 0.003232 0.009696 0.010364 0.000010 0.000010 0.000010 0.000010 0.000010 0.106650 0.000010 0.000010 0.000010 0.000010 0.000010 0.000010 0.000010 0.000010 0.000010 0.000010 0.000010 0.000010 0.000010 0.000010
0.135030 0.000010 0.000010 0.000010 0.000010 0.000010 0.000010 0.740575 0.003713 0.019121 0.013274 0.000010 0.000010 0.000010 0.000010 0.000010 0.084919 0.000010 0.000010 0.000010 0.000010 0.000010 0.000010 0.003128 0.000010 0.000010 0.000010 0.000010 0.000010 0.000010 0.000010
0.162428 0.000010 0.000010 0.000010 0.000010 0.000010 0.000010 0.759760 0.000010 0.006085 0.029433 0.000010 0.000010 0.000010 0.000010 0.000010 0.042035 0.000010 0.000010 0.000010 0.000010 0.000010 0.000010 0.000010 0.000010 0.000010 0.000010 0.000010 0.000010 0.000010 0.000010
0.155520 0.000010 0.000010 0.000010 0.000010 0.000010 0.000010 0.693111 0.003542 0.000010 0.032491 0.020616 0.000010 0.000010 0.000010 0.000010 0.082416 0.000010 0.000010 0.000010 0.000692 0.000010 0.000010 0.011381 0.000010 0.000010 0.000010 0.000010 0.000010 0.000010 0.000010
0.093245 0.000010 0.000010 0.000010 0.000010 0.000010 0.000010 0.816088 0.000010 0.003251 0.000010 0.000010 0.000010 0.000010 0.000010 0.000010 0.083706 0.000010 0.000010 0.000010 0.000010 0.000010 0.003449 0.000010 0.000010 0.000010 0.000010 0.000010 0.000010 0.000010 0.000010
0.172569 0.000010 0.000010 0.000010 0.000010 0.000010 0.000010 0.756477 0.000010 0.000010 0.026012 0.000010 0.000010 0.000010 0.000010 0.000010 0.028082 0.012036 0.000010 0.000010 0.000010 0.000010 0.000010 0.000010 0.000010 0.000010 0.000010 0.000010 0.004575 0.000010 0.000010
0.139337 0.000010 0.000010 0.000010 0.000010 0.000010 0.000010 0.745306 0.000010 0.013438 0.035062 0.000557 0.000010 0.000010 0.000010 0.000010 0.060324 0.000010 0.000010 0.000010 0.000010 0.000010 0.005736 0.000010 0.000010 0.000010 0.000010 0.000010 0.000010 0.000010 0.000010
0.081949 0.000010 0.000010 0.000010 0.000010 0.000010 0.000010 0.813611 0.000010 0.004135 0.000010 0.005537 0.000010 0.000010 0.000010 0.000010 0.087105 0.000010 0.000010 0.000010 0.000010 0.000010 0.000480 0.006943 0.000010 0.000010 0.000010 0.000010 0.000010 0.000010 0.000010
0.093196 0.000010 0.000010 0.000010 0.000010 0.000010 0.000010 0.814181 0.000010 0.028887 0.000010 0.000010 0.000010 0.000010 0.000010 0.000010 0.050606 0.008424 0.000010 0.000010 0.000010 0.000010 0.000010 0.004456 0.000010 0.000010 0.000010 0.000010 0.000010 0.000010 0.000010
0.063610 0.000010 0.000010 0.000010 0.000010 0.000010 0.000010 0.838573 0.000010 0.003862 0.000010 0.000010 0.000010 0.000010 0.000010 0.000010 0.068663 0.015632 0.000010 0.000010 0.000010 0.000010 0.000010 0.009410 0.000010 0.000010 0.000010 0.000010 0.000010 0.000010 0.000010
0.186351 0.000010 0.000010 0.000010 0.000010 0.000010 0.000010 0.760268 0.000010 0.006993 0.037946 0.000010 0.000010 0.000010 0.000010 0.000010 0.000543 0.000010 0.000010 0.000010 0.000010 0.000010 0.000010 0.007647 0.000010 0.000010 0.000010 0.000010 0.000010 0.000010 0.000010
0.139455 0.000010 0.000010 0.000010 0.000010 0.000010 0.000010 0.766482 0.000010 0.036040 0.000010 0.000010 0.000010 0.000010 0.000010 0.000010 0.056844 0.000918 0.000010 0.000010 0.000010 0.000010 0.000010 0.000010 0.000010 0.000010 0.000010 0.000010 0.000010 0.000010 0.000010
0.000010 0.051791 0.082654 0.023004 0.110916 0.007347 0.010971 0.000010 0.000010 0.000010 0.000010 0.000010 0.003052 0.036066 0.017789 0.012102 0.000010 0.000010 0.015289 0.009215 0.000010 0.000010 0.000010 0.000010 0.105825 0.016008 0.018664 0.000010 0.000010 0.479155 0.000010
0.000010 0.039349 0.103152 0.042340 0.093538 0.041076 0.000010 0.000010 0.000010 0.000010 0.000597 0.000010 0.018322 0.000010 0.027499 0.011534 0.000010 0.000010 0.008642 0.016052 0.000010 0.030537 0.000010 0.000010 0.156937 0.041031 0.000010 0.022213 0.000010 0.347032 0.000010
0.000010 0.048290 0.072354 0.004886 0.075586 0.021995 0.000010 0.000010 0.000010 0.000010 0.001394 0.000010 0.013593 0.008249 0.016561 0.033315 0.000010 0.000010 0.018783 0.003993 0.000010 0.010539 0.000010 0.000010 0.143746 0.027899 0.038941 0.000010 0.000010 0.459737 0.000010
0.000010 0.048708 0.090239 0.024425 0.091841 0.033711 0.017415 0.000010 0.000010 0.000010 0.000010 0.000010 0.000010 0.027638 0.019753 0.007427 0.000010 0.000010 0.019833 0.025409 0.000010 0.038636 0.000010 0.000010 0.140237 0.036822 0.017581 0.001938 0.000010 0.358246 0.000010
0.000010 0.044381 0.079996 0.016668 0.099726 0.037895 0.012210 0.000010 0.000010 0.000010 0.000010 0.000010 0.039607 0.017560 0.025932 0.021193 0.000010 0.000010 0.029077 0.015352 0.000010 0.019832 0.000010 0.000010 0.143540 0.006464 0.024834 0.007590 0.000010 0.358014 0.000010
0.000010 0.044909 0.071574 0.000010 0.073246 0.035616 0.000010 0.000010 0.000010 0.000010 0.000010 0.000010 0.006009 0.020151 0.011824 0.021650 0.000010 0.000010 0.028989 0.011116 0.000010 0.022558 0.000010 0.000010 0.137857 0.022804 0.000010 0.000010 0.000010 0.491528 0.000010
0.000010 0.080071 0.068946 0.006347 0.074475 0.021848 0.002667 0.000010 0.000010 0.000010 0.000010 0.000010 0.000010 0.033526 0.024915 0.013873 0.000010 0.000010 0.010719 0.015185 0.000010 0.000010 0.000010 0.000010 0.128128 0.014011 0.000651 0.016754 0.000010 0.487735 0.000010
0.000010 0.038005 0.058242 0.002242 0.084735 0.031900 0.000010 0.000010 0.000010 0.000010 0.005004 0.000010 0.020414 0.040106 0.010087 0.009457 0.000010 0.000010 0.003579 0.004669 0.000010 0.000010 0.000010 0.000010 0.090748 0.033602 0.015539 0.003869 0.000010 0.547663 0.000010
0.000010 0.039289 0.031654 0.042207 0.106361 0.002008 0.000010 0.000010 0.000010 0.000010 0.009351 0.000010 0.015138 0.018442 0.019518 0.010134 0.000010 0.000010 0.021337 0.039649 0.000010 0.037348 0.000010 0.000010 0.157250 0.041671 0.000010 0.000010 0.000010 0.408493 0.000010
0.000010 0.031496 0.039641 0.010262 0.068462 0.040086 0.000010 0.000010 0.000010 0.000010 0.001297 0.000010 0.010470 0.024029 0.005082 0.019188 0.000010 0.000010 0.000010 0.015601 0.000010 0.000010 0.000010 0.000010 0.132180 0.024202 0.009432 0.000010 0.000010 0.568413 0.000010
0.000010 0.060415 0.072715 0.027668 0.097115 0.038368 0.034816 0.000010 0.000010 0.000010 0.000010 0.000010 0.034130 0.025354 0.012402 0.000970 0.000010 0.000010 0.024258 0.027552 0.000010 0.007769 0.000010 0.000010 0.144414 0.035881 0.016847 0.004942 0.000010 0.334254 0.000010
0.000010 0.041299 0.025113 0.015911 0.069418 0.028605 0.000010 0.000010 0.000010 0.000010 0.003581 0.000010 0.007325 0.017571 0.004032 0.013184 0.000010 0.000010 0.026567 0.033939 0.000010 0.000010 0.000010 0.000010 0.069704 0.034850 0.037145 0.010508 0.000010 0.561108 0.000010
0.000524 0.040513 0.067050 0.032276 0.087899 0.030203 0.014423 0.001463 0.000010 0.000010 0.000020 0.000010 0.014361 0.000763 0.008770 0.017126 0.000010 0.000010 0.016469 0.000010 0.000010 0.000010 0.000010 0.000010 0.164460 0.018691 0.063759 0.000010 0.000010 0.421101 0.000010
0.000010 0.053891 0.082199 0.003571 0.122113 0.029098 0.022821 0.000010 0.000010 0.000010 0.000010 0.000010 0.024503 0.001868 0.015029 0.033979 0.000010 0.000010 0.009198 0.017978 0.000010 0.000010 0.000010 0.000010 0.145454 0.048733 0.051201 0.012956 0.000010 0.325268 0.000010
0.000010 0.019481 0.054380 0.023933 0.124139 0.013014 0.012936 0.016323 0.000010 0.000010 0.000010 0.000010 0.021369 0.014488 0.002710 0.011694 0.000010 0.000010 0.009914 0.000021 0.000010 0.004004 0.000010 0.000010 0.152413 0.046025 0.008663 0.001638 0.000010 0.462736 0.000010
0.002418 0.062701 0.055309 0.038759 0.075912 0.023907 0.000010 0.000010 0.000010 0.000010 0.001889 0.000010 0.011273 0.006839 0.006923 0.017079 0.000010 0.000010 0.030544 0.001283 0.000010 0.014868 0.000010 0.000010 0.134713 0.039204 0.026475 0.000010 0.000010 0.449775 0.000010
0.000010 0.038877 0.038894 0.003388 0.060024 0.011520 0.000010 0.014946 0.000010 0.000010 0.000010 0.000010 0.021628 0.016101 0.003932 0.030511 0.000010 0.000010 0.034583 0.008436 0.000010 0.023278 0.000010 0.000010 0.114806 0.005648 0.028080 0.015263 0.000010 0.529955 0.000010
0.000010 0.046394 0.059549 0.006383 0.102724 0.033531 0.003533 0.000010 0.000010 0.000010 0.011592 0.000010 0.000010 0.016737 0.014890 0.018065 0.000010 0.000010 0.007419 0.023251 0.000010 0.000010 0.000010 0.000010 0.093541 0.031684 0.059780 0.007107 0.003585 0.460105 0.000010
0.000010 0.064214 0.081713 0.002388 0.130281 0.014552 0.017472 0.000010 0.000010 0.000010 0.000010 0.000010 0.030393 0.000010 0.002707 0.024446 0.000010 0.000010 0.025665 0.008703 0.000010 0.032165 0.000010 0.000010 0.146190 0.033901 0.025541 0.000010 0.000010 0.359520 0.000010
0.000010 0.049502 0.052341 0.000010 0.084711 0.037661 0.012560 0.000010 0.000010 0.000010 0.011813 0.000010 0.023244 0.017319 0.013798 0.012619 0.000010 0.000010 0.024579 0.021823 0.000010 0.000010 0.000010 0.000010 0.134390 0.027047 0.044678 0.014464 0.000010 0.417311 0.000010
0.007938 0.000010 0.000620 0.027321 0.000010 0.000010 0.000010 0.000801 0.000010 0.000010 0.004935 0.000010 0.010274 0.000010 0.006187 0.002184 0.000010 0.000010 0.000339 0.000010 0.000010 0.059019 0.000010 0.000010 0.000010 0.000010 0.863493 0.016699 0.000010 0.000010 0.000010
0.000010 0.000010 0.000010 0.003877 0.001294 0.000010 0.000010 0.000010 0.000010 0.000010 0.019031 0.000010 0.006663 0.022582 0.003630 0.011810 0.000010 0.000010 0.018231 0.000010 0.000010 0.080712 0.000010 0.000010 0.000010 0.019206 0.812764 0.000010 0.000010 0.000010 0.000010
0.000010 0.000010 0.038510 0.000010 0.000010 0.000010 0.000010 0.001905 0.000010 0.000010 0.010032 0.000010 0.000010 0.009728 0.002775 0.000010 0.000010 0.000010 0.000010 0.000010 0.000010 0.114771 0.000010 0.000010 0.000010 0.018757 0.800155 0.003146 0.000010 0.000010 0.000010
0.000010 0.000010 0.033251 0.000010 0.000010 0.000010 0.000010 0.010280 0.000010 0.000010 0.008747 0.000010 0.000010 0.015252 0.000010 0.000010 0.000010 0.000010 0.022210 0.000010 0.000010 0.070711 0.000010 0.000010 0.000010 0.019453 0.818471 0.001405 0.000010 0.000010 0.000010
0.000010 0.000010 0.020592 0.000010 0.000010 0.000010 0.000010 0.006273 0.000010 0.000010 0.000010 0.000010 0.000010 0.000010 0.003619 0.000010 0.000010 0.000010 0.030026 0.000010 0.000010 0.093079 0.000010 0.000010 0.000010 0.000287 0.837587 0.008306 0.000010 0.000010 0.000010
0.000010 0.000010 0.017153 0.000010 0.013037 0.000010 0.000010 0.000010 0.000010 0.000010 0.000010 0.000010 0.001422 0.019589 0.000010 0.000010 0.000010 0.000010 0.011002 0.000010 0.000010 0.049747 0.000010 0.000010 0.000010 0.000010 0.864805 0.023014 0.000010 0.000010 0.000010
0.000010 0.000010 0.000010 0.010445 0.000010 0.000010 0.000010 0.000010 0.000010 0.000010 0.001375 0.000010 0.000010 0.032412 0.018230 0.000010 0.000010 0.000010 0.016080 0.000010 0.000010 0.078551 0.000010 0.000010 0.000010 0.003732 0.818143 0.020814 0.000010 0.000010 0.000010
0.003129 0.000010 0.000010 0.000010 0.000010 0.000010 0.000010 0.000010 0.000010 0.000010 0.011701 0.000010 0.000010 0.028589 0.018761 0.000010 0.000010 0.000010 0.020362 0.000010 0.000010 0.112623 0.000010 0.000010 0.000010 0.000010 0.788174 0.016431 0.000010 0.000010 0.000010
0.010762 0.000010 0.000010 0.000010 0.016017 0.000010 0.000010 0.000010 0.000010 0.000010 0.005138 0.000010 0.000010 0.009753 0.000010 0.000010 0.000010 0.000010 0.000010 0.000010 0.000010 0.087925 0.000010 0.000010 0.000010 0.000010 0.867802 0.002363 0.000010 0.000010 0.000010
0.006354 0.000711 0.000010 0.000010 0.006066 0.005170 0.009318 0.005656 0.000010 0.000010 0.000010 0.000010 0.008561 0.001634 0.000010 0.000010 0.000010 0.000010 0.005299 0.000010 0.000010 0.089727 0.000010 0.000010 0.000010 0.000010 0.853032 0.008283 0.000010 0.000010 0.000010
0.000010 0.000010 0.036000 0.000010 0.000010 0.000010 0.000010 0.000010 0.000010 0.000010 0.012543 0.000010 0.000010 0.003471 0.000010 0.000010 0.000010 0.000010 0.024947 0.000010 0.000010 0.051697 0.000010 0.000010 0.000010 0.000010 0.871093 0.000010 0.000010 0.000010 0.000010
0.000010 0.000010 0.001685 0.000010 0.000010 0.000010 0.000010 0.000010 0.000010 0.000010 0.006516 0.000010 0.012987 0.006936 0.002148 0.000010 0.000010 0.000010 0.012427 0.000010 0.000010 0.078334 0.000010 0.000010 0.000010 0.000010 0.856160 0.022587 0.000010 0.000010 0.000010
0.000010 0.000010 0.027622 0.000010 0.000010 0.000010 0.000010 0.000010 0.000010 0.000010 0.008142 0.000010 0.000010 0.000010 0.001596 0.000010 0.000010 0.000010 0.000010 0.000010 0.000010 0.112405 0.000010 0.000010 0.000010 0.013623 0.836363 0.000010 0.000010 0.000010 0.000010
0.024199 0.000010 0.017301 0.013740 0.000010 0.000010 0.000010 0.001373 0.000010 0.000010 0.000010 0.000010 0.009468 0.004445 0.005150 0.001768 0.000010 0.000010 0.012538 0.000010 0.000010 0.071440 0.000010 0.000010 0.000010 0.000010 0.838379 0.000010 0.000010 0.000010 0.000010
0.000010 0.004434 0.026209 0.000010 0.004216 0.000010 0.000010 0.009700 0.000010 0.000010 0.003116 0.000010 0.000010 0.026549 0.008181 0.000010 0.000010 0.000010 0.007592 0.000010 0.000010 0.061093 0.000010 0.000010 0.000010 0.006770 0.833545 0.008405 0.000010 0.000010 0.000010
0.007550 0.006568 0.000010 0.006470 0.022706 0.000010 0.000010 0.000439 0.000010 0.000010 0.000010 0.000010 0.000010 0.023131 0.000669 0.000010 0.000010 0.000010 0.025109 0.000010 0.000010 0.061314 0.000010 0.000010 0.000010 0.022482 0.822755 0.000617 0.000010 0.000010 0.000010
0.000010 0.007717 0.039557 0.000010 0.002822 0.000010 0.000010 0.000010 0.000010 0.000010 0.000010 0.000010 0.000523 0.011670 0.000010 0.005848 0.000010 0.000010 0.029763 0.000010 0.000010 0.028258 0.000010 0.000010 0.000010 0.000010 0.842379 0.031252 0.000010 0.000010 0.000010
0.000010 0.000010 0.000010 0.000010 0.025015 0.000010 0.000010 0.007838 0.000010 0.000010 0.000010 0.000010 0.000010 0.021485 0.002426 0.000343 0.000010 0.000010 0.011525 0.000010 0.000010 0.094120 0.000010 0.000010 0.000010 0.004853 0.797190 0.034995 0.000010 0.000010 0.000010
0.001635 0.003638 0.019089 0.000010 0.000010 0.000010 0.000010 0.012658 0.000010 0.000010 0.000010 0.000010 0.000010 0.032409 0.007880 0.000010 0.000010 0.000010 0.012123 0.000010 0.000010 0.103340 0.000010 0.000010 0.000010 0.000010 0.807008 0.000010 0.000010 0.000010 0.000010
0.000010 0.000010 0.000010 0.000010 0.000010 0.000010 0.000010 0.000010 0.000010 0.000010 0.013695 0.000010 0.007259 0.000864 0.016135 0.000010 0.000010 0.000010 0.000010 0.000010 0.000010 0.155544 0.000010 0.000010 0.000010 0.000010 0.795535 0.010729 0.000010 0.000010 0.000010
0.016735 0.000010 0.000010 0.000010 0.000010 0.000010 0.000010 0.030535 0.000010 0.046356 0.007888 0.040410 0.000010 0.000010 0.000010 0.000010 0.742487 0.108866 0.000010 0.000010 0.000010 0.000010 0.001837 0.004667 0.000010 0.000010 0.000010 0.000010 0.000010 0.000010 0.000010
0.000251 0.000010 0.000010 0.000010 0.000010 0.000010 0.000010 0.003673 0.000010 0.016841 0.014813 0.000010 0.000010 0.000010 0.000010 0.000010 0.936881 0.017234 0.000010 0.000010 0.000010 0.000010 0.000010 0.010067 0.000010 0.000010 0.000010 0.000010 0.000010 0.000010 0.000010
0.003957 0.000010 0.000010 0.000010 0.000010 0.000010 0.000010 0.019603 0.000010 0.039756 0.010291 0.058746 0.000010 0.000010 0.000010 0.000010 0.843574 0.017844 0.000010 0.000010 0.000010 0.000010 0.000010 0.001314 0.000010 0.000010 0.000010 0.000010 0.003609 0.000010 0.001097
0.023377 0.000010 0.000010 0.000010 0.000010 0.000010 0.000010 0.060697 0.070103 0.012837 0.000243 0.051576 0.000010 0.000010 0.000010 0.000010 0.697460 0.082424 0.000010 0.000010 0.000010 0.000010 0.001063 0.000010 0.000010 0.000010 0.000010 0.000010 0.000010 0.000010 0.000010
0.024176 0.000010 0.000010 0.000010 0.000010 0.000010 0.000010 0.018847 0.000010 0.017579 0.001473 0.036494 0.000010 0.000010 0.000010 0.000010 0.880128 0.000010 0.000010 0.000010 0.000010 0.000010 0.000010 0.021065 0.000010 0.000010 0.000010 0.000010 0.000010 0.000010 0.000010
0.016443 0.000010 0.000010 0.000010 0.000010 0.000010 0.000010 0.033604 0.000010 0.057582 0.002421 0.018888 0.000010 0.000010 0.000010 0.000010 0.804811 0.039550 0.000010 0.000010 0.000010 0.000010 0.017696 0.008785 0.000010 0.000010 0.000010 0.000010 0.000010 0.000010 0.000010
0.015775 0.000010 0.000010 0.000010 0.000010 0.000010 0.000010 0.063577 0.000010 0.051659 0.019284 0.042151 0.000010 0.000010 0.000010 0.000010 0.719303 0.078674 0.000010 0.000010 0.000010 0.000010 0.000010 0.009345 0.000010 0.000010 0.000010 0.000010 0.000010 0.000010 0.000010
0.025748 0.000010 0.000010 0.000010 0.000010 0.000010 0.000010 0.012283 0.000010 0.011487 0.018641 0.000010 0.000010 0.000010 0.000010 0.000010 0.869253 0.045001 0.000010 0.000010 0.000010 0.000010 0.000821 0.016537 0.000010 0.000010 0.000010 0.000010 0.000010 0.000010 0.000010
0.001168 0.000010 0.000010 0.000010 0.000010 0.000010 0.000010 0.068890 0.025133 0.050871 0.016153 0.023224 0.000010 0.000010 0.000010 0.000010 0.650572 0.162069 0.000010 0.000010 0.000010 0.000010 0.000010 0.001700 0.000010 0.000010 0.000010 0.000010 0.000010 0.000010 0.000010
0.008305 0.000010 0.000010 0.000010 0.000010 0.000010 0.000010 0.026323 0.029074 0.015787 0.014871 0.000010 0.000010 0.000010 0.000010 0.000010 0.800840 0.094672 0.000010 0.000010 0.000010 0.000010 0.000010 0.009898 0.000010 0.000010 0.000010 0.000010 0.000010 0.000010 0.000010
0.000010 0.000010 0.000010 0.000010 0.000010 0.000010 0.000010 0.000010 0.000010 0.000010 0.015493 0.060531 0.000010 0.000010 0.000010 0.000010 0.896045 0.027661 0.000010 0.000010 0.000010 0.000010 0.000010 0.000010 0.000010 0.000010 0.000010 0.000010 0.000010 0.000010 0.000010
0.017135 0.000010 0.000010 0.000010 0.000010 0.000010 0.000010 0.049296 0.000010 0.017590 0.001160 0.029115 0.000010 0.000010 0.000010 0.000010 0.862548 0.015211 0.000010 0.000010 0.000010 0.000010 0.000608 0.007118 0.000010 0.000010 0.000010 0.000010 0.000010 0.000010 0.000010
0.024407 0.000010 0.000010 0.000010 0.000010 0.000010 0.000010 0.013116 0.008888 0.017772 0.004240 0.000010 0.000010 0.000010 0.000010 0.000010 0.803805 0.110458 0.000010 0.000010 0.000010 0.000010 0.009837 0.007257 0.000010 0.000010 0.000010 0.000010 0.000010 0.000010 0.000010
0.026756 0.000010 0.000010 0.000010 0.000010 0.000010 0.000010 0.022080 0.007938 0.007461 0.000010 0.042846 0.000010 0.000010 0.000010 0.000010 0.858238 0.024573 0.000010 0.000010 0.000010 0.000010 0.000010 0.009879 0.000010 0.000010 0.000010 0.000010 0.000010 0.000010 0.000010
0.000010 0.000010 0.000010 0.000010 0.000010 0.000010 0.000010 0.005222 0.000010 0.025555 0.000010 0.000010 0.000010 0.000010 0.000010 0.000010 0.891415 0.025797 0.000010 0.000010 0.000010 0.000010 0.050159 0.001603 0.000010 0.000010 0.000010 0.000010 0.000010 0.000010 0.000010
0.006012 0.000010 0.000010 0.000010 0.000010 0.000010 0.000010 0.058208 0.014035 0.019316 0.008459 0.021173 0.000010 0.000010 0.000010 0.000010 0.756001 0.062445 0.000010 0.000010 0.005417 0.000010 0.023149 0.025588 0.000010 0.000010 0.000010 0.000010 0.000010 0.000010 0.000010
0.007289 0.000010 0.000010 0.000010 0.000010 0.000010 0.000010 0.119369 0.035291 0.063712 0.000010 0.000010 0.000010 0.000010 0.000010 0.000010 0.636055 0.098292 0.000010 0.000010 0.014181 0.000010 0.025581 0.000010 0.000010 0.000010 0.000010 0.000010 0.000010 0.000010 0.000010
0.010347 0.000010 0.000010 0.000010 0.000010 0.000010 0.000010 0.070122 0.051607 0.032737 0.024437 0.083895 0.000010 0.000010 0.000010 0.000010 0.642435 0.055965 0.000010 0.000010 0.017495 0.000010 0.000010 0.010750 0.000010 0.000010 0.000010 0.000010 0.000010 0.000010 0.000010
0.003897 0.000010 0.000010 0.000010 0.000010 0.000010 0.000010 0.030608 0.000010 0.000010 0.000010 0.017749 0.000010 0.000010 0.000010 0.000010 0.910988 0.036498 0.000010 0.000010 0.000010 0.000010 0.000010 0.000010 0.000010 0.000010 0.000010 0.000010 0.000010 0.000010 0.000010
0.014707 0.000010 0.000010 0.000010 0.000010 0.000010 0.000010 0.040838 0.036616 0.063346 0.015147 0.038025 0.000010 0.000010 0.000010 0.000010 0.657025 0.076767 0.000010 0.000010 0.000010 0.000010 0.038922 0.018398 0.000010 0.000010 0.000010 0.000010 0.000010 0.000010 0.000010
0.000010 0.000010 0.000010 0.000010 0.000010 0.000010 0.000010 0.000010 0.000010 0.000010 0.999700 0.000010 0.000010 0.000010 0.000010 0.000010 0.000010 0.000010 0.000010 0.000010 0.000010 0.000010 0.000010 0.000010 0.000010 0.000010 0.000010 0.000010 0.000010 0.000010 0.000010
0.000010 0.000010 0.000010 0.000010 0.000010 0.000010 0.000010 0.000010 0.000010 0.000010 0.999700 0.000010 0.000010 0.000010 0.000010 0.000010 0.000010 0.000010 0.000010 0.000010 0.000010 0.000010 0.000010 0.000010 0.000010 0.000010 0.000010 0.000010 0.000010 0.000010 0.000010
0.000010 0.000010 0.000010 0.000010 0.000010 0.000010 0.000010 0.000010 0.000010 0.000010 0.999700 0.000010 0.000010 0.000010 0.000010 0.000010 0.000010 0.000010 0.000010 0.000010 0.000010 0.000010 0.000010 0.000010 0.000010 0.000010 0.000010 0.000010 0.000010 0.000010 0.000010
0.000010 0.000010 0.000010 0.000010 0.000010 0.000010 0.000010 0.000010 0.000010 0.000010 0.999700 0.000010 0.000010 0.000010 0.000010 0.000010 0.000010 0.000010 0.000010 0.000010 0.000010 0.000010 0.000010 0.000010 0.000010 0.000010 0.000010 0.000010 0.000010 0.000010 0.000010
0.000010 0.000010 0.000010 0.000010 0.000010 0.000010 0.000010 0.000010 0.000010 0.000010 0.999700 0.000010 0.000010 0.000010 0.000010 0.000010 0.000010 0.000010 0.000010 0.000010 0.000010 0.000010 0.000010 0.000010 0.000010 0.000010 0.000010 0.000010 0.000010 0.000010 0.000010
0.000010 0.000010 0.000010 0.000010 0.000010 0.000010 0.000010 0.000010 0.000010 0.000010 0.999700 0.000010 0.000010 0.000010 0.000010 0.000010 0.000010 0.000010 0.000010 0.000010 0.000010 0.000010 0.000010 0.000010 0.000010 0.000010 0.000010 0.000010 0.000010 0.000010 0.000010
0.000010 0.000010 0.000010 0.000010 0.000010 0.000010 0.000010 0.000010 0.000010 0.000010 0.999700 0.000010 0.000010 0.000010 0.000010 0.000010 0.000010 0.000010 0.000010 0.000010 0.000010 0.000010 0.000010 0.000010 0.000010 0.000010 0.000010 0.000010 0.000010 0.000010 0.000010
0.000010 0.000010 0.000010 0.000010 0.000010 0.000010 0.000010 0.019725 0.000010 0.000010 0.979985 0.000010 0.000010 0.000010 0.000010 0.000010 0.000010 0.000010 0.000010 0.000010 0.000010 0.000010 0.000010 0.000010 0.000010 0.000010 0.000010 0.000010 0.000010 0.000010 0.000010
0.000010 0.000010 0.000010 0.000010 0.000010 0.000010 0.000010 0.013793 0.000010 0.000010 0.985917 0.000010 0.000010 0.000010 0.000010 0.000010 0.000010 0.000010 0.000010 0.000010 0.000010 0.000010 0.000010 0.000010 0.000010 0.000010 0.000010 0.000010 0.000010 0.000010 0.000010
0.000010 0.000010 0.000010 0.000010 0.000010 0.000010 0.000010 0.000016 0.000010 0.000010 0.999692 0.000013 0.000010 0.000010 0.000010 0.000010 0.000010 0.000010 0.000010 0.000010 0.000010 0.000010 0.000010 0.000010 0.000010 0.000010 0.000010 0.000010 0.000010 0.000010 0.000010
0.000010 0.000010 0.000010 0.000010 0.000010 0.000010 0.000010 0.000010 0.000010 0.000010 0.999700 0.000010 0.000010 0.000010 0.000010 0.000010 0.000010 0.000010 0.000010 0.000010 0.000010 0.000010 0.000010 0.000010 0.000010 0.000010 0.000010 0.000010 0.000010 0.000010 0.000010
0.000010 0.000010 0.000010 0.000010 0.000010 0.000010 0.000010 0.000010 0.000010 0.000010 0.999700 0.000010 0.000010 0.000010 0.000010 0.000010 0.000010 0.000010 0.000010 0.000010 0.000010 0.000010 0.000010 0.000010 0.000010 0.000010 0.000010 0.000010 0.000010 0.000010 0.000010
0.000010 0.000010 0.000010 0.000010 0.000010 0.000010 0.000010 0.053663 0.000010 0.000010 0.946047 0.000010 0.000010 0.000010 0.000010 0.000010 0.000010 0.000010 0.000010 0.000010 0.000010 0.000010 0.000010 0.000010 0.000010 0.000010 0.000010 0.000010 0.000010 0.000010 0.000010
0.000010 0.000010 0.000010 0.000010 0.000010 0.000010 0.000010 0.000011 0.000010 0.000010 0.999699 0.000010 0.000010 0.000010 0.000010 0.000010 0.000010 0.000010 0.000010 0.000010 0.000010 0.000010 0.000010 0.000010 0.000010 0.000010 0.000010 0.000010 0.000010 0.000010 0.000010
0.000010 0.000010 0.000010 0.000010 0.000010 0.000010 0.000010 0.000010 0.000010 0.000010 0.999700 0.000010 0.000010 0.000010 0.000010 0.000010 0.000010 0.000010 0.000010 0.000010 0.000010 0.000010 0.000010 0.000010 0.000010 0.000010 0.000010 0.000010 0.000010 0.000010 0.000010
0.000010 0.000010 0.000010 0.000010 0.000010 0.000010 0.000010 0.000010 0.000010 0.000010 0.999700 0.000010 0.000010 0.000010 0.000010 0.000010 0.000010 0.000010 0.000010 0.000010 0.000010 0.000010 0.000010 0.000010 0.000010 0.000010 0.000010 0.000010 0.000010 0.000010 0.000010
0.000010 0.000010 0.000010 0.000010 0.000010 0.000010 0.000010 0.000010 0.000010 0.000010 0.999700 0.000010 0.000010 0.000010 0.000010 0.000010 0.000010 0.000010 0.000010 0.000010 0.000010 0.000010 0.000010 0.000010 0.000010 0.000010 0.000010 0.000010 0.000010 0.000010 0.000010
0.000010 0.000010 0.000010 0.000010 0.000010 0.000010 0.000010 0.000010 0.000010 0.000010 0.999700 0.000010 0.000010 0.000010 0.000010 0.000010 0.000010 0.000010 0.000010 0.000010 0.000010 0.000010 0.000010 0.000010 0.000010 0.000010 0.000010 0.000010 0.000010 0.000010 0.000010
0.000010 0.000010 0.000010 0.000010 0.000010 0.000010 0.000010 0.000010 0.000010 0.000010 0.999700 0.000010 0.000010 0.000010 0.000010 0.000010 0.000010 0.000010 0.000010 0.000010 0.000010 0.000010 0.000010 0.000010 0.000010 0.000010 0.000010 0.000010 0.000010 0.000010 0.000010
0.000010 0.000010 0.000010 0.000010 0.000010 0.000010 0.000010 0.000010 0.000010 0.000010 0.999700 0.000010 0.000010 0.000010 0.000010 0.000010 0.000010 0.000010 0.000010 0.000010 0.000010 0.000010 0.000010 0.000010 0.000010 0.000010 0.000010 0.000010 0.000010 0.000010 0.000010
0.000010 0.084752 0.130745 0.023451 0.125258 0.009059 0.002642 0.000010 0.000010 0.000010 0.000010 0.000010 0.056094 0.009602 0.039465 0.000010 0.000010 0.000010 0.027083 0.012124 0.000010 0.012802 0.000010 0.000010 0.135761 0.075269 0.125854 0.000010 0.000010 0.129890 0.000010
0.000010 0.094887 0.161165 0.035323 0.110088 0.031133 0.000010 0.000010 0.000010 0.000010 0.000010 0.000010 0.052547 0.000010 0.044426 0.011307 0.000010 0.000010 0.024864 0.010929 0.000010 0.041950 0.000010 0.000010 0.094741 0.079213 0.116776 0.008830 0.000010 0.081672 0.000010
0.007001 0.066992 0.125975 0.038937 0.121626 0.025496 0.000010 0.000010 0.000010 0.000010 0.000010 0.000010 0.054431 0.021167 0.041683 0.008080 0.000010 0.000010 0.040138 0.019238 0.000010 0.000010 0.000010 0.000010 0.117266 0.081468 0.121388 0.010315 0.000010 0.098659 0.000010
0.000010 0.070356 0.164482 0.068952 0.164827 0.020723 0.000010 0.000010 0.000010 0.000010 0.000010 0.000010 0.030589 0.004587 0.040060 0.006237 0.000010 0.000010 0.046150 0.017692 0.000010 0.000010 0.000010 0.000010 0.072075 0.087181 0.144848 0.007721 0.002050 0.051329 0.000010
0.000324 0.092524 0.169803 0.060739 0.121896 0.049812 0.000010 0.000010 0.000010 0.000010 0.000010 0.000010 0.048527 0.020583 0.052355 0.000010 0.000010 0.000010 0.041451 0.000010 0.000010 0.008593 0.000010 0.000010 0.077250 0.088120 0.150254 0.010238 0.000010 0.007381 0.000010
0.000010 0.099482 0.156847 0.046316 0.132834 0.020332 0.000010 0.000010 0.000010 0.000010 0.000010 0.000010 0.063794 0.000010 0.053244 0.000010 0.000010 0.000010 0.013500 0.000010 0.000010 0.000010 0.000010 0.000010 0.099428 0.094374 0.190479 0.000010 0.000010 0.029180 0.000010
0.003928 0.085861 0.157316 0.068857 0.113693 0.030353 0.004314 0.000010 0.000010 0.000010 0.000010 0.000010 0.053978 0.003013 0.062161 0.000810 0.000010 0.000010 0.041031 0.000010 0.001225 0.000010 0.000010 0.000010 0.091765 0.093648 0.164928 0.010812 0.000010 0.012175 0.000010
0.000010 0.130250 0.156517 0.056031 0.121032 0.017215 0.000010 0.000010 0.000010 0.000010 0.000010 0.000010 0.044268 0.026669 0.053938 0.006651 0.000010 0.000010 0.028077 0.014260 0.000010 0.000010 0.000010 0.000010 0.115133 0.077529 0.146833 0.002854 0.000010 0.002594 0.000010
0.013161 0.096441 0.102795 0.034842 0.131266 0.042947 0.000010 0.005830 0.000010 0.000010 0.000010 0.000010 0.048081 0.011380 0.050178 0.000010 0.000010 0.000010 0.043739 0.023660 0.000010 0.000010 0.000010 0.000010 0.113965 0.097069 0.088963 0.000010 0.000010 0.095533 0.000010
0.000010 0.057150 0.151538 0.036265 0.145345 0.013064 0.000010 0.000010 0.000010 0.000010 0.000010 0.000010 0.062461 0.026335 0.017268 0.013636 0.000010 0.000010 0.036385 0.004008 0.000010 0.000010 0.000010 0.000010 0.146038 0.077377 0.121402 0.003041 0.000010 0.088536 0.000010
0.000010 0.077850 0.145974 0.056488 0.119866 0.032748 0.000010 0.000010 0.000010 0.000010 0.000010 0.000010 0.066101 0.005376 0.055799 0.008892 0.000010 0.000010 0.061439 0.000010 0.000010 0.000010 0.000010 0.001637 0.076665 0.069644 0.161770 0.029555 0.000010 0.029955 0.000099
0.000010 0.102501 0.153575 0.046005 0.118162 0.008415 0.000010 0.000010 0.000010 0.000010 0.000010 0.000010 0.094351 0.000113 0.032121 0.000010 0.000010 0.000010 0.033099 0.001194 0.000010 0.000010 0.000010 0.000010 0.119062 0.101063 0.137653 0.000010 0.000010 0.052515 0.000010
0.000010 0.086493 0.160686 0.070743 0.129869 0.016065 0.010098 0.000010 0.000010 0.000010 0.000010 0.000010 0.025754 0.000010 0.033331 0.010708 0.000010 0.000010 0.058031 0.009806 0.000010 0.000010 0.000010 0.000010 0.105077 0.075885 0.167419 0.010706 0.000010 0.028929 0.000259
0.000010 0.077772 0.170826 0.034565 0.126050 0.016650 0.000010 0.000010 0.000010 0.000010 0.000010 0.000010 0.061669 0.027537 0.042117 0.008033 0.000010 0.000010 0.023981 0.002392 0.000010 0.022440 0.000010 0.000010 0.132053 0.076764 0.113636 0.004673 0.000010 0.058700 0.000010
0.000010 0.073991 0.153472 0.075694 0.133949 0.036633 0.000010 0.000010 0.000010 0.000010 0.000010 0.000010 0.054092 0.002544 0.058770 0.006557 0.000010 0.000010 0.036391 0.000787 0.000010 0.026693 0.000010 0.000010 0.092095 0.067224 0.159091 0.011416 0.000010 0.010461 0.000010
0.000010 0.136746 0.151507 0.048071 0.103765 0.006953 0.000010 0.000010 0.000010 0.000010 0.005534 0.000010 0.068498 0.007349 0.040297 0.009472 0.000010 0.000010 0.039591 0.025893 0.000010 0.000010 0.000010 0.000010 0.103593 0.078060 0.131217 0.015366 0.000576 0.027278 0.000112
0.000010 0.092961 0.171250 0.028752 0.117625 0.022221 0.003319 0.000010 0.000010 0.000010 0.000010 0.000010 0.036034 0.000010 0.043149 0.009699 0.000010 0.000010 0.027970 0.001556 0.000010 0.028700 0.000010 0.000010 0.115871 0.100596 0.110025 0.000010 0.000010 0.090121 0.000010
0.000010 0.079637 0.158203 0.028439 0.142290 0.005197 0.000010 0.000010 0.000010 0.000010 0.000010 0.000010 0.094865 0.010245 0.027112 0.000010 0.000010 0.000010 0.035440 0.011816 0.000010 0.000010 0.000010 0.000010 0.104606 0.085299 0.108568 0.000010 0.000010 0.108114 0.000010
0.031762 0.000010 0.000010 0.000010 0.000010 0.000010 0.000010 0.243960 0.000010 0.000010 0.032475 0.000010 0.000010 0.000010 0.000010 0.000010 0.691533 0.000010 0.000010 0.000010 0.000010 0.000010 0.000010 0.000010 0.000010 0.000010 0.000010 0.000010 0.000010 0.000010 0.000010
0.025089 0.000010 0.000010 0.000010 0.000010 0.000010 0.000010 0.224622 0.000010 0.000010 0.044505 0.000010 0.000010 0.000010 0.000010 0.000010 0.694453 0.000010 0.000010 0.000010 0.000010 0.000010 0.000010 0.011071 0.000010 0.000010 0.000010 0.000010 0.000010 0.000010 0.000010
0.018220 0.000010 0.000010 0.000010 0.000010 0.000010 0.000010 0.224540 0.000010 0.014772 0.049036 0.000010 0.000010 0.000010 0.000010 0.004050 0.662600 0.000010 0.000010 0.000010 0.000010 0.000010 0.011110 0.006156 0.000010 0.000010 0.000010 0.009296 0.000010 0.000010 0.000010
0.032103 0.000010 0.000010 0.000010 0.000010 0.000010 0.000010 0.234167 0.009900 0.023114 0.048701 0.000010 0.000010 0.000010 0.000010 0.000010 0.638475 0.000010 0.000010 0.000010 0.000010 0.000010 0.000010 0.013300 0.000010 0.000010 0.000010 0.000010 0.000010 0.000010 0.000010
0.024218 0.000010 0.000010 0.000010 0.000010 0.000010 0.000010 0.266333 0.000010 0.008436 0.054340 0.000010 0.000010 0.000010 0.000010 0.000010 0.641475 0.000010 0.000010 0.000010 0.004948 0.000010 0.000010 0.000010 0.000010 0.000010 0.000010 0.000010 0.000010 0.000010 0.000010
0.003845 0.000010 0.000010 0.000010 0.000010 0.000010 0.000010 0.245086 0.000010 0.001555 0.021982 0.000010 0.000010 0.000010 0.000010 0.000010 0.727272 0.000010 0.000010 0.000010 0.000010 0.000010 0.000010 0.000010 0.000010 0.000010 0.000010 0.000010 0.000010 0.000010 0.000010
0.002936 0.000010 0.000010 0.000010 0.000010 0.000010 0.000010 0.237302 0.000010 0.000010 0.042997 0.012948 0.000010 0.000010 0.000010 0.000010 0.700590 0.000010 0.000010 0.000010 0.001334 0.000010 0.000010 0.001598 0.000010 0.000010 0.000010 0.000010 0.000010 0.000010 0.000065
0.032330 0.000010 0.000010 0.000010 0.000010 0.000010 0.000010 0.212395 0.000010 0.018126 0.047996 0.000010 0.000010 0.000010 0.000010 0.000010 0.670718 0.000010 0.000010 0.000010 0.010576 0.000010 0.000010 0.007619 0.000010 0.000010 0.000010 0.000010 0.000010 0.000010 0.000010
0.011508 0.000010 0.000010 0.000010 0.000010 0.000010 0.000010 0.226344 0.004542 0.010122 0.055428 0.000010 0.000010 0.000010 0.000010 0.005415 0.651549 0.000010 0.000010 0.000010 0.000010 0.000010 0.000010 0.026384 0.000010 0.000010 0.000010 0.008069 0.000431 0.000010 0.000010
0.000010 0.000010 0.000010 0.000010 0.000010 0.000010 0.000010 0.239681 0.000010 0.004356 0.071186 0.000010 0.000010 0.000010 0.000010 0.000010 0.684507 0.000010 0.000010 0.000010 0.000010 0.000010 0.000010 0.000010 0.000010 0.000010 0.000010 0.000010 0.000010 0.000010 0.000010
0.034367 0.000010 0.000010 0.000010 0.000010 0.000010 0.000010 0.195825 0.000010 0.007813 0.048065 0.000010 0.000010 0.000010 0.000010 0.000010 0.706877 0.006476 0.000010 0.000010 0.000010 0.000010 0.000010 0.000010 0.000010 0.000010 0.000010 0.000010 0.000338 0.000010 0.000010
0.000010 0.000010 0.000010 0.000010 0.000010 0.000010 0.000010 0.242726 0.000010 0.013642 0.049667 0.016140 0.000010 0.000010 0.000010 0.000010 0.652921 0.000010 0.000010 0.000010 0.000010 0.000010 0.018964 0.000010 0.000010 0.000010 0.000010 0.005701 0.000010 0.000010 0.000010
0.000010 0.000010 0.000010 0.000010 0.000010 0.000010 0.000010 0.212820 0.000010 0.009356 0.075842 0.000010 0.000010 0.000010 0.000010 0.000010 0.692841 0.000010 0.000010 0.000010 0.003108 0.000010 0.000010 0.005782 0.000010 0.000010 0.000010 0.000010 0.000010 0.000010 0.000010
0.000010 0.000010 0.000010 0.000010 0.000010 0.000010 0.000010 0.252184 0.000010 0.025733 0.067203 0.000010 0.000010 0.000010 0.000010 0.000010 0.654609 0.000010 0.000010 0.000010 0.000010 0.000010 0.000010 0.000010 0.000010 0.000010 0.000010 0.000010 0.000010 0.000010 0.000010
0.005877 0.000010 0.000010 0.000010 0.000010 0.000010 0.000010 0.257497 0.000010 0.020555 0.043173 0.026614 0.000010 0.000010 0.000010 0.000010 0.639585 0.006458 0.000010 0.000010 0.000010 0.000010 0.000010 0.000010 0.000010 0.000010 0.000010 0.000010 0.000010 0.000010 0.000010
0.000010 0.000010 0.000010 0.000010 0.000010 0.000010 0.000010 0.243583 0.000010 0.004106 0.060599 0.000010 0.000010 0.000010 0.000010 0.000010 0.681534 0.000010 0.000010 0.000010 0.000010 0.000010 0.001906 0.000032 0.000010 0.000010 0.000010 0.004831 0.000010 0.000010 0.003179
0.003221 0.000010 0.000010 0.000010 0.000010 0.000010 0.000010 0.290879 0.000010 0.000010 0.046450 0.000010 0.000010 0.000010 0.000010 0.000010 0.659180 0.000010 0.000010 0.000010 0.000010 0.000010 0.000010 0.000010 0.000010 0.000010 0.000010 0.000010 0.000010 0.000010 0.000010
0.000010 0.000010 0.000010 0.000010 0.000010 0.000010 0.000010 0.253903 0.000010 0.007537 0.055200 0.000010 0.000010 0.000010 0.000010 0.000010 0.683091 0.000010 0.000010 0.000010 0.000010 0.000010 0.000010 0.000010 0.000010 0.000010 0.000010 0.000010 0.000010 0.000010 0.000010
0.008622 0.000010 0.000010 0.000010 0.000010 0.000010 0.000010 0.250277 0.000010 0.000010 0.027995 0.000010 0.000010 0.000010 0.000010 0.000010 0.702112 0.000010 0.000010 0.000010 0.000010 0.000010 0.000010 0.008420 0.000010 0.000010 0.000010 0.000010 0.000010 0.000010 0.002324
0.007221 0.000010 0.000010 0.000010 0.000010 0.000010 0.000010 0.260347 0.008944 0.011382 0.034645 0.000010 0.000010 0.000010 0.000010 0.000010 0.677211 0.000010 0.000010 0.000010 0.000010 0.000010 0.000010 0.000010 0.000010 0.000010 0.000010 0.000010 0.000010 0.000010 0.000010
0.000010 0.000010 0.057181 0.031875 0.000010 0.000010 0.000010 0.039411 0.000010 0.000010 0.000010 0.000010 0.000018 0.018340 0.000010 0.007445 0.000010 0.000010 0.012190 0.000010 0.000010 0.056714 0.000010 0.000010 0.011932 0.011132 0.743609 0.009962 0.000010 0.000010 0.000010
0.021007 0.000010 0.042144 0.028861 0.000010 0.000010 0.000010 0.007788 0.000010 0.000010 0.010911 0.000010 0.043289 0.027848 0.019528 0.009718 0.000010 0.000010 0.014649 0.008356 0.000010 0.000010 0.000010 0.000010 0.000010 0.024187 0.728008 0.011593 0.000010 0.001953 0.000010
0.013781 0.000010 0.075835 0.027202 0.002074 0.000010 0.000010 0.012222 0.000010 0.000010 0.000010 0.000010 0.025436 0.003367 0.015399 0.007894 0.000010 0.000010 0.005314 0.000010 0.000010 0.051101 0.000010 0.000010 0.014323 0.022962 0.722920 0.000010 0.000010 0.000010 0.000010
0.000010 0.004197 0.047805 0.031420 0.034412 0.000010 0.001788 0.018340 0.000010 0.000010 0.007373 0.000010 0.001872 0.018852 0.000010 0.000010 0.000010 0.000010 0.001637 0.000010 0.000010 0.019305 0.000010 0.000010 0.002274 0.000010 0.785751 0.017937 0.000995 0.005891 0.000010
0.015774 0.000010 0.096979 0.046219 0.009605 0.003200 0.000010 0.023502 0.000010 0.000010 0.002982 0.000010 0.010135 0.010956 0.000010 0.010833 0.000010 0.000010 0.006784 0.000010 0.000010 0.057989 0.000010 0.000010 0.000010 0.000010 0.699956 0.004917 0.000010 0.000010 0.000010
0.000010 0.000010 0.073820 0.023415 0.017466 0.000010 0.000010 0.024368 0.000010 0.000010 0.000010 0.000010 0.013953 0.000010 0.005992 0.007651 0.000010 0.000010 0.023659 0.000010 0.000010 0.027453 0.000010 0.000010 0.000010 0.009745 0.772279 0.000010 0.000010 0.000010 0.000010
0.000010 0.000010 0.098111 0.021016 0.008613 0.000010 0.000010 0.012200 0.000010 0.000010 0.007952 0.000010 0.005519 0.028583 0.019066 0.010886 0.000010 0.000010 0.000010 0.000010 0.000010 0.048350 0.000010 0.000010 0.013802 0.000010 0.722191 0.003531 0.000010 0.000010 0.000010
0.003889 0.000010 0.059970 0.032791 0.000010 0.000010 0.000010 0.000010 0.000010 0.000010 0.010406 0.000010 0.019739 0.013954 0.000812 0.013492 0.000010 0.000010 0.017226 0.000010 0.000010 0.000011 0.000010 0.000010 0.000010 0.020782 0.787452 0.019068 0.000010 0.000010 0.000238
0.000010 0.000010 0.095024 0.036763 0.023502 0.000010 0.000010 0.023364 0.000010 0.000010 0.000010 0.000010 0.000010 0.033014 0.000010 0.003989 0.000010 0.000010 0.016696 0.000010 0.000010 0.053951 0.000010 0.000010 0.000010 0.010427 0.703060 0.000010 0.000010 0.000010 0.000010
0.000010 0.000010 0.066977 0.021034 0.022310 0.000010 0.000010 0.015356 0.000010 0.000010 0.012546 0.000010 0.041913 0.001048 0.006792 0.013297 0.000010 0.000010 0.022589 0.000010 0.000010 0.000010 0.000010 0.000010 0.011482 0.006858 0.740756 0.016873 0.000010 0.000010 0.000010
0.009485 0.000010 0.092842 0.013824 0.008672 0.000010 0.000010 0.000010 0.000010 0.000010 0.009165 0.000010 0.008686 0.000010 0.017449 0.000010 0.000010 0.000010 0.050397 0.000010 0.000010 0.044851 0.000010 0.000010 0.000010 0.023285 0.704372 0.006340 0.000010 0.010452 0.000010
0.023458 0.000010 0.072648 0.035685 0.021138 0.000010 0.000010 0.000010 0.000010 0.000010 0.000010 0.000010 0.012168 0.009230 0.014369 0.012057 0.000010 0.000010 0.046853 0.000010 0.000010 0.036563 0.000010 0.000010 0.005894 0.000407 0.704061 0.000010 0.000010 0.005300 0.000010
0.001114 0.000010 0.068677 0.015093 0.019581 0.000010 0.000011 0.019604 0.000010 0.000010 0.000010 0.000010 0.014151 0.000010 0.017454 0.008389 0.000010 0.000010 0.012018 0.000010 0.000010 0.049966 0.000010 0.000010 0.000010 0.000010 0.773753 0.000010 0.000010 0.000010 0.000010
0.021285 0.003679 0.099696 0.015251 0.021489 0.000010 0.000010 0.000010 0.000010 0.000010 0.000010 0.000010 0.003566 0.017561 0.002408 0.004849 0.000010 0.000010 0.010703 0.000010 0.000010 0.019003 0.000010 0.000010 0.000010 0.007673 0.772657 0.000010 0.000010 0.000010 0.000010
0.000010 0.002803 0.053738 0.008197 0.037207 0.000010 0.010619 0.024162 0.000010 0.000010 0.000010 0.000010 0.000017 0.018180 0.007438 0.013026 0.000010 0.000010 0.055222 0.000010 0.000010 0.002294 0.000010 0.000010 0.000010 0.000010 0.744160 0.017823 0.000010 0.004954 0.000010
0.010686 0.000010 0.074153 0.022745 0.010072 0.000010 0.000010 0.000010 0.000010 0.000010 0.013437 0.000010 0.012591 0.026686 0.000010 0.011045 0.000010 0.000010 0.028378 0.000010 0.000010 0.002279 0.000010 0.000010 0.000010 0.015752 0.763790 0.008205 0.000010 0.000010 0.000010
0.000010 0.000010 0.079334 0.032508 0.000010 0.000010 0.000010 0.016780 0.000010 0.000010 0.000010 0.000010 0.001981 0.000010 0.000010 0.003992 0.000010 0.000010 0.037406 0.000010 0.000010 0.014650 0.000010 0.000010 0.025563 0.011145 0.761583 0.014857 0.000010 0.000010 0.000010
0.013353 0.000010 0.068715 0.026372 0.016576 0.000010 0.000010 0.000010 0.000010 0.000010 0.013644 0.000010 0.034910 0.000010 0.015144 0.005558 0.000010 0.000010 0.031604 0.000010 0.000010 0.000010 0.000010 0.000010 0.004768 0.012236 0.754978 0.000010 0.000010 0.001961 0.000010
0.000010 0.000010 0.056859 0.029496 0.000387 0.000010 0.000010 0.018073 0.000010 0.000010 0.000019 0.000010 0.005173 0.032166 0.015075 0.006293 0.000010 0.000010 0.023158 0.000010 0.000010 0.051268 0.000010 0.000010 0.013445 0.012697 0.725027 0.010706 0.000010 0.000010 0.000010
0.000010 0.000010 0.065696 0.009952 0.000010 0.000010 0.000010 0.010493 0.000010 0.000010 0.000010 0.000010 0.020214 0.017035 0.012219 0.006148 0.000010 0.000010 0.027150 0.000010 0.000010 0.024483 0.000010 0.000010 0.000010 0.000010 0.796443 0.009966 0.000010 0.000010 0.000010
0.000010 0.000010 0.008855 0.044696 0.002800 0.000010 0.000010 0.000010 0.000010 0.000010 0.000010 0.000010 0.003385 0.009543 0.013221 0.008814 0.000010 0.000010 0.014447 0.000010 0.000010 0.809978 0.000010 0.000010 0.008149 0.015749 0.040224 0.019958 0.000010 0.000010 0.000010
0.000010 0.000010 0.017559 0.000010 0.000010 0.000010 0.000010 0.000010 0.000010 0.000010 0.000010 0.000010 0.000010 0.011676 0.017283 0.000251 0.000010 0.000010 0.000010 0.000010 0.000010 0.832564 0.000010 0.000010 0.023500 0.003909 0.061630 0.031408 0.000010 0.000010 0.000010
0.000010 0.004617 0.000010 0.040058 0.020874 0.000010 0.013249 0.000010 0.000010 0.000010 0.000010 0.000010 0.000010 0.000010 0.021269 0.000010 0.000010 0.000010 0.012915 0.000010 0.000010 0.827456 0.000010 0.000010 0.000010 0.007043 0.044558 0.007752 0.000010 0.000010 0.000010
0.003014 0.000010 0.000010 0.024495 0.043708 0.000010 0.000010 0.000010 0.000010 0.000010 0.000010 0.000010 0.000010 0.009976 0.011407 0.002347 0.000010 0.000010 0.014134 0.000010 0.000010 0.849177 0.000010 0.000010 0.021166 0.000482 0.019495 0.000407 0.000010 0.000010 0.000010
0.000010 0.000010 0.013598 0.020513 0.021527 0.000010 0.000010 0.000010 0.000010 0.000010 0.000010 0.000010 0.022069 0.049878 0.000728 0.014548 0.000010 0.000010 0.023546 0.000010 0.000010 0.683063 0.000010 0.000010 0.000010 0.027137 0.085221 0.037983 0.000010 0.000010 0.000010
0.000010 0.005291 0.009232 0.004167 0.006248 0.000010 0.001401 0.000010 0.000010 0.000010 0.000419 0.000010 0.008107 0.046373 0.000010 0.012108 0.000010 0.000010 0.031843 0.000010 0.000010 0.747691 0.000010 0.000010 0.000010 0.024229 0.102712 0.000010 0.000010 0.000010 0.000010
0.000010 0.000010 0.000010 0.043021 0.029867 0.000010 0.000010 0.000010 0.000010 0.000010 0.005619 0.000010 0.000010 0.014773 0.006045 0.000010 0.000010 0.000010 0.018246 0.000010 0.000010 0.807831 0.000010 0.000010 0.000010 0.031592 0.024458 0.018337 0.000010 0.000010 0.000010
0.000010 0.000010 0.000010 0.016950 0.021055 0.000010 0.002467 0.000010 0.000010 0.000010 0.000010 0.000010 0.000010 0.000010 0.024285 0.007398 0.000010 0.000010 0.002608 0.000010 0.000010 0.883355 0.000010 0.000010 0.007963 0.020420 0.013289 0.000010 0.000010 0.000010 0.000010
0.001576 0.000010 0.035260 0.021799 0.024018 0.000010 0.000010 0.011102 0.000010 0.000010 0.009669 0.000010 0.012510 0.026616 0.000010 0.009192 0.000010 0.000010 0.029768 0.000010 0.000014 0.644830 0.000010 0.000010 0.000010 0.029608 0.142482 0.001394 0.000010 0.000010 0.000010
0.000010 0.000010 0.011497 0.039359 0.028527 0.000010 0.000010 0.000010 0.000010 0.000010 0.000010 0.000010 0.000481 0.065421 0.013485 0.000010 0.000010 0.000010 0.006813 0.004114 0.000010 0.681820 0.000010 0.000010 0.000010 0.016596 0.093040 0.037062 0.001602 0.000010 0.000010
0.000010 0.000010 0.000010 0.026022 0.009191 0.000010 0.000010 0.000010 0.000010 0.000010 0.000010 0.000010 0.000010 0.000010 0.013399 0.006028 0.000010 0.000010 0.000010 0.000010 0.000010 0.858455 0.000010 0.000010 0.000010 0.011250 0.048776 0.026649 0.000010 0.000010 0.000010
0.000010 0.000010 0.000010 0.000010 0.000010 0.006890 0.000010 0.000010 0.000010 0.000010 0.000010 0.000010 0.000010 0.000010 0.001766 0.000010 0.000010 0.000010 0.000010 0.000010 0.000010 0.844490 0.000010 0.000010 0.015080 0.023116 0.066128 0.042292 0.000010 0.000010 0.000010
0.000010 0.000010 0.028498 0.031652 0.026473 0.000010 0.000010 0.000010 0.000010 0.000010 0.001104 0.000010 0.000010 0.008589 0.012952 0.001011 0.000010 0.000010 0.000010 0.000010 0.000010 0.810390 0.000010 0.000010 0.005757 0.012165 0.047080 0.014139 0.000010 0.000010 0.000010
0.000010 0.000010 0.017610 0.022735 0.021956 0.000010 0.018357 0.000010 0.000010 0.000010 0.003253 0.000010 0.000010 0.025989 0.005278 0.000010 0.000010 0.000010 0.022975 0.000010 0.000010 0.743491 0.000010 0.000010 0.014165 0.000010 0.095425 0.008576 0.000010 0.000010 0.000010
0.000010 0.000010 0.025211 0.044750 0.005789 0.000010 0.010445 0.000010 0.000010 0.000010 0.007392 0.000010 0.000010 0.000010 0.000010 0.008153 0.000010 0.000010 0.013748 0.000010 0.000010 0.791950 0.000010 0.000010 0.000638 0.000314 0.063049 0.021462 0.000010 0.006919 0.000010
0.022458 0.000010 0.006755 0.000010 0.012057 0.000010 0.000010 0.000010 0.000010 0.000010 0.000010 0.000010 0.000010 0.000010 0.004377 0.012046 0.000010 0.000010 0.000010 0.000010 0.000010 0.838381 0.000010 0.000010 0.000010 0.010174 0.092066 0.000010 0.000010 0.001466 0.000010
0.000010 0.000010 0.022057 0.009521 0.026355 0.000010 0.008540 0.008566 0.000010 0.000010 0.000010 0.000010 0.005672 0.039318 0.000010 0.000010 0.000010 0.000010 0.040187 0.001939 0.000010 0.744834 0.000010 0.000010 0.000010 0.001581 0.076677 0.014573 0.000010 0.000010 0.000010
0.001044 0.000010 0.000010 0.033479 0.031278 0.000010 0.000010 0.000010 0.000010 0.000010 0.000010 0.000010 0.000010 0.000010 0.015806 0.000010 0.000010 0.000010 0.009261 0.000010 0.000010 0.819707 0.000010 0.000010 0.000010 0.019021 0.057522 0.012662 0.000010 0.000010 0.000010
0.000010 0.000010 0.050466 0.028157 0.026136 0.014630 0.000010 0.000010 0.000010 0.000010 0.012977 0.000010 0.053333 0.065427 0.000010 0.013764 0.000010 0.000010 0.034857 0.000010 0.000010 0.425002 0.000010 0.000010 0.042572 0.017400 0.154326 0.000010 0.000010 0.060783 0.000010
0.000010 0.019107 0.059819 0.014261 0.012664 0.003571 0.000038 0.000010 0.000600 0.000010 0.006570 0.000010 0.046630 0.085688 0.014719 0.026284 0.000010 0.000010 0.040535 0.000010 0.000010 0.508132 0.000010 0.000010 0.000010 0.019416 0.112831 0.000010 0.000010 0.028994 0.000010
0.000010 0.006410 0.044740 0.018300 0.045734 0.000010 0.004337 0.000010 0.000010 0.000010 0.000010 0.000010 0.073217 0.088044 0.001814 0.007746 0.000010 0.000010 0.060019 0.000010 0.000010 0.423156 0.000010 0.000010 0.011494 0.015157 0.110273 0.028402 0.000010 0.061009 0.000010
0.000010 0.000125 0.052630 0.009936 0.030032 0.019320 0.000010 0.000010 0.000010 0.000010 0.000010 0.000010 0.055427 0.108569 0.000010 0.022222 0.000010 0.000010 0.052183 0.000010 0.000010 0.370783 0.000010 0.000010 0.055872 0.037846 0.121432 0.023797 0.000010 0.039667 0.000010
0.000010 0.000010 0.040070 0.000010 0.004641 0.000010 0.000010 0.000010 0.000010 0.000010 0.012889 0.000010 0.085327 0.143125 0.001922 0.006180 0.000010 0.000010 0.037527 0.000010 0.000010 0.496845 0.000010 0.000010 0.000010 0.032805 0.137541 0.000010 0.000010 0.000938 0.000010
0.000216 0.001937 0.011126 0.000010 0.000010 0.000010 0.000010 0.000056 0.000010 0.000010 0.005605 0.000010 0.031307 0.146126 0.000010 0.000913 0.000010 0.000010 0.000010 0.000010 0.000010 0.636281 0.000010 0.000010 0.000010 0.030636 0.128585 0.007022 0.000010 0.000010 0.000010
0.000210 0.030846 0.061959 0.016829 0.046537 0.015031 0.000010 0.000010 0.000010 0.000010 0.000010 0.000010 0.045998 0.081524 0.008518 0.011842 0.000010 0.000010 0.046714 0.000010 0.000010 0.274720 0.000010 0.000010 0.076127 0.013203 0.049678 0.003131 0.000045 0.216957 0.000010
0.000010 0.001963 0.022091 0.000010 0.027339 0.004474 0.000010 0.000010 0.000010 0.000010 0.019829 0.000010 0.057857 0.071003 0.011530 0.008251 0.000010 0.000010 0.047904 0.000010 0.000010 0.458077 0.000010 0.000010 0.035179 0.030938 0.121687 0.000010 0.000010 0.081720 0.000010
0.002212 0.007794 0.029232 0.000010 0.055810 0.005335 0.000010 0.000010 0.000010 0.000010 0.000010 0.000010 0.027486 0.075606 0.010483 0.018756 0.000010 0.000010 0.016456 0.000010 0.000010 0.372741 0.000010 0.000010 0.054458 0.020405 0.059089 0.013184 0.001350 0.229463 0.000010
0.000010 0.000110 0.025462 0.000010 0.021114 0.000010 0.000010 0.000010 0.000010 0.000010 0.012728 0.000010 0.077721 0.089418 0.005247 0.006562 0.000010 0.000010 0.035180 0.000010 0.000010 0.584396 0.000010 0.000010 0.013678 0.014740 0.088043 0.004858 0.000010 0.020583 0.000010
0.000010 0.000010 0.041695 0.024379 0.020823 0.006513 0.000010 0.000010 0.000010 0.000010 0.000761 0.000010 0.072261 0.082252 0.002900 0.001606 0.000010 0.000010 0.046475 0.000010 0.000010 0.520884 0.000010 0.000010 0.006213 0.000822 0.142219 0.008283 0.000240 0.021535 0.000010
0.005314 0.013749 0.011520 0.003379 0.016181 0.009489 0.000010 0.002883 0.000010 0.000010 0.000010 0.000010 0.032060 0.117068 0.000010 0.015442 0.000010 0.000010 0.043526 0.000010 0.000010 0.570472 0.000010 0.000010 0.000010 0.008721 0.141199 0.006766 0.000010 0.002081 0.000010
0.001560 0.009243 0.046088 0.002397 0.018496 0.000010 0.000010 0.000010 0.000010 0.000366 0.000010 0.000010 0.051224 0.148437 0.005281 0.000307 0.000010 0.000010 0.035408 0.000010 0.000010 0.498595 0.000010 0.000010 0.000010 0.003034 0.160214 0.019188 0.000010 0.000010 0.000010
0.000010 0.007800 0.038586 0.000010 0.029874 0.000010 0.000607 0.007140 0.000010 0.000010 0.000010 0.000010 0.059881 0.118536 0.002080 0.007760 0.000010 0.000010 0.029063 0.000010 0.000010 0.554184 0.000010 0.000010 0.005717 0.000010 0.119120 0.000010 0.000010 0.019481 0.000010
0.000010 0.000010 0.003734 0.000010 0.000010 0.000010 0.000010 0.000010 0.000010 0.000010 0.006217 0.000010 0.028708 0.145836 0.001444 0.000010 0.000010 0.000010 0.000010 0.000010 0.000010 0.652403 0.000010 0.000010 0.000010 0.031063 0.124179 0.006195 0.000010 0.000010 0.000010
0.000010 0.006660 0.074004 0.010374 0.029513 0.000010 0.000010 0.000010 0.000010 0.000010 0.000010 0.000010 0.075267 0.094054 0.008294 0.000010 0.000010 0.000010 0.023181 0.000010 0.000010 0.460064 0.000010 0.000010 0.062107 0.019658 0.052979 0.000010 0.000010 0.083664 0.000010
0.000010 0.000010 0.030982 0.006796 0.000010 0.000010 0.000010 0.020237 0.000148 0.000010 0.000010 0.000010 0.035236 0.105812 0.002351 0.000010 0.000010 0.000010 0.021804 0.000010 0.000010 0.596821 0.000010 0.000010 0.000010 0.006991 0.170483 0.000010 0.000010 0.002149 0.000010
0.000010 0.008556 0.013794 0.000010 0.013137 0.000010 0.000010 0.000010 0.000010 0.000010 0.000010 0.000010 0.051906 0.101039 0.008745 0.008866 0.000010 0.000010 0.060903 0.000010 0.000010 0.484403 0.000010 0.000010 0.022376 0.021556 0.132414 0.027708 0.000010 0.044427 0.000010
0.000010 0.000010 0.000010 0.000010 0.024343 0.000010 0.011215 0.000010 0.000010 0.000010 0.000010 0.000010 0.074952 0.104517 0.005078 0.002954 0.000010 0.000010 0.043217 0.000010 0.000010 0.601621 0.000010 0.000010 0.000010 0.001874 0.127457 0.000010 0.000010 0.002572 0.000010
0.001114 0.011708 0.069453 0.000010 0.014836 0.000612 0.000010 0.003473 0.000010 0.000010 0.000010 0.000010 0.076915 0.097883 0.002645 0.004626 0.000010 0.000010 0.038875 0.000010 0.000010 0.560959 0.000010 0.000010 0.006800 0.009016 0.086775 0.000010 0.000010 0.014158 0.000010
0.000010 0.000010 0.000010 0.000010 0.000010 0.000010 0.000010 0.223404 0.007310 0.035950 0.058213 0.000010 0.000010 0.000010 0.000010 0.000010 0.606559 0.055126 0.000010 0.000010 0.000010 0.000010 0.000010 0.013197 0.000010 0.000010 0.000010 0.000010 0.000010 0.000010 0.000010
0.000010 0.000010 0.000010 0.000010 0.000010 0.000010 0.000010 0.259970 0.021319 0.047289 0.062894 0.000010 0.000010 0.000010 0.000010 0.000010 0.558719 0.049559 0.000010 0.000010 0.000010 0.000010 0.000010 0.000010 0.000010 0.000010 0.000010 0.000010 0.000010 0.000010 0.000010
0.015426 0.000010 0.000010 0.000010 0.000010 0.000010 0.000010 0.246232 0.005544 0.000010 0.058139 0.033411 0.000010 0.000010 0.000010 0.000010 0.597995 0.039780 0.000010 0.000010 0.000010 0.000010 0.000010 0.003244 0.000010 0.000010 0.000010 0.000010 0.000010 0.000010 0.000010
0.017790 0.000010 0.000010 0.000010 0.000010 0.000010 0.000010 0.443324 0.000010 0.020470 0.091794 0.013205 0.000010 0.000010 0.000010 0.000010 0.390298 0.007442 0.000010 0.000010 0.000010 0.000010 0.015211 0.000246 0.000010 0.000010 0.000010 0.000010 0.000010 0.000010 0.000010
0.010025 0.000010 0.000010 0.000010 0.000010 0.000010 0.000010 0.259621 0.000010 0.031256 0.085599 0.038849 0.000010 0.000010 0.000010 0.000010 0.543681 0.021299 0.000010 0.000010 0.000010 0.000010 0.000010 0.009440 0.000010 0.000010 0.000010 0.000010 0.000010 0.000010 0.000010
0.011095 0.000010 0.000010 0.000010 0.000010 0.000010 0.000010 0.271925 0.000010 0.037177 0.057291 0.047426 0.000010 0.000010 0.000010 0.000010 0.545091 0.029756 0.000010 0.000010 0.000010 0.000010 0.000010 0.000010 0.000010 0.000010 0.000010 0.000010 0.000010 0.000010 0.000010
0.016121 0.000010 0.000010 0.000010 0.000010 0.000010 0.001579 0.460672 0.006715 0.013131 0.053891 0.004839 0.000212 0.001724 0.000708 0.000010 0.390011 0.000010 0.009295 0.000010 0.000010 0.000010 0.016831 0.019246 0.000010 0.000010 0.000010 0.004867 0.000010 0.000010 0.000010
0.004567 0.000010 0.000010 0.000010 0.000010 0.000010 0.000010 0.257170 0.000010 0.000010 0.050211 0.000010 0.000010 0.000010 0.000010 0.000010 0.647920 0.031011 0.000010 0.000010 0.000010 0.000010 0.000010 0.008870 0.000010 0.000010 0.000010 0.000010 0.000010 0.000010 0.000010
0.000010 0.000010 0.000010 0.000010 0.000010 0.000010 0.000010 0.172789 0.000010 0.002872 0.047971 0.016949 0.000010 0.000010 0.000010 0.000010 0.707790 0.023464 0.000010 0.000010 0.000010 0.000010 0.000010 0.027923 0.000010 0.000010 0.000010 0.000010 0.000010 0.000010 0.000010
0.004443 0.000010 0.000010 0.000010 0.000010 0.000010 0.000010 0.251006 0.000010 0.000010 0.080117 0.043426 0.000010 0.000010 0.000010 0.000010 0.613009 0.000010 0.000010 0.000010 0.000010 0.000010 0.000010 0.007750 0.000010 0.000010 0.000010 0.000010 0.000010 0.000010 0.000010
0.025125 0.000010 0.000010 0.000010 0.000010 0.000010 0.000010 0.330626 0.009246 0.000010 0.082263 0.000010 0.000010 0.000010 0.000010 0.000010 0.522759 0.000010 0.000010 0.000010 0.000010 0.000010 0.019151 0.010590 0.000010 0.000010 0.000010 0.000010 0.000010 0.000010 0.000010
0.020929 0.000010 0.000010 0.000010 0.000010 0.000010 0.000010 0.267825 0.000010 0.000010 0.058575 0.038540 0.000010 0.000010 0.000010 0.000010 0.604617 0.000203 0.000010 0.000010 0.000010 0.000010 0.000010 0.008145 0.000010 0.000010 0.000010 0.000010 0.000010 0.000010 0.000936
0.011682 0.000010 0.000010 0.000010 0.000010 0.000010 0.000010 0.295219 0.000010 0.023905 0.068730 0.000010 0.000010 0.000010 0.000010 0.000010 0.564115 0.026224 0.000010 0.000010 0.000010 0.000010 0.000010 0.009886 0.000010 0.000010 0.000010 0.000010 0.000010 0.000010 0.000010
0.000010 0.000010 0.000010 0.000010 0.000010 0.000010 0.000010 0.388227 0.006524 0.022757 0.080044 0.044025 0.000010 0.000010 0.000010 0.000010 0.454924 0.000785 0.000010 0.000010 0.000010 0.000010 0.000010 0.002484 0.000010 0.000010 0.000010 0.000010 0.000010 0.000010 0.000010
0.017291 0.000010 0.000010 0.000010 0.000010 0.000010 0.000010 0.366612 0.000010 0.028776 0.111277 0.015341 0.000010 0.000010 0.000010 0.000010 0.428617 0.024259 0.000010 0.000010 0.000010 0.000010 0.000010 0.007598 0.000010 0.000010 0.000010 0.000010 0.000010 0.000010 0.000010
0.016085 0.000010 0.000010 0.000010 0.000010 0.000010 0.000010 0.306476 0.000010 0.010689 0.098090 0.039551 0.000010 0.000010 0.000010 0.000010 0.499324 0.008721 0.000010 0.000010 0.000010 0.000010 0.017824 0.003019 0.000010 0.000010 0.000010 0.000010 0.000010 0.000010 0.000010
0.000010 0.000010 0.000010 0.000010 0.000010 0.000010 0.000010 0.319170 0.034728 0.017373 0.089055 0.001466 0.000010 0.000010 0.000010 0.000010 0.477442 0.050373 0.000010 0.000010 0.001185 0.000010 0.000010 0.008987 0.000010 0.000010 0.000010 0.000010 0.000010 0.000010 0.000010
0.029534 0.000010 0.000010 0.000010 0.000010 0.000010 0.000010 0.202045 0.009828 0.010475 0.052898 0.045928 0.000010 0.000010 0.000010 0.000010 0.638962 0.008200 0.000010 0.000010 0.000010 0.000010 0.000010 0.001909 0.000010 0.000010 0.000010 0.000010 0.000010 0.000010 0.000010
0.017554 0.000010 0.000010 0.000010 0.000010 0.000010 0.000010 0.343492 0.003737 0.000010 0.070396 0.000010 0.000010 0.000010 0.000010 0.000010 0.514339 0.039431 0.000010 0.000010 0.000010 0.000010 0.001656 0.009165 0.000010 0.000010 0.000010 0.000010 0.000010 0.000010 0.000010
0.000010 0.000010 0.000010 0.000010 0.000010 0.000010 0.000010 0.300591 0.017152 0.004326 0.067708 0.026190 0.000010 0.000010 0.000010 0.000010 0.562049 0.009890 0.000010 0.000010 0.000010 0.000010 0.000010 0.010346 0.000010 0.000010 0.000010 0.000010 0.001527 0.000010 0.000010
0.000010 0.000010 0.000010 0.000010 0.000010 0.000010 0.000010 0.000010 0.000010 0.000010 0.000010 0.000010 0.000010 0.000010 0.000010 0.000010 0.000010 0.000010 0.000010 0.000010 0.000010 0.000010 0.000010 0.000010 0.000010 0.000010 0.000010 0.000010 0.000010 0.000010 0.999700
0.000010 0.000010 0.000010 0.000010 0.000010 0.000010 0.000010 0.000010 0.000010 0.000010 0.000010 0.000010 0.000010 0.000010 0.000010 0.000010 0.000010 0.000010 0.000010 0.000010 0.000010 0.000010 0.000010 0.000010 0.000010 0.000010 0.000010 0.000010 0.000011 0.000010 0.999699
0.000010 0.000010 0.000010 0.000010 0.000010 0.000010 0.000010 0.000010 0.000010 0.000010 0.000010 0.000010 0.000010 0.000010 0.000010 0.000010 0.000010 0.000010 0.000010 0.000010 0.000010 0.000010 0.000010 0.000010 0.000010 0.000010 0.000010 0.000010 0.000010 0.000010 0.999700
0.000010 0.000010 0.000010 0.000010 0.000010 0.000010 0.000010 0.000010 0.000010 0.000010 0.000010 0.000011 0.000010 0.000010 0.000010 0.000012 0.000010 0.000010 0.000010 0.000010 0.000010 0.000010 0.000010 0.000010 0.000010 0.000010 0.000010 0.000010 0.000010 0.000010 0.999698
0.000010 0.000010 0.000010 0.000528 0.000010 0.000010 0.000010 0.000010 0.000010 0.010259 0.000010 0.200583 0.000010 0.000010 0.000010 0.000010 0.000010 0.302380 0.000010 0.000010 0.000010 0.000010 0.469408 0.006781 0.000010 0.000010 0.000010 0.000010 0.009822 0.000010 0.000010
0.000010 0.000010 0.006663 0.000467 0.000010 0.000010 0.000010 0.000020 0.013432 0.022208 0.000010 0.244251 0.000010 0.000010 0.000010 0.000010 0.000010 0.279195 0.000010 0.000010 0.001418 0.000010 0.395867 0.030318 0.000010 0.000010 0.000010 0.000010 0.005961 0.000010 0.000010
0.000010 0.002685 0.000010 0.000010 0.000010 0.000010 0.000010 0.000010 0.000852 0.000010 0.000010 0.237913 0.000010 0.000010 0.000010 0.000010 0.000010 0.323399 0.000010 0.000010 0.000010 0.000010 0.403318 0.013513 0.000010 0.000010 0.000010 0.003624 0.008617 0.000010 0.005859
0.000010 0.000010 0.000010 0.010591 0.000010 0.000010 0.000010 0.000010 0.000010 0.000010 0.000010 0.099703 0.000010 0.000010 0.000010 0.000010 0.000010 0.237861 0.000010 0.000010 0.000010 0.000010 0.622167 0.012295 0.000010 0.000010 0.000010 0.000010 0.000010 0.000010 0.017133
0.000010 0.000234 0.000010 0.000010 0.000010 0.000010 0.002798 0.000010 0.000010 0.006468 0.000010 0.234649 0.000010 0.000010 0.000010 0.000211 0.000010 0.297365 0.000010 0.000010 0.000010 0.000010 0.443329 0.014717 0.000010 0.000010 0.000010 0.000010 0.000010 0.000010 0.000010
0.000010 0.000010 0.000010 0.000010 0.000010 0.000010 0.000010 0.000010 0.000012 0.000010 0.000010 0.046076 0.000010 0.000010 0.000010 0.000010 0.000010 0.127971 0.000010 0.000010 0.000010 0.000010 0.798104 0.022917 0.000010 0.000010 0.000010 0.000010 0.000010 0.000010 0.004670
0.000010 0.000010 0.000010 0.000010 0.000010 0.000010 0.000010 0.000010 0.000010 0.000010 0.000010 0.082639 0.000010 0.000010 0.000010 0.000010 0.000010 0.094576 0.000010 0.000010 0.000010 0.000010 0.811077 0.000010 0.000010 0.000010 0.000010 0.000010 0.011439 0.000010 0.000010
0.000010 0.000010 0.000010 0.000010 0.000010 0.000010 0.000010 0.000010 0.000010 0.000010 0.000010 0.000010 0.000010 0.000010 0.000010 0.000010 0.000010 0.162579 0.000010 0.000010 0.000010 0.000010 0.829551 0.007591 0.000010 0.000010 0.000010 0.000010 0.000010 0.000010 0.000010
0.000010 0.000010 0.000010 0.000010 0.000010 0.000010 0.000010 0.000010 0.000010 0.000010 0.000010 0.031359 0.000010 0.000010 0.000010 0.000010 0.000010 0.127371 0.000010 0.000010 0.000010 0.000010 0.839722 0.000010 0.000010 0.000010 0.000010 0.000010 0.001278 0.000010 0.000010
0.000010 0.000010 0.000010 0.000010 0.000010 0.000010 0.000010 0.000010 0.000010 0.000010 0.000010 0.100012 0.000010 0.000010 0.000010 0.000010 0.000010 0.100459 0.000010 0.000010 0.000010 0.000010 0.792420 0.000010 0.000010 0.000010 0.000010 0.000010 0.006839 0.000010 0.000010
0.000010 0.000010 0.000010 0.000010 0.000010 0.000010 0.000010 0.002073 0.000010 0.000010 0.000010 0.204879 0.000010 0.000909 0.000010 0.000010 0.000010 0.162149 0.000010 0.000010 0.000010 0.009787 0.583704 0.005988 0.002698 0.000010 0.000010 0.000010 0.011247 0.000010 0.016354
0.000010 0.000010 0.000010 0.000010 0.000010 0.000010 0.000010 0.000010 0.000010 0.000010 0.000010 0.133323 0.000010 0.000010 0.000010 0.000010 0.000010 0.091420 0.000010 0.000010 0.000010 0.000010 0.758404 0.000010 0.000010 0.000010 0.000010 0.000010 0.000724 0.000010 0.015869
0.000010 0.000010 0.000010 0.000010 0.000010 0.000010 0.000010 0.000010 0.004631 0.000010 0.000010 0.185420 0.000010 0.000010 0.001633 0.000010 0.000508 0.084192 0.003938 0.000010 0.000010 0.000010 0.703489 0.008424 0.000010 0.000010 0.000010 0.000010 0.003838 0.000010 0.003716
0.000010 0.000010 0.000010 0.000010 0.000010 0.000010 0.000010 0.000010 0.000018 0.000010 0.000010 0.119117 0.000010 0.000010 0.000010 0.000010 0.000010 0.063968 0.000010 0.000010 0.000010 0.000010 0.800150 0.007948 0.000010 0.000010 0.000010 0.000010 0.005498 0.000010 0.003062
0.000010 0.000010 0.000010 0.000010 0.000010 0.000010 0.000010 0.000010 0.000010 0.002841 0.001115 0.151406 0.000010 0.000010 0.000010 0.000010 0.000010 0.172506 0.000010 0.000010 0.000010 0.000010 0.660833 0.003416 0.000010 0.000010 0.000010 0.000010 0.002709 0.000010 0.004943
0.000010 0.012878 0.000010 0.004556 0.007347 0.001472 0.010167 0.000010 0.000010 0.000010 0.000124 0.212076 0.000010 0.000010 0.000010 0.001581 0.000010 0.303233 0.000010 0.000010 0.000013 0.012867 0.401154 0.007976 0.006429 0.002523 0.001494 0.000010 0.000010 0.013969 0.000010
0.000010 0.000010 0.000010 0.000010 0.000010 0.000010 0.000010 0.000010 0.000010 0.000010 0.000010 0.031189 0.000010 0.000010 0.000010 0.000010 0.000010 0.322305 0.000010 0.000010 0.000010 0.000010 0.646227 0.000010 0.000010 0.000010 0.000010 0.000010 0.000010 0.000010 0.000010
0.000010 0.000010 0.000010 0.000010 0.000010 0.000010 0.000010 0.000010 0.000010 0.000010 0.000010 0.073641 0.000010 0.000010 0.000010 0.000010 0.000010 0.248763 0.000010 0.000010 0.000010 0.000010 0.666998 0.010328 0.000010 0.000010 0.000010 0.000010 0.000010 0.000010 0.000010
0.000010 0.000010 0.000010 0.000010 0.000010 0.000010 0.000010 0.000010 0.000010 0.000010 0.000010 0.064572 0.000010 0.000010 0.000010 0.000010 0.000010 0.255834 0.000010 0.000010 0.000010 0.000010 0.675470 0.003854 0.000010 0.000010 0.000010 0.000010 0.000010 0.000010 0.000010
0.000010 0.000010 0.000010 0.000010 0.000010 0.000010 0.000010 0.000010 0.023300 0.000010 0.000010 0.157527 0.000010 0.000010 0.000010 0.000010 0.000010 0.290820 0.000010 0.000010 0.000010 0.000010 0.501829 0.023619 0.000010 0.000010 0.000010 0.000010 0.002655 0.000010 0.000010
0.000010 0.000010 0.000010 0.000010 0.000010 0.000010 0.000010 0.000010 0.001965 0.002504 0.000010 0.137595 0.000010 0.000010 0.000010 0.000010 0.005569 0.263740 0.000010 0.000010 0.000010 0.000010 0.563090 0.024295 0.000010 0.000010 0.000010 0.000010 0.001012 0.000010 0.000010
0.000010 0.000010 0.000010 0.000010 0.000010 0.000010 0.000010 0.000010 0.000010 0.000010 0.000010 0.178808 0.000010 0.000010 0.000010 0.000010 0.000010 0.287023 0.000010 0.000010 0.000010 0.000010 0.499202 0.025509 0.000010 0.000010 0.000010 0.000010 0.000010 0.000010 0.009199
0.004711 0.008794 0.000010 0.000010 0.000010 0.000010 0.000010 0.000010 0.000010 0.000010 0.000010 0.315918 0.000010 0.000010 0.000010 0.000010 0.004722 0.263022 0.000010 0.000010 0.000010 0.000010 0.379775 0.020901 0.000010 0.000010 0.000010 0.000010 0.001926 0.000010 0.000010
0.000010 0.000010 0.000010 0.000010 0.000010 0.000010 0.000010 0.000010 0.000010 0.000010 0.000010 0.000010 0.000010 0.000010 0.000010 0.000010 0.000010 0.000010 0.000010 0.000010 0.000010 0.000010 0.999700 0.000010 0.000010 0.000010 0.000010 0.000010 0.000010 0.000010 0.000010
0.000010 0.000010 0.000010 0.000010 0.000010 0.000010 0.000010 0.000010 0.000010 0.000010 0.000010 0.000010 0.000010 0.000010 0.000010 0.000010 0.000010 0.000010 0.000010 0.000010 0.000010 0.000010 0.999678 0.000010 0.000010 0.000010 0.000010 0.000010 0.000010 0.000010 0.000032
0.000010 0.000010 0.000010 0.000010 0.000010 0.000010 0.000010 0.000010 0.000010 0.000010 0.000010 0.000010 0.000010 0.000010 0.000010 0.000010 0.000010 0.000010 0.000010 0.000010 0.000010 0.000010 0.999389 0.000010 0.000010 0.000010 0.000010 0.000010 0.000321 0.000010 0.000010
0.000010 0.000010 0.000010 0.000010 0.000010 0.000010 0.000010 0.000010 0.000010 0.000010 0.000010 0.000010 0.000010 0.000010 0.000010 0.000010 0.000010 0.000010 0.000010 0.000010 0.000010 0.000010 0.990844 0.000010 0.000010 0.000010 0.000010 0.000010 0.008866 0.000010 0.000010
0.000010 0.000010 0.000010 0.000010 0.000010 0.000010 0.000010 0.000010 0.000010 0.000010 0.000010 0.000010 0.000010 0.000010 0.000010 0.000010 0.000010 0.000010 0.000010 0.000010 0.000010 0.000010 0.997465 0.000010 0.000010 0.000010 0.000010 0.000010 0.002245 0.000010 0.000010
0.019804 0.000010 0.028732 0.084675 0.016188 0.000010 0.000010 0.000010 0.000010 0.000010 0.007875 0.000010 0.011815 0.000010 0.004245 0.133112 0.000010 0.012209 0.011112 0.000010 0.000010 0.012281 0.583960 0.000010 0.002417 0.002731 0.000010 0.008761 0.036768 0.000010 0.023177
0.009136 0.000010 0.005635 0.061153 0.012818 0.000010 0.000010 0.021935 0.000010 0.000010 0.002200 0.000010 0.018887 0.016925 0.000010 0.128733 0.013237 0.000010 0.005198 0.000010 0.000010 0.005695 0.600814 0.000010 0.030610 0.000010 0.000010 0.012532 0.024608 0.000010 0.029744
0.011647 0.000010 0.005877 0.086243 0.021882 0.000010 0.000010 0.021327 0.003013 0.000010 0.000010 0.000010 0.020878 0.000010 0.000010 0.135816 0.000010 0.000010 0.009750 0.000010 0.000010 0.010478 0.569389 0.000010 0.018895 0.000010 0.000010 0.017755 0.040618 0.008586 0.017695
0.000010 0.000010 0.029927 0.058985 0.023155 0.000010 0.000010 0.029527 0.000010 0.000010 0.000010 0.000010 0.015641 0.000010 0.003849 0.141163 0.018481 0.000010 0.008296 0.000010 0.000010 0.011663 0.579163 0.000010 0.000010 0.014173 0.000010 0.000010 0.036132 0.003747 0.025939
0.000010 0.000010 0.000010 0.081366 0.017237 0.000010 0.000010 0.023613 0.000010 0.021173 0.000010 0.000010 0.000010 0.010236 0.006007 0.133310 0.000010 0.000010 0.000010 0.000010 0.000010 0.027932 0.581050 0.000010 0.000010 0.021694 0.000010 0.009732 0.030102 0.000010 0.036368
0.021885 0.000010 0.052691 0.170321 0.044927 0.003490 0.000010 0.018011 0.029300 0.000010 0.000010 0.010380 0.043850 0.000010 0.019384 0.219145 0.013411 0.062589 0.019087 0.000010 0.012710 0.108992 0.036257 0.013908 0.019359 0.021314 0.024758 0.009213 0.000010 0.017820 0.007128
0.007652 0.000010 0.084386 0.146185 0.033112 0.011163 0.000010 0.037046 0.003025 0.010091 0.000019 0.000010 0.010416 0.020745 0.010539 0.198149 0.018058 0.110219 0.060302 0.000010 0.000010 0.057650 0.016682 0.000010 0.017480 0.014605 0.069049 0.055579 0.000010 0.003826 0.003952
0.026228 0.000010 0.052883 0.119925 0.064992 0.008808 0.018147 0.024359 0.017942 0.000010 0.000010 0.000010 0.067347 0.025938 0.003179 0.181035 0.000010 0.082684 0.113628 0.000010 0.006921 0.056567 0.014287 0.001096 0.017708 0.031011 0.011895 0.048925 0.000010 0.000010 0.004415
0.012614 0.000010 0.056804 0.156417 0.019301 0.000010 0.000010 0.036640 0.000010 0.013949 0.000010 0.000925 0.029622 0.019634 0.013301 0.214892 0.009405 0.089283 0.050090 0.000010 0.005552 0.121125 0.023455 0.009348 0.018328 0.033067 0.032475 0.008344 0.000010 0.025348 0.000010
0.012712 0.000010 0.056170 0.112546 0.016418 0.000010 0.017108 0.033909 0.000010 0.000010 0.006793 0.000010 0.019021 0.035388 0.008157 0.173559 0.022130 0.077166 0.029181 0.000010 0.008685 0.167230 0.038469 0.000011 0.006701 0.037588 0.036889 0.011883 0.000010 0.063425 0.008792
