# Supplementary material for: Genetic analysis of Thai cattle reveals a Southeast Asian indicine ancestry
Source: PeerJ. 2015 Oct 27;3:e1318. doi: 10.7717/peerj.1318 (PMC4627918; doi:10.7717/peerj.1318)
Supplement: Dataset S2 — The Q values inferred by ADMIXTURE for each modeled K are shown for each individual, which are labeled according to breed information. The data are organized into three folders, each of which represents the ADMIXTURE experiments described in Fig. S5. [file peerj-03-1318-s007.zip › SupplementDataS7/1397breeds/32.Q]

0.000010 0.000010 0.003685 0.000010 0.000010 0.917655 0.015718 0.000010 0.000010 0.000010 0.000010 0.002158 0.016337 0.000010 0.000010 0.000010 0.009908 0.000010 0.000010 0.000010 0.002587 0.000010 0.000010 0.000010 0.000010 0.000010 0.000110 0.000010 0.000010 0.000010 0.000010 0.031612
0.000010 0.000010 0.003032 0.000010 0.002865 0.904075 0.000010 0.022934 0.000010 0.000010 0.000010 0.000010 0.000010 0.000010 0.000010 0.000010 0.007063 0.005159 0.000010 0.007585 0.000010 0.000010 0.000010 0.000010 0.000010 0.000010 0.000010 0.000010 0.000010 0.000010 0.008303 0.038754
0.000010 0.000010 0.000010 0.000010 0.000010 0.933960 0.000010 0.000010 0.000010 0.000010 0.000010 0.001666 0.000010 0.000010 0.000010 0.012222 0.023299 0.000010 0.000010 0.000010 0.000010 0.000010 0.000010 0.000010 0.000010 0.000010 0.000010 0.000010 0.000010 0.000010 0.000010 0.028582
0.000010 0.000010 0.000010 0.000010 0.000010 0.986115 0.000010 0.000010 0.000010 0.000010 0.000010 0.000010 0.000010 0.000010 0.000010 0.000010 0.000663 0.004337 0.000010 0.000010 0.000010 0.000010 0.008606 0.000010 0.000010 0.000010 0.000010 0.000010 0.000010 0.000010 0.000010 0.000010
0.000010 0.000010 0.000010 0.000010 0.000010 0.921051 0.010455 0.007741 0.000010 0.000010 0.000010 0.000010 0.000010 0.000010 0.000010 0.000010 0.041198 0.016064 0.000010 0.000010 0.003231 0.000010 0.000010 0.000010 0.000010 0.000010 0.000010 0.000010 0.000010 0.000010 0.000010 0.000010
0.000010 0.000010 0.000010 0.000010 0.000010 0.969002 0.000010 0.000010 0.000010 0.000010 0.000010 0.000010 0.000010 0.000010 0.000010 0.000010 0.000010 0.009582 0.000010 0.000010 0.000010 0.000010 0.000010 0.000010 0.000010 0.000010 0.000010 0.000010 0.000010 0.000010 0.000010 0.021127
0.000010 0.000010 0.000010 0.000010 0.000010 0.993099 0.000010 0.000010 0.000010 0.000010 0.000010 0.000010 0.000010 0.000010 0.000010 0.000010 0.000010 0.000010 0.000010 0.000010 0.000010 0.000010 0.000010 0.000010 0.000010 0.000010 0.000010 0.000010 0.000010 0.000010 0.000010 0.006601
0.000010 0.000010 0.000010 0.000010 0.000010 0.999690 0.000010 0.000010 0.000010 0.000010 0.000010 0.000010 0.000010 0.000010 0.000010 0.000010 0.000010 0.000010 0.000010 0.000010 0.000010 0.000010 0.000010 0.000010 0.000010 0.000010 0.000010 0.000010 0.000010 0.000010 0.000010 0.000010
0.000010 0.000010 0.000010 0.000010 0.013755 0.904917 0.000010 0.000010 0.000010 0.000010 0.000010 0.000010 0.000010 0.000010 0.000010 0.000010 0.004449 0.016982 0.000010 0.006568 0.001798 0.000010 0.000010 0.000010 0.000010 0.000010 0.000012 0.000010 0.000010 0.004406 0.000010 0.046881
0.000010 0.000010 0.000010 0.000010 0.000010 0.942614 0.000010 0.008372 0.000010 0.006419 0.000010 0.000010 0.002700 0.000010 0.000010 0.000010 0.000010 0.007481 0.000010 0.000010 0.015508 0.000010 0.000010 0.000010 0.000010 0.000010 0.004319 0.000010 0.000010 0.012347 0.000010 0.000010
0.000010 0.005625 0.000010 0.000010 0.000010 0.914352 0.000010 0.003009 0.000010 0.000010 0.000010 0.023240 0.012277 0.000010 0.000010 0.000162 0.023971 0.000010 0.000010 0.000010 0.000010 0.000010 0.000010 0.000010 0.000010 0.000010 0.000715 0.000010 0.000010 0.000010 0.000010 0.016418
0.000010 0.000010 0.000010 0.000010 0.000010 0.999686 0.000010 0.000010 0.000010 0.000010 0.000010 0.000010 0.000010 0.000010 0.000010 0.000010 0.000010 0.000010 0.000010 0.000011 0.000010 0.000010 0.000010 0.000010 0.000010 0.000010 0.000012 0.000010 0.000010 0.000010 0.000010 0.000010
0.000010 0.000010 0.000010 0.009036 0.000010 0.967470 0.000010 0.000010 0.000010 0.000010 0.000010 0.000010 0.004285 0.000010 0.000010 0.000010 0.000010 0.008630 0.000010 0.000010 0.000010 0.000010 0.000010 0.000010 0.000010 0.000010 0.000010 0.000010 0.000010 0.007666 0.000010 0.002652
0.000010 0.000010 0.002664 0.000010 0.000010 0.924499 0.000010 0.022203 0.000010 0.000010 0.000010 0.000794 0.010692 0.000010 0.000010 0.015922 0.000010 0.000010 0.000010 0.000010 0.000271 0.000010 0.000010 0.000010 0.000010 0.000010 0.000010 0.000010 0.000010 0.000010 0.000010 0.022715
0.000010 0.000010 0.012719 0.000010 0.000010 0.882894 0.000010 0.012970 0.000010 0.000010 0.000010 0.040607 0.000010 0.000010 0.000010 0.023866 0.000010 0.000010 0.000010 0.010705 0.009662 0.000010 0.000010 0.000010 0.000010 0.000010 0.000011 0.000010 0.000010 0.000010 0.000010 0.006337
0.000010 0.000010 0.000010 0.000010 0.000010 0.999690 0.000010 0.000010 0.000010 0.000010 0.000010 0.000010 0.000010 0.000010 0.000010 0.000010 0.000010 0.000010 0.000010 0.000010 0.000010 0.000010 0.000010 0.000010 0.000010 0.000010 0.000010 0.000010 0.000010 0.000010 0.000010 0.000010
0.000010 0.000010 0.000010 0.000010 0.000010 0.960805 0.000010 0.000010 0.003808 0.000010 0.000010 0.000010 0.000010 0.000010 0.000010 0.000010 0.000010 0.000010 0.000010 0.000010 0.000010 0.000010 0.000010 0.000010 0.000010 0.000010 0.000010 0.000010 0.000010 0.000010 0.000010 0.035097
0.000010 0.000010 0.000010 0.000010 0.000010 0.943094 0.000010 0.000010 0.000010 0.000010 0.000010 0.000010 0.000526 0.000010 0.000010 0.024010 0.007470 0.000010 0.000010 0.000010 0.000010 0.000010 0.000010 0.000010 0.000010 0.000010 0.000010 0.000010 0.000010 0.000010 0.000010 0.024630
0.000010 0.000010 0.000010 0.000010 0.000010 0.910702 0.000010 0.000010 0.000010 0.000010 0.000010 0.013679 0.000010 0.000010 0.000010 0.000010 0.014643 0.000010 0.000010 0.000010 0.003258 0.000010 0.000010 0.000010 0.000010 0.000010 0.000010 0.000010 0.000010 0.000010 0.002477 0.054981
0.000010 0.000010 0.000010 0.000010 0.000010 0.969329 0.000010 0.001845 0.000010 0.000010 0.000010 0.000010 0.000010 0.000010 0.000010 0.009622 0.000010 0.002354 0.000010 0.000010 0.000010 0.000010 0.016579 0.000010 0.000010 0.000010 0.000010 0.000010 0.000010 0.000010 0.000010 0.000010
0.000010 0.000010 0.000010 0.000010 0.000010 0.000010 0.000010 0.000010 0.000010 0.999690 0.000010 0.000010 0.000010 0.000010 0.000010 0.000010 0.000010 0.000010 0.000010 0.000010 0.000010 0.000010 0.000010 0.000010 0.000010 0.000010 0.000010 0.000010 0.000010 0.000010 0.000010 0.000010
0.000010 0.000010 0.000010 0.000010 0.000010 0.000010 0.002553 0.000010 0.000010 0.920524 0.000010 0.003059 0.000010 0.000010 0.000010 0.000010 0.000010 0.000010 0.000010 0.012459 0.003369 0.000010 0.000010 0.000010 0.000010 0.000010 0.000010 0.000010 0.000010 0.004358 0.000010 0.053428
0.000010 0.000010 0.000010 0.000010 0.000010 0.000010 0.000010 0.000010 0.000010 0.999690 0.000010 0.000010 0.000010 0.000010 0.000010 0.000010 0.000010 0.000010 0.000010 0.000010 0.000010 0.000010 0.000010 0.000010 0.000010 0.000010 0.000010 0.000010 0.000010 0.000010 0.000010 0.000010
0.000010 0.000010 0.000010 0.000010 0.000010 0.013205 0.000010 0.000010 0.000010 0.980360 0.000010 0.000010 0.000010 0.000010 0.000010 0.000010 0.000011 0.000010 0.000010 0.000010 0.000010 0.000010 0.006144 0.000010 0.000010 0.000010 0.000010 0.000010 0.000010 0.000010 0.000010 0.000010
0.000010 0.000010 0.000010 0.000010 0.000010 0.000010 0.000010 0.000010 0.000010 0.989384 0.000010 0.000010 0.000010 0.000010 0.000010 0.000010 0.000010 0.000010 0.000010 0.000010 0.000130 0.000010 0.000010 0.000010 0.000010 0.000010 0.000010 0.000010 0.000010 0.000010 0.000010 0.010195
0.000010 0.000010 0.000010 0.000010 0.000010 0.000010 0.000010 0.011752 0.000010 0.976175 0.000010 0.000010 0.000010 0.000010 0.000010 0.000010 0.000010 0.002200 0.000010 0.000010 0.002832 0.000010 0.001744 0.000010 0.000010 0.000010 0.000010 0.000010 0.000010 0.000010 0.000010 0.005037
0.000010 0.000010 0.000010 0.000010 0.000010 0.000010 0.000010 0.000010 0.000010 0.999690 0.000010 0.000010 0.000010 0.000010 0.000010 0.000010 0.000010 0.000010 0.000010 0.000010 0.000010 0.000010 0.000010 0.000010 0.000010 0.000010 0.000010 0.000010 0.000010 0.000010 0.000010 0.000010
0.000010 0.000010 0.000010 0.000010 0.000010 0.000010 0.000010 0.000010 0.000010 0.999690 0.000010 0.000010 0.000010 0.000010 0.000010 0.000010 0.000010 0.000010 0.000010 0.000010 0.000010 0.000010 0.000010 0.000010 0.000010 0.000010 0.000010 0.000010 0.000010 0.000010 0.000010 0.000010
0.000010 0.000010 0.000010 0.000010 0.000010 0.000010 0.000010 0.000010 0.000010 0.999690 0.000010 0.000010 0.000010 0.000010 0.000010 0.000010 0.000010 0.000010 0.000010 0.000010 0.000010 0.000010 0.000010 0.000010 0.000010 0.000010 0.000010 0.000010 0.000010 0.000010 0.000010 0.000010
0.000010 0.000010 0.000010 0.000010 0.000010 0.000010 0.000010 0.000010 0.000010 0.999690 0.000010 0.000010 0.000010 0.000010 0.000010 0.000010 0.000010 0.000010 0.000010 0.000010 0.000010 0.000010 0.000010 0.000010 0.000010 0.000010 0.000010 0.000010 0.000010 0.000010 0.000010 0.000010
0.000010 0.003644 0.000010 0.000010 0.001053 0.000010 0.000010 0.015323 0.000010 0.953212 0.000010 0.000010 0.000010 0.000010 0.000010 0.009733 0.016775 0.000010 0.000010 0.000010 0.000010 0.000010 0.000010 0.000010 0.000010 0.000010 0.000010 0.000010 0.000010 0.000010 0.000010 0.000010
0.000010 0.000010 0.000010 0.000010 0.000010 0.000010 0.000010 0.019825 0.000010 0.828168 0.000010 0.000010 0.000010 0.000010 0.000010 0.000010 0.022211 0.000010 0.000010 0.000110 0.000010 0.000010 0.079365 0.000010 0.000010 0.006366 0.004022 0.000010 0.000010 0.000010 0.006962 0.032740
0.000010 0.000010 0.007342 0.000010 0.000010 0.001159 0.005527 0.007435 0.000010 0.896428 0.000010 0.002461 0.005960 0.000010 0.000010 0.000010 0.000010 0.014770 0.000010 0.001809 0.000010 0.000010 0.000010 0.000010 0.000010 0.000010 0.038301 0.000010 0.000010 0.000010 0.010727 0.007882
0.000010 0.000010 0.000010 0.000010 0.000010 0.000010 0.014457 0.017474 0.009168 0.899827 0.000010 0.013907 0.000010 0.000010 0.000010 0.000010 0.000010 0.000010 0.000010 0.000010 0.000010 0.000010 0.000010 0.000010 0.000010 0.000010 0.005280 0.000010 0.000010 0.000010 0.000010 0.039636
0.000010 0.000010 0.000010 0.000010 0.000010 0.000010 0.000010 0.000010 0.000010 0.999690 0.000010 0.000010 0.000010 0.000010 0.000010 0.000010 0.000010 0.000010 0.000010 0.000010 0.000010 0.000010 0.000010 0.000010 0.000010 0.000010 0.000010 0.000010 0.000010 0.000010 0.000010 0.000010
0.000010 0.000010 0.000010 0.000010 0.000010 0.000010 0.000010 0.000010 0.000010 0.999690 0.000010 0.000010 0.000010 0.000010 0.000010 0.000010 0.000010 0.000010 0.000010 0.000010 0.000010 0.000010 0.000010 0.000010 0.000010 0.000010 0.000010 0.000010 0.000010 0.000010 0.000010 0.000010
0.000010 0.000010 0.000010 0.000010 0.000010 0.036892 0.000010 0.000010 0.000010 0.894816 0.000010 0.000010 0.000010 0.000010 0.000010 0.000010 0.000010 0.000010 0.000010 0.037465 0.000010 0.000010 0.000010 0.000010 0.000010 0.000010 0.000010 0.000010 0.000010 0.000010 0.000010 0.030547
0.000010 0.000010 0.000010 0.000010 0.000010 0.000010 0.000010 0.000010 0.000010 0.975201 0.000010 0.000010 0.003437 0.000010 0.000010 0.000010 0.000010 0.000010 0.000010 0.000010 0.021072 0.000010 0.000010 0.000010 0.000010 0.000010 0.000010 0.000010 0.000010 0.000010 0.000010 0.000010
0.000010 0.000010 0.000010 0.000010 0.000010 0.000010 0.000010 0.000010 0.000010 0.999690 0.000010 0.000010 0.000010 0.000010 0.000010 0.000010 0.000010 0.000010 0.000010 0.000010 0.000010 0.000010 0.000010 0.000010 0.000010 0.000010 0.000010 0.000010 0.000010 0.000010 0.000010 0.000010
0.000010 0.000010 0.000010 0.000010 0.000010 0.000010 0.000010 0.000010 0.000010 0.999690 0.000010 0.000010 0.000010 0.000010 0.000010 0.000010 0.000010 0.000010 0.000010 0.000010 0.000010 0.000010 0.000010 0.000010 0.000010 0.000010 0.000010 0.000010 0.000010 0.000010 0.000010 0.000010
0.000010 0.010771 0.006735 0.007142 0.000010 0.000019 0.020926 0.021799 0.000010 0.000010 0.000010 0.001020 0.051288 0.000010 0.000010 0.005314 0.000010 0.024965 0.000010 0.820842 0.010710 0.000010 0.000010 0.000010 0.000010 0.000010 0.018276 0.000010 0.000010 0.000012 0.000010 0.000010
0.000010 0.006106 0.008856 0.000010 0.002529 0.000010 0.006709 0.043561 0.000010 0.000010 0.000010 0.000010 0.054582 0.000010 0.000010 0.004504 0.000010 0.054901 0.000010 0.703443 0.051353 0.000010 0.024448 0.000010 0.000010 0.000010 0.020891 0.000010 0.000010 0.000010 0.016136 0.001802
0.000010 0.021590 0.000018 0.000010 0.000010 0.000010 0.011018 0.025946 0.000010 0.000010 0.000010 0.013849 0.064503 0.000010 0.000010 0.000010 0.006067 0.014652 0.000010 0.782081 0.027019 0.000010 0.001171 0.000010 0.000010 0.000010 0.031886 0.000010 0.000010 0.000010 0.000010 0.000010
0.000010 0.018500 0.000010 0.000010 0.000010 0.000010 0.015483 0.008718 0.000010 0.000010 0.000016 0.000010 0.060495 0.000010 0.000010 0.000012 0.015090 0.011177 0.000010 0.761139 0.000010 0.000010 0.036808 0.000010 0.000010 0.000010 0.052795 0.000010 0.000010 0.002562 0.017014 0.000010
0.000010 0.025385 0.000967 0.001970 0.001612 0.000010 0.001919 0.021395 0.005054 0.000010 0.000010 0.000010 0.058830 0.000010 0.000010 0.004405 0.000010 0.031119 0.000010 0.738825 0.047531 0.000010 0.049227 0.000010 0.000010 0.000010 0.004909 0.000010 0.000010 0.000010 0.006384 0.000308
0.000010 0.007484 0.001945 0.000010 0.000010 0.000010 0.009783 0.024449 0.000010 0.000010 0.000010 0.014364 0.061500 0.000010 0.000010 0.000010 0.000010 0.014700 0.000010 0.785225 0.032720 0.000010 0.020003 0.000010 0.000010 0.000010 0.014274 0.000010 0.000010 0.000010 0.012393 0.000969
0.000010 0.030981 0.012354 0.002341 0.000010 0.000010 0.026342 0.041812 0.002444 0.000010 0.000010 0.002976 0.039479 0.000010 0.000010 0.000304 0.000010 0.016044 0.000010 0.770168 0.004972 0.000010 0.014001 0.000010 0.000010 0.000010 0.032330 0.000010 0.000010 0.000010 0.000010 0.003284
0.000010 0.013982 0.000010 0.007608 0.000010 0.000010 0.010613 0.038953 0.000010 0.000010 0.000010 0.000010 0.051331 0.000010 0.000010 0.000010 0.000010 0.023627 0.000010 0.744764 0.032733 0.000010 0.012598 0.000010 0.000010 0.003628 0.032029 0.000010 0.000010 0.000010 0.024133 0.003810
0.000010 0.014485 0.000019 0.000010 0.000010 0.000010 0.001153 0.033159 0.000010 0.000010 0.000010 0.000010 0.029435 0.000010 0.000010 0.000010 0.000010 0.032312 0.000010 0.734189 0.010603 0.000010 0.077839 0.000010 0.000010 0.000010 0.028731 0.000010 0.000010 0.000010 0.024308 0.013567
0.000010 0.000010 0.000010 0.004424 0.000010 0.000010 0.002201 0.028008 0.000010 0.000010 0.000010 0.000010 0.087008 0.000010 0.000010 0.000010 0.000010 0.023899 0.000010 0.791081 0.025914 0.000010 0.010928 0.000010 0.000010 0.000010 0.026307 0.000010 0.000010 0.000010 0.000010 0.000010
0.000010 0.000010 0.011305 0.000309 0.000010 0.000010 0.000010 0.014697 0.000010 0.000010 0.000010 0.000010 0.042267 0.000010 0.000010 0.000010 0.004728 0.038287 0.000010 0.749327 0.041832 0.000010 0.038159 0.000010 0.000010 0.000010 0.038405 0.000010 0.000010 0.000010 0.020472 0.000010
0.000010 0.000010 0.013847 0.002844 0.000010 0.000010 0.000010 0.013350 0.000010 0.000010 0.000010 0.005724 0.063017 0.000010 0.000010 0.001259 0.008802 0.023833 0.000010 0.738889 0.022257 0.000010 0.051137 0.000010 0.000010 0.000010 0.026088 0.000010 0.000010 0.000010 0.028763 0.000010
0.000010 0.000010 0.008611 0.006787 0.000010 0.000010 0.023231 0.038461 0.000010 0.000010 0.000010 0.004524 0.046494 0.000010 0.000010 0.000010 0.000010 0.022071 0.000010 0.802673 0.018561 0.000010 0.007590 0.000010 0.000010 0.001935 0.018862 0.000010 0.000010 0.000010 0.000010 0.000010
0.000010 0.016379 0.000010 0.014306 0.000010 0.000010 0.013368 0.023350 0.000010 0.000010 0.000010 0.009624 0.044139 0.000010 0.000010 0.000010 0.006924 0.024006 0.000010 0.724632 0.010506 0.000010 0.059664 0.000010 0.000010 0.000010 0.030071 0.000010 0.000010 0.000010 0.022325 0.000525
0.000010 0.000010 0.000010 0.000842 0.000010 0.000010 0.012154 0.011658 0.000010 0.000010 0.000010 0.001281 0.076417 0.000010 0.000010 0.013692 0.000010 0.043133 0.000010 0.766519 0.033237 0.000010 0.012894 0.000010 0.000010 0.000010 0.017993 0.000010 0.000010 0.000010 0.009981 0.000010
0.000010 0.023270 0.003028 0.005324 0.000010 0.000010 0.011086 0.023894 0.000010 0.000010 0.000010 0.000010 0.047244 0.000010 0.000010 0.000010 0.011339 0.032747 0.000010 0.726247 0.017284 0.000010 0.037546 0.000010 0.000010 0.008429 0.037399 0.000010 0.000010 0.000010 0.014982 0.000010
0.000010 0.007778 0.004507 0.000010 0.003111 0.000010 0.022039 0.013140 0.000010 0.000010 0.005254 0.000010 0.059408 0.000010 0.000010 0.000010 0.009891 0.034454 0.000010 0.786797 0.000010 0.000010 0.032036 0.000010 0.001674 0.000010 0.000010 0.000010 0.000010 0.000010 0.019719 0.000010
0.000010 0.011307 0.020472 0.000010 0.000010 0.000010 0.016800 0.000010 0.020264 0.000010 0.000010 0.023210 0.032389 0.000010 0.000010 0.000010 0.000010 0.010377 0.000010 0.838026 0.013275 0.000010 0.000010 0.000010 0.000010 0.000010 0.000010 0.000010 0.000010 0.000010 0.000010 0.013661
0.000010 0.000010 0.011626 0.000010 0.000010 0.000010 0.003804 0.024114 0.000010 0.000010 0.000010 0.000010 0.081762 0.000010 0.000010 0.000010 0.000010 0.000010 0.000010 0.839377 0.026537 0.000010 0.000010 0.000010 0.000010 0.000010 0.012531 0.000010 0.000010 0.000010 0.000010 0.000010
0.000010 0.000010 0.000010 0.002712 0.003089 0.000010 0.019930 0.046205 0.000010 0.000010 0.000010 0.014042 0.028441 0.000010 0.000010 0.002841 0.000010 0.004661 0.000010 0.804756 0.029592 0.000010 0.021131 0.000010 0.000010 0.016991 0.004642 0.000010 0.000010 0.000010 0.000786 0.000010
0.000010 0.000010 0.001652 0.006467 0.009357 0.011189 0.000010 0.000010 0.000010 0.018439 0.001871 0.020821 0.000010 0.004314 0.001384 0.018834 0.048972 0.058924 0.000010 0.480569 0.022874 0.000010 0.057340 0.011432 0.000010 0.000010 0.048931 0.000010 0.000010 0.000010 0.027757 0.148745
0.000010 0.000010 0.000010 0.000010 0.013272 0.014942 0.014947 0.036474 0.000010 0.073978 0.001164 0.077844 0.000010 0.000010 0.007089 0.001604 0.015281 0.015398 0.007004 0.488445 0.000010 0.000010 0.046384 0.005616 0.000010 0.002999 0.004226 0.000010 0.000010 0.020526 0.033128 0.119560
0.000010 0.000010 0.000010 0.000613 0.000010 0.025880 0.013272 0.000010 0.002376 0.105013 0.000010 0.014946 0.000010 0.000010 0.015070 0.008982 0.050268 0.000010 0.000010 0.516924 0.010515 0.000010 0.000353 0.021016 0.000010 0.000010 0.000010 0.000010 0.000010 0.002016 0.028495 0.184100
0.013741 0.002822 0.004937 0.000010 0.013042 0.041608 0.017889 0.000010 0.000010 0.089290 0.000610 0.027972 0.000010 0.000011 0.016087 0.009361 0.023933 0.038981 0.000155 0.473921 0.000010 0.015709 0.000010 0.000010 0.000010 0.000010 0.007329 0.005631 0.000010 0.034352 0.000010 0.162508
0.000010 0.000010 0.023509 0.000809 0.000010 0.018803 0.000010 0.021434 0.000010 0.068324 0.000010 0.045156 0.003552 0.000011 0.000010 0.025847 0.006639 0.052635 0.000010 0.421796 0.014654 0.000011 0.092317 0.022140 0.000010 0.001900 0.007588 0.000010 0.000010 0.000010 0.029463 0.143292
0.000010 0.000010 0.000314 0.000977 0.000010 0.014884 0.017129 0.000010 0.000010 0.071310 0.002809 0.008095 0.000010 0.011063 0.013250 0.019540 0.044383 0.020618 0.000010 0.590240 0.012945 0.000010 0.000010 0.002125 0.000010 0.000010 0.000010 0.000010 0.000010 0.000010 0.004371 0.165797
0.001345 0.007400 0.012495 0.000010 0.000010 0.020781 0.029020 0.000010 0.007814 0.082026 0.000010 0.019732 0.000010 0.044292 0.005588 0.002816 0.012609 0.000010 0.000010 0.502270 0.014255 0.000010 0.000010 0.008086 0.000010 0.000010 0.020893 0.000010 0.000010 0.004748 0.025617 0.178084
0.000010 0.000010 0.000010 0.000010 0.000010 0.002402 0.018472 0.018495 0.006759 0.087952 0.000010 0.037238 0.000010 0.000010 0.004949 0.041978 0.031166 0.000010 0.000010 0.409716 0.022130 0.000010 0.078401 0.000010 0.009821 0.009615 0.051583 0.000010 0.000010 0.010726 0.038006 0.120451
0.000010 0.000010 0.018270 0.000011 0.000010 0.003636 0.000675 0.008238 0.000010 0.076967 0.006994 0.052648 0.000010 0.020735 0.009922 0.009668 0.049300 0.012521 0.000010 0.528168 0.011445 0.000010 0.000741 0.000010 0.000010 0.000010 0.010674 0.000010 0.000010 0.012186 0.001341 0.165740
0.007624 0.015532 0.013038 0.000010 0.000010 0.016705 0.019670 0.012902 0.000010 0.039102 0.000010 0.022962 0.000119 0.003469 0.000010 0.024808 0.050505 0.007737 0.000010 0.504726 0.007599 0.000010 0.026706 0.000010 0.000010 0.000010 0.000010 0.000010 0.000010 0.026015 0.009601 0.191049
0.005587 0.000010 0.000485 0.002267 0.000010 0.031814 0.005232 0.000010 0.000010 0.096377 0.000010 0.042458 0.000010 0.000010 0.025170 0.017557 0.047282 0.032549 0.002345 0.523633 0.000010 0.000010 0.000010 0.000010 0.000010 0.000010 0.000010 0.000010 0.000010 0.019444 0.001019 0.146622
0.001345 0.000918 0.000010 0.000011 0.010999 0.011049 0.000010 0.014848 0.000010 0.082447 0.000010 0.050575 0.011021 0.015078 0.005807 0.011782 0.013804 0.009227 0.000010 0.441396 0.000010 0.000010 0.058702 0.000010 0.000010 0.000010 0.018624 0.000010 0.000010 0.018091 0.039720 0.184437
0.000010 0.034426 0.002394 0.000010 0.007680 0.005007 0.009380 0.000165 0.000010 0.056404 0.000010 0.033634 0.000010 0.000010 0.000010 0.038294 0.042453 0.036335 0.007951 0.480549 0.000010 0.000010 0.032477 0.000010 0.000010 0.000010 0.024515 0.000010 0.000010 0.021183 0.049598 0.117416
0.013596 0.004942 0.001878 0.000010 0.000260 0.008823 0.006196 0.000010 0.000010 0.099855 0.003139 0.019217 0.009518 0.004787 0.000010 0.015597 0.049485 0.014399 0.000010 0.419560 0.004797 0.000010 0.041981 0.034584 0.004746 0.000010 0.016172 0.000010 0.000010 0.020851 0.036297 0.169230
0.000010 0.021000 0.004802 0.013471 0.002509 0.037919 0.000691 0.004271 0.002009 0.040562 0.000504 0.042172 0.010417 0.011628 0.023185 0.029266 0.050075 0.014569 0.004067 0.398579 0.006808 0.000370 0.039536 0.000010 0.001869 0.002282 0.049800 0.000010 0.000010 0.002994 0.032468 0.152137
0.042100 0.000010 0.004954 0.000010 0.005414 0.026813 0.008604 0.033653 0.000010 0.061447 0.000010 0.058929 0.003258 0.000010 0.000010 0.000962 0.028579 0.023929 0.005667 0.410194 0.000013 0.000010 0.075041 0.003339 0.000010 0.001516 0.012208 0.000010 0.000010 0.012806 0.043894 0.136582
0.000572 0.000010 0.012754 0.002822 0.000010 0.016698 0.000010 0.018525 0.000010 0.073414 0.000242 0.018579 0.010014 0.013367 0.000010 0.015100 0.030785 0.026295 0.013435 0.420343 0.035323 0.010454 0.058808 0.020659 0.000010 0.000010 0.029551 0.000010 0.000010 0.000010 0.037051 0.135109
0.000010 0.009088 0.003634 0.000010 0.000010 0.000010 0.005205 0.015914 0.000010 0.104779 0.000680 0.032246 0.012104 0.000010 0.012090 0.013313 0.017844 0.033326 0.005733 0.444038 0.000010 0.019935 0.045580 0.000010 0.000010 0.004637 0.000010 0.000010 0.000010 0.038869 0.009427 0.171440
0.018755 0.007795 0.002183 0.000010 0.000012 0.023005 0.005901 0.033323 0.000010 0.061014 0.000010 0.001238 0.026918 0.000010 0.000010 0.019013 0.052610 0.023032 0.000010 0.462991 0.000010 0.000010 0.015936 0.000010 0.000010 0.000010 0.030639 0.000010 0.000010 0.012211 0.028270 0.175023
0.000010 0.000010 0.002786 0.000010 0.000010 0.000010 0.018901 0.007000 0.000010 0.098619 0.000010 0.024433 0.014452 0.007032 0.000010 0.022354 0.050385 0.009434 0.000010 0.501440 0.000010 0.000010 0.002008 0.016527 0.009773 0.000010 0.000010 0.000010 0.002281 0.000010 0.042932 0.169494
0.000010 0.000010 0.000010 0.000011 0.000020 0.000010 0.004406 0.009027 0.002696 0.000010 0.000010 0.000010 0.011697 0.000010 0.000010 0.006605 0.113089 0.000010 0.000010 0.087101 0.000010 0.000010 0.564494 0.000010 0.000010 0.000010 0.200645 0.000010 0.000010 0.000010 0.000010 0.000010
0.000010 0.000010 0.000010 0.000676 0.005937 0.000010 0.000010 0.016964 0.000010 0.000010 0.000010 0.000010 0.004667 0.000010 0.000010 0.000010 0.104396 0.000010 0.000010 0.014776 0.005851 0.000010 0.681997 0.000010 0.000010 0.000010 0.164507 0.000010 0.000010 0.000010 0.000010 0.000010
0.000010 0.000010 0.002082 0.000010 0.000010 0.000010 0.000010 0.000020 0.009385 0.000010 0.000010 0.000010 0.000010 0.000010 0.000010 0.000010 0.082970 0.000010 0.000010 0.054328 0.000010 0.000010 0.630952 0.000010 0.000010 0.000010 0.220012 0.000010 0.000010 0.000010 0.000010 0.000010
0.000010 0.000010 0.000010 0.006550 0.000010 0.013233 0.000010 0.019873 0.000010 0.017136 0.000010 0.000010 0.000010 0.000010 0.000010 0.000010 0.081476 0.000010 0.000010 0.072258 0.000010 0.000010 0.599706 0.000010 0.000010 0.000010 0.185385 0.000010 0.000010 0.000010 0.000010 0.004155
0.000010 0.000010 0.004634 0.000010 0.007237 0.000010 0.000010 0.034615 0.000010 0.000010 0.000010 0.000010 0.000010 0.000010 0.000010 0.000010 0.041658 0.000010 0.000010 0.038547 0.000010 0.000010 0.661072 0.000010 0.000010 0.000010 0.211986 0.000010 0.000010 0.000010 0.000010 0.000010
0.000010 0.000010 0.000013 0.000010 0.002135 0.000010 0.000010 0.025575 0.000012 0.010704 0.000010 0.000010 0.000010 0.000010 0.000010 0.000010 0.093359 0.000010 0.000010 0.089834 0.000010 0.000010 0.559727 0.000010 0.000010 0.000010 0.218412 0.000010 0.000010 0.000010 0.000010 0.000010
0.000010 0.000010 0.000010 0.007150 0.000010 0.000010 0.000010 0.019737 0.000010 0.000010 0.000010 0.000010 0.000010 0.000010 0.000010 0.000010 0.052257 0.000010 0.000010 0.000010 0.000010 0.000010 0.738537 0.000010 0.000010 0.000010 0.182048 0.000010 0.000010 0.000010 0.000010 0.000010
0.000010 0.000010 0.000010 0.000010 0.014602 0.000010 0.000019 0.014042 0.000010 0.000010 0.000010 0.000010 0.000018 0.000010 0.000010 0.000010 0.090954 0.000010 0.000010 0.029788 0.008047 0.000010 0.654607 0.000010 0.000010 0.000010 0.187692 0.000010 0.000010 0.000010 0.000010 0.000010
0.000010 0.000010 0.012027 0.000344 0.000010 0.000010 0.000010 0.000010 0.000010 0.000010 0.000010 0.000010 0.000010 0.000010 0.000010 0.000010 0.064277 0.000010 0.000010 0.010676 0.000010 0.000010 0.708881 0.000010 0.000010 0.013717 0.188851 0.000010 0.000010 0.000010 0.000010 0.000988
0.000010 0.000010 0.006110 0.000833 0.008183 0.001402 0.000010 0.031442 0.000010 0.000010 0.000010 0.000010 0.000010 0.000010 0.000010 0.000010 0.097608 0.013376 0.000010 0.000010 0.000010 0.000010 0.665634 0.000010 0.000010 0.000010 0.175182 0.000010 0.000010 0.000010 0.000010 0.000010
0.000010 0.000010 0.000010 0.000010 0.003243 0.000010 0.001052 0.024363 0.000010 0.000010 0.000010 0.000010 0.003611 0.000010 0.000010 0.000010 0.091537 0.001540 0.000010 0.000010 0.000010 0.000010 0.676669 0.000010 0.000010 0.000368 0.197388 0.000010 0.000010 0.000010 0.000010 0.000010
0.000010 0.000010 0.015733 0.000010 0.008704 0.000010 0.000010 0.024265 0.000010 0.000010 0.000010 0.000010 0.003802 0.000010 0.000010 0.000010 0.053598 0.003150 0.000010 0.000010 0.000010 0.000010 0.683390 0.000010 0.000010 0.000010 0.207118 0.000010 0.000010 0.000010 0.000010 0.000010
0.000010 0.000010 0.000010 0.001569 0.000010 0.000010 0.000010 0.011465 0.000010 0.000010 0.000010 0.001889 0.000010 0.000010 0.000010 0.000010 0.078911 0.000010 0.000010 0.000010 0.000010 0.000010 0.690303 0.000010 0.000010 0.000010 0.215604 0.000010 0.000010 0.000010 0.000010 0.000010
0.000010 0.000010 0.000010 0.000010 0.000967 0.000010 0.002696 0.026130 0.008504 0.000010 0.000010 0.000010 0.000010 0.000010 0.000010 0.000010 0.039476 0.000010 0.000010 0.035341 0.000010 0.000010 0.700822 0.000010 0.000010 0.000010 0.185823 0.000010 0.000010 0.000010 0.000010 0.000010
0.000010 0.000010 0.016270 0.002881 0.007173 0.000010 0.009443 0.016860 0.000010 0.000010 0.000010 0.000010 0.000010 0.000010 0.000010 0.000010 0.097190 0.002365 0.000010 0.033295 0.000010 0.000010 0.632284 0.000010 0.000010 0.000013 0.179684 0.000010 0.000010 0.000917 0.000010 0.001434
0.000010 0.000010 0.003366 0.010094 0.000011 0.000010 0.000010 0.016952 0.000010 0.000010 0.000010 0.000010 0.009309 0.000010 0.000010 0.000010 0.077908 0.000018 0.000010 0.025032 0.010277 0.000010 0.644501 0.000010 0.000010 0.000010 0.202322 0.000010 0.000010 0.000010 0.000010 0.000010
0.000010 0.000010 0.000010 0.001195 0.000018 0.000010 0.000010 0.002359 0.000010 0.000010 0.000010 0.000010 0.000010 0.000010 0.000010 0.000010 0.058446 0.009654 0.000010 0.061340 0.000010 0.000010 0.687712 0.000010 0.000010 0.000010 0.179035 0.000010 0.000010 0.000010 0.000010 0.000010
0.000010 0.000010 0.005050 0.016230 0.000010 0.000010 0.000010 0.031265 0.000010 0.000010 0.000010 0.000010 0.000010 0.000010 0.000010 0.000010 0.084387 0.000010 0.000010 0.060151 0.000010 0.000010 0.610468 0.000010 0.000010 0.000010 0.192199 0.000010 0.000010 0.000010 0.000010 0.000010
0.000010 0.000010 0.017091 0.000010 0.000010 0.000010 0.000010 0.002708 0.000010 0.000010 0.000010 0.002149 0.011437 0.000010 0.000010 0.000010 0.065885 0.000719 0.000010 0.051361 0.000010 0.000010 0.665972 0.000010 0.000010 0.010121 0.172337 0.000010 0.000010 0.000010 0.000010 0.000010
0.000010 0.000010 0.004497 0.000272 0.000010 0.000010 0.000010 0.014386 0.000010 0.047135 0.000010 0.000010 0.000010 0.000010 0.000010 0.000010 0.099351 0.000010 0.000010 0.000010 0.000010 0.000010 0.600383 0.000010 0.000010 0.017414 0.216323 0.000010 0.000010 0.000010 0.000010 0.000010
0.000010 0.000010 0.999690 0.000010 0.000010 0.000010 0.000010 0.000010 0.000010 0.000010 0.000010 0.000010 0.000010 0.000010 0.000010 0.000010 0.000010 0.000010 0.000010 0.000010 0.000010 0.000010 0.000010 0.000010 0.000010 0.000010 0.000010 0.000010 0.000010 0.000010 0.000010 0.000010
0.000010 0.000010 0.999690 0.000010 0.000010 0.000010 0.000010 0.000010 0.000010 0.000010 0.000010 0.000010 0.000010 0.000010 0.000010 0.000010 0.000010 0.000010 0.000010 0.000010 0.000010 0.000010 0.000010 0.000010 0.000010 0.000010 0.000010 0.000010 0.000010 0.000010 0.000010 0.000010
0.000010 0.000010 0.999690 0.000010 0.000010 0.000010 0.000010 0.000010 0.000010 0.000010 0.000010 0.000010 0.000010 0.000010 0.000010 0.000010 0.000010 0.000010 0.000010 0.000010 0.000010 0.000010 0.000010 0.000010 0.000010 0.000010 0.000010 0.000010 0.000010 0.000010 0.000010 0.000010
0.000010 0.058117 0.608961 0.012112 0.000010 0.004710 0.002313 0.031720 0.005531 0.000010 0.000010 0.041688 0.000010 0.000010 0.000010 0.012772 0.027401 0.026987 0.000010 0.004015 0.001428 0.000010 0.035867 0.000010 0.000010 0.000010 0.000010 0.000010 0.000010 0.008310 0.058055 0.059862
0.000010 0.014801 0.749060 0.000010 0.014376 0.003357 0.000010 0.015113 0.003719 0.000010 0.000010 0.049312 0.000010 0.000010 0.000010 0.000010 0.008268 0.010337 0.000010 0.000010 0.017222 0.000010 0.026548 0.000010 0.000010 0.000010 0.008336 0.000010 0.000010 0.008269 0.008655 0.062457
0.000010 0.047360 0.837912 0.000010 0.013429 0.000010 0.000010 0.000010 0.000010 0.000010 0.000010 0.000010 0.000010 0.000010 0.000010 0.000010 0.018236 0.030158 0.000010 0.000010 0.000010 0.000010 0.000010 0.000010 0.000010 0.000010 0.000010 0.000010 0.000010 0.002820 0.000010 0.049834
0.000010 0.000010 0.999690 0.000010 0.000010 0.000010 0.000010 0.000010 0.000010 0.000010 0.000010 0.000010 0.000010 0.000010 0.000010 0.000010 0.000010 0.000010 0.000010 0.000010 0.000010 0.000010 0.000010 0.000010 0.000010 0.000010 0.000010 0.000010 0.000010 0.000010 0.000010 0.000010
0.000010 0.000010 0.999690 0.000010 0.000010 0.000010 0.000010 0.000010 0.000010 0.000010 0.000010 0.000010 0.000010 0.000010 0.000010 0.000010 0.000010 0.000010 0.000010 0.000010 0.000010 0.000010 0.000010 0.000010 0.000010 0.000010 0.000010 0.000010 0.000010 0.000010 0.000010 0.000010
0.000010 0.000010 0.999690 0.000010 0.000010 0.000010 0.000010 0.000010 0.000010 0.000010 0.000010 0.000010 0.000010 0.000010 0.000010 0.000010 0.000010 0.000010 0.000010 0.000010 0.000010 0.000010 0.000010 0.000010 0.000010 0.000010 0.000010 0.000010 0.000010 0.000010 0.000010 0.000010
0.000010 0.000010 0.999690 0.000010 0.000010 0.000010 0.000010 0.000010 0.000010 0.000010 0.000010 0.000010 0.000010 0.000010 0.000010 0.000010 0.000010 0.000010 0.000010 0.000010 0.000010 0.000010 0.000010 0.000010 0.000010 0.000010 0.000010 0.000010 0.000010 0.000010 0.000010 0.000010
0.000010 0.000010 0.999690 0.000010 0.000010 0.000010 0.000010 0.000010 0.000010 0.000010 0.000010 0.000010 0.000010 0.000010 0.000010 0.000010 0.000010 0.000010 0.000010 0.000010 0.000010 0.000010 0.000010 0.000010 0.000010 0.000010 0.000010 0.000010 0.000010 0.000010 0.000010 0.000010
0.000010 0.000010 0.999690 0.000010 0.000010 0.000010 0.000010 0.000010 0.000010 0.000010 0.000010 0.000010 0.000010 0.000010 0.000010 0.000010 0.000010 0.000010 0.000010 0.000010 0.000010 0.000010 0.000010 0.000010 0.000010 0.000010 0.000010 0.000010 0.000010 0.000010 0.000010 0.000010
0.004295 0.170256 0.484295 0.008413 0.037858 0.021737 0.000010 0.000010 0.000010 0.000010 0.007370 0.000010 0.025274 0.000010 0.000010 0.014996 0.026203 0.031663 0.000010 0.004049 0.009941 0.000010 0.027824 0.008643 0.003947 0.024070 0.001577 0.009126 0.000010 0.005033 0.073321 0.000010
0.020097 0.154743 0.502347 0.003835 0.035465 0.000010 0.000010 0.030009 0.010157 0.000010 0.007407 0.013953 0.022454 0.000010 0.000010 0.013470 0.002303 0.011669 0.000010 0.021089 0.015672 0.000010 0.018115 0.000010 0.014850 0.038156 0.004572 0.000010 0.000010 0.000010 0.059517 0.000010
0.000010 0.170682 0.528873 0.000010 0.028410 0.000010 0.000362 0.002235 0.033871 0.000010 0.009814 0.000010 0.004562 0.000010 0.013428 0.008444 0.037523 0.035699 0.000010 0.003481 0.015723 0.000010 0.017579 0.000010 0.009075 0.036399 0.000010 0.000010 0.000010 0.000010 0.043701 0.000010
0.000010 0.170971 0.529083 0.001541 0.018746 0.000010 0.010306 0.018932 0.023073 0.000010 0.011258 0.000010 0.000010 0.000010 0.015486 0.000010 0.027644 0.024542 0.000010 0.009454 0.025713 0.000010 0.009550 0.000010 0.013661 0.047247 0.008146 0.000010 0.000010 0.000013 0.034506 0.000010
0.004437 0.144006 0.490548 0.004086 0.050771 0.002423 0.000010 0.008741 0.016870 0.000010 0.010415 0.000010 0.010583 0.000010 0.000010 0.000010 0.032548 0.042767 0.000010 0.022651 0.008934 0.000010 0.014873 0.020815 0.011070 0.000010 0.009996 0.000010 0.000010 0.023639 0.069706 0.000010
0.022578 0.152353 0.514864 0.000010 0.040734 0.000010 0.007329 0.014270 0.017587 0.000010 0.005742 0.000010 0.013618 0.000010 0.000010 0.000010 0.021201 0.020638 0.000010 0.017497 0.011419 0.000010 0.018313 0.013573 0.000010 0.023662 0.005274 0.012033 0.000010 0.000010 0.067185 0.000010
0.051243 0.121538 0.411594 0.001098 0.032724 0.000010 0.027206 0.028151 0.000010 0.000010 0.002535 0.040803 0.017994 0.000010 0.000010 0.000010 0.048843 0.029110 0.000010 0.116669 0.010988 0.000010 0.001942 0.000010 0.000010 0.001550 0.019381 0.000010 0.000010 0.005789 0.011541 0.019180
0.054818 0.120592 0.411329 0.003326 0.030184 0.000010 0.028120 0.022207 0.000010 0.000013 0.004872 0.038901 0.016913 0.000010 0.000010 0.000010 0.050940 0.026609 0.000010 0.108423 0.016387 0.000010 0.000010 0.000010 0.000010 0.000010 0.021669 0.000010 0.000010 0.007623 0.013075 0.023868
0.000010 0.030582 0.003917 0.000010 0.009753 0.150083 0.001520 0.330953 0.000010 0.012331 0.003169 0.000010 0.000010 0.000010 0.000010 0.000010 0.044358 0.017436 0.000010 0.024169 0.031439 0.000010 0.252219 0.000010 0.000010 0.018914 0.000010 0.000010 0.000010 0.000010 0.047201 0.021798
0.000010 0.054468 0.025652 0.000010 0.000010 0.049052 0.000010 0.333577 0.000010 0.000010 0.000010 0.021275 0.000010 0.000010 0.000010 0.000010 0.044408 0.036634 0.000010 0.052345 0.019128 0.000010 0.286368 0.000010 0.000010 0.001795 0.003328 0.000010 0.000010 0.000010 0.063047 0.008743
0.000010 0.033667 0.008285 0.000423 0.013372 0.126857 0.000010 0.353820 0.000010 0.011045 0.000010 0.000010 0.000010 0.000010 0.000010 0.001866 0.063906 0.015754 0.000010 0.000010 0.022117 0.000010 0.310831 0.000010 0.000010 0.000010 0.001084 0.000010 0.000010 0.000010 0.036795 0.000010
0.000010 0.057635 0.011904 0.000305 0.006172 0.000010 0.010805 0.376337 0.000010 0.000010 0.000010 0.000010 0.028352 0.000010 0.000010 0.000010 0.036969 0.023646 0.000010 0.035499 0.002992 0.000010 0.327325 0.000010 0.000010 0.000010 0.006097 0.000010 0.000010 0.000010 0.071453 0.004339
0.000010 0.071583 0.021197 0.000010 0.013747 0.011039 0.012741 0.362170 0.000010 0.000010 0.000010 0.010752 0.011191 0.000010 0.000010 0.000010 0.036094 0.029105 0.000010 0.018946 0.013875 0.000010 0.324961 0.000010 0.000010 0.000010 0.014315 0.000010 0.000010 0.000010 0.048114 0.000010
0.000010 0.070661 0.011908 0.000013 0.000010 0.000010 0.000010 0.347543 0.000010 0.000010 0.000010 0.000010 0.000010 0.000010 0.000010 0.000010 0.000773 0.028203 0.000010 0.066341 0.022353 0.000010 0.328329 0.000010 0.000010 0.009572 0.020837 0.000010 0.000010 0.000010 0.093267 0.000010
0.000010 0.053385 0.017884 0.000010 0.000010 0.000010 0.000010 0.384563 0.000010 0.000010 0.000010 0.006382 0.017650 0.000010 0.000010 0.000010 0.032007 0.027521 0.000010 0.000010 0.031468 0.000010 0.342649 0.000010 0.000010 0.000010 0.023193 0.000010 0.000010 0.000010 0.063088 0.000010
0.000010 0.061086 0.027183 0.000010 0.001619 0.000010 0.001732 0.372347 0.000020 0.000010 0.000010 0.000010 0.005153 0.000010 0.000010 0.000010 0.039210 0.016997 0.000010 0.010524 0.037474 0.000010 0.358144 0.000010 0.000010 0.000011 0.013758 0.000010 0.000010 0.000010 0.054573 0.000010
0.000010 0.056947 0.002336 0.000010 0.000010 0.023062 0.005015 0.359117 0.000010 0.000010 0.000349 0.000010 0.002400 0.000010 0.000010 0.000010 0.044496 0.039419 0.000010 0.032527 0.052072 0.000010 0.318216 0.000010 0.000010 0.000997 0.031912 0.000010 0.000010 0.000010 0.030965 0.000010
0.000010 0.066645 0.009968 0.000010 0.000010 0.025320 0.003838 0.316578 0.000010 0.000010 0.000010 0.001362 0.000011 0.000010 0.000010 0.036650 0.019633 0.040471 0.000010 0.034311 0.040358 0.000010 0.282242 0.000010 0.000010 0.016148 0.030792 0.000010 0.000010 0.000010 0.075514 0.000010
0.000010 0.043137 0.033074 0.000010 0.000010 0.002222 0.003276 0.325873 0.000561 0.000010 0.000010 0.003482 0.008635 0.000010 0.000010 0.000010 0.041467 0.041006 0.000010 0.047792 0.041446 0.000010 0.320491 0.000010 0.000010 0.009829 0.008229 0.000010 0.000010 0.000010 0.069319 0.000010
0.000010 0.056685 0.027553 0.002129 0.001618 0.000010 0.019087 0.377740 0.000010 0.000010 0.000010 0.000010 0.000010 0.000010 0.000010 0.000010 0.033370 0.037582 0.000010 0.039932 0.023076 0.000010 0.312518 0.000010 0.000010 0.000010 0.000010 0.000010 0.000010 0.000010 0.068511 0.000010
0.000010 0.054278 0.015137 0.002365 0.000010 0.000010 0.000010 0.378987 0.000011 0.000010 0.000010 0.000182 0.003315 0.000010 0.000010 0.000010 0.064308 0.021967 0.000010 0.039323 0.034489 0.000010 0.338115 0.000010 0.000010 0.001000 0.006175 0.000010 0.000010 0.000010 0.040178 0.000010
0.000010 0.057621 0.015192 0.000010 0.002751 0.000010 0.017720 0.322092 0.000010 0.000010 0.000010 0.000010 0.011040 0.000010 0.000010 0.000010 0.039722 0.036249 0.000010 0.047543 0.037243 0.000010 0.311629 0.000010 0.000010 0.000010 0.039436 0.000010 0.000010 0.000010 0.061573 0.000010
0.000010 0.072400 0.022461 0.000010 0.000012 0.000010 0.000010 0.354655 0.000010 0.000010 0.000010 0.006299 0.005486 0.000010 0.000533 0.000010 0.024686 0.012853 0.000010 0.032640 0.039917 0.000010 0.336881 0.000010 0.000010 0.000010 0.003057 0.000010 0.000010 0.000010 0.087940 0.000010
0.000010 0.061153 0.028448 0.000010 0.015267 0.000010 0.016468 0.365166 0.000010 0.000010 0.000010 0.000010 0.000010 0.000010 0.000010 0.000010 0.038400 0.023907 0.000010 0.025999 0.030292 0.000010 0.310157 0.000010 0.000010 0.000013 0.014731 0.000010 0.000010 0.000010 0.069808 0.000010
0.000010 0.064616 0.008795 0.000010 0.000010 0.000010 0.014594 0.360245 0.000010 0.000010 0.000010 0.000010 0.001936 0.000010 0.000010 0.000010 0.037967 0.007661 0.000010 0.078494 0.021360 0.000010 0.333493 0.000010 0.000010 0.010386 0.019081 0.000010 0.000010 0.000010 0.041183 0.000010
0.006855 0.058184 0.014893 0.009047 0.000011 0.000010 0.013716 0.295725 0.003279 0.006069 0.000010 0.004856 0.009709 0.000010 0.000010 0.011006 0.060757 0.020926 0.000010 0.089974 0.045483 0.000010 0.209261 0.000010 0.000010 0.000010 0.018868 0.000010 0.000010 0.000010 0.081682 0.039578
0.000010 0.026698 0.000010 0.002931 0.013947 0.101126 0.000010 0.315558 0.000010 0.000010 0.000010 0.000010 0.000010 0.000010 0.000010 0.000010 0.063078 0.029761 0.000010 0.026309 0.012816 0.000010 0.295617 0.000010 0.000010 0.000151 0.043666 0.000010 0.000010 0.000010 0.068153 0.000010
0.000010 0.062099 0.012479 0.003758 0.028354 0.017755 0.011935 0.106163 0.004087 0.007236 0.000010 0.075801 0.035200 0.000010 0.000010 0.075026 0.024551 0.068335 0.000010 0.092301 0.036217 0.000010 0.158952 0.000010 0.000010 0.000018 0.035978 0.000010 0.000010 0.007257 0.107700 0.028697
0.000010 0.409038 0.045824 0.000010 0.003836 0.075689 0.000735 0.036016 0.015788 0.000527 0.003795 0.004361 0.026189 0.000010 0.011687 0.001379 0.012958 0.031952 0.000010 0.019509 0.045093 0.000010 0.054389 0.020224 0.009186 0.002835 0.007735 0.000010 0.000010 0.016552 0.082989 0.061639
0.007336 0.425472 0.068616 0.000010 0.029389 0.000010 0.015750 0.061703 0.000010 0.000010 0.000010 0.000010 0.037343 0.000010 0.009041 0.007791 0.000010 0.066276 0.009538 0.065103 0.010685 0.000010 0.030853 0.000010 0.022172 0.000010 0.040269 0.000010 0.000010 0.008697 0.083825 0.000010
0.000735 0.124115 0.016825 0.000010 0.009919 0.204003 0.007302 0.004599 0.001328 0.014891 0.000010 0.015962 0.006038 0.000010 0.004943 0.027069 0.012191 0.059128 0.000010 0.066757 0.009578 0.000010 0.000010 0.000010 0.000010 0.000010 0.000010 0.000010 0.014227 0.000010 0.052618 0.347651
0.000010 0.274971 0.029651 0.000010 0.018538 0.174629 0.000010 0.034786 0.014677 0.024419 0.000010 0.003748 0.007018 0.005917 0.000010 0.019120 0.053140 0.033652 0.000010 0.094942 0.028061 0.000010 0.012868 0.000010 0.009669 0.014036 0.001349 0.009544 0.000010 0.002211 0.081440 0.051525
0.004614 0.248056 0.017873 0.000010 0.006469 0.389460 0.008675 0.019920 0.000010 0.000010 0.000010 0.000010 0.003981 0.003240 0.000011 0.021768 0.029377 0.047304 0.007084 0.042690 0.024908 0.000010 0.000010 0.000010 0.007768 0.027317 0.011627 0.001142 0.000010 0.016326 0.049039 0.011261
0.000010 0.442112 0.061715 0.000010 0.030876 0.009704 0.003817 0.040372 0.000010 0.000010 0.000010 0.000010 0.006902 0.000010 0.000010 0.018556 0.037309 0.040371 0.023793 0.052789 0.039803 0.000010 0.045109 0.024941 0.012608 0.000010 0.010915 0.000010 0.000010 0.000795 0.093127 0.004265
0.016919 0.431070 0.054464 0.012126 0.022813 0.000010 0.016098 0.020172 0.000010 0.000010 0.000010 0.000010 0.022160 0.000010 0.000010 0.000010 0.038385 0.051688 0.000010 0.090856 0.050003 0.000010 0.000010 0.000010 0.016458 0.000010 0.030626 0.013760 0.014975 0.009157 0.088131 0.000010
0.010544 0.452980 0.048813 0.012427 0.000010 0.000010 0.008698 0.048607 0.024315 0.000010 0.000010 0.000010 0.036561 0.000010 0.007531 0.000010 0.021512 0.064128 0.000010 0.056687 0.041838 0.000010 0.017587 0.000010 0.018966 0.005208 0.006629 0.011076 0.000010 0.004318 0.095598 0.005865
0.000010 0.420827 0.045531 0.000010 0.026560 0.026830 0.007836 0.048781 0.000010 0.000010 0.000010 0.000010 0.023217 0.003783 0.000010 0.056311 0.046379 0.057310 0.009468 0.061280 0.031138 0.000010 0.000010 0.028980 0.002295 0.000010 0.022324 0.007943 0.000010 0.000010 0.065931 0.007156
0.000010 0.022839 0.012732 0.012139 0.000010 0.000010 0.006497 0.026027 0.000010 0.000010 0.000010 0.000010 0.029186 0.000010 0.000010 0.000010 0.366432 0.000010 0.000010 0.088089 0.002114 0.000010 0.315680 0.000010 0.000010 0.000010 0.091106 0.000010 0.000010 0.000010 0.026961 0.000010
0.000010 0.018054 0.002986 0.015771 0.003245 0.000010 0.011104 0.037999 0.000010 0.000010 0.000010 0.007545 0.000010 0.000010 0.000010 0.005505 0.528697 0.012159 0.000010 0.082356 0.005048 0.000010 0.216035 0.000010 0.000010 0.000010 0.053316 0.000010 0.000010 0.000010 0.000010 0.000010
0.000010 0.000010 0.010570 0.000010 0.000010 0.002266 0.000010 0.014086 0.000010 0.012568 0.000010 0.004253 0.013706 0.000010 0.000010 0.000010 0.524804 0.000010 0.000010 0.080260 0.024275 0.000010 0.205052 0.000010 0.000010 0.026997 0.041286 0.000010 0.000010 0.012123 0.021583 0.006001
0.000010 0.000010 0.000010 0.000010 0.015454 0.000010 0.010219 0.023772 0.000010 0.000010 0.000010 0.000010 0.000010 0.000010 0.000010 0.000010 0.720383 0.000010 0.000010 0.062346 0.000010 0.000010 0.145133 0.000010 0.000010 0.000010 0.022443 0.000010 0.000010 0.000010 0.000010 0.000010
0.000010 0.000010 0.000010 0.000010 0.000010 0.000010 0.000010 0.028837 0.000010 0.006510 0.000010 0.002421 0.000010 0.000010 0.000010 0.013406 0.667003 0.000010 0.000010 0.060673 0.010543 0.000010 0.190653 0.000010 0.000010 0.000010 0.019724 0.000010 0.000010 0.000010 0.000010 0.000010
0.000010 0.002838 0.010058 0.000701 0.000010 0.055366 0.013058 0.000010 0.000010 0.000010 0.000010 0.000010 0.029508 0.000010 0.000010 0.000010 0.675351 0.000010 0.000010 0.043283 0.016673 0.000010 0.121670 0.000010 0.000010 0.000010 0.031282 0.000010 0.000010 0.000010 0.000010 0.000010
0.000010 0.000010 0.000010 0.000010 0.000010 0.000010 0.000010 0.000010 0.000010 0.000010 0.000010 0.000010 0.000010 0.000010 0.000010 0.000010 0.999690 0.000010 0.000010 0.000010 0.000010 0.000010 0.000010 0.000010 0.000010 0.000010 0.000010 0.000010 0.000010 0.000010 0.000010 0.000010
0.000010 0.000010 0.000010 0.000010 0.000010 0.000010 0.000010 0.006842 0.000010 0.000010 0.000010 0.000010 0.000010 0.000010 0.000010 0.000010 0.948191 0.000010 0.000010 0.000010 0.000010 0.000010 0.035599 0.000010 0.000010 0.007546 0.001552 0.000010 0.000010 0.000010 0.000010 0.000010
0.000010 0.000010 0.000010 0.000010 0.000010 0.000010 0.000010 0.000010 0.000010 0.000010 0.000010 0.000010 0.000010 0.000010 0.000010 0.000010 0.999690 0.000010 0.000010 0.000010 0.000010 0.000010 0.000010 0.000010 0.000010 0.000010 0.000010 0.000010 0.000010 0.000010 0.000010 0.000010
0.000010 0.000010 0.000010 0.000010 0.000010 0.000010 0.000010 0.000010 0.000010 0.000010 0.000010 0.000010 0.000010 0.000010 0.000010 0.000010 0.999690 0.000010 0.000010 0.000010 0.000010 0.000010 0.000010 0.000010 0.000010 0.000010 0.000010 0.000010 0.000010 0.000010 0.000010 0.000010
0.000010 0.001693 0.000010 0.000010 0.000010 0.138719 0.000010 0.015500 0.000010 0.000010 0.000010 0.000010 0.000010 0.000010 0.000010 0.000010 0.703327 0.019576 0.000010 0.019181 0.000010 0.000010 0.045344 0.000010 0.000010 0.000010 0.047108 0.000010 0.000010 0.000010 0.000010 0.009321
0.000010 0.000010 0.000010 0.001277 0.000010 0.076681 0.003828 0.000010 0.000010 0.000010 0.000010 0.000010 0.000010 0.000010 0.000010 0.000010 0.798841 0.000010 0.000010 0.000010 0.000010 0.000010 0.092450 0.000010 0.000010 0.000010 0.026156 0.000010 0.000010 0.000010 0.000516 0.000010
0.000010 0.000010 0.002153 0.000010 0.000010 0.067177 0.000010 0.007227 0.000010 0.000010 0.000010 0.000010 0.000010 0.000010 0.000010 0.000010 0.775629 0.007038 0.000010 0.054214 0.005436 0.000010 0.037210 0.000010 0.000010 0.000010 0.043686 0.000010 0.000010 0.000010 0.000010 0.000010
0.000010 0.016874 0.005215 0.000010 0.000010 0.058544 0.004295 0.004413 0.000010 0.000010 0.000010 0.003179 0.000010 0.000010 0.000010 0.000010 0.696714 0.000010 0.000010 0.033424 0.006610 0.000010 0.113288 0.000010 0.000010 0.000010 0.040349 0.000010 0.000010 0.000010 0.000010 0.016894
0.000010 0.012620 0.000010 0.004242 0.003339 0.000010 0.001002 0.023958 0.000010 0.000010 0.000010 0.000010 0.000010 0.000010 0.000010 0.000010 0.742759 0.010155 0.000010 0.002983 0.000010 0.000010 0.183384 0.000010 0.000010 0.003817 0.001898 0.000010 0.000010 0.000010 0.000010 0.009644
0.000010 0.017009 0.000010 0.000245 0.000010 0.047121 0.006266 0.000010 0.003744 0.005059 0.000010 0.000010 0.000010 0.000010 0.000010 0.014887 0.685622 0.008046 0.000010 0.042522 0.018818 0.000010 0.119244 0.000010 0.000010 0.000010 0.026959 0.000010 0.000010 0.004279 0.000010 0.000010
0.002484 0.000010 0.000010 0.000010 0.006034 0.000010 0.000010 0.004994 0.000010 0.000010 0.000010 0.000010 0.000010 0.000010 0.000010 0.000010 0.904619 0.000010 0.004763 0.000010 0.000010 0.000010 0.053679 0.000010 0.000010 0.000010 0.002242 0.000010 0.000010 0.000010 0.000010 0.020944
0.000010 0.000010 0.011953 0.002575 0.000010 0.000010 0.000010 0.017109 0.000010 0.006948 0.000010 0.000010 0.023830 0.000010 0.000010 0.000010 0.776398 0.000010 0.000010 0.021848 0.000010 0.000010 0.093574 0.000010 0.000010 0.000010 0.000010 0.000010 0.000010 0.001500 0.019083 0.024971
0.000010 0.000010 0.000010 0.000010 0.000010 0.046439 0.000010 0.000030 0.000010 0.000010 0.000010 0.000010 0.000010 0.000010 0.000010 0.000010 0.934305 0.000010 0.000010 0.000010 0.000010 0.000010 0.018946 0.000010 0.000010 0.000010 0.000010 0.000010 0.000010 0.000010 0.000010 0.000010
0.000010 0.000010 0.000010 0.000010 0.000010 0.000010 0.000010 0.000010 0.000010 0.000010 0.000010 0.000010 0.000010 0.000010 0.000010 0.000010 0.993477 0.000010 0.000010 0.000010 0.000010 0.000010 0.000010 0.000010 0.000010 0.006223 0.000010 0.000010 0.000010 0.000010 0.000010 0.000010
0.000010 0.012521 0.000010 0.000010 0.000010 0.062899 0.000010 0.035721 0.000010 0.000010 0.000010 0.020423 0.000010 0.000010 0.000010 0.007554 0.006301 0.083237 0.000010 0.073122 0.000010 0.000010 0.068495 0.000010 0.000010 0.002467 0.000010 0.000010 0.000010 0.000010 0.048021 0.579039
0.000010 0.097574 0.002372 0.007512 0.000949 0.063099 0.000504 0.007658 0.001878 0.008939 0.004845 0.011185 0.009341 0.000010 0.000010 0.000010 0.017143 0.055426 0.000010 0.073076 0.000010 0.000010 0.055604 0.000010 0.000010 0.000010 0.000010 0.000010 0.000010 0.000010 0.047488 0.535269
0.000010 0.006928 0.012236 0.000010 0.000010 0.003188 0.001632 0.024193 0.002016 0.000010 0.000010 0.059016 0.000010 0.000010 0.000010 0.008424 0.000010 0.073693 0.000010 0.046341 0.011496 0.000010 0.067901 0.000010 0.000010 0.009552 0.000010 0.000010 0.000010 0.000010 0.062327 0.610888
0.000010 0.014670 0.000010 0.001297 0.000690 0.064125 0.018629 0.008718 0.000010 0.061850 0.000010 0.039631 0.000010 0.000010 0.000010 0.019813 0.009362 0.059969 0.000010 0.086842 0.000639 0.000010 0.045967 0.000010 0.000010 0.000010 0.000375 0.000010 0.000010 0.014983 0.038891 0.513408
0.000010 0.032597 0.000010 0.014724 0.000010 0.000010 0.019538 0.019448 0.000010 0.000010 0.000010 0.026508 0.014190 0.000010 0.000010 0.022994 0.014158 0.053917 0.000010 0.050326 0.022433 0.000010 0.046718 0.000010 0.000010 0.000010 0.000010 0.000010 0.000010 0.000064 0.038056 0.624159
0.000010 0.025924 0.003502 0.007232 0.000010 0.018675 0.021152 0.000010 0.000010 0.000010 0.000010 0.058683 0.000010 0.000010 0.000010 0.012816 0.022853 0.061663 0.000010 0.092482 0.000010 0.000010 0.052312 0.000010 0.000010 0.000010 0.008044 0.000010 0.000010 0.000010 0.012730 0.601751
0.000010 0.004436 0.000010 0.002976 0.017136 0.000010 0.008120 0.022967 0.000010 0.000010 0.000010 0.037470 0.000010 0.000010 0.000010 0.016072 0.000010 0.105814 0.000010 0.102413 0.000010 0.000010 0.001616 0.000010 0.000010 0.000010 0.000010 0.000010 0.000010 0.005755 0.047623 0.627413
0.000010 0.011469 0.007477 0.000224 0.008955 0.021049 0.004329 0.000010 0.000010 0.000010 0.000010 0.059792 0.000010 0.000010 0.000010 0.021401 0.018523 0.126864 0.000010 0.074181 0.001796 0.000010 0.021201 0.000010 0.000010 0.000010 0.007169 0.000010 0.000010 0.002753 0.051028 0.561641
0.000010 0.013265 0.014926 0.000010 0.003685 0.000010 0.011126 0.025874 0.000010 0.000010 0.000010 0.025619 0.009381 0.000010 0.000010 0.033125 0.003486 0.063542 0.000010 0.052262 0.019132 0.000010 0.047387 0.000010 0.000010 0.009667 0.003707 0.000010 0.000010 0.000010 0.050245 0.613421
0.000010 0.033864 0.011941 0.000010 0.000010 0.004526 0.018369 0.022882 0.001365 0.000010 0.000010 0.040208 0.000010 0.000010 0.000010 0.016407 0.000010 0.086440 0.000010 0.059217 0.021704 0.000010 0.046871 0.000010 0.000010 0.000010 0.000010 0.000010 0.000010 0.007155 0.031988 0.596892
0.000010 0.000010 0.006475 0.000010 0.000010 0.005352 0.003306 0.021664 0.000010 0.000010 0.000010 0.037620 0.012983 0.000010 0.000010 0.041533 0.007978 0.109603 0.000010 0.065579 0.010508 0.000010 0.054701 0.000010 0.000010 0.000010 0.005535 0.000010 0.000010 0.000010 0.043160 0.573833
0.000010 0.010503 0.000010 0.009282 0.000010 0.027528 0.006373 0.010278 0.000010 0.000010 0.000010 0.066508 0.000010 0.000010 0.000010 0.016256 0.016666 0.055840 0.000010 0.071952 0.028763 0.000010 0.046683 0.000010 0.000010 0.000010 0.013508 0.000010 0.000010 0.000010 0.028657 0.591033
0.000010 0.016819 0.001039 0.000010 0.000010 0.006387 0.000010 0.005242 0.000010 0.000010 0.000010 0.057386 0.017939 0.000010 0.000010 0.009908 0.010724 0.062582 0.000010 0.056112 0.010400 0.000010 0.051263 0.000010 0.000010 0.005235 0.000010 0.000010 0.000010 0.000010 0.046066 0.642727
0.000010 0.016702 0.017457 0.000804 0.000010 0.000010 0.014778 0.020025 0.000010 0.000010 0.000010 0.069026 0.000010 0.000010 0.000010 0.014468 0.011768 0.050703 0.000010 0.101210 0.023715 0.000010 0.013897 0.000010 0.000010 0.000010 0.000010 0.000010 0.000010 0.000010 0.034216 0.611051
0.000010 0.026318 0.000010 0.002197 0.000010 0.017079 0.011937 0.019503 0.000010 0.013564 0.000010 0.027501 0.011639 0.000010 0.000010 0.014212 0.029907 0.073998 0.000010 0.094855 0.017459 0.000010 0.000010 0.000010 0.000010 0.000010 0.023339 0.000010 0.000010 0.000010 0.006397 0.609933
0.000010 0.016139 0.000386 0.000010 0.007070 0.000010 0.013637 0.017017 0.000010 0.000010 0.000010 0.071711 0.000241 0.000010 0.000010 0.000010 0.000010 0.052301 0.000010 0.090587 0.005590 0.000010 0.034086 0.000010 0.000010 0.000010 0.006322 0.000010 0.000010 0.000010 0.069805 0.614928
0.000010 0.012581 0.013847 0.000010 0.010154 0.015996 0.006854 0.000010 0.000010 0.000010 0.000010 0.051709 0.000010 0.000010 0.000010 0.028978 0.005471 0.082771 0.000010 0.049644 0.009068 0.000010 0.058303 0.000010 0.000010 0.000010 0.005221 0.000010 0.000010 0.000010 0.076375 0.572858
0.000010 0.000010 0.017590 0.003914 0.000010 0.024770 0.008006 0.009475 0.000010 0.013654 0.000010 0.042240 0.001031 0.000010 0.000010 0.020680 0.017442 0.066302 0.000010 0.074603 0.015680 0.000010 0.024568 0.000010 0.000010 0.000010 0.000010 0.000010 0.000010 0.000010 0.048401 0.611484
0.000010 0.027436 0.016842 0.004847 0.000010 0.002519 0.019552 0.017544 0.002449 0.000010 0.000010 0.052290 0.000010 0.000010 0.000010 0.018438 0.030612 0.063283 0.000010 0.070484 0.005935 0.000010 0.046496 0.000010 0.000010 0.000010 0.001291 0.000010 0.000010 0.000010 0.036227 0.583604
0.000010 0.019103 0.007516 0.003437 0.000010 0.000010 0.016920 0.032147 0.000010 0.001332 0.000010 0.064567 0.000010 0.000010 0.000010 0.005076 0.024462 0.067323 0.000010 0.092731 0.013215 0.000010 0.028741 0.000010 0.000010 0.005330 0.002521 0.000010 0.000010 0.001831 0.014063 0.599546
0.000010 0.000010 0.006718 0.014955 0.001848 0.000019 0.029054 0.000010 0.000010 0.000010 0.000010 0.027776 0.000010 0.000010 0.000010 0.034606 0.016051 0.716792 0.000010 0.062516 0.034663 0.000010 0.000010 0.000010 0.000010 0.000010 0.000010 0.000010 0.000010 0.000010 0.020792 0.034021
0.000010 0.000010 0.000010 0.000010 0.000010 0.000010 0.000010 0.000010 0.000010 0.000010 0.000010 0.000010 0.000010 0.000010 0.000010 0.000010 0.000010 0.994957 0.000010 0.004743 0.000010 0.000010 0.000010 0.000010 0.000010 0.000010 0.000010 0.000010 0.000010 0.000010 0.000010 0.000010
0.000010 0.000010 0.000010 0.000010 0.000010 0.000010 0.000010 0.000010 0.000010 0.000010 0.000010 0.000010 0.000010 0.000010 0.000010 0.000010 0.000010 0.995864 0.000010 0.000010 0.000010 0.000010 0.000010 0.000010 0.000010 0.000010 0.003836 0.000010 0.000010 0.000010 0.000010 0.000010
0.000010 0.000010 0.000010 0.000010 0.000010 0.000010 0.000010 0.000010 0.000010 0.000010 0.000010 0.000010 0.000010 0.000010 0.000010 0.000010 0.000010 0.969992 0.000010 0.014281 0.000010 0.000010 0.000010 0.000010 0.000010 0.002831 0.000010 0.000010 0.000010 0.000010 0.000010 0.012617
0.000010 0.000010 0.000010 0.000010 0.000010 0.000010 0.009203 0.009210 0.000010 0.000010 0.000010 0.000010 0.006142 0.000010 0.000010 0.000010 0.000010 0.950348 0.000010 0.000010 0.024827 0.000010 0.000010 0.000010 0.000010 0.000010 0.000010 0.000010 0.000010 0.000010 0.000010 0.000010
0.000010 0.000010 0.000010 0.000010 0.000010 0.000010 0.000010 0.000010 0.000010 0.000010 0.000010 0.000010 0.000010 0.000010 0.000010 0.000010 0.000010 0.999690 0.000010 0.000010 0.000010 0.000010 0.000010 0.000010 0.000010 0.000010 0.000010 0.000010 0.000010 0.000010 0.000010 0.000010
0.000010 0.000010 0.000010 0.000010 0.000010 0.000010 0.000010 0.000010 0.000010 0.000010 0.000010 0.000010 0.000010 0.000010 0.000010 0.000010 0.000010 0.999690 0.000010 0.000010 0.000010 0.000010 0.000010 0.000010 0.000010 0.000010 0.000010 0.000010 0.000010 0.000010 0.000010 0.000010
0.000010 0.000010 0.000010 0.000012 0.000010 0.000010 0.000010 0.000010 0.000010 0.000010 0.000010 0.000010 0.000010 0.000010 0.000010 0.000010 0.000010 0.999688 0.000010 0.000010 0.000010 0.000010 0.000010 0.000010 0.000010 0.000010 0.000010 0.000010 0.000010 0.000010 0.000010 0.000010
0.000010 0.000010 0.000010 0.000010 0.000010 0.000010 0.000010 0.000010 0.000010 0.000010 0.000010 0.000010 0.000010 0.000010 0.000010 0.000010 0.000010 0.999690 0.000010 0.000010 0.000010 0.000010 0.000010 0.000010 0.000010 0.000010 0.000010 0.000010 0.000010 0.000010 0.000010 0.000010
0.000010 0.000010 0.000010 0.000010 0.000010 0.000010 0.000010 0.000010 0.000010 0.000010 0.000010 0.000010 0.000010 0.000010 0.000010 0.000010 0.000010 0.985733 0.000010 0.000010 0.013967 0.000010 0.000010 0.000010 0.000010 0.000010 0.000010 0.000010 0.000010 0.000010 0.000010 0.000010
0.000010 0.000010 0.000010 0.000010 0.000010 0.000010 0.000010 0.000010 0.000010 0.000010 0.000010 0.000010 0.000010 0.000010 0.000010 0.000010 0.000010 0.999685 0.000010 0.000010 0.000010 0.000010 0.000010 0.000010 0.000010 0.000010 0.000014 0.000010 0.000010 0.000010 0.000010 0.000010
0.000010 0.003256 0.000010 0.000010 0.000010 0.011752 0.026252 0.010860 0.000010 0.000010 0.000010 0.050601 0.002559 0.000010 0.000010 0.021647 0.009985 0.794688 0.000010 0.002858 0.002381 0.000010 0.013068 0.000010 0.000010 0.003944 0.013092 0.000010 0.000010 0.000010 0.030438 0.002459
0.000010 0.000010 0.000010 0.000010 0.000010 0.000010 0.000010 0.000010 0.000010 0.000010 0.000010 0.000010 0.000010 0.000010 0.000010 0.000010 0.000010 0.999690 0.000010 0.000010 0.000010 0.000010 0.000010 0.000010 0.000010 0.000010 0.000010 0.000010 0.000010 0.000010 0.000010 0.000010
0.000010 0.000010 0.000010 0.000010 0.000010 0.000010 0.000010 0.000010 0.000010 0.000010 0.000010 0.000010 0.000010 0.000010 0.000010 0.000010 0.000010 0.999690 0.000010 0.000010 0.000010 0.000010 0.000010 0.000010 0.000010 0.000010 0.000010 0.000010 0.000010 0.000010 0.000010 0.000010
0.000010 0.000010 0.000010 0.000010 0.000010 0.000010 0.000010 0.000010 0.000010 0.000010 0.000010 0.000010 0.000010 0.000010 0.000010 0.000010 0.000010 0.999690 0.000010 0.000010 0.000010 0.000010 0.000010 0.000010 0.000010 0.000010 0.000010 0.000010 0.000010 0.000010 0.000010 0.000010
0.000010 0.000010 0.000010 0.000010 0.000010 0.000010 0.000010 0.000010 0.000010 0.000010 0.000010 0.000010 0.000010 0.000010 0.000010 0.000010 0.000010 0.999690 0.000010 0.000010 0.000010 0.000010 0.000010 0.000010 0.000010 0.000010 0.000010 0.000010 0.000010 0.000010 0.000010 0.000010
0.000010 0.000010 0.000010 0.000010 0.000010 0.000010 0.000010 0.000010 0.000010 0.000010 0.000010 0.000010 0.000010 0.000010 0.000010 0.000010 0.000010 0.999690 0.000010 0.000010 0.000010 0.000010 0.000010 0.000010 0.000010 0.000010 0.000010 0.000010 0.000010 0.000010 0.000010 0.000010
0.000010 0.000010 0.000010 0.000010 0.000011 0.000010 0.000010 0.000010 0.000010 0.000010 0.000010 0.000010 0.000010 0.000010 0.000010 0.000010 0.000010 0.999689 0.000010 0.000010 0.000010 0.000010 0.000010 0.000010 0.000010 0.000010 0.000010 0.000010 0.000010 0.000010 0.000010 0.000010
0.000010 0.000010 0.000010 0.000010 0.000010 0.000010 0.000010 0.000010 0.000010 0.000010 0.000010 0.000010 0.000010 0.000010 0.000010 0.000010 0.000010 0.999690 0.000010 0.000010 0.000010 0.000010 0.000010 0.000010 0.000010 0.000010 0.000010 0.000010 0.000010 0.000010 0.000010 0.000010
0.000010 0.000010 0.000010 0.000010 0.000010 0.000010 0.019943 0.000010 0.000010 0.000010 0.000010 0.000010 0.000010 0.000010 0.000010 0.000010 0.000010 0.948847 0.000010 0.000010 0.016847 0.000010 0.000010 0.000010 0.000010 0.000010 0.013338 0.000010 0.000010 0.000010 0.000010 0.000755
0.000010 0.104809 0.033182 0.004352 0.000010 0.000010 0.039157 0.050673 0.000010 0.000010 0.000010 0.003320 0.029374 0.000010 0.000010 0.023147 0.028189 0.110285 0.000010 0.172121 0.049557 0.000010 0.171432 0.000013 0.000010 0.005776 0.061253 0.000010 0.000010 0.000303 0.112919 0.000010
0.001799 0.126948 0.015647 0.000010 0.007768 0.000010 0.016325 0.074213 0.000011 0.005029 0.000010 0.035403 0.024443 0.000010 0.000010 0.050799 0.039982 0.068918 0.000010 0.184612 0.055313 0.000010 0.144298 0.000010 0.000010 0.000010 0.037826 0.000010 0.000010 0.000631 0.109903 0.000010
0.000010 0.112154 0.043803 0.010822 0.000010 0.003020 0.030689 0.058064 0.000010 0.007318 0.002482 0.041554 0.039437 0.000010 0.000010 0.019809 0.044533 0.062965 0.000010 0.160439 0.062448 0.000010 0.181941 0.000010 0.000010 0.000010 0.015187 0.000010 0.000010 0.004255 0.098950 0.000010
0.000010 0.121169 0.020405 0.010808 0.002423 0.013633 0.034854 0.064841 0.000010 0.000010 0.000010 0.022134 0.021614 0.000010 0.000010 0.024194 0.018540 0.066589 0.000010 0.219666 0.061837 0.000010 0.149015 0.000010 0.000010 0.000010 0.034710 0.000010 0.000010 0.000010 0.113418 0.000010
0.000010 0.110424 0.007299 0.000010 0.009052 0.000010 0.011343 0.053936 0.004635 0.000010 0.000010 0.034027 0.050112 0.000010 0.000010 0.020231 0.058100 0.071961 0.000010 0.193885 0.043865 0.000010 0.178325 0.000010 0.000010 0.000128 0.036610 0.000010 0.000010 0.000010 0.115917 0.000010
0.000010 0.115506 0.018642 0.002724 0.009901 0.000010 0.039468 0.062429 0.000010 0.000010 0.000010 0.021489 0.023796 0.000010 0.000010 0.028717 0.030376 0.057835 0.000010 0.191495 0.040871 0.000010 0.160202 0.000010 0.000010 0.000010 0.061386 0.000010 0.000010 0.000010 0.135003 0.000010
0.000010 0.107673 0.034468 0.014418 0.009655 0.005607 0.032601 0.060176 0.000010 0.000010 0.000010 0.007147 0.013682 0.000010 0.000010 0.041131 0.035887 0.056692 0.000010 0.206122 0.052311 0.000010 0.162969 0.000010 0.000010 0.000010 0.042294 0.000010 0.000010 0.000437 0.116588 0.000010
0.000010 0.111269 0.027317 0.000010 0.002064 0.000010 0.033051 0.047326 0.000010 0.000010 0.000010 0.036818 0.020955 0.000010 0.000010 0.014992 0.047339 0.080472 0.000010 0.178348 0.055815 0.000010 0.170665 0.000010 0.000010 0.005906 0.056513 0.000010 0.000010 0.002553 0.108446 0.000010
0.000010 0.107902 0.028685 0.000010 0.004418 0.002222 0.025356 0.062021 0.000010 0.000010 0.000010 0.042669 0.048053 0.000010 0.000010 0.005584 0.024858 0.050173 0.000010 0.176875 0.068732 0.000010 0.186561 0.000010 0.000044 0.000010 0.035668 0.000010 0.000010 0.004778 0.116191 0.009080
0.000010 0.130512 0.018254 0.008519 0.004236 0.000010 0.007145 0.070016 0.000010 0.000010 0.000010 0.046191 0.023456 0.000010 0.000010 0.005171 0.037031 0.087463 0.000010 0.196442 0.047029 0.000010 0.157130 0.000010 0.000010 0.000010 0.044967 0.000010 0.000010 0.000010 0.116278 0.000010
0.000010 0.094667 0.024467 0.000010 0.014769 0.000010 0.030846 0.054376 0.000010 0.000010 0.000010 0.040621 0.033753 0.000010 0.000010 0.000010 0.041765 0.076272 0.000010 0.190677 0.046470 0.000010 0.197924 0.000010 0.000010 0.000010 0.018914 0.000010 0.000010 0.000010 0.134299 0.000010
0.000010 0.143678 0.042919 0.003727 0.000010 0.000010 0.025058 0.061855 0.000010 0.000010 0.000010 0.033272 0.039143 0.000010 0.000010 0.029697 0.036476 0.076841 0.000010 0.154849 0.045590 0.000010 0.149147 0.000010 0.000010 0.000010 0.050346 0.000010 0.000010 0.000010 0.107233 0.000010
0.000010 0.087385 0.035066 0.008085 0.000010 0.000010 0.026326 0.094178 0.007765 0.003506 0.000010 0.023416 0.009398 0.000010 0.000010 0.036503 0.052136 0.049880 0.000010 0.193731 0.048628 0.000010 0.201687 0.000010 0.000010 0.000010 0.024453 0.000010 0.000010 0.000010 0.097709 0.000010
0.000010 0.112604 0.027843 0.000010 0.000010 0.000010 0.027893 0.070780 0.000010 0.000010 0.000010 0.041595 0.052572 0.000010 0.000010 0.027994 0.064972 0.040966 0.000010 0.159811 0.060706 0.000010 0.153031 0.000010 0.000010 0.000010 0.023782 0.000010 0.000010 0.000010 0.135272 0.000010
0.000010 0.134099 0.032223 0.000010 0.007407 0.010959 0.036889 0.069744 0.000010 0.014647 0.000010 0.025608 0.021150 0.000010 0.000010 0.000010 0.017619 0.070353 0.000010 0.181551 0.047457 0.000010 0.179811 0.000010 0.000010 0.006657 0.002179 0.000010 0.000010 0.006963 0.134544 0.000010
0.000010 0.135596 0.021265 0.000010 0.004464 0.002276 0.031325 0.055977 0.000010 0.000010 0.000010 0.046339 0.030907 0.000010 0.000010 0.016435 0.057326 0.067550 0.000010 0.199334 0.048981 0.000010 0.148023 0.000010 0.000010 0.000010 0.017144 0.000010 0.000010 0.000010 0.116899 0.000010
0.000010 0.115455 0.029111 0.000010 0.013854 0.001321 0.023291 0.073898 0.007773 0.000015 0.000010 0.035534 0.027560 0.000010 0.000010 0.009592 0.046737 0.094174 0.000010 0.189792 0.055570 0.000010 0.125164 0.000010 0.000010 0.000010 0.048302 0.000010 0.000010 0.021913 0.080816 0.000010
0.000010 0.104388 0.015134 0.000012 0.017163 0.010762 0.036468 0.052640 0.000010 0.000010 0.000010 0.018306 0.010880 0.000010 0.000010 0.023049 0.046291 0.059364 0.000010 0.187809 0.053926 0.000010 0.195581 0.000010 0.000010 0.000010 0.047524 0.000010 0.000010 0.001403 0.117311 0.001859
0.000010 0.119960 0.029068 0.014369 0.000010 0.000010 0.027108 0.042810 0.000010 0.003558 0.000010 0.004759 0.029313 0.000010 0.000010 0.018704 0.057043 0.084749 0.000010 0.189152 0.056340 0.000010 0.165245 0.000010 0.000010 0.006716 0.040586 0.000010 0.000010 0.000010 0.110372 0.000010
0.000010 0.091473 0.037668 0.007987 0.003801 0.003377 0.039677 0.063449 0.000010 0.000010 0.000010 0.019906 0.021659 0.000010 0.000010 0.012868 0.041541 0.084092 0.000010 0.217894 0.051517 0.000010 0.170461 0.000010 0.000010 0.000010 0.035398 0.000010 0.000010 0.000010 0.097082 0.000010
0.000010 0.830106 0.003794 0.000010 0.000010 0.000010 0.000010 0.000010 0.000010 0.000010 0.005796 0.001719 0.010731 0.000010 0.000010 0.000010 0.034197 0.011845 0.000010 0.000010 0.013287 0.000010 0.000010 0.011546 0.000010 0.011772 0.021081 0.000010 0.011491 0.000010 0.032445 0.000010
0.000010 0.999690 0.000010 0.000010 0.000010 0.000010 0.000010 0.000010 0.000010 0.000010 0.000010 0.000010 0.000010 0.000010 0.000010 0.000010 0.000010 0.000010 0.000010 0.000010 0.000010 0.000010 0.000010 0.000010 0.000010 0.000010 0.000010 0.000010 0.000010 0.000010 0.000010 0.000010
0.000010 0.999690 0.000010 0.000010 0.000010 0.000010 0.000010 0.000010 0.000010 0.000010 0.000010 0.000010 0.000010 0.000010 0.000010 0.000010 0.000010 0.000010 0.000010 0.000010 0.000010 0.000010 0.000010 0.000010 0.000010 0.000010 0.000010 0.000010 0.000010 0.000010 0.000010 0.000010
0.000010 0.957134 0.000010 0.000010 0.000010 0.000010 0.000010 0.000010 0.000010 0.000010 0.010546 0.000010 0.000010 0.000010 0.000010 0.000010 0.000010 0.000010 0.000010 0.016073 0.000010 0.000010 0.000010 0.000010 0.000010 0.015967 0.000010 0.000010 0.000010 0.000010 0.000010 0.000010
0.000010 0.999690 0.000010 0.000010 0.000010 0.000010 0.000010 0.000010 0.000010 0.000010 0.000010 0.000010 0.000010 0.000010 0.000010 0.000010 0.000010 0.000010 0.000010 0.000010 0.000010 0.000010 0.000010 0.000010 0.000010 0.000010 0.000010 0.000010 0.000010 0.000010 0.000010 0.000010
0.001821 0.944587 0.000010 0.008524 0.000010 0.000010 0.000010 0.004857 0.000010 0.000010 0.000010 0.000010 0.008443 0.007362 0.000010 0.000010 0.000010 0.000010 0.010639 0.000010 0.003738 0.000010 0.009800 0.000010 0.000010 0.000010 0.000010 0.000010 0.000010 0.000010 0.000010 0.000010
0.000010 0.982243 0.000010 0.000010 0.009834 0.000010 0.000010 0.000176 0.000010 0.000010 0.000010 0.000010 0.000010 0.000010 0.000010 0.000010 0.000010 0.006796 0.000682 0.000010 0.000010 0.000010 0.000010 0.000010 0.000010 0.000010 0.000010 0.000010 0.000010 0.000010 0.000010 0.000010
0.000010 0.999690 0.000010 0.000010 0.000010 0.000010 0.000010 0.000010 0.000010 0.000010 0.000010 0.000010 0.000010 0.000010 0.000010 0.000010 0.000010 0.000010 0.000010 0.000010 0.000010 0.000010 0.000010 0.000010 0.000010 0.000010 0.000010 0.000010 0.000010 0.000010 0.000010 0.000010
0.000010 0.897671 0.000010 0.003414 0.000010 0.000010 0.009076 0.000010 0.012791 0.000010 0.000010 0.000010 0.000010 0.007540 0.000010 0.000010 0.009194 0.000010 0.000010 0.036816 0.015194 0.003262 0.000010 0.000010 0.004822 0.000010 0.000010 0.000010 0.000010 0.000010 0.000010 0.000010
0.000010 0.992230 0.000010 0.000010 0.000010 0.000010 0.000010 0.000010 0.000605 0.000010 0.000011 0.000010 0.000010 0.000010 0.000010 0.000010 0.000010 0.000010 0.000010 0.000010 0.000010 0.000010 0.000010 0.005371 0.000010 0.000010 0.000010 0.000010 0.000010 0.001512 0.000010 0.000010
0.000010 0.998720 0.000010 0.000010 0.000010 0.000010 0.000010 0.000010 0.000979 0.000010 0.000010 0.000010 0.000010 0.000010 0.000010 0.000010 0.000010 0.000010 0.000010 0.000010 0.000010 0.000010 0.000011 0.000010 0.000010 0.000010 0.000010 0.000010 0.000010 0.000010 0.000010 0.000010
0.000010 0.999690 0.000010 0.000010 0.000010 0.000010 0.000010 0.000010 0.000010 0.000010 0.000010 0.000010 0.000010 0.000010 0.000010 0.000010 0.000010 0.000010 0.000010 0.000010 0.000010 0.000010 0.000010 0.000010 0.000010 0.000010 0.000010 0.000010 0.000010 0.000010 0.000010 0.000010
0.000010 0.999690 0.000010 0.000010 0.000010 0.000010 0.000010 0.000010 0.000010 0.000010 0.000010 0.000010 0.000010 0.000010 0.000010 0.000010 0.000010 0.000010 0.000010 0.000010 0.000010 0.000010 0.000010 0.000010 0.000010 0.000010 0.000010 0.000010 0.000010 0.000010 0.000010 0.000010
0.000010 0.994726 0.000010 0.000225 0.000010 0.000010 0.001725 0.000010 0.003045 0.000010 0.000010 0.000010 0.000010 0.000010 0.000010 0.000010 0.000010 0.000010 0.000010 0.000010 0.000010 0.000010 0.000010 0.000010 0.000010 0.000010 0.000010 0.000010 0.000010 0.000010 0.000010 0.000010
0.000010 0.999690 0.000010 0.000010 0.000010 0.000010 0.000010 0.000010 0.000010 0.000010 0.000010 0.000010 0.000010 0.000010 0.000010 0.000010 0.000010 0.000010 0.000010 0.000010 0.000010 0.000010 0.000010 0.000010 0.000010 0.000010 0.000010 0.000010 0.000010 0.000010 0.000010 0.000010
0.000010 0.999689 0.000010 0.000010 0.000010 0.000010 0.000010 0.000010 0.000010 0.000010 0.000010 0.000010 0.000011 0.000010 0.000010 0.000010 0.000010 0.000010 0.000010 0.000010 0.000010 0.000010 0.000010 0.000010 0.000010 0.000010 0.000010 0.000010 0.000010 0.000010 0.000010 0.000010
0.000010 0.999690 0.000010 0.000010 0.000010 0.000010 0.000010 0.000010 0.000010 0.000010 0.000010 0.000010 0.000010 0.000010 0.000010 0.000010 0.000010 0.000010 0.000010 0.000010 0.000010 0.000010 0.000010 0.000010 0.000010 0.000010 0.000010 0.000010 0.000010 0.000010 0.000010 0.000010
0.000010 0.987755 0.000010 0.007260 0.004691 0.000010 0.000010 0.000010 0.000010 0.000010 0.000010 0.000010 0.000010 0.000010 0.000010 0.000010 0.000010 0.000010 0.000010 0.000010 0.000010 0.000010 0.000010 0.000010 0.000010 0.000010 0.000015 0.000010 0.000010 0.000010 0.000010 0.000010
0.000010 0.999690 0.000010 0.000010 0.000010 0.000010 0.000010 0.000010 0.000010 0.000010 0.000010 0.000010 0.000010 0.000010 0.000010 0.000010 0.000010 0.000010 0.000010 0.000010 0.000010 0.000010 0.000010 0.000010 0.000010 0.000010 0.000010 0.000010 0.000010 0.000010 0.000010 0.000010
0.000010 0.999690 0.000010 0.000010 0.000010 0.000010 0.000010 0.000010 0.000010 0.000010 0.000010 0.000010 0.000010 0.000010 0.000010 0.000010 0.000010 0.000010 0.000010 0.000010 0.000010 0.000010 0.000010 0.000010 0.000010 0.000010 0.000010 0.000010 0.000010 0.000010 0.000010 0.000010
0.000010 0.000010 0.000010 0.000010 0.000010 0.000010 0.000010 0.000010 0.000010 0.000010 0.000010 0.000010 0.000010 0.000010 0.000010 0.000010 0.000010 0.000010 0.000010 0.995907 0.000013 0.000010 0.000010 0.000010 0.000010 0.000010 0.003790 0.000010 0.000010 0.000010 0.000010 0.000010
0.000010 0.000010 0.006375 0.000010 0.000010 0.015471 0.000010 0.009878 0.000010 0.053234 0.000013 0.000010 0.011877 0.000010 0.000010 0.000010 0.017082 0.000010 0.000010 0.791673 0.000010 0.000010 0.062064 0.000010 0.000010 0.007943 0.000010 0.000010 0.000010 0.003849 0.015500 0.004851
0.000010 0.000198 0.000010 0.000010 0.016366 0.111497 0.000010 0.000010 0.000010 0.023710 0.000010 0.000010 0.000010 0.000010 0.000010 0.000010 0.013566 0.000010 0.000010 0.783745 0.011381 0.000010 0.000010 0.000010 0.000010 0.000010 0.010911 0.000010 0.000010 0.000010 0.000010 0.028396
0.000010 0.000010 0.000010 0.004744 0.005925 0.000010 0.000010 0.000010 0.000010 0.000010 0.000010 0.000010 0.008922 0.000010 0.000010 0.000010 0.000010 0.000010 0.000010 0.975110 0.000010 0.000010 0.000010 0.000010 0.000010 0.000010 0.005029 0.000010 0.000010 0.000010 0.000010 0.000010
0.000010 0.000010 0.000010 0.000375 0.000010 0.126408 0.000010 0.000010 0.000010 0.062495 0.000010 0.000010 0.000010 0.000010 0.000010 0.000010 0.003867 0.000010 0.000010 0.745511 0.000010 0.000010 0.000010 0.000010 0.000010 0.011533 0.000010 0.000010 0.000010 0.000010 0.000010 0.049560
0.000010 0.000010 0.000010 0.000010 0.005827 0.078727 0.012441 0.000010 0.000010 0.010440 0.000010 0.001842 0.008865 0.000010 0.000010 0.001230 0.004097 0.000010 0.000010 0.843050 0.000013 0.000010 0.001924 0.000010 0.000010 0.000010 0.020555 0.000010 0.000010 0.000010 0.006375 0.004436
0.000010 0.000010 0.000010 0.000010 0.006017 0.194295 0.000010 0.000010 0.000010 0.000010 0.000010 0.000010 0.000010 0.000010 0.000010 0.000010 0.000010 0.000010 0.000010 0.799398 0.000010 0.000010 0.000010 0.000010 0.000010 0.000010 0.000010 0.000010 0.000010 0.000010 0.000010 0.000010
0.000010 0.000010 0.000010 0.000010 0.000010 0.025291 0.000010 0.000010 0.000010 0.028987 0.000010 0.000010 0.000010 0.000010 0.000010 0.000010 0.000010 0.000010 0.000010 0.936671 0.000010 0.000010 0.000010 0.000010 0.000010 0.000010 0.000010 0.000010 0.000010 0.000010 0.000010 0.008771
0.000010 0.000010 0.000010 0.006291 0.000010 0.103379 0.000010 0.000010 0.000010 0.045563 0.000010 0.000010 0.000010 0.000010 0.000010 0.000010 0.020265 0.000010 0.000010 0.815261 0.000010 0.000010 0.000010 0.000010 0.000010 0.000010 0.000010 0.000010 0.000010 0.000010 0.000010 0.008980
0.000010 0.000010 0.000010 0.000010 0.000010 0.054877 0.000010 0.000010 0.000010 0.019157 0.000010 0.000010 0.000010 0.000010 0.000010 0.000010 0.000010 0.000010 0.000010 0.918462 0.000010 0.000010 0.000010 0.000010 0.000010 0.000010 0.000010 0.000010 0.000010 0.000010 0.000010 0.007223
0.000010 0.000010 0.000593 0.003159 0.004740 0.136242 0.000010 0.000010 0.000010 0.000010 0.000010 0.000010 0.000010 0.000010 0.000010 0.000010 0.000010 0.000010 0.000010 0.811249 0.000010 0.000010 0.000010 0.000010 0.000010 0.000010 0.000015 0.000010 0.000010 0.000010 0.000010 0.043753
0.000010 0.000010 0.000010 0.007794 0.005955 0.266277 0.000010 0.000010 0.000010 0.002249 0.000010 0.016006 0.000010 0.000010 0.000010 0.000010 0.000010 0.000010 0.000010 0.674501 0.000010 0.000010 0.000010 0.000010 0.000010 0.000010 0.000010 0.000010 0.000010 0.000010 0.000010 0.026968
0.000010 0.000010 0.000010 0.000010 0.000010 0.144043 0.000010 0.000010 0.000010 0.000010 0.000010 0.000010 0.000010 0.000010 0.000010 0.000010 0.000010 0.000010 0.000010 0.776026 0.000010 0.000010 0.000010 0.000010 0.000010 0.000782 0.000010 0.000010 0.000010 0.000010 0.000010 0.078869
0.000010 0.000010 0.000010 0.000010 0.009867 0.147327 0.000010 0.000010 0.000010 0.029218 0.000010 0.000010 0.000010 0.000010 0.000010 0.000010 0.000010 0.000010 0.000010 0.782231 0.000010 0.000010 0.000010 0.000010 0.000010 0.000010 0.000010 0.000010 0.000010 0.000010 0.000010 0.031087
0.000010 0.000010 0.000010 0.003733 0.000010 0.254528 0.000010 0.000010 0.000010 0.000010 0.000010 0.015457 0.000010 0.000010 0.000010 0.000010 0.015454 0.000010 0.000010 0.678252 0.000010 0.000010 0.000010 0.000010 0.000010 0.000010 0.000010 0.000010 0.000010 0.000010 0.000010 0.032316
0.000010 0.000010 0.000010 0.000010 0.012957 0.000596 0.000010 0.000010 0.000010 0.000010 0.000010 0.000010 0.013418 0.000010 0.000010 0.000010 0.000010 0.006530 0.000010 0.922434 0.000010 0.000010 0.021636 0.000010 0.000010 0.000010 0.000692 0.000010 0.000010 0.000010 0.000010 0.021499
0.000010 0.009071 0.000010 0.000010 0.015984 0.000010 0.000010 0.000010 0.000010 0.000010 0.000010 0.000010 0.000010 0.000010 0.000010 0.000010 0.000010 0.000010 0.000010 0.925067 0.007647 0.000010 0.013134 0.000010 0.000010 0.000010 0.028837 0.000010 0.000010 0.000010 0.000010 0.000010
0.000010 0.000010 0.000010 0.012029 0.000010 0.407144 0.000010 0.000010 0.000010 0.000010 0.000010 0.000010 0.000010 0.000010 0.000010 0.000010 0.000010 0.000010 0.000010 0.539570 0.000010 0.000010 0.000010 0.000010 0.000010 0.007142 0.006674 0.000010 0.000010 0.000010 0.003680 0.023511
0.000010 0.000010 0.000010 0.000010 0.013981 0.000010 0.000010 0.000010 0.000010 0.000010 0.000010 0.000010 0.000634 0.000010 0.000010 0.000010 0.004305 0.000010 0.000010 0.915296 0.000010 0.000010 0.038575 0.000010 0.000010 0.000010 0.026950 0.000010 0.000010 0.000010 0.000010 0.000010
0.000010 0.000010 0.000010 0.000010 0.010357 0.039702 0.000010 0.000010 0.000010 0.064725 0.000010 0.000242 0.000010 0.000010 0.000010 0.000010 0.016890 0.000010 0.000010 0.866211 0.000010 0.000010 0.000010 0.000010 0.000010 0.001599 0.000034 0.000010 0.000010 0.000010 0.000010 0.000010
0.000068 0.000010 0.009717 0.000010 0.009121 0.000010 0.000010 0.000010 0.012200 0.045230 0.013473 0.018252 0.000010 0.063794 0.000010 0.000010 0.000010 0.000010 0.000010 0.008496 0.016614 0.056326 0.000010 0.035234 0.015751 0.000010 0.000010 0.018134 0.000010 0.012617 0.664813 0.000010
0.008556 0.000010 0.000010 0.000010 0.022660 0.000010 0.000010 0.005885 0.000010 0.000010 0.000010 0.000010 0.011354 0.043144 0.021268 0.000010 0.000010 0.002314 0.000642 0.000010 0.000661 0.008357 0.010412 0.000010 0.010613 0.016979 0.003484 0.013714 0.000010 0.013105 0.787475 0.019236
0.002676 0.000010 0.000403 0.000010 0.000010 0.003766 0.012132 0.011293 0.000010 0.031095 0.003752 0.000010 0.022608 0.034308 0.042144 0.000010 0.000010 0.018173 0.011798 0.000010 0.000010 0.037873 0.005282 0.005926 0.002141 0.021266 0.000010 0.029475 0.000010 0.015757 0.673022 0.015001
0.000010 0.000010 0.000010 0.000010 0.006204 0.000010 0.000010 0.000010 0.000010 0.000010 0.000010 0.000010 0.000010 0.000010 0.000010 0.000010 0.000010 0.000010 0.000010 0.000010 0.000010 0.000010 0.000010 0.000010 0.000010 0.035176 0.000010 0.000010 0.000010 0.000010 0.958330 0.000010
0.000010 0.000010 0.000012 0.000010 0.000010 0.000010 0.000010 0.000010 0.000010 0.000010 0.000010 0.000010 0.000013 0.003110 0.000010 0.000010 0.000010 0.000010 0.000010 0.000010 0.000010 0.015384 0.000010 0.000010 0.013754 0.025725 0.000010 0.025719 0.000010 0.000010 0.916044 0.000010
0.000010 0.000010 0.006865 0.015873 0.026044 0.000010 0.000010 0.000010 0.000010 0.000010 0.006389 0.000010 0.000010 0.033761 0.022345 0.000010 0.000010 0.000010 0.002696 0.000010 0.000010 0.072487 0.000010 0.007863 0.008454 0.000010 0.000010 0.022812 0.000010 0.000525 0.773694 0.000010
0.000010 0.000010 0.010349 0.000010 0.004450 0.000010 0.000010 0.005668 0.030965 0.070323 0.000010 0.012613 0.000010 0.045179 0.000010 0.000010 0.000010 0.023384 0.000010 0.000010 0.000010 0.067872 0.000010 0.000010 0.006254 0.017044 0.012674 0.015524 0.000010 0.006117 0.662932 0.008492
0.000010 0.000010 0.000010 0.000010 0.000010 0.000010 0.000010 0.000010 0.004812 0.000010 0.000010 0.000010 0.000010 0.000010 0.000010 0.000010 0.000010 0.000010 0.000010 0.000010 0.000010 0.000010 0.000010 0.000010 0.000010 0.009310 0.000010 0.000010 0.000010 0.000010 0.985588 0.000010
0.000010 0.000010 0.006622 0.012663 0.006276 0.000010 0.007658 0.000010 0.002226 0.017059 0.000719 0.000010 0.028349 0.000010 0.003626 0.000010 0.000010 0.000010 0.008467 0.007146 0.011823 0.063753 0.000010 0.000010 0.000010 0.030754 0.017305 0.000010 0.006501 0.009339 0.758486 0.001098
0.000010 0.000010 0.000010 0.000010 0.000010 0.000010 0.000010 0.000010 0.000010 0.000010 0.000010 0.000010 0.004014 0.000010 0.000010 0.000010 0.000010 0.000010 0.000010 0.000010 0.000010 0.000010 0.000010 0.000010 0.000010 0.043318 0.000010 0.000010 0.000010 0.001120 0.951268 0.000010
0.000010 0.000010 0.000010 0.000010 0.000010 0.000010 0.000010 0.000010 0.021859 0.000010 0.000010 0.000010 0.000010 0.000010 0.002660 0.000010 0.000010 0.000010 0.000010 0.000010 0.000010 0.000010 0.000010 0.000010 0.014057 0.022907 0.000010 0.000010 0.000010 0.000010 0.938247 0.000010
0.000010 0.000010 0.000010 0.000010 0.000010 0.000010 0.000010 0.000010 0.000010 0.000010 0.002762 0.000010 0.011047 0.000010 0.000010 0.000010 0.000010 0.000010 0.013117 0.003534 0.000010 0.000010 0.000010 0.003321 0.000010 0.033688 0.000010 0.001873 0.000010 0.003321 0.927106 0.000010
0.000010 0.000010 0.000010 0.003822 0.003020 0.000010 0.000010 0.000010 0.025373 0.000010 0.000010 0.000010 0.000010 0.000010 0.000010 0.000010 0.000010 0.000010 0.000010 0.000010 0.000010 0.000010 0.000010 0.000010 0.018114 0.003091 0.000010 0.000010 0.000010 0.000010 0.946321 0.000010
0.000010 0.000305 0.000010 0.000228 0.000010 0.002434 0.013331 0.002428 0.000010 0.000010 0.000010 0.000010 0.000010 0.000010 0.000010 0.000010 0.000010 0.000010 0.013551 0.000010 0.000010 0.000010 0.000010 0.000010 0.020615 0.030173 0.025052 0.000010 0.000010 0.002809 0.877662 0.011212
0.000010 0.000010 0.000010 0.000010 0.000013 0.000010 0.000010 0.000010 0.000010 0.000010 0.000010 0.000010 0.000010 0.017545 0.000010 0.000010 0.000010 0.000010 0.000010 0.000010 0.000010 0.000010 0.000010 0.000010 0.014114 0.023894 0.000010 0.000010 0.000010 0.000016 0.944158 0.000010
0.000010 0.008686 0.000010 0.000010 0.024703 0.000010 0.000010 0.009869 0.000145 0.000010 0.007360 0.000010 0.010940 0.000010 0.008823 0.000010 0.000010 0.000010 0.000010 0.000010 0.000010 0.000010 0.000010 0.000010 0.000010 0.017225 0.000010 0.000010 0.000010 0.017344 0.894685 0.000010
0.000010 0.000010 0.000010 0.000010 0.004566 0.000010 0.000010 0.000010 0.000010 0.000010 0.000010 0.000010 0.000010 0.000010 0.000010 0.000010 0.000010 0.000010 0.000010 0.000010 0.000010 0.008589 0.000010 0.000010 0.006917 0.018491 0.000010 0.009950 0.000010 0.000010 0.948070 0.003168
0.015670 0.000010 0.000010 0.006229 0.000010 0.000010 0.000010 0.000010 0.014146 0.000010 0.000010 0.000010 0.000010 0.000010 0.016454 0.000010 0.000010 0.000010 0.000010 0.000010 0.000010 0.000010 0.000010 0.031731 0.016792 0.000010 0.000010 0.000010 0.000010 0.000010 0.898729 0.000010
0.004609 0.015298 0.010385 0.000010 0.000010 0.000010 0.000010 0.012336 0.000010 0.000010 0.000272 0.000010 0.002107 0.015856 0.011464 0.000010 0.000010 0.000010 0.006705 0.000010 0.000010 0.000010 0.024660 0.000010 0.000010 0.045084 0.004285 0.000010 0.005245 0.005436 0.817758 0.018339
0.000010 0.000010 0.000010 0.021534 0.000010 0.000010 0.000010 0.000010 0.000010 0.000010 0.000010 0.000010 0.000010 0.000010 0.000010 0.000010 0.000010 0.000010 0.000010 0.000010 0.000010 0.000010 0.000010 0.000010 0.000010 0.000621 0.000010 0.000010 0.000010 0.000010 0.977555 0.000010
0.000010 0.015865 0.000010 0.000010 0.000010 0.090518 0.034147 0.000010 0.000010 0.152368 0.000010 0.196358 0.000010 0.000010 0.000010 0.000010 0.027416 0.086897 0.000010 0.009440 0.055753 0.000010 0.051820 0.000010 0.000010 0.000010 0.000010 0.000010 0.000010 0.000010 0.263778 0.015442
0.000010 0.006660 0.001226 0.000010 0.000010 0.112258 0.027325 0.000010 0.000010 0.120009 0.000010 0.210100 0.000010 0.000010 0.000010 0.000010 0.035601 0.071983 0.000010 0.028730 0.060489 0.000010 0.024289 0.000010 0.000010 0.000010 0.000010 0.000010 0.000010 0.000010 0.301130 0.000010
0.000010 0.003796 0.000010 0.000010 0.000010 0.114564 0.024579 0.000019 0.000010 0.097402 0.000010 0.231786 0.000010 0.000010 0.000010 0.010701 0.025396 0.068966 0.000010 0.043485 0.063370 0.000010 0.037838 0.000010 0.000010 0.000010 0.000010 0.000010 0.000010 0.003747 0.274170 0.000010
0.000010 0.008703 0.000010 0.000010 0.000010 0.112547 0.038554 0.000010 0.000010 0.099420 0.000010 0.222735 0.000010 0.000010 0.000010 0.000010 0.042543 0.089949 0.000010 0.023208 0.060635 0.000010 0.035329 0.000010 0.000010 0.000010 0.000010 0.000010 0.000010 0.000010 0.266168 0.000010
0.000010 0.014482 0.000911 0.000010 0.000010 0.083711 0.028858 0.003304 0.000010 0.111713 0.000010 0.222739 0.000010 0.000010 0.000010 0.000010 0.042178 0.097771 0.000010 0.022085 0.055486 0.000010 0.034985 0.000010 0.000010 0.000010 0.000010 0.000010 0.000010 0.000010 0.281588 0.000010
0.000010 0.005386 0.006971 0.000010 0.000010 0.130439 0.024839 0.010573 0.000010 0.122229 0.000010 0.185878 0.000010 0.000010 0.000010 0.000010 0.039174 0.115465 0.000010 0.041770 0.057974 0.000010 0.021131 0.000010 0.000010 0.000010 0.000010 0.000010 0.000010 0.000010 0.237982 0.000010
0.000010 0.008184 0.000010 0.000010 0.000010 0.103414 0.033203 0.003970 0.000010 0.135533 0.000010 0.213879 0.000010 0.000010 0.000010 0.000010 0.037084 0.073406 0.000010 0.061526 0.052765 0.000010 0.041464 0.000010 0.000010 0.000010 0.000010 0.000010 0.000010 0.000010 0.235372 0.000010
0.000010 0.000010 0.001451 0.000010 0.000010 0.117135 0.024100 0.000010 0.000010 0.108852 0.000010 0.218673 0.000010 0.000010 0.000010 0.000010 0.031984 0.104563 0.000010 0.038252 0.030537 0.000010 0.049086 0.000010 0.000010 0.000010 0.000010 0.000010 0.000010 0.000010 0.275157 0.000010
0.000010 0.000010 0.000010 0.000010 0.000010 0.000010 0.003880 0.000010 0.000010 0.000010 0.000010 0.000010 0.000010 0.000010 0.000010 0.834207 0.000010 0.008498 0.000169 0.000010 0.001411 0.000010 0.000010 0.000010 0.000010 0.000010 0.000010 0.000010 0.000010 0.144419 0.000010 0.007166
0.000010 0.000010 0.000010 0.000010 0.000010 0.000010 0.000010 0.012722 0.000010 0.000010 0.000010 0.000010 0.000010 0.000010 0.000010 0.751475 0.000010 0.000010 0.000010 0.004280 0.000010 0.000010 0.002217 0.000010 0.000010 0.000010 0.013733 0.000010 0.000010 0.204068 0.000010 0.011256
0.000010 0.000010 0.000010 0.000010 0.000010 0.000010 0.003828 0.013362 0.000010 0.000010 0.000010 0.000010 0.000010 0.000010 0.000010 0.786939 0.000010 0.000010 0.000010 0.000010 0.000010 0.000010 0.000010 0.000010 0.000010 0.000118 0.000010 0.000010 0.000010 0.184863 0.000010 0.010631
0.000010 0.000010 0.000010 0.000010 0.000010 0.000010 0.000010 0.000010 0.000010 0.000010 0.002128 0.000010 0.000010 0.000010 0.000010 0.860750 0.000010 0.000010 0.000010 0.000010 0.000543 0.006174 0.000010 0.000010 0.000010 0.000013 0.000010 0.000010 0.000010 0.130131 0.000010 0.000010
0.000010 0.000010 0.014539 0.000010 0.000010 0.000010 0.019461 0.000010 0.000010 0.000010 0.000010 0.000010 0.000010 0.001127 0.000010 0.803435 0.000010 0.000010 0.000010 0.010954 0.000010 0.026171 0.000010 0.000010 0.000010 0.000010 0.000010 0.000010 0.000010 0.112690 0.000010 0.011384
0.000010 0.000010 0.018828 0.006628 0.000010 0.004117 0.029403 0.000010 0.000010 0.000010 0.000010 0.000010 0.000010 0.000010 0.026690 0.000010 0.029836 0.002050 0.000010 0.000010 0.000010 0.017094 0.000010 0.004548 0.005447 0.000010 0.017258 0.010253 0.000010 0.798705 0.013730 0.015243
0.003445 0.000010 0.000010 0.000010 0.000010 0.000010 0.008098 0.001467 0.000010 0.000010 0.000010 0.000010 0.000010 0.014061 0.000010 0.000010 0.019163 0.000752 0.013627 0.000010 0.000010 0.032897 0.000010 0.000010 0.000010 0.000010 0.000010 0.000010 0.000010 0.854811 0.032755 0.018712
0.000010 0.000010 0.000010 0.000010 0.003658 0.000010 0.000010 0.000010 0.000010 0.000010 0.000010 0.000010 0.000010 0.000010 0.000010 0.000010 0.000010 0.000010 0.000010 0.000010 0.000010 0.000010 0.000010 0.000010 0.000010 0.000010 0.000010 0.000010 0.000010 0.996042 0.000010 0.000010
0.000010 0.000010 0.000010 0.000010 0.000010 0.000010 0.000010 0.000010 0.000010 0.000010 0.000010 0.000010 0.000011 0.003345 0.038571 0.000010 0.019444 0.000010 0.000010 0.000010 0.000010 0.000010 0.000010 0.009743 0.000796 0.000010 0.000010 0.005761 0.000010 0.893927 0.011656 0.016525
0.000010 0.000010 0.000010 0.000010 0.000010 0.000010 0.000010 0.000010 0.000010 0.000010 0.000010 0.000010 0.000010 0.000010 0.000010 0.000010 0.000010 0.000010 0.000010 0.000010 0.000010 0.000010 0.000010 0.000010 0.000010 0.000010 0.000010 0.000010 0.000010 0.999690 0.000010 0.000010
0.000010 0.000010 0.000010 0.000010 0.000010 0.000010 0.000010 0.000010 0.000010 0.000010 0.000010 0.000010 0.000010 0.000010 0.000010 0.000010 0.000010 0.000010 0.000010 0.000010 0.000010 0.000010 0.000010 0.000010 0.000010 0.000010 0.000010 0.000010 0.000010 0.999690 0.000010 0.000010
0.000010 0.000010 0.000010 0.000010 0.000010 0.000010 0.000010 0.000010 0.000010 0.000010 0.000010 0.000010 0.000010 0.000010 0.000010 0.000010 0.000010 0.000010 0.000010 0.000010 0.000010 0.000010 0.000010 0.000010 0.000010 0.000010 0.000010 0.000010 0.000010 0.999690 0.000010 0.000010
0.000010 0.000010 0.000010 0.000010 0.000010 0.000010 0.000010 0.000010 0.000010 0.000010 0.000010 0.000010 0.000010 0.000010 0.005284 0.000010 0.000010 0.000010 0.000010 0.000010 0.000010 0.000010 0.000010 0.000010 0.000010 0.000010 0.000010 0.000010 0.000010 0.994416 0.000010 0.000010
0.000010 0.000010 0.000010 0.000010 0.000010 0.000010 0.000010 0.000010 0.000010 0.000010 0.000010 0.000010 0.000010 0.000010 0.005838 0.000010 0.000010 0.000010 0.000010 0.000010 0.000010 0.000010 0.000010 0.000010 0.000010 0.000010 0.000010 0.006333 0.000010 0.987539 0.000010 0.000010
0.000010 0.000010 0.000010 0.000010 0.000010 0.000010 0.000010 0.000010 0.000010 0.000010 0.000010 0.000010 0.000010 0.000010 0.000010 0.000010 0.000010 0.000010 0.000010 0.000010 0.000010 0.000010 0.000010 0.000010 0.000010 0.000010 0.000010 0.000010 0.000010 0.999690 0.000010 0.000010
0.000010 0.000010 0.000010 0.000010 0.000010 0.000010 0.000010 0.000010 0.000010 0.000010 0.000010 0.000010 0.000010 0.001589 0.000010 0.000010 0.000010 0.000010 0.015752 0.000010 0.000010 0.000010 0.000010 0.000010 0.003725 0.000010 0.000010 0.000010 0.000010 0.978654 0.000010 0.000010
0.000010 0.000010 0.000010 0.000010 0.000010 0.000010 0.000010 0.000010 0.000010 0.000010 0.000010 0.000010 0.000010 0.010700 0.015798 0.000010 0.000010 0.000010 0.011724 0.000010 0.000010 0.024120 0.000010 0.000010 0.000010 0.005109 0.000010 0.000010 0.000010 0.932288 0.000010 0.000010
0.000010 0.000010 0.000010 0.000010 0.000010 0.000010 0.000010 0.000010 0.000010 0.000010 0.000010 0.000010 0.000010 0.000010 0.000010 0.000010 0.000010 0.000010 0.000014 0.000010 0.000010 0.000010 0.000010 0.000010 0.000010 0.000010 0.000010 0.000010 0.000010 0.999686 0.000010 0.000010
0.000010 0.000010 0.000010 0.000010 0.000010 0.000010 0.000010 0.000010 0.000010 0.000010 0.000010 0.000010 0.000010 0.000010 0.000010 0.000010 0.000010 0.000010 0.000010 0.000010 0.000010 0.000010 0.000010 0.000010 0.000010 0.000010 0.000010 0.000010 0.000010 0.999690 0.000010 0.000010
0.000010 0.000010 0.000010 0.000010 0.000010 0.000010 0.000010 0.000010 0.000010 0.000010 0.000010 0.000010 0.000010 0.000010 0.000010 0.000010 0.000010 0.000010 0.000010 0.000010 0.000010 0.000010 0.000010 0.000010 0.000010 0.000010 0.000010 0.000010 0.000010 0.000010 0.000010 0.999690
0.000010 0.008306 0.000010 0.000010 0.000010 0.000010 0.000010 0.000010 0.000010 0.000010 0.000010 0.016659 0.000010 0.000010 0.000010 0.033219 0.011158 0.002515 0.000010 0.023120 0.005165 0.000010 0.014626 0.000010 0.000010 0.000010 0.007534 0.000010 0.000010 0.000010 0.027390 0.850098
0.000010 0.000010 0.000010 0.000010 0.000010 0.000010 0.000010 0.000010 0.000010 0.000010 0.000010 0.000010 0.000010 0.000010 0.000010 0.000010 0.000010 0.000010 0.000010 0.000010 0.000010 0.000010 0.000010 0.000010 0.000010 0.000010 0.000010 0.000010 0.000010 0.000010 0.000010 0.999690
0.000010 0.000010 0.000010 0.000010 0.000010 0.000010 0.000010 0.000010 0.000010 0.000010 0.000010 0.000010 0.000010 0.000010 0.000010 0.000010 0.000010 0.000010 0.000010 0.000010 0.000010 0.000010 0.000010 0.000010 0.000010 0.000010 0.000010 0.000010 0.000010 0.000010 0.000010 0.999690
0.000010 0.000010 0.000010 0.000010 0.000010 0.000010 0.000010 0.000010 0.000010 0.000010 0.000010 0.000010 0.000010 0.000010 0.000010 0.000010 0.000010 0.000010 0.000010 0.000010 0.000010 0.000010 0.000010 0.000010 0.000010 0.000010 0.000010 0.000010 0.000010 0.000010 0.000010 0.999690
0.000010 0.000010 0.000010 0.000010 0.000010 0.000010 0.000010 0.000010 0.000010 0.000010 0.000010 0.028782 0.000010 0.000010 0.000010 0.004205 0.000010 0.011653 0.000010 0.010549 0.001939 0.000010 0.019131 0.000010 0.000010 0.000010 0.000010 0.000010 0.000010 0.000010 0.000010 0.923491
0.000010 0.021095 0.000894 0.000010 0.000010 0.041417 0.005277 0.000010 0.005141 0.011857 0.000010 0.098167 0.000010 0.000010 0.000010 0.032232 0.022058 0.022888 0.000010 0.007867 0.018736 0.000010 0.015498 0.000010 0.000010 0.002102 0.000010 0.000010 0.000010 0.000010 0.034814 0.659797
0.000010 0.017586 0.016158 0.000010 0.000010 0.033028 0.006193 0.000010 0.004201 0.011835 0.000010 0.000012 0.006506 0.000010 0.000010 0.002925 0.017527 0.022058 0.000010 0.015015 0.008127 0.000010 0.000010 0.000010 0.000010 0.000010 0.000016 0.000010 0.000010 0.000740 0.000010 0.837913
0.000010 0.000010 0.000010 0.000010 0.000010 0.000010 0.000010 0.000010 0.000010 0.012129 0.000010 0.000010 0.000010 0.000010 0.000010 0.000010 0.049976 0.000010 0.000010 0.000010 0.000010 0.000010 0.000010 0.000010 0.000010 0.000010 0.000010 0.000010 0.000010 0.000010 0.000010 0.937605
0.000010 0.000010 0.000010 0.000010 0.000010 0.000010 0.000010 0.000010 0.000010 0.000010 0.000010 0.000010 0.000010 0.000010 0.000010 0.000010 0.000010 0.000010 0.000010 0.000010 0.000010 0.000010 0.000010 0.000010 0.000010 0.000010 0.000010 0.000010 0.000010 0.000010 0.000010 0.999690
0.000012 0.000010 0.000010 0.000010 0.000010 0.000010 0.000010 0.000010 0.000010 0.000010 0.000010 0.000010 0.000010 0.000010 0.000010 0.000010 0.000010 0.000010 0.000010 0.000010 0.000010 0.000010 0.000010 0.000013 0.000010 0.000010 0.000010 0.000010 0.000010 0.000010 0.000010 0.999686
0.000010 0.000010 0.000010 0.000012 0.000010 0.000010 0.000010 0.000010 0.000010 0.000010 0.000010 0.000010 0.000010 0.000011 0.000010 0.000010 0.000010 0.000010 0.000010 0.000010 0.000010 0.000010 0.000010 0.000010 0.000010 0.000010 0.000010 0.000010 0.000010 0.000010 0.000010 0.999687
0.000010 0.000010 0.000010 0.000994 0.000010 0.000010 0.000010 0.000010 0.000010 0.000010 0.000010 0.027363 0.003477 0.000010 0.000010 0.000010 0.000010 0.011597 0.000010 0.000010 0.000010 0.000010 0.000536 0.000010 0.000010 0.000010 0.000010 0.000010 0.000010 0.000010 0.000010 0.955773
0.000010 0.000010 0.000010 0.000010 0.000010 0.000010 0.000010 0.000010 0.000010 0.000010 0.000010 0.000010 0.000010 0.000010 0.000010 0.000010 0.000010 0.000010 0.000010 0.000010 0.000010 0.000010 0.000010 0.000010 0.000010 0.000010 0.000010 0.000010 0.000010 0.000010 0.000010 0.999690
0.000010 0.000010 0.000010 0.000010 0.000010 0.000010 0.000010 0.000010 0.000010 0.000010 0.000010 0.000010 0.000010 0.000010 0.000010 0.000010 0.000010 0.000010 0.000010 0.000010 0.000010 0.000010 0.000010 0.000010 0.000010 0.000010 0.000010 0.000010 0.000010 0.000010 0.000010 0.999690
0.000010 0.000010 0.000010 0.000012 0.000010 0.000010 0.000010 0.000010 0.000010 0.000010 0.000010 0.000010 0.000010 0.000010 0.000010 0.000010 0.000010 0.000010 0.000010 0.000010 0.000010 0.000010 0.000010 0.000010 0.000010 0.000010 0.000010 0.000010 0.000010 0.000010 0.000010 0.999688
0.000010 0.000010 0.000010 0.000010 0.000010 0.000010 0.000010 0.000010 0.000010 0.000010 0.000010 0.000010 0.000010 0.000010 0.000010 0.000010 0.000010 0.000010 0.000010 0.000010 0.000010 0.000010 0.000010 0.000010 0.000010 0.000010 0.000010 0.000010 0.000010 0.000010 0.000010 0.999690
0.000010 0.004124 0.000010 0.000010 0.000010 0.000010 0.000010 0.000010 0.000010 0.000010 0.000010 0.025700 0.000010 0.000010 0.000010 0.000010 0.000010 0.018048 0.000010 0.000010 0.009389 0.000010 0.009267 0.000010 0.000010 0.006953 0.005875 0.000010 0.000010 0.000010 0.011691 0.908724
0.000010 0.000010 0.000010 0.000010 0.000010 0.013871 0.002330 0.000010 0.000010 0.000010 0.000010 0.000010 0.000010 0.000010 0.000010 0.000010 0.006130 0.000010 0.000010 0.000010 0.000010 0.000010 0.003162 0.000010 0.000010 0.002550 0.000011 0.000010 0.000010 0.000010 0.000010 0.971696
0.000010 0.000010 0.000010 0.000010 0.000010 0.000010 0.009669 0.000010 0.000010 0.000010 0.000010 0.000010 0.000010 0.000010 0.000010 0.000010 0.000010 0.000010 0.000010 0.000010 0.000010 0.000010 0.000010 0.000010 0.000010 0.000010 0.000010 0.000010 0.000010 0.000010 0.000010 0.990031
0.000010 0.000010 0.000010 0.000010 0.000010 0.000010 0.000010 0.000010 0.000010 0.000010 0.000010 0.000010 0.000010 0.000010 0.000010 0.000010 0.000010 0.000010 0.000010 0.000010 0.002636 0.000010 0.000010 0.000010 0.000010 0.000010 0.000016 0.000010 0.000010 0.000010 0.000010 0.997058
0.000010 0.000010 0.005771 0.000785 0.004504 0.020788 0.000404 0.000010 0.000010 0.000010 0.000010 0.023011 0.000010 0.000010 0.000010 0.000010 0.008565 0.023659 0.000010 0.000010 0.000010 0.000010 0.000010 0.000010 0.000010 0.000010 0.000010 0.000010 0.000010 0.000010 0.001095 0.911197
0.000010 0.000010 0.000010 0.000010 0.000010 0.000010 0.000010 0.000010 0.000010 0.000010 0.000010 0.000010 0.000010 0.000010 0.000010 0.000010 0.000010 0.000010 0.000010 0.000010 0.000010 0.000010 0.000010 0.000010 0.000010 0.000010 0.000010 0.000010 0.000010 0.000010 0.000010 0.999690
0.000010 0.000010 0.006769 0.001865 0.000010 0.000010 0.018231 0.000010 0.000010 0.000010 0.000010 0.018402 0.000010 0.000010 0.000010 0.041937 0.000010 0.000010 0.000010 0.000010 0.000010 0.000010 0.000010 0.000010 0.000010 0.008678 0.007991 0.000010 0.000010 0.008436 0.000010 0.887461
0.000010 0.013162 0.000010 0.002370 0.000010 0.002494 0.003792 0.001462 0.000010 0.000010 0.000010 0.010672 0.002140 0.000010 0.000010 0.000010 0.000013 0.015364 0.000010 0.000010 0.014636 0.000010 0.024702 0.000010 0.000010 0.000010 0.000010 0.000010 0.000010 0.000010 0.000010 0.908991
0.000010 0.000010 0.000010 0.000010 0.000010 0.000010 0.000010 0.008008 0.000010 0.000010 0.000010 0.058533 0.000010 0.000010 0.000010 0.000010 0.010239 0.003390 0.000010 0.000010 0.001302 0.000010 0.000010 0.000010 0.000010 0.000010 0.000010 0.000010 0.000010 0.005093 0.009260 0.903935
0.000010 0.000010 0.000010 0.000010 0.000010 0.000010 0.000010 0.000010 0.000010 0.000010 0.000010 0.000011 0.000011 0.000010 0.000010 0.000010 0.000010 0.000010 0.000010 0.000010 0.000010 0.000010 0.000010 0.000010 0.000010 0.000010 0.000011 0.000010 0.000010 0.000010 0.000010 0.999687
0.000010 0.000010 0.007606 0.000010 0.000010 0.011663 0.000010 0.000010 0.000010 0.000010 0.000010 0.000010 0.004790 0.000010 0.000010 0.000010 0.000010 0.010028 0.000010 0.000010 0.000010 0.000010 0.005038 0.000010 0.000010 0.000010 0.000010 0.000010 0.000010 0.000010 0.000010 0.960615
0.000010 0.000010 0.000661 0.005636 0.000010 0.008901 0.000010 0.000010 0.000010 0.035993 0.000010 0.019425 0.000010 0.000010 0.000010 0.006655 0.000010 0.024815 0.000010 0.290918 0.000010 0.000010 0.000010 0.000010 0.001267 0.000010 0.000010 0.000010 0.000010 0.000010 0.000010 0.605508
0.000010 0.000010 0.001855 0.000010 0.000010 0.000010 0.000010 0.021551 0.000010 0.000010 0.000010 0.011971 0.000010 0.000010 0.000010 0.000010 0.000010 0.007398 0.000010 0.000010 0.000958 0.000010 0.000010 0.000010 0.000010 0.000010 0.000010 0.000010 0.000010 0.000010 0.000010 0.956007
0.000010 0.000010 0.000010 0.000010 0.002136 0.020126 0.000010 0.000010 0.000010 0.000010 0.000010 0.000010 0.005870 0.000010 0.000010 0.000010 0.000010 0.016962 0.000010 0.000010 0.000010 0.000010 0.000010 0.000010 0.000010 0.000010 0.000010 0.000010 0.000010 0.000010 0.000010 0.954637
0.000010 0.000010 0.000010 0.008844 0.006715 0.057576 0.000010 0.000010 0.000010 0.000010 0.000010 0.014861 0.000010 0.000010 0.000010 0.003401 0.000010 0.021808 0.000010 0.021760 0.005345 0.000010 0.000010 0.000010 0.000010 0.000010 0.000010 0.000010 0.000010 0.000010 0.000010 0.859459
0.000010 0.000010 0.000010 0.000010 0.000010 0.079871 0.000011 0.021778 0.000010 0.000010 0.000010 0.007008 0.005124 0.000010 0.000010 0.019186 0.002912 0.019437 0.000010 0.005738 0.000010 0.000010 0.000010 0.000010 0.000010 0.000010 0.000010 0.000010 0.000010 0.000010 0.000557 0.838167
0.000010 0.000010 0.000010 0.000010 0.000010 0.005271 0.000010 0.000010 0.000010 0.000010 0.000010 0.000010 0.000010 0.000010 0.000010 0.009445 0.008561 0.002853 0.000010 0.099343 0.002014 0.000010 0.000010 0.000010 0.000010 0.000010 0.000010 0.000010 0.000010 0.000010 0.000010 0.872263
0.000010 0.000550 0.000010 0.000010 0.000010 0.005654 0.000010 0.000010 0.000010 0.035646 0.000010 0.000010 0.001834 0.000010 0.000010 0.000227 0.000010 0.010500 0.000010 0.099256 0.000010 0.000010 0.000010 0.000010 0.000010 0.003186 0.000010 0.000010 0.000010 0.000010 0.000010 0.842918
0.000010 0.010903 0.002965 0.009482 0.016426 0.000010 0.000010 0.000010 0.011956 0.000010 0.000010 0.000010 0.001294 0.000010 0.000010 0.000010 0.042290 0.000010 0.000010 0.000010 0.000010 0.044477 0.000010 0.015879 0.009757 0.000010 0.000010 0.000010 0.000010 0.184694 0.649677 0.000010
0.014213 0.000010 0.000010 0.015094 0.009426 0.008917 0.000010 0.002215 0.000010 0.005767 0.000164 0.031649 0.021260 0.000010 0.000010 0.000010 0.045639 0.000010 0.000010 0.000010 0.017553 0.040147 0.000010 0.000010 0.017278 0.000010 0.004776 0.000010 0.000632 0.158111 0.607007 0.000010
0.000010 0.000010 0.000010 0.006959 0.024249 0.000010 0.000010 0.008465 0.002236 0.037525 0.000010 0.000010 0.010600 0.000010 0.000010 0.018433 0.043257 0.033381 0.012045 0.003145 0.000010 0.000010 0.000010 0.008019 0.009919 0.000010 0.010511 0.000010 0.010323 0.154782 0.598977 0.007032
0.000010 0.013488 0.000010 0.005598 0.039702 0.008772 0.000010 0.000010 0.006851 0.000010 0.000584 0.024285 0.005742 0.000010 0.000010 0.000010 0.065754 0.003833 0.006640 0.000010 0.011549 0.055079 0.000019 0.000141 0.000010 0.000010 0.000010 0.002422 0.000010 0.162505 0.568107 0.018798
0.000010 0.001434 0.000634 0.019263 0.000010 0.000010 0.003184 0.008671 0.005091 0.000010 0.000012 0.022740 0.020216 0.000010 0.040321 0.011192 0.040310 0.018637 0.003594 0.000010 0.000323 0.015997 0.030275 0.003055 0.000010 0.006578 0.000010 0.000010 0.002423 0.152205 0.593744 0.000010
0.018110 0.028141 0.000010 0.000010 0.000010 0.007704 0.006935 0.005631 0.002350 0.048170 0.000010 0.024024 0.025545 0.000010 0.000010 0.003226 0.047678 0.017752 0.006523 0.019433 0.000010 0.039508 0.003077 0.020451 0.001668 0.013653 0.003093 0.000010 0.022909 0.127780 0.495184 0.011374
0.000010 0.000010 0.000010 0.000495 0.039206 0.014757 0.000010 0.000010 0.014136 0.000010 0.000010 0.000010 0.000010 0.000011 0.000011 0.006667 0.036799 0.000010 0.002961 0.000010 0.000010 0.034068 0.007145 0.000010 0.000010 0.000010 0.012187 0.001854 0.000010 0.204090 0.607056 0.018397
0.012078 0.000010 0.001620 0.007416 0.028662 0.000010 0.000010 0.012545 0.000010 0.000010 0.010013 0.009308 0.000010 0.000010 0.000010 0.000010 0.072393 0.000010 0.000010 0.003092 0.000010 0.016909 0.003806 0.003510 0.000010 0.000010 0.000010 0.000010 0.000010 0.198103 0.619290 0.001086
0.000010 0.000010 0.000010 0.000010 0.000010 0.897901 0.000010 0.000010 0.000010 0.006862 0.000010 0.000010 0.000010 0.000010 0.000010 0.000010 0.000010 0.000010 0.000010 0.000010 0.006095 0.000010 0.000010 0.000010 0.000010 0.000010 0.000010 0.000010 0.000010 0.000010 0.000010 0.088862
0.000010 0.000010 0.000010 0.000010 0.000010 0.999690 0.000010 0.000010 0.000010 0.000010 0.000010 0.000010 0.000010 0.000010 0.000010 0.000010 0.000010 0.000010 0.000010 0.000010 0.000010 0.000010 0.000010 0.000010 0.000010 0.000010 0.000010 0.000010 0.000010 0.000010 0.000010 0.000010
0.000010 0.000010 0.000010 0.000010 0.000010 0.978480 0.000010 0.000010 0.000010 0.000010 0.000010 0.015349 0.000010 0.000010 0.000010 0.000010 0.000010 0.003036 0.000010 0.000010 0.000010 0.000010 0.000010 0.000010 0.000010 0.002854 0.000010 0.000010 0.000010 0.000010 0.000010 0.000010
0.000010 0.000010 0.000852 0.000010 0.000010 0.974838 0.000010 0.000010 0.000010 0.000010 0.000010 0.000010 0.000010 0.000010 0.000010 0.000010 0.000010 0.000010 0.000010 0.000010 0.000010 0.000010 0.000010 0.000010 0.000010 0.009112 0.000010 0.000010 0.000010 0.000010 0.000010 0.014919
0.000010 0.000010 0.006156 0.000010 0.000010 0.957305 0.000010 0.000010 0.000010 0.000010 0.000010 0.000010 0.000010 0.000010 0.000010 0.002737 0.000010 0.000010 0.000010 0.000010 0.000010 0.000010 0.000010 0.000010 0.000010 0.000010 0.006731 0.000010 0.000010 0.000010 0.020062 0.006749
0.000010 0.011428 0.000010 0.000010 0.000010 0.928955 0.018823 0.003914 0.000010 0.000010 0.000010 0.003577 0.000010 0.000010 0.000010 0.000010 0.000010 0.009462 0.000010 0.000010 0.017126 0.000010 0.000010 0.000010 0.000010 0.000010 0.000010 0.000010 0.000010 0.000010 0.006475 0.000010
0.000010 0.000010 0.000010 0.000010 0.000010 0.977310 0.000010 0.008746 0.000010 0.000010 0.000010 0.000010 0.000010 0.000010 0.000010 0.000010 0.000010 0.000010 0.000010 0.000010 0.006008 0.000010 0.000010 0.000010 0.000010 0.000011 0.000011 0.000010 0.000010 0.000010 0.007653 0.000010
0.000010 0.000010 0.000010 0.000444 0.000010 0.923943 0.000010 0.000010 0.000010 0.010721 0.000010 0.000010 0.000010 0.000010 0.000010 0.000010 0.000010 0.000010 0.000010 0.000010 0.000010 0.000010 0.000010 0.000010 0.000010 0.000010 0.004523 0.000010 0.000010 0.000010 0.000010 0.060099
0.000010 0.000010 0.000010 0.000010 0.000010 0.961295 0.000010 0.000010 0.000010 0.000010 0.000010 0.000010 0.000010 0.000010 0.000010 0.000010 0.010461 0.000010 0.000010 0.000010 0.000010 0.000010 0.000010 0.000010 0.000010 0.000010 0.000010 0.000010 0.000010 0.000010 0.000010 0.027954
0.000010 0.000010 0.000010 0.000010 0.000010 0.996463 0.000010 0.000010 0.000010 0.000010 0.000010 0.000010 0.000010 0.000010 0.000010 0.000010 0.000010 0.000010 0.000010 0.000010 0.003237 0.000010 0.000010 0.000010 0.000010 0.000010 0.000010 0.000010 0.000010 0.000010 0.000010 0.000010
0.000010 0.000010 0.000010 0.000010 0.000010 0.999690 0.000010 0.000010 0.000010 0.000010 0.000010 0.000010 0.000010 0.000010 0.000010 0.000010 0.000010 0.000010 0.000010 0.000010 0.000010 0.000010 0.000010 0.000010 0.000010 0.000010 0.000010 0.000010 0.000010 0.000010 0.000010 0.000010
0.000010 0.000010 0.000010 0.000010 0.000010 0.999690 0.000010 0.000010 0.000010 0.000010 0.000010 0.000010 0.000010 0.000010 0.000010 0.000010 0.000010 0.000010 0.000010 0.000010 0.000010 0.000010 0.000010 0.000010 0.000010 0.000010 0.000010 0.000010 0.000010 0.000010 0.000010 0.000010
0.000010 0.000010 0.001325 0.000010 0.000010 0.921204 0.025187 0.000010 0.000010 0.000010 0.000010 0.011212 0.000010 0.000010 0.000010 0.000010 0.000010 0.001779 0.000010 0.000010 0.012658 0.000010 0.000010 0.000010 0.000010 0.000010 0.000014 0.000010 0.000010 0.000010 0.000010 0.026380
0.000010 0.000010 0.000010 0.000010 0.000010 0.934214 0.000010 0.000010 0.000010 0.020583 0.000010 0.000010 0.000010 0.000010 0.000010 0.000010 0.000010 0.000010 0.000010 0.000010 0.000010 0.000010 0.000010 0.000010 0.000010 0.000010 0.000010 0.000010 0.000010 0.000010 0.000010 0.044913
0.000010 0.000010 0.000010 0.000010 0.000010 0.999690 0.000010 0.000010 0.000010 0.000010 0.000010 0.000010 0.000010 0.000010 0.000010 0.000010 0.000010 0.000010 0.000010 0.000010 0.000010 0.000010 0.000010 0.000010 0.000010 0.000010 0.000010 0.000010 0.000010 0.000010 0.000010 0.000010
0.000010 0.000010 0.000010 0.000010 0.000010 0.988007 0.009586 0.000010 0.000010 0.002115 0.000010 0.000010 0.000010 0.000010 0.000010 0.000010 0.000012 0.000010 0.000010 0.000010 0.000010 0.000010 0.000010 0.000010 0.000010 0.000010 0.000010 0.000010 0.000010 0.000010 0.000010 0.000010
0.000010 0.000010 0.000010 0.000010 0.000012 0.999685 0.000010 0.000010 0.000010 0.000010 0.000010 0.000012 0.000010 0.000010 0.000010 0.000010 0.000010 0.000010 0.000010 0.000010 0.000010 0.000010 0.000010 0.000010 0.000010 0.000010 0.000010 0.000010 0.000010 0.000010 0.000010 0.000010
0.000010 0.000010 0.000010 0.000010 0.000010 0.999690 0.000010 0.000010 0.000010 0.000010 0.000010 0.000010 0.000010 0.000010 0.000010 0.000010 0.000010 0.000010 0.000010 0.000010 0.000010 0.000010 0.000010 0.000010 0.000010 0.000010 0.000010 0.000010 0.000010 0.000010 0.000010 0.000010
0.000010 0.000010 0.000010 0.000010 0.000010 0.986794 0.000010 0.000010 0.000010 0.000010 0.000010 0.000010 0.000010 0.000010 0.000010 0.000010 0.012906 0.000010 0.000010 0.000010 0.000010 0.000010 0.000010 0.000010 0.000010 0.000010 0.000010 0.000010 0.000010 0.000010 0.000010 0.000010
0.000010 0.003335 0.019129 0.000010 0.009427 0.046271 0.054751 0.020031 0.002657 0.056399 0.000010 0.030539 0.007299 0.009893 0.006172 0.000010 0.000010 0.018878 0.000010 0.059163 0.029213 0.000010 0.002904 0.016773 0.000010 0.000010 0.009338 0.014411 0.004198 0.018723 0.508136 0.052270
0.000010 0.000010 0.000010 0.000010 0.000010 0.061480 0.034489 0.000010 0.000010 0.000010 0.000010 0.000010 0.000010 0.000010 0.000010 0.000010 0.000010 0.000010 0.000010 0.000010 0.001368 0.000010 0.000010 0.000010 0.000010 0.000010 0.000010 0.000010 0.000010 0.000010 0.902383 0.000010
0.000010 0.000010 0.000010 0.000010 0.000010 0.047699 0.088383 0.000010 0.000010 0.099299 0.000010 0.018187 0.000010 0.000010 0.000010 0.000010 0.000010 0.000010 0.000010 0.000010 0.013596 0.000010 0.000010 0.000010 0.000010 0.000010 0.000010 0.000010 0.000010 0.000010 0.676751 0.055835
0.000010 0.000010 0.000010 0.000010 0.000010 0.030119 0.074557 0.000010 0.000010 0.083553 0.000010 0.001185 0.000010 0.000010 0.000010 0.000010 0.000010 0.000010 0.000010 0.000010 0.013992 0.000010 0.000010 0.000010 0.000010 0.000010 0.000010 0.000010 0.000010 0.000010 0.770335 0.026008
0.000010 0.000010 0.001828 0.000010 0.000010 0.063250 0.082808 0.000010 0.000010 0.041389 0.000010 0.030173 0.000010 0.000010 0.000010 0.000010 0.012715 0.000645 0.000010 0.000010 0.000010 0.000010 0.000010 0.000010 0.000010 0.000010 0.000010 0.000010 0.000010 0.000010 0.743161 0.023802
0.000010 0.000010 0.001622 0.000084 0.000010 0.059999 0.052363 0.014187 0.000010 0.000010 0.000010 0.044718 0.000010 0.000010 0.000010 0.003105 0.000010 0.036723 0.001410 0.000010 0.012016 0.000010 0.000010 0.000010 0.000010 0.000010 0.000010 0.000010 0.000010 0.000010 0.736531 0.037042
0.000010 0.000010 0.000505 0.000010 0.000010 0.065004 0.072572 0.000010 0.000010 0.000010 0.000010 0.037030 0.000010 0.000010 0.000010 0.000010 0.006188 0.019456 0.001387 0.000010 0.007769 0.000010 0.006468 0.000010 0.000010 0.000010 0.000010 0.000010 0.000688 0.000010 0.761230 0.021503
0.000010 0.000010 0.000010 0.000010 0.000010 0.067725 0.025953 0.000010 0.000010 0.000010 0.000010 0.000010 0.000010 0.000010 0.000010 0.000010 0.000010 0.000010 0.000010 0.000010 0.000010 0.000010 0.000010 0.000010 0.000010 0.000010 0.000010 0.000010 0.000010 0.000010 0.906032 0.000010
0.000010 0.000010 0.000010 0.000010 0.000010 0.080967 0.080683 0.000010 0.000010 0.011212 0.000010 0.038924 0.000010 0.000010 0.000010 0.000010 0.030786 0.011967 0.000010 0.000010 0.012526 0.000010 0.013312 0.000010 0.000010 0.000010 0.000010 0.000010 0.000010 0.000010 0.706878 0.012525
0.000010 0.000010 0.014457 0.004596 0.000010 0.028457 0.003411 0.000010 0.000010 0.007997 0.000010 0.077224 0.010038 0.000010 0.000010 0.691971 0.014487 0.038721 0.000010 0.010559 0.000010 0.000010 0.000010 0.000010 0.000010 0.001318 0.010002 0.000010 0.000010 0.000010 0.059525 0.027070
0.000010 0.000010 0.000010 0.000010 0.000010 0.000010 0.000012 0.000010 0.000010 0.000010 0.000010 0.000010 0.000010 0.000010 0.000010 0.986655 0.000010 0.000010 0.000010 0.000010 0.007831 0.000010 0.000010 0.000010 0.000010 0.000010 0.000010 0.000010 0.000010 0.000010 0.000010 0.005222
0.000010 0.000010 0.017477 0.000010 0.000010 0.002696 0.019471 0.015963 0.000010 0.000010 0.000010 0.073548 0.017318 0.000010 0.000010 0.757382 0.000010 0.025359 0.000010 0.008681 0.000010 0.000010 0.013719 0.000010 0.000010 0.000010 0.009011 0.000010 0.000010 0.000010 0.014137 0.025047
0.000010 0.000010 0.000010 0.000010 0.000010 0.000010 0.000010 0.000010 0.000010 0.000010 0.000010 0.000010 0.000010 0.000010 0.000010 0.999686 0.000010 0.000013 0.000010 0.000010 0.000010 0.000010 0.000011 0.000010 0.000010 0.000010 0.000010 0.000010 0.000010 0.000010 0.000010 0.000010
0.000010 0.000010 0.000010 0.001120 0.000010 0.000010 0.000010 0.002577 0.000010 0.000010 0.000010 0.017444 0.000010 0.000010 0.000010 0.941565 0.000010 0.010844 0.000010 0.019676 0.000010 0.000010 0.000010 0.000010 0.000010 0.000010 0.000010 0.000010 0.000010 0.006524 0.000010 0.000010
0.000010 0.000010 0.000010 0.000010 0.000010 0.000010 0.000010 0.000010 0.000010 0.000010 0.000010 0.000010 0.000010 0.000010 0.000010 0.999690 0.000010 0.000010 0.000010 0.000010 0.000010 0.000010 0.000010 0.000010 0.000010 0.000010 0.000010 0.000010 0.000010 0.000010 0.000010 0.000010
0.000010 0.000010 0.003805 0.000010 0.000010 0.003837 0.008020 0.009647 0.000010 0.000010 0.000010 0.079022 0.000010 0.000010 0.000010 0.717336 0.000010 0.045071 0.000010 0.000010 0.018707 0.000010 0.000010 0.000010 0.000010 0.000010 0.035893 0.000010 0.000010 0.005182 0.044913 0.028367
0.000010 0.000010 0.000010 0.000010 0.000010 0.000010 0.000010 0.000010 0.000010 0.000010 0.000010 0.000010 0.000010 0.000010 0.000010 0.999690 0.000010 0.000010 0.000010 0.000010 0.000010 0.000010 0.000010 0.000010 0.000010 0.000010 0.000010 0.000010 0.000010 0.000010 0.000010 0.000010
0.000010 0.000010 0.000010 0.000010 0.000010 0.000010 0.000010 0.000010 0.000010 0.000010 0.000010 0.000010 0.000010 0.000010 0.000010 0.999687 0.000010 0.000010 0.000010 0.000010 0.000010 0.000010 0.000010 0.000010 0.000010 0.000013 0.000010 0.000010 0.000010 0.000010 0.000010 0.000010
0.000010 0.000010 0.000010 0.000010 0.000015 0.000010 0.000010 0.000010 0.000010 0.000010 0.000010 0.000010 0.000010 0.000010 0.000010 0.999685 0.000010 0.000010 0.000010 0.000010 0.000010 0.000010 0.000010 0.000010 0.000010 0.000010 0.000010 0.000010 0.000010 0.000010 0.000010 0.000010
0.000010 0.000010 0.000010 0.000010 0.000010 0.000010 0.000010 0.000010 0.000010 0.000010 0.000010 0.000010 0.009893 0.000010 0.000010 0.974199 0.000010 0.000010 0.000010 0.000010 0.000010 0.000010 0.000010 0.000010 0.000010 0.000010 0.000010 0.000010 0.000010 0.000010 0.000010 0.015618
0.000010 0.000010 0.000010 0.000010 0.000010 0.000010 0.000010 0.000010 0.000010 0.000010 0.000010 0.000010 0.000010 0.000010 0.000010 0.999690 0.000010 0.000010 0.000010 0.000010 0.000010 0.000010 0.000010 0.000010 0.000010 0.000010 0.000010 0.000010 0.000010 0.000010 0.000010 0.000010
0.000010 0.000010 0.000010 0.000010 0.000010 0.000010 0.000010 0.000010 0.000010 0.000010 0.000010 0.000010 0.000010 0.000010 0.000010 0.999690 0.000010 0.000010 0.000010 0.000010 0.000010 0.000010 0.000010 0.000010 0.000010 0.000010 0.000010 0.000010 0.000010 0.000010 0.000010 0.000010
0.000010 0.000010 0.000010 0.000010 0.000013 0.000010 0.000010 0.000010 0.000010 0.000010 0.000010 0.000010 0.000010 0.000010 0.000010 0.999686 0.000010 0.000010 0.000010 0.000010 0.000010 0.000010 0.000010 0.000010 0.000010 0.000010 0.000010 0.000010 0.000010 0.000010 0.000010 0.000010
0.000010 0.005180 0.004784 0.010581 0.000010 0.019584 0.032053 0.031435 0.000701 0.011755 0.000010 0.127967 0.000010 0.000010 0.000010 0.430441 0.049958 0.047943 0.000010 0.012385 0.059590 0.000010 0.000010 0.000010 0.000010 0.000645 0.016430 0.000010 0.000010 0.000010 0.070339 0.068086
0.000010 0.000010 0.009485 0.000971 0.000010 0.010710 0.015933 0.014173 0.000010 0.000012 0.000010 0.089236 0.022621 0.000010 0.000010 0.616654 0.017001 0.047119 0.000010 0.023110 0.033801 0.000010 0.005960 0.000010 0.000010 0.004486 0.008436 0.000010 0.000010 0.003916 0.040240 0.036007
0.000010 0.000010 0.000010 0.000448 0.000010 0.000010 0.000010 0.000010 0.000010 0.000010 0.000010 0.000915 0.003219 0.000010 0.000010 0.982764 0.000010 0.009926 0.000010 0.000010 0.000010 0.000010 0.000010 0.000010 0.000010 0.000010 0.000010 0.000010 0.000010 0.000010 0.000010 0.002467
0.000010 0.000010 0.000010 0.000010 0.000010 0.000010 0.000010 0.000010 0.000010 0.000010 0.000010 0.000010 0.000010 0.000010 0.000010 0.999690 0.000010 0.000010 0.000010 0.000010 0.000010 0.000010 0.000010 0.000010 0.000010 0.000010 0.000010 0.000010 0.000010 0.000010 0.000010 0.000010
0.000010 0.000010 0.000010 0.000010 0.000010 0.000010 0.000010 0.000010 0.000010 0.000010 0.000010 0.000010 0.000010 0.000010 0.000010 0.999690 0.000010 0.000010 0.000010 0.000010 0.000010 0.000010 0.000010 0.000010 0.000010 0.000010 0.000010 0.000010 0.000010 0.000010 0.000010 0.000010
0.000010 0.000010 0.000010 0.004371 0.000013 0.000010 0.000010 0.000010 0.000010 0.000010 0.000010 0.000010 0.000012 0.000010 0.000010 0.995324 0.000010 0.000010 0.000010 0.000010 0.000010 0.000010 0.000010 0.000010 0.000010 0.000010 0.000010 0.000010 0.000010 0.000010 0.000010 0.000010
0.000010 0.000010 0.000010 0.000010 0.000010 0.000010 0.000010 0.000010 0.000010 0.000010 0.000010 0.999690 0.000010 0.000010 0.000010 0.000010 0.000010 0.000010 0.000010 0.000010 0.000010 0.000010 0.000010 0.000010 0.000010 0.000010 0.000010 0.000010 0.000010 0.000010 0.000010 0.000010
0.000010 0.000010 0.000010 0.000010 0.000010 0.000010 0.000010 0.000010 0.000010 0.000010 0.000010 0.999682 0.000010 0.000010 0.000010 0.000010 0.000010 0.000010 0.000010 0.000010 0.000010 0.000010 0.000010 0.000010 0.000010 0.000010 0.000010 0.000010 0.000010 0.000018 0.000010 0.000010
0.000010 0.000010 0.000010 0.000010 0.000886 0.000010 0.000010 0.002866 0.000010 0.000010 0.000010 0.977477 0.000010 0.000010 0.000010 0.000010 0.000010 0.000010 0.000010 0.012616 0.000010 0.000010 0.000010 0.000010 0.000010 0.000010 0.003446 0.000010 0.000010 0.000010 0.002449 0.000010
0.000010 0.000010 0.000010 0.000010 0.003944 0.000010 0.000010 0.003479 0.000010 0.000010 0.000010 0.940752 0.007544 0.000010 0.000010 0.000010 0.005187 0.000010 0.000010 0.000010 0.017233 0.000010 0.002126 0.000010 0.000010 0.000010 0.000010 0.000010 0.000010 0.004265 0.000010 0.015241
0.000010 0.000010 0.000010 0.000010 0.000011 0.000010 0.000010 0.000010 0.000010 0.000010 0.000010 0.999676 0.000010 0.000010 0.000010 0.000010 0.000010 0.000010 0.000010 0.000010 0.000010 0.000010 0.000010 0.000010 0.000010 0.000010 0.000014 0.000010 0.000010 0.000020 0.000010 0.000010
0.000010 0.000010 0.000010 0.000010 0.000010 0.000010 0.000010 0.000010 0.000010 0.000010 0.000010 0.999690 0.000010 0.000010 0.000010 0.000010 0.000010 0.000010 0.000010 0.000010 0.000010 0.000010 0.000010 0.000010 0.000010 0.000010 0.000010 0.000010 0.000010 0.000010 0.000010 0.000010
0.000010 0.000010 0.000010 0.000010 0.000010 0.000010 0.000010 0.000010 0.000010 0.000010 0.000010 0.999690 0.000010 0.000010 0.000010 0.000010 0.000010 0.000010 0.000010 0.000010 0.000010 0.000010 0.000010 0.000010 0.000010 0.000010 0.000010 0.000010 0.000010 0.000010 0.000010 0.000010
0.000010 0.000010 0.000010 0.000010 0.000010 0.000010 0.000010 0.000010 0.000010 0.000010 0.000010 0.999690 0.000010 0.000010 0.000010 0.000010 0.000010 0.000010 0.000010 0.000010 0.000010 0.000010 0.000010 0.000010 0.000010 0.000010 0.000010 0.000010 0.000010 0.000010 0.000010 0.000010
0.000010 0.000010 0.000010 0.000010 0.000010 0.000010 0.000011 0.000010 0.000010 0.000010 0.000010 0.999689 0.000010 0.000010 0.000010 0.000010 0.000010 0.000010 0.000010 0.000010 0.000010 0.000010 0.000010 0.000010 0.000010 0.000010 0.000010 0.000010 0.000010 0.000010 0.000010 0.000010
0.000010 0.000010 0.000010 0.000010 0.000010 0.000010 0.000010 0.000010 0.000010 0.000010 0.000010 0.999690 0.000010 0.000010 0.000010 0.000010 0.000010 0.000010 0.000010 0.000010 0.000010 0.000010 0.000010 0.000010 0.000010 0.000010 0.000010 0.000010 0.000010 0.000010 0.000010 0.000010
0.000010 0.000010 0.000010 0.000010 0.000010 0.000010 0.000010 0.000010 0.000010 0.000010 0.000010 0.999690 0.000010 0.000010 0.000010 0.000010 0.000010 0.000010 0.000010 0.000010 0.000010 0.000010 0.000010 0.000010 0.000010 0.000010 0.000010 0.000010 0.000010 0.000010 0.000010 0.000010
0.000010 0.000010 0.000010 0.000011 0.000010 0.000010 0.000010 0.000010 0.000010 0.000010 0.000010 0.999689 0.000010 0.000010 0.000010 0.000010 0.000010 0.000010 0.000010 0.000010 0.000010 0.000010 0.000010 0.000010 0.000010 0.000010 0.000010 0.000010 0.000010 0.000010 0.000010 0.000010
0.000010 0.000010 0.000010 0.000010 0.000010 0.000010 0.000010 0.000010 0.000010 0.000010 0.000010 0.964538 0.000010 0.000010 0.000010 0.000010 0.000010 0.000010 0.000010 0.000010 0.000010 0.000010 0.000010 0.000010 0.000010 0.000010 0.000010 0.000010 0.000010 0.000010 0.000010 0.035162
0.000010 0.000011 0.000010 0.000010 0.000010 0.000011 0.000010 0.000010 0.000010 0.000010 0.000010 0.999687 0.000010 0.000010 0.000010 0.000010 0.000010 0.000010 0.000010 0.000010 0.000010 0.000010 0.000010 0.000010 0.000010 0.000011 0.000010 0.000010 0.000010 0.000010 0.000010 0.000010
0.000010 0.000010 0.000010 0.000010 0.000010 0.000010 0.000010 0.000010 0.000010 0.000010 0.000010 0.987229 0.000010 0.000010 0.000010 0.000010 0.000010 0.012471 0.000010 0.000010 0.000010 0.000010 0.000010 0.000010 0.000010 0.000010 0.000010 0.000010 0.000010 0.000010 0.000010 0.000010
0.000010 0.064785 0.056448 0.001817 0.028380 0.037747 0.016085 0.025288 0.000010 0.022344 0.000010 0.222386 0.000010 0.000010 0.000010 0.120954 0.083775 0.055337 0.000010 0.044809 0.034559 0.000010 0.011048 0.000010 0.000010 0.002972 0.016423 0.000010 0.000010 0.013412 0.127042 0.014271
0.000010 0.000010 0.000010 0.000010 0.000010 0.000010 0.000013 0.000010 0.000010 0.000010 0.000010 0.999685 0.000010 0.000010 0.000010 0.000010 0.000010 0.000010 0.000010 0.000010 0.000010 0.000010 0.000010 0.000010 0.000010 0.000010 0.000010 0.000010 0.000010 0.000013 0.000010 0.000010
0.000010 0.000010 0.000010 0.000011 0.000010 0.000010 0.000010 0.000010 0.000010 0.000010 0.000010 0.999689 0.000010 0.000010 0.000010 0.000010 0.000010 0.000010 0.000010 0.000010 0.000010 0.000010 0.000010 0.000010 0.000010 0.000010 0.000010 0.000010 0.000010 0.000010 0.000010 0.000010
0.000010 0.000862 0.001149 0.000010 0.000010 0.000010 0.444415 0.022451 0.000010 0.000010 0.000010 0.023904 0.000010 0.000010 0.000010 0.473787 0.000010 0.014163 0.000010 0.000010 0.011445 0.000010 0.002996 0.000010 0.000010 0.000010 0.004608 0.000010 0.000010 0.000010 0.000010 0.000010
0.000010 0.000010 0.000010 0.000010 0.000010 0.000010 0.999690 0.000010 0.000010 0.000010 0.000010 0.000010 0.000010 0.000010 0.000010 0.000010 0.000010 0.000010 0.000010 0.000010 0.000010 0.000010 0.000010 0.000010 0.000010 0.000010 0.000010 0.000010 0.000010 0.000010 0.000010 0.000010
0.000010 0.000010 0.000010 0.000010 0.000010 0.000010 0.999690 0.000010 0.000010 0.000010 0.000010 0.000010 0.000010 0.000010 0.000010 0.000010 0.000010 0.000010 0.000010 0.000010 0.000010 0.000010 0.000010 0.000010 0.000010 0.000010 0.000010 0.000010 0.000010 0.000010 0.000010 0.000010
0.000010 0.000010 0.000010 0.000010 0.000010 0.000010 0.999690 0.000010 0.000010 0.000010 0.000010 0.000010 0.000010 0.000010 0.000010 0.000010 0.000010 0.000010 0.000010 0.000010 0.000010 0.000010 0.000010 0.000010 0.000010 0.000010 0.000010 0.000010 0.000010 0.000010 0.000010 0.000010
0.000010 0.000010 0.000010 0.000010 0.000010 0.000010 0.999690 0.000010 0.000010 0.000010 0.000010 0.000010 0.000010 0.000010 0.000010 0.000010 0.000010 0.000010 0.000010 0.000010 0.000010 0.000010 0.000010 0.000010 0.000010 0.000010 0.000010 0.000010 0.000010 0.000010 0.000010 0.000010
0.000010 0.000010 0.000010 0.000010 0.000010 0.000010 0.999685 0.000010 0.000010 0.000010 0.000010 0.000010 0.000010 0.000010 0.000010 0.000012 0.000010 0.000013 0.000010 0.000010 0.000010 0.000010 0.000010 0.000010 0.000010 0.000010 0.000010 0.000010 0.000010 0.000010 0.000010 0.000010
0.000010 0.000010 0.000010 0.000010 0.000010 0.000010 0.830449 0.015674 0.000010 0.000010 0.000010 0.000010 0.000010 0.000010 0.000010 0.000010 0.001249 0.010328 0.000010 0.043634 0.055307 0.000010 0.000010 0.000010 0.000010 0.000010 0.010537 0.000010 0.000010 0.000010 0.032582 0.000010
0.000010 0.000010 0.004023 0.000010 0.000010 0.000010 0.807194 0.006042 0.000010 0.000010 0.000010 0.000010 0.019195 0.000010 0.000010 0.000010 0.000010 0.013287 0.000010 0.032826 0.067956 0.000010 0.013641 0.000010 0.000010 0.000010 0.008955 0.000010 0.000010 0.000010 0.026660 0.000010
0.000010 0.000010 0.000010 0.000010 0.000010 0.000010 0.999690 0.000010 0.000010 0.000010 0.000010 0.000010 0.000010 0.000010 0.000010 0.000010 0.000010 0.000010 0.000010 0.000010 0.000010 0.000010 0.000010 0.000010 0.000010 0.000010 0.000010 0.000010 0.000010 0.000010 0.000010 0.000010
0.000010 0.000245 0.000010 0.000010 0.000010 0.000010 0.940847 0.029869 0.000010 0.000010 0.000010 0.000010 0.000010 0.000010 0.000010 0.000010 0.000010 0.000010 0.000010 0.000010 0.005928 0.000010 0.000010 0.000010 0.000010 0.000010 0.000010 0.000010 0.000010 0.000010 0.022842 0.000010
0.000010 0.000010 0.000010 0.000010 0.000010 0.000010 0.999679 0.000010 0.000010 0.000010 0.000010 0.000017 0.000010 0.000010 0.000010 0.000010 0.000010 0.000010 0.000010 0.000010 0.000010 0.000010 0.000010 0.000010 0.000010 0.000010 0.000010 0.000010 0.000010 0.000014 0.000010 0.000010
0.000010 0.000010 0.000010 0.000010 0.000010 0.000010 0.999690 0.000010 0.000010 0.000010 0.000010 0.000010 0.000010 0.000010 0.000010 0.000010 0.000010 0.000010 0.000010 0.000010 0.000010 0.000010 0.000010 0.000010 0.000010 0.000010 0.000010 0.000010 0.000010 0.000010 0.000010 0.000010
0.000010 0.000010 0.000010 0.000010 0.000010 0.000010 0.986735 0.000010 0.000010 0.000010 0.000010 0.000010 0.000010 0.000010 0.000010 0.000010 0.000010 0.000010 0.000010 0.000010 0.009769 0.000010 0.003206 0.000010 0.000010 0.000010 0.000010 0.000010 0.000010 0.000010 0.000010 0.000010
0.000010 0.000010 0.000010 0.004258 0.008082 0.000010 0.945512 0.007728 0.000010 0.000010 0.000010 0.000010 0.000010 0.000010 0.000010 0.000010 0.000010 0.000010 0.000010 0.000010 0.005734 0.000010 0.000010 0.000010 0.000010 0.000010 0.000015 0.000010 0.000010 0.000010 0.028421 0.000010
0.000010 0.000010 0.000010 0.000010 0.000010 0.000010 0.999690 0.000010 0.000010 0.000010 0.000010 0.000010 0.000010 0.000010 0.000010 0.000010 0.000010 0.000010 0.000010 0.000010 0.000010 0.000010 0.000010 0.000010 0.000010 0.000010 0.000010 0.000010 0.000010 0.000010 0.000010 0.000010
0.000010 0.000010 0.000010 0.000010 0.000010 0.000010 0.999690 0.000010 0.000010 0.000010 0.000010 0.000010 0.000010 0.000010 0.000010 0.000010 0.000010 0.000010 0.000010 0.000010 0.000010 0.000010 0.000010 0.000010 0.000010 0.000010 0.000010 0.000010 0.000010 0.000010 0.000010 0.000010
0.000010 0.000010 0.000010 0.000010 0.000010 0.000012 0.999688 0.000010 0.000010 0.000010 0.000010 0.000010 0.000010 0.000010 0.000010 0.000010 0.000010 0.000010 0.000010 0.000010 0.000010 0.000010 0.000010 0.000010 0.000010 0.000010 0.000010 0.000010 0.000010 0.000010 0.000010 0.000010
0.000010 0.017332 0.000010 0.000010 0.000010 0.000010 0.743894 0.024246 0.000010 0.000010 0.000010 0.000010 0.009462 0.000010 0.000010 0.000010 0.000010 0.011974 0.000010 0.048161 0.087738 0.000010 0.004566 0.000010 0.000010 0.000010 0.000016 0.000010 0.000010 0.000010 0.052389 0.000010
0.000010 0.000010 0.000010 0.000010 0.000010 0.000015 0.999679 0.000010 0.000010 0.000010 0.000010 0.000016 0.000010 0.000010 0.000010 0.000010 0.000010 0.000010 0.000010 0.000010 0.000010 0.000010 0.000010 0.000010 0.000010 0.000010 0.000010 0.000010 0.000010 0.000010 0.000010 0.000010
0.000010 0.010265 0.000010 0.000893 0.000010 0.000010 0.748593 0.037500 0.000010 0.000010 0.000010 0.003299 0.000010 0.000010 0.000010 0.000010 0.000010 0.021660 0.000010 0.047979 0.068030 0.000010 0.000010 0.000010 0.000010 0.000010 0.000010 0.000010 0.000010 0.005213 0.056348 0.000010
0.000010 0.000010 0.000010 0.000010 0.000010 0.000010 0.000010 0.999686 0.000012 0.000010 0.000010 0.000010 0.000010 0.000010 0.000010 0.000010 0.000010 0.000010 0.000010 0.000010 0.000010 0.000010 0.000010 0.000010 0.000010 0.000010 0.000012 0.000010 0.000010 0.000010 0.000010 0.000010
0.000010 0.000010 0.000010 0.000010 0.000010 0.000010 0.000010 0.999690 0.000010 0.000010 0.000010 0.000010 0.000010 0.000010 0.000010 0.000010 0.000010 0.000010 0.000010 0.000010 0.000010 0.000010 0.000010 0.000010 0.000010 0.000010 0.000010 0.000010 0.000010 0.000010 0.000010 0.000010
0.000010 0.000010 0.000010 0.000010 0.000010 0.000010 0.000010 0.999690 0.000010 0.000010 0.000010 0.000010 0.000010 0.000010 0.000010 0.000010 0.000010 0.000010 0.000010 0.000010 0.000010 0.000010 0.000010 0.000010 0.000010 0.000010 0.000010 0.000010 0.000010 0.000010 0.000010 0.000010
0.000010 0.000010 0.000010 0.000010 0.000010 0.000010 0.000010 0.999690 0.000010 0.000010 0.000010 0.000010 0.000010 0.000010 0.000010 0.000010 0.000010 0.000010 0.000010 0.000010 0.000010 0.000010 0.000010 0.000010 0.000010 0.000010 0.000010 0.000010 0.000010 0.000010 0.000010 0.000010
0.000010 0.000010 0.000010 0.000010 0.000010 0.000010 0.000010 0.999690 0.000010 0.000010 0.000010 0.000010 0.000010 0.000010 0.000010 0.000010 0.000010 0.000010 0.000010 0.000010 0.000010 0.000010 0.000010 0.000010 0.000010 0.000010 0.000010 0.000010 0.000010 0.000010 0.000010 0.000010
0.000010 0.000010 0.000010 0.000010 0.000010 0.000010 0.000010 0.999690 0.000010 0.000010 0.000010 0.000010 0.000010 0.000010 0.000010 0.000010 0.000010 0.000010 0.000010 0.000010 0.000010 0.000010 0.000010 0.000010 0.000010 0.000010 0.000010 0.000010 0.000010 0.000010 0.000010 0.000010
0.000010 0.021798 0.006042 0.000010 0.000010 0.000010 0.011117 0.779436 0.007138 0.000310 0.000010 0.015749 0.004842 0.000010 0.000010 0.000010 0.004053 0.011157 0.000010 0.000010 0.001460 0.000010 0.116909 0.000010 0.000010 0.002675 0.015380 0.000010 0.000010 0.000010 0.000010 0.001764
0.000010 0.000010 0.000010 0.015361 0.000010 0.000010 0.000010 0.924150 0.000010 0.000010 0.000010 0.000010 0.000010 0.000010 0.000010 0.000010 0.007365 0.000010 0.000010 0.004781 0.000010 0.000010 0.020551 0.000010 0.000010 0.000010 0.027532 0.000010 0.000010 0.000010 0.000010 0.000010
0.000010 0.000010 0.000010 0.000010 0.000010 0.000010 0.000790 0.994604 0.000010 0.000010 0.000010 0.000010 0.000010 0.000010 0.000010 0.000010 0.000010 0.000010 0.000010 0.000010 0.000010 0.000010 0.004316 0.000010 0.000010 0.000010 0.000010 0.000010 0.000010 0.000010 0.000010 0.000010
0.000010 0.000010 0.000010 0.000010 0.000010 0.000010 0.000010 0.999690 0.000010 0.000010 0.000010 0.000010 0.000010 0.000010 0.000010 0.000010 0.000010 0.000010 0.000010 0.000010 0.000010 0.000010 0.000010 0.000010 0.000010 0.000010 0.000010 0.000010 0.000010 0.000010 0.000010 0.000010
0.000010 0.010277 0.006924 0.000010 0.003541 0.000010 0.000010 0.825440 0.000010 0.000010 0.000010 0.000010 0.000010 0.000010 0.000010 0.000010 0.028080 0.000010 0.000010 0.026385 0.000010 0.000010 0.076417 0.000010 0.000010 0.000010 0.000010 0.000010 0.000010 0.000010 0.000010 0.022696
0.000010 0.000010 0.000010 0.000010 0.000010 0.000010 0.000010 0.947033 0.000010 0.000010 0.000010 0.000010 0.000010 0.000010 0.000010 0.000010 0.000010 0.000010 0.000010 0.000010 0.000010 0.000010 0.052667 0.000010 0.000010 0.000010 0.000010 0.000010 0.000010 0.000010 0.000010 0.000010
0.000010 0.000010 0.004655 0.010194 0.000010 0.000010 0.004642 0.876220 0.000010 0.000010 0.000010 0.000010 0.000010 0.000010 0.000010 0.000010 0.000010 0.000010 0.000010 0.012362 0.020153 0.000010 0.062304 0.000010 0.000010 0.000010 0.009229 0.000010 0.000010 0.000010 0.000010 0.000010
0.000010 0.000010 0.000010 0.000010 0.000010 0.000010 0.000010 0.999690 0.000010 0.000010 0.000010 0.000010 0.000010 0.000010 0.000010 0.000010 0.000010 0.000010 0.000010 0.000010 0.000010 0.000010 0.000010 0.000010 0.000010 0.000010 0.000010 0.000010 0.000010 0.000010 0.000010 0.000010
0.000010 0.000010 0.000010 0.000010 0.000010 0.000010 0.000010 0.999690 0.000010 0.000010 0.000010 0.000010 0.000010 0.000010 0.000010 0.000010 0.000010 0.000010 0.000010 0.000010 0.000010 0.000010 0.000010 0.000010 0.000010 0.000010 0.000010 0.000010 0.000010 0.000010 0.000010 0.000010
0.000010 0.000010 0.000010 0.000010 0.000010 0.000010 0.000010 0.999690 0.000010 0.000010 0.000010 0.000010 0.000010 0.000010 0.000010 0.000010 0.000010 0.000010 0.000010 0.000010 0.000010 0.000010 0.000010 0.000010 0.000010 0.000010 0.000010 0.000010 0.000010 0.000010 0.000010 0.000010
0.000010 0.000010 0.000010 0.000010 0.000010 0.000010 0.000010 0.999690 0.000010 0.000010 0.000010 0.000010 0.000010 0.000010 0.000010 0.000010 0.000010 0.000010 0.000010 0.000010 0.000010 0.000010 0.000010 0.000010 0.000010 0.000010 0.000010 0.000010 0.000010 0.000010 0.000010 0.000010
0.000010 0.000010 0.000010 0.000010 0.000095 0.000010 0.000010 0.931151 0.000010 0.000010 0.000010 0.000010 0.000010 0.000010 0.000010 0.000010 0.000010 0.000010 0.000010 0.030228 0.000010 0.000010 0.013564 0.000010 0.000010 0.000010 0.024692 0.000010 0.000010 0.000010 0.000011 0.000010
0.000010 0.000010 0.000010 0.000010 0.000010 0.000010 0.000010 0.971215 0.000010 0.000010 0.000010 0.000010 0.008950 0.000010 0.000010 0.000010 0.000010 0.000010 0.000010 0.000010 0.004532 0.000010 0.000010 0.000010 0.000010 0.000010 0.010048 0.000010 0.000010 0.000010 0.004986 0.000010
0.000010 0.000010 0.000010 0.000010 0.000010 0.000010 0.000010 0.999690 0.000010 0.000010 0.000010 0.000010 0.000010 0.000010 0.000010 0.000010 0.000010 0.000010 0.000010 0.000010 0.000010 0.000010 0.000010 0.000010 0.000010 0.000010 0.000010 0.000010 0.000010 0.000010 0.000010 0.000010
0.000010 0.000010 0.000010 0.007071 0.000010 0.000010 0.029737 0.000010 0.000010 0.000010 0.000010 0.000010 0.000413 0.000010 0.000010 0.000010 0.014730 0.000010 0.000010 0.000010 0.916589 0.000010 0.000010 0.000010 0.000010 0.000010 0.000010 0.000010 0.000010 0.000010 0.031200 0.000010
0.000010 0.000010 0.000010 0.000010 0.000010 0.000010 0.005343 0.000011 0.000010 0.000010 0.000010 0.000010 0.000010 0.000010 0.000010 0.000010 0.000010 0.000010 0.000010 0.000010 0.994357 0.000010 0.000010 0.000010 0.000010 0.000010 0.000010 0.000010 0.000010 0.000010 0.000010 0.000010
0.000010 0.000010 0.000010 0.000010 0.000010 0.000010 0.000010 0.000010 0.000010 0.000010 0.000010 0.000010 0.000010 0.000010 0.000010 0.000010 0.000010 0.000010 0.000010 0.000010 0.999681 0.000010 0.000010 0.000010 0.000010 0.000010 0.000019 0.000010 0.000010 0.000010 0.000010 0.000010
0.000010 0.000012 0.000010 0.000010 0.000010 0.000010 0.000010 0.000010 0.000010 0.000010 0.000010 0.000010 0.000010 0.000010 0.000010 0.000010 0.000010 0.000010 0.000010 0.000010 0.999688 0.000010 0.000010 0.000010 0.000010 0.000010 0.000010 0.000010 0.000010 0.000010 0.000010 0.000010
0.000010 0.000010 0.000010 0.000010 0.000010 0.000010 0.022126 0.000672 0.000010 0.000010 0.000010 0.000010 0.000010 0.000010 0.000010 0.000010 0.000010 0.000010 0.000010 0.000010 0.976912 0.000010 0.000010 0.000010 0.000010 0.000010 0.000010 0.000010 0.000010 0.000010 0.000010 0.000010
0.000010 0.000010 0.000010 0.000010 0.000010 0.000010 0.000010 0.000010 0.000010 0.000010 0.000010 0.000010 0.000010 0.000010 0.000010 0.000010 0.000010 0.000010 0.000010 0.000010 0.999690 0.000010 0.000010 0.000010 0.000010 0.000010 0.000010 0.000010 0.000010 0.000010 0.000010 0.000010
0.000010 0.000010 0.000010 0.000010 0.000010 0.000010 0.000010 0.000010 0.000010 0.000010 0.000010 0.000010 0.000010 0.000010 0.000010 0.000010 0.000010 0.000010 0.000010 0.000010 0.999690 0.000010 0.000010 0.000010 0.000010 0.000010 0.000010 0.000010 0.000010 0.000010 0.000010 0.000010
0.000010 0.000010 0.000010 0.000010 0.000010 0.000010 0.000010 0.000010 0.000010 0.000010 0.000010 0.000010 0.000010 0.000010 0.000010 0.000010 0.000010 0.000010 0.000010 0.000010 0.999690 0.000010 0.000010 0.000010 0.000010 0.000010 0.000010 0.000010 0.000010 0.000010 0.000010 0.000010
0.000010 0.000010 0.000010 0.000010 0.000010 0.000010 0.000010 0.000010 0.000010 0.000010 0.000010 0.000010 0.000010 0.000010 0.000010 0.000010 0.000010 0.000010 0.000010 0.000010 0.999690 0.000010 0.000010 0.000010 0.000010 0.000010 0.000010 0.000010 0.000010 0.000010 0.000010 0.000010
0.000010 0.000010 0.000010 0.000010 0.000010 0.000010 0.000010 0.000010 0.000010 0.000010 0.000010 0.000010 0.000010 0.000010 0.000010 0.000010 0.000010 0.000010 0.000010 0.000010 0.999689 0.000010 0.000010 0.000010 0.000010 0.000010 0.000011 0.000010 0.000010 0.000010 0.000010 0.000010
0.000010 0.000010 0.000010 0.000010 0.000010 0.000010 0.015312 0.000010 0.000010 0.000010 0.000010 0.000010 0.000010 0.000010 0.000010 0.000010 0.004119 0.000010 0.000010 0.021814 0.934656 0.000010 0.000010 0.000010 0.000010 0.000010 0.000015 0.000010 0.000010 0.000010 0.023823 0.000010
0.000010 0.000010 0.000010 0.000010 0.000010 0.000010 0.004968 0.000010 0.000010 0.000010 0.000010 0.000010 0.000010 0.000010 0.000010 0.010007 0.000093 0.000010 0.000010 0.000010 0.984644 0.000010 0.000010 0.000010 0.000010 0.000010 0.000018 0.000010 0.000010 0.000010 0.000010 0.000010
0.000010 0.000010 0.005429 0.000010 0.000010 0.000010 0.016628 0.000010 0.000010 0.000010 0.000010 0.000010 0.005383 0.000010 0.000010 0.000010 0.000010 0.000010 0.000010 0.019431 0.931068 0.000010 0.000010 0.000010 0.000010 0.005131 0.000010 0.000010 0.000010 0.000010 0.016681 0.000010
0.000010 0.000010 0.000010 0.000010 0.001147 0.000010 0.000010 0.000010 0.000010 0.000010 0.000010 0.000010 0.000010 0.000010 0.000010 0.003918 0.000010 0.000010 0.000010 0.000010 0.994448 0.000010 0.000010 0.000010 0.000010 0.000010 0.000207 0.000010 0.000010 0.000010 0.000010 0.000010
0.000010 0.000010 0.000010 0.000010 0.000010 0.000013 0.000010 0.000010 0.000010 0.000010 0.000010 0.000010 0.000010 0.000010 0.000010 0.000010 0.000010 0.000010 0.000010 0.000010 0.999687 0.000010 0.000010 0.000010 0.000010 0.000010 0.000010 0.000010 0.000010 0.000010 0.000010 0.000010
0.000010 0.000010 0.000010 0.000010 0.000010 0.000010 0.000010 0.000010 0.000010 0.000010 0.000010 0.000010 0.000010 0.000010 0.000010 0.000010 0.000010 0.000010 0.000010 0.000010 0.999690 0.000010 0.000010 0.000010 0.000010 0.000010 0.000010 0.000010 0.000010 0.000010 0.000010 0.000010
0.000010 0.000010 0.000010 0.000010 0.000010 0.000830 0.000010 0.000010 0.000010 0.000010 0.000010 0.000010 0.000010 0.000010 0.000010 0.058810 0.000010 0.000010 0.000010 0.000010 0.939917 0.000010 0.000010 0.000010 0.000010 0.000010 0.000010 0.000010 0.000010 0.000010 0.000010 0.000163
0.000010 0.000010 0.000010 0.000010 0.000010 0.000010 0.000010 0.000010 0.000010 0.000010 0.000010 0.000010 0.000010 0.000010 0.000010 0.000010 0.000010 0.000010 0.000010 0.000010 0.999690 0.000010 0.000010 0.000010 0.000010 0.000010 0.000010 0.000010 0.000010 0.000010 0.000010 0.000010
0.000010 0.000010 0.000010 0.000010 0.000010 0.000010 0.051760 0.000010 0.000010 0.000010 0.000010 0.000010 0.000010 0.000010 0.000010 0.000010 0.000010 0.000010 0.000010 0.000010 0.939896 0.000010 0.000010 0.000010 0.000010 0.000010 0.000010 0.000010 0.000010 0.000010 0.008054 0.000010
0.000010 0.000010 0.000010 0.000010 0.000010 0.000010 0.000010 0.000010 0.000010 0.000010 0.000010 0.000010 0.000010 0.000010 0.000010 0.000010 0.000010 0.000010 0.000010 0.000010 0.999690 0.000010 0.000010 0.000010 0.000010 0.000010 0.000010 0.000010 0.000010 0.000010 0.000010 0.000010
0.000010 0.000010 0.000010 0.000010 0.000010 0.000010 0.000010 0.001632 0.000010 0.000010 0.000010 0.000010 0.000010 0.000010 0.000010 0.000010 0.025728 0.000010 0.000010 0.000010 0.000010 0.000010 0.016272 0.000010 0.000010 0.000010 0.956088 0.000010 0.000010 0.000010 0.000010 0.000010
0.000010 0.000010 0.000010 0.000010 0.000010 0.000010 0.000010 0.000010 0.000010 0.000010 0.000010 0.000010 0.000010 0.000010 0.000010 0.000010 0.000010 0.000010 0.000010 0.000010 0.000010 0.000010 0.000010 0.000010 0.000010 0.000010 0.999690 0.000010 0.000010 0.000010 0.000010 0.000010
0.000010 0.000010 0.000010 0.000010 0.000010 0.000010 0.000010 0.000010 0.000010 0.000010 0.000010 0.000010 0.000010 0.000010 0.000010 0.000010 0.000010 0.000010 0.000010 0.000011 0.000010 0.000010 0.000010 0.000010 0.000010 0.000010 0.999689 0.000010 0.000010 0.000010 0.000010 0.000010
0.000010 0.000010 0.000010 0.000010 0.000010 0.000010 0.000010 0.000010 0.000010 0.000010 0.000010 0.000010 0.000010 0.000010 0.000010 0.000010 0.000010 0.000010 0.000010 0.000010 0.000010 0.000010 0.000010 0.000010 0.000010 0.000010 0.999690 0.000010 0.000010 0.000010 0.000010 0.000010
0.000010 0.000010 0.000010 0.000010 0.000010 0.000010 0.000010 0.000010 0.000010 0.000010 0.000010 0.000010 0.000010 0.000010 0.000010 0.000010 0.000010 0.000010 0.000010 0.000010 0.000010 0.000010 0.000010 0.000010 0.000010 0.000010 0.999690 0.000010 0.000010 0.000010 0.000010 0.000010
0.000010 0.000010 0.000010 0.000010 0.000010 0.000010 0.003396 0.002363 0.000010 0.000010 0.000010 0.000010 0.000010 0.000010 0.000010 0.011482 0.003843 0.000010 0.000010 0.033774 0.000010 0.000010 0.000010 0.000010 0.000010 0.008658 0.936234 0.000010 0.000010 0.000010 0.000010 0.000010
0.000010 0.000010 0.000010 0.000010 0.000010 0.000010 0.000010 0.000010 0.000010 0.000010 0.000010 0.000010 0.000010 0.000010 0.000010 0.000010 0.000010 0.000010 0.000010 0.000010 0.000010 0.000010 0.000010 0.000010 0.000010 0.000010 0.999690 0.000010 0.000010 0.000010 0.000010 0.000010
0.000010 0.000010 0.000010 0.000017 0.000010 0.000010 0.000010 0.000010 0.000010 0.000010 0.000010 0.000010 0.000010 0.000010 0.000010 0.000010 0.000010 0.000010 0.000010 0.000010 0.000010 0.000010 0.000010 0.000010 0.000010 0.000010 0.999683 0.000010 0.000010 0.000010 0.000010 0.000010
0.000010 0.000010 0.000010 0.000010 0.000010 0.000010 0.000010 0.000010 0.000010 0.000010 0.000010 0.000010 0.001075 0.000010 0.000010 0.000010 0.000010 0.000010 0.000010 0.000010 0.000010 0.000010 0.057853 0.000010 0.000010 0.000010 0.940782 0.000010 0.000010 0.000010 0.000010 0.000010
0.000010 0.000010 0.000010 0.000010 0.000010 0.000010 0.000329 0.000010 0.000010 0.000010 0.000010 0.000010 0.000010 0.000010 0.000010 0.000011 0.003840 0.000010 0.000010 0.000010 0.000010 0.000010 0.000010 0.000010 0.000010 0.000010 0.995540 0.000010 0.000010 0.000010 0.000010 0.000010
0.000010 0.000010 0.000010 0.000010 0.000010 0.000010 0.000010 0.000010 0.000010 0.000010 0.000010 0.000010 0.000010 0.000010 0.000010 0.000010 0.027002 0.000010 0.000010 0.000010 0.000010 0.000010 0.009979 0.000010 0.000010 0.000010 0.962728 0.000010 0.000010 0.000010 0.000010 0.000010
0.000010 0.000010 0.000010 0.000010 0.000010 0.000010 0.000010 0.000010 0.000010 0.000010 0.000010 0.000010 0.000010 0.000010 0.000010 0.000010 0.000010 0.000010 0.000010 0.000010 0.000010 0.000010 0.000010 0.000010 0.000010 0.000010 0.999690 0.000010 0.000010 0.000010 0.000010 0.000010
0.000010 0.000010 0.000010 0.000010 0.000011 0.000010 0.000010 0.000010 0.000010 0.000010 0.000010 0.000010 0.000010 0.000010 0.000010 0.000010 0.000010 0.000010 0.000010 0.000010 0.000010 0.000010 0.000010 0.000010 0.000010 0.000010 0.999689 0.000010 0.000010 0.000010 0.000010 0.000010
0.000010 0.005779 0.000011 0.000010 0.001297 0.000468 0.000844 0.010961 0.000010 0.000010 0.000010 0.000010 0.000010 0.000010 0.000010 0.008544 0.023563 0.000010 0.000010 0.044802 0.000010 0.000010 0.169766 0.000010 0.000010 0.000015 0.713456 0.000010 0.000010 0.009039 0.000010 0.011277
0.000010 0.000010 0.000010 0.000010 0.000010 0.000010 0.000010 0.000010 0.000010 0.000010 0.000010 0.000010 0.000010 0.000010 0.000010 0.000010 0.000010 0.000010 0.000010 0.002013 0.000010 0.000010 0.072934 0.000010 0.000010 0.000010 0.924763 0.000010 0.000010 0.000010 0.000010 0.000010
0.000010 0.000010 0.000010 0.014148 0.000010 0.000010 0.000010 0.000152 0.000010 0.000010 0.000010 0.000010 0.000010 0.000010 0.000010 0.000010 0.000065 0.000010 0.000010 0.010334 0.000010 0.000010 0.121934 0.000010 0.000010 0.000010 0.853107 0.000010 0.000010 0.000010 0.000010 0.000010
0.000010 0.000010 0.000010 0.000010 0.001334 0.000010 0.000010 0.008075 0.000010 0.000010 0.000010 0.000010 0.000010 0.000010 0.000010 0.008055 0.000010 0.001938 0.000010 0.000010 0.008023 0.000010 0.099645 0.000010 0.000010 0.000010 0.872680 0.000010 0.000010 0.000010 0.000010 0.000010
0.000010 0.000010 0.000010 0.000010 0.000010 0.000010 0.000010 0.000010 0.000010 0.000010 0.000010 0.000010 0.000010 0.000010 0.000010 0.000010 0.000010 0.000010 0.000010 0.043531 0.005632 0.000010 0.027900 0.000010 0.000010 0.000010 0.922657 0.000010 0.000010 0.000010 0.000010 0.000010
0.000010 0.000010 0.000010 0.000010 0.000010 0.000010 0.000912 0.000010 0.000010 0.000010 0.000010 0.000010 0.000010 0.000010 0.000010 0.000010 0.036868 0.000010 0.000010 0.072135 0.000010 0.000010 0.232658 0.000010 0.000010 0.000060 0.653738 0.000010 0.000010 0.000010 0.000010 0.003379
0.000010 0.000010 0.000010 0.000010 0.000010 0.000010 0.000010 0.000010 0.000010 0.000010 0.000010 0.000010 0.000010 0.000010 0.000010 0.000010 0.000010 0.000010 0.000010 0.000010 0.000010 0.000010 0.000010 0.000010 0.000010 0.000010 0.999690 0.000010 0.000010 0.000010 0.000010 0.000010
0.000010 0.000010 0.000010 0.000010 0.000010 0.000010 0.007038 0.014703 0.000010 0.000010 0.000010 0.712593 0.000010 0.000010 0.000010 0.067851 0.000010 0.010079 0.000010 0.000010 0.020596 0.000010 0.029830 0.000010 0.000010 0.011030 0.009140 0.000010 0.000010 0.000010 0.011566 0.105364
0.000010 0.000010 0.008779 0.012126 0.000010 0.008319 0.000010 0.004613 0.000010 0.000010 0.000010 0.751530 0.000010 0.000010 0.000010 0.045609 0.000010 0.009408 0.000010 0.000468 0.000010 0.000010 0.032799 0.000010 0.000010 0.000010 0.000010 0.000010 0.000010 0.000010 0.000010 0.126130
0.000010 0.003836 0.000010 0.002402 0.000010 0.000010 0.000010 0.002569 0.000010 0.000010 0.000010 0.844183 0.014825 0.000010 0.000010 0.037136 0.000010 0.007389 0.000010 0.000010 0.000010 0.000010 0.004561 0.000010 0.000010 0.000010 0.000010 0.000010 0.000010 0.000010 0.014771 0.068108
0.000010 0.000010 0.000010 0.000010 0.000010 0.000010 0.000010 0.000010 0.000010 0.000010 0.000010 0.868121 0.000010 0.000010 0.000010 0.016140 0.000010 0.000010 0.000010 0.000010 0.000010 0.000010 0.000010 0.000010 0.000010 0.000010 0.000010 0.000010 0.000010 0.000010 0.000010 0.115450
0.000010 0.000010 0.000010 0.000010 0.000010 0.000010 0.000010 0.000010 0.000010 0.000010 0.000010 0.808416 0.000011 0.000010 0.000010 0.072140 0.000010 0.000010 0.000010 0.000010 0.000010 0.000010 0.000010 0.000010 0.000010 0.027058 0.000010 0.000010 0.000010 0.000010 0.000010 0.092105
0.000010 0.000010 0.000010 0.003542 0.000010 0.000010 0.000010 0.000010 0.000010 0.000010 0.000010 0.705934 0.011403 0.000010 0.000010 0.111070 0.000010 0.004458 0.000010 0.000010 0.011010 0.000010 0.031125 0.000010 0.000010 0.004002 0.000010 0.000010 0.000010 0.000010 0.000010 0.117226
0.000010 0.016987 0.005186 0.011915 0.000010 0.002371 0.009577 0.000010 0.000010 0.000814 0.000010 0.655735 0.000010 0.000010 0.000010 0.133511 0.000010 0.036721 0.000010 0.000010 0.005766 0.000010 0.005753 0.000010 0.000010 0.000010 0.000010 0.000010 0.000010 0.000010 0.000010 0.115463
0.000010 0.000010 0.000010 0.011538 0.001414 0.000010 0.000010 0.000010 0.002222 0.000010 0.000010 0.728541 0.000010 0.000010 0.000010 0.163691 0.000010 0.000010 0.000010 0.000010 0.000010 0.000010 0.000010 0.000010 0.000010 0.000010 0.000012 0.000010 0.000010 0.000010 0.000010 0.092332
0.000010 0.000010 0.000010 0.000010 0.012910 0.000010 0.000010 0.000010 0.000010 0.000010 0.000010 0.801655 0.000010 0.000010 0.000010 0.055915 0.000279 0.000010 0.000010 0.000010 0.000010 0.000010 0.001523 0.000010 0.000010 0.009736 0.000010 0.000010 0.000010 0.000010 0.000010 0.117732
0.000010 0.004069 0.000010 0.000010 0.005529 0.000010 0.008630 0.014277 0.000010 0.000010 0.000010 0.716974 0.000010 0.000010 0.000010 0.059472 0.000010 0.007722 0.000010 0.019690 0.011468 0.000010 0.000010 0.000010 0.000010 0.008306 0.000010 0.000010 0.000010 0.000010 0.000010 0.143652
0.000010 0.000010 0.000010 0.000010 0.000010 0.000010 0.000010 0.000010 0.000010 0.000010 0.000010 0.777425 0.000010 0.000010 0.000010 0.093281 0.000010 0.000010 0.000010 0.010691 0.005904 0.000010 0.000010 0.000010 0.000010 0.016818 0.000010 0.000010 0.000010 0.000014 0.000010 0.095617
0.000010 0.005923 0.004124 0.002673 0.017719 0.000010 0.000010 0.010002 0.000010 0.000010 0.000010 0.685452 0.000010 0.000010 0.000010 0.138392 0.000010 0.000010 0.000010 0.000010 0.000010 0.000010 0.013964 0.000010 0.000010 0.003340 0.000010 0.000010 0.000010 0.000010 0.014690 0.103511
0.000010 0.000010 0.000010 0.000010 0.000010 0.000010 0.000010 0.003078 0.000010 0.000010 0.000010 0.796249 0.000010 0.000010 0.000010 0.091181 0.000010 0.000010 0.000010 0.000010 0.000010 0.000010 0.000010 0.000010 0.000010 0.003099 0.000010 0.000010 0.000010 0.000018 0.000010 0.106115
0.000010 0.000010 0.000189 0.006759 0.000010 0.000010 0.000010 0.000010 0.000010 0.000010 0.000010 0.715564 0.000273 0.000010 0.000010 0.094295 0.026992 0.017649 0.000010 0.000010 0.000010 0.000010 0.000010 0.000010 0.000010 0.005819 0.000010 0.000010 0.000010 0.000010 0.000010 0.132229
0.000010 0.006438 0.019048 0.000010 0.000010 0.000010 0.000010 0.000010 0.000010 0.000010 0.000010 0.694266 0.004335 0.000010 0.000010 0.112975 0.000010 0.000010 0.000010 0.003484 0.000010 0.000010 0.007582 0.000010 0.000010 0.008546 0.004730 0.000010 0.000010 0.000010 0.000882 0.137505
0.000010 0.000010 0.000010 0.009105 0.000010 0.000010 0.001633 0.001495 0.000010 0.000010 0.000010 0.769407 0.000010 0.000010 0.000010 0.070703 0.000010 0.002007 0.000010 0.000010 0.000010 0.000010 0.000010 0.000010 0.000010 0.002833 0.000010 0.000010 0.000010 0.000010 0.000010 0.142576
0.000010 0.000010 0.004861 0.000010 0.008062 0.012755 0.000010 0.000010 0.001133 0.000010 0.000010 0.637639 0.000010 0.000010 0.000010 0.136195 0.000010 0.016287 0.000010 0.000010 0.012530 0.000010 0.031638 0.000010 0.000010 0.000010 0.000010 0.000010 0.000010 0.000010 0.003210 0.135481
0.000010 0.000010 0.011542 0.000010 0.009731 0.000010 0.000010 0.000010 0.000010 0.000010 0.000010 0.794761 0.000010 0.000010 0.000010 0.046409 0.000010 0.007352 0.000010 0.000010 0.001569 0.000010 0.015468 0.000010 0.000010 0.000010 0.000010 0.000010 0.000010 0.000010 0.000010 0.112927
0.000010 0.000010 0.010406 0.000010 0.000466 0.000010 0.000010 0.000010 0.000010 0.000010 0.000010 0.755513 0.000010 0.000010 0.000010 0.083541 0.000010 0.017100 0.000010 0.000010 0.020867 0.000010 0.000010 0.000010 0.000010 0.000010 0.036001 0.000010 0.000010 0.000010 0.000010 0.075866
0.000010 0.000010 0.005004 0.000010 0.000010 0.000010 0.000010 0.000010 0.000010 0.000010 0.000010 0.751070 0.000010 0.000010 0.000010 0.095505 0.000010 0.000010 0.000010 0.000010 0.000010 0.000010 0.000010 0.000010 0.000010 0.000955 0.000010 0.000010 0.000010 0.000010 0.000010 0.147196
0.000010 0.170951 0.096999 0.000010 0.061224 0.000573 0.022947 0.034836 0.000010 0.000010 0.000010 0.022472 0.017775 0.005100 0.123587 0.042143 0.033492 0.047673 0.011921 0.012510 0.011663 0.000010 0.038209 0.080363 0.029385 0.016975 0.000641 0.034063 0.013866 0.000010 0.070553 0.000010
0.035071 0.178784 0.092909 0.000010 0.016585 0.000010 0.021046 0.037530 0.020632 0.000010 0.000010 0.017419 0.048556 0.003013 0.113489 0.014239 0.051438 0.038325 0.000010 0.010407 0.020252 0.000010 0.014892 0.074185 0.007452 0.022674 0.007841 0.035804 0.009139 0.010930 0.097318 0.000010
0.042019 0.170562 0.111441 0.015425 0.003398 0.000010 0.021189 0.037887 0.012080 0.000010 0.003739 0.000010 0.035901 0.000010 0.151844 0.018264 0.018706 0.029810 0.011499 0.015147 0.007974 0.000010 0.036206 0.104622 0.000010 0.023408 0.006269 0.013665 0.012257 0.007340 0.089279 0.000010
0.021406 0.187969 0.087351 0.000010 0.027764 0.001298 0.014472 0.034685 0.018116 0.000010 0.000010 0.020212 0.031446 0.000010 0.110564 0.055826 0.036729 0.026443 0.003720 0.013875 0.024103 0.000010 0.048896 0.079763 0.006422 0.006091 0.039448 0.000201 0.000010 0.000010 0.103120 0.000010
0.014247 0.203567 0.094424 0.000010 0.037029 0.000010 0.013615 0.070053 0.000010 0.003824 0.004877 0.042677 0.022184 0.000010 0.101187 0.014780 0.047590 0.030970 0.000076 0.000010 0.030033 0.000010 0.051636 0.075682 0.000010 0.025662 0.020396 0.000010 0.000010 0.000010 0.095381 0.000010
0.010734 0.183734 0.104876 0.000010 0.013276 0.000010 0.010395 0.035538 0.000010 0.005624 0.000010 0.000010 0.012650 0.022207 0.155730 0.043167 0.027146 0.029531 0.001533 0.022386 0.018088 0.035305 0.008790 0.094778 0.014185 0.046034 0.018757 0.000960 0.021351 0.000010 0.063156 0.000010
0.000010 0.189017 0.091625 0.003312 0.004531 0.000010 0.011840 0.071913 0.000010 0.000010 0.000010 0.010768 0.017353 0.000010 0.109978 0.011774 0.035907 0.064282 0.008065 0.008724 0.030760 0.000010 0.096070 0.062518 0.006547 0.061830 0.014454 0.000010 0.005826 0.021927 0.060888 0.000010
0.016911 0.178803 0.085712 0.000010 0.031252 0.000010 0.017029 0.071043 0.008702 0.000010 0.000010 0.000105 0.017259 0.000010 0.111596 0.031358 0.055786 0.024702 0.000010 0.008610 0.026062 0.000010 0.075075 0.069669 0.011696 0.030736 0.003230 0.000010 0.000010 0.000010 0.124554 0.000010
0.004508 0.150223 0.081280 0.018627 0.017660 0.000010 0.000010 0.036527 0.004420 0.000010 0.000010 0.030849 0.026656 0.000010 0.140247 0.110499 0.025900 0.037408 0.004305 0.000010 0.006540 0.029875 0.031614 0.095539 0.027447 0.031622 0.000010 0.023083 0.004067 0.000010 0.059394 0.001632
0.024988 0.190233 0.106595 0.011965 0.038431 0.000010 0.005230 0.031061 0.007871 0.000010 0.000010 0.000010 0.016272 0.000010 0.154921 0.024800 0.020603 0.005162 0.016538 0.000010 0.025671 0.000010 0.044536 0.078238 0.032980 0.005916 0.005824 0.047717 0.012367 0.000010 0.091992 0.000010
0.000010 0.170274 0.088221 0.000740 0.024037 0.000010 0.007553 0.033278 0.027283 0.000010 0.000010 0.004327 0.040291 0.000010 0.228596 0.010461 0.030700 0.029972 0.022760 0.000010 0.016732 0.000010 0.045443 0.092290 0.031589 0.018496 0.000010 0.002342 0.000010 0.000010 0.074503 0.000010
0.042757 0.190614 0.113221 0.027168 0.031841 0.000010 0.009582 0.024274 0.011939 0.000010 0.000010 0.000010 0.014116 0.022464 0.146137 0.011254 0.006752 0.036924 0.000010 0.000010 0.014998 0.026209 0.063009 0.097694 0.003757 0.003232 0.000010 0.033596 0.000010 0.000010 0.068360 0.000010
0.010146 0.157086 0.103186 0.008974 0.023623 0.000010 0.000010 0.040629 0.005712 0.000010 0.000010 0.000010 0.017308 0.004445 0.201203 0.027591 0.019760 0.043004 0.000010 0.000010 0.005378 0.000011 0.077328 0.142755 0.009152 0.012298 0.000010 0.021617 0.002843 0.000010 0.065851 0.000010
0.004929 0.164674 0.107465 0.005888 0.045883 0.000010 0.005095 0.024893 0.001187 0.000010 0.000010 0.006392 0.021680 0.000010 0.173575 0.023838 0.023676 0.022923 0.006036 0.013030 0.004877 0.000010 0.038888 0.141399 0.017859 0.027660 0.007784 0.036861 0.000010 0.000010 0.073427 0.000010
0.013161 0.158865 0.087918 0.008345 0.011271 0.000010 0.009434 0.049724 0.027197 0.000010 0.000010 0.000010 0.028428 0.006153 0.161260 0.022486 0.021299 0.032043 0.014357 0.004201 0.029090 0.023365 0.048593 0.085656 0.021882 0.033217 0.000010 0.029351 0.010401 0.000010 0.062231 0.000010
0.009265 0.190851 0.115847 0.017073 0.007990 0.000010 0.004601 0.036978 0.004835 0.000010 0.000010 0.014053 0.029726 0.007248 0.180815 0.010398 0.013540 0.031040 0.012642 0.000010 0.019247 0.014918 0.022802 0.108764 0.016849 0.050775 0.000010 0.002265 0.010316 0.000010 0.067091 0.000010
0.026599 0.152734 0.071272 0.010944 0.024088 0.000010 0.007234 0.057736 0.015247 0.000010 0.000010 0.000840 0.012598 0.000010 0.122543 0.011017 0.009506 0.038779 0.011239 0.001189 0.007487 0.033726 0.123427 0.106976 0.010292 0.027074 0.029617 0.014951 0.000010 0.006384 0.066442 0.000010
0.049148 0.166965 0.103473 0.003612 0.051530 0.000010 0.000010 0.053756 0.006986 0.000010 0.000010 0.000010 0.028233 0.000010 0.170773 0.015455 0.026348 0.007881 0.014330 0.000010 0.000010 0.039058 0.037119 0.108285 0.007885 0.022329 0.000010 0.020747 0.003486 0.000010 0.062491 0.000010
0.019121 0.196350 0.104285 0.017518 0.032552 0.008722 0.000562 0.018233 0.000010 0.001299 0.000010 0.000010 0.034437 0.000010 0.186561 0.007293 0.001253 0.020156 0.001659 0.000010 0.009388 0.022845 0.063326 0.129933 0.019993 0.025852 0.000010 0.028181 0.002562 0.003547 0.044302 0.000010
0.000010 0.170719 0.094701 0.006512 0.040868 0.000010 0.001493 0.034353 0.017670 0.000010 0.000010 0.000010 0.023824 0.011258 0.168281 0.015872 0.008794 0.020759 0.002987 0.000010 0.021448 0.000010 0.035048 0.149958 0.021674 0.002165 0.000010 0.050598 0.020682 0.000010 0.080236 0.000010
0.015526 0.170619 0.101560 0.018593 0.023391 0.000010 0.005808 0.033686 0.032306 0.000010 0.000010 0.000010 0.007983 0.007891 0.191826 0.025366 0.000010 0.020140 0.003412 0.000010 0.006502 0.017254 0.057097 0.129545 0.000010 0.034955 0.000010 0.030487 0.006949 0.004418 0.054596 0.000010
0.015500 0.169897 0.089061 0.012089 0.022429 0.000010 0.000010 0.043468 0.000010 0.000010 0.005028 0.024911 0.024178 0.000010 0.192363 0.050505 0.000010 0.019886 0.000010 0.000010 0.008055 0.008629 0.054311 0.112735 0.019780 0.036995 0.000010 0.026093 0.013545 0.000010 0.050433 0.000010
0.000010 0.196929 0.096951 0.014839 0.013736 0.002280 0.001857 0.024710 0.002019 0.000010 0.000010 0.001684 0.020934 0.010028 0.129766 0.005762 0.000010 0.030443 0.003778 0.019137 0.000010 0.079196 0.047184 0.134846 0.003205 0.052662 0.000010 0.011801 0.027007 0.000010 0.069165 0.000010
0.024771 0.172031 0.102991 0.016667 0.033737 0.000010 0.000010 0.035112 0.003600 0.000010 0.000010 0.000010 0.024646 0.019811 0.151579 0.018428 0.019381 0.032982 0.010833 0.000010 0.008881 0.030970 0.028030 0.137068 0.000010 0.006832 0.000010 0.041344 0.010251 0.000010 0.069955 0.000010
0.000010 0.130710 0.072763 0.022977 0.060224 0.000010 0.000010 0.034504 0.003768 0.000010 0.000010 0.000010 0.034944 0.000010 0.142201 0.055793 0.000726 0.028036 0.000010 0.017322 0.006936 0.000010 0.024965 0.160670 0.027534 0.068158 0.013817 0.018393 0.014874 0.000010 0.060573 0.000010
0.000010 0.130493 0.074796 0.005649 0.040107 0.000010 0.003180 0.023790 0.015961 0.000010 0.000010 0.006468 0.060201 0.000010 0.155641 0.032005 0.009544 0.016724 0.000010 0.000010 0.010454 0.000010 0.038202 0.206188 0.030323 0.058961 0.018220 0.023898 0.009010 0.000010 0.030085 0.000010
0.004487 0.151473 0.060925 0.000010 0.049804 0.000010 0.000010 0.012062 0.018143 0.000010 0.000010 0.010118 0.018741 0.000010 0.134283 0.068672 0.028562 0.011302 0.000010 0.000010 0.009874 0.000010 0.026144 0.185450 0.020149 0.064128 0.023056 0.020516 0.024450 0.005925 0.051636 0.000010
0.000010 0.135479 0.085899 0.035962 0.037999 0.007255 0.001443 0.029866 0.008210 0.000010 0.000010 0.000131 0.014920 0.000010 0.167090 0.024534 0.000010 0.023193 0.004334 0.019644 0.022517 0.000010 0.034542 0.144663 0.045433 0.035130 0.000010 0.025280 0.030569 0.012944 0.052883 0.000010
0.056359 0.169715 0.084408 0.012396 0.084304 0.000010 0.014697 0.022586 0.000010 0.000010 0.000010 0.000535 0.031286 0.000010 0.141620 0.028523 0.005707 0.011787 0.000010 0.000010 0.016743 0.000010 0.018679 0.139769 0.021407 0.060544 0.013756 0.026793 0.019533 0.000010 0.018755 0.000010
0.015848 0.159749 0.075646 0.008561 0.057202 0.000010 0.000010 0.008795 0.009934 0.000010 0.000010 0.000010 0.035534 0.000010 0.114741 0.037675 0.000017 0.010699 0.000010 0.000010 0.004699 0.000010 0.048417 0.211575 0.034726 0.058628 0.000010 0.023279 0.033034 0.000010 0.046210 0.004921
0.047830 0.143540 0.079899 0.015568 0.035402 0.000010 0.000010 0.030490 0.013196 0.000010 0.000010 0.000010 0.039889 0.000010 0.117904 0.027633 0.000010 0.008965 0.014037 0.000010 0.000010 0.000010 0.057742 0.175790 0.012932 0.066061 0.003224 0.033131 0.018298 0.000010 0.058350 0.000010
0.045945 0.167274 0.072377 0.021283 0.022194 0.000010 0.003139 0.018632 0.000010 0.000010 0.000010 0.000010 0.027923 0.000010 0.117307 0.046876 0.011095 0.006725 0.000010 0.020581 0.007889 0.000010 0.003642 0.216171 0.009131 0.099814 0.018530 0.000010 0.009918 0.001553 0.051899 0.000010
0.047397 0.194145 0.111268 0.010380 0.014514 0.000010 0.004221 0.027052 0.018601 0.000010 0.000010 0.000010 0.039089 0.000010 0.181286 0.030997 0.000010 0.004975 0.000010 0.000010 0.017203 0.027673 0.067572 0.084456 0.017681 0.015741 0.000010 0.013107 0.000010 0.000010 0.072522 0.000010
0.000010 0.169713 0.097031 0.001387 0.036845 0.000010 0.013610 0.037797 0.007514 0.000010 0.000010 0.000010 0.017021 0.000010 0.184493 0.013239 0.009992 0.041421 0.006315 0.004826 0.031220 0.027075 0.094285 0.102526 0.009021 0.027631 0.004122 0.006945 0.007253 0.000010 0.048638 0.000010
0.036702 0.199741 0.120691 0.002569 0.025489 0.000010 0.021479 0.048746 0.031464 0.000010 0.000010 0.000010 0.023039 0.000010 0.202955 0.007988 0.001499 0.022013 0.000010 0.000010 0.019898 0.000010 0.052916 0.119164 0.000010 0.000010 0.000010 0.000010 0.000010 0.000010 0.063496 0.000010
0.018505 0.186916 0.129179 0.009316 0.020980 0.000010 0.004236 0.029557 0.026834 0.000010 0.000010 0.000010 0.044165 0.012352 0.163527 0.015301 0.000010 0.041479 0.000010 0.000010 0.000010 0.000010 0.053184 0.098149 0.007134 0.008581 0.024574 0.062878 0.000010 0.000010 0.043031 0.000010
0.015868 0.159444 0.106357 0.000010 0.034542 0.002468 0.021802 0.091799 0.000501 0.000010 0.000010 0.008478 0.009727 0.013510 0.123825 0.022216 0.008974 0.030882 0.000010 0.036536 0.025796 0.015144 0.056226 0.077057 0.016604 0.034180 0.000010 0.000010 0.000010 0.000010 0.087976 0.000010
0.042546 0.187041 0.115607 0.007401 0.044791 0.000010 0.000010 0.003974 0.009566 0.000010 0.000010 0.000010 0.037932 0.002327 0.127784 0.022518 0.000010 0.047590 0.000371 0.000010 0.016800 0.016609 0.071766 0.119870 0.029897 0.000010 0.000372 0.038728 0.000010 0.000010 0.056400 0.000010
0.019245 0.166835 0.125253 0.000203 0.035159 0.000010 0.000010 0.064228 0.006144 0.000010 0.000010 0.000010 0.024985 0.000010 0.147447 0.020326 0.015453 0.036002 0.008766 0.009500 0.011246 0.027739 0.049381 0.100234 0.020441 0.017387 0.000010 0.010341 0.000010 0.000010 0.083586 0.000010
0.025945 0.146272 0.106519 0.016684 0.003101 0.000010 0.000010 0.079883 0.035622 0.000010 0.001780 0.001177 0.029692 0.000010 0.175468 0.011859 0.034801 0.049452 0.002699 0.007276 0.013426 0.000010 0.059022 0.085392 0.017243 0.014811 0.020951 0.011165 0.000010 0.000010 0.049683 0.000010
0.000010 0.000010 0.000010 0.026961 0.055018 0.000010 0.000010 0.000010 0.000010 0.000010 0.000010 0.000010 0.000010 0.004054 0.000010 0.000010 0.000010 0.000010 0.000010 0.000010 0.000010 0.000010 0.000010 0.116154 0.017668 0.779885 0.000010 0.000010 0.000010 0.000010 0.000010 0.000010
0.000010 0.000010 0.000010 0.009954 0.071530 0.000010 0.000010 0.000010 0.000010 0.000010 0.001319 0.000010 0.000010 0.008934 0.000010 0.000010 0.000010 0.000010 0.011498 0.000010 0.000010 0.000010 0.000010 0.143469 0.000010 0.753046 0.000010 0.000010 0.000010 0.000010 0.000010 0.000010
0.018895 0.000010 0.000010 0.024486 0.061206 0.000010 0.000010 0.000010 0.000010 0.000010 0.000010 0.000010 0.000010 0.000010 0.000010 0.000010 0.000010 0.000010 0.002732 0.000010 0.000010 0.013795 0.000010 0.128680 0.000010 0.733903 0.000010 0.000010 0.016063 0.000010 0.000010 0.000010
0.033666 0.000010 0.000010 0.038520 0.021315 0.000010 0.000010 0.000010 0.054441 0.000010 0.000010 0.000010 0.000010 0.000010 0.000010 0.000010 0.000010 0.000010 0.000010 0.000010 0.000010 0.000010 0.000010 0.199662 0.002884 0.649261 0.000010 0.000010 0.000010 0.000010 0.000010 0.000010
0.000010 0.000010 0.000010 0.024993 0.058198 0.000010 0.000010 0.000010 0.003826 0.000010 0.000016 0.000010 0.000010 0.000010 0.027030 0.000010 0.000010 0.000010 0.007292 0.000010 0.000010 0.000010 0.000010 0.106073 0.012742 0.759600 0.000010 0.000010 0.000010 0.000010 0.000010 0.000010
0.000010 0.000010 0.000010 0.030656 0.056671 0.000010 0.000010 0.000010 0.005386 0.000010 0.000010 0.000010 0.000010 0.000010 0.005619 0.000010 0.000010 0.000010 0.015691 0.000010 0.000010 0.011889 0.000010 0.233010 0.029538 0.610095 0.000020 0.001214 0.000010 0.000010 0.000010 0.000010
0.000010 0.000010 0.000010 0.000010 0.000010 0.000010 0.000010 0.000010 0.000010 0.000010 0.000010 0.000010 0.000010 0.000010 0.000010 0.000010 0.000010 0.000010 0.000010 0.000010 0.000010 0.000010 0.000010 0.000010 0.000010 0.999690 0.000010 0.000010 0.000010 0.000010 0.000010 0.000010
0.000010 0.000010 0.000010 0.000010 0.000010 0.000010 0.000010 0.000010 0.000010 0.000010 0.000010 0.000010 0.000010 0.000010 0.000010 0.000010 0.000010 0.000010 0.000010 0.000010 0.000010 0.000010 0.000010 0.000010 0.000010 0.999690 0.000010 0.000010 0.000010 0.000010 0.000010 0.000010
0.000010 0.000010 0.000010 0.000010 0.000010 0.000010 0.000010 0.000010 0.000010 0.000010 0.000010 0.000010 0.000010 0.000010 0.000010 0.000010 0.000010 0.000010 0.000010 0.000010 0.000010 0.000010 0.000010 0.000010 0.000010 0.999690 0.000010 0.000010 0.000010 0.000010 0.000010 0.000010
0.000010 0.000010 0.000010 0.000010 0.000010 0.000010 0.000010 0.000010 0.000010 0.000010 0.000010 0.000010 0.000010 0.000010 0.000010 0.000010 0.000010 0.000010 0.000010 0.000010 0.000010 0.000010 0.000010 0.000010 0.000010 0.999690 0.000010 0.000010 0.000010 0.000010 0.000010 0.000010
0.000010 0.000010 0.000010 0.000010 0.000010 0.000010 0.000010 0.000010 0.000010 0.000010 0.000010 0.000010 0.000010 0.000010 0.000010 0.000010 0.000010 0.000010 0.000010 0.000010 0.000010 0.000010 0.000010 0.000010 0.000010 0.999690 0.000010 0.000010 0.000010 0.000010 0.000010 0.000010
0.000010 0.000010 0.000010 0.000010 0.000010 0.000010 0.000010 0.000014 0.000010 0.000010 0.000010 0.000010 0.000010 0.000010 0.000010 0.000010 0.000010 0.000010 0.000010 0.000010 0.000010 0.000010 0.000010 0.000010 0.000010 0.999686 0.000010 0.000010 0.000010 0.000010 0.000010 0.000010
0.000010 0.000010 0.000010 0.000010 0.000010 0.000010 0.000010 0.000010 0.000010 0.000010 0.000010 0.000010 0.000010 0.000010 0.000010 0.000010 0.000010 0.000011 0.000010 0.000010 0.000010 0.000010 0.000010 0.000010 0.000010 0.999689 0.000010 0.000010 0.000010 0.000010 0.000010 0.000010
0.000010 0.000010 0.000010 0.000010 0.000010 0.000012 0.000010 0.000012 0.000010 0.000010 0.000010 0.000010 0.000010 0.000010 0.000010 0.000010 0.000010 0.000010 0.000010 0.000010 0.000010 0.000010 0.000010 0.000010 0.000010 0.999686 0.000010 0.000010 0.000010 0.000010 0.000010 0.000010
0.000010 0.000010 0.000010 0.000010 0.000010 0.000010 0.000010 0.000010 0.000010 0.000010 0.000010 0.000010 0.000010 0.000010 0.000010 0.000010 0.000010 0.000010 0.000010 0.000010 0.000010 0.000010 0.000010 0.000010 0.000010 0.999690 0.000010 0.000010 0.000010 0.000010 0.000010 0.000010
0.000010 0.000010 0.000010 0.015843 0.000010 0.000010 0.000010 0.000010 0.000010 0.000010 0.000010 0.000010 0.000010 0.000010 0.000010 0.000010 0.000010 0.000010 0.000010 0.000010 0.000010 0.000010 0.000010 0.000010 0.000010 0.983857 0.000010 0.000010 0.000010 0.000010 0.000010 0.000010
0.000010 0.000010 0.000010 0.000010 0.000010 0.000010 0.000010 0.000010 0.000010 0.000010 0.000010 0.000010 0.000010 0.000010 0.000010 0.000010 0.000010 0.000010 0.000010 0.000010 0.000010 0.000010 0.000010 0.000010 0.000010 0.999690 0.000010 0.000010 0.000010 0.000010 0.000010 0.000010
0.000010 0.000010 0.000010 0.000010 0.000010 0.000010 0.000010 0.000010 0.000010 0.000010 0.000010 0.000010 0.000010 0.000010 0.000010 0.000010 0.000010 0.000010 0.000010 0.000010 0.000010 0.000010 0.000010 0.000010 0.000010 0.999690 0.000010 0.000010 0.000010 0.000010 0.000010 0.000010
0.000010 0.000010 0.000010 0.000010 0.000010 0.000010 0.000010 0.000010 0.002077 0.000010 0.000010 0.000010 0.000010 0.000010 0.000010 0.000010 0.000010 0.000010 0.000010 0.000010 0.000010 0.000010 0.000010 0.000010 0.000010 0.997623 0.000010 0.000010 0.000010 0.000010 0.000010 0.000010
0.000010 0.000010 0.000010 0.000010 0.000010 0.000010 0.000010 0.000010 0.000010 0.000010 0.000010 0.000010 0.000010 0.000010 0.000010 0.000010 0.000010 0.000010 0.000010 0.000010 0.000010 0.000010 0.000010 0.000010 0.000010 0.999690 0.000010 0.000010 0.000010 0.000010 0.000010 0.000010
0.999690 0.000010 0.000010 0.000010 0.000010 0.000010 0.000010 0.000010 0.000010 0.000010 0.000010 0.000010 0.000010 0.000010 0.000010 0.000010 0.000010 0.000010 0.000010 0.000010 0.000010 0.000010 0.000010 0.000010 0.000010 0.000010 0.000010 0.000010 0.000010 0.000010 0.000010 0.000010
0.926677 0.000010 0.000010 0.004902 0.000010 0.000010 0.000010 0.000010 0.000010 0.000010 0.000010 0.000010 0.000010 0.000010 0.000010 0.000010 0.000010 0.000010 0.032987 0.000010 0.000010 0.000488 0.000010 0.030960 0.000010 0.000010 0.000010 0.003724 0.000010 0.000010 0.000010 0.000010
0.999690 0.000010 0.000010 0.000010 0.000010 0.000010 0.000010 0.000010 0.000010 0.000010 0.000010 0.000010 0.000010 0.000010 0.000010 0.000010 0.000010 0.000010 0.000010 0.000010 0.000010 0.000010 0.000010 0.000010 0.000010 0.000010 0.000010 0.000010 0.000010 0.000010 0.000010 0.000010
0.994215 0.000010 0.000010 0.000010 0.000010 0.000010 0.000010 0.000010 0.000010 0.000010 0.000010 0.000010 0.000010 0.000010 0.000010 0.000010 0.000010 0.000010 0.005485 0.000010 0.000010 0.000010 0.000010 0.000010 0.000010 0.000010 0.000010 0.000010 0.000010 0.000010 0.000010 0.000010
0.999690 0.000010 0.000010 0.000010 0.000010 0.000010 0.000010 0.000010 0.000010 0.000010 0.000010 0.000010 0.000010 0.000010 0.000010 0.000010 0.000010 0.000010 0.000010 0.000010 0.000010 0.000010 0.000010 0.000010 0.000010 0.000010 0.000010 0.000010 0.000010 0.000010 0.000010 0.000010
0.964164 0.000010 0.000010 0.000010 0.000010 0.000010 0.000010 0.000010 0.000010 0.000010 0.000010 0.000010 0.000010 0.000010 0.000010 0.000010 0.000010 0.000010 0.000010 0.000010 0.000010 0.000010 0.000010 0.000010 0.035536 0.000010 0.000010 0.000010 0.000010 0.000010 0.000010 0.000010
0.969136 0.000010 0.000010 0.000010 0.000010 0.000010 0.000010 0.000010 0.000010 0.000010 0.000010 0.000010 0.000010 0.000010 0.000010 0.000010 0.000010 0.000010 0.000010 0.000010 0.000010 0.025157 0.000010 0.000010 0.005417 0.000010 0.000010 0.000010 0.000010 0.000010 0.000010 0.000010
0.857225 0.000010 0.000010 0.013506 0.014014 0.000010 0.000010 0.000010 0.008353 0.000010 0.000010 0.001949 0.011832 0.000010 0.058017 0.000010 0.000010 0.000010 0.000010 0.000010 0.000010 0.000010 0.000010 0.000010 0.034863 0.000010 0.000010 0.000010 0.000010 0.000010 0.000010 0.000010
0.999690 0.000010 0.000010 0.000010 0.000010 0.000010 0.000010 0.000010 0.000010 0.000010 0.000010 0.000010 0.000010 0.000010 0.000010 0.000010 0.000010 0.000010 0.000010 0.000010 0.000010 0.000010 0.000010 0.000010 0.000010 0.000010 0.000010 0.000010 0.000010 0.000010 0.000010 0.000010
0.999690 0.000010 0.000010 0.000010 0.000010 0.000010 0.000010 0.000010 0.000010 0.000010 0.000010 0.000010 0.000010 0.000010 0.000010 0.000010 0.000010 0.000010 0.000010 0.000010 0.000010 0.000010 0.000010 0.000010 0.000010 0.000010 0.000010 0.000010 0.000010 0.000010 0.000010 0.000010
0.975125 0.000010 0.000010 0.000010 0.000011 0.000010 0.000010 0.000010 0.000010 0.000010 0.000010 0.000010 0.000010 0.000010 0.000010 0.000010 0.000010 0.000010 0.000838 0.000010 0.000010 0.020841 0.000010 0.000010 0.000010 0.002915 0.000010 0.000010 0.000010 0.000010 0.000010 0.000010
0.999690 0.000010 0.000010 0.000010 0.000010 0.000010 0.000010 0.000010 0.000010 0.000010 0.000010 0.000010 0.000010 0.000010 0.000010 0.000010 0.000010 0.000010 0.000010 0.000010 0.000010 0.000010 0.000010 0.000010 0.000010 0.000010 0.000010 0.000010 0.000010 0.000010 0.000010 0.000010
0.999690 0.000010 0.000010 0.000010 0.000010 0.000010 0.000010 0.000010 0.000010 0.000010 0.000010 0.000010 0.000010 0.000010 0.000010 0.000010 0.000010 0.000010 0.000010 0.000010 0.000010 0.000010 0.000010 0.000010 0.000010 0.000010 0.000010 0.000010 0.000010 0.000010 0.000010 0.000010
0.992023 0.000010 0.000010 0.000010 0.000010 0.000010 0.000010 0.000010 0.000010 0.000010 0.000010 0.000010 0.000010 0.000010 0.007677 0.000010 0.000010 0.000010 0.000010 0.000010 0.000010 0.000010 0.000010 0.000010 0.000010 0.000010 0.000010 0.000010 0.000010 0.000010 0.000010 0.000010
0.915840 0.000010 0.000010 0.000010 0.004054 0.000010 0.000010 0.000010 0.015889 0.000010 0.000010 0.000010 0.000010 0.000010 0.000010 0.000010 0.000010 0.000010 0.000010 0.000010 0.000010 0.000010 0.000010 0.019173 0.044774 0.000010 0.000010 0.000010 0.000010 0.000010 0.000010 0.000010
0.999690 0.000010 0.000010 0.000010 0.000010 0.000010 0.000010 0.000010 0.000010 0.000010 0.000010 0.000010 0.000010 0.000010 0.000010 0.000010 0.000010 0.000010 0.000010 0.000010 0.000010 0.000010 0.000010 0.000010 0.000010 0.000010 0.000010 0.000010 0.000010 0.000010 0.000010 0.000010
0.724532 0.000010 0.000010 0.000010 0.000010 0.000010 0.000010 0.000010 0.000010 0.000010 0.000010 0.000010 0.000010 0.000010 0.062878 0.000010 0.000010 0.000010 0.000010 0.000010 0.000010 0.038721 0.000010 0.076386 0.090873 0.000010 0.000010 0.000010 0.006350 0.000010 0.000010 0.000010
0.999690 0.000010 0.000010 0.000010 0.000010 0.000010 0.000010 0.000010 0.000010 0.000010 0.000010 0.000010 0.000010 0.000010 0.000010 0.000010 0.000010 0.000010 0.000010 0.000010 0.000010 0.000010 0.000010 0.000010 0.000010 0.000010 0.000010 0.000010 0.000010 0.000010 0.000010 0.000010
0.999690 0.000010 0.000010 0.000010 0.000010 0.000010 0.000010 0.000010 0.000010 0.000010 0.000010 0.000010 0.000010 0.000010 0.000010 0.000010 0.000010 0.000010 0.000010 0.000010 0.000010 0.000010 0.000010 0.000010 0.000010 0.000010 0.000010 0.000010 0.000010 0.000010 0.000010 0.000010
0.974119 0.000010 0.000010 0.000010 0.000010 0.000010 0.000010 0.000010 0.000010 0.000010 0.000010 0.000010 0.000010 0.000010 0.006186 0.000010 0.000010 0.000010 0.004112 0.000010 0.000010 0.000010 0.000010 0.013729 0.001585 0.000010 0.000010 0.000010 0.000010 0.000010 0.000010 0.000010
0.003390 0.007417 0.000010 0.000010 0.000010 0.000010 0.003272 0.004837 0.000010 0.000010 0.000010 0.000010 0.000010 0.061481 0.221253 0.000010 0.000014 0.000010 0.007409 0.000010 0.000010 0.619149 0.000010 0.005346 0.015883 0.000010 0.000010 0.037680 0.000010 0.002375 0.010314 0.000010
0.019704 0.001993 0.000010 0.000010 0.000010 0.000010 0.005338 0.000010 0.000010 0.000010 0.000010 0.000010 0.000010 0.090632 0.128207 0.000010 0.000552 0.003104 0.015874 0.000010 0.000010 0.704835 0.000010 0.000010 0.000010 0.000010 0.000424 0.000010 0.000010 0.007358 0.021779 0.000010
0.000010 0.000010 0.004257 0.001721 0.000010 0.002668 0.012119 0.001822 0.001570 0.000010 0.000010 0.000010 0.004645 0.062934 0.022024 0.000010 0.000010 0.004502 0.010438 0.000010 0.000010 0.787336 0.000010 0.017515 0.000010 0.000010 0.000010 0.039012 0.000010 0.007818 0.015826 0.003642
0.000010 0.000010 0.000010 0.000010 0.000010 0.000010 0.001788 0.000010 0.000010 0.000010 0.000010 0.000010 0.000010 0.000010 0.000010 0.000010 0.000010 0.000010 0.000010 0.000010 0.000010 0.953330 0.000010 0.000010 0.000010 0.000010 0.000010 0.000010 0.000010 0.003266 0.034172 0.007173
0.028769 0.000010 0.000010 0.000010 0.000010 0.000010 0.000010 0.000010 0.000010 0.000010 0.000010 0.007975 0.000010 0.000010 0.000010 0.000010 0.000010 0.007793 0.000010 0.000748 0.002143 0.902812 0.017444 0.000010 0.000010 0.000010 0.000010 0.000010 0.000010 0.000010 0.027992 0.004094
0.026819 0.000010 0.000010 0.000010 0.008824 0.000010 0.001278 0.000010 0.000010 0.000010 0.000010 0.000010 0.002443 0.014401 0.000010 0.006888 0.000010 0.008214 0.002049 0.003692 0.000413 0.897413 0.000010 0.000010 0.000010 0.000229 0.010981 0.013641 0.000010 0.000010 0.000010 0.002545
0.017102 0.000010 0.001497 0.000010 0.000010 0.000010 0.009581 0.000010 0.000010 0.000010 0.000010 0.000010 0.000010 0.081655 0.060201 0.000010 0.000010 0.005575 0.027231 0.000010 0.000010 0.772370 0.000010 0.000010 0.000838 0.000010 0.000010 0.016369 0.000010 0.000010 0.002398 0.004983
0.008855 0.000010 0.000010 0.000010 0.000010 0.000010 0.000010 0.000010 0.000010 0.000010 0.000010 0.000010 0.000010 0.000011 0.000010 0.000010 0.000010 0.000010 0.000010 0.000010 0.000010 0.941093 0.000010 0.000010 0.000010 0.000010 0.000010 0.000010 0.000010 0.000606 0.049164 0.000010
0.028811 0.002763 0.000010 0.000010 0.000010 0.000010 0.007921 0.000010 0.000010 0.013600 0.002065 0.000010 0.001835 0.060041 0.012050 0.000010 0.013260 0.000017 0.014681 0.000010 0.011112 0.755097 0.004066 0.000010 0.000010 0.000010 0.000010 0.024692 0.000010 0.012057 0.022091 0.013701
0.000010 0.000010 0.000010 0.000010 0.000010 0.002591 0.000010 0.000010 0.000010 0.010345 0.000010 0.000010 0.002149 0.032296 0.001295 0.007715 0.009273 0.023512 0.010638 0.011388 0.000010 0.755482 0.000010 0.000010 0.004901 0.000010 0.000010 0.046000 0.000010 0.000010 0.050808 0.031435
0.000010 0.009337 0.000010 0.000010 0.000010 0.005715 0.000595 0.002081 0.003061 0.004968 0.002129 0.000010 0.000010 0.031332 0.013475 0.000010 0.015596 0.013144 0.000010 0.000010 0.000010 0.828522 0.000010 0.000010 0.000010 0.000010 0.006494 0.000010 0.000010 0.012312 0.031652 0.019428
0.000010 0.001161 0.000010 0.002593 0.000010 0.000010 0.000010 0.000010 0.000010 0.000010 0.000010 0.000010 0.000010 0.000010 0.000010 0.000010 0.000010 0.004974 0.000010 0.000010 0.000010 0.960352 0.000010 0.000010 0.000010 0.000010 0.005457 0.000010 0.000010 0.000010 0.006790 0.018424
0.018350 0.000010 0.000010 0.000010 0.000010 0.000010 0.000010 0.000010 0.000010 0.000010 0.000010 0.000010 0.000010 0.080020 0.127676 0.000010 0.000010 0.002907 0.021254 0.000010 0.000010 0.719759 0.006302 0.000010 0.000010 0.000010 0.000010 0.006636 0.000010 0.000010 0.014268 0.002608
0.000010 0.000010 0.000010 0.000010 0.000010 0.005398 0.000010 0.000010 0.000010 0.002519 0.000010 0.000010 0.000010 0.036989 0.000010 0.000010 0.010463 0.021126 0.000406 0.001115 0.003181 0.872685 0.000010 0.000010 0.000010 0.000010 0.000010 0.000010 0.000010 0.016197 0.023592 0.006129
0.000010 0.000010 0.000010 0.000010 0.000010 0.000010 0.004831 0.004385 0.000010 0.000010 0.000010 0.000010 0.008267 0.042020 0.062135 0.000010 0.000010 0.009976 0.006026 0.001277 0.005737 0.801774 0.009299 0.000010 0.006070 0.000010 0.000010 0.021072 0.000010 0.000010 0.014143 0.002818
0.034402 0.000010 0.006077 0.000010 0.000010 0.000010 0.001212 0.001370 0.000010 0.000010 0.000010 0.015868 0.000010 0.038223 0.062090 0.000010 0.000010 0.000010 0.000010 0.000010 0.000010 0.774472 0.000010 0.004095 0.000344 0.000010 0.000010 0.002756 0.006411 0.002092 0.020101 0.030315
0.000010 0.000533 0.002607 0.000010 0.000010 0.000010 0.000010 0.000010 0.002063 0.014693 0.000010 0.003112 0.000010 0.006817 0.019659 0.000656 0.004981 0.002532 0.007222 0.000010 0.002532 0.866070 0.000010 0.000010 0.007898 0.000010 0.003791 0.008335 0.000010 0.010207 0.018212 0.017949
0.009337 0.003743 0.000010 0.002096 0.000010 0.000010 0.005159 0.007048 0.005759 0.000010 0.000010 0.008401 0.000018 0.000010 0.000010 0.000010 0.000010 0.000010 0.000010 0.000010 0.000010 0.909003 0.000010 0.000010 0.000010 0.000088 0.000010 0.000010 0.000010 0.000010 0.048232 0.000917
0.000010 0.000010 0.000010 0.000010 0.000010 0.000010 0.000010 0.000010 0.000010 0.000010 0.000010 0.000010 0.000010 0.000010 0.000010 0.000010 0.000010 0.000010 0.000010 0.000010 0.000010 0.956421 0.000010 0.000010 0.000010 0.000010 0.000010 0.000010 0.000010 0.000012 0.043278 0.000010
0.000010 0.000010 0.000010 0.000010 0.000010 0.000010 0.000010 0.000010 0.004282 0.000010 0.000010 0.000010 0.000010 0.000010 0.000010 0.000010 0.000010 0.000010 0.000010 0.000010 0.000010 0.969097 0.000010 0.000010 0.000010 0.000010 0.000010 0.000010 0.000010 0.000010 0.026331 0.000010
0.000010 0.000010 0.000010 0.000010 0.000010 0.000010 0.000010 0.000010 0.000010 0.000010 0.000010 0.000010 0.000010 0.716380 0.097034 0.000010 0.000010 0.000010 0.000010 0.000010 0.000010 0.181309 0.000010 0.000010 0.000010 0.000010 0.000010 0.004997 0.000010 0.000010 0.000010 0.000010
0.000010 0.000010 0.000010 0.000010 0.000010 0.000010 0.000010 0.000010 0.000010 0.000010 0.000010 0.000010 0.000010 0.999690 0.000010 0.000010 0.000010 0.000010 0.000010 0.000010 0.000010 0.000010 0.000010 0.000010 0.000010 0.000010 0.000010 0.000010 0.000010 0.000010 0.000010 0.000010
0.000010 0.000010 0.000010 0.000010 0.000010 0.000010 0.000010 0.000010 0.000010 0.000010 0.000010 0.000010 0.000010 0.999690 0.000010 0.000010 0.000010 0.000010 0.000010 0.000010 0.000010 0.000010 0.000010 0.000010 0.000010 0.000010 0.000010 0.000010 0.000010 0.000010 0.000010 0.000010
0.000010 0.000010 0.000010 0.000010 0.000010 0.000010 0.000010 0.000010 0.000010 0.000010 0.000010 0.000010 0.000010 0.999690 0.000010 0.000010 0.000010 0.000010 0.000010 0.000010 0.000010 0.000010 0.000010 0.000010 0.000010 0.000010 0.000010 0.000010 0.000010 0.000010 0.000010 0.000010
0.000010 0.000010 0.000010 0.000010 0.000010 0.000010 0.000010 0.000010 0.000010 0.000010 0.000010 0.000010 0.000010 0.999690 0.000010 0.000010 0.000010 0.000010 0.000010 0.000010 0.000010 0.000010 0.000010 0.000010 0.000010 0.000010 0.000010 0.000010 0.000010 0.000010 0.000010 0.000010
0.000010 0.000010 0.000010 0.000010 0.000010 0.000010 0.000010 0.000010 0.000010 0.000010 0.000010 0.000010 0.000010 0.902802 0.001534 0.000010 0.000010 0.000010 0.000010 0.000010 0.000010 0.095374 0.000010 0.000010 0.000010 0.000010 0.000010 0.000010 0.000010 0.000010 0.000010 0.000010
0.000010 0.000010 0.000010 0.000010 0.000010 0.000010 0.000010 0.000010 0.000010 0.000010 0.000010 0.000010 0.000010 0.999690 0.000010 0.000010 0.000010 0.000010 0.000010 0.000010 0.000010 0.000010 0.000010 0.000010 0.000010 0.000010 0.000010 0.000010 0.000010 0.000010 0.000010 0.000010
0.000010 0.000010 0.000010 0.000010 0.000010 0.000010 0.000010 0.000010 0.000010 0.000010 0.000010 0.000010 0.000010 0.899565 0.000010 0.000010 0.000010 0.000010 0.004349 0.000010 0.000010 0.095796 0.000010 0.000010 0.000010 0.000010 0.000010 0.000010 0.000010 0.000010 0.000010 0.000010
0.000010 0.000010 0.000010 0.000010 0.000010 0.000010 0.000010 0.000010 0.000010 0.000010 0.000010 0.000010 0.000010 0.999686 0.000010 0.000010 0.000010 0.000010 0.000010 0.000010 0.000010 0.000010 0.000010 0.000011 0.000012 0.000010 0.000010 0.000010 0.000010 0.000010 0.000010 0.000010
0.000010 0.000010 0.000010 0.000010 0.000010 0.000010 0.000010 0.000010 0.000010 0.000010 0.000010 0.000010 0.000010 0.999690 0.000010 0.000010 0.000010 0.000010 0.000010 0.000010 0.000010 0.000010 0.000010 0.000010 0.000010 0.000010 0.000010 0.000010 0.000010 0.000010 0.000010 0.000010
0.000010 0.000010 0.000010 0.000010 0.000010 0.000010 0.000010 0.000010 0.000010 0.000010 0.000010 0.000010 0.000010 0.999690 0.000010 0.000010 0.000010 0.000010 0.000010 0.000010 0.000010 0.000010 0.000010 0.000010 0.000010 0.000010 0.000010 0.000010 0.000010 0.000010 0.000010 0.000010
0.000010 0.000010 0.000010 0.000010 0.000010 0.000010 0.000010 0.000010 0.000010 0.000010 0.000010 0.000010 0.000010 0.999690 0.000010 0.000010 0.000010 0.000010 0.000010 0.000010 0.000010 0.000010 0.000010 0.000010 0.000010 0.000010 0.000010 0.000010 0.000010 0.000010 0.000010 0.000010
0.000010 0.000010 0.000010 0.000010 0.000010 0.000010 0.000010 0.000010 0.000010 0.000010 0.000010 0.000010 0.000010 0.999690 0.000010 0.000010 0.000010 0.000010 0.000010 0.000010 0.000010 0.000010 0.000010 0.000010 0.000010 0.000010 0.000010 0.000010 0.000010 0.000010 0.000010 0.000010
0.000010 0.000010 0.000010 0.000010 0.000010 0.000010 0.000010 0.000010 0.000010 0.000010 0.000010 0.000010 0.000010 0.999690 0.000010 0.000010 0.000010 0.000010 0.000010 0.000010 0.000010 0.000010 0.000010 0.000010 0.000010 0.000010 0.000010 0.000010 0.000010 0.000010 0.000010 0.000010
0.002275 0.000010 0.000010 0.000010 0.000010 0.000010 0.000010 0.000010 0.000010 0.000010 0.000010 0.000010 0.000010 0.749049 0.039438 0.000010 0.000010 0.000010 0.000010 0.000010 0.000010 0.195444 0.000010 0.000010 0.000010 0.000010 0.000010 0.013524 0.000010 0.000010 0.000010 0.000010
0.000010 0.000010 0.000010 0.000010 0.000010 0.000010 0.000010 0.000010 0.000010 0.000010 0.000010 0.000010 0.000010 0.999690 0.000010 0.000010 0.000010 0.000010 0.000010 0.000010 0.000010 0.000010 0.000010 0.000010 0.000010 0.000010 0.000010 0.000010 0.000010 0.000010 0.000010 0.000010
0.000010 0.000010 0.000010 0.000010 0.000010 0.000010 0.000010 0.000010 0.000010 0.000010 0.000010 0.000010 0.000010 0.999690 0.000010 0.000010 0.000010 0.000010 0.000010 0.000010 0.000010 0.000010 0.000010 0.000010 0.000010 0.000010 0.000010 0.000010 0.000010 0.000010 0.000010 0.000010
0.000010 0.000010 0.000010 0.000010 0.000010 0.000010 0.000010 0.000010 0.000010 0.000010 0.000010 0.000010 0.000010 0.999690 0.000010 0.000010 0.000010 0.000010 0.000010 0.000010 0.000010 0.000010 0.000010 0.000010 0.000010 0.000010 0.000010 0.000010 0.000010 0.000010 0.000010 0.000010
0.000010 0.000010 0.000010 0.000010 0.000010 0.000010 0.000010 0.000010 0.000010 0.000010 0.000010 0.000010 0.000010 0.999690 0.000010 0.000010 0.000010 0.000010 0.000010 0.000010 0.000010 0.000010 0.000010 0.000010 0.000010 0.000010 0.000010 0.000010 0.000010 0.000010 0.000010 0.000010
0.000010 0.000010 0.000010 0.000010 0.000010 0.000010 0.000010 0.000010 0.000010 0.000010 0.000010 0.000010 0.000010 0.999690 0.000010 0.000010 0.000010 0.000010 0.000010 0.000010 0.000010 0.000010 0.000010 0.000010 0.000010 0.000010 0.000010 0.000010 0.000010 0.000010 0.000010 0.000010
0.000010 0.000010 0.000010 0.000010 0.000010 0.000010 0.000010 0.000010 0.000010 0.000010 0.000010 0.000010 0.000010 0.000010 0.977307 0.000010 0.000010 0.000010 0.015262 0.000010 0.000010 0.007141 0.000010 0.000010 0.000010 0.000010 0.000010 0.000010 0.000010 0.000010 0.000010 0.000010
0.000010 0.000010 0.000010 0.000010 0.000010 0.000010 0.000010 0.000010 0.000010 0.000010 0.000010 0.000010 0.000010 0.000010 0.999690 0.000010 0.000010 0.000010 0.000010 0.000010 0.000010 0.000010 0.000010 0.000010 0.000010 0.000010 0.000010 0.000010 0.000010 0.000010 0.000010 0.000010
0.000010 0.000010 0.000010 0.000010 0.000010 0.000010 0.000010 0.000010 0.000010 0.000010 0.000010 0.000010 0.000010 0.000010 0.999690 0.000010 0.000010 0.000010 0.000010 0.000010 0.000010 0.000010 0.000010 0.000010 0.000010 0.000010 0.000010 0.000010 0.000010 0.000010 0.000010 0.000010
0.000010 0.000010 0.000010 0.000010 0.000010 0.000010 0.000010 0.000010 0.000010 0.000010 0.000010 0.000010 0.000010 0.000010 0.999682 0.000010 0.000010 0.000010 0.000018 0.000010 0.000010 0.000010 0.000010 0.000010 0.000010 0.000010 0.000010 0.000010 0.000010 0.000010 0.000010 0.000010
0.000010 0.000010 0.000010 0.000010 0.000010 0.000010 0.000010 0.000010 0.000010 0.000010 0.000010 0.000010 0.000010 0.000013 0.945628 0.000010 0.000010 0.000010 0.000013 0.000010 0.000010 0.054067 0.000010 0.000010 0.000010 0.000010 0.000010 0.000010 0.000010 0.000010 0.000010 0.000010
0.000010 0.000010 0.000010 0.000010 0.000010 0.000010 0.000010 0.000010 0.000010 0.000010 0.000010 0.000010 0.000010 0.000010 0.999690 0.000010 0.000010 0.000010 0.000010 0.000010 0.000010 0.000010 0.000010 0.000010 0.000010 0.000010 0.000010 0.000010 0.000010 0.000010 0.000010 0.000010
0.000010 0.000010 0.000010 0.000010 0.000010 0.000010 0.000010 0.000010 0.000010 0.000010 0.000010 0.000010 0.000010 0.000010 0.930036 0.000010 0.000010 0.000010 0.015271 0.000010 0.000010 0.054403 0.000010 0.000010 0.000010 0.000010 0.000010 0.000010 0.000010 0.000010 0.000010 0.000010
0.000010 0.000010 0.000010 0.000010 0.000010 0.000010 0.000010 0.000010 0.000010 0.000010 0.000010 0.000010 0.000010 0.000010 0.973751 0.000010 0.000010 0.000010 0.018049 0.000010 0.000010 0.007910 0.000010 0.000010 0.000010 0.000010 0.000010 0.000010 0.000010 0.000010 0.000010 0.000010
0.000019 0.000010 0.000010 0.000010 0.000010 0.000010 0.000010 0.000010 0.000010 0.000010 0.000010 0.000010 0.000010 0.000010 0.987740 0.000010 0.000010 0.000010 0.000015 0.000010 0.000010 0.011945 0.000010 0.000010 0.000010 0.000010 0.000010 0.000010 0.000010 0.000010 0.000010 0.000010
0.000010 0.000010 0.000010 0.000010 0.000010 0.000010 0.000010 0.000010 0.000010 0.000010 0.000010 0.000010 0.000010 0.000010 0.939348 0.000010 0.000010 0.000010 0.000010 0.000010 0.000010 0.060352 0.000010 0.000010 0.000010 0.000010 0.000010 0.000010 0.000010 0.000010 0.000010 0.000010
0.000010 0.000010 0.000010 0.000010 0.000010 0.000010 0.000010 0.000010 0.000010 0.000010 0.000010 0.000010 0.000010 0.000010 0.999690 0.000010 0.000010 0.000010 0.000010 0.000010 0.000010 0.000010 0.000010 0.000010 0.000010 0.000010 0.000010 0.000010 0.000010 0.000010 0.000010 0.000010
0.000010 0.000010 0.000010 0.000010 0.000010 0.000010 0.000010 0.000010 0.000010 0.000010 0.000010 0.000010 0.000010 0.000010 0.999690 0.000010 0.000010 0.000010 0.000010 0.000010 0.000010 0.000010 0.000010 0.000010 0.000010 0.000010 0.000010 0.000010 0.000010 0.000010 0.000010 0.000010
0.000010 0.000010 0.000010 0.000010 0.000010 0.000010 0.000010 0.000010 0.000010 0.000010 0.000010 0.000010 0.000010 0.000010 0.988746 0.000010 0.000010 0.000010 0.010954 0.000010 0.000010 0.000010 0.000010 0.000010 0.000010 0.000010 0.000010 0.000010 0.000010 0.000010 0.000010 0.000010
0.000010 0.000010 0.000010 0.000010 0.000010 0.000010 0.000010 0.000010 0.000010 0.000010 0.000010 0.000010 0.000010 0.000010 0.999690 0.000010 0.000010 0.000010 0.000010 0.000010 0.000010 0.000010 0.000010 0.000010 0.000010 0.000010 0.000010 0.000010 0.000010 0.000010 0.000010 0.000010
0.000010 0.000010 0.000010 0.000010 0.000010 0.000010 0.000010 0.000010 0.000010 0.000010 0.000010 0.000010 0.000010 0.011974 0.911224 0.000010 0.000010 0.000010 0.000010 0.000010 0.000010 0.066405 0.000010 0.000010 0.003289 0.000010 0.000010 0.006838 0.000010 0.000010 0.000010 0.000010
0.000010 0.000010 0.000010 0.000010 0.000010 0.000010 0.000010 0.000010 0.000010 0.000010 0.000010 0.000010 0.000010 0.000010 0.999690 0.000010 0.000010 0.000010 0.000010 0.000010 0.000010 0.000010 0.000010 0.000010 0.000010 0.000010 0.000010 0.000010 0.000010 0.000010 0.000010 0.000010
0.000010 0.000010 0.000010 0.000010 0.000010 0.000010 0.000010 0.000010 0.000010 0.000010 0.000010 0.000010 0.000010 0.000010 0.999690 0.000010 0.000010 0.000010 0.000010 0.000010 0.000010 0.000010 0.000010 0.000010 0.000010 0.000010 0.000010 0.000010 0.000010 0.000010 0.000010 0.000010
0.000010 0.000010 0.000010 0.000010 0.000010 0.000010 0.000010 0.000010 0.000010 0.000010 0.000010 0.000010 0.000010 0.000010 0.000010 0.000010 0.000010 0.000010 0.000010 0.000010 0.000010 0.999690 0.000010 0.000010 0.000010 0.000010 0.000010 0.000010 0.000010 0.000010 0.000010 0.000010
0.000010 0.000010 0.000010 0.000010 0.000010 0.000010 0.000010 0.000010 0.000010 0.000010 0.000010 0.000010 0.000010 0.000010 0.000010 0.000010 0.000010 0.000010 0.000010 0.000010 0.000010 0.999690 0.000010 0.000010 0.000010 0.000010 0.000010 0.000010 0.000010 0.000010 0.000010 0.000010
0.000010 0.000010 0.000010 0.000010 0.000010 0.000010 0.000010 0.000010 0.000010 0.000010 0.000010 0.000010 0.000010 0.000010 0.000010 0.000010 0.000010 0.000010 0.005913 0.000010 0.000010 0.993787 0.000010 0.000010 0.000010 0.000010 0.000010 0.000010 0.000010 0.000010 0.000010 0.000010
0.000010 0.000010 0.000010 0.000010 0.000010 0.000010 0.000010 0.000010 0.000010 0.000010 0.000010 0.000010 0.000010 0.000010 0.000010 0.000010 0.000010 0.000010 0.002906 0.000010 0.000010 0.996794 0.000010 0.000010 0.000010 0.000010 0.000010 0.000010 0.000010 0.000010 0.000010 0.000010
0.000010 0.000010 0.000010 0.000010 0.000010 0.000010 0.000010 0.000010 0.000010 0.000010 0.000010 0.000010 0.000010 0.000010 0.000010 0.000010 0.000010 0.000010 0.000010 0.000010 0.000010 0.999690 0.000010 0.000010 0.000010 0.000010 0.000010 0.000010 0.000010 0.000010 0.000010 0.000010
0.000010 0.000010 0.000010 0.000010 0.000010 0.000010 0.000010 0.000010 0.000010 0.000010 0.000010 0.000010 0.000010 0.000010 0.005668 0.000010 0.000010 0.000010 0.007592 0.000010 0.000010 0.986450 0.000010 0.000010 0.000010 0.000010 0.000010 0.000010 0.000010 0.000010 0.000010 0.000010
0.000010 0.000010 0.000010 0.000010 0.000010 0.000010 0.000010 0.000010 0.000010 0.000010 0.000010 0.000010 0.000010 0.000010 0.000010 0.000010 0.000010 0.000010 0.000010 0.000010 0.000010 0.999690 0.000010 0.000010 0.000010 0.000010 0.000010 0.000010 0.000010 0.000010 0.000010 0.000010
0.000010 0.000010 0.000010 0.000010 0.000010 0.000010 0.000010 0.000010 0.000010 0.000010 0.000010 0.000010 0.000010 0.000010 0.000010 0.000010 0.000010 0.000010 0.008416 0.000010 0.000010 0.991284 0.000010 0.000010 0.000010 0.000010 0.000010 0.000010 0.000010 0.000010 0.000010 0.000010
0.000010 0.000010 0.000010 0.000010 0.000010 0.000010 0.000010 0.000010 0.000010 0.000010 0.000010 0.000010 0.000010 0.046545 0.000010 0.000010 0.000010 0.000010 0.006820 0.000010 0.000010 0.946345 0.000010 0.000010 0.000010 0.000010 0.000010 0.000010 0.000010 0.000010 0.000010 0.000010
0.000010 0.000010 0.000010 0.000010 0.000010 0.000010 0.000010 0.000010 0.000010 0.000010 0.000010 0.000010 0.000010 0.000010 0.000010 0.000010 0.000010 0.000010 0.000010 0.000010 0.000010 0.999690 0.000010 0.000010 0.000010 0.000010 0.000010 0.000010 0.000010 0.000010 0.000010 0.000010
0.000010 0.000010 0.000010 0.000010 0.000010 0.000010 0.000010 0.000010 0.000010 0.000010 0.000010 0.000010 0.000010 0.000016 0.000010 0.000010 0.000010 0.000010 0.000010 0.000010 0.000010 0.999684 0.000010 0.000010 0.000010 0.000010 0.000010 0.000010 0.000010 0.000010 0.000010 0.000010
0.000010 0.000010 0.000014 0.000010 0.000010 0.000010 0.000010 0.000010 0.000010 0.000010 0.000010 0.000010 0.000010 0.000010 0.000010 0.000010 0.000010 0.000010 0.000010 0.000010 0.000010 0.999686 0.000010 0.000010 0.000010 0.000010 0.000010 0.000010 0.000010 0.000010 0.000010 0.000010
0.000010 0.000010 0.000010 0.000010 0.000010 0.000010 0.000010 0.000010 0.000010 0.000010 0.000010 0.000010 0.000010 0.000010 0.015244 0.000010 0.000010 0.000010 0.000010 0.000010 0.000010 0.975141 0.000010 0.000010 0.009325 0.000010 0.000010 0.000010 0.000010 0.000010 0.000010 0.000010
0.000010 0.000010 0.000010 0.000010 0.000010 0.000010 0.000010 0.000010 0.000010 0.000010 0.000010 0.000010 0.000010 0.000010 0.000010 0.000010 0.000010 0.000010 0.000010 0.000010 0.000010 0.999690 0.000010 0.000010 0.000010 0.000010 0.000010 0.000010 0.000010 0.000010 0.000010 0.000010
0.000010 0.000010 0.000010 0.000010 0.000010 0.000010 0.000010 0.000010 0.000010 0.000010 0.000010 0.000010 0.000010 0.000010 0.000010 0.000010 0.000010 0.000010 0.005392 0.000010 0.000010 0.994308 0.000010 0.000010 0.000010 0.000010 0.000010 0.000010 0.000010 0.000010 0.000010 0.000010
0.000010 0.000010 0.000010 0.000010 0.000010 0.000010 0.000010 0.000010 0.000010 0.000010 0.000010 0.000010 0.000010 0.000010 0.057523 0.000010 0.000010 0.000010 0.002352 0.000010 0.000010 0.939835 0.000010 0.000010 0.000010 0.000010 0.000010 0.000010 0.000010 0.000010 0.000010 0.000010
0.000010 0.000010 0.000010 0.000010 0.000010 0.000010 0.000010 0.000010 0.000010 0.000010 0.000010 0.000010 0.000010 0.000010 0.000010 0.000010 0.000010 0.000010 0.000010 0.000010 0.000010 0.999690 0.000010 0.000010 0.000010 0.000010 0.000010 0.000010 0.000010 0.000010 0.000010 0.000010
0.000010 0.000010 0.000010 0.000010 0.000010 0.000010 0.000010 0.000010 0.000010 0.000010 0.000018 0.000010 0.000010 0.011648 0.008878 0.000010 0.000010 0.000010 0.003968 0.000010 0.000010 0.975218 0.000010 0.000010 0.000010 0.000010 0.000010 0.000010 0.000010 0.000010 0.000010 0.000010
0.000010 0.000010 0.000010 0.000010 0.000010 0.000010 0.000010 0.000010 0.000010 0.000010 0.000010 0.000010 0.000010 0.000012 0.000010 0.000010 0.000010 0.000010 0.000010 0.000010 0.000010 0.999687 0.000010 0.000010 0.000010 0.000010 0.000010 0.000010 0.000010 0.000010 0.000010 0.000010
0.000010 0.000010 0.000010 0.000010 0.000010 0.000010 0.000010 0.000010 0.000010 0.000010 0.000010 0.000010 0.000010 0.000010 0.000010 0.000010 0.000010 0.000010 0.000020 0.000010 0.000010 0.999680 0.000010 0.000010 0.000010 0.000010 0.000010 0.000010 0.000010 0.000010 0.000010 0.000010
0.000010 0.000010 0.000010 0.000010 0.000010 0.000010 0.000010 0.000010 0.000010 0.000010 0.000010 0.000010 0.000010 0.000010 0.999690 0.000010 0.000010 0.000010 0.000010 0.000010 0.000010 0.000010 0.000010 0.000010 0.000010 0.000010 0.000010 0.000010 0.000010 0.000010 0.000010 0.000010
0.000010 0.000010 0.000010 0.000010 0.000010 0.000010 0.000010 0.000010 0.000010 0.000010 0.000010 0.000010 0.000010 0.000010 0.972138 0.000010 0.000010 0.000010 0.027562 0.000010 0.000010 0.000010 0.000010 0.000010 0.000010 0.000010 0.000010 0.000010 0.000010 0.000010 0.000010 0.000010
0.000010 0.000010 0.000010 0.000010 0.000010 0.000010 0.000010 0.000010 0.000010 0.000010 0.000010 0.000010 0.000010 0.000945 0.991217 0.000010 0.000010 0.000013 0.007538 0.000010 0.000010 0.000014 0.000010 0.000010 0.000010 0.000010 0.000013 0.000010 0.000010 0.000010 0.000010 0.000010
0.000010 0.000010 0.000010 0.000010 0.000010 0.000010 0.000010 0.000010 0.000010 0.000010 0.000010 0.000010 0.000010 0.000010 0.923781 0.000010 0.000010 0.000010 0.000010 0.000010 0.000010 0.075919 0.000010 0.000010 0.000010 0.000010 0.000010 0.000010 0.000010 0.000010 0.000010 0.000010
0.000010 0.000010 0.000010 0.000010 0.000010 0.000010 0.000010 0.000010 0.000010 0.000010 0.000010 0.000010 0.000010 0.000010 0.999690 0.000010 0.000010 0.000010 0.000010 0.000010 0.000010 0.000010 0.000010 0.000010 0.000010 0.000010 0.000010 0.000010 0.000010 0.000010 0.000010 0.000010
0.000010 0.000010 0.000010 0.000010 0.000010 0.000010 0.000010 0.000010 0.000010 0.000010 0.000010 0.000011 0.000010 0.003804 0.870119 0.000010 0.000010 0.000010 0.007605 0.000010 0.000010 0.118189 0.000010 0.000010 0.000010 0.000010 0.000010 0.000011 0.000010 0.000010 0.000010 0.000010
0.000010 0.000010 0.000010 0.000010 0.000010 0.000010 0.000010 0.000010 0.000010 0.000010 0.000010 0.000010 0.000010 0.033749 0.806546 0.000010 0.000010 0.000010 0.013282 0.000010 0.000010 0.146143 0.000010 0.000010 0.000010 0.000010 0.000010 0.000010 0.000010 0.000010 0.000010 0.000010
0.000010 0.000010 0.000010 0.000010 0.000010 0.000010 0.000010 0.000010 0.000010 0.000010 0.000010 0.000010 0.000010 0.000010 0.981209 0.000010 0.000010 0.000010 0.018491 0.000010 0.000010 0.000010 0.000010 0.000010 0.000010 0.000010 0.000010 0.000010 0.000010 0.000010 0.000010 0.000010
0.000010 0.000010 0.000010 0.000010 0.000010 0.000010 0.000010 0.000010 0.000010 0.000010 0.000010 0.000010 0.000010 0.000010 0.998228 0.000010 0.000010 0.000010 0.001472 0.000010 0.000010 0.000010 0.000010 0.000010 0.000010 0.000010 0.000010 0.000010 0.000010 0.000010 0.000010 0.000010
0.000010 0.000010 0.000010 0.000010 0.000010 0.000010 0.000010 0.000010 0.000010 0.000010 0.000010 0.000010 0.000010 0.000010 0.999690 0.000010 0.000010 0.000010 0.000010 0.000010 0.000010 0.000010 0.000010 0.000010 0.000010 0.000010 0.000010 0.000010 0.000010 0.000010 0.000010 0.000010
0.000010 0.000010 0.000010 0.000010 0.000010 0.000010 0.000010 0.000010 0.000010 0.000010 0.000010 0.000010 0.000010 0.075099 0.480425 0.000010 0.000010 0.000010 0.033736 0.000010 0.000010 0.339592 0.000010 0.000010 0.005525 0.000010 0.000010 0.065362 0.000010 0.000010 0.000010 0.000010
0.000010 0.000010 0.000010 0.000010 0.000010 0.000010 0.000010 0.000010 0.000012 0.000010 0.000010 0.000010 0.000010 0.111479 0.426196 0.000010 0.000010 0.000010 0.024528 0.000010 0.000010 0.359257 0.000010 0.000010 0.003227 0.000010 0.000010 0.075051 0.000010 0.000010 0.000010 0.000010
0.000010 0.000010 0.000015 0.000010 0.000010 0.000010 0.000010 0.000010 0.000010 0.000010 0.000755 0.000010 0.000010 0.089312 0.420532 0.000010 0.000010 0.000010 0.001399 0.000010 0.000010 0.426610 0.000010 0.004542 0.000010 0.000010 0.000010 0.056592 0.000014 0.000010 0.000010 0.000010
0.000010 0.000010 0.000010 0.000010 0.000010 0.000010 0.000010 0.000010 0.000010 0.000010 0.002495 0.000010 0.000010 0.097339 0.448625 0.000010 0.000010 0.000010 0.008591 0.000010 0.000010 0.360611 0.000010 0.018905 0.000360 0.000010 0.000010 0.062835 0.000010 0.000010 0.000010 0.000010
0.000010 0.000010 0.000010 0.001042 0.000010 0.000010 0.000010 0.000010 0.000010 0.000010 0.000010 0.000010 0.000010 0.122572 0.399425 0.000010 0.000010 0.000010 0.007908 0.000010 0.000010 0.378633 0.000010 0.000010 0.006645 0.000010 0.000010 0.082041 0.001494 0.000010 0.000010 0.000010
0.000010 0.000010 0.000010 0.000010 0.000010 0.000010 0.000010 0.000010 0.000010 0.000010 0.000010 0.000010 0.000010 0.087154 0.505299 0.000010 0.000010 0.000010 0.013767 0.000010 0.000010 0.334915 0.000010 0.000010 0.000010 0.000010 0.000010 0.058595 0.000010 0.000010 0.000010 0.000010
0.000010 0.000010 0.000010 0.000010 0.000010 0.000010 0.000010 0.000010 0.000010 0.000010 0.000010 0.000010 0.000010 0.097567 0.489863 0.000010 0.000010 0.000010 0.011040 0.000010 0.000010 0.351122 0.000010 0.000010 0.000010 0.000010 0.000010 0.050137 0.000010 0.000010 0.000010 0.000010
0.000010 0.000010 0.000010 0.000010 0.000010 0.000010 0.000010 0.000010 0.000010 0.000010 0.000010 0.000010 0.000010 0.091116 0.443660 0.000010 0.000010 0.000010 0.015855 0.000010 0.000010 0.365964 0.000010 0.001207 0.013439 0.000010 0.000010 0.068509 0.000010 0.000010 0.000010 0.000010
0.000010 0.000010 0.000010 0.000010 0.000010 0.000010 0.000010 0.000010 0.000010 0.000010 0.000010 0.000010 0.000010 0.142131 0.350028 0.000010 0.000010 0.000010 0.037627 0.000010 0.000010 0.397758 0.000010 0.001218 0.000010 0.000010 0.000010 0.070978 0.000010 0.000010 0.000010 0.000010
0.002948 0.000010 0.000010 0.000010 0.000010 0.000010 0.000010 0.000010 0.000010 0.000010 0.000010 0.000010 0.000010 0.114275 0.367612 0.000010 0.000010 0.000010 0.008810 0.000010 0.000010 0.402238 0.000010 0.014390 0.001072 0.003000 0.000010 0.085423 0.000010 0.000010 0.000010 0.000010
0.000010 0.000010 0.000010 0.000010 0.000010 0.000010 0.000010 0.000010 0.000010 0.000010 0.000010 0.000010 0.000010 0.125138 0.398149 0.000010 0.000010 0.000010 0.014600 0.000010 0.000010 0.357048 0.000010 0.000010 0.011834 0.000010 0.000010 0.092971 0.000010 0.000010 0.000010 0.000010
0.000010 0.000010 0.000010 0.000010 0.000010 0.000010 0.000010 0.000012 0.000010 0.000010 0.000010 0.000010 0.000010 0.090980 0.428515 0.000010 0.000010 0.000010 0.015980 0.000010 0.000010 0.380730 0.000010 0.000010 0.000010 0.000010 0.000010 0.083524 0.000010 0.000010 0.000010 0.000010
0.001019 0.000010 0.000010 0.000010 0.000010 0.000010 0.000010 0.000010 0.000010 0.000010 0.000010 0.000010 0.000010 0.063967 0.439448 0.000010 0.000010 0.000010 0.000372 0.000010 0.000010 0.389560 0.000010 0.000010 0.006126 0.000010 0.000010 0.098017 0.001251 0.000010 0.000010 0.000010
0.005824 0.004865 0.000010 0.000010 0.000010 0.000010 0.000010 0.000010 0.000010 0.000010 0.000010 0.000010 0.000010 0.100133 0.430489 0.000010 0.000010 0.000010 0.030643 0.000010 0.000010 0.345746 0.000010 0.000010 0.000010 0.000010 0.000010 0.080421 0.001639 0.000010 0.000010 0.000010
0.005761 0.001175 0.000010 0.001074 0.000010 0.000010 0.000010 0.000010 0.000010 0.000010 0.000010 0.000010 0.000010 0.128547 0.396297 0.000010 0.000010 0.000010 0.006583 0.000010 0.000010 0.374228 0.000010 0.000010 0.005364 0.000010 0.000010 0.080740 0.000010 0.000010 0.000010 0.000010
0.010669 0.012284 0.009610 0.000010 0.000010 0.000010 0.000010 0.000010 0.000010 0.000010 0.000010 0.000010 0.000010 0.081238 0.427875 0.000010 0.008768 0.000010 0.020235 0.000010 0.000010 0.297943 0.000010 0.001044 0.022394 0.001278 0.000010 0.106460 0.000010 0.000010 0.000010 0.000010
0.001302 0.001647 0.000010 0.000010 0.000010 0.000010 0.000010 0.000010 0.000010 0.000010 0.000010 0.000010 0.000010 0.073101 0.432103 0.000010 0.000010 0.000010 0.012734 0.000010 0.000010 0.411086 0.000010 0.000010 0.007067 0.000960 0.000010 0.059764 0.000010 0.000010 0.000015 0.000010
0.000010 0.000010 0.000010 0.000010 0.000010 0.000010 0.000010 0.000010 0.000010 0.000010 0.000010 0.000010 0.000010 0.071507 0.435860 0.000010 0.000010 0.000010 0.005561 0.000010 0.000010 0.406726 0.000010 0.005157 0.005026 0.000010 0.000010 0.069913 0.000010 0.000010 0.000010 0.000010
0.000010 0.000010 0.000010 0.002417 0.000010 0.000010 0.000010 0.000010 0.000010 0.000010 0.001874 0.000010 0.000010 0.111256 0.455550 0.000010 0.000010 0.000010 0.022370 0.000010 0.000010 0.301141 0.000010 0.006185 0.000340 0.001257 0.000011 0.097388 0.000010 0.000010 0.000010 0.000010
0.001667 0.000010 0.000010 0.000010 0.000010 0.000010 0.000010 0.000010 0.000019 0.000010 0.000010 0.000010 0.000014 0.095042 0.439953 0.000010 0.000010 0.000010 0.021962 0.000010 0.000010 0.376646 0.000010 0.007078 0.000010 0.000010 0.000010 0.057390 0.000010 0.000010 0.000010 0.000010
0.000010 0.000010 0.000010 0.000010 0.000010 0.000010 0.000010 0.000010 0.000010 0.000010 0.000010 0.000010 0.000010 0.096426 0.417909 0.000010 0.000010 0.000010 0.005528 0.000010 0.000010 0.410068 0.000010 0.000010 0.008991 0.000010 0.000010 0.060817 0.000010 0.000010 0.000010 0.000010
0.000010 0.000010 0.000010 0.000010 0.000010 0.000228 0.000010 0.000010 0.000010 0.000010 0.000010 0.000010 0.000010 0.107712 0.381606 0.000010 0.000010 0.000010 0.025327 0.000010 0.000010 0.387983 0.000010 0.022464 0.000010 0.000010 0.000010 0.074431 0.000010 0.000010 0.000010 0.000010
0.000010 0.000010 0.000010 0.001725 0.000010 0.000010 0.000010 0.002959 0.000010 0.000010 0.000010 0.000010 0.000010 0.101048 0.455677 0.000010 0.000673 0.000010 0.025662 0.000014 0.000010 0.326552 0.000010 0.004235 0.003042 0.000010 0.000010 0.078203 0.000010 0.000010 0.000010 0.000010
0.000010 0.000010 0.000010 0.000010 0.000010 0.000010 0.000010 0.000010 0.000010 0.000010 0.000010 0.000010 0.000010 0.034060 0.307255 0.000010 0.000010 0.000010 0.000010 0.000010 0.000010 0.626146 0.000010 0.000010 0.000010 0.000010 0.000010 0.032259 0.000010 0.000010 0.000010 0.000010
0.000010 0.000010 0.000016 0.000010 0.000010 0.000010 0.000010 0.000010 0.000010 0.000010 0.000010 0.000010 0.000010 0.009108 0.314044 0.000010 0.000010 0.000010 0.010451 0.000010 0.000010 0.627640 0.000010 0.000010 0.000010 0.000010 0.000010 0.038480 0.000010 0.000010 0.000010 0.000010
0.000010 0.000010 0.000010 0.000010 0.000010 0.000010 0.000010 0.000010 0.000010 0.000010 0.000010 0.000010 0.000010 0.062589 0.304198 0.000010 0.000010 0.000010 0.015142 0.000010 0.000010 0.615273 0.000010 0.000010 0.000013 0.000010 0.000010 0.002521 0.000010 0.000010 0.000014 0.000010
0.000010 0.000010 0.000010 0.000010 0.000010 0.000010 0.000010 0.000010 0.000010 0.000010 0.000010 0.000010 0.000010 0.059057 0.283078 0.000010 0.000010 0.000010 0.012867 0.000010 0.000010 0.620410 0.000010 0.000010 0.000010 0.000010 0.000010 0.024318 0.000010 0.000010 0.000010 0.000010
0.000010 0.000010 0.005046 0.001844 0.000753 0.000010 0.079660 0.000010 0.000010 0.000010 0.000010 0.000010 0.008966 0.072757 0.266143 0.000010 0.000010 0.000010 0.020472 0.000010 0.000010 0.527610 0.000010 0.000010 0.000010 0.000010 0.000010 0.015679 0.000860 0.000010 0.000010 0.000010
0.000010 0.000010 0.000010 0.000010 0.000010 0.000010 0.000010 0.000010 0.000010 0.000010 0.000010 0.000010 0.000010 0.035960 0.323012 0.000010 0.000010 0.000010 0.021048 0.000010 0.000010 0.619661 0.000010 0.000010 0.000010 0.000010 0.000010 0.000049 0.000010 0.000010 0.000010 0.000010
0.000010 0.009458 0.000010 0.002571 0.000010 0.000010 0.048418 0.000613 0.000010 0.000010 0.004526 0.000010 0.001090 0.078370 0.362971 0.000010 0.000010 0.000010 0.032224 0.000010 0.000010 0.414064 0.003187 0.003294 0.005116 0.000010 0.000010 0.027760 0.000010 0.002734 0.003343 0.000111
0.000010 0.000010 0.000010 0.000010 0.000010 0.000010 0.000010 0.000010 0.000010 0.000010 0.000010 0.000010 0.000010 0.068967 0.344879 0.000010 0.000010 0.000010 0.023554 0.000010 0.000010 0.490698 0.000010 0.007881 0.000010 0.000010 0.000010 0.063760 0.000010 0.000010 0.000010 0.000010
0.000010 0.000010 0.000010 0.000010 0.000010 0.000010 0.000010 0.000010 0.000010 0.000010 0.000010 0.000010 0.000010 0.057421 0.316842 0.000010 0.000010 0.000010 0.031136 0.000010 0.000010 0.559272 0.000010 0.000010 0.000010 0.000010 0.000010 0.035058 0.000010 0.000010 0.000010 0.000010
0.000010 0.000010 0.000010 0.000010 0.000010 0.000010 0.000010 0.000010 0.000010 0.000010 0.000010 0.000010 0.000010 0.117568 0.270281 0.000010 0.000010 0.000010 0.024538 0.000010 0.000010 0.492832 0.000010 0.017279 0.007419 0.000010 0.000010 0.069831 0.000010 0.000010 0.000010 0.000010
0.000010 0.000010 0.000010 0.000010 0.000010 0.000010 0.000010 0.000010 0.000010 0.000010 0.000010 0.000010 0.000010 0.053670 0.332930 0.000010 0.000010 0.000010 0.024062 0.000010 0.000010 0.586923 0.000010 0.000010 0.002145 0.000010 0.000010 0.000010 0.000010 0.000010 0.000010 0.000010
0.000010 0.000010 0.000010 0.000010 0.000010 0.000010 0.000010 0.000010 0.000010 0.000010 0.000010 0.000010 0.000010 0.044798 0.296990 0.000010 0.000010 0.000010 0.032024 0.000010 0.000010 0.581924 0.000010 0.000010 0.003033 0.000010 0.000010 0.040970 0.000010 0.000010 0.000010 0.000010
0.000010 0.000010 0.000010 0.000010 0.000010 0.000010 0.000010 0.000010 0.000010 0.000010 0.000010 0.000010 0.000010 0.094214 0.401842 0.000010 0.000010 0.000010 0.002243 0.000010 0.000010 0.430130 0.000010 0.000010 0.000010 0.000010 0.000010 0.071300 0.000010 0.000010 0.000010 0.000010
0.000010 0.000010 0.000010 0.000010 0.000010 0.000010 0.000010 0.000010 0.000010 0.000010 0.000010 0.000010 0.000010 0.087018 0.408491 0.000010 0.000010 0.000010 0.006535 0.000010 0.000010 0.446224 0.000010 0.000010 0.000010 0.000010 0.000010 0.051461 0.000010 0.000010 0.000010 0.000010
0.000010 0.000010 0.000010 0.000010 0.000010 0.000010 0.000010 0.000010 0.000010 0.000010 0.000010 0.000010 0.000010 0.053093 0.416324 0.000010 0.000010 0.000010 0.016079 0.000010 0.000010 0.438971 0.000010 0.000010 0.000010 0.000010 0.000010 0.075256 0.000017 0.000010 0.000010 0.000010
0.000010 0.000010 0.000010 0.000010 0.000010 0.000010 0.000010 0.000010 0.000010 0.000010 0.002620 0.000010 0.000010 0.045853 0.412317 0.000010 0.000010 0.000010 0.004250 0.000010 0.000010 0.481404 0.000010 0.000010 0.000821 0.000010 0.000010 0.052486 0.000010 0.000010 0.000010 0.000010
0.000010 0.000010 0.000010 0.000010 0.000010 0.000010 0.000010 0.000010 0.000010 0.000010 0.000010 0.000010 0.000010 0.110871 0.428024 0.000010 0.000010 0.000010 0.019311 0.000010 0.000010 0.390219 0.000010 0.000010 0.000010 0.000010 0.000010 0.051305 0.000010 0.000010 0.000010 0.000010
0.000010 0.000010 0.000010 0.000010 0.000010 0.000010 0.000010 0.000010 0.000010 0.000010 0.000010 0.000010 0.000010 0.009372 0.857701 0.000010 0.000010 0.000010 0.020790 0.000010 0.000010 0.096993 0.000010 0.000010 0.000010 0.000010 0.000010 0.014873 0.000010 0.000010 0.000010 0.000010
0.000010 0.000010 0.000010 0.000010 0.000010 0.000010 0.000010 0.000010 0.000010 0.000010 0.000010 0.000010 0.000010 0.000010 0.995567 0.000010 0.000010 0.000010 0.004133 0.000010 0.000010 0.000010 0.000010 0.000010 0.000010 0.000010 0.000010 0.000010 0.000010 0.000010 0.000010 0.000010
0.000010 0.000010 0.000010 0.000010 0.000010 0.000010 0.000010 0.000010 0.000010 0.000010 0.002720 0.000010 0.000010 0.118658 0.349482 0.000010 0.000010 0.000010 0.024423 0.000010 0.000010 0.458614 0.000010 0.015193 0.006199 0.000010 0.000010 0.024471 0.000010 0.000010 0.000010 0.000010
0.000010 0.001857 0.002612 0.000010 0.000010 0.000010 0.000010 0.000010 0.001242 0.000010 0.000109 0.000010 0.000010 0.018142 0.601016 0.000010 0.000010 0.000010 0.023198 0.005323 0.003352 0.326155 0.000010 0.000010 0.001131 0.000010 0.000010 0.007854 0.007819 0.000010 0.000010 0.000010
0.000010 0.000010 0.000010 0.000010 0.000010 0.000010 0.000010 0.000010 0.000010 0.000010 0.000010 0.000010 0.000010 0.022479 0.266526 0.000010 0.000010 0.000010 0.427820 0.000010 0.000010 0.268045 0.000010 0.000010 0.000010 0.000010 0.000010 0.014860 0.000010 0.000010 0.000010 0.000010
0.000010 0.038539 0.019994 0.002280 0.009164 0.000010 0.000274 0.000010 0.000010 0.000010 0.000010 0.001265 0.000010 0.047574 0.683864 0.000010 0.000010 0.007661 0.011447 0.000010 0.000014 0.062054 0.000010 0.014006 0.000010 0.000010 0.000837 0.100858 0.000010 0.000010 0.000010 0.000010
0.000010 0.038922 0.037458 0.001305 0.008112 0.000010 0.000614 0.000010 0.003822 0.000010 0.000010 0.000010 0.000010 0.013586 0.788487 0.000010 0.000010 0.000010 0.011067 0.000010 0.000010 0.000010 0.000010 0.020008 0.000010 0.000010 0.000010 0.076410 0.000010 0.000010 0.000010 0.000010
0.000234 0.008061 0.021125 0.008293 0.000010 0.000010 0.003687 0.000010 0.000010 0.000010 0.000140 0.000010 0.000010 0.007514 0.777674 0.000010 0.000010 0.000010 0.018020 0.000010 0.000010 0.110151 0.000010 0.003301 0.015843 0.000010 0.000010 0.025768 0.000010 0.000010 0.000010 0.000010
0.000010 0.046510 0.031090 0.008298 0.000357 0.000010 0.000010 0.000010 0.002778 0.000010 0.000010 0.000010 0.000010 0.023549 0.787788 0.000010 0.000010 0.000010 0.015889 0.000010 0.000010 0.000010 0.000010 0.027081 0.000010 0.000010 0.000010 0.056440 0.000010 0.000010 0.000010 0.000010
0.000010 0.009634 0.007534 0.000010 0.000010 0.000010 0.000010 0.000864 0.000010 0.000010 0.000010 0.001733 0.000010 0.079448 0.454352 0.000010 0.000010 0.000010 0.007016 0.001029 0.000010 0.321042 0.000010 0.012725 0.000010 0.000010 0.003948 0.093450 0.006767 0.000010 0.000010 0.000276
0.020378 0.025713 0.034234 0.000010 0.000010 0.000010 0.000010 0.001229 0.000010 0.001080 0.000010 0.000010 0.000010 0.069516 0.385058 0.003831 0.000894 0.003762 0.008300 0.006187 0.000010 0.269883 0.019403 0.024801 0.008788 0.000010 0.000010 0.107165 0.004568 0.000010 0.005081 0.000010
0.016377 0.009368 0.008479 0.000010 0.000010 0.000010 0.001822 0.000010 0.000010 0.000010 0.000010 0.003773 0.004043 0.046090 0.417639 0.000010 0.000508 0.018034 0.008148 0.000010 0.000010 0.314298 0.000010 0.011055 0.020268 0.000010 0.000998 0.111862 0.002137 0.001371 0.003600 0.000010
0.000010 0.035704 0.039672 0.003566 0.002403 0.000010 0.001726 0.006734 0.000286 0.000010 0.001320 0.000010 0.000010 0.005762 0.676787 0.000010 0.000010 0.000010 0.004895 0.000010 0.000612 0.087912 0.000010 0.042669 0.000010 0.002587 0.002072 0.081952 0.003200 0.000010 0.000010 0.000010
0.019613 0.027182 0.020498 0.000010 0.005588 0.000010 0.009475 0.000010 0.002025 0.000010 0.000010 0.005952 0.009419 0.074612 0.592055 0.000010 0.000010 0.000010 0.007419 0.000010 0.000010 0.117144 0.000010 0.006953 0.000010 0.002204 0.000010 0.092072 0.004224 0.000010 0.000010 0.003415
0.007560 0.039637 0.026891 0.007107 0.000010 0.000010 0.002444 0.000010 0.000010 0.000010 0.000099 0.000010 0.000010 0.074193 0.745948 0.000010 0.000010 0.002299 0.004430 0.000321 0.000010 0.000010 0.000010 0.010871 0.000010 0.000010 0.000010 0.078011 0.000010 0.000010 0.000010 0.000010
0.034408 0.018357 0.018649 0.000010 0.011450 0.000010 0.000010 0.006809 0.000010 0.000010 0.000010 0.000010 0.002253 0.061610 0.458251 0.001141 0.000010 0.001947 0.005744 0.000010 0.002253 0.252148 0.001339 0.001429 0.000010 0.000010 0.000010 0.118568 0.000010 0.003496 0.000010 0.000010
0.027646 0.008324 0.030737 0.010343 0.001527 0.000010 0.002606 0.001660 0.002715 0.000010 0.000010 0.000985 0.007503 0.035688 0.416234 0.000010 0.000013 0.000010 0.006488 0.003234 0.000010 0.342751 0.014214 0.009490 0.000545 0.000010 0.004895 0.055225 0.006118 0.000010 0.008827 0.002154
0.000010 0.000010 0.000010 0.000010 0.000010 0.000010 0.000010 0.000010 0.000010 0.000010 0.000010 0.000010 0.000010 0.000010 0.000010 0.000010 0.000010 0.000010 0.000010 0.000010 0.000010 0.000010 0.000010 0.000010 0.000010 0.000010 0.000010 0.000010 0.999690 0.000010 0.000010 0.000010
0.000010 0.000010 0.000010 0.000010 0.000010 0.000010 0.000010 0.000010 0.000010 0.000010 0.000010 0.000010 0.000010 0.000010 0.000010 0.000010 0.000010 0.000010 0.000010 0.000010 0.000010 0.000010 0.000010 0.000010 0.000010 0.000010 0.000010 0.000010 0.999690 0.000010 0.000010 0.000010
0.000010 0.000010 0.000010 0.000010 0.000010 0.000010 0.000010 0.000010 0.000010 0.000010 0.000010 0.000010 0.000010 0.000010 0.000010 0.000010 0.000010 0.000010 0.000010 0.000010 0.000010 0.000010 0.000010 0.000010 0.000010 0.000010 0.000010 0.000010 0.999690 0.000010 0.000010 0.000010
0.000010 0.000010 0.000010 0.000010 0.000010 0.000010 0.000010 0.000010 0.000010 0.000010 0.000010 0.000010 0.000010 0.000010 0.000010 0.000010 0.000010 0.000010 0.000010 0.000010 0.000010 0.000010 0.000010 0.000010 0.000010 0.000010 0.000010 0.000010 0.999690 0.000010 0.000010 0.000010
0.000010 0.000010 0.000010 0.000010 0.000010 0.000010 0.000010 0.000010 0.000010 0.000010 0.000010 0.000010 0.000010 0.000010 0.000010 0.000010 0.000010 0.000010 0.000010 0.000010 0.000010 0.000010 0.000010 0.000010 0.000010 0.000010 0.000010 0.000010 0.999690 0.000010 0.000010 0.000010
0.000010 0.000010 0.000010 0.000010 0.000010 0.000010 0.000010 0.000010 0.000010 0.000010 0.000010 0.000010 0.000010 0.000010 0.000010 0.000010 0.000010 0.000010 0.000010 0.000010 0.000010 0.000010 0.000010 0.000010 0.000010 0.000010 0.000010 0.000010 0.999690 0.000010 0.000010 0.000010
0.000010 0.000010 0.000010 0.000010 0.000010 0.000010 0.000010 0.000010 0.000010 0.000010 0.000010 0.000010 0.000010 0.000010 0.000010 0.000010 0.000010 0.000010 0.000010 0.000010 0.000010 0.000010 0.000010 0.000010 0.000010 0.000010 0.000010 0.000010 0.999690 0.000010 0.000010 0.000010
0.000010 0.000010 0.000010 0.008618 0.000010 0.000010 0.000010 0.000010 0.000010 0.000010 0.000010 0.000010 0.000010 0.000010 0.000010 0.000010 0.000010 0.000010 0.000010 0.000010 0.000010 0.000010 0.000010 0.000010 0.000010 0.000010 0.000010 0.000010 0.991082 0.000010 0.000010 0.000010
0.000010 0.000010 0.000010 0.000010 0.000010 0.000010 0.000010 0.000010 0.000010 0.000010 0.000010 0.000010 0.000010 0.000010 0.000010 0.000010 0.000010 0.000010 0.000010 0.000010 0.000010 0.000010 0.000010 0.000010 0.000010 0.000010 0.000010 0.000010 0.999690 0.000010 0.000010 0.000010
0.000010 0.000010 0.000010 0.000010 0.000010 0.000010 0.000010 0.000010 0.000010 0.000010 0.000010 0.000010 0.000010 0.000010 0.000010 0.000010 0.000010 0.000010 0.000010 0.000010 0.000010 0.000010 0.000010 0.000010 0.000010 0.000010 0.000010 0.000010 0.999690 0.000010 0.000010 0.000010
0.000010 0.000010 0.000010 0.004737 0.001775 0.000010 0.000010 0.000010 0.000010 0.000010 0.000010 0.000010 0.000010 0.000010 0.000010 0.000010 0.000010 0.000010 0.000010 0.000010 0.000010 0.000010 0.000010 0.000010 0.000010 0.000010 0.000010 0.000010 0.993198 0.000010 0.000010 0.000010
0.000010 0.000010 0.000010 0.000010 0.000010 0.000010 0.000010 0.000010 0.000010 0.000010 0.000010 0.000010 0.000010 0.000010 0.000010 0.000010 0.000010 0.000010 0.000010 0.000010 0.000010 0.000010 0.000010 0.000010 0.000010 0.000010 0.000010 0.000010 0.999690 0.000010 0.000010 0.000010
0.000010 0.000010 0.000010 0.000010 0.000010 0.000010 0.000010 0.000010 0.000010 0.000010 0.000010 0.000010 0.000010 0.000010 0.000010 0.000010 0.000010 0.000010 0.000010 0.000010 0.000010 0.000010 0.000010 0.000010 0.000010 0.000010 0.000010 0.000010 0.999690 0.000010 0.000010 0.000010
0.000010 0.000010 0.000010 0.000010 0.000010 0.000010 0.000010 0.000010 0.000010 0.000010 0.000010 0.000010 0.000010 0.000010 0.000010 0.000010 0.000010 0.000010 0.000010 0.000010 0.000010 0.000010 0.000010 0.000010 0.000010 0.000010 0.000010 0.000010 0.999690 0.000010 0.000010 0.000010
0.000010 0.000010 0.000010 0.000010 0.000010 0.000010 0.000010 0.000010 0.000010 0.000010 0.000010 0.000010 0.000010 0.000010 0.000010 0.000010 0.000010 0.000010 0.000010 0.000010 0.000010 0.000010 0.000010 0.000010 0.000010 0.000010 0.000010 0.000010 0.999690 0.000010 0.000010 0.000010
0.000010 0.000010 0.000010 0.000010 0.000010 0.000010 0.000010 0.000010 0.000010 0.000010 0.000010 0.000010 0.000010 0.000010 0.000010 0.000010 0.000010 0.000010 0.000010 0.000010 0.000010 0.000010 0.000010 0.000010 0.000010 0.000010 0.000010 0.000010 0.999690 0.000010 0.000010 0.000010
0.000010 0.000010 0.000010 0.000010 0.000010 0.000010 0.000010 0.000010 0.000010 0.000010 0.000010 0.000010 0.000010 0.000010 0.000010 0.000010 0.000010 0.000010 0.000010 0.000010 0.000010 0.000010 0.000010 0.000010 0.000010 0.000010 0.000010 0.000010 0.999690 0.000010 0.000010 0.000010
0.000010 0.000010 0.000010 0.000010 0.000010 0.000010 0.000010 0.000010 0.000010 0.000010 0.000010 0.000010 0.000010 0.000010 0.000010 0.000010 0.000010 0.000010 0.000010 0.000010 0.000010 0.000010 0.000010 0.000010 0.000010 0.000010 0.000011 0.000010 0.999689 0.000010 0.000010 0.000010
0.000010 0.000010 0.000010 0.000010 0.000010 0.000010 0.000010 0.000010 0.000010 0.000010 0.000010 0.000010 0.000010 0.009932 0.000010 0.000010 0.000010 0.000010 0.000010 0.000010 0.000010 0.000505 0.000010 0.000010 0.000010 0.000010 0.000010 0.000010 0.989273 0.000010 0.000010 0.000010
0.000010 0.000010 0.000010 0.000010 0.000010 0.000010 0.000010 0.000010 0.000010 0.000010 0.000010 0.000010 0.000010 0.000010 0.000010 0.000010 0.000010 0.000010 0.000010 0.000010 0.000010 0.000010 0.000010 0.000010 0.000010 0.000010 0.000010 0.000010 0.999690 0.000010 0.000010 0.000010
0.007247 0.000010 0.000010 0.000010 0.000010 0.013494 0.000010 0.000010 0.000010 0.381461 0.000010 0.000010 0.008476 0.000010 0.000010 0.000010 0.000010 0.000010 0.000010 0.000010 0.003255 0.362053 0.000010 0.000010 0.000010 0.000636 0.000010 0.004435 0.000010 0.000010 0.000010 0.218714
0.011206 0.000010 0.000010 0.000010 0.000010 0.006874 0.000010 0.000010 0.000010 0.439476 0.000010 0.000010 0.000203 0.016908 0.021289 0.000010 0.000010 0.007631 0.003635 0.000010 0.000010 0.256614 0.000010 0.000010 0.020126 0.000010 0.000011 0.000010 0.000010 0.004497 0.029931 0.181419
0.012066 0.000010 0.016242 0.000010 0.000180 0.000010 0.003179 0.030450 0.000010 0.357397 0.003140 0.000010 0.009143 0.047259 0.045871 0.000010 0.007037 0.000451 0.014238 0.000010 0.000010 0.179218 0.000010 0.000010 0.007239 0.000010 0.000010 0.005235 0.000010 0.023964 0.000010 0.237554
0.000010 0.000010 0.000010 0.000010 0.003103 0.000010 0.000010 0.000010 0.000010 0.457401 0.000010 0.000010 0.000010 0.000017 0.006693 0.000010 0.000010 0.000010 0.008536 0.000010 0.000549 0.302312 0.000010 0.000010 0.000010 0.000010 0.000010 0.000010 0.000010 0.000010 0.023660 0.197499
0.000010 0.000010 0.000010 0.000010 0.000010 0.000010 0.000010 0.000010 0.000010 0.454516 0.000010 0.000010 0.000010 0.052399 0.000010 0.000010 0.000010 0.000010 0.000010 0.000010 0.000010 0.276526 0.000010 0.000010 0.000010 0.008353 0.000010 0.006233 0.000010 0.000010 0.000010 0.201713
0.000010 0.000010 0.000010 0.004086 0.000010 0.020944 0.000010 0.000010 0.000010 0.420753 0.000010 0.000010 0.002268 0.000012 0.000010 0.000010 0.000010 0.000010 0.009385 0.000010 0.000010 0.324529 0.000010 0.000010 0.000010 0.000010 0.003266 0.000010 0.000010 0.001290 0.000010 0.213246
0.018010 0.000010 0.000010 0.000010 0.000920 0.000010 0.000010 0.000010 0.003233 0.449156 0.000010 0.000010 0.000010 0.008672 0.000010 0.000010 0.009194 0.003843 0.000010 0.007001 0.000010 0.261225 0.000010 0.000010 0.000010 0.006546 0.000010 0.000010 0.000010 0.007840 0.048218 0.175953
0.000010 0.000010 0.002527 0.000010 0.006739 0.062168 0.005919 0.000010 0.000010 0.351166 0.000010 0.000010 0.000010 0.000457 0.000010 0.000010 0.001004 0.000010 0.013104 0.000010 0.000010 0.282906 0.069925 0.000010 0.000010 0.000070 0.000010 0.000010 0.000010 0.006531 0.021294 0.176009
0.000010 0.006282 0.007421 0.000010 0.000010 0.010462 0.000010 0.012085 0.000010 0.362106 0.000456 0.019246 0.012870 0.021382 0.000010 0.001674 0.000010 0.000010 0.000010 0.029210 0.010545 0.222863 0.020546 0.000010 0.000942 0.000010 0.000010 0.003410 0.006814 0.026367 0.065425 0.159772
0.000010 0.000010 0.000010 0.000010 0.000010 0.000010 0.000010 0.014365 0.000010 0.380907 0.000010 0.000010 0.015964 0.000010 0.063922 0.000010 0.000010 0.000010 0.008378 0.000010 0.000010 0.266429 0.000010 0.000010 0.002228 0.000010 0.000010 0.000010 0.000010 0.034160 0.000010 0.213417
0.000010 0.000010 0.003326 0.003476 0.000010 0.023201 0.003477 0.000010 0.000010 0.406311 0.000010 0.001829 0.022366 0.000010 0.006210 0.000010 0.000010 0.000010 0.006527 0.000010 0.003413 0.309154 0.003575 0.000010 0.000010 0.000010 0.000010 0.000010 0.000010 0.003365 0.005389 0.198213
0.000010 0.000010 0.000010 0.000010 0.000010 0.028846 0.000010 0.000010 0.000892 0.442672 0.000010 0.000010 0.000010 0.013302 0.000010 0.000010 0.000010 0.000010 0.003611 0.000010 0.000010 0.299866 0.000010 0.000010 0.000010 0.006701 0.000010 0.000010 0.000010 0.021727 0.000010 0.182152
0.000010 0.000010 0.000010 0.000010 0.001569 0.000010 0.000010 0.002631 0.000010 0.406892 0.002063 0.004581 0.001616 0.044992 0.000010 0.000010 0.000010 0.000010 0.023566 0.000010 0.008756 0.308947 0.000010 0.000010 0.001007 0.013033 0.000010 0.000010 0.000010 0.000010 0.000010 0.180156
0.000010 0.000010 0.000010 0.000010 0.000010 0.000010 0.000010 0.000010 0.000010 0.462532 0.000010 0.000010 0.000010 0.011175 0.000010 0.000010 0.000010 0.000010 0.000010 0.000010 0.000010 0.330019 0.000017 0.000010 0.000010 0.004232 0.000010 0.000010 0.000010 0.001640 0.023716 0.166429
0.000010 0.000010 0.000010 0.000010 0.006857 0.000010 0.001346 0.000010 0.000010 0.420787 0.000010 0.000010 0.001074 0.000010 0.000010 0.000010 0.000010 0.000010 0.000010 0.000010 0.000010 0.355623 0.000010 0.000010 0.000010 0.000010 0.000010 0.000010 0.000010 0.000010 0.000010 0.214054
0.000010 0.000010 0.000010 0.000010 0.007424 0.000010 0.002827 0.000010 0.000010 0.460947 0.000010 0.000010 0.010680 0.000010 0.000010 0.000010 0.000010 0.000010 0.006197 0.000010 0.000010 0.315923 0.000010 0.000010 0.000010 0.000010 0.000010 0.000010 0.000010 0.001339 0.000010 0.194423
0.000011 0.000010 0.000010 0.000010 0.000010 0.000010 0.000010 0.000010 0.009739 0.411243 0.000010 0.000010 0.000010 0.013290 0.000010 0.000010 0.000010 0.011806 0.014390 0.000010 0.000010 0.324761 0.012729 0.000010 0.000010 0.000010 0.002182 0.000010 0.000010 0.000010 0.000010 0.199630
0.000010 0.000010 0.000010 0.000010 0.010319 0.001450 0.000010 0.000010 0.000010 0.388111 0.000010 0.004070 0.000010 0.000010 0.000010 0.000010 0.000010 0.000010 0.000010 0.000010 0.022943 0.293452 0.008674 0.000010 0.000010 0.000010 0.009774 0.000010 0.000010 0.024434 0.024414 0.212149
0.000118 0.014758 0.002764 0.000010 0.000010 0.000010 0.010204 0.000010 0.000010 0.387122 0.000010 0.000010 0.003611 0.008263 0.000010 0.000010 0.000010 0.000010 0.009986 0.000010 0.000010 0.317256 0.002856 0.000010 0.000010 0.000010 0.000010 0.000010 0.000010 0.029279 0.000010 0.213584
0.000010 0.000010 0.000010 0.000010 0.003876 0.000010 0.009665 0.000772 0.000010 0.384851 0.000010 0.025288 0.000010 0.049063 0.000010 0.000010 0.000010 0.010618 0.000010 0.000215 0.000010 0.313914 0.000010 0.000010 0.000010 0.000010 0.000010 0.003604 0.000010 0.000010 0.001378 0.196556
0.000010 0.006736 0.000010 0.001017 0.000010 0.007026 0.004510 0.000010 0.004282 0.087969 0.002885 0.021946 0.000010 0.031824 0.026910 0.007853 0.001420 0.000719 0.017592 0.000010 0.003902 0.258873 0.017487 0.001295 0.000010 0.004895 0.009492 0.001583 0.000010 0.055095 0.026633 0.397977
0.000010 0.000010 0.000010 0.000010 0.000010 0.003353 0.001630 0.000010 0.000010 0.063350 0.000010 0.000454 0.010105 0.051723 0.031893 0.011679 0.005410 0.016683 0.000010 0.000010 0.000010 0.256284 0.000010 0.000010 0.000010 0.000010 0.000010 0.000010 0.000010 0.063296 0.046620 0.437342
0.024560 0.010832 0.002120 0.000014 0.000010 0.000014 0.000986 0.000010 0.000010 0.103124 0.000010 0.020147 0.004902 0.001584 0.000010 0.000010 0.001883 0.008965 0.007719 0.021271 0.019860 0.287247 0.000010 0.000010 0.004211 0.006262 0.012610 0.000010 0.000010 0.062009 0.023802 0.375779
0.009596 0.000010 0.000010 0.000016 0.004018 0.265806 0.000010 0.000010 0.000010 0.044188 0.007385 0.005734 0.000010 0.015477 0.000010 0.000010 0.000010 0.000010 0.013644 0.016198 0.000010 0.196029 0.000011 0.000010 0.002547 0.000010 0.016449 0.010192 0.007257 0.038848 0.035397 0.311079
0.042236 0.000010 0.000010 0.000010 0.000010 0.000010 0.013587 0.000010 0.000010 0.063592 0.005839 0.000010 0.000204 0.055590 0.000010 0.000010 0.000010 0.002109 0.000010 0.020471 0.000010 0.233183 0.000010 0.000010 0.002022 0.009737 0.011930 0.000010 0.000010 0.080404 0.032736 0.426190
0.000010 0.000010 0.008356 0.000010 0.000010 0.010536 0.001376 0.013935 0.006800 0.092657 0.003206 0.003187 0.000010 0.066964 0.000010 0.000010 0.000010 0.024533 0.000010 0.022477 0.000207 0.250868 0.000010 0.000010 0.023036 0.000010 0.000010 0.000010 0.003835 0.035180 0.046045 0.386661
0.000010 0.007492 0.001796 0.000010 0.000010 0.018965 0.000010 0.011422 0.000010 0.098342 0.000010 0.015361 0.006676 0.039837 0.000010 0.009917 0.000010 0.000716 0.000010 0.000010 0.003420 0.289524 0.000010 0.000010 0.000010 0.000010 0.013588 0.000010 0.000010 0.052308 0.019481 0.410996
0.002379 0.000010 0.000010 0.000010 0.000010 0.000010 0.005600 0.000010 0.000010 0.098613 0.000156 0.027264 0.007356 0.035895 0.000010 0.000010 0.000010 0.000010 0.022679 0.009520 0.000010 0.213680 0.000010 0.000010 0.000010 0.000010 0.000010 0.000010 0.000010 0.080713 0.041357 0.454599
0.000010 0.000010 0.000010 0.000010 0.000010 0.016725 0.013051 0.000010 0.000010 0.046788 0.000010 0.000010 0.011405 0.087320 0.026385 0.000010 0.000010 0.000010 0.000010 0.000010 0.005540 0.212346 0.000010 0.005930 0.000010 0.000010 0.000010 0.000010 0.000010 0.055041 0.055540 0.463728
0.000010 0.000010 0.006918 0.000010 0.006889 0.000010 0.000010 0.000010 0.000010 0.045987 0.000010 0.003729 0.005740 0.027408 0.000010 0.000010 0.000010 0.001595 0.009902 0.000010 0.005068 0.237670 0.000010 0.000010 0.000010 0.000010 0.000010 0.000010 0.000010 0.071884 0.118327 0.458692
0.000010 0.000010 0.000010 0.000010 0.000010 0.004033 0.007314 0.000010 0.000010 0.091880 0.003238 0.000010 0.008759 0.001830 0.000701 0.000010 0.015053 0.000010 0.012921 0.000010 0.004572 0.287777 0.026223 0.000010 0.000010 0.000817 0.005224 0.000010 0.000010 0.097343 0.013807 0.418357
0.000010 0.000010 0.000010 0.000010 0.000010 0.000010 0.000010 0.000010 0.000010 0.104957 0.000010 0.007592 0.000010 0.038633 0.000010 0.000010 0.000010 0.014225 0.005878 0.000010 0.022394 0.291131 0.000010 0.000010 0.000010 0.000010 0.009925 0.000010 0.000010 0.053230 0.061657 0.390169
0.034876 0.000010 0.000010 0.000010 0.000010 0.009670 0.000010 0.000010 0.000010 0.043069 0.001531 0.003431 0.000010 0.000010 0.000010 0.000010 0.000010 0.009993 0.000010 0.000010 0.000010 0.295243 0.000010 0.000010 0.000010 0.000010 0.000010 0.000010 0.003339 0.116683 0.066058 0.415898
0.024875 0.000010 0.000010 0.000010 0.000010 0.000010 0.000010 0.000010 0.000010 0.070207 0.000010 0.000010 0.000010 0.000010 0.000010 0.000010 0.000010 0.000010 0.000010 0.000010 0.002741 0.311488 0.000010 0.000010 0.000010 0.000010 0.000010 0.000010 0.006140 0.115650 0.059990 0.408669
0.035848 0.000010 0.000010 0.000010 0.000010 0.000010 0.010265 0.000010 0.000010 0.065174 0.000010 0.000010 0.000010 0.045438 0.000010 0.011476 0.000010 0.000010 0.000010 0.000010 0.006290 0.228643 0.036118 0.000010 0.000010 0.000010 0.020008 0.000010 0.000010 0.064875 0.041432 0.434235
0.031220 0.000010 0.000010 0.000010 0.000010 0.000010 0.000010 0.000010 0.000010 0.083978 0.000010 0.000010 0.000010 0.002801 0.000010 0.000010 0.000010 0.000010 0.000010 0.005288 0.001239 0.345879 0.000010 0.000010 0.010440 0.000010 0.000010 0.000010 0.000689 0.083472 0.019575 0.415209
0.000010 0.000010 0.000010 0.000010 0.000010 0.000010 0.011791 0.000010 0.000010 0.060150 0.000010 0.000010 0.013692 0.006623 0.069663 0.001754 0.000010 0.011715 0.012532 0.021258 0.000249 0.230711 0.003328 0.002985 0.000010 0.000010 0.008707 0.000010 0.000863 0.050822 0.055598 0.437419
0.000010 0.000010 0.000010 0.000010 0.000010 0.000010 0.015023 0.000010 0.005294 0.049979 0.001727 0.000010 0.000010 0.038665 0.000010 0.000010 0.007055 0.000010 0.002201 0.000010 0.012239 0.252814 0.068500 0.000010 0.000010 0.000010 0.008384 0.000010 0.000010 0.057423 0.049030 0.431485
0.008674 0.009193 0.001473 0.000010 0.000010 0.108399 0.001379 0.000010 0.000010 0.045686 0.005590 0.023412 0.022854 0.065824 0.000010 0.000010 0.062340 0.015864 0.004187 0.018013 0.005150 0.154500 0.046765 0.000010 0.002642 0.000010 0.000010 0.000010 0.000010 0.061767 0.020572 0.315609
0.000010 0.000010 0.000010 0.000010 0.000010 0.000010 0.000010 0.000010 0.000010 0.106998 0.001671 0.000010 0.020781 0.026405 0.000010 0.000010 0.000010 0.000010 0.010023 0.024240 0.000010 0.258375 0.000010 0.000010 0.018659 0.000010 0.000010 0.000010 0.000010 0.031098 0.100474 0.401066
0.016858 0.000010 0.002744 0.000010 0.000010 0.033996 0.013629 0.000010 0.000010 0.043166 0.004009 0.000010 0.005460 0.221746 0.047200 0.000010 0.033270 0.000010 0.003843 0.310223 0.010963 0.036143 0.005303 0.000010 0.021640 0.000010 0.033051 0.000010 0.019576 0.003060 0.007217 0.126791
0.000010 0.009392 0.001201 0.000010 0.000010 0.035171 0.002627 0.000010 0.000010 0.025157 0.000533 0.006842 0.000010 0.057317 0.114432 0.002841 0.017596 0.004091 0.013247 0.327453 0.017691 0.081476 0.018055 0.019879 0.000010 0.000010 0.009151 0.022340 0.031907 0.038450 0.000010 0.143062
0.000010 0.015833 0.000010 0.000010 0.000360 0.000010 0.000010 0.008880 0.004227 0.000010 0.000010 0.012987 0.013648 0.164361 0.083662 0.009027 0.030553 0.005646 0.005807 0.258716 0.005396 0.170448 0.074101 0.033234 0.001540 0.000010 0.001924 0.000010 0.000010 0.009683 0.018569 0.071297
0.000010 0.016994 0.010959 0.000010 0.000010 0.008013 0.005337 0.003793 0.000010 0.000010 0.000010 0.036855 0.007787 0.240800 0.000010 0.016694 0.007798 0.039540 0.011985 0.248821 0.002672 0.127051 0.033820 0.000010 0.000010 0.005298 0.018663 0.000010 0.000010 0.017325 0.018065 0.121620
0.049309 0.016723 0.000010 0.001685 0.000696 0.000010 0.000590 0.000010 0.000010 0.005877 0.000010 0.017641 0.000010 0.156336 0.000010 0.005669 0.032601 0.010835 0.012296 0.300866 0.022873 0.157141 0.078862 0.000011 0.006867 0.000010 0.025217 0.000010 0.005386 0.011571 0.000010 0.080848
0.000010 0.000010 0.003370 0.004713 0.000010 0.000010 0.000010 0.009551 0.000010 0.033724 0.000010 0.022489 0.021131 0.198752 0.010101 0.026222 0.006150 0.007935 0.012880 0.332827 0.004058 0.057423 0.063596 0.000010 0.000010 0.000444 0.028427 0.000010 0.002316 0.034626 0.000010 0.119153
0.017346 0.011916 0.000010 0.000010 0.003567 0.008567 0.000010 0.043079 0.005584 0.028650 0.000010 0.047971 0.000010 0.211463 0.036073 0.000637 0.000011 0.000010 0.000010 0.338158 0.007799 0.038745 0.061105 0.014784 0.000010 0.000010 0.000010 0.000010 0.000010 0.016668 0.017674 0.090083
0.000010 0.007231 0.009041 0.000010 0.000010 0.000010 0.000010 0.011466 0.000010 0.000010 0.000010 0.006897 0.005851 0.167479 0.045670 0.032205 0.002813 0.023393 0.007807 0.292966 0.000010 0.116473 0.107190 0.000010 0.000010 0.009752 0.013708 0.011886 0.008657 0.002132 0.000010 0.117264
0.022518 0.000010 0.003018 0.000010 0.000631 0.000010 0.000013 0.015646 0.009559 0.039083 0.011822 0.019577 0.000010 0.155195 0.063522 0.000010 0.013395 0.008350 0.011936 0.242564 0.026420 0.132087 0.049356 0.000010 0.000010 0.000010 0.003654 0.009825 0.000010 0.015045 0.027340 0.119353
0.000010 0.019433 0.017231 0.000010 0.000010 0.000010 0.000010 0.015317 0.000010 0.052079 0.000010 0.006942 0.002264 0.243038 0.025663 0.012522 0.037177 0.009949 0.017073 0.256739 0.006188 0.119729 0.036924 0.000010 0.000010 0.000183 0.000010 0.000010 0.000010 0.009824 0.014528 0.097077
0.000010 0.015182 0.008269 0.000010 0.000010 0.028203 0.009410 0.002905 0.000010 0.023762 0.000010 0.005948 0.011160 0.303399 0.021485 0.006373 0.027826 0.041971 0.004195 0.272556 0.000014 0.016602 0.054935 0.006352 0.000010 0.007918 0.000010 0.000011 0.000010 0.010915 0.019224 0.101304
0.000687 0.012621 0.015392 0.001118 0.000010 0.010464 0.014263 0.008784 0.000010 0.037065 0.004834 0.015424 0.006148 0.218387 0.008864 0.011330 0.008096 0.009091 0.010681 0.300020 0.019104 0.072003 0.045257 0.018469 0.000010 0.000010 0.023124 0.014192 0.000010 0.000010 0.000010 0.114511
0.000010 0.000010 0.000010 0.000010 0.000010 0.005857 0.021415 0.034212 0.032036 0.000010 0.000010 0.031714 0.007392 0.067810 0.020583 0.004767 0.050435 0.020758 0.000010 0.248994 0.017463 0.218083 0.050854 0.000010 0.011322 0.000010 0.023938 0.024516 0.000010 0.012030 0.000010 0.095702
0.010227 0.015568 0.009931 0.000010 0.004289 0.010267 0.000010 0.023107 0.000010 0.028855 0.009408 0.022625 0.010386 0.083497 0.054519 0.000010 0.014415 0.021100 0.001618 0.273447 0.020430 0.177640 0.066381 0.000010 0.000010 0.000010 0.014202 0.000010 0.000010 0.020406 0.000010 0.107582
0.069586 0.027838 0.000010 0.000010 0.000010 0.004614 0.014365 0.002497 0.000010 0.019667 0.004259 0.026096 0.006882 0.148839 0.030563 0.012234 0.011395 0.040401 0.000010 0.276829 0.005680 0.124588 0.037139 0.000010 0.000010 0.000010 0.000010 0.004566 0.000010 0.000010 0.023477 0.108376
0.000010 0.009040 0.004459 0.000010 0.000438 0.021202 0.000010 0.000010 0.008573 0.000332 0.000010 0.000010 0.001544 0.185294 0.087072 0.002581 0.056462 0.041723 0.006232 0.250155 0.025621 0.027561 0.042776 0.000010 0.007492 0.000010 0.021717 0.022835 0.006542 0.051627 0.017501 0.101142
0.000010 0.014708 0.007856 0.000010 0.000010 0.000010 0.015117 0.021209 0.000012 0.000656 0.000010 0.003379 0.004934 0.162191 0.018353 0.004363 0.043156 0.035071 0.004349 0.242877 0.000010 0.134416 0.073555 0.043062 0.000010 0.000010 0.020185 0.033701 0.000010 0.033570 0.000010 0.083178
0.000010 0.002036 0.008441 0.000010 0.008990 0.000010 0.010381 0.000534 0.004351 0.000010 0.000292 0.013846 0.000010 0.269724 0.000010 0.027547 0.031661 0.016286 0.000010 0.352139 0.000010 0.056348 0.076148 0.000010 0.003505 0.002448 0.000010 0.000010 0.000010 0.012396 0.014541 0.088268
0.000010 0.007702 0.007436 0.000010 0.000010 0.000010 0.000010 0.008172 0.000018 0.001541 0.000010 0.019596 0.000010 0.207054 0.071471 0.019537 0.022890 0.024607 0.000010 0.302751 0.000010 0.084387 0.059861 0.000010 0.000010 0.000010 0.029532 0.000010 0.000010 0.026741 0.014347 0.092218
0.000010 0.020373 0.000010 0.000010 0.002691 0.022253 0.000010 0.024076 0.000010 0.040908 0.002298 0.042608 0.006734 0.180406 0.000269 0.000010 0.044124 0.043702 0.000010 0.282816 0.009158 0.092976 0.016082 0.030752 0.000010 0.000010 0.014556 0.000010 0.000010 0.027246 0.003415 0.092449
0.157769 0.000010 0.000010 0.021410 0.030223 0.000010 0.000010 0.000010 0.000010 0.000010 0.000010 0.000010 0.000010 0.013528 0.006052 0.000010 0.000010 0.000010 0.003411 0.000010 0.000010 0.000010 0.000010 0.355858 0.091117 0.076700 0.000010 0.000010 0.243712 0.000010 0.000010 0.000010
0.211568 0.000010 0.000010 0.000162 0.023851 0.000010 0.000010 0.000010 0.009049 0.000010 0.000010 0.000010 0.000010 0.000010 0.000010 0.000010 0.000010 0.000010 0.000010 0.000010 0.000010 0.000010 0.000010 0.336819 0.049957 0.109760 0.000010 0.000010 0.258593 0.000010 0.000010 0.000010
0.151852 0.000010 0.000010 0.022205 0.010927 0.000010 0.000010 0.000010 0.000010 0.000010 0.000010 0.000010 0.000010 0.000010 0.000010 0.000010 0.000010 0.000010 0.000010 0.000010 0.000010 0.000010 0.000010 0.343174 0.071885 0.103949 0.000010 0.000010 0.295757 0.000010 0.000010 0.000010
0.161716 0.000010 0.000010 0.024066 0.021821 0.000010 0.000010 0.000010 0.000010 0.000010 0.000010 0.000010 0.000010 0.000010 0.000010 0.000010 0.000010 0.000010 0.000019 0.000010 0.000010 0.000010 0.000010 0.333077 0.046672 0.083844 0.000019 0.000010 0.328536 0.000010 0.000010 0.000010
0.160598 0.000010 0.000010 0.010831 0.034030 0.000010 0.000010 0.000010 0.000010 0.000010 0.000010 0.000010 0.000010 0.000010 0.000010 0.000010 0.000010 0.000010 0.000011 0.000010 0.000010 0.000012 0.000010 0.315610 0.055653 0.108255 0.000010 0.000010 0.314771 0.000010 0.000010 0.000010
0.148493 0.000010 0.000010 0.021939 0.032308 0.000010 0.000010 0.000010 0.000010 0.000010 0.000010 0.000010 0.000010 0.000010 0.000010 0.000010 0.000010 0.000010 0.000010 0.000010 0.000010 0.000010 0.000010 0.297027 0.071904 0.117746 0.000010 0.000010 0.310334 0.000010 0.000010 0.000010
0.178950 0.000010 0.000010 0.024558 0.034176 0.000010 0.000010 0.000010 0.000010 0.000010 0.000010 0.000010 0.000010 0.000010 0.000010 0.000010 0.000010 0.000010 0.000010 0.000010 0.000010 0.000010 0.000010 0.306326 0.051735 0.098323 0.000010 0.000010 0.305682 0.000010 0.000010 0.000010
0.183359 0.000010 0.000010 0.040049 0.007138 0.000010 0.000010 0.000010 0.000010 0.000010 0.000010 0.000010 0.000010 0.000010 0.000010 0.000010 0.000010 0.000010 0.000010 0.000010 0.000010 0.000010 0.000010 0.339001 0.068857 0.071220 0.000010 0.000010 0.290126 0.000010 0.000010 0.000010
0.165123 0.000010 0.000010 0.024967 0.010272 0.000010 0.000010 0.000010 0.011114 0.000010 0.000010 0.000010 0.000010 0.000010 0.000010 0.000010 0.000010 0.000010 0.000010 0.000010 0.000010 0.000010 0.000010 0.376348 0.089874 0.061111 0.000010 0.000010 0.260952 0.000010 0.000010 0.000010
0.130577 0.000010 0.000010 0.019338 0.054505 0.000010 0.000010 0.000010 0.012972 0.000010 0.000010 0.000010 0.000010 0.000010 0.000010 0.000010 0.000010 0.000010 0.000010 0.000010 0.000010 0.000010 0.000010 0.353830 0.068384 0.080599 0.000010 0.000010 0.279554 0.000010 0.000010 0.000010
0.177103 0.000010 0.000010 0.038105 0.034662 0.000010 0.000010 0.000010 0.000010 0.000010 0.000010 0.000010 0.000010 0.000010 0.000010 0.000010 0.000010 0.000010 0.000010 0.000010 0.000010 0.000010 0.000010 0.345718 0.050586 0.089428 0.000010 0.000010 0.264148 0.000010 0.000010 0.000010
0.168710 0.000010 0.000010 0.013945 0.057425 0.000010 0.000010 0.000010 0.000010 0.000010 0.000010 0.000010 0.000010 0.000010 0.000010 0.000010 0.000010 0.000010 0.000010 0.000010 0.000010 0.000010 0.000010 0.304716 0.059256 0.095307 0.000010 0.000010 0.300391 0.000010 0.000010 0.000010
0.140535 0.000010 0.000010 0.020864 0.000010 0.000010 0.000010 0.000010 0.008784 0.000010 0.000010 0.000010 0.000010 0.000010 0.000010 0.000010 0.000010 0.000010 0.000010 0.000010 0.000010 0.000348 0.000010 0.370843 0.099429 0.095614 0.000010 0.000010 0.263343 0.000010 0.000010 0.000010
0.160033 0.000010 0.000010 0.000010 0.027308 0.000010 0.000010 0.000010 0.000010 0.000010 0.000010 0.000010 0.000010 0.000010 0.000010 0.000010 0.000010 0.000010 0.000010 0.000010 0.000010 0.000010 0.000010 0.398693 0.072416 0.089309 0.000010 0.000010 0.251981 0.000010 0.000010 0.000010
0.171529 0.000010 0.000010 0.010048 0.057190 0.000010 0.000010 0.000010 0.000010 0.000010 0.000010 0.000010 0.000010 0.000010 0.000010 0.000010 0.000010 0.000010 0.000010 0.000010 0.000010 0.000010 0.000010 0.347370 0.069337 0.086576 0.000010 0.000010 0.257700 0.000010 0.000010 0.000010
0.148664 0.000010 0.000010 0.031385 0.020898 0.000010 0.000010 0.000010 0.010168 0.000010 0.000010 0.000010 0.000010 0.000010 0.000010 0.000010 0.000010 0.000010 0.000010 0.000010 0.000010 0.000010 0.000010 0.296326 0.054514 0.077966 0.000010 0.000010 0.359840 0.000010 0.000010 0.000010
0.114100 0.000010 0.000010 0.023541 0.007219 0.000010 0.000010 0.000010 0.000010 0.000010 0.000010 0.000010 0.000010 0.000010 0.000010 0.000010 0.000010 0.000010 0.000010 0.000010 0.000010 0.000010 0.000010 0.349689 0.040957 0.088416 0.000010 0.000010 0.375828 0.000010 0.000010 0.000010
0.000010 0.000010 0.000010 0.000010 0.000010 0.000010 0.000010 0.000010 0.000010 0.000010 0.033047 0.000010 0.000010 0.439887 0.124795 0.000010 0.000010 0.000010 0.003331 0.000010 0.000010 0.228896 0.000010 0.000010 0.000010 0.000010 0.000010 0.169784 0.000010 0.000010 0.000010 0.000010
0.024424 0.000010 0.000010 0.000010 0.000010 0.000010 0.000010 0.000010 0.000010 0.000010 0.043916 0.000010 0.000010 0.450626 0.090796 0.000010 0.000010 0.000010 0.000010 0.000010 0.000010 0.206917 0.000010 0.000010 0.000010 0.000010 0.000010 0.183060 0.000010 0.000010 0.000010 0.000010
0.000010 0.000010 0.000010 0.000010 0.000010 0.000010 0.000010 0.000010 0.000010 0.000010 0.039410 0.000010 0.000010 0.411705 0.176674 0.000010 0.000010 0.000010 0.018448 0.000010 0.000010 0.185212 0.000010 0.000010 0.000010 0.000010 0.000010 0.168290 0.000010 0.000010 0.000010 0.000010
0.000010 0.000010 0.000010 0.000010 0.000010 0.000010 0.000010 0.000010 0.000010 0.000010 0.054568 0.000010 0.000010 0.414214 0.181748 0.000010 0.000010 0.000010 0.000010 0.000010 0.000010 0.177178 0.000010 0.000010 0.000010 0.000010 0.000010 0.172022 0.000010 0.000010 0.000010 0.000010
0.000010 0.000010 0.002769 0.000798 0.000010 0.000010 0.000010 0.000010 0.000341 0.000097 0.053040 0.000010 0.000010 0.374733 0.140686 0.000010 0.000010 0.000010 0.003639 0.012435 0.000010 0.216572 0.000695 0.000010 0.000010 0.003443 0.009527 0.179870 0.000010 0.000010 0.000010 0.001187
0.000010 0.000010 0.000010 0.000010 0.000010 0.000010 0.000010 0.000010 0.006642 0.000010 0.130732 0.000010 0.000010 0.214684 0.028141 0.000010 0.000010 0.000010 0.000010 0.000010 0.000010 0.064738 0.001533 0.007689 0.000010 0.000010 0.000010 0.545601 0.000010 0.000010 0.000010 0.000010
0.000010 0.000010 0.000010 0.000010 0.000010 0.000010 0.000010 0.005738 0.000010 0.000010 0.068001 0.000010 0.000010 0.143085 0.000010 0.000010 0.000010 0.000010 0.000010 0.000010 0.000010 0.000010 0.384452 0.000010 0.000010 0.000010 0.100269 0.295163 0.000010 0.000010 0.000010 0.003044
0.000010 0.000010 0.000010 0.000010 0.000010 0.000010 0.000010 0.007072 0.000010 0.000010 0.069120 0.000010 0.000010 0.141685 0.000010 0.000010 0.000010 0.000010 0.000010 0.000010 0.000010 0.000010 0.385621 0.000010 0.000010 0.000010 0.101062 0.295180 0.000010 0.000010 0.000010 0.000010
0.000010 0.000010 0.000010 0.000010 0.000010 0.000010 0.000010 0.010182 0.000010 0.000010 0.068889 0.000010 0.000010 0.140078 0.000010 0.000010 0.000010 0.000010 0.000010 0.000010 0.000010 0.000010 0.383223 0.000010 0.000010 0.000010 0.099042 0.298326 0.000010 0.000010 0.000010 0.000010
0.000010 0.000010 0.000010 0.000010 0.000010 0.010456 0.000010 0.000010 0.000010 0.000010 0.027932 0.004244 0.033181 0.171772 0.046405 0.000010 0.000010 0.024696 0.000010 0.399450 0.000010 0.088819 0.000010 0.009897 0.000010 0.000010 0.000010 0.161321 0.000010 0.000010 0.000010 0.021626
0.000010 0.000010 0.000010 0.000010 0.000010 0.009632 0.000010 0.000010 0.000010 0.000010 0.028868 0.003390 0.034039 0.169512 0.045093 0.000010 0.000010 0.024703 0.000010 0.398506 0.000010 0.092893 0.000010 0.011107 0.000010 0.000010 0.002403 0.158512 0.000010 0.000010 0.000010 0.021153
0.015524 0.000010 0.000010 0.000010 0.000010 0.000010 0.000010 0.000010 0.000010 0.000010 0.045497 0.000010 0.000010 0.331573 0.160903 0.000010 0.000010 0.000010 0.000010 0.000010 0.000010 0.156012 0.000010 0.000010 0.006147 0.000010 0.000010 0.283403 0.000010 0.000701 0.000010 0.000010
0.000010 0.000010 0.000010 0.000010 0.000010 0.001464 0.000232 0.012668 0.000010 0.000010 0.063531 0.014711 0.015395 0.113183 0.108889 0.000287 0.000014 0.021135 0.011075 0.251829 0.012098 0.129536 0.015063 0.000010 0.000010 0.000010 0.018874 0.191888 0.000010 0.017999 0.000010 0.000010
0.021121 0.005804 0.001822 0.005806 0.000010 0.001683 0.001898 0.000010 0.000010 0.007191 0.081074 0.000010 0.000010 0.153948 0.095555 0.006201 0.000010 0.003448 0.010634 0.010811 0.000010 0.123723 0.000010 0.022427 0.013397 0.000010 0.000012 0.388171 0.000010 0.000010 0.000010 0.045154
0.000010 0.000010 0.000010 0.000010 0.000010 0.000010 0.000010 0.000010 0.000010 0.000010 0.047445 0.000010 0.000010 0.433424 0.149921 0.000010 0.000010 0.000010 0.000742 0.000010 0.000010 0.112570 0.000010 0.000010 0.000010 0.000010 0.000010 0.255638 0.000010 0.000010 0.000010 0.000010
0.000010 0.000010 0.000010 0.000010 0.000010 0.000010 0.000010 0.000010 0.000010 0.000010 0.052749 0.000010 0.000010 0.404937 0.116194 0.000010 0.000010 0.000010 0.000010 0.000010 0.000010 0.175903 0.000010 0.000010 0.000010 0.000010 0.000010 0.249947 0.000010 0.000010 0.000010 0.000010
0.000010 0.000010 0.000010 0.000010 0.000010 0.000010 0.000010 0.000010 0.000010 0.000010 0.031248 0.000010 0.000010 0.413815 0.132298 0.000010 0.000010 0.000010 0.003075 0.000010 0.000010 0.251963 0.000010 0.005182 0.000010 0.000010 0.000010 0.162169 0.000010 0.000010 0.000010 0.000010
0.000010 0.000010 0.000010 0.000010 0.000010 0.000010 0.000010 0.000010 0.000010 0.000010 0.021331 0.000010 0.000010 0.408973 0.122742 0.000010 0.000010 0.000010 0.010992 0.000010 0.000010 0.283036 0.000010 0.000010 0.000010 0.000010 0.000010 0.152667 0.000010 0.000010 0.000010 0.000010
0.000010 0.000010 0.000010 0.000010 0.000010 0.000010 0.000010 0.000010 0.000010 0.000010 0.035643 0.000010 0.000010 0.408165 0.150480 0.000010 0.000010 0.000010 0.014574 0.000010 0.000010 0.154283 0.000010 0.000010 0.000010 0.000010 0.000010 0.236596 0.000010 0.000010 0.000010 0.000010
0.000010 0.000010 0.000010 0.000010 0.000010 0.000010 0.000010 0.000010 0.000010 0.000010 0.053929 0.000010 0.000010 0.400679 0.138542 0.000010 0.000010 0.000010 0.000050 0.000010 0.000010 0.121746 0.000010 0.000010 0.001288 0.000010 0.000010 0.283516 0.000010 0.000010 0.000010 0.000010
0.000010 0.000010 0.000010 0.000010 0.000010 0.000010 0.000010 0.000010 0.000010 0.000010 0.999690 0.000010 0.000010 0.000010 0.000010 0.000010 0.000010 0.000010 0.000010 0.000010 0.000010 0.000010 0.000010 0.000010 0.000010 0.000010 0.000010 0.000010 0.000010 0.000010 0.000010 0.000010
0.000010 0.000010 0.000010 0.000010 0.000010 0.000010 0.000010 0.000010 0.000010 0.000010 0.999690 0.000010 0.000010 0.000010 0.000010 0.000010 0.000010 0.000010 0.000010 0.000010 0.000010 0.000010 0.000010 0.000010 0.000010 0.000010 0.000010 0.000010 0.000010 0.000010 0.000010 0.000010
0.000010 0.000010 0.000010 0.000010 0.000010 0.000010 0.000010 0.000010 0.000010 0.000010 0.999690 0.000010 0.000010 0.000010 0.000010 0.000010 0.000010 0.000010 0.000010 0.000010 0.000010 0.000010 0.000010 0.000010 0.000010 0.000010 0.000010 0.000010 0.000010 0.000010 0.000010 0.000010
0.000010 0.000010 0.000010 0.000010 0.000010 0.000010 0.000010 0.000010 0.000010 0.000010 0.999690 0.000010 0.000010 0.000010 0.000010 0.000010 0.000010 0.000010 0.000010 0.000010 0.000010 0.000010 0.000010 0.000010 0.000010 0.000010 0.000010 0.000010 0.000010 0.000010 0.000010 0.000010
0.000010 0.000010 0.000010 0.000010 0.000010 0.000010 0.000010 0.000010 0.000010 0.000010 0.999690 0.000010 0.000010 0.000010 0.000010 0.000010 0.000010 0.000010 0.000010 0.000010 0.000010 0.000010 0.000010 0.000010 0.000010 0.000010 0.000010 0.000010 0.000010 0.000010 0.000010 0.000010
0.000010 0.000010 0.000010 0.000010 0.000010 0.000010 0.000010 0.000010 0.000010 0.000010 0.999690 0.000010 0.000010 0.000010 0.000010 0.000010 0.000010 0.000010 0.000010 0.000010 0.000010 0.000010 0.000010 0.000010 0.000010 0.000010 0.000010 0.000010 0.000010 0.000010 0.000010 0.000010
0.000010 0.000010 0.000010 0.000010 0.000010 0.000010 0.000010 0.000010 0.000010 0.000010 0.999690 0.000010 0.000010 0.000010 0.000010 0.000010 0.000010 0.000010 0.000010 0.000010 0.000010 0.000010 0.000010 0.000010 0.000010 0.000010 0.000010 0.000010 0.000010 0.000010 0.000010 0.000010
0.000010 0.000010 0.000010 0.000010 0.000010 0.000010 0.000010 0.000010 0.000010 0.000010 0.999690 0.000010 0.000010 0.000010 0.000010 0.000010 0.000010 0.000010 0.000010 0.000010 0.000010 0.000010 0.000010 0.000010 0.000010 0.000010 0.000010 0.000010 0.000010 0.000010 0.000010 0.000010
0.000010 0.000010 0.000010 0.000010 0.000010 0.000010 0.000010 0.000010 0.000010 0.000010 0.999690 0.000010 0.000010 0.000010 0.000010 0.000010 0.000010 0.000010 0.000010 0.000010 0.000010 0.000010 0.000010 0.000010 0.000010 0.000010 0.000010 0.000010 0.000010 0.000010 0.000010 0.000010
0.000010 0.000010 0.000010 0.000010 0.000010 0.000010 0.000010 0.000010 0.000010 0.000010 0.999690 0.000010 0.000010 0.000010 0.000010 0.000010 0.000010 0.000010 0.000010 0.000010 0.000010 0.000010 0.000010 0.000010 0.000010 0.000010 0.000010 0.000010 0.000010 0.000010 0.000010 0.000010
0.000010 0.000010 0.000010 0.000010 0.000010 0.000010 0.000010 0.000010 0.000010 0.000010 0.999684 0.000010 0.000010 0.000010 0.000010 0.000010 0.000010 0.000010 0.000010 0.000010 0.000010 0.000010 0.000010 0.000010 0.000011 0.000010 0.000010 0.000010 0.000015 0.000010 0.000010 0.000010
0.000010 0.000010 0.000010 0.000010 0.000010 0.000010 0.000010 0.000010 0.000010 0.000010 0.999690 0.000010 0.000010 0.000010 0.000010 0.000010 0.000010 0.000010 0.000010 0.000010 0.000010 0.000010 0.000010 0.000010 0.000010 0.000010 0.000010 0.000010 0.000010 0.000010 0.000010 0.000010
0.000010 0.000010 0.000010 0.000010 0.000010 0.000010 0.000010 0.000010 0.000010 0.000010 0.999690 0.000010 0.000010 0.000010 0.000010 0.000010 0.000010 0.000010 0.000010 0.000010 0.000010 0.000010 0.000010 0.000010 0.000010 0.000010 0.000010 0.000010 0.000010 0.000010 0.000010 0.000010
0.000010 0.000010 0.000010 0.000010 0.000010 0.000010 0.000010 0.000010 0.000010 0.000010 0.999690 0.000010 0.000010 0.000010 0.000010 0.000010 0.000010 0.000010 0.000010 0.000010 0.000010 0.000010 0.000010 0.000010 0.000010 0.000010 0.000010 0.000010 0.000010 0.000010 0.000010 0.000010
0.000010 0.000010 0.000010 0.000010 0.000010 0.000010 0.000010 0.000010 0.000010 0.000010 0.999690 0.000010 0.000010 0.000010 0.000010 0.000010 0.000010 0.000010 0.000010 0.000010 0.000010 0.000010 0.000010 0.000010 0.000010 0.000010 0.000010 0.000010 0.000010 0.000010 0.000010 0.000010
0.000010 0.001845 0.001571 0.000010 0.000010 0.000010 0.010786 0.000512 0.000010 0.000010 0.514231 0.000010 0.037010 0.000010 0.000010 0.000010 0.000010 0.013184 0.000010 0.366890 0.021585 0.000010 0.019748 0.000010 0.000010 0.000010 0.010341 0.000010 0.000010 0.000010 0.002096 0.000010
0.000010 0.000010 0.000010 0.000010 0.000010 0.000010 0.000010 0.000010 0.000010 0.000010 0.591533 0.000010 0.000010 0.000010 0.000010 0.000010 0.000010 0.000010 0.000010 0.000010 0.000010 0.000010 0.000010 0.000010 0.000010 0.000010 0.000010 0.408167 0.000010 0.000010 0.000010 0.000010
0.000010 0.004573 0.000010 0.000010 0.000010 0.000010 0.000010 0.000010 0.000010 0.000010 0.421029 0.000010 0.000010 0.124897 0.062828 0.000010 0.000010 0.000010 0.000010 0.000010 0.000010 0.035706 0.000010 0.007518 0.014341 0.000010 0.000010 0.328868 0.000010 0.000010 0.000010 0.000010
0.000010 0.000010 0.000010 0.000010 0.000010 0.000010 0.000010 0.000010 0.000010 0.000010 0.999690 0.000010 0.000010 0.000010 0.000010 0.000010 0.000010 0.000010 0.000010 0.000010 0.000010 0.000010 0.000010 0.000010 0.000010 0.000010 0.000010 0.000010 0.000010 0.000010 0.000010 0.000010
0.000010 0.000010 0.000010 0.000010 0.000010 0.000010 0.000010 0.000010 0.000010 0.000010 0.999681 0.000010 0.000010 0.000010 0.000010 0.000010 0.000010 0.000010 0.000010 0.000012 0.000010 0.000010 0.000010 0.000010 0.000010 0.000010 0.000010 0.000018 0.000010 0.000010 0.000010 0.000010
0.000010 0.000010 0.000010 0.000010 0.002265 0.000010 0.031693 0.000010 0.000010 0.000010 0.000010 0.000010 0.000010 0.000010 0.042715 0.000010 0.000010 0.000010 0.009551 0.000010 0.000010 0.073457 0.000010 0.000010 0.000010 0.000010 0.000010 0.840059 0.000010 0.000010 0.000010 0.000010
0.000010 0.000010 0.000010 0.000010 0.000010 0.000010 0.000010 0.000010 0.000010 0.000010 0.000010 0.000010 0.000010 0.000010 0.000010 0.000010 0.000010 0.000010 0.007336 0.000010 0.000010 0.000010 0.000010 0.000010 0.000010 0.000010 0.000010 0.992364 0.000010 0.000010 0.000010 0.000010
0.000010 0.000010 0.000010 0.000010 0.000010 0.000010 0.000010 0.000010 0.000010 0.000010 0.000010 0.000010 0.000010 0.029043 0.023332 0.000010 0.000010 0.000010 0.008728 0.000010 0.000010 0.118362 0.000010 0.000010 0.000010 0.000010 0.000010 0.820265 0.000010 0.000010 0.000010 0.000010
0.000010 0.000010 0.000010 0.000010 0.000010 0.000010 0.000010 0.000010 0.000010 0.000010 0.000010 0.000010 0.000010 0.000010 0.000010 0.000010 0.000010 0.000010 0.000010 0.000010 0.000010 0.023063 0.000010 0.000010 0.000010 0.000010 0.000010 0.976637 0.000010 0.000010 0.000010 0.000010
0.000010 0.000010 0.000010 0.000010 0.000010 0.000010 0.000010 0.000010 0.000010 0.000010 0.000010 0.000010 0.000010 0.034726 0.000010 0.000010 0.000010 0.000010 0.003482 0.000010 0.000010 0.079304 0.000010 0.000010 0.000010 0.000010 0.000010 0.882209 0.000010 0.000010 0.000010 0.000010
0.000010 0.000010 0.000010 0.000010 0.000010 0.000010 0.000010 0.000010 0.000010 0.000010 0.000010 0.000010 0.000010 0.000010 0.000010 0.000010 0.000010 0.000010 0.000010 0.000010 0.000010 0.000010 0.000010 0.000010 0.000010 0.000010 0.000010 0.999690 0.000010 0.000010 0.000010 0.000010
0.000010 0.000010 0.000010 0.000010 0.000010 0.000010 0.000010 0.000010 0.000010 0.000010 0.000010 0.000010 0.000010 0.022899 0.000010 0.000010 0.000010 0.000010 0.007164 0.000010 0.000010 0.009997 0.000010 0.000010 0.000010 0.000010 0.000010 0.959660 0.000010 0.000010 0.000010 0.000010
0.000010 0.000010 0.000010 0.000010 0.000010 0.000010 0.000011 0.000010 0.000010 0.000010 0.000010 0.000010 0.000010 0.043120 0.004309 0.000010 0.000010 0.000010 0.020229 0.000010 0.000010 0.044075 0.000010 0.000010 0.000010 0.000013 0.000020 0.887983 0.000010 0.000010 0.000010 0.000010
0.000018 0.000010 0.000010 0.000010 0.000010 0.000010 0.000010 0.000010 0.000010 0.000010 0.000010 0.000010 0.000010 0.000010 0.000010 0.000010 0.000012 0.000010 0.015291 0.000010 0.000010 0.024200 0.000010 0.000010 0.000010 0.000010 0.000010 0.960209 0.000010 0.000010 0.000010 0.000010
0.000010 0.000010 0.000010 0.000010 0.000010 0.000010 0.000010 0.000010 0.000010 0.000010 0.000010 0.000013 0.000010 0.041647 0.063053 0.000010 0.000010 0.000010 0.009640 0.000010 0.000010 0.000010 0.000010 0.000010 0.000010 0.000010 0.000010 0.885375 0.000010 0.000011 0.000010 0.000010
0.000010 0.000010 0.000010 0.000010 0.000010 0.000010 0.000010 0.000010 0.000010 0.000010 0.000010 0.000010 0.000010 0.050175 0.004168 0.000010 0.000010 0.000010 0.000010 0.000010 0.000010 0.119492 0.000010 0.000010 0.000010 0.000010 0.000010 0.825885 0.000010 0.000010 0.000010 0.000010
0.000010 0.000010 0.000010 0.000010 0.000010 0.000010 0.000010 0.000010 0.000010 0.000010 0.000010 0.000010 0.000010 0.000010 0.000010 0.000010 0.000010 0.000010 0.000010 0.000010 0.000010 0.000010 0.000010 0.000010 0.000010 0.000010 0.000010 0.999690 0.000010 0.000010 0.000010 0.000010
0.000010 0.000010 0.000010 0.000010 0.000010 0.000010 0.000010 0.000010 0.000010 0.000010 0.017289 0.000010 0.000010 0.009714 0.000010 0.000010 0.000010 0.000010 0.013092 0.000010 0.000010 0.000010 0.000010 0.000010 0.000010 0.000010 0.000010 0.959625 0.000010 0.000010 0.000010 0.000010
0.000010 0.000010 0.000010 0.000010 0.000010 0.000010 0.000010 0.000010 0.000010 0.000010 0.040605 0.000010 0.000010 0.000010 0.000010 0.000010 0.000010 0.000010 0.000010 0.000010 0.000010 0.000010 0.000010 0.000010 0.000010 0.000010 0.000010 0.959095 0.000010 0.000010 0.000010 0.000010
0.000018 0.000010 0.000019 0.000010 0.000010 0.000010 0.000010 0.000010 0.000010 0.000010 0.010171 0.000010 0.000010 0.000010 0.000010 0.000010 0.000010 0.000010 0.000010 0.000010 0.000010 0.000010 0.000010 0.000010 0.000010 0.000010 0.000010 0.989512 0.000010 0.000010 0.000010 0.000010
0.000010 0.000010 0.000010 0.000010 0.000010 0.000010 0.000010 0.000010 0.000010 0.000010 0.012037 0.000010 0.000010 0.000012 0.000010 0.000010 0.000010 0.000010 0.000010 0.000010 0.000010 0.000010 0.000010 0.000010 0.000010 0.000010 0.000011 0.987657 0.000010 0.000012 0.000010 0.000010
0.000010 0.000010 0.000010 0.000010 0.000010 0.000010 0.000010 0.000010 0.000010 0.000010 0.004389 0.000010 0.000010 0.000010 0.000010 0.000010 0.000010 0.000010 0.000010 0.000010 0.000010 0.000010 0.000010 0.000010 0.000010 0.000010 0.000010 0.995311 0.000010 0.000010 0.000010 0.000010
0.000010 0.000010 0.000010 0.000010 0.000010 0.000010 0.000010 0.000010 0.000010 0.000010 0.000545 0.000010 0.000010 0.000010 0.000010 0.000010 0.000010 0.000010 0.000010 0.000010 0.000010 0.000010 0.000010 0.000010 0.000010 0.000010 0.000010 0.999155 0.000010 0.000010 0.000010 0.000010
0.000010 0.000010 0.004618 0.007386 0.000010 0.000010 0.000010 0.000010 0.000010 0.000010 0.257047 0.000010 0.000010 0.000010 0.000010 0.000010 0.000010 0.000010 0.000010 0.000010 0.000010 0.000010 0.000010 0.000010 0.000010 0.003737 0.000010 0.726942 0.000010 0.000010 0.000010 0.000010
0.000010 0.000010 0.005186 0.000010 0.000010 0.000010 0.000010 0.000010 0.000010 0.000010 0.248679 0.000010 0.000010 0.000010 0.000010 0.000010 0.000010 0.000010 0.000010 0.000010 0.000010 0.000010 0.000010 0.000010 0.000010 0.007456 0.000010 0.738399 0.000010 0.000010 0.000010 0.000010
0.000010 0.000010 0.008481 0.000010 0.000010 0.000010 0.000010 0.000010 0.000010 0.000010 0.231562 0.000010 0.000010 0.000010 0.000010 0.000010 0.000010 0.000010 0.000010 0.000010 0.000010 0.000010 0.000010 0.000010 0.000010 0.001465 0.000015 0.758208 0.000010 0.000010 0.000010 0.000010
0.000010 0.000010 0.000010 0.000010 0.000010 0.000010 0.000010 0.000010 0.000010 0.000010 0.236807 0.000010 0.000010 0.000010 0.000010 0.000010 0.000010 0.000010 0.000010 0.000010 0.000010 0.000010 0.000010 0.010762 0.000010 0.000010 0.000010 0.752141 0.000010 0.000010 0.000010 0.000010
0.000010 0.000010 0.000010 0.000010 0.000010 0.000010 0.000010 0.000010 0.000010 0.000010 0.267064 0.000010 0.000010 0.000010 0.000010 0.000010 0.000010 0.000010 0.000010 0.000010 0.000010 0.000010 0.000010 0.000010 0.000010 0.007758 0.000015 0.724883 0.000010 0.000010 0.000010 0.000010
0.000010 0.000010 0.000010 0.001007 0.000010 0.000010 0.000010 0.000010 0.000010 0.000010 0.252104 0.000010 0.000010 0.000010 0.000010 0.000010 0.000010 0.000010 0.000010 0.000010 0.000010 0.000010 0.000010 0.000010 0.000010 0.002140 0.000014 0.744465 0.000010 0.000010 0.000010 0.000010
0.000010 0.000010 0.000010 0.000010 0.000010 0.000010 0.000010 0.000010 0.000404 0.000010 0.232479 0.000010 0.000010 0.000010 0.000010 0.000010 0.000010 0.000010 0.000010 0.000010 0.000010 0.000010 0.000010 0.000010 0.000010 0.006299 0.000010 0.760538 0.000010 0.000010 0.000010 0.000010
0.000010 0.000010 0.002555 0.000010 0.000010 0.000010 0.000010 0.000010 0.006933 0.000010 0.196074 0.000010 0.000010 0.090947 0.084306 0.000010 0.000010 0.000010 0.000010 0.000010 0.000010 0.039119 0.000010 0.001959 0.000010 0.000010 0.000010 0.577866 0.000010 0.000010 0.000010 0.000010
0.001196 0.000010 0.002460 0.000010 0.000010 0.000010 0.000010 0.000010 0.000010 0.000010 0.121922 0.000010 0.004649 0.154706 0.099804 0.000010 0.000010 0.000010 0.016896 0.000010 0.000010 0.147482 0.000010 0.000010 0.006223 0.000010 0.002626 0.440522 0.000010 0.001315 0.000010 0.000010
0.000010 0.000010 0.000010 0.004294 0.000010 0.000010 0.000010 0.000010 0.000010 0.000010 0.174573 0.000010 0.000010 0.048951 0.025829 0.000010 0.000010 0.000010 0.006441 0.000010 0.000010 0.056840 0.000010 0.030898 0.000814 0.000260 0.000010 0.650880 0.000010 0.000010 0.000010 0.000010
0.000010 0.016889 0.000010 0.000010 0.000010 0.000010 0.000010 0.000010 0.000010 0.000010 0.173409 0.000010 0.000010 0.107620 0.080521 0.000010 0.000010 0.000010 0.000678 0.000010 0.000010 0.042915 0.000010 0.012257 0.000010 0.000010 0.000010 0.563049 0.000010 0.001472 0.000010 0.000971
0.000010 0.000010 0.000010 0.000010 0.000010 0.000010 0.000010 0.000010 0.000010 0.000010 0.183085 0.000010 0.000010 0.039880 0.000010 0.000010 0.000010 0.000010 0.009478 0.000010 0.000010 0.000010 0.000010 0.000010 0.000010 0.000010 0.000010 0.767277 0.000010 0.000010 0.000010 0.000010
0.000010 0.000010 0.000010 0.000010 0.000010 0.000010 0.000010 0.000010 0.000010 0.000010 0.185672 0.000010 0.000010 0.042536 0.000010 0.000010 0.000010 0.000010 0.009593 0.000010 0.000010 0.000010 0.000010 0.000010 0.000010 0.000010 0.000010 0.761920 0.000010 0.000010 0.000010 0.000010
0.000010 0.009983 0.004284 0.000010 0.000010 0.000010 0.000010 0.000010 0.000010 0.000010 0.160736 0.000010 0.000010 0.043158 0.103739 0.000010 0.000010 0.000764 0.002325 0.000010 0.000472 0.053676 0.000010 0.003569 0.000010 0.000010 0.000010 0.613312 0.003781 0.000010 0.000010 0.000010
0.000010 0.003851 0.000010 0.000010 0.000010 0.000010 0.000010 0.000010 0.000010 0.000010 0.197602 0.000010 0.000010 0.034775 0.041393 0.000010 0.000010 0.000010 0.003110 0.000010 0.000010 0.037308 0.000010 0.023821 0.017079 0.000010 0.000010 0.640832 0.000010 0.000010 0.000010 0.000010
0.010455 0.000010 0.000010 0.000010 0.000010 0.000010 0.000010 0.000010 0.003154 0.000010 0.173691 0.000010 0.000010 0.096070 0.077140 0.000010 0.000010 0.000010 0.000013 0.000010 0.000010 0.013244 0.000010 0.004470 0.000010 0.000010 0.002639 0.618903 0.000010 0.000010 0.000010 0.000010
0.000010 0.000010 0.000010 0.000010 0.000010 0.000010 0.000010 0.000010 0.000010 0.000010 0.000010 0.000010 0.000010 0.011048 0.422859 0.000010 0.000010 0.000010 0.020108 0.000010 0.000010 0.518382 0.000010 0.000010 0.000010 0.000010 0.000010 0.027333 0.000010 0.000010 0.000010 0.000010
0.000010 0.000010 0.000010 0.000010 0.000010 0.000010 0.000010 0.000010 0.000010 0.000010 0.000010 0.000010 0.000010 0.026561 0.472767 0.000010 0.000014 0.000010 0.015899 0.000010 0.000010 0.456752 0.000010 0.000010 0.000010 0.000010 0.000010 0.027747 0.000010 0.000010 0.000010 0.000010
0.000010 0.000010 0.000010 0.000010 0.000010 0.000010 0.000010 0.000010 0.000010 0.000010 0.000010 0.000010 0.000010 0.060789 0.392515 0.000010 0.000010 0.000010 0.026970 0.000010 0.000010 0.440739 0.000010 0.000010 0.004948 0.000010 0.000010 0.073780 0.000010 0.000010 0.000010 0.000010
0.000010 0.000010 0.007211 0.000010 0.000010 0.000665 0.006631 0.000010 0.000010 0.000010 0.004592 0.028929 0.000010 0.000010 0.412284 0.044916 0.000010 0.024167 0.000010 0.005440 0.006069 0.432074 0.000010 0.000010 0.000010 0.000010 0.000010 0.023414 0.000010 0.000010 0.000010 0.003416
0.000010 0.000010 0.000010 0.000010 0.000010 0.000010 0.000010 0.000010 0.000010 0.000010 0.000010 0.000010 0.000010 0.042781 0.422311 0.000010 0.000010 0.000010 0.006987 0.000010 0.000010 0.527641 0.000010 0.000010 0.000010 0.000010 0.000010 0.000010 0.000010 0.000010 0.000010 0.000010
0.000010 0.000010 0.000013 0.000010 0.000010 0.000014 0.000010 0.000010 0.000010 0.000010 0.000010 0.000010 0.000010 0.083540 0.389352 0.000010 0.000010 0.000010 0.017400 0.000010 0.000010 0.447782 0.000010 0.000010 0.005366 0.000010 0.000010 0.056292 0.000010 0.000010 0.000010 0.000010
0.000010 0.007027 0.000010 0.000010 0.000010 0.000010 0.000010 0.004188 0.000010 0.002608 0.001337 0.000010 0.000010 0.027501 0.387403 0.073064 0.000010 0.002675 0.000010 0.000010 0.000010 0.432645 0.000011 0.000010 0.015651 0.000010 0.006404 0.027850 0.002830 0.000010 0.003814 0.004832
0.000010 0.000010 0.007227 0.000010 0.000010 0.000010 0.005899 0.000010 0.000010 0.000010 0.004260 0.030834 0.000010 0.000010 0.413396 0.043312 0.000010 0.024796 0.000010 0.005746 0.006559 0.431897 0.000010 0.000010 0.000010 0.000010 0.000010 0.022612 0.000010 0.000010 0.000010 0.003263
0.000010 0.000010 0.000010 0.000010 0.000010 0.000010 0.000010 0.000010 0.000010 0.000010 0.000010 0.000010 0.000010 0.000010 0.454907 0.000010 0.000010 0.000010 0.000010 0.000010 0.000010 0.533915 0.000010 0.000010 0.000010 0.000010 0.000010 0.010889 0.000010 0.000010 0.000010 0.000010
0.000010 0.000010 0.000010 0.000010 0.000010 0.000010 0.000010 0.000010 0.000010 0.000010 0.002802 0.000010 0.000010 0.045133 0.417660 0.000010 0.000010 0.000010 0.007597 0.000010 0.000010 0.491372 0.000010 0.000010 0.000652 0.000010 0.000010 0.034532 0.000010 0.000010 0.000010 0.000010
0.005700 0.000010 0.000011 0.000010 0.000010 0.000010 0.000010 0.000010 0.000010 0.000010 0.000011 0.000010 0.000010 0.082384 0.467382 0.000010 0.000010 0.000010 0.004784 0.000010 0.000010 0.388488 0.000010 0.000010 0.001894 0.000010 0.000010 0.049114 0.000010 0.000010 0.000010 0.000010
0.007493 0.000010 0.000016 0.000018 0.000010 0.000010 0.000010 0.000010 0.000010 0.000010 0.000939 0.000010 0.000010 0.065799 0.477442 0.000010 0.000010 0.000010 0.021420 0.000010 0.000010 0.385994 0.000010 0.000010 0.000011 0.000010 0.000010 0.037687 0.002967 0.000010 0.000012 0.000010
0.000010 0.000010 0.000010 0.000010 0.000010 0.000010 0.000010 0.000010 0.000010 0.000010 0.000010 0.000010 0.000019 0.058295 0.510028 0.000010 0.000010 0.000010 0.025889 0.000010 0.000010 0.363189 0.000010 0.000010 0.011185 0.000010 0.000010 0.031145 0.000010 0.000010 0.000010 0.000010
0.000010 0.000010 0.000010 0.000010 0.000010 0.000010 0.000010 0.000010 0.000010 0.000010 0.000010 0.000010 0.000010 0.077865 0.436422 0.000010 0.000010 0.000010 0.026500 0.000010 0.000010 0.404719 0.000010 0.000010 0.003469 0.000010 0.000010 0.050765 0.000010 0.000010 0.000010 0.000010
0.000010 0.000010 0.000010 0.000010 0.000010 0.000010 0.000010 0.000010 0.000010 0.000010 0.000010 0.000010 0.000010 0.087273 0.465554 0.000010 0.000010 0.000010 0.024035 0.000010 0.000010 0.372108 0.000010 0.014717 0.000010 0.000010 0.000010 0.036053 0.000010 0.000010 0.000010 0.000010
0.000010 0.000010 0.000010 0.000010 0.000010 0.000010 0.000010 0.000010 0.000010 0.000010 0.000010 0.000010 0.000010 0.089921 0.468677 0.000010 0.000010 0.000010 0.026146 0.000010 0.000010 0.373658 0.000010 0.000010 0.000283 0.000010 0.000010 0.041055 0.000010 0.000010 0.000010 0.000010
0.000010 0.000010 0.000010 0.000010 0.000010 0.000010 0.000010 0.000010 0.000010 0.000010 0.000010 0.000010 0.000010 0.089807 0.468961 0.000010 0.000010 0.000010 0.027224 0.000010 0.000010 0.373780 0.000010 0.000010 0.000010 0.000010 0.000010 0.039958 0.000010 0.000010 0.000010 0.000010
0.000010 0.000441 0.000010 0.000010 0.000010 0.000010 0.000010 0.004540 0.000010 0.000010 0.000010 0.002144 0.000010 0.077193 0.366874 0.006799 0.000010 0.000010 0.020804 0.000010 0.000010 0.420972 0.000010 0.000489 0.012694 0.000010 0.000010 0.086840 0.000010 0.000010 0.000010 0.000010
0.000010 0.000010 0.000010 0.000010 0.000010 0.000010 0.000010 0.000010 0.000010 0.000010 0.004333 0.000010 0.000010 0.085401 0.462265 0.000010 0.000010 0.000010 0.000010 0.000010 0.000010 0.392382 0.000010 0.000010 0.000010 0.000010 0.000010 0.055349 0.000010 0.000010 0.000010 0.000010
0.000010 0.000010 0.000010 0.000010 0.000010 0.000010 0.000010 0.000010 0.000010 0.000010 0.000010 0.000010 0.000010 0.052964 0.440996 0.000010 0.000010 0.000010 0.014848 0.000010 0.000010 0.422206 0.000010 0.002437 0.001605 0.000010 0.000010 0.064694 0.000010 0.000010 0.000010 0.000010
0.000010 0.012774 0.013271 0.000010 0.001198 0.000010 0.000010 0.000010 0.000010 0.000010 0.000010 0.000010 0.005547 0.059069 0.404983 0.000010 0.007787 0.000010 0.011426 0.000010 0.000010 0.348708 0.000010 0.018784 0.000010 0.000010 0.000205 0.116048 0.000010 0.000010 0.000010 0.000010
0.000010 0.000010 0.000010 0.000010 0.000010 0.000010 0.000010 0.000010 0.000010 0.000010 0.000010 0.000010 0.000010 0.000010 0.999690 0.000010 0.000010 0.000010 0.000010 0.000010 0.000010 0.000010 0.000010 0.000010 0.000010 0.000010 0.000010 0.000010 0.000010 0.000010 0.000010 0.000010
0.007611 0.014932 0.007608 0.000010 0.000010 0.000010 0.003174 0.001325 0.000010 0.000010 0.002009 0.000010 0.008564 0.087050 0.362337 0.018258 0.001751 0.000010 0.009412 0.000581 0.000010 0.369146 0.000540 0.004449 0.005478 0.000010 0.001629 0.076784 0.007314 0.006228 0.002061 0.001665
0.000010 0.000010 0.000010 0.000010 0.000010 0.000010 0.000010 0.000010 0.000010 0.000010 0.000010 0.000010 0.000010 0.000010 0.999690 0.000010 0.000010 0.000010 0.000010 0.000010 0.000010 0.000010 0.000010 0.000010 0.000010 0.000010 0.000010 0.000010 0.000010 0.000010 0.000010 0.000010
0.000010 0.000010 0.000010 0.000010 0.000010 0.000010 0.000010 0.000010 0.000010 0.000010 0.000010 0.000010 0.000010 0.000010 0.999690 0.000010 0.000010 0.000010 0.000010 0.000010 0.000010 0.000010 0.000010 0.000010 0.000010 0.000010 0.000010 0.000010 0.000010 0.000010 0.000010 0.000010
0.005720 0.021981 0.011586 0.000010 0.000010 0.000010 0.000010 0.000010 0.003554 0.000010 0.000010 0.000010 0.000010 0.085175 0.388099 0.006709 0.000014 0.000010 0.000010 0.000641 0.009034 0.349981 0.000010 0.021749 0.000010 0.000592 0.002986 0.092009 0.000010 0.000010 0.000010 0.000010
0.000010 0.000010 0.000010 0.000010 0.000010 0.000010 0.000010 0.000010 0.000010 0.000010 0.000010 0.000010 0.000010 0.000010 0.999690 0.000010 0.000010 0.000010 0.000010 0.000010 0.000010 0.000010 0.000010 0.000010 0.000010 0.000010 0.000010 0.000010 0.000010 0.000010 0.000010 0.000010
0.004876 0.040255 0.025595 0.001350 0.000010 0.000010 0.001982 0.003271 0.001357 0.000010 0.002548 0.008176 0.000010 0.047853 0.393304 0.010782 0.000010 0.000010 0.012409 0.000010 0.006056 0.256653 0.011010 0.050600 0.018710 0.000315 0.000010 0.096578 0.000015 0.000010 0.006206 0.000010
0.032614 0.043219 0.018195 0.003289 0.000010 0.000010 0.002164 0.010171 0.000010 0.000010 0.001420 0.000010 0.006869 0.072996 0.453495 0.000010 0.000010 0.006642 0.011290 0.000010 0.000010 0.221145 0.000010 0.000010 0.000010 0.005552 0.002725 0.088878 0.000010 0.008557 0.010639 0.000010
0.048381 0.033076 0.024067 0.004939 0.000010 0.000010 0.004720 0.004158 0.000010 0.000010 0.002525 0.000010 0.001189 0.084826 0.430451 0.005536 0.000010 0.009964 0.005003 0.000010 0.001411 0.232157 0.005510 0.000010 0.000010 0.000010 0.000010 0.078155 0.000010 0.000010 0.021200 0.002603
0.000010 0.000010 0.000010 0.000010 0.000010 0.000010 0.000010 0.000010 0.000010 0.000010 0.000010 0.000010 0.000010 0.000010 0.000010 0.000010 0.000010 0.000010 0.999689 0.000010 0.000010 0.000010 0.000010 0.000010 0.000010 0.000010 0.000010 0.000010 0.000010 0.000010 0.000011 0.000010
0.000010 0.000010 0.000010 0.000010 0.000010 0.000010 0.000010 0.000010 0.000010 0.000010 0.000010 0.000010 0.000010 0.000010 0.000010 0.000010 0.000010 0.000010 0.999690 0.000010 0.000010 0.000010 0.000010 0.000010 0.000010 0.000010 0.000010 0.000010 0.000010 0.000010 0.000010 0.000010
0.000010 0.000010 0.000010 0.000010 0.000010 0.000010 0.000010 0.000010 0.000011 0.000010 0.000010 0.000010 0.000010 0.000010 0.000010 0.000010 0.000010 0.000010 0.999689 0.000010 0.000010 0.000010 0.000010 0.000010 0.000010 0.000010 0.000010 0.000010 0.000010 0.000010 0.000010 0.000010
0.000010 0.000010 0.000010 0.000010 0.000010 0.000010 0.000010 0.000010 0.000010 0.000010 0.000010 0.000010 0.000010 0.000017 0.000010 0.000010 0.000010 0.000010 0.999683 0.000010 0.000010 0.000010 0.000010 0.000010 0.000010 0.000010 0.000010 0.000010 0.000010 0.000010 0.000010 0.000010
0.000010 0.000010 0.000010 0.000010 0.000010 0.000010 0.000010 0.000010 0.000010 0.000010 0.000010 0.000010 0.000010 0.000010 0.000010 0.000010 0.000010 0.000010 0.999690 0.000010 0.000010 0.000010 0.000010 0.000010 0.000010 0.000010 0.000010 0.000010 0.000010 0.000010 0.000010 0.000010
0.000010 0.000010 0.000010 0.000010 0.000010 0.000010 0.000010 0.000010 0.000010 0.000010 0.000010 0.000010 0.000010 0.000010 0.000010 0.000010 0.000010 0.000010 0.999690 0.000010 0.000010 0.000010 0.000010 0.000010 0.000010 0.000010 0.000010 0.000010 0.000010 0.000010 0.000010 0.000010
0.000010 0.000010 0.000010 0.000010 0.000010 0.000010 0.000010 0.000010 0.000010 0.000010 0.000010 0.000010 0.000010 0.000010 0.000010 0.000010 0.000010 0.000010 0.999690 0.000010 0.000010 0.000010 0.000010 0.000010 0.000010 0.000010 0.000010 0.000010 0.000010 0.000010 0.000010 0.000010
0.000010 0.000010 0.000010 0.000010 0.000010 0.000010 0.000010 0.000010 0.000010 0.000010 0.000010 0.000010 0.000010 0.000010 0.000010 0.000010 0.000010 0.000010 0.999690 0.000010 0.000010 0.000010 0.000010 0.000010 0.000010 0.000010 0.000010 0.000010 0.000010 0.000010 0.000010 0.000010
0.000010 0.000010 0.000010 0.000010 0.000010 0.000010 0.000010 0.000010 0.000010 0.000010 0.000010 0.000010 0.000010 0.000010 0.330296 0.000010 0.000010 0.000010 0.201112 0.000010 0.000010 0.468301 0.000010 0.000010 0.000010 0.000010 0.000010 0.000010 0.000010 0.000010 0.000010 0.000010
0.000010 0.000010 0.000010 0.000010 0.000010 0.000010 0.000010 0.000010 0.000010 0.000010 0.000010 0.000010 0.000010 0.031425 0.308939 0.000010 0.000010 0.000010 0.195722 0.000010 0.000010 0.463630 0.000010 0.000013 0.000010 0.000010 0.000010 0.000010 0.000010 0.000010 0.000010 0.000010
0.000010 0.000010 0.000010 0.000010 0.000010 0.000010 0.000010 0.000010 0.000010 0.000010 0.003225 0.000010 0.000010 0.083519 0.321342 0.000010 0.000010 0.000010 0.035282 0.000010 0.000010 0.490141 0.000010 0.000010 0.000010 0.000010 0.000010 0.066230 0.000010 0.000010 0.000010 0.000010
0.000010 0.000010 0.000010 0.000010 0.000010 0.000010 0.000010 0.000010 0.000010 0.000010 0.000010 0.000010 0.000010 0.042856 0.405997 0.000010 0.000010 0.000010 0.044665 0.000010 0.000010 0.428072 0.000010 0.000010 0.000010 0.000010 0.000010 0.078140 0.000010 0.000010 0.000010 0.000010
0.000010 0.000010 0.000010 0.000010 0.000010 0.000010 0.000010 0.000010 0.000010 0.000010 0.000010 0.000010 0.000010 0.057596 0.498775 0.000010 0.000010 0.000010 0.018475 0.000010 0.000010 0.424874 0.000010 0.000010 0.000010 0.000010 0.000010 0.000010 0.000010 0.000010 0.000010 0.000010
0.000010 0.000010 0.000010 0.000010 0.000010 0.000010 0.000010 0.000010 0.000010 0.000010 0.000010 0.000010 0.000010 0.041017 0.459046 0.000010 0.000010 0.000010 0.037570 0.000010 0.000010 0.450541 0.000010 0.000010 0.000010 0.000010 0.000010 0.011556 0.000010 0.000010 0.000010 0.000010
0.000010 0.000010 0.000010 0.000010 0.000010 0.000010 0.000010 0.000010 0.000010 0.000010 0.000010 0.000010 0.000010 0.103277 0.420202 0.000010 0.000010 0.000010 0.033238 0.000010 0.000010 0.379821 0.000010 0.000010 0.000010 0.000010 0.000010 0.063192 0.000010 0.000010 0.000010 0.000010
0.000010 0.000010 0.000010 0.000010 0.000010 0.000010 0.000010 0.000010 0.000010 0.000010 0.000010 0.000010 0.000010 0.057147 0.498722 0.000010 0.000010 0.000010 0.018584 0.000010 0.000010 0.425266 0.000010 0.000010 0.000010 0.000010 0.000010 0.000010 0.000010 0.000010 0.000010 0.000010
0.000010 0.000010 0.000010 0.000010 0.000010 0.000010 0.000010 0.000010 0.000010 0.000010 0.000010 0.000010 0.000010 0.041768 0.450145 0.000010 0.000010 0.000010 0.016064 0.000010 0.000010 0.480862 0.000010 0.000010 0.000010 0.000010 0.000010 0.010891 0.000010 0.000010 0.000010 0.000010
0.000010 0.000010 0.000010 0.000010 0.000010 0.000010 0.000010 0.000010 0.000010 0.000010 0.000010 0.000010 0.000010 0.062927 0.373291 0.000010 0.000010 0.000010 0.048681 0.000010 0.000010 0.472319 0.000010 0.000010 0.000010 0.000010 0.000010 0.042512 0.000010 0.000010 0.000010 0.000010
0.000010 0.000010 0.000010 0.000010 0.000010 0.000010 0.000010 0.000010 0.000010 0.000010 0.000011 0.000010 0.000010 0.007079 0.843168 0.000010 0.000010 0.000010 0.013268 0.000010 0.000010 0.136203 0.000010 0.000010 0.000010 0.000010 0.000010 0.000010 0.000010 0.000010 0.000010 0.000010
0.000010 0.000010 0.000010 0.000010 0.000010 0.000010 0.000010 0.000010 0.000010 0.000010 0.000010 0.000010 0.000010 0.000010 0.180832 0.000010 0.000010 0.000010 0.703980 0.000010 0.000010 0.114899 0.000010 0.000010 0.000010 0.000010 0.000010 0.000010 0.000010 0.000010 0.000010 0.000010
0.000010 0.000010 0.000010 0.000010 0.000010 0.000010 0.000010 0.000010 0.000010 0.000010 0.000010 0.000010 0.000010 0.056046 0.201649 0.000010 0.000010 0.000012 0.005280 0.000010 0.000010 0.720351 0.000010 0.000010 0.000010 0.000010 0.000010 0.016402 0.000010 0.000010 0.000010 0.000010
0.000010 0.000010 0.000010 0.000010 0.000010 0.000010 0.000010 0.000010 0.000010 0.000010 0.000010 0.000010 0.000010 0.000010 0.022352 0.000010 0.000010 0.000010 0.029268 0.000010 0.000010 0.948090 0.000010 0.000010 0.000010 0.000010 0.000010 0.000010 0.000010 0.000010 0.000010 0.000010
0.000010 0.000010 0.000010 0.000010 0.000010 0.000010 0.000010 0.000010 0.000010 0.000010 0.000010 0.000010 0.000010 0.083719 0.233541 0.000010 0.000010 0.000010 0.032385 0.000010 0.000010 0.623385 0.000010 0.000010 0.000010 0.000010 0.000010 0.026700 0.000010 0.000010 0.000010 0.000010
0.000010 0.000010 0.000010 0.000010 0.000010 0.000010 0.000010 0.000010 0.000010 0.000010 0.000010 0.000010 0.000010 0.000010 0.000010 0.000010 0.000010 0.000010 0.000010 0.000010 0.000010 0.999690 0.000010 0.000010 0.000010 0.000010 0.000010 0.000010 0.000010 0.000010 0.000010 0.000010
0.000010 0.000010 0.000010 0.000010 0.000010 0.000010 0.000010 0.000010 0.000010 0.000010 0.000010 0.000010 0.000010 0.000010 0.000010 0.000010 0.000010 0.000010 0.010590 0.000010 0.000010 0.989110 0.000010 0.000010 0.000010 0.000010 0.000010 0.000010 0.000010 0.000010 0.000010 0.000010
0.000010 0.000010 0.000010 0.000010 0.000010 0.000010 0.000010 0.000010 0.000010 0.000010 0.000010 0.000010 0.000010 0.000015 0.000010 0.000010 0.000010 0.000010 0.004259 0.000010 0.000010 0.995436 0.000010 0.000010 0.000010 0.000010 0.000010 0.000010 0.000010 0.000010 0.000010 0.000010
0.000010 0.000010 0.000010 0.000010 0.000010 0.000010 0.000010 0.000010 0.000010 0.000010 0.000010 0.000010 0.000010 0.037170 0.218355 0.000010 0.000010 0.000010 0.004340 0.000010 0.000010 0.701782 0.000010 0.000010 0.000010 0.000010 0.000010 0.038081 0.000010 0.000010 0.000012 0.000010
0.000010 0.000010 0.000010 0.000010 0.000010 0.000010 0.000010 0.000010 0.000010 0.000010 0.000010 0.000010 0.000010 0.000010 0.000010 0.000010 0.000010 0.000010 0.011789 0.000010 0.000010 0.987911 0.000010 0.000010 0.000010 0.000010 0.000010 0.000010 0.000010 0.000010 0.000010 0.000010
0.000010 0.000010 0.000010 0.000010 0.000010 0.000010 0.000010 0.000010 0.000010 0.000010 0.000010 0.000010 0.000010 0.000010 0.003489 0.000010 0.000010 0.000010 0.000010 0.000010 0.000010 0.996211 0.000010 0.000010 0.000010 0.000010 0.000010 0.000010 0.000010 0.000010 0.000010 0.000010
0.000010 0.000010 0.000010 0.000010 0.000010 0.000010 0.000012 0.000010 0.000010 0.000010 0.000010 0.000011 0.000010 0.060528 0.293490 0.000011 0.000010 0.000010 0.016640 0.000010 0.000010 0.596573 0.000010 0.000010 0.000010 0.000010 0.000010 0.032493 0.000010 0.000010 0.000012 0.000010
0.000010 0.000010 0.000010 0.000010 0.000010 0.000010 0.006655 0.000010 0.000010 0.000010 0.001715 0.000010 0.005259 0.070857 0.485801 0.000010 0.000010 0.003406 0.019029 0.000010 0.004658 0.354104 0.000010 0.018225 0.000010 0.000010 0.000010 0.021761 0.000010 0.003859 0.004482 0.000010
0.003904 0.000010 0.000010 0.000010 0.000010 0.000010 0.000010 0.000010 0.000010 0.000010 0.001325 0.000010 0.000010 0.106167 0.423807 0.000010 0.000010 0.000010 0.039104 0.000010 0.000010 0.385512 0.000010 0.008687 0.000010 0.000010 0.000010 0.031255 0.000010 0.000010 0.000010 0.000010
0.000010 0.000010 0.000010 0.000010 0.000010 0.000010 0.000010 0.000010 0.000010 0.000010 0.000010 0.000010 0.000010 0.062325 0.455454 0.000010 0.000010 0.000010 0.026537 0.000010 0.000010 0.392539 0.000010 0.000010 0.000010 0.000010 0.000010 0.062437 0.000448 0.000010 0.000010 0.000010
0.000010 0.000010 0.000017 0.000010 0.000010 0.000010 0.000010 0.000010 0.000010 0.000010 0.000010 0.000010 0.000010 0.087825 0.469982 0.000010 0.000010 0.000010 0.005991 0.000010 0.000010 0.385863 0.000010 0.000010 0.000010 0.000010 0.000010 0.050062 0.000010 0.000010 0.000010 0.000010
0.000010 0.000010 0.000010 0.000010 0.000010 0.000010 0.000010 0.000010 0.000010 0.000010 0.000010 0.000010 0.000010 0.077342 0.449032 0.000010 0.000010 0.000010 0.000010 0.000010 0.000010 0.436899 0.000010 0.000010 0.000010 0.000010 0.000010 0.036447 0.000010 0.000010 0.000010 0.000010
0.000010 0.000010 0.000010 0.000010 0.000010 0.000010 0.000010 0.000010 0.000010 0.000010 0.000010 0.000010 0.000010 0.092172 0.428410 0.000010 0.000010 0.000010 0.015755 0.000010 0.000010 0.396405 0.000010 0.000010 0.003199 0.000010 0.000010 0.063799 0.000010 0.000010 0.000010 0.000010
0.000010 0.000010 0.000010 0.000010 0.000010 0.000010 0.000010 0.000010 0.002311 0.000010 0.000010 0.000010 0.000010 0.105433 0.402271 0.000010 0.000010 0.000010 0.002619 0.000010 0.000010 0.409699 0.000010 0.000010 0.000082 0.000010 0.000012 0.077333 0.000010 0.000010 0.000010 0.000010
0.000010 0.000010 0.000010 0.000010 0.000010 0.000010 0.000010 0.000010 0.000010 0.000010 0.000010 0.000010 0.000010 0.087222 0.419948 0.000010 0.000010 0.000010 0.017297 0.000010 0.000010 0.429015 0.000010 0.000010 0.000010 0.000010 0.000010 0.046247 0.000010 0.000010 0.000010 0.000010
0.000010 0.000010 0.000010 0.000010 0.000010 0.000010 0.000010 0.000010 0.000010 0.000010 0.000010 0.000010 0.000010 0.075849 0.496445 0.000010 0.000010 0.000010 0.017823 0.000010 0.000010 0.365020 0.000010 0.000010 0.005743 0.000010 0.000010 0.038860 0.000010 0.000010 0.000010 0.000010
0.000010 0.000010 0.000010 0.000010 0.000010 0.000010 0.000010 0.000010 0.000010 0.000010 0.000010 0.000010 0.000010 0.098823 0.432426 0.000010 0.000010 0.000010 0.028969 0.000010 0.000010 0.392887 0.000010 0.000076 0.006618 0.000010 0.000010 0.038233 0.000010 0.001727 0.000010 0.000010
0.000010 0.000010 0.000010 0.140946 0.560945 0.000010 0.000010 0.000010 0.000010 0.000010 0.000010 0.000010 0.000010 0.000010 0.000010 0.000010 0.000010 0.000010 0.000010 0.000010 0.000010 0.000010 0.000010 0.055987 0.000010 0.241842 0.000010 0.000010 0.000010 0.000010 0.000010 0.000010
0.000010 0.000010 0.000010 0.140693 0.553635 0.000010 0.000010 0.000010 0.000010 0.000010 0.000010 0.000010 0.000010 0.000010 0.000010 0.000010 0.000010 0.000010 0.000010 0.000010 0.000010 0.000010 0.000010 0.062913 0.000010 0.242479 0.000010 0.000010 0.000010 0.000010 0.000010 0.000010
0.000010 0.000010 0.000010 0.141565 0.592214 0.000010 0.000010 0.000010 0.000010 0.000010 0.000010 0.000010 0.000010 0.000010 0.000010 0.000010 0.000010 0.000010 0.000010 0.000010 0.000010 0.000010 0.000010 0.036221 0.000010 0.229721 0.000010 0.000010 0.000010 0.000010 0.000010 0.000010
0.000010 0.000010 0.000010 0.139807 0.570797 0.000010 0.000010 0.000010 0.013161 0.000010 0.000010 0.000010 0.000010 0.000010 0.000010 0.000010 0.000010 0.000010 0.000010 0.000010 0.000010 0.000010 0.000010 0.067255 0.000010 0.208709 0.000010 0.000010 0.000010 0.000010 0.000010 0.000010
0.000010 0.000010 0.000010 0.129569 0.656232 0.000010 0.000010 0.000010 0.000010 0.000010 0.000010 0.000010 0.000010 0.000010 0.000010 0.000010 0.000010 0.000010 0.000010 0.000010 0.000010 0.000010 0.000010 0.025658 0.000010 0.188261 0.000010 0.000010 0.000010 0.000010 0.000010 0.000010
0.000010 0.000010 0.000010 0.128199 0.627461 0.000010 0.000010 0.000010 0.000010 0.000010 0.000010 0.000010 0.000010 0.000010 0.000010 0.000010 0.000010 0.000010 0.000010 0.000010 0.000010 0.000010 0.000010 0.022559 0.000010 0.221501 0.000010 0.000010 0.000010 0.000010 0.000010 0.000010
0.000010 0.000010 0.000010 0.127506 0.635339 0.000010 0.000010 0.000010 0.000010 0.000010 0.000010 0.000010 0.000010 0.000010 0.000010 0.000010 0.000010 0.000010 0.004009 0.000010 0.000010 0.000010 0.000010 0.016055 0.001140 0.215691 0.000010 0.000010 0.000010 0.000010 0.000010 0.000010
0.000010 0.000010 0.000010 0.125691 0.578328 0.000010 0.000010 0.000010 0.000010 0.000010 0.000010 0.000010 0.000010 0.000010 0.000010 0.000010 0.000010 0.000010 0.000010 0.000010 0.000010 0.000010 0.000010 0.061620 0.006662 0.227421 0.000018 0.000010 0.000010 0.000010 0.000010 0.000010
0.000010 0.000010 0.000010 0.150996 0.545868 0.000010 0.000010 0.000010 0.000010 0.000010 0.000010 0.000010 0.000010 0.000010 0.000010 0.000010 0.000010 0.000010 0.000010 0.000010 0.000010 0.000010 0.000010 0.082067 0.002830 0.217970 0.000010 0.000010 0.000010 0.000010 0.000010 0.000010
0.000010 0.000010 0.000010 0.135853 0.553225 0.000010 0.000010 0.000010 0.000010 0.000010 0.000010 0.000010 0.000010 0.000010 0.000010 0.000010 0.000010 0.000010 0.000010 0.000010 0.000010 0.000010 0.000010 0.077919 0.000010 0.232723 0.000010 0.000010 0.000010 0.000010 0.000010 0.000010
0.000010 0.000010 0.000010 0.149146 0.577741 0.000010 0.000010 0.000010 0.010232 0.000010 0.000010 0.000010 0.000010 0.000010 0.000010 0.000010 0.000010 0.000010 0.000010 0.000010 0.000010 0.000010 0.000010 0.037162 0.000010 0.225450 0.000010 0.000010 0.000010 0.000010 0.000010 0.000010
0.000010 0.000010 0.000010 0.122491 0.593654 0.000010 0.000010 0.000010 0.000010 0.000010 0.000010 0.000010 0.000010 0.000010 0.000010 0.000010 0.000010 0.000010 0.000741 0.000010 0.000010 0.000010 0.000010 0.033926 0.005485 0.243443 0.000010 0.000010 0.000010 0.000010 0.000010 0.000010
0.000010 0.000010 0.000010 0.142515 0.582687 0.000010 0.000010 0.000010 0.013108 0.000010 0.000010 0.000010 0.000010 0.000010 0.001162 0.000010 0.000010 0.000010 0.002446 0.000010 0.000010 0.001032 0.000010 0.045015 0.001284 0.210522 0.000010 0.000010 0.000010 0.000010 0.000010 0.000010
0.000010 0.000010 0.000010 0.119225 0.616997 0.000010 0.000010 0.000010 0.000010 0.000010 0.000010 0.000010 0.000010 0.000010 0.000010 0.000010 0.000010 0.000010 0.000010 0.000010 0.000010 0.000010 0.000010 0.028917 0.000010 0.234581 0.000010 0.000010 0.000010 0.000010 0.000010 0.000010
0.000010 0.000010 0.000010 0.140488 0.540304 0.000010 0.000010 0.000010 0.000010 0.000010 0.000010 0.000010 0.000010 0.000010 0.000010 0.000010 0.000010 0.000010 0.000010 0.000010 0.000010 0.000010 0.000010 0.079801 0.000010 0.239127 0.000010 0.000010 0.000010 0.000010 0.000010 0.000010
0.000010 0.000011 0.000010 0.143062 0.610839 0.000010 0.000010 0.000010 0.000010 0.000010 0.000010 0.000010 0.000010 0.000010 0.000010 0.000010 0.000010 0.000010 0.000010 0.000010 0.000010 0.000010 0.000010 0.023142 0.000010 0.222676 0.000010 0.000010 0.000010 0.000010 0.000010 0.000010
0.000010 0.000010 0.000010 0.159984 0.571938 0.000010 0.000010 0.000010 0.000010 0.000010 0.000010 0.000010 0.000010 0.000010 0.000010 0.000010 0.000010 0.000010 0.000010 0.000010 0.000010 0.000010 0.000010 0.036737 0.000010 0.231060 0.000010 0.000010 0.000010 0.000010 0.000010 0.000010
0.000010 0.000010 0.000010 0.129224 0.570772 0.000010 0.000010 0.000010 0.026840 0.000010 0.000010 0.000010 0.000010 0.000010 0.000010 0.000010 0.000010 0.000010 0.000010 0.000010 0.000010 0.000010 0.000010 0.050482 0.000010 0.222413 0.000010 0.000010 0.000010 0.000010 0.000010 0.000010
0.000010 0.000010 0.000010 0.136683 0.646875 0.000010 0.000010 0.000010 0.011958 0.000010 0.000010 0.000010 0.000010 0.000010 0.000010 0.000010 0.000010 0.000010 0.000010 0.000010 0.000010 0.000010 0.000010 0.021698 0.000010 0.182516 0.000010 0.000010 0.000010 0.000010 0.000010 0.000010
0.000010 0.000010 0.000010 0.154016 0.593285 0.000010 0.000010 0.000010 0.000010 0.000010 0.000010 0.000010 0.000010 0.000010 0.000010 0.000010 0.000010 0.000010 0.000010 0.000010 0.000010 0.000010 0.000010 0.038510 0.000010 0.213910 0.000010 0.000010 0.000010 0.000010 0.000010 0.000010
0.000010 0.000010 0.000010 0.000010 0.016013 0.000010 0.000010 0.000010 0.807156 0.000010 0.000010 0.000010 0.000010 0.000010 0.000010 0.000010 0.000010 0.000010 0.000010 0.000010 0.000010 0.000010 0.000010 0.000010 0.000010 0.176541 0.000010 0.000010 0.000010 0.000010 0.000010 0.000010
0.000010 0.000010 0.000010 0.000010 0.000010 0.000010 0.000010 0.000010 0.999690 0.000010 0.000010 0.000010 0.000010 0.000010 0.000010 0.000010 0.000010 0.000010 0.000010 0.000010 0.000010 0.000010 0.000010 0.000010 0.000010 0.000010 0.000010 0.000010 0.000010 0.000010 0.000010 0.000010
0.000010 0.000010 0.000010 0.000010 0.000010 0.000010 0.000010 0.000010 0.999690 0.000010 0.000010 0.000010 0.000010 0.000010 0.000010 0.000010 0.000010 0.000010 0.000010 0.000010 0.000010 0.000010 0.000010 0.000010 0.000010 0.000010 0.000010 0.000010 0.000010 0.000010 0.000010 0.000010
0.000010 0.000010 0.000010 0.011041 0.171069 0.000010 0.000010 0.000010 0.791408 0.000010 0.000010 0.000010 0.000010 0.000010 0.000010 0.000010 0.000010 0.000010 0.000011 0.000010 0.000010 0.000010 0.000010 0.000010 0.000010 0.026195 0.000010 0.000010 0.000010 0.000010 0.000015 0.000010
0.000010 0.000010 0.000010 0.000010 0.000010 0.000010 0.000010 0.000010 0.994772 0.000010 0.000010 0.000010 0.000010 0.000010 0.000010 0.000010 0.000010 0.000010 0.000010 0.000010 0.000010 0.000010 0.000010 0.000010 0.000010 0.004928 0.000010 0.000010 0.000010 0.000010 0.000010 0.000010
0.000010 0.000010 0.000010 0.000010 0.000010 0.000010 0.000010 0.000013 0.999683 0.000010 0.000010 0.000010 0.000010 0.000010 0.000010 0.000013 0.000010 0.000010 0.000010 0.000010 0.000010 0.000010 0.000010 0.000010 0.000010 0.000010 0.000010 0.000010 0.000010 0.000010 0.000010 0.000010
0.000010 0.000010 0.000010 0.000010 0.000010 0.000010 0.000010 0.000010 0.999690 0.000010 0.000010 0.000010 0.000010 0.000010 0.000010 0.000010 0.000010 0.000010 0.000010 0.000010 0.000010 0.000010 0.000010 0.000010 0.000010 0.000010 0.000010 0.000010 0.000010 0.000010 0.000010 0.000010
0.000010 0.000010 0.000010 0.000010 0.000010 0.000010 0.000010 0.000010 0.999689 0.000010 0.000010 0.000010 0.000010 0.000010 0.000010 0.000010 0.000010 0.000010 0.000010 0.000010 0.000010 0.000010 0.000010 0.000010 0.000011 0.000010 0.000010 0.000010 0.000010 0.000010 0.000010 0.000010
0.000010 0.000010 0.000010 0.000010 0.000010 0.000010 0.000010 0.000010 0.999690 0.000010 0.000010 0.000010 0.000010 0.000010 0.000010 0.000010 0.000010 0.000010 0.000010 0.000010 0.000010 0.000010 0.000010 0.000010 0.000010 0.000010 0.000010 0.000010 0.000010 0.000010 0.000010 0.000010
0.000010 0.000010 0.000010 0.006120 0.121165 0.000010 0.000010 0.000010 0.872425 0.000010 0.000010 0.000010 0.000010 0.000010 0.000010 0.000010 0.000010 0.000010 0.000010 0.000010 0.000010 0.000010 0.000010 0.000010 0.000010 0.000010 0.000010 0.000010 0.000010 0.000010 0.000010 0.000010
0.000010 0.000010 0.000010 0.000010 0.140248 0.000010 0.000010 0.000010 0.859452 0.000010 0.000010 0.000010 0.000010 0.000010 0.000010 0.000010 0.000010 0.000010 0.000010 0.000010 0.000010 0.000010 0.000010 0.000010 0.000010 0.000010 0.000010 0.000010 0.000010 0.000010 0.000010 0.000010
0.000010 0.000010 0.000010 0.000010 0.000010 0.000010 0.000010 0.000010 0.923361 0.000010 0.000010 0.000010 0.000010 0.022877 0.009962 0.000010 0.000010 0.000010 0.006154 0.000010 0.000010 0.006192 0.000010 0.031193 0.000010 0.000010 0.000010 0.000010 0.000010 0.000010 0.000010 0.000010
0.000010 0.000010 0.000010 0.000010 0.000010 0.000010 0.000010 0.000010 0.999690 0.000010 0.000010 0.000010 0.000010 0.000010 0.000010 0.000010 0.000010 0.000010 0.000010 0.000010 0.000010 0.000010 0.000010 0.000010 0.000010 0.000010 0.000010 0.000010 0.000010 0.000010 0.000010 0.000010
0.000010 0.000010 0.000010 0.006241 0.154521 0.000010 0.000010 0.000010 0.744235 0.000010 0.000010 0.000010 0.000010 0.000010 0.000010 0.000010 0.000010 0.000010 0.008387 0.000010 0.000010 0.000689 0.000010 0.050739 0.014926 0.015126 0.000010 0.004905 0.000010 0.000010 0.000010 0.000010
0.000010 0.000010 0.000010 0.000010 0.000010 0.000010 0.000010 0.000010 0.999690 0.000010 0.000010 0.000010 0.000010 0.000010 0.000010 0.000010 0.000010 0.000010 0.000010 0.000010 0.000010 0.000010 0.000010 0.000010 0.000010 0.000010 0.000010 0.000010 0.000010 0.000010 0.000010 0.000010
0.000010 0.000010 0.000010 0.000010 0.000010 0.000010 0.000010 0.000010 0.999690 0.000010 0.000010 0.000010 0.000010 0.000010 0.000010 0.000010 0.000010 0.000010 0.000010 0.000010 0.000010 0.000010 0.000010 0.000010 0.000010 0.000010 0.000010 0.000010 0.000010 0.000010 0.000010 0.000010
0.000010 0.000010 0.000010 0.000010 0.000010 0.000010 0.000010 0.000010 0.999690 0.000010 0.000010 0.000010 0.000010 0.000010 0.000010 0.000010 0.000010 0.000010 0.000010 0.000010 0.000010 0.000010 0.000010 0.000010 0.000010 0.000010 0.000010 0.000010 0.000010 0.000010 0.000010 0.000010
0.000010 0.003523 0.010411 0.025066 0.050090 0.000010 0.007686 0.009308 0.015173 0.000010 0.000010 0.000010 0.702909 0.000010 0.000010 0.014215 0.015892 0.007886 0.000010 0.001175 0.002022 0.000010 0.033771 0.000010 0.000010 0.070669 0.000010 0.000010 0.000010 0.000011 0.030044 0.000010
0.000010 0.014070 0.000010 0.003904 0.003606 0.000010 0.000010 0.000010 0.000010 0.000010 0.000010 0.000010 0.802096 0.000010 0.000010 0.000010 0.000010 0.000010 0.000010 0.040761 0.000010 0.000010 0.067759 0.000010 0.000010 0.067554 0.000010 0.000010 0.000010 0.000010 0.000010 0.000010
0.000010 0.000010 0.000010 0.000010 0.000010 0.000010 0.000010 0.000010 0.000010 0.000010 0.000010 0.000010 0.999690 0.000010 0.000010 0.000010 0.000010 0.000010 0.000010 0.000010 0.000010 0.000010 0.000010 0.000010 0.000010 0.000010 0.000010 0.000010 0.000010 0.000010 0.000010 0.000010
0.000010 0.000010 0.000010 0.000010 0.000010 0.000010 0.000010 0.000010 0.000010 0.000010 0.000010 0.000010 0.999690 0.000010 0.000010 0.000010 0.000010 0.000010 0.000010 0.000010 0.000010 0.000010 0.000010 0.000010 0.000010 0.000010 0.000010 0.000010 0.000010 0.000010 0.000010 0.000010
0.000010 0.019598 0.012036 0.030018 0.009745 0.000010 0.000010 0.000010 0.000010 0.000010 0.000010 0.000010 0.824010 0.000010 0.000010 0.000010 0.000010 0.001529 0.000010 0.025390 0.000010 0.000010 0.009024 0.000010 0.000010 0.044596 0.000015 0.000010 0.000010 0.000010 0.023828 0.000010
0.000010 0.009762 0.000010 0.010953 0.038700 0.000010 0.000010 0.015307 0.015399 0.000010 0.000010 0.000010 0.572264 0.000010 0.000010 0.000010 0.000010 0.009879 0.000010 0.161749 0.000010 0.000010 0.074401 0.000010 0.000010 0.040693 0.013002 0.000010 0.000010 0.000010 0.037689 0.000010
0.000010 0.000010 0.000010 0.002867 0.008370 0.000010 0.000010 0.017578 0.000010 0.000010 0.000010 0.000010 0.640460 0.000010 0.000010 0.000010 0.000010 0.005875 0.000010 0.139984 0.014709 0.000010 0.120381 0.000010 0.000010 0.011799 0.018602 0.000010 0.000010 0.015905 0.003268 0.000010
0.000010 0.000010 0.000010 0.000010 0.000010 0.000010 0.000010 0.000010 0.000010 0.000010 0.000010 0.000010 0.999690 0.000010 0.000010 0.000010 0.000010 0.000010 0.000010 0.000010 0.000010 0.000010 0.000010 0.000010 0.000010 0.000010 0.000010 0.000010 0.000010 0.000010 0.000010 0.000010
0.000010 0.000010 0.000010 0.000010 0.000010 0.000010 0.000010 0.000010 0.000010 0.000010 0.000010 0.000010 0.999690 0.000010 0.000010 0.000010 0.000010 0.000010 0.000010 0.000010 0.000010 0.000010 0.000010 0.000010 0.000010 0.000010 0.000010 0.000010 0.000010 0.000010 0.000010 0.000010
0.000010 0.000010 0.000010 0.015905 0.000010 0.000010 0.000010 0.000010 0.000010 0.000010 0.000010 0.000010 0.956914 0.000010 0.000010 0.000010 0.000010 0.000010 0.000010 0.000010 0.000010 0.000010 0.000010 0.000010 0.000010 0.026892 0.000010 0.000010 0.000010 0.000010 0.000010 0.000010
0.000010 0.000609 0.005950 0.040630 0.044414 0.000010 0.005898 0.000010 0.000010 0.000010 0.000010 0.000010 0.720829 0.000010 0.000010 0.000010 0.028257 0.036178 0.000010 0.000010 0.000010 0.000010 0.012939 0.000010 0.000010 0.066163 0.002643 0.000010 0.000010 0.000010 0.032507 0.002793
0.000010 0.000010 0.000010 0.002075 0.000010 0.000010 0.000010 0.007742 0.000010 0.000010 0.000010 0.000010 0.794743 0.000010 0.000010 0.000010 0.002051 0.000010 0.000010 0.094450 0.029313 0.000010 0.012569 0.000010 0.000010 0.034323 0.000010 0.000010 0.000010 0.000010 0.022502 0.000010
0.000010 0.000010 0.000010 0.000010 0.000010 0.000010 0.000010 0.000010 0.000010 0.000010 0.000010 0.000010 0.999690 0.000010 0.000010 0.000010 0.000010 0.000010 0.000010 0.000010 0.000010 0.000010 0.000010 0.000010 0.000010 0.000010 0.000010 0.000010 0.000010 0.000010 0.000010 0.000010
0.000010 0.000010 0.000010 0.000010 0.000010 0.000010 0.000010 0.000010 0.000010 0.000010 0.000010 0.000010 0.999690 0.000010 0.000010 0.000010 0.000010 0.000010 0.000010 0.000010 0.000010 0.000010 0.000010 0.000010 0.000010 0.000010 0.000010 0.000010 0.000010 0.000010 0.000010 0.000010
0.000010 0.012584 0.000010 0.000010 0.031954 0.000010 0.000010 0.031711 0.000010 0.000010 0.000010 0.000010 0.657610 0.000010 0.000010 0.000010 0.000010 0.000010 0.000010 0.148621 0.002304 0.000010 0.075474 0.000010 0.000010 0.027030 0.002594 0.000010 0.000010 0.000013 0.000010 0.009896
0.000010 0.000010 0.000010 0.000010 0.003477 0.000010 0.004349 0.000010 0.002949 0.000010 0.000010 0.000010 0.781364 0.000010 0.000010 0.000010 0.000010 0.000010 0.000010 0.122111 0.024280 0.000010 0.046914 0.000010 0.000010 0.003327 0.011000 0.000010 0.000010 0.000010 0.000010 0.000010
0.000010 0.000010 0.000010 0.000010 0.000014 0.000010 0.000010 0.000010 0.000010 0.000010 0.000010 0.000010 0.999686 0.000010 0.000010 0.000010 0.000010 0.000010 0.000010 0.000010 0.000010 0.000010 0.000010 0.000010 0.000010 0.000010 0.000010 0.000010 0.000010 0.000010 0.000010 0.000010
0.000010 0.000010 0.000010 0.000010 0.000010 0.000010 0.000010 0.000010 0.000010 0.000010 0.000010 0.000010 0.999690 0.000010 0.000010 0.000010 0.000010 0.000010 0.000010 0.000010 0.000010 0.000010 0.000010 0.000010 0.000010 0.000010 0.000010 0.000010 0.000010 0.000010 0.000010 0.000010
0.000010 0.001450 0.000010 0.025419 0.034129 0.000010 0.004379 0.032568 0.012867 0.000010 0.000010 0.004802 0.519681 0.000010 0.000010 0.003391 0.000011 0.000010 0.000010 0.102233 0.000595 0.000010 0.044650 0.000010 0.000010 0.122043 0.001843 0.000010 0.000010 0.018220 0.071567 0.000010
0.000010 0.000010 0.000010 0.000010 0.000010 0.000010 0.000010 0.011292 0.000010 0.000010 0.000010 0.000010 0.000010 0.000010 0.000010 0.010980 0.000010 0.000010 0.000010 0.012597 0.000010 0.000010 0.929486 0.000010 0.000010 0.004384 0.000010 0.000010 0.000010 0.000010 0.023929 0.007082
0.000010 0.000010 0.000010 0.000010 0.000010 0.000010 0.000010 0.000010 0.000010 0.000010 0.000010 0.000010 0.000010 0.000010 0.000010 0.000010 0.000010 0.000010 0.000010 0.000010 0.000010 0.000010 0.987302 0.000010 0.000010 0.012398 0.000010 0.000010 0.000010 0.000010 0.000010 0.000010
0.000010 0.000010 0.002489 0.000010 0.004923 0.000010 0.003157 0.000010 0.000010 0.000010 0.000010 0.000700 0.003328 0.000010 0.000010 0.016858 0.000010 0.000010 0.000010 0.017299 0.000010 0.000010 0.898743 0.000010 0.000010 0.000010 0.031965 0.000010 0.000010 0.000010 0.000010 0.020318
0.000010 0.000010 0.000010 0.014583 0.000010 0.000010 0.010476 0.005688 0.000010 0.000010 0.000010 0.000010 0.000010 0.000010 0.000010 0.000010 0.000010 0.000010 0.000010 0.015600 0.020812 0.000010 0.893611 0.000010 0.000010 0.002414 0.036575 0.000010 0.000010 0.000010 0.000010 0.000010
0.000010 0.000010 0.000010 0.002754 0.000010 0.000010 0.000010 0.000010 0.000010 0.000010 0.000010 0.000010 0.000010 0.000010 0.000010 0.000010 0.000010 0.000010 0.000010 0.000010 0.000010 0.000010 0.996946 0.000010 0.000010 0.000010 0.000010 0.000010 0.000010 0.000010 0.000010 0.000010
0.000010 0.000010 0.000010 0.000010 0.000010 0.000010 0.000010 0.000010 0.000010 0.000010 0.000010 0.000010 0.000010 0.000010 0.000010 0.000010 0.000010 0.000010 0.000010 0.000010 0.000010 0.000010 0.999690 0.000010 0.000010 0.000010 0.000010 0.000010 0.000010 0.000010 0.000010 0.000010
0.000010 0.000010 0.000010 0.000010 0.000010 0.000010 0.000019 0.000010 0.000010 0.000010 0.000010 0.000010 0.000010 0.000010 0.000010 0.000010 0.000010 0.000010 0.000010 0.000010 0.000015 0.000010 0.999676 0.000010 0.000010 0.000010 0.000010 0.000010 0.000010 0.000010 0.000010 0.000010
0.000010 0.000010 0.000010 0.000010 0.000010 0.000010 0.000010 0.000010 0.000010 0.000010 0.000010 0.000010 0.000010 0.000010 0.000010 0.000010 0.000010 0.000010 0.000010 0.000010 0.000010 0.000010 0.999690 0.000010 0.000010 0.000010 0.000010 0.000010 0.000010 0.000010 0.000010 0.000010
0.000010 0.000010 0.000010 0.000010 0.000010 0.000010 0.004789 0.000506 0.000010 0.000010 0.000010 0.000010 0.000010 0.000010 0.000010 0.000010 0.000010 0.000010 0.000010 0.000010 0.000010 0.000010 0.990593 0.000010 0.000010 0.000010 0.003832 0.000010 0.000010 0.000010 0.000010 0.000010
0.000010 0.000010 0.000010 0.000010 0.000010 0.000010 0.000010 0.000010 0.000010 0.000010 0.000010 0.000010 0.000010 0.000010 0.000010 0.000010 0.000010 0.000010 0.000010 0.000010 0.000010 0.000010 0.999690 0.000010 0.000010 0.000010 0.000010 0.000010 0.000010 0.000010 0.000010 0.000010
0.000010 0.000010 0.012227 0.000010 0.000010 0.000010 0.000010 0.021512 0.000010 0.000010 0.000010 0.008253 0.000010 0.000010 0.000010 0.000010 0.002270 0.000010 0.000010 0.000010 0.000010 0.000010 0.938461 0.000010 0.000010 0.000010 0.006767 0.000010 0.000010 0.010259 0.000010 0.000010
0.000010 0.000010 0.000010 0.014204 0.000010 0.000010 0.000010 0.000010 0.000010 0.000010 0.000010 0.000010 0.000010 0.000010 0.000010 0.000010 0.002551 0.000010 0.000010 0.002087 0.010968 0.000010 0.965739 0.000010 0.000010 0.000135 0.000010 0.000010 0.000010 0.000010 0.000010 0.004067
0.000010 0.000010 0.000010 0.000010 0.000010 0.000010 0.000010 0.000010 0.000010 0.000010 0.000010 0.000010 0.000010 0.000010 0.000010 0.000010 0.000010 0.000010 0.000010 0.000010 0.000010 0.000010 0.999690 0.000010 0.000010 0.000010 0.000010 0.000010 0.000010 0.000010 0.000010 0.000010
0.000010 0.000010 0.000010 0.000010 0.000010 0.000010 0.000010 0.000010 0.000010 0.000010 0.000010 0.000010 0.000010 0.000010 0.000010 0.000010 0.000010 0.000010 0.000010 0.000010 0.000010 0.000010 0.999690 0.000010 0.000010 0.000010 0.000010 0.000010 0.000010 0.000010 0.000010 0.000010
0.000010 0.000010 0.000010 0.000010 0.000010 0.000010 0.000010 0.000010 0.000010 0.000010 0.000010 0.000010 0.000010 0.000010 0.000010 0.000010 0.000010 0.000010 0.000010 0.013689 0.000010 0.000010 0.936619 0.000010 0.000010 0.002554 0.023118 0.000010 0.000010 0.001584 0.013914 0.008273
0.000010 0.000010 0.000010 0.000010 0.000010 0.000010 0.000010 0.004358 0.000010 0.000010 0.002130 0.000010 0.000010 0.000010 0.000010 0.000010 0.000010 0.000010 0.000010 0.000010 0.000010 0.000010 0.979766 0.000010 0.000010 0.000010 0.000010 0.000010 0.000010 0.000010 0.004082 0.009393
0.000010 0.000010 0.000010 0.000010 0.000010 0.000010 0.000010 0.000010 0.013183 0.000010 0.000010 0.000010 0.000010 0.000010 0.000010 0.000010 0.000010 0.000010 0.000010 0.000010 0.015472 0.000010 0.941925 0.000010 0.000010 0.000010 0.029140 0.000010 0.000010 0.000010 0.000010 0.000010
0.000010 0.000010 0.000010 0.000010 0.000010 0.000010 0.014053 0.000010 0.000010 0.000010 0.000010 0.000010 0.000010 0.000010 0.000010 0.000010 0.004241 0.000010 0.000010 0.000010 0.000010 0.000010 0.923615 0.000010 0.000010 0.000010 0.057676 0.000010 0.000010 0.000010 0.000010 0.000146
0.000010 0.003192 0.000010 0.000010 0.011951 0.000010 0.000010 0.001064 0.000010 0.000010 0.000010 0.000010 0.006564 0.000010 0.000010 0.000010 0.026040 0.000010 0.000010 0.018095 0.000010 0.000010 0.916602 0.000010 0.000010 0.000010 0.000010 0.000010 0.000010 0.000010 0.000010 0.016251
0.000010 0.000010 0.000010 0.000010 0.000010 0.000010 0.000010 0.000010 0.000010 0.000010 0.000010 0.000010 0.000010 0.000010 0.000010 0.000010 0.000010 0.000010 0.000010 0.000010 0.000010 0.000010 0.999690 0.000010 0.000010 0.000010 0.000010 0.000010 0.000010 0.000010 0.000010 0.000010
0.006835 0.000010 0.000010 0.096803 0.684229 0.000010 0.000010 0.000010 0.022504 0.000010 0.000010 0.000010 0.000010 0.002614 0.005550 0.000010 0.000010 0.000010 0.008315 0.000010 0.000010 0.000010 0.000010 0.022419 0.000010 0.150496 0.000014 0.000012 0.000010 0.000010 0.000010 0.000010
0.000010 0.000010 0.000010 0.000010 0.999690 0.000010 0.000010 0.000010 0.000010 0.000010 0.000010 0.000010 0.000010 0.000010 0.000010 0.000010 0.000010 0.000010 0.000010 0.000010 0.000010 0.000010 0.000010 0.000010 0.000010 0.000010 0.000010 0.000010 0.000010 0.000010 0.000010 0.000010
0.000010 0.000010 0.000010 0.000010 0.999690 0.000010 0.000010 0.000010 0.000010 0.000010 0.000010 0.000010 0.000010 0.000010 0.000010 0.000010 0.000010 0.000010 0.000010 0.000010 0.000010 0.000010 0.000010 0.000010 0.000010 0.000010 0.000010 0.000010 0.000010 0.000010 0.000010 0.000010
0.000010 0.000010 0.000010 0.067721 0.785756 0.000010 0.000010 0.000010 0.000010 0.000010 0.000010 0.000010 0.000010 0.000010 0.000010 0.000010 0.000010 0.000010 0.000010 0.000010 0.000010 0.000010 0.000010 0.000010 0.000010 0.146233 0.000010 0.000010 0.000010 0.000010 0.000010 0.000010
0.000010 0.000010 0.000010 0.097374 0.697868 0.000010 0.000010 0.000010 0.016022 0.000010 0.000010 0.000010 0.000010 0.000010 0.000010 0.000010 0.000010 0.000010 0.000010 0.000010 0.000010 0.000010 0.000010 0.000010 0.000010 0.188456 0.000010 0.000010 0.000010 0.000010 0.000010 0.000010
0.000010 0.000010 0.000010 0.078008 0.790891 0.000010 0.000010 0.000010 0.000010 0.000010 0.000010 0.000010 0.000010 0.000010 0.000010 0.000010 0.000010 0.000010 0.000010 0.000010 0.000010 0.000010 0.000010 0.000010 0.000010 0.130811 0.000010 0.000010 0.000010 0.000010 0.000010 0.000010
0.000010 0.000010 0.000010 0.090908 0.750883 0.000010 0.000010 0.000010 0.000010 0.000010 0.000010 0.000010 0.000010 0.000010 0.000010 0.000010 0.000010 0.000010 0.000010 0.000010 0.000010 0.000010 0.000010 0.000010 0.000010 0.157919 0.000010 0.000010 0.000010 0.000010 0.000010 0.000010
0.000010 0.000010 0.000010 0.000010 0.955440 0.000010 0.000010 0.000010 0.000010 0.000010 0.002940 0.000010 0.000010 0.012768 0.023087 0.000010 0.000010 0.000010 0.005495 0.000010 0.000010 0.000010 0.000010 0.000010 0.000010 0.000010 0.000010 0.000010 0.000010 0.000010 0.000010 0.000010
0.000010 0.000010 0.000010 0.095797 0.762952 0.000010 0.000010 0.000010 0.000010 0.000010 0.000010 0.000010 0.000010 0.000010 0.000010 0.000010 0.000010 0.000010 0.000010 0.000010 0.000010 0.000010 0.000010 0.000010 0.000010 0.140958 0.000013 0.000010 0.000010 0.000010 0.000010 0.000010
0.000010 0.000010 0.000010 0.093914 0.752765 0.000010 0.000010 0.000010 0.005670 0.000010 0.000010 0.000010 0.000010 0.000010 0.000010 0.000010 0.000010 0.000010 0.000010 0.000010 0.000010 0.000010 0.000010 0.000010 0.000010 0.147371 0.000010 0.000010 0.000010 0.000010 0.000010 0.000010
0.000010 0.000010 0.000010 0.043512 0.930498 0.000011 0.000010 0.000010 0.000010 0.000010 0.000010 0.000010 0.000010 0.000010 0.000010 0.000010 0.000010 0.000010 0.000010 0.000010 0.000010 0.000010 0.000010 0.000010 0.000010 0.025699 0.000010 0.000010 0.000010 0.000010 0.000010 0.000010
0.000010 0.000010 0.000010 0.059167 0.853633 0.000010 0.000010 0.000010 0.000010 0.000010 0.000010 0.000010 0.000010 0.000010 0.000010 0.000010 0.000010 0.000010 0.000010 0.000010 0.000010 0.000010 0.000010 0.000010 0.000010 0.086910 0.000010 0.000010 0.000010 0.000010 0.000010 0.000010
0.000010 0.000010 0.000010 0.000010 0.999686 0.000014 0.000010 0.000010 0.000010 0.000010 0.000010 0.000010 0.000010 0.000010 0.000010 0.000010 0.000010 0.000010 0.000010 0.000010 0.000010 0.000010 0.000010 0.000010 0.000010 0.000010 0.000010 0.000010 0.000010 0.000010 0.000010 0.000010
0.000010 0.000010 0.000010 0.080283 0.727331 0.000010 0.000010 0.000010 0.000010 0.000010 0.000010 0.000010 0.000010 0.000010 0.000010 0.000010 0.000010 0.000010 0.000010 0.000010 0.000010 0.000010 0.000010 0.000010 0.000010 0.192096 0.000010 0.000010 0.000010 0.000010 0.000010 0.000010
0.000010 0.000010 0.000010 0.000010 0.999679 0.000010 0.000010 0.000010 0.000010 0.000010 0.000013 0.000010 0.000012 0.000010 0.000010 0.000010 0.000010 0.000010 0.000010 0.000010 0.000010 0.000012 0.000010 0.000012 0.000010 0.000010 0.000010 0.000010 0.000010 0.000010 0.000010 0.000010
0.000010 0.000010 0.000010 0.000010 0.999687 0.000010 0.000010 0.000013 0.000010 0.000010 0.000010 0.000010 0.000010 0.000010 0.000010 0.000010 0.000010 0.000010 0.000010 0.000010 0.000010 0.000010 0.000010 0.000010 0.000010 0.000010 0.000010 0.000010 0.000010 0.000010 0.000010 0.000010
0.000013 0.000010 0.000010 0.000010 0.999687 0.000010 0.000010 0.000010 0.000010 0.000010 0.000010 0.000010 0.000010 0.000010 0.000010 0.000010 0.000010 0.000010 0.000010 0.000010 0.000010 0.000010 0.000010 0.000010 0.000010 0.000010 0.000010 0.000010 0.000010 0.000010 0.000010 0.000010
0.000010 0.000010 0.000010 0.000010 0.999690 0.000010 0.000010 0.000010 0.000010 0.000010 0.000010 0.000010 0.000010 0.000010 0.000010 0.000010 0.000010 0.000010 0.000010 0.000010 0.000010 0.000010 0.000010 0.000010 0.000010 0.000010 0.000010 0.000010 0.000010 0.000010 0.000010 0.000010
0.000010 0.000010 0.000010 0.004921 0.391648 0.000010 0.000010 0.000010 0.000010 0.000010 0.000010 0.000010 0.000010 0.000010 0.015410 0.000010 0.000010 0.000010 0.003580 0.000010 0.000010 0.000010 0.000010 0.000010 0.000010 0.584171 0.000010 0.000010 0.000010 0.000010 0.000010 0.000010
0.000010 0.000010 0.000010 0.081139 0.843919 0.000010 0.000010 0.000010 0.001147 0.000010 0.000010 0.000010 0.000010 0.000010 0.000010 0.000010 0.000010 0.000010 0.000010 0.000010 0.000010 0.000010 0.000010 0.000010 0.000010 0.073514 0.000010 0.000010 0.000010 0.000010 0.000010 0.000010
0.000010 0.000010 0.000010 0.000010 0.000010 0.000010 0.000010 0.000010 0.000010 0.000010 0.000010 0.000010 0.000010 0.000010 0.000010 0.000010 0.000010 0.000010 0.000010 0.000010 0.000010 0.000010 0.000010 0.000010 0.999690 0.000010 0.000010 0.000010 0.000010 0.000010 0.000010 0.000010
0.000010 0.000010 0.000010 0.000010 0.000010 0.000010 0.000010 0.000010 0.000010 0.000010 0.000010 0.000010 0.000010 0.000010 0.000010 0.000010 0.000010 0.000010 0.000010 0.000010 0.000010 0.000010 0.000010 0.000010 0.999690 0.000010 0.000010 0.000010 0.000010 0.000010 0.000010 0.000010
0.000010 0.000010 0.000010 0.000010 0.000010 0.000010 0.000010 0.000010 0.000010 0.000010 0.000010 0.000010 0.000010 0.000011 0.000010 0.000010 0.000010 0.000010 0.000010 0.000010 0.000010 0.000010 0.000010 0.000010 0.999689 0.000010 0.000010 0.000010 0.000010 0.000010 0.000010 0.000010
0.000010 0.000010 0.000010 0.000010 0.000010 0.000010 0.000010 0.000010 0.000010 0.000010 0.000010 0.000010 0.000010 0.000010 0.000010 0.000010 0.000010 0.000010 0.000019 0.000010 0.000010 0.000010 0.000010 0.000010 0.999681 0.000010 0.000010 0.000010 0.000010 0.000010 0.000010 0.000010
0.000010 0.000010 0.000010 0.000010 0.000010 0.000010 0.000010 0.000010 0.000010 0.000010 0.000010 0.000010 0.000010 0.000010 0.000010 0.000010 0.000010 0.000010 0.000010 0.000010 0.000010 0.000010 0.000010 0.000010 0.999690 0.000010 0.000010 0.000010 0.000010 0.000010 0.000010 0.000010
0.000010 0.010648 0.000010 0.008353 0.000010 0.000010 0.000010 0.000010 0.025420 0.000010 0.000010 0.000010 0.006600 0.000010 0.000010 0.000010 0.004564 0.000010 0.000010 0.026201 0.000010 0.000010 0.000010 0.032279 0.860263 0.011497 0.000010 0.000010 0.013955 0.000010 0.000010 0.000010
0.000010 0.000010 0.000010 0.000010 0.000010 0.000010 0.000010 0.000010 0.000010 0.000010 0.000010 0.000010 0.000010 0.000018 0.000010 0.000010 0.000010 0.000010 0.000010 0.000010 0.000010 0.000010 0.000010 0.000010 0.999682 0.000010 0.000010 0.000010 0.000010 0.000010 0.000010 0.000010
0.000010 0.000010 0.000010 0.000010 0.000010 0.000010 0.000010 0.000010 0.000010 0.000010 0.000010 0.000010 0.000010 0.000010 0.000010 0.000010 0.000010 0.000010 0.000010 0.000010 0.000010 0.000010 0.000010 0.000010 0.999690 0.000010 0.000010 0.000010 0.000010 0.000010 0.000010 0.000010
0.000010 0.000010 0.000010 0.000010 0.000010 0.000010 0.000010 0.000010 0.000010 0.000010 0.000010 0.000010 0.000010 0.000010 0.000010 0.000010 0.000010 0.000010 0.000010 0.000010 0.000010 0.000010 0.000010 0.000010 0.999690 0.000010 0.000010 0.000010 0.000010 0.000010 0.000010 0.000010
0.000010 0.000010 0.000010 0.000010 0.000010 0.000010 0.000010 0.000010 0.000010 0.000010 0.000010 0.000010 0.000010 0.000010 0.000010 0.000010 0.000010 0.000010 0.000010 0.000010 0.000010 0.000010 0.000010 0.000010 0.999690 0.000010 0.000010 0.000010 0.000010 0.000010 0.000010 0.000010
0.000010 0.000010 0.000010 0.000010 0.000010 0.000010 0.000010 0.000010 0.000010 0.000010 0.000010 0.000010 0.000010 0.000010 0.000010 0.000010 0.000010 0.000010 0.000010 0.000010 0.000010 0.000010 0.000010 0.000010 0.999690 0.000010 0.000010 0.000010 0.000010 0.000010 0.000010 0.000010
0.000010 0.000010 0.000010 0.000010 0.000010 0.000010 0.000010 0.000010 0.000010 0.000010 0.000010 0.000010 0.000010 0.000010 0.000010 0.000010 0.000010 0.000010 0.000010 0.000010 0.000010 0.000010 0.000010 0.000010 0.999690 0.000010 0.000010 0.000010 0.000010 0.000010 0.000010 0.000010
0.000010 0.000010 0.000010 0.000010 0.000010 0.000010 0.000010 0.000010 0.000010 0.000010 0.000010 0.000010 0.000010 0.000010 0.000010 0.000010 0.000010 0.000010 0.000010 0.000010 0.000010 0.000010 0.000010 0.000010 0.999690 0.000010 0.000010 0.000010 0.000010 0.000010 0.000010 0.000010
0.000010 0.000010 0.000010 0.000010 0.000010 0.000010 0.000010 0.000010 0.000010 0.000010 0.000010 0.000010 0.000010 0.000010 0.000010 0.000010 0.000010 0.000010 0.000010 0.000010 0.000010 0.000010 0.000010 0.000010 0.999690 0.000010 0.000010 0.000010 0.000010 0.000010 0.000010 0.000010
0.000010 0.000010 0.000010 0.000010 0.000010 0.000010 0.000010 0.000010 0.000010 0.000010 0.000010 0.000010 0.000010 0.000010 0.000010 0.000010 0.000010 0.000010 0.000010 0.000010 0.000010 0.000010 0.000010 0.000010 0.999690 0.000010 0.000010 0.000010 0.000010 0.000010 0.000010 0.000010
0.000010 0.000010 0.000010 0.000010 0.000010 0.000010 0.000010 0.000010 0.000010 0.000010 0.000010 0.000010 0.000010 0.000010 0.000010 0.000010 0.000010 0.000010 0.000010 0.000010 0.000010 0.000010 0.000010 0.000010 0.999690 0.000010 0.000010 0.000010 0.000010 0.000010 0.000010 0.000010
0.000010 0.000010 0.000010 0.000010 0.000010 0.000010 0.000010 0.000010 0.000010 0.000010 0.000010 0.000010 0.000010 0.000010 0.000010 0.000010 0.000010 0.000010 0.000010 0.000010 0.000010 0.000010 0.000010 0.000010 0.999690 0.000010 0.000010 0.000010 0.000010 0.000010 0.000010 0.000010
0.000010 0.000010 0.000010 0.000010 0.000010 0.000010 0.000010 0.000010 0.000010 0.000010 0.000010 0.000010 0.000010 0.000010 0.000010 0.000010 0.000010 0.000010 0.000010 0.000010 0.000010 0.000010 0.000010 0.000010 0.999690 0.000010 0.000010 0.000010 0.000010 0.000010 0.000010 0.000010
0.000010 0.000010 0.000010 0.000010 0.000010 0.000010 0.000010 0.000010 0.000010 0.000010 0.000010 0.000010 0.000010 0.000010 0.000010 0.000010 0.000010 0.000010 0.000010 0.000010 0.000010 0.000010 0.000010 0.000010 0.999690 0.000010 0.000010 0.000010 0.000010 0.000010 0.000010 0.000010
0.000010 0.000010 0.000010 0.000010 0.000010 0.000010 0.000010 0.000010 0.000010 0.000010 0.000010 0.000010 0.000010 0.000010 0.000010 0.000010 0.000010 0.000010 0.000010 0.000010 0.000010 0.000011 0.000010 0.000010 0.999689 0.000010 0.000010 0.000010 0.000010 0.000010 0.000010 0.000010
0.000010 0.000010 0.000010 0.000010 0.000010 0.000010 0.000010 0.000010 0.000010 0.000010 0.000010 0.000010 0.000010 0.000010 0.000010 0.000010 0.000010 0.000010 0.000010 0.000010 0.000010 0.000010 0.000010 0.999690 0.000010 0.000010 0.000010 0.000010 0.000010 0.000010 0.000010 0.000010
0.000010 0.000010 0.000010 0.000010 0.000010 0.000010 0.000010 0.000010 0.000010 0.000010 0.000010 0.000010 0.000010 0.000010 0.000010 0.000010 0.000010 0.000010 0.000010 0.000010 0.000010 0.000010 0.000010 0.999690 0.000010 0.000010 0.000010 0.000010 0.000010 0.000010 0.000010 0.000010
0.027662 0.000010 0.000010 0.009194 0.044469 0.000010 0.000010 0.000010 0.027277 0.000010 0.000010 0.000010 0.000010 0.021025 0.001329 0.000010 0.000010 0.000010 0.000377 0.000010 0.000010 0.045259 0.000010 0.752539 0.006395 0.048443 0.000017 0.015824 0.000010 0.000010 0.000010 0.000010
0.000010 0.000010 0.000010 0.000010 0.000010 0.000010 0.000010 0.000010 0.000010 0.000010 0.000010 0.000010 0.000010 0.008325 0.000219 0.000010 0.000010 0.000010 0.005607 0.000010 0.000010 0.000010 0.000010 0.985568 0.000010 0.000010 0.000010 0.000010 0.000010 0.000010 0.000010 0.000010
0.000010 0.000010 0.000010 0.000010 0.000010 0.000010 0.000010 0.000010 0.000010 0.000010 0.000010 0.000010 0.000010 0.000010 0.000010 0.000010 0.000010 0.000010 0.000010 0.000010 0.000010 0.000010 0.000010 0.999690 0.000010 0.000010 0.000010 0.000010 0.000010 0.000010 0.000010 0.000010
0.000010 0.000010 0.000010 0.000010 0.000010 0.000010 0.000010 0.000010 0.000010 0.000010 0.000010 0.000010 0.000010 0.000010 0.000010 0.000010 0.000010 0.000010 0.000010 0.000010 0.000010 0.000010 0.000010 0.999690 0.000010 0.000010 0.000010 0.000010 0.000010 0.000010 0.000010 0.000010
0.000010 0.000010 0.000010 0.007156 0.035010 0.000010 0.000010 0.000010 0.021690 0.000010 0.000010 0.000010 0.000010 0.001385 0.024881 0.000010 0.000010 0.000010 0.005463 0.000010 0.000010 0.005783 0.000010 0.859297 0.014203 0.011745 0.000010 0.013175 0.000010 0.000010 0.000010 0.000010
0.000010 0.000010 0.000010 0.013068 0.025511 0.000010 0.000010 0.000010 0.000011 0.000010 0.000010 0.000010 0.000010 0.000010 0.039313 0.000010 0.000010 0.000010 0.000010 0.000010 0.000010 0.034693 0.000010 0.799405 0.036290 0.043999 0.000010 0.007480 0.000010 0.000010 0.000010 0.000010
0.000010 0.000010 0.000010 0.006957 0.004585 0.000010 0.000010 0.000010 0.001378 0.000010 0.004408 0.000010 0.000010 0.000010 0.016435 0.000010 0.000010 0.000010 0.013367 0.000010 0.000010 0.000010 0.000010 0.906193 0.018372 0.028074 0.000010 0.000010 0.000010 0.000010 0.000010 0.000010
0.000010 0.000010 0.000010 0.022017 0.011665 0.000010 0.000010 0.000010 0.020288 0.000010 0.000010 0.000010 0.000010 0.000010 0.055274 0.000010 0.000010 0.000010 0.007112 0.000010 0.000010 0.000010 0.000010 0.883181 0.000010 0.000213 0.000010 0.000010 0.000010 0.000010 0.000010 0.000010
0.000010 0.000010 0.000010 0.015358 0.018036 0.000010 0.000010 0.000010 0.012732 0.000010 0.000010 0.000010 0.000010 0.000010 0.000010 0.000010 0.000010 0.000010 0.000010 0.000010 0.000010 0.009068 0.000010 0.910172 0.002226 0.032157 0.000010 0.000010 0.000010 0.000010 0.000010 0.000010
0.000010 0.000010 0.000010 0.003613 0.023988 0.000010 0.000010 0.000010 0.032285 0.000010 0.000010 0.000010 0.000010 0.020529 0.000010 0.000010 0.000010 0.000010 0.003466 0.000010 0.000010 0.000010 0.000010 0.896555 0.019314 0.000010 0.000010 0.000010 0.000010 0.000010 0.000010 0.000010
0.000010 0.000010 0.000014 0.000014 0.000010 0.000010 0.000010 0.000010 0.000010 0.000010 0.000010 0.000010 0.000010 0.000010 0.006408 0.000010 0.000010 0.000010 0.007895 0.000010 0.000010 0.000010 0.000010 0.985398 0.000010 0.000010 0.000010 0.000010 0.000010 0.000010 0.000010 0.000010
0.034472 0.000010 0.000010 0.014313 0.090592 0.000010 0.000010 0.000010 0.013303 0.000010 0.002987 0.000010 0.000010 0.020069 0.059336 0.000010 0.000010 0.000010 0.000010 0.000010 0.000010 0.001491 0.000010 0.693027 0.015352 0.054848 0.000010 0.000010 0.000010 0.000010 0.000010 0.000010
0.000010 0.000010 0.000010 0.000010 0.000010 0.000010 0.000010 0.000010 0.000010 0.000010 0.000010 0.000010 0.000010 0.011297 0.004525 0.000010 0.000010 0.000010 0.009235 0.000010 0.000010 0.000010 0.000010 0.974663 0.000010 0.000010 0.000010 0.000010 0.000010 0.000010 0.000010 0.000010
0.000010 0.000010 0.000010 0.000010 0.000010 0.000010 0.000010 0.000010 0.003152 0.000010 0.000010 0.000010 0.000010 0.000010 0.000010 0.000010 0.000010 0.000010 0.003946 0.000010 0.000010 0.003931 0.000010 0.988690 0.000010 0.000010 0.000010 0.000010 0.000010 0.000010 0.000010 0.000010
0.008853 0.000010 0.000010 0.007959 0.043185 0.000010 0.000010 0.000010 0.017692 0.000010 0.002025 0.000010 0.000010 0.003436 0.038680 0.000010 0.000010 0.000010 0.000019 0.000010 0.000010 0.098099 0.000010 0.737472 0.022676 0.019703 0.000010 0.000010 0.000010 0.000010 0.000010 0.000010
0.000010 0.000010 0.000010 0.000010 0.000010 0.000010 0.000010 0.000010 0.000010 0.000010 0.000010 0.000010 0.000010 0.000010 0.000010 0.000010 0.000010 0.000010 0.012123 0.000010 0.000010 0.000010 0.000010 0.987577 0.000010 0.000010 0.000010 0.000010 0.000010 0.000010 0.000010 0.000010
0.000010 0.000010 0.000010 0.000010 0.000010 0.000010 0.000010 0.000010 0.007119 0.000010 0.000010 0.000010 0.000010 0.000010 0.000010 0.000010 0.000010 0.000010 0.013079 0.000010 0.000010 0.000010 0.000010 0.939551 0.000010 0.039971 0.000010 0.000010 0.000010 0.000010 0.000010 0.000010
0.000010 0.000010 0.000010 0.006833 0.046337 0.000010 0.000010 0.000010 0.011784 0.000010 0.000010 0.000010 0.000010 0.000010 0.046247 0.000010 0.000010 0.000010 0.011420 0.000010 0.000010 0.000010 0.000010 0.853341 0.000010 0.000010 0.000010 0.023788 0.000010 0.000010 0.000010 0.000010
0.000010 0.052816 0.023292 0.006588 0.007524 0.017880 0.025815 0.017340 0.000010 0.004589 0.000010 0.058355 0.019776 0.000010 0.000010 0.009678 0.031126 0.122921 0.000010 0.380803 0.049544 0.000010 0.006671 0.000010 0.000010 0.000010 0.027934 0.000010 0.000010 0.000010 0.115637 0.021579
0.000010 0.063835 0.005920 0.000010 0.000010 0.003994 0.055544 0.051759 0.000010 0.004306 0.000010 0.040838 0.010100 0.000010 0.000010 0.000464 0.067919 0.105489 0.000010 0.343475 0.041600 0.000010 0.000010 0.000010 0.000010 0.000010 0.000010 0.000010 0.000010 0.001314 0.162559 0.040725
0.000010 0.053918 0.002951 0.002773 0.000010 0.000010 0.036262 0.048775 0.000010 0.000010 0.000010 0.031855 0.000010 0.000010 0.000010 0.000010 0.047543 0.125303 0.000010 0.405112 0.061477 0.000010 0.000010 0.000010 0.000010 0.002827 0.003060 0.000010 0.000010 0.000010 0.144833 0.033132
0.000010 0.056363 0.025526 0.000010 0.000010 0.000010 0.042667 0.019465 0.000010 0.000010 0.000010 0.061133 0.000010 0.000010 0.000010 0.016829 0.057202 0.112380 0.000010 0.377441 0.052658 0.000010 0.000010 0.000010 0.000010 0.000010 0.000455 0.000010 0.000010 0.000010 0.158417 0.019276
0.000010 0.061520 0.023586 0.000689 0.000010 0.000010 0.048475 0.008218 0.000010 0.007396 0.000010 0.060071 0.021362 0.000010 0.000010 0.008907 0.060820 0.083111 0.000010 0.409904 0.029609 0.000010 0.005647 0.000010 0.000010 0.000010 0.000010 0.000010 0.000010 0.000010 0.130624 0.039901
0.000010 0.054248 0.000010 0.012507 0.000269 0.010879 0.032486 0.059960 0.006931 0.017918 0.000010 0.062405 0.005960 0.000010 0.000010 0.023325 0.022601 0.099751 0.000010 0.377408 0.056764 0.000010 0.013121 0.000010 0.000010 0.000010 0.000010 0.000010 0.000010 0.002027 0.136177 0.005132
0.000010 0.071381 0.013625 0.000010 0.006472 0.000011 0.039617 0.041280 0.000011 0.014620 0.000010 0.038119 0.005012 0.000010 0.000010 0.004624 0.016539 0.091485 0.000010 0.353411 0.057105 0.000010 0.053148 0.000010 0.000010 0.010894 0.026433 0.000010 0.000010 0.000010 0.137930 0.018163
0.000010 0.042093 0.028033 0.006528 0.000010 0.000010 0.047809 0.043760 0.000010 0.000010 0.000010 0.083715 0.011109 0.000010 0.000010 0.006690 0.035870 0.053220 0.000010 0.373583 0.054550 0.000010 0.021428 0.000010 0.000010 0.014337 0.027111 0.000010 0.000010 0.001852 0.148162 0.000010
0.000010 0.066545 0.020993 0.002099 0.000010 0.007678 0.025516 0.055808 0.000010 0.000010 0.000010 0.059746 0.002321 0.000010 0.000010 0.038535 0.024621 0.084163 0.000010 0.339474 0.073197 0.000010 0.048783 0.000010 0.000010 0.000010 0.002627 0.000010 0.000010 0.000010 0.146015 0.001729
0.000010 0.040486 0.030658 0.000010 0.002924 0.022236 0.025642 0.049063 0.000010 0.013788 0.000010 0.047672 0.004600 0.000010 0.000010 0.003281 0.032594 0.095889 0.000010 0.364330 0.078519 0.000010 0.050535 0.000010 0.000010 0.000010 0.000010 0.000010 0.000010 0.000010 0.137623 0.000010
0.000010 0.048187 0.006052 0.012313 0.000010 0.008676 0.029808 0.054908 0.000010 0.000366 0.000010 0.072951 0.001537 0.000010 0.000010 0.015804 0.050359 0.104611 0.000010 0.356059 0.070234 0.000010 0.045102 0.000010 0.000010 0.000010 0.000010 0.000010 0.000010 0.000010 0.122874 0.000010
0.000010 0.057608 0.026257 0.000010 0.001060 0.000010 0.047934 0.035881 0.000010 0.011710 0.000010 0.037953 0.016566 0.000010 0.000010 0.032481 0.069682 0.083762 0.000010 0.350125 0.043794 0.000010 0.019138 0.000010 0.000010 0.000010 0.000010 0.000010 0.000010 0.013487 0.130603 0.021810
0.000010 0.044809 0.024590 0.000010 0.000010 0.000010 0.025642 0.056108 0.000010 0.015220 0.000010 0.054451 0.000180 0.000010 0.000010 0.006268 0.032083 0.073411 0.000010 0.334716 0.060882 0.000010 0.065436 0.000010 0.000010 0.000010 0.000010 0.000010 0.000010 0.000010 0.174307 0.031727
0.000010 0.021630 0.019831 0.000010 0.004596 0.027668 0.035262 0.043803 0.000010 0.004949 0.000010 0.052785 0.026833 0.000010 0.000010 0.020912 0.020614 0.063403 0.000010 0.314435 0.055589 0.000010 0.078528 0.000010 0.000010 0.000010 0.025644 0.000010 0.000010 0.020269 0.153406 0.009712
0.000010 0.052232 0.008090 0.002855 0.000010 0.014374 0.035129 0.050152 0.001415 0.028315 0.000010 0.034007 0.000010 0.000010 0.000010 0.027011 0.050007 0.094379 0.000010 0.373627 0.067934 0.000010 0.035832 0.000010 0.000010 0.003983 0.000010 0.000010 0.000010 0.000010 0.120508 0.000010
0.000010 0.065171 0.003885 0.013288 0.000010 0.000010 0.045999 0.047256 0.000010 0.015399 0.001868 0.067366 0.012349 0.000010 0.000010 0.016733 0.035298 0.104203 0.000010 0.364089 0.036885 0.000010 0.002714 0.000010 0.000010 0.000010 0.000010 0.000010 0.000010 0.002973 0.153911 0.010473
0.000010 0.044947 0.017577 0.000010 0.000010 0.000010 0.041403 0.023072 0.000010 0.005529 0.000010 0.069724 0.030130 0.000010 0.000010 0.000010 0.063641 0.098131 0.000010 0.391310 0.041886 0.000010 0.000010 0.000010 0.000010 0.000010 0.000010 0.000010 0.000010 0.000010 0.142105 0.030354
0.000010 0.058476 0.004250 0.002186 0.000010 0.013232 0.059079 0.029402 0.000010 0.001264 0.000010 0.075716 0.011780 0.000010 0.000010 0.008386 0.055844 0.112786 0.000010 0.353298 0.033698 0.000010 0.000010 0.000010 0.000010 0.006947 0.000010 0.000010 0.000010 0.001818 0.146019 0.025678
0.000017 0.069367 0.013987 0.005198 0.000010 0.028745 0.045265 0.017578 0.007410 0.011979 0.000010 0.050581 0.000228 0.000010 0.000010 0.024506 0.029725 0.099045 0.000010 0.298737 0.071033 0.000010 0.072314 0.000010 0.000010 0.003516 0.010777 0.000010 0.000010 0.015744 0.117561 0.006588
0.000010 0.000010 0.000010 0.051419 0.159993 0.000010 0.000010 0.000010 0.032183 0.000010 0.000010 0.000010 0.000010 0.000012 0.014034 0.000010 0.000010 0.000010 0.000010 0.000010 0.000010 0.000012 0.000010 0.111026 0.013798 0.617287 0.000017 0.000010 0.000010 0.000010 0.000010 0.000010
0.006735 0.000010 0.000010 0.019282 0.192485 0.000010 0.000010 0.000010 0.045485 0.000010 0.000010 0.000010 0.000010 0.000010 0.028178 0.000010 0.000010 0.000010 0.000010 0.000010 0.000010 0.000010 0.000010 0.074795 0.012430 0.620369 0.000011 0.000010 0.000010 0.000010 0.000010 0.000010
0.001093 0.000010 0.000010 0.012559 0.139765 0.000010 0.000010 0.000010 0.006375 0.000010 0.000010 0.000010 0.000010 0.000010 0.000010 0.000010 0.000010 0.000010 0.000010 0.000010 0.000010 0.000010 0.000010 0.110964 0.011320 0.717673 0.000010 0.000010 0.000010 0.000010 0.000010 0.000010
0.003051 0.000010 0.000010 0.020218 0.143028 0.000010 0.000010 0.000010 0.022738 0.000010 0.000010 0.000010 0.000010 0.000010 0.005783 0.000010 0.000010 0.000010 0.003954 0.000010 0.000010 0.000010 0.000010 0.081389 0.017233 0.702376 0.000010 0.000010 0.000010 0.000010 0.000010 0.000010
0.000010 0.000010 0.000010 0.037862 0.099260 0.000010 0.000010 0.000010 0.023199 0.000010 0.000010 0.000010 0.000010 0.000010 0.000010 0.000010 0.000010 0.000010 0.000010 0.000010 0.000010 0.000010 0.000010 0.040038 0.012033 0.787349 0.000010 0.000010 0.000010 0.000010 0.000010 0.000010
0.000010 0.000010 0.000010 0.037093 0.128742 0.000010 0.000010 0.000010 0.043780 0.000010 0.000010 0.000010 0.000010 0.000010 0.004211 0.000010 0.000010 0.000010 0.013531 0.000010 0.000010 0.023647 0.000010 0.078143 0.000010 0.670613 0.000010 0.000010 0.000010 0.000010 0.000010 0.000010
0.000010 0.000010 0.000010 0.000010 0.035599 0.000010 0.000010 0.000010 0.000010 0.000010 0.000010 0.000010 0.000010 0.022389 0.008517 0.000010 0.000010 0.000010 0.001228 0.000010 0.000010 0.000010 0.000010 0.036131 0.000010 0.895876 0.000010 0.000010 0.000010 0.000010 0.000010 0.000010
0.000010 0.000010 0.000010 0.029239 0.107972 0.000010 0.000010 0.000010 0.046943 0.000010 0.002714 0.000010 0.000010 0.000010 0.022626 0.000010 0.000010 0.000010 0.000010 0.000010 0.000010 0.000010 0.000010 0.019653 0.000010 0.770600 0.000014 0.000010 0.000010 0.000010 0.000010 0.000010
0.000010 0.000010 0.000010 0.042505 0.119586 0.000010 0.000010 0.000010 0.023129 0.000010 0.000010 0.000010 0.000010 0.019097 0.000010 0.000010 0.000010 0.000010 0.000010 0.000010 0.000010 0.000010 0.000010 0.039245 0.011143 0.740445 0.000010 0.004610 0.000010 0.000010 0.000010 0.000010
0.000010 0.000010 0.000010 0.000010 0.091168 0.000010 0.000010 0.000010 0.000010 0.000010 0.000010 0.000010 0.000010 0.000010 0.000010 0.000010 0.000010 0.000010 0.010587 0.000010 0.000010 0.021234 0.000010 0.056651 0.000010 0.820091 0.000010 0.000010 0.000010 0.000010 0.000010 0.000010
0.000010 0.000010 0.000010 0.000010 0.007665 0.000010 0.000010 0.000010 0.000010 0.000010 0.000010 0.000010 0.000010 0.000010 0.030406 0.000010 0.000010 0.000010 0.012745 0.000010 0.000010 0.000010 0.000010 0.000013 0.028937 0.919974 0.000010 0.000010 0.000010 0.000010 0.000010 0.000010
0.000010 0.000010 0.000010 0.000010 0.000010 0.000010 0.000010 0.000010 0.000010 0.000010 0.000010 0.000010 0.000010 0.006725 0.030441 0.000010 0.000010 0.000010 0.018603 0.000010 0.000010 0.000010 0.000010 0.004217 0.003997 0.935754 0.000013 0.000010 0.000010 0.000010 0.000010 0.000010
0.000010 0.000010 0.000010 0.044538 0.083118 0.000010 0.000010 0.000010 0.044785 0.000010 0.000010 0.000010 0.000010 0.000010 0.000010 0.000010 0.000010 0.000010 0.005125 0.000010 0.000010 0.000010 0.000010 0.000868 0.013914 0.807402 0.000010 0.000010 0.000010 0.000010 0.000010 0.000010
0.000010 0.000010 0.000010 0.003628 0.121817 0.000010 0.000010 0.000010 0.017337 0.000010 0.000010 0.000010 0.000010 0.000010 0.024960 0.000010 0.000010 0.000010 0.000010 0.000010 0.000010 0.000010 0.000010 0.032008 0.030546 0.769455 0.000010 0.000010 0.000010 0.000010 0.000010 0.000010
0.000010 0.023224 0.012129 0.000010 0.000010 0.007492 0.017733 0.015222 0.000010 0.008858 0.000010 0.105818 0.000010 0.000010 0.000010 0.479151 0.003047 0.110895 0.000010 0.019005 0.016004 0.000010 0.000010 0.000010 0.000010 0.000010 0.035991 0.000010 0.000010 0.010960 0.082828 0.051485
0.000010 0.042741 0.011591 0.000635 0.000010 0.041181 0.027457 0.008637 0.000010 0.015517 0.000010 0.157087 0.022452 0.000010 0.000010 0.347084 0.018486 0.093441 0.000010 0.000010 0.041071 0.000010 0.030459 0.000010 0.000010 0.000010 0.000010 0.000010 0.000010 0.000010 0.103019 0.038983
0.000010 0.005168 0.033294 0.001840 0.000010 0.022062 0.016530 0.018707 0.000010 0.003640 0.000010 0.143787 0.000010 0.000010 0.000010 0.459710 0.013568 0.075549 0.000010 0.039444 0.027832 0.000010 0.010251 0.000010 0.000010 0.000010 0.008168 0.000010 0.000010 0.000010 0.072193 0.048105
0.000010 0.024731 0.007436 0.000010 0.000010 0.033743 0.019695 0.019843 0.000010 0.025198 0.000010 0.140209 0.002215 0.000010 0.000010 0.358154 0.000010 0.091639 0.000010 0.017732 0.036772 0.000010 0.038425 0.000010 0.000010 0.000010 0.027634 0.000010 0.000010 0.017477 0.090356 0.048589
0.000010 0.016804 0.021010 0.000010 0.000010 0.037847 0.025851 0.029041 0.000010 0.015149 0.000010 0.143443 0.007952 0.000010 0.000010 0.358027 0.039568 0.099620 0.000010 0.024748 0.006443 0.000010 0.019871 0.000010 0.000010 0.000010 0.017552 0.000010 0.000010 0.012196 0.080415 0.044322
0.000010 0.000010 0.021703 0.000010 0.000010 0.035662 0.011795 0.028992 0.000010 0.010874 0.000010 0.137862 0.000010 0.000010 0.000010 0.491472 0.005948 0.073170 0.000010 0.000011 0.022777 0.000010 0.022741 0.000010 0.000010 0.000010 0.020089 0.000010 0.000010 0.000010 0.071979 0.044754
0.000010 0.006351 0.013825 0.000010 0.000010 0.021880 0.024886 0.010723 0.000010 0.015030 0.000010 0.128147 0.016855 0.000010 0.000010 0.487641 0.000010 0.074370 0.000010 0.001022 0.013951 0.000010 0.000010 0.000010 0.000010 0.000010 0.033442 0.000010 0.000010 0.002666 0.069128 0.079924
0.000010 0.002219 0.009391 0.005156 0.000010 0.031919 0.010051 0.003656 0.000010 0.004541 0.000010 0.090766 0.004001 0.000010 0.000010 0.547625 0.020373 0.084577 0.000010 0.015512 0.033615 0.000010 0.000010 0.000010 0.000010 0.000010 0.040051 0.000010 0.000010 0.000010 0.058418 0.037982
0.000010 0.042144 0.009946 0.006206 0.004134 0.001899 0.019406 0.021390 0.000010 0.039521 0.000010 0.157351 0.000010 0.000010 0.000010 0.408458 0.015006 0.106269 0.000010 0.000010 0.041665 0.000010 0.037252 0.000010 0.000010 0.000010 0.018392 0.000010 0.000010 0.000010 0.031625 0.039187
0.000010 0.010367 0.019307 0.001597 0.000010 0.040166 0.005019 0.000010 0.000010 0.015247 0.000010 0.132309 0.000010 0.000010 0.000010 0.568423 0.010403 0.068368 0.000010 0.009673 0.024201 0.000010 0.000010 0.000010 0.000010 0.000010 0.023901 0.000010 0.000010 0.000010 0.039585 0.031262
0.000010 0.027766 0.000856 0.000010 0.000010 0.038286 0.012381 0.024236 0.000010 0.027399 0.000010 0.144380 0.005315 0.000010 0.000010 0.334184 0.034195 0.096972 0.000010 0.016871 0.035867 0.000010 0.007675 0.000010 0.000010 0.000010 0.025356 0.000010 0.000010 0.034742 0.072947 0.060435
0.000010 0.015887 0.013230 0.004192 0.000010 0.028570 0.004028 0.026505 0.000010 0.033747 0.000010 0.069705 0.010231 0.000010 0.000010 0.561065 0.007349 0.069340 0.000010 0.037096 0.034832 0.000010 0.000010 0.000010 0.000010 0.000010 0.017501 0.000010 0.000010 0.000010 0.025269 0.041303
0.000010 0.032004 0.016779 0.000010 0.000010 0.030304 0.008706 0.016352 0.000010 0.000010 0.000010 0.164680 0.000010 0.000010 0.000010 0.421186 0.014049 0.087698 0.000010 0.063589 0.018605 0.000010 0.000010 0.000010 0.000010 0.004819 0.000705 0.000010 0.000010 0.013900 0.066227 0.040238
0.000010 0.003892 0.034049 0.000010 0.000010 0.029052 0.015012 0.009206 0.000010 0.018027 0.000010 0.145266 0.013194 0.000010 0.000010 0.325220 0.024460 0.121966 0.000010 0.051069 0.048682 0.000010 0.000010 0.000010 0.000010 0.000010 0.001789 0.000010 0.000010 0.022923 0.082180 0.053865
0.000010 0.023456 0.011382 0.000010 0.000010 0.012892 0.002735 0.009965 0.000010 0.000298 0.000010 0.152564 0.000010 0.000010 0.000010 0.462879 0.021318 0.123911 0.000010 0.008819 0.046040 0.000010 0.003791 0.000010 0.000010 0.019997 0.014434 0.000010 0.000010 0.012518 0.053394 0.019468
0.000010 0.038658 0.016920 0.001608 0.000010 0.023874 0.006881 0.030536 0.003020 0.001176 0.000010 0.134702 0.000010 0.000010 0.000010 0.449720 0.011314 0.075851 0.000010 0.026609 0.039163 0.000010 0.014713 0.000010 0.000010 0.000010 0.006832 0.000010 0.000010 0.000010 0.055708 0.062574
0.000010 0.002582 0.030357 0.000010 0.016654 0.011509 0.003855 0.034775 0.000010 0.008266 0.000010 0.115135 0.014820 0.000010 0.000010 0.529955 0.021250 0.059948 0.000010 0.028429 0.005573 0.000010 0.023100 0.000010 0.000010 0.000010 0.016016 0.000010 0.000010 0.000010 0.038738 0.038898
0.000010 0.006556 0.017986 0.011976 0.000010 0.033567 0.014617 0.007411 0.000010 0.023183 0.003301 0.093585 0.007165 0.000010 0.000010 0.460089 0.000010 0.102594 0.000010 0.059758 0.031690 0.000010 0.000010 0.000010 0.000010 0.000010 0.016703 0.000010 0.000010 0.003744 0.059685 0.046250
0.000010 0.002523 0.024466 0.000010 0.000010 0.014452 0.002678 0.025623 0.000010 0.008604 0.000010 0.146093 0.000010 0.000010 0.000010 0.359406 0.030322 0.130166 0.000010 0.025526 0.033844 0.000010 0.032134 0.000010 0.000010 0.000010 0.000010 0.000010 0.000010 0.017543 0.082195 0.064265
0.000010 0.000010 0.012555 0.012292 0.000010 0.037821 0.013727 0.024609 0.000010 0.021504 0.000010 0.134455 0.014443 0.000010 0.000010 0.417350 0.023290 0.084610 0.000010 0.044883 0.027053 0.000010 0.000010 0.000010 0.000010 0.000010 0.017240 0.000010 0.000010 0.012471 0.052333 0.049214
0.000010 0.027553 0.001870 0.001380 0.011817 0.000010 0.006260 0.000246 0.004270 0.000010 0.000010 0.000010 0.015386 0.000010 0.000010 0.000010 0.010470 0.000010 0.000010 0.862145 0.000010 0.000010 0.058395 0.000010 0.000010 0.000010 0.000010 0.000010 0.000010 0.000010 0.000010 0.000010
0.000010 0.003877 0.011811 0.020706 0.000010 0.000010 0.003666 0.018161 0.000010 0.000010 0.000010 0.000010 0.000010 0.000010 0.000010 0.000010 0.006709 0.001293 0.000010 0.811685 0.019116 0.000010 0.080461 0.000010 0.000010 0.000010 0.022306 0.000010 0.000010 0.000010 0.000010 0.000010
0.000010 0.000010 0.000010 0.011643 0.000010 0.000010 0.002668 0.000010 0.000010 0.000010 0.000010 0.000010 0.002839 0.000010 0.000010 0.000010 0.000010 0.000010 0.000010 0.799183 0.018766 0.000010 0.114403 0.000010 0.000010 0.002572 0.009623 0.000010 0.000010 0.000010 0.038074 0.000010
0.000010 0.000010 0.000010 0.007869 0.000010 0.000010 0.000010 0.021947 0.000010 0.000010 0.000010 0.000010 0.000686 0.000010 0.000010 0.000010 0.000010 0.000010 0.000010 0.817139 0.019261 0.000010 0.070454 0.000010 0.000010 0.014713 0.015255 0.000010 0.000010 0.000010 0.032445 0.000010
0.000010 0.000010 0.000010 0.000010 0.001428 0.000010 0.003577 0.029930 0.000010 0.000010 0.000010 0.000010 0.008361 0.000010 0.000010 0.000010 0.000010 0.000010 0.000010 0.836308 0.000245 0.000010 0.092748 0.000010 0.000010 0.006785 0.000010 0.000010 0.000010 0.000010 0.020388 0.000010
0.000010 0.000010 0.000010 0.000744 0.000010 0.000010 0.000010 0.010760 0.000010 0.000010 0.000010 0.000017 0.023654 0.000010 0.000010 0.000010 0.001476 0.012923 0.000010 0.863670 0.000010 0.000010 0.049405 0.000010 0.000010 0.000010 0.019429 0.000010 0.000010 0.000010 0.017700 0.000010
0.000010 0.010143 0.000010 0.000011 0.004408 0.000010 0.017983 0.015917 0.000010 0.000010 0.000010 0.000010 0.019941 0.000010 0.000010 0.000010 0.000010 0.000010 0.000010 0.817400 0.003638 0.000010 0.077947 0.000010 0.000010 0.000010 0.032392 0.000010 0.000010 0.000010 0.000010 0.000010
0.000010 0.000010 0.000010 0.011809 0.000010 0.000010 0.018674 0.020330 0.004656 0.000010 0.000010 0.000010 0.016606 0.000010 0.000010 0.000010 0.000010 0.000010 0.000010 0.786918 0.000010 0.000010 0.112355 0.000010 0.000010 0.000010 0.028413 0.000010 0.000010 0.000010 0.000010 0.000010
0.000010 0.000010 0.000010 0.006121 0.000010 0.000010 0.000010 0.000010 0.011383 0.000010 0.000010 0.000010 0.002276 0.000010 0.000010 0.000010 0.000010 0.015697 0.000010 0.866899 0.000010 0.000010 0.087624 0.000010 0.000010 0.000424 0.009335 0.000010 0.000010 0.000010 0.000010 0.000010
0.000010 0.000010 0.000010 0.000010 0.000010 0.005563 0.000010 0.004908 0.000010 0.000010 0.000010 0.000010 0.004255 0.000010 0.000010 0.000010 0.007876 0.005951 0.000010 0.851587 0.000010 0.000010 0.089810 0.000010 0.000010 0.019479 0.001095 0.000010 0.000010 0.008557 0.000010 0.000710
0.000010 0.000010 0.000010 0.012085 0.000010 0.000010 0.000010 0.024601 0.000010 0.000010 0.000010 0.000010 0.000010 0.000010 0.000010 0.000010 0.000010 0.000010 0.000010 0.869825 0.000010 0.000010 0.051160 0.000010 0.000010 0.003656 0.003251 0.000010 0.000010 0.000010 0.035173 0.000010
0.000010 0.000010 0.000010 0.008516 0.000010 0.000010 0.001758 0.012096 0.000010 0.000010 0.000010 0.000010 0.022628 0.000010 0.000010 0.000010 0.013023 0.000010 0.000010 0.854998 0.000010 0.000010 0.077950 0.000010 0.000010 0.000010 0.006908 0.000010 0.000010 0.000010 0.001894 0.000010
0.000010 0.000010 0.000010 0.010084 0.000010 0.000010 0.001482 0.000010 0.000010 0.000010 0.000010 0.000010 0.000010 0.000010 0.000010 0.000010 0.000010 0.000010 0.000010 0.835213 0.013453 0.000010 0.112140 0.000010 0.000010 0.000010 0.000010 0.000010 0.000010 0.000010 0.027367 0.000010
0.000010 0.013924 0.001618 0.000010 0.000010 0.000010 0.005152 0.012214 0.014720 0.000010 0.000010 0.000010 0.000010 0.000010 0.000010 0.000010 0.009703 0.000010 0.000010 0.836997 0.000010 0.000010 0.070967 0.000010 0.000010 0.015312 0.004216 0.000010 0.000010 0.000010 0.014969 0.000010
0.000010 0.000010 0.000010 0.002301 0.000010 0.000010 0.008116 0.007508 0.000010 0.000010 0.000010 0.000010 0.007647 0.000010 0.000010 0.000010 0.000010 0.003876 0.000010 0.832547 0.006527 0.000010 0.061136 0.000010 0.000010 0.014074 0.026289 0.000010 0.000010 0.000010 0.025449 0.004332
0.000010 0.006457 0.000010 0.000010 0.000028 0.000010 0.000587 0.024957 0.010101 0.000010 0.000010 0.000010 0.000595 0.000010 0.000010 0.000010 0.000010 0.022427 0.000010 0.821743 0.022457 0.000010 0.060789 0.000010 0.000010 0.000010 0.023061 0.000010 0.000010 0.000010 0.000010 0.006600
0.000010 0.000010 0.006312 0.000010 0.000010 0.000010 0.000010 0.029706 0.000010 0.000010 0.000010 0.000010 0.032424 0.000010 0.000010 0.000010 0.000810 0.002781 0.000010 0.841167 0.000010 0.000010 0.027865 0.000010 0.000010 0.000010 0.011477 0.000010 0.000010 0.000010 0.039545 0.007692
0.000010 0.000010 0.000018 0.000010 0.000010 0.000010 0.002306 0.011211 0.000010 0.000010 0.000010 0.000010 0.031544 0.000010 0.000010 0.000010 0.000010 0.024831 0.000010 0.796278 0.004408 0.000010 0.093042 0.000010 0.000010 0.014863 0.021279 0.000010 0.000010 0.000010 0.000010 0.000010
0.000010 0.000010 0.000010 0.000010 0.018723 0.000010 0.007757 0.011747 0.000010 0.000010 0.000010 0.000010 0.000010 0.000010 0.000010 0.000010 0.000016 0.000010 0.000010 0.805532 0.000010 0.000010 0.102264 0.000010 0.000010 0.000010 0.032225 0.000010 0.000010 0.000010 0.017806 0.003700
0.000010 0.000010 0.000010 0.015034 0.000010 0.000010 0.016198 0.000010 0.000010 0.000010 0.000010 0.000010 0.010767 0.000010 0.000010 0.000010 0.007173 0.000010 0.000010 0.794307 0.000010 0.000010 0.155572 0.000010 0.000010 0.000010 0.000700 0.000010 0.000010 0.000010 0.000010 0.000010
0.000010 0.000010 0.000010 0.001806 0.031571 0.000010 0.000010 0.000010 0.024852 0.000010 0.000010 0.000010 0.000010 0.020482 0.057076 0.000010 0.000010 0.000010 0.004656 0.000010 0.000010 0.071995 0.000010 0.738821 0.046048 0.000010 0.000010 0.002473 0.000010 0.000010 0.000010 0.000010
0.000010 0.000010 0.000010 0.011195 0.004027 0.000010 0.000010 0.000010 0.005544 0.000010 0.000010 0.000010 0.000010 0.000018 0.016650 0.000010 0.000010 0.000010 0.010291 0.000010 0.000010 0.000010 0.000010 0.934870 0.017164 0.000010 0.000010 0.000010 0.000010 0.000010 0.000010 0.000010
0.000010 0.000010 0.000010 0.009680 0.007197 0.000010 0.000010 0.000010 0.012414 0.000010 0.005758 0.000010 0.000010 0.046098 0.005810 0.000010 0.000010 0.000010 0.000534 0.000010 0.000010 0.025457 0.000010 0.840416 0.039812 0.006613 0.000010 0.000010 0.000010 0.000010 0.000010 0.000010
0.070121 0.000010 0.000010 0.000218 0.023412 0.000010 0.000010 0.000010 0.027138 0.000010 0.000010 0.000010 0.000010 0.019309 0.052708 0.000010 0.000010 0.000010 0.000010 0.000010 0.000010 0.060242 0.000010 0.697092 0.012635 0.034654 0.000015 0.002256 0.000010 0.000010 0.000010 0.000010
0.000010 0.000010 0.000010 0.002136 0.002393 0.000010 0.000010 0.000010 0.031459 0.000010 0.000010 0.000010 0.000010 0.008765 0.000010 0.000010 0.000010 0.000010 0.019396 0.000010 0.000010 0.028857 0.000010 0.879467 0.017649 0.009649 0.000010 0.000010 0.000010 0.000010 0.000010 0.000010
0.000010 0.000010 0.000010 0.000010 0.028090 0.000010 0.000010 0.000010 0.026056 0.000010 0.000010 0.000010 0.000010 0.000010 0.029084 0.000010 0.000010 0.000010 0.007955 0.000010 0.000010 0.031064 0.000010 0.804088 0.057316 0.000010 0.000013 0.016104 0.000010 0.000010 0.000010 0.000010
0.000010 0.000010 0.000010 0.017746 0.026730 0.000010 0.000010 0.000010 0.019037 0.000010 0.000010 0.000010 0.000010 0.016262 0.032140 0.000010 0.000010 0.000010 0.007442 0.000010 0.000010 0.074179 0.000010 0.717745 0.051660 0.036840 0.000010 0.000010 0.000010 0.000010 0.000010 0.000010
0.000010 0.000010 0.000010 0.016644 0.007490 0.000010 0.000010 0.000010 0.033536 0.000010 0.000011 0.000010 0.000010 0.003781 0.028290 0.000010 0.000010 0.000010 0.016481 0.000010 0.000010 0.009509 0.000010 0.869499 0.011924 0.000010 0.000012 0.002622 0.000010 0.000010 0.000010 0.000010
0.025565 0.000010 0.000010 0.013520 0.042836 0.000010 0.000010 0.000010 0.007632 0.000010 0.000010 0.000010 0.000010 0.014176 0.120121 0.000010 0.000010 0.000010 0.000010 0.000010 0.000010 0.051407 0.000010 0.650182 0.051353 0.022988 0.000010 0.000010 0.000010 0.000010 0.000010 0.000010
0.028812 0.000010 0.000010 0.013676 0.012221 0.000010 0.000010 0.000010 0.016858 0.000010 0.000010 0.000010 0.000010 0.000010 0.052882 0.000010 0.000010 0.000010 0.009699 0.000010 0.000010 0.041667 0.000010 0.799872 0.015777 0.008315 0.000010 0.000010 0.000010 0.000010 0.000010 0.000010
0.000010 0.000010 0.000010 0.015373 0.000010 0.000010 0.000010 0.000010 0.000010 0.000010 0.000010 0.000010 0.000010 0.025874 0.000010 0.000010 0.000010 0.000010 0.000010 0.000010 0.000010 0.063054 0.000010 0.895418 0.000010 0.000010 0.000010 0.000010 0.000010 0.000010 0.000010 0.000010
0.000010 0.000010 0.000010 0.000422 0.032995 0.000010 0.000010 0.000010 0.030555 0.000010 0.000010 0.000010 0.000010 0.030572 0.014600 0.000010 0.000010 0.000010 0.006359 0.000010 0.000010 0.000010 0.000010 0.861258 0.017834 0.005168 0.000017 0.000010 0.000010 0.000010 0.000010 0.000010
0.008469 0.000010 0.000010 0.001399 0.005339 0.000010 0.000010 0.000010 0.030721 0.000010 0.000010 0.000010 0.000010 0.000010 0.082709 0.000010 0.000010 0.000010 0.007735 0.000010 0.000010 0.030889 0.000010 0.800380 0.017949 0.006465 0.000010 0.007733 0.000010 0.000010 0.000010 0.000010
0.007142 0.000010 0.000010 0.000010 0.003457 0.000010 0.000010 0.000010 0.028991 0.000010 0.000010 0.000010 0.000010 0.010446 0.007593 0.000010 0.000010 0.000010 0.007190 0.000010 0.000010 0.054337 0.000010 0.854486 0.007306 0.018831 0.000010 0.000010 0.000010 0.000010 0.000010 0.000010
0.000010 0.000010 0.000010 0.000010 0.008731 0.000010 0.000010 0.000010 0.000010 0.000010 0.000010 0.000010 0.000010 0.000010 0.000045 0.000010 0.000010 0.000010 0.000717 0.000010 0.000010 0.031635 0.000010 0.885410 0.025088 0.000010 0.000010 0.048124 0.000010 0.000010 0.000010 0.000010
0.015452 0.000010 0.000010 0.009660 0.008982 0.000010 0.000010 0.000010 0.001525 0.000010 0.000010 0.000010 0.000010 0.022684 0.042215 0.000010 0.000010 0.000010 0.025591 0.000010 0.000010 0.020666 0.000010 0.753844 0.019795 0.052314 0.000010 0.020781 0.006300 0.000010 0.000010 0.000010
0.037094 0.000010 0.000010 0.000010 0.044707 0.000010 0.000010 0.000010 0.003936 0.000010 0.000010 0.000010 0.000010 0.024906 0.073792 0.000010 0.000010 0.000010 0.000010 0.000010 0.000010 0.002245 0.000010 0.632942 0.063896 0.079008 0.000010 0.023702 0.013563 0.000010 0.000010 0.000010
0.050640 0.000010 0.000010 0.026517 0.024317 0.000010 0.000010 0.000010 0.011491 0.000010 0.000010 0.000010 0.000010 0.000010 0.008090 0.000010 0.000010 0.000010 0.007627 0.000010 0.000010 0.135076 0.000010 0.641618 0.032651 0.044205 0.000010 0.000010 0.017558 0.000010 0.000010 0.000010
0.000010 0.000010 0.000010 0.000010 0.000010 0.000010 0.000010 0.000010 0.000010 0.000010 0.000010 0.000010 0.000010 0.000010 0.000010 0.000010 0.000010 0.000010 0.000010 0.000010 0.000010 0.060098 0.000010 0.901790 0.000010 0.037822 0.000010 0.000010 0.000010 0.000010 0.000010 0.000010
0.036484 0.000010 0.000010 0.016495 0.000010 0.000010 0.000010 0.000010 0.011550 0.000010 0.000010 0.000010 0.000010 0.021369 0.043142 0.000010 0.000010 0.000010 0.016934 0.000010 0.000010 0.056112 0.000010 0.654156 0.062758 0.044052 0.000020 0.036729 0.000010 0.000010 0.000010 0.000010
0.000010 0.000010 0.000010 0.999690 0.000010 0.000010 0.000010 0.000010 0.000010 0.000010 0.000010 0.000010 0.000010 0.000010 0.000010 0.000010 0.000010 0.000010 0.000010 0.000010 0.000010 0.000010 0.000010 0.000010 0.000010 0.000010 0.000010 0.000010 0.000010 0.000010 0.000010 0.000010
0.000010 0.000010 0.000010 0.999690 0.000010 0.000010 0.000010 0.000010 0.000010 0.000010 0.000010 0.000010 0.000010 0.000010 0.000010 0.000010 0.000010 0.000010 0.000010 0.000010 0.000010 0.000010 0.000010 0.000010 0.000010 0.000010 0.000010 0.000010 0.000010 0.000010 0.000010 0.000010
0.000010 0.000010 0.000010 0.999690 0.000010 0.000010 0.000010 0.000010 0.000010 0.000010 0.000010 0.000010 0.000010 0.000010 0.000010 0.000010 0.000010 0.000010 0.000010 0.000010 0.000010 0.000010 0.000010 0.000010 0.000010 0.000010 0.000010 0.000010 0.000010 0.000010 0.000010 0.000010
0.000010 0.000010 0.000010 0.993130 0.006570 0.000010 0.000010 0.000010 0.000010 0.000010 0.000010 0.000010 0.000010 0.000010 0.000010 0.000010 0.000010 0.000010 0.000010 0.000010 0.000010 0.000010 0.000010 0.000010 0.000010 0.000010 0.000010 0.000010 0.000010 0.000010 0.000010 0.000010
0.000010 0.000010 0.000010 0.999690 0.000010 0.000010 0.000010 0.000010 0.000010 0.000010 0.000010 0.000010 0.000010 0.000010 0.000010 0.000010 0.000010 0.000010 0.000010 0.000010 0.000010 0.000010 0.000010 0.000010 0.000010 0.000010 0.000010 0.000010 0.000010 0.000010 0.000010 0.000010
0.000010 0.000010 0.000010 0.999690 0.000010 0.000010 0.000010 0.000010 0.000010 0.000010 0.000010 0.000010 0.000010 0.000010 0.000010 0.000010 0.000010 0.000010 0.000010 0.000010 0.000010 0.000010 0.000010 0.000010 0.000010 0.000010 0.000010 0.000010 0.000010 0.000010 0.000010 0.000010
0.000010 0.000010 0.000010 0.999690 0.000010 0.000010 0.000010 0.000010 0.000010 0.000010 0.000010 0.000010 0.000010 0.000010 0.000010 0.000010 0.000010 0.000010 0.000010 0.000010 0.000010 0.000010 0.000010 0.000010 0.000010 0.000010 0.000010 0.000010 0.000010 0.000010 0.000010 0.000010
0.000010 0.000010 0.000010 0.973600 0.026100 0.000010 0.000010 0.000010 0.000010 0.000010 0.000010 0.000010 0.000010 0.000010 0.000010 0.000010 0.000010 0.000010 0.000010 0.000010 0.000010 0.000010 0.000010 0.000010 0.000010 0.000010 0.000010 0.000010 0.000010 0.000010 0.000010 0.000010
0.000010 0.000010 0.000010 0.989770 0.003858 0.000010 0.000010 0.000010 0.000010 0.000010 0.000010 0.000010 0.000010 0.000010 0.000010 0.000010 0.000010 0.000010 0.000010 0.000010 0.000010 0.000010 0.000010 0.000010 0.000010 0.006082 0.000010 0.000010 0.000010 0.000010 0.000010 0.000010
0.000010 0.000010 0.000010 0.999690 0.000010 0.000010 0.000010 0.000010 0.000010 0.000010 0.000010 0.000010 0.000010 0.000010 0.000010 0.000010 0.000010 0.000010 0.000010 0.000010 0.000010 0.000010 0.000010 0.000010 0.000010 0.000010 0.000010 0.000010 0.000010 0.000010 0.000010 0.000010
0.000018 0.000010 0.000010 0.999673 0.000010 0.000014 0.000010 0.000010 0.000010 0.000010 0.000010 0.000010 0.000010 0.000010 0.000010 0.000010 0.000010 0.000010 0.000010 0.000010 0.000010 0.000010 0.000010 0.000010 0.000010 0.000010 0.000010 0.000010 0.000015 0.000010 0.000010 0.000010
0.000010 0.000010 0.000010 0.999683 0.000010 0.000010 0.000010 0.000010 0.000010 0.000010 0.000010 0.000010 0.000017 0.000010 0.000010 0.000010 0.000010 0.000010 0.000010 0.000010 0.000010 0.000010 0.000010 0.000010 0.000010 0.000010 0.000010 0.000010 0.000010 0.000010 0.000010 0.000010
0.000010 0.000010 0.000010 0.944632 0.043817 0.000010 0.000010 0.000010 0.000010 0.000010 0.000010 0.000010 0.000010 0.000010 0.000010 0.000010 0.000010 0.000010 0.000010 0.000010 0.000010 0.000010 0.000010 0.000010 0.000010 0.011260 0.000010 0.000010 0.000010 0.000010 0.000010 0.000010
0.000010 0.000010 0.000010 0.999690 0.000010 0.000010 0.000010 0.000010 0.000010 0.000010 0.000010 0.000010 0.000010 0.000010 0.000010 0.000010 0.000010 0.000010 0.000010 0.000010 0.000010 0.000010 0.000010 0.000010 0.000010 0.000010 0.000010 0.000010 0.000010 0.000010 0.000010 0.000010
0.000010 0.000010 0.000010 0.999690 0.000010 0.000010 0.000010 0.000010 0.000010 0.000010 0.000010 0.000010 0.000010 0.000010 0.000010 0.000010 0.000010 0.000010 0.000010 0.000010 0.000010 0.000010 0.000010 0.000010 0.000010 0.000010 0.000010 0.000010 0.000010 0.000010 0.000010 0.000010
0.000010 0.000010 0.000010 0.975877 0.023823 0.000010 0.000010 0.000010 0.000010 0.000010 0.000010 0.000010 0.000010 0.000010 0.000010 0.000010 0.000010 0.000010 0.000010 0.000010 0.000010 0.000010 0.000010 0.000010 0.000010 0.000010 0.000010 0.000010 0.000010 0.000010 0.000010 0.000010
0.000010 0.000010 0.000010 0.999690 0.000010 0.000010 0.000010 0.000010 0.000010 0.000010 0.000010 0.000010 0.000010 0.000010 0.000010 0.000010 0.000010 0.000010 0.000010 0.000010 0.000010 0.000010 0.000010 0.000010 0.000010 0.000010 0.000010 0.000010 0.000010 0.000010 0.000010 0.000010
0.000010 0.000010 0.000010 0.999690 0.000010 0.000010 0.000010 0.000010 0.000010 0.000010 0.000010 0.000010 0.000010 0.000010 0.000010 0.000010 0.000010 0.000010 0.000010 0.000010 0.000010 0.000010 0.000010 0.000010 0.000010 0.000010 0.000010 0.000010 0.000010 0.000010 0.000010 0.000010
0.000010 0.000010 0.000010 0.999690 0.000010 0.000010 0.000010 0.000010 0.000010 0.000010 0.000010 0.000010 0.000010 0.000010 0.000010 0.000010 0.000010 0.000010 0.000010 0.000010 0.000010 0.000010 0.000010 0.000010 0.000010 0.000010 0.000010 0.000010 0.000010 0.000010 0.000010 0.000010
0.000010 0.000010 0.000010 0.999690 0.000010 0.000010 0.000010 0.000010 0.000010 0.000010 0.000010 0.000010 0.000010 0.000010 0.000010 0.000010 0.000010 0.000010 0.000010 0.000010 0.000010 0.000010 0.000010 0.000010 0.000010 0.000010 0.000010 0.000010 0.000010 0.000010 0.000010 0.000010
0.000010 0.023452 0.000010 0.000010 0.000010 0.008923 0.039413 0.027152 0.000010 0.011986 0.000010 0.135792 0.000010 0.000010 0.000010 0.129822 0.056133 0.125115 0.000010 0.125806 0.075250 0.000010 0.012678 0.000010 0.000010 0.000010 0.009589 0.000010 0.000010 0.002761 0.131304 0.084663
0.000010 0.035116 0.011085 0.000010 0.002404 0.031076 0.044374 0.024781 0.000010 0.010641 0.000010 0.094854 0.008253 0.000010 0.000010 0.081596 0.052713 0.109943 0.000010 0.116575 0.079126 0.000010 0.041587 0.000010 0.000010 0.000010 0.000010 0.000010 0.000010 0.000010 0.160963 0.094763
0.000010 0.038923 0.008060 0.000010 0.000010 0.025262 0.041679 0.040155 0.007658 0.019159 0.000010 0.117320 0.010621 0.000010 0.000010 0.098518 0.054631 0.121540 0.000010 0.121035 0.081445 0.000010 0.000010 0.000010 0.000010 0.000010 0.021121 0.000010 0.000010 0.000010 0.125657 0.067064
0.000010 0.069332 0.006374 0.000010 0.000010 0.020528 0.039908 0.046113 0.000010 0.017385 0.001205 0.072051 0.008443 0.000010 0.000010 0.051481 0.031044 0.164654 0.000010 0.144483 0.087060 0.000010 0.000010 0.000010 0.000010 0.000010 0.004518 0.000010 0.000010 0.000010 0.165027 0.070242
0.000010 0.060815 0.000010 0.000010 0.000010 0.049639 0.052304 0.041490 0.000734 0.000010 0.000010 0.077136 0.010674 0.000010 0.000010 0.007263 0.048667 0.121603 0.000010 0.149778 0.088086 0.000010 0.008347 0.000010 0.000010 0.000010 0.020695 0.000010 0.000010 0.000010 0.170022 0.092586
0.000010 0.046338 0.000010 0.000010 0.000010 0.020003 0.053160 0.013598 0.000010 0.000010 0.000010 0.099292 0.000010 0.000010 0.000010 0.029165 0.063946 0.132586 0.000010 0.189844 0.094310 0.000010 0.000010 0.000010 0.000010 0.000010 0.000010 0.000010 0.000010 0.000010 0.157963 0.099595
0.000010 0.068769 0.000786 0.000010 0.000010 0.030222 0.062138 0.041088 0.004724 0.000010 0.000010 0.091631 0.011045 0.000010 0.000010 0.012074 0.054089 0.113441 0.000010 0.164591 0.093605 0.000010 0.000010 0.000010 0.000010 0.000010 0.003013 0.000010 0.001118 0.004215 0.157398 0.085912
0.000010 0.055937 0.006718 0.000010 0.000010 0.016996 0.053887 0.028057 0.000010 0.014458 0.000010 0.114912 0.003476 0.000010 0.000010 0.002431 0.044209 0.120609 0.000010 0.146330 0.077390 0.000010 0.000010 0.000010 0.000010 0.000010 0.026654 0.000010 0.000010 0.000010 0.157336 0.130439
0.000010 0.033965 0.000010 0.000010 0.014868 0.042784 0.050059 0.043596 0.008044 0.023764 0.000010 0.113946 0.000010 0.000010 0.000010 0.095260 0.047979 0.131043 0.000010 0.088063 0.096945 0.000010 0.000010 0.000010 0.000010 0.000010 0.011317 0.000010 0.000010 0.000010 0.101656 0.096552
0.000010 0.036464 0.013803 0.000010 0.000010 0.012978 0.017249 0.036432 0.000010 0.003489 0.000010 0.146062 0.003631 0.000010 0.000010 0.088551 0.062613 0.145138 0.000010 0.121220 0.077261 0.000010 0.000010 0.000010 0.000010 0.000010 0.026211 0.000010 0.000010 0.000010 0.151800 0.056939
0.000010 0.056354 0.008796 0.000010 0.001174 0.032652 0.055763 0.061456 0.000010 0.000010 0.000010 0.076576 0.029532 0.000010 0.000010 0.029840 0.066146 0.119655 0.001709 0.161123 0.069582 0.000010 0.000010 0.000010 0.000010 0.000010 0.005435 0.000010 0.000010 0.000010 0.146189 0.077868
0.000010 0.046041 0.000010 0.000010 0.000010 0.008083 0.032032 0.033174 0.000010 0.001300 0.000010 0.118892 0.000429 0.000010 0.000010 0.052415 0.094419 0.117877 0.000010 0.137028 0.100945 0.000010 0.000010 0.000010 0.000010 0.000010 0.000098 0.000010 0.000010 0.000010 0.154543 0.102555
0.000010 0.070727 0.010731 0.000010 0.000010 0.015977 0.033257 0.058057 0.000010 0.009641 0.000396 0.105025 0.011266 0.000010 0.000010 0.028920 0.025924 0.129680 0.000010 0.167051 0.075762 0.000010 0.000010 0.000010 0.000010 0.000010 0.000010 0.000010 0.000010 0.009971 0.161250 0.086214
0.000010 0.034625 0.008128 0.000010 0.000010 0.016438 0.041989 0.024020 0.000010 0.002320 0.000010 0.131926 0.005202 0.000010 0.000010 0.058606 0.061820 0.125808 0.000010 0.113495 0.076665 0.000010 0.022145 0.000010 0.000010 0.000010 0.027487 0.000010 0.000010 0.000010 0.171448 0.077729
0.000010 0.075694 0.006625 0.000010 0.000010 0.036401 0.058696 0.036416 0.000010 0.000823 0.000010 0.091978 0.012075 0.000010 0.000010 0.010408 0.054188 0.133680 0.000010 0.158728 0.067167 0.000010 0.026494 0.000010 0.000010 0.000010 0.002627 0.000010 0.000010 0.000010 0.153843 0.074008
0.000010 0.047963 0.009651 0.006279 0.000010 0.006710 0.040208 0.039562 0.000010 0.025919 0.000477 0.103429 0.015549 0.000010 0.000010 0.027153 0.068557 0.103406 0.000010 0.130757 0.077964 0.000010 0.000010 0.000010 0.000010 0.000010 0.007314 0.000010 0.000010 0.000010 0.152059 0.136901
0.000010 0.028920 0.009636 0.000010 0.000010 0.022128 0.043075 0.028012 0.000010 0.001417 0.000010 0.115874 0.000010 0.000010 0.000010 0.090084 0.036099 0.117534 0.000010 0.110067 0.100537 0.000010 0.028544 0.000010 0.000010 0.000010 0.000010 0.000010 0.000010 0.003192 0.172018 0.092702
0.000010 0.028598 0.000010 0.000010 0.000010 0.005086 0.027098 0.035490 0.000010 0.011553 0.000010 0.104585 0.000010 0.000010 0.000010 0.108061 0.094843 0.142098 0.000010 0.108641 0.085206 0.000010 0.000010 0.000010 0.000010 0.000010 0.010176 0.000010 0.000010 0.000010 0.158867 0.079517
0.000010 0.000010 0.000010 0.031877 0.087966 0.000010 0.000010 0.000010 0.016953 0.000010 0.000010 0.000010 0.000010 0.000010 0.000010 0.000010 0.000010 0.000010 0.000010 0.000010 0.000010 0.000010 0.000010 0.690563 0.000010 0.172370 0.000010 0.000010 0.000010 0.000010 0.000010 0.000010
0.000010 0.000010 0.000010 0.043566 0.088684 0.000010 0.000010 0.000010 0.013542 0.000010 0.000010 0.000010 0.000010 0.000010 0.000010 0.000010 0.000010 0.000010 0.011271 0.000010 0.000010 0.000010 0.000010 0.693120 0.000010 0.149556 0.000010 0.000010 0.000010 0.000010 0.000010 0.000010
0.000010 0.000010 0.004126 0.046552 0.098278 0.000010 0.000010 0.000010 0.007496 0.000010 0.000010 0.000010 0.009440 0.000010 0.000010 0.000010 0.000010 0.000010 0.006484 0.000010 0.000010 0.000010 0.000010 0.659974 0.014386 0.141007 0.000010 0.012037 0.000010 0.000010 0.000010 0.000010
0.007854 0.000010 0.000010 0.045944 0.103461 0.000010 0.000010 0.000010 0.018715 0.000010 0.000010 0.000010 0.000010 0.011257 0.000010 0.000010 0.000010 0.000010 0.010197 0.000010 0.000010 0.000010 0.000010 0.629797 0.021812 0.150733 0.000010 0.000010 0.000010 0.000010 0.000010 0.000010
0.000010 0.000010 0.000010 0.053364 0.089958 0.000010 0.000010 0.000010 0.001151 0.000010 0.000010 0.000010 0.000010 0.000010 0.000010 0.000010 0.000010 0.000010 0.000010 0.000010 0.000010 0.000010 0.000010 0.638881 0.009335 0.200729 0.000010 0.000010 0.006333 0.000010 0.000010 0.000010
0.000010 0.000010 0.000010 0.020571 0.093365 0.000010 0.000010 0.000010 0.000010 0.000010 0.000010 0.000010 0.000010 0.000010 0.000010 0.000010 0.000010 0.000010 0.000010 0.000010 0.000010 0.000010 0.000010 0.724546 0.002014 0.159233 0.000010 0.000010 0.000010 0.000010 0.000010 0.000010
0.000010 0.000010 0.000010 0.038825 0.102984 0.000010 0.000010 0.000010 0.000010 0.000010 0.000010 0.000010 0.000010 0.000010 0.000010 0.000010 0.000010 0.000010 0.000010 0.000010 0.000010 0.016522 0.000010 0.694070 0.000010 0.144991 0.000010 0.000010 0.002348 0.000010 0.000010 0.000010
0.000010 0.000010 0.000010 0.046327 0.085019 0.000010 0.000010 0.000010 0.021123 0.000010 0.000010 0.000010 0.000010 0.000010 0.000010 0.000010 0.000010 0.000010 0.007951 0.000010 0.000010 0.000010 0.000010 0.668499 0.018145 0.141729 0.000010 0.000010 0.010967 0.000010 0.000010 0.000010
0.004625 0.000010 0.005186 0.054900 0.089624 0.000010 0.000010 0.000010 0.000010 0.000010 0.000675 0.000010 0.008582 0.000010 0.000010 0.000010 0.000010 0.000010 0.026615 0.000010 0.000010 0.000010 0.000010 0.650102 0.009836 0.149636 0.000010 0.000010 0.000010 0.000010 0.000010 0.000010
0.000010 0.000010 0.000010 0.072416 0.066174 0.000010 0.000010 0.000010 0.000010 0.000010 0.000010 0.000010 0.000010 0.000010 0.000010 0.000010 0.000010 0.000010 0.000010 0.000010 0.000010 0.000010 0.000010 0.681451 0.004392 0.175297 0.000010 0.000010 0.000010 0.000010 0.000010 0.000010
0.000010 0.000010 0.000010 0.047603 0.069527 0.000010 0.000010 0.000010 0.023408 0.000010 0.000010 0.000010 0.000010 0.000010 0.011336 0.000010 0.000010 0.000010 0.000010 0.000010 0.000010 0.000010 0.000010 0.699868 0.007469 0.140539 0.000010 0.000010 0.000010 0.000010 0.000010 0.000010
0.000010 0.000010 0.000010 0.046337 0.116049 0.000010 0.000010 0.000010 0.000010 0.000010 0.000010 0.000010 0.005717 0.011833 0.000010 0.000010 0.000010 0.000010 0.000010 0.000010 0.000010 0.000010 0.000010 0.653961 0.014266 0.131457 0.000010 0.020140 0.000010 0.000010 0.000010 0.000010
0.000010 0.000010 0.000010 0.076454 0.070146 0.000010 0.000010 0.000010 0.000010 0.000010 0.000010 0.000010 0.000010 0.000010 0.000010 0.000010 0.000010 0.000010 0.006001 0.000010 0.000010 0.000010 0.000010 0.690814 0.009446 0.144496 0.000010 0.000010 0.002394 0.000010 0.000010 0.000010
0.000010 0.000010 0.000010 0.067441 0.076947 0.000010 0.000010 0.000010 0.000010 0.000010 0.000010 0.000010 0.000010 0.000010 0.000010 0.000010 0.000010 0.000010 0.000010 0.000010 0.000010 0.000010 0.000010 0.652402 0.024739 0.178201 0.000010 0.000010 0.000010 0.000010 0.000010 0.000010
0.000010 0.000010 0.000010 0.041159 0.096010 0.000010 0.000010 0.000010 0.000010 0.000010 0.000010 0.000010 0.000010 0.023830 0.010240 0.000010 0.000010 0.000010 0.000010 0.000010 0.000010 0.000010 0.000010 0.635958 0.020238 0.172315 0.000010 0.000010 0.000010 0.000010 0.000010 0.000010
0.000010 0.000010 0.000010 0.058510 0.091421 0.000010 0.000010 0.000010 0.000010 0.000010 0.001332 0.000010 0.004399 0.010008 0.000010 0.000010 0.000010 0.000010 0.000010 0.000010 0.000010 0.000010 0.000010 0.672459 0.001554 0.160076 0.000010 0.000010 0.000010 0.000010 0.000010 0.000010
0.000010 0.000010 0.000010 0.040370 0.130786 0.000010 0.000010 0.000010 0.000010 0.000010 0.000010 0.000010 0.000010 0.000010 0.000010 0.000010 0.000010 0.000010 0.000010 0.000010 0.000010 0.000010 0.000010 0.655457 0.000010 0.173107 0.000010 0.000010 0.000010 0.000010 0.000010 0.000010
0.000010 0.000010 0.000010 0.051712 0.099922 0.000010 0.000010 0.000010 0.000010 0.000010 0.000010 0.000010 0.000010 0.000010 0.000010 0.000010 0.000010 0.000010 0.000010 0.000010 0.000010 0.000010 0.000010 0.678261 0.008267 0.161568 0.000010 0.000010 0.000010 0.000010 0.000010 0.000010
0.000010 0.000010 0.000010 0.025689 0.099467 0.000010 0.000010 0.000010 0.000010 0.000010 0.000010 0.000010 0.000010 0.000010 0.000010 0.000010 0.000010 0.000010 0.008433 0.000010 0.000010 0.000010 0.000010 0.702913 0.000010 0.163229 0.000010 0.000010 0.000010 0.000010 0.000010 0.000010
0.007799 0.000010 0.000010 0.030424 0.109195 0.000010 0.000010 0.000010 0.000010 0.000010 0.000010 0.000010 0.000010 0.002743 0.000805 0.000010 0.000010 0.000010 0.000010 0.000010 0.000010 0.000010 0.000010 0.672317 0.010240 0.166236 0.000010 0.000010 0.000010 0.000010 0.000010 0.000010
0.000010 0.032344 0.007568 0.000010 0.001408 0.000010 0.000010 0.012159 0.000010 0.000010 0.000010 0.011916 0.009592 0.000010 0.000010 0.000010 0.000010 0.000010 0.000010 0.742458 0.010944 0.000010 0.056354 0.000010 0.000010 0.040277 0.018301 0.000010 0.000010 0.000010 0.056479 0.000010
0.000010 0.028916 0.009694 0.009271 0.012184 0.000010 0.019355 0.014615 0.020718 0.007837 0.000010 0.000010 0.011406 0.000010 0.000010 0.001953 0.043322 0.000010 0.000010 0.727470 0.024284 0.000010 0.000010 0.000010 0.000010 0.000010 0.027662 0.000010 0.000010 0.000010 0.041143 0.000010
0.000010 0.027279 0.007678 0.000010 0.014042 0.000010 0.015395 0.005249 0.013901 0.000010 0.000010 0.014347 0.000010 0.000010 0.000010 0.000010 0.025448 0.001991 0.000010 0.722003 0.022826 0.000010 0.050843 0.000010 0.000010 0.000442 0.003243 0.000010 0.000010 0.000010 0.075143 0.000010
0.000010 0.031947 0.000010 0.006985 0.018916 0.000010 0.000010 0.001674 0.000010 0.000010 0.000670 0.001745 0.018000 0.000010 0.000010 0.006183 0.001508 0.034334 0.000010 0.784198 0.000010 0.000010 0.019466 0.000010 0.000010 0.002092 0.018687 0.000010 0.000010 0.001649 0.047477 0.004319
0.000010 0.046293 0.010759 0.003147 0.002839 0.003383 0.000010 0.006653 0.007638 0.000010 0.000010 0.000010 0.004225 0.000010 0.000010 0.000010 0.010589 0.009793 0.000010 0.699456 0.000010 0.000010 0.057180 0.000010 0.000010 0.031221 0.011015 0.000010 0.000010 0.000010 0.095640 0.000010
0.000010 0.023249 0.007588 0.000010 0.008908 0.000010 0.006135 0.023585 0.000010 0.000010 0.000010 0.000010 0.000010 0.000010 0.000010 0.000010 0.014103 0.017440 0.000010 0.771241 0.009589 0.000010 0.027204 0.000010 0.000010 0.017620 0.000010 0.000010 0.000010 0.000010 0.073140 0.000010
0.000010 0.021073 0.010743 0.006317 0.014285 0.000010 0.019165 0.000010 0.000010 0.000010 0.000010 0.013739 0.003575 0.000010 0.000010 0.000010 0.005405 0.008599 0.000010 0.721337 0.000010 0.000010 0.047785 0.000010 0.000010 0.002046 0.028538 0.000010 0.000010 0.000010 0.097212 0.000010
0.000010 0.032750 0.013441 0.011609 0.000010 0.000010 0.000811 0.017259 0.003985 0.000010 0.000010 0.000010 0.019010 0.000010 0.000010 0.000010 0.019656 0.000010 0.000010 0.786391 0.020792 0.000010 0.000010 0.000010 0.000010 0.000865 0.013754 0.000010 0.000010 0.000010 0.059486 0.000010
0.000010 0.035265 0.003388 0.000010 0.000010 0.000010 0.000010 0.016353 0.000010 0.000010 0.000010 0.000010 0.000010 0.000010 0.000010 0.000010 0.000010 0.023319 0.000010 0.701972 0.009970 0.000010 0.053511 0.000010 0.000010 0.030915 0.032838 0.000010 0.000010 0.000010 0.092249 0.000010
0.000010 0.021108 0.013332 0.012941 0.001387 0.000010 0.006891 0.022425 0.000010 0.000010 0.000010 0.011411 0.016526 0.000010 0.000010 0.000010 0.041926 0.022124 0.000010 0.739755 0.006856 0.000010 0.000010 0.000010 0.000010 0.016006 0.001103 0.000010 0.000010 0.000010 0.066041 0.000010
0.000010 0.013787 0.000010 0.007255 0.000010 0.000010 0.017556 0.050289 0.002376 0.000010 0.000010 0.000010 0.004964 0.000010 0.000010 0.010451 0.008821 0.008883 0.000010 0.703397 0.023208 0.000010 0.044567 0.000010 0.000010 0.012756 0.000010 0.000010 0.000010 0.000010 0.091510 0.000010
0.000010 0.035724 0.012053 0.000010 0.000010 0.000010 0.014392 0.046962 0.024966 0.000010 0.000010 0.005889 0.000010 0.000010 0.000010 0.005255 0.012257 0.021186 0.000010 0.703286 0.000367 0.000010 0.036088 0.000010 0.000010 0.000010 0.009214 0.000010 0.000010 0.000010 0.072179 0.000010
0.000010 0.014999 0.008293 0.000010 0.019510 0.000010 0.017698 0.011942 0.000010 0.000010 0.000010 0.000010 0.000018 0.000010 0.000010 0.000010 0.014032 0.019515 0.000010 0.773721 0.000010 0.000010 0.048963 0.000010 0.000010 0.003813 0.000010 0.000010 0.000010 0.000010 0.067295 0.000010
0.000010 0.015201 0.004793 0.000010 0.001100 0.000010 0.002375 0.010558 0.018835 0.000010 0.000010 0.000010 0.000011 0.000010 0.000010 0.000010 0.003805 0.021432 0.000010 0.771509 0.007658 0.000010 0.018601 0.000010 0.000010 0.003707 0.017665 0.000010 0.000010 0.000010 0.098951 0.003639
0.000010 0.007901 0.012970 0.000010 0.005665 0.000010 0.007277 0.055105 0.000010 0.000010 0.000010 0.000010 0.017221 0.000010 0.000010 0.004987 0.000010 0.037203 0.000010 0.743474 0.000010 0.000010 0.002334 0.000010 0.000010 0.021344 0.018094 0.000010 0.000010 0.010516 0.053046 0.002694
0.000010 0.022920 0.010989 0.014602 0.001903 0.000010 0.000010 0.028390 0.009168 0.000010 0.000010 0.000010 0.008343 0.000010 0.000010 0.000010 0.012596 0.010107 0.000010 0.762964 0.015578 0.000010 0.001871 0.000010 0.000010 0.000010 0.026604 0.000010 0.000010 0.000010 0.073786 0.000010
0.000010 0.032414 0.003914 0.000010 0.019746 0.000010 0.000010 0.037122 0.000010 0.000010 0.000010 0.025609 0.014654 0.000010 0.000010 0.000010 0.001985 0.000010 0.000010 0.760851 0.011126 0.000010 0.014116 0.000010 0.000010 0.000010 0.000010 0.000010 0.000010 0.000010 0.078252 0.000010
0.000010 0.026187 0.005520 0.014672 0.000010 0.000010 0.015088 0.031602 0.014184 0.000010 0.000010 0.004702 0.000010 0.000010 0.000010 0.001976 0.034718 0.016579 0.000010 0.754292 0.012095 0.000010 0.000010 0.000010 0.000010 0.000010 0.000010 0.000010 0.000010 0.000010 0.068194 0.000010
0.000010 0.029504 0.006444 0.001657 0.002757 0.000010 0.015038 0.023127 0.000010 0.000010 0.000010 0.013565 0.010500 0.000010 0.000010 0.000010 0.005052 0.000096 0.000010 0.724181 0.012625 0.000010 0.051122 0.000010 0.000010 0.015708 0.032072 0.000010 0.000010 0.000010 0.056393 0.000010
0.000010 0.009772 0.005947 0.000010 0.013717 0.000010 0.012336 0.027114 0.000010 0.000010 0.000010 0.000010 0.009511 0.000010 0.000010 0.000010 0.020161 0.000010 0.000010 0.795749 0.000010 0.000010 0.024005 0.000010 0.000010 0.000010 0.016696 0.000010 0.000010 0.000010 0.064782 0.000010
0.000010 0.045100 0.008928 0.000010 0.000010 0.000010 0.013197 0.014426 0.000010 0.000010 0.000010 0.008072 0.020621 0.000010 0.000010 0.000010 0.003472 0.002690 0.000010 0.040867 0.015675 0.000010 0.809052 0.000010 0.000010 0.000010 0.009441 0.000010 0.000010 0.000010 0.008268 0.000010
0.000010 0.000010 0.000328 0.000010 0.000010 0.000010 0.017286 0.000010 0.000010 0.000010 0.000010 0.023313 0.031955 0.000010 0.000010 0.000010 0.000010 0.000010 0.000010 0.061810 0.003820 0.000010 0.831649 0.000010 0.000010 0.000010 0.011634 0.000010 0.000010 0.000010 0.017975 0.000010
0.000010 0.040486 0.000010 0.000010 0.000010 0.000010 0.021282 0.012843 0.000010 0.000010 0.000010 0.000010 0.008390 0.000010 0.000010 0.000010 0.000010 0.020759 0.000010 0.044713 0.006966 0.000010 0.826549 0.000010 0.000010 0.000010 0.000010 0.000010 0.000010 0.013393 0.000010 0.004399
0.000010 0.024852 0.002391 0.000010 0.000010 0.000010 0.011460 0.014063 0.001913 0.000010 0.000010 0.021067 0.000931 0.000010 0.000010 0.000010 0.000010 0.043610 0.000010 0.019601 0.000561 0.000010 0.848102 0.000010 0.000010 0.001159 0.010099 0.000010 0.000010 0.000010 0.000010 0.000010
0.000010 0.020747 0.014606 0.000010 0.000010 0.000010 0.000689 0.023540 0.000010 0.000010 0.000010 0.000010 0.038678 0.000010 0.000010 0.000010 0.022030 0.021369 0.000010 0.085386 0.027088 0.000010 0.682284 0.000010 0.000010 0.000010 0.049794 0.000010 0.000010 0.000019 0.013579 0.000010
0.000010 0.004502 0.012251 0.001287 0.000016 0.000010 0.000010 0.031743 0.000010 0.000010 0.000010 0.000010 0.000010 0.000010 0.000010 0.000010 0.008264 0.006181 0.000010 0.102660 0.024211 0.000010 0.746713 0.000010 0.000010 0.000010 0.046348 0.000010 0.000010 0.001367 0.009078 0.005197
0.000010 0.043404 0.000010 0.006207 0.000010 0.000010 0.006027 0.018153 0.000010 0.000010 0.000010 0.000010 0.018723 0.000010 0.000010 0.000010 0.000010 0.029691 0.000010 0.024682 0.031492 0.000010 0.806717 0.000010 0.000010 0.000010 0.014685 0.000010 0.000010 0.000010 0.000010 0.000010
0.000010 0.017538 0.007617 0.000010 0.000010 0.000010 0.024319 0.002569 0.000010 0.000010 0.000010 0.007893 0.000010 0.000010 0.000010 0.000010 0.000010 0.020860 0.000010 0.013763 0.020354 0.000010 0.882219 0.000010 0.000010 0.000010 0.000010 0.000010 0.000010 0.002648 0.000010 0.000010
0.000010 0.021568 0.009266 0.006323 0.016548 0.000010 0.000010 0.029915 0.001181 0.000010 0.000010 0.000010 0.001120 0.000010 0.000010 0.000010 0.012253 0.023715 0.000010 0.142524 0.029572 0.000010 0.643800 0.000010 0.000010 0.000010 0.026679 0.000010 0.000010 0.000010 0.035355 0.000010
0.000010 0.039761 0.000010 0.000010 0.000010 0.000010 0.013462 0.006726 0.000010 0.004243 0.001257 0.000010 0.037794 0.000010 0.000010 0.000010 0.000507 0.028391 0.000010 0.093281 0.016578 0.000010 0.680882 0.000010 0.000010 0.000010 0.065399 0.000010 0.000010 0.000010 0.011529 0.000010
0.000010 0.026187 0.006210 0.000010 0.000010 0.000010 0.013468 0.000010 0.000010 0.000010 0.000010 0.000010 0.027495 0.000010 0.000010 0.000010 0.000010 0.009045 0.000010 0.048877 0.011042 0.000010 0.857434 0.000010 0.000010 0.000010 0.000010 0.000010 0.000010 0.000010 0.000010 0.000010
0.000010 0.000010 0.000010 0.000010 0.000010 0.006862 0.001753 0.000010 0.000010 0.000010 0.000010 0.015042 0.042972 0.000010 0.000010 0.000010 0.000010 0.000010 0.000010 0.066503 0.023082 0.000010 0.843537 0.000010 0.000010 0.000010 0.000010 0.000010 0.000010 0.000010 0.000010 0.000010
0.000010 0.031575 0.001187 0.001860 0.000010 0.000010 0.013051 0.000010 0.000015 0.000010 0.000010 0.005619 0.014474 0.000010 0.000010 0.000010 0.000010 0.026466 0.000010 0.047105 0.012048 0.000010 0.809500 0.000010 0.000010 0.000010 0.008515 0.000010 0.000010 0.000010 0.028397 0.000010
0.000010 0.023038 0.000010 0.003757 0.000010 0.000010 0.005285 0.022972 0.000010 0.000010 0.000010 0.014055 0.008954 0.000010 0.000010 0.000010 0.000014 0.021800 0.000010 0.095768 0.000010 0.000010 0.742473 0.000010 0.000010 0.000010 0.025936 0.000010 0.000010 0.018414 0.017344 0.000010
0.000010 0.045094 0.008168 0.008107 0.000010 0.000010 0.000010 0.013692 0.000010 0.000010 0.000010 0.000538 0.021689 0.000010 0.000010 0.006866 0.000010 0.005665 0.000010 0.063440 0.000254 0.000010 0.791061 0.000010 0.000010 0.000010 0.000010 0.000010 0.000010 0.010430 0.024806 0.000010
0.000010 0.000010 0.012335 0.000010 0.000010 0.000010 0.004430 0.000010 0.022730 0.000010 0.000010 0.000010 0.000010 0.000010 0.000010 0.001529 0.000010 0.012050 0.000010 0.092458 0.010244 0.000010 0.837649 0.000010 0.000010 0.000010 0.000010 0.000010 0.000010 0.000010 0.006346 0.000010
0.000010 0.009886 0.000016 0.000010 0.003731 0.000010 0.000014 0.040034 0.000014 0.001686 0.000010 0.000010 0.015113 0.000010 0.000010 0.000010 0.005612 0.026240 0.000010 0.076724 0.001565 0.000010 0.744042 0.000010 0.000010 0.005270 0.039354 0.000010 0.000020 0.008644 0.021895 0.000010
0.000010 0.033345 0.000010 0.000010 0.000010 0.000010 0.015909 0.009165 0.001755 0.000010 0.000010 0.000010 0.013064 0.000010 0.000010 0.000010 0.000010 0.031112 0.000010 0.057575 0.018950 0.000010 0.818895 0.000010 0.000010 0.000010 0.000010 0.000010 0.000010 0.000010 0.000010 0.000010
0.000010 0.028309 0.013684 0.013871 0.000010 0.014577 0.000010 0.034898 0.000010 0.000010 0.000010 0.042466 0.000010 0.000010 0.000010 0.060753 0.053332 0.026103 0.000010 0.154160 0.017478 0.000010 0.424409 0.000010 0.000010 0.000010 0.065373 0.000010 0.000010 0.000010 0.050407 0.000010
0.000522 0.014530 0.026173 0.005987 0.002046 0.003642 0.014735 0.040506 0.000010 0.000010 0.000010 0.000010 0.000010 0.000010 0.000010 0.028986 0.046543 0.012631 0.000010 0.112872 0.019394 0.000010 0.507447 0.000010 0.000010 0.000010 0.085590 0.000010 0.000010 0.000010 0.059249 0.018997
0.000010 0.018362 0.007685 0.000010 0.000010 0.000010 0.001816 0.059952 0.000010 0.000010 0.000010 0.011290 0.028920 0.000010 0.000010 0.060968 0.073075 0.045619 0.000010 0.110513 0.015112 0.000010 0.422591 0.000010 0.000010 0.000010 0.088022 0.000010 0.000010 0.004708 0.044755 0.006454
0.000010 0.010047 0.022321 0.000010 0.000010 0.019179 0.000010 0.052193 0.000010 0.000010 0.000010 0.055675 0.024277 0.000010 0.000010 0.039650 0.055409 0.029931 0.000010 0.121025 0.037800 0.000010 0.370367 0.000010 0.000010 0.000010 0.108637 0.000010 0.000010 0.000010 0.053168 0.000151
0.000010 0.000010 0.006129 0.013564 0.000010 0.000010 0.001953 0.037522 0.000010 0.000010 0.000010 0.000010 0.000010 0.000010 0.000010 0.000968 0.085282 0.004696 0.000010 0.137742 0.032876 0.000010 0.496278 0.000010 0.000010 0.000010 0.143058 0.000010 0.000010 0.000010 0.039732 0.000010
0.000010 0.000010 0.000824 0.005020 0.000010 0.000010 0.000010 0.000010 0.000010 0.000010 0.000010 0.000010 0.006761 0.000010 0.000010 0.000010 0.031384 0.000010 0.000010 0.128504 0.030764 0.000010 0.635863 0.000010 0.000010 0.002538 0.145976 0.000010 0.000010 0.000010 0.010339 0.001818
0.000010 0.016009 0.011151 0.000010 0.000010 0.014939 0.008439 0.046675 0.000010 0.000010 0.000010 0.076311 0.000231 0.000010 0.000010 0.216916 0.045905 0.046399 0.000010 0.050168 0.013254 0.000010 0.274334 0.000010 0.000010 0.006224 0.081418 0.000010 0.000010 0.000010 0.060623 0.030852
0.000010 0.000010 0.008147 0.019545 0.000010 0.004707 0.011522 0.047841 0.000010 0.000010 0.000010 0.035058 0.000010 0.000010 0.000010 0.081679 0.057783 0.027302 0.000010 0.120938 0.030896 0.000010 0.457732 0.000010 0.000010 0.002241 0.070962 0.000010 0.000010 0.000010 0.021664 0.001825
0.000091 0.000010 0.018779 0.000010 0.000010 0.005466 0.010398 0.016271 0.000010 0.000010 0.000952 0.054463 0.012511 0.000010 0.000010 0.229440 0.027532 0.055742 0.000010 0.059364 0.020338 0.000010 0.372418 0.000010 0.000010 0.003893 0.075484 0.000010 0.000010 0.000010 0.029041 0.007679
0.000010 0.000010 0.006367 0.013417 0.000010 0.000010 0.005308 0.035174 0.000010 0.000010 0.000010 0.013649 0.005057 0.000010 0.000010 0.020650 0.077651 0.021094 0.000010 0.088337 0.014782 0.000010 0.583802 0.000010 0.000010 0.000010 0.089420 0.000010 0.000010 0.000010 0.024972 0.000151
0.000010 0.024449 0.001456 0.001779 0.000010 0.006501 0.002904 0.046640 0.000010 0.000010 0.000010 0.006157 0.008235 0.000010 0.000010 0.021565 0.072344 0.020849 0.000010 0.142338 0.000762 0.000010 0.520084 0.000010 0.000010 0.000010 0.082161 0.000010 0.000010 0.000010 0.041615 0.000010
0.000010 0.003398 0.015415 0.000010 0.000010 0.009550 0.000010 0.043535 0.000885 0.000010 0.000010 0.000010 0.005904 0.000010 0.000010 0.001956 0.032088 0.016196 0.000010 0.140928 0.008723 0.000010 0.570179 0.000010 0.000010 0.009256 0.117001 0.000010 0.000010 0.000010 0.011070 0.013756
0.000010 0.002492 0.000462 0.000010 0.000010 0.000010 0.005314 0.035385 0.001424 0.000010 0.000010 0.000010 0.019462 0.000010 0.000010 0.000010 0.051266 0.018535 0.000010 0.160558 0.002983 0.000010 0.497863 0.000010 0.000078 0.000808 0.148337 0.000010 0.000010 0.000010 0.045749 0.009125
0.000010 0.000010 0.007712 0.000010 0.000010 0.000010 0.002104 0.028980 0.000010 0.000010 0.000010 0.005651 0.000010 0.000010 0.000010 0.019721 0.059836 0.029912 0.000010 0.119063 0.000010 0.000010 0.553680 0.000010 0.000010 0.008170 0.118447 0.000010 0.000010 0.000626 0.038136 0.007783
0.000010 0.000010 0.000010 0.006850 0.000010 0.000010 0.001540 0.000010 0.000023 0.000010 0.000010 0.000010 0.006367 0.000010 0.000010 0.000010 0.028742 0.000010 0.000010 0.124110 0.031144 0.000010 0.652071 0.000010 0.000010 0.000010 0.145689 0.000010 0.000010 0.000010 0.003243 0.000010
0.000010 0.010677 0.000010 0.000010 0.000010 0.000010 0.008308 0.023213 0.000010 0.000010 0.000010 0.061957 0.000010 0.000010 0.000010 0.083680 0.075213 0.029512 0.000010 0.053077 0.019639 0.000010 0.459797 0.000010 0.000010 0.000010 0.094016 0.000010 0.000010 0.000010 0.074030 0.006691
0.000079 0.007285 0.000010 0.000010 0.002964 0.000010 0.002452 0.021600 0.000010 0.000010 0.000010 0.000010 0.000010 0.000010 0.000010 0.001988 0.035275 0.000010 0.000010 0.170668 0.007079 0.000010 0.596354 0.000010 0.000010 0.018393 0.105775 0.000010 0.000010 0.000010 0.029899 0.000010
0.000010 0.000010 0.008817 0.000010 0.000010 0.000010 0.008746 0.060880 0.000887 0.000010 0.000010 0.022294 0.027771 0.000010 0.000010 0.044421 0.051893 0.013186 0.000010 0.132347 0.021497 0.000010 0.483890 0.000010 0.000010 0.000010 0.100969 0.000010 0.000010 0.000010 0.013760 0.008473
0.000010 0.000010 0.003010 0.000010 0.000010 0.000010 0.005097 0.043223 0.000010 0.000010 0.000010 0.000010 0.000010 0.000010 0.000010 0.002612 0.074888 0.024387 0.000010 0.127611 0.001881 0.000010 0.601061 0.000010 0.000010 0.000010 0.104445 0.000010 0.000010 0.011577 0.000010 0.000010
0.000010 0.000010 0.002747 0.000010 0.000010 0.000493 0.002670 0.038840 0.000010 0.000010 0.000010 0.005622 0.000010 0.000010 0.000010 0.014382 0.076958 0.015176 0.000010 0.086722 0.009067 0.000010 0.560163 0.000010 0.000010 0.009180 0.097765 0.000010 0.000010 0.000010 0.068141 0.011904
0.003985 0.000010 0.000010 0.044648 0.196924 0.000010 0.000010 0.000010 0.016572 0.000010 0.000010 0.000010 0.000010 0.017422 0.033022 0.000010 0.000010 0.000010 0.013376 0.000010 0.000010 0.000010 0.000010 0.609624 0.037694 0.026509 0.000013 0.000010 0.000010 0.000010 0.000010 0.000010
0.020538 0.000010 0.000010 0.054195 0.154870 0.000010 0.000010 0.000010 0.000010 0.000010 0.000010 0.000010 0.000010 0.000010 0.018025 0.000010 0.000010 0.000010 0.000010 0.000010 0.000010 0.029561 0.000010 0.559195 0.047628 0.115743 0.000015 0.000010 0.000010 0.000010 0.000010 0.000010
0.004682 0.000010 0.000010 0.050010 0.162792 0.000010 0.000010 0.000010 0.018606 0.000010 0.000010 0.000010 0.000010 0.019098 0.021720 0.000010 0.000010 0.000010 0.002249 0.000010 0.000010 0.031667 0.000010 0.598012 0.000010 0.090942 0.000012 0.000010 0.000010 0.000010 0.000010 0.000010
0.000010 0.000010 0.000010 0.070638 0.321667 0.000010 0.000010 0.000010 0.021606 0.000010 0.000010 0.000010 0.000010 0.008652 0.004643 0.000010 0.000010 0.000010 0.000010 0.000010 0.000010 0.000540 0.000010 0.391533 0.020366 0.142363 0.000010 0.017771 0.000010 0.000010 0.000010 0.000010
0.000010 0.000010 0.000010 0.072855 0.193054 0.000010 0.000010 0.000010 0.018439 0.000010 0.000010 0.000010 0.000010 0.032281 0.005291 0.000010 0.000010 0.000010 0.010647 0.000010 0.000010 0.018235 0.000010 0.544500 0.031004 0.073474 0.000010 0.000010 0.000010 0.000010 0.000010 0.000010
0.000010 0.000010 0.000010 0.045972 0.181235 0.000010 0.000010 0.000010 0.010484 0.000010 0.000010 0.000010 0.000010 0.024196 0.011785 0.000010 0.000010 0.000010 0.000010 0.000010 0.000010 0.039602 0.000010 0.544588 0.037015 0.104893 0.000010 0.000010 0.000010 0.000010 0.000010 0.000010
0.004616 0.000010 0.000010 0.041941 0.235432 0.000010 0.000844 0.009246 0.000010 0.000010 0.000010 0.000010 0.004233 0.001015 0.000010 0.000010 0.000339 0.000010 0.018692 0.000010 0.000010 0.007551 0.000010 0.386846 0.012678 0.257610 0.002384 0.015611 0.000010 0.000803 0.000010 0.000010
0.000010 0.000010 0.000010 0.037526 0.191261 0.000010 0.000010 0.000010 0.012336 0.000010 0.000010 0.000010 0.000010 0.010145 0.011291 0.000010 0.000010 0.000010 0.008844 0.000010 0.000010 0.005750 0.000010 0.649918 0.000010 0.072699 0.000010 0.000010 0.000010 0.000010 0.000010 0.000010
0.000010 0.000010 0.000010 0.041963 0.110875 0.000010 0.000010 0.000010 0.000010 0.000010 0.000010 0.000010 0.000010 0.034406 0.005313 0.000010 0.000010 0.000010 0.027488 0.000010 0.000010 0.000010 0.000010 0.707443 0.003495 0.068778 0.000010 0.000010 0.000010 0.000010 0.000010 0.000010
0.000010 0.000010 0.000010 0.068090 0.187013 0.000010 0.000010 0.000010 0.011343 0.000010 0.000010 0.000010 0.000010 0.046625 0.000010 0.000010 0.000010 0.000010 0.005498 0.000010 0.000010 0.000010 0.000010 0.608520 0.000010 0.072660 0.000010 0.000010 0.000010 0.000010 0.000010 0.000010
0.007175 0.000010 0.000010 0.071495 0.210546 0.000010 0.000010 0.000010 0.014787 0.000010 0.000010 0.000010 0.000010 0.003767 0.000010 0.000010 0.000010 0.000010 0.009841 0.000010 0.000010 0.000010 0.000010 0.524082 0.000010 0.142718 0.000010 0.015359 0.000010 0.000010 0.000010 0.000010
0.000010 0.000010 0.000010 0.048297 0.182292 0.000010 0.000010 0.000010 0.024776 0.000010 0.000010 0.000010 0.000010 0.006188 0.000010 0.000010 0.000010 0.000010 0.004911 0.000010 0.000010 0.036738 0.000010 0.601520 0.000010 0.095034 0.000014 0.000010 0.000010 0.000010 0.000010 0.000010
0.000010 0.000010 0.000010 0.056875 0.192883 0.000010 0.000010 0.000010 0.012194 0.000010 0.000010 0.000010 0.000010 0.000011 0.026442 0.000010 0.000010 0.000010 0.008594 0.000010 0.000010 0.000010 0.000010 0.562954 0.023479 0.116338 0.000010 0.000010 0.000010 0.000010 0.000010 0.000010
0.006552 0.000010 0.000010 0.063215 0.279085 0.000010 0.000010 0.000010 0.000010 0.000010 0.000010 0.000010 0.000010 0.021751 0.000010 0.000010 0.000010 0.000010 0.001980 0.000010 0.000010 0.025348 0.000010 0.448785 0.022365 0.130689 0.000010 0.000010 0.000010 0.000010 0.000010 0.000010
0.000010 0.000010 0.000010 0.094104 0.264950 0.000010 0.000010 0.000010 0.020120 0.000010 0.000010 0.000010 0.000010 0.017600 0.021751 0.000010 0.000010 0.000010 0.007393 0.000010 0.000010 0.000010 0.000010 0.425011 0.028710 0.120131 0.000010 0.000010 0.000010 0.000010 0.000010 0.000010
0.000010 0.000010 0.000010 0.081655 0.244561 0.000010 0.000010 0.000010 0.026394 0.000010 0.000010 0.000010 0.000010 0.041200 0.000010 0.000010 0.000010 0.000010 0.003605 0.000010 0.000010 0.003388 0.000010 0.500045 0.012831 0.070953 0.000010 0.015147 0.000010 0.000010 0.000010 0.000010
0.034269 0.000010 0.000010 0.076289 0.220060 0.000010 0.000010 0.000010 0.000010 0.000010 0.000010 0.000010 0.000010 0.005983 0.025014 0.000010 0.000010 0.000010 0.008477 0.000010 0.000010 0.018716 0.000010 0.478234 0.017389 0.114131 0.000010 0.000010 0.001226 0.000010 0.000010 0.000010
0.007652 0.000010 0.000010 0.040853 0.166323 0.000010 0.000010 0.000010 0.043597 0.000010 0.000010 0.000010 0.000010 0.000010 0.000010 0.000010 0.000010 0.000010 0.000010 0.000010 0.000010 0.058174 0.000010 0.634255 0.010074 0.038822 0.000013 0.000010 0.000016 0.000010 0.000010 0.000010
0.002039 0.000010 0.000010 0.061413 0.195494 0.000010 0.000010 0.000010 0.007018 0.000010 0.000010 0.000010 0.000010 0.018192 0.025267 0.000010 0.000010 0.000010 0.008692 0.000010 0.000010 0.000010 0.000010 0.511746 0.000011 0.169908 0.000010 0.000010 0.000010 0.000010 0.000010 0.000010
0.016189 0.000010 0.000010 0.054283 0.217863 0.000010 0.000010 0.000010 0.000011 0.000010 0.001228 0.000010 0.000010 0.015212 0.000010 0.000010 0.000010 0.000010 0.009281 0.000010 0.000010 0.021644 0.000010 0.562305 0.003302 0.098465 0.000018 0.000010 0.000010 0.000010 0.000010 0.000010
0.000010 0.000010 0.000010 0.000010 0.000010 0.000010 0.000010 0.000010 0.000010 0.000010 0.999680 0.000010 0.000013 0.000013 0.000010 0.000010 0.000010 0.000010 0.000010 0.000010 0.000010 0.000010 0.000012 0.000012 0.000010 0.000010 0.000010 0.000010 0.000010 0.000010 0.000010 0.000010
0.000010 0.000010 0.000010 0.000010 0.000010 0.000010 0.000010 0.000014 0.000010 0.000010 0.999686 0.000010 0.000010 0.000010 0.000010 0.000010 0.000010 0.000010 0.000010 0.000010 0.000010 0.000010 0.000010 0.000010 0.000010 0.000010 0.000010 0.000010 0.000010 0.000010 0.000010 0.000010
0.000010 0.000010 0.000010 0.000010 0.000010 0.000010 0.000010 0.000010 0.000010 0.000010 0.999685 0.000010 0.000010 0.000010 0.000010 0.000010 0.000010 0.000010 0.000010 0.000010 0.000010 0.000010 0.000015 0.000010 0.000010 0.000010 0.000010 0.000010 0.000010 0.000010 0.000010 0.000010
0.000010 0.000010 0.000010 0.000010 0.000010 0.000010 0.000010 0.000010 0.000010 0.000010 0.999690 0.000010 0.000010 0.000010 0.000010 0.000010 0.000010 0.000010 0.000010 0.000010 0.000010 0.000010 0.000010 0.000010 0.000010 0.000010 0.000010 0.000010 0.000010 0.000010 0.000010 0.000010
0.000010 0.000010 0.000010 0.000010 0.000010 0.000010 0.000010 0.000010 0.000010 0.000010 0.008738 0.000010 0.000010 0.070246 0.175490 0.000010 0.000010 0.000010 0.000010 0.000010 0.000010 0.263633 0.000010 0.000010 0.009961 0.000147 0.000010 0.471535 0.000010 0.000010 0.000010 0.000010
0.011719 0.000172 0.000010 0.000010 0.000035 0.000010 0.000010 0.000010 0.000010 0.000010 0.005414 0.000010 0.000010 0.073786 0.114125 0.000010 0.000010 0.000010 0.021882 0.000010 0.000010 0.346965 0.000010 0.000010 0.022691 0.000014 0.000016 0.394192 0.001551 0.000010 0.007258 0.000010
0.001622 0.000010 0.000010 0.000013 0.000012 0.000010 0.000010 0.000010 0.000010 0.000010 0.012991 0.000010 0.003318 0.092593 0.190405 0.000010 0.000010 0.000013 0.006761 0.000010 0.000010 0.288590 0.000010 0.000010 0.000010 0.000010 0.000012 0.400580 0.000010 0.000010 0.000010 0.002902
0.000010 0.010527 0.000010 0.000010 0.000010 0.000010 0.000010 0.000010 0.000010 0.000010 0.010996 0.000010 0.000010 0.034654 0.143507 0.000010 0.000015 0.000010 0.008200 0.000010 0.000010 0.170809 0.000010 0.000010 0.000010 0.000010 0.000010 0.621051 0.000010 0.000010 0.000010 0.000010
0.000010 0.000010 0.000398 0.000010 0.000010 0.000010 0.000010 0.000010 0.000010 0.000010 0.000010 0.000014 0.000010 0.066479 0.170086 0.000013 0.000010 0.000010 0.007698 0.000010 0.000010 0.306193 0.000010 0.000010 0.005633 0.000010 0.000010 0.439961 0.000010 0.002331 0.000010 0.000985
0.000010 0.000010 0.000010 0.000010 0.000010 0.000010 0.000010 0.000010 0.000010 0.000010 0.000010 0.000010 0.000010 0.001338 0.056436 0.000010 0.000010 0.000010 0.018084 0.000010 0.000010 0.129055 0.000010 0.000010 0.000010 0.000010 0.000010 0.794816 0.000010 0.000010 0.000010 0.000010
0.000010 0.000010 0.000011 0.000010 0.000010 0.000010 0.000010 0.000010 0.000010 0.000010 0.009982 0.000010 0.000010 0.000010 0.004423 0.000010 0.000010 0.000010 0.000011 0.000010 0.000010 0.178668 0.000010 0.000010 0.000010 0.000010 0.000012 0.806641 0.000010 0.000010 0.000012 0.000010
0.000010 0.000010 0.000010 0.000010 0.000010 0.000010 0.000010 0.000010 0.000010 0.000010 0.000010 0.000010 0.000010 0.000010 0.056928 0.000010 0.000010 0.000010 0.002659 0.000010 0.000010 0.123552 0.000010 0.000010 0.000010 0.000010 0.000010 0.816582 0.000010 0.000010 0.000010 0.000010
0.000010 0.000010 0.000010 0.000010 0.000010 0.000010 0.000010 0.000010 0.000010 0.000010 0.000010 0.000010 0.000010 0.000010 0.034574 0.000010 0.000010 0.000010 0.000010 0.000010 0.000010 0.135934 0.000010 0.000010 0.000010 0.000010 0.000010 0.829201 0.000010 0.000010 0.000010 0.000010
0.000010 0.000010 0.000010 0.000010 0.000010 0.000010 0.000010 0.000010 0.000010 0.000010 0.005294 0.000010 0.000010 0.000010 0.003240 0.000010 0.000010 0.000010 0.000010 0.000010 0.000010 0.199747 0.000010 0.000010 0.000010 0.000010 0.000010 0.791439 0.000010 0.000010 0.000010 0.000010
0.000010 0.000010 0.000010 0.000010 0.003219 0.000010 0.000010 0.000010 0.000010 0.000010 0.025283 0.001595 0.000010 0.018618 0.105673 0.000010 0.000010 0.000010 0.000010 0.000010 0.000010 0.253365 0.008016 0.000010 0.000010 0.000010 0.004052 0.579949 0.000010 0.000010 0.000010 0.000010
0.000010 0.000010 0.000010 0.000010 0.000010 0.000010 0.000010 0.000010 0.000010 0.000010 0.013680 0.000010 0.000010 0.028715 0.000010 0.000010 0.000010 0.000010 0.000010 0.000010 0.000010 0.201855 0.000010 0.000010 0.000010 0.000010 0.000010 0.755471 0.000010 0.000010 0.000010 0.000010
0.000010 0.000010 0.000010 0.000010 0.002909 0.000010 0.002917 0.001622 0.000010 0.000010 0.004619 0.000010 0.000010 0.000010 0.015521 0.000010 0.000010 0.000010 0.000010 0.000010 0.000010 0.271267 0.000010 0.000010 0.000010 0.000010 0.000010 0.700894 0.000010 0.000010 0.000010 0.000010
0.000010 0.000010 0.000010 0.000010 0.000010 0.000010 0.000010 0.000010 0.000010 0.000010 0.006779 0.000010 0.000010 0.000010 0.004981 0.000010 0.000010 0.000010 0.001218 0.000010 0.000010 0.190617 0.000010 0.000010 0.000010 0.000010 0.000010 0.796136 0.000010 0.000010 0.000010 0.000010
0.000010 0.000010 0.000010 0.001365 0.000010 0.000010 0.000010 0.000010 0.000010 0.000010 0.005918 0.000010 0.000010 0.020308 0.060772 0.000010 0.000010 0.000010 0.000010 0.000010 0.000010 0.248515 0.000010 0.000010 0.003034 0.000010 0.000010 0.659838 0.000010 0.000010 0.000010 0.000010
0.000010 0.004878 0.001008 0.000010 0.000922 0.001285 0.000010 0.000010 0.000010 0.000010 0.000010 0.006445 0.000010 0.070404 0.159720 0.013754 0.000010 0.007726 0.000787 0.001104 0.002621 0.295549 0.012537 0.000010 0.000010 0.000010 0.000010 0.397902 0.000010 0.010171 0.000010 0.013037
0.000010 0.000010 0.000010 0.000010 0.000010 0.000010 0.000010 0.000010 0.000010 0.000010 0.000010 0.000010 0.000010 0.000010 0.182364 0.000010 0.000010 0.000010 0.000010 0.000010 0.000010 0.180185 0.000010 0.000010 0.000010 0.000010 0.000010 0.637160 0.000010 0.000010 0.000010 0.000010
0.000010 0.000010 0.000010 0.000010 0.000010 0.000010 0.000010 0.000010 0.000010 0.000010 0.000010 0.000010 0.000010 0.035235 0.140641 0.000010 0.000010 0.000010 0.007424 0.000010 0.000010 0.153938 0.000010 0.000010 0.000010 0.000010 0.000010 0.662491 0.000010 0.000010 0.000010 0.000010
0.000010 0.000010 0.000010 0.000010 0.000010 0.000010 0.000010 0.000010 0.000010 0.000010 0.000010 0.000010 0.000010 0.000166 0.152965 0.000010 0.000010 0.000010 0.001364 0.000010 0.000010 0.175145 0.000010 0.000010 0.000010 0.000010 0.000010 0.670089 0.000012 0.000010 0.000010 0.000010
0.021993 0.000010 0.000010 0.000010 0.000010 0.000010 0.000010 0.000010 0.000010 0.000010 0.000010 0.000010 0.000010 0.025485 0.136130 0.000010 0.000010 0.000010 0.014279 0.000010 0.000010 0.299058 0.000010 0.000010 0.000010 0.000010 0.000010 0.502794 0.000010 0.000010 0.000010 0.000010
0.002046 0.000015 0.000010 0.000010 0.000010 0.000010 0.000010 0.000011 0.000010 0.000010 0.000185 0.000010 0.000010 0.055131 0.156406 0.000010 0.000011 0.000012 0.019999 0.000010 0.000010 0.199831 0.000010 0.005670 0.003013 0.000010 0.000010 0.557480 0.000010 0.000010 0.000010 0.000010
0.000010 0.000010 0.000010 0.000010 0.000010 0.000010 0.000010 0.000010 0.000010 0.000010 0.005364 0.000010 0.000010 0.068097 0.178852 0.000010 0.000010 0.000010 0.020809 0.000010 0.000010 0.228455 0.000010 0.000010 0.000010 0.000010 0.000010 0.496801 0.001372 0.000010 0.000010 0.000010
0.000010 0.000010 0.000010 0.000010 0.000010 0.000010 0.000010 0.000010 0.004200 0.000010 0.000502 0.000010 0.000010 0.068713 0.142673 0.000010 0.000010 0.000010 0.012985 0.000010 0.000010 0.379619 0.001208 0.004058 0.000010 0.000282 0.000010 0.376749 0.000010 0.000010 0.000010 0.008802
0.000010 0.000010 0.000010 0.000010 0.000010 0.000010 0.000010 0.000010 0.000010 0.000010 0.000010 0.000010 0.000010 0.000010 0.000010 0.000010 0.000010 0.000010 0.000010 0.000010 0.000010 0.000010 0.000010 0.000010 0.000010 0.000010 0.000010 0.999690 0.000010 0.000010 0.000010 0.000010
0.000010 0.000010 0.000010 0.000010 0.000010 0.000010 0.000010 0.000010 0.000010 0.000010 0.000010 0.000010 0.000010 0.000010 0.000010 0.000010 0.000010 0.000010 0.000010 0.000010 0.000010 0.000010 0.000010 0.000010 0.000010 0.000010 0.000010 0.999690 0.000010 0.000010 0.000010 0.000010
0.000010 0.000010 0.000010 0.000010 0.000010 0.000010 0.000010 0.000010 0.000010 0.000010 0.000010 0.000010 0.000010 0.000010 0.000010 0.000010 0.000010 0.000010 0.000010 0.000010 0.000010 0.000010 0.000010 0.000010 0.000010 0.000010 0.000010 0.999690 0.000010 0.000010 0.000010 0.000010
0.000010 0.000010 0.000010 0.000010 0.000010 0.000010 0.000010 0.000010 0.000010 0.000010 0.005281 0.000010 0.000010 0.000010 0.000010 0.000010 0.000010 0.000010 0.000010 0.000010 0.000010 0.000010 0.000010 0.000010 0.000010 0.000010 0.000010 0.994419 0.000010 0.000010 0.000010 0.000010
0.000010 0.000010 0.000010 0.000010 0.000010 0.000010 0.000010 0.000010 0.000010 0.000010 0.001574 0.000010 0.000010 0.000010 0.000010 0.000010 0.000010 0.000010 0.000010 0.000010 0.000010 0.000010 0.000010 0.000010 0.000010 0.000010 0.000010 0.998120 0.000015 0.000010 0.000011 0.000010
0.000010 0.084428 0.132732 0.008631 0.000010 0.000010 0.004763 0.011273 0.019461 0.000010 0.055250 0.002036 0.008799 0.000010 0.015652 0.000010 0.012046 0.015860 0.000010 0.000010 0.002935 0.000011 0.012245 0.000010 0.000010 0.000010 0.000010 0.584094 0.000010 0.000010 0.029634 0.000010
[truncated: 2,593 more chars]
