# Supplementary material for: Genetic analysis of Thai cattle reveals a Southeast Asian indicine ancestry
Source: PeerJ. 2015 Oct 27;3:e1318. doi: 10.7717/peerj.1318 (PMC4627918; doi:10.7717/peerj.1318)
Supplement: Dataset S2 — The Q values inferred by ADMIXTURE for each modeled K are shown for each individual, which are labeled according to breed information. The data are organized into three folders, each of which represents the ADMIXTURE experiments described in Fig. S5. [file peerj-03-1318-s007.zip › SupplementDataS7/1397breeds/33.Q]

0.000010 0.000010 0.000010 0.000010 0.000010 0.000010 0.000010 0.000010 0.000010 0.000010 0.015154 0.003559 0.000010 0.015296 0.000010 0.016548 0.000010 0.000010 0.000010 0.000010 0.000010 0.000010 0.000010 0.031691 0.000010 0.915804 0.000010 0.000010 0.000010 0.001689 0.000010 0.000010 0.000010
0.000010 0.022581 0.000010 0.000010 0.011220 0.000010 0.000010 0.000010 0.000010 0.000010 0.000010 0.003512 0.000010 0.000010 0.003618 0.017302 0.000010 0.000010 0.000010 0.000010 0.001799 0.000010 0.000010 0.037006 0.000010 0.902712 0.000010 0.000010 0.000010 0.000010 0.000010 0.000010 0.000010
0.000010 0.000010 0.000010 0.000010 0.000010 0.000010 0.000010 0.000010 0.000010 0.000010 0.000010 0.000010 0.000010 0.000010 0.000010 0.000010 0.000010 0.000013 0.000010 0.000010 0.000010 0.000010 0.008152 0.028814 0.000010 0.939173 0.000010 0.007138 0.000010 0.000010 0.000010 0.016439 0.000010
0.000010 0.000010 0.000010 0.000010 0.000010 0.000010 0.000010 0.000010 0.000010 0.000010 0.000010 0.000010 0.000010 0.000010 0.004580 0.000010 0.000010 0.000010 0.000010 0.000010 0.000010 0.000010 0.009125 0.000010 0.000010 0.985994 0.000010 0.000010 0.000010 0.000010 0.000010 0.000010 0.000010
0.000010 0.012476 0.000010 0.000010 0.000010 0.000010 0.000010 0.000010 0.000010 0.000010 0.000010 0.000010 0.000010 0.013435 0.018338 0.012470 0.000010 0.000010 0.005345 0.000010 0.000010 0.000010 0.010102 0.000010 0.000010 0.927574 0.000010 0.000010 0.000010 0.000010 0.000010 0.000010 0.000010
0.000010 0.000010 0.000010 0.000010 0.000010 0.000010 0.000010 0.000010 0.000010 0.000010 0.000010 0.000010 0.000010 0.000010 0.009658 0.000010 0.000010 0.000010 0.000010 0.000010 0.000010 0.000010 0.000010 0.020584 0.000010 0.969458 0.000010 0.000010 0.000010 0.000010 0.000010 0.000010 0.000010
0.000010 0.000010 0.000010 0.000010 0.000010 0.000010 0.000010 0.000010 0.000010 0.000010 0.000010 0.000010 0.000010 0.000010 0.000010 0.000010 0.000010 0.005330 0.000010 0.000010 0.000010 0.000010 0.000010 0.002527 0.000010 0.991843 0.000010 0.000010 0.000010 0.000010 0.000010 0.000010 0.000010
0.000010 0.000010 0.000010 0.000010 0.000010 0.000010 0.000010 0.000010 0.000010 0.000010 0.000010 0.000010 0.000010 0.000010 0.000010 0.000010 0.000010 0.000010 0.000010 0.000010 0.000010 0.000010 0.000010 0.000010 0.000010 0.999680 0.000010 0.000010 0.000010 0.000010 0.000010 0.000010 0.000010
0.000010 0.000010 0.000010 0.000010 0.010320 0.000010 0.000010 0.000010 0.000010 0.000010 0.000010 0.000010 0.003800 0.000010 0.017885 0.000010 0.000010 0.000010 0.001750 0.000010 0.012604 0.000010 0.000010 0.046678 0.000010 0.906702 0.000010 0.000010 0.000010 0.000010 0.000010 0.000010 0.000010
0.002217 0.006502 0.000010 0.000010 0.000010 0.000010 0.000010 0.000010 0.000010 0.000010 0.002684 0.000010 0.008602 0.000010 0.006072 0.000010 0.000010 0.020591 0.014013 0.000010 0.000010 0.000010 0.000010 0.000010 0.000010 0.939070 0.000010 0.000010 0.000010 0.000010 0.000010 0.000010 0.000010
0.000010 0.005129 0.000010 0.007312 0.000010 0.000010 0.000010 0.000010 0.000010 0.000010 0.012894 0.000010 0.000010 0.000010 0.000010 0.007223 0.000010 0.006874 0.000692 0.000010 0.000010 0.000010 0.000010 0.016355 0.000010 0.917202 0.000010 0.021354 0.000010 0.004104 0.000010 0.000640 0.000010
0.000010 0.000010 0.000010 0.000010 0.000010 0.000010 0.000010 0.000010 0.000010 0.000010 0.000010 0.000010 0.000010 0.000010 0.000010 0.000010 0.000010 0.000010 0.000010 0.000010 0.000010 0.000010 0.000010 0.000010 0.000010 0.999680 0.000010 0.000010 0.000010 0.000010 0.000010 0.000010 0.000010
0.000010 0.000010 0.008542 0.000010 0.000010 0.000010 0.000010 0.000010 0.000010 0.000010 0.003739 0.000010 0.005190 0.000010 0.009485 0.000010 0.000010 0.000010 0.000010 0.000010 0.000010 0.000010 0.000010 0.000351 0.000010 0.969722 0.002711 0.000010 0.000010 0.000010 0.000010 0.000010 0.000010
0.000010 0.022307 0.000010 0.000010 0.000010 0.000010 0.000010 0.000010 0.000010 0.000010 0.009591 0.002114 0.000010 0.000010 0.000010 0.005275 0.000010 0.000010 0.000010 0.000010 0.000010 0.000010 0.000010 0.022097 0.000010 0.923719 0.000010 0.000010 0.000010 0.000010 0.000010 0.014638 0.000010
0.000010 0.013770 0.000010 0.000010 0.010036 0.000010 0.000010 0.000010 0.000010 0.000010 0.000010 0.012052 0.000010 0.000010 0.000010 0.001355 0.000010 0.001876 0.009147 0.000010 0.000010 0.000010 0.000010 0.005241 0.000010 0.882506 0.000010 0.040264 0.000010 0.000010 0.000010 0.023524 0.000010
0.000010 0.000010 0.000010 0.000010 0.000010 0.000010 0.000010 0.000010 0.000010 0.000010 0.000010 0.000010 0.000010 0.000010 0.000010 0.000010 0.000010 0.000010 0.000010 0.000010 0.000010 0.000010 0.000010 0.000010 0.000010 0.999680 0.000010 0.000010 0.000010 0.000010 0.000010 0.000010 0.000010
0.000010 0.000010 0.000010 0.000010 0.000010 0.000010 0.000010 0.000010 0.000010 0.000010 0.000010 0.000010 0.000010 0.000010 0.000010 0.000010 0.000010 0.000010 0.000010 0.000010 0.000010 0.000010 0.000010 0.031863 0.004381 0.963455 0.000010 0.000010 0.000010 0.000010 0.000010 0.000010 0.000010
0.000010 0.000010 0.000010 0.000010 0.000010 0.000010 0.000010 0.000010 0.000010 0.000010 0.000010 0.000010 0.000010 0.000010 0.000010 0.010022 0.000010 0.000010 0.000010 0.000010 0.000010 0.000010 0.000010 0.023767 0.000010 0.942679 0.000010 0.000010 0.000010 0.000010 0.000010 0.023242 0.000010
0.000010 0.000010 0.000010 0.000010 0.000010 0.000010 0.000010 0.000010 0.000010 0.000010 0.000010 0.000010 0.000010 0.000010 0.000010 0.023637 0.000010 0.000010 0.000365 0.000010 0.000010 0.000010 0.006262 0.054495 0.000010 0.908234 0.000010 0.006732 0.000010 0.000010 0.000010 0.000016 0.000010
0.000010 0.002018 0.000010 0.000010 0.000010 0.000010 0.000010 0.000010 0.000010 0.000010 0.000010 0.000010 0.000010 0.000010 0.001096 0.001406 0.000010 0.000010 0.000010 0.000010 0.000010 0.000010 0.016633 0.000010 0.000010 0.969322 0.000010 0.000010 0.000010 0.000010 0.000010 0.009255 0.000010
0.999680 0.000010 0.000010 0.000010 0.000010 0.000010 0.000010 0.000010 0.000010 0.000010 0.000010 0.000010 0.000010 0.000010 0.000010 0.000010 0.000010 0.000010 0.000010 0.000010 0.000010 0.000010 0.000010 0.000010 0.000010 0.000010 0.000010 0.000010 0.000010 0.000010 0.000010 0.000010 0.000010
0.927649 0.000010 0.000010 0.000010 0.003165 0.000010 0.000010 0.000010 0.000010 0.000010 0.000010 0.000010 0.003679 0.000244 0.000014 0.007262 0.000010 0.001614 0.002578 0.000010 0.000010 0.000010 0.000010 0.053555 0.000010 0.000010 0.000010 0.000010 0.000010 0.000010 0.000010 0.000010 0.000010
0.999665 0.000010 0.000010 0.000010 0.000010 0.000010 0.000010 0.000010 0.000010 0.000010 0.000010 0.000010 0.000014 0.000010 0.000019 0.000010 0.000010 0.000010 0.000010 0.000010 0.000010 0.000010 0.000010 0.000010 0.000010 0.000012 0.000010 0.000010 0.000010 0.000010 0.000010 0.000010 0.000010
0.983995 0.000010 0.000010 0.000010 0.000010 0.000010 0.000010 0.000010 0.000010 0.000010 0.000010 0.000010 0.000010 0.000010 0.000010 0.008256 0.000010 0.000010 0.000010 0.000010 0.000010 0.000010 0.002109 0.000010 0.000010 0.005351 0.000010 0.000010 0.000010 0.000010 0.000010 0.000010 0.000010
0.993734 0.000010 0.000010 0.000010 0.000010 0.000010 0.000010 0.000010 0.000010 0.000010 0.000010 0.000010 0.000010 0.000010 0.000010 0.000010 0.000010 0.000010 0.000010 0.000010 0.000010 0.000010 0.000010 0.005956 0.000010 0.000010 0.000010 0.000010 0.000010 0.000010 0.000010 0.000010 0.000010
0.986226 0.009552 0.000010 0.000010 0.000010 0.000010 0.000010 0.000010 0.000010 0.000010 0.000010 0.000010 0.000010 0.000010 0.000010 0.000010 0.000010 0.000010 0.000010 0.000010 0.000010 0.000010 0.000010 0.003922 0.000010 0.000010 0.000010 0.000010 0.000010 0.000010 0.000010 0.000010 0.000010
0.999677 0.000010 0.000010 0.000010 0.000010 0.000010 0.000010 0.000010 0.000010 0.000010 0.000010 0.000011 0.000010 0.000010 0.000010 0.000010 0.000010 0.000010 0.000012 0.000010 0.000010 0.000010 0.000010 0.000010 0.000010 0.000010 0.000010 0.000010 0.000010 0.000010 0.000010 0.000010 0.000010
0.999678 0.000010 0.000010 0.000010 0.000010 0.000010 0.000010 0.000010 0.000010 0.000010 0.000010 0.000010 0.000010 0.000010 0.000012 0.000010 0.000010 0.000010 0.000010 0.000010 0.000010 0.000010 0.000010 0.000010 0.000010 0.000010 0.000010 0.000010 0.000010 0.000010 0.000010 0.000010 0.000010
0.999679 0.000010 0.000010 0.000010 0.000010 0.000010 0.000010 0.000010 0.000010 0.000010 0.000010 0.000010 0.000010 0.000010 0.000010 0.000010 0.000010 0.000010 0.000010 0.000010 0.000010 0.000010 0.000010 0.000010 0.000010 0.000010 0.000010 0.000011 0.000010 0.000010 0.000010 0.000010 0.000010
0.999670 0.000010 0.000010 0.000010 0.000010 0.000010 0.000010 0.000010 0.000010 0.000010 0.000010 0.000010 0.000020 0.000010 0.000010 0.000010 0.000010 0.000010 0.000010 0.000010 0.000010 0.000010 0.000010 0.000010 0.000010 0.000010 0.000010 0.000010 0.000010 0.000010 0.000010 0.000010 0.000010
0.976539 0.013946 0.000010 0.001555 0.000010 0.000010 0.000010 0.000010 0.000010 0.000010 0.000010 0.000010 0.000010 0.000010 0.000010 0.000010 0.000010 0.000010 0.000010 0.000010 0.001154 0.000010 0.000010 0.000010 0.000010 0.000010 0.000010 0.000010 0.000010 0.000010 0.000010 0.006527 0.000010
0.835938 0.016180 0.000010 0.000010 0.001837 0.000010 0.000010 0.000010 0.000010 0.000010 0.000010 0.000010 0.000010 0.000010 0.000010 0.002031 0.000010 0.000010 0.000010 0.000010 0.002741 0.000010 0.097087 0.035198 0.000013 0.000010 0.006091 0.000010 0.000010 0.002654 0.000010 0.000010 0.000010
0.885588 0.005857 0.000010 0.000010 0.001495 0.000010 0.000010 0.000010 0.000010 0.000010 0.006736 0.005850 0.000010 0.006563 0.010788 0.022797 0.000010 0.000010 0.000010 0.000010 0.000010 0.000010 0.000010 0.005881 0.000010 0.000010 0.001643 0.001260 0.000010 0.039196 0.006144 0.000010 0.000010
0.900653 0.014198 0.000010 0.000010 0.000010 0.000010 0.000010 0.000010 0.000010 0.000010 0.000010 0.000010 0.000010 0.018850 0.000010 0.000010 0.000010 0.000010 0.000010 0.000010 0.000010 0.000010 0.000010 0.041217 0.009052 0.000010 0.000010 0.014432 0.000010 0.001337 0.000010 0.000010 0.000010
0.999680 0.000010 0.000010 0.000010 0.000010 0.000010 0.000010 0.000010 0.000010 0.000010 0.000010 0.000010 0.000010 0.000010 0.000010 0.000010 0.000010 0.000010 0.000010 0.000010 0.000010 0.000010 0.000010 0.000010 0.000010 0.000010 0.000010 0.000010 0.000010 0.000010 0.000010 0.000010 0.000010
0.999680 0.000010 0.000010 0.000010 0.000010 0.000010 0.000010 0.000010 0.000010 0.000010 0.000010 0.000010 0.000010 0.000010 0.000010 0.000010 0.000010 0.000010 0.000010 0.000010 0.000010 0.000010 0.000010 0.000010 0.000010 0.000010 0.000010 0.000010 0.000010 0.000010 0.000010 0.000010 0.000010
0.899633 0.000010 0.000010 0.000010 0.030940 0.000010 0.000010 0.000010 0.000010 0.000010 0.000010 0.000010 0.000010 0.000010 0.000010 0.013387 0.000010 0.000010 0.000010 0.000010 0.000010 0.000010 0.000010 0.032161 0.000010 0.023599 0.000010 0.000010 0.000010 0.000010 0.000010 0.000010 0.000010
0.982648 0.000010 0.000010 0.000010 0.000010 0.000010 0.000010 0.000010 0.000010 0.000010 0.001190 0.000010 0.000010 0.000010 0.000010 0.000010 0.000010 0.000010 0.015862 0.000010 0.000010 0.000010 0.000010 0.000010 0.000010 0.000010 0.000010 0.000010 0.000010 0.000010 0.000010 0.000010 0.000010
0.999680 0.000010 0.000010 0.000010 0.000010 0.000010 0.000010 0.000010 0.000010 0.000010 0.000010 0.000010 0.000010 0.000010 0.000010 0.000010 0.000010 0.000010 0.000010 0.000010 0.000010 0.000010 0.000010 0.000010 0.000010 0.000010 0.000010 0.000010 0.000010 0.000010 0.000010 0.000010 0.000010
0.999679 0.000010 0.000010 0.000010 0.000010 0.000010 0.000010 0.000010 0.000010 0.000010 0.000010 0.000010 0.000010 0.000010 0.000010 0.000010 0.000010 0.000010 0.000010 0.000010 0.000010 0.000010 0.000010 0.000010 0.000010 0.000010 0.000011 0.000010 0.000010 0.000010 0.000010 0.000010 0.000010
0.000010 0.022304 0.004292 0.008132 0.829804 0.000010 0.000010 0.000010 0.000010 0.000010 0.045026 0.006721 0.000010 0.020594 0.027098 0.000010 0.000010 0.000010 0.007802 0.000010 0.000010 0.000010 0.000010 0.000010 0.000010 0.000010 0.002999 0.002614 0.000010 0.014722 0.000010 0.007691 0.000010
0.000010 0.046795 0.000010 0.006282 0.721174 0.000010 0.000010 0.000010 0.000010 0.000010 0.051403 0.009339 0.000010 0.006385 0.057013 0.001083 0.000010 0.000010 0.050555 0.000010 0.000010 0.000010 0.005204 0.000872 0.000010 0.000010 0.016805 0.000010 0.000010 0.022156 0.000010 0.004743 0.000010
0.000010 0.025170 0.000010 0.018439 0.777076 0.000010 0.000010 0.000010 0.000010 0.000010 0.059597 0.000010 0.000010 0.011043 0.014621 0.003806 0.000010 0.017153 0.027203 0.000010 0.000010 0.000010 0.002713 0.000010 0.000010 0.000010 0.000010 0.012350 0.000010 0.030619 0.000010 0.000010 0.000010
0.000010 0.009386 0.000010 0.018855 0.768096 0.000010 0.000010 0.000010 0.000010 0.000010 0.055615 0.000010 0.003494 0.015582 0.016246 0.000010 0.000010 0.000121 0.000010 0.000010 0.000010 0.000010 0.043087 0.000010 0.000010 0.000010 0.016947 0.000010 0.000010 0.050935 0.000010 0.001427 0.000010
0.000010 0.021232 0.003958 0.023660 0.741020 0.000010 0.000010 0.000010 0.000010 0.000010 0.056559 0.001261 0.000632 0.002411 0.033637 0.000010 0.000010 0.013556 0.046685 0.000010 0.000010 0.000010 0.037493 0.000010 0.001797 0.000010 0.006863 0.000010 0.000010 0.005278 0.000010 0.003785 0.000010
0.000010 0.024395 0.000010 0.005060 0.791346 0.000010 0.000010 0.000010 0.000010 0.000010 0.057959 0.001542 0.000010 0.009625 0.012017 0.026371 0.000010 0.000010 0.032068 0.000010 0.000010 0.000010 0.012710 0.000572 0.000010 0.000010 0.001286 0.010879 0.000010 0.013979 0.000010 0.000010 0.000010
0.000010 0.042882 0.001532 0.029960 0.772859 0.000010 0.000010 0.000010 0.000010 0.000010 0.037399 0.012367 0.000010 0.026834 0.016828 0.004890 0.000010 0.014164 0.005391 0.000010 0.000010 0.000010 0.000010 0.000717 0.000347 0.000010 0.000010 0.000427 0.000010 0.032685 0.000010 0.000547 0.000010
0.000010 0.039643 0.007714 0.013498 0.746322 0.000010 0.000010 0.000010 0.000010 0.000010 0.050062 0.000010 0.000010 0.009705 0.023659 0.008102 0.000010 0.013133 0.033824 0.000010 0.000010 0.000010 0.000010 0.001795 0.000010 0.000010 0.020824 0.000010 0.000010 0.031520 0.000010 0.000010 0.000010
0.000010 0.033412 0.000010 0.012987 0.747372 0.000010 0.000010 0.000010 0.000010 0.000010 0.023628 0.000010 0.000010 0.002383 0.035404 0.000010 0.000010 0.000010 0.010466 0.000010 0.000010 0.000010 0.066092 0.014666 0.000010 0.000010 0.025793 0.000010 0.000010 0.027577 0.000010 0.000010 0.000010
0.000010 0.028673 0.002185 0.000010 0.801403 0.000010 0.000010 0.000010 0.000010 0.000010 0.083143 0.000010 0.000010 0.003108 0.027618 0.000010 0.000010 0.000010 0.025662 0.000010 0.000010 0.000010 0.000010 0.000010 0.000010 0.000010 0.000010 0.000010 0.000010 0.027958 0.000010 0.000010 0.000010
0.000010 0.016351 0.000010 0.000010 0.748422 0.000010 0.000010 0.000010 0.000010 0.000010 0.038437 0.010756 0.000010 0.000010 0.035465 0.018388 0.000010 0.011821 0.039441 0.000010 0.000010 0.000010 0.029892 0.000010 0.000010 0.000010 0.012148 0.000010 0.000010 0.038661 0.000010 0.000010 0.000010
0.000010 0.012433 0.001195 0.000010 0.744863 0.000010 0.000010 0.000010 0.000010 0.000010 0.058737 0.013960 0.000010 0.000010 0.028698 0.000046 0.000010 0.000010 0.021588 0.000010 0.000010 0.000010 0.057902 0.000010 0.000010 0.000010 0.026045 0.007078 0.000010 0.024546 0.000010 0.002708 0.000010
0.000010 0.037492 0.005923 0.000010 0.817399 0.000010 0.000010 0.000010 0.000010 0.000010 0.043379 0.008514 0.000010 0.024387 0.024550 0.000011 0.000010 0.000010 0.017037 0.000010 0.000010 0.000010 0.000010 0.000010 0.000010 0.000010 0.000010 0.002929 0.000010 0.018159 0.000010 0.000010 0.000010
0.000010 0.022735 0.011468 0.015357 0.729858 0.000010 0.000010 0.000010 0.000010 0.000010 0.040432 0.000010 0.000010 0.013822 0.025625 0.000010 0.000010 0.007259 0.010450 0.000010 0.000010 0.000010 0.058229 0.000010 0.000010 0.000010 0.025762 0.010684 0.000010 0.028118 0.000010 0.000010 0.000010
0.000010 0.012174 0.000010 0.000010 0.774257 0.000010 0.000010 0.000010 0.000010 0.000010 0.072363 0.000010 0.000010 0.012219 0.042688 0.017745 0.000010 0.000010 0.031365 0.000010 0.000010 0.000010 0.000010 0.000010 0.000010 0.000010 0.001813 0.000010 0.000010 0.021204 0.000010 0.013943 0.000010
0.002269 0.025032 0.008717 0.022535 0.739222 0.000010 0.000010 0.000010 0.000010 0.000010 0.046547 0.003996 0.000010 0.010197 0.030284 0.018259 0.000010 0.000010 0.015792 0.000010 0.000010 0.000010 0.032647 0.000010 0.000010 0.000010 0.006069 0.000010 0.000010 0.038244 0.000010 0.000010 0.000010
0.000010 0.014496 0.000010 0.007810 0.796204 0.000010 0.000010 0.000010 0.000010 0.000010 0.055751 0.006078 0.000010 0.023551 0.036564 0.002140 0.006030 0.000010 0.000010 0.000010 0.000010 0.000010 0.032423 0.000114 0.000010 0.000010 0.018629 0.000010 0.000010 0.000010 0.000010 0.000010 0.000010
0.000010 0.000010 0.000010 0.009330 0.842895 0.000010 0.000010 0.000010 0.000010 0.000010 0.027678 0.019937 0.000010 0.017090 0.010899 0.001617 0.000010 0.002278 0.012801 0.000010 0.000010 0.000010 0.000010 0.013884 0.018593 0.000010 0.000010 0.022788 0.000010 0.000010 0.000010 0.000010 0.000010
0.000010 0.023718 0.000010 0.000010 0.845273 0.000010 0.000010 0.000010 0.000010 0.000010 0.077032 0.011039 0.000010 0.004680 0.001072 0.000010 0.000010 0.000010 0.026610 0.000010 0.000010 0.000010 0.000010 0.000010 0.000010 0.000010 0.000010 0.000010 0.000010 0.010325 0.000010 0.000010 0.000010
0.000010 0.047720 0.000387 0.000010 0.806729 0.000010 0.000010 0.000010 0.000010 0.000010 0.025526 0.000010 0.000010 0.019328 0.006231 0.002129 0.000010 0.009780 0.029035 0.000010 0.018108 0.000010 0.010252 0.000010 0.000010 0.000011 0.004525 0.011974 0.000010 0.005868 0.000010 0.002227 0.000010
0.000010 0.000010 0.007425 0.000010 0.229428 0.000010 0.000010 0.000010 0.000010 0.000010 0.000010 0.000010 0.000010 0.000010 0.051050 0.000010 0.000010 0.479267 0.016635 0.000010 0.005204 0.000010 0.073890 0.070473 0.000010 0.000010 0.013279 0.000010 0.000010 0.049740 0.000010 0.003389 0.000010
0.000010 0.038926 0.000010 0.000010 0.076364 0.000010 0.000010 0.000010 0.000010 0.000010 0.000010 0.000010 0.000010 0.010584 0.000010 0.000010 0.000010 0.802974 0.000010 0.000010 0.006919 0.000010 0.019036 0.000010 0.000010 0.000010 0.006412 0.031395 0.000010 0.007150 0.000010 0.000010 0.000010
0.000010 0.000010 0.000010 0.000010 0.000010 0.000010 0.000010 0.000010 0.000010 0.000010 0.000010 0.000010 0.000010 0.000010 0.000010 0.000010 0.000010 0.999680 0.000010 0.000010 0.000010 0.000010 0.000010 0.000010 0.000010 0.000010 0.000010 0.000010 0.000010 0.000010 0.000010 0.000010 0.000010
0.000010 0.000010 0.000010 0.000010 0.000010 0.000010 0.000010 0.000010 0.000010 0.000010 0.000010 0.000010 0.000010 0.000010 0.000010 0.000010 0.000010 0.994317 0.000010 0.000010 0.000010 0.005373 0.000010 0.000010 0.000010 0.000010 0.000010 0.000010 0.000010 0.000010 0.000010 0.000010 0.000010
0.017555 0.021660 0.000096 0.000010 0.195428 0.000010 0.000010 0.000010 0.000010 0.000010 0.011089 0.020234 0.000010 0.000010 0.038919 0.006000 0.000010 0.426058 0.010719 0.000010 0.000010 0.000010 0.083105 0.068443 0.000010 0.000014 0.021853 0.034594 0.000010 0.011782 0.021612 0.010690 0.000010
0.000010 0.000011 0.000010 0.000010 0.000010 0.000010 0.000010 0.000010 0.000010 0.000010 0.000010 0.000019 0.000010 0.000010 0.000010 0.000010 0.000010 0.999670 0.000010 0.000010 0.000010 0.000010 0.000010 0.000010 0.000010 0.000010 0.000010 0.000010 0.000010 0.000010 0.000010 0.000010 0.000010
0.000010 0.000010 0.000010 0.000010 0.000010 0.000010 0.000010 0.000010 0.000010 0.000010 0.000010 0.000010 0.000010 0.017395 0.000010 0.000010 0.000010 0.927729 0.000010 0.017326 0.000010 0.000010 0.000010 0.013478 0.009781 0.000010 0.000010 0.000010 0.000010 0.014022 0.000010 0.000010 0.000010
0.044121 0.015738 0.000010 0.000010 0.174870 0.000010 0.000010 0.000010 0.000010 0.000010 0.000010 0.000010 0.000010 0.014069 0.000010 0.000649 0.000010 0.464858 0.020640 0.000010 0.000010 0.000010 0.076915 0.045565 0.009792 0.000010 0.030199 0.014050 0.000010 0.057030 0.007627 0.023697 0.000010
0.000010 0.000010 0.000010 0.000010 0.000010 0.000010 0.000010 0.000010 0.000010 0.000010 0.000010 0.000010 0.000010 0.000010 0.000010 0.000010 0.000010 0.999680 0.000010 0.000010 0.000010 0.000010 0.000010 0.000010 0.000010 0.000010 0.000010 0.000010 0.000010 0.000010 0.000010 0.000010 0.000010
0.000010 0.000010 0.000010 0.003697 0.039392 0.000010 0.000010 0.000010 0.000010 0.000010 0.000010 0.000010 0.000010 0.005405 0.000010 0.000010 0.000010 0.884637 0.000010 0.000010 0.000010 0.000010 0.023444 0.043156 0.000010 0.000010 0.000010 0.000010 0.000010 0.000010 0.000010 0.000010 0.000010
0.000010 0.000010 0.000010 0.000010 0.000010 0.000010 0.000010 0.000010 0.000010 0.000010 0.000010 0.000010 0.000010 0.000010 0.000010 0.000010 0.000010 0.999675 0.000010 0.000010 0.000010 0.000010 0.000010 0.000010 0.000010 0.000015 0.000010 0.000010 0.000010 0.000010 0.000010 0.000010 0.000010
0.000010 0.008087 0.004755 0.000010 0.040244 0.000010 0.000010 0.000010 0.000010 0.000010 0.012892 0.000010 0.000010 0.000010 0.000010 0.009187 0.000010 0.766058 0.000010 0.000010 0.000010 0.000010 0.040548 0.052674 0.000010 0.000010 0.014789 0.019364 0.000010 0.031182 0.000010 0.000010 0.000010
0.008272 0.003806 0.000712 0.028445 0.220090 0.000010 0.000010 0.000010 0.000010 0.000010 0.000010 0.000010 0.011067 0.004753 0.027422 0.025469 0.000010 0.505034 0.000010 0.000010 0.002267 0.000010 0.038219 0.042533 0.000010 0.000010 0.029306 0.004414 0.000010 0.027228 0.000010 0.020805 0.000010
0.017078 0.007412 0.000010 0.000145 0.026862 0.000010 0.000010 0.000010 0.000010 0.010048 0.009122 0.000010 0.015852 0.000010 0.000010 0.000010 0.000097 0.781219 0.004068 0.004471 0.000010 0.000010 0.034637 0.036424 0.000010 0.000010 0.019121 0.000010 0.000010 0.015984 0.000405 0.000010 0.016895
0.000010 0.008310 0.005827 0.014882 0.155657 0.015142 0.000010 0.000010 0.000010 0.000010 0.012370 0.000928 0.000010 0.000010 0.000010 0.022662 0.000010 0.462314 0.002483 0.010158 0.006841 0.000010 0.049969 0.079146 0.005510 0.027499 0.023788 0.020977 0.000010 0.055542 0.000010 0.014639 0.005237
0.007781 0.036206 0.000010 0.000010 0.187743 0.000010 0.000010 0.000010 0.000010 0.000010 0.002022 0.003309 0.000010 0.008721 0.012591 0.000010 0.000010 0.443062 0.000010 0.000010 0.005531 0.000010 0.070186 0.061356 0.000010 0.008082 0.045695 0.034246 0.023494 0.013759 0.036055 0.000010 0.000010
0.037455 0.021916 0.002635 0.000010 0.204005 0.000010 0.012547 0.000010 0.005185 0.014697 0.010218 0.007731 0.000010 0.000010 0.016758 0.003195 0.000010 0.415453 0.031424 0.009701 0.000010 0.000010 0.059595 0.068314 0.000010 0.008410 0.026592 0.000010 0.001938 0.034620 0.007493 0.000010 0.000010
0.017406 0.013808 0.000010 0.003219 0.111103 0.000010 0.004864 0.000010 0.000010 0.000010 0.014225 0.000010 0.026326 0.000010 0.015256 0.014971 0.000010 0.657749 0.000010 0.000010 0.000010 0.000586 0.027186 0.050943 0.000010 0.000010 0.000010 0.000010 0.000010 0.000010 0.042167 0.000010 0.000010
0.032664 0.037992 0.000010 0.005435 0.223711 0.000010 0.000010 0.000010 0.000010 0.000010 0.027408 0.002288 0.005067 0.002313 0.016370 0.000010 0.000010 0.439059 0.000010 0.000010 0.000010 0.000010 0.034526 0.102806 0.000010 0.016661 0.020808 0.000010 0.000010 0.032712 0.000010 0.000010 0.000010
0.000010 0.000010 0.000010 0.000010 0.000010 0.000010 0.000010 0.000010 0.000010 0.000010 0.000010 0.000010 0.000010 0.000010 0.000010 0.000010 0.000010 0.999680 0.000010 0.000010 0.000010 0.000010 0.000010 0.000010 0.000010 0.000010 0.000010 0.000010 0.000010 0.000010 0.000010 0.000010 0.000010
0.000010 0.011491 0.000010 0.000010 0.088668 0.000010 0.000010 0.000010 0.000010 0.000010 0.014592 0.000010 0.000010 0.006636 0.000010 0.000010 0.000010 0.012358 0.000010 0.000010 0.000010 0.000010 0.655665 0.001992 0.000586 0.000010 0.000010 0.000010 0.000010 0.195530 0.000010 0.012251 0.000010
0.000010 0.020048 0.005309 0.000010 0.032560 0.000010 0.000010 0.000010 0.000010 0.000010 0.007151 0.002029 0.000010 0.000010 0.000010 0.000010 0.000010 0.000010 0.009349 0.000010 0.000010 0.000010 0.764150 0.001831 0.000010 0.000010 0.000010 0.000010 0.000010 0.157334 0.000010 0.000010 0.000010
0.000010 0.000010 0.000010 0.000010 0.060303 0.000010 0.000010 0.000010 0.000010 0.000010 0.000010 0.003862 0.000010 0.000010 0.000010 0.000010 0.000010 0.007249 0.000010 0.000010 0.000010 0.000010 0.702127 0.000010 0.010072 0.000010 0.000010 0.000010 0.000010 0.216118 0.000010 0.000010 0.000010
0.019134 0.021670 0.006405 0.000010 0.070807 0.000010 0.000010 0.000010 0.000010 0.000010 0.000010 0.000010 0.000010 0.000010 0.000010 0.000010 0.000010 0.015495 0.000010 0.000010 0.000010 0.000010 0.662338 0.003479 0.000010 0.018219 0.000010 0.000010 0.000010 0.182213 0.000010 0.000010 0.000010
0.000010 0.035853 0.000010 0.000010 0.052584 0.000010 0.000010 0.000010 0.000010 0.000010 0.000010 0.005135 0.000010 0.000010 0.000010 0.000010 0.000010 0.000010 0.000010 0.000010 0.002335 0.000010 0.692708 0.000010 0.001160 0.000010 0.000010 0.000010 0.000010 0.209965 0.000010 0.000010 0.000010
0.015447 0.027285 0.000010 0.000010 0.094944 0.000010 0.000010 0.000010 0.000010 0.000010 0.000010 0.000010 0.000010 0.000010 0.005029 0.007445 0.000010 0.003747 0.000010 0.000010 0.000010 0.000010 0.628754 0.002450 0.000010 0.000010 0.000010 0.000010 0.000010 0.214658 0.000010 0.000010 0.000010
0.000010 0.019516 0.006431 0.000010 0.014351 0.000010 0.000010 0.000010 0.000010 0.000010 0.000010 0.000010 0.000010 0.000010 0.000010 0.000010 0.000010 0.000010 0.000010 0.000010 0.000010 0.000010 0.781625 0.000010 0.000010 0.000010 0.000010 0.000010 0.000010 0.177797 0.000010 0.000010 0.000010
0.000010 0.017838 0.000010 0.000010 0.042132 0.000010 0.000010 0.000010 0.000010 0.000010 0.001581 0.000098 0.000010 0.000010 0.000010 0.000010 0.000010 0.000010 0.011756 0.000010 0.012603 0.000010 0.732409 0.000010 0.000010 0.000010 0.000010 0.000010 0.000010 0.181333 0.000010 0.000010 0.000010
0.000010 0.000010 0.002759 0.000010 0.028961 0.000010 0.000010 0.000010 0.000010 0.000010 0.000010 0.011787 0.000010 0.000010 0.000010 0.000010 0.000010 0.000010 0.000010 0.000010 0.011417 0.000010 0.755354 0.005980 0.000010 0.000010 0.000010 0.000010 0.000010 0.183482 0.000010 0.000010 0.000010
0.000010 0.034613 0.004913 0.000010 0.005069 0.000010 0.000010 0.000010 0.000010 0.000010 0.000010 0.008060 0.000010 0.000010 0.015843 0.000010 0.000010 0.005820 0.000010 0.000010 0.004351 0.000010 0.737374 0.000010 0.000010 0.011238 0.000010 0.000010 0.000010 0.172488 0.000010 0.000010 0.000010
0.000010 0.027478 0.000010 0.000010 0.003063 0.000010 0.000010 0.000010 0.000010 0.000010 0.006793 0.000010 0.000010 0.003614 0.008124 0.002452 0.000010 0.000010 0.000010 0.000010 0.004133 0.000010 0.751400 0.000010 0.000010 0.000010 0.000010 0.000010 0.000010 0.192702 0.000010 0.000010 0.000010
0.000010 0.024490 0.000635 0.000010 0.008428 0.000012 0.000010 0.000010 0.000010 0.000010 0.007662 0.016997 0.000010 0.000010 0.004865 0.001372 0.000010 0.000010 0.001668 0.000010 0.002467 0.000010 0.728094 0.000010 0.000010 0.000010 0.000010 0.000542 0.000010 0.202567 0.000010 0.000010 0.000010
0.000010 0.012192 0.001923 0.000010 0.000010 0.000010 0.000010 0.000010 0.000010 0.000010 0.000010 0.000010 0.000010 0.000010 0.003019 0.005300 0.000010 0.000010 0.000010 0.000010 0.000010 0.000010 0.759008 0.000010 0.000010 0.000010 0.000010 0.007241 0.000010 0.211057 0.000010 0.000010 0.000010
0.000010 0.025898 0.000010 0.000010 0.045674 0.000010 0.000010 0.000010 0.000010 0.000010 0.000010 0.000010 0.000010 0.004350 0.000010 0.000010 0.000010 0.000010 0.000010 0.000010 0.000010 0.000010 0.733085 0.000010 0.008655 0.000010 0.000010 0.000010 0.000010 0.182068 0.000010 0.000010 0.000010
0.000010 0.018475 0.008485 0.000010 0.038229 0.000010 0.000010 0.000010 0.000010 0.000010 0.000010 0.016586 0.003804 0.009997 0.003131 0.011583 0.000010 0.004284 0.000010 0.000010 0.000010 0.000010 0.700488 0.004987 0.000010 0.003393 0.000010 0.000010 0.000010 0.176359 0.000010 0.000010 0.000010
0.000010 0.017754 0.010316 0.000010 0.042947 0.000010 0.000010 0.000010 0.000010 0.000010 0.010082 0.004819 0.000010 0.000010 0.000483 0.000010 0.000010 0.000010 0.011762 0.000010 0.000010 0.000010 0.705003 0.000010 0.000010 0.000010 0.000010 0.000010 0.000010 0.196595 0.000010 0.000010 0.000010
0.000010 0.004732 0.001475 0.000010 0.065489 0.000010 0.000010 0.000010 0.000010 0.000010 0.000010 0.000010 0.000010 0.000010 0.012712 0.000010 0.000010 0.004316 0.000010 0.000010 0.000010 0.000010 0.736566 0.000010 0.000010 0.000010 0.000010 0.000010 0.000010 0.174450 0.000010 0.000010 0.000010
0.000019 0.033278 0.016083 0.000010 0.064344 0.000010 0.000010 0.000010 0.000010 0.000010 0.000010 0.006436 0.000010 0.000010 0.000010 0.000010 0.000010 0.010467 0.000010 0.000010 0.000010 0.000010 0.681219 0.000010 0.000010 0.000010 0.000010 0.000010 0.000010 0.187904 0.000010 0.000010 0.000010
0.000010 0.003254 0.000010 0.000010 0.058967 0.000010 0.000010 0.000010 0.000010 0.000010 0.013866 0.016811 0.000010 0.000010 0.001290 0.008733 0.000010 0.005663 0.000010 0.000010 0.006219 0.000010 0.712340 0.000010 0.000010 0.000010 0.000010 0.003898 0.000010 0.168738 0.000010 0.000010 0.000010
0.054139 0.017589 0.005050 0.000010 0.000010 0.000010 0.000010 0.000010 0.000010 0.000010 0.000010 0.006565 0.000010 0.000010 0.000010 0.000010 0.000565 0.000010 0.000010 0.000010 0.012296 0.000010 0.692829 0.000010 0.000010 0.000010 0.000010 0.000010 0.000010 0.210717 0.000010 0.000010 0.000010
0.000012 0.000012 0.000010 0.000010 0.000010 0.000010 0.000010 0.000010 0.000010 0.000010 0.000010 0.999674 0.000010 0.000013 0.000010 0.000010 0.000010 0.000010 0.000010 0.000010 0.000010 0.000010 0.000010 0.000010 0.000010 0.000010 0.000010 0.000010 0.000010 0.000010 0.000010 0.000010 0.000010
0.000010 0.000010 0.000010 0.000010 0.000010 0.000010 0.000010 0.000010 0.000010 0.000010 0.000010 0.999675 0.000010 0.000014 0.000010 0.000010 0.000010 0.000010 0.000010 0.000010 0.000010 0.000010 0.000010 0.000010 0.000010 0.000010 0.000010 0.000010 0.000010 0.000010 0.000010 0.000010 0.000010
0.000010 0.000010 0.000010 0.000010 0.000010 0.000010 0.000010 0.000010 0.000010 0.000010 0.000010 0.999672 0.000010 0.000010 0.000012 0.000010 0.000010 0.000010 0.000010 0.000010 0.000010 0.000010 0.000010 0.000010 0.000010 0.000010 0.000010 0.000010 0.000010 0.000011 0.000015 0.000011 0.000010
0.000010 0.031367 0.010069 0.058013 0.004873 0.000010 0.000010 0.000010 0.000010 0.000010 0.000471 0.609177 0.008820 0.002459 0.026778 0.003179 0.000010 0.000010 0.003042 0.000010 0.000010 0.000010 0.055763 0.059232 0.006831 0.007979 0.053243 0.043271 0.000010 0.000010 0.000010 0.015283 0.000010
0.000010 0.014072 0.000010 0.014716 0.000010 0.000010 0.000010 0.000010 0.000010 0.000010 0.000010 0.749768 0.008609 0.000010 0.006347 0.024194 0.000010 0.000010 0.015890 0.000010 0.009874 0.000010 0.031213 0.063221 0.007530 0.000574 0.001748 0.042782 0.000010 0.009282 0.000010 0.000010 0.000010
0.000010 0.000010 0.000010 0.047926 0.000010 0.000010 0.000010 0.000010 0.000010 0.000010 0.000010 0.839113 0.003048 0.000010 0.028027 0.008540 0.000010 0.000010 0.000010 0.000010 0.008715 0.000010 0.014381 0.050001 0.000010 0.000010 0.000010 0.000010 0.000010 0.000010 0.000010 0.000010 0.000010
0.000010 0.000010 0.000010 0.000010 0.000010 0.000010 0.000010 0.000010 0.000010 0.000010 0.000010 0.999680 0.000010 0.000010 0.000010 0.000010 0.000010 0.000010 0.000010 0.000010 0.000010 0.000010 0.000010 0.000010 0.000010 0.000010 0.000010 0.000010 0.000010 0.000010 0.000010 0.000010 0.000010
0.000010 0.000010 0.000012 0.000010 0.000010 0.000010 0.000010 0.000010 0.000010 0.000010 0.000010 0.999676 0.000010 0.000012 0.000010 0.000010 0.000010 0.000010 0.000010 0.000010 0.000010 0.000010 0.000010 0.000010 0.000010 0.000010 0.000010 0.000010 0.000010 0.000010 0.000010 0.000010 0.000010
0.000010 0.000010 0.000010 0.000010 0.000010 0.000014 0.000012 0.000010 0.000010 0.000010 0.000010 0.999671 0.000010 0.000010 0.000010 0.000010 0.000010 0.000010 0.000010 0.000010 0.000010 0.000010 0.000010 0.000010 0.000010 0.000013 0.000010 0.000010 0.000010 0.000010 0.000010 0.000010 0.000010
0.000011 0.000010 0.000010 0.000010 0.000010 0.000010 0.000010 0.000010 0.000010 0.000012 0.000010 0.999673 0.000011 0.000010 0.000010 0.000010 0.000010 0.000010 0.000010 0.000010 0.000010 0.000010 0.000010 0.000010 0.000010 0.000010 0.000010 0.000012 0.000010 0.000010 0.000010 0.000011 0.000010
0.000010 0.000010 0.000010 0.000010 0.000010 0.000010 0.000010 0.000010 0.000010 0.000010 0.000010 0.999677 0.000010 0.000010 0.000010 0.000012 0.000010 0.000010 0.000010 0.000010 0.000010 0.000010 0.000010 0.000010 0.000010 0.000010 0.000010 0.000010 0.000010 0.000010 0.000010 0.000010 0.000010
0.000010 0.000010 0.000010 0.000010 0.000010 0.000010 0.000010 0.000017 0.000010 0.000010 0.000010 0.999672 0.000010 0.000010 0.000010 0.000010 0.000010 0.000010 0.000010 0.000010 0.000010 0.000010 0.000010 0.000010 0.000010 0.000010 0.000010 0.000010 0.000010 0.000010 0.000012 0.000010 0.000010
0.000010 0.000010 0.008992 0.167411 0.004650 0.000010 0.000010 0.020203 0.000010 0.001003 0.026502 0.484575 0.005992 0.000010 0.030104 0.015892 0.007238 0.000010 0.009023 0.000010 0.063008 0.000010 0.052256 0.000010 0.000010 0.023842 0.060993 0.000010 0.000010 0.000010 0.000010 0.015689 0.002477
0.000010 0.029602 0.006519 0.151930 0.020141 0.000010 0.000010 0.018275 0.000010 0.000010 0.024940 0.501771 0.000010 0.000010 0.011938 0.004942 0.005788 0.000010 0.015898 0.000010 0.068383 0.000010 0.027464 0.000010 0.014008 0.000010 0.053680 0.013657 0.000010 0.002287 0.000010 0.014692 0.013941
0.000010 0.001777 0.000010 0.167731 0.000010 0.000010 0.000010 0.025309 0.000010 0.000010 0.005979 0.528700 0.000010 0.000010 0.030022 0.035280 0.007172 0.000010 0.013572 0.000010 0.061358 0.000010 0.048336 0.000010 0.038029 0.000010 0.028779 0.000010 0.000010 0.000010 0.000010 0.006852 0.000924
0.000010 0.018298 0.001789 0.167838 0.006923 0.000010 0.000010 0.025753 0.000010 0.000010 0.000010 0.529563 0.000010 0.009864 0.020451 0.026011 0.008611 0.000010 0.024934 0.000010 0.061305 0.000010 0.037144 0.000010 0.028813 0.000010 0.021080 0.000010 0.000010 0.004375 0.000010 0.000010 0.007088
0.000010 0.008206 0.009774 0.140516 0.017257 0.000010 0.000010 0.029199 0.000010 0.000355 0.012487 0.490807 0.022265 0.000038 0.041111 0.013587 0.007130 0.000731 0.011142 0.000010 0.054522 0.000010 0.046819 0.000010 0.012363 0.006495 0.063856 0.000010 0.000010 0.006672 0.000010 0.000010 0.004560
0.000010 0.014372 0.003531 0.149619 0.014742 0.000010 0.000010 0.036488 0.000010 0.006051 0.015760 0.515123 0.000010 0.008165 0.020244 0.010705 0.004580 0.000010 0.012911 0.000010 0.061516 0.000010 0.045469 0.000010 0.021002 0.000010 0.057548 0.000010 0.000201 0.001832 0.000010 0.000010 0.000010
0.000010 0.030811 0.005613 0.122061 0.000010 0.000010 0.000010 0.028143 0.000010 0.000010 0.024672 0.411187 0.000010 0.023492 0.018069 0.008033 0.000010 0.192447 0.009447 0.000010 0.035043 0.000010 0.043600 0.000010 0.000633 0.000010 0.000010 0.019582 0.011388 0.015620 0.000010 0.000010 0.000010
0.000010 0.025095 0.009768 0.121016 0.000010 0.000010 0.000010 0.021807 0.000010 0.000010 0.023173 0.410719 0.002815 0.024433 0.015466 0.011664 0.002541 0.187662 0.015035 0.000010 0.026348 0.000010 0.040199 0.000010 0.000010 0.000010 0.000010 0.018921 0.021715 0.018606 0.000010 0.000010 0.002878
0.006353 0.330502 0.000015 0.029499 0.025005 0.000010 0.000010 0.000010 0.000010 0.000010 0.000010 0.003984 0.000010 0.001721 0.018239 0.007012 0.001457 0.000010 0.032561 0.000010 0.025112 0.000010 0.289097 0.021211 0.001536 0.153629 0.043362 0.000010 0.000010 0.000010 0.009555 0.000010 0.000010
0.000010 0.333110 0.000010 0.054017 0.050357 0.000010 0.000010 0.000010 0.000010 0.000010 0.000010 0.025552 0.000010 0.000010 0.035458 0.020016 0.000010 0.000010 0.019174 0.000010 0.000010 0.000010 0.326446 0.010999 0.000010 0.050364 0.055845 0.018127 0.000010 0.000335 0.000010 0.000010 0.000010
0.012655 0.353723 0.001719 0.033587 0.000010 0.000010 0.000010 0.000010 0.000010 0.000010 0.000010 0.008057 0.000010 0.000010 0.016936 0.002065 0.000010 0.003778 0.023869 0.000010 0.011115 0.000010 0.362311 0.000010 0.000010 0.132745 0.035372 0.000010 0.000010 0.000010 0.000010 0.001876 0.000010
0.000010 0.376606 0.001937 0.057022 0.035471 0.000010 0.000010 0.000010 0.000010 0.000010 0.029194 0.011168 0.000010 0.011697 0.025320 0.000010 0.000010 0.000010 0.003727 0.000010 0.001729 0.000010 0.363007 0.007325 0.000010 0.000384 0.073567 0.000010 0.000010 0.001665 0.000010 0.000010 0.000010
0.000010 0.361400 0.000010 0.071157 0.017561 0.000010 0.000010 0.000010 0.000010 0.000010 0.015636 0.021656 0.000010 0.013453 0.026590 0.023622 0.000010 0.005235 0.012114 0.000010 0.005963 0.000010 0.354202 0.000010 0.000010 0.009829 0.041897 0.006609 0.000010 0.012906 0.000010 0.000010 0.000010
0.000010 0.346909 0.003466 0.068904 0.063791 0.000010 0.000010 0.000010 0.000010 0.000010 0.000010 0.010476 0.000010 0.000010 0.028071 0.000010 0.000010 0.006979 0.021513 0.000010 0.002598 0.000010 0.333013 0.000010 0.000010 0.000010 0.092931 0.000010 0.000010 0.021139 0.000010 0.000010 0.000010
0.000010 0.384173 0.000010 0.052605 0.000010 0.000010 0.000010 0.000010 0.000010 0.000010 0.018089 0.016927 0.000010 0.000010 0.029424 0.000010 0.000010 0.000010 0.033128 0.000010 0.000010 0.000010 0.379489 0.000010 0.000010 0.000010 0.059657 0.008874 0.000010 0.017403 0.000010 0.000010 0.000010
0.000010 0.371620 0.000010 0.060985 0.012563 0.000010 0.000010 0.000010 0.000010 0.000010 0.007073 0.026085 0.000010 0.003432 0.018973 0.000010 0.000010 0.000010 0.038752 0.000010 0.000010 0.000010 0.397084 0.000010 0.000010 0.000010 0.053695 0.000010 0.000010 0.009519 0.000010 0.000010 0.000010
0.000010 0.358806 0.000010 0.057159 0.027432 0.000010 0.000010 0.000010 0.000010 0.000010 0.003524 0.001247 0.000010 0.005710 0.040729 0.000010 0.000010 0.009517 0.052905 0.000010 0.000010 0.000010 0.355879 0.000010 0.000010 0.026700 0.030207 0.000010 0.000010 0.029986 0.000010 0.000010 0.000010
0.000010 0.316541 0.000010 0.066195 0.007459 0.000010 0.000010 0.000010 0.000010 0.000010 0.000010 0.008971 0.000010 0.003428 0.039160 0.006791 0.000010 0.049273 0.039315 0.000010 0.010997 0.000010 0.299154 0.000010 0.000010 0.020251 0.070171 0.000010 0.000010 0.029406 0.000010 0.032708 0.000010
0.000010 0.325305 0.000010 0.040658 0.036962 0.000010 0.000010 0.000010 0.000010 0.000010 0.010458 0.031685 0.000010 0.001409 0.036730 0.039799 0.000010 0.016734 0.039238 0.000010 0.000010 0.000010 0.352721 0.000010 0.008959 0.000010 0.052638 0.000010 0.000010 0.006512 0.000010 0.000010 0.000010
0.000010 0.377283 0.002185 0.055873 0.037845 0.000010 0.000010 0.000010 0.000010 0.000010 0.000010 0.026726 0.000010 0.019766 0.037336 0.004671 0.000010 0.004269 0.023657 0.000010 0.000010 0.000010 0.343180 0.000475 0.000010 0.000010 0.066535 0.000010 0.000010 0.000010 0.000010 0.000010 0.000010
0.000010 0.378829 0.000820 0.054211 0.034343 0.000010 0.000010 0.000010 0.000010 0.000010 0.004957 0.015119 0.000010 0.000010 0.025204 0.000010 0.000010 0.000010 0.036993 0.000010 0.000010 0.000010 0.400366 0.000010 0.000875 0.000010 0.043678 0.004394 0.000010 0.000010 0.000010 0.000010 0.000010
0.000010 0.322269 0.000010 0.055242 0.030517 0.000010 0.000010 0.000010 0.000010 0.000010 0.013043 0.013477 0.000010 0.015758 0.031625 0.033798 0.000010 0.021394 0.034737 0.000010 0.000366 0.000010 0.342901 0.000010 0.000010 0.000010 0.046245 0.000011 0.000010 0.038436 0.000010 0.000010 0.000010
0.000010 0.354372 0.000010 0.069770 0.025231 0.000010 0.000010 0.000010 0.000010 0.000010 0.005570 0.021405 0.000010 0.000010 0.010886 0.019861 0.000010 0.009002 0.039019 0.000010 0.000010 0.000010 0.358621 0.000010 0.000010 0.000010 0.078245 0.000010 0.000010 0.002517 0.005301 0.000010 0.000010
0.000010 0.365266 0.000010 0.061305 0.018539 0.000010 0.000010 0.000010 0.000010 0.000010 0.000010 0.028527 0.000010 0.017553 0.026023 0.000010 0.000010 0.006094 0.031476 0.000010 0.011359 0.000010 0.346471 0.000010 0.000010 0.000010 0.074959 0.000010 0.000010 0.012219 0.000010 0.000010 0.000010
0.000010 0.359891 0.000010 0.065417 0.071627 0.000010 0.000010 0.000010 0.000010 0.000010 0.007242 0.008288 0.000010 0.014929 0.009407 0.000010 0.000010 0.007998 0.022673 0.000010 0.002308 0.000010 0.370810 0.000010 0.000011 0.000400 0.043389 0.000010 0.000010 0.015428 0.000010 0.000010 0.000010
0.000010 0.297870 0.007850 0.057728 0.019671 0.000010 0.000010 0.000010 0.000010 0.000010 0.011994 0.012722 0.000010 0.011647 0.019802 0.005203 0.000458 0.123158 0.046344 0.000010 0.000010 0.000010 0.256698 0.021743 0.004405 0.002224 0.076509 0.000522 0.000010 0.015848 0.000010 0.007471 0.000010
0.000010 0.315238 0.003444 0.027088 0.027057 0.000010 0.000010 0.000010 0.000010 0.000010 0.000011 0.000010 0.000010 0.000010 0.030362 0.015303 0.000010 0.000010 0.014302 0.000010 0.012899 0.000010 0.346583 0.000010 0.000010 0.106090 0.060887 0.000010 0.000010 0.040536 0.000010 0.000010 0.000010
0.001798 0.106115 0.007850 0.059905 0.073228 0.000010 0.000010 0.000010 0.000010 0.000010 0.037126 0.011826 0.007208 0.011399 0.063254 0.048544 0.000010 0.038491 0.034418 0.000010 0.020353 0.000010 0.171154 0.024345 0.004800 0.013221 0.091894 0.063016 0.000010 0.035077 0.000010 0.074865 0.000010
0.000010 0.035870 0.000010 0.408225 0.013758 0.006025 0.000010 0.009970 0.000010 0.016806 0.027893 0.045762 0.016459 0.000074 0.028869 0.028321 0.003142 0.014566 0.044298 0.000010 0.006165 0.000010 0.059488 0.058962 0.015834 0.073366 0.068545 0.000380 0.000010 0.008964 0.000640 0.000054 0.007493
0.000010 0.062082 0.000010 0.424468 0.061288 0.000010 0.007304 0.018794 0.000010 0.000010 0.040094 0.068964 0.008763 0.016104 0.065327 0.006388 0.000010 0.007977 0.010419 0.000010 0.024654 0.000010 0.031829 0.000010 0.000010 0.000010 0.077749 0.000010 0.000010 0.040046 0.000010 0.006566 0.021046
0.009807 0.004105 0.000010 0.123720 0.047933 0.000010 0.000010 0.004598 0.000010 0.000010 0.007378 0.016856 0.000010 0.006695 0.056766 0.021572 0.000010 0.043416 0.009205 0.000010 0.006134 0.000010 0.000900 0.340050 0.002724 0.201793 0.044574 0.009681 0.013049 0.000010 0.002114 0.026822 0.000010
0.010541 0.035966 0.000010 0.275194 0.042943 0.000010 0.000010 0.000010 0.000010 0.000010 0.008439 0.029366 0.000437 0.000010 0.031586 0.002436 0.000010 0.096618 0.029440 0.000911 0.026482 0.006110 0.047678 0.031752 0.018052 0.176825 0.076313 0.002685 0.000010 0.001120 0.022531 0.017981 0.008505
0.000010 0.021759 0.000010 0.250281 0.020622 0.000010 0.005766 0.000010 0.000010 0.000010 0.006222 0.018380 0.014495 0.008574 0.044556 0.008196 0.000010 0.046785 0.024529 0.001038 0.033476 0.001028 0.006185 0.000010 0.000010 0.389417 0.038994 0.000010 0.000010 0.014581 0.015518 0.020988 0.008501
0.000010 0.040328 0.000010 0.441803 0.058753 0.000010 0.023670 0.000011 0.000010 0.024142 0.007446 0.061870 0.000938 0.003142 0.039213 0.019681 0.000010 0.000010 0.040660 0.000010 0.027786 0.000010 0.066776 0.002291 0.000010 0.011623 0.081858 0.000010 0.000010 0.011219 0.005566 0.018826 0.012289
0.000010 0.022004 0.018333 0.433008 0.095954 0.000010 0.000010 0.017636 0.000010 0.000010 0.024794 0.055497 0.009923 0.017069 0.052992 0.011903 0.000010 0.000010 0.051862 0.000010 0.013326 0.002847 0.011977 0.000010 0.000010 0.004500 0.082239 0.000010 0.025028 0.033596 0.000010 0.000010 0.015384
0.000010 0.048752 0.013944 0.452611 0.038549 0.000010 0.000010 0.026953 0.000010 0.000010 0.039769 0.048928 0.003684 0.007412 0.058658 0.033889 0.000010 0.026763 0.040813 0.000010 0.000010 0.000070 0.030219 0.000183 0.027680 0.000010 0.074639 0.000010 0.000010 0.008189 0.000010 0.000010 0.018163
0.000010 0.050102 0.000010 0.421549 0.047873 0.000010 0.006541 0.020884 0.000010 0.023310 0.026287 0.045543 0.000010 0.007701 0.057364 0.011080 0.000010 0.025772 0.032798 0.000010 0.023818 0.000010 0.025293 0.003171 0.000010 0.030038 0.059717 0.000010 0.000010 0.023253 0.000010 0.057452 0.000334
0.000010 0.029802 0.012646 0.025741 0.076198 0.000010 0.000010 0.000010 0.000010 0.000010 0.027945 0.020258 0.008181 0.013803 0.000010 0.014322 0.000010 0.017226 0.007418 0.000010 0.000010 0.000010 0.593523 0.005249 0.000010 0.013009 0.035886 0.010322 0.000010 0.080547 0.000010 0.007773 0.000010
0.006673 0.043488 0.016523 0.025263 0.047753 0.000010 0.000010 0.000010 0.000010 0.000010 0.000010 0.012588 0.011084 0.011745 0.019138 0.015479 0.000010 0.036777 0.020429 0.000010 0.000010 0.000010 0.604094 0.000010 0.002645 0.023878 0.010392 0.028247 0.000010 0.039335 0.000010 0.024327 0.000010
0.037629 0.015751 0.000010 0.013894 0.035535 0.000010 0.000010 0.000010 0.000010 0.000010 0.013267 0.019155 0.018630 0.000010 0.000010 0.042324 0.000010 0.057416 0.032397 0.000010 0.026252 0.000010 0.579843 0.006739 0.001104 0.048147 0.015106 0.003119 0.000010 0.033545 0.000010 0.000010 0.000010
0.028772 0.034015 0.000010 0.017948 0.014610 0.000010 0.000010 0.000010 0.000010 0.000010 0.000010 0.007873 0.004412 0.019535 0.001091 0.021374 0.000819 0.050521 0.023176 0.000010 0.017373 0.000010 0.684156 0.025510 0.000010 0.012643 0.024233 0.002705 0.000010 0.009093 0.000010 0.000010 0.000010
0.055943 0.028225 0.004399 0.010295 0.031080 0.000010 0.000010 0.000010 0.000010 0.000010 0.000010 0.000010 0.002235 0.004580 0.003206 0.015108 0.000010 0.021020 0.031904 0.000010 0.000180 0.000010 0.694939 0.000010 0.000010 0.013872 0.004861 0.028328 0.000010 0.012931 0.000010 0.036746 0.000010
0.023824 0.001454 0.005146 0.023706 0.010864 0.000010 0.000010 0.000010 0.000010 0.000010 0.022538 0.020371 0.000010 0.013002 0.000010 0.029577 0.000010 0.026449 0.033129 0.000010 0.000010 0.000010 0.616906 0.000010 0.000011 0.123654 0.014974 0.005080 0.000010 0.013879 0.000010 0.015287 0.000010
0.063509 0.000010 0.000275 0.000010 0.000010 0.000010 0.000010 0.000010 0.000010 0.000010 0.000010 0.000010 0.000010 0.000010 0.000010 0.000010 0.000010 0.000010 0.024808 0.000010 0.000010 0.000010 0.737646 0.018791 0.000010 0.124683 0.000010 0.030028 0.000010 0.000010 0.000010 0.000010 0.000010
0.044679 0.018685 0.000010 0.000791 0.000010 0.000010 0.000010 0.000010 0.000010 0.000010 0.000010 0.013849 0.001610 0.000010 0.000010 0.025005 0.000010 0.002048 0.029079 0.000010 0.010554 0.000010 0.693280 0.028788 0.008742 0.084403 0.019233 0.000010 0.000010 0.000010 0.000010 0.015993 0.003089
0.039659 0.000010 0.000238 0.006368 0.000010 0.000010 0.001717 0.000010 0.000010 0.000010 0.000010 0.000010 0.000010 0.000010 0.000010 0.004909 0.000010 0.000010 0.026593 0.000010 0.000010 0.003471 0.756563 0.016286 0.001329 0.131249 0.000010 0.011407 0.000010 0.000010 0.000010 0.000010 0.000010
0.069285 0.000010 0.000010 0.000010 0.000010 0.000010 0.000010 0.000010 0.000010 0.000010 0.000010 0.003860 0.004112 0.000010 0.000010 0.010839 0.000010 0.000010 0.023618 0.000010 0.000010 0.000010 0.758616 0.012641 0.000010 0.116779 0.000010 0.000010 0.000010 0.000010 0.000010 0.000010 0.000010
0.026594 0.014915 0.000010 0.019647 0.005697 0.000010 0.000010 0.000010 0.000010 0.000010 0.000010 0.003247 0.020521 0.001691 0.031382 0.028354 0.000010 0.000010 0.000010 0.000010 0.000010 0.000010 0.575404 0.030144 0.000010 0.208503 0.000010 0.000010 0.000010 0.019072 0.000010 0.007439 0.007210
0.049080 0.000010 0.011221 0.000010 0.000010 0.000010 0.000010 0.000010 0.000010 0.000010 0.000010 0.007041 0.000010 0.007508 0.000010 0.000043 0.000010 0.000010 0.000010 0.000010 0.000010 0.000010 0.682589 0.027476 0.000010 0.150914 0.027718 0.018710 0.000010 0.007189 0.000010 0.010302 0.000010
0.050724 0.007175 0.000696 0.000010 0.012228 0.000010 0.000010 0.000010 0.000010 0.000010 0.000010 0.009308 0.008161 0.000010 0.009310 0.000010 0.000010 0.014256 0.028021 0.000010 0.000010 0.000010 0.632214 0.000010 0.000010 0.151388 0.022997 0.000122 0.000010 0.030167 0.000010 0.023054 0.000010
0.037441 0.005321 0.000010 0.025242 0.000011 0.000010 0.000010 0.000010 0.000010 0.000010 0.000711 0.013227 0.016347 0.004893 0.017402 0.027562 0.001237 0.028664 0.025558 0.000010 0.001596 0.000010 0.611814 0.031021 0.000010 0.106805 0.000010 0.018760 0.000010 0.024986 0.000010 0.000010 0.001270
0.001940 0.025685 0.002867 0.030206 0.000010 0.000010 0.000010 0.000010 0.000010 0.000010 0.000010 0.011565 0.012960 0.012595 0.016709 0.007717 0.000010 0.008226 0.017131 0.000010 0.010339 0.000010 0.698373 0.032541 0.000010 0.073010 0.000010 0.012379 0.000010 0.000010 0.000010 0.025598 0.000010
0.049870 0.001563 0.000010 0.026894 0.022659 0.000010 0.000010 0.000010 0.000010 0.003564 0.000010 0.000010 0.011415 0.004854 0.014457 0.009197 0.000010 0.000010 0.034214 0.000010 0.000010 0.000010 0.628351 0.011830 0.003664 0.116958 0.010663 0.000010 0.000010 0.009364 0.000010 0.036336 0.003995
0.039392 0.009602 0.000010 0.005482 0.000010 0.000010 0.011091 0.000010 0.000010 0.000010 0.000010 0.004045 0.008061 0.006237 0.000818 0.015989 0.000010 0.048178 0.004678 0.000010 0.010916 0.000010 0.671253 0.036653 0.000010 0.102826 0.000010 0.007452 0.003232 0.000010 0.000010 0.000010 0.013946
0.068787 0.022502 0.008796 0.000010 0.000010 0.000010 0.000010 0.000010 0.000010 0.000010 0.018754 0.022052 0.020990 0.006005 0.000010 0.012558 0.000010 0.017945 0.005491 0.000010 0.000010 0.000010 0.644885 0.036179 0.000010 0.073813 0.030478 0.000010 0.000010 0.000010 0.000010 0.010584 0.000010
0.061476 0.014068 0.000010 0.000010 0.000010 0.000010 0.000010 0.000010 0.000010 0.000010 0.000010 0.013698 0.000010 0.000010 0.013845 0.011934 0.000010 0.040723 0.010082 0.000010 0.003627 0.000010 0.655577 0.014633 0.000010 0.146802 0.000010 0.000010 0.000010 0.000010 0.000010 0.013324 0.000010
0.034836 0.000010 0.000010 0.019314 0.000010 0.000010 0.000010 0.000010 0.000010 0.000010 0.000010 0.003079 0.015412 0.017327 0.001551 0.015867 0.000010 0.000010 0.032341 0.000010 0.017047 0.000010 0.655720 0.022844 0.000010 0.134231 0.003405 0.000108 0.000010 0.000010 0.000010 0.018680 0.008067
0.000010 0.035728 0.000010 0.011678 0.059740 0.000010 0.000010 0.000010 0.000010 0.000010 0.000010 0.000010 0.000010 0.000010 0.080802 0.019398 0.000010 0.033759 0.000010 0.000010 0.000010 0.000010 0.064509 0.573349 0.000010 0.058976 0.040541 0.014892 0.000010 0.000010 0.000010 0.006419 0.000010
0.009508 0.007034 0.007222 0.098045 0.063659 0.000010 0.000010 0.000010 0.000010 0.000010 0.009690 0.002101 0.000010 0.000309 0.054638 0.006262 0.004689 0.023624 0.000010 0.000010 0.000010 0.000010 0.063499 0.532107 0.000815 0.063626 0.044081 0.008941 0.000010 0.000010 0.000010 0.000010 0.000010
0.000027 0.024284 0.000010 0.007185 0.042163 0.000010 0.000010 0.000010 0.000010 0.000010 0.000010 0.012264 0.000010 0.002205 0.072374 0.013553 0.000010 0.013100 0.010233 0.000010 0.000010 0.000010 0.063093 0.608410 0.007433 0.000495 0.059035 0.056073 0.000010 0.000010 0.000010 0.007915 0.000010
0.057280 0.007434 0.000710 0.012939 0.053856 0.000010 0.000010 0.000010 0.000010 0.000010 0.000010 0.000010 0.013517 0.018324 0.055925 0.023669 0.000010 0.065632 0.000143 0.000010 0.000010 0.000010 0.048167 0.503253 0.000010 0.060737 0.029849 0.029818 0.000010 0.000010 0.000010 0.018585 0.000010
0.000010 0.018474 0.013574 0.030535 0.021109 0.000010 0.000010 0.000010 0.000010 0.000011 0.014399 0.000010 0.000011 0.018389 0.052326 0.013560 0.000010 0.061017 0.021647 0.000010 0.000010 0.000010 0.048966 0.612130 0.000010 0.000010 0.031460 0.019406 0.000010 0.000010 0.000010 0.022826 0.000010
0.000010 0.000011 0.006628 0.024643 0.087584 0.000010 0.000010 0.000010 0.000010 0.000010 0.000010 0.003697 0.000010 0.020907 0.060322 0.023457 0.000010 0.009416 0.000010 0.000010 0.000010 0.000010 0.065430 0.600265 0.000010 0.019022 0.004351 0.053843 0.000010 0.007593 0.000010 0.012661 0.000010
0.000010 0.022568 0.002897 0.005099 0.093353 0.000010 0.000010 0.000010 0.000010 0.000010 0.000010 0.000010 0.006568 0.009218 0.106217 0.005463 0.000010 0.015379 0.000010 0.000010 0.014938 0.000010 0.000217 0.623814 0.000010 0.000010 0.042176 0.036339 0.000010 0.000010 0.000010 0.015574 0.000010
0.000010 0.000010 0.005338 0.011992 0.058243 0.000010 0.000010 0.000010 0.000010 0.000010 0.000016 0.006620 0.001973 0.003501 0.121949 0.034036 0.000010 0.030335 0.000955 0.000010 0.001451 0.000010 0.028385 0.557220 0.000013 0.017854 0.040079 0.049463 0.000010 0.008996 0.000010 0.021449 0.000010
0.000010 0.025170 0.000010 0.013356 0.049458 0.000010 0.000010 0.000010 0.000010 0.000010 0.009871 0.014660 0.000010 0.011271 0.062333 0.018096 0.000010 0.007683 0.017717 0.000010 0.011088 0.000010 0.045523 0.612721 0.000010 0.000010 0.042774 0.018590 0.000010 0.004797 0.000010 0.034730 0.000010
0.000010 0.022474 0.000010 0.033648 0.043969 0.000010 0.000010 0.000010 0.000010 0.000010 0.000010 0.011063 0.005941 0.016736 0.080711 0.038060 0.000010 0.029397 0.020655 0.000010 0.000010 0.000010 0.038708 0.592152 0.000400 0.000010 0.020243 0.029508 0.000010 0.000010 0.000010 0.016166 0.000010
0.000010 0.019123 0.000010 0.000010 0.045855 0.000010 0.000010 0.000010 0.000010 0.000010 0.012778 0.005098 0.000010 0.002299 0.102788 0.049247 0.000010 0.037969 0.006999 0.000010 0.000010 0.000010 0.054819 0.565894 0.000010 0.000010 0.026751 0.023661 0.000010 0.005507 0.000010 0.041032 0.000010
0.000010 0.009270 0.007876 0.009378 0.056400 0.000010 0.000010 0.000010 0.000010 0.000010 0.000010 0.000010 0.000010 0.005853 0.053724 0.013010 0.000010 0.032925 0.028257 0.000010 0.000010 0.000010 0.055704 0.587641 0.000010 0.025486 0.022701 0.062079 0.000010 0.013404 0.000010 0.016123 0.000010
0.000010 0.005487 0.000010 0.016334 0.044261 0.000010 0.000010 0.000010 0.000010 0.000010 0.018181 0.000603 0.000010 0.000010 0.059071 0.024996 0.000010 0.020399 0.009160 0.000010 0.004090 0.000010 0.053819 0.640792 0.000010 0.002723 0.040238 0.050383 0.000010 0.000012 0.000010 0.009288 0.000010
0.000010 0.018588 0.000010 0.014973 0.071889 0.000010 0.000010 0.000010 0.000010 0.000010 0.000010 0.016472 0.000010 0.014034 0.046255 0.029315 0.000010 0.055070 0.021741 0.000010 0.000010 0.000010 0.014861 0.602290 0.000010 0.000010 0.023102 0.057220 0.000010 0.000010 0.000010 0.014001 0.000010
0.017282 0.018443 0.000816 0.026603 0.075702 0.000010 0.000010 0.000010 0.000010 0.000010 0.012350 0.000010 0.000010 0.011420 0.073646 0.016499 0.000010 0.035232 0.015869 0.000010 0.000010 0.000010 0.016988 0.606113 0.000010 0.016871 0.000010 0.020572 0.000010 0.023066 0.000010 0.012369 0.000010
0.000010 0.016598 0.000010 0.016167 0.070190 0.000010 0.000010 0.000010 0.000010 0.000010 0.001354 0.000290 0.000010 0.013276 0.051019 0.006792 0.000010 0.037513 0.005054 0.000010 0.000820 0.000010 0.029300 0.609322 0.002972 0.000010 0.065236 0.066513 0.000010 0.007422 0.000010 0.000010 0.000010
0.000010 0.000010 0.000010 0.010457 0.040529 0.000010 0.000010 0.000010 0.000010 0.000010 0.000010 0.013375 0.000010 0.007449 0.080191 0.021609 0.000010 0.017251 0.008200 0.000010 0.009228 0.000010 0.057071 0.570576 0.000010 0.012971 0.069547 0.045487 0.000010 0.005896 0.000010 0.029992 0.000010
0.011684 0.008008 0.003179 0.000010 0.056621 0.000010 0.000010 0.000010 0.000010 0.000010 0.002029 0.016276 0.000010 0.007283 0.062551 0.038049 0.000010 0.032862 0.014126 0.000010 0.000010 0.000010 0.032122 0.605934 0.000010 0.021882 0.034356 0.032495 0.000010 0.000010 0.000010 0.020382 0.000010
0.000010 0.017059 0.003439 0.026620 0.047261 0.000010 0.000010 0.000010 0.000010 0.000010 0.000010 0.016395 0.000010 0.019208 0.060939 0.024543 0.000010 0.046008 0.004481 0.000010 0.000010 0.000010 0.061788 0.577697 0.004057 0.001435 0.023582 0.045444 0.000010 0.001331 0.000010 0.018562 0.000010
0.003007 0.031175 0.002935 0.019952 0.072296 0.000010 0.000010 0.000010 0.000010 0.000010 0.000010 0.007683 0.001051 0.017428 0.065974 0.002196 0.000010 0.038240 0.013707 0.000010 0.004354 0.000010 0.044628 0.594148 0.000010 0.000010 0.008874 0.063827 0.000010 0.001995 0.000010 0.006389 0.000010
0.000010 0.000010 0.015905 0.000010 0.054694 0.000010 0.000010 0.000010 0.000010 0.000010 0.000010 0.007885 0.000010 0.028897 0.716224 0.014867 0.000010 0.015519 0.034635 0.000010 0.000010 0.000010 0.006298 0.032297 0.000010 0.000010 0.014535 0.023371 0.000010 0.000010 0.000010 0.034674 0.000010
0.000010 0.000010 0.000010 0.000010 0.006220 0.000010 0.000010 0.000010 0.000010 0.000010 0.000010 0.000010 0.000010 0.000010 0.993470 0.000010 0.000010 0.000010 0.000010 0.000010 0.000010 0.000010 0.000010 0.000010 0.000010 0.000010 0.000010 0.000010 0.000010 0.000010 0.000010 0.000010 0.000010
0.000010 0.000010 0.000010 0.000010 0.000010 0.000010 0.000010 0.000010 0.000010 0.000010 0.000010 0.000010 0.000010 0.000010 0.997894 0.000010 0.000010 0.000010 0.000010 0.000010 0.000010 0.000010 0.000010 0.000010 0.000010 0.000010 0.000010 0.000010 0.000010 0.001796 0.000010 0.000010 0.000010
0.000010 0.000010 0.000010 0.000010 0.011702 0.000010 0.000010 0.000010 0.000010 0.000010 0.000010 0.000010 0.000010 0.000010 0.971230 0.000010 0.000010 0.003206 0.000010 0.000010 0.000010 0.000010 0.000010 0.012700 0.000881 0.000010 0.000010 0.000010 0.000010 0.000010 0.000010 0.000010 0.000010
0.000010 0.008751 0.000010 0.000010 0.000010 0.000010 0.000010 0.000010 0.000010 0.000010 0.005851 0.000010 0.000010 0.009930 0.949910 0.000010 0.000010 0.000010 0.025279 0.000010 0.000010 0.000010 0.000010 0.000010 0.000010 0.000010 0.000010 0.000010 0.000010 0.000010 0.000010 0.000010 0.000010
0.000010 0.000010 0.000010 0.000010 0.000010 0.000010 0.000010 0.000010 0.000010 0.000010 0.000010 0.000010 0.000010 0.000010 0.999680 0.000010 0.000010 0.000010 0.000010 0.000010 0.000010 0.000010 0.000010 0.000010 0.000010 0.000010 0.000010 0.000010 0.000010 0.000010 0.000010 0.000010 0.000010
0.000010 0.000010 0.000010 0.000010 0.000010 0.000010 0.000010 0.000010 0.000010 0.000010 0.000010 0.000010 0.000010 0.000010 0.999680 0.000010 0.000010 0.000010 0.000010 0.000010 0.000010 0.000010 0.000010 0.000010 0.000010 0.000010 0.000010 0.000010 0.000010 0.000010 0.000010 0.000010 0.000010
0.000010 0.000010 0.000010 0.000010 0.000010 0.000010 0.000010 0.000010 0.000010 0.000010 0.000010 0.000010 0.000010 0.000010 0.999680 0.000010 0.000010 0.000010 0.000010 0.000010 0.000010 0.000010 0.000010 0.000010 0.000010 0.000010 0.000010 0.000010 0.000010 0.000010 0.000010 0.000010 0.000010
0.000010 0.000010 0.000010 0.000010 0.000010 0.000010 0.000010 0.000010 0.000010 0.000010 0.000010 0.000010 0.000010 0.000010 0.999680 0.000010 0.000010 0.000010 0.000010 0.000010 0.000010 0.000010 0.000010 0.000010 0.000010 0.000010 0.000010 0.000010 0.000010 0.000010 0.000010 0.000010 0.000010
0.000010 0.000010 0.000010 0.000010 0.000010 0.000010 0.000010 0.000010 0.000010 0.000010 0.000010 0.000010 0.000010 0.000010 0.980971 0.006551 0.000010 0.000010 0.012178 0.000010 0.000010 0.000010 0.000010 0.000010 0.000010 0.000010 0.000010 0.000010 0.000010 0.000010 0.000010 0.000010 0.000010
0.000010 0.000010 0.000010 0.000010 0.000010 0.000010 0.000010 0.000010 0.000010 0.000010 0.000010 0.000010 0.000010 0.000010 0.999680 0.000010 0.000010 0.000010 0.000010 0.000010 0.000010 0.000010 0.000010 0.000010 0.000010 0.000010 0.000010 0.000010 0.000010 0.000010 0.000010 0.000010 0.000010
0.000010 0.009305 0.000010 0.004959 0.002775 0.000010 0.000010 0.000010 0.000010 0.000010 0.003842 0.000010 0.000010 0.027034 0.794238 0.000010 0.000010 0.000010 0.003005 0.000010 0.000010 0.000010 0.022483 0.001206 0.000010 0.013491 0.030094 0.051168 0.000010 0.012328 0.000010 0.023881 0.000010
0.000010 0.000010 0.000010 0.000010 0.000010 0.000010 0.000010 0.000010 0.000010 0.000010 0.000010 0.000010 0.000010 0.000010 0.999674 0.000010 0.000010 0.000010 0.000010 0.000010 0.000010 0.000010 0.000010 0.000016 0.000010 0.000010 0.000010 0.000010 0.000010 0.000010 0.000010 0.000010 0.000010
0.000010 0.000010 0.000010 0.000010 0.000010 0.000010 0.000010 0.000010 0.000010 0.000010 0.000010 0.000010 0.000010 0.000010 0.999680 0.000010 0.000010 0.000010 0.000010 0.000010 0.000010 0.000010 0.000010 0.000010 0.000010 0.000010 0.000010 0.000010 0.000010 0.000010 0.000010 0.000010 0.000010
0.000010 0.000010 0.000010 0.000010 0.000010 0.000010 0.000010 0.000010 0.000010 0.000010 0.000010 0.000010 0.000010 0.000010 0.999679 0.000011 0.000010 0.000010 0.000010 0.000010 0.000010 0.000010 0.000010 0.000010 0.000010 0.000010 0.000010 0.000010 0.000010 0.000010 0.000010 0.000010 0.000010
0.000010 0.000010 0.000010 0.000010 0.000010 0.000010 0.000010 0.000010 0.000010 0.000010 0.000010 0.000010 0.000010 0.000010 0.999680 0.000010 0.000010 0.000010 0.000010 0.000010 0.000010 0.000010 0.000010 0.000010 0.000010 0.000010 0.000010 0.000010 0.000010 0.000010 0.000010 0.000010 0.000010
0.000010 0.000010 0.000010 0.000010 0.000010 0.000010 0.000010 0.000010 0.000010 0.000010 0.000010 0.000010 0.000010 0.000010 0.999680 0.000010 0.000010 0.000010 0.000010 0.000010 0.000010 0.000010 0.000010 0.000010 0.000010 0.000010 0.000010 0.000010 0.000010 0.000010 0.000010 0.000010 0.000010
0.000010 0.000010 0.000010 0.000010 0.000010 0.000010 0.000010 0.000010 0.000010 0.000010 0.000010 0.000010 0.000010 0.000010 0.999680 0.000010 0.000010 0.000010 0.000010 0.000010 0.000010 0.000010 0.000010 0.000010 0.000010 0.000010 0.000010 0.000010 0.000010 0.000010 0.000010 0.000010 0.000010
0.000010 0.000010 0.000010 0.000010 0.000010 0.000010 0.000010 0.000010 0.000010 0.000010 0.000010 0.000010 0.000010 0.000010 0.999680 0.000010 0.000010 0.000010 0.000010 0.000010 0.000010 0.000010 0.000010 0.000010 0.000010 0.000010 0.000010 0.000010 0.000010 0.000010 0.000010 0.000010 0.000010
0.000010 0.000010 0.000010 0.000010 0.000010 0.000010 0.000010 0.000010 0.000010 0.000010 0.000010 0.000010 0.000010 0.020278 0.949246 0.000010 0.000010 0.000010 0.016971 0.000010 0.000010 0.000010 0.000010 0.000756 0.000010 0.000010 0.000010 0.000010 0.000010 0.012469 0.000010 0.000010 0.000010
0.000010 0.051504 0.005971 0.104715 0.167622 0.000010 0.000010 0.000010 0.000010 0.000010 0.032136 0.032481 0.000010 0.038475 0.105854 0.040018 0.000010 0.005563 0.048564 0.000010 0.000975 0.000010 0.188429 0.000010 0.000010 0.000010 0.093122 0.000010 0.000010 0.062203 0.000010 0.022200 0.000010
0.004228 0.075087 0.000010 0.127084 0.188634 0.000010 0.000010 0.000010 0.000010 0.000010 0.024933 0.017010 0.002422 0.015696 0.065359 0.046069 0.000010 0.000010 0.053654 0.000010 0.006773 0.000010 0.166333 0.000010 0.000010 0.000010 0.089758 0.027897 0.000010 0.037447 0.000010 0.051455 0.000010
0.007338 0.058702 0.009935 0.111313 0.147177 0.000010 0.000010 0.000010 0.000010 0.000010 0.039849 0.043305 0.003743 0.029422 0.057813 0.049808 0.002211 0.025425 0.060886 0.000010 0.000010 0.000010 0.206742 0.000010 0.000010 0.000010 0.081632 0.028375 0.000010 0.016350 0.000010 0.019834 0.000010
0.000010 0.064695 0.010903 0.122075 0.217757 0.000010 0.000010 0.000010 0.000010 0.000010 0.022654 0.020031 0.000010 0.034106 0.061885 0.044275 0.000010 0.009427 0.060599 0.000010 0.000010 0.000010 0.155827 0.000010 0.000010 0.009220 0.093508 0.012591 0.000010 0.035516 0.000010 0.024769 0.000010
0.000010 0.055081 0.000010 0.110909 0.194353 0.000010 0.000010 0.000010 0.000010 0.000010 0.052048 0.008054 0.000010 0.010318 0.066593 0.056933 0.000010 0.000010 0.041590 0.000010 0.005149 0.000010 0.213254 0.000010 0.006841 0.000010 0.095500 0.023812 0.000010 0.037331 0.000010 0.022063 0.000010
0.000010 0.063067 0.004441 0.115167 0.175270 0.000010 0.000010 0.000010 0.000010 0.000010 0.025281 0.017790 0.000010 0.038413 0.052986 0.036064 0.000010 0.031536 0.039066 0.000010 0.005043 0.000010 0.175493 0.000010 0.000010 0.000010 0.117831 0.012585 0.000010 0.063100 0.000010 0.026708 0.000010
0.000010 0.060395 0.019392 0.107368 0.191503 0.000010 0.000010 0.000010 0.000010 0.000010 0.015721 0.034482 0.000014 0.031820 0.051584 0.043959 0.000010 0.028093 0.049646 0.000010 0.000010 0.000010 0.183363 0.000010 0.000010 0.000010 0.099189 0.000010 0.000010 0.042893 0.000010 0.040408 0.000010
0.000010 0.047716 0.000010 0.110571 0.185755 0.000010 0.000010 0.000010 0.000010 0.000010 0.021509 0.027999 0.004441 0.033773 0.078992 0.019133 0.000010 0.000010 0.056508 0.000010 0.005629 0.000010 0.202190 0.000010 0.000010 0.000010 0.098208 0.034636 0.000010 0.055719 0.000010 0.017052 0.000010
0.000010 0.062419 0.000010 0.107057 0.174662 0.000010 0.000010 0.000010 0.000010 0.000010 0.050666 0.028260 0.004627 0.024130 0.044771 0.058238 0.000010 0.009661 0.065846 0.000010 0.000010 0.000010 0.196778 0.006822 0.000010 0.000010 0.091735 0.031363 0.000010 0.037497 0.000010 0.005167 0.000150
0.000010 0.070575 0.009990 0.130861 0.185794 0.000010 0.000010 0.000010 0.000010 0.000010 0.024577 0.018261 0.000010 0.005796 0.081998 0.043180 0.000010 0.019307 0.046218 0.000010 0.000010 0.000010 0.178290 0.000010 0.000010 0.000010 0.099965 0.033908 0.000010 0.045844 0.000010 0.005266 0.000010
0.000010 0.055194 0.002801 0.095707 0.195896 0.000010 0.000010 0.000010 0.000010 0.000010 0.036216 0.024897 0.000010 0.029562 0.070097 0.057672 0.000010 0.000010 0.044813 0.000010 0.006686 0.000010 0.220375 0.000010 0.000010 0.000010 0.110699 0.029880 0.000010 0.019325 0.000010 0.000010 0.000010
0.000010 0.061900 0.002983 0.143992 0.152308 0.000010 0.000010 0.000010 0.000010 0.000010 0.040195 0.042984 0.000010 0.024223 0.072019 0.045879 0.000010 0.001507 0.043255 0.000010 0.000010 0.000010 0.173801 0.000010 0.000010 0.000010 0.089038 0.023040 0.000010 0.051498 0.000010 0.031210 0.000010
0.001736 0.095355 0.006879 0.087119 0.179658 0.000010 0.000010 0.000010 0.000010 0.000010 0.010498 0.034427 0.000010 0.025527 0.046318 0.026481 0.000010 0.032416 0.048765 0.000010 0.000010 0.000010 0.230715 0.000010 0.006405 0.000010 0.087367 0.016811 0.000010 0.026300 0.000010 0.037072 0.000010
0.000010 0.071820 0.000010 0.113919 0.160373 0.000010 0.000010 0.000010 0.000010 0.000010 0.052116 0.028356 0.000010 0.027824 0.039829 0.033534 0.000010 0.003836 0.060990 0.000010 0.000010 0.000010 0.194414 0.000010 0.000010 0.000010 0.121230 0.037810 0.000010 0.023344 0.000010 0.030425 0.000010
0.010192 0.070795 0.000010 0.133467 0.180546 0.000010 0.000010 0.000010 0.000010 0.000010 0.022172 0.031729 0.006546 0.036315 0.065756 0.048810 0.000010 0.010755 0.045796 0.000010 0.011403 0.000010 0.181879 0.000010 0.000010 0.007366 0.116607 0.015650 0.000010 0.004065 0.000010 0.000010 0.000010
0.000010 0.056759 0.000010 0.135420 0.181971 0.000010 0.000010 0.000010 0.000010 0.000010 0.031872 0.021751 0.000010 0.030057 0.061698 0.041409 0.000010 0.035077 0.048077 0.000010 0.001349 0.000010 0.184137 0.000010 0.000010 0.000835 0.100052 0.036361 0.000010 0.016502 0.000010 0.016513 0.000010
0.002146 0.074723 0.000010 0.116282 0.191847 0.000010 0.000010 0.000010 0.000010 0.000010 0.028370 0.028925 0.022364 0.022217 0.091245 0.034778 0.000010 0.000010 0.054702 0.000010 0.014487 0.000010 0.153922 0.000010 0.005780 0.000942 0.067851 0.030483 0.000010 0.048646 0.000010 0.010152 0.000010
0.000010 0.054252 0.005813 0.106348 0.185411 0.000010 0.000010 0.000010 0.000010 0.000010 0.015467 0.015781 0.002941 0.036386 0.056731 0.026670 0.000010 0.008594 0.053540 0.000010 0.000611 0.000010 0.223922 0.003395 0.000010 0.010623 0.108664 0.011435 0.000010 0.048107 0.000010 0.025178 0.000010
0.000010 0.043261 0.016411 0.119947 0.175204 0.000010 0.000010 0.000010 0.000010 0.000010 0.030441 0.028352 0.000010 0.025579 0.079101 0.046784 0.000010 0.028885 0.054380 0.000010 0.001992 0.000010 0.199278 0.000010 0.000010 0.000010 0.090542 0.000010 0.000010 0.041205 0.000010 0.018468 0.000010
0.000010 0.063843 0.008535 0.091967 0.213574 0.000010 0.000010 0.000010 0.000010 0.000010 0.022010 0.037874 0.000010 0.039396 0.080182 0.036890 0.000010 0.014952 0.050596 0.000010 0.001688 0.000010 0.194900 0.000010 0.000010 0.002330 0.079444 0.012957 0.000010 0.035682 0.000010 0.013031 0.000010
0.000010 0.000010 0.000010 0.829974 0.000010 0.000010 0.000010 0.004902 0.000010 0.007404 0.009923 0.004402 0.000010 0.000010 0.012491 0.000010 0.004821 0.006847 0.014745 0.000010 0.011121 0.000010 0.018256 0.000010 0.000010 0.000010 0.037189 0.007640 0.010394 0.019709 0.000010 0.000011 0.000010
0.000010 0.000010 0.000010 0.999669 0.000010 0.000010 0.000010 0.000015 0.000010 0.000015 0.000010 0.000010 0.000010 0.000010 0.000010 0.000010 0.000010 0.000010 0.000010 0.000010 0.000011 0.000010 0.000010 0.000010 0.000010 0.000010 0.000010 0.000010 0.000010 0.000010 0.000010 0.000010 0.000010
0.000010 0.000010 0.000010 0.999680 0.000010 0.000010 0.000010 0.000010 0.000010 0.000010 0.000010 0.000010 0.000010 0.000010 0.000010 0.000010 0.000010 0.000010 0.000010 0.000010 0.000010 0.000010 0.000010 0.000010 0.000010 0.000010 0.000010 0.000010 0.000010 0.000010 0.000010 0.000010 0.000010
0.000010 0.000010 0.000010 0.958225 0.016699 0.000010 0.000010 0.000010 0.000010 0.000010 0.000010 0.000010 0.000010 0.000010 0.000010 0.000010 0.010464 0.000010 0.000010 0.000010 0.014323 0.000010 0.000010 0.000010 0.000010 0.000010 0.000010 0.000010 0.000010 0.000010 0.000010 0.000010 0.000010
0.000010 0.000010 0.000010 0.999680 0.000010 0.000010 0.000010 0.000010 0.000010 0.000010 0.000010 0.000010 0.000010 0.000010 0.000010 0.000010 0.000010 0.000010 0.000010 0.000010 0.000010 0.000010 0.000010 0.000010 0.000010 0.000010 0.000010 0.000010 0.000010 0.000010 0.000010 0.000010 0.000010
0.000010 0.005156 0.008006 0.943772 0.000010 0.000010 0.011277 0.000010 0.000010 0.000010 0.008760 0.000010 0.000010 0.000010 0.000010 0.000010 0.000010 0.001515 0.003701 0.008429 0.000010 0.000010 0.009143 0.000010 0.000010 0.000010 0.000010 0.000010 0.000010 0.000010 0.000010 0.000010 0.000010
0.000010 0.000502 0.003570 0.984912 0.000010 0.000010 0.001126 0.000010 0.000010 0.000010 0.000010 0.000010 0.000010 0.000010 0.006122 0.000010 0.000010 0.000010 0.000010 0.000010 0.003498 0.000010 0.000010 0.000010 0.000010 0.000010 0.000010 0.000010 0.000010 0.000010 0.000010 0.000010 0.000010
0.000010 0.000010 0.000010 0.999680 0.000010 0.000010 0.000010 0.000010 0.000010 0.000010 0.000010 0.000010 0.000010 0.000010 0.000010 0.000010 0.000010 0.000010 0.000010 0.000010 0.000010 0.000010 0.000010 0.000010 0.000010 0.000010 0.000010 0.000010 0.000010 0.000010 0.000010 0.000010 0.000010
0.000010 0.000650 0.002377 0.898102 0.041138 0.000010 0.000010 0.000010 0.001664 0.000010 0.000010 0.000010 0.000010 0.009439 0.000010 0.000010 0.000010 0.000010 0.016141 0.010559 0.000010 0.000010 0.001760 0.000010 0.014222 0.000010 0.000010 0.000010 0.000010 0.000010 0.000010 0.000010 0.003727
0.000010 0.000010 0.000010 0.993043 0.000010 0.000010 0.000010 0.000010 0.000010 0.005383 0.000010 0.000010 0.001045 0.000010 0.000010 0.000010 0.000211 0.000010 0.000010 0.000010 0.000010 0.000010 0.000010 0.000010 0.000038 0.000010 0.000010 0.000010 0.000010 0.000010 0.000010 0.000010 0.000010
0.000010 0.000010 0.000010 0.998861 0.000010 0.000010 0.000010 0.000010 0.000010 0.000010 0.000010 0.000010 0.000010 0.000010 0.000010 0.000010 0.000010 0.000010 0.000010 0.000010 0.000010 0.000010 0.000010 0.000010 0.000829 0.000010 0.000010 0.000010 0.000010 0.000010 0.000010 0.000010 0.000010
0.000010 0.000010 0.000010 0.999678 0.000010 0.000010 0.000012 0.000010 0.000010 0.000010 0.000010 0.000010 0.000010 0.000010 0.000010 0.000010 0.000010 0.000010 0.000010 0.000010 0.000010 0.000010 0.000010 0.000010 0.000010 0.000010 0.000010 0.000010 0.000010 0.000010 0.000010 0.000010 0.000010
0.000010 0.000010 0.000010 0.999680 0.000010 0.000010 0.000010 0.000010 0.000010 0.000010 0.000010 0.000010 0.000010 0.000010 0.000010 0.000010 0.000010 0.000010 0.000010 0.000010 0.000010 0.000010 0.000010 0.000010 0.000010 0.000010 0.000010 0.000010 0.000010 0.000010 0.000010 0.000010 0.000010
0.000010 0.000010 0.000634 0.995902 0.000010 0.000010 0.000010 0.000010 0.000010 0.000010 0.000010 0.000010 0.000010 0.001857 0.000010 0.000010 0.000010 0.000010 0.000010 0.000010 0.000010 0.000010 0.000010 0.000010 0.001317 0.000010 0.000010 0.000010 0.000010 0.000010 0.000010 0.000010 0.000010
0.000010 0.000011 0.000010 0.999676 0.000010 0.000010 0.000010 0.000010 0.000010 0.000010 0.000010 0.000010 0.000010 0.000010 0.000010 0.000010 0.000013 0.000010 0.000010 0.000010 0.000010 0.000010 0.000010 0.000010 0.000010 0.000010 0.000010 0.000010 0.000010 0.000010 0.000010 0.000010 0.000010
0.000010 0.000010 0.000010 0.999676 0.000010 0.000010 0.000010 0.000010 0.000010 0.000010 0.000010 0.000010 0.000010 0.000010 0.000010 0.000010 0.000010 0.000010 0.000010 0.000010 0.000010 0.000010 0.000010 0.000010 0.000014 0.000010 0.000010 0.000010 0.000010 0.000010 0.000010 0.000010 0.000010
0.000010 0.000010 0.000010 0.999679 0.000010 0.000010 0.000010 0.000010 0.000010 0.000010 0.000010 0.000010 0.000010 0.000010 0.000010 0.000010 0.000010 0.000010 0.000010 0.000010 0.000010 0.000011 0.000010 0.000010 0.000010 0.000010 0.000010 0.000010 0.000010 0.000010 0.000010 0.000010 0.000010
0.000010 0.000010 0.010342 0.989348 0.000010 0.000010 0.000010 0.000010 0.000010 0.000010 0.000010 0.000010 0.000010 0.000010 0.000010 0.000010 0.000010 0.000010 0.000010 0.000010 0.000010 0.000010 0.000010 0.000010 0.000010 0.000010 0.000010 0.000010 0.000010 0.000010 0.000010 0.000010 0.000010
0.000010 0.000010 0.000010 0.999680 0.000010 0.000010 0.000010 0.000010 0.000010 0.000010 0.000010 0.000010 0.000010 0.000010 0.000010 0.000010 0.000010 0.000010 0.000010 0.000010 0.000010 0.000010 0.000010 0.000010 0.000010 0.000010 0.000010 0.000010 0.000010 0.000010 0.000010 0.000010 0.000010
0.000010 0.000010 0.000010 0.999676 0.000010 0.000010 0.000010 0.000010 0.000010 0.000010 0.000010 0.000010 0.000010 0.000010 0.000010 0.000010 0.000010 0.000010 0.000010 0.000010 0.000010 0.000010 0.000010 0.000010 0.000010 0.000010 0.000010 0.000010 0.000014 0.000010 0.000010 0.000010 0.000010
0.000010 0.000010 0.000010 0.000010 0.996559 0.000010 0.000010 0.000010 0.000010 0.000010 0.000010 0.000010 0.000010 0.000010 0.000010 0.000010 0.000010 0.000010 0.000010 0.000010 0.000010 0.000010 0.000010 0.000010 0.000010 0.000010 0.000010 0.000010 0.000010 0.003131 0.000010 0.000010 0.000010
0.057014 0.009253 0.000010 0.000010 0.797093 0.000010 0.000010 0.000010 0.000010 0.000010 0.010763 0.006744 0.006759 0.000010 0.000010 0.000010 0.000010 0.003593 0.000010 0.000010 0.000966 0.000010 0.066139 0.003645 0.000010 0.019453 0.018369 0.000010 0.000010 0.000010 0.000010 0.000010 0.000010
0.025915 0.000010 0.000010 0.000017 0.798237 0.000010 0.000010 0.000010 0.000010 0.000010 0.000010 0.001552 0.000010 0.000010 0.000010 0.000010 0.000010 0.000010 0.012028 0.000010 0.009350 0.000010 0.000010 0.028643 0.000010 0.114243 0.000010 0.000010 0.000010 0.009774 0.000010 0.000010 0.000010
0.000010 0.000010 0.005578 0.000010 0.988415 0.000010 0.000010 0.000010 0.000010 0.000010 0.005707 0.000010 0.000010 0.000010 0.000010 0.000010 0.000010 0.000010 0.000010 0.000010 0.000010 0.000010 0.000010 0.000010 0.000010 0.000010 0.000010 0.000010 0.000010 0.000010 0.000010 0.000010 0.000010
0.061408 0.000010 0.003124 0.000010 0.749260 0.000010 0.000010 0.000010 0.000010 0.000010 0.000010 0.000010 0.000010 0.000010 0.000010 0.005098 0.000010 0.000010 0.000010 0.000010 0.003763 0.000010 0.000010 0.049968 0.000010 0.127120 0.000010 0.000010 0.000010 0.000010 0.000010 0.000010 0.000010
0.012196 0.000010 0.001552 0.000010 0.858576 0.000010 0.000010 0.000010 0.000010 0.000010 0.004386 0.000010 0.000010 0.011354 0.000010 0.000010 0.000010 0.000010 0.000010 0.000010 0.000010 0.000010 0.000010 0.005557 0.000010 0.079499 0.006642 0.000010 0.000010 0.015135 0.000010 0.004872 0.000010
0.000010 0.000010 0.000010 0.000010 0.795578 0.000010 0.000010 0.000010 0.000010 0.000010 0.000010 0.000010 0.000010 0.000010 0.000010 0.000010 0.000010 0.007997 0.000010 0.000010 0.001127 0.000010 0.000010 0.000010 0.000010 0.195007 0.000010 0.000010 0.000010 0.000010 0.000010 0.000010 0.000010
0.032503 0.000010 0.000010 0.000010 0.938795 0.000010 0.000010 0.000010 0.000010 0.000010 0.000010 0.000010 0.000010 0.000010 0.000010 0.000010 0.000010 0.000010 0.000010 0.000010 0.000010 0.000010 0.000010 0.009620 0.000010 0.018792 0.000010 0.000010 0.000010 0.000010 0.000010 0.000010 0.000010
0.049949 0.000010 0.003143 0.000010 0.832188 0.000010 0.000010 0.000010 0.000010 0.000010 0.000010 0.000010 0.000010 0.000010 0.000010 0.000010 0.000010 0.000010 0.000010 0.000010 0.000010 0.000010 0.000016 0.011130 0.000010 0.103304 0.000010 0.000010 0.000010 0.000010 0.000010 0.000010 0.000010
0.018720 0.000010 0.000010 0.000010 0.923422 0.000010 0.000010 0.000010 0.000010 0.000010 0.000010 0.000010 0.000010 0.000010 0.000010 0.000010 0.000010 0.000010 0.000010 0.000010 0.000010 0.000010 0.000010 0.009027 0.000010 0.048542 0.000010 0.000010 0.000010 0.000010 0.000010 0.000010 0.000010
0.000010 0.000010 0.001946 0.000010 0.813647 0.000010 0.000010 0.000010 0.000010 0.000010 0.000010 0.001183 0.000010 0.000010 0.000010 0.006841 0.000010 0.000010 0.000010 0.000010 0.000010 0.000010 0.000010 0.044267 0.000010 0.131847 0.000010 0.000010 0.000010 0.000010 0.000010 0.000010 0.000010
0.007794 0.000010 0.009515 0.000010 0.676276 0.000010 0.000010 0.000010 0.000010 0.000010 0.000010 0.000010 0.000010 0.000010 0.000010 0.000010 0.000010 0.000010 0.000010 0.000010 0.000010 0.000010 0.000010 0.027612 0.000010 0.264926 0.000010 0.013607 0.000010 0.000010 0.000010 0.000010 0.000010
0.000010 0.000010 0.000010 0.000010 0.779542 0.000010 0.000010 0.000010 0.000010 0.000010 0.000010 0.000010 0.000010 0.000010 0.000010 0.000010 0.000010 0.000010 0.000010 0.000010 0.000010 0.000010 0.000010 0.078021 0.000010 0.142137 0.000010 0.000010 0.000010 0.000010 0.000010 0.000010 0.000010
0.029504 0.000010 0.000010 0.000010 0.789946 0.000010 0.000010 0.000010 0.000010 0.000010 0.000010 0.000010 0.000010 0.000010 0.000010 0.000010 0.000010 0.000010 0.000010 0.000010 0.003278 0.000010 0.000010 0.031744 0.000010 0.145248 0.000010 0.000010 0.000010 0.000010 0.000010 0.000010 0.000010
0.000010 0.000010 0.000013 0.000010 0.681085 0.000010 0.000010 0.000010 0.000010 0.000010 0.000010 0.000010 0.000010 0.000010 0.000010 0.003421 0.000010 0.011504 0.000010 0.000010 0.000010 0.000010 0.000010 0.030740 0.000010 0.256401 0.000010 0.015366 0.000010 0.000010 0.000010 0.001221 0.000010
0.000010 0.000010 0.000010 0.000010 0.935516 0.000010 0.000010 0.000010 0.000010 0.000010 0.013637 0.000010 0.000010 0.000010 0.013123 0.000010 0.000010 0.002088 0.000010 0.000010 0.004192 0.000010 0.004769 0.021868 0.000010 0.004558 0.000010 0.000010 0.000010 0.000010 0.000010 0.000010 0.000010
0.000010 0.000010 0.000010 0.007179 0.936356 0.000010 0.000010 0.000010 0.000010 0.000010 0.000010 0.000010 0.000010 0.000010 0.000010 0.004080 0.000010 0.000010 0.006525 0.000010 0.010880 0.000010 0.007900 0.000010 0.000010 0.000010 0.000010 0.000010 0.000010 0.026821 0.000010 0.000010 0.000010
0.000010 0.000010 0.011390 0.000010 0.523332 0.000010 0.000010 0.000010 0.000010 0.000010 0.000010 0.000010 0.000010 0.000010 0.000010 0.000010 0.000010 0.027281 0.000010 0.000010 0.004453 0.000010 0.000010 0.017567 0.000010 0.406776 0.002949 0.000010 0.000010 0.006002 0.000010 0.000010 0.000010
0.000010 0.000010 0.003213 0.000010 0.925265 0.000010 0.000010 0.000010 0.000010 0.000010 0.000856 0.000010 0.000010 0.000010 0.000010 0.000010 0.000010 0.000010 0.000010 0.000010 0.005489 0.000010 0.040084 0.000010 0.000010 0.000010 0.000010 0.000010 0.000010 0.024823 0.000010 0.000010 0.000010
0.068882 0.000010 0.000010 0.000010 0.879303 0.000010 0.000010 0.000010 0.000010 0.000010 0.000010 0.000010 0.000010 0.000010 0.000010 0.000010 0.000010 0.000010 0.000010 0.000010 0.007618 0.000010 0.000010 0.000010 0.000010 0.042454 0.000010 0.001462 0.000010 0.000010 0.000010 0.000010 0.000010
0.048073 0.000010 0.000010 0.000010 0.010654 0.000010 0.000010 0.017681 0.049489 0.029843 0.000010 0.008685 0.009628 0.000010 0.000010 0.003270 0.013494 0.000010 0.016706 0.061517 0.000010 0.013907 0.000010 0.000010 0.008743 0.000010 0.677739 0.018922 0.000010 0.000010 0.000010 0.000010 0.011478
0.000010 0.005743 0.000010 0.000016 0.008854 0.030654 0.001622 0.000010 0.007707 0.000010 0.010081 0.000010 0.008612 0.000010 0.005387 0.000010 0.000010 0.000010 0.001764 0.039399 0.021553 0.012782 0.003724 0.020186 0.000025 0.000010 0.809242 0.000010 0.000010 0.003663 0.000010 0.000010 0.008847
0.037890 0.010134 0.000010 0.000010 0.000010 0.008517 0.010911 0.048715 0.033809 0.003410 0.022734 0.001488 0.013528 0.013244 0.020744 0.000011 0.003873 0.000010 0.000010 0.032238 0.004775 0.023908 0.004976 0.015413 0.000010 0.002929 0.686633 0.000010 0.000010 0.000010 0.000010 0.000010 0.000010
0.000010 0.000010 0.000010 0.000010 0.000010 0.000010 0.000010 0.000010 0.000010 0.000010 0.000010 0.000010 0.000010 0.000010 0.000010 0.000010 0.000010 0.000010 0.000010 0.000010 0.013088 0.000010 0.000010 0.000010 0.000010 0.000010 0.986602 0.000010 0.000010 0.000010 0.000010 0.000010 0.000010
0.000010 0.000010 0.000010 0.000010 0.000010 0.000010 0.000010 0.014513 0.001852 0.000010 0.000010 0.000010 0.000010 0.000010 0.000010 0.000010 0.000010 0.000010 0.000010 0.003589 0.000843 0.024537 0.000010 0.000010 0.000010 0.000010 0.943999 0.000010 0.000010 0.000010 0.000010 0.000010 0.010407
0.000010 0.000010 0.021255 0.000010 0.000010 0.013567 0.002599 0.011239 0.061301 0.003570 0.000010 0.006919 0.000010 0.000010 0.001666 0.000010 0.007184 0.000010 0.000010 0.036046 0.000910 0.023546 0.000010 0.000010 0.000010 0.000010 0.784420 0.000010 0.000010 0.000010 0.019363 0.000010 0.006237
0.068715 0.006098 0.000010 0.000010 0.000010 0.000010 0.000010 0.000010 0.062844 0.000010 0.000010 0.010764 0.005026 0.000010 0.025228 0.013024 0.000010 0.000010 0.000010 0.045828 0.000010 0.017112 0.000010 0.006783 0.037994 0.000010 0.669646 0.012764 0.000010 0.010886 0.003550 0.000010 0.003567
0.000011 0.000010 0.000010 0.000010 0.000010 0.000010 0.000011 0.000010 0.000010 0.000010 0.000010 0.000010 0.000010 0.000010 0.000010 0.000010 0.000012 0.000010 0.000010 0.000010 0.000010 0.000010 0.000010 0.000010 0.000010 0.000010 0.999676 0.000010 0.000011 0.000010 0.000010 0.000010 0.000010
0.017340 0.000010 0.013575 0.000010 0.012194 0.000010 0.007018 0.023972 0.045549 0.000010 0.026678 0.007889 0.007943 0.007078 0.000010 0.005224 0.000043 0.000010 0.012004 0.000010 0.011221 0.000010 0.000010 0.000571 0.011136 0.000010 0.772676 0.000010 0.000010 0.015911 0.001839 0.000010 0.000010
0.000010 0.000010 0.000830 0.000010 0.000010 0.000010 0.000010 0.000010 0.000010 0.000010 0.000010 0.000010 0.000010 0.000010 0.000010 0.000010 0.000010 0.000010 0.000010 0.000010 0.000010 0.000010 0.000010 0.000010 0.012126 0.000010 0.986744 0.000010 0.000010 0.000010 0.000010 0.000010 0.000010
0.000010 0.000010 0.000010 0.000010 0.000010 0.000010 0.000010 0.000010 0.000010 0.000010 0.000010 0.000010 0.000010 0.000010 0.000010 0.000010 0.000010 0.000010 0.000010 0.000010 0.000010 0.000010 0.000010 0.000010 0.023366 0.000010 0.966702 0.000010 0.000010 0.000010 0.000010 0.000010 0.009633
0.000010 0.000010 0.003140 0.000010 0.002399 0.000010 0.010125 0.000010 0.000010 0.000010 0.014667 0.000010 0.000010 0.000010 0.000010 0.000010 0.005682 0.000010 0.000010 0.000010 0.005755 0.000010 0.000010 0.000010 0.000010 0.000010 0.957972 0.000010 0.000010 0.000010 0.000010 0.000010 0.000010
0.000010 0.000010 0.000010 0.000010 0.000010 0.000010 0.000010 0.000010 0.000010 0.000010 0.000010 0.000010 0.000010 0.000010 0.000010 0.000010 0.000010 0.000010 0.000010 0.000010 0.000010 0.000010 0.000010 0.000010 0.012069 0.000010 0.978863 0.000010 0.000010 0.000010 0.000010 0.000010 0.008769
0.000010 0.002251 0.004922 0.001999 0.000010 0.000010 0.012985 0.000010 0.000010 0.000010 0.000010 0.000010 0.001455 0.014420 0.000010 0.004472 0.000010 0.000010 0.000010 0.000010 0.002635 0.000010 0.000010 0.010171 0.000010 0.004695 0.897097 0.002217 0.000010 0.024125 0.000010 0.000010 0.016366
0.000010 0.000010 0.000010 0.000010 0.000010 0.000010 0.000010 0.000010 0.000010 0.000010 0.000010 0.000010 0.000010 0.000010 0.000010 0.000010 0.000010 0.000010 0.000010 0.016783 0.000010 0.000010 0.000010 0.000010 0.000010 0.000010 0.975022 0.000010 0.000010 0.000010 0.000010 0.000010 0.007895
0.000010 0.011726 0.000010 0.010841 0.000010 0.000010 0.000010 0.000010 0.000010 0.000010 0.009879 0.000010 0.016632 0.000010 0.000010 0.000010 0.010666 0.000010 0.000010 0.000010 0.021916 0.000010 0.000010 0.000010 0.000010 0.000010 0.918079 0.000010 0.000010 0.000010 0.000010 0.000010 0.000010
0.000010 0.000010 0.000010 0.000010 0.000010 0.000010 0.000010 0.000010 0.011082 0.000010 0.000010 0.000010 0.000010 0.000010 0.000010 0.000010 0.000010 0.000010 0.000010 0.000010 0.000010 0.004956 0.000010 0.001488 0.000010 0.000010 0.980826 0.000010 0.000010 0.000010 0.000010 0.000010 0.001368
0.000010 0.000010 0.000010 0.000010 0.000010 0.028481 0.000010 0.000010 0.000010 0.028059 0.000010 0.000010 0.000010 0.000010 0.000010 0.000010 0.000010 0.000010 0.000010 0.000010 0.000010 0.000010 0.000010 0.000010 0.005072 0.000010 0.924350 0.000010 0.000010 0.000010 0.000010 0.000010 0.013759
0.000010 0.011329 0.003083 0.016351 0.000010 0.000010 0.006271 0.007780 0.000010 0.000010 0.003080 0.010801 0.004206 0.000010 0.000010 0.002377 0.001703 0.000010 0.000010 0.013953 0.007360 0.000010 0.030690 0.018832 0.013661 0.000010 0.835591 0.000010 0.008250 0.001192 0.003350 0.000010 0.000010
0.000010 0.000018 0.000016 0.000010 0.000010 0.000010 0.000010 0.000010 0.000010 0.000010 0.000010 0.000010 0.000010 0.000010 0.000010 0.000017 0.000010 0.000010 0.000018 0.000010 0.000010 0.000010 0.000010 0.000010 0.000010 0.000010 0.999651 0.000010 0.000010 0.000010 0.000010 0.000010 0.000010
0.000010 0.000010 0.000010 0.000010 0.000010 0.000010 0.000010 0.000010 0.000010 0.000010 0.000010 0.000010 0.000010 0.000010 0.000010 0.999680 0.000010 0.000010 0.000010 0.000010 0.000010 0.000010 0.000010 0.000010 0.000010 0.000010 0.000010 0.000010 0.000010 0.000010 0.000010 0.000010 0.000010
0.000010 0.000010 0.000010 0.000010 0.000010 0.000010 0.000010 0.000010 0.000010 0.000010 0.000010 0.000010 0.000010 0.000010 0.000010 0.999679 0.000010 0.000010 0.000011 0.000010 0.000010 0.000010 0.000010 0.000010 0.000010 0.000010 0.000010 0.000010 0.000010 0.000010 0.000010 0.000010 0.000010
0.000010 0.000010 0.000010 0.000010 0.000010 0.000010 0.000010 0.000010 0.000010 0.000010 0.000010 0.000010 0.000010 0.000010 0.000010 0.999679 0.000010 0.000010 0.000011 0.000010 0.000010 0.000010 0.000010 0.000010 0.000010 0.000010 0.000010 0.000010 0.000010 0.000010 0.000010 0.000010 0.000010
0.000010 0.000011 0.000010 0.000010 0.000011 0.000010 0.000010 0.000010 0.000010 0.000010 0.000010 0.000010 0.000010 0.000012 0.000010 0.999672 0.000010 0.000010 0.000010 0.000011 0.000010 0.000010 0.000010 0.000012 0.000010 0.000010 0.000010 0.000010 0.000010 0.000010 0.000010 0.000010 0.000010
0.000010 0.000010 0.000010 0.000010 0.000010 0.000010 0.000010 0.000010 0.000010 0.000010 0.000010 0.000010 0.000010 0.000010 0.000010 0.999680 0.000010 0.000010 0.000010 0.000010 0.000010 0.000010 0.000010 0.000010 0.000010 0.000010 0.000010 0.000010 0.000010 0.000010 0.000010 0.000010 0.000010
0.000010 0.000010 0.000010 0.000010 0.000010 0.000010 0.000010 0.000010 0.000010 0.000010 0.000010 0.000010 0.000019 0.000013 0.000010 0.999662 0.000010 0.000010 0.000012 0.000010 0.000010 0.000010 0.000010 0.000010 0.000010 0.000014 0.000010 0.000010 0.000010 0.000010 0.000010 0.000010 0.000010
0.000010 0.000010 0.000010 0.000010 0.000010 0.000010 0.000010 0.000010 0.000010 0.000010 0.000010 0.000010 0.000010 0.000010 0.000010 0.999680 0.000010 0.000010 0.000010 0.000010 0.000010 0.000010 0.000010 0.000010 0.000010 0.000010 0.000010 0.000010 0.000010 0.000010 0.000010 0.000010 0.000010
0.000010 0.000010 0.000010 0.000010 0.000010 0.000010 0.000010 0.000010 0.000010 0.000010 0.000010 0.000010 0.000010 0.000010 0.000010 0.999680 0.000010 0.000010 0.000010 0.000010 0.000010 0.000010 0.000010 0.000010 0.000010 0.000010 0.000010 0.000010 0.000010 0.000010 0.000010 0.000010 0.000010
0.000010 0.000010 0.000010 0.000010 0.000010 0.000010 0.000550 0.000010 0.000010 0.000010 0.000010 0.000010 0.143935 0.004198 0.007929 0.000010 0.000010 0.000010 0.001709 0.000010 0.000010 0.000010 0.000010 0.006905 0.000010 0.000010 0.000010 0.000010 0.000010 0.000010 0.000010 0.834514 0.000010
0.000010 0.010654 0.000010 0.000010 0.000010 0.000010 0.000010 0.000010 0.000010 0.000010 0.000010 0.000010 0.200604 0.000010 0.000010 0.015107 0.000010 0.005632 0.000010 0.000010 0.000010 0.000010 0.000010 0.007898 0.000010 0.000010 0.000010 0.000010 0.000010 0.011923 0.000010 0.747922 0.000010
0.000010 0.013186 0.000010 0.000010 0.000010 0.000010 0.000010 0.000010 0.000010 0.000010 0.000010 0.000010 0.184749 0.004000 0.000010 0.000010 0.000010 0.000010 0.000010 0.000010 0.000010 0.000010 0.000010 0.010741 0.000010 0.000010 0.000010 0.000010 0.000010 0.000010 0.000010 0.787043 0.000010
0.000010 0.000010 0.000010 0.000010 0.000010 0.000010 0.000010 0.000010 0.007530 0.000010 0.000010 0.000010 0.128699 0.000010 0.000010 0.000010 0.001577 0.000010 0.001186 0.000010 0.000010 0.000010 0.000010 0.000010 0.000010 0.000010 0.000010 0.000010 0.000010 0.000010 0.000010 0.860728 0.000010
0.000010 0.000010 0.000010 0.000010 0.000010 0.000010 0.000010 0.001484 0.022850 0.000010 0.000010 0.013745 0.111431 0.018918 0.000010 0.000010 0.000010 0.020191 0.000010 0.002443 0.000010 0.000010 0.000010 0.006755 0.000010 0.000010 0.000010 0.000010 0.000010 0.000010 0.000010 0.801943 0.000010
0.000010 0.000010 0.004836 0.000010 0.000010 0.019180 0.000010 0.000016 0.021223 0.006744 0.000010 0.020137 0.796822 0.029558 0.004152 0.000010 0.000010 0.000010 0.000010 0.000010 0.000010 0.011538 0.018115 0.013272 0.000010 0.006945 0.018850 0.000010 0.000010 0.016735 0.007211 0.000010 0.004505
0.000010 0.000641 0.000010 0.000010 0.000010 0.000010 0.014017 0.000010 0.034770 0.000010 0.000010 0.000010 0.855886 0.007254 0.000010 0.024840 0.000010 0.017101 0.000010 0.014736 0.000010 0.000010 0.000010 0.014468 0.000080 0.000010 0.015988 0.000010 0.000010 0.000010 0.000010 0.000010 0.000010
0.000010 0.000010 0.000010 0.000010 0.000010 0.000010 0.000010 0.000010 0.000010 0.000010 0.000010 0.000010 0.999169 0.000010 0.000010 0.000010 0.000010 0.000010 0.000010 0.000010 0.000521 0.000010 0.000010 0.000010 0.000010 0.000010 0.000010 0.000010 0.000010 0.000010 0.000010 0.000010 0.000010
0.000010 0.000010 0.000010 0.000010 0.000010 0.015925 0.000010 0.021662 0.000010 0.008056 0.000010 0.000010 0.890253 0.000010 0.000010 0.000010 0.000010 0.000010 0.000010 0.006106 0.000010 0.003763 0.016741 0.012932 0.000010 0.000010 0.013562 0.000010 0.000010 0.000010 0.010771 0.000010 0.000010
0.000010 0.000010 0.000010 0.000010 0.000010 0.000010 0.000010 0.000010 0.000010 0.000010 0.000010 0.000010 0.999680 0.000010 0.000010 0.000010 0.000010 0.000010 0.000010 0.000010 0.000010 0.000010 0.000010 0.000010 0.000010 0.000010 0.000010 0.000010 0.000010 0.000010 0.000010 0.000010 0.000010
0.000010 0.000010 0.000010 0.000010 0.000010 0.000010 0.000010 0.000010 0.000010 0.000010 0.000010 0.000010 0.999680 0.000010 0.000010 0.000010 0.000010 0.000010 0.000010 0.000010 0.000010 0.000010 0.000010 0.000010 0.000010 0.000010 0.000010 0.000010 0.000010 0.000010 0.000010 0.000010 0.000010
0.000010 0.000010 0.000010 0.000010 0.000010 0.000010 0.000010 0.000010 0.000010 0.000010 0.000010 0.000010 0.999680 0.000010 0.000010 0.000010 0.000010 0.000010 0.000010 0.000010 0.000010 0.000010 0.000010 0.000010 0.000010 0.000010 0.000010 0.000010 0.000010 0.000010 0.000010 0.000010 0.000010
0.000010 0.000010 0.000010 0.000010 0.000010 0.000010 0.000010 0.008885 0.000010 0.000010 0.000010 0.000010 0.990805 0.000010 0.000010 0.000010 0.000010 0.000010 0.000010 0.000010 0.000010 0.000010 0.000010 0.000010 0.000010 0.000010 0.000010 0.000010 0.000010 0.000010 0.000010 0.000010 0.000010
0.000010 0.000010 0.000010 0.000010 0.000010 0.015661 0.000010 0.000010 0.000010 0.000010 0.000010 0.000010 0.984029 0.000010 0.000010 0.000010 0.000010 0.000010 0.000010 0.000010 0.000010 0.000010 0.000010 0.000010 0.000010 0.000010 0.000010 0.000010 0.000010 0.000010 0.000010 0.000010 0.000010
0.000010 0.000011 0.000010 0.000010 0.000010 0.000010 0.000010 0.000010 0.000010 0.000010 0.000010 0.000011 0.999677 0.000010 0.000010 0.000010 0.000010 0.000010 0.000010 0.000010 0.000010 0.000010 0.000010 0.000010 0.000010 0.000010 0.000010 0.000010 0.000010 0.000010 0.000010 0.000010 0.000010
0.000010 0.000010 0.000010 0.000010 0.000010 0.000010 0.012343 0.010365 0.000010 0.000010 0.000010 0.000010 0.976992 0.000010 0.000010 0.000010 0.000010 0.000010 0.000010 0.000010 0.000010 0.000010 0.000010 0.000010 0.000010 0.000010 0.000010 0.000010 0.000010 0.000010 0.000010 0.000010 0.000010
0.000010 0.000010 0.000010 0.000010 0.000010 0.000010 0.010646 0.019409 0.022020 0.000010 0.000010 0.000010 0.933391 0.000010 0.000010 0.000010 0.000010 0.000010 0.000010 0.011393 0.000010 0.000010 0.000010 0.000010 0.002872 0.000010 0.000010 0.000010 0.000010 0.000010 0.000010 0.000010 0.000010
0.000010 0.000010 0.000011 0.000010 0.000010 0.000010 0.000010 0.000010 0.000010 0.000010 0.000010 0.000010 0.999674 0.000010 0.000010 0.000010 0.000010 0.000010 0.000010 0.000011 0.000010 0.000010 0.000010 0.000010 0.000011 0.000010 0.000010 0.000012 0.000010 0.000010 0.000010 0.000010 0.000010
0.000011 0.000010 0.000010 0.000010 0.000010 0.000011 0.000010 0.000010 0.000011 0.000010 0.000010 0.000010 0.999671 0.000011 0.000010 0.000010 0.000010 0.000010 0.000010 0.000010 0.000011 0.000010 0.000010 0.000010 0.000010 0.000010 0.000010 0.000011 0.000010 0.000010 0.000012 0.000010 0.000010
0.000010 0.000010 0.000010 0.000010 0.000010 0.000010 0.000010 0.000010 0.000010 0.000010 0.000010 0.000010 0.000010 0.000010 0.000010 0.000010 0.000010 0.000010 0.000010 0.000010 0.000010 0.000010 0.000010 0.999680 0.000010 0.000010 0.000010 0.000010 0.000010 0.000010 0.000010 0.000010 0.000010
0.000010 0.000011 0.000010 0.008096 0.013603 0.000010 0.000010 0.000010 0.000010 0.000010 0.000010 0.000010 0.000010 0.000010 0.002117 0.000010 0.000010 0.014863 0.004710 0.000010 0.000010 0.000010 0.020820 0.847697 0.000010 0.000010 0.030646 0.017274 0.000010 0.006927 0.000010 0.033026 0.000010
0.000010 0.000010 0.000010 0.000010 0.000011 0.000010 0.000010 0.000010 0.000010 0.000010 0.000010 0.000010 0.000010 0.000010 0.000010 0.000010 0.000010 0.000010 0.000010 0.000010 0.000010 0.000010 0.000010 0.999679 0.000010 0.000010 0.000010 0.000010 0.000010 0.000010 0.000010 0.000010 0.000010
0.000010 0.000010 0.000010 0.000010 0.000010 0.000010 0.000010 0.000010 0.000010 0.000010 0.000010 0.000010 0.000010 0.000010 0.000010 0.000010 0.000010 0.000010 0.000010 0.000010 0.000010 0.000010 0.000010 0.999680 0.000010 0.000010 0.000010 0.000010 0.000010 0.000010 0.000010 0.000010 0.000010
0.000010 0.000010 0.000010 0.000010 0.000010 0.000010 0.000010 0.000010 0.000010 0.000010 0.000010 0.000010 0.000010 0.000010 0.000010 0.000010 0.000010 0.000010 0.000010 0.000010 0.000010 0.000010 0.000010 0.999679 0.000010 0.000010 0.000011 0.000010 0.000010 0.000010 0.000010 0.000010 0.000010
0.000010 0.000010 0.000010 0.000010 0.000010 0.000010 0.000010 0.000010 0.000010 0.000010 0.000010 0.000010 0.000010 0.000010 0.005409 0.019019 0.000010 0.020113 0.000010 0.000010 0.000010 0.000010 0.010522 0.918106 0.000010 0.000010 0.000010 0.022535 0.000010 0.000010 0.000010 0.004037 0.000010
0.011684 0.000010 0.000010 0.020600 0.008976 0.000010 0.000010 0.000010 0.000010 0.000010 0.000010 0.001100 0.000010 0.004422 0.019661 0.034632 0.000010 0.000010 0.015807 0.000010 0.003060 0.000010 0.026390 0.661503 0.004304 0.038395 0.025683 0.090320 0.000010 0.000010 0.000010 0.033293 0.000010
0.007175 0.000010 0.000010 0.016830 0.016670 0.000010 0.000010 0.000010 0.000010 0.000010 0.006788 0.015647 0.000319 0.006950 0.023861 0.007358 0.000010 0.003910 0.007983 0.000010 0.000010 0.000010 0.000010 0.835267 0.001909 0.035133 0.000010 0.000010 0.000010 0.000010 0.010425 0.003605 0.000010
0.024413 0.004607 0.000010 0.000010 0.000010 0.000010 0.000010 0.000010 0.000010 0.000010 0.000010 0.000460 0.000010 0.000010 0.002570 0.003352 0.000010 0.000010 0.000010 0.000010 0.000010 0.000010 0.023127 0.940308 0.000010 0.000010 0.000215 0.000010 0.000010 0.000708 0.000010 0.000010 0.000010
0.000010 0.000010 0.000010 0.000010 0.000010 0.000010 0.000010 0.000010 0.000010 0.000010 0.000010 0.000010 0.000010 0.000010 0.000010 0.000010 0.000010 0.000010 0.000010 0.000010 0.000010 0.000010 0.000010 0.999680 0.000010 0.000010 0.000010 0.000010 0.000010 0.000010 0.000010 0.000010 0.000010
0.000010 0.000010 0.000010 0.000010 0.000010 0.000010 0.000010 0.000010 0.000010 0.000010 0.000010 0.000010 0.000010 0.000010 0.000010 0.000010 0.000010 0.000010 0.000010 0.000010 0.000010 0.000010 0.000013 0.999677 0.000010 0.000010 0.000010 0.000010 0.000010 0.000010 0.000010 0.000010 0.000010
0.000010 0.000010 0.000010 0.000010 0.000010 0.000010 0.000010 0.000010 0.000010 0.000010 0.000010 0.000010 0.000010 0.000010 0.000010 0.000010 0.000010 0.000010 0.000010 0.000010 0.000010 0.000010 0.000010 0.999680 0.000010 0.000010 0.000010 0.000010 0.000010 0.000010 0.000010 0.000010 0.000010
0.000010 0.000010 0.001298 0.000010 0.000010 0.000010 0.000010 0.000010 0.000010 0.000010 0.003446 0.000010 0.000010 0.000010 0.009082 0.000010 0.000010 0.000010 0.000010 0.000010 0.000010 0.000010 0.000010 0.954415 0.000010 0.000010 0.000010 0.031479 0.000010 0.000010 0.000010 0.000010 0.000010
0.000010 0.000010 0.000010 0.000010 0.000010 0.000010 0.000010 0.000010 0.000010 0.000010 0.000010 0.000010 0.000010 0.000010 0.000010 0.000010 0.000010 0.000010 0.000010 0.000010 0.000010 0.000010 0.000010 0.999680 0.000010 0.000010 0.000010 0.000010 0.000010 0.000010 0.000010 0.000010 0.000010
0.000010 0.000010 0.000010 0.000010 0.000010 0.000010 0.000010 0.000010 0.000010 0.000010 0.000010 0.000010 0.000010 0.000010 0.000010 0.000010 0.000010 0.000010 0.000010 0.000010 0.000010 0.000010 0.000010 0.999680 0.000010 0.000010 0.000010 0.000010 0.000010 0.000010 0.000010 0.000010 0.000010
0.000010 0.000010 0.000010 0.000010 0.000010 0.000010 0.000010 0.000010 0.000010 0.000010 0.000010 0.000010 0.000010 0.000010 0.000010 0.000010 0.000010 0.000010 0.000010 0.000010 0.000010 0.000010 0.000010 0.999680 0.000010 0.000010 0.000010 0.000010 0.000010 0.000010 0.000010 0.000010 0.000010
0.000010 0.000010 0.000010 0.000010 0.000010 0.000010 0.000010 0.000010 0.000010 0.000010 0.000010 0.000010 0.000010 0.000010 0.000010 0.000010 0.000010 0.000010 0.000010 0.000010 0.000010 0.000010 0.000010 0.999680 0.000010 0.000010 0.000010 0.000010 0.000010 0.000010 0.000010 0.000010 0.000010
0.000010 0.000010 0.000010 0.003589 0.000010 0.000010 0.000010 0.000010 0.000010 0.000010 0.000010 0.000010 0.000010 0.001271 0.015839 0.014554 0.000010 0.002719 0.009045 0.000010 0.004629 0.000010 0.000010 0.906462 0.000010 0.000010 0.008591 0.023709 0.000010 0.009373 0.000010 0.000010 0.000010
0.000010 0.000010 0.000010 0.000010 0.000010 0.000010 0.000010 0.000010 0.000010 0.000010 0.000010 0.000010 0.000010 0.001935 0.000010 0.001843 0.000010 0.005282 0.000010 0.000010 0.000855 0.000010 0.005240 0.966865 0.000010 0.015639 0.000010 0.000010 0.000010 0.000010 0.002091 0.000010 0.000010
0.000010 0.000010 0.000010 0.000010 0.000010 0.000010 0.000010 0.000010 0.000010 0.000010 0.000010 0.000010 0.000010 0.008784 0.000010 0.000010 0.000010 0.000010 0.000010 0.000010 0.000010 0.000010 0.000010 0.990906 0.000010 0.000010 0.000010 0.000010 0.000010 0.000010 0.000010 0.000010 0.000010
0.000010 0.000010 0.000010 0.000010 0.000010 0.000010 0.000010 0.000010 0.000010 0.000010 0.000010 0.000010 0.000010 0.000010 0.000010 0.000010 0.000010 0.000010 0.002136 0.000010 0.000010 0.000010 0.000010 0.997554 0.000010 0.000010 0.000010 0.000010 0.000010 0.000010 0.000010 0.000010 0.000010
0.000010 0.000010 0.000199 0.000010 0.000010 0.000010 0.000010 0.000010 0.000010 0.000010 0.000010 0.005043 0.000010 0.000010 0.020443 0.001229 0.000010 0.021817 0.000010 0.000010 0.003626 0.000010 0.000013 0.904865 0.000010 0.019577 0.001118 0.021851 0.000010 0.000010 0.000010 0.000010 0.000010
0.000010 0.000010 0.000010 0.000010 0.000010 0.000010 0.000010 0.000010 0.000010 0.000010 0.000010 0.000010 0.000010 0.000010 0.000010 0.000010 0.000010 0.000010 0.000010 0.000010 0.000010 0.000010 0.000010 0.999680 0.000010 0.000010 0.000010 0.000010 0.000010 0.000010 0.000010 0.000010 0.000010
0.001754 0.000010 0.003211 0.000010 0.000010 0.000010 0.000010 0.000010 0.000010 0.000010 0.000010 0.005795 0.007869 0.019327 0.000010 0.000010 0.000010 0.000010 0.000010 0.000010 0.000010 0.000010 0.000010 0.886578 0.005508 0.000010 0.000010 0.020896 0.000010 0.006395 0.000010 0.042437 0.000010
0.000010 0.000600 0.001406 0.011718 0.000010 0.000010 0.000010 0.000010 0.000010 0.000010 0.003483 0.000010 0.000010 0.004922 0.014177 0.000830 0.000010 0.005826 0.014939 0.000010 0.000010 0.000010 0.019450 0.906007 0.000010 0.004102 0.000010 0.012339 0.000010 0.000010 0.000010 0.000010 0.000010
0.000010 0.008315 0.000010 0.000010 0.000010 0.000010 0.000010 0.000010 0.000010 0.000010 0.000010 0.000010 0.005632 0.000010 0.005522 0.000010 0.000010 0.000010 0.002562 0.000010 0.000010 0.000010 0.000010 0.904900 0.000010 0.000113 0.012567 0.060139 0.000010 0.000010 0.000010 0.000010 0.000010
0.000010 0.000010 0.000010 0.000010 0.000010 0.000010 0.000010 0.000010 0.000010 0.000010 0.000010 0.000010 0.000010 0.000010 0.000010 0.000010 0.000010 0.000010 0.000010 0.000010 0.000010 0.000010 0.000010 0.999680 0.000010 0.000010 0.000010 0.000010 0.000010 0.000010 0.000010 0.000010 0.000010
0.000010 0.000010 0.000010 0.000010 0.000010 0.000010 0.000010 0.000010 0.000010 0.000010 0.004135 0.008400 0.000010 0.000010 0.004689 0.015224 0.000010 0.000010 0.000010 0.000010 0.000010 0.000010 0.000010 0.961121 0.000010 0.006161 0.000010 0.000010 0.000010 0.000010 0.000010 0.000010 0.000010
0.038461 0.000010 0.005027 0.000010 0.288890 0.000010 0.000010 0.000010 0.000010 0.000010 0.000010 0.000289 0.000010 0.000010 0.018871 0.018036 0.000010 0.000010 0.000010 0.000010 0.000010 0.000010 0.000010 0.608254 0.000010 0.001748 0.000010 0.015863 0.000010 0.000010 0.000010 0.004096 0.000245
0.000010 0.021232 0.000010 0.000010 0.000010 0.000010 0.000010 0.000010 0.000010 0.000010 0.000010 0.002042 0.000010 0.000010 0.002764 0.000010 0.000010 0.000010 0.002410 0.000010 0.000010 0.000010 0.000010 0.959297 0.000010 0.000010 0.000010 0.011984 0.000010 0.000010 0.000010 0.000010 0.000010
0.000010 0.000010 0.000010 0.000010 0.000010 0.000010 0.000010 0.000010 0.000010 0.000010 0.001217 0.000010 0.000010 0.000010 0.004880 0.028136 0.000010 0.000010 0.000010 0.000010 0.000010 0.000010 0.000010 0.955761 0.000010 0.009725 0.000010 0.000010 0.000010 0.000010 0.000010 0.000010 0.000010
0.000010 0.000010 0.013256 0.000010 0.020682 0.000010 0.000010 0.000010 0.000010 0.000010 0.000010 0.000010 0.000010 0.000010 0.015828 0.020518 0.000010 0.000010 0.003275 0.000010 0.000010 0.000010 0.000010 0.860856 0.000010 0.053318 0.000010 0.008848 0.000010 0.000010 0.000010 0.003179 0.000010
0.000010 0.019239 0.000010 0.000010 0.000010 0.000010 0.000010 0.000010 0.000010 0.000010 0.004342 0.000010 0.000010 0.000010 0.014442 0.017845 0.000010 0.007358 0.000010 0.000010 0.000010 0.000010 0.000010 0.837292 0.000010 0.077515 0.000010 0.003172 0.000010 0.000010 0.000010 0.018555 0.000010
0.000010 0.000010 0.000010 0.000010 0.103222 0.000010 0.000010 0.000010 0.000010 0.000010 0.000010 0.000010 0.000010 0.000010 0.000010 0.016362 0.000010 0.000010 0.000010 0.000010 0.000010 0.000010 0.000010 0.877427 0.000010 0.000010 0.000010 0.000010 0.000010 0.000010 0.000010 0.002699 0.000010
0.038693 0.000010 0.000010 0.000010 0.097348 0.000010 0.000010 0.000010 0.000010 0.000010 0.000010 0.000010 0.000010 0.000010 0.000860 0.017728 0.000010 0.000010 0.000010 0.000010 0.000076 0.000010 0.000010 0.845025 0.000010 0.000010 0.000010 0.000010 0.000010 0.000010 0.000010 0.000010 0.000010
0.000010 0.000010 0.014050 0.020086 0.000010 0.000010 0.000010 0.000010 0.048989 0.009663 0.000010 0.005319 0.188302 0.000010 0.000010 0.000010 0.000010 0.005479 0.000010 0.000010 0.000010 0.000010 0.025179 0.000010 0.010087 0.000010 0.666930 0.000010 0.000010 0.000010 0.000010 0.000010 0.005696
0.000010 0.006124 0.013552 0.000010 0.000010 0.000010 0.000010 0.000017 0.036393 0.000010 0.020159 0.000010 0.157494 0.000010 0.000010 0.000010 0.000968 0.000010 0.021115 0.000010 0.000010 0.000010 0.019281 0.000010 0.000010 0.012079 0.621245 0.038863 0.008881 0.006985 0.021851 0.000010 0.014824
0.021548 0.009312 0.015038 0.000010 0.005472 0.000010 0.005850 0.000010 0.000010 0.004462 0.010290 0.000010 0.151787 0.001259 0.036356 0.000010 0.000010 0.000010 0.000010 0.000010 0.000381 0.000010 0.028719 0.000097 0.004457 0.000010 0.617412 0.001406 0.000010 0.009311 0.049562 0.019888 0.007263
0.000010 0.000010 0.018276 0.014058 0.000010 0.000010 0.006512 0.000010 0.052465 0.000010 0.004080 0.000010 0.161713 0.000010 0.003068 0.000010 0.001026 0.027790 0.010949 0.000010 0.007675 0.000010 0.041053 0.011027 0.008965 0.015631 0.577953 0.028929 0.000010 0.000010 0.008681 0.000010 0.000010
0.000010 0.008699 0.016489 0.005821 0.000010 0.002342 0.005158 0.048295 0.000010 0.000010 0.016997 0.000756 0.149857 0.004663 0.021813 0.000010 0.001111 0.000010 0.000502 0.000010 0.000010 0.000010 0.057533 0.000010 0.003763 0.002016 0.604633 0.026607 0.000010 0.000010 0.015432 0.007383 0.000010
0.041274 0.004131 0.000010 0.029655 0.000010 0.000010 0.006689 0.009567 0.029552 0.016788 0.023521 0.000010 0.126525 0.006874 0.018704 0.000010 0.000010 0.043546 0.000010 0.000010 0.000010 0.000010 0.037214 0.001759 0.005024 0.010801 0.508001 0.027432 0.037080 0.001612 0.011704 0.002437 0.000010
0.000010 0.000010 0.007505 0.000010 0.000010 0.000010 0.003418 0.000010 0.031806 0.000010 0.000010 0.000010 0.203156 0.000010 0.000010 0.000010 0.000010 0.014058 0.000010 0.000010 0.016849 0.001532 0.036723 0.014358 0.013145 0.021215 0.622914 0.000010 0.000010 0.007076 0.000010 0.006055 0.000010
0.000010 0.013920 0.015389 0.000010 0.000010 0.000010 0.000010 0.000010 0.022932 0.001073 0.000010 0.003749 0.198509 0.000010 0.000010 0.000010 0.010496 0.017623 0.000010 0.000010 0.006256 0.000010 0.058726 0.000010 0.000010 0.000010 0.634214 0.015782 0.000010 0.000010 0.001131 0.000010 0.000010
0.005256 0.000010 0.000010 0.000010 0.000010 0.000010 0.000010 0.000010 0.000010 0.000010 0.000010 0.000010 0.000010 0.000010 0.000010 0.000010 0.000010 0.000010 0.006901 0.000010 0.000010 0.000010 0.000010 0.088544 0.000010 0.899009 0.000010 0.000010 0.000010 0.000010 0.000010 0.000010 0.000010
0.000010 0.000010 0.000010 0.000010 0.000010 0.000010 0.000010 0.000010 0.000010 0.000010 0.000010 0.000010 0.000010 0.000010 0.000010 0.000010 0.000010 0.000010 0.000010 0.000010 0.000010 0.000010 0.000010 0.000010 0.000010 0.999680 0.000010 0.000010 0.000010 0.000010 0.000010 0.000010 0.000010
0.000010 0.000010 0.000010 0.000010 0.000010 0.000010 0.000010 0.000010 0.000010 0.000010 0.000010 0.000010 0.000010 0.000010 0.004224 0.000010 0.000010 0.000010 0.000010 0.000010 0.000049 0.000010 0.000010 0.000010 0.000010 0.978418 0.000010 0.017020 0.000010 0.000010 0.000010 0.000010 0.000010
0.000010 0.000010 0.000010 0.000010 0.000010 0.000010 0.000010 0.000010 0.000010 0.000010 0.000010 0.002028 0.000010 0.000010 0.000010 0.000010 0.000010 0.000010 0.000010 0.000010 0.007802 0.000010 0.000010 0.015174 0.000010 0.974706 0.000010 0.000010 0.000010 0.000010 0.000010 0.000010 0.000010
0.000010 0.000010 0.000010 0.000010 0.000010 0.000010 0.000010 0.000010 0.000010 0.000010 0.000010 0.006002 0.000010 0.000010 0.000010 0.000010 0.000010 0.000010 0.000010 0.000010 0.000010 0.000010 0.000010 0.004924 0.000010 0.958959 0.020035 0.000010 0.000010 0.005926 0.000010 0.003884 0.000010
0.000010 0.004495 0.000010 0.011582 0.000010 0.000010 0.000010 0.000010 0.000010 0.000010 0.000010 0.000010 0.000010 0.018950 0.008328 0.009995 0.000010 0.000010 0.016687 0.000010 0.000010 0.000010 0.000010 0.000010 0.000010 0.927103 0.000109 0.002510 0.000010 0.000010 0.000010 0.000010 0.000010
0.000010 0.010082 0.000010 0.000010 0.000010 0.000010 0.000010 0.000010 0.000010 0.000010 0.000010 0.000010 0.000010 0.000010 0.000010 0.010229 0.000010 0.000010 0.005143 0.000010 0.000010 0.000010 0.000010 0.000010 0.000010 0.973249 0.001017 0.000010 0.000010 0.000010 0.000010 0.000010 0.000010
0.015803 0.000010 0.000010 0.000010 0.000010 0.000010 0.000010 0.000010 0.000010 0.000010 0.000010 0.000010 0.000010 0.000010 0.000010 0.000010 0.000010 0.000010 0.000010 0.000010 0.000010 0.000010 0.000010 0.060118 0.000010 0.921263 0.000010 0.000010 0.000010 0.002526 0.000010 0.000010 0.000010
0.000010 0.000010 0.000010 0.000010 0.000010 0.000010 0.000010 0.000010 0.000010 0.000010 0.000010 0.000010 0.000010 0.000010 0.000010 0.005940 0.000010 0.000010 0.000010 0.000010 0.000010 0.000010 0.000010 0.027759 0.000010 0.966001 0.000010 0.000010 0.000010 0.000010 0.000010 0.000010 0.000010
0.000010 0.000010 0.000010 0.000010 0.000010 0.000010 0.000010 0.000010 0.000010 0.000010 0.000010 0.000010 0.000010 0.000010 0.000010 0.000010 0.000010 0.000010 0.003434 0.000010 0.000010 0.000010 0.000010 0.000010 0.000010 0.996256 0.000010 0.000010 0.000010 0.000010 0.000010 0.000010 0.000010
0.000010 0.000010 0.000010 0.000010 0.000010 0.000010 0.000010 0.000010 0.000010 0.000010 0.000010 0.000010 0.000010 0.000010 0.000010 0.000010 0.000010 0.000010 0.000010 0.000010 0.000010 0.000010 0.000010 0.000010 0.000010 0.999680 0.000010 0.000010 0.000010 0.000010 0.000010 0.000010 0.000010
0.000010 0.000010 0.000010 0.000010 0.000010 0.000010 0.000010 0.000010 0.000010 0.000010 0.000010 0.000011 0.000010 0.000010 0.000010 0.000010 0.000011 0.000010 0.000010 0.000010 0.000010 0.000010 0.000010 0.000010 0.000010 0.999677 0.000010 0.000010 0.000010 0.000010 0.000010 0.000010 0.000010
0.000010 0.000010 0.000010 0.000010 0.000010 0.000010 0.000010 0.000010 0.000010 0.000010 0.000010 0.000611 0.000010 0.024496 0.002572 0.000010 0.000010 0.000010 0.013064 0.000010 0.000010 0.000010 0.000010 0.025438 0.000010 0.922045 0.000010 0.011513 0.000010 0.000010 0.000010 0.000010 0.000010
0.021663 0.000010 0.000010 0.000010 0.000010 0.000010 0.000010 0.000010 0.000010 0.000010 0.000010 0.000010 0.000010 0.000010 0.000010 0.000010 0.000010 0.000010 0.000010 0.000010 0.000010 0.000010 0.000010 0.045005 0.000010 0.932982 0.000010 0.000010 0.000010 0.000060 0.000010 0.000010 0.000010
0.000011 0.000010 0.000010 0.000010 0.000010 0.000010 0.000010 0.000010 0.000010 0.000010 0.000010 0.000010 0.000010 0.000010 0.000010 0.000010 0.000010 0.000010 0.000010 0.000010 0.000010 0.000010 0.000010 0.000010 0.000010 0.999679 0.000010 0.000010 0.000010 0.000010 0.000010 0.000010 0.000010
0.007365 0.000010 0.000010 0.000010 0.000010 0.000010 0.000010 0.000010 0.000010 0.000010 0.000010 0.000010 0.000010 0.007755 0.000010 0.000010 0.000010 0.000010 0.000010 0.000010 0.000010 0.000010 0.000010 0.000010 0.000010 0.984580 0.000010 0.000010 0.000010 0.000010 0.000010 0.000010 0.000010
0.000010 0.000010 0.000010 0.000010 0.000010 0.000010 0.000010 0.000010 0.000010 0.000010 0.000010 0.000010 0.000010 0.000010 0.000010 0.000010 0.000010 0.000010 0.000010 0.000010 0.000010 0.000010 0.000010 0.000010 0.000010 0.999680 0.000010 0.000010 0.000010 0.000010 0.000010 0.000010 0.000010
0.000010 0.000010 0.000010 0.000010 0.000010 0.000010 0.000010 0.000010 0.000010 0.000010 0.000010 0.000010 0.000010 0.000010 0.000010 0.000010 0.000010 0.000010 0.000010 0.000010 0.000010 0.000010 0.000010 0.000010 0.000010 0.999680 0.000010 0.000010 0.000010 0.000010 0.000010 0.000010 0.000010
0.000010 0.000010 0.000010 0.000010 0.000010 0.000010 0.000010 0.000010 0.000010 0.000010 0.000010 0.000010 0.000010 0.000010 0.000010 0.000010 0.000010 0.000010 0.000010 0.000010 0.000010 0.000010 0.002815 0.000010 0.000010 0.993934 0.000010 0.000010 0.000010 0.002951 0.000010 0.000010 0.000010
0.041301 0.019860 0.001239 0.003227 0.054317 0.000010 0.000010 0.020650 0.000010 0.011704 0.007735 0.018742 0.017810 0.054325 0.014503 0.058149 0.000010 0.012594 0.027028 0.000010 0.000010 0.007107 0.000010 0.046143 0.002829 0.040280 0.487180 0.021191 0.000010 0.008947 0.023038 0.000010 0.000010
0.000010 0.000010 0.000010 0.000010 0.000010 0.000010 0.000010 0.000010 0.000010 0.000010 0.000010 0.000010 0.000010 0.034166 0.000010 0.102391 0.000010 0.000010 0.001209 0.000010 0.000012 0.000010 0.000010 0.000010 0.000010 0.055027 0.806923 0.000010 0.000010 0.000010 0.000010 0.000010 0.000010
0.095863 0.000241 0.000010 0.000010 0.000010 0.000010 0.000010 0.000010 0.000010 0.000010 0.000010 0.000010 0.000010 0.087186 0.000010 0.123409 0.000010 0.000010 0.011571 0.000010 0.000010 0.000010 0.000010 0.055742 0.000010 0.036937 0.588802 0.000010 0.000010 0.000010 0.000010 0.000010 0.000010
0.079671 0.000010 0.000010 0.000010 0.000012 0.000010 0.000010 0.000010 0.000010 0.000010 0.000010 0.000010 0.000010 0.073825 0.000010 0.124865 0.000010 0.000010 0.010184 0.000010 0.000010 0.000010 0.000010 0.025775 0.000010 0.013963 0.671454 0.000010 0.000010 0.000010 0.000010 0.000010 0.000010
0.041548 0.000010 0.000010 0.000010 0.000010 0.000010 0.000010 0.000010 0.000010 0.000010 0.000010 0.002387 0.000010 0.082496 0.000010 0.127505 0.000010 0.002485 0.000010 0.000010 0.000010 0.000010 0.000010 0.024009 0.000010 0.053156 0.652980 0.013195 0.000010 0.000010 0.000010 0.000010 0.000010
0.000010 0.013021 0.000010 0.000010 0.000010 0.000010 0.000171 0.000010 0.000010 0.000010 0.000010 0.000010 0.000010 0.051476 0.031029 0.115027 0.000010 0.015396 0.009089 0.000010 0.000010 0.000010 0.000010 0.034340 0.000010 0.049676 0.651673 0.026480 0.000010 0.000010 0.000010 0.002413 0.000010
0.000010 0.000010 0.000010 0.000010 0.000010 0.000010 0.000970 0.000010 0.000010 0.000010 0.000010 0.000010 0.000010 0.071210 0.015413 0.118799 0.000010 0.008927 0.006064 0.000010 0.000010 0.000010 0.007850 0.021367 0.000010 0.055802 0.675097 0.018281 0.000010 0.000010 0.000010 0.000010 0.000010
0.000010 0.000010 0.000010 0.000010 0.000010 0.000010 0.000010 0.000010 0.000010 0.000010 0.000010 0.000010 0.000010 0.028368 0.000010 0.095279 0.000010 0.000010 0.000010 0.000010 0.000010 0.000010 0.000010 0.000010 0.000010 0.066062 0.810001 0.000010 0.000010 0.000010 0.000010 0.000010 0.000010
0.009782 0.000010 0.000010 0.000010 0.000010 0.000010 0.000010 0.000010 0.000010 0.000010 0.000010 0.000010 0.000010 0.080720 0.008800 0.109897 0.000010 0.010823 0.012125 0.000010 0.000010 0.000010 0.030022 0.012656 0.000010 0.075930 0.624550 0.024477 0.000010 0.000010 0.000010 0.000010 0.000010
0.007749 0.000010 0.003651 0.000010 0.005942 0.000010 0.000010 0.000010 0.000010 0.000010 0.010820 0.014634 0.000010 0.003651 0.039251 0.004053 0.000010 0.014229 0.001119 0.000010 0.000010 0.000010 0.002190 0.024621 0.000010 0.029476 0.056727 0.077641 0.000010 0.011522 0.000010 0.692561 0.000010
0.000010 0.000010 0.000010 0.000010 0.000010 0.000010 0.000010 0.000010 0.000010 0.000010 0.000010 0.000010 0.000010 0.000010 0.000010 0.000010 0.000010 0.000010 0.008090 0.000010 0.000010 0.000010 0.000010 0.004368 0.000010 0.000010 0.000010 0.000010 0.000010 0.000010 0.000010 0.987242 0.000010
0.000010 0.016419 0.000010 0.000010 0.016785 0.000010 0.000010 0.000010 0.000010 0.000010 0.017963 0.017616 0.000010 0.019796 0.024053 0.017265 0.000010 0.000010 0.000010 0.000010 0.000010 0.000010 0.001036 0.024458 0.000010 0.000637 0.004336 0.069815 0.000010 0.011722 0.000010 0.757910 0.000010
0.000010 0.000010 0.000010 0.000010 0.000010 0.000010 0.000010 0.000010 0.000010 0.000010 0.000010 0.000010 0.000010 0.000010 0.000010 0.000010 0.000010 0.000010 0.000010 0.000010 0.000010 0.000010 0.000010 0.000010 0.000010 0.000010 0.000010 0.000010 0.000010 0.000010 0.000010 0.999680 0.000010
0.000010 0.002941 0.001034 0.000010 0.019255 0.000010 0.000010 0.000010 0.000010 0.000010 0.000010 0.000010 0.005774 0.000010 0.011166 0.000010 0.000010 0.000010 0.000010 0.000010 0.000010 0.000010 0.000010 0.000010 0.000010 0.000010 0.000010 0.018031 0.000010 0.000010 0.000010 0.941540 0.000010
0.000010 0.000010 0.000010 0.000010 0.000010 0.000010 0.000010 0.000010 0.000010 0.000010 0.000010 0.000010 0.000010 0.000010 0.000010 0.000010 0.000010 0.000010 0.000010 0.000010 0.000010 0.000010 0.000010 0.000010 0.000010 0.000010 0.000010 0.000010 0.000010 0.000010 0.000010 0.999680 0.000010
0.000010 0.009892 0.000010 0.000010 0.000010 0.000010 0.000010 0.000010 0.000010 0.000010 0.000010 0.003187 0.006348 0.008344 0.042743 0.014019 0.000010 0.000010 0.018375 0.000010 0.000010 0.000010 0.000010 0.029163 0.000010 0.002585 0.035107 0.075745 0.000010 0.036933 0.000010 0.717358 0.000010
0.000010 0.000010 0.000010 0.000010 0.000010 0.000010 0.000010 0.000010 0.000010 0.000010 0.000010 0.000010 0.000010 0.000010 0.000010 0.000010 0.000010 0.000010 0.000010 0.000010 0.000010 0.000010 0.000010 0.000010 0.000010 0.000010 0.000010 0.000010 0.000010 0.000010 0.000010 0.999680 0.000010
0.000010 0.000010 0.000010 0.000010 0.000010 0.000010 0.000010 0.000010 0.000010 0.000010 0.000010 0.000010 0.000010 0.000010 0.000010 0.000010 0.000010 0.000010 0.000010 0.000010 0.000010 0.000010 0.000010 0.000010 0.000010 0.000010 0.000010 0.000010 0.000010 0.000010 0.000010 0.999680 0.000010
0.000010 0.000010 0.000010 0.000010 0.000010 0.000010 0.000010 0.000010 0.000010 0.000010 0.000010 0.000010 0.000010 0.000010 0.000010 0.000010 0.000010 0.000010 0.000010 0.000010 0.000010 0.000010 0.000010 0.000010 0.000010 0.000010 0.000010 0.000010 0.000010 0.000010 0.000010 0.999680 0.000010
0.000010 0.000010 0.000010 0.000010 0.000010 0.000010 0.000010 0.000010 0.000010 0.000010 0.009281 0.000010 0.000010 0.000010 0.000010 0.000010 0.000010 0.000010 0.000010 0.000010 0.000010 0.000010 0.000010 0.016213 0.000010 0.000010 0.000010 0.000010 0.000010 0.000010 0.000010 0.974206 0.000010
0.000010 0.000010 0.000010 0.000010 0.000010 0.000010 0.000010 0.000010 0.000010 0.000010 0.000010 0.000010 0.000010 0.000010 0.000010 0.004039 0.000010 0.000010 0.000010 0.000010 0.000010 0.000010 0.000010 0.000010 0.000010 0.000010 0.000010 0.000010 0.000010 0.000010 0.000010 0.995651 0.000010
0.000010 0.000010 0.000010 0.000010 0.000010 0.000010 0.000010 0.000010 0.000010 0.000010 0.000010 0.000010 0.000010 0.000010 0.000010 0.000010 0.000010 0.000010 0.000010 0.000010 0.000010 0.000010 0.000010 0.000010 0.000010 0.000010 0.000010 0.000010 0.000010 0.000010 0.000010 0.999680 0.000010
0.000010 0.000010 0.000010 0.000010 0.000010 0.000010 0.000010 0.000010 0.000010 0.000010 0.000010 0.000010 0.000010 0.000010 0.000010 0.000010 0.000010 0.000010 0.000010 0.000010 0.000010 0.000010 0.000010 0.000010 0.000010 0.000010 0.000010 0.000010 0.000010 0.000010 0.000010 0.999680 0.000010
0.008738 0.031828 0.010230 0.007000 0.014918 0.000010 0.000010 0.000010 0.000010 0.000010 0.000010 0.005769 0.000015 0.032200 0.047754 0.017835 0.000010 0.001194 0.059818 0.000010 0.000010 0.000010 0.025051 0.067337 0.000408 0.025478 0.067168 0.127737 0.000010 0.017352 0.000010 0.432039 0.000010
0.000010 0.014555 0.002264 0.000010 0.024793 0.000010 0.000010 0.000010 0.000010 0.000010 0.023289 0.009503 0.004518 0.015725 0.046415 0.013805 0.000010 0.000010 0.033705 0.000010 0.001203 0.000010 0.013624 0.037098 0.000010 0.009823 0.035783 0.087494 0.000010 0.009380 0.000010 0.616873 0.000010
0.000010 0.000010 0.000575 0.000010 0.000010 0.000010 0.000010 0.000010 0.000010 0.000010 0.002238 0.000010 0.000010 0.000010 0.010594 0.000010 0.000010 0.000010 0.000010 0.000010 0.000010 0.000010 0.000010 0.003057 0.000010 0.000010 0.000010 0.001386 0.000010 0.000010 0.000010 0.981880 0.000010
0.000010 0.000010 0.000010 0.000010 0.000010 0.000010 0.000010 0.000010 0.000010 0.000010 0.000010 0.000010 0.000010 0.000010 0.000010 0.000010 0.000010 0.000010 0.000010 0.000010 0.000010 0.000010 0.000010 0.000010 0.000010 0.000010 0.000010 0.000010 0.000010 0.000010 0.000010 0.999680 0.000010
0.000010 0.000010 0.000010 0.000010 0.000010 0.000010 0.000010 0.000010 0.000010 0.000010 0.000010 0.000010 0.000010 0.000010 0.000010 0.000010 0.000010 0.000010 0.000010 0.000010 0.000010 0.000010 0.000010 0.000010 0.000010 0.000010 0.000010 0.000010 0.000010 0.000010 0.000010 0.999680 0.000010
0.000010 0.000010 0.004193 0.000010 0.000010 0.000010 0.000010 0.000010 0.000010 0.000010 0.000010 0.000010 0.000010 0.000010 0.000010 0.000010 0.000010 0.000010 0.000010 0.000010 0.000010 0.000010 0.000010 0.000010 0.000010 0.000010 0.000010 0.000010 0.000010 0.000010 0.000010 0.995497 0.000010
0.000010 0.000010 0.000010 0.000010 0.000010 0.000010 0.000010 0.000010 0.000010 0.000010 0.000010 0.000010 0.000010 0.000010 0.000010 0.000010 0.000010 0.000010 0.000010 0.000010 0.000010 0.000010 0.000010 0.000010 0.000010 0.000010 0.000010 0.999680 0.000010 0.000010 0.000010 0.000010 0.000010
0.000010 0.000010 0.000010 0.000010 0.000010 0.000010 0.000010 0.000010 0.000010 0.000010 0.000010 0.000010 0.000010 0.000010 0.000010 0.000010 0.000010 0.000010 0.000010 0.000010 0.000010 0.000010 0.000010 0.000010 0.000010 0.000010 0.000010 0.999680 0.000010 0.000010 0.000010 0.000010 0.000010
0.000010 0.002727 0.000010 0.000010 0.010838 0.000010 0.000010 0.000010 0.000010 0.000010 0.000010 0.000010 0.000010 0.000010 0.000010 0.006481 0.000010 0.000010 0.000010 0.000010 0.000010 0.000010 0.000010 0.000010 0.000010 0.000010 0.000010 0.976634 0.000010 0.003040 0.000010 0.000010 0.000010
0.000010 0.002628 0.000010 0.000010 0.000010 0.000010 0.000010 0.000010 0.000010 0.000010 0.007469 0.000010 0.004570 0.000010 0.000010 0.003420 0.000010 0.000010 0.018892 0.000010 0.000010 0.000010 0.006911 0.014669 0.000010 0.000010 0.000010 0.941190 0.000010 0.000010 0.000010 0.000010 0.000010
0.000010 0.000010 0.000010 0.000010 0.000010 0.000010 0.000010 0.000010 0.000010 0.000010 0.000010 0.000010 0.000010 0.000010 0.000010 0.000167 0.000010 0.000010 0.000010 0.000010 0.000010 0.000010 0.000010 0.000010 0.000010 0.000010 0.000010 0.999523 0.000010 0.000010 0.000010 0.000010 0.000010
0.000010 0.000010 0.000010 0.000010 0.000010 0.000010 0.000010 0.000010 0.000010 0.000010 0.000010 0.000010 0.000010 0.000010 0.000010 0.005307 0.000010 0.000010 0.000010 0.000010 0.000010 0.000010 0.000010 0.000010 0.000010 0.000010 0.000010 0.994383 0.000010 0.000010 0.000010 0.000010 0.000010
0.000010 0.000010 0.000010 0.000010 0.000010 0.000010 0.000010 0.000010 0.000010 0.000010 0.000010 0.000010 0.000010 0.000010 0.000010 0.000010 0.000010 0.000010 0.000010 0.000010 0.000010 0.000010 0.000010 0.000010 0.000010 0.000010 0.000010 0.999680 0.000010 0.000010 0.000010 0.000010 0.000010
0.000010 0.000010 0.000010 0.000010 0.000010 0.000010 0.000010 0.000010 0.000010 0.000010 0.000010 0.000010 0.000010 0.000010 0.000010 0.000010 0.000010 0.000010 0.000010 0.000010 0.000010 0.000010 0.000010 0.000010 0.000010 0.000010 0.000010 0.999680 0.000010 0.000010 0.000010 0.000010 0.000010
0.000010 0.000010 0.000010 0.000010 0.000010 0.000010 0.000010 0.000010 0.000010 0.000010 0.000010 0.000010 0.000010 0.000010 0.000010 0.000010 0.000010 0.000010 0.000010 0.000010 0.000010 0.000010 0.000010 0.000010 0.000010 0.000010 0.000010 0.999680 0.000010 0.000010 0.000010 0.000010 0.000010
0.000010 0.000010 0.000010 0.000010 0.000010 0.000010 0.000010 0.000010 0.000010 0.000010 0.000010 0.000010 0.000010 0.000010 0.000010 0.000010 0.000010 0.000010 0.000010 0.000010 0.000010 0.000010 0.000010 0.000010 0.000010 0.000010 0.000010 0.999680 0.000010 0.000010 0.000010 0.000010 0.000010
0.000010 0.000010 0.000010 0.000010 0.000010 0.000010 0.000010 0.000010 0.000010 0.000010 0.000010 0.000010 0.000010 0.000010 0.000010 0.000010 0.000010 0.000010 0.000010 0.000010 0.000010 0.000010 0.000010 0.000010 0.000010 0.000010 0.000010 0.999680 0.000010 0.000010 0.000010 0.000010 0.000010
0.000010 0.000010 0.000010 0.000010 0.000010 0.000010 0.000010 0.000010 0.000010 0.000010 0.000010 0.000010 0.000010 0.000010 0.000010 0.000010 0.000010 0.000010 0.000010 0.000010 0.000010 0.000010 0.000010 0.000010 0.000010 0.000010 0.000010 0.999680 0.000010 0.000010 0.000010 0.000010 0.000010
0.000010 0.000010 0.000010 0.000010 0.000010 0.000010 0.000010 0.000010 0.000010 0.000010 0.000010 0.000010 0.000010 0.000010 0.000010 0.000010 0.000010 0.000010 0.000010 0.000010 0.000010 0.000010 0.000010 0.033032 0.000010 0.000010 0.000010 0.966658 0.000010 0.000010 0.000010 0.000010 0.000010
0.000010 0.000010 0.000010 0.000010 0.000010 0.000010 0.000010 0.000010 0.000010 0.000010 0.000010 0.000010 0.000010 0.000010 0.000010 0.000010 0.000010 0.000010 0.000010 0.000010 0.000010 0.000010 0.000010 0.000010 0.000010 0.000010 0.000010 0.999680 0.000010 0.000010 0.000010 0.000010 0.000010
0.000010 0.000010 0.000010 0.000010 0.000010 0.000010 0.000010 0.000010 0.000010 0.000010 0.000010 0.000010 0.000010 0.000010 0.005209 0.020567 0.000010 0.000010 0.000010 0.000010 0.000010 0.000010 0.000010 0.000010 0.000010 0.000010 0.000010 0.973924 0.000010 0.000010 0.000010 0.000010 0.000010
0.022940 0.026360 0.000338 0.063649 0.027920 0.000010 0.000010 0.000010 0.000010 0.000010 0.000010 0.056973 0.014466 0.015353 0.049338 0.058217 0.000010 0.021004 0.034244 0.000010 0.032436 0.000010 0.070301 0.014094 0.000010 0.038835 0.108074 0.210248 0.000010 0.013377 0.000010 0.121700 0.000010
0.000010 0.000010 0.000010 0.000010 0.000010 0.000010 0.000010 0.000010 0.000010 0.000010 0.000010 0.000010 0.000010 0.000010 0.000010 0.000010 0.000010 0.000010 0.000010 0.000010 0.000010 0.000010 0.000010 0.000010 0.000010 0.000010 0.000010 0.999680 0.000010 0.000010 0.000010 0.000010 0.000010
0.000010 0.000010 0.000010 0.000010 0.000010 0.000010 0.000010 0.000010 0.000010 0.000010 0.000010 0.000010 0.000010 0.000010 0.000010 0.000010 0.000010 0.000010 0.000010 0.000010 0.000010 0.000010 0.000010 0.000010 0.000010 0.000010 0.000010 0.999680 0.000010 0.000010 0.000010 0.000010 0.000010
0.000010 0.022932 0.000010 0.001073 0.000010 0.000010 0.000010 0.000010 0.000010 0.000010 0.000010 0.001140 0.000010 0.444420 0.013719 0.003498 0.000010 0.000010 0.011059 0.000010 0.000010 0.000010 0.000010 0.000010 0.000010 0.000010 0.000010 0.022364 0.000010 0.005639 0.000010 0.473927 0.000010
0.000010 0.000010 0.000010 0.000010 0.000010 0.000010 0.000010 0.000010 0.000010 0.000010 0.000010 0.000010 0.000010 0.999674 0.000010 0.000010 0.000010 0.000010 0.000010 0.000010 0.000010 0.000010 0.000016 0.000010 0.000010 0.000010 0.000010 0.000010 0.000010 0.000010 0.000010 0.000010 0.000010
0.000010 0.000010 0.000010 0.000010 0.000010 0.000010 0.000010 0.000010 0.000010 0.000010 0.000010 0.000010 0.000010 0.999680 0.000010 0.000010 0.000010 0.000010 0.000010 0.000010 0.000010 0.000010 0.000010 0.000010 0.000010 0.000010 0.000010 0.000010 0.000010 0.000010 0.000010 0.000010 0.000010
0.000010 0.000010 0.000010 0.000010 0.000010 0.000010 0.000010 0.000010 0.000010 0.000012 0.000010 0.000010 0.000010 0.999678 0.000010 0.000010 0.000010 0.000010 0.000010 0.000010 0.000010 0.000010 0.000010 0.000010 0.000010 0.000010 0.000010 0.000010 0.000010 0.000010 0.000010 0.000010 0.000010
0.000010 0.000010 0.000010 0.000010 0.000010 0.000010 0.000010 0.000010 0.000010 0.000010 0.000010 0.000010 0.000011 0.999679 0.000010 0.000010 0.000010 0.000010 0.000010 0.000010 0.000010 0.000010 0.000010 0.000010 0.000010 0.000010 0.000010 0.000010 0.000010 0.000010 0.000010 0.000010 0.000010
0.000010 0.000010 0.000010 0.000010 0.000010 0.000010 0.000010 0.000010 0.000010 0.000010 0.000010 0.000010 0.000010 0.999680 0.000010 0.000010 0.000010 0.000010 0.000010 0.000010 0.000010 0.000010 0.000010 0.000010 0.000010 0.000010 0.000010 0.000010 0.000010 0.000010 0.000010 0.000010 0.000010
0.000010 0.015874 0.000010 0.000010 0.040701 0.000010 0.000010 0.000010 0.000010 0.000010 0.000010 0.000010 0.000010 0.830581 0.011129 0.000010 0.000010 0.004288 0.055816 0.000010 0.000010 0.000010 0.000010 0.000010 0.000010 0.000010 0.031049 0.000010 0.000010 0.010312 0.000010 0.000010 0.000010
0.000010 0.006360 0.000010 0.000010 0.038952 0.000010 0.000010 0.000010 0.000010 0.000010 0.019575 0.004025 0.000010 0.806875 0.012077 0.016194 0.000010 0.000010 0.066430 0.000010 0.000010 0.000010 0.003572 0.000010 0.000010 0.000010 0.016089 0.000010 0.000010 0.009631 0.000010 0.000010 0.000010
0.000010 0.000010 0.000010 0.000010 0.000010 0.000010 0.000010 0.000010 0.000010 0.000010 0.000010 0.000010 0.000010 0.999678 0.000010 0.000010 0.000012 0.000010 0.000010 0.000010 0.000010 0.000010 0.000010 0.000010 0.000010 0.000010 0.000010 0.000010 0.000010 0.000010 0.000010 0.000010 0.000010
0.000010 0.030315 0.000010 0.001559 0.000010 0.000010 0.000010 0.000010 0.000010 0.000010 0.000010 0.000010 0.000010 0.941071 0.000010 0.000010 0.000010 0.000010 0.006416 0.000010 0.000010 0.000010 0.000010 0.000010 0.000010 0.000010 0.020359 0.000010 0.000010 0.000010 0.000010 0.000010 0.000010
0.000010 0.000010 0.000010 0.000010 0.000010 0.000010 0.000010 0.000010 0.000010 0.000010 0.000010 0.000010 0.000010 0.999680 0.000010 0.000010 0.000010 0.000010 0.000010 0.000010 0.000010 0.000010 0.000010 0.000010 0.000010 0.000010 0.000010 0.000010 0.000010 0.000010 0.000010 0.000010 0.000010
0.000010 0.000010 0.000010 0.000010 0.000010 0.000010 0.000010 0.000010 0.000010 0.000010 0.000010 0.000010 0.000010 0.999680 0.000010 0.000010 0.000010 0.000010 0.000010 0.000010 0.000010 0.000010 0.000010 0.000010 0.000010 0.000010 0.000010 0.000010 0.000010 0.000010 0.000010 0.000010 0.000010
0.000010 0.000010 0.000010 0.000010 0.000010 0.000010 0.000010 0.000010 0.000010 0.000010 0.000010 0.000010 0.000010 0.987819 0.001089 0.000010 0.000010 0.000010 0.010792 0.000010 0.000010 0.000010 0.000010 0.000010 0.000010 0.000010 0.000010 0.000010 0.000010 0.000010 0.000010 0.000010 0.000010
0.000010 0.005882 0.008914 0.000010 0.000010 0.000010 0.000010 0.000010 0.000010 0.000010 0.000010 0.000010 0.000010 0.945327 0.000010 0.000010 0.000010 0.000010 0.005164 0.000010 0.000010 0.000010 0.000010 0.000010 0.000010 0.000010 0.034434 0.000010 0.000010 0.000010 0.000010 0.000010 0.000010
0.000010 0.000010 0.000010 0.000010 0.000010 0.000010 0.000010 0.000010 0.000010 0.000010 0.000010 0.000010 0.000010 0.999680 0.000010 0.000010 0.000010 0.000010 0.000010 0.000010 0.000010 0.000010 0.000010 0.000010 0.000010 0.000010 0.000010 0.000010 0.000010 0.000010 0.000010 0.000010 0.000010
0.000010 0.000010 0.000010 0.000010 0.000010 0.000010 0.000010 0.000010 0.000010 0.000010 0.000010 0.000010 0.000010 0.999680 0.000010 0.000010 0.000010 0.000010 0.000010 0.000010 0.000010 0.000010 0.000010 0.000010 0.000010 0.000010 0.000010 0.000010 0.000010 0.000010 0.000010 0.000010 0.000010
0.000010 0.000010 0.000010 0.000010 0.000010 0.000010 0.000010 0.000010 0.000010 0.000010 0.000010 0.000010 0.000010 0.999680 0.000010 0.000010 0.000010 0.000010 0.000010 0.000010 0.000010 0.000010 0.000010 0.000010 0.000010 0.000010 0.000010 0.000010 0.000010 0.000010 0.000010 0.000010 0.000010
0.000010 0.025104 0.000010 0.017569 0.050853 0.000010 0.000010 0.000010 0.000010 0.000010 0.009205 0.000010 0.000010 0.744349 0.012570 0.002851 0.000010 0.000010 0.087904 0.000010 0.000010 0.000010 0.000010 0.000010 0.000010 0.000010 0.048847 0.000010 0.000010 0.000518 0.000010 0.000010 0.000010
0.000010 0.000010 0.000010 0.000010 0.000010 0.000010 0.000010 0.000010 0.000010 0.000010 0.000010 0.000010 0.000010 0.999680 0.000010 0.000010 0.000010 0.000010 0.000010 0.000010 0.000010 0.000010 0.000010 0.000010 0.000010 0.000010 0.000010 0.000010 0.000010 0.000010 0.000010 0.000010 0.000010
0.000010 0.036903 0.000426 0.010050 0.041827 0.000010 0.000010 0.000010 0.000010 0.000010 0.000010 0.000010 0.004454 0.747735 0.018588 0.022376 0.000010 0.005491 0.066808 0.000010 0.000010 0.000010 0.000010 0.000010 0.000010 0.000010 0.045122 0.000010 0.000010 0.000010 0.000010 0.000010 0.000010
0.000010 0.999680 0.000010 0.000010 0.000010 0.000010 0.000010 0.000010 0.000010 0.000010 0.000010 0.000010 0.000010 0.000010 0.000010 0.000010 0.000010 0.000010 0.000010 0.000010 0.000010 0.000010 0.000010 0.000010 0.000010 0.000010 0.000010 0.000010 0.000010 0.000010 0.000010 0.000010 0.000010
0.000010 0.999676 0.000010 0.000010 0.000010 0.000010 0.000010 0.000010 0.000010 0.000010 0.000011 0.000011 0.000010 0.000010 0.000012 0.000010 0.000010 0.000010 0.000010 0.000010 0.000010 0.000010 0.000010 0.000010 0.000010 0.000010 0.000010 0.000010 0.000010 0.000010 0.000010 0.000010 0.000010
0.000010 0.999680 0.000010 0.000010 0.000010 0.000010 0.000010 0.000010 0.000010 0.000010 0.000010 0.000010 0.000010 0.000010 0.000010 0.000010 0.000010 0.000010 0.000010 0.000010 0.000010 0.000010 0.000010 0.000010 0.000010 0.000010 0.000010 0.000010 0.000010 0.000010 0.000010 0.000010 0.000010
0.000010 0.999680 0.000010 0.000010 0.000010 0.000010 0.000010 0.000010 0.000010 0.000010 0.000010 0.000010 0.000010 0.000010 0.000010 0.000010 0.000010 0.000010 0.000010 0.000010 0.000010 0.000010 0.000010 0.000010 0.000010 0.000010 0.000010 0.000010 0.000010 0.000010 0.000010 0.000010 0.000010
0.000010 0.999676 0.000010 0.000010 0.000010 0.000010 0.000012 0.000010 0.000010 0.000010 0.000012 0.000010 0.000010 0.000010 0.000010 0.000010 0.000010 0.000010 0.000010 0.000010 0.000010 0.000010 0.000010 0.000010 0.000010 0.000010 0.000010 0.000010 0.000010 0.000010 0.000010 0.000010 0.000010
0.000010 0.999680 0.000010 0.000010 0.000010 0.000010 0.000010 0.000010 0.000010 0.000010 0.000010 0.000010 0.000010 0.000010 0.000010 0.000010 0.000010 0.000010 0.000010 0.000010 0.000010 0.000010 0.000010 0.000010 0.000010 0.000010 0.000010 0.000010 0.000010 0.000010 0.000010 0.000010 0.000010
0.000010 0.778708 0.000010 0.021991 0.000010 0.000010 0.000010 0.000010 0.000010 0.000010 0.004951 0.006369 0.000010 0.010739 0.008457 0.013595 0.000010 0.000010 0.000010 0.000010 0.000010 0.000010 0.120050 0.000909 0.010049 0.000010 0.000010 0.010373 0.000010 0.013600 0.000010 0.000010 0.000010
0.000010 0.923263 0.015282 0.000010 0.003604 0.000010 0.000010 0.000010 0.000010 0.000010 0.000010 0.000010 0.000010 0.000010 0.000010 0.000010 0.000010 0.000010 0.000010 0.000010 0.000010 0.000010 0.032553 0.000010 0.000010 0.000010 0.000010 0.000010 0.000010 0.025018 0.000010 0.000010 0.000010
0.000010 0.995423 0.000010 0.000010 0.000010 0.000010 0.000010 0.000010 0.000010 0.000010 0.000010 0.000010 0.000010 0.001115 0.000010 0.000010 0.000010 0.000010 0.000010 0.000010 0.000010 0.000010 0.003162 0.000010 0.000010 0.000010 0.000010 0.000010 0.000010 0.000010 0.000010 0.000010 0.000010
0.000010 0.999674 0.000010 0.000010 0.000010 0.000010 0.000010 0.000010 0.000010 0.000010 0.000011 0.000010 0.000010 0.000010 0.000013 0.000010 0.000010 0.000010 0.000010 0.000010 0.000010 0.000010 0.000010 0.000010 0.000010 0.000010 0.000012 0.000010 0.000010 0.000010 0.000010 0.000010 0.000010
0.000010 0.824044 0.000010 0.008649 0.014802 0.000010 0.000010 0.000010 0.000010 0.000010 0.000010 0.006391 0.000010 0.000010 0.000010 0.017858 0.000010 0.013809 0.000010 0.000010 0.001446 0.000010 0.094527 0.018235 0.000010 0.000010 0.000010 0.000010 0.000010 0.000010 0.000010 0.000010 0.000010
0.000010 0.944402 0.000010 0.000010 0.000010 0.000010 0.000010 0.000010 0.000010 0.000010 0.000010 0.000010 0.000010 0.000010 0.000010 0.000010 0.000010 0.000010 0.000010 0.000010 0.000010 0.000010 0.055288 0.000010 0.000010 0.000010 0.000010 0.000010 0.000010 0.000010 0.000010 0.000010 0.000010
0.000010 0.875305 0.009466 0.000010 0.014125 0.000010 0.000010 0.000010 0.000010 0.000010 0.000010 0.004868 0.000010 0.004687 0.000010 0.000010 0.000010 0.000010 0.019859 0.000010 0.000010 0.000010 0.061953 0.000010 0.000010 0.000010 0.000010 0.000010 0.000010 0.009487 0.000010 0.000010 0.000010
0.000011 0.999672 0.000010 0.000012 0.000010 0.000010 0.000010 0.000010 0.000010 0.000010 0.000011 0.000010 0.000010 0.000010 0.000010 0.000013 0.000010 0.000010 0.000010 0.000010 0.000010 0.000010 0.000010 0.000010 0.000010 0.000010 0.000010 0.000010 0.000010 0.000010 0.000010 0.000010 0.000010
0.000010 0.999680 0.000010 0.000010 0.000010 0.000010 0.000010 0.000010 0.000010 0.000010 0.000010 0.000010 0.000010 0.000010 0.000010 0.000010 0.000010 0.000010 0.000010 0.000010 0.000010 0.000010 0.000010 0.000010 0.000010 0.000010 0.000010 0.000010 0.000010 0.000010 0.000010 0.000010 0.000010
0.000010 0.999211 0.000010 0.000010 0.000010 0.000010 0.000010 0.000010 0.000010 0.000010 0.000010 0.000010 0.000010 0.000010 0.000010 0.000010 0.000010 0.000010 0.000010 0.000010 0.000010 0.000010 0.000479 0.000010 0.000010 0.000010 0.000010 0.000010 0.000010 0.000010 0.000010 0.000010 0.000010
0.000010 0.999680 0.000010 0.000010 0.000010 0.000010 0.000010 0.000010 0.000010 0.000010 0.000010 0.000010 0.000010 0.000010 0.000010 0.000010 0.000010 0.000010 0.000010 0.000010 0.000010 0.000010 0.000010 0.000010 0.000010 0.000010 0.000010 0.000010 0.000010 0.000010 0.000010 0.000010 0.000010
0.000010 0.929697 0.000010 0.000010 0.036989 0.000010 0.000010 0.000010 0.000010 0.000010 0.000010 0.000010 0.000010 0.000010 0.000010 0.000010 0.000010 0.000010 0.000010 0.000010 0.000010 0.000010 0.010436 0.000010 0.000010 0.000010 0.000010 0.000010 0.000010 0.022588 0.000010 0.000010 0.000010
0.000010 0.971487 0.000010 0.000010 0.000010 0.000010 0.000010 0.000010 0.000010 0.000010 0.009886 0.000010 0.000010 0.000010 0.000010 0.000385 0.000010 0.000010 0.005188 0.000010 0.000010 0.000010 0.000010 0.000010 0.000010 0.000010 0.001313 0.000010 0.000010 0.011471 0.000010 0.000010 0.000010
0.000010 0.999680 0.000010 0.000010 0.000010 0.000010 0.000010 0.000010 0.000010 0.000010 0.000010 0.000010 0.000010 0.000010 0.000010 0.000010 0.000010 0.000010 0.000010 0.000010 0.000010 0.000010 0.000010 0.000010 0.000010 0.000010 0.000010 0.000010 0.000010 0.000010 0.000010 0.000010 0.000010
0.000010 0.000010 0.006757 0.000010 0.000010 0.000010 0.000010 0.000010 0.000010 0.000010 0.003015 0.000010 0.000010 0.031720 0.000010 0.002410 0.000010 0.000010 0.921376 0.000010 0.000010 0.000010 0.000010 0.000010 0.000010 0.000010 0.030737 0.000010 0.000010 0.003724 0.000010 0.000010 0.000010
0.000010 0.000010 0.000010 0.000010 0.000010 0.000010 0.000010 0.000010 0.000010 0.000010 0.000010 0.000130 0.000010 0.005305 0.000010 0.000010 0.000010 0.000010 0.994265 0.000010 0.000010 0.000010 0.000010 0.000010 0.000010 0.000010 0.000010 0.000010 0.000010 0.000010 0.000010 0.000010 0.000010
0.000010 0.000010 0.000010 0.000010 0.000010 0.000010 0.000010 0.000010 0.000010 0.000010 0.000010 0.000010 0.000010 0.000010 0.000010 0.000010 0.000010 0.000010 0.999680 0.000010 0.000010 0.000010 0.000010 0.000010 0.000010 0.000010 0.000010 0.000010 0.000010 0.000010 0.000010 0.000010 0.000010
0.000010 0.000010 0.000010 0.000010 0.000010 0.000010 0.000010 0.000010 0.000010 0.000010 0.000010 0.000010 0.000010 0.000010 0.000010 0.000010 0.000010 0.000010 0.999680 0.000010 0.000010 0.000010 0.000010 0.000010 0.000010 0.000010 0.000010 0.000010 0.000010 0.000010 0.000010 0.000010 0.000010
0.000010 0.000298 0.000010 0.000010 0.000010 0.000010 0.000010 0.000010 0.000010 0.000010 0.000010 0.000010 0.000010 0.022162 0.000010 0.000010 0.000010 0.000010 0.977240 0.000010 0.000010 0.000010 0.000010 0.000010 0.000010 0.000010 0.000010 0.000010 0.000010 0.000010 0.000010 0.000010 0.000010
0.000010 0.000010 0.000010 0.000010 0.000010 0.000010 0.000010 0.000010 0.000010 0.000010 0.000010 0.000010 0.000010 0.000010 0.000010 0.000010 0.000010 0.000010 0.999680 0.000010 0.000010 0.000010 0.000010 0.000010 0.000010 0.000010 0.000010 0.000010 0.000010 0.000010 0.000010 0.000010 0.000010
0.000010 0.000010 0.000010 0.000010 0.000010 0.000010 0.000010 0.000010 0.000010 0.000010 0.000010 0.000010 0.000010 0.000010 0.000010 0.000010 0.000010 0.000010 0.999680 0.000010 0.000010 0.000010 0.000010 0.000010 0.000010 0.000010 0.000010 0.000010 0.000010 0.000010 0.000010 0.000010 0.000010
0.000010 0.000010 0.000010 0.000010 0.000010 0.000010 0.000010 0.000010 0.000010 0.000010 0.000010 0.000010 0.000010 0.000010 0.000010 0.000011 0.000010 0.000010 0.999679 0.000010 0.000010 0.000010 0.000010 0.000010 0.000010 0.000010 0.000010 0.000010 0.000010 0.000010 0.000010 0.000010 0.000010
0.000010 0.000010 0.000010 0.000010 0.000010 0.000010 0.000010 0.000010 0.000010 0.000010 0.000010 0.000010 0.000010 0.000010 0.000010 0.000010 0.000010 0.000010 0.999680 0.000010 0.000010 0.000010 0.000010 0.000010 0.000010 0.000010 0.000010 0.000010 0.000010 0.000010 0.000010 0.000010 0.000010
0.000010 0.000010 0.000010 0.000017 0.000010 0.000010 0.000010 0.000010 0.000010 0.000010 0.000010 0.000010 0.000010 0.000010 0.000010 0.000010 0.000010 0.000010 0.999665 0.000010 0.000010 0.000010 0.000017 0.000010 0.000010 0.000010 0.000010 0.000010 0.000011 0.000010 0.000010 0.000010 0.000010
0.000010 0.000010 0.000010 0.000011 0.026332 0.000010 0.000010 0.000011 0.000010 0.000010 0.000010 0.000010 0.000010 0.015656 0.000010 0.000010 0.000010 0.000011 0.936176 0.000010 0.000010 0.000010 0.000769 0.000010 0.000010 0.000010 0.020784 0.000010 0.000010 0.000011 0.000011 0.000010 0.000010
0.000010 0.000010 0.000010 0.000010 0.000010 0.000010 0.000010 0.000010 0.000010 0.000010 0.000010 0.000010 0.000010 0.004785 0.000010 0.000010 0.000010 0.000010 0.985364 0.000010 0.000010 0.000010 0.000010 0.000010 0.000010 0.000010 0.000010 0.000010 0.000010 0.000010 0.000010 0.009551 0.000010
0.000010 0.000010 0.000010 0.000010 0.014529 0.000010 0.000010 0.000010 0.000010 0.000010 0.006768 0.004574 0.000010 0.015034 0.000010 0.025511 0.000010 0.000010 0.926682 0.000010 0.005026 0.000010 0.000010 0.000010 0.000010 0.000010 0.001626 0.000010 0.000010 0.000010 0.000010 0.000010 0.000010
0.000010 0.000010 0.000010 0.000010 0.000010 0.000010 0.000010 0.000010 0.000010 0.000010 0.000010 0.000010 0.000010 0.000010 0.000010 0.000010 0.000010 0.000010 0.994211 0.000010 0.000010 0.000010 0.000010 0.000010 0.000010 0.000010 0.000010 0.000010 0.000010 0.000010 0.000010 0.005479 0.000010
0.000010 0.000010 0.000010 0.000010 0.000010 0.000010 0.000010 0.000010 0.000010 0.000010 0.000010 0.000010 0.000010 0.000011 0.000010 0.000010 0.000010 0.000010 0.999678 0.000010 0.000010 0.000010 0.000010 0.000010 0.000010 0.000010 0.000010 0.000010 0.000010 0.000010 0.000010 0.000010 0.000010
0.000010 0.000010 0.000010 0.000010 0.000010 0.000010 0.000010 0.000010 0.000010 0.000010 0.000010 0.000010 0.000010 0.000010 0.000010 0.000010 0.000010 0.000010 0.999678 0.000010 0.000010 0.000010 0.000010 0.000010 0.000010 0.000010 0.000010 0.000010 0.000012 0.000010 0.000010 0.000010 0.000010
0.000010 0.000010 0.000010 0.000010 0.000010 0.000010 0.000010 0.000010 0.000010 0.000010 0.000010 0.000010 0.000010 0.000010 0.000010 0.000010 0.000010 0.000010 0.940145 0.000010 0.000010 0.000010 0.000010 0.000010 0.000010 0.000278 0.000010 0.000010 0.000010 0.000010 0.000010 0.059278 0.000010
0.000010 0.000010 0.000010 0.000010 0.000010 0.000010 0.000010 0.000010 0.000010 0.000010 0.000010 0.000010 0.000010 0.000010 0.000010 0.000010 0.000010 0.000010 0.999680 0.000010 0.000010 0.000010 0.000010 0.000010 0.000010 0.000010 0.000010 0.000010 0.000010 0.000010 0.000010 0.000010 0.000010
0.000010 0.000010 0.000010 0.000010 0.000010 0.000010 0.000010 0.000010 0.000010 0.000010 0.000010 0.000010 0.000010 0.051592 0.000010 0.000010 0.000010 0.000010 0.939731 0.000010 0.000010 0.000010 0.000010 0.000010 0.000010 0.000010 0.008377 0.000010 0.000010 0.000010 0.000010 0.000010 0.000010
0.000010 0.000010 0.000010 0.000010 0.000010 0.000010 0.000010 0.000010 0.000010 0.000010 0.000010 0.000010 0.000010 0.000010 0.000010 0.000010 0.000010 0.000010 0.999680 0.000010 0.000010 0.000010 0.000010 0.000010 0.000010 0.000010 0.000010 0.000010 0.000010 0.000010 0.000010 0.000010 0.000010
0.000010 0.001393 0.000010 0.000010 0.000010 0.000010 0.000010 0.000010 0.000010 0.000010 0.000010 0.000010 0.000010 0.000010 0.000010 0.000010 0.000010 0.004397 0.000010 0.000010 0.000010 0.000010 0.040615 0.000010 0.000010 0.000010 0.000010 0.000010 0.000010 0.953295 0.000010 0.000020 0.000010
0.000010 0.000010 0.000010 0.000010 0.000010 0.000010 0.000010 0.000010 0.000010 0.000010 0.000010 0.000010 0.000010 0.000010 0.000010 0.000010 0.000010 0.000010 0.000010 0.000010 0.000010 0.000010 0.000010 0.000010 0.000010 0.000010 0.000010 0.000010 0.000010 0.999680 0.000010 0.000010 0.000010
0.000010 0.000010 0.000010 0.000010 0.000010 0.000010 0.000010 0.000010 0.000010 0.000010 0.000010 0.000010 0.000010 0.000010 0.000010 0.000010 0.000010 0.000010 0.000010 0.000010 0.000010 0.000010 0.000010 0.000010 0.000010 0.000010 0.000010 0.000010 0.000010 0.999680 0.000010 0.000010 0.000010
0.000010 0.000010 0.000010 0.000010 0.000010 0.000010 0.000010 0.000010 0.000010 0.000010 0.000010 0.000010 0.000010 0.000010 0.000010 0.000010 0.000010 0.000010 0.000010 0.000010 0.000010 0.000010 0.000010 0.000010 0.000010 0.000010 0.000010 0.000010 0.000010 0.999680 0.000010 0.000010 0.000010
0.000010 0.000010 0.000010 0.000010 0.000010 0.000010 0.000010 0.000010 0.000010 0.000010 0.000010 0.000010 0.000010 0.000010 0.000010 0.000010 0.000010 0.000010 0.000010 0.000010 0.000010 0.000010 0.000010 0.000010 0.000010 0.000010 0.000010 0.000010 0.000010 0.999680 0.000010 0.000010 0.000010
0.000010 0.000943 0.000010 0.000010 0.024849 0.000010 0.000010 0.000010 0.000010 0.000010 0.000010 0.000010 0.000010 0.000644 0.000010 0.022699 0.000010 0.000010 0.000010 0.000010 0.007044 0.000010 0.000010 0.000010 0.000010 0.000010 0.000010 0.000010 0.000010 0.936540 0.000010 0.007020 0.000010
0.000010 0.000010 0.000010 0.000010 0.000010 0.000010 0.000010 0.000010 0.000010 0.000010 0.000010 0.000010 0.000010 0.000010 0.000010 0.000010 0.000010 0.000010 0.000010 0.000010 0.000010 0.000010 0.000010 0.000010 0.000010 0.000010 0.000010 0.000010 0.000010 0.999680 0.000010 0.000010 0.000010
0.000010 0.000010 0.000010 0.000010 0.000010 0.000010 0.000010 0.000010 0.000010 0.000010 0.000010 0.000010 0.000010 0.000010 0.000010 0.000010 0.000010 0.000010 0.000010 0.000010 0.000010 0.000010 0.000010 0.000010 0.000010 0.000010 0.000010 0.000010 0.000010 0.999680 0.000010 0.000010 0.000010
0.000010 0.000010 0.000010 0.000010 0.000010 0.000010 0.000010 0.000010 0.000010 0.000010 0.003664 0.000010 0.000010 0.000010 0.000010 0.000010 0.000010 0.000010 0.000010 0.000010 0.000010 0.000010 0.042663 0.000010 0.000010 0.000010 0.000010 0.000010 0.000010 0.953373 0.000010 0.000010 0.000010
0.000010 0.000010 0.000010 0.000010 0.000010 0.000010 0.000010 0.000010 0.000010 0.000010 0.000010 0.000010 0.000010 0.001167 0.000010 0.000010 0.000010 0.000010 0.000010 0.000010 0.000010 0.000010 0.000010 0.000010 0.000010 0.000010 0.000010 0.000010 0.000010 0.997422 0.000010 0.001110 0.000010
0.000010 0.000010 0.000010 0.000010 0.000010 0.000010 0.000010 0.000010 0.000010 0.000010 0.000010 0.000010 0.000010 0.000010 0.000010 0.000010 0.000010 0.000010 0.000010 0.000010 0.000010 0.000010 0.041817 0.000010 0.000010 0.000010 0.000010 0.000010 0.000010 0.957873 0.000010 0.000010 0.000010
0.000010 0.000010 0.000010 0.000010 0.000010 0.000010 0.000010 0.000010 0.000010 0.000010 0.000010 0.000010 0.000010 0.000010 0.000010 0.000010 0.000010 0.000010 0.000010 0.000010 0.000010 0.000010 0.000010 0.000010 0.000010 0.000010 0.000010 0.000010 0.000010 0.999680 0.000010 0.000010 0.000010
0.000010 0.000010 0.000010 0.000010 0.000010 0.000010 0.000010 0.000010 0.000010 0.000010 0.000010 0.000010 0.000010 0.000010 0.000010 0.000010 0.000010 0.000010 0.000010 0.000010 0.000010 0.000010 0.000010 0.000010 0.000010 0.000010 0.000010 0.000010 0.000010 0.999680 0.000010 0.000010 0.000010
0.000010 0.010989 0.000010 0.005973 0.047897 0.000010 0.000010 0.000010 0.000010 0.000010 0.000010 0.000010 0.009528 0.001999 0.000368 0.000010 0.000010 0.000010 0.000010 0.000010 0.000528 0.000010 0.186901 0.012439 0.000010 0.001289 0.000010 0.000010 0.000010 0.713073 0.000010 0.008806 0.000010
0.000010 0.000010 0.000010 0.000010 0.000010 0.000010 0.000010 0.000010 0.000010 0.000010 0.000010 0.000010 0.000010 0.000010 0.000010 0.009954 0.000010 0.000010 0.000010 0.000010 0.000010 0.000010 0.068996 0.000010 0.000010 0.000010 0.000010 0.000010 0.000010 0.920751 0.000010 0.000010 0.000010
0.000010 0.000010 0.013023 0.000010 0.004902 0.000010 0.000010 0.000010 0.000010 0.000010 0.000010 0.000010 0.000010 0.000010 0.000010 0.000010 0.000010 0.000010 0.000010 0.000010 0.000010 0.000010 0.128009 0.000010 0.000010 0.000010 0.000010 0.000010 0.000010 0.853776 0.000010 0.000010 0.000010
0.000010 0.008934 0.000010 0.000010 0.003514 0.000010 0.000010 0.000010 0.000010 0.000010 0.000010 0.000010 0.000010 0.000010 0.002364 0.000532 0.000010 0.000010 0.009154 0.000010 0.002903 0.000010 0.089008 0.000010 0.000010 0.000010 0.000010 0.000010 0.000010 0.875071 0.000010 0.008280 0.000010
0.000010 0.000010 0.000010 0.000010 0.053535 0.000010 0.000010 0.000010 0.000010 0.000010 0.000010 0.000010 0.000010 0.000010 0.000010 0.000010 0.000010 0.000010 0.006400 0.000010 0.000010 0.000010 0.008803 0.000018 0.000010 0.000010 0.000010 0.000010 0.000010 0.930963 0.000010 0.000010 0.000010
0.000010 0.000010 0.000010 0.000010 0.079597 0.000010 0.000010 0.000010 0.000010 0.000010 0.000010 0.000010 0.000010 0.002018 0.000010 0.000010 0.000010 0.000010 0.000010 0.000010 0.000016 0.000010 0.261617 0.005693 0.000010 0.000010 0.000010 0.000010 0.000010 0.650790 0.000010 0.000010 0.000010
0.000010 0.000010 0.000010 0.000010 0.000010 0.000010 0.000010 0.000010 0.000010 0.000010 0.000010 0.000010 0.000010 0.000010 0.000010 0.000010 0.000010 0.000010 0.000010 0.000010 0.000010 0.000010 0.000010 0.000010 0.000010 0.000010 0.000010 0.000010 0.000010 0.999680 0.000010 0.000010 0.000010
0.000010 0.015473 0.000010 0.000010 0.000010 0.000010 0.000010 0.000010 0.000010 0.000010 0.000010 0.000010 0.000010 0.007335 0.009457 0.007309 0.000010 0.000010 0.020672 0.000010 0.007277 0.000010 0.025452 0.104461 0.000010 0.000010 0.011935 0.711949 0.000010 0.010274 0.000010 0.068196 0.000010
0.000010 0.006515 0.010431 0.000010 0.007740 0.000010 0.000010 0.000010 0.000010 0.000010 0.000010 0.009313 0.000010 0.000010 0.008540 0.013428 0.000010 0.000010 0.000010 0.000010 0.000010 0.000010 0.016828 0.125355 0.000010 0.005554 0.000010 0.750901 0.000010 0.000010 0.000010 0.045176 0.000010
0.000010 0.003630 0.000598 0.005751 0.000010 0.000010 0.000010 0.000010 0.000010 0.000010 0.015754 0.000017 0.000010 0.000010 0.009090 0.000010 0.000010 0.000010 0.000010 0.000010 0.000010 0.000010 0.000010 0.066575 0.000010 0.000010 0.014981 0.846595 0.000010 0.000010 0.000010 0.036777 0.000010
0.000010 0.000010 0.000010 0.000010 0.000010 0.000010 0.000010 0.000010 0.000010 0.000010 0.000010 0.000010 0.000010 0.000010 0.000010 0.000010 0.000010 0.000010 0.000010 0.000010 0.000010 0.000010 0.000010 0.113432 0.000010 0.000010 0.000010 0.871523 0.000010 0.000010 0.000010 0.014745 0.000010
0.000010 0.000010 0.000010 0.000010 0.000010 0.000010 0.000010 0.000010 0.000010 0.000010 0.001714 0.000010 0.000010 0.000010 0.000010 0.000010 0.000010 0.003471 0.000010 0.000010 0.019437 0.000010 0.000010 0.088427 0.000010 0.000010 0.000010 0.812914 0.000010 0.000010 0.000010 0.073767 0.000010
0.000010 0.000010 0.002740 0.000010 0.000010 0.000010 0.000010 0.000010 0.000010 0.000010 0.010603 0.000010 0.000010 0.000010 0.005651 0.000010 0.000010 0.000010 0.012089 0.000010 0.003695 0.000010 0.028711 0.116042 0.000010 0.000010 0.000010 0.708367 0.000010 0.000010 0.000010 0.111863 0.000010
0.000010 0.000010 0.009812 0.014782 0.000010 0.000010 0.000010 0.000010 0.000010 0.000010 0.000010 0.005558 0.000010 0.008684 0.036995 0.000010 0.000010 0.001668 0.006557 0.000010 0.000010 0.000010 0.003125 0.110462 0.000010 0.003293 0.000010 0.658548 0.000010 0.000010 0.007317 0.132999 0.000010
0.000010 0.000010 0.010495 0.000010 0.000010 0.000010 0.000010 0.000010 0.000010 0.000010 0.000010 0.000010 0.000010 0.000010 0.000010 0.000010 0.000010 0.000010 0.000010 0.000010 0.000010 0.000010 0.000010 0.090003 0.002390 0.000010 0.000010 0.732549 0.000010 0.000010 0.000010 0.164283 0.000010
0.000010 0.000010 0.000010 0.000010 0.000010 0.000010 0.000010 0.000010 0.000010 0.000010 0.000010 0.000010 0.000010 0.000010 0.000010 0.000010 0.000010 0.000010 0.000010 0.000010 0.020009 0.000010 0.004183 0.115414 0.000010 0.000010 0.000010 0.803379 0.000010 0.000010 0.000010 0.056735 0.000010
0.000010 0.014795 0.000010 0.004353 0.012504 0.000010 0.000010 0.000010 0.000010 0.000010 0.000010 0.000010 0.000010 0.007947 0.008205 0.000300 0.000010 0.010162 0.013015 0.000010 0.011591 0.000010 0.000010 0.139645 0.000010 0.000010 0.000010 0.718684 0.000010 0.000010 0.000010 0.058589 0.000010
0.000010 0.000010 0.000010 0.000010 0.003245 0.000010 0.000010 0.000010 0.000010 0.000010 0.000010 0.000010 0.000010 0.000010 0.000010 0.000010 0.000010 0.013209 0.007939 0.000010 0.003572 0.000010 0.000010 0.090557 0.005085 0.000010 0.000010 0.782162 0.000010 0.000010 0.000010 0.093981 0.000010
0.000010 0.011090 0.004928 0.006990 0.000010 0.000010 0.000010 0.000010 0.000010 0.000010 0.000010 0.003758 0.000010 0.000010 0.000010 0.000079 0.000010 0.000010 0.000010 0.000010 0.016757 0.000010 0.011180 0.102372 0.000010 0.000010 0.015986 0.687986 0.000010 0.000010 0.000010 0.138653 0.000010
0.000010 0.002962 0.000010 0.000010 0.000010 0.000010 0.000010 0.000010 0.000010 0.000010 0.000010 0.000010 0.000010 0.000010 0.000010 0.000010 0.000010 0.000010 0.000010 0.000010 0.000010 0.000010 0.000010 0.103590 0.000010 0.000010 0.000010 0.800221 0.000010 0.000010 0.000010 0.092938 0.000010
0.000010 0.000010 0.009375 0.000010 0.002217 0.000010 0.000010 0.000010 0.000010 0.000010 0.003697 0.002730 0.000010 0.000010 0.022873 0.000010 0.000010 0.000010 0.000010 0.000010 0.000010 0.000010 0.000010 0.132545 0.000010 0.000010 0.000010 0.726292 0.000010 0.002851 0.000010 0.097181 0.000010
0.000010 0.000010 0.000010 0.006610 0.010633 0.000010 0.000010 0.000010 0.000010 0.000010 0.004375 0.019445 0.000010 0.000010 0.000010 0.000010 0.000010 0.000010 0.000010 0.000010 0.005510 0.000010 0.000010 0.136101 0.000010 0.000010 0.001779 0.697430 0.000010 0.005131 0.000010 0.112756 0.000010
0.000010 0.001081 0.009091 0.000010 0.000010 0.000010 0.000010 0.000010 0.000010 0.000010 0.000010 0.000010 0.000010 0.002563 0.002719 0.000010 0.000010 0.000010 0.000010 0.000010 0.000010 0.000010 0.000010 0.141778 0.000010 0.000010 0.000010 0.770621 0.000010 0.000010 0.000010 0.071887 0.000010
0.000010 0.000010 0.000010 0.000010 0.000010 0.000010 0.000010 0.000010 0.000010 0.000010 0.000010 0.004991 0.000010 0.000010 0.017293 0.000010 0.000010 0.000010 0.013241 0.000010 0.000010 0.000010 0.024203 0.134488 0.005017 0.011946 0.012185 0.641135 0.000010 0.000010 0.000010 0.135270 0.000010
0.000010 0.000010 0.002599 0.000010 0.000010 0.000010 0.000010 0.000010 0.000010 0.000010 0.000010 0.012812 0.000010 0.000010 0.009997 0.000010 0.000010 0.000010 0.003035 0.000010 0.004479 0.000010 0.006599 0.111579 0.000010 0.000010 0.000563 0.799697 0.000010 0.000010 0.000010 0.048411 0.000010
0.000010 0.000010 0.000010 0.000010 0.000010 0.000010 0.000010 0.000010 0.000010 0.000010 0.000010 0.009753 0.000010 0.000010 0.017880 0.000010 0.000010 0.000010 0.021460 0.000010 0.000010 0.000010 0.000010 0.074126 0.000010 0.000010 0.000010 0.758076 0.000010 0.034402 0.000010 0.084043 0.000010
0.000010 0.000010 0.000010 0.000010 0.000010 0.000010 0.000010 0.000010 0.000010 0.000010 0.000010 0.004186 0.000010 0.000010 0.000010 0.000010 0.000010 0.000010 0.000010 0.000010 0.000010 0.000010 0.000010 0.144484 0.000010 0.000010 0.000010 0.756234 0.000010 0.000010 0.000010 0.094806 0.000010
0.000010 0.035575 0.000857 0.168023 0.005320 0.001273 0.008131 0.161132 0.000010 0.072140 0.019404 0.097063 0.000010 0.023089 0.045866 0.020769 0.000010 0.009281 0.012002 0.000010 0.079097 0.016116 0.064992 0.000010 0.000010 0.000148 0.061539 0.016343 0.010362 0.000010 0.000010 0.043495 0.027895
0.000010 0.038578 0.000027 0.175701 0.009148 0.000010 0.000010 0.167709 0.000010 0.065604 0.049606 0.094910 0.012900 0.021891 0.038892 0.007864 0.000010 0.000010 0.021377 0.000010 0.039070 0.005606 0.060398 0.000010 0.022749 0.000010 0.092799 0.018214 0.028199 0.004052 0.000010 0.017689 0.006917
0.000011 0.037822 0.016219 0.167470 0.016398 0.000010 0.004480 0.200917 0.000010 0.096827 0.038258 0.112175 0.007351 0.022267 0.031381 0.000010 0.003101 0.000010 0.008907 0.000010 0.026837 0.000010 0.055971 0.000010 0.014473 0.000010 0.086279 0.000010 0.028813 0.003975 0.000198 0.019770 0.000010
0.000010 0.035300 0.000010 0.185312 0.014578 0.000010 0.000010 0.133836 0.000010 0.077072 0.032701 0.087815 0.001517 0.014716 0.026915 0.017418 0.000010 0.000010 0.024789 0.000010 0.037354 0.000010 0.079959 0.000010 0.015860 0.003809 0.093038 0.016697 0.000010 0.036775 0.000010 0.056477 0.007942
0.001485 0.068352 0.000010 0.201027 0.000010 0.023426 0.000010 0.089410 0.000010 0.075751 0.022825 0.093104 0.000010 0.013805 0.028028 0.025721 0.004243 0.040348 0.028478 0.000010 0.063704 0.000010 0.078099 0.000010 0.000018 0.000010 0.077169 0.034793 0.000010 0.015855 0.000010 0.014239 0.000010
0.004040 0.036305 0.000010 0.181005 0.018989 0.020198 0.000894 0.181712 0.008485 0.089160 0.013476 0.105176 0.000010 0.011122 0.030172 0.011131 0.000010 0.000010 0.018313 0.014468 0.060753 0.000010 0.035182 0.000010 0.000010 0.000010 0.056723 0.000010 0.027100 0.016452 0.000010 0.044791 0.014255
0.000010 0.072159 0.002596 0.186950 0.008989 0.000010 0.005925 0.125887 0.000010 0.054222 0.019276 0.091737 0.021559 0.011724 0.065824 0.009596 0.000010 0.000010 0.032234 0.000010 0.068459 0.000010 0.125472 0.000010 0.000010 0.000010 0.057034 0.009912 0.000010 0.013020 0.000010 0.012416 0.004890
0.000010 0.071776 0.000010 0.176888 0.000010 0.012149 0.000010 0.113627 0.000010 0.065925 0.019023 0.085610 0.000010 0.016555 0.023690 0.028305 0.000010 0.016467 0.026100 0.000010 0.063806 0.000010 0.117468 0.000010 0.007767 0.001443 0.106318 0.000010 0.003952 0.000120 0.000010 0.030657 0.012233
0.000010 0.037454 0.019073 0.146116 0.000010 0.000010 0.000010 0.206064 0.000010 0.088630 0.028150 0.082581 0.000010 0.000010 0.037275 0.017339 0.000010 0.000010 0.005785 0.000010 0.049125 0.000016 0.051841 0.000340 0.006013 0.000010 0.049037 0.027698 0.003653 0.000010 0.006418 0.109362 0.027911
0.000010 0.032788 0.016896 0.185747 0.000010 0.000010 0.008845 0.221007 0.000010 0.067194 0.018229 0.107687 0.000010 0.006126 0.006077 0.008484 0.000010 0.000010 0.025754 0.000010 0.043848 0.012942 0.063234 0.000010 0.006843 0.000010 0.084960 0.000010 0.021125 0.004528 0.000010 0.025465 0.032101
0.000010 0.035031 0.003070 0.165278 0.000010 0.025388 0.015753 0.228490 0.000010 0.080616 0.042194 0.088036 0.000010 0.006440 0.027507 0.023407 0.000010 0.000010 0.017084 0.000010 0.042607 0.000010 0.070651 0.001020 0.027297 0.000010 0.062267 0.001384 0.000010 0.000010 0.000010 0.009185 0.027176
0.000010 0.025258 0.028698 0.187479 0.000010 0.009300 0.000010 0.208284 0.000010 0.101882 0.015155 0.114262 0.000010 0.009760 0.039361 0.000010 0.000010 0.000010 0.016108 0.019159 0.036847 0.013408 0.072792 0.000010 0.010109 0.000010 0.063796 0.000010 0.009444 0.000010 0.000010 0.011360 0.007407
0.000010 0.041165 0.008670 0.151043 0.000010 0.009810 0.000010 0.236024 0.000010 0.134046 0.017902 0.102695 0.000010 0.000010 0.041114 0.021619 0.000010 0.000010 0.004434 0.000010 0.041444 0.000010 0.094820 0.000010 0.004216 0.000010 0.053077 0.000010 0.004245 0.000010 0.000010 0.026554 0.006973
0.000010 0.025599 0.008558 0.159147 0.007220 0.010261 0.002901 0.198774 0.000010 0.135393 0.023623 0.108093 0.000010 0.005074 0.022153 0.029004 0.000010 0.003072 0.003880 0.000010 0.071309 0.017146 0.060400 0.000010 0.002116 0.000010 0.059705 0.000288 0.000010 0.005863 0.000010 0.023811 0.016519
0.000010 0.049986 0.009694 0.154713 0.000010 0.000010 0.008500 0.246753 0.000010 0.075790 0.030726 0.088166 0.000010 0.010224 0.034557 0.000010 0.000010 0.000567 0.030521 0.000010 0.040378 0.000010 0.071818 0.000010 0.032310 0.000010 0.061799 0.000010 0.009937 0.000010 0.000010 0.022509 0.020913
0.000010 0.037098 0.017133 0.185018 0.000010 0.010547 0.007539 0.212910 0.000010 0.100000 0.029422 0.115515 0.000010 0.004039 0.027352 0.022392 0.000010 0.009681 0.018375 0.000010 0.055782 0.000010 0.033594 0.000010 0.011197 0.000010 0.053590 0.009034 0.015673 0.000010 0.000010 0.008878 0.015119
0.000010 0.057440 0.012740 0.148403 0.006468 0.000010 0.009752 0.190755 0.000010 0.107651 0.013465 0.071438 0.006638 0.008348 0.039641 0.000010 0.000010 0.000010 0.007137 0.000010 0.049506 0.000010 0.132156 0.000010 0.014917 0.000010 0.069530 0.001584 0.002968 0.026977 0.000192 0.009451 0.012744
0.000010 0.054120 0.006364 0.164449 0.000010 0.008328 0.013097 0.239489 0.000010 0.101938 0.029813 0.105043 0.000010 0.000010 0.011311 0.000010 0.000010 0.000010 0.000010 0.000010 0.071954 0.000943 0.060313 0.000010 0.005795 0.000010 0.061380 0.000010 0.040637 0.000010 0.000010 0.016416 0.008461
0.001818 0.017781 0.019375 0.192795 0.000010 0.022728 0.000010 0.221035 0.000010 0.125062 0.035991 0.104608 0.003714 0.000010 0.021777 0.000010 0.000010 0.007088 0.007893 0.000010 0.056332 0.009227 0.065439 0.000010 0.001061 0.007775 0.041739 0.000010 0.011184 0.000010 0.000010 0.005001 0.020469
0.000010 0.034060 0.011197 0.167337 0.000010 0.018147 0.000010 0.200905 0.000010 0.143830 0.024922 0.094737 0.000010 0.001041 0.022039 0.004490 0.000010 0.000010 0.021661 0.000010 0.044785 0.028958 0.047357 0.000010 0.012837 0.000010 0.073065 0.000010 0.010365 0.000010 0.000010 0.016821 0.021316
0.000010 0.032445 0.019547 0.165386 0.000010 0.010723 0.000010 0.250691 0.000010 0.125052 0.009890 0.101175 0.004482 0.005660 0.023362 0.000010 0.000010 0.000010 0.006557 0.000010 0.055931 0.005400 0.059623 0.000010 0.034274 0.000010 0.056406 0.000010 0.010149 0.000010 0.000010 0.023108 0.000010
0.000010 0.043570 0.012578 0.165192 0.000010 0.049418 0.000010 0.185131 0.000010 0.102364 0.026309 0.089794 0.000010 0.000010 0.020963 0.000010 0.004979 0.000010 0.008431 0.000010 0.060804 0.005459 0.060241 0.000010 0.000010 0.000010 0.045591 0.024111 0.026657 0.000010 0.000010 0.050062 0.018206
0.000010 0.024916 0.015320 0.193529 0.020716 0.000010 0.001035 0.233934 0.013516 0.132469 0.022343 0.096299 0.000010 0.001474 0.030588 0.008558 0.000010 0.000010 0.000010 0.000010 0.059311 0.000010 0.049261 0.000010 0.010755 0.001347 0.062206 0.000729 0.015396 0.000010 0.000423 0.004780 0.000993
0.000010 0.034337 0.020620 0.167805 0.000010 0.005003 0.007883 0.221203 0.000013 0.135039 0.025947 0.103611 0.000010 0.000010 0.031670 0.018356 0.000010 0.000010 0.007314 0.013516 0.040458 0.021226 0.047101 0.000010 0.000975 0.000010 0.057770 0.000010 0.022519 0.000010 0.000010 0.017512 0.000010
0.000010 0.034616 0.026607 0.126586 0.017720 0.000010 0.000010 0.177281 0.000010 0.150736 0.037238 0.072207 0.000010 0.000010 0.028528 0.003505 0.000010 0.000010 0.007157 0.000010 0.123170 0.000010 0.030476 0.000010 0.007534 0.000010 0.055652 0.000010 0.007947 0.012241 0.000010 0.055625 0.025035
0.000010 0.022548 0.007611 0.128389 0.000010 0.003934 0.000010 0.187903 0.000010 0.198053 0.061935 0.074652 0.000010 0.002890 0.017710 0.004518 0.000010 0.000010 0.010233 0.000010 0.095866 0.000010 0.050879 0.000010 0.018847 0.000010 0.024445 0.005792 0.007486 0.017592 0.000010 0.031640 0.026958
0.000010 0.012075 0.000447 0.147751 0.000010 0.000010 0.000010 0.165189 0.000010 0.177516 0.021562 0.061622 0.008258 0.000010 0.012117 0.000010 0.000010 0.000010 0.011599 0.000010 0.109533 0.000478 0.052160 0.002030 0.023205 0.001362 0.047649 0.011832 0.026534 0.020580 0.000010 0.068325 0.018066
0.000010 0.031997 0.038467 0.129624 0.006719 0.000010 0.001362 0.199131 0.000010 0.140292 0.017369 0.086562 0.011174 0.000071 0.020725 0.011846 0.000010 0.023702 0.022982 0.000010 0.072689 0.005517 0.031074 0.000010 0.007949 0.002670 0.044271 0.000010 0.026425 0.000010 0.000010 0.022866 0.044424
0.000010 0.023059 0.016158 0.167363 0.000010 0.000010 0.000010 0.182808 0.000010 0.132241 0.033575 0.084390 0.000010 0.015729 0.014147 0.000010 0.000010 0.000010 0.017070 0.000010 0.141892 0.004205 0.027249 0.000010 0.001098 0.000010 0.012902 0.000010 0.063491 0.012393 0.000010 0.028569 0.021523
0.000010 0.008816 0.010774 0.156080 0.000010 0.000010 0.000010 0.156826 0.000010 0.198113 0.037708 0.075572 0.000010 0.000010 0.011431 0.000010 0.000010 0.000010 0.004994 0.000010 0.115052 0.000010 0.053404 0.005187 0.012663 0.000010 0.041292 0.000010 0.043184 0.000010 0.000010 0.037550 0.031193
0.000010 0.030577 0.016744 0.140307 0.000010 0.000010 0.008358 0.167788 0.000010 0.167239 0.042091 0.079971 0.000010 0.000010 0.010853 0.004221 0.000010 0.000010 0.000010 0.000010 0.096261 0.011528 0.060516 0.000010 0.020409 0.000010 0.052269 0.000010 0.050076 0.003166 0.000010 0.026745 0.010742
0.000010 0.019196 0.018989 0.164873 0.020473 0.000010 0.000010 0.140170 0.000010 0.204910 0.028350 0.072484 0.002120 0.003089 0.008490 0.000010 0.000010 0.000010 0.008023 0.000010 0.117014 0.000010 0.016009 0.000010 0.011171 0.000010 0.052220 0.000010 0.041656 0.017007 0.000010 0.047006 0.006621
0.000010 0.028245 0.012100 0.190381 0.000010 0.000010 0.000010 0.242440 0.006380 0.089825 0.042201 0.111853 0.000010 0.005790 0.006195 0.000010 0.000010 0.000010 0.017307 0.000010 0.030163 0.000010 0.072560 0.000010 0.019109 0.000010 0.065171 0.000010 0.006475 0.000010 0.000010 0.031842 0.021815
0.000010 0.037938 0.004129 0.165146 0.006867 0.029000 0.003411 0.205215 0.000010 0.095905 0.018772 0.097387 0.000010 0.014450 0.043443 0.000010 0.000010 0.000010 0.031565 0.000010 0.061291 0.000010 0.106351 0.000010 0.009132 0.000010 0.043969 0.000010 0.001658 0.002443 0.000010 0.014300 0.007508
0.000010 0.049297 0.012129 0.195028 0.000010 0.005478 0.000010 0.223855 0.000010 0.120596 0.025563 0.121886 0.000010 0.021833 0.023526 0.000010 0.000010 0.000010 0.020617 0.000010 0.013150 0.000010 0.060915 0.000010 0.032876 0.000010 0.057975 0.000010 0.006366 0.000010 0.000010 0.008750 0.000010
0.000010 0.031486 0.011772 0.182373 0.003336 0.000010 0.000010 0.228034 0.000010 0.090836 0.045781 0.129631 0.000010 0.004912 0.040052 0.006672 0.000010 0.000010 0.000010 0.000010 0.031925 0.034289 0.055467 0.000010 0.025796 0.000010 0.034536 0.000010 0.000010 0.023045 0.000010 0.014201 0.005714
0.000010 0.091903 0.000010 0.155714 0.034050 0.000010 0.000010 0.175624 0.000010 0.068837 0.011811 0.106329 0.000010 0.020985 0.031136 0.020224 0.000010 0.005373 0.025033 0.000010 0.070704 0.000010 0.063145 0.000010 0.001848 0.002363 0.077323 0.002527 0.000010 0.000010 0.000010 0.021365 0.013576
0.000010 0.004808 0.011939 0.182546 0.000010 0.000010 0.000010 0.199508 0.000010 0.119254 0.039985 0.115762 0.000010 0.000010 0.046045 0.008592 0.000010 0.000010 0.016100 0.000010 0.047885 0.010835 0.075019 0.000010 0.003660 0.000010 0.044780 0.000010 0.011664 0.000010 0.009395 0.021114 0.030971
0.000010 0.064779 0.003333 0.163917 0.008257 0.000010 0.003977 0.209522 0.000019 0.097271 0.026083 0.125061 0.000010 0.000449 0.038083 0.001470 0.000010 0.000010 0.013472 0.000010 0.050814 0.000010 0.067703 0.000010 0.005854 0.000010 0.077451 0.000010 0.000010 0.000010 0.000010 0.021448 0.020907
0.000010 0.078849 0.015690 0.142014 0.010029 0.016622 0.000014 0.193316 0.000010 0.086951 0.031808 0.107372 0.000010 0.000010 0.047344 0.016647 0.000656 0.000010 0.012887 0.000010 0.018056 0.000010 0.089365 0.000010 0.039502 0.006509 0.036422 0.000010 0.000010 0.018422 0.000010 0.012171 0.019244
0.000010 0.000010 0.020663 0.000010 0.000010 0.000010 0.000010 0.000010 0.000010 0.115938 0.000010 0.000010 0.000010 0.000010 0.000010 0.000010 0.000010 0.000010 0.000010 0.002616 0.703092 0.000010 0.000010 0.000010 0.142143 0.000010 0.000010 0.000010 0.000010 0.000010 0.000010 0.000010 0.015277
0.000010 0.000010 0.000010 0.000010 0.000010 0.000010 0.009422 0.000010 0.000010 0.143503 0.000010 0.000010 0.000010 0.000010 0.000010 0.000010 0.002182 0.000010 0.000010 0.002344 0.705946 0.000010 0.000010 0.000010 0.136334 0.000010 0.000010 0.000010 0.000010 0.000010 0.000010 0.000010 0.000010
0.000010 0.000010 0.019067 0.000010 0.000010 0.000010 0.000010 0.000010 0.011024 0.134172 0.000010 0.000010 0.000010 0.000010 0.000010 0.000010 0.000010 0.000010 0.000010 0.000010 0.682241 0.000010 0.000010 0.000010 0.121705 0.000010 0.000010 0.000010 0.031521 0.000010 0.000010 0.000010 0.000010
0.000010 0.000010 0.027832 0.000010 0.000010 0.000010 0.000010 0.000010 0.000010 0.203226 0.000010 0.000010 0.000010 0.000010 0.000010 0.000010 0.000047 0.000010 0.000010 0.000010 0.565215 0.000010 0.000010 0.000010 0.176184 0.000010 0.000010 0.000010 0.020849 0.000010 0.000010 0.000010 0.006387
0.000010 0.000010 0.015505 0.000010 0.000010 0.000010 0.009652 0.012989 0.000010 0.107456 0.000010 0.000010 0.000010 0.000010 0.000010 0.000010 0.001317 0.000010 0.000010 0.000010 0.698165 0.000010 0.000010 0.000010 0.137322 0.000010 0.000010 0.000010 0.000010 0.000010 0.000010 0.000010 0.017345
0.000010 0.000010 0.018642 0.000010 0.000010 0.011944 0.013910 0.000010 0.001648 0.232413 0.000010 0.000010 0.000010 0.000010 0.000010 0.000010 0.000010 0.000010 0.000010 0.000010 0.567775 0.000010 0.000010 0.000010 0.121967 0.000010 0.000010 0.000010 0.000010 0.000010 0.000010 0.000010 0.031451
0.000010 0.000010 0.002574 0.000010 0.000010 0.000010 0.000010 0.000010 0.000010 0.000010 0.000010 0.000010 0.000010 0.000010 0.000010 0.000010 0.000010 0.000010 0.000010 0.000010 0.800199 0.000010 0.000010 0.000010 0.196927 0.000010 0.000010 0.000010 0.000010 0.000010 0.000010 0.000010 0.000010
0.000010 0.000010 0.000010 0.000010 0.000010 0.000010 0.000010 0.000010 0.000010 0.000010 0.000010 0.000010 0.000010 0.000010 0.000010 0.000010 0.000010 0.000010 0.000010 0.000010 0.817190 0.000010 0.000010 0.000010 0.182500 0.000010 0.000010 0.000010 0.000010 0.000010 0.000010 0.000010 0.000010
0.000010 0.000010 0.000010 0.000010 0.000010 0.000010 0.000010 0.000010 0.000010 0.000010 0.000010 0.000010 0.000010 0.000010 0.000010 0.000010 0.000010 0.000010 0.000010 0.000010 0.824118 0.000010 0.000010 0.000010 0.175572 0.000010 0.000010 0.000010 0.000010 0.000010 0.000010 0.000010 0.000010
0.000010 0.000010 0.000010 0.000010 0.000010 0.000010 0.000010 0.000010 0.000010 0.000010 0.000010 0.000010 0.000010 0.000010 0.000010 0.000010 0.000010 0.000010 0.000010 0.000010 0.840651 0.000010 0.000010 0.000010 0.159039 0.000010 0.000010 0.000010 0.000010 0.000010 0.000010 0.000010 0.000010
0.000010 0.000010 0.000010 0.000010 0.000010 0.000010 0.000010 0.000010 0.000010 0.000010 0.000010 0.000010 0.000010 0.000010 0.000010 0.000010 0.000010 0.000010 0.000010 0.000010 0.856878 0.000010 0.000010 0.000010 0.142812 0.000010 0.000010 0.000010 0.000010 0.000010 0.000010 0.000010 0.000010
0.000010 0.000010 0.000010 0.000010 0.000010 0.000010 0.000010 0.000010 0.000010 0.000010 0.000010 0.000010 0.000010 0.000010 0.000010 0.000010 0.000010 0.000010 0.000010 0.000010 0.864664 0.000010 0.000010 0.000010 0.135026 0.000010 0.000010 0.000010 0.000010 0.000010 0.000010 0.000010 0.000010
0.000010 0.000010 0.000010 0.000010 0.000010 0.000010 0.000010 0.000010 0.000010 0.000010 0.000010 0.000010 0.000010 0.000010 0.000010 0.000010 0.000010 0.000010 0.000010 0.000010 0.852482 0.000010 0.000010 0.000010 0.147208 0.000010 0.000010 0.000010 0.000010 0.000010 0.000010 0.000010 0.000010
0.000010 0.000010 0.000010 0.000010 0.000010 0.000010 0.000010 0.000010 0.000010 0.000010 0.000010 0.000010 0.000010 0.000010 0.000010 0.000010 0.000010 0.000010 0.000010 0.000010 0.833588 0.000010 0.000010 0.000010 0.166102 0.000010 0.000010 0.000010 0.000010 0.000010 0.000010 0.000010 0.000010
0.000010 0.000010 0.000010 0.000010 0.000010 0.000010 0.000010 0.000010 0.000010 0.000010 0.000010 0.000010 0.000010 0.000010 0.000010 0.000010 0.000010 0.000010 0.000010 0.000010 0.805027 0.000010 0.000010 0.000010 0.194663 0.000010 0.000010 0.000010 0.000010 0.000010 0.000010 0.000010 0.000010
0.000010 0.000010 0.002396 0.000010 0.000010 0.000010 0.000010 0.000010 0.000010 0.000010 0.000010 0.000010 0.000010 0.000010 0.000010 0.000010 0.000010 0.000010 0.000010 0.000010 0.831462 0.000010 0.000010 0.000010 0.165842 0.000010 0.000010 0.000010 0.000010 0.000010 0.000010 0.000010 0.000010
0.000010 0.000010 0.000020 0.000010 0.000010 0.000010 0.000010 0.000010 0.000010 0.000010 0.000010 0.000010 0.000010 0.000010 0.000010 0.000010 0.000010 0.000010 0.000010 0.000010 0.820473 0.000010 0.000010 0.000010 0.179207 0.000010 0.000010 0.000010 0.000010 0.000010 0.000010 0.000010 0.000010
0.000010 0.000010 0.000010 0.000010 0.000010 0.000010 0.000010 0.000010 0.000010 0.000010 0.000010 0.000010 0.000010 0.000010 0.000010 0.000010 0.000010 0.000010 0.000010 0.000010 0.817096 0.000010 0.000010 0.000010 0.182594 0.000010 0.000010 0.000010 0.000010 0.000010 0.000010 0.000010 0.000010
0.000010 0.000010 0.000010 0.000010 0.000010 0.000010 0.000010 0.000010 0.000010 0.000010 0.000010 0.000010 0.000010 0.000010 0.000010 0.000010 0.000010 0.000010 0.000010 0.000010 0.781496 0.000010 0.000010 0.000010 0.218194 0.000010 0.000010 0.000010 0.000010 0.000010 0.000010 0.000010 0.000010
0.000010 0.000010 0.017771 0.000010 0.000010 0.000010 0.000010 0.000010 0.000010 0.000010 0.000010 0.000010 0.000010 0.000010 0.000010 0.000010 0.000010 0.000010 0.000010 0.000010 0.807297 0.000010 0.000010 0.000010 0.174632 0.000010 0.000010 0.000010 0.000010 0.000010 0.000010 0.000010 0.000010
0.000010 0.000010 0.000010 0.000010 0.000010 0.000010 0.015270 0.012113 0.070352 0.000010 0.000010 0.000010 0.000010 0.000010 0.000010 0.000010 0.000010 0.000010 0.000010 0.000010 0.000010 0.000010 0.000010 0.000010 0.000010 0.000010 0.000010 0.000010 0.901974 0.000010 0.000010 0.000010 0.000010
0.000010 0.000010 0.003513 0.000010 0.000010 0.000010 0.032023 0.021344 0.072662 0.014786 0.000010 0.000010 0.000010 0.000010 0.000010 0.000010 0.000010 0.000010 0.000010 0.000010 0.000010 0.010460 0.000010 0.000010 0.000010 0.000010 0.000010 0.000010 0.844952 0.000010 0.000010 0.000010 0.000010
0.000010 0.000010 0.000010 0.000010 0.000010 0.000010 0.000010 0.000010 0.066364 0.000010 0.000010 0.000010 0.000010 0.000010 0.000010 0.000010 0.000010 0.000010 0.000010 0.002126 0.000010 0.000010 0.000010 0.000010 0.000010 0.000010 0.000010 0.000010 0.931209 0.000010 0.000010 0.000010 0.000010
0.000010 0.000010 0.000010 0.000010 0.000010 0.000010 0.008222 0.013453 0.107000 0.000010 0.000010 0.000010 0.000010 0.000010 0.000010 0.000010 0.000010 0.000010 0.000010 0.000010 0.000010 0.000010 0.000010 0.000010 0.000010 0.000010 0.000010 0.000010 0.855039 0.000010 0.000010 0.000010 0.016006
0.000010 0.000010 0.000010 0.000010 0.000010 0.026163 0.000010 0.000010 0.076482 0.000010 0.000010 0.000010 0.000010 0.000010 0.000010 0.000010 0.000924 0.000010 0.000010 0.000010 0.000010 0.000010 0.000010 0.009291 0.000010 0.000010 0.000010 0.000010 0.886859 0.000010 0.000010 0.000010 0.000010
0.000010 0.000010 0.000010 0.000010 0.000010 0.029250 0.000010 0.010594 0.011646 0.016008 0.000010 0.000010 0.000010 0.000010 0.000010 0.000010 0.000010 0.000010 0.000010 0.031511 0.000010 0.000010 0.000010 0.000010 0.000010 0.000010 0.000010 0.000010 0.833799 0.000010 0.020820 0.000010 0.046123
0.000010 0.000010 0.000010 0.000010 0.000010 0.000010 0.000010 0.000010 0.134208 0.000596 0.000010 0.000010 0.000010 0.000010 0.000010 0.000010 0.000010 0.000010 0.000010 0.000010 0.000010 0.000010 0.000010 0.000010 0.000010 0.000010 0.000010 0.000010 0.833881 0.000010 0.000010 0.000010 0.031024
0.000010 0.000010 0.011348 0.000010 0.000010 0.064867 0.000010 0.010401 0.066598 0.000010 0.005808 0.000010 0.000010 0.000010 0.003682 0.000010 0.000010 0.000010 0.000010 0.005344 0.000010 0.000010 0.000010 0.011146 0.000010 0.000010 0.000010 0.014796 0.761638 0.000010 0.006403 0.000010 0.037761
0.000010 0.000010 0.000010 0.000010 0.000010 0.012294 0.000010 0.000010 0.095462 0.000010 0.000010 0.000010 0.000010 0.000010 0.000010 0.000010 0.000010 0.000010 0.000010 0.046904 0.000010 0.000010 0.000010 0.000010 0.000010 0.000010 0.000010 0.000010 0.845050 0.000010 0.000010 0.000010 0.000010
0.000010 0.000010 0.000010 0.000010 0.000010 0.022145 0.000010 0.000010 0.097409 0.000010 0.000010 0.000010 0.000010 0.000010 0.000010 0.000010 0.000010 0.000010 0.000010 0.000010 0.000010 0.000010 0.000010 0.000010 0.000010 0.000010 0.000010 0.000010 0.880145 0.000010 0.000010 0.000010 0.000010
0.000010 0.000010 0.000010 0.000010 0.000010 0.000010 0.000010 0.000010 0.139901 0.000010 0.000010 0.000010 0.000010 0.000010 0.000010 0.000010 0.000010 0.000010 0.000010 0.000010 0.007798 0.000010 0.000010 0.000010 0.000010 0.000010 0.000010 0.000010 0.846435 0.000010 0.000010 0.000010 0.005577
0.000010 0.000010 0.000010 0.000010 0.000010 0.010516 0.006477 0.000010 0.046662 0.000010 0.000010 0.000010 0.000010 0.000010 0.000010 0.000010 0.000010 0.000010 0.000010 0.000010 0.000010 0.000010 0.000010 0.000010 0.000010 0.000010 0.000010 0.000010 0.930250 0.000010 0.000010 0.000010 0.005814
0.000010 0.000010 0.000010 0.000010 0.000010 0.000010 0.000591 0.000010 0.115867 0.000010 0.000010 0.000010 0.000010 0.000010 0.000010 0.000010 0.000010 0.000010 0.000010 0.000010 0.000010 0.000010 0.000010 0.000010 0.000010 0.000010 0.000010 0.000010 0.883242 0.000010 0.000010 0.000010 0.000010
0.000010 0.000010 0.000010 0.000010 0.000010 0.073386 0.000010 0.009218 0.028260 0.004250 0.000010 0.000010 0.000010 0.000010 0.000010 0.000010 0.000010 0.000010 0.000010 0.029545 0.000010 0.000010 0.000010 0.000010 0.000010 0.000010 0.000010 0.000010 0.845282 0.000010 0.000010 0.000010 0.009799
0.000010 0.000010 0.002812 0.000010 0.000010 0.009623 0.000010 0.000010 0.033688 0.003875 0.000010 0.000010 0.000010 0.000010 0.000010 0.000010 0.000103 0.000010 0.000010 0.043795 0.000010 0.000010 0.000010 0.008770 0.005933 0.000010 0.000010 0.000010 0.840912 0.000010 0.000010 0.000010 0.050260
0.000010 0.000010 0.000010 0.000010 0.000010 0.000010 0.000010 0.000010 0.067780 0.000010 0.000010 0.000010 0.000010 0.000010 0.000010 0.000010 0.002381 0.000010 0.000010 0.036478 0.000010 0.000010 0.000010 0.000010 0.000010 0.000010 0.000010 0.000010 0.893071 0.000010 0.000010 0.000010 0.000010
0.000010 0.000010 0.000010 0.000010 0.000010 0.056567 0.000010 0.013739 0.106524 0.027535 0.000010 0.000010 0.000010 0.000010 0.000010 0.000010 0.000010 0.000010 0.000010 0.000010 0.000010 0.000010 0.000010 0.000010 0.000010 0.000010 0.000010 0.000010 0.712104 0.000010 0.000010 0.000010 0.083261
0.000010 0.000010 0.000010 0.000010 0.000010 0.025176 0.000010 0.000010 0.082388 0.000010 0.000010 0.000010 0.000010 0.000010 0.000010 0.000010 0.001450 0.000010 0.000010 0.013831 0.000010 0.006248 0.000010 0.000010 0.000010 0.000010 0.000010 0.000010 0.870637 0.000010 0.000010 0.000010 0.000010
0.000010 0.000010 0.000010 0.000010 0.000010 0.014925 0.000010 0.000010 0.015293 0.000010 0.000010 0.000010 0.000010 0.000010 0.000010 0.000010 0.000010 0.000010 0.000010 0.035477 0.000010 0.009729 0.000010 0.000010 0.000010 0.000010 0.000010 0.000010 0.924296 0.000010 0.000010 0.000010 0.000010
0.000010 0.000010 0.000010 0.000010 0.000010 0.000010 0.003450 0.054440 0.030183 0.000010 0.000010 0.000010 0.000010 0.000010 0.000010 0.000010 0.000010 0.000010 0.000010 0.013828 0.000010 0.019856 0.000010 0.000010 0.000010 0.000010 0.000010 0.000010 0.873953 0.000010 0.000010 0.000010 0.004030
0.000010 0.005120 0.000010 0.007322 0.000010 0.104077 0.005561 0.164662 0.583494 0.004369 0.000010 0.000010 0.002869 0.004094 0.000010 0.000010 0.000016 0.000010 0.000010 0.059962 0.000010 0.031847 0.000010 0.000010 0.000010 0.000010 0.009659 0.000010 0.000010 0.000010 0.000010 0.000010 0.016758
0.000010 0.000010 0.000010 0.005358 0.000010 0.050596 0.017171 0.093627 0.700233 0.000010 0.000010 0.000010 0.007979 0.005162 0.002542 0.004416 0.000010 0.000010 0.000010 0.092637 0.000010 0.000010 0.000010 0.000010 0.001073 0.000010 0.018997 0.000010 0.000010 0.000010 0.000010 0.000010 0.000010
0.000010 0.000272 0.003209 0.000010 0.000010 0.000010 0.008518 0.044728 0.764144 0.015703 0.004965 0.003364 0.005445 0.011396 0.000010 0.003837 0.000010 0.000847 0.000010 0.058769 0.000103 0.037485 0.000010 0.000010 0.001058 0.000010 0.003652 0.000010 0.000010 0.000010 0.032355 0.000010 0.000010
0.000010 0.000010 0.000010 0.000010 0.000010 0.000010 0.000010 0.000010 0.954540 0.000010 0.000010 0.000010 0.003563 0.003202 0.000010 0.000010 0.000010 0.000018 0.000010 0.000010 0.000010 0.000010 0.000010 0.006256 0.000010 0.000010 0.032150 0.000010 0.000010 0.000010 0.000010 0.000010 0.000010
0.000010 0.000010 0.000010 0.000010 0.003115 0.000010 0.000010 0.000010 0.913547 0.000010 0.000010 0.000010 0.000010 0.000010 0.007118 0.000010 0.000010 0.000010 0.000201 0.000010 0.000010 0.000010 0.015716 0.000481 0.000010 0.000010 0.029680 0.006748 0.008045 0.000010 0.015119 0.000010 0.000010
0.000010 0.000010 0.000010 0.000010 0.001762 0.000010 0.003668 0.000010 0.898572 0.000010 0.001439 0.000746 0.000010 0.002582 0.006311 0.000010 0.000010 0.003937 0.000010 0.023063 0.013355 0.014785 0.000010 0.000010 0.000010 0.000010 0.000010 0.000010 0.000210 0.010166 0.015741 0.003483 0.000010
0.000010 0.000010 0.000010 0.000010 0.000010 0.003153 0.026632 0.082757 0.751519 0.000010 0.000010 0.001334 0.000010 0.008842 0.003385 0.000010 0.000010 0.000010 0.000010 0.082682 0.000010 0.015655 0.000010 0.000010 0.002860 0.000010 0.000108 0.000010 0.000010 0.000010 0.017100 0.000010 0.003774
0.000010 0.000010 0.000010 0.000010 0.000010 0.000010 0.000010 0.000010 0.946506 0.000010 0.000010 0.000010 0.003187 0.000010 0.000010 0.003101 0.000010 0.000010 0.000010 0.000010 0.000010 0.000010 0.000010 0.000010 0.000010 0.000010 0.046908 0.000010 0.000010 0.000010 0.000018 0.000010 0.000010
0.012076 0.000010 0.000010 0.003524 0.000010 0.006469 0.014572 0.020286 0.746630 0.000010 0.002900 0.001226 0.012870 0.007143 0.000010 0.003670 0.002297 0.011575 0.010549 0.063149 0.000010 0.023939 0.009831 0.010493 0.000010 0.000010 0.017132 0.000010 0.011816 0.000010 0.007734 0.000010 0.000010
0.012607 0.000315 0.000010 0.000010 0.009924 0.000010 0.008250 0.086662 0.699756 0.000010 0.003068 0.000010 0.000010 0.000010 0.023396 0.006457 0.000010 0.008190 0.000010 0.021497 0.000010 0.032815 0.000010 0.030632 0.000010 0.002192 0.046023 0.000010 0.000010 0.000010 0.000113 0.006793 0.001160
0.000010 0.001996 0.000010 0.010991 0.000010 0.022054 0.000010 0.000010 0.809353 0.000010 0.000010 0.000010 0.009935 0.000290 0.008114 0.016572 0.001649 0.000010 0.000010 0.030519 0.000010 0.000010 0.001658 0.009625 0.002357 0.002853 0.026657 0.000010 0.000010 0.008256 0.036961 0.000010 0.000010
0.000010 0.000010 0.001791 0.000010 0.000010 0.000010 0.000010 0.000010 0.960400 0.000010 0.000010 0.000010 0.000010 0.000010 0.000010 0.000010 0.000010 0.018899 0.000010 0.000010 0.000010 0.000010 0.000010 0.012626 0.000010 0.000010 0.000014 0.000010 0.000010 0.000631 0.005379 0.000010 0.000010
0.000010 0.000010 0.000010 0.000010 0.000010 0.057953 0.020030 0.095928 0.703036 0.000010 0.000010 0.000010 0.000010 0.000229 0.002374 0.001475 0.000010 0.001147 0.000010 0.083224 0.000010 0.004833 0.006516 0.003595 0.000839 0.000010 0.013925 0.000010 0.004717 0.000010 0.000010 0.000010 0.000010
0.000010 0.000010 0.000010 0.000010 0.003127 0.000010 0.000010 0.000010 0.865761 0.000010 0.000010 0.000941 0.016341 0.000010 0.016721 0.014893 0.000010 0.000010 0.001608 0.036761 0.000010 0.000010 0.000010 0.000996 0.000010 0.000865 0.017016 0.000010 0.000010 0.000010 0.024761 0.000010 0.000010
0.000010 0.005052 0.000010 0.000010 0.000701 0.026776 0.006873 0.059155 0.771860 0.000010 0.007221 0.000010 0.000010 0.004578 0.005552 0.000010 0.000010 0.000010 0.005591 0.041746 0.000010 0.019877 0.005134 0.000010 0.000010 0.000010 0.012472 0.000052 0.000010 0.000010 0.021271 0.000010 0.005928
0.000010 0.000879 0.000010 0.000010 0.000010 0.020453 0.000010 0.063644 0.754788 0.002119 0.000010 0.005558 0.002032 0.000764 0.000010 0.000010 0.000010 0.000010 0.000010 0.039389 0.000010 0.000793 0.000010 0.026966 0.000010 0.000010 0.018281 0.013789 0.032770 0.000010 0.015575 0.000010 0.002031
0.000010 0.000010 0.000176 0.001095 0.000010 0.000010 0.004460 0.051675 0.832439 0.000010 0.000010 0.001859 0.011593 0.000010 0.001428 0.007420 0.000010 0.000010 0.002235 0.002761 0.000010 0.002290 0.000010 0.008945 0.000010 0.000010 0.014727 0.000881 0.000010 0.005315 0.038730 0.001665 0.010166
0.000010 0.005876 0.001982 0.003092 0.000010 0.000010 0.000010 0.000010 0.903306 0.000010 0.000010 0.000010 0.000010 0.004648 0.000010 0.000315 0.000010 0.000010 0.000010 0.000010 0.000010 0.000010 0.000010 0.000010 0.006535 0.000010 0.039711 0.001860 0.000010 0.000010 0.032446 0.000010 0.000010
0.000010 0.000010 0.000010 0.000010 0.000010 0.000010 0.000010 0.000010 0.957190 0.000010 0.000010 0.000010 0.002259 0.000010 0.000010 0.000010 0.000010 0.000010 0.000010 0.000010 0.000010 0.000010 0.000010 0.000010 0.000010 0.000010 0.040251 0.000010 0.000010 0.000010 0.000010 0.000010 0.000010
0.000010 0.000010 0.000010 0.000010 0.000010 0.000010 0.000010 0.000010 0.971546 0.000010 0.000010 0.000010 0.000010 0.000010 0.000010 0.000010 0.000010 0.000010 0.000010 0.000010 0.000010 0.000010 0.000010 0.000010 0.001460 0.000010 0.026695 0.000010 0.000010 0.000010 0.000010 0.000010 0.000010
0.000010 0.000010 0.000010 0.000010 0.000010 0.064240 0.000010 0.053563 0.162043 0.000010 0.000010 0.000010 0.000010 0.000010 0.000010 0.000010 0.000010 0.000010 0.000010 0.715916 0.000010 0.003958 0.000010 0.000010 0.000010 0.000010 0.000010 0.000010 0.000010 0.000010 0.000010 0.000010 0.000010
0.000010 0.000010 0.000010 0.000010 0.000010 0.000011 0.000010 0.000010 0.000010 0.000010 0.000010 0.000010 0.000010 0.000010 0.000010 0.000012 0.000010 0.000010 0.000010 0.999677 0.000010 0.000010 0.000010 0.000010 0.000010 0.000010 0.000010 0.000010 0.000010 0.000010 0.000010 0.000010 0.000010
0.000010 0.000010 0.000010 0.000010 0.000010 0.000010 0.000010 0.000010 0.000010 0.000010 0.000010 0.000010 0.000010 0.000010 0.000010 0.000010 0.000010 0.000010 0.000010 0.999679 0.000010 0.000011 0.000010 0.000010 0.000010 0.000010 0.000010 0.000010 0.000010 0.000010 0.000010 0.000010 0.000010
0.000010 0.000010 0.000010 0.000010 0.000010 0.000010 0.000010 0.000010 0.000010 0.000013 0.000011 0.000010 0.000010 0.000010 0.000010 0.000010 0.000010 0.000010 0.000010 0.999676 0.000010 0.000010 0.000010 0.000010 0.000010 0.000010 0.000010 0.000010 0.000010 0.000010 0.000010 0.000010 0.000010
0.000010 0.000010 0.000010 0.000010 0.000010 0.000010 0.000010 0.000010 0.000011 0.000010 0.000010 0.000010 0.000010 0.000010 0.000010 0.000010 0.000010 0.000010 0.000010 0.999679 0.000010 0.000010 0.000010 0.000010 0.000010 0.000010 0.000010 0.000010 0.000010 0.000010 0.000010 0.000010 0.000010
0.000010 0.000010 0.000010 0.000010 0.000010 0.028762 0.000010 0.000010 0.082494 0.000010 0.000010 0.000010 0.000010 0.000010 0.000010 0.000010 0.000010 0.000010 0.000010 0.888444 0.000010 0.000010 0.000010 0.000010 0.000010 0.000010 0.000010 0.000010 0.000010 0.000010 0.000010 0.000010 0.000010
0.000010 0.000010 0.000010 0.000010 0.000010 0.000010 0.000010 0.000010 0.000010 0.000010 0.000010 0.000010 0.000010 0.000010 0.000010 0.000010 0.000010 0.000010 0.000010 0.999675 0.000010 0.000010 0.000010 0.000010 0.000010 0.000010 0.000015 0.000010 0.000010 0.000010 0.000010 0.000010 0.000010
0.000010 0.000010 0.000010 0.000010 0.000010 0.000010 0.004637 0.000010 0.088862 0.000010 0.000010 0.000010 0.000010 0.000010 0.000010 0.000010 0.000010 0.000010 0.000010 0.906201 0.000010 0.000010 0.000010 0.000010 0.000010 0.000010 0.000010 0.000010 0.000010 0.000010 0.000010 0.000010 0.000010
0.000010 0.000010 0.000010 0.000010 0.000010 0.000010 0.000010 0.000010 0.000010 0.000010 0.000010 0.000010 0.000010 0.000010 0.000010 0.000010 0.000010 0.000010 0.000010 0.999680 0.000010 0.000010 0.000010 0.000010 0.000010 0.000010 0.000010 0.000010 0.000010 0.000010 0.000010 0.000010 0.000010
0.000010 0.000010 0.000010 0.000010 0.000010 0.000010 0.000010 0.000010 0.000010 0.000010 0.000010 0.000010 0.000010 0.000010 0.000010 0.000010 0.000010 0.000010 0.000010 0.999680 0.000010 0.000010 0.000010 0.000010 0.000010 0.000010 0.000010 0.000010 0.000010 0.000010 0.000010 0.000010 0.000010
0.000010 0.000010 0.000010 0.000010 0.000010 0.000010 0.000010 0.000010 0.000010 0.000010 0.000010 0.000010 0.000010 0.000010 0.000010 0.000010 0.000010 0.000010 0.000010 0.999677 0.000010 0.000010 0.000013 0.000010 0.000010 0.000010 0.000010 0.000010 0.000010 0.000010 0.000010 0.000010 0.000010
0.000010 0.000010 0.000010 0.000010 0.000010 0.000010 0.000010 0.000010 0.000010 0.000010 0.000010 0.000010 0.000010 0.000010 0.000010 0.000010 0.000010 0.000010 0.000010 0.999680 0.000010 0.000010 0.000010 0.000010 0.000010 0.000010 0.000010 0.000010 0.000010 0.000010 0.000010 0.000010 0.000010
0.000010 0.000010 0.000010 0.000010 0.000010 0.000010 0.000010 0.000010 0.000010 0.000010 0.000010 0.000010 0.000010 0.000010 0.000010 0.000010 0.000010 0.000010 0.000014 0.999676 0.000010 0.000010 0.000010 0.000010 0.000010 0.000010 0.000010 0.000010 0.000010 0.000010 0.000010 0.000010 0.000010
0.000010 0.000010 0.000010 0.000010 0.000010 0.000010 0.000010 0.000010 0.000010 0.000010 0.000010 0.000010 0.000010 0.000010 0.000010 0.000010 0.000010 0.000010 0.000010 0.999680 0.000010 0.000010 0.000010 0.000010 0.000010 0.000010 0.000010 0.000010 0.000010 0.000010 0.000010 0.000010 0.000010
0.000010 0.000010 0.000010 0.000010 0.000010 0.006138 0.000161 0.070305 0.162073 0.000960 0.000010 0.000010 0.000010 0.000010 0.000010 0.000010 0.000010 0.000010 0.000010 0.751943 0.000010 0.008161 0.000010 0.000010 0.000010 0.000010 0.000010 0.000010 0.000010 0.000010 0.000010 0.000010 0.000010
0.000010 0.000010 0.000010 0.000010 0.000010 0.000010 0.000010 0.000010 0.000010 0.000010 0.000010 0.000010 0.000010 0.000010 0.000010 0.000012 0.000010 0.000010 0.000010 0.999678 0.000010 0.000010 0.000010 0.000010 0.000010 0.000010 0.000010 0.000010 0.000010 0.000010 0.000010 0.000010 0.000010
0.000010 0.000010 0.000010 0.000010 0.000010 0.000010 0.000010 0.000010 0.000010 0.000010 0.000010 0.000010 0.000010 0.000010 0.000010 0.000010 0.000010 0.000010 0.000010 0.999680 0.000010 0.000010 0.000010 0.000010 0.000010 0.000010 0.000010 0.000010 0.000010 0.000010 0.000010 0.000010 0.000010
0.000010 0.000010 0.000010 0.000010 0.000010 0.000010 0.000010 0.000010 0.000010 0.000010 0.000010 0.000010 0.000010 0.000010 0.000010 0.000010 0.000010 0.000010 0.000010 0.999680 0.000010 0.000010 0.000010 0.000010 0.000010 0.000010 0.000010 0.000010 0.000010 0.000010 0.000010 0.000010 0.000010
0.000010 0.000010 0.000010 0.000010 0.000010 0.000010 0.000010 0.000010 0.000010 0.000013 0.000012 0.000010 0.000010 0.000010 0.000010 0.000010 0.000010 0.000010 0.000010 0.999674 0.000010 0.000010 0.000010 0.000010 0.000010 0.000010 0.000010 0.000010 0.000010 0.000010 0.000010 0.000010 0.000010
0.000010 0.000010 0.000010 0.000010 0.000010 0.000010 0.000010 0.000010 0.000010 0.000010 0.000010 0.000010 0.000010 0.000010 0.000010 0.000010 0.000010 0.000010 0.000010 0.999680 0.000010 0.000010 0.000010 0.000010 0.000010 0.000010 0.000010 0.000010 0.000010 0.000010 0.000010 0.000010 0.000010
0.000010 0.000010 0.000010 0.000010 0.000010 0.935874 0.003433 0.000010 0.060393 0.000010 0.000010 0.000010 0.000010 0.000010 0.000010 0.000010 0.000010 0.000010 0.000010 0.000010 0.000010 0.000010 0.000010 0.000010 0.000010 0.000010 0.000010 0.000010 0.000010 0.000010 0.000010 0.000010 0.000010
0.000010 0.000010 0.000010 0.000010 0.000010 0.999680 0.000010 0.000010 0.000010 0.000010 0.000010 0.000010 0.000010 0.000010 0.000010 0.000010 0.000010 0.000010 0.000010 0.000010 0.000010 0.000010 0.000010 0.000010 0.000010 0.000010 0.000010 0.000010 0.000010 0.000010 0.000010 0.000010 0.000010
0.000010 0.000010 0.000010 0.000010 0.000010 0.999676 0.000010 0.000010 0.000010 0.000010 0.000010 0.000013 0.000010 0.000010 0.000011 0.000010 0.000010 0.000010 0.000010 0.000010 0.000010 0.000010 0.000010 0.000010 0.000010 0.000010 0.000010 0.000010 0.000010 0.000010 0.000010 0.000010 0.000010
0.000010 0.000010 0.000010 0.000010 0.000010 0.999680 0.000010 0.000010 0.000010 0.000010 0.000010 0.000010 0.000010 0.000010 0.000010 0.000010 0.000010 0.000010 0.000010 0.000010 0.000010 0.000010 0.000010 0.000010 0.000010 0.000010 0.000010 0.000010 0.000010 0.000010 0.000010 0.000010 0.000010
0.000010 0.000010 0.000010 0.000010 0.000010 0.854192 0.000010 0.046073 0.099435 0.000010 0.000010 0.000010 0.000010 0.000010 0.000010 0.000010 0.000010 0.000010 0.000010 0.000010 0.000010 0.000010 0.000010 0.000010 0.000010 0.000010 0.000010 0.000010 0.000010 0.000010 0.000010 0.000010 0.000010
0.000010 0.000010 0.000010 0.000010 0.000010 0.999677 0.000010 0.000010 0.000010 0.000010 0.000010 0.000010 0.000010 0.000010 0.000010 0.000010 0.000010 0.000010 0.000010 0.000010 0.000010 0.000010 0.000010 0.000013 0.000010 0.000010 0.000010 0.000010 0.000010 0.000010 0.000010 0.000010 0.000010
0.000010 0.000010 0.000010 0.000010 0.000010 0.833433 0.010522 0.068746 0.087008 0.000010 0.000010 0.000010 0.000010 0.000010 0.000010 0.000010 0.000010 0.000010 0.000010 0.000010 0.000010 0.000010 0.000010 0.000010 0.000010 0.000010 0.000010 0.000010 0.000010 0.000010 0.000010 0.000010 0.000010
0.000010 0.000010 0.000010 0.000010 0.000010 0.918254 0.017094 0.014706 0.049656 0.000010 0.000010 0.000010 0.000010 0.000010 0.000010 0.000010 0.000010 0.000010 0.000010 0.000010 0.000010 0.000010 0.000010 0.000010 0.000010 0.000010 0.000010 0.000010 0.000010 0.000010 0.000010 0.000010 0.000010
0.000010 0.000010 0.000010 0.000010 0.000010 0.934672 0.000010 0.000010 0.065018 0.000010 0.000010 0.000010 0.000010 0.000010 0.000010 0.000010 0.000010 0.000010 0.000010 0.000010 0.000010 0.000010 0.000010 0.000010 0.000010 0.000010 0.000010 0.000010 0.000010 0.000010 0.000010 0.000010 0.000010
0.000010 0.000010 0.000010 0.000010 0.000010 0.884837 0.000010 0.000010 0.110392 0.000010 0.000010 0.000010 0.000010 0.000010 0.000010 0.000010 0.000010 0.000010 0.000010 0.004471 0.000010 0.000010 0.000010 0.000010 0.000010 0.000010 0.000010 0.000010 0.000010 0.000010 0.000010 0.000010 0.000010
0.000010 0.000010 0.000010 0.000010 0.000010 0.999674 0.000010 0.000010 0.000010 0.000010 0.000010 0.000010 0.000010 0.000010 0.000010 0.000010 0.000010 0.000010 0.000011 0.000010 0.000010 0.000010 0.000010 0.000010 0.000010 0.000010 0.000010 0.000013 0.000011 0.000010 0.000010 0.000010 0.000010
0.000010 0.000010 0.000010 0.000010 0.000010 0.999680 0.000010 0.000010 0.000010 0.000010 0.000010 0.000010 0.000010 0.000010 0.000010 0.000010 0.000010 0.000010 0.000010 0.000010 0.000010 0.000010 0.000010 0.000010 0.000010 0.000010 0.000010 0.000010 0.000010 0.000010 0.000010 0.000010 0.000010
0.000010 0.000010 0.000010 0.000010 0.000010 0.999680 0.000010 0.000010 0.000010 0.000010 0.000010 0.000010 0.000010 0.000010 0.000010 0.000010 0.000010 0.000010 0.000010 0.000010 0.000010 0.000010 0.000010 0.000010 0.000010 0.000010 0.000010 0.000010 0.000010 0.000010 0.000010 0.000010 0.000010
0.000010 0.000010 0.000010 0.000010 0.000010 0.999680 0.000010 0.000010 0.000010 0.000010 0.000010 0.000010 0.000010 0.000010 0.000010 0.000010 0.000010 0.000010 0.000010 0.000010 0.000010 0.000010 0.000010 0.000010 0.000010 0.000010 0.000010 0.000010 0.000010 0.000010 0.000010 0.000010 0.000010
0.000010 0.000010 0.000010 0.000010 0.000010 0.733123 0.000010 0.148531 0.104892 0.000010 0.000010 0.000010 0.000010 0.000010 0.000010 0.000010 0.000010 0.000010 0.000010 0.013163 0.000010 0.000011 0.000010 0.000010 0.000010 0.000010 0.000010 0.000010 0.000010 0.000010 0.000010 0.000010 0.000010
0.000010 0.000010 0.000010 0.000010 0.000010 0.999680 0.000010 0.000010 0.000010 0.000010 0.000010 0.000010 0.000010 0.000010 0.000010 0.000010 0.000010 0.000010 0.000010 0.000010 0.000010 0.000010 0.000010 0.000010 0.000010 0.000010 0.000010 0.000010 0.000010 0.000010 0.000010 0.000010 0.000010
0.000010 0.000010 0.000010 0.000010 0.000010 0.999680 0.000010 0.000010 0.000010 0.000010 0.000010 0.000010 0.000010 0.000010 0.000010 0.000010 0.000010 0.000010 0.000010 0.000010 0.000010 0.000010 0.000010 0.000010 0.000010 0.000010 0.000010 0.000010 0.000010 0.000010 0.000010 0.000010 0.000010
0.000010 0.000010 0.000010 0.000010 0.000010 0.000010 0.000010 0.000010 0.999680 0.000010 0.000010 0.000010 0.000010 0.000010 0.000010 0.000010 0.000010 0.000010 0.000010 0.000010 0.000010 0.000010 0.000010 0.000010 0.000010 0.000010 0.000010 0.000010 0.000010 0.000010 0.000010 0.000010 0.000010
0.000010 0.000010 0.000010 0.000010 0.000010 0.000010 0.000010 0.000010 0.999680 0.000010 0.000010 0.000010 0.000010 0.000010 0.000010 0.000010 0.000010 0.000010 0.000010 0.000010 0.000010 0.000010 0.000010 0.000010 0.000010 0.000010 0.000010 0.000010 0.000010 0.000010 0.000010 0.000010 0.000010
0.000010 0.000010 0.000010 0.000010 0.000010 0.000010 0.002793 0.000010 0.996897 0.000010 0.000010 0.000010 0.000010 0.000010 0.000010 0.000010 0.000010 0.000010 0.000010 0.000010 0.000010 0.000010 0.000010 0.000010 0.000010 0.000010 0.000010 0.000010 0.000010 0.000010 0.000010 0.000010 0.000010
0.000010 0.000010 0.000010 0.000010 0.000010 0.000010 0.000010 0.000010 0.999680 0.000010 0.000010 0.000010 0.000010 0.000010 0.000010 0.000010 0.000010 0.000010 0.000010 0.000010 0.000010 0.000010 0.000010 0.000010 0.000010 0.000010 0.000010 0.000010 0.000010 0.000010 0.000010 0.000010 0.000010
0.000010 0.000010 0.000010 0.000010 0.000010 0.000010 0.000010 0.000010 0.999680 0.000010 0.000010 0.000010 0.000010 0.000010 0.000010 0.000010 0.000010 0.000010 0.000010 0.000010 0.000010 0.000010 0.000010 0.000010 0.000010 0.000010 0.000010 0.000010 0.000010 0.000010 0.000010 0.000010 0.000010
0.000010 0.000010 0.000010 0.000010 0.000010 0.007929 0.011388 0.000010 0.980382 0.000010 0.000010 0.000010 0.000010 0.000010 0.000010 0.000010 0.000010 0.000010 0.000010 0.000010 0.000010 0.000010 0.000010 0.000010 0.000010 0.000010 0.000010 0.000010 0.000010 0.000010 0.000010 0.000010 0.000010
0.000010 0.000010 0.000010 0.000010 0.000010 0.000010 0.000010 0.000010 0.999680 0.000010 0.000010 0.000010 0.000010 0.000010 0.000010 0.000010 0.000010 0.000010 0.000010 0.000010 0.000010 0.000010 0.000010 0.000010 0.000010 0.000010 0.000010 0.000010 0.000010 0.000010 0.000010 0.000010 0.000010
0.000010 0.000010 0.000010 0.000010 0.000010 0.000010 0.008192 0.000010 0.991498 0.000010 0.000010 0.000010 0.000010 0.000010 0.000010 0.000010 0.000010 0.000010 0.000010 0.000010 0.000010 0.000010 0.000010 0.000010 0.000010 0.000010 0.000010 0.000010 0.000010 0.000010 0.000010 0.000010 0.000010
0.000010 0.000010 0.000010 0.000010 0.000010 0.000010 0.005925 0.000010 0.947498 0.000010 0.000010 0.000010 0.000010 0.000010 0.000010 0.000010 0.000010 0.000010 0.000010 0.046276 0.000010 0.000010 0.000010 0.000010 0.000010 0.000010 0.000010 0.000010 0.000010 0.000010 0.000010 0.000010 0.000010
0.000010 0.000010 0.000010 0.000010 0.000010 0.021175 0.000010 0.000010 0.978515 0.000010 0.000010 0.000010 0.000010 0.000010 0.000010 0.000010 0.000010 0.000010 0.000010 0.000010 0.000010 0.000010 0.000010 0.000010 0.000010 0.000010 0.000010 0.000010 0.000010 0.000010 0.000010 0.000010 0.000010
0.000010 0.000010 0.000010 0.000010 0.000010 0.000010 0.000010 0.000010 0.999680 0.000010 0.000010 0.000010 0.000010 0.000010 0.000010 0.000010 0.000010 0.000010 0.000010 0.000010 0.000010 0.000010 0.000010 0.000010 0.000010 0.000010 0.000010 0.000010 0.000010 0.000010 0.000010 0.000010 0.000010
0.000010 0.000010 0.000010 0.000010 0.000010 0.000010 0.000010 0.000010 0.999680 0.000010 0.000010 0.000010 0.000010 0.000010 0.000010 0.000010 0.000010 0.000010 0.000010 0.000010 0.000010 0.000010 0.000010 0.000010 0.000010 0.000010 0.000010 0.000010 0.000010 0.000010 0.000010 0.000010 0.000010
0.000010 0.000010 0.000010 0.000010 0.000010 0.018899 0.000010 0.000010 0.974955 0.000010 0.000010 0.000010 0.000010 0.000010 0.000010 0.000010 0.000010 0.000010 0.000010 0.000010 0.000010 0.000010 0.000010 0.000010 0.000010 0.000010 0.000010 0.000010 0.000010 0.000010 0.000010 0.000010 0.005847
0.000010 0.000010 0.000010 0.000010 0.000010 0.000010 0.000010 0.000010 0.999680 0.000010 0.000010 0.000010 0.000010 0.000010 0.000010 0.000010 0.000010 0.000010 0.000010 0.000010 0.000010 0.000010 0.000010 0.000010 0.000010 0.000010 0.000010 0.000010 0.000010 0.000010 0.000010 0.000010 0.000010
0.000010 0.000010 0.000010 0.000010 0.000010 0.000010 0.006426 0.000010 0.993264 0.000010 0.000010 0.000010 0.000010 0.000010 0.000010 0.000010 0.000010 0.000010 0.000010 0.000010 0.000010 0.000010 0.000010 0.000010 0.000010 0.000010 0.000010 0.000010 0.000010 0.000010 0.000010 0.000010 0.000010
0.000010 0.000010 0.000010 0.000010 0.000010 0.033238 0.000016 0.000010 0.966446 0.000010 0.000010 0.000010 0.000010 0.000010 0.000010 0.000010 0.000010 0.000010 0.000010 0.000010 0.000010 0.000010 0.000010 0.000010 0.000010 0.000010 0.000010 0.000010 0.000010 0.000010 0.000010 0.000010 0.000010
0.000010 0.000010 0.000010 0.000010 0.000010 0.000010 0.000010 0.000010 0.999680 0.000010 0.000010 0.000010 0.000010 0.000010 0.000010 0.000010 0.000010 0.000010 0.000010 0.000010 0.000010 0.000010 0.000010 0.000010 0.000010 0.000010 0.000010 0.000010 0.000010 0.000010 0.000010 0.000010 0.000010
0.000010 0.000010 0.000010 0.000010 0.000010 0.016810 0.002839 0.000010 0.971983 0.000010 0.000010 0.000010 0.000010 0.000010 0.000010 0.000010 0.000010 0.000010 0.000010 0.008078 0.000010 0.000010 0.000010 0.000010 0.000010 0.000010 0.000010 0.000010 0.000010 0.000010 0.000010 0.000010 0.000010
0.000010 0.000010 0.000010 0.000010 0.000010 0.000010 0.000010 0.000010 0.999680 0.000010 0.000010 0.000010 0.000010 0.000010 0.000010 0.000010 0.000010 0.000010 0.000010 0.000010 0.000010 0.000010 0.000010 0.000010 0.000010 0.000010 0.000010 0.000010 0.000010 0.000010 0.000010 0.000010 0.000010
0.000010 0.000010 0.000010 0.000010 0.000010 0.000010 0.000010 0.000010 0.999680 0.000010 0.000010 0.000010 0.000010 0.000010 0.000010 0.000010 0.000010 0.000010 0.000010 0.000010 0.000010 0.000010 0.000010 0.000010 0.000010 0.000010 0.000010 0.000010 0.000010 0.000010 0.000010 0.000010 0.000010
0.000010 0.000010 0.000010 0.000010 0.000010 0.000010 0.000010 0.999680 0.000010 0.000010 0.000010 0.000010 0.000010 0.000010 0.000010 0.000010 0.000010 0.000010 0.000010 0.000010 0.000010 0.000010 0.000010 0.000010 0.000010 0.000010 0.000010 0.000010 0.000010 0.000010 0.000010 0.000010 0.000010
0.000010 0.000010 0.000010 0.000010 0.000010 0.000010 0.000010 0.999680 0.000010 0.000010 0.000010 0.000010 0.000010 0.000010 0.000010 0.000010 0.000010 0.000010 0.000010 0.000010 0.000010 0.000010 0.000010 0.000010 0.000010 0.000010 0.000010 0.000010 0.000010 0.000010 0.000010 0.000010 0.000010
0.000010 0.000010 0.000010 0.000010 0.000010 0.000010 0.000010 0.999680 0.000010 0.000010 0.000010 0.000010 0.000010 0.000010 0.000010 0.000010 0.000010 0.000010 0.000010 0.000010 0.000010 0.000010 0.000010 0.000010 0.000010 0.000010 0.000010 0.000010 0.000010 0.000010 0.000010 0.000010 0.000010
0.000010 0.000010 0.000010 0.000010 0.000010 0.000010 0.000010 0.999680 0.000010 0.000010 0.000010 0.000010 0.000010 0.000010 0.000010 0.000010 0.000010 0.000010 0.000010 0.000010 0.000010 0.000010 0.000010 0.000010 0.000010 0.000010 0.000010 0.000010 0.000010 0.000010 0.000010 0.000010 0.000010
0.000010 0.000010 0.000010 0.000010 0.000010 0.000010 0.000010 0.999680 0.000010 0.000010 0.000010 0.000010 0.000010 0.000010 0.000010 0.000010 0.000010 0.000010 0.000010 0.000010 0.000010 0.000010 0.000010 0.000010 0.000010 0.000010 0.000010 0.000010 0.000010 0.000010 0.000010 0.000010 0.000010
0.000010 0.000010 0.000010 0.000010 0.000010 0.002245 0.000010 0.987831 0.009624 0.000010 0.000010 0.000010 0.000010 0.000010 0.000010 0.000010 0.000010 0.000010 0.000010 0.000010 0.000010 0.000010 0.000010 0.000010 0.000010 0.000010 0.000010 0.000010 0.000010 0.000010 0.000010 0.000010 0.000010
0.000010 0.000010 0.000010 0.000010 0.000010 0.000010 0.008193 0.924960 0.048258 0.000010 0.000010 0.000010 0.000010 0.000010 0.000012 0.000010 0.000010 0.000010 0.000010 0.018295 0.000010 0.000010 0.000012 0.000010 0.000010 0.000010 0.000010 0.000010 0.000010 0.000010 0.000010 0.000010 0.000010
0.000010 0.000010 0.000010 0.000010 0.000010 0.000010 0.000010 0.999680 0.000010 0.000010 0.000010 0.000010 0.000010 0.000010 0.000010 0.000010 0.000010 0.000010 0.000010 0.000010 0.000010 0.000010 0.000010 0.000010 0.000010 0.000010 0.000010 0.000010 0.000010 0.000010 0.000010 0.000010 0.000010
0.000010 0.000010 0.000010 0.000010 0.000010 0.000010 0.000010 0.999680 0.000010 0.000010 0.000010 0.000010 0.000010 0.000010 0.000010 0.000010 0.000010 0.000010 0.000010 0.000010 0.000010 0.000010 0.000010 0.000010 0.000010 0.000010 0.000010 0.000010 0.000010 0.000010 0.000010 0.000010 0.000010
0.000010 0.000010 0.000010 0.000010 0.000010 0.000010 0.000010 0.999680 0.000010 0.000010 0.000010 0.000010 0.000010 0.000010 0.000010 0.000010 0.000010 0.000010 0.000010 0.000010 0.000010 0.000010 0.000010 0.000010 0.000010 0.000010 0.000010 0.000010 0.000010 0.000010 0.000010 0.000010 0.000010
0.000010 0.000010 0.000010 0.000010 0.000010 0.223149 0.031376 0.318957 0.304370 0.000010 0.000010 0.000010 0.000010 0.000010 0.000010 0.000010 0.000010 0.000010 0.000010 0.067219 0.000010 0.052101 0.000010 0.000010 0.000010 0.000010 0.000010 0.000010 0.000010 0.000010 0.000010 0.000010 0.002569
0.000010 0.000010 0.000010 0.000010 0.000010 0.142825 0.021953 0.374364 0.307519 0.000010 0.000010 0.000010 0.000010 0.000010 0.000010 0.000010 0.000010 0.000010 0.000010 0.101296 0.000010 0.051774 0.000010 0.000010 0.000010 0.000010 0.000010 0.000010 0.000010 0.000010 0.000010 0.000010 0.000010
0.000010 0.000010 0.000010 0.000010 0.000010 0.164986 0.001278 0.361521 0.357291 0.000010 0.000010 0.000010 0.000010 0.000010 0.000010 0.000010 0.000010 0.000010 0.000010 0.078200 0.000010 0.036453 0.000010 0.000010 0.000010 0.000010 0.000010 0.000010 0.000010 0.000010 0.000010 0.000010 0.000010
0.000010 0.000010 0.000010 0.000010 0.000010 0.180351 0.006667 0.375000 0.289080 0.011628 0.000010 0.000010 0.000010 0.000010 0.000010 0.000010 0.002567 0.000010 0.000010 0.090630 0.000010 0.043826 0.000010 0.000010 0.000010 0.000010 0.000010 0.000010 0.000010 0.000010 0.000010 0.000010 0.000010
0.000010 0.000010 0.000010 0.000010 0.000010 0.117780 0.006343 0.368735 0.327237 0.000010 0.000010 0.000010 0.000010 0.000010 0.000010 0.000010 0.000010 0.000010 0.000010 0.112501 0.000010 0.065358 0.000010 0.000010 0.000010 0.000010 0.000010 0.000010 0.000010 0.000010 0.000010 0.000010 0.001786
0.000010 0.000010 0.000010 0.000010 0.000010 0.183087 0.012649 0.420824 0.267125 0.000010 0.000010 0.000010 0.000010 0.000010 0.000010 0.000010 0.000010 0.000010 0.000010 0.079566 0.000010 0.036479 0.000010 0.000010 0.000010 0.000010 0.000010 0.000010 0.000010 0.000010 0.000010 0.000010 0.000010
0.000010 0.000010 0.000010 0.000010 0.000010 0.191056 0.010297 0.384664 0.293254 0.000010 0.000010 0.000010 0.000010 0.000010 0.000010 0.000010 0.000010 0.000010 0.000010 0.091068 0.000010 0.029390 0.000010 0.000010 0.000010 0.000010 0.000010 0.000010 0.000010 0.000010 0.000010 0.000010 0.000010
0.000010 0.000010 0.000010 0.000010 0.000010 0.150978 0.016296 0.395786 0.296780 0.000010 0.000010 0.000010 0.000010 0.000010 0.000010 0.000010 0.000010 0.000010 0.000010 0.081613 0.000010 0.049985 0.000010 0.000010 0.000010 0.000010 0.000010 0.000010 0.000010 0.000010 0.000010 0.000010 0.008303
0.000010 0.000010 0.000010 0.000010 0.000010 0.111955 0.036360 0.335524 0.329077 0.000010 0.000010 0.000010 0.000010 0.000010 0.000010 0.000010 0.000010 0.000010 0.000010 0.130961 0.000010 0.055855 0.000010 0.000010 0.000010 0.000010 0.000010 0.000010 0.000010 0.000010 0.000010 0.000010 0.000010
0.000010 0.000010 0.001216 0.000010 0.000010 0.126603 0.008318 0.323986 0.345344 0.014738 0.000010 0.000010 0.000010 0.000010 0.000010 0.000010 0.000010 0.000010 0.000010 0.110441 0.000010 0.069103 0.000010 0.000010 0.000010 0.000010 0.000010 0.000010 0.000010 0.000010 0.000010 0.000010 0.000010
0.000010 0.000010 0.000018 0.000010 0.000010 0.136412 0.014631 0.348137 0.302979 0.000010 0.000010 0.000010 0.000010 0.000010 0.000010 0.000010 0.000010 0.000010 0.000010 0.116284 0.000010 0.074786 0.000010 0.000010 0.000010 0.000010 0.000010 0.000010 0.000010 0.000010 0.000010 0.000010 0.006503
0.000010 0.000010 0.000010 0.000010 0.000010 0.159058 0.014950 0.368236 0.314148 0.000010 0.000010 0.000010 0.000010 0.000010 0.000010 0.000010 0.000010 0.000010 0.000010 0.084395 0.000010 0.058942 0.000010 0.000010 0.000010 0.000010 0.000010 0.000010 0.000010 0.000010 0.000010 0.000010 0.000010
0.000010 0.000010 0.000010 0.000010 0.000010 0.147588 0.000010 0.395865 0.322039 0.000010 0.000010 0.000010 0.000010 0.000010 0.000010 0.000010 0.000010 0.000010 0.000010 0.057958 0.000010 0.076002 0.000010 0.000010 0.000010 0.000010 0.000010 0.000010 0.000010 0.000010 0.000010 0.000010 0.000278
0.000010 0.000010 0.000010 0.001413 0.000010 0.162377 0.029352 0.334498 0.305169 0.000010 0.000010 0.000010 0.000010 0.000010 0.000010 0.000010 0.000010 0.000010 0.000010 0.093715 0.000010 0.068151 0.000010 0.000010 0.000010 0.000010 0.000010 0.000010 0.005074 0.000010 0.000010 0.000010 0.000010
0.000010 0.000010 0.000649 0.000010 0.000010 0.152160 0.004124 0.322799 0.320325 0.000010 0.000010 0.000010 0.000010 0.000010 0.000010 0.000010 0.000010 0.000010 0.000010 0.127393 0.000010 0.066150 0.000010 0.000010 0.000010 0.000010 0.000010 0.000010 0.000010 0.000010 0.000010 0.000010 0.006148
0.000010 0.000010 0.000010 0.009952 0.003999 0.153213 0.017378 0.360068 0.248695 0.004451 0.000010 0.009884 0.000010 0.000010 0.000010 0.000010 0.000010 0.000010 0.000010 0.072513 0.000010 0.087722 0.004068 0.000010 0.000010 0.000010 0.000010 0.000010 0.006448 0.000010 0.000010 0.000010 0.021409
0.000010 0.000010 0.000010 0.000010 0.000010 0.146578 0.009415 0.401782 0.346044 0.000010 0.000010 0.000010 0.000010 0.000010 0.000010 0.000010 0.000010 0.000010 0.000010 0.055016 0.000010 0.037886 0.000010 0.000010 0.000010 0.000010 0.000010 0.000010 0.000010 0.000010 0.000010 0.000010 0.003019
0.000010 0.000010 0.000010 0.000010 0.000010 0.147397 0.002862 0.395911 0.352269 0.000010 0.000010 0.000010 0.000010 0.000010 0.000010 0.000010 0.000010 0.000010 0.000010 0.053460 0.000010 0.047831 0.000010 0.000010 0.000010 0.000010 0.000010 0.000010 0.000010 0.000010 0.000010 0.000010 0.000010
0.000010 0.000010 0.001935 0.000010 0.000010 0.155112 0.020864 0.388525 0.247104 0.000010 0.000010 0.000010 0.000010 0.000010 0.000010 0.000010 0.001096 0.000010 0.000010 0.102306 0.000010 0.079872 0.000010 0.000010 0.000010 0.000010 0.000010 0.000010 0.000010 0.000010 0.000010 0.000010 0.002946
0.000010 0.000010 0.000010 0.000010 0.000010 0.153312 0.020033 0.354777 0.340746 0.000010 0.000010 0.000010 0.000010 0.000010 0.000010 0.000010 0.000010 0.000010 0.000010 0.091168 0.000010 0.039694 0.000010 0.000010 0.000010 0.000010 0.000010 0.000010 0.000010 0.000010 0.000010 0.000010 0.000010
0.000010 0.000010 0.000010 0.000010 0.000010 0.144097 0.001769 0.372133 0.352343 0.000010 0.000010 0.000010 0.000010 0.000010 0.000010 0.000010 0.000010 0.000010 0.000010 0.086832 0.000010 0.039438 0.000010 0.000010 0.000010 0.000010 0.000010 0.000010 0.000010 0.000010 0.000010 0.000010 0.003127
0.000010 0.000010 0.000010 0.000010 0.000010 0.132773 0.021918 0.331762 0.334658 0.016367 0.000010 0.000010 0.000010 0.000010 0.000010 0.000010 0.000010 0.000010 0.000010 0.104621 0.000010 0.057641 0.000010 0.000010 0.000010 0.000010 0.000010 0.000010 0.000010 0.000010 0.000010 0.000010 0.000010
0.000010 0.000010 0.001212 0.000010 0.000010 0.168551 0.022646 0.371187 0.274858 0.003861 0.000010 0.000010 0.000010 0.000010 0.000010 0.000010 0.000010 0.000010 0.000010 0.100124 0.000010 0.053324 0.000010 0.000010 0.000010 0.000010 0.000010 0.000010 0.000010 0.000010 0.000010 0.000010 0.003997
0.000010 0.000010 0.000010 0.000010 0.000010 0.089168 0.000010 0.300539 0.557414 0.000010 0.000010 0.000010 0.000010 0.000010 0.000010 0.000010 0.000010 0.000010 0.000010 0.034186 0.000010 0.018413 0.000010 0.000010 0.000010 0.000010 0.000010 0.000010 0.000010 0.000010 0.000010 0.000010 0.000010
0.000010 0.000010 0.000010 0.000010 0.000010 0.116031 0.008406 0.286999 0.554375 0.000010 0.000010 0.000010 0.000010 0.000010 0.000010 0.000010 0.000019 0.000010 0.000010 0.009638 0.000010 0.024272 0.000010 0.000010 0.000010 0.000010 0.000010 0.000010 0.000010 0.000010 0.000010 0.000010 0.000010
0.000010 0.000010 0.000010 0.000010 0.000010 0.108583 0.014991 0.259739 0.555579 0.000010 0.000010 0.000010 0.000010 0.000010 0.000010 0.000010 0.000010 0.000010 0.000010 0.060828 0.000010 0.000010 0.000010 0.000010 0.000010 0.000010 0.000010 0.000010 0.000010 0.000010 0.000010 0.000010 0.000010
0.000010 0.000010 0.000010 0.000010 0.000010 0.089581 0.011925 0.272497 0.552696 0.000010 0.000010 0.000010 0.000010 0.000010 0.000010 0.000010 0.000010 0.000010 0.000010 0.060793 0.000010 0.012238 0.000010 0.000010 0.000010 0.000010 0.000010 0.000010 0.000010 0.000010 0.000010 0.000010 0.000010
0.000010 0.000010 0.002507 0.000010 0.000010 0.056741 0.018233 0.283368 0.477613 0.000010 0.008736 0.004635 0.000010 0.078971 0.000010 0.000010 0.000010 0.000010 0.000010 0.067651 0.000010 0.001315 0.000010 0.000010 0.000010 0.000010 0.000010 0.000010 0.000010 0.000010 0.000010 0.000010 0.000010
0.000010 0.000010 0.000010 0.000010 0.000010 0.048851 0.020664 0.364593 0.536199 0.000010 0.000010 0.000010 0.000010 0.000010 0.000010 0.000010 0.000010 0.000010 0.000010 0.029413 0.000010 0.000010 0.000010 0.000010 0.000010 0.000010 0.000010 0.000010 0.000010 0.000010 0.000010 0.000010 0.000010
0.000010 0.000010 0.003157 0.007815 0.000010 0.147161 0.029389 0.263204 0.386767 0.001310 0.000617 0.000010 0.002552 0.048011 0.000010 0.000010 0.004160 0.004821 0.000010 0.073401 0.000010 0.019460 0.000010 0.000010 0.000010 0.000010 0.003667 0.000010 0.000010 0.000010 0.000010 0.000010 0.004338
0.000010 0.000010 0.000010 0.000010 0.000010 0.123853 0.022104 0.266769 0.465312 0.003443 0.000010 0.000010 0.000010 0.000010 0.000010 0.000010 0.000010 0.000010 0.000010 0.065586 0.000010 0.052673 0.000010 0.000010 0.000010 0.000010 0.000010 0.000010 0.000010 0.000010 0.000010 0.000010 0.000010
0.000010 0.000010 0.000010 0.000010 0.000010 0.113750 0.029822 0.293587 0.490320 0.000011 0.000010 0.000011 0.000010 0.000010 0.000010 0.000010 0.000010 0.000010 0.000010 0.053678 0.000010 0.018570 0.000010 0.000010 0.000010 0.000010 0.000010 0.000010 0.000010 0.000010 0.000010 0.000010 0.000010
0.000010 0.000010 0.000010 0.000010 0.000010 0.089474 0.023284 0.241974 0.456039 0.014968 0.000010 0.000010 0.000010 0.000010 0.000010 0.000010 0.000010 0.000010 0.000010 0.112282 0.000010 0.056453 0.000010 0.000010 0.000010 0.000010 0.000010 0.000010 0.000010 0.000010 0.000010 0.000010 0.005276
0.000010 0.000010 0.000010 0.000010 0.000010 0.111013 0.022167 0.302960 0.516547 0.000010 0.000010 0.000010 0.000010 0.000010 0.000010 0.000010 0.000010 0.000010 0.000010 0.047033 0.000010 0.000010 0.000010 0.000010 0.000010 0.000010 0.000010 0.000010 0.000010 0.000010 0.000010 0.000010 0.000010
0.000010 0.000010 0.000010 0.000010 0.000010 0.054847 0.030752 0.322289 0.529418 0.000011 0.000010 0.000010 0.000010 0.000010 0.000010 0.000010 0.000010 0.000010 0.000010 0.039891 0.000010 0.022534 0.000010 0.000010 0.000010 0.000010 0.000010 0.000010 0.000010 0.000010 0.000010 0.000010 0.000010
0.000010 0.000010 0.000010 0.000010 0.000010 0.165155 0.000010 0.290768 0.396923 0.000010 0.000010 0.000010 0.000010 0.000010 0.000010 0.000010 0.000010 0.000010 0.000010 0.088970 0.000010 0.057904 0.000010 0.000010 0.000010 0.000010 0.000010 0.000010 0.000010 0.000010 0.000010 0.000010 0.000010
0.000010 0.000010 0.000010 0.000010 0.000010 0.174874 0.003685 0.288815 0.408508 0.000010 0.000010 0.000010 0.000010 0.000010 0.000010 0.000010 0.000010 0.000010 0.000010 0.086658 0.000010 0.037191 0.000010 0.000010 0.000010 0.000010 0.000010 0.000010 0.000010 0.000010 0.000010 0.000010 0.000010
0.000010 0.000010 0.000010 0.000010 0.000010 0.164528 0.014637 0.304433 0.400479 0.000010 0.000010 0.000010 0.000010 0.000010 0.000010 0.000010 0.000010 0.000010 0.000010 0.052037 0.000010 0.063617 0.000010 0.000010 0.000010 0.000010 0.000010 0.000010 0.000010 0.000010 0.000010 0.000010 0.000010
0.000010 0.000010 0.000010 0.000010 0.000010 0.165489 0.001618 0.314821 0.436817 0.000010 0.000010 0.000010 0.000010 0.000010 0.000010 0.000010 0.003477 0.000010 0.000010 0.042075 0.000010 0.035444 0.000010 0.000010 0.000010 0.000010 0.000010 0.000010 0.000010 0.000010 0.000010 0.000010 0.000010
0.000010 0.000010 0.000010 0.000010 0.000010 0.201619 0.017741 0.259170 0.374737 0.000010 0.000011 0.000010 0.000010 0.000010 0.000010 0.000010 0.000010 0.000010 0.000010 0.108073 0.000010 0.038388 0.000010 0.000010 0.000011 0.000010 0.000010 0.000010 0.000010 0.000010 0.000010 0.000010 0.000010
0.000010 0.000010 0.000010 0.000010 0.000010 0.755394 0.023128 0.068084 0.149210 0.000010 0.000010 0.000010 0.000010 0.000010 0.000010 0.000010 0.000010 0.000010 0.000010 0.000010 0.000010 0.003904 0.000010 0.000010 0.000010 0.000010 0.000010 0.000010 0.000010 0.000010 0.000010 0.000010 0.000010
0.000010 0.000010 0.000010 0.000010 0.000010 0.942044 0.011941 0.000010 0.045715 0.000010 0.000010 0.000010 0.000010 0.000010 0.000010 0.000010 0.000010 0.000010 0.000010 0.000010 0.000010 0.000010 0.000010 0.000010 0.000010 0.000010 0.000010 0.000010 0.000010 0.000010 0.000010 0.000010 0.000010
0.000010 0.000010 0.000010 0.000010 0.000010 0.146152 0.022243 0.267018 0.418308 0.011988 0.000010 0.000010 0.000010 0.000010 0.000010 0.000010 0.003144 0.000010 0.000010 0.114902 0.000010 0.009861 0.000010 0.000010 0.000010 0.000010 0.000010 0.000010 0.000010 0.000010 0.000010 0.000010 0.006144
0.000010 0.000010 0.000010 0.001549 0.004166 0.423093 0.022038 0.203647 0.318455 0.000010 0.000010 0.002457 0.000010 0.000010 0.000010 0.000010 0.000017 0.000010 0.004011 0.014158 0.000010 0.000010 0.000010 0.000010 0.002640 0.000010 0.000010 0.000010 0.002856 0.000010 0.000010 0.000010 0.000716
0.000010 0.000010 0.000010 0.000010 0.000014 0.136134 0.426516 0.160129 0.247463 0.000010 0.000010 0.000010 0.000010 0.000013 0.000012 0.000014 0.000010 0.000010 0.000010 0.022600 0.000010 0.006871 0.000010 0.000013 0.000010 0.000010 0.000010 0.000010 0.000010 0.000010 0.000010 0.000010 0.000010
0.000010 0.000010 0.006271 0.022633 0.000010 0.042673 0.004865 0.838636 0.000010 0.000010 0.000010 0.018918 0.000010 0.000010 0.007695 0.000010 0.000010 0.000010 0.000499 0.005459 0.008476 0.042320 0.000010 0.000010 0.000010 0.000010 0.000010 0.000010 0.000010 0.000010 0.001346 0.000010 0.000010
0.000010 0.000010 0.009700 0.000010 0.000010 0.000010 0.000010 0.951647 0.000010 0.000010 0.000010 0.037644 0.000010 0.000010 0.000010 0.000010 0.000010 0.000010 0.000010 0.000010 0.000010 0.000010 0.000010 0.000010 0.000719 0.000010 0.000010 0.000010 0.000010 0.000010 0.000010 0.000010 0.000010
0.000010 0.000010 0.009589 0.000010 0.000010 0.393733 0.011708 0.479912 0.066254 0.000010 0.000010 0.020723 0.000010 0.003680 0.000010 0.000010 0.000010 0.000010 0.000010 0.000010 0.000010 0.000010 0.000010 0.000010 0.000010 0.000010 0.000010 0.000010 0.000010 0.000010 0.000010 0.000010 0.014151
0.000010 0.000010 0.012950 0.012431 0.000010 0.000010 0.000010 0.943261 0.000010 0.000010 0.000010 0.028221 0.000010 0.000010 0.000010 0.000010 0.000010 0.000010 0.000010 0.000010 0.002858 0.000010 0.000010 0.000010 0.000010 0.000010 0.000010 0.000010 0.000010 0.000010 0.000010 0.000010 0.000010
0.000010 0.000010 0.000010 0.009207 0.000010 0.124954 0.005208 0.422137 0.266271 0.010007 0.000010 0.008311 0.000010 0.000010 0.000010 0.000010 0.000010 0.000010 0.000010 0.070814 0.000010 0.072007 0.000010 0.000010 0.000010 0.000010 0.000010 0.000010 0.008139 0.002726 0.000010 0.000010 0.000010
0.000977 0.000539 0.000010 0.023876 0.010298 0.098849 0.005286 0.394294 0.212026 0.026974 0.000010 0.033387 0.000010 0.000010 0.003698 0.000010 0.000010 0.000010 0.000010 0.063336 0.000010 0.079131 0.018087 0.000010 0.000010 0.000010 0.004867 0.000010 0.010337 0.000010 0.000010 0.002765 0.011124
0.000010 0.000010 0.000010 0.007767 0.000010 0.133441 0.005105 0.375076 0.265012 0.010501 0.004093 0.008043 0.002034 0.001558 0.018161 0.000010 0.000010 0.006394 0.000010 0.037906 0.000010 0.091282 0.000010 0.000010 0.000010 0.000010 0.000214 0.001513 0.011481 0.000010 0.000010 0.000010 0.020267
0.000010 0.003102 0.007117 0.014876 0.000010 0.004229 0.000010 0.896082 0.000010 0.017941 0.000010 0.048562 0.000010 0.000077 0.000010 0.000010 0.000495 0.000010 0.000010 0.000010 0.007289 0.000010 0.000010 0.000010 0.000010 0.000010 0.000010 0.000010 0.000010 0.000010 0.000010 0.000010 0.000010
0.000010 0.000010 0.000010 0.018499 0.000010 0.030873 0.001046 0.760869 0.033832 0.000010 0.011733 0.018198 0.001420 0.008106 0.000010 0.000010 0.000010 0.000010 0.000010 0.045388 0.013248 0.042244 0.000010 0.003947 0.004008 0.000010 0.000010 0.000625 0.003669 0.000010 0.002135 0.000010 0.000010
0.000010 0.000010 0.011978 0.011785 0.000130 0.000010 0.000010 0.947860 0.000010 0.000010 0.000010 0.027967 0.000010 0.000010 0.000010 0.000010 0.000010 0.000010 0.000010 0.000010 0.000010 0.000010 0.000010 0.000010 0.000011 0.000010 0.000010 0.000010 0.000010 0.000010 0.000010 0.000010 0.000010
0.000010 0.008279 0.000010 0.014229 0.000010 0.141575 0.004254 0.445070 0.179702 0.010070 0.003677 0.018657 0.004012 0.000010 0.003150 0.001580 0.000010 0.000010 0.000010 0.058102 0.015505 0.091957 0.000010 0.000010 0.000010 0.000010 0.000010 0.000010 0.000010 0.000010 0.000010 0.000010 0.000010
0.000010 0.001305 0.012361 0.004136 0.010869 0.117589 0.003545 0.417497 0.274575 0.009126 0.007074 0.030368 0.000010 0.002528 0.000010 0.000010 0.000010 0.000010 0.000010 0.026739 0.000010 0.031334 0.014141 0.001714 0.003862 0.000010 0.004460 0.000611 0.021167 0.004451 0.000224 0.000010 0.000224
0.000010 0.000010 0.020037 0.000010 0.000010 0.000010 0.013847 0.000010 0.000010 0.000010 0.000010 0.000010 0.000010 0.000010 0.000010 0.000010 0.000010 0.000010 0.000010 0.000010 0.003483 0.000010 0.000010 0.000010 0.021544 0.000010 0.000010 0.000010 0.940810 0.000010 0.000010 0.000010 0.000010
0.000010 0.000010 0.000561 0.000010 0.000010 0.000010 0.006361 0.002815 0.000010 0.029787 0.000010 0.000010 0.000010 0.000010 0.000010 0.000010 0.000010 0.000010 0.000010 0.000010 0.010542 0.000010 0.000010 0.000010 0.000010 0.000010 0.000010 0.000010 0.949664 0.000010 0.000010 0.000010 0.000010
0.000010 0.000010 0.005444 0.000010 0.000010 0.000010 0.000010 0.000010 0.000010 0.026311 0.000010 0.000010 0.000010 0.000010 0.000010 0.000010 0.000010 0.000010 0.000010 0.000010 0.010926 0.000010 0.000010 0.000010 0.000010 0.000010 0.000010 0.000010 0.957029 0.000010 0.000010 0.000010 0.000010
0.000010 0.000010 0.016147 0.000010 0.000010 0.000010 0.010497 0.000010 0.000010 0.044297 0.000010 0.000010 0.000010 0.000010 0.000010 0.000010 0.000010 0.000010 0.000010 0.000010 0.006619 0.000010 0.000010 0.000010 0.000010 0.000010 0.000010 0.000010 0.922160 0.000010 0.000010 0.000010 0.000010
0.000010 0.000010 0.004449 0.000010 0.000010 0.002896 0.000010 0.000010 0.000010 0.030150 0.000010 0.000010 0.000010 0.000010 0.000010 0.000010 0.000010 0.000010 0.000010 0.000010 0.000010 0.000010 0.000010 0.000010 0.011886 0.000010 0.000010 0.000010 0.950339 0.000010 0.000010 0.000010 0.000010
0.000010 0.000010 0.013369 0.000010 0.000010 0.000010 0.009620 0.000010 0.000010 0.053016 0.000010 0.000010 0.000010 0.000010 0.000010 0.000010 0.000010 0.000010 0.000010 0.000010 0.000010 0.000010 0.000010 0.000010 0.004038 0.000010 0.000010 0.000010 0.919678 0.000010 0.000010 0.000010 0.000010
0.000010 0.000010 0.006385 0.000010 0.000010 0.000010 0.013261 0.008609 0.000010 0.000010 0.000010 0.000010 0.000010 0.000010 0.000010 0.000010 0.000010 0.000010 0.000010 0.000010 0.022299 0.002465 0.000010 0.000010 0.000010 0.000010 0.000010 0.000010 0.932769 0.000010 0.000010 0.000010 0.013951
0.000010 0.000010 0.021356 0.000010 0.000010 0.011554 0.000010 0.000010 0.000010 0.043087 0.000010 0.000010 0.000010 0.000010 0.000010 0.000010 0.000010 0.000010 0.000010 0.000675 0.016748 0.000010 0.000010 0.000010 0.011378 0.000010 0.000010 0.000010 0.874737 0.000010 0.000010 0.000010 0.020215
0.000010 0.000010 0.000010 0.000010 0.000010 0.000010 0.000891 0.000010 0.000010 0.057671 0.000010 0.000010 0.000010 0.000010 0.000010 0.000010 0.000010 0.000010 0.000010 0.000010 0.000010 0.010491 0.000010 0.000010 0.017738 0.000010 0.000010 0.000010 0.912928 0.000010 0.000010 0.000010 0.000010
0.000010 0.000010 0.010234 0.000010 0.000010 0.000010 0.000010 0.000010 0.000010 0.007404 0.000010 0.000010 0.000010 0.000010 0.000010 0.000010 0.000010 0.000010 0.000010 0.000010 0.026264 0.000010 0.000010 0.000010 0.000010 0.000010 0.000010 0.000010 0.943863 0.000010 0.000010 0.000010 0.011955
0.000010 0.000010 0.016042 0.000010 0.000010 0.017604 0.007164 0.000010 0.000010 0.023673 0.000010 0.000010 0.000010 0.000010 0.000010 0.000010 0.000010 0.000010 0.002758 0.002753 0.033482 0.000010 0.000010 0.000010 0.000010 0.000010 0.000010 0.000010 0.888370 0.000010 0.000010 0.000010 0.007915
0.000010 0.000010 0.022085 0.000010 0.000010 0.000010 0.000863 0.000010 0.000010 0.000010 0.000010 0.000010 0.000010 0.000010 0.000010 0.000010 0.000010 0.000010 0.000010 0.001732 0.000010 0.000010 0.000010 0.000010 0.005349 0.000010 0.000010 0.000010 0.968625 0.000010 0.000010 0.000010 0.001075
0.000010 0.000010 0.001815 0.000010 0.000010 0.000010 0.018160 0.000010 0.000010 0.006126 0.000010 0.000010 0.000010 0.000010 0.000010 0.000010 0.000010 0.000010 0.000010 0.000010 0.020134 0.000010 0.000010 0.000010 0.000010 0.000010 0.000010 0.000010 0.923214 0.000010 0.000010 0.000010 0.030282
0.000010 0.000010 0.001695 0.000010 0.000010 0.000010 0.000010 0.000010 0.000010 0.030204 0.000010 0.000010 0.000010 0.000010 0.000010 0.000010 0.000010 0.000010 0.000010 0.000010 0.010486 0.000010 0.000010 0.000010 0.000010 0.000010 0.000010 0.000010 0.957326 0.000010 0.000010 0.000010 0.000010
0.000010 0.000010 0.000010 0.000010 0.000010 0.000010 0.000010 0.000010 0.000010 0.000010 0.000010 0.000010 0.000010 0.000010 0.000010 0.000010 0.000010 0.000010 0.000010 0.000010 0.012785 0.000010 0.000010 0.000010 0.008953 0.000010 0.000010 0.000010 0.977962 0.000010 0.000010 0.000010 0.000010
0.000010 0.000010 0.016991 0.000010 0.000010 0.000010 0.000010 0.000010 0.000010 0.000010 0.000010 0.000010 0.000010 0.000010 0.000010 0.000010 0.000010 0.000010 0.000010 0.000010 0.010702 0.000010 0.000010 0.000010 0.000010 0.000010 0.000010 0.000010 0.972007 0.000010 0.000010 0.000010 0.000010
0.000010 0.000010 0.015375 0.000010 0.000010 0.000010 0.000010 0.000010 0.000010 0.000010 0.000010 0.000010 0.000010 0.000010 0.000010 0.000010 0.000010 0.000010 0.000010 0.000010 0.019593 0.000010 0.000010 0.000010 0.000010 0.000010 0.000010 0.000010 0.964732 0.000010 0.000010 0.000010 0.000010
0.000010 0.000010 0.000010 0.000010 0.000010 0.000010 0.011818 0.000010 0.000010 0.000010 0.000010 0.000010 0.000010 0.000010 0.000010 0.000010 0.000010 0.000010 0.000010 0.000010 0.036824 0.000010 0.000010 0.000010 0.000010 0.000010 0.000010 0.000010 0.937380 0.000010 0.000010 0.000010 0.013688
0.000010 0.000010 0.000910 0.000010 0.000010 0.015278 0.008849 0.000010 0.000010 0.022865 0.000010 0.000010 0.000010 0.000010 0.000010 0.000010 0.000010 0.000010 0.000010 0.028066 0.023012 0.000010 0.000010 0.000010 0.010391 0.000010 0.000010 0.000010 0.890378 0.000010 0.000010 0.000010 0.000010
0.000010 0.000010 0.003015 0.000010 0.000010 0.002831 0.000010 0.000010 0.000010 0.032462 0.000010 0.000010 0.000010 0.000010 0.000010 0.000010 0.000010 0.000010 0.000010 0.000010 0.012769 0.000010 0.000010 0.000010 0.015215 0.000010 0.000010 0.000010 0.918048 0.000010 0.000010 0.000010 0.015400
0.068480 0.000010 0.000010 0.000010 0.000010 0.000010 0.000010 0.018596 0.106399 0.000010 0.000010 0.000010 0.000010 0.000010 0.000010 0.000010 0.000010 0.000010 0.000010 0.000010 0.000010 0.010181 0.000010 0.071679 0.000010 0.000010 0.000010 0.000010 0.000010 0.000010 0.724395 0.000010 0.000010
0.180886 0.000010 0.000010 0.000010 0.000010 0.000010 0.000010 0.055545 0.059703 0.000010 0.000010 0.000010 0.000010 0.000010 0.007872 0.000010 0.000010 0.000010 0.000010 0.002684 0.000010 0.000010 0.000010 0.067116 0.000010 0.007362 0.020812 0.000010 0.002565 0.000010 0.574122 0.000010 0.021113
0.204827 0.027751 0.000010 0.000010 0.000010 0.051251 0.012809 0.004399 0.069052 0.000010 0.003229 0.013776 0.016845 0.000010 0.000010 0.016320 0.002255 0.018359 0.000010 0.043519 0.000010 0.008566 0.000010 0.164052 0.000010 0.000010 0.000010 0.000010 0.000010 0.000010 0.330292 0.000010 0.012536
0.000010 0.000010 0.000010 0.000010 0.000010 0.000010 0.000010 0.000010 0.000010 0.000010 0.000010 0.000010 0.000010 0.000010 0.000010 0.000010 0.000010 0.000010 0.000010 0.000010 0.000010 0.000010 0.000010 0.000010 0.000010 0.000010 0.000010 0.000010 0.000010 0.000010 0.999680 0.000010 0.000010
0.000010 0.000010 0.000010 0.000010 0.000010 0.000010 0.000010 0.000010 0.000010 0.000010 0.000010 0.000010 0.000010 0.000010 0.000010 0.000010 0.000010 0.000010 0.000010 0.003908 0.000010 0.000010 0.000010 0.000010 0.000010 0.000010 0.000010 0.000010 0.000010 0.000010 0.995782 0.000010 0.000010
0.000010 0.000010 0.000010 0.000010 0.000010 0.000010 0.000010 0.000010 0.000010 0.000010 0.000010 0.000010 0.000010 0.000010 0.000010 0.000010 0.000010 0.000010 0.000010 0.000010 0.000010 0.000010 0.000010 0.000010 0.000010 0.000010 0.000010 0.000010 0.000010 0.000010 0.999680 0.000010 0.000010
0.224792 0.000010 0.000757 0.000010 0.000010 0.000010 0.000010 0.000010 0.096463 0.000010 0.000010 0.000010 0.004350 0.000010 0.001542 0.000010 0.000010 0.023988 0.000010 0.008360 0.000010 0.011973 0.000010 0.074003 0.008695 0.000010 0.039009 0.000010 0.001043 0.000010 0.504825 0.000010 0.000010
0.048240 0.000010 0.000010 0.000010 0.000010 0.001312 0.013147 0.005174 0.026629 0.000010 0.000010 0.004002 0.000010 0.006464 0.000010 0.000010 0.000010 0.000010 0.002279 0.008130 0.000010 0.004262 0.056886 0.026580 0.005724 0.058570 0.012956 0.000010 0.000010 0.000010 0.719476 0.000010 0.000010
0.222635 0.013936 0.000010 0.008582 0.005756 0.000010 0.000010 0.000010 0.127003 0.000010 0.009379 0.007303 0.021606 0.000010 0.000010 0.024703 0.001830 0.051176 0.010566 0.016619 0.000010 0.007175 0.009463 0.093936 0.000010 0.003736 0.050208 0.015006 0.000010 0.000010 0.293321 0.000010 0.005940
0.252962 0.012131 0.000010 0.000010 0.000010 0.059636 0.006441 0.015649 0.160008 0.000010 0.012596 0.000010 0.029562 0.000010 0.000010 0.000010 0.000010 0.000010 0.000010 0.000010 0.000010 0.000010 0.000010 0.152806 0.000010 0.000010 0.000010 0.000010 0.000010 0.000010 0.293941 0.000010 0.004048
0.012771 0.000010 0.000010 0.000010 0.000010 0.029476 0.000010 0.000010 0.000010 0.000010 0.014609 0.001671 0.000010 0.000010 0.000010 0.000010 0.000010 0.000010 0.000010 0.000010 0.000010 0.000010 0.000010 0.027059 0.000010 0.000010 0.000010 0.000010 0.000010 0.000010 0.914144 0.000010 0.000010
0.000010 0.000010 0.000010 0.000010 0.000010 0.000010 0.000010 0.000010 0.000010 0.000010 0.000010 0.000010 0.000010 0.000010 0.000010 0.000010 0.000010 0.000010 0.000010 0.000010 0.000010 0.000010 0.000010 0.000010 0.000010 0.000010 0.000010 0.000010 0.000010 0.000010 0.999680 0.000010 0.000010
0.165676 0.000010 0.000010 0.000010 0.000010 0.000010 0.022021 0.029332 0.105349 0.000010 0.000010 0.000010 0.000010 0.000010 0.000010 0.021606 0.004182 0.000010 0.002355 0.038704 0.000520 0.006161 0.000010 0.075718 0.004835 0.000010 0.000010 0.000015 0.000010 0.000010 0.516843 0.000010 0.006502
0.000010 0.000010 0.000010 0.000010 0.000010 0.000010 0.000010 0.008725 0.000010 0.000010 0.000010 0.000010 0.000010 0.000010 0.000010 0.000010 0.000010 0.000010 0.000010 0.012018 0.000010 0.000010 0.000010 0.000010 0.000010 0.000010 0.000010 0.000010 0.000010 0.000010 0.978957 0.000010 0.000010
0.000010 0.000010 0.000010 0.000010 0.000010 0.000010 0.000010 0.000010 0.050210 0.000010 0.000010 0.000010 0.000010 0.000010 0.000010 0.000010 0.000010 0.000010 0.000010 0.000010 0.000010 0.000010 0.000010 0.000010 0.000010 0.000010 0.000010 0.000010 0.000010 0.000010 0.949480 0.000010 0.000010
0.000010 0.000010 0.000010 0.000010 0.000010 0.000010 0.000010 0.000010 0.000010 0.000010 0.000010 0.000010 0.000010 0.000010 0.000010 0.000010 0.000010 0.000010 0.000010 0.000010 0.000010 0.000010 0.000010 0.000010 0.000010 0.000010 0.000010 0.000010 0.000010 0.000010 0.999680 0.000010 0.000010
0.000010 0.000010 0.000010 0.000010 0.000010 0.000010 0.000404 0.000010 0.000010 0.000010 0.000010 0.000010 0.000010 0.000010 0.000010 0.000010 0.000010 0.000010 0.000010 0.000010 0.000010 0.000010 0.000010 0.000010 0.000010 0.000010 0.000010 0.000010 0.000010 0.000010 0.999286 0.000010 0.000010
0.081054 0.003796 0.000010 0.000010 0.004659 0.000010 0.000010 0.000010 0.067159 0.000010 0.000010 0.000010 0.017486 0.000010 0.001491 0.001777 0.000010 0.000010 0.022464 0.000010 0.004547 0.000010 0.000010 0.071641 0.000010 0.000010 0.010725 0.000010 0.000010 0.013963 0.699038 0.000010 0.000010
0.000010 0.000010 0.000010 0.000010 0.000010 0.000010 0.011188 0.000010 0.000010 0.000500 0.000010 0.000010 0.000705 0.000010 0.000010 0.000010 0.006763 0.000010 0.000010 0.000010 0.000010 0.006789 0.000010 0.020565 0.000010 0.000010 0.000010 0.000010 0.000010 0.000010 0.953231 0.000010 0.000010
0.144362 0.005409 0.000010 0.000010 0.000010 0.000010 0.000010 0.036557 0.107512 0.000010 0.000010 0.000010 0.000010 0.003764 0.010794 0.001192 0.000010 0.000010 0.000010 0.043543 0.000010 0.000689 0.000010 0.084984 0.000010 0.000010 0.000010 0.023556 0.000010 0.000010 0.537426 0.000010 0.000010
0.016008 0.000010 0.003516 0.012005 0.000010 0.047248 0.016488 0.000010 0.170128 0.003912 0.000010 0.001756 0.050512 0.004493 0.000010 0.000020 0.004964 0.000010 0.003071 0.030185 0.000010 0.001670 0.013395 0.350937 0.004746 0.001675 0.014618 0.023106 0.000010 0.013108 0.202561 0.009789 0.000010
0.000010 0.000010 0.000010 0.000010 0.000010 0.051388 0.000010 0.003423 0.173002 0.001316 0.006668 0.000010 0.057173 0.000842 0.006955 0.017819 0.000010 0.019778 0.000010 0.054051 0.000010 0.000010 0.000010 0.393730 0.000010 0.000010 0.032662 0.000010 0.000010 0.000010 0.171177 0.009837 0.000010
0.040964 0.000010 0.003991 0.011948 0.008522 0.000010 0.008985 0.000010 0.228423 0.000010 0.004283 0.000911 0.055166 0.000010 0.006896 0.011669 0.000010 0.023248 0.018432 0.009466 0.000010 0.000010 0.000010 0.334754 0.002757 0.000010 0.012909 0.017263 0.009787 0.013837 0.163182 0.000010 0.012496
0.019578 0.000010 0.002057 0.000010 0.011288 0.000010 0.014382 0.018230 0.152103 0.000010 0.000010 0.000010 0.036688 0.000010 0.000017 0.000010 0.007858 0.010200 0.000010 0.018831 0.000010 0.011199 0.000010 0.293351 0.000010 0.265571 0.033741 0.006595 0.014985 0.014998 0.065299 0.000010 0.002898
0.000010 0.000010 0.000010 0.000010 0.005838 0.022547 0.000010 0.000010 0.158483 0.000010 0.000010 0.000010 0.075607 0.013096 0.000380 0.000010 0.006556 0.015215 0.000010 0.054967 0.006779 0.000010 0.000010 0.377112 0.000010 0.000010 0.024797 0.000010 0.013928 0.012368 0.198951 0.000010 0.013206
0.035957 0.015781 0.000010 0.000010 0.018648 0.000010 0.000010 0.000010 0.195202 0.004848 0.000010 0.008074 0.030712 0.000274 0.021037 0.019850 0.004007 0.000010 0.001427 0.072041 0.000010 0.000010 0.000010 0.355696 0.006309 0.004957 0.033818 0.000010 0.000010 0.000010 0.145711 0.000010 0.025512
0.029728 0.012103 0.000010 0.007306 0.000010 0.003155 0.000010 0.000010 0.224620 0.000010 0.004474 0.000524 0.046620 0.000010 0.000010 0.023267 0.000260 0.000010 0.000821 0.045731 0.000010 0.000010 0.000010 0.372945 0.000010 0.014544 0.008566 0.010986 0.000010 0.013742 0.170427 0.010042 0.000010
0.022892 0.000010 0.000010 0.000010 0.000010 0.024638 0.021998 0.000010 0.128815 0.000010 0.004544 0.000010 0.074430 0.005357 0.000010 0.004890 0.001602 0.017771 0.000010 0.034466 0.000010 0.000010 0.000010 0.408750 0.000010 0.000010 0.031192 0.026183 0.000010 0.000010 0.192294 0.000010 0.000010
0.000010 0.000010 0.000010 0.000010 0.000010 0.043603 0.000010 0.000010 0.148063 0.005791 0.006460 0.000010 0.046826 0.011041 0.000010 0.000010 0.000010 0.005931 0.005891 0.084767 0.000010 0.000010 0.000010 0.427262 0.000010 0.013239 0.047192 0.000010 0.000010 0.000010 0.153735 0.000010 0.000010
0.000010 0.000010 0.000010 0.000010 0.000010 0.000010 0.010670 0.000010 0.181308 0.000010 0.002597 0.006954 0.067349 0.000010 0.000010 0.000010 0.000010 0.000010 0.005010 0.034154 0.002827 0.000010 0.000010 0.424816 0.000010 0.000010 0.112183 0.001272 0.000010 0.000010 0.150651 0.000010 0.000010
0.020078 0.000010 0.000010 0.000010 0.000010 0.022326 0.011765 0.000010 0.197875 0.000010 0.004511 0.000010 0.092441 0.008840 0.000010 0.000010 0.004966 0.000952 0.005110 0.001817 0.000010 0.000010 0.032228 0.368285 0.000803 0.006022 0.009420 0.000464 0.000010 0.004874 0.207084 0.000010 0.000010
0.037573 0.000010 0.000010 0.000010 0.000010 0.010528 0.005577 0.000010 0.214856 0.000010 0.000010 0.000010 0.049159 0.000010 0.010063 0.024215 0.000712 0.000010 0.020536 0.045567 0.000010 0.000010 0.000010 0.351173 0.000010 0.000010 0.043955 0.001389 0.000010 0.008631 0.175886 0.000010 0.000010
0.000010 0.000010 0.000010 0.000010 0.000010 0.000010 0.002324 0.000010 0.235019 0.000010 0.000010 0.000010 0.105274 0.000010 0.008060 0.000970 0.002266 0.000010 0.000010 0.006685 0.000010 0.000010 0.000010 0.370965 0.000010 0.005457 0.046263 0.003563 0.025311 0.000010 0.187644 0.000010 0.000010
0.000010 0.000010 0.000010 0.000010 0.000010 0.000010 0.000010 0.000010 0.242036 0.000010 0.000010 0.000010 0.102571 0.000010 0.000010 0.000010 0.000010 0.000010 0.000010 0.000010 0.000010 0.000010 0.000010 0.357267 0.000010 0.000010 0.042379 0.000010 0.022186 0.000010 0.233291 0.000010 0.000010
0.000010 0.000010 0.000010 0.000010 0.002404 0.000010 0.000010 0.000010 0.170456 0.000010 0.000010 0.000010 0.057091 0.011253 0.000010 0.000010 0.000471 0.000010 0.004901 0.059169 0.000010 0.000010 0.029802 0.390794 0.000010 0.000010 0.037599 0.002828 0.008664 0.017790 0.198399 0.008199 0.000010
0.000010 0.000010 0.000010 0.000010 0.000960 0.013081 0.000010 0.012830 0.245223 0.000672 0.000010 0.000010 0.073428 0.000010 0.000010 0.000010 0.000010 0.000010 0.001832 0.009442 0.000010 0.000010 0.000010 0.367105 0.000010 0.000010 0.013787 0.000010 0.017292 0.000010 0.227153 0.000010 0.016995
0.012296 0.000010 0.000010 0.000010 0.006195 0.049181 0.012148 0.041310 0.162166 0.004736 0.011117 0.000010 0.043841 0.011320 0.010624 0.000010 0.000010 0.027024 0.000010 0.007119 0.000010 0.000010 0.000010 0.400202 0.000010 0.000010 0.046431 0.000010 0.000010 0.008995 0.142382 0.002760 0.000010
0.000010 0.000010 0.000010 0.000010 0.000010 0.000676 0.002690 0.000010 0.178150 0.000010 0.000010 0.000010 0.046828 0.012879 0.000010 0.000010 0.002915 0.000010 0.006330 0.042713 0.000010 0.000010 0.064964 0.380393 0.003511 0.000010 0.034708 0.000010 0.000010 0.010375 0.212676 0.000010 0.000010
0.000010 0.000010 0.000010 0.009200 0.005286 0.000010 0.004683 0.000010 0.111792 0.000010 0.020136 0.002783 0.056984 0.001459 0.016370 0.000010 0.006796 0.026743 0.008234 0.066632 0.000010 0.000010 0.087966 0.281563 0.000010 0.113516 0.017084 0.025295 0.001815 0.000010 0.130233 0.000010 0.005310
0.048923 0.000010 0.000010 0.000010 0.006827 0.000010 0.008904 0.000010 0.214159 0.000010 0.018357 0.000010 0.027037 0.000010 0.000010 0.012298 0.002474 0.025426 0.000010 0.024641 0.000010 0.000010 0.000010 0.364317 0.000010 0.000010 0.089677 0.000010 0.000010 0.000010 0.137449 0.000010 0.019322
0.013846 0.000010 0.000010 0.000010 0.104144 0.000010 0.003292 0.046855 0.041090 0.000010 0.004280 0.000010 0.000010 0.007416 0.000010 0.012153 0.003592 0.365433 0.004553 0.211687 0.000010 0.003996 0.017484 0.065341 0.000010 0.017558 0.000010 0.000010 0.025977 0.030476 0.000010 0.000010 0.020687
0.000010 0.000010 0.000010 0.004400 0.120892 0.067553 0.014348 0.032852 0.086970 0.015895 0.000010 0.000010 0.030181 0.000010 0.000010 0.005519 0.000010 0.374741 0.007835 0.049258 0.000010 0.032554 0.015670 0.077932 0.000010 0.019421 0.000010 0.000010 0.030812 0.013017 0.000010 0.000010 0.000010
0.000010 0.008028 0.000010 0.011557 0.148549 0.025214 0.003794 0.062462 0.174631 0.028252 0.016003 0.000010 0.003162 0.000010 0.000010 0.009541 0.000010 0.189396 0.005690 0.155860 0.000010 0.000010 0.092077 0.042450 0.000991 0.000010 0.014287 0.000010 0.000010 0.000988 0.000010 0.001452 0.005496
0.000010 0.002940 0.000010 0.015208 0.143512 0.004744 0.011851 0.009809 0.112889 0.000010 0.011385 0.010114 0.010075 0.005173 0.031923 0.003036 0.000010 0.197824 0.000575 0.235702 0.000010 0.000010 0.030208 0.087638 0.000010 0.003422 0.014046 0.024563 0.000010 0.019719 0.000010 0.012119 0.001436
0.000010 0.000010 0.001760 0.015655 0.181081 0.005284 0.012740 0.000010 0.162423 0.000010 0.000010 0.000010 0.008093 0.000010 0.007911 0.000010 0.000010 0.213923 0.021899 0.152007 0.000010 0.000010 0.098918 0.042316 0.000010 0.000010 0.000010 0.006503 0.035122 0.022867 0.001827 0.000010 0.009523
0.000010 0.010365 0.002465 0.000010 0.174771 0.024707 0.011305 0.000010 0.039793 0.000010 0.024768 0.000482 0.021894 0.000010 0.000253 0.008124 0.000010 0.300174 0.000010 0.189930 0.000010 0.000010 0.056706 0.065307 0.000010 0.000010 0.000010 0.001378 0.000010 0.023914 0.026953 0.016570 0.000010
0.000010 0.048017 0.000010 0.008977 0.054102 0.012824 0.000425 0.001238 0.070095 0.012180 0.000010 0.000010 0.006115 0.000010 0.000010 0.000010 0.000010 0.546974 0.000010 0.202762 0.000010 0.000010 0.023086 0.000010 0.011863 0.000010 0.000010 0.000037 0.000010 0.000010 0.000010 0.000010 0.001126
0.000010 0.008665 0.000010 0.005595 0.181251 0.000010 0.008606 0.073557 0.101575 0.000010 0.010731 0.007123 0.000010 0.000010 0.015405 0.000010 0.000010 0.204995 0.000010 0.154966 0.002954 0.011657 0.096470 0.077863 0.002742 0.000010 0.000010 0.000010 0.000010 0.015209 0.000010 0.020487 0.000010
0.000010 0.012813 0.000010 0.000010 0.000010 0.011120 0.011909 0.033063 0.146224 0.000010 0.000010 0.000010 0.008426 0.000010 0.000010 0.000010 0.006189 0.514285 0.013592 0.149805 0.000010 0.024366 0.021836 0.027406 0.008072 0.000010 0.000010 0.000010 0.000010 0.001963 0.000010 0.000010 0.008760
0.031378 0.017805 0.000010 0.018717 0.130072 0.016029 0.016167 0.018957 0.103235 0.000010 0.002566 0.014036 0.002488 0.000010 0.000245 0.021130 0.000010 0.233640 0.005802 0.237962 0.000010 0.005503 0.054617 0.056510 0.000010 0.000010 0.000010 0.000010 0.000010 0.000010 0.009574 0.003448 0.000010
0.000010 0.004919 0.000010 0.012134 0.128618 0.000010 0.004825 0.004734 0.030234 0.004869 0.014535 0.005939 0.005505 0.007364 0.028321 0.011978 0.000010 0.278948 0.000012 0.297554 0.000034 0.000010 0.065730 0.056142 0.002465 0.014921 0.009893 0.000010 0.000010 0.000010 0.010226 0.000010 0.000010
0.000010 0.002650 0.001850 0.009125 0.117189 0.002052 0.009337 0.015200 0.061774 0.009428 0.002588 0.014650 0.000010 0.011360 0.000010 0.022260 0.001097 0.340498 0.016630 0.204927 0.000010 0.029770 0.041086 0.057802 0.000010 0.000010 0.000010 0.000010 0.000010 0.025493 0.003125 0.000010 0.000010
0.000010 0.032627 0.000010 0.000010 0.145415 0.001214 0.000010 0.005922 0.228649 0.000010 0.011539 0.000010 0.008264 0.017688 0.018686 0.007200 0.000010 0.184803 0.014757 0.062284 0.000010 0.028905 0.085676 0.065120 0.026808 0.000010 0.000010 0.020055 0.000010 0.022461 0.000010 0.000010 0.011796
0.001119 0.023448 0.000010 0.011749 0.149016 0.014257 0.000757 0.049282 0.168460 0.000010 0.012168 0.007067 0.012539 0.000010 0.013975 0.024657 0.007712 0.234663 0.016386 0.077771 0.001659 0.000010 0.065973 0.060222 0.000010 0.000010 0.000010 0.003944 0.000010 0.010350 0.032726 0.000010 0.000010
0.000010 0.001856 0.000010 0.027268 0.169961 0.000010 0.000010 0.051875 0.117328 0.000010 0.009366 0.000010 0.000010 0.012131 0.032658 0.030731 0.002513 0.194574 0.000854 0.147351 0.000010 0.006005 0.035845 0.072820 0.000010 0.000010 0.011350 0.011555 0.039788 0.000474 0.017637 0.005948 0.000010
0.000010 0.000010 0.000010 0.008002 0.156268 0.015362 0.003580 0.080843 0.027615 0.000010 0.002623 0.000010 0.047037 0.000010 0.033651 0.029814 0.000010 0.157774 0.023809 0.179138 0.000010 0.023402 0.079192 0.078254 0.009394 0.013440 0.000010 0.000010 0.000010 0.020890 0.000010 0.000010 0.009782
0.000010 0.019843 0.000010 0.015079 0.112113 0.015251 0.006249 0.005410 0.121973 0.042229 0.004545 0.004837 0.020728 0.007860 0.026423 0.013382 0.000010 0.224920 0.000010 0.158118 0.000010 0.042322 0.097319 0.041610 0.000010 0.000010 0.000010 0.000010 0.000010 0.019660 0.000010 0.000010 0.000010
0.000010 0.000191 0.000010 0.004209 0.225460 0.002637 0.000010 0.000010 0.043520 0.000010 0.000010 0.007516 0.001939 0.008278 0.012098 0.000010 0.000010 0.231609 0.000010 0.268652 0.006600 0.005123 0.090945 0.049237 0.007110 0.000010 0.009560 0.000877 0.000010 0.000010 0.000010 0.019053 0.005258
0.000010 0.005542 0.000010 0.007419 0.198252 0.054493 0.000010 0.009424 0.089701 0.000010 0.000010 0.006058 0.021832 0.000010 0.018386 0.007622 0.000010 0.193139 0.000010 0.204659 0.000010 0.000010 0.065665 0.058774 0.000010 0.000010 0.006899 0.007481 0.000010 0.029885 0.000010 0.014622 0.000010
0.000010 0.022828 0.000010 0.015976 0.097455 0.008221 0.000010 0.000010 0.086025 0.022236 0.009131 0.000010 0.022851 0.000010 0.034771 0.009829 0.000052 0.351813 0.007105 0.167144 0.000010 0.008572 0.036214 0.033356 0.000010 0.015024 0.000010 0.025515 0.000010 0.016226 0.009536 0.000010 0.000010
0.000010 0.000010 0.023181 0.000010 0.000010 0.000010 0.002490 0.034686 0.000010 0.348952 0.000010 0.000010 0.000010 0.000010 0.000010 0.000010 0.000010 0.000010 0.000010 0.002715 0.107824 0.000010 0.000010 0.000010 0.002399 0.000010 0.000010 0.000010 0.391935 0.000010 0.000010 0.000010 0.085578
0.000010 0.000010 0.000010 0.000010 0.000010 0.000010 0.002529 0.000010 0.000010 0.334647 0.000010 0.000010 0.000010 0.000010 0.000010 0.000010 0.000010 0.000010 0.000010 0.000010 0.119540 0.000010 0.000010 0.000010 0.024789 0.000010 0.000010 0.000010 0.472337 0.000010 0.000010 0.000010 0.045889
0.000010 0.000010 0.023389 0.000010 0.000010 0.000010 0.000010 0.000010 0.000010 0.339854 0.000010 0.000010 0.000010 0.000010 0.000010 0.000010 0.000010 0.000010 0.000010 0.000010 0.111617 0.000010 0.000010 0.000010 0.003932 0.000010 0.000010 0.000010 0.454037 0.000010 0.000010 0.000010 0.066900
0.000010 0.000010 0.024142 0.000010 0.000010 0.000010 0.000010 0.000010 0.000010 0.334506 0.000010 0.000010 0.000010 0.000010 0.000010 0.000010 0.000010 0.000010 0.000010 0.000010 0.107624 0.000010 0.000010 0.000010 0.000010 0.000010 0.000010 0.000010 0.491748 0.000010 0.000010 0.000010 0.041700
0.000010 0.000010 0.011579 0.000010 0.000010 0.000010 0.000010 0.000010 0.000010 0.318156 0.000010 0.000010 0.000010 0.000010 0.000010 0.000010 0.000010 0.000010 0.000010 0.000010 0.142187 0.000010 0.000010 0.000010 0.000010 0.000010 0.000010 0.000010 0.477181 0.000010 0.000010 0.000010 0.050616
0.000010 0.000010 0.023891 0.000010 0.000010 0.000010 0.000182 0.000010 0.000010 0.298909 0.000499 0.000010 0.000010 0.000010 0.000010 0.000010 0.000010 0.000010 0.000010 0.000010 0.144679 0.000014 0.000010 0.000010 0.005333 0.000010 0.000010 0.000010 0.459076 0.000010 0.000010 0.000010 0.067177
0.000010 0.000010 0.026557 0.000010 0.000010 0.000010 0.000010 0.000010 0.000010 0.307850 0.000010 0.000010 0.000010 0.000010 0.000010 0.000010 0.000010 0.000010 0.000010 0.000010 0.130961 0.000010 0.000010 0.000010 0.000010 0.000010 0.000010 0.000010 0.486056 0.000010 0.000010 0.000010 0.048296
0.000010 0.000010 0.039426 0.000010 0.000010 0.000010 0.000010 0.019521 0.000010 0.325470 0.000010 0.000010 0.000010 0.000010 0.000010 0.000010 0.000010 0.000010 0.000010 0.000010 0.076800 0.000010 0.000010 0.000010 0.009614 0.000010 0.000010 0.000010 0.468727 0.000010 0.000010 0.000010 0.060182
0.000010 0.000010 0.025190 0.000010 0.000010 0.000010 0.000010 0.000010 0.000010 0.371895 0.000010 0.000010 0.000010 0.000010 0.000010 0.000010 0.000010 0.000010 0.000010 0.000010 0.067199 0.000010 0.000010 0.000010 0.016697 0.000010 0.000010 0.000010 0.433101 0.000010 0.000010 0.000010 0.085648
0.000010 0.000010 0.021063 0.000010 0.000010 0.000010 0.000010 0.002699 0.000010 0.348011 0.000010 0.000010 0.000010 0.000010 0.000010 0.000010 0.000010 0.000010 0.000010 0.000010 0.130944 0.000010 0.000010 0.000010 0.018509 0.000010 0.000010 0.000010 0.415188 0.000010 0.000010 0.000010 0.063326
0.000010 0.000010 0.038130 0.000010 0.000010 0.000010 0.000010 0.000010 0.000010 0.340703 0.000010 0.000010 0.000010 0.000010 0.000010 0.000010 0.000010 0.000010 0.000010 0.000010 0.121018 0.000010 0.000010 0.000010 0.004021 0.000010 0.000010 0.000010 0.449551 0.000010 0.000010 0.000010 0.046307
0.000010 0.000010 0.016617 0.000010 0.000010 0.000010 0.000010 0.000010 0.000010 0.302673 0.000010 0.000010 0.000010 0.000010 0.000010 0.000010 0.000010 0.000010 0.000010 0.000010 0.151516 0.000010 0.000010 0.000010 0.000010 0.000010 0.000010 0.000010 0.474703 0.000010 0.000010 0.000010 0.054212
0.000010 0.000010 0.019980 0.000010 0.000010 0.000010 0.000010 0.010765 0.000010 0.366810 0.000010 0.000010 0.000010 0.000010 0.000010 0.000010 0.000010 0.000010 0.000010 0.000010 0.086436 0.000010 0.000010 0.000010 0.024102 0.000010 0.000010 0.000010 0.396613 0.000010 0.000010 0.000010 0.095035
0.000010 0.000010 0.000444 0.000010 0.000010 0.000010 0.001874 0.000010 0.000010 0.397678 0.000010 0.000010 0.000010 0.000010 0.000010 0.000010 0.000010 0.000010 0.000010 0.000010 0.116763 0.000010 0.000010 0.000010 0.000010 0.000010 0.000010 0.000010 0.415058 0.000010 0.000010 0.000010 0.067912
0.000010 0.000010 0.012048 0.000010 0.000010 0.000010 0.000010 0.000010 0.003658 0.343950 0.000010 0.000010 0.000010 0.000010 0.000010 0.000010 0.000010 0.000010 0.000010 0.000010 0.142474 0.000014 0.000010 0.000010 0.000010 0.000010 0.000010 0.000010 0.431605 0.000010 0.000010 0.000010 0.065990
0.000010 0.000010 0.032833 0.000010 0.000010 0.000010 0.000010 0.000010 0.000010 0.296893 0.000010 0.000010 0.000010 0.000010 0.000010 0.000010 0.000010 0.000010 0.000010 0.001824 0.092237 0.000010 0.000010 0.000010 0.021736 0.000010 0.000010 0.000010 0.503744 0.000010 0.000010 0.000010 0.050473
0.000010 0.000010 0.022321 0.000010 0.000010 0.000010 0.000010 0.000010 0.000010 0.349246 0.000010 0.000010 0.000010 0.000010 0.000010 0.000010 0.000010 0.000010 0.000010 0.000010 0.098361 0.000010 0.000010 0.000010 0.004625 0.000010 0.000010 0.000010 0.491706 0.000010 0.000010 0.000010 0.033472
0.000010 0.000010 0.000010 0.000010 0.000010 0.014312 0.001856 0.156615 0.193832 0.000012 0.000010 0.000010 0.000010 0.000010 0.000010 0.000010 0.032257 0.000010 0.000010 0.436225 0.000010 0.164641 0.000010 0.000010 0.000010 0.000010 0.000010 0.000010 0.000010 0.000010 0.000010 0.000010 0.000010
0.000010 0.000010 0.000010 0.000010 0.000010 0.019455 0.000010 0.122912 0.177852 0.000010 0.000010 0.000010 0.000010 0.000010 0.000010 0.000010 0.043729 0.000010 0.000010 0.447480 0.000010 0.176988 0.000010 0.000010 0.000010 0.000010 0.000010 0.000010 0.010021 0.000010 0.000010 0.000010 0.001312
0.000010 0.000010 0.000010 0.000010 0.000010 0.067783 0.017447 0.134105 0.172810 0.000010 0.000010 0.000010 0.000010 0.000010 0.000010 0.000010 0.039360 0.000010 0.000010 0.407577 0.000010 0.160652 0.000010 0.000010 0.000010 0.000010 0.000010 0.000010 0.000010 0.000017 0.000010 0.000010 0.000010
0.000010 0.000010 0.000010 0.000010 0.000010 0.087189 0.000010 0.116722 0.159875 0.000010 0.000010 0.000010 0.000010 0.000010 0.000010 0.000010 0.054478 0.000010 0.000010 0.413460 0.000010 0.168005 0.000010 0.000010 0.000010 0.000010 0.000010 0.000010 0.000010 0.000010 0.000010 0.000010 0.000010
0.000223 0.000010 0.000996 0.000010 0.009305 0.054159 0.003164 0.113132 0.194410 0.000010 0.000010 0.002929 0.000010 0.000010 0.000010 0.000010 0.052764 0.003338 0.000010 0.375646 0.000010 0.175624 0.000010 0.000752 0.002920 0.000010 0.000010 0.000010 0.000010 0.010411 0.000010 0.000010 0.000059
0.000010 0.000010 0.000010 0.000010 0.000010 0.000010 0.000010 0.046079 0.053653 0.008250 0.000010 0.000010 0.000010 0.000010 0.000010 0.000010 0.130032 0.000010 0.000010 0.211408 0.000010 0.543021 0.000010 0.000010 0.007297 0.000010 0.000010 0.000010 0.000010 0.000010 0.000010 0.000010 0.000010
0.000010 0.006824 0.000010 0.000010 0.000010 0.000010 0.000010 0.000010 0.000010 0.000010 0.000010 0.000010 0.000010 0.000010 0.000010 0.000010 0.067728 0.000010 0.000010 0.141145 0.000010 0.297114 0.385349 0.001654 0.000010 0.000010 0.000010 0.000010 0.000010 0.099926 0.000010 0.000010 0.000010
0.000010 0.008042 0.000010 0.000010 0.000010 0.000010 0.000010 0.000010 0.000010 0.000010 0.000010 0.000010 0.000010 0.000010 0.000010 0.000010 0.068833 0.000010 0.000010 0.140184 0.000010 0.296371 0.386009 0.000010 0.000010 0.000010 0.000010 0.000010 0.000010 0.100291 0.000010 0.000010 0.000010
0.000010 0.011132 0.000010 0.000010 0.000010 0.000010 0.000010 0.000010 0.000010 0.000010 0.000010 0.000010 0.000010 0.000010 0.000010 0.000010 0.068680 0.000010 0.000010 0.138859 0.000010 0.299298 0.382901 0.000010 0.000010 0.000010 0.000010 0.000010 0.000010 0.098858 0.000010 0.000010 0.000010
0.000010 0.000010 0.000010 0.000010 0.397242 0.000010 0.000010 0.074433 0.069934 0.006329 0.030684 0.000010 0.000010 0.000010 0.023149 0.014662 0.028013 0.000010 0.000010 0.173039 0.000010 0.153227 0.000010 0.021519 0.000010 0.007558 0.000010 0.000010 0.000010 0.000010 0.000010 0.000010 0.000010
0.000010 0.000010 0.000010 0.000010 0.397651 0.000010 0.000010 0.073195 0.074419 0.007451 0.031617 0.000010 0.000010 0.000010 0.022743 0.015279 0.029054 0.000010 0.000010 0.170668 0.000010 0.150027 0.000010 0.021114 0.000010 0.006572 0.000010 0.000010 0.000010 0.000010 0.000010 0.000010 0.000010
0.000010 0.000010 0.000010 0.000010 0.000010 0.080575 0.000010 0.101672 0.144354 0.000010 0.000010 0.000010 0.000692 0.000010 0.000010 0.000010 0.045303 0.000010 0.000010 0.331515 0.000010 0.278885 0.000010 0.000010 0.001087 0.000010 0.000010 0.000010 0.008953 0.000010 0.000010 0.000010 0.006733
0.000010 0.012735 0.000010 0.000010 0.257981 0.045914 0.010920 0.094362 0.101462 0.000010 0.012740 0.000010 0.015805 0.000010 0.021276 0.000010 0.063335 0.000010 0.010849 0.112629 0.000010 0.187394 0.006530 0.000010 0.000010 0.001419 0.000010 0.016124 0.000010 0.019214 0.009160 0.000010 0.000010
0.000010 0.000010 0.005953 0.005363 0.004909 0.040910 0.009694 0.081957 0.104445 0.029523 0.000010 0.001838 0.000010 0.001442 0.003407 0.000010 0.080638 0.011021 0.000010 0.152693 0.000010 0.384068 0.000010 0.038803 0.000010 0.000409 0.000010 0.000010 0.002097 0.000010 0.020377 0.004432 0.015900
0.000010 0.000010 0.000010 0.000010 0.000010 0.083100 0.001188 0.089626 0.089819 0.000010 0.000010 0.000010 0.000010 0.000010 0.000010 0.000010 0.047217 0.000010 0.000010 0.435707 0.000010 0.253083 0.000010 0.000010 0.000010 0.000010 0.000010 0.000010 0.000010 0.000010 0.000010 0.000010 0.000010
0.000010 0.000010 0.000010 0.000010 0.000010 0.070854 0.000010 0.064913 0.156565 0.000010 0.000010 0.000010 0.000010 0.000010 0.000010 0.000010 0.052496 0.000010 0.000010 0.406537 0.000010 0.248365 0.000010 0.000010 0.000010 0.000010 0.000010 0.000010 0.000010 0.000010 0.000010 0.000010 0.000010
0.000010 0.000010 0.000010 0.000010 0.000010 0.075942 0.002723 0.103057 0.211798 0.005075 0.000010 0.000010 0.000010 0.000010 0.000010 0.000010 0.031301 0.000010 0.000010 0.413014 0.000010 0.156841 0.000010 0.000010 0.000010 0.000010 0.000010 0.000010 0.000010 0.000010 0.000010 0.000010 0.000010
0.000010 0.000010 0.000010 0.000010 0.000010 0.043934 0.010450 0.130941 0.240152 0.000010 0.000010 0.000010 0.000010 0.000015 0.000010 0.000010 0.021581 0.000010 0.000010 0.408259 0.000010 0.144418 0.000010 0.000010 0.000010 0.000010 0.000010 0.000010 0.000010 0.000010 0.000010 0.000010 0.000010
0.000010 0.000010 0.000010 0.000010 0.000010 0.065363 0.013687 0.119458 0.128437 0.000010 0.000010 0.000010 0.000010 0.000010 0.000010 0.000010 0.035411 0.000010 0.000010 0.406303 0.000010 0.231078 0.000012 0.000010 0.000010 0.000010 0.000010 0.000010 0.000010 0.000010 0.000010 0.000010 0.000010
0.000010 0.000010 0.000010 0.000010 0.000010 0.061046 0.000010 0.111723 0.098465 0.000010 0.000010 0.000010 0.000010 0.000010 0.000010 0.000010 0.053698 0.000010 0.000010 0.396212 0.000010 0.278213 0.000010 0.000010 0.000010 0.000010 0.000010 0.000010 0.000010 0.000010 0.000010 0.000010 0.000383
0.000010 0.000010 0.000010 0.000010 0.000010 0.000010 0.000010 0.000010 0.000010 0.000010 0.000010 0.000010 0.000010 0.000010 0.000010 0.000010 0.999680 0.000010 0.000010 0.000010 0.000010 0.000010 0.000010 0.000010 0.000010 0.000010 0.000010 0.000010 0.000010 0.000010 0.000010 0.000010 0.000010
0.000010 0.000010 0.000010 0.000010 0.000010 0.000010 0.000010 0.000010 0.000010 0.000010 0.000010 0.000017 0.000010 0.000010 0.000010 0.000018 0.999665 0.000010 0.000010 0.000010 0.000010 0.000010 0.000010 0.000010 0.000010 0.000010 0.000010 0.000010 0.000010 0.000010 0.000010 0.000010 0.000010
0.000013 0.000010 0.000010 0.000019 0.000010 0.000010 0.000010 0.000010 0.000010 0.000010 0.000010 0.000010 0.000010 0.000010 0.000010 0.000010 0.999668 0.000010 0.000010 0.000010 0.000010 0.000010 0.000010 0.000010 0.000010 0.000010 0.000010 0.000010 0.000010 0.000010 0.000010 0.000010 0.000010
0.000011 0.000010 0.000010 0.000010 0.000010 0.000010 0.000010 0.000010 0.000010 0.000010 0.000010 0.000010 0.000011 0.000010 0.000010 0.000010 0.999677 0.000010 0.000010 0.000010 0.000010 0.000010 0.000010 0.000010 0.000010 0.000010 0.000010 0.000010 0.000010 0.000010 0.000010 0.000010 0.000010
0.000010 0.000010 0.000010 0.000010 0.000010 0.000010 0.000010 0.000010 0.000010 0.000010 0.000010 0.000010 0.000010 0.000010 0.000010 0.000010 0.999680 0.000010 0.000010 0.000010 0.000010 0.000010 0.000010 0.000010 0.000010 0.000010 0.000010 0.000010 0.000010 0.000010 0.000010 0.000010 0.000010
0.000010 0.000010 0.000010 0.000010 0.000010 0.000010 0.000010 0.000010 0.000010 0.000010 0.000010 0.000017 0.000011 0.000010 0.000010 0.000010 0.999671 0.000010 0.000010 0.000010 0.000010 0.000010 0.000010 0.000010 0.000010 0.000010 0.000011 0.000010 0.000010 0.000010 0.000010 0.000010 0.000010
0.000010 0.000010 0.000010 0.000010 0.000010 0.000010 0.000010 0.000010 0.000010 0.000010 0.000010 0.000010 0.000013 0.000010 0.000010 0.000010 0.999677 0.000010 0.000010 0.000010 0.000010 0.000010 0.000010 0.000010 0.000010 0.000010 0.000010 0.000010 0.000010 0.000010 0.000010 0.000010 0.000010
0.000013 0.000010 0.000010 0.000010 0.000010 0.000010 0.000010 0.000010 0.000010 0.000010 0.000010 0.000010 0.000010 0.000010 0.000010 0.000010 0.999676 0.000010 0.000010 0.000010 0.000010 0.000010 0.000011 0.000011 0.000010 0.000010 0.000010 0.000010 0.000010 0.000010 0.000010 0.000010 0.000010
0.000010 0.000010 0.000010 0.000020 0.000010 0.000010 0.000010 0.000010 0.000010 0.000010 0.000010 0.000010 0.000010 0.000010 0.000010 0.000018 0.999663 0.000010 0.000010 0.000010 0.000010 0.000010 0.000010 0.000010 0.000010 0.000010 0.000010 0.000010 0.000010 0.000010 0.000010 0.000010 0.000010
0.000010 0.000010 0.000010 0.000010 0.000010 0.000010 0.000010 0.000010 0.000010 0.000010 0.000010 0.000010 0.000019 0.000010 0.000010 0.000010 0.999671 0.000010 0.000010 0.000010 0.000010 0.000010 0.000010 0.000010 0.000010 0.000010 0.000010 0.000010 0.000010 0.000010 0.000010 0.000010 0.000010
0.000016 0.000010 0.000010 0.000010 0.000010 0.000010 0.000010 0.000010 0.000010 0.000010 0.000010 0.000010 0.000017 0.000010 0.000010 0.000010 0.999657 0.000010 0.000010 0.000010 0.000010 0.000010 0.000010 0.000013 0.000010 0.000010 0.000010 0.000010 0.000017 0.000010 0.000010 0.000010 0.000010
0.000010 0.000010 0.000010 0.000010 0.000010 0.000010 0.000010 0.000010 0.000010 0.000010 0.000010 0.000010 0.000010 0.000010 0.000010 0.000010 0.999680 0.000010 0.000010 0.000010 0.000010 0.000010 0.000010 0.000010 0.000010 0.000010 0.000010 0.000010 0.000010 0.000010 0.000010 0.000010 0.000010
0.000010 0.000010 0.000010 0.000010 0.000010 0.000010 0.000010 0.000010 0.000010 0.000010 0.000010 0.000010 0.000010 0.000010 0.000010 0.000010 0.999680 0.000010 0.000010 0.000010 0.000010 0.000010 0.000010 0.000010 0.000010 0.000010 0.000010 0.000010 0.000010 0.000010 0.000010 0.000010 0.000010
0.000010 0.000010 0.000010 0.000010 0.000010 0.000010 0.000010 0.000010 0.000010 0.000010 0.000010 0.000010 0.000010 0.000010 0.000010 0.000010 0.999680 0.000010 0.000010 0.000010 0.000010 0.000010 0.000010 0.000010 0.000010 0.000010 0.000010 0.000010 0.000010 0.000010 0.000010 0.000010 0.000010
0.000010 0.000010 0.000010 0.000010 0.000010 0.000010 0.000010 0.000010 0.000010 0.000010 0.000010 0.000016 0.000010 0.000010 0.000010 0.000010 0.999674 0.000010 0.000010 0.000010 0.000010 0.000010 0.000010 0.000010 0.000010 0.000010 0.000010 0.000010 0.000010 0.000010 0.000010 0.000010 0.000010
0.000010 0.000030 0.000010 0.001983 0.376427 0.000010 0.000010 0.000010 0.000010 0.000010 0.035873 0.002059 0.000010 0.010579 0.013679 0.000010 0.514069 0.000010 0.021917 0.000010 0.000010 0.000010 0.012775 0.000010 0.000010 0.000010 0.000010 0.000010 0.000010 0.010388 0.000010 0.000010 0.000010
0.000010 0.000010 0.000010 0.000010 0.000010 0.000010 0.000010 0.000010 0.000010 0.000010 0.000010 0.000010 0.000010 0.000010 0.000010 0.000010 0.591117 0.000010 0.000010 0.000010 0.000010 0.408573 0.000010 0.000010 0.000010 0.000010 0.000010 0.000010 0.000010 0.000010 0.000010 0.000010 0.000010
0.000010 0.000010 0.000010 0.004343 0.000010 0.040450 0.000010 0.017745 0.037159 0.007061 0.000010 0.000010 0.000010 0.000010 0.000010 0.000010 0.420698 0.000010 0.000010 0.126238 0.000010 0.331184 0.000010 0.000010 0.000010 0.000010 0.000010 0.000010 0.000010 0.000010 0.000010 0.000010 0.014882
0.000010 0.000010 0.000010 0.000010 0.000010 0.000010 0.000010 0.000010 0.000010 0.000010 0.000010 0.000017 0.000010 0.000010 0.000012 0.000010 0.999650 0.000010 0.000010 0.000010 0.000015 0.000016 0.000010 0.000014 0.000010 0.000010 0.000010 0.000016 0.000010 0.000010 0.000010 0.000010 0.000010
0.000010 0.000010 0.000018 0.000010 0.000010 0.000010 0.000010 0.000010 0.000010 0.000010 0.000010 0.000010 0.000010 0.000010 0.000010 0.000010 0.999669 0.000010 0.000010 0.000010 0.000010 0.000010 0.000012 0.000010 0.000010 0.000010 0.000010 0.000010 0.000010 0.000010 0.000010 0.000010 0.000010
0.000010 0.000010 0.001419 0.000010 0.000010 0.025667 0.009870 0.024129 0.067343 0.000010 0.000010 0.000010 0.000010 0.032181 0.000010 0.000010 0.000010 0.000010 0.000010 0.000010 0.000010 0.839131 0.000010 0.000010 0.000010 0.000010 0.000010 0.000010 0.000010 0.000010 0.000010 0.000010 0.000010
0.000010 0.000010 0.000010 0.000010 0.000010 0.000010 0.007489 0.000010 0.000010 0.000010 0.000010 0.000010 0.000010 0.000010 0.000010 0.000010 0.000010 0.000010 0.000010 0.000010 0.000010 0.992201 0.000010 0.000010 0.000010 0.000010 0.000010 0.000010 0.000010 0.000010 0.000010 0.000010 0.000010
0.000010 0.000010 0.000010 0.000010 0.000010 0.000010 0.007658 0.033725 0.115697 0.000010 0.000010 0.000010 0.000010 0.000010 0.000010 0.000010 0.000010 0.000010 0.000010 0.026362 0.000010 0.816278 0.000010 0.000010 0.000010 0.000010 0.000010 0.000010 0.000010 0.000010 0.000010 0.000010 0.000010
0.000010 0.000010 0.000010 0.000010 0.000010 0.000010 0.000010 0.000010 0.031402 0.000010 0.000010 0.000010 0.000010 0.000010 0.000010 0.000010 0.000010 0.000010 0.000010 0.000010 0.000010 0.968288 0.000010 0.000010 0.000010 0.000010 0.000010 0.000010 0.000010 0.000010 0.000010 0.000010 0.000010
0.000010 0.000010 0.000010 0.000010 0.000010 0.000010 0.002455 0.000010 0.082895 0.000010 0.000010 0.000010 0.000010 0.000010 0.000010 0.000010 0.000010 0.000010 0.000010 0.034085 0.000010 0.880275 0.000010 0.000010 0.000010 0.000010 0.000010 0.000010 0.000010 0.000010 0.000010 0.000010 0.000010
0.000010 0.000010 0.000010 0.000010 0.000010 0.002330 0.000010 0.000010 0.000010 0.000010 0.000010 0.000010 0.000010 0.000010 0.000010 0.000010 0.000010 0.000010 0.000010 0.000010 0.000010 0.997360 0.000010 0.000010 0.000010 0.000010 0.000010 0.000010 0.000010 0.000010 0.000010 0.000010 0.000010
0.000010 0.000010 0.000010 0.000010 0.000010 0.000010 0.006600 0.000010 0.013529 0.000010 0.000010 0.000010 0.000010 0.000010 0.000010 0.000010 0.000010 0.000010 0.000010 0.022349 0.000010 0.957232 0.000010 0.000010 0.000010 0.000010 0.000010 0.000010 0.000010 0.000010 0.000010 0.000010 0.000010
0.000010 0.000010 0.000010 0.000010 0.000010 0.000010 0.018911 0.033755 0.027832 0.000010 0.000010 0.000010 0.000010 0.000010 0.000010 0.000010 0.000010 0.000010 0.000010 0.039407 0.000010 0.879813 0.000010 0.000010 0.000010 0.000010 0.000010 0.000010 0.000010 0.000010 0.000010 0.000010 0.000010
0.000010 0.000010 0.000010 0.000010 0.000010 0.000010 0.014887 0.000010 0.027959 0.000010 0.000010 0.000010 0.000010 0.000010 0.000010 0.000010 0.000010 0.000012 0.000010 0.000010 0.000010 0.956851 0.000010 0.000010 0.000010 0.000010 0.000010 0.000010 0.000010 0.000010 0.000010 0.000010 0.000010
0.000010 0.000010 0.000010 0.000010 0.000010 0.008566 0.009567 0.053023 0.000010 0.000010 0.000010 0.000010 0.000010 0.000010 0.000010 0.000010 0.000010 0.000010 0.000010 0.044910 0.000010 0.883653 0.000010 0.000010 0.000010 0.000010 0.000010 0.000010 0.000010 0.000010 0.000010 0.000010 0.000010
0.000010 0.000010 0.000010 0.000010 0.000010 0.014719 0.000010 0.000010 0.114748 0.000010 0.000010 0.000010 0.000010 0.000010 0.000010 0.000010 0.000010 0.000010 0.000010 0.048851 0.000010 0.821392 0.000010 0.000010 0.000010 0.000010 0.000010 0.000010 0.000010 0.000010 0.000010 0.000010 0.000010
0.000010 0.000010 0.000010 0.000010 0.000010 0.000010 0.000010 0.000010 0.000010 0.000010 0.000010 0.000010 0.000010 0.000010 0.000010 0.000010 0.000010 0.000010 0.000010 0.000010 0.000010 0.999680 0.000010 0.000010 0.000010 0.000010 0.000010 0.000010 0.000010 0.000010 0.000010 0.000010 0.000010
0.000010 0.000010 0.000010 0.000010 0.000010 0.004268 0.012334 0.000010 0.000010 0.000010 0.000010 0.000010 0.000010 0.000010 0.000010 0.000010 0.016079 0.000010 0.000010 0.006865 0.000010 0.960174 0.000010 0.000010 0.000010 0.000010 0.000010 0.000010 0.000010 0.000010 0.000010 0.000010 0.000010
0.000010 0.000010 0.000010 0.000010 0.000010 0.000010 0.000010 0.000010 0.000010 0.000010 0.000010 0.000010 0.000010 0.000010 0.000010 0.000010 0.039409 0.000010 0.000010 0.000010 0.000010 0.960281 0.000010 0.000010 0.000010 0.000010 0.000010 0.000010 0.000010 0.000010 0.000010 0.000010 0.000010
0.000010 0.000010 0.000010 0.000010 0.000010 0.000010 0.000010 0.000010 0.000010 0.000010 0.000010 0.000010 0.000010 0.000010 0.000010 0.000010 0.008507 0.000010 0.000010 0.000010 0.000010 0.991183 0.000010 0.000010 0.000010 0.000010 0.000010 0.000010 0.000010 0.000010 0.000010 0.000010 0.000010
0.000010 0.000010 0.000010 0.000010 0.000010 0.000010 0.000010 0.000010 0.000010 0.000010 0.000010 0.000010 0.000010 0.000010 0.000010 0.000010 0.010423 0.000010 0.000010 0.000010 0.000010 0.989267 0.000010 0.000010 0.000010 0.000010 0.000010 0.000010 0.000010 0.000010 0.000010 0.000010 0.000010
0.000010 0.000010 0.000010 0.000010 0.000010 0.000010 0.000010 0.000010 0.000010 0.000014 0.000010 0.000010 0.000010 0.000010 0.000010 0.000010 0.003036 0.000010 0.000010 0.000010 0.000010 0.996651 0.000010 0.000010 0.000010 0.000010 0.000010 0.000010 0.000010 0.000010 0.000010 0.000010 0.000010
0.000010 0.000010 0.000010 0.000010 0.000010 0.000010 0.000010 0.000010 0.000010 0.000010 0.000010 0.000010 0.000010 0.000010 0.000010 0.000010 0.000010 0.000010 0.000010 0.000010 0.000010 0.999680 0.000010 0.000010 0.000010 0.000010 0.000010 0.000010 0.000010 0.000010 0.000010 0.000010 0.000010
0.000010 0.000010 0.007803 0.000010 0.000010 0.000010 0.000010 0.000010 0.000010 0.000010 0.000010 0.005507 0.000010 0.000010 0.000010 0.000010 0.256556 0.000010 0.000010 0.000010 0.002325 0.727529 0.000010 0.000010 0.000010 0.000010 0.000010 0.000010 0.000010 0.000010 0.000010 0.000010 0.000010
0.000010 0.000010 0.000739 0.000010 0.000010 0.000010 0.000010 0.000010 0.000010 0.000010 0.000010 0.008115 0.000010 0.000010 0.000010 0.000010 0.247878 0.000010 0.000010 0.000010 0.000010 0.740175 0.000010 0.000010 0.002813 0.000010 0.000010 0.000010 0.000010 0.000010 0.000010 0.000010 0.000010
0.000010 0.000010 0.000010 0.000010 0.000010 0.000010 0.000010 0.000010 0.000010 0.000010 0.000010 0.008973 0.000010 0.000010 0.000010 0.000010 0.231269 0.000010 0.000010 0.000010 0.001190 0.758279 0.000010 0.000010 0.000010 0.000010 0.000010 0.000010 0.000010 0.000010 0.000010 0.000010 0.000010
0.000010 0.000010 0.000010 0.000010 0.000010 0.000010 0.000010 0.000010 0.000010 0.010945 0.000010 0.000010 0.000010 0.000010 0.000010 0.000010 0.236312 0.000010 0.000010 0.000010 0.000010 0.752443 0.000010 0.000010 0.000010 0.000010 0.000010 0.000010 0.000010 0.000010 0.000010 0.000010 0.000010
0.000010 0.000010 0.002104 0.000010 0.000010 0.000010 0.000010 0.000010 0.000010 0.000010 0.000010 0.000010 0.000010 0.000010 0.000010 0.000010 0.266436 0.000010 0.000010 0.000010 0.000010 0.725801 0.000010 0.000010 0.005369 0.000010 0.000010 0.000010 0.000010 0.000010 0.000010 0.000010 0.000010
0.000010 0.000010 0.000869 0.000010 0.000010 0.000010 0.000010 0.000010 0.000010 0.000010 0.000010 0.000010 0.000010 0.000010 0.000010 0.000010 0.251534 0.000010 0.000010 0.000010 0.002415 0.744892 0.000010 0.000010 0.000010 0.000010 0.000010 0.000010 0.000010 0.000010 0.000010 0.000010 0.000010
0.000010 0.000010 0.000010 0.000010 0.000010 0.000010 0.000010 0.000010 0.000010 0.000010 0.000010 0.000010 0.000010 0.000010 0.000010 0.000010 0.231910 0.000010 0.000010 0.000010 0.000010 0.760364 0.000010 0.000010 0.007426 0.000010 0.000010 0.000010 0.000010 0.000010 0.000010 0.000010 0.000010
0.000010 0.000010 0.000010 0.000010 0.000010 0.051369 0.000010 0.039230 0.038081 0.001295 0.000010 0.002270 0.000010 0.000010 0.000010 0.000010 0.195832 0.000010 0.000010 0.089360 0.000010 0.574942 0.000010 0.000010 0.007382 0.000010 0.000010 0.000010 0.000010 0.000010 0.000010 0.000010 0.000010
0.000010 0.000010 0.000010 0.000010 0.000010 0.017716 0.016217 0.102332 0.136002 0.000010 0.005089 0.002274 0.000696 0.000010 0.000010 0.000010 0.121329 0.000010 0.000010 0.154915 0.000010 0.434950 0.000010 0.000010 0.000010 0.000010 0.000010 0.000010 0.000010 0.002236 0.000010 0.000010 0.006035
0.000010 0.000010 0.004648 0.000010 0.000010 0.005891 0.006571 0.020402 0.057785 0.030854 0.000010 0.000010 0.000010 0.000010 0.000010 0.000010 0.173937 0.000010 0.000010 0.048664 0.000010 0.650549 0.000010 0.000010 0.000010 0.000010 0.000010 0.000010 0.000010 0.000010 0.000010 0.000010 0.000469
0.000010 0.000010 0.000010 0.015149 0.000010 0.019314 0.001138 0.084815 0.025739 0.012222 0.000010 0.000010 0.000010 0.000010 0.000010 0.000010 0.172994 0.003468 0.000010 0.105355 0.000010 0.559575 0.000010 0.000010 0.000010 0.000010 0.000010 0.000010 0.000010 0.000010 0.000010 0.000010 0.000010
0.000010 0.000010 0.000010 0.000010 0.000010 0.000010 0.010254 0.000010 0.000010 0.000010 0.000010 0.000010 0.000010 0.000010 0.000010 0.000010 0.182304 0.000010 0.000010 0.039742 0.000010 0.767410 0.000010 0.000010 0.000010 0.000010 0.000010 0.000010 0.000010 0.000010 0.000010 0.000010 0.000010
0.000010 0.000010 0.000010 0.000010 0.000010 0.000010 0.010334 0.000010 0.000010 0.000010 0.000010 0.000010 0.000010 0.000010 0.000010 0.000010 0.184929 0.000010 0.000010 0.042472 0.000010 0.761975 0.000010 0.000010 0.000010 0.000010 0.000010 0.000010 0.000010 0.000010 0.000010 0.000010 0.000010
0.000010 0.000010 0.000010 0.006470 0.000010 0.050034 0.003101 0.074654 0.035898 0.005009 0.000010 0.003769 0.000010 0.000010 0.000010 0.000010 0.160261 0.000010 0.000010 0.042121 0.000010 0.609837 0.000010 0.000010 0.000010 0.000010 0.000010 0.000010 0.000760 0.000010 0.007650 0.000010 0.000236
0.000010 0.000010 0.000010 0.003828 0.000010 0.000010 0.002339 0.061715 0.030669 0.022067 0.000010 0.000010 0.000010 0.000010 0.000010 0.000010 0.197221 0.000010 0.000010 0.029991 0.000010 0.635346 0.000010 0.000010 0.000010 0.000010 0.000010 0.000010 0.000010 0.000010 0.000010 0.000010 0.016583
0.000010 0.000010 0.000010 0.000010 0.000010 0.036803 0.000010 0.062013 0.000010 0.008445 0.000010 0.000010 0.000010 0.000010 0.000010 0.000010 0.173214 0.000010 0.000010 0.095982 0.000010 0.616009 0.000010 0.000010 0.004044 0.000010 0.000010 0.000010 0.000010 0.003240 0.000010 0.000010 0.000010
0.000010 0.000010 0.000010 0.000010 0.000010 0.017722 0.016730 0.745829 0.219428 0.000010 0.000010 0.000010 0.000010 0.000010 0.000010 0.000010 0.000010 0.000010 0.000010 0.000010 0.000010 0.000010 0.000010 0.000010 0.000010 0.000010 0.000010 0.000010 0.000010 0.000010 0.000010 0.000010 0.000010
0.000010 0.000010 0.000010 0.000010 0.000010 0.167949 0.013205 0.462558 0.331063 0.000010 0.000010 0.000010 0.000010 0.000010 0.000010 0.000010 0.000010 0.000010 0.000010 0.024945 0.000010 0.000010 0.000010 0.000010 0.000010 0.000010 0.000010 0.000010 0.000010 0.000010 0.000010 0.000010 0.000010
0.000010 0.000010 0.000010 0.000010 0.000010 0.117900 0.027978 0.431526 0.319413 0.000010 0.000010 0.000010 0.000010 0.000010 0.000010 0.000010 0.000010 0.000010 0.000010 0.056839 0.000010 0.046074 0.000010 0.000010 0.000010 0.000010 0.000010 0.000010 0.000010 0.000010 0.000010 0.000010 0.000010
0.000010 0.000010 0.000010 0.000010 0.000010 0.000010 0.000010 0.886156 0.000010 0.000010 0.000010 0.001816 0.000010 0.003596 0.031075 0.006832 0.000010 0.001226 0.000010 0.000010 0.000010 0.000010 0.000010 0.001953 0.000010 0.000010 0.000010 0.019344 0.000010 0.000010 0.002721 0.045052 0.000010
0.000010 0.000010 0.000010 0.000010 0.000010 0.000010 0.002029 0.738961 0.237515 0.000010 0.000010 0.000010 0.000010 0.000010 0.000010 0.000010 0.000010 0.000010 0.000010 0.021205 0.000010 0.000010 0.000010 0.000010 0.000010 0.000010 0.000010 0.000010 0.000010 0.000010 0.000010 0.000010 0.000010
0.000010 0.000010 0.000010 0.000010 0.000010 0.101805 0.015866 0.453493 0.314376 0.000010 0.000010 0.000010 0.000010 0.000010 0.000010 0.000010 0.000010 0.000010 0.000010 0.081096 0.000010 0.033095 0.000010 0.000010 0.000010 0.000010 0.000010 0.000010 0.000010 0.000010 0.000010 0.000010 0.000010
0.000010 0.002905 0.000010 0.002262 0.000010 0.037430 0.000010 0.616652 0.216590 0.000010 0.000010 0.000010 0.000010 0.000010 0.002962 0.002319 0.000888 0.000010 0.000010 0.017373 0.000010 0.000010 0.000010 0.007053 0.000010 0.000010 0.000010 0.000010 0.000010 0.007646 0.000010 0.073217 0.012504
0.000010 0.000010 0.000010 0.000010 0.000010 0.000010 0.000010 0.886147 0.000010 0.000010 0.000010 0.001625 0.000010 0.002631 0.031523 0.007394 0.000010 0.001497 0.000010 0.000010 0.000010 0.000010 0.000010 0.002120 0.000010 0.000010 0.000010 0.020786 0.000010 0.000010 0.002381 0.043666 0.000010
0.000010 0.000010 0.000010 0.000010 0.000010 0.000010 0.000010 0.862849 0.136841 0.000010 0.000010 0.000010 0.000010 0.000010 0.000010 0.000010 0.000010 0.000010 0.000010 0.000010 0.000010 0.000010 0.000010 0.000010 0.000010 0.000010 0.000010 0.000010 0.000010 0.000010 0.000010 0.000010 0.000010
0.000010 0.000010 0.000010 0.000010 0.000010 0.042431 0.008050 0.672008 0.231956 0.000010 0.000010 0.000010 0.000010 0.000010 0.000010 0.000010 0.000010 0.000010 0.000010 0.045274 0.000010 0.000010 0.000010 0.000010 0.000010 0.000010 0.000010 0.000010 0.000010 0.000010 0.000010 0.000010 0.000010
0.000010 0.000010 0.000010 0.000010 0.000010 0.187440 0.002582 0.387351 0.328748 0.000010 0.000010 0.000010 0.000010 0.000010 0.000010 0.000010 0.000010 0.000010 0.000010 0.067610 0.000010 0.025999 0.000010 0.000010 0.000010 0.000010 0.000010 0.000010 0.000010 0.000010 0.000010 0.000010 0.000010
0.000010 0.000010 0.000010 0.000010 0.000010 0.175793 0.019687 0.401582 0.323742 0.000010 0.000010 0.000010 0.000010 0.000010 0.000010 0.000010 0.000483 0.000010 0.000010 0.060286 0.000010 0.018163 0.000010 0.000010 0.000010 0.000010 0.000010 0.000010 0.000013 0.000010 0.000010 0.000010 0.000010
0.000010 0.000010 0.000010 0.000010 0.000010 0.202311 0.021222 0.385311 0.322918 0.000010 0.000010 0.000010 0.000010 0.000010 0.000010 0.000010 0.000010 0.000010 0.000010 0.048992 0.000010 0.012020 0.000010 0.000010 0.000010 0.000010 0.000010 0.000010 0.000010 0.000010 0.000010 0.000010 0.006967
0.000010 0.000010 0.000010 0.000010 0.000010 0.185826 0.024482 0.308827 0.372202 0.000010 0.000010 0.000010 0.000010 0.000010 0.000010 0.000010 0.000010 0.000010 0.000010 0.071645 0.000010 0.036748 0.000010 0.000010 0.000010 0.000010 0.000010 0.000010 0.000010 0.000010 0.000010 0.000010 0.000010
0.000010 0.000010 0.000010 0.000010 0.000010 0.192689 0.021909 0.355118 0.317063 0.005328 0.000010 0.000010 0.000010 0.000010 0.000010 0.000010 0.000010 0.000010 0.000010 0.083675 0.000010 0.023958 0.000010 0.000010 0.000010 0.000010 0.000010 0.000010 0.000010 0.000010 0.000010 0.000010 0.000010
0.000010 0.000010 0.000010 0.000010 0.000010 0.141637 0.021526 0.410950 0.336290 0.000010 0.000010 0.000010 0.000010 0.000010 0.000010 0.000010 0.000010 0.000010 0.000010 0.076196 0.000010 0.013132 0.000010 0.000010 0.000010 0.000010 0.000010 0.000010 0.000010 0.000010 0.000010 0.000010 0.000010
0.000010 0.000010 0.000010 0.000010 0.000010 0.142170 0.022823 0.411046 0.335903 0.000010 0.000010 0.000010 0.000010 0.000010 0.000010 0.000010 0.000010 0.000010 0.000010 0.076113 0.000010 0.011674 0.000010 0.000010 0.000010 0.000010 0.000010 0.000010 0.000010 0.000010 0.000010 0.000010 0.000010
0.000010 0.005008 0.000010 0.000010 0.000010 0.133756 0.019008 0.305136 0.370445 0.000010 0.000010 0.000010 0.000010 0.001050 0.000010 0.000010 0.000010 0.000010 0.000010 0.073113 0.000010 0.074493 0.000010 0.000010 0.000010 0.000010 0.000010 0.001447 0.000010 0.000010 0.000010 0.005052 0.011270
0.000010 0.000010 0.000010 0.000010 0.000010 0.129332 0.000010 0.425934 0.336737 0.000010 0.000010 0.000010 0.000010 0.000010 0.000010 0.000010 0.003929 0.000010 0.000010 0.073638 0.000010 0.030160 0.000010 0.000010 0.000010 0.000010 0.000010 0.000010 0.000010 0.000010 0.000010 0.000010 0.000010
0.000010 0.000010 0.000010 0.000010 0.000010 0.126766 0.013267 0.415457 0.357600 0.000010 0.000010 0.000010 0.000010 0.000010 0.000010 0.000010 0.000010 0.000010 0.000010 0.041343 0.000010 0.045298 0.000010 0.000010 0.000010 0.000010 0.000010 0.000010 0.000010 0.000010 0.000010 0.000010 0.000010
0.000010 0.000010 0.000010 0.012814 0.000010 0.130151 0.008967 0.367453 0.291119 0.020030 0.006736 0.012853 0.000010 0.000010 0.000010 0.000010 0.000010 0.000010 0.000010 0.052007 0.000010 0.093281 0.000010 0.000010 0.000010 0.000010 0.000010 0.000010 0.000010 0.004370 0.000010 0.000010 0.000010
0.000010 0.000010 0.000010 0.000010 0.000010 0.999680 0.000010 0.000010 0.000010 0.000010 0.000010 0.000010 0.000010 0.000010 0.000010 0.000010 0.000010 0.000010 0.000010 0.000010 0.000010 0.000010 0.000010 0.000010 0.000010 0.000010 0.000010 0.000010 0.000010 0.000010 0.000010 0.000010 0.000010
0.000010 0.001043 0.000010 0.011447 0.004794 0.123517 0.007151 0.311150 0.321830 0.004824 0.008409 0.007074 0.007240 0.003558 0.000010 0.002298 0.001869 0.000010 0.000010 0.084068 0.000010 0.061987 0.000010 0.001954 0.000010 0.000010 0.000010 0.000010 0.012803 0.001376 0.000695 0.016104 0.004698
0.000010 0.000010 0.000010 0.000010 0.000010 0.999680 0.000010 0.000010 0.000010 0.000010 0.000010 0.000010 0.000010 0.000010 0.000010 0.000010 0.000010 0.000010 0.000010 0.000010 0.000010 0.000010 0.000010 0.000010 0.000010 0.000010 0.000010 0.000010 0.000010 0.000010 0.000010 0.000010 0.000010
0.000010 0.000010 0.000010 0.000010 0.000010 0.999678 0.000010 0.000010 0.000010 0.000010 0.000010 0.000010 0.000010 0.000010 0.000010 0.000010 0.000010 0.000010 0.000010 0.000010 0.000010 0.000010 0.000010 0.000010 0.000010 0.000012 0.000010 0.000010 0.000010 0.000010 0.000010 0.000010 0.000010
0.000010 0.000010 0.000010 0.020127 0.000010 0.127863 0.000010 0.357548 0.291672 0.021277 0.000010 0.012261 0.000010 0.000010 0.000010 0.000010 0.000010 0.000010 0.007844 0.076197 0.000010 0.070267 0.002233 0.000010 0.004846 0.000010 0.000010 0.000010 0.000010 0.002653 0.000010 0.005012 0.000010
0.000010 0.000010 0.000010 0.000010 0.000010 0.901032 0.000010 0.051113 0.047556 0.000010 0.000010 0.000010 0.000010 0.000010 0.000010 0.000010 0.000010 0.000010 0.000010 0.000010 0.000010 0.000010 0.000010 0.000010 0.000010 0.000010 0.000010 0.000010 0.000010 0.000010 0.000010 0.000010 0.000010
0.000010 0.004982 0.001695 0.036437 0.000010 0.106346 0.008886 0.415997 0.169244 0.051122 0.000010 0.027176 0.000517 0.001796 0.000010 0.000010 0.003268 0.000010 0.006378 0.044923 0.000010 0.068029 0.011035 0.000010 0.000488 0.000010 0.004384 0.005443 0.000010 0.000010 0.005660 0.007910 0.018174
0.000010 0.011473 0.007919 0.040968 0.000010 0.107611 0.006378 0.473650 0.164202 0.007399 0.009686 0.018712 0.010187 0.000750 0.008017 0.000010 0.001458 0.000010 0.000010 0.056702 0.000010 0.060433 0.000010 0.000010 0.001581 0.000010 0.004480 0.000010 0.005111 0.003151 0.000010 0.000010 0.000010
0.000010 0.004843 0.006173 0.029908 0.005406 0.103665 0.000010 0.456707 0.171687 0.003540 0.004333 0.023372 0.000010 0.003609 0.012842 0.000010 0.002565 0.000010 0.000027 0.070880 0.000010 0.048804 0.003031 0.000310 0.001750 0.000010 0.012975 0.000010 0.020235 0.000010 0.010503 0.002736 0.000010
0.000010 0.000010 0.000010 0.000010 0.000010 0.000010 0.999677 0.000010 0.000010 0.000010 0.000010 0.000010 0.000013 0.000010 0.000010 0.000010 0.000010 0.000010 0.000010 0.000010 0.000010 0.000010 0.000010 0.000010 0.000010 0.000010 0.000010 0.000010 0.000010 0.000010 0.000010 0.000010 0.000010
0.000010 0.000010 0.000010 0.000010 0.000010 0.000010 0.999680 0.000010 0.000010 0.000010 0.000010 0.000010 0.000010 0.000010 0.000010 0.000010 0.000010 0.000010 0.000010 0.000010 0.000010 0.000010 0.000010 0.000010 0.000010 0.000010 0.000010 0.000010 0.000010 0.000010 0.000010 0.000010 0.000010
0.000010 0.000010 0.000010 0.000010 0.000010 0.000010 0.999680 0.000010 0.000010 0.000010 0.000010 0.000010 0.000010 0.000010 0.000010 0.000010 0.000010 0.000010 0.000010 0.000010 0.000010 0.000010 0.000010 0.000010 0.000010 0.000010 0.000010 0.000010 0.000010 0.000010 0.000010 0.000010 0.000010
0.000010 0.000010 0.000010 0.000010 0.000010 0.000010 0.999672 0.000010 0.000010 0.000010 0.000010 0.000010 0.000018 0.000010 0.000010 0.000010 0.000010 0.000010 0.000010 0.000010 0.000010 0.000010 0.000010 0.000010 0.000010 0.000010 0.000010 0.000010 0.000010 0.000010 0.000010 0.000010 0.000010
0.000010 0.000010 0.000010 0.000010 0.000010 0.000010 0.999680 0.000010 0.000010 0.000010 0.000010 0.000010 0.000010 0.000010 0.000010 0.000010 0.000010 0.000010 0.000010 0.000010 0.000010 0.000010 0.000010 0.000010 0.000010 0.000010 0.000010 0.000010 0.000010 0.000010 0.000010 0.000010 0.000010
0.000010 0.000010 0.000010 0.000010 0.000010 0.000010 0.999676 0.000010 0.000010 0.000014 0.000010 0.000010 0.000010 0.000010 0.000010 0.000010 0.000010 0.000010 0.000010 0.000010 0.000010 0.000010 0.000010 0.000010 0.000010 0.000010 0.000010 0.000010 0.000010 0.000010 0.000010 0.000010 0.000010
0.000010 0.000010 0.000010 0.000010 0.000010 0.000010 0.999680 0.000010 0.000010 0.000010 0.000010 0.000010 0.000010 0.000010 0.000010 0.000010 0.000010 0.000010 0.000010 0.000010 0.000010 0.000010 0.000010 0.000010 0.000010 0.000010 0.000010 0.000010 0.000010 0.000010 0.000010 0.000010 0.000010
0.000010 0.000010 0.000010 0.000010 0.000010 0.000010 0.999680 0.000010 0.000010 0.000010 0.000010 0.000010 0.000010 0.000010 0.000010 0.000010 0.000010 0.000010 0.000010 0.000010 0.000010 0.000010 0.000010 0.000010 0.000010 0.000010 0.000010 0.000010 0.000010 0.000010 0.000010 0.000010 0.000010
0.000010 0.000010 0.000010 0.000010 0.000010 0.185432 0.200766 0.166461 0.447050 0.000010 0.000010 0.000010 0.000010 0.000010 0.000010 0.000010 0.000010 0.000010 0.000010 0.000010 0.000010 0.000010 0.000010 0.000010 0.000010 0.000010 0.000010 0.000010 0.000010 0.000010 0.000010 0.000010 0.000010
0.000010 0.000010 0.000010 0.000010 0.000010 0.184354 0.195249 0.147520 0.443280 0.000010 0.000010 0.000010 0.000010 0.000010 0.000010 0.000010 0.000010 0.000010 0.000010 0.029317 0.000010 0.000010 0.000010 0.000010 0.000010 0.000010 0.000010 0.000010 0.000010 0.000010 0.000010 0.000010 0.000010
0.000010 0.000010 0.000010 0.000010 0.000010 0.106063 0.035494 0.279521 0.442880 0.000010 0.000010 0.000010 0.000010 0.000010 0.000010 0.000010 0.003878 0.000010 0.000010 0.081760 0.000010 0.050144 0.000010 0.000010 0.000010 0.000010 0.000010 0.000010 0.000010 0.000010 0.000010 0.000010 0.000010
0.000010 0.000010 0.000010 0.000010 0.000010 0.164818 0.042675 0.298883 0.389904 0.000010 0.000010 0.000010 0.000010 0.000010 0.000010 0.000010 0.000010 0.000010 0.000010 0.038150 0.000010 0.065301 0.000010 0.000010 0.000010 0.000010 0.000010 0.000010 0.000010 0.000010 0.000010 0.000010 0.000010
0.000010 0.000010 0.000010 0.000010 0.000010 0.142570 0.018107 0.455998 0.336908 0.000010 0.000010 0.000010 0.000010 0.000010 0.000010 0.000010 0.000010 0.000010 0.000010 0.046137 0.000010 0.000010 0.000010 0.000010 0.000010 0.000010 0.000010 0.000010 0.000010 0.000010 0.000010 0.000010 0.000010
0.000010 0.000010 0.000010 0.000010 0.000010 0.139394 0.038104 0.418355 0.367683 0.000010 0.000010 0.000010 0.000010 0.000010 0.000010 0.000010 0.000010 0.000010 0.000010 0.036184 0.000010 0.000010 0.000010 0.000010 0.000010 0.000010 0.000010 0.000010 0.000010 0.000010 0.000010 0.000010 0.000010
0.000010 0.000016 0.000010 0.000010 0.000010 0.194768 0.032275 0.292237 0.333185 0.000010 0.000010 0.000010 0.000010 0.000010 0.000010 0.000010 0.000010 0.000010 0.000010 0.097434 0.000010 0.049826 0.000010 0.000010 0.000010 0.000010 0.000010 0.000010 0.000010 0.000010 0.000010 0.000010 0.000010
0.000010 0.000010 0.000010 0.000010 0.000010 0.142354 0.018228 0.456549 0.336962 0.000010 0.000010 0.000010 0.000010 0.000010 0.000010 0.000010 0.000010 0.000010 0.000010 0.045628 0.000010 0.000010 0.000010 0.000010 0.000010 0.000010 0.000010 0.000010 0.000010 0.000010 0.000010 0.000010 0.000010
0.000010 0.000010 0.000010 0.000010 0.000010 0.161643 0.014377 0.387702 0.398738 0.000010 0.000010 0.000010 0.000010 0.000010 0.000010 0.000010 0.000010 0.000010 0.000010 0.037260 0.000010 0.000010 0.000010 0.000010 0.000010 0.000010 0.000010 0.000010 0.000010 0.000010 0.000010 0.000010 0.000010
0.000010 0.000010 0.000010 0.000010 0.000010 0.139654 0.048623 0.315177 0.406732 0.000010 0.000010 0.000010 0.000010 0.000010 0.000010 0.000010 0.000010 0.000010 0.000010 0.062450 0.000010 0.027094 0.000010 0.000010 0.000010 0.000010 0.000010 0.000010 0.000010 0.000010 0.000010 0.000010 0.000010
0.000010 0.000010 0.000010 0.000010 0.000010 0.757129 0.014011 0.055998 0.169418 0.000010 0.000010 0.000010 0.000010 0.000010 0.000010 0.000010 0.000010 0.000010 0.000010 0.003164 0.000010 0.000010 0.000010 0.000010 0.000010 0.000010 0.000010 0.000010 0.000010 0.000010 0.000010 0.000010 0.000010
0.000010 0.000010 0.000010 0.000010 0.000010 0.098390 0.703900 0.080739 0.116682 0.000010 0.000010 0.000010 0.000010 0.000010 0.000010 0.000010 0.000010 0.000010 0.000010 0.000010 0.000010 0.000010 0.000010 0.000010 0.000010 0.000010 0.000010 0.000010 0.000010 0.000010 0.000010 0.000010 0.000010
0.000010 0.000010 0.000010 0.000010 0.000010 0.083280 0.004070 0.144623 0.696866 0.000010 0.000010 0.000010 0.000010 0.000010 0.000010 0.000010 0.000010 0.000010 0.000010 0.057518 0.000010 0.013373 0.000010 0.000010 0.000010 0.000010 0.000010 0.000010 0.000010 0.000010 0.000010 0.000010 0.000010
0.000010 0.000010 0.000010 0.000010 0.000010 0.000010 0.027500 0.013059 0.959142 0.000010 0.000010 0.000010 0.000010 0.000010 0.000010 0.000010 0.000010 0.000010 0.000010 0.000010 0.000010 0.000010 0.000010 0.000010 0.000010 0.000010 0.000010 0.000010 0.000010 0.000010 0.000010 0.000010 0.000010
0.000010 0.000010 0.000010 0.000010 0.000010 0.088988 0.030425 0.188558 0.594606 0.000010 0.000010 0.000010 0.000010 0.000010 0.000010 0.000010 0.000010 0.000010 0.000010 0.078605 0.000010 0.018548 0.000010 0.000010 0.000010 0.000010 0.000010 0.000010 0.000010 0.000010 0.000010 0.000010 0.000010
0.000010 0.000010 0.000010 0.000010 0.000010 0.000010 0.000010 0.000010 0.999680 0.000010 0.000010 0.000010 0.000010 0.000010 0.000010 0.000010 0.000010 0.000010 0.000010 0.000010 0.000010 0.000010 0.000010 0.000010 0.000010 0.000010 0.000010 0.000010 0.000010 0.000010 0.000010 0.000010 0.000010
0.000010 0.000010 0.000010 0.000010 0.000010 0.000010 0.008917 0.000010 0.990773 0.000010 0.000010 0.000010 0.000010 0.000010 0.000010 0.000010 0.000010 0.000010 0.000010 0.000010 0.000010 0.000010 0.000010 0.000010 0.000010 0.000010 0.000010 0.000010 0.000010 0.000010 0.000010 0.000010 0.000010
0.000010 0.000010 0.000010 0.000010 0.000010 0.000010 0.000551 0.000010 0.999139 0.000010 0.000010 0.000010 0.000010 0.000010 0.000010 0.000010 0.000010 0.000010 0.000010 0.000010 0.000010 0.000010 0.000010 0.000010 0.000010 0.000010 0.000010 0.000010 0.000010 0.000010 0.000010 0.000010 0.000010
0.000010 0.000010 0.000010 0.000010 0.000010 0.087985 0.003644 0.154229 0.680603 0.000010 0.000010 0.000010 0.000010 0.000010 0.000010 0.000010 0.000010 0.000010 0.000010 0.037586 0.000010 0.035683 0.000010 0.000010 0.000010 0.000010 0.000010 0.000010 0.000010 0.000010 0.000010 0.000010 0.000010
0.000010 0.000010 0.000010 0.000010 0.000010 0.000010 0.009268 0.000010 0.990422 0.000010 0.000010 0.000010 0.000010 0.000010 0.000010 0.000010 0.000010 0.000010 0.000010 0.000010 0.000010 0.000010 0.000010 0.000010 0.000010 0.000010 0.000010 0.000010 0.000010 0.000010 0.000010 0.000010 0.000010
0.000010 0.000010 0.000010 0.000010 0.000010 0.000010 0.000010 0.000010 0.999680 0.000010 0.000010 0.000010 0.000010 0.000010 0.000010 0.000010 0.000010 0.000010 0.000010 0.000010 0.000010 0.000010 0.000010 0.000010 0.000010 0.000010 0.000010 0.000010 0.000010 0.000010 0.000010 0.000010 0.000010
0.000010 0.000010 0.000010 0.000010 0.000010 0.111086 0.014662 0.230457 0.559389 0.000010 0.000010 0.000017 0.000010 0.000010 0.000010 0.000010 0.000010 0.000010 0.000010 0.059348 0.000010 0.024782 0.000010 0.000010 0.000010 0.000010 0.000010 0.000010 0.000010 0.000010 0.000010 0.000010 0.000010
0.000010 0.000010 0.000010 0.000010 0.000010 0.162406 0.015832 0.434406 0.277288 0.015286 0.006056 0.000010 0.004675 0.007063 0.000010 0.000010 0.002599 0.000010 0.003714 0.064938 0.000010 0.001739 0.000010 0.000010 0.000010 0.000534 0.003274 0.000010 0.000010 0.000010 0.000010 0.000010 0.000010
0.000010 0.000010 0.000010 0.000010 0.000010 0.170424 0.037448 0.332713 0.334074 0.007868 0.000010 0.000010 0.000010 0.000010 0.000010 0.000010 0.001451 0.000010 0.000010 0.099695 0.000010 0.016077 0.000010 0.000010 0.000010 0.000010 0.000010 0.000010 0.000010 0.000010 0.000010 0.000010 0.000010
0.000010 0.000010 0.000010 0.000010 0.000010 0.175691 0.024669 0.360627 0.347095 0.000010 0.000010 0.000010 0.000010 0.000010 0.000010 0.000010 0.000010 0.000010 0.000010 0.047683 0.000010 0.043965 0.000010 0.000010 0.000010 0.000010 0.000010 0.000010 0.000010 0.000010 0.000010 0.000010 0.000010
0.000010 0.000010 0.000010 0.000010 0.000010 0.166269 0.002556 0.426080 0.301018 0.000010 0.000010 0.000010 0.000010 0.000010 0.000010 0.000017 0.000010 0.000010 0.000010 0.082348 0.000010 0.021445 0.000010 0.000010 0.000010 0.000010 0.000010 0.000010 0.000010 0.000016 0.000010 0.000010 0.000010
0.000010 0.000010 0.000010 0.000010 0.000010 0.147890 0.000010 0.415973 0.355306 0.000010 0.000010 0.000010 0.000010 0.000010 0.000010 0.000010 0.000010 0.000010 0.000010 0.069016 0.000010 0.011535 0.000010 0.000010 0.000010 0.000010 0.000010 0.000010 0.000010 0.000010 0.000010 0.000010 0.000010
0.000010 0.000010 0.000010 0.000010 0.000010 0.193637 0.014857 0.309526 0.345038 0.000010 0.000010 0.000010 0.000010 0.000010 0.000010 0.000010 0.000010 0.000010 0.000010 0.087207 0.000010 0.049466 0.000010 0.000010 0.000010 0.000010 0.000010 0.000010 0.000010 0.000010 0.000010 0.000010 0.000010
0.000010 0.000010 0.000010 0.000010 0.000010 0.151300 0.000747 0.331116 0.355731 0.000010 0.000010 0.000010 0.000010 0.000010 0.000010 0.000010 0.000010 0.000010 0.000010 0.098817 0.000010 0.061633 0.000010 0.000010 0.000398 0.000010 0.000010 0.000010 0.000010 0.000010 0.000010 0.000010 0.000010
0.000010 0.000010 0.000010 0.000010 0.000010 0.177731 0.015619 0.318591 0.373127 0.000010 0.000010 0.000010 0.000010 0.000010 0.000010 0.000010 0.000010 0.000010 0.000010 0.086869 0.000010 0.027794 0.000010 0.000010 0.000010 0.000010 0.000010 0.000010 0.000010 0.000010 0.000010 0.000010 0.000010
0.000010 0.000010 0.000010 0.000010 0.000010 0.239899 0.015091 0.321703 0.326967 0.000010 0.000010 0.000010 0.000010 0.000010 0.000010 0.000010 0.000015 0.000010 0.000010 0.070218 0.000010 0.023921 0.000010 0.000010 0.000010 0.000010 0.000010 0.000010 0.000010 0.000010 0.000010 0.000010 0.001936
0.000010 0.000010 0.000010 0.000010 0.000010 0.149295 0.028261 0.383128 0.319209 0.000010 0.000010 0.000010 0.000010 0.000010 0.000010 0.000010 0.000010 0.000010 0.000010 0.097212 0.000010 0.021708 0.000010 0.000010 0.000010 0.000010 0.000010 0.000010 0.000010 0.000010 0.000010 0.000010 0.000927
0.000010 0.000010 0.174364 0.000010 0.000010 0.000010 0.000010 0.000010 0.000010 0.065817 0.000010 0.000010 0.000010 0.000010 0.000010 0.000010 0.000010 0.000010 0.000010 0.000010 0.759246 0.000010 0.000010 0.000010 0.000282 0.000010 0.000010 0.000010 0.000010 0.000010 0.000010 0.000010 0.000010
0.000010 0.000010 0.172102 0.000010 0.000010 0.000010 0.001590 0.000010 0.000010 0.069914 0.000010 0.000010 0.000010 0.000010 0.000010 0.000010 0.000010 0.000010 0.000010 0.000010 0.756104 0.000010 0.000010 0.000010 0.000010 0.000010 0.000010 0.000010 0.000010 0.000010 0.000010 0.000010 0.000010
0.000010 0.000010 0.176299 0.000010 0.000010 0.000010 0.000010 0.000010 0.000010 0.045677 0.000010 0.000010 0.000010 0.000010 0.000010 0.000010 0.000010 0.000010 0.000010 0.000010 0.777723 0.000010 0.000010 0.000010 0.000010 0.000010 0.000010 0.000010 0.000010 0.000010 0.000010 0.000010 0.000010
0.000010 0.000010 0.174037 0.000010 0.000010 0.000010 0.000010 0.000010 0.000010 0.075438 0.000010 0.000010 0.000010 0.000010 0.000010 0.000010 0.000010 0.000010 0.000010 0.000010 0.738390 0.000010 0.000010 0.000010 0.011845 0.000010 0.000010 0.000010 0.000010 0.000010 0.000010 0.000010 0.000010
0.000010 0.000010 0.169446 0.000010 0.000010 0.000010 0.000010 0.000010 0.000010 0.037546 0.000010 0.000010 0.000010 0.000010 0.000010 0.000010 0.000010 0.000010 0.000010 0.000010 0.792709 0.000010 0.000010 0.000010 0.000010 0.000010 0.000010 0.000010 0.000010 0.000010 0.000010 0.000010 0.000010
0.000010 0.000010 0.160793 0.000010 0.000010 0.000010 0.000010 0.000010 0.000010 0.034389 0.000010 0.000010 0.000010 0.000010 0.000010 0.000010 0.000010 0.000010 0.000010 0.000010 0.804518 0.000010 0.000010 0.000010 0.000010 0.000010 0.000010 0.000010 0.000010 0.000010 0.000010 0.000010 0.000010
0.000010 0.000010 0.168019 0.000010 0.000010 0.000010 0.007650 0.000010 0.000010 0.022837 0.000010 0.000010 0.000010 0.000010 0.000010 0.000010 0.000010 0.000010 0.000010 0.000010 0.798977 0.000010 0.000010 0.000010 0.000010 0.000010 0.000010 0.000010 0.000010 0.000010 0.000010 0.000010 0.002238
0.000010 0.000010 0.156112 0.000010 0.000010 0.000010 0.000010 0.000010 0.000010 0.068467 0.000010 0.000010 0.000010 0.000010 0.000010 0.000010 0.000010 0.000010 0.000010 0.000010 0.767467 0.000010 0.000010 0.000010 0.000010 0.000010 0.000010 0.000010 0.000010 0.000010 0.000010 0.000010 0.007664
0.000010 0.000010 0.182535 0.000010 0.000010 0.000010 0.000010 0.000010 0.000010 0.088468 0.000010 0.000010 0.000010 0.000010 0.000010 0.000010 0.000010 0.000010 0.000010 0.000010 0.725277 0.000010 0.000010 0.000010 0.000010 0.000010 0.000010 0.000010 0.000010 0.000010 0.000010 0.000010 0.003429
0.000010 0.000010 0.167516 0.000010 0.000010 0.000010 0.000010 0.000010 0.000010 0.085827 0.000010 0.000010 0.000010 0.000010 0.000010 0.000010 0.000010 0.000010 0.000010 0.000010 0.746357 0.000010 0.000010 0.000010 0.000010 0.000010 0.000010 0.000010 0.000010 0.000010 0.000010 0.000010 0.000010
0.000010 0.000010 0.180508 0.000010 0.000010 0.000010 0.000010 0.000010 0.000010 0.047213 0.000010 0.000010 0.000010 0.000010 0.000010 0.000010 0.000010 0.000010 0.000010 0.000010 0.763317 0.000010 0.000010 0.000010 0.008671 0.000010 0.000010 0.000010 0.000010 0.000010 0.000010 0.000010 0.000010
0.000010 0.000010 0.159631 0.000010 0.000010 0.000010 0.003330 0.000010 0.000010 0.043180 0.000010 0.000010 0.000010 0.000010 0.000010 0.000010 0.000010 0.000010 0.000010 0.000010 0.790651 0.000010 0.000010 0.000010 0.000010 0.000010 0.000010 0.000010 0.000010 0.000010 0.000010 0.000010 0.002928
0.000010 0.000010 0.175619 0.000010 0.000010 0.008377 0.003178 0.000010 0.000010 0.046084 0.000010 0.000010 0.000010 0.000010 0.000010 0.000010 0.000010 0.000010 0.000010 0.000010 0.755154 0.000010 0.000010 0.000010 0.011124 0.000010 0.000010 0.000010 0.000010 0.000010 0.000010 0.000010 0.000204
0.000010 0.000010 0.158314 0.000010 0.000010 0.000010 0.000010 0.000010 0.000010 0.041435 0.000010 0.000010 0.000010 0.000010 0.000010 0.000010 0.000010 0.000010 0.000010 0.000010 0.799951 0.000010 0.000010 0.000010 0.000010 0.000010 0.000010 0.000010 0.000010 0.000010 0.000010 0.000010 0.000010
0.000010 0.000010 0.169537 0.000010 0.000010 0.000010 0.000010 0.000010 0.000010 0.087738 0.000010 0.000010 0.000010 0.000010 0.000010 0.000010 0.000010 0.000010 0.000010 0.000010 0.742425 0.000010 0.000010 0.000010 0.000010 0.000010 0.000010 0.000010 0.000010 0.000010 0.000010 0.000010 0.000010
0.000010 0.000010 0.175622 0.000010 0.000010 0.000010 0.000010 0.000010 0.000010 0.035763 0.000010 0.000010 0.000010 0.000010 0.000010 0.000010 0.000010 0.000010 0.000010 0.000010 0.788315 0.000010 0.000010 0.000010 0.000010 0.000010 0.000010 0.000010 0.000010 0.000010 0.000010 0.000010 0.000010
0.000010 0.000010 0.193995 0.000010 0.000010 0.000010 0.000010 0.000010 0.000010 0.045339 0.000010 0.000010 0.000010 0.000010 0.000010 0.000010 0.000010 0.000010 0.000010 0.000010 0.760366 0.000010 0.000010 0.000010 0.000010 0.000010 0.000010 0.000010 0.000010 0.000010 0.000010 0.000010 0.000010
0.000010 0.000010 0.160794 0.000010 0.000010 0.000221 0.000010 0.000010 0.000010 0.057762 0.000010 0.000010 0.000010 0.000010 0.000010 0.000010 0.000010 0.000010 0.000010 0.000010 0.750293 0.000010 0.000010 0.000010 0.030650 0.000010 0.000010 0.000010 0.000010 0.000010 0.000010 0.000010 0.000010
0.000010 0.000010 0.177710 0.000010 0.000010 0.000010 0.000010 0.000010 0.000010 0.036081 0.000010 0.000010 0.000010 0.000010 0.000010 0.000010 0.000476 0.000010 0.000010 0.000010 0.785442 0.000010 0.000010 0.000010 0.000010 0.000010 0.000010 0.000010 0.000010 0.000010 0.000010 0.000010 0.000010
0.000010 0.000010 0.191425 0.000010 0.000010 0.000010 0.000010 0.000010 0.000010 0.049143 0.000010 0.000010 0.000010 0.000010 0.000010 0.000010 0.000010 0.000010 0.000010 0.000010 0.759132 0.000010 0.000010 0.000010 0.000010 0.000010 0.000010 0.000010 0.000010 0.000010 0.000010 0.000010 0.000010
0.000010 0.000010 0.000010 0.000010 0.000010 0.000010 0.000010 0.000010 0.000010 0.000010 0.000010 0.000010 0.000010 0.000010 0.000010 0.000010 0.000010 0.000010 0.000010 0.000010 0.154007 0.000010 0.000010 0.000010 0.845683 0.000010 0.000010 0.000010 0.000010 0.000010 0.000010 0.000010 0.000010
0.000010 0.000010 0.000010 0.000010 0.000010 0.000010 0.000010 0.000010 0.000010 0.000010 0.000010 0.000010 0.000010 0.000010 0.000010 0.000010 0.000010 0.000010 0.000010 0.000010 0.000010 0.000010 0.000010 0.000010 0.999680 0.000010 0.000010 0.000010 0.000010 0.000010 0.000010 0.000010 0.000010
0.000010 0.000010 0.000010 0.000010 0.000010 0.000010 0.000010 0.000010 0.000010 0.000010 0.000010 0.000010 0.000010 0.000010 0.000010 0.000010 0.000010 0.000010 0.000010 0.000010 0.000010 0.000010 0.000010 0.000010 0.999680 0.000010 0.000010 0.000010 0.000010 0.000010 0.000010 0.000010 0.000010
0.000010 0.000010 0.026077 0.000010 0.000010 0.000010 0.000010 0.000010 0.000010 0.000010 0.000010 0.000010 0.000010 0.000010 0.000010 0.000010 0.000010 0.000010 0.000010 0.000010 0.187427 0.000010 0.000010 0.000010 0.786196 0.000010 0.000010 0.000010 0.000010 0.000010 0.000010 0.000010 0.000010
0.000010 0.000010 0.000010 0.000010 0.000010 0.000010 0.000010 0.000010 0.000010 0.000010 0.000010 0.000010 0.000010 0.000010 0.000010 0.000010 0.000010 0.000010 0.000010 0.000010 0.000010 0.000010 0.000010 0.000010 0.999680 0.000010 0.000010 0.000010 0.000010 0.000010 0.000010 0.000010 0.000010
0.000010 0.000010 0.000010 0.000010 0.000010 0.000010 0.000010 0.000010 0.000010 0.000010 0.000010 0.000010 0.000010 0.000010 0.000010 0.000010 0.000010 0.000010 0.000010 0.000010 0.000010 0.000010 0.000010 0.000010 0.999680 0.000010 0.000010 0.000010 0.000010 0.000010 0.000010 0.000010 0.000010
0.000010 0.000010 0.000010 0.000010 0.000010 0.000010 0.000010 0.000010 0.000010 0.000010 0.000010 0.000010 0.000010 0.000010 0.000010 0.000010 0.000010 0.000010 0.000010 0.000010 0.000010 0.000010 0.000010 0.000010 0.999680 0.000010 0.000010 0.000010 0.000010 0.000010 0.000010 0.000010 0.000010
0.000010 0.000010 0.000010 0.000010 0.000010 0.000010 0.000010 0.000010 0.000010 0.000010 0.000010 0.000010 0.000010 0.000010 0.000010 0.000010 0.000010 0.000010 0.000010 0.000010 0.000010 0.000010 0.000010 0.000010 0.999680 0.000010 0.000010 0.000010 0.000010 0.000010 0.000010 0.000010 0.000010
0.000010 0.000010 0.000010 0.000010 0.000010 0.000010 0.000010 0.000010 0.000010 0.000010 0.000010 0.000010 0.000010 0.000010 0.000010 0.000010 0.000010 0.000010 0.000010 0.000010 0.000010 0.000010 0.000010 0.000010 0.999680 0.000010 0.000010 0.000010 0.000010 0.000010 0.000010 0.000010 0.000010
0.000010 0.000010 0.036171 0.000010 0.000010 0.000010 0.000010 0.000010 0.000010 0.000010 0.000010 0.000010 0.000010 0.000010 0.000010 0.000010 0.000010 0.000010 0.000010 0.000010 0.092046 0.000010 0.000010 0.000010 0.871483 0.000010 0.000010 0.000010 0.000010 0.000010 0.000010 0.000010 0.000010
0.000010 0.000010 0.021778 0.000010 0.000010 0.000010 0.000010 0.000010 0.000010 0.000010 0.000010 0.000010 0.000010 0.000010 0.000010 0.000010 0.000010 0.000010 0.000010 0.000010 0.120978 0.000010 0.000010 0.000010 0.856944 0.000010 0.000010 0.000010 0.000010 0.000010 0.000010 0.000010 0.000010
0.000010 0.000010 0.000010 0.000010 0.000010 0.013927 0.005975 0.000010 0.007158 0.041437 0.000010 0.000010 0.000010 0.000010 0.000010 0.000010 0.000010 0.000010 0.000010 0.020854 0.000010 0.000010 0.000010 0.000010 0.910379 0.000010 0.000010 0.000010 0.000010 0.000010 0.000010 0.000010 0.000010
0.000010 0.000010 0.000010 0.000010 0.000010 0.000010 0.000014 0.000010 0.000010 0.000010 0.000010 0.000010 0.000010 0.000010 0.000010 0.000010 0.000010 0.000010 0.000010 0.000010 0.000010 0.000010 0.000010 0.000010 0.999676 0.000010 0.000010 0.000010 0.000010 0.000010 0.000010 0.000010 0.000010
0.000010 0.000010 0.023495 0.000010 0.000010 0.004782 0.007534 0.000010 0.003931 0.050301 0.000010 0.000010 0.000010 0.000010 0.000010 0.000010 0.000010 0.000010 0.000010 0.000010 0.160946 0.006372 0.000010 0.000010 0.729642 0.000010 0.000010 0.000010 0.000010 0.000010 0.000010 0.000010 0.012758
0.000010 0.000010 0.000010 0.000010 0.000010 0.000010 0.000010 0.000010 0.000010 0.000010 0.000010 0.000010 0.000010 0.000010 0.000010 0.000010 0.000010 0.000010 0.000010 0.000010 0.000010 0.000010 0.000010 0.000010 0.999680 0.000010 0.000010 0.000010 0.000010 0.000010 0.000010 0.000010 0.000010
0.000010 0.000010 0.000010 0.000010 0.000010 0.000010 0.000010 0.000010 0.000010 0.000010 0.000010 0.000010 0.000010 0.000010 0.000010 0.000010 0.000010 0.000010 0.000010 0.000010 0.000010 0.000010 0.000010 0.000010 0.999680 0.000010 0.000010 0.000010 0.000010 0.000010 0.000010 0.000010 0.000010
0.000010 0.000010 0.000010 0.000010 0.000010 0.000010 0.000010 0.000010 0.000010 0.000010 0.000010 0.000010 0.000010 0.000010 0.000010 0.000010 0.000010 0.000010 0.000010 0.000010 0.000010 0.000010 0.000010 0.000010 0.999680 0.000010 0.000010 0.000010 0.000010 0.000010 0.000010 0.000010 0.000010
0.000010 0.008806 0.028610 0.003042 0.005980 0.000010 0.000010 0.000010 0.000010 0.000010 0.703072 0.010809 0.000010 0.007857 0.008622 0.000010 0.000010 0.000010 0.002073 0.000010 0.106617 0.000010 0.044976 0.000010 0.024296 0.000010 0.030175 0.000010 0.000010 0.000010 0.000010 0.014874 0.000010
0.000010 0.000010 0.001350 0.014823 0.053386 0.000010 0.000010 0.000010 0.000010 0.000010 0.803610 0.000010 0.000010 0.000010 0.000010 0.003623 0.000010 0.000010 0.000010 0.000010 0.072552 0.000010 0.050395 0.000010 0.000010 0.000010 0.000010 0.000010 0.000010 0.000010 0.000010 0.000010 0.000010
0.000010 0.000010 0.000010 0.000010 0.000010 0.000010 0.000010 0.000010 0.000010 0.000010 0.999680 0.000010 0.000010 0.000010 0.000010 0.000010 0.000010 0.000010 0.000010 0.000010 0.000010 0.000010 0.000010 0.000010 0.000010 0.000010 0.000010 0.000010 0.000010 0.000010 0.000010 0.000010 0.000010
0.000010 0.000010 0.000010 0.000010 0.000010 0.000010 0.000010 0.000010 0.000010 0.000010 0.999680 0.000010 0.000010 0.000010 0.000010 0.000010 0.000010 0.000010 0.000010 0.000010 0.000010 0.000010 0.000010 0.000010 0.000010 0.000010 0.000010 0.000010 0.000010 0.000010 0.000010 0.000010 0.000010
0.000010 0.000010 0.031015 0.019470 0.034189 0.000010 0.000010 0.000010 0.000010 0.000010 0.824176 0.013134 0.000010 0.000010 0.001865 0.000010 0.000010 0.000010 0.000010 0.000010 0.051700 0.000010 0.000010 0.000010 0.000010 0.000010 0.024201 0.000010 0.000010 0.000010 0.000010 0.000010 0.000010
0.000010 0.015679 0.012731 0.007803 0.165921 0.000010 0.000010 0.000010 0.000010 0.000010 0.572619 0.000012 0.000013 0.000010 0.008148 0.014970 0.000011 0.000010 0.000016 0.000010 0.074152 0.000010 0.066384 0.000010 0.017911 0.000010 0.029279 0.000010 0.000010 0.014183 0.000010 0.000010 0.000010
0.000010 0.019184 0.001313 0.000010 0.143260 0.000010 0.000010 0.000010 0.000010 0.000010 0.640546 0.000010 0.015867 0.000010 0.007407 0.000010 0.000010 0.004998 0.014545 0.000010 0.021602 0.000010 0.107893 0.000010 0.000010 0.000010 0.001364 0.000010 0.000010 0.021811 0.000010 0.000010 0.000010
0.000010 0.000010 0.000010 0.000010 0.000010 0.000010 0.000010 0.000010 0.000010 0.000010 0.999680 0.000010 0.000010 0.000010 0.000010 0.000010 0.000010 0.000010 0.000010 0.000010 0.000010 0.000010 0.000010 0.000010 0.000010 0.000010 0.000010 0.000010 0.000010 0.000010 0.000010 0.000010 0.000010
0.000010 0.000010 0.000010 0.000010 0.000010 0.000010 0.000010 0.000010 0.000010 0.000010 0.999680 0.000010 0.000010 0.000010 0.000010 0.000010 0.000010 0.000010 0.000010 0.000010 0.000010 0.000010 0.000010 0.000010 0.000010 0.000010 0.000010 0.000010 0.000010 0.000010 0.000010 0.000010 0.000010
0.000010 0.000010 0.019704 0.000010 0.000010 0.000010 0.000010 0.000010 0.000010 0.000010 0.960271 0.000010 0.000010 0.000010 0.000010 0.000010 0.000010 0.000010 0.000010 0.000010 0.019725 0.000010 0.000010 0.000010 0.000010 0.000010 0.000010 0.000010 0.000010 0.000010 0.000010 0.000010 0.000010
0.000010 0.000010 0.043027 0.001687 0.004044 0.000010 0.000010 0.000010 0.000010 0.000010 0.720415 0.006554 0.000010 0.006055 0.036463 0.004468 0.000010 0.000010 0.000010 0.000010 0.105953 0.000010 0.034720 0.003693 0.000010 0.000010 0.032279 0.000010 0.000010 0.000440 0.000010 0.000010 0.000010
0.000010 0.007590 0.000830 0.000010 0.098158 0.000010 0.000010 0.000010 0.000010 0.000010 0.796346 0.000010 0.000010 0.000010 0.000010 0.024899 0.000010 0.000010 0.026035 0.000010 0.034526 0.000010 0.004281 0.000010 0.000010 0.000010 0.007096 0.000010 0.000010 0.000010 0.000010 0.000010 0.000010
0.000010 0.000010 0.000010 0.000010 0.000010 0.000010 0.000010 0.000010 0.000010 0.000010 0.999680 0.000010 0.000010 0.000010 0.000010 0.000010 0.000010 0.000010 0.000010 0.000010 0.000010 0.000010 0.000010 0.000010 0.000010 0.000010 0.000010 0.000010 0.000010 0.000010 0.000010 0.000010 0.000010
0.000010 0.000010 0.000010 0.000010 0.000010 0.000010 0.000010 0.000010 0.000010 0.000010 0.999680 0.000010 0.000010 0.000010 0.000010 0.000010 0.000010 0.000010 0.000010 0.000010 0.000010 0.000010 0.000010 0.000010 0.000010 0.000010 0.000010 0.000010 0.000010 0.000010 0.000010 0.000010 0.000010
0.000010 0.032391 0.000010 0.013203 0.159149 0.000010 0.000010 0.000010 0.000010 0.000010 0.658613 0.000010 0.000010 0.000010 0.000010 0.000010 0.000010 0.000010 0.002315 0.000010 0.058173 0.000010 0.059174 0.010758 0.000010 0.000010 0.000010 0.000010 0.000010 0.005985 0.000010 0.000010 0.000010
0.000010 0.000010 0.000010 0.000010 0.130288 0.000010 0.000010 0.000010 0.000010 0.000010 0.780558 0.000010 0.000010 0.004337 0.000010 0.004237 0.000010 0.000010 0.023243 0.000010 0.008894 0.000010 0.035662 0.000010 0.000260 0.000010 0.000010 0.000010 0.000010 0.012280 0.000010 0.000010 0.000010
0.000010 0.000010 0.000010 0.000010 0.000010 0.000010 0.000010 0.000010 0.000010 0.000010 0.999680 0.000010 0.000010 0.000010 0.000010 0.000010 0.000010 0.000010 0.000010 0.000010 0.000010 0.000010 0.000010 0.000010 0.000010 0.000010 0.000010 0.000010 0.000010 0.000010 0.000010 0.000010 0.000010
0.000010 0.000010 0.000010 0.000010 0.000010 0.000010 0.000010 0.000010 0.000010 0.000010 0.999680 0.000010 0.000010 0.000010 0.000010 0.000010 0.000010 0.000010 0.000010 0.000010 0.000010 0.000010 0.000010 0.000010 0.000010 0.000010 0.000010 0.000010 0.000010 0.000010 0.000010 0.000010 0.000010
0.000010 0.032804 0.025028 0.000214 0.098533 0.000010 0.000010 0.000010 0.000010 0.000010 0.521025 0.000010 0.018067 0.003816 0.000010 0.016384 0.000010 0.003920 0.000010 0.000010 0.138330 0.000010 0.042274 0.000010 0.029499 0.000010 0.064845 0.000813 0.000010 0.002185 0.000010 0.002093 0.000010
0.000010 0.015590 0.000010 0.000010 0.010162 0.000010 0.000010 0.000010 0.000010 0.000010 0.000010 0.000010 0.000010 0.000010 0.000010 0.009388 0.000010 0.024567 0.000010 0.000010 0.003631 0.000010 0.912179 0.000010 0.000010 0.000010 0.017864 0.000010 0.000010 0.001985 0.000010 0.004394 0.000010
0.000010 0.000010 0.000010 0.000010 0.000010 0.000010 0.000010 0.000010 0.000010 0.000010 0.000010 0.000010 0.000010 0.000010 0.000010 0.000010 0.000010 0.000010 0.000010 0.000010 0.007255 0.000010 0.990530 0.000010 0.001915 0.000010 0.000010 0.000010 0.000010 0.000010 0.000010 0.000010 0.000010
0.000010 0.000010 0.000010 0.000010 0.026675 0.000010 0.000010 0.000010 0.000010 0.000010 0.004180 0.000759 0.000010 0.004619 0.000010 0.000010 0.000010 0.018039 0.000010 0.000010 0.000010 0.000010 0.881404 0.011137 0.000010 0.000010 0.000010 0.000010 0.000010 0.039420 0.000010 0.013528 0.000010
0.000010 0.004129 0.013733 0.000010 0.027001 0.000010 0.000010 0.000010 0.000010 0.000010 0.004959 0.000010 0.000010 0.011259 0.000010 0.000010 0.000010 0.010477 0.014025 0.000010 0.000010 0.000010 0.867696 0.000010 0.000010 0.000010 0.000010 0.000010 0.000010 0.046480 0.000010 0.000010 0.000010
0.000010 0.000010 0.000951 0.000010 0.000010 0.000010 0.000010 0.000010 0.000010 0.000010 0.000010 0.000010 0.000010 0.000010 0.000010 0.000010 0.000010 0.000010 0.000010 0.000010 0.000010 0.000010 0.994884 0.000010 0.000010 0.000010 0.000010 0.000010 0.000010 0.003865 0.000010 0.000010 0.000010
0.000010 0.000010 0.000010 0.000010 0.000010 0.000016 0.000018 0.000010 0.000010 0.000010 0.000010 0.000010 0.000010 0.000010 0.000010 0.000010 0.000010 0.000010 0.000010 0.000010 0.000010 0.000010 0.999664 0.000012 0.000010 0.000010 0.000010 0.000010 0.000010 0.000010 0.000010 0.000010 0.000010
0.000010 0.000010 0.000010 0.000010 0.000010 0.000010 0.000010 0.000010 0.000010 0.000010 0.000010 0.000010 0.000010 0.000010 0.000010 0.000010 0.000010 0.000010 0.000010 0.000010 0.000010 0.000010 0.999677 0.000010 0.000010 0.000010 0.000010 0.000010 0.000010 0.000013 0.000010 0.000010 0.000010
0.000010 0.000010 0.000010 0.000010 0.000010 0.000010 0.000010 0.000010 0.000010 0.000010 0.000011 0.000010 0.000010 0.000010 0.000010 0.000010 0.000010 0.000010 0.000010 0.000010 0.000010 0.000010 0.999679 0.000010 0.000010 0.000010 0.000010 0.000010 0.000010 0.000010 0.000010 0.000010 0.000010
0.000010 0.000541 0.000010 0.000010 0.000010 0.000010 0.000010 0.000010 0.000010 0.000010 0.000010 0.000010 0.000010 0.009720 0.000010 0.000010 0.000010 0.000010 0.000010 0.000010 0.000010 0.000010 0.978152 0.000010 0.000010 0.000010 0.000010 0.000010 0.000010 0.011297 0.000010 0.000010 0.000010
0.000010 0.000010 0.000010 0.000010 0.000010 0.000010 0.000010 0.000010 0.000010 0.000010 0.000010 0.000010 0.000010 0.000010 0.000010 0.000010 0.000010 0.000010 0.000010 0.000010 0.000011 0.000010 0.999679 0.000010 0.000010 0.000010 0.000010 0.000010 0.000010 0.000010 0.000010 0.000010 0.000010
0.000010 0.020167 0.000010 0.000010 0.000010 0.000010 0.000010 0.000010 0.000010 0.000010 0.004111 0.011121 0.008190 0.000010 0.000010 0.000010 0.000010 0.004956 0.000488 0.000010 0.000010 0.000010 0.931412 0.000010 0.000010 0.000010 0.000010 0.007210 0.000010 0.012106 0.000010 0.000010 0.000010
0.000010 0.000010 0.012607 0.000010 0.023874 0.000010 0.000010 0.000010 0.000010 0.000010 0.000010 0.000010 0.000010 0.000128 0.000010 0.000010 0.000010 0.000010 0.009920 0.000010 0.001045 0.000010 0.949617 0.002542 0.000010 0.000010 0.000010 0.000010 0.000010 0.000017 0.000010 0.000010 0.000010
0.000010 0.000010 0.000010 0.000010 0.000010 0.000010 0.000010 0.000010 0.000010 0.000010 0.000010 0.000010 0.000010 0.000010 0.000010 0.000010 0.000010 0.000010 0.000010 0.000010 0.000010 0.000010 0.996907 0.000010 0.000010 0.000010 0.000010 0.000010 0.000010 0.002783 0.000010 0.000010 0.000010
0.000010 0.000010 0.000010 0.000010 0.000010 0.000010 0.000010 0.000010 0.000010 0.000010 0.000010 0.000010 0.000010 0.000010 0.000010 0.000010 0.000010 0.000010 0.000010 0.000010 0.000010 0.000010 0.999680 0.000010 0.000010 0.000010 0.000010 0.000010 0.000010 0.000010 0.000010 0.000010 0.000010
0.000010 0.000010 0.000010 0.000010 0.012915 0.000010 0.000010 0.000010 0.000010 0.000010 0.000621 0.000010 0.000010 0.000010 0.000010 0.000010 0.000010 0.020626 0.000010 0.000010 0.000010 0.000010 0.921318 0.004908 0.001219 0.000010 0.010113 0.000010 0.000010 0.028029 0.000010 0.000010 0.000010
0.000010 0.004579 0.000010 0.000010 0.011668 0.000010 0.000010 0.000010 0.000010 0.000010 0.000010 0.000010 0.000010 0.000010 0.000010 0.000010 0.002487 0.000010 0.000010 0.000010 0.000010 0.000010 0.963306 0.008543 0.000010 0.000010 0.009147 0.000010 0.000010 0.000010 0.000010 0.000010 0.000010
0.000010 0.000010 0.000010 0.000010 0.000010 0.000010 0.000010 0.000010 0.000010 0.000010 0.000010 0.000010 0.000010 0.001696 0.000010 0.000010 0.000010 0.000010 0.014407 0.000010 0.000010 0.000010 0.927781 0.000010 0.015034 0.000010 0.000010 0.000010 0.000010 0.040803 0.000010 0.000010 0.000010
0.000010 0.000010 0.000010 0.000010 0.003054 0.000010 0.000010 0.000010 0.000010 0.000010 0.000010 0.000010 0.000010 0.015170 0.000010 0.000010 0.000010 0.000010 0.000010 0.000010 0.000010 0.000010 0.920215 0.000496 0.000010 0.000010 0.000010 0.000010 0.000010 0.060785 0.000010 0.000010 0.000010
0.000010 0.003020 0.006765 0.000010 0.020348 0.000010 0.000010 0.000010 0.000010 0.000010 0.009503 0.000341 0.000010 0.000010 0.000010 0.000010 0.000010 0.016587 0.000010 0.000010 0.000010 0.000010 0.927729 0.015457 0.000010 0.000010 0.000010 0.000010 0.000010 0.000010 0.000010 0.000010 0.000010
0.000010 0.000010 0.000010 0.000010 0.000010 0.000010 0.000010 0.000010 0.000010 0.000010 0.000010 0.000010 0.000010 0.000010 0.000010 0.000010 0.000010 0.000010 0.000010 0.000010 0.000010 0.000010 0.999672 0.000010 0.000010 0.000010 0.000010 0.000010 0.000010 0.000018 0.000010 0.000010 0.000010
0.000010 0.000010 0.138520 0.000010 0.000010 0.009583 0.008028 0.002625 0.000010 0.028448 0.000010 0.000010 0.000010 0.000010 0.000010 0.000010 0.000010 0.000010 0.000010 0.002244 0.801091 0.003760 0.000010 0.000010 0.005461 0.000010 0.000010 0.000010 0.000010 0.000010 0.000010 0.000010 0.000010
0.000010 0.000010 0.054445 0.000010 0.000010 0.000010 0.000010 0.000010 0.000010 0.000010 0.000010 0.000010 0.000010 0.000010 0.000010 0.000010 0.000010 0.000010 0.000010 0.000010 0.945245 0.000010 0.000010 0.000010 0.000010 0.000010 0.000010 0.000010 0.000010 0.000010 0.000010 0.000010 0.000010
0.000010 0.000010 0.023208 0.000010 0.000010 0.000010 0.000010 0.000010 0.000010 0.000010 0.000010 0.000010 0.000010 0.000010 0.000010 0.000010 0.000010 0.000010 0.000010 0.000010 0.976482 0.000010 0.000010 0.000010 0.000010 0.000010 0.000010 0.000010 0.000010 0.000010 0.000010 0.000010 0.000010
0.000010 0.000010 0.112351 0.000010 0.000010 0.000010 0.000010 0.000010 0.000010 0.000010 0.000010 0.000010 0.000010 0.000010 0.000010 0.000010 0.000010 0.000010 0.000010 0.000010 0.887339 0.000010 0.000010 0.000010 0.000010 0.000010 0.000010 0.000010 0.000010 0.000010 0.000010 0.000010 0.000010
0.000010 0.000010 0.142014 0.000010 0.000010 0.000010 0.000010 0.000011 0.000010 0.019569 0.000010 0.000010 0.000010 0.000010 0.000010 0.000010 0.000010 0.000010 0.000010 0.000010 0.823375 0.000010 0.000010 0.000010 0.014750 0.000010 0.000010 0.000010 0.000010 0.000010 0.000010 0.000010 0.000010
0.000010 0.000010 0.125197 0.000010 0.000010 0.000010 0.000010 0.000010 0.000010 0.000010 0.000010 0.000010 0.000010 0.000010 0.000010 0.000010 0.000010 0.000010 0.000010 0.000010 0.874493 0.000010 0.000010 0.000010 0.000010 0.000010 0.000010 0.000010 0.000010 0.000010 0.000010 0.000010 0.000010
0.000010 0.000010 0.140241 0.000010 0.000010 0.000010 0.000010 0.000010 0.000010 0.000010 0.000010 0.000010 0.000010 0.000010 0.000010 0.000010 0.000010 0.000010 0.000010 0.000010 0.859449 0.000010 0.000010 0.000010 0.000010 0.000010 0.000010 0.000010 0.000010 0.000010 0.000010 0.000010 0.000010
0.000010 0.000010 0.026406 0.000010 0.000010 0.022595 0.000412 0.004791 0.000010 0.000010 0.000010 0.000010 0.000010 0.000010 0.000010 0.000010 0.004333 0.000010 0.000010 0.018204 0.918374 0.000010 0.000010 0.000010 0.000010 0.000010 0.000010 0.000010 0.000010 0.000010 0.000010 0.000010 0.004636
0.000010 0.000010 0.141997 0.000010 0.000010 0.000010 0.000010 0.000010 0.000010 0.000010 0.000010 0.000010 0.000010 0.000010 0.000010 0.000010 0.000010 0.000010 0.000010 0.000010 0.857693 0.000010 0.000010 0.000010 0.000010 0.000010 0.000010 0.000010 0.000010 0.000010 0.000010 0.000010 0.000010
0.000010 0.000017 0.143704 0.000010 0.000010 0.000010 0.000010 0.000010 0.000010 0.000010 0.000010 0.000010 0.000010 0.000010 0.000010 0.000010 0.000019 0.000013 0.000010 0.000010 0.853592 0.000010 0.000010 0.000010 0.002384 0.000010 0.000010 0.000010 0.000010 0.000010 0.000010 0.000010 0.000010
0.000010 0.000010 0.103199 0.000010 0.000010 0.000010 0.000010 0.000010 0.000010 0.000010 0.000010 0.000010 0.000010 0.000010 0.000010 0.000010 0.000010 0.000010 0.000010 0.000010 0.896491 0.000010 0.000010 0.000010 0.000010 0.000010 0.000010 0.000010 0.000010 0.000010 0.000010 0.000010 0.000010
0.000010 0.000010 0.113807 0.000010 0.000010 0.000010 0.000010 0.000010 0.000010 0.000010 0.000010 0.000010 0.000010 0.000010 0.000010 0.000010 0.000010 0.000010 0.000010 0.000010 0.885883 0.000010 0.000010 0.000010 0.000010 0.000010 0.000010 0.000010 0.000010 0.000010 0.000010 0.000010 0.000010
0.000010 0.000010 0.048988 0.000010 0.000010 0.000010 0.000010 0.000010 0.000010 0.000010 0.000010 0.000010 0.000010 0.000010 0.000010 0.000010 0.000010 0.000010 0.000010 0.000010 0.950702 0.000010 0.000010 0.000010 0.000010 0.000010 0.000010 0.000010 0.000010 0.000010 0.000010 0.000010 0.000010
0.000010 0.000010 0.125538 0.000010 0.000010 0.000010 0.000010 0.000010 0.000010 0.000010 0.000010 0.000010 0.000010 0.000010 0.000010 0.000010 0.000010 0.000010 0.000010 0.000010 0.874152 0.000010 0.000010 0.000010 0.000010 0.000010 0.000010 0.000010 0.000010 0.000010 0.000010 0.000010 0.000010
0.000010 0.000010 0.040814 0.000010 0.000010 0.000010 0.000010 0.000010 0.000010 0.000010 0.000010 0.000010 0.000010 0.000010 0.000010 0.000010 0.000010 0.000010 0.000010 0.000010 0.958876 0.000010 0.000010 0.000010 0.000010 0.000010 0.000010 0.000010 0.000010 0.000010 0.000010 0.000010 0.000010
0.000010 0.000010 0.064690 0.000010 0.000010 0.000010 0.000010 0.000010 0.000010 0.000010 0.000010 0.000010 0.000010 0.000010 0.000010 0.000010 0.000010 0.000010 0.000010 0.000010 0.935000 0.000010 0.000010 0.000010 0.000010 0.000010 0.000010 0.000010 0.000010 0.000010 0.000010 0.000010 0.000010
0.000010 0.000010 0.034984 0.000010 0.000010 0.000010 0.000010 0.000010 0.000010 0.000010 0.000010 0.000010 0.000010 0.000010 0.000010 0.000010 0.000010 0.000010 0.000010 0.000010 0.964706 0.000010 0.000010 0.000010 0.000010 0.000010 0.000010 0.000010 0.000010 0.000010 0.000010 0.000010 0.000010
0.000010 0.000010 0.046441 0.000010 0.000010 0.000010 0.000010 0.000010 0.000010 0.000010 0.000010 0.000010 0.000010 0.000010 0.000010 0.000010 0.000010 0.000010 0.000010 0.000010 0.953249 0.000010 0.000010 0.000010 0.000010 0.000010 0.000010 0.000010 0.000010 0.000010 0.000010 0.000010 0.000010
0.000010 0.000010 0.023565 0.000010 0.000010 0.011511 0.000950 0.000010 0.000010 0.027715 0.000010 0.000010 0.000010 0.000010 0.000010 0.000010 0.000010 0.000010 0.000010 0.000010 0.916996 0.000010 0.000010 0.000010 0.018994 0.000010 0.000010 0.000010 0.000010 0.000010 0.000010 0.000010 0.000010
0.000010 0.000010 0.129174 0.000010 0.000010 0.000010 0.000010 0.000010 0.000010 0.000010 0.000010 0.000010 0.000010 0.000010 0.000010 0.000010 0.000010 0.000010 0.000010 0.000010 0.870516 0.000010 0.000010 0.000010 0.000010 0.000010 0.000010 0.000010 0.000010 0.000010 0.000010 0.000010 0.000010
0.000010 0.000010 0.000010 0.000010 0.000010 0.000010 0.000010 0.000011 0.000010 0.000010 0.000010 0.000010 0.000010 0.000010 0.000010 0.000010 0.000010 0.000010 0.000010 0.000010 0.000010 0.000010 0.000010 0.000010 0.000010 0.000010 0.000010 0.000010 0.000010 0.000010 0.000010 0.000010 0.999679
0.000010 0.000010 0.000010 0.000010 0.000010 0.000010 0.000010 0.000010 0.000010 0.000010 0.000010 0.000010 0.000010 0.000010 0.000010 0.000010 0.000010 0.000010 0.000010 0.000010 0.000010 0.000010 0.000010 0.000010 0.000010 0.000010 0.000010 0.000010 0.000010 0.000010 0.000010 0.000010 0.999680
0.000010 0.000010 0.000010 0.000010 0.000010 0.000010 0.000010 0.000010 0.000010 0.000010 0.000010 0.000010 0.000010 0.000010 0.000010 0.000010 0.000010 0.000010 0.000010 0.000010 0.000010 0.000010 0.000010 0.000010 0.000010 0.000010 0.000010 0.000010 0.000010 0.000010 0.000010 0.000010 0.999680
0.000010 0.000010 0.000010 0.000010 0.000010 0.000010 0.000010 0.000010 0.000010 0.000010 0.000010 0.000010 0.000010 0.000010 0.000010 0.000010 0.000010 0.000010 0.000010 0.000010 0.000010 0.000010 0.000010 0.000010 0.000010 0.000010 0.000010 0.000010 0.000010 0.000010 0.000010 0.000010 0.999680
0.000010 0.000010 0.000010 0.000010 0.000010 0.000010 0.000010 0.000010 0.000010 0.000010 0.000010 0.000010 0.000010 0.000010 0.000010 0.000010 0.000010 0.000010 0.000010 0.000010 0.000010 0.000010 0.000010 0.000010 0.000010 0.000010 0.000010 0.000010 0.000010 0.000010 0.000010 0.000010 0.999680
0.000010 0.000010 0.009658 0.010554 0.031380 0.000010 0.000010 0.000010 0.000010 0.031721 0.006251 0.000010 0.000010 0.000010 0.000010 0.000010 0.000010 0.000010 0.000010 0.000010 0.008526 0.000010 0.000010 0.000010 0.026492 0.000010 0.000010 0.000010 0.016406 0.000010 0.000010 0.000010 0.858772
0.000010 0.000010 0.000010 0.000010 0.000010 0.000010 0.000010 0.000010 0.000012 0.000010 0.000010 0.000010 0.000010 0.000010 0.000010 0.000010 0.000010 0.000010 0.000010 0.000010 0.000010 0.000010 0.000010 0.000010 0.000010 0.000010 0.000010 0.000010 0.000010 0.000010 0.000010 0.000010 0.999678
0.000010 0.000010 0.000010 0.000010 0.000010 0.000010 0.000010 0.000010 0.000010 0.000010 0.000010 0.000010 0.000010 0.000010 0.000010 0.000010 0.000010 0.000010 0.000010 0.000011 0.000010 0.000010 0.000010 0.000010 0.000010 0.000010 0.000010 0.000010 0.000010 0.000010 0.000010 0.000010 0.999679
0.000010 0.000010 0.000010 0.000010 0.000010 0.000010 0.000010 0.000010 0.000010 0.000010 0.000010 0.000010 0.000010 0.000010 0.000010 0.000010 0.000010 0.000010 0.000010 0.000010 0.000010 0.000010 0.000010 0.000010 0.000010 0.000010 0.000010 0.000010 0.000010 0.000010 0.000010 0.000010 0.999680
0.000010 0.000010 0.000010 0.000018 0.000015 0.000010 0.000010 0.000010 0.000010 0.000010 0.000010 0.000010 0.000010 0.000010 0.000010 0.000010 0.000015 0.000017 0.000010 0.000010 0.000010 0.000010 0.000019 0.000010 0.000010 0.000010 0.000010 0.000010 0.000010 0.000010 0.000010 0.000010 0.999646
0.000010 0.000010 0.000010 0.000010 0.000010 0.000010 0.000010 0.000010 0.000010 0.000010 0.000010 0.000010 0.000010 0.000010 0.000010 0.000010 0.000010 0.000010 0.000010 0.000010 0.000010 0.000010 0.000010 0.000010 0.000010 0.000010 0.000010 0.000010 0.000010 0.000010 0.000010 0.000010 0.999680
0.000010 0.000010 0.000010 0.000010 0.000010 0.000010 0.000010 0.000010 0.000010 0.000010 0.000010 0.000010 0.000010 0.000010 0.000010 0.000010 0.000010 0.000010 0.000010 0.000010 0.000010 0.000010 0.000010 0.000010 0.000010 0.000010 0.000010 0.000010 0.000010 0.000010 0.000010 0.000010 0.999680
0.000010 0.000010 0.000010 0.000010 0.000010 0.000010 0.000010 0.000010 0.000010 0.000010 0.000010 0.000010 0.000010 0.000010 0.000010 0.000010 0.000013 0.000010 0.000010 0.000010 0.000010 0.000010 0.000010 0.000010 0.000010 0.000010 0.000010 0.000013 0.000010 0.000010 0.000010 0.000010 0.999674
0.000010 0.000010 0.000010 0.000010 0.000010 0.000010 0.000010 0.000010 0.000010 0.000010 0.000010 0.000010 0.000010 0.000010 0.000010 0.000010 0.000010 0.000010 0.000010 0.000010 0.000010 0.000010 0.000013 0.000010 0.000010 0.000010 0.000010 0.000010 0.000010 0.000010 0.000010 0.000010 0.999677
0.000010 0.000010 0.000010 0.000010 0.000010 0.000010 0.000010 0.000010 0.000010 0.000010 0.000010 0.000010 0.000010 0.000010 0.000010 0.000010 0.000010 0.000010 0.000010 0.000010 0.000010 0.000010 0.000010 0.000010 0.000010 0.000010 0.000010 0.000010 0.000010 0.000010 0.000010 0.000010 0.999680
0.000010 0.000010 0.000010 0.000010 0.000010 0.000010 0.000010 0.000010 0.000010 0.000010 0.000010 0.000010 0.000010 0.000010 0.000010 0.000010 0.000010 0.000010 0.000010 0.000010 0.000010 0.000010 0.000010 0.000010 0.000010 0.000010 0.000010 0.000010 0.000010 0.000010 0.000010 0.000010 0.999680
0.000010 0.000010 0.000010 0.000010 0.000010 0.000010 0.000010 0.000010 0.000010 0.000010 0.000010 0.000010 0.000010 0.000010 0.000010 0.000010 0.000010 0.000010 0.000010 0.000010 0.000010 0.000010 0.000010 0.000010 0.000010 0.000010 0.000010 0.000010 0.000010 0.000010 0.000010 0.000010 0.999680
0.000010 0.000010 0.000010 0.000010 0.000010 0.000010 0.000010 0.000010 0.000010 0.000010 0.000010 0.000010 0.000010 0.000010 0.000010 0.000010 0.000010 0.000010 0.000010 0.000010 0.000010 0.000010 0.000010 0.000010 0.000010 0.000010 0.000010 0.000010 0.000010 0.000010 0.000010 0.000010 0.999680
0.000011 0.000010 0.000010 0.000010 0.000010 0.000010 0.000010 0.000010 0.000010 0.000010 0.000010 0.000010 0.000010 0.000010 0.000010 0.000010 0.000010 0.000010 0.000010 0.000010 0.000010 0.000010 0.000010 0.000010 0.000010 0.000010 0.000010 0.000010 0.000010 0.000010 0.000010 0.000010 0.999679
0.000010 0.000010 0.000010 0.000010 0.000010 0.000010 0.000010 0.000010 0.000010 0.000010 0.000010 0.000010 0.000010 0.000010 0.000010 0.000010 0.000010 0.000010 0.000010 0.000011 0.000010 0.000010 0.000010 0.000010 0.000010 0.000010 0.000010 0.000010 0.000010 0.000010 0.000010 0.000010 0.999679
0.000010 0.000010 0.000010 0.000010 0.000010 0.000010 0.000010 0.000010 0.000010 0.999680 0.000010 0.000010 0.000010 0.000010 0.000010 0.000010 0.000010 0.000010 0.000010 0.000010 0.000010 0.000010 0.000010 0.000010 0.000010 0.000010 0.000010 0.000010 0.000010 0.000010 0.000010 0.000010 0.000010
0.000010 0.000010 0.000010 0.000010 0.000010 0.000010 0.000010 0.000010 0.000010 0.999680 0.000010 0.000010 0.000010 0.000010 0.000010 0.000010 0.000010 0.000010 0.000010 0.000010 0.000010 0.000010 0.000010 0.000010 0.000010 0.000010 0.000010 0.000010 0.000010 0.000010 0.000010 0.000010 0.000010
0.000010 0.000010 0.010849 0.000010 0.000010 0.005142 0.000010 0.000010 0.054378 0.760946 0.000010 0.000010 0.000010 0.000010 0.000010 0.000010 0.000010 0.000010 0.000010 0.021763 0.095396 0.015611 0.000010 0.000010 0.023859 0.000010 0.000010 0.000010 0.000976 0.000010 0.000010 0.000010 0.010849
0.000010 0.000010 0.000010 0.000010 0.000010 0.011673 0.003538 0.000010 0.000010 0.980902 0.000010 0.000010 0.000010 0.000010 0.000010 0.000010 0.000010 0.000010 0.000010 0.003597 0.000010 0.000010 0.000010 0.000010 0.000010 0.000010 0.000010 0.000010 0.000010 0.000010 0.000010 0.000010 0.000010
0.000010 0.000010 0.000010 0.000010 0.000010 0.000010 0.000010 0.000010 0.000010 0.999680 0.000010 0.000010 0.000010 0.000010 0.000010 0.000010 0.000010 0.000010 0.000010 0.000010 0.000010 0.000010 0.000010 0.000010 0.000010 0.000010 0.000010 0.000010 0.000010 0.000010 0.000010 0.000010 0.000010
0.000010 0.000010 0.000010 0.000010 0.000010 0.000010 0.000010 0.000010 0.000010 0.999680 0.000010 0.000010 0.000010 0.000010 0.000010 0.000010 0.000010 0.000010 0.000010 0.000010 0.000010 0.000010 0.000010 0.000010 0.000010 0.000010 0.000010 0.000010 0.000010 0.000010 0.000010 0.000010 0.000010
0.000010 0.000010 0.009957 0.000010 0.000010 0.039895 0.004340 0.000010 0.005007 0.856443 0.000010 0.000010 0.000010 0.000010 0.000010 0.000010 0.000010 0.000010 0.000010 0.000010 0.053097 0.007528 0.000010 0.000010 0.010380 0.000010 0.000010 0.000010 0.000010 0.000010 0.000010 0.000010 0.013113
0.000010 0.000010 0.012922 0.000010 0.000010 0.045399 0.000010 0.000010 0.036629 0.796238 0.000010 0.000010 0.000010 0.000010 0.000010 0.000010 0.000010 0.000010 0.000010 0.000010 0.069669 0.003950 0.000010 0.000010 0.000011 0.000010 0.000010 0.000010 0.000010 0.000010 0.000010 0.000010 0.034932
0.000010 0.000010 0.005420 0.000010 0.000010 0.027456 0.009054 0.000010 0.000010 0.901681 0.000010 0.000010 0.000010 0.000010 0.000010 0.000010 0.003822 0.000010 0.000010 0.000010 0.034886 0.000010 0.000010 0.000010 0.000010 0.000010 0.000010 0.000010 0.000010 0.000010 0.000010 0.000010 0.017421
0.000010 0.000010 0.022400 0.000010 0.000010 0.047044 0.007606 0.009872 0.000010 0.882420 0.000010 0.000010 0.000010 0.000010 0.000010 0.000010 0.000010 0.000010 0.000010 0.000010 0.020533 0.000010 0.000010 0.000010 0.009865 0.000010 0.000010 0.000010 0.000010 0.000010 0.000010 0.000010 0.000010
0.000010 0.000010 0.017347 0.000010 0.000010 0.009441 0.000010 0.000010 0.003811 0.908927 0.000010 0.000010 0.000010 0.000010 0.000010 0.000010 0.000010 0.000010 0.000010 0.000010 0.047057 0.000010 0.000010 0.000010 0.012472 0.000010 0.000010 0.000010 0.000010 0.000010 0.000010 0.000010 0.000685
0.000010 0.000010 0.007923 0.000010 0.000010 0.007403 0.002076 0.000010 0.000010 0.894108 0.000010 0.000010 0.000010 0.000010 0.000010 0.000010 0.000010 0.000010 0.000010 0.020194 0.026281 0.000010 0.000010 0.000010 0.023686 0.000010 0.000010 0.000010 0.000010 0.000010 0.000010 0.000010 0.018080
0.000010 0.000010 0.000010 0.000010 0.000010 0.016131 0.004640 0.000010 0.000010 0.978929 0.000010 0.000010 0.000010 0.000010 0.000010 0.000010 0.000010 0.000010 0.000010 0.000010 0.000010 0.000010 0.000010 0.000010 0.000010 0.000010 0.000010 0.000010 0.000010 0.000010 0.000010 0.000010 0.000010
0.000010 0.000010 0.019515 0.000010 0.000010 0.017825 0.000010 0.061783 0.000905 0.704111 0.000010 0.000010 0.000010 0.000010 0.000010 0.000010 0.002983 0.000010 0.000010 0.017020 0.142848 0.000010 0.000010 0.000010 0.011698 0.000010 0.000010 0.000010 0.000010 0.000010 0.000010 0.000010 0.021081
0.000010 0.000010 0.000010 0.000010 0.000010 0.011610 0.008481 0.000010 0.000010 0.970989 0.000010 0.000010 0.000010 0.000010 0.000010 0.000010 0.000010 0.000010 0.000010 0.008630 0.000010 0.000010 0.000010 0.000010 0.000010 0.000010 0.000010 0.000010 0.000010 0.000010 0.000010 0.000010 0.000010
0.000010 0.000010 0.000010 0.000010 0.000010 0.000010 0.002467 0.000010 0.008125 0.988648 0.000010 0.000010 0.000010 0.000010 0.000010 0.000010 0.000010 0.000010 0.000010 0.000010 0.000010 0.000010 0.000010 0.000010 0.000470 0.000010 0.000010 0.000010 0.000010 0.000010 0.000010 0.000010 0.000010
0.000010 0.000010 0.009021 0.000010 0.000010 0.018087 0.000010 0.026790 0.101950 0.737650 0.000010 0.000010 0.000010 0.000010 0.000010 0.000010 0.001670 0.000010 0.000010 0.002048 0.068627 0.000010 0.000010 0.000010 0.010577 0.000010 0.000010 0.000010 0.000010 0.000010 0.000010 0.000010 0.023351
0.000010 0.000010 0.000010 0.000010 0.000010 0.000010 0.013279 0.000010 0.000010 0.986411 0.000010 0.000010 0.000010 0.000010 0.000010 0.000010 0.000010 0.000010 0.000010 0.000010 0.000010 0.000010 0.000010 0.000010 0.000010 0.000010 0.000010 0.000010 0.000010 0.000010 0.000010 0.000010 0.000010
0.000010 0.000010 0.000010 0.000010 0.000010 0.000020 0.011538 0.000010 0.000010 0.944389 0.000010 0.000010 0.000010 0.000010 0.000010 0.000010 0.000010 0.000010 0.000010 0.000010 0.022737 0.000010 0.000010 0.000010 0.021036 0.000010 0.000010 0.000010 0.000010 0.000010 0.000010 0.000010 0.000010
0.000010 0.000010 0.009898 0.000010 0.000010 0.052147 0.010768 0.000010 0.000010 0.848838 0.000010 0.000010 0.000010 0.000010 0.000010 0.000010 0.000010 0.000010 0.000010 0.000010 0.053925 0.024154 0.000010 0.000010 0.000010 0.000010 0.000010 0.000010 0.000010 0.000010 0.000010 0.000010 0.000010
0.000010 0.017487 0.008442 0.052636 0.375050 0.000010 0.000010 0.000010 0.000010 0.000010 0.020801 0.023358 0.000010 0.024551 0.117283 0.065537 0.000010 0.016726 0.047427 0.000010 0.003200 0.000010 0.018272 0.020508 0.000010 0.013595 0.090016 0.045891 0.000010 0.028464 0.000010 0.010616 0.000010
0.000010 0.055384 0.000010 0.065357 0.344594 0.000010 0.000010 0.000010 0.000010 0.000010 0.010281 0.008527 0.000010 0.053700 0.098240 0.092258 0.000010 0.027175 0.042158 0.000010 0.000010 0.000010 0.003188 0.039527 0.000437 0.001590 0.129052 0.024026 0.000010 0.002674 0.000010 0.001682 0.000010
0.000010 0.049968 0.004750 0.056913 0.418291 0.000010 0.000010 0.000010 0.000010 0.000010 0.000010 0.005018 0.000010 0.035018 0.119257 0.079502 0.000010 0.000010 0.060891 0.000010 0.000010 0.000010 0.000010 0.032934 0.000010 0.000010 0.110815 0.018096 0.000010 0.007625 0.000010 0.000734 0.000010
0.000010 0.022121 0.000010 0.056159 0.368194 0.000010 0.000010 0.000010 0.000010 0.000010 0.000010 0.026310 0.000010 0.040705 0.108255 0.068583 0.000010 0.033887 0.051922 0.000010 0.000010 0.000010 0.012797 0.013959 0.000010 0.000010 0.128075 0.047235 0.000010 0.003937 0.000010 0.017680 0.000010
0.000010 0.008096 0.000281 0.061357 0.388239 0.000010 0.000010 0.000010 0.000010 0.000010 0.020611 0.024589 0.000010 0.046793 0.075666 0.071090 0.000010 0.056011 0.028523 0.000010 0.000010 0.000010 0.033399 0.032039 0.000010 0.000010 0.099163 0.044296 0.000011 0.000010 0.000010 0.009676 0.000010
0.012042 0.060935 0.012630 0.054861 0.372768 0.000010 0.000010 0.000010 0.000010 0.000010 0.005325 0.000010 0.002984 0.030664 0.090761 0.085439 0.000010 0.016275 0.053740 0.000010 0.000010 0.000010 0.015043 0.005445 0.006712 0.003100 0.103224 0.043368 0.000010 0.000010 0.000010 0.024542 0.000010
0.011276 0.040963 0.000010 0.070149 0.353498 0.000010 0.000010 0.000010 0.000010 0.000010 0.005067 0.013351 0.000010 0.038245 0.088584 0.053102 0.000010 0.008081 0.054872 0.000010 0.014510 0.000010 0.055124 0.017561 0.000010 0.000010 0.116850 0.025422 0.000010 0.028131 0.000010 0.005063 0.000010
0.000010 0.044081 0.013051 0.042534 0.383035 0.000010 0.000010 0.000010 0.000010 0.000010 0.013638 0.028952 0.004297 0.045293 0.047207 0.069537 0.000010 0.000010 0.051777 0.000010 0.000010 0.000010 0.032952 0.000010 0.000010 0.000010 0.120974 0.067404 0.000010 0.027824 0.000010 0.007277 0.000010
0.000010 0.056929 0.000655 0.065975 0.336733 0.000010 0.000010 0.000010 0.000010 0.000010 0.003176 0.021293 0.000010 0.023974 0.078619 0.062569 0.000010 0.013235 0.070748 0.000010 0.000010 0.000010 0.054071 0.000909 0.000010 0.002068 0.118865 0.047569 0.000010 0.004432 0.000010 0.038031 0.000010
0.009804 0.050545 0.000456 0.041516 0.369075 0.000010 0.000010 0.000010 0.000010 0.000010 0.005317 0.031372 0.000010 0.024791 0.088317 0.071703 0.000010 0.000010 0.076804 0.000010 0.000010 0.000010 0.061578 0.000010 0.000010 0.018725 0.110374 0.035452 0.000010 0.000010 0.000018 0.003992 0.000010
0.000010 0.055983 0.011858 0.048237 0.360398 0.000010 0.000010 0.000010 0.000010 0.000010 0.001295 0.007268 0.000010 0.028984 0.097963 0.067293 0.000010 0.000010 0.068735 0.000010 0.000010 0.000010 0.070267 0.000010 0.000010 0.008470 0.094204 0.060667 0.000010 0.000010 0.000010 0.018199 0.000010
0.003300 0.036692 0.000010 0.055214 0.338829 0.000010 0.000010 0.000010 0.000010 0.000010 0.015652 0.027910 0.014417 0.044926 0.075400 0.083818 0.000010 0.028464 0.044015 0.000010 0.000010 0.000010 0.054620 0.020370 0.000010 0.000010 0.100867 0.021989 0.000010 0.000010 0.000010 0.033356 0.000010
0.005723 0.057697 0.000010 0.042808 0.335080 0.000010 0.000010 0.000010 0.000010 0.000010 0.000010 0.024965 0.000010 0.024233 0.068431 0.079131 0.000010 0.008210 0.059268 0.000010 0.000010 0.000010 0.073245 0.030031 0.000010 0.000010 0.144429 0.039619 0.000010 0.000704 0.000010 0.006255 0.000010
0.001129 0.044767 0.000010 0.019888 0.315845 0.000010 0.000010 0.000010 0.000010 0.000010 0.027794 0.020581 0.021915 0.033885 0.059050 0.073769 0.000010 0.005232 0.054162 0.000010 0.003326 0.000010 0.080281 0.011285 0.000010 0.019672 0.122925 0.037662 0.000010 0.027585 0.000010 0.019117 0.000010
0.027393 0.049977 0.004896 0.054041 0.372649 0.000010 0.000010 0.000010 0.000010 0.000010 0.000010 0.009156 0.000010 0.033743 0.089377 0.064424 0.000010 0.005687 0.066277 0.000010 0.000010 0.000010 0.064161 0.000010 0.001966 0.011300 0.093516 0.021291 0.000010 0.000010 0.000010 0.029988 0.000010
0.013212 0.048719 0.010890 0.065781 0.368035 0.000010 0.000010 0.000010 0.000010 0.000010 0.012258 0.004303 0.005100 0.045313 0.098890 0.057894 0.001593 0.000010 0.036222 0.000010 0.000010 0.000010 0.017658 0.009475 0.000010 0.000010 0.129394 0.056503 0.000010 0.000010 0.000010 0.018608 0.000010
0.000010 0.026493 0.000010 0.047218 0.375709 0.000010 0.000010 0.000010 0.000010 0.000010 0.030722 0.019769 0.000010 0.039606 0.090720 0.081300 0.000010 0.055775 0.041534 0.000010 0.000010 0.000010 0.009810 0.023197 0.000010 0.000010 0.104469 0.053485 0.000010 0.000010 0.000010 0.000010 0.000010
0.000010 0.030121 0.004285 0.059400 0.357958 0.000010 0.000010 0.000010 0.000010 0.000010 0.012184 0.006277 0.002697 0.056860 0.107226 0.079816 0.000010 0.007515 0.032799 0.000010 0.000010 0.000010 0.014823 0.025368 0.002650 0.012570 0.115230 0.060480 0.000010 0.002554 0.000010 0.009058 0.000010
0.007161 0.017407 0.004809 0.069536 0.297375 0.000010 0.000010 0.000010 0.000010 0.000010 0.001166 0.014243 0.015107 0.044040 0.093661 0.068830 0.000010 0.011507 0.068702 0.000010 0.000010 0.000010 0.081218 0.006888 0.009826 0.025213 0.092001 0.035360 0.000010 0.012462 0.000010 0.023368 0.000010
0.000010 0.000010 0.048637 0.000010 0.000010 0.002936 0.000010 0.002355 0.000010 0.119590 0.000010 0.000010 0.000010 0.000010 0.000010 0.000010 0.000010 0.000010 0.000010 0.000010 0.680338 0.000010 0.000010 0.000010 0.130853 0.000010 0.000010 0.000010 0.000010 0.000010 0.000010 0.000010 0.015031
0.000010 0.000010 0.021339 0.000010 0.000010 0.004424 0.000010 0.017162 0.000010 0.086096 0.000010 0.000010 0.000010 0.000010 0.000010 0.000010 0.000010 0.000010 0.000010 0.000010 0.707449 0.000010 0.000010 0.000010 0.149154 0.000010 0.000010 0.000010 0.000010 0.000010 0.000010 0.000010 0.014116
0.000010 0.000010 0.010251 0.000010 0.000010 0.000010 0.000010 0.000010 0.000010 0.108967 0.000010 0.000010 0.000010 0.000010 0.000010 0.000010 0.000010 0.000010 0.000010 0.000010 0.746337 0.000010 0.000010 0.000010 0.123300 0.000010 0.000010 0.000010 0.000010 0.000010 0.000010 0.000010 0.010865
0.000010 0.000010 0.013155 0.000010 0.000010 0.003248 0.002968 0.000010 0.000010 0.084265 0.000010 0.000010 0.000010 0.000010 0.000010 0.000010 0.000010 0.000010 0.000010 0.000010 0.741689 0.000010 0.000010 0.000010 0.134888 0.000010 0.000010 0.000010 0.000010 0.000010 0.000010 0.000010 0.019527
0.000010 0.000010 0.029197 0.000010 0.000010 0.000010 0.000010 0.000010 0.000010 0.042050 0.000010 0.000010 0.000010 0.000010 0.000010 0.000010 0.000010 0.000010 0.000010 0.000010 0.760171 0.000010 0.000010 0.000010 0.162232 0.000010 0.000010 0.000010 0.000010 0.000010 0.000010 0.000010 0.006071
0.000010 0.000010 0.032288 0.000010 0.000010 0.000010 0.009465 0.006921 0.017524 0.081731 0.000010 0.000010 0.000010 0.000010 0.000010 0.000010 0.000010 0.000010 0.000010 0.000010 0.693955 0.000010 0.000010 0.000010 0.155298 0.000010 0.000010 0.000010 0.002567 0.000010 0.000010 0.000010 0.000010
0.000010 0.000010 0.000010 0.000010 0.000010 0.000010 0.000010 0.000010 0.000010 0.076038 0.000010 0.000010 0.000010 0.000010 0.000010 0.000010 0.000010 0.000010 0.000010 0.010624 0.818494 0.000010 0.000010 0.000010 0.093372 0.000010 0.000010 0.000010 0.000010 0.000010 0.000010 0.000010 0.001193
0.000010 0.000010 0.025873 0.000010 0.000010 0.013402 0.000010 0.000010 0.000010 0.027628 0.000010 0.000010 0.000010 0.000010 0.000010 0.000010 0.003479 0.000010 0.000010 0.000010 0.756698 0.000010 0.000010 0.000010 0.172649 0.000010 0.000010 0.000010 0.000010 0.000010 0.000010 0.000010 0.000010
0.000010 0.000011 0.035208 0.000010 0.000010 0.000010 0.000010 0.000010 0.000010 0.053295 0.000010 0.000010 0.000010 0.000010 0.000010 0.000010 0.000010 0.000010 0.000011 0.012344 0.747147 0.000010 0.000010 0.000010 0.139839 0.000010 0.000010 0.000014 0.000010 0.000010 0.000010 0.000010 0.011892
0.000010 0.000010 0.000010 0.000010 0.000010 0.000010 0.006831 0.000010 0.006453 0.086459 0.000010 0.000010 0.000010 0.000010 0.000010 0.000010 0.000010 0.000010 0.000010 0.000010 0.814128 0.000270 0.000010 0.000010 0.081674 0.000010 0.000010 0.000010 0.000010 0.000010 0.000010 0.000010 0.003926
0.000010 0.000010 0.000010 0.000010 0.000010 0.000010 0.003161 0.013487 0.000010 0.046409 0.000010 0.000010 0.000010 0.000010 0.000010 0.000010 0.000010 0.000010 0.000010 0.000010 0.815611 0.000010 0.000010 0.000010 0.093087 0.000010 0.000010 0.000010 0.000010 0.000010 0.000010 0.000010 0.027975
0.000010 0.000010 0.000010 0.000010 0.000010 0.000010 0.008745 0.019814 0.000010 0.064626 0.000010 0.000010 0.000010 0.000010 0.000010 0.000010 0.000010 0.000010 0.000010 0.000010 0.840065 0.000010 0.000010 0.000010 0.063288 0.000010 0.000010 0.000010 0.000010 0.000010 0.000010 0.000010 0.003192
0.000010 0.000010 0.037720 0.000010 0.000010 0.000010 0.007459 0.000010 0.000010 0.000672 0.000010 0.000010 0.000010 0.000010 0.000010 0.000010 0.000010 0.000010 0.000010 0.000010 0.760431 0.000010 0.000010 0.000010 0.186426 0.000010 0.000010 0.000010 0.000010 0.000010 0.000010 0.000010 0.007021
0.000010 0.000010 0.000010 0.000010 0.000010 0.000010 0.000010 0.005565 0.000010 0.051772 0.000010 0.000010 0.000010 0.000010 0.000010 0.000010 0.000010 0.000010 0.000010 0.000010 0.768171 0.000010 0.000010 0.000010 0.139513 0.000010 0.000010 0.000010 0.000010 0.000010 0.000010 0.000010 0.034699
0.004816 0.015164 0.000010 0.023876 0.014514 0.000010 0.000010 0.000010 0.000010 0.000010 0.000010 0.012395 0.011652 0.017266 0.106868 0.039755 0.000010 0.008324 0.014802 0.000010 0.000010 0.000010 0.000010 0.049869 0.000010 0.003470 0.062596 0.098790 0.000010 0.036229 0.000010 0.479454 0.000010
0.009403 0.009937 0.001224 0.042103 0.000010 0.000010 0.000010 0.000010 0.000010 0.000010 0.022923 0.011075 0.000010 0.026157 0.084151 0.076884 0.000010 0.000010 0.038734 0.000010 0.000010 0.000010 0.033872 0.040194 0.000010 0.034842 0.078530 0.140957 0.000010 0.001410 0.000010 0.347442 0.000010
0.000709 0.019278 0.000989 0.005327 0.030413 0.000010 0.000010 0.000010 0.000010 0.000010 0.000014 0.033423 0.000010 0.015753 0.071017 0.039093 0.000010 0.016833 0.026143 0.000010 0.000010 0.000010 0.011515 0.046202 0.000010 0.017557 0.060202 0.135011 0.000010 0.010578 0.000010 0.459804 0.000010
0.016415 0.020311 0.000010 0.023505 0.023234 0.000010 0.000010 0.000010 0.000010 0.000010 0.002550 0.007007 0.017635 0.018861 0.085501 0.060985 0.000010 0.000010 0.032957 0.000010 0.000010 0.000010 0.025749 0.047690 0.000010 0.029725 0.069273 0.129330 0.000010 0.030778 0.000010 0.358345 0.000010
0.014195 0.029471 0.000010 0.016515 0.024746 0.000010 0.000010 0.000010 0.000010 0.000010 0.007512 0.021501 0.013452 0.025478 0.096075 0.034930 0.000010 0.004399 0.006268 0.000010 0.000010 0.000010 0.044847 0.043765 0.000010 0.038056 0.066052 0.136635 0.000010 0.016407 0.000010 0.359555 0.000010
0.011466 0.030177 0.000010 0.000010 0.000010 0.000010 0.000010 0.000010 0.000010 0.000010 0.000010 0.021555 0.000010 0.011872 0.071082 0.024050 0.000010 0.000010 0.022103 0.000010 0.000010 0.000010 0.023614 0.045266 0.000010 0.033088 0.058334 0.133568 0.000010 0.021467 0.000010 0.492169 0.000010
0.008738 0.010276 0.000010 0.005670 0.000010 0.000010 0.000010 0.000010 0.000010 0.000010 0.016620 0.012967 0.002188 0.023584 0.068087 0.049233 0.000010 0.005066 0.011099 0.000010 0.000010 0.000010 0.000010 0.078433 0.000010 0.017832 0.050873 0.117822 0.000010 0.033706 0.000010 0.487646 0.000010
0.000010 0.005701 0.005675 0.002559 0.019051 0.000010 0.000010 0.000010 0.000010 0.000010 0.004615 0.009981 0.000010 0.009860 0.079458 0.054815 0.000010 0.000010 0.031131 0.000010 0.000010 0.000010 0.000010 0.039478 0.000010 0.026331 0.038942 0.081579 0.000010 0.042382 0.000010 0.548273 0.000010
0.038371 0.021440 0.009259 0.041913 0.000010 0.000010 0.000010 0.000010 0.000010 0.000010 0.000010 0.010095 0.000010 0.018724 0.102654 0.022807 0.000010 0.023095 0.041349 0.000010 0.000010 0.000010 0.037481 0.036186 0.000010 0.000221 0.017254 0.151106 0.000010 0.019248 0.000010 0.408637 0.000010
0.010039 0.000010 0.002160 0.011069 0.010619 0.000010 0.000010 0.000010 0.000010 0.000010 0.000010 0.019270 0.000010 0.003541 0.062545 0.055106 0.000010 0.003442 0.021540 0.000010 0.000010 0.000010 0.000013 0.031473 0.000010 0.034997 0.019467 0.119555 0.000010 0.026508 0.000010 0.568494 0.000010
0.022725 0.024806 0.000010 0.027405 0.002447 0.000010 0.000010 0.000010 0.000010 0.000010 0.005445 0.000951 0.034958 0.011781 0.091849 0.040807 0.000010 0.026870 0.035136 0.000010 0.000010 0.000010 0.025878 0.055658 0.000010 0.037888 0.055594 0.137919 0.000010 0.026466 0.000010 0.335278 0.000010
0.025812 0.026368 0.003684 0.015344 0.030570 0.000010 0.000010 0.000010 0.000010 0.000010 0.011981 0.012659 0.000010 0.002899 0.064950 0.042127 0.000010 0.014696 0.033704 0.000010 0.000010 0.000010 0.000010 0.038994 0.000010 0.024025 0.010298 0.061733 0.000010 0.019012 0.000010 0.560995 0.000010
0.000010 0.017062 0.000010 0.031195 0.044163 0.000010 0.000010 0.000010 0.000010 0.000010 0.001123 0.016798 0.013269 0.007322 0.080437 0.062912 0.000010 0.034573 0.015827 0.000010 0.002158 0.000010 0.000010 0.035710 0.000158 0.021149 0.043031 0.149207 0.000010 0.003952 0.000010 0.419815 0.000010
0.011543 0.010336 0.000010 0.003157 0.045828 0.000010 0.000010 0.000010 0.000010 0.000010 0.013707 0.034554 0.023614 0.014483 0.117859 0.051939 0.000010 0.018519 0.046730 0.000010 0.000010 0.000010 0.002080 0.051183 0.000010 0.026910 0.062107 0.135006 0.000010 0.004637 0.000010 0.325667 0.000010
0.001348 0.010457 0.000010 0.024724 0.014856 0.000010 0.000010 0.000010 0.000010 0.000010 0.001160 0.011059 0.014086 0.001510 0.116837 0.053230 0.000010 0.000010 0.043709 0.000010 0.017166 0.000010 0.008371 0.020555 0.000010 0.007964 0.033188 0.141141 0.000010 0.015429 0.000010 0.463072 0.000010
0.000010 0.031420 0.001999 0.037818 0.024372 0.000010 0.000010 0.000010 0.000010 0.000010 0.000010 0.016298 0.000010 0.006242 0.069552 0.044104 0.000010 0.006584 0.037542 0.000010 0.000010 0.000010 0.015780 0.062325 0.003063 0.019774 0.040235 0.125022 0.000010 0.008121 0.000010 0.449600 0.000010
0.009181 0.034745 0.000010 0.003836 0.029364 0.000010 0.000010 0.000010 0.000010 0.000010 0.015737 0.030516 0.000010 0.003197 0.056603 0.032082 0.000010 0.000010 0.005113 0.000010 0.015604 0.000010 0.035459 0.040498 0.000010 0.008015 0.025793 0.108120 0.000010 0.015754 0.000010 0.530235 0.000010
0.012256 0.008253 0.011779 0.003620 0.054949 0.000010 0.000010 0.000010 0.000010 0.000010 0.008091 0.016847 0.002407 0.014103 0.097800 0.055227 0.001506 0.005261 0.028974 0.000010 0.000010 0.000010 0.000010 0.043775 0.000010 0.026987 0.036963 0.081925 0.000010 0.018191 0.011218 0.459750 0.000010
0.007597 0.026762 0.000010 0.002396 0.030406 0.000010 0.000010 0.000010 0.000010 0.000010 0.000010 0.025224 0.019038 0.002236 0.126583 0.039084 0.000010 0.000010 0.033106 0.000010 0.000010 0.000010 0.045097 0.063864 0.000010 0.014130 0.063516 0.140017 0.000010 0.000010 0.000010 0.360774 0.000010
0.018349 0.026117 0.011891 0.000010 0.052250 0.000010 0.000010 0.000010 0.000010 0.000010 0.015383 0.012764 0.013835 0.012494 0.081010 0.045781 0.000010 0.000010 0.026087 0.000010 0.000010 0.000010 0.000010 0.049783 0.000010 0.034751 0.034132 0.126243 0.000010 0.020141 0.000010 0.418828 0.000010
0.000010 0.001562 0.004910 0.026989 0.862369 0.000010 0.000010 0.000010 0.000010 0.000010 0.013523 0.002593 0.000010 0.008612 0.000010 0.000010 0.000010 0.000010 0.000010 0.000010 0.002951 0.000010 0.067146 0.000010 0.005257 0.000010 0.003868 0.000010 0.000010 0.000010 0.000010 0.000010 0.000010
0.000010 0.017631 0.017000 0.003418 0.822760 0.000010 0.000010 0.000010 0.000010 0.000010 0.000010 0.010854 0.000010 0.004244 0.003627 0.000010 0.000010 0.000010 0.017738 0.000010 0.000010 0.000010 0.082124 0.000010 0.000010 0.000010 0.001114 0.000010 0.000010 0.019269 0.000010 0.000010 0.000010
0.000010 0.000010 0.009669 0.000010 0.811328 0.000010 0.000010 0.000010 0.000010 0.000010 0.000010 0.000010 0.000010 0.002207 0.000010 0.000010 0.000010 0.000010 0.019615 0.000010 0.000010 0.000010 0.108148 0.000010 0.000010 0.000010 0.041071 0.000010 0.000010 0.007703 0.000010 0.000010 0.000010
0.000010 0.021908 0.007447 0.000010 0.826977 0.000010 0.000010 0.000010 0.000010 0.000010 0.000010 0.000010 0.000010 0.000010 0.000010 0.012895 0.000010 0.000010 0.017422 0.000010 0.011021 0.000010 0.056650 0.000010 0.000010 0.000010 0.029768 0.000010 0.000010 0.015673 0.000010 0.000010 0.000010
0.000010 0.029063 0.000010 0.000010 0.848520 0.000010 0.000010 0.000010 0.000010 0.000010 0.003431 0.000010 0.000010 0.002996 0.000010 0.013735 0.000010 0.000010 0.000103 0.000010 0.007167 0.000010 0.079200 0.000010 0.000010 0.000010 0.015545 0.000010 0.000010 0.000010 0.000010 0.000010 0.000010
0.000010 0.008507 0.000010 0.000010 0.872315 0.000010 0.000010 0.000010 0.000010 0.000010 0.020988 0.000010 0.000010 0.000010 0.012869 0.014841 0.000010 0.000010 0.000015 0.000010 0.000010 0.000010 0.042346 0.000010 0.000010 0.000010 0.010160 0.000010 0.000010 0.017721 0.000010 0.000010 0.000010
0.000010 0.018420 0.000455 0.010348 0.830992 0.000010 0.000010 0.000010 0.000010 0.000010 0.018693 0.000010 0.000010 0.019709 0.000010 0.000010 0.000010 0.000010 0.004987 0.000010 0.000010 0.000010 0.062256 0.000010 0.000010 0.000010 0.000010 0.000010 0.000010 0.033902 0.000010 0.000010 0.000010
0.000010 0.022377 0.010880 0.000010 0.809296 0.000010 0.000010 0.000010 0.000010 0.000010 0.015302 0.000010 0.000010 0.019057 0.000010 0.002638 0.000010 0.000010 0.000010 0.000010 0.000010 0.000010 0.086575 0.000010 0.002721 0.000010 0.000010 0.000010 0.000010 0.030914 0.000010 0.000010 0.000010
0.000010 0.000010 0.004925 0.000010 0.880111 0.000010 0.000010 0.000010 0.000010 0.000010 0.001154 0.000010 0.000010 0.000010 0.018471 0.000010 0.000010 0.000010 0.000010 0.000010 0.000010 0.000010 0.075103 0.000010 0.009604 0.000010 0.000010 0.000010 0.000010 0.010371 0.000010 0.000010 0.000010
0.000010 0.003251 0.000010 0.000010 0.866293 0.000010 0.000010 0.000010 0.000010 0.000010 0.003111 0.000010 0.010073 0.000010 0.007457 0.000010 0.000010 0.000010 0.000010 0.000010 0.004659 0.000010 0.091818 0.002359 0.006760 0.003991 0.000010 0.000010 0.000010 0.000010 0.000010 0.000010 0.000010
0.000010 0.022036 0.011079 0.000010 0.864694 0.000010 0.000010 0.000010 0.000010 0.000010 0.000010 0.000010 0.000010 0.000010 0.000010 0.005357 0.000010 0.016442 0.000010 0.000010 0.000010 0.000010 0.045235 0.000010 0.000010 0.000010 0.031908 0.000010 0.000010 0.002999 0.000010 0.000010 0.000010
0.000010 0.011840 0.006463 0.000010 0.850550 0.000010 0.000010 0.000010 0.000010 0.000010 0.019208 0.000010 0.000010 0.002326 0.000010 0.001712 0.000010 0.022406 0.000010 0.000010 0.000010 0.000010 0.080488 0.000010 0.000010 0.000010 0.000010 0.000010 0.000010 0.004767 0.000010 0.000010 0.000010
0.000010 0.000010 0.006172 0.000010 0.847309 0.000010 0.000010 0.000010 0.000010 0.000010 0.000010 0.000010 0.000010 0.000609 0.000010 0.020099 0.000010 0.000010 0.011164 0.000010 0.000010 0.000010 0.093307 0.000010 0.000010 0.000010 0.021080 0.000010 0.000010 0.000010 0.000010 0.000010 0.000010
0.000010 0.011549 0.000010 0.014627 0.835937 0.000010 0.000010 0.000010 0.000010 0.000010 0.000010 0.000756 0.000010 0.004793 0.000970 0.000010 0.000010 0.016537 0.000010 0.000010 0.000010 0.000010 0.073585 0.000010 0.023320 0.000010 0.016748 0.000010 0.000010 0.000959 0.000010 0.000010 0.000010
0.000010 0.008281 0.002580 0.000010 0.844484 0.000010 0.000010 0.000010 0.000010 0.000010 0.004372 0.000010 0.000010 0.009805 0.009374 0.000010 0.000010 0.000010 0.007366 0.000010 0.009889 0.000010 0.040944 0.003957 0.000010 0.000010 0.028896 0.000010 0.000010 0.029841 0.000010 0.000010 0.000010
0.000010 0.026568 0.000010 0.007159 0.834946 0.000010 0.000010 0.000010 0.000010 0.000010 0.000010 0.000010 0.000010 0.001847 0.024504 0.000010 0.000010 0.000010 0.022676 0.000010 0.000218 0.000010 0.042801 0.007962 0.005691 0.000010 0.000010 0.000010 0.000010 0.025407 0.000010 0.000010 0.000010
0.000010 0.027444 0.000010 0.000010 0.855259 0.000010 0.000010 0.000010 0.000010 0.000010 0.029007 0.004737 0.000010 0.000010 0.002610 0.006253 0.000010 0.000010 0.000010 0.000010 0.000010 0.000010 0.022168 0.010332 0.000010 0.000010 0.034084 0.000010 0.000010 0.007876 0.000010 0.000010 0.000010
0.000010 0.011423 0.000010 0.000010 0.796900 0.000010 0.000010 0.000010 0.000010 0.000010 0.031745 0.001357 0.000010 0.002695 0.026509 0.000010 0.000010 0.012175 0.004864 0.000010 0.007855 0.000010 0.084441 0.000010 0.000010 0.000010 0.000010 0.000010 0.000010 0.019816 0.000010 0.000010 0.000010
0.000010 0.010873 0.000010 0.000010 0.804709 0.000010 0.000010 0.000010 0.000010 0.000010 0.000010 0.000010 0.000010 0.006075 0.000010 0.008205 0.000010 0.016004 0.000010 0.000010 0.011548 0.000010 0.097521 0.000010 0.000010 0.000010 0.014106 0.000010 0.000010 0.030720 0.000010 0.000010 0.000010
0.000010 0.000010 0.012897 0.000010 0.804047 0.000010 0.000010 0.000010 0.000010 0.000010 0.010924 0.000010 0.000010 0.016486 0.000010 0.000010 0.000010 0.000019 0.000010 0.000010 0.000010 0.000010 0.154942 0.000010 0.000010 0.000010 0.000010 0.000010 0.000010 0.000425 0.000010 0.000010 0.000010
0.000010 0.000010 0.007835 0.000010 0.000010 0.035894 0.003713 0.025387 0.071107 0.741223 0.000010 0.000010 0.000010 0.000010 0.000010 0.000010 0.000010 0.000010 0.000010 0.019954 0.030046 0.002051 0.000010 0.000010 0.016606 0.000010 0.000010 0.000010 0.000010 0.000010 0.000010 0.000010 0.045964
0.000010 0.000010 0.014379 0.000010 0.000010 0.029744 0.006793 0.000010 0.000010 0.928185 0.000010 0.000010 0.000010 0.000010 0.000010 0.000010 0.000010 0.000010 0.000010 0.000010 0.005412 0.000010 0.000010 0.000010 0.000483 0.000010 0.000010 0.000010 0.000010 0.000010 0.000010 0.000010 0.014745
0.000010 0.000010 0.010307 0.000010 0.000010 0.006809 0.000010 0.000010 0.028986 0.838692 0.000010 0.000010 0.000010 0.000010 0.000010 0.000010 0.005570 0.000010 0.000010 0.045755 0.020574 0.000010 0.000010 0.000010 0.003570 0.000010 0.000010 0.000010 0.000010 0.000010 0.000010 0.000010 0.039497
0.000010 0.000010 0.000407 0.000010 0.000010 0.029158 0.000010 0.037781 0.053871 0.693836 0.000010 0.000010 0.000010 0.000010 0.000010 0.000010 0.000010 0.000010 0.000010 0.024997 0.060264 0.000209 0.000010 0.000010 0.023028 0.000010 0.000010 0.000010 0.063414 0.000010 0.000010 0.000010 0.012815
0.000010 0.000010 0.001101 0.000010 0.000010 0.000010 0.018185 0.000010 0.033404 0.876615 0.000010 0.000010 0.000010 0.000010 0.000010 0.000010 0.000010 0.000010 0.000010 0.010171 0.019628 0.000010 0.000010 0.000010 0.023981 0.000010 0.000010 0.000010 0.000010 0.000010 0.000010 0.000010 0.016664
0.000010 0.000010 0.002349 0.000010 0.000010 0.029779 0.007426 0.000010 0.036545 0.801949 0.000010 0.000010 0.000010 0.000010 0.000010 0.000010 0.000010 0.000010 0.000010 0.000010 0.033531 0.014559 0.000010 0.000010 0.016707 0.000010 0.000010 0.000010 0.000010 0.000010 0.000010 0.000010 0.056915
0.000010 0.000010 0.019010 0.000010 0.000010 0.009149 0.007346 0.029812 0.071699 0.717165 0.000015 0.000010 0.000010 0.000010 0.000010 0.000010 0.000010 0.000010 0.000010 0.015099 0.063820 0.000010 0.000010 0.000010 0.015621 0.000010 0.000010 0.000010 0.000010 0.000010 0.000010 0.000010 0.051043
0.000010 0.000010 0.018346 0.000010 0.000010 0.024772 0.016057 0.006699 0.009311 0.867275 0.000010 0.000010 0.000010 0.000010 0.000010 0.000010 0.000010 0.000010 0.000010 0.006395 0.012552 0.001240 0.000010 0.000010 0.025281 0.000010 0.000010 0.000010 0.000010 0.000010 0.000010 0.000010 0.011851
0.000010 0.000010 0.015265 0.000010 0.000010 0.065604 0.000010 0.050854 0.063074 0.652376 0.000010 0.000010 0.000010 0.000010 0.000010 0.000010 0.000010 0.000010 0.000010 0.015059 0.069446 0.000010 0.000010 0.000010 0.001589 0.000010 0.000010 0.000010 0.013389 0.000010 0.000010 0.000010 0.053115
0.000010 0.000010 0.015007 0.000010 0.000010 0.020534 0.009271 0.041073 0.048728 0.808473 0.000010 0.000010 0.000010 0.000010 0.000010 0.000010 0.000010 0.000010 0.000010 0.000010 0.028582 0.000010 0.000010 0.000010 0.008154 0.000010 0.000010 0.000010 0.000010 0.000010 0.000010 0.000010 0.019938
0.000010 0.000010 0.015823 0.000010 0.000010 0.003919 0.000010 0.000010 0.058942 0.892153 0.000010 0.000010 0.000010 0.000010 0.000010 0.000010 0.000010 0.000010 0.000010 0.028884 0.000010 0.000010 0.000010 0.000010 0.000010 0.000010 0.000010 0.000010 0.000010 0.000010 0.000010 0.000010 0.000010
0.000010 0.000010 0.001275 0.000010 0.000010 0.018940 0.005802 0.000010 0.000010 0.859101 0.000010 0.000010 0.000010 0.000010 0.000010 0.000010 0.000010 0.000010 0.000010 0.032171 0.049235 0.000010 0.000010 0.000010 0.017126 0.000010 0.000010 0.000010 0.000010 0.000010 0.000010 0.000010 0.016100
0.000010 0.000010 0.003813 0.000010 0.000010 0.061388 0.006690 0.015683 0.041097 0.805466 0.000010 0.000010 0.000010 0.000010 0.000010 0.000010 0.000010 0.000010 0.000010 0.000010 0.014033 0.008962 0.000010 0.000010 0.024195 0.000010 0.000010 0.000010 0.000010 0.000010 0.000010 0.000010 0.018442
0.000010 0.000010 0.000010 0.000010 0.000010 0.018078 0.006408 0.000010 0.045309 0.857613 0.000010 0.000010 0.000010 0.000010 0.000010 0.000010 0.000010 0.000010 0.000010 0.013941 0.023630 0.000010 0.000010 0.000010 0.026234 0.000010 0.000010 0.000010 0.000010 0.000010 0.000010 0.000010 0.008538
0.000010 0.000010 0.000010 0.000010 0.000010 0.007864 0.000823 0.004941 0.018611 0.889148 0.000010 0.000010 0.000010 0.000010 0.000010 0.000010 0.000010 0.000010 0.000010 0.000010 0.004919 0.048510 0.000010 0.000010 0.000010 0.000010 0.000010 0.000010 0.000010 0.000010 0.000010 0.000010 0.024934
0.000010 0.000010 0.008883 0.000010 0.000010 0.022531 0.025180 0.033092 0.015151 0.753465 0.000010 0.000010 0.000010 0.000010 0.000010 0.000010 0.000010 0.000010 0.000010 0.021587 0.058070 0.019002 0.000010 0.000010 0.005236 0.000010 0.000010 0.000010 0.018670 0.000010 0.000010 0.000010 0.018922
0.000010 0.000010 0.000010 0.000010 0.000010 0.011575 0.000010 0.086428 0.000010 0.634193 0.000010 0.000010 0.000010 0.000010 0.000010 0.000010 0.000010 0.000010 0.000010 0.019916 0.119721 0.016754 0.000010 0.000010 0.007403 0.000010 0.000010 0.000010 0.038755 0.000010 0.000010 0.000010 0.065015
0.000010 0.000010 0.025839 0.000010 0.000010 0.019499 0.006893 0.000010 0.132879 0.637556 0.000010 0.000010 0.000010 0.000010 0.000010 0.000010 0.000010 0.000010 0.000010 0.000010 0.069876 0.000010 0.000010 0.000010 0.010469 0.000010 0.000010 0.000010 0.064668 0.000010 0.000010 0.000010 0.032081
0.000010 0.000010 0.000010 0.000010 0.000010 0.000010 0.000010 0.000010 0.060371 0.904343 0.000010 0.000010 0.000010 0.000010 0.000010 0.000010 0.000010 0.000010 0.000010 0.000010 0.030785 0.000010 0.000010 0.000010 0.004211 0.000010 0.000010 0.000010 0.000010 0.000010 0.000010 0.000010 0.000010
0.000010 0.000010 0.014761 0.000010 0.000010 0.051892 0.016574 0.000010 0.064157 0.662713 0.000010 0.000010 0.000010 0.000010 0.000010 0.000010 0.000010 0.000010 0.000010 0.019140 0.044360 0.035313 0.000010 0.000010 0.014457 0.000010 0.000010 0.000010 0.008032 0.000010 0.000010 0.000010 0.068382
0.000010 0.000010 0.999680 0.000010 0.000010 0.000010 0.000010 0.000010 0.000010 0.000010 0.000010 0.000010 0.000010 0.000010 0.000010 0.000010 0.000010 0.000010 0.000010 0.000010 0.000010 0.000010 0.000010 0.000010 0.000010 0.000010 0.000010 0.000010 0.000010 0.000010 0.000010 0.000010 0.000010
0.000010 0.000010 0.999679 0.000010 0.000010 0.000010 0.000010 0.000010 0.000010 0.000010 0.000010 0.000010 0.000010 0.000010 0.000011 0.000010 0.000010 0.000010 0.000010 0.000010 0.000010 0.000010 0.000010 0.000010 0.000010 0.000010 0.000010 0.000010 0.000010 0.000010 0.000010 0.000010 0.000010
0.000010 0.000010 0.999680 0.000010 0.000010 0.000010 0.000010 0.000010 0.000010 0.000010 0.000010 0.000010 0.000010 0.000010 0.000010 0.000010 0.000010 0.000010 0.000010 0.000010 0.000010 0.000010 0.000010 0.000010 0.000010 0.000010 0.000010 0.000010 0.000010 0.000010 0.000010 0.000010 0.000010
0.000010 0.000010 0.999680 0.000010 0.000010 0.000010 0.000010 0.000010 0.000010 0.000010 0.000010 0.000010 0.000010 0.000010 0.000010 0.000010 0.000010 0.000010 0.000010 0.000010 0.000010 0.000010 0.000010 0.000010 0.000010 0.000010 0.000010 0.000010 0.000010 0.000010 0.000010 0.000010 0.000010
0.000010 0.000010 0.999680 0.000010 0.000010 0.000010 0.000010 0.000010 0.000010 0.000010 0.000010 0.000010 0.000010 0.000010 0.000010 0.000010 0.000010 0.000010 0.000010 0.000010 0.000010 0.000010 0.000010 0.000010 0.000010 0.000010 0.000010 0.000010 0.000010 0.000010 0.000010 0.000010 0.000010
0.000010 0.000010 0.999674 0.000010 0.000010 0.000010 0.000010 0.000010 0.000010 0.000010 0.000010 0.000015 0.000010 0.000010 0.000010 0.000011 0.000010 0.000010 0.000010 0.000010 0.000010 0.000010 0.000010 0.000010 0.000010 0.000010 0.000010 0.000010 0.000010 0.000010 0.000010 0.000010 0.000010
0.000010 0.000010 0.999680 0.000010 0.000010 0.000010 0.000010 0.000010 0.000010 0.000010 0.000010 0.000010 0.000010 0.000010 0.000010 0.000010 0.000010 0.000010 0.000010 0.000010 0.000010 0.000010 0.000010 0.000010 0.000010 0.000010 0.000010 0.000010 0.000010 0.000010 0.000010 0.000010 0.000010
0.000010 0.000010 0.979939 0.000010 0.000010 0.000010 0.000010 0.000010 0.000010 0.000010 0.000010 0.000010 0.000010 0.000010 0.000010 0.000010 0.000010 0.000010 0.000010 0.000010 0.019749 0.000010 0.000010 0.000010 0.000012 0.000010 0.000010 0.000010 0.000010 0.000010 0.000010 0.000010 0.000010
0.000010 0.000010 0.985991 0.000010 0.000010 0.000010 0.000010 0.000010 0.000010 0.000010 0.000010 0.000010 0.000010 0.000010 0.000010 0.000010 0.000010 0.000010 0.000010 0.000010 0.013699 0.000010 0.000010 0.000010 0.000010 0.000010 0.000010 0.000010 0.000010 0.000010 0.000010 0.000010 0.000010
0.000010 0.000010 0.999680 0.000010 0.000010 0.000010 0.000010 0.000010 0.000010 0.000010 0.000010 0.000010 0.000010 0.000010 0.000010 0.000010 0.000010 0.000010 0.000010 0.000010 0.000010 0.000010 0.000010 0.000010 0.000010 0.000010 0.000010 0.000010 0.000010 0.000010 0.000010 0.000010 0.000010
0.000010 0.000010 0.999668 0.000010 0.000010 0.000010 0.000014 0.000015 0.000010 0.000010 0.000010 0.000010 0.000010 0.000010 0.000010 0.000010 0.000010 0.000010 0.000010 0.000010 0.000010 0.000010 0.000010 0.000010 0.000010 0.000010 0.000010 0.000010 0.000010 0.000010 0.000012 0.000010 0.000010
0.000010 0.000010 0.999676 0.000010 0.000010 0.000010 0.000010 0.000010 0.000010 0.000010 0.000010 0.000010 0.000010 0.000010 0.000010 0.000010 0.000010 0.000010 0.000010 0.000010 0.000010 0.000014 0.000010 0.000010 0.000010 0.000010 0.000010 0.000010 0.000010 0.000010 0.000010 0.000010 0.000010
0.000010 0.000010 0.946144 0.000010 0.000010 0.000010 0.000010 0.000010 0.000010 0.000010 0.000010 0.000010 0.000010 0.000010 0.000010 0.000010 0.000010 0.000010 0.000010 0.000010 0.053546 0.000010 0.000010 0.000010 0.000010 0.000010 0.000010 0.000010 0.000010 0.000010 0.000010 0.000010 0.000010
0.000010 0.000010 0.999671 0.000010 0.000010 0.000010 0.000010 0.000010 0.000010 0.000010 0.000010 0.000015 0.000010 0.000010 0.000010 0.000010 0.000010 0.000010 0.000010 0.000010 0.000010 0.000010 0.000010 0.000010 0.000010 0.000015 0.000010 0.000010 0.000010 0.000010 0.000010 0.000010 0.000010
0.000010 0.000010 0.999680 0.000010 0.000010 0.000010 0.000010 0.000010 0.000010 0.000010 0.000010 0.000010 0.000010 0.000010 0.000010 0.000010 0.000010 0.000010 0.000010 0.000010 0.000010 0.000010 0.000010 0.000010 0.000010 0.000010 0.000010 0.000010 0.000010 0.000010 0.000010 0.000010 0.000010
0.000010 0.000010 0.999680 0.000010 0.000010 0.000010 0.000010 0.000010 0.000010 0.000010 0.000010 0.000010 0.000010 0.000010 0.000010 0.000010 0.000010 0.000010 0.000010 0.000010 0.000010 0.000010 0.000010 0.000010 0.000010 0.000010 0.000010 0.000010 0.000010 0.000010 0.000010 0.000010 0.000010
0.000010 0.000010 0.999673 0.000010 0.000010 0.000010 0.000010 0.000010 0.000010 0.000010 0.000016 0.000010 0.000010 0.000010 0.000010 0.000010 0.000010 0.000011 0.000010 0.000010 0.000010 0.000010 0.000010 0.000010 0.000010 0.000010 0.000010 0.000010 0.000010 0.000010 0.000010 0.000010 0.000010
0.000010 0.000010 0.999680 0.000010 0.000010 0.000010 0.000010 0.000010 0.000010 0.000010 0.000010 0.000010 0.000010 0.000010 0.000010 0.000010 0.000010 0.000010 0.000010 0.000010 0.000010 0.000010 0.000010 0.000010 0.000010 0.000010 0.000010 0.000010 0.000010 0.000010 0.000010 0.000010 0.000010
0.000010 0.000010 0.999673 0.000010 0.000010 0.000010 0.000010 0.000010 0.000010 0.000010 0.000010 0.000010 0.000010 0.000010 0.000010 0.000010 0.000010 0.000010 0.000010 0.000010 0.000010 0.000010 0.000017 0.000010 0.000010 0.000010 0.000010 0.000010 0.000010 0.000010 0.000010 0.000010 0.000010
0.000010 0.000010 0.999680 0.000010 0.000010 0.000010 0.000010 0.000010 0.000010 0.000010 0.000010 0.000010 0.000010 0.000010 0.000010 0.000010 0.000010 0.000010 0.000010 0.000010 0.000010 0.000010 0.000010 0.000010 0.000010 0.000010 0.000010 0.000010 0.000010 0.000010 0.000010 0.000010 0.000010
0.003927 0.027880 0.000010 0.025189 0.126798 0.000010 0.000010 0.000010 0.000010 0.000010 0.000010 0.000010 0.005020 0.038126 0.114404 0.114714 0.000010 0.000010 0.072977 0.000010 0.000010 0.000010 0.036630 0.087088 0.000010 0.000010 0.089293 0.113770 0.000010 0.013789 0.000010 0.130215 0.000010
0.002485 0.024789 0.000010 0.037703 0.117992 0.000010 0.000010 0.000010 0.000010 0.000010 0.011405 0.010810 0.000010 0.040974 0.099147 0.129834 0.000010 0.000010 0.075779 0.000010 0.000010 0.000010 0.066214 0.098632 0.000010 0.018969 0.113027 0.067825 0.000010 0.000010 0.000010 0.084245 0.000010
0.016850 0.040375 0.000010 0.040982 0.130553 0.000010 0.000010 0.000010 0.000010 0.000010 0.011219 0.008839 0.000010 0.039957 0.111768 0.084132 0.000010 0.000010 0.081003 0.000010 0.000010 0.000010 0.022058 0.071744 0.006652 0.018373 0.090356 0.099974 0.000010 0.023815 0.000010 0.101199 0.000010
0.006333 0.048488 0.000010 0.070653 0.155455 0.000010 0.000010 0.000010 0.000010 0.000010 0.011500 0.005674 0.000010 0.035364 0.146200 0.155379 0.000010 0.000010 0.082116 0.000010 0.000010 0.000010 0.000010 0.073508 0.000010 0.005397 0.107667 0.037410 0.000010 0.008937 0.000010 0.049748 0.000010
0.000010 0.040815 0.000010 0.061780 0.155831 0.000010 0.000010 0.000010 0.000010 0.000010 0.013981 0.000010 0.000010 0.048077 0.100560 0.169623 0.000010 0.000010 0.082071 0.000010 0.000010 0.000010 0.020556 0.098800 0.001407 0.029634 0.107850 0.040641 0.000010 0.027185 0.000010 0.001019 0.000010
0.000010 0.016620 0.000010 0.049121 0.201024 0.000010 0.000010 0.000010 0.000010 0.000010 0.004503 0.000010 0.000010 0.049193 0.115376 0.149099 0.000010 0.004292 0.091729 0.000010 0.000010 0.000010 0.000010 0.104868 0.000010 0.005494 0.101934 0.068359 0.000010 0.008317 0.000010 0.029890 0.000010
0.000010 0.041986 0.000010 0.071636 0.167567 0.000010 0.000010 0.000010 0.000010 0.000010 0.014789 0.000954 0.007681 0.057594 0.095547 0.156682 0.000010 0.000010 0.088890 0.000010 0.000010 0.000010 0.014537 0.089869 0.003805 0.016421 0.100512 0.057823 0.000010 0.007520 0.000010 0.006039 0.000010
0.004494 0.031045 0.000010 0.058908 0.147684 0.000010 0.000010 0.000010 0.000010 0.000010 0.005368 0.006499 0.000010 0.049813 0.107605 0.145728 0.000010 0.005000 0.073675 0.000010 0.000010 0.000010 0.000010 0.135829 0.000010 0.000010 0.107827 0.083658 0.000010 0.036499 0.000010 0.000197 0.000010
0.020821 0.045809 0.000010 0.037588 0.092416 0.000010 0.000010 0.000010 0.000010 0.000010 0.000010 0.000010 0.000010 0.048331 0.122816 0.086831 0.000010 0.000010 0.094924 0.000010 0.008416 0.000010 0.007677 0.100330 0.011545 0.033839 0.071344 0.100649 0.000010 0.018138 0.000010 0.098368 0.000010
0.000010 0.039320 0.000010 0.035504 0.120547 0.000010 0.000010 0.000010 0.000010 0.000010 0.007695 0.012483 0.000010 0.013440 0.132800 0.139675 0.000010 0.000759 0.073381 0.000010 0.000010 0.000010 0.016091 0.061431 0.000010 0.000010 0.107836 0.116903 0.000010 0.033051 0.000010 0.088915 0.000010
0.000010 0.062574 0.000010 0.060851 0.161190 0.000010 0.000010 0.000010 0.000010 0.000010 0.031307 0.009426 0.000010 0.052775 0.104482 0.138523 0.000010 0.005932 0.065977 0.000010 0.001574 0.000010 0.020107 0.080477 0.000010 0.020828 0.095738 0.046893 0.000010 0.011645 0.000010 0.029551 0.000010
0.000010 0.036355 0.000010 0.050840 0.145735 0.000010 0.000010 0.000010 0.000010 0.000010 0.005761 0.000010 0.000010 0.028736 0.100808 0.155438 0.000010 0.000010 0.096600 0.000010 0.000010 0.000010 0.023419 0.108928 0.000010 0.000010 0.094684 0.088782 0.000010 0.011616 0.000010 0.052108 0.000010
0.003098 0.059947 0.000010 0.071444 0.168530 0.000010 0.000010 0.000010 0.000010 0.000010 0.013535 0.010415 0.010117 0.030975 0.116263 0.123718 0.000263 0.000010 0.071687 0.000010 0.000010 0.000010 0.001483 0.090111 0.000010 0.002908 0.115998 0.081453 0.000010 0.000010 0.000010 0.027905 0.000010
0.000010 0.026252 0.000010 0.034364 0.115952 0.000010 0.000010 0.000010 0.000010 0.000010 0.007739 0.008060 0.000010 0.038682 0.108748 0.142957 0.000010 0.000010 0.073050 0.000010 0.000010 0.000010 0.046521 0.082305 0.000010 0.000762 0.118204 0.102708 0.000010 0.033042 0.000010 0.060484 0.000010
0.000010 0.038403 0.000010 0.077824 0.158564 0.000010 0.000010 0.000010 0.000010 0.000010 0.014978 0.005559 0.000010 0.055826 0.115628 0.137766 0.000010 0.004298 0.064091 0.000010 0.000010 0.000010 0.047214 0.077201 0.000010 0.020792 0.102094 0.061988 0.000010 0.008351 0.000010 0.009265 0.000010
0.014823 0.040719 0.005456 0.050678 0.142587 0.000010 0.000010 0.000010 0.000010 0.000010 0.018830 0.011544 0.000010 0.037211 0.088848 0.130099 0.000010 0.000010 0.074732 0.000010 0.000010 0.000010 0.018422 0.141422 0.000010 0.000010 0.106425 0.076509 0.000010 0.013435 0.000010 0.028102 0.000010
0.000011 0.028879 0.000010 0.032344 0.110339 0.000010 0.000010 0.000010 0.000010 0.000010 0.000010 0.010669 0.005598 0.040481 0.103165 0.133024 0.000010 0.000010 0.094510 0.000010 0.000010 0.000010 0.033842 0.094165 0.000010 0.008481 0.123805 0.085515 0.000010 0.005163 0.000010 0.089848 0.000010
0.001822 0.036454 0.000010 0.030828 0.094895 0.000010 0.000010 0.000010 0.000010 0.000010 0.000010 0.000010 0.000010 0.022805 0.130088 0.131740 0.000010 0.022719 0.083232 0.000010 0.000010 0.000010 0.054689 0.079913 0.000010 0.000010 0.112272 0.078016 0.000010 0.012573 0.000010 0.107775 0.000010
0.000010 0.000010 0.032337 0.000010 0.000010 0.000010 0.000010 0.000010 0.000010 0.692409 0.000010 0.000010 0.000010 0.000010 0.000010 0.000010 0.000010 0.000010 0.000010 0.000010 0.243399 0.000010 0.000010 0.000010 0.031565 0.000010 0.000010 0.000010 0.000010 0.000010 0.000010 0.000010 0.000010
0.000010 0.000010 0.044600 0.000010 0.000010 0.000010 0.012060 0.000010 0.000010 0.694020 0.000010 0.000010 0.000010 0.000010 0.000010 0.000010 0.000010 0.000010 0.000010 0.000010 0.224213 0.000010 0.000010 0.000010 0.024827 0.000010 0.000010 0.000010 0.000010 0.000010 0.000010 0.000010 0.000010
0.000010 0.000010 0.048910 0.000010 0.000010 0.000010 0.006100 0.000010 0.000010 0.662243 0.009172 0.004426 0.000010 0.000010 0.000010 0.000010 0.000010 0.000010 0.000010 0.000010 0.224262 0.012136 0.000010 0.000010 0.017937 0.000010 0.000010 0.000010 0.000010 0.000010 0.000010 0.000010 0.014574
0.000010 0.000010 0.048921 0.000010 0.000010 0.000010 0.010331 0.000010 0.000010 0.636040 0.000010 0.000010 0.000010 0.000010 0.000010 0.000010 0.000010 0.000010 0.000010 0.013099 0.236227 0.000010 0.000010 0.000010 0.031807 0.000010 0.000010 0.000010 0.000010 0.000010 0.000010 0.000010 0.023315
0.000010 0.000010 0.054164 0.000010 0.000010 0.000010 0.000010 0.000010 0.000010 0.645539 0.000010 0.000233 0.000010 0.000010 0.000010 0.000010 0.000010 0.000010 0.000010 0.000010 0.266248 0.000010 0.000010 0.000010 0.023697 0.000010 0.000010 0.000010 0.000010 0.000010 0.000010 0.000010 0.009848
0.000010 0.000010 0.021930 0.000010 0.000010 0.000010 0.000010 0.000010 0.000010 0.727820 0.000010 0.000010 0.000010 0.000010 0.000010 0.000010 0.000010 0.000010 0.000010 0.000010 0.244631 0.000010 0.000010 0.000010 0.003451 0.000010 0.000010 0.000010 0.000010 0.000010 0.000010 0.000010 0.001888
0.000010 0.000010 0.042722 0.000010 0.000010 0.000228 0.001084 0.000635 0.013266 0.699006 0.000010 0.000010 0.000010 0.000010 0.000010 0.000010 0.000010 0.000010 0.000010 0.000010 0.236975 0.000010 0.000010 0.000010 0.003048 0.000010 0.000010 0.000010 0.002796 0.000010 0.000010 0.000010 0.000010
0.000010 0.000010 0.048058 0.000010 0.000010 0.000015 0.007674 0.000010 0.000010 0.669764 0.000010 0.000010 0.000010 0.000010 0.000010 0.000010 0.000010 0.000010 0.000010 0.000010 0.212083 0.000010 0.000010 0.000010 0.032058 0.000010 0.000010 0.000010 0.012214 0.000010 0.000010 0.000010 0.017884
0.000010 0.000010 0.055133 0.000010 0.000010 0.000010 0.027344 0.000010 0.000010 0.653930 0.007740 0.006100 0.000010 0.000010 0.000010 0.000010 0.000789 0.000010 0.000010 0.000010 0.226237 0.000010 0.000010 0.000010 0.011309 0.000010 0.000010 0.000010 0.000010 0.000010 0.000010 0.000010 0.011178
0.000010 0.000010 0.071106 0.000010 0.000010 0.000010 0.000010 0.000010 0.000010 0.685456 0.000010 0.000010 0.000010 0.000010 0.000010 0.000010 0.000010 0.000010 0.000010 0.000010 0.238780 0.000010 0.000010 0.000010 0.000010 0.000010 0.000010 0.000010 0.000010 0.000010 0.000010 0.000010 0.004368
0.000010 0.000010 0.048175 0.000010 0.000010 0.007441 0.000010 0.003276 0.000010 0.703890 0.000010 0.000010 0.000010 0.000010 0.000010 0.000010 0.000010 0.000010 0.000010 0.000010 0.195763 0.000010 0.000010 0.000010 0.034554 0.000010 0.000010 0.000010 0.000010 0.000010 0.000010 0.000010 0.006640
0.000010 0.000010 0.049456 0.000010 0.000010 0.000010 0.000010 0.000010 0.001237 0.653021 0.005642 0.000010 0.000010 0.000010 0.000010 0.000010 0.000010 0.000010 0.000010 0.013589 0.242158 0.020347 0.000010 0.000010 0.000010 0.000010 0.000010 0.000010 0.000010 0.000010 0.000010 0.000010 0.014299
0.000010 0.000010 0.075830 0.000010 0.000010 0.000010 0.006150 0.000010 0.000010 0.691191 0.000010 0.000010 0.000010 0.000010 0.000010 0.000010 0.000010 0.000010 0.000010 0.000010 0.212050 0.000010 0.000010 0.000010 0.000010 0.000010 0.000010 0.000010 0.006132 0.000010 0.000010 0.000010 0.008377
0.000010 0.000010 0.066977 0.000010 0.000010 0.000010 0.000010 0.000010 0.000010 0.655690 0.000010 0.000010 0.000010 0.000010 0.000010 0.000010 0.000010 0.000010 0.000010 0.000010 0.251513 0.000010 0.000010 0.000010 0.000010 0.000010 0.000010 0.000010 0.000010 0.000010 0.000010 0.000010 0.025530
0.000010 0.000010 0.043025 0.000010 0.000010 0.008630 0.000010 0.000010 0.000010 0.639379 0.000010 0.000010 0.000010 0.000010 0.000010 0.000010 0.000010 0.000010 0.000010 0.025607 0.257217 0.000010 0.000010 0.000010 0.005693 0.000010 0.000010 0.000010 0.000010 0.000010 0.000010 0.000010 0.020189
0.000010 0.000010 0.061102 0.000010 0.000010 0.000010 0.000010 0.000010 0.000010 0.675665 0.004763 0.000010 0.000010 0.000010 0.000010 0.000010 0.001205 0.000010 0.000010 0.010252 0.244513 0.000010 0.000010 0.000010 0.000010 0.000010 0.000010 0.000010 0.000010 0.000010 0.000010 0.000010 0.002241
0.000010 0.000010 0.046254 0.000010 0.000010 0.000010 0.000010 0.000010 0.000010 0.659899 0.000010 0.000010 0.000010 0.000010 0.000010 0.000010 0.000010 0.000010 0.000010 0.000010 0.290368 0.000010 0.000010 0.000010 0.003188 0.000010 0.000010 0.000010 0.000010 0.000010 0.000010 0.000010 0.000010
0.000010 0.000010 0.054713 0.000010 0.000010 0.000010 0.000010 0.000010 0.000010 0.683625 0.000010 0.000010 0.000010 0.000010 0.000010 0.000010 0.000010 0.000010 0.000010 0.000010 0.253484 0.000010 0.000010 0.000010 0.000010 0.000010 0.000010 0.000010 0.000010 0.000010 0.000010 0.000010 0.007888
0.000010 0.000010 0.027877 0.000010 0.000010 0.000010 0.008949 0.000010 0.000010 0.704887 0.000010 0.000010 0.000010 0.000010 0.000010 0.000010 0.000010 0.000010 0.000010 0.000010 0.249483 0.000010 0.000010 0.000010 0.008524 0.000010 0.000010 0.000010 0.000010 0.000010 0.000010 0.000010 0.000010
0.000010 0.000010 0.034952 0.000010 0.000010 0.010579 0.000010 0.000010 0.000010 0.670427 0.000010 0.000010 0.000010 0.000010 0.000010 0.000010 0.000010 0.000010 0.000010 0.000010 0.262172 0.000010 0.000010 0.000010 0.007017 0.000010 0.000010 0.000010 0.004841 0.000010 0.000010 0.000010 0.009752
0.000010 0.013629 0.000010 0.030765 0.748347 0.000010 0.000010 0.000010 0.000010 0.000010 0.009132 0.006853 0.000010 0.000010 0.000010 0.009831 0.000010 0.000010 0.007394 0.000010 0.037915 0.000010 0.052913 0.000010 0.000013 0.000010 0.053995 0.013234 0.000010 0.015780 0.000010 0.000010 0.000010
0.007829 0.016866 0.009530 0.026723 0.735576 0.000010 0.000010 0.000010 0.000010 0.000010 0.007348 0.009596 0.000010 0.020498 0.000010 0.011407 0.000010 0.000010 0.023136 0.000010 0.008094 0.000010 0.029348 0.000010 0.020997 0.000010 0.044908 0.000010 0.000010 0.021661 0.000010 0.006313 0.000010
0.000010 0.005806 0.000418 0.025486 0.726609 0.000010 0.000010 0.000010 0.000010 0.000010 0.000010 0.008500 0.000010 0.016330 0.007559 0.000010 0.000010 0.000010 0.023709 0.000010 0.009843 0.000010 0.065330 0.000010 0.010813 0.000010 0.082904 0.016487 0.000010 0.000017 0.000010 0.000010 0.000010
0.000010 0.000181 0.008541 0.030595 0.792270 0.000010 0.000010 0.000010 0.000010 0.000010 0.014651 0.000010 0.001640 0.000010 0.034705 0.009089 0.000702 0.000010 0.000010 0.000010 0.015717 0.000010 0.018362 0.005828 0.000010 0.000010 0.046019 0.000119 0.000010 0.014965 0.000010 0.006446 0.000010
0.000010 0.006856 0.003815 0.046416 0.711729 0.000010 0.000010 0.000010 0.000010 0.000010 0.002644 0.010973 0.000010 0.000010 0.011242 0.002407 0.000010 0.000010 0.000010 0.000010 0.022960 0.000010 0.059613 0.000010 0.012529 0.004251 0.097196 0.000010 0.000010 0.007180 0.000010 0.000010 0.000010
0.000010 0.023449 0.000010 0.020956 0.776775 0.000010 0.000010 0.000010 0.000010 0.000010 0.000010 0.007716 0.000010 0.005339 0.021353 0.000010 0.000010 0.000010 0.009201 0.000010 0.020370 0.000010 0.036663 0.000010 0.000010 0.000010 0.077947 0.000010 0.000010 0.000010 0.000010 0.000010 0.000010
0.000010 0.000010 0.008300 0.021770 0.715101 0.000010 0.000010 0.000010 0.000010 0.000010 0.000010 0.010095 0.000010 0.019484 0.009421 0.000010 0.000010 0.018507 0.000010 0.000010 0.009114 0.000010 0.052174 0.000010 0.000010 0.000010 0.097670 0.012938 0.000010 0.025213 0.000010 0.000010 0.000010
0.000010 0.015641 0.008416 0.032124 0.798770 0.000010 0.000010 0.000010 0.000010 0.000010 0.017482 0.014074 0.000010 0.000911 0.000549 0.000010 0.000010 0.000010 0.019623 0.000010 0.000010 0.000010 0.008957 0.000010 0.002070 0.000010 0.069219 0.000010 0.000010 0.009349 0.000010 0.002625 0.000010
0.000010 0.017596 0.000010 0.035197 0.712911 0.000010 0.000010 0.000010 0.000010 0.000010 0.000010 0.003581 0.000010 0.000010 0.023235 0.020724 0.000010 0.000010 0.006873 0.000010 0.021675 0.000010 0.041511 0.000010 0.000010 0.000010 0.085420 0.000010 0.000010 0.031056 0.000010 0.000010 0.000010
0.000010 0.021383 0.011881 0.021326 0.751379 0.000010 0.000010 0.000010 0.000010 0.000010 0.012732 0.013800 0.000010 0.006916 0.027030 0.000010 0.000010 0.000010 0.007652 0.000010 0.013722 0.000010 0.022871 0.002754 0.000010 0.000010 0.072874 0.013492 0.000010 0.000010 0.000010 0.000010 0.000010
0.000010 0.050145 0.009459 0.014365 0.712274 0.000010 0.000010 0.000010 0.000010 0.000010 0.003588 0.000010 0.000010 0.018217 0.011908 0.004932 0.000010 0.000010 0.022691 0.000010 0.000010 0.000010 0.043613 0.000010 0.005843 0.000010 0.092289 0.000010 0.000010 0.000010 0.000010 0.010475 0.000010
0.000010 0.045193 0.000010 0.035544 0.705524 0.000010 0.000010 0.000010 0.000010 0.000010 0.000010 0.011728 0.000010 0.014341 0.021519 0.018377 0.000010 0.000010 0.000010 0.000010 0.000010 0.000010 0.042438 0.000010 0.020511 0.000010 0.066940 0.002939 0.000010 0.006768 0.000010 0.007977 0.000010
0.000010 0.011347 0.000010 0.013440 0.791482 0.000010 0.000010 0.000010 0.000010 0.000010 0.000010 0.008336 0.000010 0.016891 0.020532 0.003205 0.000010 0.000010 0.000010 0.000010 0.016479 0.000010 0.049013 0.000010 0.000010 0.000010 0.069045 0.000010 0.000010 0.000010 0.000010 0.000010 0.000010
0.000010 0.008996 0.000010 0.011905 0.761846 0.000010 0.000010 0.000010 0.000010 0.000010 0.000010 0.003864 0.000010 0.003139 0.022992 0.000010 0.000010 0.029757 0.007701 0.000010 0.000010 0.000010 0.019242 0.000012 0.017711 0.000010 0.099667 0.000010 0.000010 0.012968 0.000010 0.000010 0.000010
0.000010 0.054849 0.000010 0.006418 0.746997 0.000010 0.000010 0.000010 0.000010 0.000010 0.015024 0.012715 0.010102 0.007213 0.041258 0.000010 0.000010 0.000010 0.000010 0.000010 0.022024 0.000010 0.004887 0.003068 0.000010 0.000010 0.054700 0.000010 0.000010 0.013599 0.000010 0.006956 0.000010
0.000010 0.028579 0.012993 0.021543 0.775850 0.000010 0.000010 0.000010 0.000010 0.000010 0.005120 0.010540 0.000010 0.000010 0.012980 0.000010 0.000010 0.000010 0.015284 0.000010 0.000010 0.000010 0.010354 0.000010 0.008378 0.000010 0.077281 0.000010 0.000010 0.020887 0.000010 0.000010 0.000010
0.000010 0.038679 0.000010 0.028885 0.768635 0.000010 0.000010 0.000010 0.000010 0.000010 0.014039 0.003187 0.000010 0.000010 0.000010 0.000010 0.000010 0.000010 0.010794 0.000010 0.012934 0.000010 0.012080 0.000010 0.000010 0.000010 0.083198 0.027339 0.000010 0.000010 0.000010 0.000010 0.000010
0.000010 0.030803 0.012454 0.026163 0.769663 0.000010 0.000010 0.000010 0.000010 0.000010 0.000010 0.007728 0.000010 0.014584 0.019569 0.000010 0.000010 0.000010 0.012225 0.000010 0.000010 0.000010 0.007382 0.000010 0.011106 0.000010 0.076451 0.007359 0.000010 0.000010 0.000010 0.004313 0.000010
0.001079 0.022026 0.000010 0.028680 0.736341 0.000010 0.000010 0.000010 0.000010 0.000010 0.007076 0.006637 0.000010 0.014627 0.004996 0.000010 0.000010 0.000010 0.010771 0.000010 0.016412 0.000010 0.048694 0.000010 0.000010 0.000010 0.056896 0.015933 0.000010 0.029642 0.000010 0.000010 0.000010
0.000010 0.027492 0.000010 0.010170 0.800856 0.000010 0.000010 0.000010 0.000010 0.000010 0.009748 0.006472 0.000010 0.012589 0.001698 0.007617 0.000010 0.000010 0.000010 0.000010 0.008207 0.000010 0.040941 0.000010 0.000010 0.000010 0.062951 0.000010 0.000010 0.011050 0.000010 0.000010 0.000010
0.000010 0.014276 0.000010 0.041902 0.086159 0.000010 0.000010 0.000010 0.000010 0.000010 0.023761 0.006553 0.000010 0.014674 0.000010 0.012921 0.000010 0.000010 0.015753 0.000010 0.000010 0.000010 0.765904 0.000010 0.000010 0.000010 0.000010 0.000016 0.000010 0.017861 0.000010 0.000010 0.000010
0.000010 0.000010 0.000010 0.000010 0.111510 0.000010 0.000010 0.000010 0.000010 0.000010 0.035574 0.000010 0.000010 0.018891 0.000010 0.000010 0.000010 0.000010 0.003163 0.000010 0.000010 0.000010 0.757477 0.000010 0.000010 0.000010 0.017265 0.023972 0.000010 0.031897 0.000010 0.000010 0.000010
0.000010 0.017090 0.000010 0.040737 0.093034 0.000010 0.000010 0.000010 0.000010 0.000010 0.009487 0.000010 0.009758 0.021975 0.016600 0.012611 0.000010 0.000010 0.005356 0.000010 0.000010 0.000010 0.770171 0.002961 0.000010 0.000010 0.000010 0.000010 0.000010 0.000010 0.000010 0.000010 0.000010
0.000010 0.017536 0.000010 0.022644 0.058764 0.000010 0.000010 0.000010 0.000010 0.000010 0.004558 0.000010 0.000010 0.012031 0.041292 0.010423 0.000010 0.000010 0.000010 0.000010 0.000010 0.000010 0.794479 0.000010 0.003622 0.000010 0.000010 0.012111 0.000010 0.022320 0.000010 0.000010 0.000010
0.000010 0.024183 0.000010 0.019504 0.117604 0.000010 0.000010 0.000010 0.000010 0.000010 0.041654 0.013037 0.000010 0.001190 0.019085 0.012379 0.000010 0.000012 0.024715 0.000010 0.000010 0.000010 0.668219 0.000010 0.000010 0.000010 0.003109 0.000010 0.000010 0.055108 0.000010 0.000010 0.000010
0.000010 0.035134 0.003820 0.002411 0.141681 0.000010 0.000010 0.000010 0.000010 0.000010 0.000010 0.011454 0.002958 0.000010 0.006706 0.011106 0.000010 0.000010 0.020280 0.000010 0.000010 0.000010 0.704758 0.001146 0.000010 0.000010 0.004229 0.000010 0.000010 0.054116 0.000010 0.000010 0.000010
0.000010 0.018958 0.005093 0.043035 0.063013 0.000010 0.000010 0.000010 0.000010 0.000010 0.021081 0.000010 0.000010 0.006470 0.025577 0.000010 0.000010 0.000010 0.032181 0.000010 0.000010 0.000010 0.760825 0.000010 0.000010 0.000010 0.000010 0.000010 0.000010 0.023538 0.000010 0.000010 0.000010
0.000010 0.009149 0.000010 0.017426 0.063764 0.000010 0.000010 0.000010 0.000010 0.000010 0.000010 0.005230 0.001226 0.025197 0.018086 0.017543 0.000010 0.000010 0.013084 0.000010 0.000995 0.000010 0.824470 0.000010 0.000010 0.000010 0.000010 0.003621 0.000010 0.000010 0.000010 0.000010 0.000010
0.000010 0.029802 0.009397 0.017582 0.147981 0.000010 0.000010 0.000010 0.000010 0.000010 0.006563 0.008036 0.000010 0.000010 0.022328 0.000010 0.000010 0.027595 0.027626 0.000010 0.007463 0.000010 0.627968 0.000010 0.002328 0.000010 0.031155 0.000010 0.000010 0.033988 0.000010 0.000010 0.000010
0.002921 0.010413 0.000010 0.036685 0.127336 0.000010 0.000010 0.000010 0.000010 0.000010 0.040531 0.000010 0.000010 0.013129 0.026277 0.005746 0.000939 0.000010 0.011435 0.000010 0.000010 0.000010 0.646464 0.000010 0.000010 0.000010 0.004482 0.000010 0.000010 0.073440 0.000010 0.000010 0.000010
0.000010 0.000010 0.000010 0.029531 0.110881 0.000010 0.000010 0.000010 0.000010 0.000010 0.031171 0.007432 0.000010 0.016646 0.013751 0.000010 0.000010 0.000010 0.011797 0.000010 0.000010 0.000010 0.778541 0.000010 0.000010 0.000010 0.000010 0.000010 0.000010 0.000010 0.000010 0.000010 0.000010
0.000010 0.000010 0.000010 0.000010 0.111212 0.000010 0.000010 0.000010 0.000010 0.000010 0.044873 0.000010 0.000010 0.004336 0.000010 0.014348 0.000010 0.000010 0.019730 0.000010 0.000010 0.000010 0.786518 0.000010 0.000010 0.002306 0.000010 0.006318 0.000010 0.010119 0.000010 0.000010 0.000010
0.000010 0.000010 0.000633 0.032331 0.094914 0.000010 0.000010 0.000010 0.000010 0.000010 0.019319 0.001193 0.000010 0.014784 0.027438 0.005935 0.000010 0.000010 0.010385 0.000010 0.000010 0.000010 0.738091 0.000010 0.001361 0.000010 0.023985 0.002623 0.000010 0.026816 0.000010 0.000010 0.000010
0.000010 0.024690 0.005385 0.018584 0.129893 0.000010 0.000010 0.000010 0.000010 0.000010 0.011747 0.000010 0.017243 0.007568 0.016153 0.017753 0.000010 0.000010 0.000010 0.000010 0.000010 0.000010 0.700377 0.000010 0.000010 0.000010 0.002502 0.008749 0.000010 0.039155 0.000010 0.000010 0.000010
0.000010 0.014757 0.007562 0.040971 0.109369 0.000010 0.000010 0.000010 0.000010 0.000010 0.023166 0.006098 0.010733 0.000010 0.004081 0.018442 0.000010 0.000010 0.000010 0.000010 0.000010 0.000010 0.744999 0.000010 0.000010 0.000010 0.016395 0.000010 0.000010 0.000018 0.000010 0.003210 0.000010
0.000010 0.000010 0.000010 0.000010 0.121649 0.000010 0.000010 0.000010 0.000010 0.000010 0.000010 0.010790 0.000010 0.008177 0.015936 0.000010 0.000010 0.000010 0.006438 0.000010 0.000010 0.000010 0.795726 0.000010 0.022343 0.000010 0.008525 0.000010 0.000010 0.010175 0.000010 0.000010 0.000010
0.000010 0.041971 0.000010 0.004383 0.106574 0.000010 0.000010 0.000010 0.000010 0.000010 0.019320 0.000010 0.009874 0.000010 0.023041 0.011895 0.000010 0.000010 0.000010 0.000010 0.006602 0.000010 0.714060 0.000010 0.000010 0.000010 0.014897 0.000010 0.000010 0.047163 0.000010 0.000010 0.000010
0.000010 0.014913 0.000010 0.032942 0.099752 0.000010 0.000010 0.000010 0.000010 0.000010 0.017612 0.000010 0.000010 0.017531 0.035656 0.000010 0.000010 0.000010 0.015082 0.000010 0.000010 0.000010 0.762243 0.000010 0.001295 0.000010 0.000826 0.000010 0.000010 0.001927 0.000010 0.000010 0.000010
0.000010 0.035133 0.013757 0.026883 0.153882 0.000010 0.000010 0.000010 0.000010 0.000010 0.000010 0.013132 0.000010 0.000010 0.020855 0.046915 0.000010 0.019128 0.015474 0.000010 0.000010 0.000010 0.454921 0.000010 0.000010 0.012450 0.031945 0.028957 0.000010 0.065009 0.000010 0.061380 0.000010
0.000010 0.040541 0.008244 0.013259 0.120267 0.000010 0.000010 0.000010 0.000010 0.000010 0.000010 0.026024 0.000010 0.014897 0.007723 0.040025 0.000010 0.000010 0.018040 0.000010 0.000010 0.000010 0.535652 0.019500 0.000010 0.000010 0.040845 0.000010 0.000010 0.085038 0.000010 0.029755 0.000010
0.000010 0.060704 0.000010 0.018235 0.111143 0.000010 0.000010 0.000010 0.000010 0.000010 0.029438 0.007773 0.004007 0.002501 0.046382 0.014646 0.000010 0.016674 0.016152 0.000010 0.000010 0.000010 0.469409 0.005818 0.000010 0.000010 0.038697 0.009588 0.000010 0.086740 0.000010 0.061934 0.000010
0.000010 0.052144 0.000010 0.010568 0.118988 0.000010 0.000010 0.000010 0.000010 0.000010 0.026682 0.021932 0.000010 0.000010 0.027429 0.049035 0.000010 0.017848 0.036374 0.000010 0.000010 0.000010 0.401579 0.000010 0.000010 0.016109 0.029360 0.044440 0.000010 0.108249 0.000010 0.039083 0.000010
0.000010 0.037640 0.012903 0.000010 0.149513 0.000010 0.000010 0.000010 0.000010 0.000010 0.000010 0.006236 0.000010 0.002154 0.003451 0.022296 0.000010 0.000010 0.033720 0.000010 0.000010 0.000010 0.556498 0.000010 0.000010 0.000010 0.032319 0.000010 0.000010 0.138874 0.000010 0.004185 0.000010
0.000010 0.000010 0.005275 0.000010 0.152880 0.000010 0.000010 0.000010 0.000010 0.000010 0.004888 0.000010 0.000010 0.001292 0.000010 0.000010 0.000010 0.000010 0.029290 0.000010 0.000010 0.000010 0.654338 0.003603 0.002684 0.000010 0.006361 0.000010 0.000010 0.139159 0.000010 0.000010 0.000010
0.000010 0.046404 0.000010 0.017001 0.055102 0.000010 0.000010 0.000010 0.000010 0.000010 0.003802 0.011350 0.000010 0.009066 0.044516 0.022930 0.000447 0.000010 0.012493 0.000010 0.000010 0.000010 0.306063 0.031907 0.000010 0.015507 0.054540 0.070907 0.000010 0.079807 0.000010 0.217999 0.000010
0.000010 0.048572 0.021032 0.000010 0.131753 0.000010 0.000010 0.000010 0.000010 0.000010 0.000010 0.008421 0.000010 0.011963 0.026337 0.019497 0.000010 0.000010 0.031151 0.000010 0.000010 0.000010 0.496294 0.004513 0.000010 0.007534 0.010740 0.030847 0.000010 0.068437 0.000010 0.082731 0.000010
0.000010 0.017179 0.000010 0.000010 0.058448 0.000010 0.000010 0.000010 0.000010 0.000010 0.015495 0.017687 0.000010 0.009558 0.051633 0.024689 0.000330 0.010140 0.019859 0.000010 0.000010 0.000010 0.387611 0.007103 0.002425 0.002112 0.020883 0.050459 0.000010 0.075260 0.000010 0.228978 0.000010
0.000010 0.035580 0.013361 0.000010 0.099547 0.000010 0.000010 0.000010 0.000010 0.000010 0.005562 0.006135 0.000010 0.005552 0.017953 0.018222 0.000010 0.000010 0.015305 0.000010 0.000010 0.000010 0.637065 0.004371 0.000010 0.000010 0.019368 0.011775 0.000010 0.085910 0.000010 0.024114 0.000010
0.000010 0.046737 0.000939 0.024254 0.134375 0.000010 0.000010 0.000010 0.000010 0.000010 0.010400 0.000872 0.000010 0.003870 0.017311 0.022773 0.000010 0.030169 0.000010 0.000010 0.000010 0.000010 0.567994 0.000010 0.000010 0.007236 0.031228 0.000010 0.000010 0.080716 0.000010 0.020947 0.000010
0.000010 0.044597 0.000010 0.001738 0.155695 0.000010 0.000010 0.000010 0.000010 0.000010 0.008632 0.014429 0.000010 0.000010 0.016771 0.010675 0.000010 0.000010 0.007860 0.000010 0.002686 0.000010 0.589043 0.014595 0.006601 0.009610 0.000010 0.000010 0.000010 0.114549 0.000010 0.002339 0.000010
0.000010 0.035196 0.000010 0.000817 0.168631 0.000010 0.000010 0.000010 0.000010 0.000010 0.019925 0.000568 0.000010 0.005934 0.016645 0.018309 0.000010 0.000082 0.002489 0.000010 0.000010 0.000010 0.536045 0.010412 0.001670 0.000010 0.035191 0.000010 0.000010 0.145871 0.000010 0.001048 0.001007
0.000010 0.029146 0.000010 0.000010 0.137337 0.000010 0.000010 0.000010 0.000010 0.000010 0.000010 0.006038 0.003998 0.003534 0.030370 0.000010 0.000010 0.000010 0.000010 0.000010 0.006838 0.000010 0.597650 0.011336 0.000010 0.000010 0.033134 0.008477 0.000010 0.111853 0.000010 0.020089 0.000010
0.000010 0.000010 0.006416 0.000010 0.149376 0.000010 0.000010 0.000010 0.000010 0.000010 0.003616 0.000010 0.000010 0.002776 0.000010 0.000010 0.000010 0.000010 0.029243 0.000010 0.000010 0.000010 0.667059 0.000010 0.001866 0.000010 0.000701 0.000010 0.000010 0.138706 0.000010 0.000010 0.000010
0.000010 0.024446 0.000010 0.010822 0.065947 0.000010 0.000010 0.000010 0.000010 0.000010 0.000010 0.000010 0.000010 0.009746 0.028352 0.016048 0.000010 0.000010 0.020262 0.000010 0.000010 0.000010 0.510692 0.010423 0.000010 0.000010 0.064304 0.062054 0.000010 0.091438 0.000010 0.085266 0.000010
0.000010 0.022415 0.000010 0.005602 0.186347 0.000010 0.000010 0.000010 0.000010 0.000010 0.000010 0.000010 0.000010 0.004557 0.000010 0.001362 0.000010 0.000010 0.007488 0.000010 0.020166 0.000010 0.617609 0.000010 0.000010 0.000010 0.025743 0.000010 0.000010 0.102601 0.000010 0.005888 0.000010
0.000010 0.062021 0.000010 0.000010 0.140942 0.000010 0.000010 0.000010 0.000010 0.000010 0.028926 0.009154 0.001496 0.009223 0.011942 0.013369 0.000010 0.000010 0.021960 0.000010 0.000010 0.000010 0.519055 0.009690 0.000124 0.000010 0.006349 0.020393 0.000010 0.098371 0.000010 0.046815 0.000010
0.000010 0.042467 0.000010 0.000010 0.140815 0.000010 0.000010 0.000010 0.000010 0.000010 0.000010 0.002861 0.012418 0.005487 0.025398 0.004660 0.000010 0.000010 0.004552 0.000010 0.000010 0.000010 0.654502 0.000010 0.000010 0.000010 0.000010 0.000010 0.000010 0.100634 0.000010 0.005987 0.000010
0.000010 0.038619 0.000010 0.000010 0.098018 0.000010 0.000010 0.000010 0.000010 0.000010 0.000010 0.003516 0.000010 0.003366 0.013171 0.032691 0.000010 0.000010 0.006609 0.000010 0.001575 0.000010 0.611369 0.016319 0.002649 0.000010 0.061670 0.000010 0.000010 0.095405 0.000010 0.014835 0.000010
0.000010 0.000010 0.058072 0.000010 0.000010 0.024572 0.012186 0.018095 0.000010 0.607028 0.000010 0.000010 0.000010 0.000010 0.000010 0.000010 0.000010 0.000010 0.000010 0.019112 0.224050 0.000010 0.000010 0.000010 0.000010 0.000010 0.000010 0.000010 0.000010 0.000010 0.000010 0.000010 0.036636
0.000010 0.000010 0.062590 0.000010 0.000010 0.013521 0.000010 0.010577 0.034616 0.565827 0.000010 0.000010 0.000010 0.000010 0.000010 0.000010 0.000010 0.000010 0.000010 0.000010 0.261857 0.000010 0.000010 0.000010 0.000010 0.000010 0.000010 0.000010 0.000010 0.000010 0.000010 0.000010 0.050753
0.000010 0.000010 0.058013 0.000010 0.000010 0.000012 0.001613 0.034835 0.025700 0.598456 0.000010 0.000010 0.000010 0.000010 0.000010 0.000010 0.000010 0.000010 0.000010 0.019137 0.246873 0.000010 0.000010 0.000010 0.015122 0.000010 0.000010 0.000010 0.000010 0.000010 0.000010 0.000010 0.000010
0.000010 0.000010 0.091409 0.000010 0.000010 0.000010 0.000010 0.022364 0.000010 0.385908 0.000010 0.000010 0.000010 0.000010 0.000010 0.000010 0.000010 0.000010 0.000010 0.006724 0.444752 0.011309 0.000010 0.000010 0.017584 0.000010 0.000010 0.000010 0.000010 0.000010 0.000010 0.000010 0.019700
0.000010 0.000010 0.085272 0.000010 0.000010 0.018877 0.008651 0.000010 0.018721 0.540520 0.000010 0.000010 0.000010 0.000013 0.000010 0.000010 0.000010 0.000010 0.000010 0.026840 0.260706 0.000010 0.000010 0.000010 0.009732 0.000010 0.000010 0.000010 0.000010 0.000010 0.000010 0.000010 0.030440
0.000010 0.000010 0.057153 0.000010 0.000010 0.000010 0.000010 0.014836 0.044416 0.542135 0.000010 0.000010 0.000010 0.000010 0.000010 0.000010 0.000010 0.000010 0.000010 0.020999 0.272827 0.000010 0.000010 0.000010 0.010737 0.000010 0.000010 0.000010 0.000010 0.000010 0.000010 0.000010 0.036648
0.000010 0.009398 0.053892 0.000010 0.000010 0.002376 0.018538 0.000010 0.008579 0.390524 0.004660 0.000010 0.001821 0.000954 0.000010 0.000010 0.000010 0.000010 0.000010 0.001205 0.461275 0.014949 0.000010 0.000010 0.016428 0.000010 0.000010 0.000010 0.000010 0.001637 0.000010 0.000010 0.013584
0.000010 0.000010 0.050112 0.000010 0.000010 0.003646 0.008689 0.010966 0.008966 0.647145 0.000010 0.000010 0.000010 0.000010 0.000010 0.000010 0.000010 0.000010 0.000010 0.008993 0.256901 0.000010 0.000010 0.000010 0.004342 0.000010 0.000010 0.000010 0.000010 0.000010 0.000010 0.000010 0.000010
0.000010 0.000010 0.047690 0.000010 0.000010 0.000010 0.027472 0.011223 0.000010 0.704175 0.000010 0.000010 0.000010 0.000010 0.000010 0.000010 0.000010 0.000010 0.000010 0.033551 0.173242 0.000010 0.000010 0.000010 0.000010 0.000010 0.000010 0.000010 0.000010 0.000010 0.000010 0.000010 0.002387
0.000010 0.000010 0.079895 0.000010 0.000010 0.000010 0.006935 0.000010 0.000010 0.607474 0.000010 0.000010 0.000010 0.000010 0.000010 0.000010 0.000010 0.000010 0.000010 0.049015 0.251993 0.000010 0.000010 0.000010 0.004418 0.000010 0.000010 0.000010 0.000010 0.000010 0.000010 0.000010 0.000010
0.000010 0.000010 0.082366 0.000010 0.000010 0.010440 0.009829 0.000010 0.000010 0.524792 0.000010 0.000010 0.000010 0.000010 0.000010 0.000010 0.000010 0.000010 0.000010 0.002131 0.331591 0.013603 0.000010 0.000010 0.024998 0.000010 0.000010 0.000010 0.000010 0.000010 0.000010 0.000010 0.000010
[truncated: 15,148 more chars]
