# Supplementary material for: Genetic analysis of Thai cattle reveals a Southeast Asian indicine ancestry
Source: PeerJ. 2015 Oct 27;3:e1318. doi: 10.7717/peerj.1318 (PMC4627918; doi:10.7717/peerj.1318)
Supplement: Dataset S2 — The Q values inferred by ADMIXTURE for each modeled K are shown for each individual, which are labeled according to breed information. The data are organized into three folders, each of which represents the ADMIXTURE experiments described in Fig. S5. [file peerj-03-1318-s007.zip › SupplementDataS7/1397breeds/34.Q]

0.000010 0.000010 0.000010 0.000010 0.000010 0.000010 0.001778 0.000010 0.000010 0.000010 0.003594 0.015404 0.000010 0.015416 0.000010 0.016566 0.030881 0.000010 0.000010 0.000010 0.000010 0.000010 0.000010 0.000010 0.000010 0.000010 0.000010 0.000010 0.000010 0.000010 0.000010 0.000010 0.000010 0.916092
0.000010 0.000010 0.000010 0.000010 0.000010 0.000010 0.000010 0.000010 0.000010 0.000010 0.003272 0.000010 0.000010 0.000010 0.010790 0.016903 0.037761 0.003479 0.000010 0.000010 0.000010 0.000010 0.022229 0.000010 0.000010 0.000010 0.000010 0.000010 0.000010 0.000010 0.000010 0.002806 0.000010 0.902500
0.000010 0.000010 0.000010 0.000010 0.000010 0.000010 0.000010 0.000010 0.000010 0.016761 0.000010 0.000010 0.000010 0.000010 0.000010 0.000010 0.027884 0.000010 0.000010 0.000010 0.000010 0.000010 0.000010 0.000010 0.000010 0.000010 0.007455 0.000010 0.008055 0.000010 0.000010 0.000010 0.000010 0.939554
0.000010 0.000010 0.000010 0.000010 0.000010 0.000010 0.000010 0.000010 0.000010 0.000010 0.000010 0.000010 0.000010 0.000010 0.000010 0.000010 0.000010 0.004523 0.000010 0.000010 0.000010 0.000010 0.000010 0.000010 0.000010 0.000010 0.000010 0.000010 0.009239 0.000010 0.000010 0.000010 0.000010 0.985928
0.000010 0.000010 0.000010 0.000010 0.000010 0.000010 0.000010 0.000010 0.000010 0.000010 0.000010 0.013491 0.000010 0.000010 0.000010 0.012223 0.000010 0.018384 0.000010 0.000010 0.000010 0.000010 0.012473 0.000010 0.000010 0.005394 0.000010 0.000010 0.010103 0.000010 0.000010 0.000010 0.000010 0.927662
0.000010 0.000010 0.000010 0.000010 0.000010 0.000010 0.000010 0.000010 0.000010 0.000010 0.000010 0.000010 0.000010 0.000010 0.000010 0.000010 0.020575 0.009637 0.000010 0.000010 0.000010 0.000010 0.000010 0.000010 0.000010 0.000010 0.000010 0.000010 0.000010 0.000010 0.000010 0.000010 0.000010 0.969478
0.000010 0.000010 0.000010 0.000010 0.000010 0.000010 0.000010 0.000010 0.000010 0.000010 0.000010 0.000010 0.000010 0.000010 0.000010 0.000010 0.002283 0.000010 0.000010 0.000010 0.000010 0.000010 0.000010 0.000010 0.000010 0.000010 0.000010 0.000010 0.000010 0.000010 0.000010 0.000010 0.005532 0.991875
0.000010 0.000010 0.000010 0.000010 0.000010 0.000010 0.000010 0.000010 0.000010 0.000010 0.000010 0.000010 0.000010 0.000010 0.000010 0.000010 0.000010 0.000010 0.000010 0.000010 0.000010 0.000010 0.000010 0.000010 0.000010 0.000010 0.000010 0.000010 0.000010 0.000010 0.000010 0.000010 0.000010 0.999670
0.000010 0.000010 0.000010 0.000010 0.000010 0.000010 0.000010 0.000010 0.000010 0.000010 0.000010 0.000010 0.000010 0.000010 0.009338 0.000010 0.046566 0.017615 0.000010 0.000010 0.000010 0.000010 0.000010 0.000010 0.000010 0.002056 0.000010 0.000010 0.000010 0.003406 0.000010 0.013574 0.000010 0.907175
0.000010 0.000010 0.000010 0.000010 0.000010 0.000010 0.000010 0.000010 0.000010 0.000010 0.000010 0.000010 0.000010 0.002858 0.000010 0.000010 0.000010 0.006118 0.000010 0.000010 0.000010 0.001476 0.006745 0.000010 0.000010 0.014279 0.000010 0.000010 0.000010 0.008212 0.000010 0.000010 0.020843 0.939208
0.000010 0.000010 0.000010 0.007188 0.000010 0.000010 0.004071 0.000010 0.000010 0.000941 0.000010 0.000010 0.000010 0.013001 0.000010 0.007410 0.015613 0.000010 0.000010 0.000010 0.000010 0.000010 0.005093 0.000010 0.000010 0.000572 0.021552 0.000010 0.000010 0.000010 0.000010 0.000010 0.006962 0.917366
0.000010 0.000010 0.000010 0.000010 0.000010 0.000010 0.000010 0.000010 0.000010 0.000010 0.000010 0.000010 0.000010 0.000010 0.000010 0.000010 0.000010 0.000010 0.000010 0.000010 0.000010 0.000010 0.000010 0.000010 0.000010 0.000010 0.000010 0.000010 0.000010 0.000010 0.000010 0.000010 0.000010 0.999670
0.000010 0.000010 0.000010 0.000010 0.000010 0.000010 0.000010 0.000010 0.000010 0.000010 0.000010 0.000010 0.008560 0.003727 0.000010 0.000010 0.001700 0.008957 0.000010 0.000010 0.000010 0.000010 0.000010 0.000010 0.000010 0.000010 0.000010 0.002761 0.000014 0.005150 0.000010 0.000010 0.000010 0.968871
0.000010 0.000010 0.000010 0.000010 0.000010 0.000010 0.000010 0.000010 0.000010 0.014562 0.002334 0.000010 0.000010 0.009422 0.000010 0.005114 0.022409 0.000010 0.000010 0.000010 0.000010 0.000010 0.022353 0.000010 0.000010 0.000010 0.000010 0.000010 0.000010 0.000010 0.000010 0.000010 0.000010 0.923535
0.000010 0.000010 0.000010 0.000010 0.000010 0.000010 0.000010 0.000010 0.000010 0.023499 0.012126 0.000010 0.000010 0.000010 0.010348 0.001020 0.005170 0.000010 0.000010 0.000010 0.000010 0.000010 0.013766 0.000010 0.000010 0.009221 0.040329 0.000010 0.000010 0.000010 0.000010 0.000010 0.001775 0.882508
0.000010 0.000010 0.000010 0.000010 0.000010 0.000010 0.000010 0.000010 0.000010 0.000010 0.000010 0.000010 0.000010 0.000010 0.000010 0.000015 0.000010 0.000010 0.000010 0.000010 0.000010 0.000010 0.000010 0.000010 0.000010 0.000010 0.000010 0.000010 0.000010 0.000010 0.000010 0.000010 0.000010 0.999665
0.003667 0.000010 0.000010 0.000010 0.000010 0.000010 0.000010 0.000010 0.000010 0.000010 0.000010 0.000010 0.000010 0.000010 0.000010 0.000010 0.033118 0.000010 0.000010 0.000010 0.000010 0.000010 0.000010 0.000010 0.000010 0.000010 0.000010 0.000010 0.000010 0.000010 0.000010 0.000010 0.000010 0.962905
0.000010 0.000010 0.000010 0.000010 0.000010 0.000010 0.000010 0.000010 0.000010 0.022951 0.000010 0.000010 0.000010 0.000016 0.000010 0.010164 0.024166 0.000010 0.000010 0.000010 0.000010 0.000010 0.000010 0.000010 0.000010 0.000010 0.000010 0.000010 0.000010 0.000010 0.000010 0.000010 0.000010 0.942413
0.000010 0.000010 0.000010 0.000010 0.000010 0.000010 0.000010 0.000010 0.000010 0.000010 0.000010 0.000010 0.000010 0.000010 0.000010 0.023653 0.054519 0.000010 0.000010 0.000010 0.000010 0.000010 0.000010 0.000010 0.000010 0.000523 0.006757 0.000010 0.006139 0.000010 0.000010 0.000010 0.000010 0.908129
0.000010 0.000010 0.000010 0.000010 0.000010 0.000010 0.000010 0.000010 0.000010 0.009349 0.000010 0.000010 0.000010 0.000010 0.000010 0.001450 0.000010 0.001227 0.000010 0.000010 0.000010 0.000010 0.001986 0.000010 0.000010 0.000010 0.000010 0.000010 0.016444 0.000010 0.000010 0.000010 0.000010 0.969264
0.000010 0.000010 0.000010 0.000010 0.000010 0.000010 0.000010 0.000010 0.000010 0.000010 0.000010 0.000010 0.000010 0.000010 0.000010 0.000010 0.000010 0.000010 0.000010 0.000010 0.000010 0.999670 0.000010 0.000010 0.000010 0.000010 0.000010 0.000010 0.000010 0.000010 0.000010 0.000010 0.000010 0.000010
0.000010 0.000010 0.000010 0.000010 0.000010 0.000010 0.000010 0.000010 0.000010 0.000010 0.000010 0.002180 0.000010 0.000010 0.007322 0.017983 0.050741 0.000010 0.000010 0.000010 0.000010 0.915991 0.000010 0.000010 0.000010 0.001983 0.000010 0.000010 0.000010 0.002678 0.000010 0.000010 0.000862 0.000010
0.000010 0.000010 0.000010 0.000010 0.000010 0.000010 0.000010 0.000010 0.000010 0.000010 0.000010 0.000010 0.000010 0.000010 0.000010 0.000010 0.000010 0.000010 0.000010 0.000010 0.000010 0.999670 0.000010 0.000010 0.000010 0.000010 0.000010 0.000010 0.000010 0.000010 0.000010 0.000010 0.000010 0.000010
0.000010 0.000010 0.000010 0.000010 0.000010 0.000010 0.000010 0.000010 0.000010 0.000010 0.000010 0.000010 0.000010 0.000010 0.000010 0.011366 0.000010 0.000010 0.000010 0.000010 0.000010 0.976026 0.000010 0.000010 0.000010 0.000010 0.000010 0.000010 0.000801 0.000010 0.000010 0.000010 0.002365 0.009152
0.000010 0.000010 0.000010 0.000010 0.000010 0.000010 0.000010 0.000010 0.000010 0.000010 0.000010 0.000010 0.000010 0.000010 0.000010 0.000010 0.009187 0.000010 0.000010 0.000010 0.000010 0.990493 0.000010 0.000010 0.000010 0.000010 0.000010 0.000010 0.000010 0.000010 0.000010 0.000010 0.000010 0.000010
0.000010 0.000010 0.000010 0.000010 0.000010 0.000010 0.000010 0.000010 0.000010 0.000010 0.000010 0.000010 0.000010 0.000010 0.000010 0.000010 0.003458 0.004225 0.000010 0.000010 0.000010 0.975279 0.012611 0.000010 0.000010 0.002921 0.000010 0.000010 0.000010 0.000010 0.000010 0.000010 0.001225 0.000010
0.000010 0.000010 0.000010 0.000010 0.000010 0.000010 0.000010 0.000010 0.000010 0.000010 0.000010 0.000010 0.000010 0.000010 0.000010 0.000010 0.000010 0.000010 0.000010 0.000010 0.000010 0.999670 0.000010 0.000010 0.000010 0.000010 0.000010 0.000010 0.000010 0.000010 0.000010 0.000010 0.000010 0.000010
0.000010 0.000010 0.000010 0.000010 0.000010 0.000010 0.000010 0.000010 0.000010 0.000010 0.000010 0.000010 0.000010 0.000010 0.000010 0.000010 0.000010 0.000010 0.000010 0.000010 0.000010 0.999670 0.000010 0.000010 0.000010 0.000010 0.000010 0.000010 0.000010 0.000010 0.000010 0.000010 0.000010 0.000010
0.000010 0.000010 0.000010 0.000010 0.000010 0.000010 0.000010 0.000010 0.000010 0.000010 0.000010 0.000010 0.000010 0.000010 0.000010 0.000010 0.000010 0.000010 0.000010 0.000010 0.000010 0.999670 0.000010 0.000010 0.000010 0.000010 0.000010 0.000010 0.000010 0.000010 0.000010 0.000010 0.000010 0.000010
0.000010 0.000010 0.000010 0.000010 0.000010 0.000010 0.000010 0.000010 0.000010 0.000010 0.000010 0.000010 0.000010 0.000010 0.000010 0.000010 0.000010 0.000010 0.000010 0.000010 0.000010 0.999670 0.000010 0.000010 0.000010 0.000010 0.000010 0.000010 0.000010 0.000010 0.000010 0.000010 0.000010 0.000010
0.000010 0.000010 0.000010 0.008202 0.000010 0.000010 0.000010 0.000010 0.000010 0.016289 0.000010 0.000010 0.000010 0.000010 0.000010 0.000010 0.000010 0.000010 0.000010 0.000010 0.000010 0.955217 0.018653 0.000010 0.000010 0.000010 0.000010 0.000010 0.000010 0.000010 0.000010 0.001349 0.000010 0.000010
0.000010 0.000010 0.000010 0.000010 0.000010 0.000010 0.003329 0.000010 0.000010 0.000010 0.000010 0.000010 0.000010 0.000010 0.000033 0.008155 0.032612 0.000010 0.000010 0.005284 0.000010 0.827629 0.018944 0.000010 0.000010 0.000010 0.000010 0.006603 0.097161 0.000010 0.000010 0.000010 0.000010 0.000010
0.000010 0.000010 0.000010 0.000010 0.000010 0.000010 0.037756 0.000010 0.000010 0.000010 0.007052 0.005343 0.000010 0.006413 0.000010 0.025940 0.005397 0.011780 0.000010 0.000010 0.000010 0.890188 0.005865 0.000010 0.000010 0.000010 0.000010 0.003392 0.000010 0.000010 0.000010 0.000010 0.000644 0.000010
0.008099 0.000010 0.000010 0.000010 0.000010 0.000010 0.003570 0.000010 0.000010 0.000010 0.000010 0.016467 0.000010 0.000010 0.000010 0.000010 0.038556 0.000010 0.000010 0.000010 0.000010 0.899824 0.016455 0.000010 0.000010 0.000010 0.016760 0.000010 0.000010 0.000010 0.000010 0.000010 0.000010 0.000010
0.000010 0.000010 0.000010 0.000010 0.000010 0.000010 0.000010 0.000010 0.000010 0.000010 0.000010 0.000010 0.000010 0.000010 0.000010 0.000010 0.000010 0.000010 0.000010 0.000010 0.000010 0.999670 0.000010 0.000010 0.000010 0.000010 0.000010 0.000010 0.000010 0.000010 0.000010 0.000010 0.000010 0.000010
0.000010 0.000010 0.000010 0.000010 0.000010 0.000010 0.000010 0.000010 0.000010 0.000010 0.000010 0.000010 0.000010 0.000010 0.000010 0.000010 0.000010 0.000010 0.000010 0.000010 0.000010 0.999670 0.000010 0.000010 0.000010 0.000010 0.000010 0.000010 0.000010 0.000010 0.000010 0.000010 0.000010 0.000010
0.000010 0.000010 0.000010 0.000010 0.000010 0.000010 0.000010 0.000010 0.000010 0.000010 0.000015 0.000010 0.000010 0.000010 0.033944 0.016381 0.029019 0.000010 0.000010 0.000010 0.000010 0.890725 0.000010 0.000010 0.000010 0.000010 0.000010 0.000010 0.000010 0.000010 0.000010 0.000010 0.000010 0.029636
0.000010 0.000010 0.000010 0.000010 0.000010 0.000010 0.000010 0.000010 0.000010 0.000010 0.000010 0.000010 0.000010 0.004388 0.000010 0.000010 0.000010 0.000010 0.000010 0.000010 0.000010 0.974712 0.000010 0.000010 0.000010 0.020590 0.000010 0.000010 0.000010 0.000010 0.000010 0.000010 0.000010 0.000010
0.000010 0.000010 0.000010 0.000010 0.000010 0.000010 0.000010 0.000010 0.000010 0.000010 0.000010 0.000010 0.000010 0.000010 0.000010 0.000010 0.000010 0.000010 0.000010 0.000010 0.000010 0.999670 0.000010 0.000010 0.000010 0.000010 0.000010 0.000010 0.000010 0.000010 0.000010 0.000010 0.000010 0.000010
0.000010 0.000010 0.000010 0.000010 0.000010 0.000010 0.000010 0.000010 0.000010 0.000010 0.000010 0.000010 0.000010 0.000010 0.000010 0.000010 0.000010 0.000010 0.000010 0.000010 0.000010 0.999670 0.000010 0.000010 0.000010 0.000010 0.000010 0.000010 0.000010 0.000010 0.000010 0.000010 0.000010 0.000010
0.000010 0.000010 0.000010 0.008585 0.000010 0.000010 0.014644 0.000010 0.000010 0.007583 0.007031 0.020513 0.005469 0.045579 0.827905 0.000010 0.000010 0.026826 0.000010 0.000010 0.000010 0.000010 0.022038 0.000010 0.000010 0.007684 0.002154 0.003778 0.000010 0.000010 0.000010 0.000010 0.000010 0.000010
0.000010 0.000010 0.000010 0.006620 0.000010 0.000010 0.022238 0.000010 0.000010 0.004824 0.009234 0.006410 0.000010 0.051890 0.719429 0.000746 0.001268 0.056513 0.000010 0.000010 0.000010 0.000010 0.046863 0.000010 0.000010 0.050603 0.000010 0.016984 0.004899 0.000010 0.000010 0.001290 0.000010 0.000010
0.000010 0.000010 0.000010 0.019541 0.000010 0.000010 0.030571 0.000010 0.000010 0.000010 0.000010 0.011226 0.000010 0.060664 0.775497 0.003726 0.000010 0.014404 0.000010 0.000010 0.000010 0.000010 0.025105 0.000010 0.000010 0.027258 0.012186 0.000010 0.002567 0.000010 0.000010 0.000010 0.017036 0.000010
0.000010 0.000010 0.000010 0.019439 0.000010 0.000010 0.050946 0.000010 0.000010 0.001553 0.000010 0.015531 0.000010 0.056763 0.766935 0.000010 0.000010 0.016337 0.000010 0.000010 0.000010 0.000010 0.009001 0.000010 0.000010 0.000010 0.000010 0.017140 0.043024 0.003100 0.000010 0.000010 0.000010 0.000010
0.003390 0.000010 0.000010 0.023932 0.000010 0.000010 0.005081 0.000010 0.000010 0.003517 0.001299 0.002461 0.002627 0.056475 0.739333 0.000010 0.000010 0.033405 0.000010 0.000010 0.000010 0.000010 0.021045 0.000010 0.000010 0.046519 0.000010 0.007344 0.037579 0.000825 0.000010 0.001944 0.013053 0.000010
0.000010 0.000010 0.000010 0.006045 0.000010 0.000010 0.014012 0.000010 0.000010 0.000010 0.001593 0.009438 0.000010 0.059121 0.789745 0.026067 0.000564 0.011946 0.000010 0.000010 0.000010 0.000010 0.024426 0.000010 0.000010 0.032051 0.010603 0.001802 0.012387 0.000010 0.000010 0.000010 0.000010 0.000010
0.000829 0.000010 0.000010 0.030182 0.000010 0.000010 0.032562 0.000010 0.000010 0.000378 0.012395 0.026900 0.002906 0.037738 0.771359 0.004606 0.001691 0.016562 0.000010 0.000010 0.000010 0.000010 0.042697 0.000010 0.000010 0.005410 0.000010 0.000010 0.000010 0.000010 0.000010 0.000010 0.013593 0.000010
0.000010 0.000010 0.000010 0.012811 0.000010 0.000010 0.031404 0.000010 0.000010 0.000010 0.000010 0.009717 0.008173 0.050515 0.745119 0.007854 0.001900 0.023694 0.000010 0.000978 0.000010 0.000010 0.039757 0.000010 0.000010 0.033869 0.000010 0.021102 0.000010 0.000010 0.000010 0.000010 0.012907 0.000010
0.000010 0.000010 0.000010 0.013406 0.000010 0.000010 0.027511 0.000010 0.000010 0.000010 0.000010 0.002285 0.000010 0.024684 0.745666 0.000010 0.015180 0.034955 0.000010 0.000010 0.000010 0.000010 0.033208 0.000010 0.000010 0.010205 0.000010 0.026900 0.065771 0.000010 0.000010 0.000010 0.000010 0.000010
0.000010 0.000010 0.000010 0.000010 0.000010 0.000010 0.027780 0.000010 0.000010 0.000010 0.000010 0.003050 0.003577 0.083660 0.800000 0.000010 0.000010 0.027543 0.000010 0.000010 0.000010 0.000010 0.028575 0.000010 0.000010 0.025554 0.000010 0.000010 0.000010 0.000010 0.000010 0.000010 0.000010 0.000010
0.000010 0.000010 0.000010 0.000010 0.000010 0.000010 0.038762 0.000010 0.000010 0.000010 0.010807 0.000010 0.000271 0.039423 0.747258 0.018265 0.000010 0.035363 0.000010 0.000010 0.000010 0.000010 0.016177 0.000010 0.000010 0.039294 0.000010 0.012945 0.029779 0.000010 0.000010 0.000010 0.011437 0.000010
0.000010 0.000010 0.000010 0.000010 0.000010 0.000010 0.024521 0.000010 0.000010 0.002434 0.013857 0.000010 0.002573 0.059144 0.743378 0.000010 0.000010 0.028472 0.000010 0.000010 0.000010 0.000010 0.012273 0.000010 0.000010 0.021589 0.006823 0.026942 0.057775 0.000010 0.000010 0.000010 0.000010 0.000010
0.000010 0.000010 0.000010 0.000010 0.000010 0.000010 0.018045 0.000010 0.000010 0.000010 0.008268 0.024393 0.006211 0.043185 0.816041 0.000010 0.000010 0.024311 0.000010 0.002002 0.000010 0.000010 0.037431 0.000010 0.000010 0.017013 0.002869 0.000010 0.000010 0.000010 0.000010 0.000010 0.000010 0.000010
0.000010 0.000010 0.000010 0.015305 0.000010 0.000010 0.028065 0.000010 0.000010 0.000010 0.000010 0.013766 0.012904 0.040837 0.728509 0.000010 0.000010 0.025373 0.000010 0.000010 0.000010 0.000010 0.022597 0.000010 0.000010 0.010311 0.010687 0.026071 0.058157 0.000010 0.000010 0.000010 0.007206 0.000010
0.000010 0.000010 0.000010 0.000010 0.000010 0.000010 0.021256 0.000010 0.000010 0.013994 0.000010 0.012154 0.000104 0.073473 0.772274 0.017231 0.000010 0.042505 0.000010 0.000010 0.000010 0.000010 0.011982 0.000010 0.000010 0.031229 0.000010 0.003562 0.000010 0.000010 0.000010 0.000010 0.000015 0.000010
0.000010 0.000010 0.000010 0.022286 0.000010 0.000010 0.038206 0.000010 0.000010 0.000010 0.003685 0.010245 0.005477 0.045254 0.737391 0.019087 0.000010 0.030313 0.000010 0.007741 0.000010 0.000010 0.024964 0.000010 0.000010 0.015852 0.000010 0.006029 0.033269 0.000010 0.000010 0.000010 0.000010 0.000010
0.000010 0.006122 0.000086 0.007117 0.000010 0.000010 0.000010 0.000010 0.000010 0.000010 0.005793 0.023451 0.000010 0.056355 0.794921 0.002161 0.000244 0.036343 0.000010 0.000010 0.000010 0.000010 0.014408 0.000010 0.000010 0.000010 0.000010 0.018777 0.032539 0.000010 0.000010 0.001484 0.000010 0.000010
0.019957 0.000010 0.000010 0.008957 0.000010 0.000010 0.000010 0.000010 0.000010 0.000010 0.019765 0.017087 0.000010 0.028529 0.841984 0.001798 0.014141 0.010556 0.000010 0.000010 0.000010 0.000010 0.000010 0.000010 0.000010 0.012866 0.022758 0.000010 0.000010 0.000010 0.000010 0.000010 0.001382 0.000010
0.000010 0.000010 0.000010 0.000010 0.000010 0.000010 0.010327 0.000010 0.000010 0.000010 0.011180 0.004653 0.000010 0.078355 0.843965 0.000010 0.000010 0.000900 0.000010 0.000010 0.000010 0.000010 0.023669 0.000010 0.000010 0.026692 0.000010 0.000010 0.000010 0.000010 0.000010 0.000010 0.000010 0.000010
0.000010 0.000010 0.000010 0.000010 0.000010 0.000010 0.006027 0.000010 0.000010 0.002248 0.000010 0.019254 0.000736 0.025740 0.805035 0.001851 0.000010 0.005980 0.000010 0.017295 0.000010 0.000010 0.047762 0.000010 0.000010 0.029154 0.012016 0.004488 0.010278 0.000010 0.000010 0.002809 0.009147 0.000010
0.000010 0.000010 0.000010 0.000010 0.000010 0.000010 0.049474 0.000010 0.000010 0.003450 0.000010 0.000010 0.003975 0.000010 0.228914 0.000010 0.070517 0.051116 0.000010 0.000010 0.000010 0.000010 0.000010 0.000010 0.000010 0.016584 0.000010 0.012059 0.073592 0.000010 0.000010 0.010825 0.479263 0.000010
0.000010 0.000010 0.000010 0.000010 0.000010 0.000010 0.007112 0.000010 0.000010 0.000010 0.000010 0.010473 0.000010 0.000010 0.076438 0.000010 0.000010 0.000010 0.000010 0.000010 0.000010 0.000010 0.038894 0.000010 0.000010 0.000010 0.031381 0.005950 0.018061 0.000010 0.000010 0.008298 0.803143 0.000010
0.000010 0.000010 0.000010 0.000010 0.000010 0.000010 0.000010 0.000010 0.000010 0.000010 0.000010 0.000010 0.000010 0.000010 0.000010 0.000010 0.000010 0.000010 0.000010 0.000010 0.000010 0.000010 0.000010 0.000010 0.000010 0.000010 0.000010 0.000010 0.000010 0.000010 0.000010 0.000010 0.999670 0.000010
0.000010 0.000010 0.000010 0.000010 0.000010 0.000010 0.000010 0.000010 0.000010 0.000010 0.000010 0.000010 0.000010 0.000010 0.000010 0.000010 0.000010 0.000010 0.000010 0.000010 0.000010 0.000010 0.000010 0.000010 0.000010 0.000010 0.000010 0.000010 0.000010 0.000010 0.004965 0.000797 0.993928 0.000010
0.000010 0.000010 0.000010 0.000010 0.000010 0.000010 0.012108 0.000010 0.000010 0.010956 0.021373 0.000010 0.000982 0.011366 0.194410 0.005804 0.072169 0.038725 0.000010 0.002625 0.000010 0.028361 0.021775 0.000010 0.000010 0.010624 0.034917 0.022206 0.082927 0.000010 0.000010 0.000010 0.428502 0.000010
0.000010 0.000010 0.000010 0.000010 0.000010 0.000010 0.000010 0.000010 0.000010 0.000010 0.000010 0.000010 0.000010 0.000010 0.000010 0.000010 0.000010 0.000010 0.000010 0.000010 0.000010 0.000010 0.000010 0.000010 0.000010 0.000010 0.000010 0.000010 0.000010 0.000010 0.000010 0.000010 0.999670 0.000010
0.009671 0.000010 0.000010 0.000010 0.000010 0.000010 0.014084 0.000010 0.000010 0.000010 0.000010 0.017471 0.000010 0.000010 0.000010 0.000010 0.014534 0.000010 0.016925 0.000010 0.000010 0.000010 0.000010 0.000010 0.000010 0.000010 0.000010 0.000010 0.000010 0.000010 0.000010 0.000010 0.927035 0.000010
0.004002 0.000010 0.000010 0.000010 0.000010 0.000010 0.057117 0.000010 0.000010 0.023832 0.000010 0.013860 0.000010 0.000010 0.173938 0.000080 0.046653 0.000010 0.000010 0.008864 0.000010 0.051079 0.015511 0.000010 0.000010 0.020643 0.013865 0.029208 0.076457 0.000010 0.000010 0.000010 0.464701 0.000010
0.000010 0.000010 0.000010 0.000010 0.000010 0.000010 0.000010 0.000010 0.000010 0.000010 0.000010 0.000010 0.000010 0.000010 0.000010 0.000010 0.000010 0.000010 0.000010 0.000010 0.000010 0.000010 0.000010 0.000010 0.000010 0.000010 0.000010 0.000010 0.000010 0.000010 0.000010 0.000010 0.999670 0.000010
0.000010 0.000010 0.000010 0.004497 0.000010 0.000010 0.000010 0.000010 0.000010 0.000010 0.000010 0.005371 0.000010 0.000010 0.039281 0.000010 0.043396 0.000010 0.000010 0.000010 0.000010 0.000010 0.000010 0.000010 0.000010 0.000010 0.000010 0.000010 0.023341 0.000010 0.000010 0.000010 0.883835 0.000010
0.000010 0.000010 0.000010 0.000010 0.000010 0.000010 0.000010 0.000010 0.000010 0.000010 0.000010 0.000010 0.000010 0.000010 0.000010 0.000010 0.000010 0.000010 0.000010 0.000010 0.000010 0.000010 0.000010 0.000010 0.000010 0.000010 0.000010 0.000010 0.000010 0.000010 0.000010 0.000010 0.999670 0.000010
0.000010 0.000010 0.000010 0.000010 0.000010 0.000010 0.030919 0.000010 0.000010 0.000010 0.000010 0.000010 0.003757 0.012879 0.039864 0.008850 0.053857 0.000010 0.000010 0.000010 0.000010 0.000010 0.008167 0.000010 0.000010 0.000010 0.018899 0.015473 0.040222 0.000010 0.000010 0.001696 0.765195 0.000010
0.000010 0.000010 0.000010 0.026402 0.000010 0.000010 0.027426 0.000010 0.000010 0.020514 0.000010 0.004745 0.000010 0.000010 0.219429 0.025889 0.042792 0.027034 0.000010 0.000010 0.000010 0.008640 0.003621 0.000010 0.000010 0.000010 0.004196 0.029099 0.037659 0.010059 0.000010 0.007213 0.505100 0.000010
0.000010 0.000010 0.016941 0.000223 0.000010 0.000010 0.016009 0.000010 0.000010 0.000010 0.000010 0.000010 0.000010 0.009208 0.027270 0.000010 0.036750 0.000010 0.004179 0.000010 0.000010 0.016420 0.007232 0.010032 0.000010 0.004409 0.000010 0.018796 0.034703 0.015833 0.000010 0.000816 0.780999 0.000010
0.006593 0.000010 0.006155 0.014133 0.000010 0.003261 0.055948 0.000010 0.000010 0.014482 0.000691 0.000010 0.006097 0.011996 0.155221 0.022823 0.079495 0.000010 0.011170 0.002765 0.000010 0.000010 0.008460 0.000010 0.010362 0.002442 0.020688 0.023870 0.049949 0.000010 0.000010 0.003551 0.462455 0.027283
0.000010 0.000010 0.000010 0.000010 0.033295 0.000010 0.013703 0.000010 0.000010 0.000010 0.003801 0.008625 0.000010 0.003093 0.185792 0.000010 0.068525 0.012910 0.000010 0.001712 0.001213 0.025087 0.035766 0.000010 0.000010 0.000010 0.033077 0.046776 0.071217 0.000010 0.000010 0.003431 0.443449 0.008369
0.000010 0.000010 0.000010 0.000010 0.000010 0.000589 0.034680 0.026187 0.000010 0.000010 0.007348 0.000010 0.004617 0.011134 0.204377 0.002393 0.070074 0.016673 0.000010 0.000010 0.009257 0.040469 0.022396 0.009912 0.000010 0.031362 0.000010 0.025604 0.059030 0.000010 0.000010 0.000137 0.414792 0.008831
0.000010 0.000010 0.000010 0.004009 0.000010 0.000010 0.000010 0.004841 0.000010 0.000010 0.000010 0.000010 0.000010 0.014700 0.110555 0.014879 0.059547 0.015304 0.000010 0.000010 0.006726 0.036114 0.013018 0.000010 0.000010 0.000010 0.000010 0.000010 0.027643 0.026817 0.008024 0.000010 0.657622 0.000010
0.000010 0.000010 0.000010 0.005538 0.000010 0.000010 0.032399 0.000010 0.000010 0.000010 0.002358 0.002337 0.000010 0.028027 0.223027 0.000010 0.103070 0.016892 0.000010 0.000010 0.000010 0.032034 0.037823 0.000010 0.000010 0.000010 0.000010 0.021435 0.034549 0.004227 0.000010 0.000010 0.439646 0.016448
0.000010 0.000010 0.000010 0.000010 0.000010 0.000010 0.000010 0.000010 0.000010 0.000010 0.000010 0.000010 0.000010 0.000010 0.000010 0.000010 0.000010 0.000010 0.000010 0.000010 0.000010 0.000010 0.000010 0.000010 0.000010 0.000010 0.000010 0.000010 0.000010 0.000010 0.000010 0.000010 0.999670 0.000010
0.003120 0.000010 0.000010 0.000010 0.000010 0.000010 0.195541 0.000010 0.000010 0.012293 0.000010 0.006721 0.000010 0.013791 0.088016 0.000010 0.001669 0.000010 0.000010 0.000010 0.000010 0.000010 0.011211 0.000010 0.000010 0.000010 0.000010 0.000010 0.655110 0.000010 0.000010 0.000010 0.012289 0.000010
0.000010 0.000010 0.000010 0.000010 0.000010 0.000010 0.157545 0.000010 0.000010 0.000010 0.001544 0.000010 0.002458 0.006375 0.031924 0.000010 0.002238 0.000010 0.000010 0.000010 0.000010 0.000010 0.019727 0.000010 0.000010 0.009344 0.000010 0.000010 0.763311 0.000010 0.000010 0.005294 0.000010 0.000010
0.011615 0.000010 0.000010 0.000010 0.000010 0.000010 0.216159 0.000010 0.000010 0.000010 0.003630 0.000010 0.000010 0.000010 0.060169 0.000010 0.000010 0.000010 0.000010 0.000010 0.000010 0.000010 0.000010 0.000010 0.000010 0.000010 0.000010 0.000010 0.701307 0.000010 0.000010 0.000010 0.006840 0.000010
0.000010 0.000010 0.000010 0.000010 0.000010 0.000010 0.182208 0.000010 0.000010 0.000010 0.000010 0.000010 0.007682 0.000010 0.070734 0.000010 0.003430 0.000010 0.000010 0.000010 0.000010 0.018702 0.021826 0.000010 0.000010 0.000010 0.000010 0.000010 0.661836 0.000010 0.000010 0.000010 0.014911 0.018422
0.000010 0.000010 0.000010 0.000010 0.000010 0.000307 0.209817 0.000010 0.000010 0.000010 0.004059 0.000010 0.000010 0.000010 0.051671 0.000010 0.000010 0.000010 0.000010 0.000010 0.000010 0.000010 0.035522 0.000010 0.000010 0.000010 0.000010 0.000010 0.691283 0.000010 0.000010 0.007071 0.000010 0.000010
0.000010 0.000010 0.000010 0.000010 0.000010 0.000010 0.215188 0.000010 0.000010 0.000010 0.000010 0.000010 0.000010 0.000010 0.094279 0.008299 0.002574 0.004956 0.000010 0.000010 0.000010 0.013098 0.026927 0.000010 0.000010 0.000010 0.000010 0.000010 0.626548 0.000010 0.000010 0.004033 0.003859 0.000010
0.000010 0.000010 0.000010 0.000010 0.000010 0.000010 0.177921 0.000010 0.000010 0.000010 0.000010 0.000010 0.007374 0.000010 0.014425 0.000010 0.000010 0.000010 0.000010 0.000010 0.000010 0.000010 0.019227 0.000010 0.000010 0.000010 0.000010 0.000010 0.780763 0.000010 0.000010 0.000010 0.000010 0.000010
0.000010 0.000010 0.000010 0.000010 0.000010 0.000010 0.181436 0.000010 0.000010 0.000010 0.000012 0.000010 0.000010 0.000665 0.041926 0.000010 0.000010 0.000010 0.000010 0.000010 0.000010 0.000010 0.017526 0.000010 0.000010 0.011706 0.000010 0.000010 0.730919 0.000010 0.000010 0.015549 0.000010 0.000010
0.000010 0.000010 0.000010 0.000010 0.000010 0.000010 0.183571 0.000010 0.000010 0.000010 0.011972 0.000010 0.002817 0.000010 0.028593 0.000010 0.005782 0.000010 0.000010 0.012851 0.000010 0.000010 0.000010 0.000010 0.000010 0.000010 0.000010 0.000010 0.754146 0.000010 0.000010 0.000010 0.000010 0.000010
0.000010 0.000010 0.000010 0.000010 0.000010 0.000010 0.172574 0.000010 0.000010 0.000010 0.007604 0.000010 0.001092 0.000010 0.004537 0.000010 0.000010 0.015775 0.000010 0.000010 0.000010 0.000010 0.034347 0.000010 0.000010 0.000010 0.000010 0.000010 0.736393 0.000010 0.000010 0.010547 0.005613 0.011278
0.000010 0.000010 0.000010 0.000010 0.000010 0.000010 0.192693 0.000010 0.000010 0.000010 0.000010 0.003615 0.000010 0.007151 0.002953 0.002612 0.000010 0.008185 0.000010 0.000254 0.000010 0.000010 0.027364 0.000010 0.000010 0.000010 0.000010 0.000010 0.750266 0.000010 0.000010 0.004666 0.000010 0.000010
0.000010 0.000010 0.000010 0.000010 0.000010 0.000010 0.202708 0.000010 0.000010 0.000010 0.015974 0.000010 0.000010 0.004884 0.008056 0.001335 0.000010 0.004889 0.000010 0.000010 0.000010 0.000010 0.023789 0.000010 0.000010 0.001600 0.000422 0.000010 0.726709 0.000010 0.000010 0.009402 0.000010 0.000010
0.000010 0.000010 0.000010 0.000010 0.000010 0.000010 0.211111 0.000010 0.000010 0.000010 0.000010 0.000010 0.003117 0.000010 0.000010 0.005431 0.000010 0.003069 0.000010 0.000010 0.000010 0.000010 0.011956 0.000010 0.000010 0.000010 0.007061 0.000010 0.757986 0.000010 0.000010 0.000010 0.000010 0.000010
0.008688 0.000010 0.000010 0.000010 0.000010 0.000010 0.182122 0.000010 0.000010 0.000010 0.000010 0.004302 0.000010 0.000010 0.045318 0.000010 0.000010 0.000010 0.000010 0.000010 0.000010 0.000010 0.025420 0.000010 0.000010 0.000010 0.000010 0.000010 0.732221 0.000010 0.000010 0.001659 0.000010 0.000010
0.000010 0.000010 0.000010 0.000010 0.000010 0.000010 0.176475 0.000010 0.000010 0.000010 0.016232 0.009760 0.003512 0.000010 0.037948 0.011495 0.004703 0.003090 0.000010 0.000010 0.000010 0.000010 0.018329 0.000010 0.000010 0.000010 0.000010 0.000010 0.699523 0.003082 0.000010 0.007789 0.004273 0.003589
0.000010 0.000010 0.000010 0.000010 0.000010 0.000010 0.196785 0.000010 0.000010 0.000010 0.004827 0.000010 0.011694 0.009846 0.042573 0.000010 0.000010 0.000612 0.000010 0.000010 0.000010 0.000010 0.017608 0.000010 0.000010 0.011966 0.000010 0.000010 0.703840 0.000010 0.000010 0.000010 0.000010 0.000010
0.000010 0.000010 0.000010 0.000010 0.000010 0.000010 0.174587 0.000010 0.000010 0.000010 0.000010 0.000010 0.002442 0.000010 0.065575 0.000010 0.000010 0.012904 0.000010 0.000010 0.000010 0.000010 0.004483 0.000010 0.000010 0.000010 0.000010 0.000010 0.735544 0.000010 0.000010 0.000132 0.004075 0.000010
0.000010 0.000010 0.000010 0.000010 0.000010 0.000010 0.188033 0.000010 0.000010 0.000010 0.006401 0.000010 0.017180 0.000010 0.063899 0.000010 0.000010 0.000010 0.000010 0.000010 0.000010 0.000308 0.033089 0.000010 0.000010 0.000010 0.000010 0.000010 0.680479 0.000010 0.000010 0.000010 0.010350 0.000010
0.000010 0.000010 0.000010 0.000010 0.000010 0.000010 0.168765 0.000010 0.000010 0.000010 0.016682 0.000010 0.000010 0.011372 0.058670 0.008820 0.000010 0.001041 0.000010 0.011234 0.000010 0.000010 0.003105 0.000010 0.000010 0.000010 0.003370 0.000010 0.711008 0.000010 0.000010 0.000010 0.005703 0.000010
0.000010 0.000650 0.000010 0.000010 0.000010 0.000010 0.210696 0.000010 0.000010 0.000010 0.006144 0.000010 0.001256 0.000010 0.000010 0.000010 0.000010 0.000010 0.000010 0.019166 0.000010 0.054484 0.017222 0.000010 0.000010 0.000010 0.000010 0.000010 0.690123 0.000010 0.000010 0.000010 0.000010 0.000010
0.000010 0.000010 0.000010 0.000010 0.000010 0.000010 0.000010 0.000010 0.000010 0.000010 0.999670 0.000010 0.000010 0.000010 0.000010 0.000010 0.000010 0.000010 0.000010 0.000010 0.000010 0.000010 0.000010 0.000010 0.000010 0.000010 0.000010 0.000010 0.000010 0.000010 0.000010 0.000010 0.000010 0.000010
0.000010 0.000010 0.000010 0.000010 0.000010 0.000010 0.000010 0.000010 0.000010 0.000010 0.999670 0.000010 0.000010 0.000010 0.000010 0.000010 0.000010 0.000010 0.000010 0.000010 0.000010 0.000010 0.000010 0.000010 0.000010 0.000010 0.000010 0.000010 0.000010 0.000010 0.000010 0.000010 0.000010 0.000010
0.000010 0.000010 0.000010 0.000010 0.000010 0.000010 0.000010 0.000010 0.000010 0.000010 0.999670 0.000010 0.000010 0.000010 0.000010 0.000010 0.000010 0.000010 0.000010 0.000010 0.000010 0.000010 0.000010 0.000010 0.000010 0.000010 0.000010 0.000010 0.000010 0.000010 0.000010 0.000010 0.000010 0.000010
0.005509 0.000010 0.000010 0.058792 0.000010 0.000010 0.000010 0.000010 0.000010 0.014335 0.609320 0.002523 0.011271 0.000554 0.004812 0.003363 0.059694 0.026913 0.000010 0.000010 0.000010 0.000010 0.031638 0.000010 0.000010 0.002957 0.042724 0.052996 0.055343 0.009184 0.000010 0.000010 0.000010 0.007911
0.003948 0.000010 0.000010 0.014502 0.000010 0.000010 0.009360 0.000010 0.000010 0.000010 0.749553 0.000010 0.000010 0.000010 0.000010 0.024719 0.063765 0.007017 0.000010 0.000010 0.000010 0.000010 0.014000 0.000010 0.000010 0.015954 0.042325 0.000383 0.030558 0.008794 0.000010 0.014878 0.000010 0.000054
0.000010 0.000010 0.000010 0.046615 0.000010 0.000010 0.000010 0.000010 0.000010 0.000010 0.838227 0.000010 0.000010 0.000010 0.000010 0.008450 0.051030 0.027255 0.000010 0.000010 0.000010 0.000010 0.000010 0.000010 0.000010 0.000010 0.000010 0.000010 0.012231 0.002399 0.000010 0.013534 0.000010 0.000010
0.000010 0.000010 0.000010 0.000010 0.000010 0.000010 0.000010 0.000010 0.000010 0.000010 0.999670 0.000010 0.000010 0.000010 0.000010 0.000010 0.000010 0.000010 0.000010 0.000010 0.000010 0.000010 0.000010 0.000010 0.000010 0.000010 0.000010 0.000010 0.000010 0.000010 0.000010 0.000010 0.000010 0.000010
0.000010 0.000010 0.000010 0.000010 0.000010 0.000010 0.000010 0.000010 0.000010 0.000010 0.999670 0.000010 0.000010 0.000010 0.000010 0.000010 0.000010 0.000010 0.000010 0.000010 0.000010 0.000010 0.000010 0.000010 0.000010 0.000010 0.000010 0.000010 0.000010 0.000010 0.000010 0.000010 0.000010 0.000010
0.000010 0.000010 0.000010 0.000010 0.000010 0.000010 0.000010 0.000010 0.000010 0.000010 0.999670 0.000010 0.000010 0.000010 0.000010 0.000010 0.000010 0.000010 0.000010 0.000010 0.000010 0.000010 0.000010 0.000010 0.000010 0.000010 0.000010 0.000010 0.000010 0.000010 0.000010 0.000010 0.000010 0.000010
0.000010 0.000010 0.000010 0.000010 0.000010 0.000010 0.000010 0.000010 0.000010 0.000010 0.999670 0.000010 0.000010 0.000010 0.000010 0.000010 0.000010 0.000010 0.000010 0.000010 0.000010 0.000010 0.000010 0.000010 0.000010 0.000010 0.000010 0.000010 0.000010 0.000010 0.000010 0.000010 0.000010 0.000010
0.000010 0.000010 0.000010 0.000010 0.000010 0.000010 0.000010 0.000010 0.000010 0.000010 0.999670 0.000010 0.000010 0.000010 0.000010 0.000010 0.000010 0.000010 0.000010 0.000010 0.000010 0.000010 0.000010 0.000010 0.000010 0.000010 0.000010 0.000010 0.000010 0.000010 0.000010 0.000010 0.000010 0.000010
0.000010 0.000010 0.000010 0.000010 0.000010 0.000010 0.000010 0.000010 0.000010 0.000010 0.999670 0.000010 0.000010 0.000010 0.000010 0.000010 0.000010 0.000010 0.000010 0.000010 0.000010 0.000010 0.000010 0.000010 0.000010 0.000010 0.000010 0.000010 0.000010 0.000010 0.000010 0.000010 0.000010 0.000010
0.000010 0.000010 0.005215 0.171162 0.000010 0.012825 0.000010 0.000010 0.000010 0.014932 0.485235 0.000010 0.008014 0.025228 0.004535 0.015981 0.000010 0.029477 0.000010 0.023636 0.000010 0.000010 0.000010 0.008747 0.000010 0.008621 0.000010 0.060478 0.051144 0.006561 0.006462 0.038353 0.000010 0.023242
0.011100 0.000010 0.022107 0.156306 0.000010 0.015938 0.003176 0.000010 0.000010 0.013981 0.502672 0.000010 0.003414 0.023735 0.019407 0.004077 0.000010 0.010940 0.000010 0.038134 0.000488 0.000010 0.029299 0.000010 0.000010 0.016199 0.012587 0.055014 0.025826 0.000010 0.000010 0.035460 0.000010 0.000010
0.034774 0.000010 0.009683 0.173504 0.000010 0.022905 0.000010 0.000010 0.000010 0.004576 0.530152 0.000010 0.000010 0.004526 0.000010 0.034710 0.000010 0.028555 0.000010 0.035571 0.000010 0.000010 0.001417 0.000010 0.000867 0.013706 0.000010 0.029226 0.047260 0.000010 0.000010 0.028389 0.000010 0.000010
0.022979 0.002431 0.015570 0.171986 0.000010 0.014206 0.005049 0.000010 0.000010 0.000010 0.530115 0.008943 0.000912 0.000010 0.005964 0.025344 0.000010 0.018728 0.000010 0.047921 0.000010 0.000010 0.018121 0.000010 0.008983 0.025599 0.000010 0.021838 0.036219 0.000010 0.000010 0.018940 0.000010 0.000010
0.016966 0.000010 0.011286 0.145440 0.000010 0.014344 0.006923 0.000010 0.000010 0.000010 0.491115 0.000010 0.003656 0.011425 0.016808 0.013297 0.000010 0.040297 0.000010 0.000010 0.000010 0.000010 0.007358 0.020527 0.000010 0.010077 0.000010 0.064158 0.044720 0.023846 0.000010 0.050811 0.000785 0.006020
0.017760 0.002239 0.000010 0.153470 0.009207 0.005996 0.002540 0.000010 0.000010 0.000010 0.515803 0.008053 0.000010 0.014207 0.013649 0.010493 0.000010 0.019225 0.000010 0.022882 0.000010 0.000010 0.014046 0.022078 0.000010 0.011904 0.000010 0.058189 0.043883 0.000010 0.013832 0.040402 0.000010 0.000010
0.000683 0.000010 0.003630 0.125084 0.024486 0.004634 0.015641 0.000010 0.009000 0.000010 0.412336 0.023633 0.002611 0.023653 0.000010 0.007464 0.000010 0.017082 0.000010 0.004844 0.000010 0.000010 0.030431 0.000010 0.000010 0.009376 0.019172 0.000010 0.041992 0.000756 0.000010 0.030972 0.192390 0.000010
0.000010 0.000010 0.007019 0.123923 0.031514 0.008905 0.018839 0.000010 0.000010 0.000010 0.411710 0.024577 0.004787 0.021678 0.000010 0.011213 0.000010 0.014570 0.000010 0.000010 0.000193 0.000010 0.024727 0.004022 0.000010 0.014418 0.017957 0.000010 0.038628 0.004033 0.000236 0.029312 0.187610 0.000010
0.000010 0.003417 0.000010 0.031003 0.000010 0.000010 0.000010 0.000010 0.000010 0.000010 0.003423 0.001858 0.000010 0.000010 0.024777 0.006215 0.022556 0.018009 0.000010 0.018832 0.000010 0.013480 0.330226 0.000010 0.000010 0.032471 0.000010 0.042007 0.288528 0.000010 0.000010 0.009685 0.000010 0.153332
0.000010 0.000010 0.000010 0.053909 0.000010 0.000010 0.000496 0.000010 0.000010 0.000010 0.025449 0.000010 0.000010 0.000010 0.050168 0.020102 0.010793 0.035258 0.000010 0.001659 0.000010 0.000010 0.332922 0.000010 0.000010 0.019167 0.018038 0.055575 0.325775 0.000010 0.000010 0.000010 0.000010 0.050488
0.000010 0.000010 0.000010 0.034123 0.000010 0.000010 0.000010 0.000010 0.000010 0.001860 0.007858 0.000010 0.000925 0.000010 0.000010 0.002049 0.000010 0.016529 0.000010 0.000010 0.000010 0.013618 0.353571 0.000010 0.000010 0.023780 0.000010 0.034852 0.361414 0.000010 0.000010 0.013237 0.003303 0.132681
0.000010 0.000010 0.000010 0.057234 0.000010 0.000010 0.001671 0.000010 0.000010 0.000010 0.010957 0.011668 0.001335 0.028852 0.035438 0.000010 0.007035 0.025591 0.000010 0.000010 0.000010 0.000010 0.376441 0.000010 0.000010 0.003859 0.000010 0.073052 0.362184 0.000010 0.000010 0.003925 0.000010 0.000570
0.000010 0.000010 0.000010 0.070061 0.000010 0.000010 0.012922 0.000010 0.000010 0.000010 0.020547 0.013360 0.000010 0.011857 0.017665 0.024058 0.000010 0.026470 0.000010 0.000010 0.000010 0.000010 0.361232 0.000010 0.000010 0.012000 0.006640 0.040389 0.353026 0.000010 0.000010 0.014275 0.005224 0.010096
0.000010 0.000010 0.000010 0.069389 0.000010 0.000010 0.021137 0.000010 0.000010 0.000010 0.010084 0.000010 0.001224 0.000010 0.063066 0.000010 0.000010 0.027771 0.000010 0.007625 0.000010 0.000010 0.346871 0.000010 0.000010 0.021493 0.000010 0.092000 0.332136 0.000010 0.000010 0.000010 0.006985 0.000010
0.000010 0.000010 0.000010 0.052662 0.000010 0.000010 0.017696 0.000010 0.000010 0.000015 0.016491 0.000010 0.000010 0.018442 0.000010 0.000010 0.000010 0.029360 0.000010 0.000010 0.000010 0.000010 0.383975 0.000010 0.000010 0.033300 0.008924 0.060166 0.378738 0.000010 0.000010 0.000010 0.000010 0.000010
0.000010 0.000010 0.000010 0.061919 0.000010 0.000010 0.009714 0.000010 0.000010 0.000010 0.026007 0.003384 0.000010 0.006733 0.012208 0.000010 0.000010 0.018582 0.000010 0.000010 0.000010 0.000010 0.371313 0.000010 0.000010 0.038818 0.000010 0.054228 0.396098 0.000010 0.000010 0.000776 0.000010 0.000010
0.000010 0.000046 0.000010 0.057658 0.000010 0.000010 0.030080 0.000010 0.000010 0.000010 0.001096 0.005743 0.000010 0.003746 0.027728 0.000010 0.000010 0.040700 0.000010 0.000189 0.000010 0.000010 0.358572 0.000010 0.000010 0.053011 0.000010 0.029848 0.355028 0.000010 0.000010 0.000010 0.009615 0.026750
0.000010 0.000010 0.000010 0.065261 0.000010 0.000010 0.029510 0.000010 0.000010 0.032485 0.008160 0.003377 0.000010 0.000010 0.007154 0.006931 0.000010 0.038960 0.000010 0.015197 0.000010 0.000010 0.316286 0.000010 0.000010 0.039318 0.000010 0.069345 0.298351 0.000010 0.000010 0.000010 0.049269 0.020207
0.001352 0.000010 0.000010 0.041535 0.000010 0.000010 0.006538 0.000010 0.000010 0.000010 0.031673 0.001485 0.000010 0.009039 0.036636 0.040052 0.000010 0.036538 0.000010 0.009921 0.000010 0.000010 0.325092 0.000010 0.000010 0.039189 0.000010 0.052080 0.351860 0.000010 0.000010 0.000010 0.016818 0.000010
0.000010 0.000010 0.000010 0.056568 0.000010 0.000010 0.000010 0.000010 0.000010 0.000010 0.026588 0.019724 0.002037 0.000010 0.037888 0.004887 0.000237 0.037098 0.000010 0.000010 0.000010 0.000010 0.377150 0.000010 0.000010 0.023690 0.000010 0.066122 0.342253 0.000010 0.000010 0.001136 0.004422 0.000010
0.000010 0.000010 0.000010 0.054523 0.000010 0.000010 0.000158 0.000010 0.000010 0.000010 0.014941 0.000010 0.002083 0.004677 0.034159 0.000010 0.000010 0.024925 0.000010 0.000425 0.000010 0.000010 0.378764 0.000010 0.000010 0.037115 0.004475 0.043970 0.399353 0.000010 0.000010 0.000010 0.000230 0.000010
0.000010 0.000010 0.000010 0.055348 0.000010 0.000010 0.038641 0.000010 0.000010 0.000010 0.013381 0.015776 0.000010 0.011686 0.030144 0.033946 0.000010 0.031478 0.000010 0.000010 0.000010 0.000010 0.322211 0.000010 0.000010 0.034731 0.000010 0.045479 0.341800 0.000010 0.000010 0.003822 0.021355 0.000010
0.000010 0.000010 0.000010 0.071301 0.000010 0.000010 0.002563 0.000010 0.000010 0.000010 0.021658 0.000010 0.000010 0.006163 0.025110 0.020391 0.000010 0.011055 0.000010 0.000010 0.000010 0.000010 0.354296 0.000010 0.000022 0.039268 0.000547 0.079705 0.357292 0.000010 0.000010 0.000010 0.010429 0.000010
0.000010 0.000010 0.000010 0.060943 0.000010 0.000010 0.012378 0.000010 0.000010 0.000010 0.028008 0.017456 0.000010 0.000010 0.018618 0.000010 0.000010 0.026001 0.000010 0.000010 0.000010 0.000010 0.365022 0.000010 0.000010 0.031552 0.000010 0.074623 0.345192 0.000010 0.000010 0.014007 0.005979 0.000010
0.000010 0.000010 0.000010 0.064428 0.000010 0.000010 0.015788 0.000010 0.000010 0.000010 0.007389 0.015137 0.000010 0.002974 0.071506 0.000010 0.000010 0.009081 0.000010 0.010248 0.000010 0.000010 0.359848 0.000010 0.000010 0.022926 0.000010 0.041759 0.369998 0.000010 0.000010 0.000010 0.008425 0.000294
0.005240 0.000010 0.000010 0.057425 0.000010 0.000507 0.015962 0.000010 0.000010 0.007633 0.012646 0.011617 0.008179 0.011598 0.019493 0.005360 0.020689 0.019839 0.000010 0.000010 0.000010 0.000010 0.297618 0.000010 0.000010 0.046354 0.000897 0.076768 0.256115 0.000010 0.000010 0.000010 0.123695 0.002225
0.000010 0.000010 0.000010 0.027361 0.000010 0.000010 0.040941 0.000010 0.000010 0.000010 0.000010 0.000010 0.003282 0.000010 0.027386 0.015343 0.000010 0.030055 0.000010 0.000308 0.000010 0.000010 0.315012 0.000010 0.000010 0.014300 0.000010 0.060384 0.345500 0.000010 0.000010 0.013852 0.000010 0.106065
0.003463 0.000010 0.000010 0.060789 0.000010 0.000010 0.034999 0.000010 0.000010 0.074711 0.011544 0.011512 0.004666 0.036338 0.072853 0.048860 0.024400 0.063166 0.000010 0.000010 0.000010 0.001453 0.106000 0.000010 0.000010 0.034409 0.063425 0.091567 0.170997 0.006395 0.000010 0.026925 0.038216 0.013192
0.015578 0.005811 0.009500 0.410114 0.000010 0.000010 0.009119 0.000010 0.000010 0.000010 0.045675 0.000084 0.000010 0.026969 0.012863 0.028270 0.059745 0.028465 0.000010 0.002886 0.000010 0.000010 0.035916 0.021823 0.007910 0.044065 0.000169 0.068340 0.058740 0.017410 0.000010 0.002950 0.014407 0.073090
0.000010 0.000010 0.024711 0.426973 0.000010 0.000010 0.040313 0.000010 0.000010 0.006689 0.068599 0.015859 0.000010 0.038121 0.060878 0.006430 0.000010 0.064541 0.000010 0.000010 0.011557 0.000010 0.061775 0.000010 0.009207 0.010393 0.000010 0.077287 0.030002 0.009772 0.000010 0.028888 0.007855 0.000010
0.001267 0.000010 0.000010 0.124357 0.013652 0.000307 0.000010 0.000010 0.000010 0.027081 0.016619 0.006582 0.000010 0.006540 0.047377 0.022046 0.339789 0.056999 0.000010 0.000010 0.000010 0.012223 0.004389 0.000010 0.004251 0.009138 0.009416 0.043969 0.000019 0.000010 0.000010 0.009845 0.042577 0.201438
0.016952 0.000325 0.009528 0.276066 0.000010 0.000010 0.001233 0.000010 0.000010 0.018298 0.029562 0.000010 0.000010 0.008334 0.042606 0.002586 0.035896 0.031511 0.003102 0.011971 0.000010 0.019641 0.035434 0.000010 0.000010 0.029161 0.002584 0.076363 0.046844 0.001631 0.009475 0.016580 0.097347 0.176880
0.000010 0.000010 0.008216 0.250838 0.000010 0.000010 0.014519 0.005574 0.000010 0.021648 0.018511 0.008498 0.000010 0.005633 0.020860 0.008930 0.002947 0.045015 0.000411 0.027467 0.004928 0.000010 0.021558 0.000010 0.000010 0.024680 0.000010 0.040752 0.005622 0.015908 0.002365 0.006509 0.048145 0.390365
0.000010 0.000010 0.012624 0.443222 0.000010 0.000010 0.011054 0.000010 0.000010 0.018543 0.061985 0.003276 0.000010 0.006533 0.058446 0.019430 0.004396 0.039137 0.000010 0.000010 0.023763 0.000010 0.039954 0.024710 0.000010 0.040208 0.000010 0.081872 0.066196 0.001829 0.000010 0.030401 0.000010 0.012281
0.000010 0.000627 0.016384 0.434670 0.027543 0.000010 0.033899 0.005467 0.000010 0.000010 0.055477 0.016865 0.011995 0.023030 0.095244 0.011775 0.000010 0.052707 0.000010 0.000010 0.000010 0.000010 0.021855 0.000010 0.000010 0.051883 0.000010 0.081611 0.010616 0.010475 0.011076 0.022596 0.000010 0.004074
0.025284 0.000010 0.022028 0.454666 0.000822 0.000010 0.008082 0.000010 0.000010 0.000010 0.048569 0.007139 0.011770 0.038191 0.037926 0.033616 0.000500 0.058059 0.000010 0.005549 0.000010 0.000010 0.048717 0.000010 0.004716 0.040580 0.000010 0.074705 0.029419 0.004937 0.017593 0.000010 0.027012 0.000010
0.000010 0.000010 0.002640 0.423386 0.000010 0.000010 0.023569 0.000010 0.004551 0.057004 0.045442 0.007528 0.000010 0.024188 0.047282 0.011578 0.003340 0.056968 0.000911 0.000010 0.008497 0.000010 0.050209 0.027155 0.000010 0.032495 0.000010 0.059492 0.023923 0.000010 0.007446 0.026299 0.026212 0.029776
0.000010 0.000010 0.000010 0.026510 0.000010 0.000010 0.080487 0.000010 0.000010 0.007781 0.020330 0.013703 0.013434 0.028293 0.076297 0.014677 0.004818 0.000010 0.000010 0.000010 0.000010 0.000010 0.029663 0.000010 0.000010 0.007413 0.010606 0.035016 0.592594 0.007773 0.000010 0.000010 0.017225 0.013220
0.004198 0.000010 0.000010 0.026095 0.000010 0.000010 0.039214 0.000010 0.000010 0.024304 0.012339 0.011803 0.016421 0.000010 0.047311 0.016067 0.000010 0.018974 0.000010 0.000010 0.000010 0.005399 0.043315 0.000010 0.000010 0.020415 0.028295 0.010478 0.603082 0.011012 0.000010 0.000010 0.037070 0.024057
0.000010 0.000010 0.000010 0.013906 0.000010 0.000010 0.033334 0.000010 0.000010 0.000010 0.019029 0.000010 0.000010 0.011453 0.034095 0.042733 0.006164 0.000010 0.000010 0.031331 0.000010 0.037635 0.015460 0.000010 0.000010 0.032926 0.002852 0.014067 0.579223 0.018462 0.000010 0.000010 0.058332 0.048829
0.000010 0.000518 0.000010 0.017394 0.000010 0.000010 0.009124 0.000010 0.000010 0.000010 0.007678 0.019213 0.000010 0.000010 0.014748 0.022479 0.025518 0.000668 0.000010 0.000010 0.000010 0.028040 0.033994 0.000010 0.000010 0.023280 0.002415 0.024471 0.682446 0.004324 0.000010 0.019618 0.050878 0.013044
0.000010 0.000010 0.000010 0.010523 0.000010 0.000010 0.012688 0.000010 0.000010 0.036812 0.000010 0.004508 0.002313 0.000010 0.031528 0.016584 0.000010 0.003197 0.000010 0.005178 0.000010 0.051994 0.027980 0.000010 0.000010 0.032044 0.028759 0.004609 0.692734 0.001399 0.000010 0.000010 0.021870 0.015118
0.000010 0.000010 0.000010 0.024642 0.000010 0.000010 0.014083 0.000010 0.000010 0.015712 0.020340 0.013085 0.006394 0.022042 0.011115 0.030918 0.000010 0.000010 0.000010 0.000010 0.000010 0.018924 0.001564 0.000010 0.000010 0.033467 0.005860 0.014701 0.615214 0.000010 0.000010 0.000010 0.027462 0.124307
0.000010 0.000010 0.000010 0.000010 0.000010 0.000010 0.000010 0.000010 0.000010 0.000010 0.000010 0.000010 0.001179 0.000010 0.000010 0.000015 0.017818 0.000010 0.000010 0.000010 0.000010 0.059245 0.000010 0.000010 0.000010 0.025805 0.031712 0.000010 0.737577 0.000010 0.000010 0.000010 0.000010 0.126388
0.010051 0.000010 0.002798 0.000618 0.000010 0.000010 0.000010 0.000010 0.000010 0.016571 0.014126 0.000010 0.000010 0.000010 0.000010 0.026310 0.027906 0.000150 0.000010 0.008589 0.000010 0.041788 0.018974 0.000010 0.000010 0.029414 0.000010 0.019403 0.691586 0.001535 0.000010 0.001739 0.003225 0.085055
0.002456 0.000010 0.000010 0.006855 0.000010 0.000010 0.000010 0.000010 0.000010 0.000010 0.000010 0.000010 0.000300 0.000010 0.000010 0.006933 0.015016 0.000010 0.000010 0.000010 0.001407 0.034973 0.000010 0.000010 0.000010 0.027250 0.012513 0.000010 0.755487 0.000010 0.003915 0.000010 0.000010 0.132674
0.000010 0.000010 0.000010 0.000010 0.000010 0.000010 0.000010 0.000010 0.000010 0.000010 0.004329 0.000010 0.000712 0.000010 0.000010 0.013092 0.011566 0.000010 0.000010 0.000010 0.000010 0.064186 0.000010 0.000010 0.000010 0.024621 0.000015 0.000010 0.758222 0.004427 0.000010 0.000010 0.000010 0.118591
0.000010 0.000010 0.007257 0.019684 0.000010 0.000010 0.019050 0.000010 0.000010 0.008424 0.003283 0.001543 0.000010 0.000010 0.006477 0.029709 0.029349 0.031608 0.000010 0.000010 0.000010 0.023205 0.015351 0.000010 0.000010 0.000010 0.000010 0.000010 0.574512 0.020950 0.000010 0.000010 0.000010 0.209408
0.000010 0.000010 0.000010 0.000010 0.000010 0.000010 0.006944 0.000010 0.000010 0.010082 0.007386 0.007433 0.012277 0.000010 0.000010 0.000850 0.027152 0.000010 0.000010 0.000010 0.000010 0.048451 0.000010 0.000010 0.000010 0.000010 0.019142 0.027379 0.681486 0.000010 0.000010 0.000010 0.000010 0.151197
0.000215 0.000010 0.000010 0.000010 0.000010 0.000010 0.029843 0.000010 0.000010 0.023263 0.009242 0.000010 0.001586 0.000010 0.012693 0.000010 0.000010 0.009539 0.000010 0.000010 0.000010 0.047628 0.007109 0.000010 0.000010 0.028478 0.001102 0.022698 0.630990 0.007904 0.000010 0.000010 0.015615 0.151916
0.000010 0.001562 0.000885 0.025965 0.000010 0.000010 0.024819 0.000010 0.000010 0.000010 0.013408 0.005028 0.000010 0.000400 0.000010 0.029253 0.030054 0.017117 0.000010 0.000010 0.000010 0.033691 0.005610 0.000010 0.000010 0.025744 0.019362 0.000010 0.610114 0.016172 0.000010 0.002408 0.030396 0.107863
0.000010 0.000010 0.000010 0.029982 0.000010 0.000010 0.000010 0.000010 0.000010 0.026070 0.011462 0.012577 0.002743 0.000010 0.000010 0.008685 0.032141 0.016594 0.000010 0.008882 0.000010 0.001027 0.025490 0.000010 0.000010 0.017158 0.012376 0.000010 0.697120 0.012768 0.000010 0.002666 0.008797 0.073302
0.002622 0.000010 0.004607 0.027136 0.000010 0.000010 0.009522 0.000010 0.000010 0.036580 0.000010 0.004757 0.000010 0.000010 0.022525 0.010376 0.011678 0.014371 0.000010 0.002546 0.000010 0.048161 0.001674 0.002710 0.000010 0.034326 0.000010 0.010860 0.627002 0.011111 0.000010 0.000010 0.000010 0.117285
0.000010 0.000010 0.013592 0.006633 0.003556 0.000010 0.000010 0.000010 0.000010 0.000010 0.004164 0.006283 0.000010 0.000010 0.000010 0.017588 0.036333 0.000850 0.000010 0.000010 0.011022 0.035797 0.009390 0.000010 0.000010 0.004989 0.008140 0.000010 0.669662 0.007440 0.000010 0.011890 0.049076 0.103434
0.000010 0.000010 0.000010 0.000010 0.000010 0.000175 0.000010 0.000010 0.000010 0.010869 0.022129 0.006083 0.009614 0.018683 0.000010 0.014353 0.034947 0.000010 0.000010 0.000010 0.000010 0.065554 0.022688 0.000010 0.000010 0.005685 0.000010 0.030773 0.643288 0.020679 0.000010 0.000010 0.019502 0.074798
0.000010 0.000010 0.000010 0.000010 0.000010 0.000010 0.000010 0.000010 0.000010 0.013963 0.013519 0.000010 0.000010 0.000010 0.000010 0.014131 0.012917 0.014444 0.000010 0.000010 0.000010 0.055740 0.014299 0.000010 0.000010 0.010410 0.000010 0.000010 0.653859 0.000010 0.000010 0.005416 0.042727 0.148355
0.000010 0.000010 0.008156 0.018774 0.000010 0.000010 0.000010 0.000010 0.000010 0.018937 0.003101 0.017600 0.000010 0.000010 0.000010 0.017142 0.022201 0.001770 0.000010 0.018345 0.000010 0.032397 0.000010 0.000010 0.000010 0.032508 0.000758 0.004018 0.654539 0.014568 0.000010 0.000010 0.000010 0.135004
0.000010 0.000010 0.000010 0.010832 0.000010 0.000010 0.000010 0.000010 0.000010 0.008020 0.000010 0.000010 0.000010 0.000010 0.059136 0.019940 0.572461 0.080521 0.000010 0.001353 0.000010 0.000010 0.035858 0.000010 0.000010 0.000010 0.014617 0.040494 0.063908 0.000010 0.000010 0.000010 0.034072 0.058578
0.001549 0.005388 0.000010 0.097288 0.000010 0.000010 0.000010 0.000010 0.000010 0.000010 0.002344 0.000588 0.007025 0.009231 0.063205 0.007222 0.530392 0.054589 0.000010 0.000010 0.000010 0.008089 0.007439 0.000010 0.000010 0.000010 0.009049 0.044419 0.062316 0.000010 0.000010 0.000343 0.025318 0.064056
0.001231 0.000010 0.000010 0.006489 0.000010 0.000010 0.000010 0.000010 0.000010 0.009361 0.011973 0.001428 0.000010 0.000010 0.041029 0.014385 0.607879 0.072087 0.000010 0.008477 0.000010 0.000010 0.024517 0.000010 0.000010 0.010135 0.055520 0.059712 0.062061 0.000010 0.000010 0.000010 0.013325 0.000220
0.000010 0.000010 0.000010 0.013511 0.000010 0.000010 0.000015 0.000010 0.000010 0.019468 0.000010 0.017922 0.000020 0.000010 0.053426 0.024635 0.500870 0.056517 0.000010 0.000010 0.000010 0.055149 0.007317 0.000010 0.000010 0.000010 0.031599 0.030474 0.046823 0.013139 0.000010 0.001016 0.067138 0.060802
0.000010 0.000010 0.000010 0.030290 0.000010 0.000010 0.000010 0.000010 0.000010 0.023183 0.000010 0.018203 0.013643 0.014965 0.021673 0.014061 0.611536 0.051500 0.000010 0.000010 0.000010 0.000010 0.018489 0.000010 0.000010 0.022537 0.019770 0.030662 0.048140 0.000010 0.000010 0.000010 0.061158 0.000010
0.000010 0.000010 0.000010 0.024763 0.000010 0.000010 0.007626 0.000010 0.000010 0.013555 0.003633 0.020646 0.006982 0.000010 0.086531 0.024023 0.599205 0.060169 0.000010 0.000010 0.000010 0.000010 0.000010 0.000010 0.000010 0.000010 0.053803 0.004358 0.065154 0.000010 0.000010 0.000010 0.009761 0.019599
0.000010 0.000010 0.000010 0.004922 0.000010 0.000010 0.000010 0.000010 0.000010 0.016130 0.000010 0.008522 0.002738 0.000010 0.092843 0.005785 0.623898 0.105685 0.000010 0.000010 0.000010 0.000010 0.023333 0.000010 0.000010 0.000010 0.035301 0.042213 0.000010 0.006533 0.000010 0.015763 0.016133 0.000010
0.000010 0.000010 0.000010 0.010831 0.000010 0.000010 0.008887 0.000010 0.000010 0.021762 0.006498 0.003596 0.000212 0.000010 0.057731 0.034938 0.555875 0.122508 0.000010 0.000010 0.000010 0.000010 0.000010 0.000010 0.000010 0.000723 0.049403 0.039403 0.027321 0.001986 0.000010 0.008839 0.031157 0.018171
0.000010 0.000010 0.000010 0.013681 0.000010 0.000010 0.005450 0.000010 0.000010 0.034793 0.014412 0.011001 0.000010 0.009688 0.048377 0.019050 0.611377 0.061579 0.000010 0.009729 0.000010 0.000010 0.025634 0.000010 0.000010 0.017533 0.018980 0.042081 0.045128 0.000010 0.000010 0.002707 0.008641 0.000010
0.000662 0.000010 0.000010 0.033815 0.000010 0.000010 0.000010 0.000010 0.000010 0.016444 0.011543 0.016536 0.000010 0.000010 0.043695 0.038222 0.590637 0.081023 0.000010 0.000010 0.000010 0.000010 0.023166 0.000010 0.000010 0.020903 0.029548 0.019719 0.038176 0.005651 0.000010 0.000010 0.030079 0.000010
0.000010 0.000010 0.000010 0.000010 0.000010 0.000010 0.005466 0.000010 0.000010 0.040524 0.005322 0.002387 0.000010 0.013198 0.044417 0.049637 0.566219 0.102247 0.000010 0.000010 0.000010 0.000010 0.019804 0.000010 0.000010 0.007443 0.023475 0.026899 0.054071 0.000010 0.000010 0.000010 0.038702 0.000010
0.000010 0.000010 0.000010 0.009434 0.000010 0.000010 0.013130 0.000010 0.000010 0.016887 0.000010 0.005818 0.008267 0.000010 0.055106 0.013579 0.585246 0.053701 0.000010 0.000010 0.000010 0.000010 0.009759 0.000010 0.000010 0.028214 0.062822 0.022908 0.055200 0.000010 0.000010 0.000010 0.033936 0.025814
0.000010 0.000010 0.000010 0.016736 0.000010 0.000010 0.000118 0.000010 0.000010 0.010244 0.000520 0.000010 0.000010 0.018151 0.042510 0.025481 0.638783 0.058848 0.000010 0.004206 0.000010 0.000010 0.006113 0.000010 0.000010 0.008957 0.050408 0.040720 0.053596 0.000010 0.000010 0.000010 0.021833 0.002605
0.000010 0.000010 0.000010 0.015369 0.000010 0.000010 0.000010 0.000010 0.000010 0.014805 0.016752 0.013744 0.000010 0.000010 0.071414 0.030334 0.599906 0.046180 0.000010 0.000010 0.000010 0.000010 0.019065 0.000010 0.000010 0.021860 0.057857 0.022639 0.014040 0.000010 0.000010 0.000010 0.055836 0.000010
0.000010 0.000010 0.000010 0.026736 0.000010 0.000010 0.023194 0.000010 0.000010 0.014670 0.000010 0.011620 0.001467 0.011593 0.076044 0.018761 0.603323 0.073681 0.000010 0.000010 0.000010 0.010621 0.019206 0.000010 0.000010 0.016559 0.021378 0.000010 0.015254 0.000010 0.000010 0.000010 0.037803 0.017920
0.000010 0.000010 0.000010 0.015882 0.000010 0.000010 0.007504 0.000010 0.000010 0.000010 0.000200 0.013540 0.000010 0.000733 0.069802 0.008560 0.606967 0.050830 0.000010 0.000010 0.000010 0.000010 0.016352 0.000010 0.000010 0.004513 0.067247 0.065387 0.028251 0.000010 0.000010 0.005016 0.039034 0.000010
0.000010 0.000010 0.000010 0.011494 0.000010 0.000010 0.006477 0.000010 0.000010 0.030009 0.013364 0.007269 0.000010 0.000010 0.039869 0.022074 0.569893 0.080126 0.000010 0.000010 0.000010 0.000010 0.000010 0.000010 0.000010 0.007936 0.045835 0.069625 0.055943 0.000010 0.000010 0.009057 0.018402 0.012449
0.000010 0.000010 0.000010 0.000010 0.000010 0.000010 0.000010 0.000010 0.000010 0.021100 0.016540 0.007341 0.003584 0.001736 0.055427 0.039369 0.605348 0.062408 0.000010 0.000010 0.000010 0.009730 0.009050 0.000010 0.000010 0.014186 0.032560 0.034932 0.031274 0.000010 0.000010 0.000010 0.033792 0.021453
0.001725 0.000010 0.000010 0.027193 0.000010 0.000010 0.000781 0.000010 0.000010 0.018253 0.016408 0.018846 0.004843 0.000010 0.046713 0.025121 0.575931 0.060590 0.000010 0.001037 0.000010 0.000010 0.017640 0.000010 0.000010 0.004849 0.045936 0.023493 0.061678 0.000010 0.000010 0.000010 0.047197 0.001617
0.000010 0.000010 0.000010 0.019821 0.000010 0.000010 0.002318 0.000010 0.000010 0.006971 0.007541 0.017458 0.002463 0.000010 0.072140 0.003223 0.592982 0.066763 0.000010 0.005757 0.000010 0.001665 0.031685 0.000010 0.000010 0.013949 0.062928 0.009098 0.043653 0.000645 0.000010 0.000010 0.038791 0.000010
0.000010 0.000010 0.000010 0.000010 0.000010 0.000010 0.000010 0.000010 0.000010 0.034844 0.007573 0.028866 0.015571 0.000010 0.054921 0.015040 0.031648 0.716306 0.000010 0.000010 0.000010 0.000010 0.000010 0.000010 0.000010 0.034764 0.023692 0.014456 0.006182 0.000010 0.000010 0.000184 0.015753 0.000010
0.000010 0.000010 0.000010 0.000010 0.000010 0.000010 0.000010 0.000010 0.000010 0.000010 0.000010 0.000010 0.000010 0.000010 0.006059 0.000010 0.000010 0.993621 0.000010 0.000010 0.000010 0.000010 0.000010 0.000010 0.000010 0.000010 0.000010 0.000010 0.000010 0.000010 0.000010 0.000010 0.000010 0.000010
0.000010 0.000010 0.000010 0.000010 0.000010 0.000010 0.001701 0.000010 0.000010 0.000010 0.000010 0.000010 0.000010 0.000010 0.000010 0.000010 0.000010 0.997979 0.000010 0.000010 0.000010 0.000010 0.000010 0.000010 0.000010 0.000010 0.000010 0.000010 0.000010 0.000010 0.000010 0.000010 0.000010 0.000010
0.000010 0.000010 0.000010 0.000010 0.000010 0.000010 0.000010 0.000010 0.000010 0.000010 0.000010 0.000010 0.000010 0.000010 0.011191 0.000010 0.012676 0.970916 0.000010 0.001668 0.000010 0.000010 0.000010 0.000010 0.000010 0.000010 0.000010 0.000010 0.000010 0.000010 0.000010 0.000010 0.003260 0.000010
0.000010 0.000010 0.000010 0.000010 0.000010 0.000010 0.000010 0.000010 0.000010 0.000010 0.000010 0.009963 0.000010 0.005704 0.000010 0.000010 0.000010 0.949738 0.000010 0.000010 0.000010 0.000010 0.008780 0.000010 0.000010 0.025525 0.000010 0.000010 0.000010 0.000010 0.000010 0.000010 0.000010 0.000010
0.000010 0.000010 0.000010 0.000010 0.000010 0.000010 0.000010 0.000010 0.000010 0.000010 0.000010 0.000010 0.000010 0.000010 0.000010 0.000010 0.000010 0.999670 0.000010 0.000010 0.000010 0.000010 0.000010 0.000010 0.000010 0.000010 0.000010 0.000010 0.000010 0.000010 0.000010 0.000010 0.000010 0.000010
0.000010 0.000010 0.000010 0.000010 0.000010 0.000010 0.000010 0.000010 0.000010 0.000010 0.000010 0.000010 0.000010 0.000010 0.000010 0.000010 0.000010 0.999670 0.000010 0.000010 0.000010 0.000010 0.000010 0.000010 0.000010 0.000010 0.000010 0.000010 0.000010 0.000010 0.000010 0.000010 0.000010 0.000010
0.000010 0.000010 0.000010 0.000010 0.000010 0.000010 0.000010 0.000010 0.000010 0.000010 0.000010 0.000010 0.000010 0.000010 0.000010 0.000010 0.000010 0.999670 0.000010 0.000010 0.000010 0.000010 0.000010 0.000010 0.000010 0.000010 0.000010 0.000010 0.000010 0.000010 0.000010 0.000010 0.000010 0.000010
0.000010 0.000010 0.000010 0.000010 0.000010 0.000010 0.000010 0.000010 0.000010 0.000010 0.000010 0.000010 0.000010 0.000010 0.000010 0.000010 0.000010 0.999670 0.000010 0.000010 0.000010 0.000010 0.000010 0.000010 0.000010 0.000010 0.000010 0.000010 0.000010 0.000010 0.000010 0.000010 0.000010 0.000010
0.000010 0.000010 0.000010 0.000010 0.000010 0.000010 0.000010 0.000010 0.000010 0.000010 0.000010 0.000010 0.000010 0.000010 0.000010 0.006775 0.000010 0.980845 0.000010 0.000010 0.000010 0.000010 0.000010 0.000010 0.000010 0.012070 0.000010 0.000010 0.000010 0.000010 0.000010 0.000010 0.000010 0.000010
0.000010 0.000010 0.000010 0.000010 0.000010 0.000010 0.000010 0.000010 0.000010 0.000010 0.000010 0.000010 0.000010 0.000010 0.000010 0.000010 0.000010 0.999670 0.000010 0.000010 0.000010 0.000010 0.000010 0.000010 0.000010 0.000010 0.000010 0.000010 0.000010 0.000010 0.000010 0.000010 0.000010 0.000010
0.000010 0.000010 0.000010 0.004248 0.000010 0.000010 0.012700 0.000010 0.000010 0.023664 0.000010 0.027073 0.000010 0.002200 0.003202 0.000010 0.001846 0.794177 0.000010 0.002814 0.000010 0.000010 0.009138 0.000010 0.000010 0.003055 0.051129 0.029006 0.021941 0.000010 0.000010 0.000010 0.000010 0.013616
0.000010 0.000010 0.000010 0.000010 0.000010 0.000010 0.000010 0.000010 0.000010 0.000010 0.000010 0.000010 0.000010 0.000010 0.000010 0.000010 0.000010 0.999670 0.000010 0.000010 0.000010 0.000010 0.000010 0.000010 0.000010 0.000010 0.000010 0.000010 0.000010 0.000010 0.000010 0.000010 0.000010 0.000010
0.000010 0.000010 0.000010 0.000010 0.000010 0.000010 0.000010 0.000010 0.000010 0.000010 0.000010 0.000010 0.000010 0.000010 0.000010 0.000010 0.000010 0.999670 0.000010 0.000010 0.000010 0.000010 0.000010 0.000010 0.000010 0.000010 0.000010 0.000010 0.000010 0.000010 0.000010 0.000010 0.000010 0.000010
0.000010 0.000010 0.000010 0.000010 0.000010 0.000010 0.000010 0.000010 0.000010 0.000010 0.000010 0.000010 0.000010 0.000010 0.000010 0.000010 0.000010 0.999670 0.000010 0.000010 0.000010 0.000010 0.000010 0.000010 0.000010 0.000010 0.000010 0.000010 0.000010 0.000010 0.000010 0.000010 0.000010 0.000010
0.000010 0.000010 0.000010 0.000010 0.000010 0.000010 0.000010 0.000010 0.000010 0.000010 0.000010 0.000010 0.000010 0.000010 0.000010 0.000010 0.000010 0.999670 0.000010 0.000010 0.000010 0.000010 0.000010 0.000010 0.000010 0.000010 0.000010 0.000010 0.000010 0.000010 0.000010 0.000010 0.000010 0.000010
0.000010 0.000010 0.000010 0.000010 0.000010 0.000010 0.000010 0.000010 0.000010 0.000010 0.000010 0.000010 0.000010 0.000010 0.000010 0.000010 0.000010 0.999670 0.000010 0.000010 0.000010 0.000010 0.000010 0.000010 0.000010 0.000010 0.000010 0.000010 0.000010 0.000010 0.000010 0.000010 0.000010 0.000010
0.000010 0.000010 0.000010 0.000010 0.000010 0.000010 0.000010 0.000010 0.000010 0.000010 0.000010 0.000010 0.000010 0.000010 0.000010 0.000010 0.000010 0.999670 0.000010 0.000010 0.000010 0.000010 0.000010 0.000010 0.000010 0.000010 0.000010 0.000010 0.000010 0.000010 0.000010 0.000010 0.000010 0.000010
0.000010 0.000010 0.000010 0.000010 0.000010 0.000010 0.000010 0.000010 0.000010 0.000010 0.000010 0.000010 0.000010 0.000010 0.000010 0.000010 0.000010 0.999670 0.000010 0.000010 0.000010 0.000010 0.000010 0.000010 0.000010 0.000010 0.000010 0.000010 0.000010 0.000010 0.000010 0.000010 0.000010 0.000010
0.000010 0.000010 0.000010 0.000010 0.000010 0.000010 0.012441 0.000010 0.000010 0.000010 0.000010 0.020242 0.000010 0.000010 0.000010 0.000010 0.000362 0.949671 0.000010 0.000010 0.000010 0.000010 0.000010 0.000010 0.000010 0.016983 0.000010 0.000010 0.000020 0.000010 0.000010 0.000010 0.000010 0.000010
0.000010 0.000010 0.000010 0.104946 0.000010 0.000010 0.062442 0.000010 0.000010 0.021938 0.032441 0.038513 0.004451 0.030876 0.167255 0.040110 0.000010 0.105659 0.000010 0.004977 0.000010 0.000010 0.051238 0.000010 0.000010 0.048588 0.000010 0.092928 0.187943 0.000010 0.000010 0.000010 0.005515 0.000010
0.000010 0.000010 0.000010 0.127768 0.000010 0.000010 0.037731 0.000010 0.000010 0.051379 0.016857 0.015733 0.000010 0.024408 0.188321 0.046203 0.000010 0.065065 0.000010 0.000010 0.000010 0.004649 0.074745 0.000010 0.000010 0.053608 0.027548 0.089217 0.165611 0.002613 0.000010 0.008370 0.000010 0.000010
0.000010 0.000089 0.000010 0.111760 0.000010 0.002555 0.016441 0.000010 0.000010 0.019911 0.043505 0.029434 0.010329 0.039847 0.146999 0.049848 0.000010 0.057630 0.000010 0.000010 0.000010 0.006231 0.058571 0.000010 0.000010 0.060975 0.028891 0.081762 0.206216 0.003224 0.000010 0.000010 0.025642 0.000010
0.000010 0.000010 0.000010 0.122260 0.000010 0.000010 0.035583 0.000010 0.000010 0.024598 0.019901 0.034073 0.009980 0.021940 0.217175 0.044342 0.000010 0.061786 0.000010 0.000010 0.000010 0.000010 0.064417 0.000010 0.000010 0.060549 0.012463 0.093946 0.155380 0.000010 0.000010 0.002662 0.009569 0.009216
0.004167 0.000010 0.000010 0.111437 0.000010 0.000010 0.037254 0.000010 0.000010 0.021468 0.007963 0.010234 0.000010 0.051615 0.193826 0.056860 0.000010 0.066247 0.000010 0.000010 0.000010 0.000010 0.054705 0.000010 0.000010 0.041665 0.025788 0.094370 0.212688 0.000010 0.000010 0.009533 0.000010 0.000010
0.000010 0.000010 0.000010 0.115627 0.000010 0.000010 0.063158 0.000010 0.000010 0.026731 0.017897 0.038342 0.001982 0.024735 0.174762 0.036003 0.000010 0.052791 0.000010 0.000010 0.000010 0.000010 0.062756 0.000010 0.000010 0.039148 0.012477 0.117669 0.175152 0.000010 0.000010 0.009315 0.031287 0.000010
0.000010 0.000010 0.000010 0.107198 0.000010 0.000010 0.042913 0.000010 0.000010 0.040584 0.034025 0.031759 0.013940 0.014345 0.191018 0.044048 0.000010 0.051586 0.000010 0.000010 0.000010 0.000010 0.060471 0.000010 0.000010 0.049692 0.000010 0.098428 0.182673 0.000010 0.000010 0.009243 0.027897 0.000010
0.000010 0.000010 0.000010 0.111748 0.000010 0.000010 0.055669 0.000010 0.000010 0.017083 0.028033 0.033711 0.000010 0.021246 0.184885 0.019182 0.000010 0.078829 0.000010 0.005366 0.000010 0.000010 0.047372 0.000010 0.000010 0.056514 0.034045 0.099121 0.201910 0.004169 0.000010 0.000947 0.000010 0.000010
0.000010 0.000010 0.000010 0.107807 0.000010 0.000010 0.037351 0.000010 0.000010 0.005097 0.028072 0.024101 0.000010 0.048806 0.174367 0.058134 0.007719 0.044483 0.000010 0.000010 0.000010 0.000010 0.062036 0.000010 0.000010 0.065774 0.030955 0.091240 0.196147 0.004593 0.000010 0.004289 0.008869 0.000010
0.000010 0.000010 0.000010 0.131048 0.000010 0.000010 0.045965 0.000010 0.000010 0.005419 0.018082 0.005781 0.007787 0.024082 0.185537 0.043153 0.000010 0.081715 0.000010 0.000010 0.000010 0.000010 0.070449 0.000010 0.000010 0.046225 0.033911 0.099620 0.177980 0.000010 0.000010 0.004001 0.019076 0.000010
0.000010 0.000010 0.000010 0.095705 0.000010 0.000010 0.019379 0.000010 0.000010 0.000010 0.024414 0.029465 0.000010 0.034123 0.195564 0.057767 0.000010 0.070014 0.000010 0.000010 0.000010 0.000010 0.055019 0.000010 0.000010 0.044790 0.029677 0.109878 0.219326 0.000010 0.000010 0.014679 0.000010 0.000010
0.000010 0.000010 0.000010 0.144859 0.000010 0.000010 0.051467 0.000010 0.000010 0.031363 0.043169 0.024136 0.003400 0.040047 0.152185 0.045841 0.000010 0.071718 0.000010 0.000010 0.000010 0.000010 0.061596 0.000010 0.000010 0.043170 0.022787 0.089426 0.173426 0.000010 0.000010 0.000010 0.001229 0.000010
0.006307 0.000010 0.000010 0.088552 0.000010 0.000010 0.026223 0.000010 0.000010 0.036816 0.034711 0.025560 0.007918 0.010305 0.179076 0.026574 0.000010 0.045979 0.000010 0.000010 0.000010 0.002121 0.094995 0.000010 0.000010 0.048732 0.016614 0.087206 0.230133 0.000010 0.000010 0.000010 0.032019 0.000010
0.000010 0.000010 0.000010 0.114834 0.000010 0.000010 0.023349 0.000010 0.000010 0.030326 0.028493 0.027777 0.000010 0.052412 0.159416 0.033428 0.000010 0.039640 0.000010 0.000010 0.000010 0.000010 0.071477 0.000010 0.000010 0.060871 0.037556 0.122063 0.194469 0.000010 0.000010 0.000010 0.003698 0.000010
0.000010 0.000010 0.000010 0.134364 0.000010 0.000010 0.004049 0.000010 0.000010 0.000010 0.031593 0.036198 0.000010 0.022078 0.179759 0.048657 0.000010 0.065536 0.000010 0.005786 0.000010 0.010819 0.070410 0.000010 0.000010 0.045659 0.015095 0.117241 0.181612 0.006669 0.000010 0.006680 0.010308 0.007338
0.000010 0.000010 0.000010 0.135829 0.000010 0.000010 0.016361 0.000010 0.000010 0.016455 0.021482 0.030218 0.000010 0.031034 0.181860 0.041305 0.000010 0.061405 0.000010 0.000010 0.000010 0.000010 0.056375 0.000010 0.000010 0.048101 0.036429 0.099698 0.183708 0.000010 0.000010 0.003656 0.035035 0.000878
0.007096 0.000010 0.000010 0.116869 0.000010 0.000010 0.048458 0.000010 0.000010 0.010024 0.028852 0.022217 0.000010 0.028134 0.191425 0.034739 0.000010 0.090959 0.000010 0.000010 0.000010 0.002035 0.074439 0.000010 0.000010 0.054612 0.030763 0.068129 0.153522 0.022041 0.000010 0.014692 0.000010 0.000846
0.000010 0.000010 0.000010 0.105048 0.000010 0.000010 0.047941 0.000010 0.000010 0.025170 0.014715 0.036217 0.000010 0.011476 0.185282 0.027397 0.002284 0.056649 0.000010 0.000010 0.000010 0.000010 0.053792 0.000010 0.000010 0.053665 0.012562 0.106238 0.223607 0.001769 0.000010 0.015998 0.008947 0.011094
0.000010 0.000010 0.000010 0.120249 0.000010 0.000010 0.041451 0.000010 0.000010 0.018346 0.028461 0.025489 0.014216 0.029364 0.174069 0.046866 0.000010 0.078740 0.000010 0.006710 0.000010 0.000390 0.042897 0.000010 0.000010 0.054321 0.000010 0.090214 0.198911 0.000010 0.000010 0.000010 0.029136 0.000010
0.000010 0.000010 0.000010 0.092433 0.000010 0.000010 0.035629 0.000010 0.000010 0.012977 0.037734 0.039295 0.007595 0.021524 0.213377 0.036535 0.000010 0.079971 0.000010 0.000010 0.000010 0.000010 0.063658 0.000010 0.000010 0.050703 0.013230 0.079425 0.194612 0.000010 0.000010 0.004017 0.014713 0.002411
0.000010 0.000010 0.000010 0.832068 0.011511 0.008872 0.019956 0.000010 0.000010 0.000010 0.005298 0.000010 0.000010 0.009052 0.000010 0.000010 0.000010 0.012438 0.000010 0.011594 0.000010 0.000010 0.000010 0.006647 0.000010 0.014729 0.006452 0.037078 0.017771 0.000010 0.000010 0.000010 0.006335 0.000010
0.000010 0.000010 0.000010 0.999670 0.000010 0.000010 0.000010 0.000010 0.000010 0.000010 0.000010 0.000010 0.000010 0.000010 0.000010 0.000010 0.000010 0.000010 0.000010 0.000010 0.000010 0.000010 0.000010 0.000010 0.000010 0.000010 0.000010 0.000010 0.000010 0.000010 0.000010 0.000010 0.000010 0.000010
0.000010 0.000010 0.000010 0.999670 0.000010 0.000010 0.000010 0.000010 0.000010 0.000010 0.000010 0.000010 0.000010 0.000010 0.000010 0.000010 0.000010 0.000010 0.000010 0.000010 0.000010 0.000010 0.000010 0.000010 0.000010 0.000010 0.000010 0.000010 0.000010 0.000010 0.000010 0.000010 0.000010 0.000010
0.000010 0.007683 0.000010 0.956780 0.000010 0.003246 0.000010 0.000010 0.000010 0.000010 0.000010 0.000010 0.000010 0.000010 0.016906 0.000010 0.000010 0.000010 0.000010 0.015095 0.000010 0.000010 0.000010 0.000010 0.000010 0.000010 0.000010 0.000010 0.000010 0.000010 0.000010 0.000010 0.000010 0.000010
0.000010 0.000010 0.000010 0.999670 0.000010 0.000010 0.000010 0.000010 0.000010 0.000010 0.000010 0.000010 0.000010 0.000010 0.000010 0.000010 0.000010 0.000010 0.000010 0.000010 0.000010 0.000010 0.000010 0.000010 0.000010 0.000010 0.000010 0.000010 0.000010 0.000010 0.000010 0.000010 0.000010 0.000010
0.000010 0.000010 0.000010 0.944863 0.000010 0.000010 0.000010 0.000010 0.000010 0.000010 0.000010 0.000010 0.008815 0.008672 0.000010 0.000010 0.000010 0.000010 0.007873 0.000010 0.010980 0.000010 0.004939 0.000010 0.000010 0.002831 0.000010 0.000010 0.008258 0.000010 0.000010 0.000010 0.002519 0.000010
0.000010 0.000010 0.000010 0.982011 0.000010 0.000010 0.000010 0.000010 0.000010 0.000010 0.000010 0.000010 0.000010 0.000010 0.000010 0.000010 0.000010 0.006934 0.000010 0.000010 0.000626 0.000010 0.000371 0.000010 0.000010 0.000010 0.000010 0.000010 0.000010 0.000010 0.000010 0.009767 0.000010 0.000010
0.000010 0.000011 0.000010 0.999669 0.000010 0.000010 0.000010 0.000010 0.000010 0.000010 0.000010 0.000010 0.000010 0.000010 0.000010 0.000010 0.000010 0.000010 0.000010 0.000010 0.000010 0.000010 0.000010 0.000010 0.000010 0.000010 0.000010 0.000010 0.000010 0.000010 0.000010 0.000010 0.000010 0.000010
0.012420 0.000010 0.004879 0.898918 0.000010 0.000010 0.000010 0.000010 0.001673 0.000010 0.000010 0.009563 0.003765 0.000010 0.040663 0.000010 0.000010 0.000010 0.009251 0.000010 0.000010 0.000010 0.000496 0.000010 0.000010 0.016285 0.000010 0.000010 0.001857 0.000010 0.000010 0.000010 0.000010 0.000010
0.000996 0.000500 0.000010 0.992477 0.000010 0.000010 0.000010 0.000010 0.000010 0.000010 0.000010 0.000010 0.000010 0.000010 0.000010 0.000010 0.000010 0.000010 0.000010 0.000010 0.000010 0.000010 0.000010 0.004019 0.000010 0.000010 0.000010 0.000010 0.000010 0.001718 0.000010 0.000010 0.000010 0.000010
0.000898 0.000010 0.000010 0.998782 0.000010 0.000010 0.000010 0.000010 0.000010 0.000010 0.000010 0.000010 0.000010 0.000010 0.000010 0.000010 0.000010 0.000010 0.000010 0.000010 0.000010 0.000010 0.000010 0.000010 0.000010 0.000010 0.000010 0.000010 0.000010 0.000010 0.000010 0.000010 0.000010 0.000010
0.000010 0.000010 0.000010 0.999670 0.000010 0.000010 0.000010 0.000010 0.000010 0.000010 0.000010 0.000010 0.000010 0.000010 0.000010 0.000010 0.000010 0.000010 0.000010 0.000010 0.000010 0.000010 0.000010 0.000010 0.000010 0.000010 0.000010 0.000010 0.000010 0.000010 0.000010 0.000010 0.000010 0.000010
0.000010 0.000010 0.000010 0.999670 0.000010 0.000010 0.000010 0.000010 0.000010 0.000010 0.000010 0.000010 0.000010 0.000010 0.000010 0.000010 0.000010 0.000010 0.000010 0.000010 0.000010 0.000010 0.000010 0.000010 0.000010 0.000010 0.000010 0.000010 0.000010 0.000010 0.000010 0.000010 0.000010 0.000010
0.002613 0.000010 0.000010 0.995011 0.000010 0.000010 0.000010 0.000010 0.000010 0.000010 0.000010 0.001617 0.000459 0.000010 0.000010 0.000010 0.000010 0.000010 0.000010 0.000010 0.000010 0.000010 0.000010 0.000010 0.000010 0.000010 0.000010 0.000010 0.000010 0.000010 0.000010 0.000010 0.000010 0.000010
0.000010 0.000010 0.000010 0.999670 0.000010 0.000010 0.000010 0.000010 0.000010 0.000010 0.000010 0.000010 0.000010 0.000010 0.000010 0.000010 0.000010 0.000010 0.000010 0.000010 0.000010 0.000010 0.000010 0.000010 0.000010 0.000010 0.000010 0.000010 0.000010 0.000010 0.000010 0.000010 0.000010 0.000010
0.000010 0.000010 0.000010 0.999670 0.000010 0.000010 0.000010 0.000010 0.000010 0.000010 0.000010 0.000010 0.000010 0.000010 0.000010 0.000010 0.000010 0.000010 0.000010 0.000010 0.000010 0.000010 0.000010 0.000010 0.000010 0.000010 0.000010 0.000010 0.000010 0.000010 0.000010 0.000010 0.000010 0.000010
0.000010 0.000010 0.000010 0.999670 0.000010 0.000010 0.000010 0.000010 0.000010 0.000010 0.000010 0.000010 0.000010 0.000010 0.000010 0.000010 0.000010 0.000010 0.000010 0.000010 0.000010 0.000010 0.000010 0.000010 0.000010 0.000010 0.000010 0.000010 0.000010 0.000010 0.000010 0.000010 0.000010 0.000010
0.000010 0.000010 0.000010 0.987616 0.000010 0.000010 0.000010 0.000010 0.000010 0.000010 0.000010 0.000010 0.007233 0.000010 0.000010 0.000010 0.000010 0.000010 0.000010 0.000010 0.000010 0.000010 0.000010 0.000010 0.000010 0.000010 0.000010 0.000010 0.000010 0.000010 0.000010 0.004841 0.000010 0.000010
0.000010 0.000010 0.000010 0.999670 0.000010 0.000010 0.000010 0.000010 0.000010 0.000010 0.000010 0.000010 0.000010 0.000010 0.000010 0.000010 0.000010 0.000010 0.000010 0.000010 0.000010 0.000010 0.000010 0.000010 0.000010 0.000010 0.000010 0.000010 0.000010 0.000010 0.000010 0.000010 0.000010 0.000010
0.000010 0.000010 0.000010 0.999670 0.000010 0.000010 0.000010 0.000010 0.000010 0.000010 0.000010 0.000010 0.000010 0.000010 0.000010 0.000010 0.000010 0.000010 0.000010 0.000010 0.000010 0.000010 0.000010 0.000010 0.000010 0.000010 0.000010 0.000010 0.000010 0.000010 0.000010 0.000010 0.000010 0.000010
0.000010 0.000010 0.000010 0.000010 0.000010 0.000010 0.003350 0.000010 0.000010 0.000010 0.000010 0.000010 0.000010 0.000010 0.996330 0.000010 0.000010 0.000010 0.000010 0.000010 0.000010 0.000010 0.000010 0.000010 0.000010 0.000010 0.000010 0.000010 0.000010 0.000010 0.000010 0.000010 0.000010 0.000010
0.000010 0.000010 0.000010 0.000010 0.000010 0.000019 0.000010 0.000010 0.000010 0.000010 0.006582 0.000010 0.000010 0.008773 0.795685 0.000010 0.003113 0.000010 0.000010 0.005768 0.000010 0.056245 0.008802 0.000010 0.000010 0.000010 0.000010 0.019021 0.065034 0.006039 0.000010 0.000010 0.004319 0.020391
0.000010 0.000010 0.000010 0.000010 0.000010 0.000010 0.009256 0.000010 0.000010 0.000010 0.000656 0.000010 0.000010 0.000010 0.795643 0.000010 0.028350 0.000010 0.000010 0.000010 0.000010 0.026669 0.000010 0.000010 0.000010 0.011749 0.000010 0.000010 0.000010 0.000010 0.000010 0.013706 0.000010 0.113711
0.000010 0.000010 0.000010 0.000010 0.000010 0.000010 0.000010 0.000010 0.000010 0.000010 0.000010 0.000010 0.005896 0.006024 0.986216 0.000010 0.000010 0.000010 0.000010 0.000010 0.000010 0.000010 0.000010 0.000010 0.000010 0.000010 0.000010 0.000010 0.000010 0.000010 0.000010 0.001564 0.000010 0.000010
0.000010 0.000010 0.000010 0.000010 0.000010 0.000010 0.000010 0.000010 0.000010 0.000010 0.000010 0.000010 0.000469 0.000010 0.746064 0.004961 0.049390 0.000010 0.000010 0.009382 0.000010 0.063399 0.000010 0.000010 0.000010 0.000010 0.000010 0.000010 0.000010 0.000010 0.000010 0.000010 0.000010 0.126065
0.000010 0.000010 0.000010 0.000010 0.000010 0.000010 0.014728 0.000010 0.000010 0.005369 0.000010 0.011369 0.000010 0.003303 0.856624 0.000010 0.004705 0.000010 0.000010 0.000010 0.000010 0.011766 0.000010 0.000010 0.000010 0.000010 0.000321 0.006168 0.000010 0.000010 0.000010 0.005645 0.000010 0.079772
0.000010 0.000010 0.000010 0.000010 0.000010 0.000010 0.000010 0.000010 0.000010 0.000010 0.000010 0.000010 0.000010 0.000010 0.794189 0.000010 0.000010 0.000010 0.000010 0.000010 0.000010 0.000010 0.000010 0.000010 0.000010 0.000010 0.000010 0.000010 0.000010 0.000010 0.000010 0.003193 0.007439 0.194879
0.000010 0.000010 0.000010 0.000010 0.000010 0.000010 0.000010 0.000010 0.000010 0.000010 0.000010 0.000010 0.000010 0.000010 0.939862 0.000010 0.009276 0.000010 0.000010 0.000010 0.000010 0.030573 0.000010 0.000010 0.000010 0.000010 0.000010 0.000010 0.000010 0.000010 0.000010 0.000010 0.000010 0.019989
0.000010 0.000010 0.000010 0.000010 0.000010 0.000010 0.000010 0.000010 0.000010 0.000010 0.000010 0.000010 0.004610 0.000010 0.831731 0.000010 0.010451 0.000010 0.000010 0.000010 0.000010 0.048689 0.000010 0.000010 0.000010 0.000010 0.000010 0.000010 0.000010 0.000010 0.000010 0.000010 0.000010 0.104229
0.000010 0.000010 0.000010 0.000010 0.000010 0.000010 0.000010 0.000010 0.000010 0.000010 0.000010 0.000010 0.000010 0.000010 0.922717 0.000010 0.008409 0.000010 0.000010 0.000010 0.000010 0.019759 0.000010 0.000010 0.000010 0.000010 0.000010 0.000010 0.000010 0.000010 0.000010 0.000010 0.000010 0.048815
0.000010 0.000010 0.000010 0.000010 0.000010 0.000010 0.000010 0.000010 0.000010 0.000010 0.000839 0.000010 0.000402 0.000010 0.811859 0.006868 0.043418 0.000010 0.000010 0.000010 0.000010 0.000010 0.000010 0.000010 0.000010 0.000010 0.000010 0.000010 0.000010 0.000010 0.000010 0.004170 0.000010 0.132173
0.000010 0.000010 0.000010 0.000010 0.000010 0.000010 0.000010 0.000010 0.000010 0.000010 0.000010 0.000010 0.007227 0.000010 0.676018 0.000010 0.027222 0.000010 0.000010 0.000010 0.000010 0.004055 0.000010 0.000010 0.000010 0.000010 0.014889 0.000010 0.000010 0.000010 0.000010 0.004608 0.000010 0.265711
0.000010 0.000010 0.000010 0.000010 0.000010 0.000010 0.000010 0.000010 0.000010 0.000010 0.000010 0.000010 0.000010 0.000010 0.778973 0.000010 0.078777 0.000010 0.000010 0.000010 0.000010 0.000010 0.000010 0.000010 0.000010 0.000010 0.000010 0.000010 0.000010 0.000010 0.000010 0.000010 0.000010 0.141939
0.000010 0.000010 0.000010 0.000010 0.000010 0.000010 0.000010 0.000010 0.000010 0.000010 0.000010 0.000010 0.000011 0.000010 0.788344 0.000010 0.030855 0.000010 0.000010 0.000010 0.000010 0.028342 0.000010 0.000010 0.000010 0.000010 0.000010 0.000010 0.000010 0.000010 0.000010 0.006415 0.000010 0.145754
0.000010 0.000010 0.000010 0.000010 0.000010 0.000010 0.000010 0.000010 0.000010 0.000963 0.000010 0.000010 0.001187 0.000010 0.680068 0.003412 0.031218 0.000010 0.000010 0.000010 0.000010 0.000010 0.000010 0.000010 0.000010 0.000010 0.015116 0.000010 0.000010 0.000010 0.000010 0.000010 0.011482 0.256294
0.000010 0.000010 0.000010 0.000010 0.000010 0.000010 0.000010 0.000010 0.000010 0.000010 0.000010 0.000010 0.000010 0.010810 0.933802 0.000010 0.021622 0.013096 0.000010 0.000010 0.000010 0.000010 0.000010 0.000010 0.000010 0.000010 0.000010 0.000010 0.002804 0.000010 0.000010 0.011353 0.001810 0.004444
0.000010 0.000010 0.000010 0.006202 0.000010 0.000010 0.026149 0.000010 0.000010 0.000010 0.000010 0.000010 0.000010 0.000010 0.934463 0.004181 0.000010 0.000010 0.000010 0.000010 0.000010 0.000010 0.000010 0.000010 0.000010 0.006745 0.000010 0.000010 0.007552 0.000010 0.000010 0.014438 0.000010 0.000010
0.000010 0.000010 0.000010 0.000010 0.000010 0.000010 0.005916 0.000010 0.000010 0.000010 0.000010 0.000010 0.011274 0.000010 0.522609 0.000010 0.017719 0.000010 0.000010 0.006310 0.000010 0.000010 0.000010 0.000010 0.000010 0.000010 0.000010 0.002350 0.000010 0.000010 0.000010 0.000010 0.026842 0.406720
0.000010 0.000010 0.000010 0.000010 0.000010 0.000010 0.023843 0.000010 0.000010 0.000010 0.000010 0.000010 0.000010 0.000010 0.923734 0.000010 0.000010 0.000010 0.000010 0.000010 0.000010 0.000010 0.000010 0.000010 0.000010 0.000010 0.000010 0.000010 0.039334 0.000010 0.000010 0.012789 0.000010 0.000010
0.000010 0.000010 0.000010 0.000010 0.000010 0.000010 0.000010 0.000010 0.000010 0.000010 0.000010 0.000010 0.000010 0.000010 0.877655 0.000010 0.000010 0.000010 0.000010 0.000010 0.000010 0.068358 0.000010 0.000010 0.000010 0.000010 0.001587 0.000010 0.000010 0.000010 0.000010 0.009554 0.000010 0.042556
0.009934 0.013551 0.011047 0.000010 0.000010 0.000010 0.000010 0.000010 0.073002 0.000010 0.009122 0.000010 0.000010 0.000010 0.010971 0.003442 0.000010 0.000010 0.058660 0.000010 0.000010 0.046673 0.000010 0.028993 0.000010 0.016939 0.018277 0.676716 0.000010 0.010433 0.011529 0.000530 0.000010 0.000010
0.001342 0.000010 0.008010 0.000020 0.000010 0.000010 0.003632 0.000010 0.044521 0.000010 0.000010 0.000010 0.000010 0.009521 0.008152 0.000010 0.019357 0.006183 0.035730 0.005418 0.000010 0.000010 0.005333 0.000010 0.002922 0.001327 0.000010 0.806578 0.003710 0.010233 0.009330 0.018530 0.000010 0.000010
0.000010 0.001331 0.000010 0.000010 0.000010 0.003960 0.000010 0.000010 0.094431 0.000010 0.001094 0.013704 0.000010 0.020788 0.000015 0.000336 0.014795 0.022104 0.028635 0.009546 0.008411 0.033437 0.009940 0.000783 0.003522 0.000012 0.000010 0.686523 0.005862 0.014597 0.022829 0.000010 0.000010 0.003234
0.000010 0.000010 0.000010 0.000010 0.000010 0.000010 0.000010 0.000010 0.000010 0.000010 0.000010 0.000010 0.000012 0.000010 0.000010 0.000010 0.000010 0.000010 0.000010 0.015211 0.000010 0.000010 0.000010 0.000010 0.000010 0.000010 0.000010 0.983521 0.000010 0.000010 0.000010 0.000956 0.000010 0.000010
0.000010 0.000010 0.007519 0.000010 0.000010 0.000010 0.000010 0.000010 0.025529 0.000010 0.000010 0.000010 0.000010 0.000010 0.000010 0.000010 0.000010 0.000010 0.000010 0.005453 0.000010 0.000010 0.000010 0.000010 0.000010 0.000010 0.000010 0.940277 0.000010 0.000010 0.020931 0.000010 0.000010 0.000010
0.000010 0.005347 0.003483 0.000010 0.000010 0.002056 0.000010 0.000010 0.096714 0.000010 0.006972 0.000010 0.013123 0.000010 0.000010 0.000687 0.000010 0.005909 0.032216 0.000010 0.000544 0.000010 0.000010 0.000010 0.012735 0.000010 0.000010 0.786998 0.000010 0.000662 0.016523 0.015841 0.000010 0.000010
0.032908 0.000010 0.002927 0.000010 0.000010 0.000537 0.010231 0.000010 0.069457 0.000010 0.010321 0.000010 0.000010 0.000010 0.000010 0.013263 0.007106 0.025120 0.045864 0.007533 0.000010 0.069906 0.005947 0.000010 0.000010 0.000010 0.013031 0.668600 0.000010 0.004759 0.012320 0.000010 0.000010 0.000010
0.000010 0.000010 0.000010 0.000010 0.000010 0.000010 0.000010 0.000010 0.000010 0.000010 0.000010 0.000010 0.000010 0.000010 0.000010 0.000010 0.000010 0.000010 0.000010 0.000010 0.000010 0.000010 0.000010 0.000010 0.000010 0.000010 0.000010 0.999670 0.000010 0.000010 0.000010 0.000010 0.000010 0.000010
0.002541 0.000010 0.000010 0.000010 0.000010 0.001201 0.016006 0.000010 0.070900 0.000010 0.007908 0.007146 0.012634 0.026280 0.011880 0.005830 0.000362 0.000010 0.000010 0.019533 0.006216 0.016396 0.000010 0.000010 0.000010 0.011946 0.000010 0.771711 0.000010 0.008153 0.000010 0.003199 0.000010 0.000010
0.000010 0.000010 0.000010 0.000010 0.000010 0.000010 0.000010 0.000010 0.000010 0.000010 0.000010 0.000010 0.000010 0.000010 0.000010 0.000010 0.000010 0.000010 0.000010 0.019721 0.000010 0.000010 0.000010 0.000010 0.000010 0.000010 0.000010 0.979959 0.000010 0.000010 0.000010 0.000010 0.000010 0.000010
0.023442 0.000010 0.008550 0.000010 0.000010 0.000010 0.000010 0.000010 0.000010 0.000010 0.000010 0.000010 0.000010 0.000010 0.000010 0.000010 0.000010 0.000010 0.000010 0.003025 0.000010 0.000010 0.000010 0.000010 0.000875 0.000010 0.000010 0.963818 0.000010 0.000010 0.000010 0.000010 0.000010 0.000010
0.000010 0.006201 0.000010 0.000010 0.000010 0.000010 0.000010 0.000010 0.000010 0.000010 0.000010 0.000010 0.000010 0.012305 0.001477 0.000010 0.000010 0.000010 0.000010 0.015565 0.009769 0.000010 0.000010 0.000010 0.000010 0.000010 0.000010 0.954402 0.000010 0.000011 0.000010 0.000010 0.000010 0.000010
0.014968 0.000010 0.009094 0.000010 0.000010 0.000010 0.000010 0.000010 0.000010 0.000010 0.000010 0.000010 0.000010 0.000010 0.000010 0.000010 0.000010 0.000010 0.000010 0.000010 0.000010 0.000010 0.000010 0.000010 0.000010 0.000010 0.000010 0.975620 0.000018 0.000010 0.000010 0.000010 0.000010 0.000010
0.000010 0.000010 0.015365 0.000538 0.000010 0.000010 0.024149 0.000010 0.000010 0.000010 0.000010 0.014400 0.000201 0.000010 0.000010 0.004449 0.010499 0.000010 0.000010 0.012786 0.013728 0.000010 0.001949 0.000010 0.000010 0.000010 0.001068 0.894824 0.000010 0.001856 0.000010 0.000010 0.000010 0.003985
0.000010 0.000010 0.007909 0.000010 0.000010 0.000010 0.000010 0.000010 0.000010 0.000010 0.000010 0.000010 0.000010 0.000010 0.000010 0.000010 0.000010 0.000010 0.017334 0.003186 0.000010 0.000010 0.000010 0.000010 0.000010 0.000010 0.000010 0.971271 0.000010 0.000010 0.000010 0.000010 0.000010 0.000010
0.000010 0.001759 0.000010 0.010101 0.000010 0.009717 0.000010 0.000010 0.000010 0.000010 0.000010 0.000010 0.000010 0.008927 0.000010 0.000010 0.000010 0.000010 0.000010 0.001254 0.000010 0.000010 0.011045 0.000010 0.000010 0.000010 0.000010 0.917427 0.000010 0.016138 0.000010 0.023383 0.000010 0.000010
0.000010 0.000010 0.000803 0.000010 0.000010 0.000010 0.000010 0.000010 0.013112 0.000010 0.000010 0.000010 0.000010 0.000010 0.000010 0.000010 0.001356 0.000010 0.000010 0.002927 0.000010 0.000010 0.000010 0.000010 0.000010 0.000010 0.000010 0.977325 0.000010 0.000010 0.004196 0.000010 0.000010 0.000010
0.006553 0.000010 0.014069 0.000010 0.000010 0.000010 0.000010 0.000010 0.000010 0.000010 0.000010 0.000010 0.000010 0.000010 0.000010 0.000010 0.000010 0.000010 0.000010 0.000010 0.000010 0.000010 0.000010 0.030485 0.026962 0.000010 0.000010 0.921641 0.000010 0.000010 0.000010 0.000010 0.000010 0.000010
0.000010 0.002812 0.000010 0.016683 0.006676 0.000010 0.001030 0.000010 0.000010 0.000010 0.010149 0.000010 0.000010 0.000013 0.000010 0.002418 0.019830 0.000010 0.018440 0.030080 0.007870 0.000010 0.010421 0.000010 0.003733 0.000010 0.000010 0.834228 0.031131 0.004305 0.000010 0.000010 0.000010 0.000010
0.000010 0.000010 0.000010 0.000010 0.000010 0.000010 0.000010 0.000010 0.000010 0.000010 0.000010 0.000010 0.002102 0.000010 0.000010 0.000010 0.000010 0.000010 0.000010 0.000010 0.000010 0.000010 0.000010 0.000010 0.000010 0.000010 0.000010 0.997578 0.000010 0.000010 0.000010 0.000010 0.000010 0.000010
0.000010 0.000010 0.000010 0.000010 0.000010 0.000012 0.000010 0.000010 0.000010 0.000010 0.000010 0.000010 0.000010 0.000010 0.000010 0.999668 0.000010 0.000010 0.000010 0.000010 0.000010 0.000010 0.000010 0.000010 0.000010 0.000010 0.000010 0.000010 0.000010 0.000010 0.000010 0.000010 0.000010 0.000010
0.000010 0.000010 0.000010 0.000010 0.000010 0.000010 0.000010 0.000010 0.000010 0.000010 0.000010 0.000010 0.000010 0.000010 0.000010 0.999670 0.000010 0.000010 0.000010 0.000010 0.000010 0.000010 0.000010 0.000010 0.000010 0.000010 0.000010 0.000010 0.000010 0.000010 0.000010 0.000010 0.000010 0.000010
0.000010 0.000010 0.000010 0.000010 0.000010 0.000010 0.000010 0.000010 0.000010 0.000010 0.000010 0.000010 0.000010 0.000010 0.000010 0.999667 0.000013 0.000010 0.000010 0.000010 0.000010 0.000010 0.000010 0.000010 0.000010 0.000010 0.000010 0.000010 0.000010 0.000010 0.000010 0.000010 0.000010 0.000010
0.000010 0.000010 0.000010 0.000010 0.000010 0.000010 0.000010 0.000010 0.000010 0.000010 0.000010 0.000010 0.000010 0.000010 0.000010 0.999670 0.000010 0.000010 0.000010 0.000010 0.000010 0.000010 0.000010 0.000010 0.000010 0.000010 0.000010 0.000010 0.000010 0.000010 0.000010 0.000010 0.000010 0.000010
0.000010 0.000010 0.000010 0.000010 0.000010 0.000010 0.000010 0.000010 0.000010 0.000010 0.000010 0.000010 0.000010 0.000010 0.000010 0.999669 0.000010 0.000010 0.000010 0.000010 0.000010 0.000011 0.000010 0.000010 0.000010 0.000010 0.000010 0.000010 0.000010 0.000010 0.000010 0.000010 0.000010 0.000010
0.000010 0.000010 0.000010 0.000010 0.000010 0.000010 0.000010 0.000010 0.000010 0.000010 0.000010 0.000010 0.000010 0.000010 0.000010 0.999670 0.000010 0.000010 0.000010 0.000010 0.000010 0.000010 0.000010 0.000010 0.000010 0.000010 0.000010 0.000010 0.000010 0.000010 0.000010 0.000010 0.000010 0.000010
0.000010 0.000010 0.000010 0.000010 0.000010 0.000010 0.000010 0.000010 0.000010 0.000010 0.000010 0.000010 0.000010 0.000010 0.000010 0.999666 0.000010 0.000014 0.000010 0.000010 0.000010 0.000010 0.000010 0.000010 0.000010 0.000010 0.000010 0.000010 0.000010 0.000010 0.000010 0.000010 0.000010 0.000010
0.000010 0.000010 0.000010 0.000010 0.000010 0.000010 0.000010 0.000010 0.000010 0.000010 0.000010 0.000010 0.000010 0.000010 0.000010 0.999669 0.000010 0.000010 0.000010 0.000010 0.000010 0.000011 0.000010 0.000010 0.000010 0.000010 0.000010 0.000010 0.000010 0.000010 0.000010 0.000010 0.000010 0.000010
0.000010 0.000010 0.000010 0.000010 0.000010 0.000010 0.000010 0.000010 0.000010 0.834363 0.000010 0.004268 0.000010 0.000010 0.000010 0.000010 0.006809 0.008165 0.000010 0.000010 0.000535 0.000010 0.000010 0.000010 0.000010 0.001605 0.000010 0.000010 0.000010 0.143986 0.000010 0.000010 0.000010 0.000010
0.000010 0.000010 0.000010 0.000010 0.000010 0.000010 0.011940 0.000010 0.000010 0.747439 0.000010 0.000010 0.000010 0.000010 0.000010 0.015171 0.008484 0.000010 0.000010 0.000010 0.000010 0.000010 0.010266 0.000010 0.000010 0.000010 0.000010 0.000010 0.000010 0.201025 0.000010 0.000010 0.005405 0.000010
0.000010 0.000010 0.000010 0.000010 0.000010 0.000010 0.000010 0.000010 0.000010 0.786213 0.000010 0.003894 0.000010 0.000010 0.000010 0.000010 0.011852 0.000010 0.000010 0.000117 0.000010 0.000010 0.012784 0.000010 0.000010 0.000010 0.000010 0.000010 0.000010 0.184859 0.000010 0.000010 0.000010 0.000010
0.000010 0.000010 0.000010 0.000010 0.000010 0.004218 0.000010 0.000010 0.004327 0.860356 0.000010 0.000010 0.000010 0.000010 0.000010 0.000010 0.000010 0.000010 0.000010 0.000010 0.000010 0.000010 0.000010 0.000010 0.000010 0.001080 0.000010 0.000010 0.000010 0.129730 0.000010 0.000010 0.000010 0.000010
0.000010 0.000010 0.000010 0.000010 0.000010 0.000542 0.000010 0.000010 0.026528 0.801430 0.013661 0.018824 0.000010 0.000010 0.000010 0.000010 0.007426 0.000010 0.000010 0.000010 0.000010 0.000010 0.000010 0.000010 0.000010 0.000010 0.000010 0.000010 0.000010 0.111263 0.000010 0.000010 0.020066 0.000010
0.000010 0.000010 0.005183 0.000010 0.000010 0.000010 0.016262 0.012795 0.004144 0.000010 0.020180 0.029956 0.005816 0.000010 0.000010 0.000010 0.015145 0.004262 0.000010 0.000010 0.000010 0.000010 0.000010 0.004006 0.028944 0.000010 0.000010 0.019144 0.018994 0.797164 0.010573 0.000010 0.000010 0.007254
0.000010 0.000010 0.000010 0.000010 0.000010 0.000010 0.000010 0.019875 0.025196 0.000010 0.000010 0.007394 0.000010 0.000010 0.000010 0.024586 0.014428 0.000010 0.007576 0.000010 0.012985 0.000010 0.000257 0.000010 0.000010 0.000010 0.000010 0.016037 0.000010 0.854814 0.000010 0.000010 0.016622 0.000010
0.000010 0.000010 0.000010 0.000010 0.000010 0.000010 0.000010 0.000010 0.000010 0.000010 0.000010 0.000010 0.000010 0.000010 0.000010 0.000010 0.000010 0.000010 0.000010 0.000010 0.000010 0.000010 0.000010 0.000010 0.000010 0.000010 0.000010 0.000010 0.000010 0.996661 0.000010 0.003019 0.000010 0.000010
0.000010 0.000010 0.000010 0.000010 0.000010 0.000010 0.000010 0.019385 0.000010 0.000010 0.000010 0.000010 0.000010 0.000276 0.000010 0.000010 0.017284 0.000010 0.000010 0.000010 0.000010 0.000010 0.000010 0.005260 0.035472 0.000010 0.000010 0.014323 0.018096 0.889644 0.000010 0.000010 0.000010 0.000010
0.000010 0.000010 0.000010 0.000010 0.000010 0.000010 0.000010 0.000010 0.000010 0.000010 0.000010 0.000010 0.000010 0.000010 0.000010 0.000010 0.000010 0.000010 0.000010 0.000010 0.000010 0.000010 0.000010 0.000010 0.000010 0.000010 0.000010 0.000010 0.000010 0.999670 0.000010 0.000010 0.000010 0.000010
0.000010 0.000010 0.000010 0.000010 0.000010 0.000010 0.000010 0.000010 0.000010 0.000010 0.000010 0.000010 0.000010 0.000010 0.000010 0.000010 0.000010 0.000010 0.000010 0.000010 0.000010 0.000010 0.000010 0.000010 0.000010 0.000010 0.000010 0.000010 0.000010 0.999670 0.000010 0.000010 0.000010 0.000010
0.000010 0.000010 0.000010 0.000010 0.000010 0.000010 0.000010 0.000010 0.000010 0.000010 0.000010 0.000010 0.000010 0.000010 0.000010 0.000010 0.000010 0.000010 0.000010 0.000010 0.000010 0.000010 0.000010 0.000010 0.000010 0.000010 0.000010 0.000010 0.000010 0.999670 0.000010 0.000010 0.000010 0.000010
0.000010 0.000010 0.000010 0.000010 0.000010 0.000010 0.000010 0.000010 0.000010 0.000010 0.000010 0.000010 0.000010 0.000010 0.000010 0.000010 0.000010 0.000010 0.000010 0.000010 0.000010 0.000010 0.000010 0.000010 0.006293 0.000010 0.000010 0.000010 0.000010 0.993387 0.000010 0.000010 0.000010 0.000010
0.000010 0.000010 0.000010 0.000010 0.000010 0.000010 0.000010 0.000010 0.001761 0.000010 0.000010 0.000010 0.000010 0.000010 0.000010 0.000010 0.000010 0.000010 0.002192 0.000010 0.000010 0.000010 0.000010 0.000010 0.000010 0.000010 0.000010 0.000010 0.000010 0.986229 0.009518 0.000010 0.000010 0.000010
0.000010 0.000010 0.000010 0.000010 0.000010 0.000010 0.000010 0.000010 0.000010 0.000010 0.000010 0.000010 0.000010 0.000010 0.000010 0.000010 0.000010 0.000010 0.000010 0.000010 0.000010 0.000010 0.000010 0.000010 0.000010 0.000010 0.000010 0.000010 0.000010 0.999670 0.000010 0.000010 0.000010 0.000010
0.000010 0.000010 0.002972 0.000010 0.000010 0.000010 0.000010 0.000010 0.000010 0.000010 0.000010 0.000010 0.000010 0.000010 0.000010 0.000010 0.000010 0.000010 0.002871 0.000010 0.016014 0.000010 0.000010 0.000010 0.000010 0.000010 0.000010 0.000010 0.000010 0.977843 0.000010 0.000010 0.000010 0.000010
0.000010 0.000010 0.000010 0.000010 0.000010 0.004768 0.000010 0.000010 0.036418 0.000010 0.000010 0.000010 0.000010 0.000010 0.000010 0.000010 0.000010 0.000010 0.011625 0.004656 0.010456 0.000010 0.000010 0.000010 0.000468 0.000010 0.000010 0.000010 0.000010 0.931338 0.000010 0.000010 0.000010 0.000010
0.000010 0.000010 0.000010 0.000010 0.000010 0.000010 0.000010 0.000010 0.000010 0.000010 0.000010 0.000010 0.000010 0.000010 0.000010 0.000010 0.000010 0.000010 0.000010 0.000010 0.000010 0.000010 0.000010 0.000010 0.000010 0.000010 0.000010 0.000010 0.000010 0.999670 0.000010 0.000010 0.000010 0.000010
0.000010 0.000010 0.000010 0.000010 0.000010 0.000010 0.000010 0.000010 0.000010 0.000010 0.000010 0.000010 0.000010 0.000010 0.000010 0.000010 0.000010 0.000010 0.000010 0.000010 0.000010 0.000010 0.000010 0.000010 0.000010 0.000010 0.000010 0.000010 0.000010 0.999670 0.000010 0.000010 0.000010 0.000010
0.000010 0.000010 0.000010 0.000010 0.000010 0.000010 0.000010 0.000010 0.000010 0.000010 0.000010 0.000010 0.000010 0.000010 0.000010 0.000010 0.999670 0.000010 0.000010 0.000010 0.000010 0.000010 0.000010 0.000010 0.000010 0.000010 0.000010 0.000010 0.000010 0.000010 0.000010 0.000010 0.000010 0.000010
0.000010 0.000010 0.000010 0.007164 0.000010 0.000010 0.006199 0.000010 0.000010 0.032749 0.000010 0.000010 0.000010 0.000010 0.012105 0.000010 0.847577 0.002377 0.000010 0.000010 0.000010 0.000010 0.000010 0.000010 0.000010 0.005642 0.016745 0.031597 0.021484 0.000010 0.000010 0.000010 0.016131 0.000010
0.000010 0.000010 0.000010 0.000010 0.000010 0.000010 0.000010 0.000010 0.000010 0.000010 0.000010 0.000010 0.000010 0.000010 0.000010 0.000010 0.999670 0.000010 0.000010 0.000010 0.000010 0.000010 0.000010 0.000010 0.000010 0.000010 0.000010 0.000010 0.000010 0.000010 0.000010 0.000010 0.000010 0.000010
0.000010 0.000010 0.000010 0.000010 0.000010 0.000010 0.000010 0.000010 0.000010 0.000010 0.000010 0.000010 0.000010 0.000010 0.000010 0.000010 0.999670 0.000010 0.000010 0.000010 0.000010 0.000010 0.000010 0.000010 0.000010 0.000010 0.000010 0.000010 0.000010 0.000010 0.000010 0.000010 0.000010 0.000010
0.000010 0.000010 0.000010 0.000010 0.000010 0.000010 0.000010 0.000010 0.000010 0.000010 0.000010 0.000010 0.000010 0.000010 0.000010 0.000010 0.999670 0.000010 0.000010 0.000010 0.000010 0.000010 0.000010 0.000010 0.000010 0.000010 0.000010 0.000010 0.000010 0.000010 0.000010 0.000010 0.000010 0.000010
0.000010 0.000010 0.000010 0.000010 0.000010 0.000010 0.000010 0.000010 0.000010 0.004317 0.000010 0.000010 0.000010 0.000010 0.000010 0.019750 0.917222 0.005045 0.000010 0.000010 0.000010 0.000010 0.000010 0.000010 0.000010 0.000809 0.020711 0.000010 0.011438 0.000010 0.000010 0.000010 0.020449 0.000010
0.005344 0.000010 0.000010 0.020263 0.000010 0.000010 0.000010 0.000010 0.000010 0.034047 0.001134 0.004284 0.000010 0.000010 0.009037 0.034701 0.660700 0.019971 0.000010 0.002283 0.000010 0.011390 0.000010 0.000010 0.000010 0.016357 0.089847 0.025752 0.025642 0.000010 0.000010 0.000175 0.000010 0.038902
0.003969 0.000010 0.000010 0.018475 0.000010 0.000010 0.000010 0.000010 0.000010 0.003989 0.016127 0.007235 0.000010 0.005831 0.015740 0.006945 0.837708 0.023409 0.000010 0.000010 0.000010 0.011826 0.000010 0.000010 0.000010 0.007932 0.000010 0.000010 0.000010 0.002029 0.000010 0.000010 0.004121 0.034473
0.000010 0.000010 0.000010 0.000010 0.000010 0.000010 0.000416 0.000010 0.000010 0.000010 0.000010 0.000010 0.000010 0.000010 0.000010 0.005357 0.939288 0.004208 0.000010 0.000010 0.000010 0.021094 0.004799 0.000010 0.000010 0.000010 0.000010 0.001995 0.022582 0.000010 0.000010 0.000010 0.000010 0.000010
0.000010 0.000010 0.000010 0.000010 0.000010 0.000010 0.000010 0.000010 0.000010 0.000010 0.000010 0.000010 0.000010 0.000010 0.000010 0.000010 0.999670 0.000010 0.000010 0.000010 0.000010 0.000010 0.000010 0.000010 0.000010 0.000010 0.000010 0.000010 0.000010 0.000010 0.000010 0.000010 0.000010 0.000010
0.000010 0.000010 0.000010 0.000010 0.000010 0.000010 0.000010 0.000010 0.000010 0.000010 0.000010 0.000010 0.000010 0.000010 0.000010 0.000010 0.999670 0.000010 0.000010 0.000010 0.000010 0.000010 0.000010 0.000010 0.000010 0.000010 0.000010 0.000010 0.000010 0.000010 0.000010 0.000010 0.000010 0.000010
0.000010 0.000010 0.000010 0.000010 0.000010 0.000010 0.000010 0.000010 0.000010 0.000010 0.000010 0.000010 0.000010 0.000010 0.000010 0.000010 0.999670 0.000010 0.000010 0.000010 0.000010 0.000010 0.000010 0.000010 0.000010 0.000010 0.000010 0.000010 0.000010 0.000010 0.000010 0.000010 0.000010 0.000010
0.000010 0.000010 0.000010 0.000010 0.000010 0.000010 0.000010 0.000010 0.000010 0.000010 0.000010 0.000010 0.000010 0.004319 0.000010 0.000010 0.952533 0.010795 0.000010 0.000010 0.000010 0.000010 0.000010 0.000010 0.000010 0.000010 0.031370 0.000010 0.000694 0.000010 0.000010 0.000010 0.000010 0.000010
0.000010 0.000010 0.000010 0.000010 0.000010 0.000010 0.000010 0.000010 0.000010 0.000010 0.000010 0.000010 0.000010 0.000010 0.000010 0.000010 0.999670 0.000010 0.000010 0.000010 0.000010 0.000010 0.000010 0.000010 0.000010 0.000010 0.000010 0.000010 0.000010 0.000010 0.000010 0.000010 0.000010 0.000010
0.000010 0.000010 0.000010 0.000010 0.000010 0.000010 0.000010 0.000010 0.000010 0.000010 0.000010 0.000010 0.000010 0.000010 0.000010 0.000010 0.999670 0.000010 0.000010 0.000010 0.000010 0.000010 0.000010 0.000010 0.000010 0.000010 0.000010 0.000010 0.000010 0.000010 0.000010 0.000010 0.000010 0.000010
0.000010 0.000010 0.000010 0.000010 0.000010 0.000010 0.000010 0.000010 0.000010 0.000010 0.000010 0.000010 0.000010 0.000010 0.000010 0.000010 0.999670 0.000010 0.000010 0.000010 0.000010 0.000010 0.000010 0.000010 0.000010 0.000010 0.000010 0.000010 0.000010 0.000010 0.000010 0.000010 0.000010 0.000010
0.000010 0.000010 0.000010 0.000010 0.000010 0.000010 0.000010 0.000010 0.000010 0.000010 0.000010 0.000010 0.000010 0.000010 0.000010 0.000010 0.999670 0.000010 0.000010 0.000010 0.000010 0.000010 0.000010 0.000010 0.000010 0.000010 0.000010 0.000010 0.000010 0.000010 0.000010 0.000010 0.000010 0.000010
0.000010 0.000010 0.000010 0.003772 0.000010 0.000010 0.009246 0.000010 0.000010 0.000010 0.000010 0.000010 0.000010 0.000010 0.000010 0.014727 0.906247 0.016568 0.000010 0.006420 0.000010 0.000010 0.000010 0.000010 0.000010 0.009023 0.023124 0.007939 0.000010 0.000010 0.000010 0.000010 0.002695 0.000010
0.000010 0.000010 0.000010 0.000010 0.000010 0.000010 0.000010 0.000010 0.000010 0.000010 0.000010 0.001118 0.000010 0.000010 0.000010 0.001876 0.968642 0.000010 0.000010 0.002737 0.000010 0.000010 0.000010 0.000010 0.000010 0.000010 0.000010 0.000010 0.004924 0.000010 0.000010 0.000010 0.005428 0.015005
0.000010 0.000010 0.000010 0.000010 0.000010 0.000010 0.000010 0.000010 0.000010 0.000010 0.000010 0.008471 0.000010 0.000010 0.000010 0.000010 0.991209 0.000010 0.000010 0.000010 0.000010 0.000010 0.000010 0.000010 0.000010 0.000010 0.000010 0.000010 0.000010 0.000010 0.000010 0.000010 0.000010 0.000010
0.000010 0.000010 0.000010 0.000010 0.000010 0.000010 0.000010 0.000010 0.000010 0.000010 0.000010 0.000010 0.000010 0.000010 0.000010 0.000010 0.996644 0.000010 0.000010 0.000010 0.000010 0.000010 0.000010 0.000010 0.000010 0.003036 0.000010 0.000010 0.000010 0.000010 0.000010 0.000010 0.000010 0.000010
0.000010 0.000010 0.000010 0.000010 0.000010 0.000010 0.000010 0.000010 0.000010 0.000010 0.004965 0.000010 0.000832 0.000010 0.000010 0.000049 0.905375 0.021927 0.000010 0.000010 0.000010 0.000010 0.000010 0.000010 0.000010 0.000010 0.021419 0.000180 0.000010 0.000010 0.000010 0.003421 0.021902 0.019690
0.000010 0.000010 0.000010 0.000010 0.000010 0.000010 0.000010 0.000010 0.000010 0.000010 0.000010 0.000010 0.000010 0.000010 0.000010 0.000010 0.999670 0.000010 0.000010 0.000010 0.000010 0.000010 0.000010 0.000010 0.000010 0.000010 0.000010 0.000010 0.000010 0.000010 0.000010 0.000010 0.000010 0.000010
0.000010 0.000010 0.000010 0.000010 0.000010 0.000010 0.006578 0.000010 0.000010 0.042403 0.005585 0.018248 0.001204 0.000010 0.000010 0.000010 0.887050 0.000010 0.000010 0.008741 0.000010 0.001640 0.000010 0.000010 0.000010 0.000010 0.019974 0.000010 0.000010 0.008339 0.000010 0.000010 0.000010 0.000010
0.000010 0.000010 0.000010 0.012468 0.000010 0.000010 0.000010 0.000010 0.000010 0.000010 0.000010 0.004223 0.001908 0.003193 0.000010 0.000010 0.907509 0.014960 0.000010 0.000010 0.000010 0.000010 0.001909 0.000010 0.000010 0.015078 0.011642 0.000010 0.018432 0.000010 0.000010 0.000010 0.005801 0.002659
0.000010 0.000010 0.000010 0.000010 0.000010 0.000010 0.000010 0.000010 0.000010 0.000010 0.000010 0.000010 0.000010 0.000010 0.000010 0.000010 0.903483 0.004397 0.000010 0.000010 0.000010 0.000010 0.009448 0.000010 0.000010 0.002543 0.060861 0.012567 0.000010 0.005647 0.000010 0.000010 0.000010 0.000793
0.000010 0.000010 0.000010 0.000010 0.000010 0.000010 0.000010 0.000010 0.000010 0.000010 0.000010 0.000010 0.000010 0.000010 0.000010 0.000010 0.999670 0.000010 0.000010 0.000010 0.000010 0.000010 0.000010 0.000010 0.000010 0.000010 0.000010 0.000010 0.000010 0.000010 0.000010 0.000010 0.000010 0.000010
0.000010 0.000010 0.000010 0.000010 0.000010 0.000010 0.000010 0.000010 0.000010 0.000010 0.007391 0.000010 0.000010 0.003802 0.000010 0.016004 0.959052 0.007276 0.000010 0.000010 0.000010 0.000010 0.000010 0.000010 0.000010 0.000010 0.000010 0.000010 0.000010 0.000010 0.000010 0.000010 0.000010 0.006195
0.000010 0.000010 0.000228 0.000010 0.000010 0.000010 0.000010 0.000010 0.000010 0.007046 0.000570 0.000010 0.005798 0.000010 0.287173 0.019331 0.605550 0.020181 0.000010 0.000010 0.000010 0.034795 0.000010 0.000010 0.000010 0.000010 0.016134 0.000010 0.000010 0.000010 0.000010 0.000010 0.000010 0.002965
0.000010 0.000010 0.000010 0.000010 0.000010 0.000010 0.000010 0.000010 0.000010 0.000010 0.002034 0.000010 0.000010 0.000010 0.000010 0.000010 0.955646 0.005809 0.000010 0.000010 0.000010 0.000010 0.020441 0.000010 0.000010 0.002353 0.013437 0.000010 0.000010 0.000010 0.000010 0.000010 0.000010 0.000010
0.000010 0.000010 0.000010 0.000010 0.000010 0.000010 0.000010 0.000010 0.000010 0.000010 0.000010 0.000010 0.000010 0.001197 0.000010 0.029074 0.954363 0.006227 0.000010 0.000010 0.000010 0.000010 0.000010 0.000010 0.000010 0.000010 0.000010 0.000010 0.000010 0.000010 0.000010 0.000748 0.000010 0.008111
0.000010 0.000010 0.000010 0.000010 0.000010 0.000010 0.000010 0.000010 0.000010 0.003526 0.000010 0.000010 0.009051 0.000010 0.018312 0.021382 0.860444 0.016621 0.000010 0.000010 0.000010 0.000010 0.000010 0.000010 0.000010 0.002718 0.008523 0.000010 0.000010 0.000010 0.000010 0.006569 0.000010 0.052615
0.000010 0.000010 0.000010 0.000010 0.000010 0.000010 0.000010 0.000010 0.000010 0.020141 0.000010 0.000010 0.000010 0.003867 0.000010 0.018786 0.834958 0.015205 0.000010 0.000010 0.000010 0.000010 0.019378 0.000010 0.000010 0.000010 0.002862 0.000010 0.000010 0.000010 0.000010 0.000010 0.007260 0.077294
0.000010 0.000010 0.000010 0.000010 0.000010 0.000010 0.000010 0.000010 0.000010 0.005818 0.000010 0.000010 0.000010 0.000010 0.102049 0.018316 0.873518 0.000010 0.000010 0.000010 0.000010 0.000010 0.000010 0.000010 0.000010 0.000010 0.000010 0.000010 0.000010 0.000010 0.000010 0.000010 0.000010 0.000010
0.000010 0.000010 0.000010 0.000010 0.000010 0.000010 0.000010 0.000010 0.000010 0.000017 0.000010 0.000010 0.000010 0.000010 0.098406 0.021372 0.842118 0.002020 0.000010 0.002204 0.000010 0.033593 0.000010 0.000010 0.000010 0.000010 0.000010 0.000010 0.000010 0.000010 0.000010 0.000010 0.000010 0.000010
0.008798 0.000010 0.005504 0.020184 0.000010 0.000010 0.000010 0.045284 0.004625 0.000010 0.005364 0.000010 0.009804 0.000010 0.000010 0.000010 0.000010 0.000010 0.000010 0.000010 0.000010 0.000010 0.000010 0.014269 0.000010 0.000010 0.000010 0.662426 0.024691 0.187053 0.000010 0.007617 0.004172 0.000010
0.000010 0.000010 0.009926 0.000010 0.002046 0.000875 0.006981 0.058787 0.000010 0.000010 0.000010 0.000010 0.015123 0.021524 0.000010 0.000010 0.000010 0.000010 0.000010 0.000010 0.000010 0.006068 0.006478 0.000010 0.000010 0.021463 0.040310 0.617796 0.020369 0.156542 0.000010 0.001305 0.000010 0.014226
0.000288 0.000010 0.004491 0.000010 0.000010 0.000010 0.008840 0.027722 0.000010 0.020433 0.000010 0.001083 0.007147 0.009359 0.005698 0.000010 0.007694 0.036477 0.000010 0.000010 0.003081 0.040925 0.008744 0.000010 0.000010 0.000010 0.003036 0.614850 0.030206 0.150480 0.000010 0.019298 0.000010 0.000010
0.000010 0.000010 0.000010 0.012393 0.000010 0.004020 0.000010 0.071884 0.000010 0.000010 0.000010 0.000010 0.007042 0.003049 0.000010 0.000010 0.012001 0.003039 0.000010 0.000010 0.000010 0.000010 0.000010 0.000010 0.000010 0.012081 0.029741 0.571487 0.043470 0.156185 0.000010 0.032153 0.024938 0.016329
0.001866 0.002325 0.000010 0.005394 0.000010 0.000010 0.000010 0.053085 0.000010 0.008140 0.001289 0.004716 0.018598 0.017500 0.000010 0.000276 0.000010 0.022863 0.000010 0.000010 0.000724 0.000010 0.009238 0.000010 0.010582 0.001346 0.026881 0.602938 0.059177 0.149812 0.000010 0.000010 0.000010 0.003110
0.001376 0.000010 0.000010 0.030282 0.036814 0.000010 0.001969 0.041590 0.004702 0.002285 0.000010 0.006566 0.000010 0.022504 0.000010 0.000010 0.003116 0.018113 0.000010 0.006626 0.007007 0.047198 0.004179 0.017207 0.000010 0.000010 0.027962 0.504325 0.037214 0.125757 0.000010 0.000010 0.042166 0.010922
0.007294 0.000010 0.000010 0.000010 0.000010 0.000010 0.006951 0.047509 0.000010 0.006068 0.000010 0.000010 0.001840 0.000010 0.000010 0.000010 0.014418 0.000010 0.000010 0.000010 0.000010 0.000010 0.000010 0.000010 0.000010 0.000010 0.000010 0.618167 0.038407 0.197086 0.000010 0.029951 0.010527 0.021562
0.000010 0.004392 0.000010 0.000010 0.000010 0.000010 0.000010 0.039314 0.000010 0.000010 0.002867 0.000010 0.007715 0.000010 0.000010 0.000010 0.000399 0.000010 0.000010 0.000010 0.000010 0.000010 0.013149 0.000010 0.000010 0.000010 0.016346 0.628882 0.060287 0.192554 0.000010 0.018270 0.015607 0.000010
0.000010 0.000010 0.000010 0.000010 0.000010 0.000010 0.000010 0.000010 0.000010 0.000010 0.000010 0.000010 0.000010 0.000010 0.000010 0.000010 0.089034 0.000010 0.000010 0.000010 0.000010 0.007577 0.000010 0.000010 0.000010 0.005929 0.000010 0.000010 0.000010 0.000010 0.000010 0.000010 0.000010 0.897160
0.000010 0.000010 0.000010 0.000010 0.000010 0.000010 0.000010 0.000010 0.000010 0.000010 0.000010 0.000010 0.000010 0.000010 0.000010 0.000010 0.000010 0.000010 0.000010 0.000010 0.000010 0.000010 0.000010 0.000010 0.000010 0.000010 0.000010 0.000010 0.000010 0.000010 0.000010 0.000010 0.000010 0.999670
0.000010 0.000010 0.000010 0.000010 0.000010 0.000010 0.000010 0.000010 0.000010 0.000010 0.000010 0.000010 0.000010 0.000010 0.000010 0.000010 0.000010 0.003353 0.000010 0.001934 0.000010 0.000010 0.000010 0.000010 0.000010 0.000010 0.016223 0.000010 0.000014 0.000010 0.000010 0.000010 0.000010 0.978186
0.000010 0.000010 0.000010 0.000010 0.000010 0.000010 0.000010 0.000010 0.000010 0.000010 0.001215 0.000010 0.000010 0.000010 0.000010 0.000010 0.015761 0.000010 0.000010 0.008774 0.000010 0.000010 0.000010 0.000010 0.000010 0.000010 0.000010 0.000010 0.000010 0.000010 0.000010 0.000010 0.000010 0.973949
0.000010 0.000010 0.000010 0.000010 0.000010 0.000010 0.006123 0.000010 0.000010 0.003633 0.005569 0.000010 0.000010 0.000010 0.000010 0.000010 0.005329 0.000010 0.000010 0.000010 0.000010 0.000010 0.000010 0.000010 0.000010 0.000010 0.000010 0.020229 0.000010 0.000010 0.000010 0.000010 0.000010 0.958837
0.000010 0.000010 0.000010 0.011833 0.000010 0.000010 0.000010 0.000010 0.000010 0.000010 0.000010 0.018863 0.000010 0.000010 0.000010 0.009954 0.000020 0.008398 0.000010 0.000010 0.000010 0.000010 0.004609 0.000010 0.000010 0.016537 0.002484 0.000082 0.000010 0.000010 0.000010 0.000010 0.000010 0.926980
0.000010 0.000010 0.000010 0.000010 0.000010 0.000010 0.000010 0.000010 0.000010 0.000010 0.000010 0.000010 0.000010 0.000010 0.000010 0.010076 0.000010 0.000010 0.000010 0.000010 0.000010 0.000010 0.009760 0.000010 0.000010 0.004753 0.000010 0.002104 0.000010 0.000010 0.000010 0.000010 0.000010 0.973016
0.000010 0.000010 0.000010 0.000010 0.000010 0.000010 0.004297 0.000010 0.000010 0.000010 0.000010 0.000010 0.000163 0.000010 0.000010 0.000017 0.060284 0.000010 0.000010 0.000010 0.000010 0.011576 0.000010 0.000010 0.000010 0.000010 0.000010 0.000010 0.000010 0.000010 0.000010 0.000010 0.000010 0.923384
0.000010 0.000010 0.000010 0.000010 0.000010 0.000010 0.000010 0.000010 0.000010 0.000010 0.000010 0.000010 0.000010 0.000010 0.000010 0.005546 0.028965 0.000010 0.000010 0.000010 0.000010 0.000010 0.000010 0.000010 0.000010 0.000010 0.000010 0.000010 0.000010 0.000010 0.000010 0.000010 0.000010 0.965179
0.000010 0.000010 0.000010 0.000010 0.000010 0.000010 0.000010 0.000010 0.000010 0.000010 0.000010 0.000010 0.000010 0.000010 0.000010 0.000010 0.000010 0.000010 0.000010 0.000010 0.000010 0.000010 0.000010 0.000010 0.000010 0.003422 0.000010 0.000010 0.000010 0.000010 0.000010 0.000010 0.000010 0.996258
0.000010 0.000010 0.000010 0.000010 0.000010 0.000010 0.000010 0.000010 0.000010 0.000010 0.000010 0.000010 0.000010 0.000010 0.000010 0.000010 0.000010 0.000010 0.000010 0.000010 0.000010 0.000010 0.000010 0.000010 0.000010 0.000010 0.000010 0.000010 0.000010 0.000010 0.000010 0.000010 0.000010 0.999670
0.000010 0.000010 0.000010 0.000010 0.000010 0.000010 0.000010 0.000010 0.000010 0.000010 0.000010 0.000010 0.000010 0.000010 0.000010 0.000010 0.000010 0.000010 0.000010 0.000010 0.000010 0.000010 0.000010 0.000010 0.000010 0.000010 0.000010 0.000010 0.000010 0.000010 0.000010 0.000010 0.000010 0.999670
0.000010 0.000010 0.000010 0.000010 0.000010 0.000010 0.000010 0.000010 0.000010 0.000010 0.000901 0.024575 0.000010 0.000010 0.000010 0.000010 0.025637 0.002400 0.000010 0.000010 0.000010 0.000010 0.000010 0.000010 0.000010 0.012952 0.011461 0.000010 0.000010 0.000010 0.000010 0.000010 0.000010 0.921804
0.000010 0.000010 0.000010 0.000010 0.000010 0.000010 0.000029 0.000010 0.000010 0.000010 0.000010 0.000010 0.000010 0.000010 0.000010 0.000010 0.045529 0.000010 0.000010 0.000010 0.000010 0.021516 0.000010 0.000010 0.000010 0.000010 0.000010 0.000010 0.000010 0.000010 0.000010 0.000010 0.000010 0.932627
0.000010 0.000010 0.000010 0.000010 0.000010 0.000010 0.000010 0.000010 0.000010 0.000010 0.000010 0.000010 0.000010 0.000010 0.000010 0.000010 0.000010 0.000010 0.000010 0.000010 0.000010 0.000010 0.000010 0.000010 0.000010 0.000010 0.000010 0.000010 0.000010 0.000010 0.000010 0.000010 0.000010 0.999670
0.000010 0.000010 0.000010 0.000010 0.000010 0.000010 0.000010 0.000010 0.000010 0.000010 0.000010 0.008557 0.000010 0.000010 0.000010 0.000010 0.000010 0.000010 0.000010 0.000010 0.000010 0.005018 0.000010 0.000010 0.000010 0.000010 0.000010 0.000010 0.000010 0.000010 0.000010 0.000010 0.000010 0.986115
0.000010 0.000010 0.000010 0.000010 0.000010 0.000010 0.000010 0.000010 0.000010 0.000010 0.000010 0.000010 0.000010 0.000010 0.000010 0.000010 0.000010 0.000010 0.000010 0.000010 0.000010 0.000010 0.000010 0.000010 0.000010 0.000010 0.000010 0.000010 0.000010 0.000010 0.000010 0.000010 0.000010 0.999670
0.000010 0.000010 0.000010 0.000010 0.000010 0.000010 0.000010 0.000010 0.000010 0.000010 0.000010 0.000010 0.000010 0.000010 0.000010 0.000010 0.000010 0.000010 0.000010 0.000010 0.000010 0.000010 0.000010 0.000010 0.000010 0.000010 0.000010 0.000010 0.000010 0.000010 0.000010 0.000010 0.000010 0.999670
0.000010 0.000010 0.000010 0.000010 0.000010 0.000010 0.003041 0.000010 0.000010 0.000010 0.000010 0.000010 0.000010 0.000010 0.000010 0.000010 0.000010 0.000010 0.000010 0.000010 0.000010 0.000010 0.000010 0.000010 0.000010 0.000010 0.000010 0.000010 0.002747 0.000010 0.000010 0.000010 0.000010 0.993901
0.000889 0.000010 0.000010 0.003660 0.000010 0.000010 0.008988 0.011129 0.000010 0.000010 0.018621 0.054160 0.000010 0.006468 0.053266 0.058374 0.050350 0.014262 0.006210 0.000010 0.000010 0.050925 0.019404 0.017369 0.000010 0.027039 0.021327 0.487378 0.000010 0.017739 0.014658 0.004974 0.012711 0.039991
0.000010 0.000010 0.000010 0.000010 0.000010 0.000010 0.000010 0.000010 0.000010 0.000010 0.000010 0.033817 0.000010 0.000010 0.000010 0.101217 0.000010 0.000010 0.000010 0.000010 0.000010 0.000010 0.000010 0.000010 0.000010 0.000841 0.000010 0.809976 0.000010 0.000010 0.000010 0.000010 0.000010 0.053859
0.000010 0.000010 0.000010 0.000010 0.000010 0.000010 0.000010 0.000010 0.000010 0.000010 0.000010 0.086714 0.000010 0.000010 0.000010 0.123499 0.055470 0.000010 0.000010 0.000010 0.000010 0.092311 0.000010 0.000010 0.000010 0.011255 0.000433 0.593591 0.000010 0.000010 0.000010 0.000010 0.000010 0.036466
0.000010 0.000010 0.000010 0.000010 0.000010 0.000010 0.000010 0.000010 0.000010 0.000010 0.000010 0.073269 0.000010 0.000010 0.000010 0.124623 0.025296 0.000010 0.000010 0.000010 0.000010 0.075523 0.000010 0.000010 0.000010 0.010124 0.000010 0.676703 0.000010 0.000010 0.000010 0.000010 0.000010 0.014192
0.000010 0.000010 0.000010 0.000010 0.000010 0.000010 0.000010 0.000010 0.000010 0.000010 0.002510 0.082123 0.000010 0.000010 0.000010 0.127431 0.023326 0.000010 0.000010 0.000010 0.000010 0.037307 0.000010 0.000010 0.000010 0.000010 0.013400 0.657363 0.000010 0.000010 0.000010 0.000010 0.003194 0.053095
0.000010 0.000010 0.000010 0.000010 0.000010 0.000010 0.000010 0.000010 0.000010 0.001992 0.000010 0.051285 0.000010 0.000010 0.000010 0.114116 0.034372 0.030483 0.000010 0.000010 0.000544 0.000010 0.012648 0.000010 0.000010 0.009053 0.026405 0.654816 0.000010 0.000010 0.000010 0.000010 0.015273 0.048795
0.000010 0.000010 0.000010 0.000010 0.000010 0.000010 0.000010 0.000010 0.000010 0.000010 0.000010 0.070930 0.000010 0.000010 0.000010 0.118065 0.021316 0.015082 0.000010 0.000010 0.001373 0.000010 0.000010 0.000010 0.000010 0.005826 0.017905 0.678641 0.007470 0.000010 0.000010 0.000010 0.008364 0.054797
0.000010 0.000010 0.000010 0.000010 0.000010 0.000010 0.000010 0.000010 0.000010 0.000010 0.000010 0.027876 0.000010 0.000010 0.000010 0.093913 0.000010 0.000010 0.000010 0.000010 0.000010 0.000010 0.000010 0.000010 0.000010 0.000010 0.000010 0.813286 0.000010 0.000010 0.000010 0.000010 0.000010 0.064624
0.000010 0.000010 0.000010 0.000010 0.000010 0.000010 0.000010 0.000010 0.000010 0.000010 0.000010 0.080484 0.000010 0.000010 0.000010 0.109334 0.012235 0.008743 0.000010 0.000010 0.000010 0.008676 0.000010 0.000010 0.000010 0.011920 0.024197 0.627767 0.029731 0.000010 0.000010 0.000010 0.010949 0.075734
0.000010 0.000010 0.000010 0.000010 0.000010 0.000010 0.011606 0.000010 0.000010 0.692311 0.014470 0.003708 0.004194 0.010440 0.005795 0.003883 0.024596 0.039082 0.000010 0.000010 0.000010 0.008824 0.000010 0.000010 0.000010 0.000823 0.077290 0.057385 0.002013 0.000010 0.000010 0.000010 0.014044 0.029363
0.000010 0.000010 0.000010 0.000010 0.000010 0.000010 0.000010 0.000010 0.000010 0.986567 0.000010 0.000010 0.000010 0.000010 0.000010 0.000010 0.005077 0.000010 0.000010 0.000010 0.000010 0.000010 0.000010 0.000010 0.000010 0.008045 0.000010 0.000010 0.000010 0.000010 0.000010 0.000010 0.000010 0.000010
0.000010 0.000010 0.000010 0.000010 0.000010 0.000010 0.011755 0.000010 0.000010 0.757577 0.017574 0.019851 0.000010 0.017937 0.016738 0.017276 0.025062 0.024076 0.000010 0.000010 0.000010 0.000010 0.016413 0.000010 0.000010 0.000010 0.069628 0.004537 0.000966 0.000010 0.000010 0.000010 0.000010 0.000408
0.000010 0.000010 0.000010 0.000010 0.000010 0.000010 0.000010 0.000010 0.000010 0.999670 0.000010 0.000010 0.000010 0.000010 0.000010 0.000010 0.000010 0.000010 0.000010 0.000010 0.000010 0.000010 0.000010 0.000010 0.000010 0.000010 0.000010 0.000010 0.000010 0.000010 0.000010 0.000010 0.000010 0.000010
0.000010 0.000010 0.000010 0.000010 0.000010 0.000010 0.000010 0.000010 0.000010 0.941282 0.000010 0.000010 0.001227 0.000010 0.019040 0.000010 0.000010 0.011021 0.000010 0.000010 0.000010 0.000010 0.002863 0.000010 0.000010 0.000010 0.017852 0.000010 0.000010 0.006445 0.000010 0.000010 0.000010 0.000010
0.000010 0.000010 0.000010 0.000010 0.000010 0.000010 0.000010 0.000010 0.000010 0.999670 0.000010 0.000010 0.000010 0.000010 0.000010 0.000010 0.000010 0.000010 0.000010 0.000010 0.000010 0.000010 0.000010 0.000010 0.000010 0.000010 0.000010 0.000010 0.000010 0.000010 0.000010 0.000010 0.000010 0.000010
0.000010 0.000010 0.000010 0.000010 0.000010 0.000010 0.036825 0.000010 0.000010 0.716998 0.003768 0.008213 0.000010 0.000010 0.000010 0.013586 0.029636 0.042795 0.000010 0.000010 0.000010 0.000010 0.009540 0.000010 0.000010 0.018136 0.075452 0.035915 0.000010 0.006600 0.000010 0.000010 0.000010 0.002325
0.000010 0.000010 0.000010 0.000010 0.000010 0.000010 0.000010 0.000010 0.000010 0.999670 0.000010 0.000010 0.000010 0.000010 0.000010 0.000010 0.000010 0.000010 0.000010 0.000010 0.000010 0.000010 0.000010 0.000010 0.000010 0.000010 0.000010 0.000010 0.000010 0.000010 0.000010 0.000010 0.000010 0.000010
0.000010 0.000010 0.000010 0.000010 0.000010 0.000010 0.000010 0.000010 0.000010 0.999670 0.000010 0.000010 0.000010 0.000010 0.000010 0.000010 0.000010 0.000010 0.000010 0.000010 0.000010 0.000010 0.000010 0.000010 0.000010 0.000010 0.000010 0.000010 0.000010 0.000010 0.000010 0.000010 0.000010 0.000010
0.000010 0.000010 0.000010 0.000010 0.000010 0.000010 0.000010 0.000010 0.000010 0.999670 0.000010 0.000010 0.000010 0.000010 0.000010 0.000010 0.000010 0.000010 0.000010 0.000010 0.000010 0.000010 0.000010 0.000010 0.000010 0.000010 0.000010 0.000010 0.000010 0.000010 0.000010 0.000010 0.000010 0.000010
0.000010 0.000010 0.000010 0.000010 0.000010 0.000010 0.000010 0.000010 0.000010 0.974081 0.000010 0.000010 0.000010 0.009336 0.000010 0.000010 0.016273 0.000010 0.000010 0.000010 0.000010 0.000010 0.000010 0.000010 0.000010 0.000010 0.000010 0.000010 0.000010 0.000010 0.000010 0.000010 0.000010 0.000010
0.000010 0.000010 0.000010 0.000010 0.000010 0.000010 0.000010 0.000010 0.000010 0.995573 0.000010 0.000010 0.000010 0.000010 0.000010 0.004107 0.000010 0.000010 0.000010 0.000010 0.000010 0.000010 0.000010 0.000010 0.000010 0.000010 0.000010 0.000010 0.000010 0.000010 0.000010 0.000010 0.000010 0.000010
0.000010 0.000010 0.000010 0.000010 0.000010 0.000010 0.000010 0.000010 0.000010 0.999670 0.000010 0.000010 0.000010 0.000010 0.000010 0.000010 0.000010 0.000010 0.000010 0.000010 0.000010 0.000010 0.000010 0.000010 0.000010 0.000010 0.000010 0.000010 0.000010 0.000010 0.000010 0.000010 0.000010 0.000010
0.000010 0.000010 0.000010 0.000010 0.000010 0.000010 0.000010 0.000010 0.000010 0.999670 0.000010 0.000010 0.000010 0.000010 0.000010 0.000010 0.000010 0.000010 0.000010 0.000010 0.000010 0.000010 0.000010 0.000010 0.000010 0.000010 0.000010 0.000010 0.000010 0.000010 0.000010 0.000010 0.000010 0.000010
0.000010 0.000010 0.000010 0.006917 0.000010 0.000010 0.017430 0.000010 0.000010 0.431889 0.005612 0.032089 0.010671 0.000010 0.014193 0.016777 0.068518 0.047292 0.000010 0.000413 0.000010 0.013559 0.031927 0.000010 0.000010 0.059619 0.126643 0.066642 0.025087 0.000010 0.000010 0.000010 0.000010 0.024562
0.000010 0.000010 0.000010 0.000010 0.000010 0.000010 0.009468 0.000010 0.000010 0.616748 0.009489 0.015696 0.000763 0.022695 0.024320 0.013786 0.037088 0.046536 0.000010 0.003980 0.000010 0.000010 0.014514 0.000010 0.000010 0.033647 0.087353 0.035455 0.013643 0.004709 0.000010 0.000010 0.000010 0.009951
0.000010 0.000010 0.000010 0.000010 0.000010 0.000010 0.000010 0.000010 0.000010 0.981610 0.000010 0.000010 0.000343 0.002580 0.000010 0.000010 0.003113 0.010559 0.000010 0.000010 0.000010 0.000010 0.000010 0.000010 0.000010 0.000010 0.001515 0.000010 0.000010 0.000010 0.000010 0.000010 0.000010 0.000010
0.000010 0.000010 0.000010 0.000010 0.000010 0.000010 0.000010 0.000010 0.000010 0.999670 0.000010 0.000010 0.000010 0.000010 0.000010 0.000010 0.000010 0.000010 0.000010 0.000010 0.000010 0.000010 0.000010 0.000010 0.000010 0.000010 0.000010 0.000010 0.000010 0.000010 0.000010 0.000010 0.000010 0.000010
0.000010 0.000010 0.000010 0.000010 0.000010 0.000010 0.000010 0.000010 0.000010 0.999670 0.000010 0.000010 0.000010 0.000010 0.000010 0.000010 0.000010 0.000010 0.000010 0.000010 0.000010 0.000010 0.000010 0.000010 0.000010 0.000010 0.000010 0.000010 0.000010 0.000010 0.000010 0.000010 0.000010 0.000010
0.000010 0.000010 0.000010 0.000010 0.000010 0.000010 0.000010 0.000010 0.000010 0.995180 0.000010 0.000010 0.004496 0.000010 0.000010 0.000010 0.000010 0.000010 0.000010 0.000010 0.000010 0.000010 0.000010 0.000010 0.000010 0.000010 0.000010 0.000010 0.000015 0.000010 0.000010 0.000010 0.000010 0.000010
0.000010 0.000010 0.000010 0.000010 0.000010 0.000010 0.000010 0.000010 0.000010 0.000010 0.000010 0.000010 0.000010 0.000010 0.000010 0.000019 0.000010 0.000010 0.000010 0.000010 0.000010 0.000010 0.000010 0.000010 0.000010 0.000010 0.999661 0.000010 0.000010 0.000010 0.000010 0.000010 0.000010 0.000010
0.000010 0.000010 0.000010 0.000012 0.000010 0.000010 0.000010 0.000010 0.000010 0.000010 0.000010 0.000010 0.000010 0.000010 0.000011 0.000010 0.000010 0.000016 0.000010 0.000014 0.000010 0.000010 0.000010 0.000010 0.000010 0.000010 0.999658 0.000010 0.000010 0.000010 0.000010 0.000010 0.000010 0.000010
0.000010 0.000010 0.000010 0.000010 0.000010 0.000010 0.003026 0.000010 0.000010 0.000010 0.000010 0.000010 0.000010 0.000010 0.011044 0.006539 0.000010 0.000010 0.000010 0.000010 0.000010 0.000010 0.002883 0.000010 0.000010 0.000010 0.976219 0.000010 0.000010 0.000010 0.000010 0.000010 0.000010 0.000010
0.000010 0.000010 0.000010 0.000010 0.000010 0.000010 0.000010 0.000010 0.000010 0.000010 0.000010 0.000010 0.000010 0.006654 0.000010 0.003355 0.014283 0.000010 0.000010 0.000010 0.000010 0.000010 0.002596 0.000010 0.000010 0.018778 0.941228 0.000010 0.006523 0.004250 0.000010 0.002084 0.000010 0.000010
0.000010 0.000010 0.000010 0.000010 0.000010 0.000010 0.000010 0.000010 0.000010 0.000010 0.000010 0.000010 0.000010 0.000010 0.000010 0.000010 0.000010 0.000010 0.000010 0.000010 0.000010 0.000010 0.000010 0.000010 0.000010 0.000010 0.999670 0.000010 0.000010 0.000010 0.000010 0.000010 0.000010 0.000010
0.000015 0.000010 0.000010 0.000010 0.000010 0.000010 0.000010 0.000010 0.000010 0.000010 0.000010 0.000010 0.000010 0.000010 0.000010 0.005343 0.000010 0.000010 0.000010 0.000010 0.000010 0.000010 0.000010 0.000010 0.000010 0.000010 0.994332 0.000010 0.000010 0.000010 0.000010 0.000010 0.000010 0.000010
0.000010 0.000010 0.000010 0.000010 0.000010 0.000010 0.000010 0.000010 0.000010 0.000010 0.000010 0.000010 0.000010 0.000010 0.000010 0.000010 0.000010 0.000010 0.000010 0.000010 0.000010 0.000010 0.000010 0.000010 0.000010 0.000010 0.999670 0.000010 0.000010 0.000010 0.000010 0.000010 0.000010 0.000010
0.000010 0.000010 0.000010 0.000010 0.000010 0.000010 0.000010 0.000010 0.000010 0.000010 0.000010 0.000010 0.000010 0.000010 0.000010 0.000010 0.000010 0.000010 0.000010 0.000010 0.000010 0.000010 0.000010 0.000010 0.000010 0.000010 0.999670 0.000010 0.000010 0.000010 0.000010 0.000010 0.000010 0.000010
0.000010 0.000010 0.000010 0.000010 0.000010 0.000010 0.000010 0.000010 0.000010 0.000010 0.000010 0.000010 0.000010 0.000010 0.000010 0.000010 0.000010 0.000015 0.000010 0.000010 0.000010 0.000010 0.000010 0.000010 0.000010 0.000010 0.999665 0.000010 0.000010 0.000010 0.000010 0.000010 0.000010 0.000010
0.000010 0.000010 0.000010 0.000010 0.000010 0.000010 0.000010 0.000010 0.000010 0.000010 0.000010 0.000010 0.000010 0.000010 0.000010 0.000010 0.000010 0.000010 0.000010 0.000010 0.000010 0.000010 0.000010 0.000010 0.000010 0.000010 0.999670 0.000010 0.000010 0.000010 0.000010 0.000010 0.000010 0.000010
0.000010 0.000010 0.000010 0.000010 0.000010 0.000010 0.000010 0.000010 0.000010 0.000010 0.000010 0.000010 0.000010 0.000010 0.000010 0.000010 0.000010 0.000010 0.000010 0.000010 0.000010 0.000010 0.000010 0.000010 0.000010 0.000010 0.999670 0.000010 0.000010 0.000010 0.000010 0.000010 0.000010 0.000010
0.000010 0.000010 0.000010 0.000010 0.000010 0.000010 0.000010 0.000010 0.000010 0.000010 0.000010 0.000010 0.000010 0.000010 0.000010 0.000010 0.000010 0.000010 0.000010 0.000010 0.000010 0.000010 0.000010 0.000010 0.000010 0.000010 0.999670 0.000010 0.000010 0.000010 0.000010 0.000010 0.000010 0.000010
0.000010 0.000010 0.000010 0.000010 0.000010 0.000010 0.000010 0.000010 0.000010 0.000010 0.000010 0.000010 0.000010 0.000010 0.000010 0.000010 0.034013 0.000010 0.000010 0.000010 0.000010 0.000010 0.000010 0.000010 0.000010 0.000010 0.965667 0.000010 0.000010 0.000010 0.000010 0.000010 0.000010 0.000010
0.000010 0.000010 0.000010 0.000010 0.000010 0.000010 0.000010 0.000010 0.000010 0.000010 0.000010 0.000010 0.000010 0.000010 0.000010 0.000010 0.000010 0.000010 0.000010 0.000010 0.000010 0.000010 0.000010 0.000010 0.000010 0.000010 0.999670 0.000010 0.000010 0.000010 0.000010 0.000010 0.000010 0.000010
0.000010 0.000010 0.000010 0.000010 0.000010 0.000010 0.000010 0.000010 0.000010 0.000010 0.000010 0.000010 0.000010 0.000010 0.000010 0.020456 0.000010 0.005343 0.000010 0.000010 0.000010 0.000010 0.000010 0.000010 0.000010 0.000010 0.973891 0.000010 0.000010 0.000010 0.000010 0.000010 0.000010 0.000010
0.000010 0.000010 0.000010 0.064922 0.000010 0.000010 0.013577 0.000010 0.000010 0.121728 0.057245 0.015258 0.000980 0.000010 0.027887 0.058189 0.013270 0.049004 0.000010 0.002268 0.000010 0.022442 0.025994 0.000010 0.000010 0.033755 0.210880 0.108086 0.069782 0.014748 0.000010 0.029151 0.022007 0.038700
0.000010 0.000010 0.000010 0.000010 0.000010 0.000010 0.000010 0.000010 0.000010 0.000010 0.000010 0.000010 0.000010 0.000010 0.000010 0.000010 0.000010 0.000018 0.000010 0.000010 0.000010 0.000010 0.000010 0.000010 0.000010 0.000010 0.999662 0.000010 0.000010 0.000010 0.000010 0.000010 0.000010 0.000010
0.000010 0.000010 0.000010 0.000010 0.000010 0.000010 0.000010 0.000010 0.000010 0.000010 0.000010 0.000010 0.000010 0.000010 0.000010 0.000010 0.000010 0.000010 0.000010 0.000010 0.000010 0.000010 0.000010 0.000010 0.000010 0.000010 0.999670 0.000010 0.000010 0.000010 0.000010 0.000010 0.000010 0.000010
0.000010 0.000010 0.000010 0.000807 0.000010 0.000010 0.005858 0.000010 0.000010 0.473895 0.001063 0.444423 0.000010 0.000010 0.000010 0.003483 0.000010 0.013770 0.000010 0.000010 0.000010 0.000010 0.022878 0.000010 0.000010 0.011077 0.022505 0.000010 0.000010 0.000010 0.000010 0.000010 0.000010 0.000010
0.000010 0.000010 0.000010 0.000010 0.000010 0.000010 0.000010 0.000010 0.000010 0.000010 0.000010 0.999670 0.000010 0.000010 0.000010 0.000010 0.000010 0.000010 0.000010 0.000010 0.000010 0.000010 0.000010 0.000010 0.000010 0.000010 0.000010 0.000010 0.000010 0.000010 0.000010 0.000010 0.000010 0.000010
0.000010 0.000010 0.000010 0.000010 0.000010 0.000010 0.000010 0.000010 0.000010 0.000010 0.000010 0.999670 0.000010 0.000010 0.000010 0.000010 0.000010 0.000010 0.000010 0.000010 0.000010 0.000010 0.000010 0.000010 0.000010 0.000010 0.000010 0.000010 0.000010 0.000010 0.000010 0.000010 0.000010 0.000010
0.000010 0.000010 0.000010 0.000010 0.000010 0.000010 0.000010 0.000010 0.000010 0.000010 0.000010 0.999670 0.000010 0.000010 0.000010 0.000010 0.000010 0.000010 0.000010 0.000010 0.000010 0.000010 0.000010 0.000010 0.000010 0.000010 0.000010 0.000010 0.000010 0.000010 0.000010 0.000010 0.000010 0.000010
0.000010 0.000010 0.000010 0.000010 0.000010 0.000010 0.000010 0.000010 0.000010 0.000010 0.000010 0.999670 0.000010 0.000010 0.000010 0.000010 0.000010 0.000010 0.000010 0.000010 0.000010 0.000010 0.000010 0.000010 0.000010 0.000010 0.000010 0.000010 0.000010 0.000010 0.000010 0.000010 0.000010 0.000010
0.000010 0.000010 0.000010 0.000010 0.000010 0.000010 0.000010 0.000010 0.000010 0.000010 0.000010 0.999670 0.000010 0.000010 0.000010 0.000010 0.000010 0.000010 0.000010 0.000010 0.000010 0.000010 0.000010 0.000010 0.000010 0.000010 0.000010 0.000010 0.000010 0.000010 0.000010 0.000010 0.000010 0.000010
0.000010 0.000010 0.000010 0.000010 0.000010 0.000010 0.010442 0.000010 0.000010 0.000010 0.000010 0.830509 0.000010 0.000010 0.040402 0.000010 0.000010 0.011248 0.000010 0.000010 0.000010 0.000010 0.015778 0.000010 0.000010 0.055627 0.000010 0.031672 0.000010 0.000010 0.000010 0.000010 0.004062 0.000010
0.000010 0.000010 0.000010 0.000010 0.000010 0.000010 0.009672 0.000010 0.000010 0.000010 0.003624 0.806840 0.000010 0.019895 0.038720 0.016214 0.000010 0.011859 0.000010 0.000010 0.000010 0.000010 0.006461 0.000010 0.000010 0.066475 0.000010 0.016470 0.003540 0.000010 0.000010 0.000010 0.000010 0.000010
0.000010 0.000010 0.000010 0.000010 0.000010 0.000010 0.000010 0.000010 0.000010 0.000010 0.000010 0.999670 0.000010 0.000010 0.000010 0.000010 0.000010 0.000010 0.000010 0.000010 0.000010 0.000010 0.000010 0.000010 0.000010 0.000010 0.000010 0.000010 0.000010 0.000010 0.000010 0.000010 0.000010 0.000010
0.000010 0.000010 0.000010 0.000989 0.000010 0.000010 0.000010 0.000010 0.000010 0.000010 0.000010 0.941174 0.000010 0.000010 0.000010 0.000010 0.000010 0.000010 0.000010 0.000010 0.000010 0.000010 0.030602 0.000010 0.000010 0.006659 0.000010 0.020287 0.000010 0.000010 0.000010 0.000010 0.000010 0.000010
0.000010 0.000010 0.000010 0.000010 0.000010 0.000010 0.000010 0.000010 0.000010 0.000010 0.000010 0.999670 0.000010 0.000010 0.000010 0.000010 0.000010 0.000010 0.000010 0.000010 0.000010 0.000010 0.000010 0.000010 0.000010 0.000010 0.000010 0.000010 0.000010 0.000010 0.000010 0.000010 0.000010 0.000010
0.000010 0.000010 0.000010 0.000010 0.000010 0.000010 0.000010 0.000010 0.000010 0.000010 0.000010 0.999670 0.000010 0.000010 0.000010 0.000010 0.000010 0.000010 0.000010 0.000010 0.000010 0.000010 0.000010 0.000010 0.000010 0.000010 0.000010 0.000010 0.000010 0.000010 0.000010 0.000010 0.000010 0.000010
0.000010 0.000010 0.000010 0.000010 0.000010 0.000010 0.000010 0.000010 0.000010 0.000010 0.000010 0.987798 0.000010 0.000010 0.000010 0.000010 0.000010 0.001159 0.000010 0.000010 0.000010 0.000010 0.000010 0.000010 0.000010 0.010733 0.000010 0.000010 0.000010 0.000010 0.000010 0.000010 0.000010 0.000010
0.000010 0.000010 0.000010 0.000010 0.000010 0.000010 0.000010 0.000010 0.000010 0.000010 0.000010 0.945218 0.004580 0.000010 0.000010 0.000010 0.000010 0.000010 0.000010 0.000010 0.000010 0.000010 0.005673 0.000010 0.000010 0.005186 0.000010 0.033455 0.000010 0.000010 0.000010 0.005608 0.000010 0.000010
0.000010 0.000010 0.000010 0.000010 0.000010 0.000010 0.000010 0.000010 0.000010 0.000010 0.000010 0.999670 0.000010 0.000010 0.000010 0.000010 0.000010 0.000010 0.000010 0.000010 0.000010 0.000010 0.000010 0.000010 0.000010 0.000010 0.000010 0.000010 0.000010 0.000010 0.000010 0.000010 0.000010 0.000010
0.000010 0.000010 0.000010 0.000010 0.000010 0.000010 0.000010 0.000010 0.000010 0.000010 0.000010 0.999670 0.000010 0.000010 0.000010 0.000010 0.000010 0.000010 0.000010 0.000010 0.000010 0.000010 0.000010 0.000010 0.000010 0.000010 0.000010 0.000010 0.000010 0.000010 0.000010 0.000010 0.000010 0.000010
0.000010 0.000010 0.000010 0.000010 0.000010 0.000010 0.000010 0.000010 0.000010 0.000010 0.000010 0.999670 0.000010 0.000010 0.000010 0.000010 0.000010 0.000010 0.000010 0.000010 0.000010 0.000010 0.000010 0.000010 0.000010 0.000010 0.000010 0.000010 0.000010 0.000010 0.000010 0.000010 0.000010 0.000010
0.000010 0.000010 0.000010 0.017991 0.000010 0.000010 0.000602 0.000010 0.000010 0.000010 0.000010 0.744362 0.000010 0.009442 0.050267 0.002535 0.000010 0.012285 0.000010 0.000010 0.000010 0.000010 0.025012 0.000010 0.000010 0.087807 0.000010 0.049457 0.000010 0.000010 0.000010 0.000010 0.000010 0.000010
0.000010 0.000010 0.000010 0.000010 0.000010 0.000010 0.000010 0.000010 0.000010 0.000010 0.000010 0.999670 0.000010 0.000010 0.000010 0.000010 0.000010 0.000010 0.000010 0.000010 0.000010 0.000010 0.000010 0.000010 0.000010 0.000010 0.000010 0.000010 0.000010 0.000010 0.000010 0.000010 0.000010 0.000010
0.000010 0.000010 0.000010 0.009343 0.000010 0.000010 0.000010 0.000010 0.000010 0.000010 0.000010 0.747722 0.000734 0.000010 0.041748 0.022400 0.000010 0.018484 0.000010 0.000010 0.000010 0.000010 0.036799 0.000010 0.000010 0.066759 0.000010 0.045673 0.000010 0.004616 0.000010 0.000010 0.005493 0.000010
0.000010 0.000010 0.000010 0.000010 0.000010 0.000010 0.000010 0.000010 0.000010 0.000010 0.000010 0.000010 0.000010 0.000010 0.000010 0.000010 0.000010 0.000010 0.000010 0.000010 0.000010 0.000010 0.999670 0.000010 0.000010 0.000010 0.000010 0.000010 0.000010 0.000010 0.000010 0.000010 0.000010 0.000010
0.000010 0.000010 0.000010 0.000010 0.000010 0.000010 0.000010 0.000010 0.000010 0.000010 0.000010 0.000010 0.000010 0.000010 0.000010 0.000010 0.000010 0.000010 0.000010 0.000010 0.000010 0.000010 0.999670 0.000010 0.000010 0.000010 0.000010 0.000010 0.000010 0.000010 0.000010 0.000010 0.000010 0.000010
0.000010 0.000010 0.000010 0.000010 0.000010 0.000010 0.000010 0.000010 0.000010 0.000010 0.000010 0.000010 0.000010 0.000010 0.000010 0.000010 0.000010 0.000010 0.000010 0.000010 0.000010 0.000010 0.999670 0.000010 0.000010 0.000010 0.000010 0.000010 0.000010 0.000010 0.000010 0.000010 0.000010 0.000010
0.000010 0.000010 0.000010 0.000010 0.000010 0.000010 0.000010 0.000010 0.000010 0.000010 0.000010 0.000010 0.000010 0.000010 0.000010 0.000010 0.000010 0.000010 0.000010 0.000010 0.000010 0.000010 0.999670 0.000010 0.000010 0.000010 0.000010 0.000010 0.000010 0.000010 0.000010 0.000010 0.000010 0.000010
0.000010 0.000010 0.000010 0.000010 0.000010 0.000010 0.000010 0.000010 0.000010 0.000010 0.000010 0.000010 0.000010 0.000010 0.000010 0.000010 0.000010 0.000010 0.000010 0.000010 0.000010 0.000010 0.999670 0.000010 0.000010 0.000010 0.000010 0.000010 0.000010 0.000010 0.000010 0.000010 0.000010 0.000010
0.000010 0.000010 0.000010 0.000010 0.000010 0.000010 0.000010 0.000010 0.000010 0.000010 0.000010 0.000010 0.000010 0.000010 0.000010 0.000010 0.000010 0.000010 0.000010 0.000010 0.000010 0.000010 0.999670 0.000010 0.000010 0.000010 0.000010 0.000010 0.000010 0.000010 0.000010 0.000010 0.000010 0.000010
0.008134 0.000010 0.000010 0.021854 0.000010 0.000010 0.013632 0.000010 0.000010 0.000010 0.006338 0.010732 0.000010 0.005035 0.000010 0.013817 0.000824 0.008567 0.000010 0.002175 0.000010 0.000010 0.778702 0.000010 0.000010 0.000010 0.010348 0.000010 0.119632 0.000010 0.000010 0.000010 0.000010 0.000010
0.000010 0.000010 0.000010 0.000010 0.000010 0.000010 0.025056 0.000010 0.000010 0.000010 0.000010 0.000010 0.015482 0.000010 0.003501 0.000010 0.000010 0.000010 0.000010 0.000010 0.000010 0.000010 0.923222 0.000010 0.000010 0.000010 0.000010 0.000010 0.032448 0.000010 0.000010 0.000010 0.000010 0.000010
0.000010 0.000010 0.000010 0.000010 0.000010 0.000010 0.000010 0.000010 0.000010 0.000010 0.000010 0.001137 0.000010 0.000010 0.000010 0.000010 0.000010 0.000010 0.000010 0.000010 0.000010 0.000010 0.995387 0.000010 0.000010 0.000010 0.000010 0.000010 0.003166 0.000010 0.000010 0.000010 0.000010 0.000010
0.000010 0.000010 0.000010 0.000010 0.000010 0.000010 0.000010 0.000010 0.000010 0.000010 0.000010 0.000010 0.000010 0.000010 0.000010 0.000010 0.000010 0.000010 0.000010 0.000010 0.000010 0.000010 0.999670 0.000010 0.000010 0.000010 0.000010 0.000010 0.000010 0.000010 0.000010 0.000010 0.000010 0.000010
0.000010 0.000010 0.000010 0.007933 0.000010 0.000010 0.000010 0.000010 0.000010 0.000010 0.006095 0.000010 0.000010 0.000010 0.014195 0.017830 0.018309 0.000010 0.000010 0.000010 0.000010 0.000010 0.823977 0.000010 0.000010 0.000010 0.000010 0.000010 0.094081 0.000010 0.000010 0.003846 0.013484 0.000010
0.000010 0.000010 0.000010 0.000010 0.000010 0.000010 0.000010 0.000010 0.000010 0.000010 0.000010 0.000010 0.000010 0.000010 0.000010 0.000010 0.000010 0.000010 0.000010 0.000010 0.000010 0.000010 0.944410 0.000010 0.000010 0.000010 0.000010 0.000010 0.055270 0.000010 0.000010 0.000010 0.000010 0.000010
0.000010 0.000010 0.000010 0.000010 0.000010 0.000010 0.009372 0.000010 0.000010 0.000010 0.004651 0.004744 0.010107 0.000010 0.013891 0.000010 0.000010 0.000010 0.000010 0.000010 0.000010 0.000010 0.875280 0.000010 0.000010 0.019752 0.000010 0.000010 0.061942 0.000010 0.000010 0.000010 0.000010 0.000010
0.000017 0.000010 0.000010 0.000010 0.000010 0.000011 0.000010 0.000010 0.000010 0.000010 0.000010 0.000010 0.000010 0.000010 0.000011 0.000010 0.000011 0.000010 0.000010 0.000010 0.000010 0.000010 0.999652 0.000010 0.000010 0.000010 0.000010 0.000010 0.000010 0.000010 0.000018 0.000010 0.000010 0.000010
0.000010 0.000010 0.000010 0.000010 0.000010 0.000010 0.000010 0.000010 0.000010 0.000010 0.000010 0.000010 0.000010 0.000010 0.000010 0.000010 0.000010 0.000010 0.000010 0.000010 0.000010 0.000010 0.999670 0.000010 0.000010 0.000010 0.000010 0.000010 0.000010 0.000010 0.000010 0.000010 0.000010 0.000010
0.000010 0.000010 0.000010 0.000010 0.000010 0.000010 0.000010 0.000010 0.000010 0.000010 0.000010 0.000010 0.000010 0.000010 0.000010 0.000010 0.000010 0.000010 0.000010 0.000010 0.000010 0.000010 0.999264 0.000010 0.000010 0.000010 0.000010 0.000010 0.000416 0.000010 0.000010 0.000010 0.000010 0.000010
0.000010 0.000010 0.000010 0.000010 0.000010 0.000010 0.000010 0.000010 0.000010 0.000010 0.000010 0.000010 0.000010 0.000010 0.000010 0.000010 0.000010 0.000010 0.000010 0.000010 0.000010 0.000010 0.999670 0.000010 0.000010 0.000010 0.000010 0.000010 0.000010 0.000010 0.000010 0.000010 0.000010 0.000010
0.000010 0.000010 0.000010 0.000010 0.000010 0.000010 0.022627 0.000010 0.000010 0.000010 0.000010 0.000010 0.000010 0.000010 0.036707 0.000010 0.000010 0.000010 0.000010 0.000010 0.000010 0.000010 0.929791 0.000010 0.000010 0.000010 0.000010 0.000010 0.010575 0.000010 0.000010 0.000010 0.000010 0.000010
0.000010 0.000010 0.000010 0.000010 0.000010 0.000010 0.011450 0.000010 0.000010 0.000010 0.000010 0.000010 0.000010 0.010088 0.000010 0.000590 0.000010 0.000010 0.000010 0.000010 0.000010 0.000010 0.971569 0.000010 0.000010 0.005191 0.000010 0.000831 0.000010 0.000010 0.000010 0.000010 0.000010 0.000010
0.000010 0.000010 0.000010 0.000010 0.000010 0.000010 0.000010 0.000010 0.000010 0.000010 0.000010 0.000010 0.000010 0.000010 0.000010 0.000010 0.000010 0.000010 0.000010 0.000010 0.000010 0.000010 0.999670 0.000010 0.000010 0.000010 0.000010 0.000010 0.000010 0.000010 0.000010 0.000010 0.000010 0.000010
0.000010 0.000010 0.000010 0.000010 0.000010 0.000010 0.003577 0.000010 0.000010 0.000010 0.000010 0.031711 0.006931 0.002796 0.000010 0.002533 0.000010 0.000010 0.000010 0.000084 0.000010 0.000010 0.000010 0.000010 0.000010 0.921288 0.000010 0.030820 0.000010 0.000010 0.000010 0.000010 0.000010 0.000010
0.000010 0.000010 0.000010 0.000010 0.000010 0.000010 0.000010 0.000010 0.000010 0.000010 0.000010 0.005385 0.000010 0.000010 0.000010 0.000010 0.000010 0.000010 0.000010 0.000010 0.000010 0.000010 0.000010 0.000010 0.000010 0.994295 0.000010 0.000010 0.000010 0.000010 0.000010 0.000010 0.000010 0.000010
0.000010 0.000010 0.000010 0.000010 0.000010 0.000010 0.000010 0.000010 0.000010 0.000010 0.000010 0.000010 0.000010 0.000010 0.000010 0.000010 0.000010 0.000010 0.000010 0.000010 0.000010 0.000010 0.000010 0.000010 0.000010 0.999670 0.000010 0.000010 0.000010 0.000010 0.000010 0.000010 0.000010 0.000010
0.000010 0.000010 0.000010 0.000010 0.000010 0.000010 0.000010 0.000010 0.000010 0.000010 0.000010 0.000010 0.000010 0.000010 0.000010 0.000010 0.000010 0.000010 0.000010 0.000010 0.000010 0.000010 0.000010 0.000010 0.000010 0.999670 0.000010 0.000010 0.000010 0.000010 0.000010 0.000010 0.000010 0.000010
0.000010 0.000010 0.000010 0.000010 0.000010 0.000010 0.000010 0.000010 0.000010 0.000010 0.000010 0.022190 0.000010 0.000010 0.000010 0.000010 0.000010 0.000010 0.000010 0.000010 0.000010 0.000010 0.000361 0.000010 0.000010 0.977139 0.000010 0.000010 0.000010 0.000010 0.000010 0.000010 0.000010 0.000010
0.000010 0.000010 0.000010 0.000010 0.000010 0.000010 0.000010 0.000010 0.000010 0.000010 0.000010 0.000010 0.000010 0.000010 0.000010 0.000010 0.000010 0.000010 0.000010 0.000010 0.000010 0.000010 0.000010 0.000010 0.000010 0.999670 0.000010 0.000010 0.000010 0.000010 0.000010 0.000010 0.000010 0.000010
0.000010 0.000010 0.000010 0.000010 0.000010 0.000010 0.000010 0.000010 0.000010 0.000010 0.000010 0.000010 0.000010 0.000010 0.000010 0.000010 0.000010 0.000010 0.000010 0.000010 0.000010 0.000010 0.000010 0.000010 0.000010 0.999670 0.000010 0.000010 0.000010 0.000010 0.000010 0.000010 0.000010 0.000010
0.000010 0.000010 0.000010 0.000010 0.000010 0.000010 0.000010 0.000010 0.000010 0.000010 0.000010 0.000010 0.000010 0.000010 0.000010 0.000010 0.000010 0.000010 0.000010 0.000010 0.000010 0.000010 0.000010 0.000010 0.000010 0.999670 0.000010 0.000010 0.000010 0.000010 0.000010 0.000010 0.000010 0.000010
0.000010 0.000010 0.000010 0.000010 0.000010 0.000010 0.000010 0.000010 0.000010 0.000010 0.000010 0.000010 0.000010 0.000010 0.000010 0.000010 0.000010 0.000010 0.000010 0.000010 0.000010 0.000010 0.000010 0.000010 0.000010 0.999670 0.000010 0.000010 0.000010 0.000010 0.000010 0.000010 0.000010 0.000010
0.000010 0.000010 0.000010 0.000010 0.000010 0.000010 0.000010 0.000010 0.000010 0.000010 0.000010 0.000010 0.000010 0.000010 0.000010 0.000010 0.000010 0.000010 0.000010 0.000010 0.000010 0.000010 0.000010 0.000010 0.000010 0.999670 0.000010 0.000010 0.000010 0.000010 0.000010 0.000010 0.000010 0.000010
0.000010 0.000010 0.000010 0.000010 0.000010 0.000010 0.000010 0.000010 0.000010 0.000010 0.000010 0.015696 0.000010 0.000010 0.026481 0.000010 0.000010 0.000010 0.000010 0.000010 0.000010 0.000010 0.000010 0.000010 0.000010 0.936182 0.000010 0.020340 0.001012 0.000010 0.000010 0.000010 0.000010 0.000010
0.000010 0.000010 0.000010 0.000010 0.000010 0.000010 0.000010 0.000010 0.000010 0.009621 0.000010 0.004752 0.000010 0.000010 0.000010 0.000010 0.000010 0.000010 0.000010 0.000010 0.000010 0.000010 0.000010 0.000010 0.000010 0.985317 0.000010 0.000010 0.000010 0.000010 0.000010 0.000010 0.000010 0.000010
0.000010 0.000010 0.000010 0.000010 0.000010 0.000010 0.000010 0.000010 0.000010 0.000010 0.004386 0.015044 0.000010 0.006163 0.014881 0.025595 0.000010 0.000010 0.000010 0.005812 0.000010 0.000010 0.000010 0.000010 0.000010 0.926823 0.000010 0.001035 0.000010 0.000010 0.000010 0.000010 0.000010 0.000010
0.000010 0.000010 0.000010 0.000010 0.000010 0.000010 0.000010 0.000010 0.000010 0.005394 0.000010 0.000010 0.000010 0.000010 0.000010 0.000010 0.000010 0.000010 0.000010 0.000010 0.000010 0.000010 0.000010 0.000010 0.000010 0.993931 0.000010 0.000010 0.000010 0.000010 0.000010 0.000365 0.000010 0.000010
0.000010 0.000010 0.000010 0.000010 0.000010 0.000010 0.000010 0.000010 0.000010 0.000010 0.000010 0.000010 0.000010 0.000010 0.000010 0.000010 0.000010 0.000010 0.000010 0.000010 0.000010 0.000010 0.000010 0.000010 0.000010 0.999670 0.000010 0.000010 0.000010 0.000010 0.000010 0.000010 0.000010 0.000010
0.000010 0.000010 0.000010 0.000010 0.000010 0.000010 0.000010 0.000010 0.000010 0.000010 0.000010 0.000010 0.000010 0.000018 0.000010 0.000010 0.000010 0.000010 0.000010 0.000010 0.000010 0.000010 0.000010 0.000010 0.000010 0.999662 0.000010 0.000010 0.000010 0.000010 0.000010 0.000010 0.000010 0.000010
0.000010 0.000010 0.000010 0.000010 0.000010 0.000010 0.000010 0.000010 0.000010 0.059271 0.000010 0.000010 0.000010 0.000010 0.000010 0.000010 0.000010 0.000010 0.000010 0.000010 0.000010 0.000010 0.000010 0.000010 0.000010 0.940106 0.000010 0.000010 0.000010 0.000010 0.000010 0.000010 0.000010 0.000313
0.000010 0.000010 0.000010 0.000010 0.000010 0.000010 0.000010 0.000010 0.000010 0.000010 0.000010 0.000010 0.000010 0.000010 0.000010 0.000010 0.000010 0.000010 0.000010 0.000010 0.000010 0.000010 0.000010 0.000010 0.000010 0.999663 0.000010 0.000010 0.000017 0.000010 0.000010 0.000010 0.000010 0.000010
0.000010 0.000010 0.000010 0.000010 0.000010 0.000010 0.000010 0.000010 0.000010 0.000010 0.000010 0.051437 0.000010 0.000010 0.000010 0.000010 0.000010 0.000010 0.000010 0.000010 0.000010 0.000010 0.000010 0.000010 0.000010 0.939446 0.000010 0.008807 0.000010 0.000010 0.000010 0.000010 0.000010 0.000010
0.000010 0.000010 0.000010 0.000010 0.000010 0.000010 0.000010 0.000010 0.000010 0.000010 0.000010 0.000010 0.000010 0.000010 0.000010 0.000010 0.000010 0.000010 0.000010 0.000010 0.000010 0.000010 0.000010 0.000010 0.000010 0.999670 0.000010 0.000010 0.000010 0.000010 0.000010 0.000010 0.000010 0.000010
0.000010 0.000010 0.000010 0.000010 0.000010 0.000010 0.953340 0.000010 0.000010 0.000010 0.000010 0.000010 0.000010 0.000010 0.000010 0.000010 0.000010 0.000010 0.000010 0.000010 0.000010 0.000010 0.001383 0.000010 0.000010 0.000010 0.000010 0.000010 0.040606 0.000010 0.000010 0.000010 0.004370 0.000010
0.000010 0.000010 0.000010 0.000010 0.000010 0.000010 0.999670 0.000010 0.000010 0.000010 0.000010 0.000010 0.000010 0.000010 0.000010 0.000010 0.000010 0.000010 0.000010 0.000010 0.000010 0.000010 0.000010 0.000010 0.000010 0.000010 0.000010 0.000010 0.000010 0.000010 0.000010 0.000010 0.000010 0.000010
0.000010 0.000010 0.000010 0.000010 0.000010 0.000010 0.999670 0.000010 0.000010 0.000010 0.000010 0.000010 0.000010 0.000010 0.000010 0.000010 0.000010 0.000010 0.000010 0.000010 0.000010 0.000010 0.000010 0.000010 0.000010 0.000010 0.000010 0.000010 0.000010 0.000010 0.000010 0.000010 0.000010 0.000010
0.000010 0.000010 0.000010 0.000010 0.000010 0.000010 0.999670 0.000010 0.000010 0.000010 0.000010 0.000010 0.000010 0.000010 0.000010 0.000010 0.000010 0.000010 0.000010 0.000010 0.000010 0.000010 0.000010 0.000010 0.000010 0.000010 0.000010 0.000010 0.000010 0.000010 0.000010 0.000010 0.000010 0.000010
0.000010 0.000010 0.000010 0.000010 0.000010 0.000010 0.999670 0.000010 0.000010 0.000010 0.000010 0.000010 0.000010 0.000010 0.000010 0.000010 0.000010 0.000010 0.000010 0.000010 0.000010 0.000010 0.000010 0.000010 0.000010 0.000010 0.000010 0.000010 0.000010 0.000010 0.000010 0.000010 0.000010 0.000010
0.000010 0.000010 0.000010 0.000010 0.000010 0.000010 0.936019 0.000010 0.000010 0.006861 0.000010 0.000561 0.000010 0.000010 0.024450 0.022530 0.000010 0.000010 0.000010 0.008688 0.000010 0.000010 0.000621 0.000010 0.000010 0.000010 0.000010 0.000010 0.000010 0.000010 0.000010 0.000010 0.000010 0.000010
0.000010 0.000010 0.000010 0.000010 0.000010 0.000010 0.999670 0.000010 0.000010 0.000010 0.000010 0.000010 0.000010 0.000010 0.000010 0.000010 0.000010 0.000010 0.000010 0.000010 0.000010 0.000010 0.000010 0.000010 0.000010 0.000010 0.000010 0.000010 0.000010 0.000010 0.000010 0.000010 0.000010 0.000010
0.000010 0.000010 0.000010 0.000010 0.000010 0.000010 0.999670 0.000010 0.000010 0.000010 0.000010 0.000010 0.000010 0.000010 0.000010 0.000010 0.000010 0.000010 0.000010 0.000010 0.000010 0.000010 0.000010 0.000010 0.000010 0.000010 0.000010 0.000010 0.000010 0.000010 0.000010 0.000010 0.000010 0.000010
0.000010 0.000010 0.000010 0.000010 0.000010 0.000010 0.953206 0.000010 0.000010 0.000010 0.000010 0.000010 0.000010 0.003632 0.000010 0.000010 0.000010 0.000010 0.000010 0.000010 0.000010 0.000010 0.000010 0.000010 0.000010 0.000010 0.000010 0.000010 0.042851 0.000010 0.000010 0.000010 0.000010 0.000010
0.000010 0.000010 0.000010 0.000010 0.000010 0.000010 0.997337 0.000010 0.000010 0.001207 0.000010 0.001147 0.000010 0.000010 0.000010 0.000010 0.000010 0.000010 0.000010 0.000010 0.000010 0.000010 0.000010 0.000010 0.000010 0.000010 0.000010 0.000010 0.000010 0.000010 0.000010 0.000010 0.000010 0.000010
0.000010 0.000010 0.000010 0.000010 0.000010 0.000010 0.957844 0.000010 0.000010 0.000010 0.000010 0.000010 0.000010 0.000010 0.000010 0.000010 0.000010 0.000010 0.000010 0.000010 0.000010 0.000010 0.000010 0.000010 0.000010 0.000010 0.000010 0.000010 0.041836 0.000010 0.000010 0.000010 0.000010 0.000010
0.000010 0.000010 0.000010 0.000010 0.000010 0.000010 0.999670 0.000010 0.000010 0.000010 0.000010 0.000010 0.000010 0.000010 0.000010 0.000010 0.000010 0.000010 0.000010 0.000010 0.000010 0.000010 0.000010 0.000010 0.000010 0.000010 0.000010 0.000010 0.000010 0.000010 0.000010 0.000010 0.000010 0.000010
0.000010 0.000010 0.000010 0.000010 0.000010 0.000010 0.999670 0.000010 0.000010 0.000010 0.000010 0.000010 0.000010 0.000010 0.000010 0.000010 0.000010 0.000010 0.000010 0.000010 0.000010 0.000010 0.000010 0.000010 0.000010 0.000010 0.000010 0.000010 0.000010 0.000010 0.000010 0.000010 0.000010 0.000010
0.000010 0.000010 0.000010 0.005764 0.000010 0.000010 0.713133 0.000010 0.000010 0.008751 0.000010 0.002051 0.000010 0.000010 0.047787 0.000010 0.011973 0.000558 0.000010 0.000010 0.000010 0.000010 0.010892 0.000010 0.000010 0.000010 0.000010 0.000010 0.186608 0.009657 0.000010 0.001248 0.000010 0.001358
0.000010 0.000010 0.000010 0.000010 0.000010 0.000010 0.920884 0.000010 0.000010 0.000010 0.000010 0.000010 0.000010 0.000010 0.000010 0.010216 0.000010 0.000010 0.000010 0.000010 0.000010 0.000010 0.000010 0.000010 0.000010 0.000010 0.000010 0.000010 0.068591 0.000010 0.000010 0.000010 0.000010 0.000010
0.000010 0.000010 0.000010 0.000010 0.000010 0.000010 0.853747 0.000010 0.000010 0.000010 0.000010 0.000010 0.013463 0.000010 0.004861 0.000010 0.000010 0.000010 0.000010 0.000010 0.000010 0.000010 0.000010 0.000010 0.000010 0.000010 0.000010 0.000010 0.127629 0.000010 0.000010 0.000010 0.000010 0.000010
0.000010 0.000010 0.000010 0.000010 0.000010 0.000010 0.875049 0.000010 0.000010 0.008189 0.000010 0.000010 0.000010 0.000010 0.004049 0.000934 0.000010 0.002420 0.000010 0.000356 0.000010 0.000010 0.008921 0.000010 0.000010 0.009057 0.000010 0.000010 0.088522 0.000010 0.000010 0.002263 0.000010 0.000010
0.000010 0.000010 0.000010 0.000010 0.000010 0.000010 0.930865 0.000010 0.000010 0.000010 0.000010 0.000010 0.000010 0.000010 0.053694 0.000010 0.000010 0.000010 0.000010 0.000010 0.000010 0.000010 0.000010 0.000010 0.000010 0.006367 0.000010 0.000010 0.008774 0.000010 0.000010 0.000010 0.000010 0.000010
0.000010 0.000010 0.000010 0.000010 0.000010 0.000010 0.651026 0.000010 0.000010 0.000010 0.000010 0.002102 0.000010 0.000010 0.079588 0.000010 0.005302 0.000010 0.000010 0.000486 0.000010 0.000010 0.000010 0.000010 0.000010 0.000010 0.000010 0.000010 0.261217 0.000010 0.000010 0.000010 0.000010 0.000010
0.000010 0.000010 0.000010 0.000010 0.000010 0.000010 0.999670 0.000010 0.000010 0.000010 0.000010 0.000010 0.000010 0.000010 0.000010 0.000010 0.000010 0.000010 0.000010 0.000010 0.000010 0.000010 0.000010 0.000010 0.000010 0.000010 0.000010 0.000010 0.000010 0.000010 0.000010 0.000010 0.000010 0.000010
0.000010 0.000010 0.000010 0.000010 0.000010 0.000010 0.010211 0.000010 0.000010 0.068268 0.000010 0.007303 0.000010 0.000010 0.000010 0.006709 0.104308 0.009544 0.000010 0.009286 0.000010 0.000010 0.015418 0.000010 0.000010 0.020829 0.711788 0.011242 0.024872 0.000010 0.000010 0.000010 0.000010 0.000010
0.000010 0.000010 0.000010 0.000010 0.000010 0.000010 0.000010 0.000010 0.000010 0.045493 0.009294 0.000010 0.011005 0.000010 0.007887 0.013578 0.125054 0.008345 0.000010 0.000010 0.000010 0.000010 0.006431 0.000010 0.000010 0.000010 0.750016 0.000010 0.016766 0.000010 0.000010 0.000010 0.000010 0.005902
0.000010 0.000010 0.000010 0.005787 0.000010 0.000010 0.000010 0.000010 0.000010 0.036757 0.000130 0.000010 0.001472 0.015053 0.000010 0.000010 0.066802 0.008815 0.000010 0.000010 0.000010 0.000010 0.003466 0.000010 0.000010 0.000010 0.845763 0.015715 0.000010 0.000010 0.000010 0.000010 0.000010 0.000010
0.000010 0.000010 0.000010 0.000010 0.000010 0.000010 0.000010 0.000010 0.000010 0.014931 0.000010 0.000010 0.000010 0.000010 0.000010 0.000010 0.113772 0.000010 0.000010 0.000010 0.000010 0.000010 0.000010 0.000010 0.000010 0.000010 0.870987 0.000010 0.000010 0.000010 0.000010 0.000010 0.000010 0.000010
0.000010 0.000010 0.000010 0.000010 0.000010 0.000010 0.000010 0.000010 0.000010 0.072510 0.000010 0.000010 0.000010 0.000010 0.000010 0.000010 0.088096 0.000010 0.000010 0.024640 0.000010 0.000010 0.000010 0.000010 0.000010 0.000010 0.811609 0.000010 0.000010 0.000010 0.000010 0.000010 0.002855 0.000010
0.000010 0.000010 0.000010 0.000010 0.000010 0.000010 0.000010 0.000010 0.000010 0.111808 0.000010 0.000010 0.003010 0.010623 0.000010 0.000010 0.116585 0.005477 0.000010 0.003866 0.000010 0.000010 0.000010 0.000010 0.000010 0.012095 0.707819 0.000010 0.028466 0.000010 0.000010 0.000010 0.000010 0.000010
0.000010 0.000010 0.000010 0.016487 0.000010 0.000010 0.000010 0.000010 0.000010 0.133299 0.005902 0.009824 0.010608 0.000010 0.000010 0.000010 0.112954 0.036830 0.000010 0.000010 0.000010 0.000929 0.000010 0.000010 0.000010 0.006673 0.657878 0.000010 0.002972 0.000010 0.000010 0.000010 0.002107 0.003328
0.001316 0.000010 0.000010 0.000010 0.000010 0.000010 0.000010 0.000010 0.000010 0.163983 0.000010 0.000010 0.011098 0.000010 0.000010 0.000010 0.091062 0.000010 0.000010 0.000010 0.000010 0.000010 0.000010 0.000010 0.000010 0.000010 0.731582 0.000010 0.000010 0.000010 0.000010 0.000679 0.000010 0.000010
0.000010 0.000010 0.000010 0.000010 0.000010 0.000010 0.000010 0.000010 0.000010 0.056692 0.000010 0.000010 0.000010 0.000010 0.000010 0.000010 0.115848 0.000016 0.000010 0.008643 0.000010 0.000010 0.000010 0.000010 0.000010 0.000010 0.802376 0.000010 0.004006 0.000010 0.000010 0.012151 0.000010 0.000010
0.000010 0.000010 0.000010 0.005396 0.000010 0.000010 0.000010 0.000010 0.000010 0.058662 0.000010 0.007962 0.000010 0.000010 0.012147 0.000458 0.139193 0.008148 0.000010 0.006855 0.000010 0.000010 0.014511 0.000010 0.000010 0.012888 0.718443 0.000010 0.000010 0.000010 0.000010 0.004883 0.010243 0.000010
0.000010 0.000010 0.000010 0.000010 0.000010 0.000010 0.000010 0.000010 0.000010 0.093318 0.000010 0.000010 0.000010 0.000010 0.001293 0.000010 0.090490 0.000010 0.000010 0.014929 0.000010 0.000010 0.000010 0.000010 0.000010 0.006824 0.780949 0.000010 0.000010 0.000010 0.000010 0.000010 0.011927 0.000010
0.000010 0.000010 0.000010 0.007193 0.000010 0.000010 0.000010 0.000010 0.000010 0.138804 0.003942 0.000010 0.002109 0.000010 0.000010 0.000010 0.101937 0.000010 0.000010 0.002626 0.000010 0.000010 0.011147 0.000010 0.000010 0.000010 0.688016 0.015858 0.010704 0.000010 0.000010 0.017434 0.000010 0.000010
0.000010 0.000010 0.000010 0.000010 0.000010 0.000010 0.000010 0.000010 0.000010 0.092421 0.000010 0.000010 0.000010 0.000010 0.000010 0.000010 0.104077 0.000010 0.000010 0.001346 0.000010 0.000010 0.002557 0.000010 0.000010 0.000010 0.799309 0.000010 0.000010 0.000010 0.000010 0.000010 0.000010 0.000010
0.000010 0.000010 0.000010 0.000010 0.000010 0.000010 0.003041 0.000010 0.000010 0.097096 0.002686 0.000010 0.006795 0.002343 0.002038 0.000010 0.132648 0.022816 0.000010 0.004825 0.000010 0.000010 0.000010 0.000010 0.000010 0.000010 0.725472 0.000010 0.000010 0.000010 0.000010 0.000010 0.000010 0.000010
0.000010 0.000010 0.000010 0.006359 0.000010 0.000010 0.004986 0.000010 0.000010 0.112935 0.019484 0.000010 0.000010 0.003830 0.011028 0.000010 0.135345 0.000010 0.000010 0.006793 0.000010 0.000010 0.000010 0.000010 0.000010 0.000010 0.697393 0.001607 0.000010 0.000010 0.000010 0.000010 0.000010 0.000010
0.000010 0.000010 0.000010 0.000010 0.000010 0.000010 0.000010 0.000010 0.000010 0.072114 0.000010 0.002523 0.008710 0.000010 0.000010 0.000010 0.140749 0.002914 0.000010 0.001205 0.000010 0.000010 0.001075 0.000010 0.000010 0.000010 0.770450 0.000010 0.000010 0.000010 0.000010 0.000010 0.000010 0.000010
0.001012 0.000010 0.000010 0.000010 0.000010 0.000010 0.000010 0.000010 0.000010 0.135489 0.004697 0.000010 0.000010 0.000010 0.000010 0.000010 0.133859 0.017385 0.000010 0.000010 0.000010 0.000010 0.000010 0.000010 0.000010 0.012722 0.641132 0.011420 0.023524 0.000010 0.000010 0.006151 0.000010 0.012377
0.000010 0.000010 0.000010 0.000010 0.000010 0.000010 0.000010 0.000010 0.000010 0.048426 0.012504 0.000010 0.000010 0.000010 0.000010 0.000010 0.111473 0.009805 0.000010 0.000010 0.000010 0.000010 0.000010 0.000010 0.000010 0.002950 0.799428 0.000010 0.005908 0.000010 0.000010 0.009246 0.000010 0.000010
0.000010 0.000010 0.000010 0.000010 0.000010 0.000010 0.034518 0.000010 0.000010 0.084022 0.009867 0.000010 0.000010 0.000010 0.000010 0.000010 0.074569 0.017725 0.000010 0.000010 0.000010 0.000010 0.000010 0.000010 0.000010 0.021531 0.757496 0.000010 0.000010 0.000010 0.000010 0.000010 0.000010 0.000010
0.000010 0.000010 0.000010 0.000010 0.000010 0.000010 0.000010 0.000010 0.000010 0.094865 0.004650 0.000010 0.000010 0.000010 0.000010 0.000010 0.144401 0.000010 0.000010 0.000010 0.000010 0.000010 0.000010 0.000010 0.000010 0.000010 0.755784 0.000010 0.000010 0.000010 0.000010 0.000010 0.000010 0.000010
0.000010 0.000010 0.030600 0.171555 0.017604 0.000010 0.000010 0.000010 0.033963 0.043253 0.097264 0.022602 0.000010 0.018432 0.004637 0.020334 0.000010 0.044427 0.008469 0.015314 0.013209 0.000010 0.034309 0.083725 0.067984 0.012262 0.017535 0.063418 0.064135 0.000010 0.044317 0.060508 0.010044 0.000010
0.021507 0.000010 0.009094 0.179952 0.040103 0.000010 0.004450 0.000010 0.050244 0.017788 0.094074 0.021301 0.000010 0.047929 0.009392 0.007126 0.000010 0.037614 0.003105 0.020210 0.000010 0.000010 0.037795 0.078094 0.054116 0.021572 0.018973 0.093516 0.059221 0.013873 0.043622 0.015240 0.000010 0.000010
0.012277 0.002009 0.000807 0.173023 0.043209 0.000473 0.004207 0.027743 0.034482 0.020377 0.111435 0.021642 0.015192 0.035209 0.015908 0.000010 0.000010 0.028766 0.000010 0.021525 0.012046 0.000010 0.037497 0.112357 0.088089 0.009054 0.000010 0.085688 0.055875 0.007743 0.020373 0.002925 0.000010 0.000010
0.018731 0.000010 0.011739 0.189101 0.002018 0.000010 0.036824 0.000010 0.020797 0.057067 0.087948 0.014339 0.000010 0.031209 0.014977 0.017657 0.000010 0.025686 0.005100 0.003832 0.006035 0.000010 0.034796 0.092355 0.074893 0.024584 0.017151 0.095210 0.077711 0.001132 0.008829 0.026837 0.000010 0.003373
0.000010 0.006656 0.000010 0.205041 0.000010 0.000010 0.016150 0.000010 0.000010 0.014424 0.093485 0.013391 0.000010 0.021712 0.000010 0.025684 0.000010 0.026779 0.000010 0.024021 0.003537 0.000434 0.068436 0.088940 0.095924 0.028557 0.035616 0.078395 0.076254 0.000010 0.000010 0.036469 0.039965 0.000010
0.000010 0.000010 0.014467 0.184077 0.029816 0.000010 0.015970 0.000010 0.106946 0.045676 0.105361 0.011152 0.000010 0.012777 0.019120 0.010476 0.000010 0.028897 0.016011 0.045148 0.000919 0.006115 0.035573 0.096912 0.087510 0.018234 0.000010 0.058074 0.033638 0.000010 0.003925 0.013107 0.000010 0.000010
0.000010 0.000010 0.007876 0.190741 0.001342 0.000375 0.012639 0.000010 0.044540 0.013151 0.091740 0.011696 0.003426 0.017745 0.009215 0.009907 0.000010 0.064323 0.000010 0.060148 0.008113 0.000010 0.072124 0.067933 0.063084 0.031930 0.009990 0.057491 0.123530 0.022444 0.000010 0.004405 0.000010 0.000010
0.009308 0.000010 0.015711 0.180807 0.010167 0.000010 0.000535 0.000010 0.000010 0.031604 0.086231 0.016042 0.000010 0.017482 0.000010 0.028135 0.000010 0.022391 0.012764 0.027967 0.000010 0.000010 0.071349 0.080301 0.081931 0.025991 0.000010 0.107954 0.114790 0.000010 0.011229 0.029746 0.016651 0.000804
0.004325 0.000010 0.026789 0.149865 0.008785 0.000010 0.000010 0.013036 0.099083 0.111165 0.081770 0.000010 0.018740 0.027137 0.000010 0.017511 0.001917 0.036327 0.000010 0.030882 0.002754 0.000010 0.036435 0.097272 0.060917 0.005805 0.027706 0.050684 0.051556 0.000010 0.021952 0.017485 0.000010 0.000010
0.008956 0.000010 0.033669 0.190875 0.029880 0.000010 0.003770 0.000010 0.089084 0.026479 0.107024 0.005416 0.011319 0.017152 0.000010 0.008656 0.000010 0.005196 0.000010 0.003987 0.015613 0.000010 0.031417 0.083192 0.065844 0.025772 0.000010 0.085548 0.062968 0.000010 0.049849 0.038224 0.000010 0.000010
0.026670 0.000010 0.032559 0.170403 0.000010 0.000010 0.000010 0.000010 0.091335 0.012602 0.088166 0.006663 0.000905 0.040584 0.000010 0.023068 0.000235 0.026262 0.000010 0.017598 0.021663 0.000010 0.033211 0.094818 0.134402 0.016397 0.000811 0.065190 0.069112 0.000010 0.003635 0.023601 0.000010 0.000010
0.012627 0.000010 0.007467 0.191594 0.016306 0.000010 0.000010 0.000010 0.118435 0.011386 0.113874 0.009642 0.026540 0.015174 0.000010 0.000010 0.000010 0.038084 0.017928 0.002770 0.000010 0.000010 0.024509 0.103971 0.073350 0.016007 0.000010 0.066051 0.070908 0.000010 0.030602 0.032647 0.000010 0.000010
0.006936 0.000010 0.008727 0.156334 0.010361 0.000010 0.000010 0.000010 0.101694 0.028243 0.103310 0.000010 0.008198 0.017436 0.000010 0.022489 0.000010 0.038404 0.000010 0.010686 0.000010 0.000010 0.039552 0.145428 0.103778 0.005960 0.000010 0.053068 0.092492 0.000010 0.022328 0.024437 0.000010 0.000010
0.001097 0.000010 0.020651 0.164784 0.004013 0.000010 0.006331 0.000010 0.029586 0.024085 0.107559 0.004196 0.005231 0.021703 0.007930 0.028301 0.000010 0.020441 0.000010 0.025651 0.009470 0.000010 0.024781 0.152217 0.115513 0.003583 0.001501 0.061776 0.058846 0.000010 0.052832 0.045132 0.002708 0.000010
0.027752 0.000010 0.021702 0.159773 0.019047 0.000010 0.000010 0.000010 0.130973 0.023330 0.087772 0.009481 0.007819 0.028866 0.000010 0.000010 0.000010 0.033205 0.000010 0.032315 0.011563 0.000010 0.049004 0.086370 0.066298 0.030168 0.000010 0.065026 0.069952 0.000010 0.028211 0.010857 0.000395 0.000010
0.005219 0.000010 0.016209 0.190448 0.020666 0.000010 0.000010 0.000010 0.104875 0.010506 0.116172 0.003718 0.017163 0.028887 0.000010 0.022790 0.000010 0.026452 0.001714 0.050067 0.010127 0.000010 0.036168 0.108396 0.098901 0.018728 0.007176 0.054964 0.030866 0.000010 0.002067 0.008212 0.009417 0.000010
0.016228 0.000010 0.012328 0.151617 0.006395 0.000010 0.026759 0.004253 0.117413 0.011398 0.071014 0.007574 0.011027 0.012659 0.007221 0.000010 0.000010 0.037545 0.000010 0.025506 0.009278 0.000010 0.057105 0.112026 0.046772 0.007888 0.002247 0.069199 0.131454 0.005697 0.014649 0.024669 0.000010 0.000010
0.005560 0.000010 0.007634 0.167887 0.046177 0.000010 0.000010 0.000010 0.141277 0.017984 0.104857 0.000010 0.003795 0.028064 0.000010 0.000010 0.000010 0.009806 0.000010 0.022219 0.011667 0.000010 0.053036 0.106979 0.082171 0.000436 0.000010 0.062946 0.059422 0.000010 0.016136 0.051808 0.000010 0.000010
0.000580 0.000010 0.019792 0.196824 0.011926 0.000010 0.000010 0.000010 0.112338 0.006149 0.103869 0.000130 0.017815 0.035243 0.000010 0.000419 0.000010 0.020507 0.000010 0.024357 0.000010 0.001426 0.018033 0.131552 0.107665 0.008402 0.000010 0.043080 0.063164 0.003532 0.024713 0.033399 0.007569 0.007426
0.018275 0.000010 0.023137 0.171423 0.015344 0.000010 0.000010 0.000010 0.061636 0.017416 0.094854 0.001087 0.006083 0.024479 0.000010 0.005391 0.000010 0.020622 0.013219 0.000329 0.003539 0.000010 0.034108 0.157606 0.093034 0.021066 0.000010 0.074520 0.044301 0.000010 0.058047 0.040373 0.000010 0.000010
0.033156 0.000010 0.000010 0.170454 0.016416 0.000010 0.000010 0.000010 0.120185 0.024913 0.101765 0.005456 0.018592 0.007785 0.000010 0.000010 0.000010 0.021839 0.000010 0.033639 0.001755 0.000010 0.032215 0.131374 0.100636 0.006021 0.000010 0.058300 0.058539 0.003256 0.030735 0.022841 0.000010 0.000010
0.000010 0.000010 0.017975 0.169595 0.031123 0.008372 0.000010 0.000010 0.090587 0.049454 0.089062 0.000010 0.012086 0.025279 0.000010 0.000010 0.000010 0.019783 0.000010 0.036657 0.000010 0.000010 0.042732 0.112001 0.110219 0.008471 0.025018 0.046935 0.058984 0.000010 0.023527 0.021997 0.000010 0.000010
0.002732 0.000010 0.003598 0.196827 0.021730 0.000010 0.000010 0.032153 0.151547 0.006439 0.096945 0.000709 0.014922 0.021115 0.020202 0.007912 0.000010 0.029413 0.000010 0.052382 0.002203 0.000010 0.024647 0.137955 0.040574 0.000010 0.000010 0.062973 0.048672 0.000010 0.010901 0.013138 0.000010 0.000214
0.003717 0.000010 0.000010 0.171658 0.026253 0.000010 0.000010 0.000010 0.127198 0.018534 0.103145 0.000010 0.016530 0.025257 0.000010 0.017386 0.000010 0.030734 0.014702 0.006398 0.009012 0.000010 0.034185 0.140953 0.067464 0.007994 0.000010 0.058245 0.046474 0.000010 0.040166 0.033865 0.000010 0.000010
0.004494 0.000010 0.028084 0.130990 0.017501 0.000010 0.011693 0.000010 0.036591 0.056276 0.072351 0.000010 0.022664 0.035033 0.017484 0.003199 0.000010 0.027006 0.000010 0.065829 0.000010 0.000010 0.033649 0.167480 0.086919 0.006514 0.000010 0.058950 0.028980 0.000010 0.029358 0.058835 0.000010 0.000010
0.016131 0.000010 0.030065 0.131695 0.012037 0.000010 0.017097 0.000010 0.038824 0.033208 0.075079 0.002936 0.005738 0.060454 0.000010 0.004098 0.000010 0.015791 0.000010 0.057639 0.000010 0.000010 0.023444 0.210378 0.105238 0.010840 0.005971 0.025541 0.048291 0.000010 0.030182 0.039213 0.000010 0.000010
0.018094 0.000010 0.020274 0.152006 0.032397 0.000010 0.020534 0.000010 0.032501 0.069885 0.061670 0.000010 0.000010 0.019861 0.000010 0.000587 0.001032 0.010425 0.000010 0.062010 0.000010 0.000010 0.011231 0.191897 0.081375 0.011247 0.011686 0.048083 0.051105 0.009397 0.032891 0.048299 0.000010 0.001411
0.009291 0.000010 0.047162 0.136127 0.032337 0.000010 0.000010 0.000010 0.034850 0.023506 0.085675 0.000080 0.036089 0.014962 0.007947 0.012008 0.000010 0.019469 0.000010 0.031894 0.007599 0.000010 0.031404 0.154983 0.102314 0.022381 0.000010 0.045657 0.028649 0.011425 0.040401 0.037583 0.024154 0.001974
0.000010 0.000010 0.022564 0.170808 0.072758 0.000010 0.012087 0.000010 0.024214 0.028992 0.084383 0.014822 0.011744 0.032004 0.000010 0.000010 0.000010 0.012163 0.000010 0.058672 0.000010 0.000010 0.022513 0.149091 0.098136 0.016723 0.001167 0.015472 0.026879 0.000010 0.041748 0.082931 0.000010 0.000010
0.010319 0.000010 0.033171 0.159847 0.052481 0.000010 0.000010 0.000010 0.060589 0.038237 0.075251 0.000010 0.008353 0.036341 0.000010 0.000010 0.004550 0.009879 0.000010 0.057140 0.000010 0.000010 0.008876 0.213258 0.047411 0.005358 0.000010 0.043453 0.051012 0.000010 0.026998 0.057337 0.000010 0.000010
0.013647 0.000010 0.013973 0.144869 0.058905 0.004515 0.003337 0.000010 0.044478 0.028255 0.079830 0.000010 0.014540 0.040173 0.000010 0.001313 0.000010 0.009669 0.000010 0.064537 0.014718 0.000010 0.030445 0.182136 0.066411 0.000010 0.000010 0.052838 0.059924 0.000010 0.035852 0.035514 0.000010 0.000010
0.000010 0.000010 0.011764 0.169103 0.055981 0.000010 0.016115 0.000010 0.000010 0.048069 0.073257 0.002780 0.020019 0.026868 0.021152 0.000010 0.000010 0.007293 0.000010 0.096020 0.000010 0.000010 0.017761 0.231042 0.103247 0.008289 0.000010 0.052109 0.014911 0.002315 0.001362 0.020412 0.000010 0.000010
0.019113 0.000010 0.022262 0.194175 0.013317 0.000010 0.000010 0.000010 0.138256 0.032972 0.111803 0.005346 0.009915 0.040897 0.000010 0.000463 0.000010 0.005579 0.000010 0.014914 0.000010 0.000010 0.027412 0.096672 0.083162 0.017075 0.000010 0.067263 0.070198 0.000010 0.013804 0.015272 0.000010 0.000010
0.008240 0.000010 0.008431 0.169752 0.005249 0.000010 0.001964 0.000010 0.133818 0.015406 0.096956 0.014220 0.001215 0.017612 0.008645 0.000010 0.000010 0.041371 0.000010 0.026702 0.003569 0.000010 0.037376 0.103176 0.083080 0.031414 0.000010 0.045429 0.104396 0.000010 0.005132 0.036737 0.000010 0.000010
0.030867 0.000010 0.000010 0.199946 0.014631 0.000010 0.000010 0.000010 0.100435 0.009337 0.120861 0.021639 0.001794 0.023270 0.000019 0.000010 0.000010 0.022446 0.000010 0.000010 0.000010 0.000010 0.048703 0.131036 0.110204 0.020054 0.000010 0.059293 0.058672 0.000720 0.000010 0.025922 0.000010 0.000010
0.027686 0.000010 0.007118 0.186153 0.007335 0.000010 0.023980 0.000010 0.108640 0.016525 0.129208 0.003824 0.009505 0.044627 0.002224 0.007599 0.000010 0.039627 0.003548 0.007296 0.000010 0.000010 0.030062 0.103545 0.070555 0.000010 0.000010 0.037196 0.051997 0.000010 0.060445 0.021197 0.000010 0.000010
0.001103 0.000010 0.018988 0.159780 0.000010 0.000010 0.000010 0.000010 0.089825 0.022845 0.106770 0.021134 0.000010 0.010836 0.034891 0.020219 0.000010 0.029052 0.010520 0.032814 0.000010 0.000010 0.091726 0.083778 0.056848 0.025017 0.003927 0.077980 0.061263 0.000010 0.000010 0.034770 0.004348 0.001454
0.010015 0.000010 0.032385 0.186966 0.020119 0.000010 0.000010 0.005628 0.105742 0.023788 0.115855 0.000010 0.007522 0.038004 0.000010 0.010095 0.000010 0.045578 0.000010 0.000010 0.000010 0.000010 0.004180 0.126173 0.046943 0.016130 0.000010 0.046990 0.073791 0.000010 0.038473 0.045485 0.000010 0.000010
0.005804 0.000010 0.023103 0.167408 0.000010 0.000010 0.000010 0.000010 0.132708 0.022535 0.125330 0.000356 0.000010 0.026461 0.009629 0.001454 0.000010 0.035697 0.000010 0.017465 0.005957 0.000010 0.064005 0.105135 0.055839 0.012988 0.000010 0.079773 0.065296 0.000010 0.007837 0.035093 0.000010 0.000010
0.035884 0.003799 0.022863 0.147243 0.003773 0.000010 0.017857 0.000010 0.046933 0.012738 0.107037 0.000010 0.015608 0.029273 0.010252 0.016622 0.000010 0.045946 0.001123 0.013691 0.005235 0.000010 0.079426 0.100163 0.117144 0.012818 0.000010 0.038003 0.087478 0.000010 0.018824 0.004152 0.000010 0.006035
0.000010 0.000010 0.017575 0.000010 0.000010 0.000010 0.000010 0.000010 0.000010 0.000010 0.000010 0.000010 0.026851 0.000010 0.000010 0.000010 0.000010 0.000010 0.004534 0.780027 0.000010 0.000010 0.000010 0.115650 0.000010 0.000010 0.000010 0.000010 0.000010 0.000010 0.000010 0.055083 0.000010 0.000010
0.000010 0.002102 0.000010 0.000010 0.000010 0.000010 0.000010 0.000010 0.000010 0.000010 0.000010 0.000010 0.009543 0.000010 0.000010 0.000010 0.000010 0.000010 0.008479 0.753461 0.011411 0.000010 0.000010 0.143256 0.000010 0.000010 0.000010 0.000010 0.000010 0.000010 0.000010 0.071478 0.000010 0.000010
0.000010 0.000010 0.000010 0.000010 0.032704 0.000010 0.000010 0.000010 0.011268 0.000010 0.000010 0.000010 0.024226 0.000010 0.000010 0.000010 0.000010 0.000010 0.000010 0.733993 0.003507 0.000010 0.000010 0.131862 0.000010 0.000010 0.000010 0.000010 0.000010 0.000010 0.001331 0.060849 0.000010 0.000010
0.054594 0.000010 0.007209 0.000010 0.012840 0.000010 0.000010 0.000010 0.004439 0.000010 0.000010 0.000010 0.038706 0.000010 0.000010 0.000010 0.000010 0.000010 0.000010 0.650489 0.000010 0.000010 0.000010 0.208401 0.000010 0.000010 0.000010 0.000010 0.000010 0.000010 0.002488 0.020585 0.000010 0.000010
0.004047 0.000010 0.012803 0.000010 0.000010 0.000572 0.000010 0.000010 0.011421 0.000010 0.000010 0.000010 0.024576 0.000010 0.000010 0.000010 0.000010 0.000010 0.000010 0.759241 0.007544 0.000010 0.000010 0.107326 0.013946 0.000010 0.000010 0.000010 0.000010 0.000010 0.000010 0.058283 0.000010 0.000010
0.005308 0.000010 0.029789 0.000010 0.000010 0.000219 0.000010 0.000010 0.003053 0.000010 0.000010 0.000010 0.030476 0.000010 0.000010 0.000010 0.000010 0.000010 0.000010 0.610142 0.016006 0.000010 0.000010 0.233643 0.010762 0.000010 0.000010 0.000010 0.000010 0.000010 0.003871 0.056502 0.000010 0.000010
0.000010 0.000010 0.000010 0.000010 0.000010 0.000010 0.000010 0.000010 0.000010 0.000010 0.000010 0.000010 0.000010 0.000010 0.000010 0.000010 0.000010 0.000010 0.000010 0.999670 0.000010 0.000010 0.000010 0.000010 0.000010 0.000010 0.000010 0.000010 0.000010 0.000010 0.000010 0.000010 0.000010 0.000010
0.000010 0.000010 0.000010 0.000010 0.000010 0.000010 0.000010 0.000010 0.000010 0.000010 0.000010 0.000010 0.000010 0.000010 0.000010 0.000010 0.000010 0.000010 0.000010 0.999670 0.000010 0.000010 0.000010 0.000010 0.000010 0.000010 0.000010 0.000010 0.000010 0.000010 0.000010 0.000010 0.000010 0.000010
0.000010 0.000010 0.000010 0.000010 0.000010 0.000010 0.000010 0.000010 0.000010 0.000010 0.000010 0.000010 0.000010 0.000010 0.000010 0.000010 0.000010 0.000010 0.000010 0.999670 0.000010 0.000010 0.000010 0.000010 0.000010 0.000010 0.000010 0.000010 0.000010 0.000010 0.000010 0.000010 0.000010 0.000010
0.000010 0.000010 0.000010 0.000010 0.000010 0.000010 0.000010 0.000010 0.000010 0.000010 0.000010 0.000010 0.000010 0.000010 0.000010 0.000010 0.000010 0.000010 0.000010 0.999670 0.000010 0.000010 0.000010 0.000010 0.000010 0.000010 0.000010 0.000010 0.000010 0.000010 0.000010 0.000010 0.000010 0.000010
0.000010 0.000010 0.000010 0.000010 0.000010 0.000010 0.000010 0.000010 0.000010 0.000010 0.000010 0.000010 0.000010 0.000010 0.000010 0.000010 0.000010 0.000010 0.000010 0.999670 0.000010 0.000010 0.000010 0.000010 0.000010 0.000010 0.000010 0.000010 0.000010 0.000010 0.000010 0.000010 0.000010 0.000010
0.000010 0.000010 0.000010 0.000010 0.000010 0.000010 0.000010 0.000010 0.000010 0.000010 0.000010 0.000010 0.000010 0.000010 0.000010 0.000010 0.000010 0.000010 0.000010 0.999670 0.000010 0.000010 0.000010 0.000010 0.000010 0.000010 0.000010 0.000010 0.000010 0.000010 0.000010 0.000010 0.000010 0.000010
0.000010 0.000010 0.000010 0.000010 0.000010 0.000010 0.000010 0.000010 0.000010 0.000010 0.000010 0.000010 0.000010 0.000010 0.000010 0.000010 0.000010 0.000010 0.000010 0.999670 0.000010 0.000010 0.000010 0.000010 0.000010 0.000010 0.000010 0.000010 0.000010 0.000010 0.000010 0.000010 0.000010 0.000010
0.000010 0.000010 0.000010 0.000010 0.000010 0.000010 0.000010 0.000010 0.000010 0.000010 0.000010 0.000010 0.000010 0.000010 0.000010 0.000010 0.000010 0.000010 0.000010 0.999670 0.000010 0.000010 0.000010 0.000010 0.000010 0.000010 0.000010 0.000010 0.000010 0.000010 0.000010 0.000010 0.000010 0.000010
0.000010 0.000010 0.000010 0.000010 0.000010 0.000010 0.000010 0.000010 0.000010 0.000010 0.000010 0.000010 0.000010 0.000010 0.000010 0.000010 0.000010 0.000010 0.000010 0.999670 0.000010 0.000010 0.000010 0.000010 0.000010 0.000010 0.000010 0.000010 0.000010 0.000010 0.000010 0.000010 0.000010 0.000010
0.000010 0.000010 0.000010 0.000010 0.000010 0.000010 0.000010 0.000010 0.000010 0.000010 0.000010 0.000010 0.015518 0.000010 0.000010 0.000010 0.000010 0.000010 0.000010 0.984162 0.000010 0.000010 0.000010 0.000010 0.000010 0.000010 0.000010 0.000010 0.000010 0.000010 0.000010 0.000010 0.000010 0.000010
0.000010 0.000010 0.000010 0.000010 0.000010 0.000010 0.000010 0.000010 0.000010 0.000010 0.000010 0.000010 0.000010 0.000010 0.000010 0.000010 0.000010 0.000010 0.000010 0.999670 0.000010 0.000010 0.000010 0.000010 0.000010 0.000010 0.000010 0.000010 0.000010 0.000010 0.000010 0.000010 0.000010 0.000010
0.000010 0.000010 0.000010 0.000010 0.000010 0.000010 0.000010 0.000010 0.000010 0.000010 0.000010 0.000010 0.000010 0.000010 0.000010 0.000010 0.000010 0.000010 0.000010 0.999670 0.000010 0.000010 0.000010 0.000010 0.000010 0.000010 0.000010 0.000010 0.000010 0.000010 0.000010 0.000010 0.000010 0.000010
0.002161 0.000010 0.000010 0.000010 0.000010 0.000010 0.000010 0.000010 0.000010 0.000010 0.000010 0.000010 0.000010 0.000010 0.000010 0.000010 0.000010 0.000010 0.000010 0.997519 0.000010 0.000010 0.000010 0.000010 0.000010 0.000010 0.000010 0.000010 0.000010 0.000010 0.000010 0.000010 0.000010 0.000010
0.000010 0.000010 0.000010 0.000010 0.000010 0.000010 0.000010 0.000010 0.000010 0.000010 0.000010 0.000010 0.000010 0.000010 0.000010 0.000010 0.000010 0.000010 0.000010 0.999670 0.000010 0.000010 0.000010 0.000010 0.000010 0.000010 0.000010 0.000010 0.000010 0.000010 0.000010 0.000010 0.000010 0.000010
0.000010 0.000010 0.000010 0.000010 0.904369 0.000010 0.000010 0.036293 0.042446 0.000010 0.000010 0.000010 0.000010 0.000010 0.000010 0.000010 0.000010 0.000010 0.000010 0.000010 0.015884 0.000010 0.000010 0.000010 0.000719 0.000010 0.000010 0.000010 0.000010 0.000010 0.000010 0.000010 0.000010 0.000010
0.000010 0.000010 0.000010 0.000010 0.843905 0.000010 0.000010 0.051755 0.036419 0.000010 0.000010 0.000010 0.000010 0.000010 0.000010 0.000010 0.000010 0.000010 0.000010 0.000010 0.032490 0.000010 0.000010 0.012555 0.006544 0.000010 0.000010 0.000010 0.000010 0.000010 0.011630 0.004441 0.000010 0.000010
0.000010 0.000010 0.000010 0.000010 0.938019 0.000010 0.000010 0.036165 0.010557 0.000010 0.000010 0.000010 0.000010 0.000010 0.000010 0.000010 0.000010 0.000010 0.014959 0.000010 0.000010 0.000010 0.000010 0.000010 0.000010 0.000010 0.000010 0.000010 0.000010 0.000010 0.000010 0.000010 0.000010 0.000010
0.000010 0.000010 0.017386 0.000010 0.852494 0.000010 0.000010 0.060138 0.059781 0.000010 0.000010 0.000010 0.000010 0.000010 0.000010 0.000010 0.000010 0.000010 0.000010 0.000010 0.009911 0.000010 0.000010 0.000010 0.000010 0.000010 0.000010 0.000010 0.000010 0.000010 0.000010 0.000010 0.000010 0.000010
0.000010 0.001951 0.000010 0.000010 0.892467 0.000010 0.000010 0.030586 0.037699 0.000010 0.000010 0.000010 0.000010 0.000010 0.000010 0.000010 0.007463 0.000010 0.000010 0.000010 0.000010 0.000010 0.000010 0.000010 0.029554 0.000010 0.000010 0.000010 0.000010 0.000010 0.000010 0.000010 0.000010 0.000010
0.000010 0.000010 0.043387 0.000010 0.842397 0.000010 0.000010 0.011143 0.000010 0.000010 0.000010 0.000010 0.000010 0.000010 0.000010 0.009815 0.000905 0.000010 0.028217 0.000010 0.000010 0.000010 0.000010 0.020220 0.043657 0.000010 0.000010 0.000010 0.000010 0.000010 0.000010 0.000010 0.000010 0.000010
0.000010 0.000010 0.030718 0.000010 0.835197 0.000010 0.000010 0.021384 0.111970 0.000010 0.000010 0.000010 0.000010 0.000010 0.000010 0.000010 0.000010 0.000010 0.000010 0.000010 0.000010 0.000010 0.000010 0.000441 0.000010 0.000010 0.000010 0.000010 0.000010 0.000010 0.000010 0.000010 0.000010 0.000010
0.000010 0.000010 0.037374 0.000010 0.762242 0.000010 0.000010 0.034725 0.022883 0.000010 0.000010 0.000010 0.008786 0.007707 0.000010 0.000010 0.012862 0.003771 0.007026 0.000010 0.000010 0.000010 0.000010 0.000010 0.084721 0.000010 0.014172 0.000010 0.000010 0.000010 0.000010 0.003510 0.000010 0.000010
0.000010 0.000010 0.000010 0.000010 0.851743 0.000010 0.000010 0.000010 0.087994 0.000010 0.000010 0.000010 0.000010 0.000010 0.000010 0.000010 0.000010 0.000010 0.049776 0.000010 0.000010 0.000010 0.000010 0.000010 0.010187 0.000010 0.000010 0.000010 0.000010 0.000010 0.000010 0.000010 0.000010 0.000010
0.000010 0.000010 0.000010 0.000010 0.892470 0.000010 0.000010 0.000010 0.073406 0.000010 0.000010 0.000010 0.000010 0.000010 0.000010 0.000010 0.000010 0.000010 0.000010 0.000010 0.000010 0.000010 0.000010 0.000010 0.033814 0.000010 0.000010 0.000010 0.000010 0.000010 0.000010 0.000010 0.000010 0.000010
0.000010 0.000010 0.008118 0.000010 0.848004 0.000010 0.000010 0.059533 0.074209 0.000010 0.000010 0.000010 0.000010 0.000010 0.000010 0.000010 0.000010 0.000010 0.003949 0.000730 0.000010 0.000010 0.000010 0.001192 0.000010 0.000010 0.000010 0.000010 0.000010 0.000010 0.000010 0.004006 0.000010 0.000010
0.000010 0.000010 0.006501 0.000010 0.935023 0.003138 0.000010 0.020888 0.000010 0.000010 0.000010 0.000010 0.000010 0.000010 0.000010 0.000010 0.000010 0.000010 0.000010 0.000010 0.009605 0.000010 0.000010 0.000010 0.024565 0.000010 0.000010 0.000010 0.000010 0.000010 0.000010 0.000010 0.000010 0.000010
0.000010 0.000010 0.000010 0.000010 0.890534 0.000010 0.000010 0.000010 0.090403 0.000010 0.000010 0.000010 0.000010 0.000010 0.000010 0.000010 0.000010 0.000010 0.002062 0.000010 0.001357 0.000010 0.000010 0.000010 0.015354 0.000010 0.000010 0.000010 0.000010 0.000010 0.000010 0.000010 0.000010 0.000010
0.000010 0.000010 0.009833 0.000010 0.850882 0.000010 0.000010 0.000010 0.037137 0.000010 0.000010 0.000010 0.000010 0.000010 0.000010 0.000010 0.000010 0.000010 0.025203 0.000010 0.000010 0.000010 0.000010 0.003682 0.072983 0.000010 0.000010 0.000010 0.000010 0.000010 0.000010 0.000010 0.000010 0.000010
0.008050 0.000010 0.048962 0.000010 0.844353 0.000508 0.000010 0.000010 0.034336 0.000010 0.000010 0.000010 0.000958 0.000010 0.000010 0.000010 0.008681 0.000010 0.038521 0.000010 0.000010 0.000010 0.000010 0.000196 0.012711 0.000010 0.000010 0.000010 0.000010 0.000010 0.000010 0.002494 0.000010 0.000010
0.000010 0.004317 0.000168 0.000010 0.901752 0.000010 0.000010 0.000010 0.045353 0.000010 0.000010 0.000010 0.000010 0.000010 0.000010 0.000010 0.000010 0.000010 0.048120 0.000010 0.000010 0.000010 0.000010 0.000010 0.000010 0.000010 0.000010 0.000010 0.000010 0.000010 0.000010 0.000010 0.000010 0.000010
0.000010 0.000010 0.083605 0.000010 0.711992 0.000010 0.000010 0.019334 0.092731 0.000010 0.000010 0.000010 0.000010 0.000010 0.000010 0.000010 0.000010 0.000010 0.000010 0.000010 0.000010 0.000010 0.000010 0.028300 0.063757 0.000010 0.000010 0.000010 0.000010 0.000010 0.000010 0.000010 0.000010 0.000010
0.000010 0.003336 0.000010 0.000010 0.878320 0.000010 0.000010 0.000010 0.076203 0.000010 0.000010 0.000010 0.000010 0.000010 0.000010 0.000010 0.000010 0.000010 0.019600 0.000010 0.000010 0.000010 0.000010 0.000010 0.013577 0.000010 0.000010 0.000010 0.000010 0.000010 0.008684 0.000010 0.000010 0.000010
0.000010 0.000010 0.000010 0.000010 0.931393 0.000010 0.000010 0.004703 0.000010 0.000010 0.000010 0.000010 0.000010 0.000010 0.000010 0.000010 0.000010 0.000010 0.038511 0.000010 0.000010 0.000010 0.000010 0.000010 0.011622 0.000010 0.000010 0.000010 0.000010 0.000010 0.013481 0.000010 0.000010 0.000010
0.000010 0.000010 0.004812 0.000010 0.875889 0.000010 0.000010 0.023569 0.027204 0.000010 0.000010 0.000010 0.000010 0.000010 0.000010 0.000010 0.000010 0.000010 0.013628 0.000010 0.003112 0.000010 0.000010 0.001680 0.026163 0.000010 0.000010 0.000010 0.000010 0.000010 0.023693 0.000010 0.000010 0.000010
0.000010 0.001259 0.017122 0.007387 0.000010 0.000010 0.000010 0.085494 0.639654 0.000010 0.000010 0.003281 0.000010 0.000010 0.000010 0.000010 0.000010 0.000010 0.055224 0.000010 0.005376 0.000010 0.002197 0.004983 0.137929 0.000010 0.000010 0.006924 0.000010 0.003030 0.029940 0.000010 0.000010 0.000010
0.002428 0.000010 0.000010 0.004353 0.000010 0.000010 0.000010 0.147221 0.637737 0.000010 0.000010 0.003127 0.000010 0.000010 0.000010 0.001978 0.000010 0.000010 0.081620 0.000010 0.015838 0.000010 0.000010 0.000010 0.082126 0.000010 0.000010 0.016897 0.000010 0.006445 0.000010 0.000010 0.000010 0.000010
0.000010 0.000010 0.000010 0.000010 0.000010 0.000010 0.000010 0.656209 0.238112 0.000010 0.000010 0.000010 0.000010 0.000010 0.000010 0.000010 0.000010 0.000010 0.048552 0.000010 0.004697 0.000010 0.000010 0.000010 0.038818 0.000010 0.000010 0.000010 0.000010 0.000010 0.013330 0.000010 0.000010 0.000010
0.000010 0.000010 0.000010 0.000010 0.000010 0.000010 0.000010 0.999670 0.000010 0.000010 0.000010 0.000010 0.000010 0.000010 0.000010 0.000010 0.000010 0.000010 0.000010 0.000010 0.000010 0.000010 0.000010 0.000010 0.000010 0.000010 0.000010 0.000010 0.000010 0.000010 0.000010 0.000010 0.000010 0.000010
0.000010 0.000010 0.000010 0.000010 0.000010 0.000010 0.000010 0.999670 0.000010 0.000010 0.000010 0.000010 0.000010 0.000010 0.000010 0.000010 0.000010 0.000010 0.000010 0.000010 0.000010 0.000010 0.000010 0.000010 0.000010 0.000010 0.000010 0.000010 0.000010 0.000010 0.000010 0.000010 0.000010 0.000010
0.000010 0.000010 0.000010 0.000010 0.000010 0.000010 0.000010 0.704057 0.254226 0.000010 0.000010 0.000010 0.000010 0.000010 0.000010 0.000010 0.000010 0.000010 0.024155 0.000010 0.009811 0.000010 0.000010 0.000010 0.000010 0.000010 0.000010 0.000010 0.000010 0.000010 0.007462 0.000010 0.000010 0.000010
0.000010 0.000010 0.000941 0.000010 0.000010 0.000010 0.000010 0.340224 0.518725 0.000010 0.000010 0.000010 0.000010 0.000010 0.000010 0.000010 0.000010 0.000010 0.071673 0.000010 0.025432 0.000010 0.000010 0.000010 0.034062 0.000010 0.000010 0.000010 0.000010 0.000010 0.008674 0.000010 0.000010 0.000010
0.000010 0.000010 0.000010 0.000010 0.000010 0.000010 0.000010 0.999670 0.000010 0.000010 0.000010 0.000010 0.000010 0.000010 0.000010 0.000010 0.000010 0.000010 0.000010 0.000010 0.000010 0.000010 0.000010 0.000010 0.000010 0.000010 0.000010 0.000010 0.000010 0.000010 0.000010 0.000010 0.000010 0.000010
0.000010 0.001472 0.006175 0.000010 0.000010 0.000010 0.000010 0.669942 0.134875 0.000010 0.000010 0.001147 0.000010 0.008893 0.000010 0.000010 0.000972 0.000010 0.053214 0.000010 0.018996 0.000010 0.000010 0.006819 0.035794 0.017643 0.000010 0.000010 0.000350 0.003881 0.024884 0.000010 0.014764 0.000010
0.000010 0.000010 0.006748 0.000010 0.000010 0.000010 0.000010 0.539991 0.253309 0.000010 0.000010 0.000010 0.000010 0.000010 0.016382 0.009086 0.025005 0.019118 0.027639 0.000010 0.009040 0.000010 0.006536 0.000010 0.009861 0.000010 0.000010 0.029163 0.000010 0.000010 0.046717 0.000010 0.001203 0.000010
0.004283 0.002927 0.000010 0.009055 0.000010 0.000010 0.007400 0.515743 0.337172 0.000010 0.000010 0.000010 0.000010 0.000010 0.000010 0.019552 0.015961 0.001773 0.033680 0.000010 0.000010 0.000010 0.004106 0.000010 0.032950 0.000010 0.000010 0.008851 0.003583 0.002773 0.000010 0.000010 0.000010 0.000010
0.000010 0.000010 0.000010 0.000010 0.000010 0.000010 0.000010 0.999670 0.000010 0.000010 0.000010 0.000010 0.000010 0.000010 0.000010 0.000010 0.000010 0.000010 0.000010 0.000010 0.000010 0.000010 0.000010 0.000010 0.000010 0.000010 0.000010 0.000010 0.000010 0.000010 0.000010 0.000010 0.000010 0.000010
0.000010 0.000010 0.000010 0.000010 0.005301 0.000010 0.000010 0.188846 0.598832 0.000010 0.000010 0.001291 0.000010 0.000010 0.000010 0.000019 0.000010 0.003939 0.076378 0.000010 0.019437 0.000010 0.000010 0.000010 0.094227 0.000010 0.000010 0.006706 0.002242 0.000010 0.002562 0.000010 0.000010 0.000010
0.000010 0.000010 0.000010 0.000010 0.000010 0.000010 0.000010 0.915825 0.033443 0.000010 0.000010 0.000010 0.000010 0.000010 0.000010 0.000010 0.000010 0.000010 0.050422 0.000010 0.000010 0.000010 0.000010 0.000010 0.000010 0.000010 0.000010 0.000010 0.000010 0.000010 0.000010 0.000010 0.000010 0.000010
0.000010 0.000010 0.006640 0.000010 0.000010 0.000010 0.000010 0.330281 0.552618 0.000010 0.000010 0.001049 0.000010 0.007954 0.000010 0.000010 0.000010 0.000010 0.016755 0.000010 0.005270 0.000010 0.008076 0.000010 0.051239 0.010643 0.000010 0.000010 0.000645 0.000010 0.008610 0.000010 0.000010 0.000010
0.000010 0.000010 0.000019 0.000010 0.018562 0.003281 0.000010 0.420992 0.436933 0.000010 0.003719 0.000010 0.000010 0.000010 0.000010 0.000010 0.029093 0.000010 0.024367 0.000010 0.000010 0.000010 0.000010 0.011290 0.041904 0.000010 0.009611 0.000010 0.000010 0.000010 0.000010 0.000010 0.000010 0.000010
0.001325 0.000010 0.007015 0.001591 0.000010 0.000010 0.000010 0.476159 0.463086 0.000010 0.000010 0.000010 0.000010 0.000010 0.000010 0.000010 0.013157 0.000010 0.000010 0.000010 0.007834 0.000010 0.000324 0.000010 0.004127 0.004560 0.000010 0.000010 0.000010 0.016505 0.000010 0.004097 0.000010 0.000010
0.000010 0.000010 0.000010 0.000010 0.000010 0.000010 0.000010 0.999670 0.000010 0.000010 0.000010 0.000010 0.000010 0.000010 0.000010 0.000010 0.000010 0.000010 0.000010 0.000010 0.000010 0.000010 0.000010 0.000010 0.000010 0.000010 0.000010 0.000010 0.000010 0.000010 0.000010 0.000010 0.000010 0.000010
0.000010 0.000010 0.000010 0.000010 0.000010 0.000010 0.000010 0.999670 0.000010 0.000010 0.000010 0.000010 0.000010 0.000010 0.000010 0.000010 0.000010 0.000010 0.000010 0.000010 0.000010 0.000010 0.000010 0.000010 0.000010 0.000010 0.000010 0.000010 0.000010 0.000010 0.000010 0.000010 0.000010 0.000010
0.000010 0.000010 0.000010 0.000010 0.000010 0.000010 0.000010 0.999670 0.000010 0.000010 0.000010 0.000010 0.000010 0.000010 0.000010 0.000010 0.000010 0.000010 0.000010 0.000010 0.000010 0.000010 0.000010 0.000010 0.000010 0.000010 0.000010 0.000010 0.000010 0.000010 0.000010 0.000010 0.000010 0.000010
0.000010 0.000010 0.000010 0.000010 0.000010 0.000010 0.000010 0.000010 0.233315 0.000010 0.000010 0.000010 0.000010 0.000010 0.000010 0.000010 0.000010 0.000010 0.708306 0.000010 0.000010 0.000010 0.000010 0.000010 0.058070 0.000010 0.000010 0.000010 0.000010 0.000010 0.000010 0.000010 0.000010 0.000010
0.000010 0.000010 0.000010 0.000010 0.000010 0.000010 0.000010 0.000010 0.000010 0.000010 0.000010 0.000010 0.000010 0.000010 0.000010 0.000010 0.000010 0.000010 0.999670 0.000010 0.000010 0.000010 0.000010 0.000010 0.000010 0.000010 0.000010 0.000010 0.000010 0.000010 0.000010 0.000010 0.000010 0.000010
0.000010 0.000010 0.000010 0.000010 0.000010 0.000010 0.000010 0.000010 0.000010 0.000010 0.000010 0.000010 0.000010 0.000010 0.000010 0.000010 0.000010 0.000010 0.999670 0.000010 0.000010 0.000010 0.000010 0.000010 0.000010 0.000010 0.000010 0.000010 0.000010 0.000010 0.000010 0.000010 0.000010 0.000010
0.000010 0.000010 0.000010 0.000010 0.000010 0.000010 0.000010 0.000010 0.000010 0.000010 0.000010 0.000010 0.000010 0.000010 0.000010 0.000010 0.000010 0.000010 0.999670 0.000010 0.000010 0.000010 0.000010 0.000010 0.000010 0.000010 0.000010 0.000010 0.000010 0.000010 0.000010 0.000010 0.000010 0.000010
0.000010 0.000010 0.000010 0.000010 0.000010 0.000010 0.000010 0.000010 0.000010 0.000010 0.000010 0.000010 0.000010 0.000010 0.000010 0.000010 0.000010 0.000010 0.999670 0.000010 0.000010 0.000010 0.000010 0.000010 0.000010 0.000010 0.000010 0.000010 0.000010 0.000010 0.000010 0.000010 0.000010 0.000010
0.000010 0.000010 0.000010 0.000010 0.000010 0.000010 0.000010 0.000010 0.095107 0.000010 0.000010 0.000010 0.000010 0.000010 0.000010 0.000010 0.000010 0.000010 0.895881 0.000010 0.000015 0.000010 0.000010 0.000010 0.008697 0.000010 0.000010 0.000010 0.000010 0.000010 0.000010 0.000010 0.000010 0.000010
0.000010 0.000010 0.000010 0.000010 0.000010 0.000010 0.000010 0.000010 0.000010 0.000010 0.000010 0.000010 0.000010 0.000010 0.000010 0.000010 0.000010 0.000010 0.999670 0.000010 0.000010 0.000010 0.000010 0.000010 0.000010 0.000010 0.000010 0.000010 0.000010 0.000010 0.000010 0.000010 0.000010 0.000010
0.000010 0.000010 0.000010 0.000010 0.000010 0.000010 0.000010 0.065586 0.000010 0.000010 0.000010 0.000010 0.000010 0.000010 0.000010 0.000010 0.000010 0.000010 0.924282 0.000010 0.009822 0.000010 0.000010 0.000010 0.000010 0.000010 0.000010 0.000010 0.000010 0.000010 0.000010 0.000010 0.000010 0.000010
0.000010 0.000010 0.000010 0.000010 0.000010 0.000013 0.000010 0.000010 0.000010 0.000010 0.000010 0.000010 0.000010 0.000010 0.000010 0.000010 0.000010 0.000010 0.999667 0.000010 0.000010 0.000010 0.000010 0.000010 0.000010 0.000010 0.000010 0.000010 0.000010 0.000010 0.000010 0.000010 0.000010 0.000010
0.000010 0.000010 0.000010 0.000010 0.000010 0.000010 0.000010 0.000010 0.000010 0.000010 0.000010 0.000010 0.000010 0.000010 0.000010 0.000010 0.000010 0.000010 0.999670 0.000010 0.000010 0.000010 0.000010 0.000010 0.000010 0.000010 0.000010 0.000010 0.000010 0.000010 0.000010 0.000010 0.000010 0.000010
0.000010 0.000010 0.000010 0.000010 0.000010 0.000010 0.000010 0.000010 0.000010 0.000010 0.000010 0.000010 0.000010 0.000010 0.000010 0.000010 0.000010 0.000010 0.999670 0.000010 0.000010 0.000010 0.000010 0.000010 0.000010 0.000010 0.000010 0.000010 0.000010 0.000010 0.000010 0.000010 0.000010 0.000010
0.000010 0.000010 0.000010 0.000010 0.000010 0.000010 0.000010 0.000010 0.000010 0.000010 0.000010 0.000010 0.000010 0.000010 0.000010 0.000010 0.000010 0.000010 0.999670 0.000010 0.000010 0.000010 0.000010 0.000010 0.000010 0.000010 0.000010 0.000010 0.000010 0.000010 0.000010 0.000010 0.000010 0.000010
0.000010 0.000010 0.000010 0.000010 0.000010 0.000010 0.000010 0.000010 0.000010 0.000010 0.000010 0.000010 0.000010 0.000010 0.000010 0.000010 0.000010 0.000010 0.999670 0.000010 0.000010 0.000010 0.000010 0.000010 0.000010 0.000010 0.000010 0.000010 0.000010 0.000010 0.000010 0.000010 0.000010 0.000010
0.000010 0.000010 0.000010 0.000010 0.000010 0.000010 0.000010 0.000010 0.000010 0.000010 0.000010 0.000010 0.000010 0.000010 0.000010 0.000010 0.000010 0.000010 0.999670 0.000010 0.000010 0.000010 0.000010 0.000010 0.000010 0.000010 0.000010 0.000010 0.000010 0.000010 0.000010 0.000010 0.000010 0.000010
0.000010 0.000010 0.000010 0.000010 0.000010 0.000010 0.000010 0.038722 0.194539 0.000010 0.000010 0.000010 0.000010 0.000010 0.000010 0.000010 0.000010 0.000010 0.741288 0.000010 0.000010 0.000010 0.000010 0.000010 0.013375 0.000010 0.000010 0.000010 0.000010 0.000010 0.011787 0.000010 0.000010 0.000010
0.000010 0.000010 0.000010 0.000010 0.000010 0.000010 0.000010 0.000010 0.000010 0.000010 0.000010 0.000010 0.000010 0.000010 0.000010 0.000010 0.000010 0.000010 0.999670 0.000010 0.000010 0.000010 0.000010 0.000010 0.000010 0.000010 0.000010 0.000010 0.000010 0.000010 0.000010 0.000010 0.000010 0.000010
0.000010 0.000010 0.000010 0.000010 0.000010 0.000010 0.000010 0.000010 0.000010 0.000010 0.000010 0.000010 0.000010 0.000010 0.000010 0.000010 0.000010 0.000010 0.999670 0.000010 0.000010 0.000010 0.000010 0.000010 0.000010 0.000010 0.000010 0.000010 0.000010 0.000010 0.000010 0.000010 0.000010 0.000010
0.000010 0.000010 0.000010 0.000010 0.000010 0.000015 0.000010 0.000010 0.000010 0.000010 0.000010 0.000010 0.000010 0.000010 0.000010 0.000010 0.000010 0.000010 0.999665 0.000010 0.000010 0.000010 0.000010 0.000010 0.000010 0.000010 0.000010 0.000010 0.000010 0.000010 0.000010 0.000010 0.000010 0.000010
0.000010 0.000010 0.000010 0.000010 0.000010 0.000011 0.000010 0.000010 0.000010 0.000010 0.000010 0.000010 0.000010 0.000010 0.000010 0.000010 0.000010 0.000010 0.999669 0.000010 0.000010 0.000010 0.000010 0.000010 0.000010 0.000010 0.000010 0.000010 0.000010 0.000010 0.000010 0.000010 0.000010 0.000010
0.000010 0.000011 0.000010 0.000010 0.000010 0.000010 0.000010 0.000010 0.000010 0.000010 0.000010 0.000010 0.000010 0.000010 0.000010 0.000010 0.000010 0.000010 0.999669 0.000010 0.000010 0.000010 0.000010 0.000010 0.000010 0.000010 0.000010 0.000010 0.000010 0.000010 0.000010 0.000010 0.000010 0.000010
0.000010 0.000010 0.000010 0.000010 0.000010 0.000010 0.000010 0.000010 0.092036 0.000010 0.000010 0.000010 0.000010 0.000010 0.000010 0.000010 0.000010 0.000010 0.000010 0.000010 0.009445 0.000010 0.000010 0.000010 0.898209 0.000010 0.000010 0.000010 0.000010 0.000010 0.000010 0.000010 0.000010 0.000010
0.000010 0.000010 0.000010 0.000010 0.000010 0.000010 0.000010 0.000010 0.000010 0.000010 0.000010 0.000010 0.000010 0.000010 0.000010 0.000010 0.000010 0.000010 0.000010 0.000010 0.000010 0.000010 0.000010 0.000010 0.999670 0.000010 0.000010 0.000010 0.000010 0.000010 0.000010 0.000010 0.000010 0.000010
0.000010 0.000010 0.000010 0.000010 0.000010 0.000010 0.000010 0.000010 0.000010 0.000010 0.000010 0.000010 0.000010 0.000010 0.000010 0.000010 0.000010 0.000010 0.000010 0.000010 0.000010 0.000010 0.000010 0.000010 0.999670 0.000010 0.000010 0.000010 0.000010 0.000010 0.000010 0.000010 0.000010 0.000010
0.000010 0.000010 0.000010 0.000010 0.000010 0.000010 0.000010 0.000010 0.000010 0.000010 0.000010 0.000010 0.000010 0.000010 0.000010 0.000010 0.000010 0.000010 0.000010 0.000010 0.000010 0.000010 0.000010 0.000010 0.999670 0.000010 0.000010 0.000010 0.000010 0.000010 0.000010 0.000010 0.000010 0.000010
0.000010 0.000010 0.000010 0.000010 0.000010 0.000010 0.000010 0.000010 0.131679 0.000010 0.000010 0.000010 0.000010 0.000010 0.000010 0.000010 0.000010 0.000010 0.000010 0.000010 0.000010 0.000010 0.000010 0.000010 0.868001 0.000010 0.000010 0.000010 0.000010 0.000010 0.000010 0.000010 0.000010 0.000010
0.000010 0.000010 0.000010 0.000010 0.000010 0.000010 0.000010 0.000010 0.000010 0.000010 0.000010 0.000010 0.000010 0.000010 0.000010 0.000010 0.000010 0.000010 0.000010 0.000010 0.000010 0.000010 0.000010 0.000010 0.999670 0.000010 0.000010 0.000010 0.000010 0.000010 0.000010 0.000010 0.000010 0.000010
0.000010 0.000010 0.000010 0.000010 0.000010 0.000010 0.000010 0.000010 0.116184 0.000010 0.000010 0.000010 0.000010 0.000010 0.000010 0.000010 0.000010 0.000010 0.000010 0.000010 0.015701 0.000010 0.000010 0.000010 0.867805 0.000010 0.000010 0.000010 0.000010 0.000010 0.000010 0.000010 0.000010 0.000010
0.000010 0.000010 0.000010 0.000010 0.000010 0.000010 0.000010 0.000010 0.074885 0.000010 0.000010 0.000010 0.000010 0.000010 0.000010 0.000010 0.000010 0.000010 0.000010 0.000010 0.016799 0.000010 0.000010 0.000010 0.900866 0.000010 0.000010 0.000010 0.000010 0.000010 0.007150 0.000010 0.000010 0.000010
0.000010 0.000010 0.000010 0.000010 0.000010 0.000010 0.000010 0.000010 0.097890 0.000010 0.000010 0.000010 0.000010 0.000010 0.000010 0.000010 0.000010 0.000010 0.000010 0.000010 0.000010 0.000010 0.000010 0.000010 0.901790 0.000010 0.000010 0.000010 0.000010 0.000010 0.000010 0.000010 0.000010 0.000010
0.000010 0.000010 0.000010 0.000010 0.000010 0.000010 0.000010 0.000010 0.125667 0.000010 0.000010 0.000010 0.000010 0.000010 0.000010 0.000010 0.000010 0.000010 0.000010 0.000010 0.000010 0.000010 0.000010 0.000010 0.874013 0.000010 0.000010 0.000010 0.000010 0.000010 0.000010 0.000010 0.000010 0.000010
0.000010 0.000010 0.000010 0.000010 0.000010 0.000010 0.000010 0.000010 0.000010 0.000010 0.000010 0.000010 0.000010 0.000010 0.000010 0.000010 0.000010 0.000010 0.000010 0.000010 0.000010 0.000010 0.000010 0.000010 0.999670 0.000010 0.000010 0.000010 0.000010 0.000010 0.000010 0.000010 0.000010 0.000010
0.000010 0.000010 0.000010 0.000010 0.000010 0.000010 0.000010 0.000010 0.000010 0.000010 0.000010 0.000010 0.000010 0.000010 0.000010 0.000010 0.000010 0.000010 0.000010 0.000010 0.000010 0.000010 0.000010 0.000010 0.999670 0.000010 0.000010 0.000010 0.000010 0.000010 0.000010 0.000010 0.000010 0.000010
0.000010 0.000010 0.000010 0.000010 0.000010 0.000010 0.000010 0.000010 0.000010 0.000010 0.000010 0.000010 0.000010 0.000010 0.000010 0.000010 0.000010 0.000010 0.000010 0.000010 0.010063 0.000010 0.000010 0.000010 0.989617 0.000010 0.000010 0.000010 0.000010 0.000010 0.000010 0.000010 0.000010 0.000010
0.000010 0.000010 0.000010 0.000010 0.000010 0.000010 0.000010 0.000010 0.000010 0.000010 0.000010 0.000010 0.000010 0.000010 0.000010 0.000010 0.000010 0.000010 0.000010 0.000010 0.000010 0.000010 0.000010 0.000010 0.999670 0.000010 0.000010 0.000010 0.000010 0.000010 0.000010 0.000010 0.000010 0.000010
0.000010 0.000010 0.000010 0.000010 0.000010 0.000010 0.000010 0.000010 0.199772 0.000010 0.000010 0.000010 0.000010 0.000010 0.000010 0.000010 0.000010 0.000010 0.000010 0.000010 0.000010 0.000010 0.000010 0.000010 0.786477 0.000010 0.000010 0.000010 0.000010 0.000010 0.013440 0.000010 0.000010 0.000010
0.000010 0.000010 0.000010 0.000010 0.000010 0.000010 0.000010 0.000012 0.000010 0.000010 0.000010 0.000010 0.000010 0.000010 0.000010 0.000010 0.000010 0.000010 0.000010 0.000010 0.000010 0.000010 0.000010 0.000010 0.999668 0.000010 0.000010 0.000010 0.000010 0.000010 0.000010 0.000010 0.000010 0.000010
0.000010 0.000010 0.000010 0.000010 0.000010 0.000010 0.000010 0.000010 0.000010 0.000010 0.000010 0.000010 0.000010 0.000010 0.000010 0.000010 0.000010 0.000010 0.000010 0.000010 0.000010 0.000010 0.000010 0.000010 0.999670 0.000010 0.000010 0.000010 0.000010 0.000010 0.000010 0.000010 0.000010 0.000010
0.000010 0.000010 0.000010 0.000010 0.000010 0.000010 0.000010 0.000010 0.999248 0.000010 0.000010 0.000010 0.000010 0.000010 0.000010 0.000010 0.000010 0.000010 0.000010 0.000010 0.000432 0.000010 0.000010 0.000010 0.000010 0.000010 0.000010 0.000010 0.000010 0.000010 0.000010 0.000010 0.000010 0.000010
0.000010 0.000010 0.000010 0.000010 0.000010 0.000010 0.000010 0.000010 0.999670 0.000010 0.000010 0.000010 0.000010 0.000010 0.000010 0.000010 0.000010 0.000010 0.000010 0.000010 0.000010 0.000010 0.000010 0.000010 0.000010 0.000010 0.000010 0.000010 0.000010 0.000010 0.000010 0.000010 0.000010 0.000010
0.000010 0.000010 0.000010 0.000010 0.000010 0.000010 0.000010 0.000010 0.991166 0.000010 0.000010 0.000010 0.000010 0.000010 0.000010 0.000010 0.000010 0.000010 0.000010 0.000010 0.008514 0.000010 0.000010 0.000010 0.000010 0.000010 0.000010 0.000010 0.000010 0.000010 0.000010 0.000010 0.000010 0.000010
0.000010 0.000010 0.000010 0.000010 0.000010 0.000010 0.000010 0.000010 0.997660 0.000010 0.000010 0.000010 0.000010 0.000010 0.000010 0.000010 0.000010 0.000010 0.000010 0.000010 0.002020 0.000010 0.000010 0.000010 0.000010 0.000010 0.000010 0.000010 0.000010 0.000010 0.000010 0.000010 0.000010 0.000010
0.000010 0.000010 0.000010 0.000010 0.000010 0.000010 0.000010 0.000010 0.999670 0.000010 0.000010 0.000010 0.000010 0.000010 0.000010 0.000010 0.000010 0.000010 0.000010 0.000010 0.000010 0.000010 0.000010 0.000010 0.000010 0.000010 0.000010 0.000010 0.000010 0.000010 0.000010 0.000010 0.000010 0.000010
0.000010 0.000010 0.000010 0.000010 0.000010 0.000010 0.000010 0.000010 0.999670 0.000010 0.000010 0.000010 0.000010 0.000010 0.000010 0.000010 0.000010 0.000010 0.000010 0.000010 0.000010 0.000010 0.000010 0.000010 0.000010 0.000010 0.000010 0.000010 0.000010 0.000010 0.000010 0.000010 0.000010 0.000010
0.000010 0.000010 0.000010 0.000010 0.000010 0.000010 0.000010 0.000010 0.999670 0.000010 0.000010 0.000010 0.000010 0.000010 0.000010 0.000010 0.000010 0.000010 0.000010 0.000010 0.000010 0.000010 0.000010 0.000010 0.000010 0.000010 0.000010 0.000010 0.000010 0.000010 0.000010 0.000010 0.000010 0.000010
0.000010 0.000010 0.000010 0.000010 0.000010 0.001000 0.000010 0.000010 0.998404 0.000010 0.000010 0.000010 0.000010 0.000010 0.000010 0.000010 0.000010 0.000010 0.000010 0.000010 0.000286 0.000010 0.000010 0.000010 0.000010 0.000010 0.000010 0.000010 0.000010 0.000010 0.000010 0.000010 0.000010 0.000010
0.000010 0.000010 0.000010 0.000010 0.000010 0.000010 0.000010 0.000010 0.954806 0.000010 0.000010 0.000010 0.000010 0.000010 0.000010 0.000010 0.000010 0.000010 0.044103 0.000010 0.000782 0.000010 0.000010 0.000010 0.000010 0.000010 0.000010 0.000010 0.000010 0.000010 0.000010 0.000010 0.000010 0.000010
0.000010 0.000010 0.000010 0.000010 0.000010 0.000010 0.000010 0.000010 0.999670 0.000010 0.000010 0.000010 0.000010 0.000010 0.000010 0.000010 0.000010 0.000010 0.000010 0.000010 0.000010 0.000010 0.000010 0.000010 0.000010 0.000010 0.000010 0.000010 0.000010 0.000010 0.000010 0.000010 0.000010 0.000010
0.000010 0.000010 0.000010 0.000010 0.000010 0.000010 0.000010 0.000010 0.999670 0.000010 0.000010 0.000010 0.000010 0.000010 0.000010 0.000010 0.000010 0.000010 0.000010 0.000010 0.000010 0.000010 0.000010 0.000010 0.000010 0.000010 0.000010 0.000010 0.000010 0.000010 0.000010 0.000010 0.000010 0.000010
0.000010 0.000010 0.000010 0.000010 0.000010 0.000010 0.000010 0.000010 0.999670 0.000010 0.000010 0.000010 0.000010 0.000010 0.000010 0.000010 0.000010 0.000010 0.000010 0.000010 0.000010 0.000010 0.000010 0.000010 0.000010 0.000010 0.000010 0.000010 0.000010 0.000010 0.000010 0.000010 0.000010 0.000010
0.000010 0.000010 0.006262 0.000010 0.000010 0.000010 0.000010 0.000010 0.972023 0.000010 0.000010 0.000010 0.000010 0.000010 0.000010 0.000010 0.002265 0.000010 0.000010 0.000010 0.000010 0.000010 0.000010 0.000010 0.015409 0.000010 0.000010 0.000010 0.000010 0.003751 0.000010 0.000010 0.000010 0.000010
0.000010 0.000010 0.000010 0.000010 0.000010 0.000010 0.000010 0.000010 0.999670 0.000010 0.000010 0.000010 0.000010 0.000010 0.000010 0.000010 0.000010 0.000010 0.000010 0.000010 0.000010 0.000010 0.000010 0.000010 0.000010 0.000010 0.000010 0.000010 0.000010 0.000010 0.000010 0.000010 0.000010 0.000010
0.000010 0.000010 0.000010 0.000010 0.000010 0.000010 0.000010 0.000010 0.999670 0.000010 0.000010 0.000010 0.000010 0.000010 0.000010 0.000010 0.000010 0.000010 0.000010 0.000010 0.000010 0.000010 0.000010 0.000010 0.000010 0.000010 0.000010 0.000010 0.000010 0.000010 0.000010 0.000010 0.000010 0.000010
0.000010 0.000010 0.000010 0.000010 0.000010 0.000010 0.000010 0.000010 0.963647 0.000010 0.000010 0.000010 0.000010 0.000010 0.000010 0.000010 0.000010 0.000010 0.000010 0.000010 0.006242 0.000010 0.000010 0.000010 0.029801 0.000010 0.000010 0.000010 0.000010 0.000010 0.000010 0.000010 0.000010 0.000010
0.000010 0.000010 0.000010 0.000010 0.000010 0.000010 0.000010 0.000010 0.999669 0.000010 0.000010 0.000010 0.000010 0.000010 0.000010 0.000010 0.000010 0.000010 0.000010 0.000011 0.000010 0.000010 0.000010 0.000010 0.000010 0.000010 0.000010 0.000010 0.000010 0.000010 0.000010 0.000010 0.000010 0.000010
0.002064 0.003770 0.000010 0.000010 0.000010 0.000010 0.000010 0.000010 0.982322 0.000010 0.000010 0.000010 0.000010 0.000010 0.000010 0.000010 0.000010 0.000010 0.011544 0.000010 0.000010 0.000010 0.000010 0.000010 0.000010 0.000010 0.000010 0.000010 0.000010 0.000010 0.000010 0.000010 0.000010 0.000010
0.000010 0.000010 0.000010 0.000010 0.000010 0.000010 0.000010 0.000010 0.999670 0.000010 0.000010 0.000010 0.000010 0.000010 0.000010 0.000010 0.000010 0.000010 0.000010 0.000010 0.000010 0.000010 0.000010 0.000010 0.000010 0.000010 0.000010 0.000010 0.000010 0.000010 0.000010 0.000010 0.000010 0.000010
0.000010 0.000010 0.000010 0.000010 0.000010 0.000010 0.000010 0.000010 0.999670 0.000010 0.000010 0.000010 0.000010 0.000010 0.000010 0.000010 0.000010 0.000010 0.000010 0.000010 0.000010 0.000010 0.000010 0.000010 0.000010 0.000010 0.000010 0.000010 0.000010 0.000010 0.000010 0.000010 0.000010 0.000010
0.000010 0.000010 0.000010 0.000010 0.000010 0.000010 0.000010 0.000010 0.000010 0.000010 0.000010 0.000010 0.000010 0.000010 0.000010 0.000010 0.000010 0.000010 0.000010 0.000010 0.000010 0.000010 0.000010 0.000010 0.999670 0.000010 0.000010 0.000010 0.000010 0.000010 0.000010 0.000010 0.000010 0.000010
0.000010 0.000010 0.000010 0.000010 0.000010 0.000010 0.000010 0.000010 0.076987 0.000010 0.000010 0.000010 0.000010 0.000010 0.000010 0.000010 0.000010 0.000010 0.000010 0.000010 0.028212 0.000010 0.000010 0.000010 0.894491 0.000010 0.000010 0.000010 0.000010 0.000010 0.000010 0.000010 0.000010 0.000010
0.000010 0.000010 0.000010 0.000010 0.000010 0.000010 0.000010 0.000010 0.008058 0.000010 0.000010 0.000010 0.000010 0.000010 0.000010 0.000010 0.000010 0.000010 0.009990 0.000010 0.011167 0.000010 0.000010 0.000010 0.970485 0.000010 0.000010 0.000010 0.000010 0.000010 0.000010 0.000010 0.000010 0.000010
0.000010 0.000010 0.000010 0.000010 0.000010 0.000010 0.000010 0.000010 0.208253 0.000010 0.000010 0.000010 0.000010 0.000010 0.000010 0.000010 0.000010 0.000010 0.000010 0.000010 0.000010 0.000010 0.000010 0.000010 0.791427 0.000010 0.000010 0.000010 0.000010 0.000010 0.000010 0.000010 0.000010 0.000010
0.000010 0.000010 0.000010 0.000010 0.000010 0.000010 0.000010 0.000010 0.000010 0.000010 0.000010 0.000010 0.000010 0.000010 0.000010 0.000010 0.000010 0.000010 0.000010 0.000010 0.000010 0.000010 0.000010 0.000010 0.999670 0.000010 0.000010 0.000010 0.000010 0.000010 0.000010 0.000010 0.000010 0.000010
0.000010 0.000010 0.000010 0.000010 0.000010 0.000010 0.000010 0.000010 0.214266 0.000010 0.000010 0.000010 0.000010 0.000010 0.000010 0.000010 0.000010 0.000010 0.002398 0.000010 0.008465 0.000010 0.000010 0.000010 0.774572 0.000010 0.000010 0.000010 0.000010 0.000010 0.000010 0.000010 0.000010 0.000010
0.000010 0.000010 0.000010 0.000010 0.000010 0.000010 0.000010 0.000010 0.248868 0.000010 0.000010 0.000010 0.000010 0.000010 0.000010 0.000010 0.000010 0.000010 0.033843 0.000010 0.012606 0.000010 0.000010 0.000010 0.704382 0.000010 0.000010 0.000010 0.000010 0.000010 0.000010 0.000010 0.000010 0.000010
0.000010 0.000010 0.000010 0.000010 0.000010 0.000010 0.000010 0.000010 0.037811 0.000010 0.000010 0.000010 0.000010 0.000010 0.000010 0.000010 0.000010 0.000010 0.003206 0.000010 0.021590 0.000010 0.000010 0.000010 0.937093 0.000010 0.000010 0.000010 0.000010 0.000010 0.000010 0.000010 0.000010 0.000010
0.000010 0.000010 0.000010 0.000010 0.000010 0.000010 0.000010 0.000010 0.000010 0.000010 0.000010 0.000010 0.000010 0.000010 0.000010 0.000010 0.000010 0.000010 0.000010 0.000010 0.000018 0.000010 0.000010 0.000010 0.999662 0.000010 0.000010 0.000010 0.000010 0.000010 0.000010 0.000010 0.000010 0.000010
0.000010 0.000010 0.000010 0.000010 0.000010 0.000010 0.000010 0.000010 0.000010 0.000010 0.000010 0.000010 0.000010 0.000010 0.000010 0.000010 0.000010 0.000010 0.000010 0.000010 0.000010 0.000010 0.000010 0.000010 0.999670 0.000010 0.000010 0.000010 0.000010 0.000010 0.000010 0.000010 0.000010 0.000010
0.000010 0.000010 0.008561 0.000010 0.000010 0.002971 0.000010 0.000010 0.492311 0.000010 0.000010 0.000010 0.000010 0.000010 0.000010 0.000010 0.000010 0.000010 0.063991 0.000010 0.029760 0.000010 0.000010 0.000010 0.341852 0.000010 0.000010 0.000010 0.000010 0.000010 0.060284 0.000010 0.000010 0.000010
0.000010 0.000010 0.002908 0.000010 0.000010 0.000010 0.000010 0.000010 0.562273 0.000010 0.000010 0.000010 0.000010 0.000010 0.000010 0.000010 0.000010 0.000010 0.095834 0.000010 0.021100 0.000010 0.000010 0.000010 0.247978 0.000010 0.000010 0.000010 0.000010 0.000010 0.069626 0.000010 0.000010 0.000010
0.000010 0.003654 0.000010 0.000010 0.000010 0.000010 0.000010 0.000010 0.610567 0.000010 0.000010 0.000010 0.000010 0.000010 0.000010 0.000010 0.000010 0.000010 0.071327 0.000010 0.000010 0.000010 0.000010 0.005355 0.259367 0.000010 0.000010 0.000010 0.000010 0.000010 0.049449 0.000010 0.000010 0.000010
0.000010 0.002463 0.000124 0.000010 0.000010 0.000010 0.000010 0.000010 0.567237 0.000010 0.000010 0.000010 0.000010 0.000010 0.000010 0.000010 0.000010 0.000010 0.079632 0.000010 0.004459 0.000010 0.000010 0.018587 0.270548 0.000010 0.000010 0.000010 0.000010 0.000010 0.056690 0.000010 0.000010 0.000010
0.000010 0.000010 0.005891 0.000010 0.000010 0.000010 0.000010 0.000010 0.567873 0.000010 0.000010 0.000010 0.001986 0.000010 0.000010 0.000010 0.000010 0.000010 0.103252 0.000010 0.003945 0.000010 0.000010 0.000010 0.234575 0.000010 0.000010 0.000010 0.000010 0.000010 0.082208 0.000010 0.000010 0.000010
0.000324 0.000010 0.000010 0.000010 0.000010 0.000010 0.000010 0.000010 0.585737 0.000010 0.000010 0.000010 0.000010 0.000010 0.000010 0.000010 0.000010 0.000010 0.073444 0.000010 0.010358 0.000010 0.000010 0.000010 0.277106 0.000010 0.000010 0.000010 0.000010 0.000010 0.052751 0.000010 0.000010 0.000010
0.000010 0.000010 0.000758 0.000010 0.000010 0.000010 0.000010 0.000010 0.587723 0.000010 0.000010 0.000010 0.000010 0.000010 0.000010 0.000010 0.000010 0.000010 0.082039 0.000010 0.007768 0.000010 0.000010 0.000010 0.280403 0.000010 0.000010 0.000010 0.000010 0.000010 0.041029 0.000010 0.000010 0.000010
0.000010 0.000010 0.012747 0.000010 0.000010 0.000010 0.000010 0.000010 0.564631 0.000010 0.000010 0.000010 0.000010 0.000010 0.000010 0.000010 0.000010 0.000010 0.073585 0.000010 0.013151 0.000010 0.000010 0.002081 0.269103 0.000010 0.000010 0.000010 0.000010 0.000010 0.064432 0.000010 0.000010 0.000010
0.000010 0.000010 0.000010 0.000010 0.000010 0.000010 0.000010 0.000010 0.560867 0.000010 0.000010 0.000010 0.000010 0.000010 0.000010 0.000010 0.000010 0.000010 0.124436 0.000010 0.033914 0.000010 0.000010 0.001228 0.209077 0.000010 0.000010 0.000010 0.000010 0.000010 0.070198 0.000010 0.000010 0.000010
0.000010 0.000010 0.002278 0.000010 0.000499 0.000010 0.000010 0.000010 0.570878 0.000010 0.000010 0.000010 0.000067 0.000010 0.000010 0.000010 0.000010 0.000010 0.102991 0.003826 0.004755 0.000010 0.000010 0.015625 0.217293 0.000010 0.000010 0.000010 0.000010 0.000010 0.081549 0.000010 0.000010 0.000010
0.000010 0.000010 0.011736 0.000010 0.000010 0.003343 0.000010 0.000010 0.554533 0.000010 0.000010 0.000010 0.000010 0.000010 0.000010 0.000010 0.000010 0.000010 0.110110 0.000010 0.009589 0.000010 0.000010 0.000010 0.222186 0.000010 0.000010 0.000010 0.000010 0.000010 0.088232 0.000010 0.000010 0.000010
0.000010 0.000010 0.000010 0.000010 0.000010 0.000010 0.000010 0.000010 0.564348 0.000010 0.000010 0.000010 0.000010 0.000010 0.000010 0.000010 0.000010 0.000010 0.080611 0.000010 0.011315 0.000010 0.000010 0.000010 0.263151 0.000010 0.000010 0.000010 0.000010 0.000010 0.080286 0.000010 0.000010 0.000010
0.000010 0.000010 0.004826 0.000010 0.005661 0.000010 0.000010 0.000010 0.573401 0.000010 0.000010 0.000010 0.000010 0.000010 0.000010 0.000010 0.000010 0.000010 0.053955 0.000010 0.000010 0.000010 0.000010 0.000010 0.269065 0.000010 0.000010 0.000010 0.000010 0.000010 0.092812 0.000010 0.000010 0.000010
0.000010 0.000010 0.000156 0.005898 0.006149 0.000010 0.000010 0.000010 0.517824 0.000010 0.000010 0.000010 0.000010 0.000010 0.000010 0.000010 0.000010 0.000010 0.089757 0.000010 0.028476 0.000010 0.000010 0.000010 0.272191 0.000010 0.000010 0.000010 0.000017 0.000010 0.079283 0.000010 0.000010 0.000010
0.000010 0.000010 0.004059 0.001650 0.001032 0.000010 0.000010 0.000010 0.558688 0.000010 0.000010 0.000010 0.002589 0.000010 0.000010 0.000010 0.000010 0.000010 0.116901 0.000227 0.000503 0.000010 0.000010 0.000010 0.240863 0.000010 0.000010 0.000010 0.000010 0.000010 0.073249 0.000010 0.000010 0.000010
0.000010 0.000010 0.022851 0.011043 0.006078 0.000010 0.000010 0.000010 0.492542 0.000010 0.010410 0.000010 0.000010 0.000010 0.003225 0.002731 0.000010 0.000010 0.064583 0.001094 0.016244 0.000010 0.000010 0.003105 0.257771 0.000313 0.000010 0.000010 0.004394 0.000010 0.103426 0.000010 0.000010 0.000010
0.000010 0.000010 0.004881 0.001491 0.000010 0.000010 0.000010 0.000010 0.621268 0.000010 0.000010 0.000010 0.000010 0.000010 0.000010 0.000010 0.000010 0.000010 0.060860 0.003316 0.007968 0.000010 0.000010 0.000010 0.245561 0.000010 0.000010 0.000010 0.000010 0.000010 0.054395 0.000010 0.000010 0.000010
0.000010 0.000010 0.003038 0.000010 0.000010 0.000010 0.000010 0.000010 0.609628 0.000010 0.000250 0.000010 0.000010 0.000010 0.000010 0.000010 0.000010 0.000010 0.057417 0.000010 0.000983 0.000010 0.000010 0.008327 0.257405 0.000010 0.000010 0.000010 0.000010 0.000010 0.062693 0.000010 0.000010 0.000010
0.000010 0.001063 0.000035 0.000010 0.000010 0.000078 0.000010 0.000010 0.532637 0.000010 0.000010 0.000010 0.002527 0.000010 0.000010 0.000010 0.000010 0.000010 0.094569 0.004700 0.015870 0.000010 0.000010 0.000010 0.255315 0.000010 0.000010 0.000010 0.000010 0.000010 0.092966 0.000010 0.000010 0.000010
0.000010 0.000010 0.000010 0.000010 0.000010 0.000010 0.000010 0.000010 0.605689 0.000010 0.000010 0.000010 0.000010 0.000010 0.000010 0.000010 0.000010 0.000010 0.078190 0.000010 0.016046 0.000010 0.000010 0.006814 0.244099 0.000010 0.000010 0.000010 0.000010 0.000010 0.048883 0.000010 0.000010 0.000010
0.000010 0.000010 0.007969 0.000010 0.000010 0.000010 0.000010 0.000010 0.608270 0.000010 0.000010 0.000010 0.000010 0.000010 0.000010 0.000010 0.000010 0.000010 0.082719 0.000010 0.003689 0.000010 0.000010 0.000010 0.243855 0.000010 0.000010 0.000010 0.000010 0.000010 0.053218 0.000010 0.000010 0.000010
0.000010 0.000010 0.000010 0.000010 0.000010 0.000010 0.000010 0.000010 0.562510 0.000010 0.000010 0.000010 0.000010 0.000010 0.000010 0.000010 0.000010 0.000010 0.092176 0.000010 0.021681 0.000010 0.000010 0.022643 0.228519 0.000010 0.000010 0.000010 0.000010 0.000010 0.072082 0.000010 0.000010 0.000119
0.000010 0.000010 0.003088 0.000010 0.000010 0.000010 0.000010 0.000010 0.513166 0.000010 0.000010 0.000010 0.001010 0.001811 0.001456 0.000010 0.000010 0.000010 0.087955 0.000010 0.022957 0.000010 0.001977 0.002559 0.290709 0.000010 0.000010 0.000010 0.000125 0.000010 0.072967 0.000010 0.000010 0.000010
0.000010 0.000010 0.000010 0.000010 0.000010 0.000010 0.000010 0.000010 0.800072 0.000010 0.000010 0.000010 0.000010 0.000010 0.000010 0.000010 0.000010 0.000010 0.014115 0.000010 0.000010 0.000010 0.000010 0.000010 0.155983 0.000010 0.000010 0.000010 0.000010 0.000010 0.029529 0.000010 0.000010 0.000010
0.000010 0.000010 0.000010 0.000010 0.000010 0.000010 0.000010 0.000010 0.782950 0.000010 0.000010 0.000010 0.000010 0.000010 0.000010 0.000010 0.000010 0.000010 0.000390 0.000010 0.006691 0.000010 0.000010 0.000010 0.174406 0.000010 0.000010 0.000010 0.000010 0.000010 0.035273 0.000010 0.000010 0.000010
0.000010 0.000010 0.000010 0.000010 0.000010 0.000010 0.000010 0.000010 0.761626 0.000010 0.000010 0.000010 0.000010 0.000010 0.000010 0.000010 0.000010 0.000010 0.051314 0.000010 0.011972 0.000010 0.000010 0.000010 0.174789 0.000010 0.000010 0.000010 0.000010 0.000010 0.000010 0.000010 0.000010 0.000010
0.000010 0.001381 0.000010 0.000010 0.000010 0.000010 0.000010 0.000010 0.749994 0.000010 0.000010 0.000010 0.000010 0.000010 0.000010 0.000010 0.000010 0.000010 0.054980 0.000010 0.013103 0.000010 0.000010 0.000010 0.164880 0.000010 0.000010 0.000010 0.000010 0.000010 0.015381 0.000010 0.000010 0.000010
0.000010 0.000010 0.000010 0.000010 0.000010 0.000010 0.000010 0.000010 0.696875 0.000010 0.004653 0.080009 0.000995 0.009625 0.000010 0.000010 0.000010 0.000010 0.056683 0.000010 0.015627 0.000010 0.000010 0.000010 0.129076 0.000010 0.000010 0.000010 0.000010 0.000010 0.004359 0.001859 0.000010 0.000010
0.000010 0.000010 0.000010 0.000010 0.000010 0.000010 0.000010 0.000010 0.822431 0.000010 0.000010 0.000010 0.000010 0.000010 0.000010 0.000010 0.000010 0.000010 0.011541 0.000010 0.015193 0.000010 0.000010 0.000010 0.150535 0.000010 0.000010 0.000010 0.000010 0.000010 0.000010 0.000010 0.000010 0.000010
0.000010 0.000557 0.004535 0.008360 0.000010 0.004002 0.000010 0.019702 0.522682 0.000010 0.000010 0.047858 0.003168 0.000010 0.000010 0.000010 0.000010 0.000010 0.069489 0.000010 0.030801 0.000010 0.000010 0.001067 0.247347 0.000010 0.000010 0.004617 0.000010 0.002494 0.027723 0.000010 0.005416 0.000010
0.000010 0.000010 0.000010 0.000010 0.000010 0.000010 0.000010 0.000010 0.623208 0.000010 0.000010 0.000010 0.000010 0.000010 0.000010 0.000010 0.000010 0.000010 0.058423 0.000010 0.020140 0.000010 0.000010 0.007303 0.227418 0.000010 0.000010 0.000010 0.000011 0.000010 0.063227 0.000010 0.000010 0.000010
0.000010 0.000010 0.000010 0.000010 0.000010 0.000010 0.000010 0.000010 0.716304 0.000010 0.000010 0.000010 0.000010 0.000010 0.000010 0.000010 0.000010 0.000010 0.045033 0.000010 0.027343 0.000010 0.000010 0.000010 0.185743 0.000010 0.000010 0.000010 0.000010 0.000010 0.025287 0.000010 0.000010 0.000010
0.000010 0.000010 0.006138 0.000010 0.000010 0.000010 0.000010 0.000010 0.620965 0.000010 0.000010 0.000010 0.000010 0.000010 0.000010 0.000010 0.000010 0.000010 0.108235 0.000010 0.021730 0.000010 0.000010 0.018493 0.160207 0.000010 0.000010 0.000010 0.000010 0.000010 0.063962 0.000010 0.000010 0.000010
0.000010 0.000010 0.002166 0.000010 0.000010 0.000010 0.000010 0.000010 0.745168 0.000010 0.000010 0.000010 0.000010 0.000010 0.000010 0.000010 0.000010 0.000010 0.041553 0.000010 0.022883 0.000010 0.000010 0.000010 0.187940 0.000010 0.000010 0.000010 0.000010 0.000010 0.000010 0.000010 0.000010 0.000010
0.000010 0.000010 0.000233 0.000010 0.000010 0.002120 0.000010 0.000108 0.727683 0.000010 0.000010 0.000010 0.000010 0.000010 0.000010 0.000010 0.000010 0.000010 0.036226 0.000010 0.028070 0.000010 0.000010 0.000010 0.174774 0.000010 0.000010 0.000010 0.000010 0.000010 0.030525 0.000010 0.000010 0.000010
0.000010 0.000010 0.000010 0.000010 0.000010 0.000010 0.000010 0.000010 0.622452 0.000010 0.000010 0.000010 0.000010 0.000010 0.000010 0.000010 0.000010 0.000010 0.076783 0.000010 0.000010 0.000010 0.000010 0.000010 0.235387 0.000010 0.000010 0.000010 0.000010 0.000010 0.065079 0.000010 0.000010 0.000010
0.000010 0.000010 0.000010 0.000010 0.000010 0.000010 0.000010 0.000010 0.608220 0.000010 0.000010 0.000010 0.000010 0.000010 0.000010 0.000010 0.000010 0.000010 0.077780 0.000010 0.003198 0.000010 0.000010 0.000010 0.262870 0.000010 0.000010 0.000010 0.000010 0.000010 0.047642 0.000010 0.000010 0.000010
0.000010 0.000010 0.000010 0.000010 0.000010 0.000010 0.000010 0.000010 0.607015 0.000010 0.000010 0.000010 0.000010 0.000010 0.000010 0.000010 0.000010 0.000010 0.049813 0.000010 0.013789 0.000010 0.000010 0.000010 0.254971 0.000010 0.000010 0.000010 0.000010 0.000010 0.074122 0.000010 0.000010 0.000010
0.000010 0.002556 0.000010 0.000010 0.000010 0.000010 0.000010 0.000010 0.654102 0.000010 0.000010 0.000010 0.000010 0.000010 0.000010 0.000010 0.000010 0.000010 0.034071 0.000010 0.000010 0.000010 0.000010 0.000010 0.261502 0.000010 0.000010 0.000010 0.000010 0.000010 0.047479 0.000010 0.000010 0.000010
0.000010 0.000010 0.000010 0.000010 0.000010 0.000010 0.000010 0.000010 0.564117 0.000010 0.000010 0.000010 0.000010 0.000010 0.000010 0.000010 0.000010 0.000010 0.100877 0.000010 0.015612 0.000010 0.000010 0.000010 0.273175 0.000010 0.000010 0.000010 0.000010 0.000010 0.045928 0.000010 0.000010 0.000010
0.000010 0.000010 0.000010 0.000010 0.000010 0.000070 0.000010 0.000010 0.198755 0.000010 0.000010 0.000010 0.000010 0.000010 0.000010 0.000010 0.000010 0.000010 0.000010 0.000010 0.020238 0.000010 0.000010 0.000010 0.766635 0.000010 0.000010 0.000010 0.000010 0.000010 0.014011 0.000010 0.000010 0.000010
0.000010 0.000010 0.000010 0.000010 0.000010 0.000010 0.000010 0.000010 0.066663 0.000010 0.000010 0.000010 0.000010 0.000010 0.000010 0.000010 0.000010 0.000010 0.000010 0.000010 0.007783 0.000010 0.000010 0.000010 0.925244 0.000010 0.000010 0.000010 0.000010 0.000010 0.000010 0.000010 0.000010 0.000010
0.000010 0.003958 0.007125 0.000010 0.000010 0.000010 0.000010 0.000010 0.603037 0.000010 0.000010 0.000010 0.000010 0.000010 0.000010 0.000010 0.000010 0.000010 0.111803 0.000010 0.022756 0.000010 0.000010 0.014982 0.218642 0.000010 0.000010 0.000010 0.000010 0.000010 0.017436 0.000010 0.000010 0.000010
0.002308 0.000010 0.000773 0.001495 0.001951 0.002903 0.000010 0.000010 0.457191 0.000010 0.002304 0.000010 0.000010 0.000010 0.007365 0.000010 0.000010 0.000010 0.011545 0.000010 0.021450 0.000010 0.000010 0.000010 0.483943 0.003692 0.000010 0.000010 0.000010 0.000010 0.002870 0.000010 0.000010 0.000010
0.000010 0.000010 0.000010 0.000010 0.000010 0.000010 0.000010 0.000010 0.380541 0.000010 0.000010 0.000010 0.000010 0.000010 0.000010 0.000010 0.000010 0.000010 0.012835 0.000010 0.423578 0.000010 0.000010 0.000010 0.172484 0.000010 0.000010 0.000010 0.000010 0.000010 0.010272 0.000010 0.000010 0.000010
0.000010 0.000010 0.000010 0.034935 0.000010 0.005123 0.000029 0.000010 0.473575 0.000323 0.019946 0.001302 0.005304 0.000010 0.000010 0.000010 0.000010 0.010482 0.025119 0.000010 0.000010 0.000010 0.000010 0.015339 0.303887 0.000010 0.001682 0.000010 0.000010 0.000010 0.094311 0.004972 0.003490 0.000010
0.005351 0.000010 0.000010 0.035969 0.000010 0.009940 0.000010 0.000010 0.552673 0.008045 0.036371 0.001655 0.001670 0.000010 0.000010 0.000010 0.000010 0.000010 0.000010 0.000010 0.000010 0.000010 0.000010 0.016981 0.257194 0.000010 0.000010 0.000010 0.000010 0.000010 0.068863 0.005068 0.000010 0.000010
0.000010 0.000010 0.014978 0.010219 0.000010 0.007242 0.000010 0.000010 0.356639 0.000010 0.021113 0.004612 0.007551 0.000010 0.000010 0.000010 0.000010 0.000010 0.000010 0.000010 0.013881 0.000010 0.000010 0.002912 0.542309 0.000010 0.000010 0.000010 0.000010 0.000010 0.018314 0.000010 0.000010 0.000010
0.001063 0.000010 0.000010 0.045414 0.000010 0.010916 0.000010 0.000010 0.547459 0.000010 0.031921 0.000010 0.010285 0.000010 0.000010 0.000010 0.000010 0.000010 0.000010 0.000010 0.001619 0.000010 0.000010 0.028082 0.270383 0.003300 0.000010 0.000010 0.000010 0.000010 0.049328 0.000010 0.000010 0.000010
0.000010 0.000010 0.000010 0.008219 0.011564 0.001462 0.003531 0.000010 0.525317 0.000010 0.007504 0.000010 0.000010 0.000010 0.001037 0.000010 0.000374 0.000010 0.063176 0.000010 0.007078 0.000010 0.000734 0.011230 0.264601 0.000010 0.002880 0.000433 0.000010 0.000010 0.089667 0.000010 0.001022 0.000010
0.000010 0.000010 0.009139 0.025526 0.012277 0.000010 0.000010 0.002670 0.472384 0.004024 0.035089 0.000010 0.000010 0.000010 0.008935 0.001437 0.000010 0.003118 0.060683 0.000010 0.003103 0.002461 0.000027 0.029785 0.203836 0.000010 0.000010 0.004639 0.018645 0.000010 0.102072 0.000010 0.000010 0.000010
0.000010 0.000010 0.019338 0.008057 0.012363 0.001083 0.000446 0.040843 0.455271 0.000010 0.007223 0.000610 0.000010 0.003197 0.000010 0.000010 0.000010 0.018319 0.035148 0.000010 0.004247 0.000010 0.000010 0.014709 0.258991 0.000010 0.003264 0.001680 0.000010 0.000010 0.108376 0.000010 0.006685 0.000010
0.000010 0.000010 0.000010 0.033321 0.002220 0.011835 0.000010 0.000010 0.506333 0.004979 0.040546 0.002306 0.000010 0.000010 0.000010 0.000010 0.000010 0.000010 0.000010 0.004179 0.000010 0.000010 0.006117 0.043586 0.265686 0.002647 0.000010 0.000010 0.000010 0.000010 0.073324 0.002721 0.000010 0.000010
0.006694 0.000010 0.000010 0.025264 0.014259 0.005625 0.000010 0.008876 0.494942 0.000010 0.022360 0.009965 0.000010 0.009385 0.000010 0.000010 0.003274 0.000010 0.049693 0.000263 0.000010 0.000010 0.000010 0.010311 0.240951 0.000010 0.007770 0.000010 0.000010 0.000106 0.086108 0.003993 0.000010 0.000010
0.000010 0.000010 0.000010 0.035189 0.000010 0.008453 0.000010 0.000010 0.506800 0.004002 0.025601 0.002590 0.008649 0.000010 0.002625 0.000010 0.000010 0.004533 0.047045 0.000010 0.000010 0.000010 0.000010 0.013760 0.268154 0.000010 0.000010 0.000010 0.000010 0.000010 0.072389 0.000010 0.000010 0.000010
0.000010 0.000010 0.000010 0.017819 0.003046 0.000010 0.000010 0.000010 0.469305 0.002748 0.018780 0.000010 0.000010 0.000664 0.001742 0.001028 0.000010 0.005117 0.050236 0.000175 0.001089 0.000010 0.006192 0.012632 0.276191 0.001119 0.000010 0.000010 0.000010 0.004837 0.113307 0.013822 0.000010 0.000010
0.004468 0.000010 0.000010 0.007174 0.022876 0.002360 0.003228 0.003179 0.554007 0.000010 0.030995 0.002509 0.009791 0.006632 0.011712 0.000010 0.003596 0.000010 0.022773 0.000010 0.002160 0.000010 0.000875 0.009329 0.231486 0.000010 0.001306 0.007949 0.011594 0.000010 0.048225 0.001666 0.000010 0.000010
0.011891 0.000010 0.000010 0.000010 0.937079 0.000010 0.000010 0.000010 0.000010 0.000010 0.000010 0.000010 0.014594 0.000010 0.000010 0.000010 0.000010 0.000010 0.000010 0.022286 0.013859 0.000010 0.000010 0.000010 0.000010 0.000010 0.000010 0.000010 0.000010 0.000010 0.000010 0.000010 0.000010 0.000010
0.000010 0.000010 0.000010 0.000010 0.950841 0.000010 0.000010 0.000010 0.000010 0.000010 0.000010 0.000010 0.000670 0.000010 0.000010 0.000010 0.000010 0.000010 0.000010 0.003958 0.005731 0.000010 0.000010 0.029881 0.000010 0.000010 0.000010 0.000010 0.000010 0.000010 0.000010 0.008639 0.000010 0.000010
0.000010 0.000010 0.000010 0.000010 0.954729 0.000010 0.000010 0.000010 0.000010 0.000010 0.000010 0.000010 0.006770 0.000010 0.000010 0.000010 0.000010 0.000010 0.000010 0.006046 0.000010 0.000010 0.000010 0.025917 0.000010 0.000010 0.000010 0.000010 0.000010 0.000010 0.000010 0.006248 0.000010 0.000010
0.000010 0.000010 0.000010 0.000010 0.922916 0.000010 0.000010 0.000010 0.000010 0.000010 0.000010 0.000010 0.016021 0.000010 0.000010 0.000010 0.000010 0.000010 0.000010 0.009837 0.008969 0.000010 0.000010 0.041967 0.000010 0.000010 0.000010 0.000010 0.000010 0.000010 0.000010 0.000010 0.000010 0.000010
0.015028 0.000010 0.000010 0.000010 0.950234 0.000010 0.000010 0.000010 0.000010 0.000010 0.000010 0.000010 0.004483 0.000010 0.000010 0.000010 0.000010 0.000010 0.000010 0.000010 0.000010 0.000010 0.000010 0.029955 0.000010 0.000010 0.000010 0.000010 0.000010 0.000010 0.000010 0.000010 0.000010 0.000010
0.007416 0.000010 0.000010 0.000010 0.919102 0.000010 0.000010 0.000010 0.000010 0.000010 0.000010 0.000010 0.013303 0.000010 0.000010 0.000010 0.000010 0.000010 0.000010 0.000010 0.007847 0.000010 0.000010 0.052042 0.000010 0.000010 0.000010 0.000010 0.000010 0.000010 0.000010 0.000010 0.000010 0.000010
0.000010 0.000010 0.013605 0.000010 0.933752 0.000010 0.000010 0.000010 0.000010 0.000010 0.000010 0.000010 0.006878 0.000010 0.000010 0.000010 0.000010 0.000010 0.000010 0.007771 0.011757 0.000010 0.000010 0.000010 0.010012 0.000010 0.000010 0.000010 0.000010 0.000010 0.000010 0.015956 0.000010 0.000010
0.010556 0.000010 0.019674 0.000010 0.878570 0.000010 0.000010 0.000010 0.004871 0.000010 0.000010 0.000010 0.021754 0.000010 0.000010 0.000010 0.000010 0.000010 0.000010 0.018980 0.000010 0.000010 0.000010 0.042942 0.002392 0.000010 0.000010 0.000010 0.000010 0.000010 0.000010 0.000010 0.000010 0.000010
0.021581 0.000010 0.000010 0.000010 0.914510 0.000010 0.000010 0.000010 0.000010 0.000010 0.000010 0.000010 0.000010 0.000010 0.000010 0.000010 0.000010 0.000010 0.000010 0.000010 0.000012 0.000010 0.000010 0.054264 0.000010 0.000010 0.000010 0.000010 0.000010 0.000010 0.009344 0.000010 0.000010 0.000010
0.000010 0.000010 0.010637 0.000010 0.942563 0.000010 0.000010 0.000010 0.000010 0.000010 0.000010 0.000010 0.010815 0.000010 0.000010 0.000010 0.000010 0.000010 0.000010 0.018723 0.000010 0.000010 0.000010 0.007488 0.000010 0.000010 0.000010 0.000010 0.000010 0.000010 0.000010 0.009494 0.000010 0.000010
0.000010 0.000010 0.008259 0.000010 0.891418 0.000010 0.000010 0.000010 0.000010 0.000010 0.000010 0.000010 0.016175 0.000010 0.000010 0.000010 0.000010 0.000010 0.009362 0.027662 0.008428 0.000010 0.000010 0.025522 0.002839 0.003148 0.000010 0.000010 0.000010 0.000010 0.000010 0.006947 0.000010 0.000010
0.008313 0.000010 0.001040 0.000010 0.968508 0.000010 0.000010 0.000010 0.000010 0.000010 0.000010 0.000010 0.021839 0.000010 0.000010 0.000010 0.000010 0.000010 0.000010 0.000010 0.000010 0.000010 0.000010 0.000010 0.000010 0.000010 0.000010 0.000010 0.000010 0.000010 0.000010 0.000010 0.000010 0.000010
0.000010 0.000010 0.030037 0.000010 0.923643 0.000010 0.000010 0.000010 0.000010 0.000010 0.000010 0.000010 0.001931 0.000010 0.000010 0.000010 0.000010 0.000010 0.000010 0.003146 0.016391 0.000010 0.000010 0.005486 0.000010 0.000010 0.000010 0.000010 0.000010 0.000010 0.000010 0.019096 0.000010 0.000010
0.000010 0.000010 0.000010 0.000010 0.954281 0.000010 0.000010 0.000010 0.000010 0.000010 0.000010 0.000010 0.000010 0.000010 0.000010 0.000010 0.000010 0.000010 0.000010 0.017834 0.000010 0.000010 0.000010 0.027576 0.000010 0.000010 0.000010 0.000010 0.000010 0.000010 0.000010 0.000010 0.000010 0.000010
0.010772 0.000010 0.000010 0.000010 0.974467 0.000010 0.000010 0.000010 0.000010 0.000010 0.000010 0.000010 0.000010 0.000010 0.000010 0.000010 0.000010 0.000010 0.000010 0.011347 0.000010 0.000010 0.000010 0.000010 0.000010 0.000010 0.000010 0.000010 0.000010 0.000010 0.000010 0.003114 0.000010 0.000010
0.000010 0.000010 0.000010 0.000010 0.968034 0.000010 0.000010 0.000010 0.000010 0.000010 0.000010 0.000010 0.015197 0.000010 0.000010 0.000010 0.000010 0.000010 0.000010 0.016459 0.000010 0.000010 0.000010 0.000010 0.000010 0.000010 0.000010 0.000010 0.000010 0.000010 0.000010 0.000010 0.000010 0.000010
0.000010 0.000010 0.000010 0.000010 0.962078 0.000010 0.000010 0.000010 0.000010 0.000010 0.000010 0.000010 0.015296 0.000010 0.000010 0.000010 0.000010 0.000010 0.000010 0.008959 0.000010 0.000010 0.000010 0.000010 0.000010 0.000010 0.000010 0.000010 0.000010 0.000010 0.000010 0.013367 0.000010 0.000010
0.000010 0.000010 0.013340 0.000010 0.935888 0.000010 0.000010 0.000010 0.000956 0.000010 0.000010 0.000010 0.000010 0.000010 0.000010 0.000010 0.000010 0.000010 0.000010 0.019122 0.009835 0.000010 0.000010 0.000010 0.000010 0.000010 0.000010 0.000010 0.000010 0.000010 0.000010 0.020579 0.000010 0.000010
0.000154 0.000010 0.000010 0.000010 0.895653 0.000010 0.000010 0.000010 0.001692 0.000010 0.000010 0.000010 0.000010 0.000010 0.000010 0.000010 0.000010 0.000010 0.034133 0.034964 0.010174 0.000010 0.000010 0.022961 0.000010 0.000010 0.000010 0.000010 0.000010 0.000010 0.000010 0.000010 0.000010 0.000010
0.011213 0.000010 0.014975 0.000010 0.918162 0.000010 0.000010 0.000010 0.000010 0.000010 0.000010 0.000010 0.004577 0.000010 0.000010 0.000010 0.000010 0.000010 0.000010 0.015915 0.000010 0.000010 0.000010 0.032983 0.000797 0.000010 0.000010 0.000010 0.000010 0.000010 0.000010 0.001119 0.000010 0.000010
0.000010 0.000010 0.000010 0.000010 0.000010 0.000010 0.000010 0.295877 0.090916 0.000010 0.000010 0.000010 0.000010 0.006350 0.000010 0.000010 0.214866 0.000010 0.000010 0.000010 0.000010 0.374163 0.000010 0.000010 0.000010 0.000010 0.000010 0.000010 0.000011 0.000010 0.007526 0.000010 0.000010 0.010032
0.000010 0.000010 0.022784 0.000010 0.001767 0.000010 0.000010 0.175584 0.087813 0.000010 0.000010 0.000010 0.000010 0.000010 0.000010 0.000010 0.179285 0.007104 0.015101 0.000010 0.003844 0.435296 0.000010 0.000010 0.034757 0.000010 0.000010 0.027256 0.000010 0.002026 0.000010 0.000010 0.000010 0.007172
0.000010 0.000010 0.011155 0.000010 0.000010 0.007496 0.000010 0.173981 0.040419 0.000010 0.014186 0.000010 0.000010 0.006998 0.000010 0.014876 0.229346 0.000010 0.043178 0.000010 0.014229 0.346435 0.028408 0.000010 0.030737 0.000010 0.000010 0.000010 0.000010 0.017161 0.005155 0.000065 0.016006 0.000010
0.000010 0.000010 0.000010 0.000010 0.000010 0.000010 0.000010 0.316619 0.000010 0.000010 0.000010 0.000010 0.000010 0.000010 0.000010 0.000010 0.191228 0.000010 0.000010 0.000010 0.005626 0.445747 0.000010 0.000010 0.022001 0.001259 0.000010 0.014806 0.000010 0.000010 0.000010 0.002454 0.000010 0.000010
0.000010 0.000010 0.000010 0.000010 0.000010 0.000010 0.000010 0.239997 0.045250 0.000010 0.000010 0.000010 0.000010 0.000010 0.000010 0.000010 0.195165 0.000010 0.056442 0.005688 0.000010 0.444855 0.000010 0.000010 0.000063 0.000010 0.000010 0.000010 0.000010 0.000010 0.012280 0.000010 0.000010 0.000010
0.000010 0.000010 0.000010 0.000010 0.000010 0.000010 0.000010 0.366564 0.000010 0.000010 0.000010 0.000010 0.001132 0.000010 0.000010 0.000010 0.205767 0.000010 0.000010 0.000010 0.000107 0.408081 0.000010 0.000010 0.000010 0.000010 0.000010 0.000010 0.000010 0.000010 0.000010 0.000010 0.000010 0.018070
0.005296 0.000010 0.000010 0.000655 0.000010 0.002406 0.000010 0.265594 0.024929 0.000010 0.000010 0.000010 0.000010 0.000010 0.003107 0.000010 0.168592 0.001876 0.005641 0.006946 0.000010 0.441746 0.000010 0.000010 0.000010 0.000010 0.000010 0.045945 0.000010 0.004602 0.005483 0.000611 0.016391 0.000010
0.000010 0.000010 0.000010 0.000992 0.000010 0.000010 0.000010 0.268962 0.029774 0.000010 0.003128 0.006905 0.000010 0.000010 0.000010 0.000010 0.171203 0.000010 0.005162 0.002570 0.014052 0.344453 0.000010 0.000010 0.000010 0.000010 0.000010 0.011564 0.070419 0.005267 0.000010 0.004092 0.000010 0.061265
0.000010 0.000010 0.004573 0.006377 0.000010 0.001293 0.000010 0.146222 0.079785 0.000010 0.007481 0.000010 0.000010 0.012088 0.007902 0.022134 0.150126 0.000010 0.023912 0.000010 0.000010 0.352776 0.014700 0.000010 0.000010 0.009567 0.012993 0.052331 0.008826 0.024512 0.008613 0.000010 0.047382 0.006279
0.000010 0.000010 0.001709 0.000010 0.000010 0.000010 0.000010 0.184889 0.103980 0.000010 0.000010 0.000010 0.000010 0.014000 0.000010 0.000010 0.210124 0.000010 0.000010 0.000010 0.008641 0.376570 0.012803 0.000010 0.056347 0.000010 0.000010 0.000010 0.000010 0.030697 0.000010 0.000010 0.000010 0.000010
0.000010 0.000010 0.000010 0.000010 0.000010 0.000010 0.000010 0.294895 0.018086 0.000010 0.004335 0.004335 0.004482 0.019258 0.000010 0.000010 0.193337 0.000010 0.000010 0.000010 0.005482 0.399301 0.000010 0.000010 0.027612 0.002253 0.003453 0.000038 0.001135 0.000946 0.000010 0.000010 0.000010 0.020871
0.000010 0.000010 0.000010 0.000010 0.000010 0.000010 0.000010 0.342755 0.000010 0.000010 0.000010 0.000010 0.000010 0.000010 0.000010 0.000010 0.176093 0.000010 0.001610 0.004011 0.001594 0.432951 0.000010 0.000010 0.000010 0.000010 0.000010 0.000010 0.000010 0.014507 0.000010 0.000010 0.000010 0.026219
0.000010 0.003739 0.001178 0.000010 0.000010 0.000010 0.000010 0.248123 0.074652 0.000010 0.000010 0.000010 0.000010 0.000010 0.000010 0.012104 0.173774 0.000010 0.046725 0.012105 0.025669 0.396868 0.000010 0.000010 0.000010 0.004671 0.000010 0.000010 0.000010 0.000010 0.000010 0.000171 0.000010 0.000010
0.000010 0.000010 0.000010 0.000010 0.000010 0.000010 0.000010 0.338215 0.017766 0.000010 0.000010 0.000010 0.000010 0.000010 0.000010 0.000010 0.159002 0.000010 0.011307 0.003208 0.000010 0.455109 0.000010 0.000010 0.000010 0.000010 0.000010 0.015125 0.000010 0.000010 0.000010 0.000010 0.000010 0.000010
0.000010 0.000010 0.000010 0.000010 0.000010 0.000010 0.000010 0.314880 0.065244 0.000010 0.000010 0.000010 0.000010 0.000010 0.000010 0.000010 0.206513 0.000010 0.000010 0.000010 0.000010 0.408743 0.000010 0.000010 0.000341 0.000010 0.000010 0.000010 0.000010 0.000010 0.000010 0.003999 0.000010 0.000010
0.000010 0.000010 0.000010 0.000010 0.000010 0.000010 0.000010 0.342997 0.000010 0.000010 0.000010 0.000010 0.000010 0.006982 0.000010 0.000010 0.185972 0.000010 0.000010 0.000010 0.004955 0.450944 0.000010 0.000010 0.000010 0.000010 0.000010 0.000010 0.000010 0.000010 0.000010 0.007870 0.000010 0.000010
0.005675 0.000010 0.000010 0.000010 0.000010 0.000010 0.000010 0.388721 0.000010 0.000010 0.000010 0.000010 0.000010 0.000010 0.000010 0.000010 0.187354 0.003725 0.000010 0.000010 0.000010 0.396194 0.000010 0.000010 0.000010 0.000010 0.000010 0.000010 0.000010 0.000010 0.000010 0.000010 0.018052 0.000010
0.000010 0.000010 0.000010 0.000010 0.000010 0.000010 0.011097 0.280447 0.034924 0.000010 0.000010 0.000010 0.000010 0.000010 0.006496 0.000010 0.209474 0.000010 0.000010 0.000010 0.000010 0.382269 0.000010 0.000010 0.000010 0.022571 0.003989 0.013836 0.000010 0.024216 0.000010 0.010450 0.000010 0.000010
0.000010 0.000010 0.000010 0.015878 0.000010 0.000386 0.000010 0.329846 0.010973 0.000010 0.003095 0.007688 0.000010 0.001700 0.000010 0.000010 0.206682 0.000010 0.005687 0.000010 0.012155 0.377856 0.000010 0.005305 0.000010 0.000010 0.000010 0.000010 0.000010 0.022537 0.000010 0.000010 0.000010 0.000010
0.000010 0.000010 0.000010 0.000010 0.000010 0.000010 0.000010 0.241419 0.076678 0.000010 0.000010 0.008348 0.000010 0.000010 0.000010 0.000010 0.191994 0.008208 0.053687 0.000010 0.000010 0.377351 0.001992 0.000010 0.009023 0.000010 0.025250 0.000010 0.000010 0.000010 0.004138 0.001691 0.000010 0.000010
0.001881 0.002817 0.000010 0.005697 0.000010 0.000010 0.010354 0.286615 0.004641 0.007806 0.000729 0.004066 0.004033 0.001380 0.000010 0.000010 0.397474 0.000010 0.015804 0.002094 0.019008 0.086162 0.000010 0.002620 0.033261 0.003821 0.024704 0.013331 0.018073 0.051032 0.001937 0.000010 0.000010 0.000571
0.000010 0.000010 0.000010 0.000010 0.000010 0.000010 0.000010 0.265499 0.018974 0.008738 0.000010 0.000261 0.000010 0.008127 0.000010 0.016376 0.431633 0.009952 0.038338 0.000010 0.000010 0.052693 0.000010 0.000010 0.038952 0.000010 0.000010 0.029656 0.000010 0.058056 0.000010 0.000010 0.022545 0.000010
0.000010 0.000010 0.008132 0.010491 0.005718 0.000010 0.012511 0.328789 0.000010 0.000010 0.000010 0.000010 0.004255 0.003900 0.013038 0.011322 0.369624 0.005112 0.000010 0.005670 0.006860 0.094369 0.000010 0.000010 0.000010 0.019649 0.017929 0.006908 0.000010 0.054485 0.000010 0.000010 0.021088 0.000010
0.000010 0.003148 0.002483 0.000010 0.015019 0.005494 0.015861 0.173332 0.048117 0.000010 0.000010 0.000010 0.000161 0.000010 0.011340 0.000010 0.307033 0.000010 0.005994 0.000013 0.014091 0.038712 0.000010 0.000010 0.000010 0.000010 0.006953 0.028951 0.000010 0.034813 0.008763 0.002547 0.010132 0.266913
0.000010 0.002146 0.009317 0.000010 0.001601 0.000010 0.013968 0.310474 0.000010 0.000010 0.000010 0.010766 0.000010 0.000010 0.014505 0.000010 0.419896 0.000010 0.023824 0.013485 0.000010 0.056298 0.000010 0.000010 0.009552 0.000010 0.000010 0.019795 0.000010 0.074524 0.000010 0.000010 0.019660 0.000010
0.006723 0.004946 0.024590 0.000010 0.000010 0.000010 0.000010 0.293707 0.000010 0.000010 0.006951 0.001522 0.000010 0.000010 0.022146 0.017587 0.384556 0.020135 0.047505 0.000010 0.000010 0.086812 0.018368 0.003302 0.000010 0.000010 0.000010 0.026797 0.000010 0.028871 0.000010 0.000010 0.000010 0.005311
0.000010 0.000010 0.000010 0.004970 0.000010 0.000010 0.013572 0.306158 0.019029 0.009148 0.001515 0.000010 0.000010 0.008759 0.000010 0.021590 0.408180 0.000010 0.030458 0.000010 0.000010 0.087741 0.015678 0.000010 0.000010 0.001257 0.011656 0.001752 0.000010 0.044565 0.000010 0.000010 0.000010 0.013804
0.000010 0.000010 0.000010 0.000010 0.000010 0.007333 0.000010 0.255493 0.000010 0.000010 0.000010 0.004132 0.000010 0.007677 0.000455 0.003252 0.447306 0.000010 0.010627 0.000010 0.019597 0.090849 0.000010 0.000010 0.004464 0.000010 0.029911 0.027726 0.000010 0.072563 0.000010 0.000010 0.018425 0.000010
0.000010 0.000010 0.000010 0.000010 0.000010 0.000010 0.000010 0.279411 0.000010 0.000010 0.000010 0.012143 0.000010 0.008501 0.000010 0.000024 0.459397 0.000010 0.050689 0.000010 0.000010 0.040080 0.000010 0.001390 0.025139 0.008218 0.000010 0.044640 0.000010 0.045597 0.000010 0.000010 0.008770 0.015801
0.000010 0.000010 0.000010 0.000010 0.000010 0.000010 0.000010 0.218245 0.042716 0.000010 0.007848 0.000010 0.000010 0.003647 0.000010 0.000010 0.455965 0.000010 0.022243 0.000010 0.010592 0.042563 0.002891 0.000010 0.000010 0.005428 0.005396 0.110153 0.000010 0.066447 0.000010 0.005665 0.000010 0.000010
0.000010 0.001432 0.000010 0.000010 0.000010 0.000010 0.003325 0.333055 0.000010 0.000010 0.000010 0.006812 0.000010 0.009228 0.000010 0.000010 0.414799 0.000010 0.000010 0.000010 0.004435 0.085928 0.000010 0.000010 0.000010 0.006323 0.000010 0.000010 0.034839 0.092145 0.000010 0.000010 0.002373 0.005096
0.000010 0.000010 0.000010 0.000010 0.000010 0.002483 0.009492 0.284319 0.038922 0.000010 0.000010 0.000010 0.000010 0.000010 0.000010 0.024759 0.386914 0.011705 0.031349 0.000010 0.003702 0.096025 0.000010 0.000010 0.000010 0.021166 0.000010 0.040541 0.000010 0.048413 0.000010 0.000010 0.000010 0.000010
0.000010 0.000829 0.000010 0.000010 0.010206 0.000010 0.000010 0.351200 0.000010 0.000010 0.000150 0.000010 0.000010 0.000010 0.000010 0.008442 0.413734 0.010870 0.000010 0.000010 0.000010 0.033982 0.000010 0.000010 0.000010 0.000399 0.009302 0.046573 0.000010 0.107233 0.000010 0.000010 0.000010 0.006869
0.000010 0.000010 0.000010 0.000010 0.000010 0.000010 0.000010 0.376065 0.000010 0.000010 0.000010 0.000010 0.000010 0.000010 0.000010 0.000010 0.408074 0.000010 0.000010 0.000010 0.000010 0.060197 0.004452 0.000010 0.000010 0.008719 0.000010 0.039163 0.000010 0.103060 0.000010 0.000010 0.000010 0.000010
0.000010 0.000010 0.000010 0.000010 0.000010 0.000500 0.018401 0.298861 0.000010 0.008280 0.000010 0.010179 0.000010 0.000010 0.003577 0.000010 0.430399 0.000010 0.027159 0.000010 0.000010 0.055756 0.000010 0.000010 0.000010 0.008830 0.004943 0.037306 0.036785 0.058823 0.000010 0.000010 0.000010 0.000010
0.000010 0.000010 0.016517 0.000010 0.006727 0.000010 0.000010 0.384758 0.004020 0.000010 0.000010 0.000010 0.000010 0.000010 0.001502 0.000010 0.415893 0.000010 0.000010 0.000010 0.000010 0.073250 0.001944 0.005592 0.005014 0.001403 0.000010 0.009077 0.000010 0.074095 0.000010 0.000010 0.000010 0.000010
0.000010 0.000010 0.000010 0.000010 0.000010 0.000010 0.011073 0.285278 0.000010 0.000012 0.000010 0.010669 0.000010 0.012999 0.009014 0.000010 0.429676 0.009204 0.000010 0.000010 0.009853 0.051434 0.000010 0.002707 0.050168 0.000775 0.000010 0.045256 0.000010 0.042342 0.000010 0.000010 0.029360 0.000010
0.003637 0.000950 0.000010 0.000010 0.000010 0.000010 0.012209 0.324739 0.000010 0.000010 0.000010 0.014590 0.000010 0.000010 0.000010 0.000010 0.427374 0.000010 0.000010 0.000010 0.000010 0.042064 0.000010 0.000010 0.000010 0.011399 0.000010 0.040168 0.073848 0.048791 0.000010 0.000010 0.000010 0.000010
0.000010 0.000010 0.000010 0.007716 0.000010 0.005854 0.000010 0.222662 0.000010 0.000010 0.002303 0.002956 0.000010 0.023731 0.007473 0.000010 0.307820 0.013322 0.029694 0.000010 0.000010 0.039482 0.000010 0.000010 0.000010 0.007637 0.025931 0.014472 0.089863 0.055581 0.000010 0.000010 0.026133 0.117212
0.000010 0.000010 0.020194 0.000010 0.000010 0.007459 0.000010 0.277943 0.013249 0.000010 0.000010 0.000010 0.000010 0.019236 0.007924 0.010439 0.392999 0.000010 0.011981 0.000010 0.008656 0.096154 0.000010 0.000010 0.000010 0.000010 0.000010 0.084470 0.000010 0.024639 0.000010 0.000010 0.024458 0.000010
0.000010 0.005135 0.020741 0.000010 0.026988 0.000010 0.030605 0.000010 0.058731 0.000010 0.000010 0.007334 0.000010 0.004702 0.103784 0.013654 0.064621 0.000010 0.208720 0.000010 0.003031 0.009786 0.000010 0.000010 0.028916 0.005697 0.000010 0.000010 0.017180 0.000010 0.004534 0.000010 0.366986 0.018706
0.000010 0.000010 0.000010 0.004354 0.031003 0.000010 0.012832 0.000010 0.096538 0.000010 0.000010 0.000010 0.000010 0.000010 0.120962 0.005526 0.078615 0.000010 0.048964 0.000010 0.014376 0.000010 0.000010 0.016282 0.089020 0.007670 0.000010 0.000010 0.015385 0.030698 0.033865 0.000010 0.374313 0.019427
0.002177 0.000010 0.005922 0.012310 0.000010 0.000010 0.000946 0.000010 0.202864 0.001744 0.000010 0.000010 0.000010 0.015885 0.149088 0.009765 0.042041 0.000010 0.157855 0.000010 0.004321 0.000010 0.007797 0.026870 0.056463 0.005559 0.000010 0.014185 0.091611 0.003073 0.000010 0.000010 0.189385 0.000010
0.000010 0.000010 0.000010 0.014751 0.000010 0.000010 0.019955 0.047341 0.093130 0.011618 0.010278 0.004970 0.000010 0.009826 0.143230 0.003338 0.087509 0.031993 0.228335 0.003862 0.010837 0.000010 0.003232 0.000010 0.000010 0.000010 0.023173 0.011343 0.029775 0.010127 0.000010 0.000010 0.197877 0.003381
0.000010 0.000010 0.009908 0.014599 0.035054 0.000010 0.023022 0.048286 0.125645 0.000010 0.000010 0.000010 0.001329 0.000010 0.180781 0.000010 0.042893 0.007126 0.150375 0.000010 0.012655 0.000010 0.000010 0.000010 0.000010 0.021827 0.006557 0.000010 0.098558 0.006749 0.000010 0.001340 0.213135 0.000010
0.000010 0.000010 0.000010 0.000010 0.000010 0.000010 0.023965 0.085154 0.000010 0.017401 0.000010 0.000010 0.003500 0.025234 0.175125 0.009350 0.069929 0.000237 0.182863 0.000010 0.009277 0.000885 0.011317 0.000010 0.004192 0.000010 0.003054 0.000010 0.056044 0.021620 0.000010 0.000010 0.300693 0.000010
0.012703 0.000010 0.001546 0.008599 0.000010 0.000010 0.000010 0.000010 0.067619 0.000010 0.000010 0.000010 0.000010 0.000010 0.053740 0.000010 0.000010 0.000010 0.202334 0.000010 0.000340 0.000010 0.048238 0.011115 0.017099 0.000010 0.000155 0.000010 0.022940 0.006197 0.000010 0.000010 0.547175 0.000010
0.000010 0.000010 0.000010 0.005806 0.000010 0.000010 0.015094 0.000010 0.157932 0.020649 0.007047 0.000010 0.000010 0.008533 0.180931 0.000010 0.077998 0.015381 0.155328 0.009765 0.008094 0.000010 0.008703 0.000010 0.013392 0.000010 0.000010 0.000010 0.096042 0.000010 0.014396 0.000010 0.204738 0.000010
0.008486 0.005975 0.008174 0.000010 0.000010 0.000010 0.001840 0.014141 0.162292 0.000010 0.000010 0.000010 0.000010 0.000010 0.000010 0.000010 0.028172 0.000010 0.147729 0.000010 0.012073 0.000010 0.012480 0.000010 0.017965 0.013703 0.000010 0.000010 0.021477 0.008043 0.023529 0.000010 0.513741 0.000010
0.000010 0.000010 0.000010 0.018326 0.000010 0.000010 0.000010 0.066445 0.064272 0.003153 0.014091 0.000010 0.000010 0.002231 0.129977 0.021171 0.057599 0.000010 0.234898 0.000010 0.015981 0.032652 0.018155 0.000010 0.018818 0.005927 0.000010 0.000010 0.054222 0.002201 0.005929 0.000010 0.233803 0.000010
0.000010 0.000010 0.000010 0.011784 0.000010 0.000010 0.000010 0.032400 0.000010 0.000010 0.006007 0.007448 0.000010 0.013469 0.128783 0.012172 0.057708 0.028431 0.293059 0.006557 0.005251 0.001110 0.005417 0.000633 0.015438 0.000316 0.000010 0.008681 0.065173 0.005007 0.000010 0.000010 0.279551 0.015484
0.000010 0.000010 0.000010 0.009476 0.000010 0.003641 0.025767 0.000010 0.073940 0.000010 0.014762 0.011328 0.001897 0.002915 0.117458 0.021883 0.058981 0.000010 0.204662 0.000010 0.009637 0.000010 0.002385 0.008977 0.004499 0.016785 0.000010 0.000010 0.040901 0.000010 0.029001 0.000010 0.340965 0.000010
0.028276 0.000010 0.011930 0.000010 0.000010 0.000010 0.020927 0.056134 0.170634 0.000010 0.000010 0.017450 0.000010 0.010427 0.144923 0.007210 0.063862 0.018898 0.061660 0.000010 0.000010 0.000010 0.032694 0.000010 0.015578 0.014891 0.019177 0.000010 0.086340 0.006605 0.027230 0.000010 0.185015 0.000010
0.000010 0.007223 0.000010 0.012776 0.000010 0.000395 0.009947 0.071169 0.140127 0.000010 0.006311 0.000010 0.000010 0.011190 0.148258 0.024673 0.067596 0.013423 0.075537 0.000010 0.000997 0.011374 0.023359 0.000010 0.038346 0.016202 0.003987 0.000010 0.066906 0.012376 0.000010 0.004122 0.233598 0.000010
0.000010 0.000013 0.000010 0.028239 0.041790 0.003141 0.000465 0.100608 0.050844 0.005748 0.000010 0.012268 0.000010 0.009327 0.170744 0.030872 0.076252 0.031229 0.145103 0.000010 0.000010 0.000010 0.002281 0.000010 0.027762 0.000828 0.012823 0.009510 0.035869 0.000010 0.009465 0.000010 0.194709 0.000010
0.009994 0.000010 0.009401 0.008909 0.000010 0.000010 0.021087 0.000010 0.075965 0.000010 0.000018 0.000010 0.000010 0.002456 0.156452 0.030204 0.076346 0.033623 0.173413 0.000010 0.003312 0.000010 0.000010 0.000010 0.050385 0.024044 0.000010 0.000010 0.077732 0.046395 0.025670 0.001430 0.158526 0.014508
0.000010 0.000010 0.000010 0.014356 0.000010 0.000010 0.018836 0.057454 0.087274 0.000010 0.004978 0.007634 0.000010 0.004557 0.111390 0.013265 0.041223 0.025698 0.152383 0.000010 0.004995 0.000010 0.020428 0.042151 0.011045 0.000010 0.000010 0.000010 0.097946 0.019058 0.041412 0.000010 0.223777 0.000010
0.005203 0.000010 0.004769 0.003866 0.000010 0.000010 0.000010 0.027513 0.028744 0.018762 0.007535 0.008387 0.000010 0.000010 0.225228 0.000010 0.049015 0.011944 0.263632 0.002221 0.000010 0.000010 0.000505 0.000010 0.000010 0.000010 0.000600 0.007762 0.090496 0.002077 0.002897 0.007381 0.231334 0.000010
0.000010 0.000010 0.000010 0.006964 0.000010 0.000010 0.030184 0.012181 0.092789 0.013865 0.006365 0.000010 0.000010 0.000010 0.197974 0.007565 0.058974 0.018450 0.201433 0.000010 0.000010 0.000010 0.005754 0.000010 0.053063 0.000010 0.007358 0.006678 0.065349 0.021587 0.000010 0.000010 0.193305 0.000010
0.000010 0.002126 0.000010 0.015739 0.000010 0.000010 0.015920 0.020155 0.074010 0.000010 0.000010 0.000010 0.000010 0.008948 0.097387 0.009763 0.036146 0.034908 0.166860 0.000010 0.000010 0.000536 0.022935 0.023470 0.003606 0.007596 0.025420 0.000010 0.037090 0.023137 0.007106 0.000010 0.351787 0.015235
0.000010 0.000010 0.086813 0.000010 0.396573 0.000010 0.000010 0.000010 0.000010 0.000010 0.000010 0.000010 0.023087 0.000010 0.000010 0.000010 0.000010 0.000010 0.014830 0.080502 0.005449 0.000010 0.000010 0.353848 0.009149 0.000010 0.000010 0.000010 0.000010 0.000010 0.000010 0.029499 0.000010 0.000010
0.009807 0.000010 0.046796 0.000010 0.471150 0.000010 0.000010 0.000010 0.000010 0.000010 0.000010 0.000010 0.001322 0.000010 0.000010 0.000010 0.000010 0.000010 0.000017 0.111710 0.001530 0.000010 0.000010 0.334844 0.000010 0.000010 0.000010 0.000010 0.000010 0.000010 0.000010 0.022573 0.000010 0.000010
0.000010 0.000010 0.066206 0.000010 0.452573 0.000010 0.000010 0.000010 0.000010 0.000010 0.000010 0.000010 0.024465 0.000010 0.000010 0.000010 0.000010 0.000010 0.000010 0.107492 0.000010 0.000010 0.000010 0.339425 0.000010 0.000010 0.000010 0.000010 0.000010 0.000010 0.000010 0.009559 0.000010 0.000010
0.000010 0.000010 0.041758 0.000010 0.489760 0.000010 0.000010 0.000010 0.000010 0.000010 0.000010 0.000010 0.025734 0.000010 0.000010 0.000010 0.000010 0.000010 0.000010 0.088563 0.000010 0.000010 0.000010 0.332465 0.000010 0.000010 0.000010 0.000010 0.000010 0.000010 0.000010 0.021441 0.000010 0.000010
0.000010 0.000010 0.050125 0.000010 0.477190 0.000010 0.000010 0.000010 0.000010 0.000010 0.000010 0.000010 0.012839 0.000010 0.000010 0.000010 0.000010 0.000010 0.000011 0.112711 0.000010 0.000010 0.000010 0.314598 0.000010 0.000010 0.000010 0.000010 0.000019 0.000010 0.000010 0.032247 0.000010 0.000010
0.000010 0.000010 0.066323 0.000282 0.459080 0.000010 0.000010 0.000010 0.000010 0.000010 0.000010 0.000010 0.024496 0.000010 0.000010 0.000010 0.000010 0.000010 0.000010 0.121929 0.000010 0.000010 0.000010 0.295347 0.000010 0.000010 0.000010 0.000010 0.000010 0.000010 0.001038 0.031245 0.000010 0.000010
0.000010 0.000010 0.047828 0.000010 0.486025 0.000010 0.000010 0.000010 0.000010 0.000010 0.000010 0.000010 0.026433 0.000010 0.000010 0.000010 0.000010 0.000010 0.000010 0.102427 0.000010 0.000010 0.000010 0.304654 0.000010 0.000010 0.000010 0.000010 0.000010 0.000010 0.000010 0.032355 0.000010 0.000010
0.000846 0.000010 0.063337 0.000010 0.476455 0.000010 0.000010 0.000010 0.001397 0.000010 0.000010 0.000010 0.041085 0.000010 0.000010 0.000010 0.000010 0.000010 0.000010 0.074766 0.000010 0.000010 0.000010 0.333990 0.000010 0.000010 0.000010 0.000010 0.000010 0.000010 0.001528 0.006346 0.000010 0.000010
0.012780 0.000010 0.085285 0.000010 0.431884 0.000010 0.000010 0.000010 0.000010 0.000010 0.000010 0.000010 0.027262 0.000010 0.000010 0.000010 0.000010 0.000010 0.000010 0.062600 0.000010 0.000010 0.000010 0.371623 0.000010 0.000010 0.000010 0.000010 0.000010 0.000010 0.000010 0.008296 0.000010 0.000010
0.012539 0.000010 0.063284 0.000010 0.414214 0.000010 0.000010 0.000010 0.000010 0.000010 0.000010 0.000010 0.020618 0.000010 0.000010 0.000010 0.000010 0.000010 0.000010 0.084376 0.000019 0.000010 0.000010 0.350524 0.000010 0.000010 0.000010 0.000010 0.000010 0.000010 0.000010 0.054167 0.000010 0.000010
0.000010 0.000010 0.045685 0.000010 0.447910 0.000010 0.000010 0.000010 0.000010 0.000010 0.000010 0.000010 0.039296 0.000010 0.000010 0.000010 0.000010 0.000010 0.000010 0.093396 0.000010 0.000010 0.000010 0.340871 0.000010 0.000010 0.000010 0.000010 0.000010 0.000010 0.000010 0.032562 0.000010 0.000010
0.000010 0.000010 0.053712 0.000010 0.473256 0.000010 0.000010 0.000010 0.000010 0.000010 0.000010 0.000010 0.015770 0.000010 0.000010 0.000010 0.000010 0.000010 0.000010 0.098444 0.000010 0.000010 0.000010 0.301186 0.000010 0.000010 0.000010 0.000010 0.000010 0.000010 0.000010 0.057352 0.000010 0.000010
0.009693 0.000010 0.094464 0.000010 0.397560 0.002095 0.000010 0.000010 0.006290 0.000010 0.000010 0.000010 0.022165 0.000010 0.000010 0.000010 0.000010 0.000010 0.000010 0.098947 0.000010 0.000010 0.000010 0.368526 0.000010 0.000010 0.000010 0.000010 0.000010 0.000010 0.000010 0.000010 0.000010 0.000010
0.000010 0.000010 0.066979 0.000010 0.413726 0.002789 0.000010 0.000010 0.000010 0.000010 0.000010 0.000010 0.001291 0.000010 0.000010 0.000010 0.000010 0.000010 0.000010 0.092794 0.000200 0.000010 0.000010 0.395711 0.000010 0.000010 0.000010 0.000010 0.000010 0.000010 0.000010 0.026250 0.000010 0.000010
0.000010 0.000010 0.065604 0.000010 0.432826 0.000010 0.000010 0.000010 0.000010 0.000010 0.000010 0.000010 0.011054 0.000010 0.000010 0.000010 0.000010 0.000010 0.000010 0.090017 0.000010 0.000010 0.000010 0.343313 0.000010 0.000010 0.000010 0.000010 0.000010 0.000010 0.001051 0.055866 0.000010 0.000010
0.011332 0.000010 0.050370 0.000010 0.502990 0.000010 0.000010 0.000010 0.000010 0.000010 0.000010 0.000010 0.034538 0.000010 0.000010 0.000010 0.000010 0.000010 0.001401 0.084597 0.000010 0.000010 0.000010 0.296639 0.000010 0.000010 0.000010 0.000010 0.000010 0.000010 0.000010 0.017873 0.000010 0.000010
0.000010 0.000010 0.033867 0.000010 0.490055 0.000010 0.000010 0.000010 0.000010 0.000010 0.000010 0.000010 0.026019 0.000010 0.000010 0.000010 0.000010 0.000010 0.000010 0.095950 0.000010 0.000010 0.000010 0.347396 0.000010 0.000010 0.000010 0.000010 0.000010 0.000010 0.000010 0.006433 0.000010 0.000010
0.000010 0.032106 0.000010 0.000010 0.000010 0.000010 0.000010 0.013492 0.271703 0.000010 0.000010 0.000010 0.000010 0.000010 0.000010 0.000010 0.000010 0.000010 0.433195 0.000010 0.003287 0.000010 0.000010 0.000010 0.076783 0.000010 0.000010 0.000010 0.000010 0.000010 0.169164 0.000010 0.000010 0.000010
0.000010 0.044173 0.002506 0.000010 0.000010 0.000010 0.000010 0.075091 0.190667 0.000010 0.000010 0.000010 0.000010 0.000010 0.000010 0.000010 0.000010 0.000010 0.441890 0.000010 0.000010 0.000010 0.000010 0.000010 0.060726 0.000010 0.000010 0.000010 0.000010 0.000010 0.184676 0.000010 0.000010 0.000010
0.000010 0.038145 0.000010 0.000010 0.000010 0.000010 0.000010 0.000010 0.243306 0.000010 0.000010 0.000010 0.000010 0.000010 0.000010 0.000010 0.000010 0.000010 0.408168 0.000010 0.016850 0.000010 0.000010 0.000010 0.127013 0.000010 0.000010 0.000010 0.000010 0.000010 0.166239 0.000010 0.000010 0.000010
0.000010 0.053437 0.000010 0.000010 0.000010 0.000010 0.000010 0.000010 0.211942 0.000010 0.000010 0.000010 0.000010 0.000010 0.000010 0.000010 0.000010 0.000010 0.415019 0.000010 0.000010 0.000010 0.000010 0.000010 0.145956 0.000010 0.000010 0.000010 0.000010 0.000010 0.173356 0.000010 0.000010 0.000010
0.000970 0.052725 0.000010 0.000010 0.000010 0.000010 0.010460 0.020794 0.252745 0.000010 0.002909 0.000010 0.000362 0.000010 0.008698 0.000010 0.000132 0.000010 0.370354 0.003176 0.002208 0.000010 0.000010 0.000010 0.094584 0.000010 0.000010 0.000010 0.000010 0.000010 0.175970 0.000010 0.003726 0.000010
0.005402 0.130340 0.000010 0.000010 0.000010 0.000010 0.000014 0.047947 0.015231 0.000010 0.000010 0.000010 0.000010 0.000010 0.000010 0.000010 0.000010 0.000010 0.219110 0.000010 0.000010 0.000010 0.000010 0.006948 0.026453 0.000010 0.000010 0.000010 0.000010 0.000010 0.548306 0.000010 0.000010 0.000010
0.000010 0.066160 0.000010 0.000010 0.000010 0.000010 0.099258 0.000010 0.000010 0.000010 0.000010 0.000018 0.000010 0.000010 0.000010 0.000010 0.001741 0.000010 0.142877 0.000010 0.000010 0.000010 0.006764 0.000010 0.000010 0.000010 0.000010 0.000010 0.385965 0.000010 0.296958 0.000010 0.000010 0.000010
0.000010 0.067490 0.000010 0.000010 0.000010 0.000010 0.099812 0.000010 0.000010 0.000010 0.000010 0.000010 0.000010 0.000010 0.000010 0.000010 0.000010 0.000010 0.141201 0.000010 0.000010 0.000010 0.008012 0.000010 0.000010 0.000010 0.000010 0.000010 0.386366 0.000010 0.296839 0.000010 0.000010 0.000010
0.000010 0.067691 0.000010 0.000010 0.000010 0.000010 0.098561 0.000010 0.000010 0.000010 0.000010 0.000010 0.000010 0.000010 0.000010 0.000010 0.000010 0.000010 0.139876 0.000010 0.000010 0.000010 0.011176 0.000010 0.000010 0.000010 0.000010 0.000010 0.382949 0.000010 0.299467 0.000010 0.000010 0.000010
0.000010 0.028962 0.000010 0.000010 0.000010 0.000010 0.000010 0.008611 0.129332 0.000010 0.000010 0.000010 0.000010 0.031275 0.396672 0.015419 0.021257 0.023256 0.168895 0.000010 0.000010 0.000010 0.000010 0.007525 0.006200 0.000010 0.000010 0.000010 0.000010 0.000010 0.155718 0.000010 0.000010 0.006670
0.000010 0.030081 0.000010 0.000010 0.000010 0.000010 0.000010 0.010239 0.130698 0.000010 0.000010 0.000010 0.000010 0.032139 0.397077 0.015999 0.020709 0.022834 0.166731 0.000010 0.000010 0.000010 0.000010 0.008696 0.006588 0.000010 0.000010 0.000010 0.000010 0.000010 0.152217 0.000010 0.000010 0.005783
0.000730 0.045474 0.006342 0.000010 0.010894 0.000010 0.000010 0.000010 0.205030 0.000010 0.000010 0.000010 0.000010 0.000010 0.000010 0.000010 0.000010 0.000010 0.331539 0.000010 0.000010 0.000010 0.000010 0.000010 0.116082 0.000010 0.000010 0.000010 0.000010 0.001244 0.282415 0.000010 0.000010 0.000010
0.000010 0.063007 0.000010 0.000010 0.000010 0.000010 0.019156 0.033748 0.149156 0.000314 0.000010 0.000097 0.000010 0.014241 0.257126 0.000010 0.000010 0.021424 0.108392 0.000010 0.009908 0.000010 0.013083 0.000010 0.068134 0.010967 0.016842 0.000010 0.006809 0.017084 0.188047 0.000010 0.000010 0.002314
0.000010 0.081935 0.017433 0.005390 0.001974 0.000010 0.000010 0.038008 0.119274 0.005881 0.001788 0.001509 0.006369 0.000010 0.004364 0.000010 0.042587 0.003862 0.152329 0.000010 0.010729 0.006679 0.000010 0.027681 0.074797 0.000010 0.000010 0.000010 0.000010 0.000010 0.385765 0.000010 0.010432 0.001084
0.000010 0.043509 0.000010 0.000010 0.000010 0.002807 0.000010 0.000010 0.154658 0.000010 0.000010 0.000010 0.000010 0.000010 0.000010 0.000010 0.000010 0.000010 0.432046 0.000010 0.000115 0.000010 0.000010 0.000010 0.112811 0.000010 0.000010 0.000010 0.000010 0.000010 0.253784 0.000010 0.000010 0.000010
0.000010 0.051213 0.000010 0.000010 0.000010 0.000010 0.000010 0.009102 0.206894 0.000010 0.000010 0.000010 0.000010 0.000010 0.000010 0.000010 0.000010 0.000010 0.404195 0.000010 0.000010 0.000010 0.000010 0.000010 0.079025 0.000010 0.000010 0.000010 0.000010 0.000010 0.249291 0.000010 0.000010 0.000010
0.000010 0.032262 0.000010 0.000010 0.000010 0.000010 0.000010 0.000010 0.327207 0.000010 0.000010 0.000010 0.000010 0.000010 0.000010 0.000010 0.000010 0.000010 0.408695 0.000010 0.002878 0.000010 0.000010 0.004527 0.069263 0.000010 0.000010 0.000010 0.000010 0.000010 0.154899 0.000010 0.000010 0.000010
0.000010 0.021063 0.000010 0.000010 0.000010 0.000010 0.000010 0.000010 0.358897 0.000010 0.000010 0.000010 0.000010 0.000010 0.000010 0.000010 0.000010 0.000010 0.404668 0.000010 0.009859 0.000010 0.000010 0.000010 0.053069 0.000010 0.000010 0.000010 0.000010 0.000010 0.152164 0.000010 0.000010 0.000010
0.000010 0.036855 0.000010 0.000010 0.000010 0.000010 0.000010 0.000010 0.218134 0.000010 0.000010 0.000010 0.000010 0.000010 0.000010 0.000010 0.000010 0.000010 0.398854 0.000010 0.012690 0.000010 0.000010 0.000010 0.103701 0.000010 0.000010 0.000010 0.000010 0.000010 0.229487 0.000010 0.000010 0.000010
0.000010 0.055538 0.002080 0.000010 0.000010 0.000010 0.000010 0.000010 0.189800 0.000010 0.000010 0.000010 0.000010 0.000010 0.000010 0.000010 0.000010 0.000010 0.387442 0.000010 0.000010 0.000010 0.000010 0.000010 0.089661 0.000010 0.000010 0.000010 0.000010 0.000010 0.275200 0.000010 0.000010 0.000010
0.000010 0.999662 0.000010 0.000010 0.000010 0.000017 0.000010 0.000010 0.000010 0.000010 0.000010 0.000010 0.000010 0.000010 0.000010 0.000010 0.000010 0.000010 0.000011 0.000010 0.000010 0.000010 0.000010 0.000010 0.000010 0.000010 0.000010 0.000010 0.000010 0.000010 0.000010 0.000010 0.000010 0.000010
0.000010 0.999668 0.000010 0.000010 0.000010 0.000012 0.000010 0.000010 0.000010 0.000010 0.000010 0.000010 0.000010 0.000010 0.000010 0.000010 0.000010 0.000010 0.000010 0.000010 0.000010 0.000010 0.000010 0.000010 0.000010 0.000010 0.000010 0.000010 0.000010 0.000010 0.000010 0.000010 0.000010 0.000010
0.000010 0.999668 0.000010 0.000010 0.000010 0.000012 0.000010 0.000010 0.000010 0.000010 0.000010 0.000010 0.000010 0.000010 0.000010 0.000010 0.000010 0.000010 0.000010 0.000010 0.000010 0.000010 0.000010 0.000010 0.000010 0.000010 0.000010 0.000010 0.000010 0.000010 0.000010 0.000010 0.000010 0.000010
0.000010 0.999668 0.000012 0.000010 0.000010 0.000010 0.000010 0.000010 0.000010 0.000010 0.000010 0.000010 0.000010 0.000010 0.000010 0.000010 0.000010 0.000010 0.000010 0.000010 0.000010 0.000010 0.000010 0.000010 0.000010 0.000010 0.000010 0.000010 0.000010 0.000010 0.000010 0.000010 0.000010 0.000010
0.000010 0.999664 0.000010 0.000010 0.000010 0.000016 0.000010 0.000010 0.000010 0.000010 0.000010 0.000010 0.000010 0.000010 0.000010 0.000010 0.000010 0.000010 0.000010 0.000010 0.000010 0.000010 0.000010 0.000010 0.000010 0.000010 0.000010 0.000010 0.000010 0.000010 0.000010 0.000010 0.000010 0.000010
0.000010 0.999662 0.000010 0.000010 0.000010 0.000012 0.000010 0.000010 0.000010 0.000010 0.000010 0.000010 0.000010 0.000010 0.000010 0.000010 0.000010 0.000010 0.000010 0.000010 0.000010 0.000012 0.000012 0.000010 0.000010 0.000012 0.000010 0.000010 0.000010 0.000010 0.000010 0.000010 0.000010 0.000010
0.000010 0.999667 0.000011 0.000010 0.000010 0.000012 0.000010 0.000010 0.000010 0.000010 0.000010 0.000010 0.000010 0.000010 0.000010 0.000010 0.000010 0.000010 0.000010 0.000010 0.000010 0.000010 0.000010 0.000010 0.000010 0.000010 0.000010 0.000010 0.000010 0.000010 0.000010 0.000010 0.000010 0.000010
0.000010 0.999667 0.000011 0.000010 0.000010 0.000012 0.000010 0.000010 0.000010 0.000010 0.000010 0.000010 0.000010 0.000010 0.000010 0.000010 0.000010 0.000010 0.000010 0.000010 0.000010 0.000010 0.000010 0.000010 0.000010 0.000010 0.000010 0.000010 0.000010 0.000010 0.000010 0.000010 0.000010 0.000010
0.000010 0.999668 0.000011 0.000010 0.000010 0.000011 0.000010 0.000010 0.000010 0.000010 0.000010 0.000010 0.000010 0.000010 0.000010 0.000010 0.000010 0.000010 0.000010 0.000010 0.000010 0.000010 0.000010 0.000010 0.000010 0.000010 0.000010 0.000010 0.000010 0.000010 0.000010 0.000010 0.000010 0.000010
0.000010 0.999668 0.000011 0.000010 0.000010 0.000010 0.000010 0.000010 0.000010 0.000010 0.000010 0.000010 0.000010 0.000010 0.000010 0.000010 0.000010 0.000010 0.000010 0.000010 0.000010 0.000010 0.000010 0.000010 0.000010 0.000010 0.000010 0.000010 0.000010 0.000010 0.000010 0.000010 0.000010 0.000010
0.000010 0.999670 0.000010 0.000010 0.000010 0.000010 0.000010 0.000010 0.000010 0.000010 0.000010 0.000010 0.000010 0.000010 0.000010 0.000010 0.000010 0.000010 0.000010 0.000010 0.000010 0.000010 0.000010 0.000010 0.000010 0.000010 0.000010 0.000010 0.000010 0.000010 0.000010 0.000010 0.000010 0.000010
0.000010 0.999670 0.000010 0.000010 0.000010 0.000010 0.000010 0.000010 0.000010 0.000010 0.000010 0.000010 0.000010 0.000010 0.000010 0.000010 0.000010 0.000010 0.000010 0.000010 0.000010 0.000010 0.000010 0.000010 0.000010 0.000010 0.000010 0.000010 0.000010 0.000010 0.000010 0.000010 0.000010 0.000010
0.000010 0.999670 0.000010 0.000010 0.000010 0.000010 0.000010 0.000010 0.000010 0.000010 0.000010 0.000010 0.000010 0.000010 0.000010 0.000010 0.000010 0.000010 0.000010 0.000010 0.000010 0.000010 0.000010 0.000010 0.000010 0.000010 0.000010 0.000010 0.000010 0.000010 0.000010 0.000010 0.000010 0.000010
0.000010 0.999665 0.000011 0.000010 0.000010 0.000010 0.000010 0.000010 0.000010 0.000010 0.000010 0.000010 0.000010 0.000010 0.000010 0.000010 0.000010 0.000010 0.000010 0.000010 0.000010 0.000010 0.000010 0.000012 0.000010 0.000010 0.000010 0.000010 0.000010 0.000010 0.000011 0.000010 0.000010 0.000010
0.000010 0.999669 0.000010 0.000010 0.000010 0.000010 0.000010 0.000010 0.000010 0.000010 0.000010 0.000010 0.000010 0.000010 0.000010 0.000010 0.000010 0.000010 0.000010 0.000010 0.000010 0.000010 0.000010 0.000010 0.000010 0.000010 0.000010 0.000010 0.000010 0.000010 0.000011 0.000010 0.000010 0.000010
0.000010 0.511021 0.000010 0.001745 0.000010 0.000010 0.009822 0.000010 0.000010 0.000010 0.002009 0.011084 0.000010 0.038982 0.376221 0.000010 0.000010 0.012993 0.000010 0.000010 0.000010 0.000010 0.001466 0.000010 0.000010 0.022726 0.000010 0.000010 0.011701 0.000010 0.000010 0.000010 0.000010 0.000010
0.000010 0.585672 0.000010 0.000010 0.000010 0.000010 0.000010 0.000010 0.000010 0.000010 0.000010 0.000010 0.000010 0.000010 0.000010 0.000010 0.000010 0.000010 0.000010 0.000010 0.000010 0.000010 0.000010 0.000010 0.000010 0.000010 0.000010 0.000010 0.000010 0.000010 0.414008 0.000010 0.000010 0.000010
0.000010 0.415523 0.016599 0.001094 0.000010 0.000010 0.000010 0.001497 0.039290 0.000010 0.000010 0.000010 0.000010 0.000010 0.000010 0.000010 0.000010 0.000010 0.129116 0.000010 0.000010 0.000010 0.000010 0.009575 0.065279 0.000010 0.000010 0.000010 0.000010 0.000010 0.321776 0.000010 0.000010 0.000010
0.000010 0.999670 0.000010 0.000010 0.000010 0.000010 0.000010 0.000010 0.000010 0.000010 0.000010 0.000010 0.000010 0.000010 0.000010 0.000010 0.000010 0.000010 0.000010 0.000010 0.000010 0.000010 0.000010 0.000010 0.000010 0.000010 0.000010 0.000010 0.000010 0.000010 0.000010 0.000010 0.000010 0.000010
0.000010 0.999662 0.000010 0.000010 0.000010 0.000016 0.000010 0.000010 0.000010 0.000010 0.000010 0.000010 0.000010 0.000010 0.000010 0.000010 0.000010 0.000010 0.000012 0.000010 0.000010 0.000010 0.000010 0.000010 0.000010 0.000010 0.000010 0.000010 0.000010 0.000010 0.000010 0.000010 0.000010 0.000010
0.000010 0.000010 0.000010 0.000010 0.000010 0.000010 0.000010 0.000010 0.074049 0.000010 0.000010 0.031933 0.000011 0.000010 0.000010 0.000010 0.000010 0.000010 0.000010 0.000010 0.009249 0.000010 0.000010 0.000010 0.039005 0.000010 0.000010 0.000010 0.000010 0.000010 0.843167 0.002317 0.000010 0.000010
0.000010 0.000010 0.000010 0.000010 0.000010 0.000010 0.000010 0.000010 0.000010 0.000010 0.000010 0.000010 0.000010 0.000010 0.000010 0.000010 0.000010 0.000010 0.000010 0.000010 0.006368 0.000010 0.000010 0.000010 0.000010 0.000010 0.000010 0.000010 0.000010 0.000010 0.993312 0.000010 0.000010 0.000010
0.000010 0.000010 0.000010 0.000010 0.000010 0.000010 0.000010 0.013637 0.091062 0.000010 0.000010 0.000010 0.000010 0.000010 0.000010 0.000010 0.000010 0.000010 0.030424 0.000010 0.008605 0.000010 0.000010 0.000010 0.032476 0.000010 0.000010 0.000010 0.000010 0.000010 0.823516 0.000010 0.000010 0.000010
0.000010 0.000010 0.000010 0.000010 0.000010 0.000010 0.000010 0.000010 0.025966 0.000010 0.000010 0.000010 0.000010 0.000010 0.000010 0.000010 0.000010 0.000010 0.000010 0.000010 0.000010 0.000010 0.000010 0.000010 0.000010 0.000010 0.000010 0.000010 0.000010 0.000010 0.973714 0.000010 0.000010 0.000010
0.000010 0.000010 0.000010 0.000010 0.000010 0.000010 0.000010 0.000010 0.070129 0.000010 0.000010 0.000010 0.000010 0.000010 0.000010 0.000010 0.000010 0.000010 0.038883 0.000010 0.005171 0.000010 0.000010 0.000010 0.000010 0.000010 0.000010 0.000010 0.000010 0.000010 0.885517 0.000010 0.000010 0.000010
0.000010 0.000010 0.000010 0.000010 0.000010 0.000010 0.000010 0.000010 0.000010 0.000010 0.000010 0.000010 0.000010 0.000010 0.000010 0.000010 0.000010 0.000010 0.000010 0.000010 0.000010 0.000010 0.000010 0.000010 0.000010 0.000010 0.000010 0.000010 0.000010 0.000010 0.999670 0.000010 0.000010 0.000010
0.000010 0.000010 0.000010 0.000010 0.000010 0.000010 0.000010 0.000010 0.012203 0.000010 0.000010 0.000010 0.000010 0.000010 0.000010 0.000010 0.000010 0.000010 0.020521 0.000010 0.006763 0.000010 0.000010 0.000010 0.000010 0.000010 0.000010 0.000010 0.000010 0.000010 0.960213 0.000010 0.000010 0.000010
0.000010 0.000010 0.000010 0.000010 0.000010 0.000018 0.000010 0.000010 0.059627 0.000010 0.000010 0.000010 0.000010 0.000010 0.000010 0.000010 0.000010 0.000010 0.038177 0.000010 0.017670 0.000010 0.000010 0.000010 0.000010 0.000010 0.000010 0.000010 0.000010 0.000010 0.884217 0.000010 0.000010 0.000010
0.000010 0.000010 0.000010 0.000010 0.000010 0.000010 0.000010 0.000010 0.022695 0.000010 0.000010 0.000010 0.000010 0.000010 0.000010 0.000010 0.000010 0.000010 0.000010 0.000010 0.015073 0.000010 0.000010 0.000010 0.000010 0.000010 0.000010 0.000010 0.000010 0.000010 0.961922 0.000010 0.000010 0.000010
0.000010 0.000010 0.000010 0.000010 0.000010 0.000010 0.000010 0.000010 0.028614 0.000010 0.000010 0.000010 0.000010 0.000010 0.000010 0.000010 0.000010 0.000010 0.040670 0.000010 0.010407 0.000010 0.000010 0.000010 0.030670 0.000010 0.000010 0.000010 0.000010 0.000010 0.889349 0.000010 0.000010 0.000010
0.000010 0.000010 0.000010 0.000010 0.000010 0.000010 0.000010 0.000010 0.106087 0.000010 0.000010 0.000010 0.000010 0.000010 0.000010 0.000010 0.000010 0.000010 0.048911 0.000010 0.000010 0.000010 0.000010 0.000010 0.020283 0.000010 0.000010 0.000010 0.000010 0.000010 0.824419 0.000010 0.000010 0.000010
0.000010 0.000010 0.000010 0.000010 0.000010 0.000010 0.000010 0.000010 0.000010 0.000010 0.000010 0.000010 0.000010 0.000010 0.000010 0.000010 0.000010 0.000010 0.000010 0.000010 0.000010 0.000010 0.000010 0.000010 0.000010 0.000010 0.000010 0.000010 0.000010 0.000010 0.999670 0.000010 0.000010 0.000010
0.000010 0.018620 0.000010 0.000010 0.000010 0.000010 0.000010 0.000010 0.000010 0.000010 0.000010 0.000010 0.000010 0.000010 0.000010 0.000010 0.000010 0.000010 0.007288 0.000010 0.012967 0.000010 0.000010 0.000010 0.000010 0.000010 0.000010 0.000010 0.000010 0.000010 0.960826 0.000010 0.000010 0.000010
0.000010 0.040724 0.000010 0.000010 0.000010 0.000010 0.000010 0.000010 0.000010 0.000010 0.000010 0.000010 0.000010 0.000010 0.000010 0.000010 0.000010 0.000010 0.000010 0.000010 0.000010 0.000010 0.000010 0.000010 0.000010 0.000010 0.000010 0.000010 0.000010 0.000010 0.958956 0.000010 0.000010 0.000010
0.000010 0.017828 0.000010 0.000010 0.000010 0.000010 0.000010 0.000010 0.000010 0.000010 0.000010 0.000010 0.000010 0.000010 0.000010 0.000010 0.000010 0.000010 0.000010 0.000010 0.000010 0.000010 0.000010 0.000010 0.000010 0.000010 0.000010 0.000010 0.000010 0.000010 0.981852 0.000010 0.000010 0.000010
0.000010 0.019595 0.000010 0.000010 0.000010 0.000010 0.000010 0.000010 0.000010 0.000010 0.000010 0.000010 0.000010 0.000010 0.000010 0.000010 0.000010 0.000010 0.000010 0.000010 0.000010 0.000010 0.000010 0.000010 0.000010 0.000010 0.000010 0.000010 0.000010 0.000010 0.980085 0.000010 0.000010 0.000010
0.000010 0.009722 0.000010 0.000010 0.000010 0.000010 0.000010 0.000010 0.000010 0.000010 0.000010 0.000010 0.000010 0.000010 0.000010 0.000010 0.000010 0.000010 0.000010 0.000010 0.000010 0.000010 0.000010 0.000010 0.000010 0.000010 0.000010 0.000010 0.000010 0.000010 0.989958 0.000010 0.000010 0.000010
0.000010 0.005770 0.000010 0.000010 0.000010 0.000010 0.000010 0.000010 0.000010 0.000010 0.000010 0.000010 0.000010 0.000010 0.000010 0.000010 0.000010 0.000010 0.000010 0.000010 0.000010 0.000010 0.000010 0.000010 0.000010 0.000010 0.000010 0.000010 0.000010 0.000010 0.993910 0.000010 0.000010 0.000010
0.000010 0.257570 0.000010 0.000010 0.000010 0.000010 0.000010 0.000010 0.000010 0.000010 0.006140 0.000010 0.007362 0.000010 0.000010 0.000010 0.000010 0.000010 0.000010 0.003429 0.000010 0.000010 0.000010 0.000280 0.000010 0.000010 0.000010 0.000010 0.000010 0.000010 0.724938 0.000010 0.000010 0.000010
0.000010 0.249045 0.000010 0.000010 0.000010 0.000010 0.000010 0.000010 0.000010 0.000010 0.005163 0.000010 0.000010 0.000010 0.000010 0.000010 0.000010 0.000010 0.000010 0.009342 0.000010 0.000010 0.000010 0.000010 0.000010 0.000010 0.000010 0.000010 0.000010 0.000010 0.736150 0.000010 0.000010 0.000010
0.000010 0.232840 0.000010 0.000010 0.000010 0.000010 0.000010 0.000010 0.000010 0.000010 0.008828 0.000010 0.000010 0.000010 0.000010 0.000010 0.000010 0.000010 0.000010 0.001672 0.000010 0.000010 0.000010 0.000010 0.000010 0.000010 0.000010 0.000010 0.000010 0.000010 0.756360 0.000010 0.000010 0.000010
0.000010 0.236175 0.000010 0.000010 0.000010 0.000010 0.000010 0.000010 0.000010 0.000010 0.000010 0.000010 0.000010 0.000010 0.000010 0.000010 0.000010 0.000010 0.000010 0.000010 0.000010 0.000010 0.000010 0.013173 0.000010 0.000010 0.000010 0.000010 0.000010 0.000010 0.750341 0.000010 0.000010 0.000010
0.000010 0.266518 0.000010 0.000010 0.000010 0.000010 0.000010 0.000010 0.000010 0.000010 0.000014 0.000010 0.000010 0.000010 0.000010 0.000010 0.000010 0.000010 0.000010 0.008972 0.000010 0.000010 0.000010 0.000010 0.000010 0.000010 0.000010 0.000010 0.000010 0.000010 0.724196 0.000010 0.000010 0.000010
0.000010 0.251773 0.000010 0.000010 0.000010 0.000010 0.000010 0.000010 0.000010 0.000010 0.000010 0.000010 0.003949 0.000010 0.000010 0.000010 0.000010 0.000010 0.000010 0.000652 0.000010 0.000010 0.000010 0.000010 0.000010 0.000010 0.000010 0.000010 0.000010 0.000010 0.743326 0.000010 0.000010 0.000010
0.000010 0.231043 0.000010 0.000010 0.000010 0.000010 0.000010 0.000010 0.000010 0.000010 0.000010 0.000010 0.000010 0.000010 0.000010 0.000010 0.000010 0.000010 0.000010 0.007393 0.000010 0.000010 0.000010 0.000010 0.000010 0.000010 0.000010 0.000010 0.000010 0.000010 0.761254 0.000010 0.000010 0.000010
0.007358 0.195990 0.000010 0.000010 0.000010 0.000010 0.000010 0.000010 0.090762 0.000010 0.003124 0.000010 0.000010 0.000010 0.000010 0.000010 0.000010 0.000010 0.082149 0.000010 0.000010 0.000010 0.000010 0.002605 0.052894 0.000010 0.000010 0.000010 0.000010 0.000010 0.564859 0.000010 0.000010 0.000010
0.000010 0.119892 0.008029 0.000010 0.000010 0.000010 0.001710 0.018710 0.160089 0.000010 0.003541 0.000010 0.000010 0.004212 0.000010 0.000010 0.000010 0.000010 0.154735 0.000010 0.016586 0.000010 0.000010 0.000010 0.072495 0.000010 0.000010 0.000010 0.000010 0.000451 0.439330 0.000010 0.000010 0.000010
0.000010 0.175170 0.001412 0.000153 0.000010 0.000010 0.000010 0.000010 0.082012 0.000010 0.000010 0.000010 0.005153 0.000010 0.000010 0.000010 0.000010 0.000010 0.045409 0.000231 0.005273 0.000010 0.000010 0.029406 0.014127 0.000010 0.000010 0.000010 0.000010 0.000010 0.641423 0.000010 0.000010 0.000010
0.000010 0.172650 0.000010 0.016916 0.000010 0.000010 0.000010 0.000010 0.081902 0.000010 0.000010 0.000010 0.000010 0.000010 0.000010 0.000010 0.000010 0.000010 0.104614 0.000010 0.001236 0.000010 0.000010 0.011557 0.048246 0.000010 0.000010 0.000010 0.000010 0.001300 0.559259 0.000010 0.002081 0.000010
0.000010 0.181216 0.000010 0.000010 0.000010 0.000010 0.000010 0.000010 0.000010 0.000010 0.000010 0.000010 0.000010 0.000010 0.000010 0.000010 0.000010 0.000010 0.037380 0.000010 0.009609 0.000010 0.000010 0.000010 0.000010 0.000010 0.000010 0.000010 0.000010 0.000010 0.771495 0.000010 0.000010 0.000010
0.000010 0.183498 0.000010 0.000010 0.000010 0.000010 0.000010 0.000010 0.000010 0.000010 0.000010 0.000010 0.000010 0.000010 0.000010 0.000010 0.000010 0.000010 0.040022 0.000010 0.009819 0.000010 0.000010 0.000010 0.000010 0.000010 0.000010 0.000010 0.000010 0.000010 0.766361 0.000010 0.000010 0.000010
0.000010 0.159897 0.000010 0.009061 0.000427 0.000010 0.000010 0.005634 0.085421 0.000010 0.005258 0.000010 0.000010 0.000010 0.000010 0.000010 0.000010 0.000183 0.040898 0.000010 0.001200 0.000010 0.000010 0.006390 0.073115 0.001611 0.000010 0.000010 0.000010 0.000010 0.610695 0.000010 0.000010 0.000010
0.000555 0.196958 0.017547 0.004655 0.000010 0.000010 0.000010 0.000010 0.058154 0.000010 0.000010 0.000010 0.000010 0.000010 0.000010 0.000010 0.000010 0.000010 0.031794 0.000010 0.001457 0.000010 0.000010 0.021602 0.035021 0.000010 0.000010 0.000010 0.000010 0.000010 0.632017 0.000010 0.000010 0.000010
0.003608 0.174428 0.000010 0.000010 0.000010 0.000010 0.004166 0.000010 0.049078 0.000010 0.000010 0.000010 0.000010 0.000010 0.000010 0.000010 0.000010 0.000010 0.091425 0.000010 0.000010 0.000010 0.000010 0.008820 0.058486 0.000010 0.000010 0.000010 0.000010 0.000010 0.609729 0.000010 0.000010 0.000010
0.000010 0.000010 0.000010 0.000010 0.000010 0.000010 0.000010 0.000010 0.879090 0.000010 0.000010 0.000010 0.000010 0.000010 0.000010 0.000010 0.000010 0.000010 0.000010 0.000010 0.016248 0.000010 0.000010 0.000010 0.093917 0.000010 0.000010 0.000010 0.000010 0.000010 0.010445 0.000010 0.000010 0.000010
0.000010 0.000010 0.000010 0.000010 0.000010 0.000010 0.000010 0.000010 0.669974 0.000010 0.000010 0.000010 0.000010 0.000010 0.000010 0.000010 0.000010 0.000010 0.008035 0.000010 0.012427 0.000010 0.000010 0.000010 0.289250 0.000010 0.000010 0.000010 0.000010 0.000010 0.020024 0.000010 0.000010 0.000010
0.000010 0.000010 0.004863 0.000010 0.000010 0.000010 0.000010 0.000010 0.675452 0.000010 0.000010 0.000010 0.000010 0.000010 0.000010 0.000010 0.000010 0.000010 0.040764 0.000010 0.024907 0.000010 0.000010 0.000010 0.188578 0.000010 0.000010 0.000010 0.000010 0.000010 0.065156 0.000010 0.000010 0.000010
0.000010 0.005748 0.000010 0.000010 0.000010 0.000010 0.000010 0.004217 0.805662 0.044720 0.007094 0.005433 0.000010 0.000010 0.003711 0.009927 0.002803 0.026377 0.000010 0.000010 0.000010 0.000010 0.000010 0.000010 0.050809 0.001940 0.025329 0.000010 0.000010 0.000010 0.005130 0.000010 0.000910 0.000010
0.000010 0.000010 0.000010 0.000010 0.000010 0.000010 0.000010 0.000010 0.884430 0.000010 0.000010 0.000010 0.000010 0.000010 0.000010 0.000010 0.000010 0.000010 0.000015 0.000010 0.000010 0.000010 0.000010 0.000010 0.115245 0.000010 0.000010 0.000010 0.000010 0.000010 0.000010 0.000010 0.000010 0.000010
0.000010 0.000010 0.003666 0.000010 0.000010 0.000010 0.000010 0.000010 0.706253 0.000010 0.000010 0.000010 0.000010 0.000010 0.000010 0.000010 0.000010 0.000010 0.063155 0.000010 0.011645 0.000010 0.000010 0.000010 0.165210 0.000010 0.000010 0.000010 0.000010 0.000010 0.049790 0.000010 0.000010 0.000010
0.000010 0.002192 0.013767 0.004431 0.000010 0.000010 0.006473 0.000010 0.743812 0.073788 0.000010 0.000010 0.000010 0.000010 0.000010 0.004081 0.006044 0.003444 0.000010 0.000010 0.000010 0.000906 0.003550 0.000010 0.119170 0.000010 0.000010 0.002695 0.000010 0.000010 0.015441 0.000010 0.000016 0.000010
0.000010 0.005325 0.000010 0.000010 0.000010 0.000010 0.000010 0.004200 0.806808 0.042852 0.007096 0.004739 0.000010 0.000010 0.003799 0.010182 0.002668 0.027003 0.000010 0.000010 0.000010 0.000010 0.000010 0.000010 0.051117 0.002333 0.026974 0.000010 0.000010 0.000010 0.003870 0.000010 0.000842 0.000010
0.000010 0.000010 0.000010 0.000010 0.000010 0.000010 0.000010 0.000010 0.907481 0.000010 0.000010 0.000010 0.000010 0.000010 0.000010 0.000010 0.000010 0.000010 0.000010 0.000010 0.000010 0.000010 0.000010 0.000010 0.092199 0.000010 0.000010 0.000010 0.000010 0.000010 0.000010 0.000010 0.000010 0.000010
0.000010 0.000010 0.000010 0.000010 0.000010 0.001431 0.000010 0.000010 0.832634 0.000010 0.000010 0.000010 0.000010 0.000010 0.000010 0.000010 0.000010 0.000010 0.012595 0.000010 0.000010 0.000010 0.000010 0.000010 0.128864 0.000010 0.000010 0.000010 0.000010 0.000010 0.024185 0.000010 0.000010 0.000010
0.000010 0.000010 0.005652 0.000010 0.000010 0.001096 0.000010 0.000702 0.590417 0.000010 0.000010 0.000010 0.000010 0.000010 0.000010 0.000010 0.000010 0.000010 0.067612 0.000010 0.000303 0.000010 0.000010 0.000010 0.288600 0.000010 0.000010 0.000010 0.000010 0.000010 0.045358 0.000010 0.000010 0.000010
0.000010 0.000695 0.000010 0.000010 0.008569 0.000010 0.000010 0.000010 0.598462 0.000010 0.000010 0.000010 0.000010 0.000010 0.000010 0.000010 0.000010 0.000010 0.052090 0.000010 0.016330 0.000010 0.000010 0.000010 0.287065 0.000010 0.000010 0.000010 0.000010 0.000010 0.036518 0.000010 0.000010 0.000010
0.000010 0.000010 0.012080 0.000010 0.000010 0.000010 0.000010 0.000010 0.544300 0.000010 0.000010 0.000010 0.000010 0.000010 0.000010 0.000010 0.000010 0.000010 0.045135 0.000010 0.021381 0.000010 0.000010 0.000010 0.345181 0.000010 0.000010 0.000010 0.000010 0.000010 0.031644 0.000010 0.000010 0.000010
0.000010 0.000010 0.007187 0.000020 0.000010 0.000010 0.000010 0.008336 0.547220 0.000010 0.000010 0.000010 0.000010 0.000010 0.000010 0.000010 0.000010 0.000010 0.069069 0.000010 0.023807 0.000010 0.000010 0.000010 0.292901 0.000010 0.000010 0.000010 0.000010 0.000010 0.051199 0.000010 0.000010 0.000010
0.000010 0.000010 0.000010 0.000010 0.000010 0.000010 0.000010 0.000010 0.557475 0.000010 0.000010 0.000010 0.000010 0.000010 0.000010 0.000010 0.000010 0.000010 0.072025 0.000013 0.020012 0.000010 0.000010 0.017072 0.301372 0.000010 0.000010 0.000010 0.000010 0.000010 0.031760 0.000010 0.000010 0.000010
0.000010 0.000010 0.000010 0.000010 0.000010 0.000010 0.000010 0.000010 0.613813 0.000010 0.000010 0.000010 0.000010 0.000010 0.000010 0.000010 0.000010 0.000010 0.057117 0.000010 0.020725 0.000010 0.000010 0.000010 0.271297 0.000010 0.000010 0.000010 0.000010 0.000010 0.036758 0.000010 0.000010 0.000010
0.000010 0.000010 0.000010 0.000010 0.000010 0.000010 0.000010 0.000010 0.614629 0.000010 0.000010 0.000010 0.000010 0.000010 0.000010 0.000010 0.000010 0.000010 0.056959 0.000010 0.021875 0.000010 0.000010 0.000010 0.271012 0.000010 0.000010 0.000010 0.000010 0.000010 0.035236 0.000010 0.000010 0.000010
0.000010 0.000010 0.011196 0.000010 0.000010 0.000766 0.000010 0.007610 0.560216 0.006906 0.000010 0.001224 0.000010 0.000010 0.000010 0.000010 0.000010 0.000010 0.069119 0.000010 0.018454 0.000010 0.004129 0.000010 0.236563 0.000010 0.002212 0.000010 0.000010 0.000010 0.081386 0.000010 0.000010 0.000010
0.000010 0.004664 0.000010 0.000010 0.000432 0.000011 0.000010 0.000010 0.621503 0.000010 0.000010 0.000010 0.000010 0.000010 0.000010 0.000010 0.000010 0.000010 0.067621 0.000010 0.000010 0.000010 0.000010 0.000010 0.253235 0.000010 0.000010 0.000010 0.000010 0.000010 0.052264 0.000010 0.000010 0.000010
0.000010 0.000010 0.001592 0.000010 0.000010 0.001572 0.000010 0.000010 0.641608 0.000010 0.000010 0.000010 0.000010 0.000010 0.000010 0.000010 0.000010 0.000010 0.034412 0.000010 0.011784 0.000010 0.000010 0.001634 0.245245 0.000010 0.000010 0.000010 0.000010 0.000010 0.061894 0.000010 0.000010 0.000010
0.000010 0.000010 0.000010 0.015321 0.000010 0.000010 0.003634 0.000010 0.554042 0.000010 0.014560 0.000010 0.000010 0.007219 0.000010 0.000010 0.000010 0.000010 0.046687 0.000010 0.008554 0.000010 0.000010 0.017848 0.223478 0.000010 0.000010 0.000010 0.000010 0.000010 0.106955 0.001472 0.000010 0.000010
0.000010 0.000010 0.000010 0.000010 0.000010 0.000010 0.000010 0.000019 0.000010 0.000010 0.000010 0.000010 0.000010 0.000010 0.000010 0.000010 0.000010 0.000010 0.000010 0.000010 0.000010 0.000010 0.000010 0.000010 0.999661 0.000010 0.000010 0.000010 0.000010 0.000010 0.000010 0.000010 0.000010 0.000010
0.000010 0.002981 0.005279 0.014594 0.014451 0.000010 0.000102 0.028567 0.491707 0.017843 0.008232 0.002533 0.000010 0.007887 0.004572 0.002558 0.001262 0.000010 0.081397 0.000010 0.007223 0.000010 0.000487 0.004027 0.225677 0.000010 0.000010 0.000010 0.000780 0.006391 0.071329 0.000010 0.000010 0.000010
0.000010 0.000010 0.000010 0.000010 0.000010 0.000010 0.000010 0.000010 0.000010 0.000010 0.000010 0.000010 0.000010 0.000010 0.000010 0.000010 0.000010 0.000010 0.000010 0.000010 0.000010 0.000010 0.000010 0.000010 0.999670 0.000010 0.000010 0.000010 0.000010 0.000010 0.000010 0.000010 0.000010 0.000010
0.000010 0.000010 0.000010 0.000010 0.000010 0.000010 0.000010 0.000010 0.000010 0.000010 0.000010 0.000010 0.000010 0.000010 0.000010 0.000010 0.000010 0.000010 0.000010 0.000010 0.000010 0.000010 0.000010 0.000010 0.999670 0.000010 0.000010 0.000010 0.000010 0.000010 0.000010 0.000010 0.000010 0.000010
0.003662 0.000010 0.000010 0.021740 0.000714 0.000010 0.002435 0.017606 0.504139 0.007228 0.011866 0.000010 0.000010 0.000010 0.001098 0.000010 0.000010 0.000010 0.075310 0.000756 0.000010 0.000010 0.000010 0.023209 0.231732 0.008640 0.000010 0.000010 0.000010 0.000010 0.089674 0.000010 0.000010 0.000010
0.000010 0.000010 0.000010 0.000010 0.000010 0.000010 0.000010 0.000010 0.096195 0.000010 0.000010 0.000010 0.000010 0.000010 0.000010 0.000010 0.000010 0.000010 0.000010 0.000010 0.000010 0.000010 0.000010 0.000010 0.903485 0.000010 0.000010 0.000010 0.000010 0.000010 0.000010 0.000010 0.000010 0.000010
0.002003 0.001017 0.018818 0.040418 0.000176 0.005606 0.000010 0.000010 0.454884 0.012584 0.026060 0.002239 0.000670 0.000010 0.000010 0.000182 0.000010 0.000010 0.035657 0.000875 0.008716 0.000010 0.002756 0.051209 0.215400 0.006141 0.008508 0.004959 0.010740 0.000010 0.090270 0.000010 0.000010 0.000010
0.000010 0.000010 0.000010 0.043672 0.011845 0.003493 0.004105 0.028636 0.414693 0.000010 0.019130 0.003222 0.002868 0.007682 0.000010 0.000239 0.000010 0.006313 0.058712 0.006222 0.008255 0.000010 0.010797 0.008192 0.258684 0.000010 0.000010 0.005630 0.000010 0.009102 0.088378 0.000010 0.000010 0.000010
0.000010 0.001252 0.000010 0.032662 0.024378 0.000502 0.000010 0.068580 0.384608 0.006437 0.024343 0.004626 0.004633 0.002152 0.002202 0.000010 0.002320 0.009471 0.070899 0.000010 0.002640 0.000010 0.005398 0.008580 0.242548 0.002157 0.000010 0.013487 0.006103 0.000010 0.079514 0.000010 0.000010 0.000410
0.000010 0.000010 0.000010 0.000010 0.000010 0.000010 0.000010 0.000010 0.000010 0.000010 0.000010 0.000010 0.000010 0.000010 0.000010 0.000010 0.000010 0.000010 0.000010 0.000010 0.999670 0.000010 0.000010 0.000010 0.000010 0.000010 0.000010 0.000010 0.000010 0.000010 0.000010 0.000010 0.000010 0.000010
0.000010 0.000010 0.000010 0.000010 0.000010 0.000010 0.000010 0.000010 0.000010 0.000010 0.000010 0.000010 0.000010 0.000010 0.000010 0.000010 0.000010 0.000010 0.000010 0.000010 0.999670 0.000010 0.000010 0.000010 0.000010 0.000010 0.000010 0.000010 0.000010 0.000010 0.000010 0.000010 0.000010 0.000010
0.000010 0.000010 0.000010 0.000010 0.000010 0.000010 0.000010 0.000010 0.000010 0.000010 0.000010 0.000010 0.000010 0.000010 0.000010 0.000010 0.000010 0.000010 0.000010 0.000010 0.999670 0.000010 0.000010 0.000010 0.000010 0.000010 0.000010 0.000010 0.000010 0.000010 0.000010 0.000010 0.000010 0.000010
0.000010 0.000010 0.000010 0.000010 0.000010 0.000010 0.000010 0.000010 0.000010 0.000010 0.000010 0.000010 0.000010 0.000010 0.000010 0.000010 0.000010 0.000010 0.000010 0.000010 0.999670 0.000010 0.000010 0.000010 0.000010 0.000010 0.000010 0.000010 0.000010 0.000010 0.000010 0.000010 0.000010 0.000010
0.000010 0.000010 0.000010 0.000010 0.000010 0.000010 0.000010 0.000010 0.000010 0.000010 0.000010 0.000010 0.000010 0.000010 0.000010 0.000010 0.000010 0.000010 0.000010 0.000010 0.999670 0.000010 0.000010 0.000010 0.000010 0.000010 0.000010 0.000010 0.000010 0.000010 0.000010 0.000010 0.000010 0.000010
0.000010 0.000010 0.000010 0.000010 0.000010 0.000010 0.000010 0.000010 0.000010 0.000010 0.000010 0.000010 0.000010 0.000010 0.000010 0.000010 0.000010 0.000010 0.000010 0.000010 0.999670 0.000010 0.000010 0.000010 0.000010 0.000010 0.000010 0.000010 0.000010 0.000010 0.000010 0.000010 0.000010 0.000010
0.000010 0.000010 0.000010 0.000010 0.000010 0.000010 0.000010 0.000010 0.000010 0.000010 0.000010 0.000010 0.000010 0.000010 0.000010 0.000010 0.000010 0.000010 0.000010 0.000010 0.999670 0.000010 0.000010 0.000010 0.000010 0.000010 0.000010 0.000010 0.000010 0.000010 0.000010 0.000010 0.000010 0.000010
0.000010 0.000010 0.000010 0.000010 0.000010 0.000010 0.000010 0.000010 0.000010 0.000010 0.000010 0.000010 0.000010 0.000010 0.000010 0.000010 0.000010 0.000010 0.000010 0.000010 0.999670 0.000010 0.000010 0.000010 0.000010 0.000010 0.000010 0.000010 0.000010 0.000010 0.000010 0.000010 0.000010 0.000010
0.000010 0.000010 0.000010 0.000010 0.000010 0.000010 0.000010 0.000010 0.597016 0.000010 0.000010 0.000010 0.000010 0.000010 0.000010 0.000010 0.000010 0.000010 0.000010 0.000010 0.196746 0.000010 0.000010 0.000010 0.205928 0.000010 0.000010 0.000010 0.000010 0.000010 0.000010 0.000010 0.000010 0.000010
0.000010 0.000010 0.000010 0.000010 0.000010 0.000010 0.000010 0.000010 0.604921 0.000010 0.000010 0.000010 0.000010 0.000010 0.000010 0.000010 0.000010 0.000010 0.020734 0.000010 0.191736 0.000010 0.000010 0.000010 0.182310 0.000010 0.000010 0.000010 0.000010 0.000010 0.000010 0.000010 0.000010 0.000010
0.000010 0.003166 0.000010 0.000010 0.000010 0.000010 0.000010 0.000252 0.613574 0.000010 0.000010 0.000010 0.000010 0.000010 0.000010 0.000010 0.000010 0.000010 0.078377 0.000010 0.033042 0.000010 0.000010 0.000010 0.202637 0.000010 0.000010 0.000010 0.000010 0.000010 0.068682 0.000010 0.000010 0.000010
0.000010 0.000010 0.000010 0.000010 0.000010 0.000010 0.000010 0.008412 0.565991 0.000010 0.000010 0.000010 0.000010 0.000010 0.000010 0.000010 0.000010 0.000010 0.039842 0.000010 0.042309 0.000010 0.000010 0.000010 0.268070 0.000010 0.000010 0.000010 0.000010 0.000010 0.075096 0.000010 0.000010 0.000010
0.000010 0.000010 0.000010 0.000010 0.000010 0.000010 0.000010 0.000010 0.775999 0.000010 0.000010 0.000010 0.000010 0.000010 0.000010 0.000010 0.000010 0.000010 0.001660 0.000010 0.010855 0.000010 0.000010 0.000010 0.211187 0.000010 0.000010 0.000010 0.000010 0.000010 0.000010 0.000010 0.000010 0.000010
0.000010 0.000010 0.000010 0.000010 0.000010 0.000010 0.000010 0.000010 0.747886 0.000010 0.000010 0.000010 0.000010 0.000010 0.000010 0.000010 0.000010 0.000010 0.013425 0.000010 0.032317 0.000010 0.000010 0.000010 0.201796 0.000010 0.000010 0.000010 0.000010 0.000010 0.004286 0.000010 0.000010 0.000010
0.000010 0.000010 0.000010 0.000010 0.000010 0.000010 0.000010 0.000010 0.541380 0.000010 0.000010 0.000010 0.000010 0.000010 0.000010 0.000010 0.000010 0.000010 0.090742 0.000010 0.030908 0.000010 0.000010 0.000010 0.274542 0.000010 0.000010 0.000010 0.000010 0.000010 0.062137 0.000010 0.000010 0.000010
0.000010 0.000010 0.000010 0.000010 0.000010 0.000010 0.000010 0.000010 0.776796 0.000010 0.000010 0.000010 0.000010 0.000010 0.000010 0.000010 0.000010 0.000010 0.001255 0.000010 0.010956 0.000010 0.000010 0.000010 0.210693 0.000010 0.000010 0.000010 0.000010 0.000010 0.000010 0.000010 0.000010 0.000010
0.000010 0.000010 0.000010 0.000010 0.000010 0.000010 0.000010 0.000010 0.739596 0.000010 0.000010 0.000010 0.000010 0.000010 0.000010 0.000010 0.000010 0.000010 0.014959 0.000010 0.010942 0.000010 0.000010 0.000010 0.233099 0.000010 0.000010 0.000010 0.000010 0.000010 0.001114 0.000010 0.000010 0.000010
0.000010 0.000010 0.000015 0.000010 0.000010 0.000010 0.000010 0.000010 0.660598 0.000010 0.000010 0.000010 0.000010 0.000010 0.000010 0.000010 0.000010 0.000010 0.046207 0.000010 0.043672 0.000010 0.000010 0.000010 0.211355 0.000010 0.000010 0.000010 0.000010 0.000010 0.037873 0.000010 0.000010 0.000010
0.000010 0.000010 0.000010 0.000010 0.000010 0.000010 0.000010 0.000010 0.219924 0.000010 0.000010 0.000010 0.000010 0.000010 0.000010 0.000010 0.000010 0.000010 0.002242 0.000010 0.013808 0.000010 0.000010 0.000010 0.763726 0.000010 0.000010 0.000010 0.000010 0.000010 0.000010 0.000010 0.000010 0.000010
0.000010 0.000010 0.000010 0.000010 0.000010 0.000010 0.000010 0.000010 0.203218 0.000010 0.000010 0.000010 0.000010 0.000010 0.000010 0.000010 0.000010 0.000010 0.000010 0.000010 0.698767 0.000010 0.000010 0.000010 0.097706 0.000010 0.000010 0.000010 0.000010 0.000010 0.000010 0.000010 0.000010 0.000010
0.000010 0.000010 0.000010 0.000010 0.000010 0.000010 0.000010 0.000010 0.830761 0.000010 0.000010 0.000010 0.000010 0.000010 0.000010 0.000010 0.000010 0.000010 0.047692 0.000010 0.000010 0.000010 0.000010 0.000010 0.107774 0.000010 0.000010 0.000010 0.000010 0.000010 0.013472 0.000010 0.000010 0.000010
0.000010 0.000010 0.000010 0.000010 0.000010 0.000010 0.000010 0.000010 0.974222 0.000010 0.000010 0.000010 0.000010 0.000010 0.000010 0.000010 0.000010 0.000010 0.000010 0.000010 0.025458 0.000010 0.000010 0.000010 0.000010 0.000010 0.000010 0.000010 0.000010 0.000010 0.000010 0.000010 0.000010 0.000010
0.000010 0.000010 0.000010 0.000010 0.000010 0.000010 0.000010 0.000010 0.741585 0.000010 0.000010 0.000010 0.000010 0.000010 0.000010 0.000010 0.000010 0.000010 0.075700 0.000010 0.029962 0.000010 0.000010 0.000010 0.134556 0.000010 0.000010 0.000010 0.000010 0.000010 0.017908 0.000010 0.000010 0.000010
0.000010 0.000010 0.000010 0.000010 0.000010 0.000010 0.000010 0.000010 0.999670 0.000010 0.000010 0.000010 0.000010 0.000010 0.000010 0.000010 0.000010 0.000010 0.000010 0.000010 0.000010 0.000010 0.000010 0.000010 0.000010 0.000010 0.000010 0.000010 0.000010 0.000010 0.000010 0.000010 0.000010 0.000010
0.000010 0.000010 0.000010 0.000010 0.000010 0.000010 0.000010 0.000010 0.998784 0.000010 0.000010 0.000010 0.000010 0.000010 0.000010 0.000010 0.000010 0.000010 0.000010 0.000010 0.000896 0.000010 0.000010 0.000010 0.000010 0.000010 0.000010 0.000010 0.000010 0.000010 0.000010 0.000010 0.000010 0.000010
0.000010 0.000010 0.000010 0.000010 0.000010 0.000010 0.000010 0.000010 0.999560 0.000010 0.000010 0.000010 0.000010 0.000010 0.000010 0.000010 0.000010 0.000010 0.000010 0.000010 0.000120 0.000010 0.000010 0.000010 0.000010 0.000010 0.000010 0.000010 0.000010 0.000010 0.000010 0.000010 0.000010 0.000010
0.000010 0.000019 0.000010 0.000010 0.000010 0.000010 0.000010 0.000010 0.800624 0.000010 0.000010 0.000010 0.000010 0.000010 0.000010 0.000010 0.000010 0.000010 0.032598 0.000010 0.001535 0.000010 0.000010 0.000010 0.132388 0.000010 0.000010 0.000010 0.000010 0.000010 0.032556 0.000010 0.000010 0.000010
0.000010 0.000010 0.000010 0.000010 0.000010 0.000010 0.000010 0.000010 0.989383 0.000010 0.000010 0.000010 0.000010 0.000010 0.000010 0.000010 0.000010 0.000010 0.000010 0.000010 0.010297 0.000010 0.000010 0.000010 0.000010 0.000010 0.000010 0.000010 0.000010 0.000010 0.000010 0.000010 0.000010 0.000010
0.000010 0.000010 0.000010 0.000010 0.000010 0.000010 0.000010 0.000010 0.999670 0.000010 0.000010 0.000010 0.000010 0.000010 0.000010 0.000010 0.000010 0.000010 0.000010 0.000010 0.000010 0.000010 0.000010 0.000010 0.000010 0.000010 0.000010 0.000010 0.000010 0.000010 0.000010 0.000010 0.000010 0.000010
0.000010 0.000010 0.000010 0.000010 0.000010 0.000010 0.000010 0.001094 0.690982 0.000010 0.000010 0.000010 0.000010 0.000010 0.000010 0.000010 0.000010 0.000010 0.058774 0.000010 0.016192 0.000010 0.000010 0.000010 0.203584 0.000010 0.000010 0.000010 0.000010 0.000010 0.029094 0.000010 0.000010 0.000010
0.000010 0.000010 0.000010 0.000010 0.000010 0.005223 0.000010 0.000010 0.587495 0.000010 0.000042 0.006859 0.000010 0.005088 0.000010 0.000010 0.000018 0.004846 0.057613 0.000010 0.013875 0.000010 0.000010 0.015443 0.274439 0.004090 0.000010 0.004053 0.000010 0.004451 0.015986 0.000010 0.000010 0.000298
0.000010 0.002501 0.000010 0.000010 0.000010 0.000010 0.000010 0.016645 0.547718 0.000010 0.000010 0.000010 0.000010 0.000010 0.000010 0.000010 0.000010 0.000010 0.091696 0.000010 0.034755 0.000010 0.000010 0.010622 0.271299 0.000010 0.000010 0.000010 0.000010 0.000010 0.024504 0.000010 0.000010 0.000010
0.000010 0.000853 0.000010 0.000010 0.000010 0.000011 0.000010 0.012033 0.566540 0.000010 0.000010 0.000010 0.000010 0.000010 0.000010 0.000010 0.000010 0.000010 0.047417 0.000010 0.023604 0.000010 0.000010 0.000010 0.288854 0.000010 0.000010 0.000010 0.000010 0.000010 0.060428 0.000010 0.000010 0.000010
0.000010 0.000010 0.000010 0.000010 0.000010 0.000018 0.000010 0.000010 0.609270 0.000010 0.000010 0.000010 0.000010 0.000010 0.000010 0.000010 0.000010 0.000010 0.076951 0.000010 0.003294 0.000010 0.000010 0.000010 0.268588 0.000010 0.000010 0.000010 0.000010 0.000010 0.041600 0.000010 0.000010 0.000010
0.000010 0.000010 0.000010 0.000010 0.000010 0.000010 0.000010 0.000010 0.667037 0.000010 0.000010 0.000010 0.000010 0.000010 0.000010 0.000010 0.000010 0.000010 0.068280 0.000010 0.000010 0.000010 0.000010 0.000010 0.235064 0.000010 0.000010 0.000010 0.000010 0.000010 0.029319 0.000010 0.000010 0.000010
0.000010 0.000010 0.004874 0.000010 0.000010 0.000010 0.000010 0.000010 0.574289 0.000010 0.000010 0.000010 0.000010 0.000010 0.000010 0.000010 0.000010 0.000010 0.084117 0.000010 0.012964 0.000010 0.000010 0.000010 0.263604 0.000010 0.000010 0.000010 0.000010 0.000010 0.059872 0.000010 0.000010 0.000010
0.002350 0.000010 0.000010 0.000010 0.000010 0.000010 0.000010 0.000010 0.579907 0.000010 0.000010 0.000010 0.000010 0.000010 0.000010 0.000010 0.000010 0.000010 0.091134 0.000010 0.000010 0.000010 0.000010 0.000010 0.255236 0.000010 0.000010 0.000010 0.000010 0.000010 0.071084 0.000010 0.000010 0.000010
0.000010 0.000010 0.000010 0.000010 0.000010 0.000010 0.000010 0.000010 0.609012 0.000010 0.000010 0.000010 0.000010 0.000010 0.000010 0.000010 0.000010 0.000010 0.076253 0.000010 0.011859 0.000010 0.000010 0.000010 0.262317 0.000010 0.000010 0.000010 0.000010 0.000010 0.040269 0.000010 0.000010 0.000010
0.000010 0.000010 0.006236 0.000010 0.000010 0.004331 0.000010 0.006848 0.550779 0.000010 0.000010 0.000010 0.000010 0.000010 0.000010 0.000010 0.000010 0.000010 0.064632 0.000010 0.012886 0.000010 0.000010 0.000010 0.321320 0.000010 0.000010 0.000010 0.000010 0.000010 0.032708 0.000010 0.000010 0.000010
0.000010 0.000010 0.005598 0.000010 0.000010 0.003465 0.000010 0.017280 0.549563 0.000010 0.000010 0.000010 0.000010 0.000010 0.000010 0.000010 0.000010 0.000010 0.086769 0.000010 0.025459 0.000010 0.000010 0.000010 0.274637 0.000010 0.000010 0.000010 0.000010 0.001320 0.035659 0.000010 0.000010 0.000010
0.000010 0.000010 0.000010 0.000010 0.000010 0.000010 0.000010 0.000010 0.000010 0.000010 0.000010 0.000010 0.140689 0.000010 0.000010 0.000010 0.000010 0.000010 0.000010 0.241952 0.000010 0.000010 0.000010 0.055951 0.000010 0.000010 0.000010 0.000010 0.000010 0.000010 0.000010 0.561108 0.000010 0.000010
0.000010 0.000010 0.000010 0.000010 0.000010 0.000010 0.000010 0.000010 0.000010 0.000010 0.000010 0.000010 0.140509 0.000010 0.000010 0.000010 0.000010 0.000010 0.000010 0.242585 0.000010 0.000010 0.000010 0.062929 0.000010 0.000010 0.000010 0.000010 0.000010 0.000010 0.000010 0.553677 0.000010 0.000010
0.000010 0.000010 0.000010 0.000010 0.000010 0.000010 0.000010 0.000010 0.000010 0.000010 0.000010 0.000010 0.141516 0.000010 0.000010 0.000010 0.000010 0.000010 0.000010 0.229792 0.000010 0.000010 0.000010 0.036211 0.000010 0.000010 0.000010 0.000010 0.000010 0.000010 0.000010 0.592181 0.000010 0.000010
0.013353 0.000010 0.000010 0.000010 0.000010 0.000010 0.000010 0.000010 0.000010 0.000010 0.000010 0.000010 0.139763 0.000010 0.000010 0.000010 0.000010 0.000010 0.000010 0.208525 0.000010 0.000010 0.000010 0.067259 0.000010 0.000010 0.000010 0.000010 0.000010 0.000010 0.000010 0.570811 0.000010 0.000010
0.000010 0.000010 0.000010 0.000010 0.000010 0.000010 0.000010 0.000010 0.000010 0.000010 0.000010 0.000010 0.129430 0.000010 0.000010 0.000010 0.000010 0.000010 0.000010 0.188290 0.000010 0.000010 0.000010 0.025464 0.000010 0.000010 0.000010 0.000010 0.000010 0.000010 0.000010 0.656517 0.000010 0.000010
0.000010 0.000010 0.000010 0.000010 0.000010 0.000010 0.000010 0.000010 0.000010 0.000010 0.000010 0.000010 0.128041 0.000010 0.000010 0.000010 0.000010 0.000010 0.000010 0.221643 0.000010 0.000010 0.000010 0.022556 0.000010 0.000010 0.000010 0.000010 0.000010 0.000010 0.000010 0.627460 0.000010 0.000010
0.000010 0.000010 0.001273 0.000010 0.000010 0.000010 0.000010 0.000010 0.000010 0.000010 0.000010 0.000010 0.127349 0.000010 0.000010 0.000010 0.000010 0.000010 0.000010 0.215638 0.004057 0.000010 0.000010 0.015763 0.000010 0.000010 0.000010 0.000010 0.000010 0.000010 0.000010 0.635640 0.000010 0.000010
0.000010 0.000010 0.006611 0.000010 0.000010 0.000010 0.000010 0.000010 0.000010 0.000010 0.000010 0.000010 0.125623 0.000010 0.000010 0.000010 0.000010 0.000010 0.000010 0.227441 0.000010 0.000010 0.000010 0.061691 0.000010 0.000010 0.000010 0.000010 0.000010 0.000010 0.000010 0.578345 0.000010 0.000010
0.000010 0.000010 0.002782 0.000010 0.000010 0.000010 0.000010 0.000010 0.000010 0.000010 0.000010 0.000010 0.150824 0.000010 0.000010 0.000010 0.000010 0.000010 0.000010 0.218408 0.000010 0.000010 0.000010 0.082162 0.000010 0.000010 0.000010 0.000010 0.000010 0.000010 0.000010 0.545533 0.000010 0.000010
0.000010 0.000010 0.000010 0.000010 0.000010 0.000010 0.000010 0.000010 0.000010 0.000010 0.000010 0.000010 0.135776 0.000010 0.000010 0.000010 0.000010 0.000010 0.000010 0.232873 0.000010 0.000010 0.000010 0.077885 0.000010 0.000010 0.000010 0.000010 0.000010 0.000010 0.000010 0.553166 0.000010 0.000010
0.010258 0.000010 0.000010 0.000010 0.000010 0.000010 0.000010 0.000010 0.000010 0.000010 0.000010 0.000010 0.149044 0.000010 0.000010 0.000010 0.000010 0.000010 0.000010 0.225637 0.000010 0.000010 0.000010 0.037214 0.000010 0.000010 0.000010 0.000010 0.000010 0.000010 0.000010 0.577557 0.000010 0.000010
0.000010 0.000010 0.005682 0.000010 0.000010 0.000010 0.000010 0.000010 0.000010 0.000010 0.000010 0.000010 0.122377 0.000010 0.000010 0.000010 0.000010 0.000010 0.000010 0.243468 0.000537 0.000010 0.000010 0.034007 0.000010 0.000010 0.000010 0.000010 0.000010 0.000010 0.000010 0.593648 0.000010 0.000010
0.013131 0.000010 0.000010 0.000010 0.000010 0.000010 0.000010 0.000010 0.000010 0.000010 0.000010 0.000010 0.142739 0.000010 0.000010 0.000010 0.000010 0.000010 0.000010 0.211168 0.000979 0.000010 0.000010 0.042078 0.006620 0.000010 0.000010 0.000010 0.000010 0.000010 0.000010 0.583015 0.000010 0.000010
0.000010 0.000010 0.000010 0.000010 0.000010 0.000010 0.000010 0.000010 0.000010 0.000010 0.000010 0.000010 0.119130 0.000010 0.000010 0.000010 0.000010 0.000010 0.000010 0.234483 0.000010 0.000010 0.000010 0.028826 0.000010 0.000010 0.000010 0.000010 0.000010 0.000010 0.000010 0.617261 0.000010 0.000010
0.000010 0.000010 0.000010 0.000010 0.000010 0.000010 0.000010 0.000010 0.000010 0.000010 0.000010 0.000010 0.140440 0.000010 0.000010 0.000010 0.000010 0.000010 0.000010 0.239232 0.000010 0.000010 0.000010 0.079834 0.000010 0.000010 0.000010 0.000010 0.000010 0.000010 0.000010 0.540194 0.000010 0.000010
0.000010 0.000010 0.000010 0.000010 0.000010 0.000010 0.000010 0.000010 0.000010 0.000010 0.000010 0.000010 0.142903 0.000010 0.000010 0.000010 0.000010 0.000010 0.000010 0.222918 0.000010 0.000010 0.000010 0.023055 0.000010 0.000010 0.000010 0.000010 0.000010 0.000010 0.000010 0.610823 0.000010 0.000010
0.000010 0.000010 0.000010 0.000010 0.000010 0.001188 0.000010 0.000010 0.000010 0.000010 0.000010 0.000010 0.159820 0.000010 0.000010 0.000010 0.000010 0.000010 0.000010 0.231901 0.000010 0.000010 0.000010 0.035131 0.000010 0.000010 0.000010 0.000010 0.000010 0.000010 0.000010 0.571671 0.000010 0.000010
0.026782 0.000010 0.000010 0.000010 0.000010 0.000010 0.000010 0.000010 0.000010 0.000010 0.000010 0.000010 0.129207 0.000010 0.000010 0.000010 0.000010 0.000010 0.000010 0.222546 0.000010 0.000010 0.000010 0.050524 0.000010 0.000010 0.000010 0.000010 0.000010 0.000010 0.000010 0.570651 0.000010 0.000010
0.012243 0.000010 0.000010 0.000010 0.000010 0.001053 0.000010 0.000010 0.000010 0.000010 0.000010 0.000010 0.136685 0.000010 0.000010 0.000010 0.000010 0.000010 0.000010 0.182598 0.000010 0.000010 0.000010 0.020124 0.000010 0.000010 0.000010 0.000010 0.000010 0.000010 0.000010 0.647017 0.000010 0.000010
0.000010 0.000010 0.000010 0.000010 0.000010 0.000010 0.000010 0.000010 0.000010 0.000010 0.000010 0.000010 0.153900 0.000010 0.000010 0.000010 0.000010 0.000010 0.000010 0.214025 0.000010 0.000010 0.000010 0.038495 0.000010 0.000010 0.000010 0.000010 0.000010 0.000010 0.000010 0.593279 0.000010 0.000010
0.807146 0.000010 0.000010 0.000010 0.000010 0.000010 0.000010 0.000010 0.000010 0.000010 0.000010 0.000010 0.000010 0.000010 0.000010 0.000010 0.000010 0.000010 0.000010 0.176765 0.000010 0.000010 0.000010 0.000010 0.000010 0.000010 0.000010 0.000010 0.000010 0.000010 0.000010 0.015779 0.000010 0.000010
0.999669 0.000010 0.000010 0.000010 0.000010 0.000010 0.000010 0.000010 0.000010 0.000010 0.000010 0.000011 0.000010 0.000010 0.000010 0.000010 0.000010 0.000010 0.000010 0.000010 0.000010 0.000010 0.000010 0.000010 0.000010 0.000010 0.000010 0.000010 0.000010 0.000010 0.000010 0.000010 0.000010 0.000010
0.999670 0.000010 0.000010 0.000010 0.000010 0.000010 0.000010 0.000010 0.000010 0.000010 0.000010 0.000010 0.000010 0.000010 0.000010 0.000010 0.000010 0.000010 0.000010 0.000010 0.000010 0.000010 0.000010 0.000010 0.000010 0.000010 0.000010 0.000010 0.000010 0.000010 0.000010 0.000010 0.000010 0.000010
0.791395 0.000010 0.000010 0.000010 0.000010 0.000010 0.000010 0.000010 0.000010 0.000010 0.000010 0.000010 0.011014 0.000010 0.000010 0.000010 0.000010 0.000010 0.000010 0.026128 0.000010 0.000010 0.000010 0.000010 0.000010 0.000010 0.000010 0.000010 0.000010 0.000010 0.000010 0.171163 0.000010 0.000010
0.995178 0.000010 0.000010 0.000010 0.000010 0.000010 0.000010 0.000010 0.000010 0.000010 0.000010 0.000010 0.000010 0.000010 0.000010 0.000010 0.000010 0.000010 0.000010 0.004502 0.000010 0.000010 0.000010 0.000010 0.000010 0.000010 0.000010 0.000010 0.000010 0.000010 0.000010 0.000010 0.000010 0.000010
0.999670 0.000010 0.000010 0.000010 0.000010 0.000010 0.000010 0.000010 0.000010 0.000010 0.000010 0.000010 0.000010 0.000010 0.000010 0.000010 0.000010 0.000010 0.000010 0.000010 0.000010 0.000010 0.000010 0.000010 0.000010 0.000010 0.000010 0.000010 0.000010 0.000010 0.000010 0.000010 0.000010 0.000010
0.999670 0.000010 0.000010 0.000010 0.000010 0.000010 0.000010 0.000010 0.000010 0.000010 0.000010 0.000010 0.000010 0.000010 0.000010 0.000010 0.000010 0.000010 0.000010 0.000010 0.000010 0.000010 0.000010 0.000010 0.000010 0.000010 0.000010 0.000010 0.000010 0.000010 0.000010 0.000010 0.000010 0.000010
0.999668 0.000010 0.000010 0.000011 0.000010 0.000010 0.000010 0.000010 0.000010 0.000010 0.000010 0.000010 0.000010 0.000010 0.000010 0.000010 0.000010 0.000010 0.000010 0.000010 0.000010 0.000010 0.000010 0.000010 0.000010 0.000010 0.000010 0.000010 0.000010 0.000010 0.000010 0.000010 0.000010 0.000010
0.999670 0.000010 0.000010 0.000010 0.000010 0.000010 0.000010 0.000010 0.000010 0.000010 0.000010 0.000010 0.000010 0.000010 0.000010 0.000010 0.000010 0.000010 0.000010 0.000010 0.000010 0.000010 0.000010 0.000010 0.000010 0.000010 0.000010 0.000010 0.000010 0.000010 0.000010 0.000010 0.000010 0.000010
0.872357 0.000010 0.000010 0.000010 0.000010 0.000010 0.000010 0.000010 0.000010 0.000010 0.000010 0.000010 0.006013 0.000010 0.000010 0.000010 0.000010 0.000010 0.000010 0.000010 0.000010 0.000010 0.000010 0.000010 0.000010 0.000010 0.000010 0.000010 0.000010 0.000010 0.000010 0.121320 0.000010 0.000010
0.859418 0.000010 0.000010 0.000010 0.000010 0.000010 0.000010 0.000010 0.000010 0.000010 0.000010 0.000010 0.000010 0.000010 0.000010 0.000010 0.000010 0.000010 0.000010 0.000010 0.000010 0.000010 0.000010 0.000010 0.000010 0.000010 0.000010 0.000010 0.000010 0.000010 0.000010 0.140262 0.000010 0.000010
0.925031 0.000010 0.000010 0.000010 0.000010 0.000010 0.000010 0.000010 0.031546 0.000010 0.000010 0.000010 0.000010 0.000010 0.000010 0.000010 0.000010 0.000010 0.014719 0.000010 0.002678 0.000010 0.000010 0.025736 0.000010 0.000010 0.000010 0.000010 0.000010 0.000010 0.000010 0.000010 0.000010 0.000010
0.999670 0.000010 0.000010 0.000010 0.000010 0.000010 0.000010 0.000010 0.000010 0.000010 0.000010 0.000010 0.000010 0.000010 0.000010 0.000010 0.000010 0.000010 0.000010 0.000010 0.000010 0.000010 0.000010 0.000010 0.000010 0.000010 0.000010 0.000010 0.000010 0.000010 0.000010 0.000010 0.000010 0.000010
0.744268 0.000010 0.014158 0.000010 0.000010 0.000010 0.000010 0.000010 0.008684 0.000010 0.000010 0.000010 0.006138 0.000010 0.000010 0.000010 0.000010 0.000010 0.000010 0.015931 0.006710 0.000010 0.000010 0.047727 0.000010 0.000010 0.000010 0.000010 0.000010 0.000010 0.001271 0.154863 0.000010 0.000010
0.999668 0.000010 0.000010 0.000010 0.000010 0.000010 0.000010 0.000010 0.000010 0.000010 0.000010 0.000010 0.000010 0.000010 0.000010 0.000010 0.000010 0.000010 0.000010 0.000010 0.000010 0.000010 0.000010 0.000011 0.000010 0.000010 0.000010 0.000010 0.000010 0.000010 0.000010 0.000010 0.000010 0.000010
0.999670 0.000010 0.000010 0.000010 0.000010 0.000010 0.000010 0.000010 0.000010 0.000010 0.000010 0.000010 0.000010 0.000010 0.000010 0.000010 0.000010 0.000010 0.000010 0.000010 0.000010 0.000010 0.000010 0.000010 0.000010 0.000010 0.000010 0.000010 0.000010 0.000010 0.000010 0.000010 0.000010 0.000010
0.999670 0.000010 0.000010 0.000010 0.000010 0.000010 0.000010 0.000010 0.000010 0.000010 0.000010 0.000010 0.000010 0.000010 0.000010 0.000010 0.000010 0.000010 0.000010 0.000010 0.000010 0.000010 0.000010 0.000010 0.000010 0.000010 0.000010 0.000010 0.000010 0.000010 0.000010 0.000010 0.000010 0.000010
0.014889 0.000010 0.000010 0.002876 0.000010 0.000010 0.000010 0.000010 0.000010 0.015026 0.010719 0.007905 0.025172 0.702383 0.006128 0.000010 0.000010 0.008299 0.000010 0.070598 0.000010 0.000010 0.008725 0.000010 0.000010 0.002262 0.000010 0.030006 0.045212 0.000010 0.000010 0.049610 0.000010 0.000010
0.000010 0.000010 0.000010 0.014168 0.000010 0.000010 0.000010 0.000010 0.000010 0.000010 0.000010 0.000010 0.004171 0.802416 0.053299 0.004009 0.000010 0.000010 0.000010 0.067703 0.000010 0.000010 0.000010 0.000010 0.000010 0.000010 0.000010 0.000010 0.050216 0.000010 0.000010 0.003758 0.000010 0.000010
0.000010 0.000010 0.000010 0.000010 0.000010 0.000010 0.000010 0.000010 0.000010 0.000010 0.000010 0.000010 0.000010 0.999670 0.000010 0.000010 0.000010 0.000010 0.000010 0.000010 0.000010 0.000010 0.000010 0.000010 0.000010 0.000010 0.000010 0.000010 0.000010 0.000010 0.000010 0.000010 0.000010 0.000010
0.000010 0.000010 0.000010 0.000010 0.000010 0.000010 0.000010 0.000010 0.000010 0.000010 0.000010 0.000010 0.000010 0.999670 0.000010 0.000010 0.000010 0.000010 0.000010 0.000010 0.000010 0.000010 0.000010 0.000010 0.000010 0.000010 0.000010 0.000010 0.000010 0.000010 0.000010 0.000010 0.000010 0.000010
0.000010 0.000010 0.000010 0.019237 0.000010 0.000010 0.000010 0.000010 0.000010 0.000010 0.012883 0.000010 0.030256 0.823799 0.034069 0.000010 0.000010 0.002335 0.000010 0.043829 0.000010 0.000010 0.000010 0.000010 0.000010 0.000010 0.000010 0.023597 0.000010 0.000010 0.000010 0.009746 0.000010 0.000010
0.015514 0.000010 0.000010 0.008192 0.000010 0.000010 0.014266 0.000010 0.000010 0.000010 0.000010 0.000010 0.011174 0.572777 0.165212 0.014667 0.000010 0.007819 0.000010 0.040327 0.000010 0.000010 0.015787 0.000010 0.000010 0.000010 0.000010 0.029795 0.065737 0.000010 0.000010 0.038523 0.000010 0.000010
0.000010 0.000010 0.000010 0.000010 0.000010 0.000010 0.021963 0.000010 0.000010 0.000010 0.000010 0.000010 0.002677 0.640685 0.142900 0.000010 0.000010 0.007245 0.000010 0.011527 0.000010 0.000010 0.019004 0.000010 0.000010 0.014732 0.000010 0.001238 0.107550 0.016229 0.000010 0.009114 0.004927 0.000010
0.000010 0.000010 0.000010 0.000010 0.000010 0.000010 0.000010 0.000010 0.000010 0.000010 0.000010 0.000010 0.000010 0.999670 0.000010 0.000010 0.000010 0.000010 0.000010 0.000010 0.000010 0.000010 0.000010 0.000010 0.000010 0.000010 0.000010 0.000010 0.000010 0.000010 0.000010 0.000010 0.000010 0.000010
0.000010 0.000010 0.000010 0.000010 0.000010 0.000010 0.000010 0.000010 0.000010 0.000010 0.000010 0.000010 0.000010 0.999670 0.000010 0.000010 0.000010 0.000010 0.000010 0.000010 0.000010 0.000010 0.000010 0.000010 0.000010 0.000010 0.000010 0.000010 0.000010 0.000010 0.000010 0.000010 0.000010 0.000010
0.000010 0.000010 0.000010 0.000010 0.000010 0.000010 0.000010 0.000010 0.000010 0.000010 0.000010 0.000010 0.016141 0.957094 0.000010 0.000010 0.000010 0.000010 0.000010 0.026455 0.000010 0.000010 0.000010 0.000010 0.000010 0.000010 0.000010 0.000010 0.000010 0.000010 0.000010 0.000010 0.000010 0.000010
0.000010 0.000010 0.000010 0.001326 0.000010 0.000010 0.000529 0.000010 0.000010 0.000010 0.006414 0.006108 0.040206 0.719798 0.004661 0.004241 0.004268 0.035821 0.000010 0.066016 0.000010 0.000010 0.000010 0.000010 0.000010 0.000010 0.000010 0.032089 0.034022 0.000010 0.000010 0.044303 0.000010 0.000010
0.000010 0.000010 0.000010 0.000010 0.000010 0.000010 0.000010 0.000010 0.000010 0.000010 0.000010 0.000010 0.002075 0.795567 0.098016 0.024190 0.000010 0.000010 0.000010 0.034080 0.000010 0.000010 0.007247 0.000010 0.000010 0.026146 0.000010 0.007913 0.004518 0.000010 0.000010 0.000010 0.000010 0.000010
0.000010 0.000010 0.000010 0.000010 0.000010 0.000010 0.000010 0.000010 0.000010 0.000010 0.000010 0.000010 0.000010 0.999670 0.000010 0.000010 0.000010 0.000010 0.000010 0.000010 0.000010 0.000010 0.000010 0.000010 0.000010 0.000010 0.000010 0.000010 0.000010 0.000010 0.000010 0.000010 0.000010 0.000010
0.000010 0.000010 0.000010 0.000010 0.000010 0.000010 0.000010 0.000010 0.000010 0.000010 0.000010 0.000010 0.000010 0.999670 0.000010 0.000010 0.000010 0.000010 0.000010 0.000010 0.000010 0.000010 0.000010 0.000010 0.000010 0.000010 0.000010 0.000010 0.000010 0.000010 0.000010 0.000010 0.000010 0.000010
0.000010 0.000010 0.000010 0.012985 0.000010 0.000010 0.005678 0.000010 0.000010 0.000010 0.000010 0.000010 0.000010 0.658708 0.158881 0.000010 0.011173 0.000010 0.000010 0.026573 0.000010 0.000010 0.032221 0.000010 0.000010 0.002257 0.000010 0.000010 0.058964 0.000010 0.000010 0.032320 0.000010 0.000010
0.002515 0.000010 0.000010 0.000010 0.000010 0.000010 0.012683 0.000010 0.000010 0.000010 0.000010 0.004302 0.000010 0.780388 0.129906 0.004048 0.000010 0.000010 0.000010 0.003934 0.000010 0.000010 0.000010 0.000010 0.000010 0.023235 0.000010 0.000010 0.035389 0.000010 0.000010 0.003360 0.000010 0.000010
0.000010 0.000010 0.000010 0.000010 0.000010 0.000010 0.000010 0.000010 0.000010 0.000010 0.000010 0.000010 0.000010 0.999668 0.000010 0.000010 0.000010 0.000010 0.000010 0.000010 0.000010 0.000010 0.000010 0.000010 0.000010 0.000010 0.000010 0.000010 0.000012 0.000010 0.000010 0.000010 0.000010 0.000010
0.000010 0.000010 0.000010 0.000010 0.000010 0.000010 0.000010 0.000010 0.000010 0.000010 0.000010 0.000010 0.000010 0.999670 0.000010 0.000010 0.000010 0.000010 0.000010 0.000010 0.000010 0.000010 0.000010 0.000010 0.000010 0.000010 0.000010 0.000010 0.000010 0.000010 0.000010 0.000010 0.000010 0.000010
0.012527 0.000010 0.000010 0.000527 0.000010 0.000010 0.002240 0.000010 0.000010 0.001806 0.000010 0.003843 0.025483 0.520192 0.098644 0.016565 0.000010 0.000010 0.000010 0.121394 0.000010 0.000010 0.032422 0.000010 0.000010 0.000010 0.000088 0.065482 0.042250 0.018671 0.000010 0.034050 0.003646 0.000010
0.000010 0.000010 0.000010 0.000010 0.000010 0.000010 0.002173 0.000010 0.000010 0.004238 0.000010 0.000010 0.000010 0.000010 0.010168 0.009438 0.000010 0.000010 0.000010 0.001027 0.000010 0.000010 0.015465 0.000010 0.000010 0.000010 0.000010 0.017652 0.910791 0.000010 0.000010 0.003904 0.024903 0.000010
0.000010 0.000010 0.000010 0.000010 0.000010 0.000010 0.000010 0.000010 0.000010 0.000010 0.000010 0.000010 0.000010 0.000010 0.000010 0.000010 0.000010 0.000010 0.000010 0.013242 0.000010 0.000010 0.000010 0.000010 0.000010 0.000010 0.000010 0.000010 0.986438 0.000010 0.000010 0.000010 0.000010 0.000010
0.000010 0.000010 0.000010 0.000010 0.000010 0.000010 0.039152 0.000010 0.000010 0.013654 0.000314 0.004528 0.000010 0.002624 0.026414 0.000010 0.010701 0.000010 0.000010 0.000010 0.000010 0.000010 0.000010 0.000010 0.000010 0.000010 0.000010 0.000010 0.880369 0.000010 0.000010 0.004881 0.017123 0.000010
0.000010 0.000010 0.000010 0.000010 0.000010 0.000010 0.046621 0.000010 0.000010 0.000010 0.000010 0.011250 0.013427 0.004260 0.027045 0.000010 0.000010 0.000010 0.000010 0.002288 0.000010 0.000010 0.003870 0.000010 0.000010 0.014097 0.000010 0.000010 0.866717 0.000010 0.000010 0.000010 0.010184 0.000010
0.000010 0.000010 0.000010 0.000010 0.000010 0.000010 0.003907 0.000010 0.000010 0.000010 0.000010 0.000010 0.002104 0.000010 0.000010 0.000010 0.000010 0.000010 0.000010 0.000010 0.000010 0.000010 0.000010 0.000010 0.000010 0.000010 0.000010 0.000010 0.993679 0.000010 0.000010 0.000010 0.000010 0.000010
0.000010 0.000010 0.000010 0.000010 0.000010 0.000010 0.000010 0.000010 0.000010 0.000010 0.000010 0.000010 0.000010 0.000010 0.000010 0.000010 0.000010 0.000010 0.000010 0.000010 0.000010 0.000010 0.000010 0.000010 0.000010 0.000010 0.000010 0.000010 0.999670 0.000010 0.000010 0.000010 0.000010 0.000010
0.000010 0.000010 0.000010 0.000010 0.000010 0.000010 0.000010 0.000010 0.000010 0.000010 0.000010 0.000010 0.000010 0.000010 0.000010 0.000010 0.000010 0.000010 0.000010 0.000010 0.000010 0.000010 0.000010 0.000010 0.000010 0.000010 0.000010 0.000010 0.999670 0.000010 0.000010 0.000010 0.000010 0.000010
0.000010 0.000010 0.000010 0.000010 0.000010 0.000010 0.000010 0.000010 0.000010 0.000010 0.000010 0.000010 0.000010 0.000014 0.000010 0.000010 0.000010 0.000010 0.000010 0.000010 0.000010 0.000010 0.000010 0.000010 0.000010 0.000010 0.000010 0.000010 0.999666 0.000010 0.000010 0.000010 0.000010 0.000010
0.000010 0.000010 0.000010 0.000010 0.000010 0.000010 0.011336 0.000010 0.000010 0.000010 0.000010 0.010075 0.000010 0.000010 0.000010 0.000010 0.000010 0.000010 0.000010 0.000010 0.000010 0.000010 0.000419 0.000010 0.000010 0.000010 0.000010 0.000010 0.977032 0.000010 0.000010 0.000849 0.000010 0.000010
0.000010 0.000010 0.000010 0.000010 0.000010 0.000010 0.000010 0.000010 0.000010 0.000010 0.000010 0.000010 0.000010 0.000010 0.000010 0.000010 0.000010 0.000010 0.000010 0.002500 0.000010 0.000010 0.000010 0.000010 0.000010 0.000010 0.000010 0.000010 0.997180 0.000010 0.000010 0.000010 0.000010 0.000010
0.000010 0.000010 0.000010 0.000010 0.000010 0.000010 0.012282 0.000010 0.000010 0.000010 0.011015 0.000010 0.000010 0.003867 0.000010 0.000010 0.000010 0.000010 0.000010 0.000010 0.000010 0.000010 0.019823 0.000010 0.000010 0.000582 0.007402 0.000010 0.930201 0.007967 0.000010 0.002114 0.004507 0.000010
0.000010 0.000010 0.000010 0.000010 0.000010 0.000010 0.000010 0.000010 0.000010 0.000010 0.000010 0.000010 0.011340 0.000010 0.023216 0.000010 0.002817 0.000010 0.000010 0.004706 0.000010 0.000010 0.000010 0.000010 0.000010 0.009828 0.000010 0.000010 0.947813 0.000010 0.000010 0.000010 0.000010 0.000010
0.000010 0.000010 0.000010 0.000010 0.000010 0.000010 0.003012 0.000010 0.000010 0.000010 0.000010 0.000010 0.000010 0.000010 0.000010 0.000010 0.000010 0.000010 0.000010 0.000010 0.000010 0.000010 0.000010 0.000010 0.000010 0.000010 0.000010 0.000010 0.996668 0.000010 0.000010 0.000010 0.000010 0.000010
0.000010 0.000010 0.000010 0.000010 0.000010 0.000010 0.000010 0.000010 0.000010 0.000010 0.000010 0.000010 0.000010 0.000010 0.000010 0.000010 0.000010 0.000010 0.000010 0.000010 0.000010 0.000010 0.000010 0.000010 0.000010 0.000010 0.000010 0.000010 0.999670 0.000010 0.000010 0.000010 0.000010 0.000010
0.000010 0.000010 0.000010 0.000010 0.000010 0.000010 0.028184 0.000010 0.000010 0.000010 0.000010 0.000010 0.000010 0.000010 0.012871 0.000010 0.005182 0.000010 0.000010 0.005740 0.000010 0.000010 0.000010 0.000010 0.000010 0.000010 0.000010 0.008254 0.919130 0.000010 0.000010 0.000010 0.020369 0.000010
0.000010 0.003480 0.000010 0.000010 0.000010 0.000010 0.000010 0.000010 0.000010 0.000010 0.000010 0.000010 0.000010 0.000010 0.011242 0.000010 0.009205 0.000010 0.000010 0.000010 0.000010 0.000010 0.004449 0.000010 0.000010 0.000010 0.000010 0.009459 0.961885 0.000010 0.000010 0.000010 0.000010 0.000010
0.016209 0.000010 0.000010 0.000010 0.000010 0.000010 0.040900 0.000010 0.000010 0.000010 0.000010 0.001500 0.000010 0.000010 0.000010 0.000010 0.000010 0.000010 0.000010 0.000010 0.000010 0.000010 0.000010 0.000010 0.000010 0.014511 0.000010 0.000010 0.926589 0.000010 0.000010 0.000010 0.000010 0.000010
0.000010 0.000010 0.000010 0.000010 0.000010 0.000010 0.060858 0.000010 0.000010 0.000010 0.000010 0.015151 0.000010 0.000010 0.003121 0.000015 0.000955 0.000010 0.000010 0.000010 0.000010 0.000010 0.000010 0.000010 0.000010 0.000010 0.000010 0.000010 0.919620 0.000010 0.000010 0.000010 0.000010 0.000010
0.000010 0.000010 0.000010 0.000010 0.000010 0.000010 0.000010 0.000010 0.000010 0.000010 0.000010 0.000010 0.000010 0.008557 0.019803 0.000010 0.014995 0.000010 0.000010 0.000010 0.000010 0.000010 0.002733 0.000010 0.000010 0.000010 0.000010 0.000010 0.927030 0.000010 0.000010 0.010886 0.015727 0.000010
0.000010 0.000010 0.000010 0.000010 0.000010 0.000010 0.000010 0.000010 0.000010 0.000010 0.000010 0.000010 0.000010 0.000010 0.000010 0.000010 0.000010 0.000010 0.000010 0.000010 0.000010 0.000010 0.000010 0.000010 0.000010 0.000010 0.000010 0.000010 0.999670 0.000010 0.000010 0.000010 0.000010 0.000010
0.023175 0.000010 0.000010 0.000010 0.000010 0.000010 0.000010 0.000010 0.005910 0.000010 0.000010 0.000010 0.096598 0.000010 0.000010 0.000010 0.000010 0.000010 0.003196 0.150757 0.008011 0.000010 0.000010 0.024439 0.003043 0.000010 0.000010 0.000010 0.000010 0.000010 0.000033 0.684597 0.000010 0.000010
0.000010 0.000010 0.000010 0.000010 0.000010 0.000010 0.000010 0.000010 0.000010 0.000010 0.000010 0.000010 0.000010 0.000010 0.000010 0.000010 0.000010 0.000010 0.000010 0.000010 0.000010 0.000010 0.000010 0.000010 0.000010 0.000010 0.000010 0.000010 0.000010 0.000010 0.000010 0.999670 0.000010 0.000010
0.000010 0.000010 0.000010 0.000010 0.000010 0.000010 0.000010 0.000010 0.000010 0.000010 0.000010 0.000010 0.000010 0.000010 0.000010 0.000010 0.000010 0.000010 0.000010 0.000010 0.000010 0.000010 0.000010 0.000010 0.000010 0.000010 0.000010 0.000010 0.000010 0.000010 0.000010 0.999670 0.000010 0.000010
0.000010 0.000010 0.000010 0.000010 0.000010 0.000010 0.000010 0.000010 0.000010 0.000010 0.000010 0.000010 0.067784 0.000010 0.000010 0.000010 0.000010 0.000010 0.000010 0.145976 0.000010 0.000010 0.000010 0.000010 0.000010 0.000010 0.000010 0.000010 0.000010 0.000010 0.000010 0.785930 0.000010 0.000010
0.015991 0.000010 0.000010 0.000010 0.000010 0.000010 0.000010 0.000010 0.000010 0.000010 0.000010 0.000010 0.097349 0.000010 0.000010 0.000010 0.000010 0.000010 0.000010 0.188550 0.000010 0.000010 0.000010 0.000010 0.000010 0.000010 0.000010 0.000010 0.000010 0.000010 0.000010 0.697810 0.000010 0.000010
0.000010 0.000010 0.000010 0.000010 0.000010 0.000010 0.000010 0.000010 0.000010 0.000010 0.000010 0.000010 0.077872 0.000010 0.000010 0.000010 0.000010 0.000010 0.000010 0.130873 0.000010 0.000010 0.000010 0.000010 0.000010 0.000010 0.000010 0.000010 0.000010 0.000010 0.000010 0.790945 0.000010 0.000010
0.000010 0.000010 0.000010 0.000010 0.000010 0.000010 0.000010 0.000010 0.000010 0.000010 0.000010 0.000010 0.090898 0.000010 0.000010 0.000010 0.000010 0.000010 0.000010 0.157780 0.000010 0.000010 0.000010 0.000010 0.000010 0.000010 0.000010 0.000010 0.000010 0.000010 0.000010 0.751012 0.000010 0.000010
0.000010 0.003508 0.000010 0.000010 0.000010 0.000010 0.000010 0.000010 0.009469 0.000010 0.000010 0.000010 0.000010 0.000010 0.000010 0.000010 0.000010 0.000010 0.012457 0.000010 0.005128 0.000010 0.000010 0.000010 0.013799 0.000010 0.000010 0.000010 0.000010 0.000010 0.000010 0.955360 0.000010 0.000010
0.000010 0.000010 0.000010 0.000010 0.000010 0.000010 0.000010 0.000010 0.000010 0.000010 0.000010 0.000010 0.095577 0.000010 0.000010 0.000010 0.000010 0.000010 0.000010 0.141179 0.000010 0.000010 0.000010 0.000010 0.000010 0.000010 0.000010 0.000010 0.000010 0.000010 0.000010 0.762934 0.000010 0.000010
0.005888 0.000010 0.000010 0.000010 0.000010 0.000010 0.000010 0.000010 0.000010 0.000010 0.000010 0.000010 0.093762 0.000010 0.000010 0.000010 0.000010 0.000010 0.000010 0.147138 0.000010 0.000010 0.000010 0.000010 0.000010 0.000010 0.000010 0.000010 0.000010 0.000010 0.000010 0.752912 0.000010 0.000010
0.000010 0.000010 0.000010 0.000010 0.000010 0.000010 0.000010 0.000010 0.000010 0.000010 0.000010 0.000010 0.043408 0.000010 0.000010 0.000010 0.000010 0.000010 0.000010 0.025779 0.000010 0.000010 0.000010 0.000010 0.000010 0.000010 0.000010 0.000010 0.000010 0.000010 0.000010 0.930503 0.000010 0.000010
0.000010 0.000010 0.000010 0.000010 0.000010 0.000010 0.000010 0.000010 0.000010 0.000010 0.000010 0.000010 0.059013 0.000010 0.000010 0.000010 0.000010 0.000010 0.000010 0.086627 0.000010 0.000010 0.000010 0.000010 0.000010 0.000010 0.000010 0.000010 0.000010 0.000010 0.000010 0.854051 0.000010 0.000010
0.000010 0.000010 0.000010 0.000010 0.000010 0.000010 0.000010 0.000010 0.000010 0.000010 0.000010 0.000010 0.000010 0.000010 0.000010 0.000010 0.000010 0.000010 0.000010 0.000010 0.000010 0.000010 0.000010 0.000010 0.000010 0.000010 0.000010 0.000010 0.000010 0.000010 0.000010 0.999670 0.000010 0.000010
0.000010 0.000010 0.000010 0.000010 0.000010 0.000010 0.000010 0.000010 0.000010 0.000010 0.000010 0.000010 0.080215 0.000010 0.000010 0.000010 0.000010 0.000010 0.000010 0.192068 0.000010 0.000010 0.000010 0.000010 0.000010 0.000010 0.000010 0.000010 0.000010 0.000010 0.000010 0.727408 0.000010 0.000010
0.000010 0.000010 0.000010 0.000010 0.000010 0.000010 0.000010 0.000010 0.000010 0.000010 0.000010 0.000010 0.000010 0.000010 0.000010 0.000010 0.000010 0.000010 0.000010 0.000010 0.000010 0.000010 0.000010 0.000010 0.000010 0.000010 0.000010 0.000010 0.000010 0.000010 0.000010 0.999670 0.000010 0.000010
0.000010 0.000010 0.000010 0.000010 0.000010 0.000010 0.000010 0.000010 0.000010 0.000010 0.000010 0.000010 0.000010 0.000010 0.000010 0.000010 0.000010 0.000010 0.000010 0.000010 0.000010 0.000010 0.000010 0.000010 0.000010 0.000010 0.000010 0.000010 0.000010 0.000010 0.000010 0.999670 0.000010 0.000010
0.000010 0.000010 0.000010 0.000010 0.000010 0.000010 0.000010 0.000010 0.000010 0.000010 0.000010 0.000010 0.000010 0.000010 0.000010 0.000010 0.000010 0.000010 0.000010 0.000010 0.000010 0.000010 0.000010 0.000010 0.000010 0.000010 0.000010 0.000010 0.000010 0.000010 0.000010 0.999670 0.000010 0.000010
0.000010 0.000010 0.000010 0.000010 0.000010 0.000010 0.000010 0.000010 0.000010 0.000010 0.000010 0.000010 0.000010 0.000010 0.000010 0.000010 0.000010 0.000010 0.000010 0.000010 0.000010 0.000010 0.000010 0.000010 0.000010 0.000010 0.000010 0.000010 0.000010 0.000010 0.000010 0.999670 0.000010 0.000010
0.000010 0.000010 0.000010 0.000010 0.000010 0.000010 0.000010 0.000010 0.000010 0.000010 0.000010 0.000010 0.004882 0.000010 0.000010 0.000010 0.000010 0.000010 0.000010 0.583800 0.002246 0.000010 0.000010 0.000010 0.016927 0.000010 0.000010 0.000010 0.000010 0.000010 0.000010 0.391856 0.000010 0.000010
0.001084 0.000010 0.000010 0.000010 0.000010 0.000010 0.000010 0.000010 0.000010 0.000010 0.000010 0.000010 0.080988 0.000010 0.000010 0.000010 0.000010 0.000010 0.000010 0.073521 0.000010 0.000010 0.000010 0.000010 0.000010 0.000010 0.000010 0.000010 0.000010 0.000010 0.000010 0.844107 0.000010 0.000010
0.000010 0.000010 0.999670 0.000010 0.000010 0.000010 0.000010 0.000010 0.000010 0.000010 0.000010 0.000010 0.000010 0.000010 0.000010 0.000010 0.000010 0.000010 0.000010 0.000010 0.000010 0.000010 0.000010 0.000010 0.000010 0.000010 0.000010 0.000010 0.000010 0.000010 0.000010 0.000010 0.000010 0.000010
0.000010 0.000010 0.999670 0.000010 0.000010 0.000010 0.000010 0.000010 0.000010 0.000010 0.000010 0.000010 0.000010 0.000010 0.000010 0.000010 0.000010 0.000010 0.000010 0.000010 0.000010 0.000010 0.000010 0.000010 0.000010 0.000010 0.000010 0.000010 0.000010 0.000010 0.000010 0.000010 0.000010 0.000010
0.000010 0.000010 0.999670 0.000010 0.000010 0.000010 0.000010 0.000010 0.000010 0.000010 0.000010 0.000010 0.000010 0.000010 0.000010 0.000010 0.000010 0.000010 0.000010 0.000010 0.000010 0.000010 0.000010 0.000010 0.000010 0.000010 0.000010 0.000010 0.000010 0.000010 0.000010 0.000010 0.000010 0.000010
0.000010 0.000010 0.999670 0.000010 0.000010 0.000010 0.000010 0.000010 0.000010 0.000010 0.000010 0.000010 0.000010 0.000010 0.000010 0.000010 0.000010 0.000010 0.000010 0.000010 0.000010 0.000010 0.000010 0.000010 0.000010 0.000010 0.000010 0.000010 0.000010 0.000010 0.000010 0.000010 0.000010 0.000010
0.000010 0.000010 0.999670 0.000010 0.000010 0.000010 0.000010 0.000010 0.000010 0.000010 0.000010 0.000010 0.000010 0.000010 0.000010 0.000010 0.000010 0.000010 0.000010 0.000010 0.000010 0.000010 0.000010 0.000010 0.000010 0.000010 0.000010 0.000010 0.000010 0.000010 0.000010 0.000010 0.000010 0.000010
0.025175 0.000010 0.859073 0.010149 0.016808 0.000010 0.000010 0.000010 0.000010 0.000010 0.000010 0.000010 0.008807 0.006035 0.031650 0.000010 0.000010 0.000010 0.000010 0.011810 0.000010 0.000010 0.000010 0.030244 0.000010 0.000010 0.000010 0.000010 0.000010 0.000010 0.000010 0.000010 0.000010 0.000010
0.000010 0.000010 0.999670 0.000010 0.000010 0.000010 0.000010 0.000010 0.000010 0.000010 0.000010 0.000010 0.000010 0.000010 0.000010 0.000010 0.000010 0.000010 0.000010 0.000010 0.000010 0.000010 0.000010 0.000010 0.000010 0.000010 0.000010 0.000010 0.000010 0.000010 0.000010 0.000010 0.000010 0.000010
0.000010 0.000010 0.999664 0.000010 0.000010 0.000010 0.000010 0.000010 0.000012 0.000010 0.000010 0.000010 0.000010 0.000010 0.000010 0.000010 0.000010 0.000010 0.000010 0.000010 0.000010 0.000010 0.000010 0.000014 0.000010 0.000010 0.000010 0.000010 0.000010 0.000010 0.000010 0.000010 0.000010 0.000010
0.000010 0.000010 0.999670 0.000010 0.000010 0.000010 0.000010 0.000010 0.000010 0.000010 0.000010 0.000010 0.000010 0.000010 0.000010 0.000010 0.000010 0.000010 0.000010 0.000010 0.000010 0.000010 0.000010 0.000010 0.000010 0.000010 0.000010 0.000010 0.000010 0.000010 0.000010 0.000010 0.000010 0.000010
0.000010 0.000010 0.999670 0.000010 0.000010 0.000010 0.000010 0.000010 0.000010 0.000010 0.000010 0.000010 0.000010 0.000010 0.000010 0.000010 0.000010 0.000010 0.000010 0.000010 0.000010 0.000010 0.000010 0.000010 0.000010 0.000010 0.000010 0.000010 0.000010 0.000010 0.000010 0.000010 0.000010 0.000010
0.000010 0.000010 0.999670 0.000010 0.000010 0.000010 0.000010 0.000010 0.000010 0.000010 0.000010 0.000010 0.000010 0.000010 0.000010 0.000010 0.000010 0.000010 0.000010 0.000010 0.000010 0.000010 0.000010 0.000010 0.000010 0.000010 0.000010 0.000010 0.000010 0.000010 0.000010 0.000010 0.000010 0.000010
0.000010 0.000010 0.999670 0.000010 0.000010 0.000010 0.000010 0.000010 0.000010 0.000010 0.000010 0.000010 0.000010 0.000010 0.000010 0.000010 0.000010 0.000010 0.000010 0.000010 0.000010 0.000010 0.000010 0.000010 0.000010 0.000010 0.000010 0.000010 0.000010 0.000010 0.000010 0.000010 0.000010 0.000010
0.000010 0.000010 0.999661 0.000010 0.000010 0.000010 0.000010 0.000010 0.000010 0.000010 0.000010 0.000010 0.000010 0.000010 0.000010 0.000010 0.000010 0.000010 0.000010 0.000010 0.000010 0.000010 0.000010 0.000019 0.000010 0.000010 0.000010 0.000010 0.000010 0.000010 0.000010 0.000010 0.000010 0.000010
0.000010 0.000010 0.999670 0.000010 0.000010 0.000010 0.000010 0.000010 0.000010 0.000010 0.000010 0.000010 0.000010 0.000010 0.000010 0.000010 0.000010 0.000010 0.000010 0.000010 0.000010 0.000010 0.000010 0.000010 0.000010 0.000010 0.000010 0.000010 0.000010 0.000010 0.000010 0.000010 0.000010 0.000010
0.000010 0.000010 0.999670 0.000010 0.000010 0.000010 0.000010 0.000010 0.000010 0.000010 0.000010 0.000010 0.000010 0.000010 0.000010 0.000010 0.000010 0.000010 0.000010 0.000010 0.000010 0.000010 0.000010 0.000010 0.000010 0.000010 0.000010 0.000010 0.000010 0.000010 0.000010 0.000010 0.000010 0.000010
0.000010 0.000010 0.999670 0.000010 0.000010 0.000010 0.000010 0.000010 0.000010 0.000010 0.000010 0.000010 0.000010 0.000010 0.000010 0.000010 0.000010 0.000010 0.000010 0.000010 0.000010 0.000010 0.000010 0.000010 0.000010 0.000010 0.000010 0.000010 0.000010 0.000010 0.000010 0.000010 0.000010 0.000010
0.000010 0.000010 0.999670 0.000010 0.000010 0.000010 0.000010 0.000010 0.000010 0.000010 0.000010 0.000010 0.000010 0.000010 0.000010 0.000010 0.000010 0.000010 0.000010 0.000010 0.000010 0.000010 0.000010 0.000010 0.000010 0.000010 0.000010 0.000010 0.000010 0.000010 0.000010 0.000010 0.000010 0.000010
0.000010 0.000010 0.999670 0.000010 0.000010 0.000010 0.000010 0.000010 0.000010 0.000010 0.000010 0.000010 0.000010 0.000010 0.000010 0.000010 0.000010 0.000010 0.000010 0.000010 0.000010 0.000010 0.000010 0.000010 0.000010 0.000010 0.000010 0.000010 0.000010 0.000010 0.000010 0.000010 0.000010 0.000010
0.000010 0.000010 0.999670 0.000010 0.000010 0.000010 0.000010 0.000010 0.000010 0.000010 0.000010 0.000010 0.000010 0.000010 0.000010 0.000010 0.000010 0.000010 0.000010 0.000010 0.000010 0.000010 0.000010 0.000010 0.000010 0.000010 0.000010 0.000010 0.000010 0.000010 0.000010 0.000010 0.000010 0.000010
0.000010 0.000010 0.999669 0.000010 0.000010 0.000010 0.000010 0.000010 0.000010 0.000010 0.000010 0.000010 0.000010 0.000010 0.000010 0.000010 0.000010 0.000010 0.000010 0.000010 0.000010 0.000010 0.000010 0.000011 0.000010 0.000010 0.000010 0.000010 0.000010 0.000010 0.000010 0.000010 0.000010 0.000010
0.000010 0.000010 0.000010 0.000010 0.000010 0.000010 0.000010 0.000010 0.000010 0.000010 0.000010 0.000010 0.000010 0.000010 0.000010 0.000010 0.000010 0.000010 0.000010 0.000010 0.000010 0.000010 0.000010 0.999670 0.000010 0.000010 0.000010 0.000010 0.000010 0.000010 0.000010 0.000010 0.000010 0.000010
0.000010 0.000010 0.000010 0.000010 0.000010 0.000010 0.000010 0.000010 0.000010 0.000010 0.000010 0.000010 0.000010 0.000010 0.000010 0.000010 0.000010 0.000010 0.000010 0.000010 0.000020 0.000010 0.000010 0.999660 0.000010 0.000010 0.000010 0.000010 0.000010 0.000010 0.000010 0.000010 0.000010 0.000010
0.027326 0.000010 0.011246 0.000010 0.001061 0.000010 0.000010 0.009615 0.049403 0.000010 0.000010 0.000010 0.008696 0.000010 0.000010 0.000010 0.000010 0.000010 0.019665 0.049702 0.000010 0.000010 0.000010 0.761620 0.000010 0.000010 0.000010 0.000010 0.000010 0.000010 0.016078 0.045358 0.000010 0.000010
0.000010 0.000010 0.000010 0.000010 0.000010 0.000010 0.000010 0.000010 0.000010 0.000010 0.000010 0.000010 0.000010 0.000010 0.000010 0.000010 0.000010 0.000010 0.002155 0.000010 0.003421 0.000010 0.000010 0.982979 0.011144 0.000010 0.000010 0.000010 0.000010 0.000010 0.000010 0.000010 0.000010 0.000010
0.000010 0.000010 0.000010 0.000010 0.000010 0.000010 0.000010 0.000010 0.000010 0.000010 0.000010 0.000010 0.000010 0.000010 0.000010 0.000010 0.000010 0.000010 0.000010 0.000010 0.000011 0.000010 0.000010 0.999669 0.000010 0.000010 0.000010 0.000010 0.000010 0.000010 0.000010 0.000010 0.000010 0.000010
0.000010 0.000010 0.000010 0.000010 0.000010 0.000010 0.000010 0.000010 0.000010 0.000010 0.000010 0.000010 0.000010 0.000010 0.000010 0.000010 0.000010 0.000010 0.000010 0.000010 0.000010 0.000010 0.000010 0.999670 0.000010 0.000010 0.000010 0.000010 0.000010 0.000010 0.000010 0.000010 0.000010 0.000010
0.021713 0.000010 0.013589 0.000010 0.000010 0.000010 0.000010 0.000010 0.023351 0.000010 0.000010 0.000010 0.007105 0.000010 0.000010 0.000010 0.000010 0.000010 0.000010 0.011924 0.003666 0.000010 0.000010 0.858527 0.015977 0.000010 0.000010 0.000010 0.000018 0.000010 0.009084 0.034817 0.000010 0.000010
0.000010 0.000010 0.035424 0.000010 0.000010 0.000010 0.000010 0.000010 0.058542 0.000010 0.000010 0.000010 0.012937 0.000010 0.000010 0.000010 0.000010 0.000010 0.000010 0.044620 0.000010 0.000010 0.000010 0.796436 0.024169 0.000010 0.000010 0.000010 0.000010 0.000010 0.002024 0.025588 0.000010 0.000010
0.001049 0.003636 0.017756 0.000010 0.000010 0.000010 0.000010 0.000010 0.000010 0.000010 0.000010 0.000010 0.006792 0.000010 0.000010 0.000010 0.000010 0.000010 0.000010 0.028933 0.011353 0.000010 0.000010 0.902526 0.022854 0.000010 0.000010 0.000010 0.000010 0.000010 0.000010 0.004851 0.000010 0.000010
0.020267 0.000010 0.000010 0.000010 0.000010 0.000010 0.000010 0.000010 0.000010 0.000010 0.000010 0.000010 0.021405 0.000010 0.000010 0.000010 0.000010 0.000010 0.000010 0.000132 0.006635 0.000010 0.000010 0.884837 0.054850 0.000010 0.000010 0.000010 0.000010 0.000010 0.000010 0.011603 0.000010 0.000010
0.012832 0.000010 0.002770 0.000010 0.000010 0.000010 0.000010 0.000010 0.000010 0.000010 0.000010 0.000010 0.014948 0.000010 0.000010 0.000010 0.000010 0.000010 0.001532 0.031603 0.000010 0.000010 0.000010 0.912368 0.005682 0.000010 0.000010 0.000010 0.000010 0.000010 0.000010 0.018006 0.000010 0.000010
0.032045 0.000010 0.019219 0.000010 0.000010 0.000010 0.000010 0.000010 0.000010 0.000010 0.000010 0.000010 0.003685 0.000010 0.000010 0.000010 0.000010 0.000010 0.020480 0.000010 0.003107 0.000010 0.000010 0.896245 0.001155 0.000010 0.000010 0.000010 0.000010 0.000010 0.000010 0.023803 0.000010 0.000010
0.000010 0.000010 0.000010 0.000010 0.000010 0.000010 0.000010 0.000010 0.000010 0.000010 0.000010 0.000010 0.000010 0.000010 0.000010 0.000010 0.000010 0.000010 0.000010 0.000010 0.004573 0.000010 0.000010 0.981110 0.014008 0.000010 0.000010 0.000010 0.000010 0.000010 0.000010 0.000010 0.000010 0.000010
0.013690 0.000010 0.021488 0.000010 0.000010 0.004771 0.000010 0.000010 0.023458 0.000010 0.000010 0.000010 0.013408 0.000010 0.000010 0.000010 0.000010 0.000010 0.017833 0.057065 0.000010 0.000010 0.000010 0.705721 0.050593 0.000010 0.000010 0.000010 0.000010 0.000010 0.000010 0.091733 0.000010 0.000010
0.000010 0.000010 0.000010 0.000010 0.000010 0.000010 0.000010 0.000010 0.000010 0.000010 0.000010 0.000010 0.000010 0.000010 0.000010 0.000010 0.000010 0.000010 0.007589 0.000010 0.007700 0.000010 0.000010 0.973027 0.011384 0.000010 0.000010 0.000010 0.000010 0.000010 0.000010 0.000010 0.000010 0.000010
0.003424 0.000010 0.000010 0.000010 0.000010 0.000010 0.000010 0.000010 0.007855 0.000010 0.000010 0.000010 0.000010 0.000010 0.000010 0.000010 0.000010 0.000010 0.000010 0.000010 0.002492 0.000010 0.000010 0.985929 0.000010 0.000010 0.000010 0.000010 0.000010 0.000010 0.000010 0.000010 0.000010 0.000010
0.017627 0.000010 0.023175 0.000010 0.000010 0.002590 0.000010 0.000010 0.136748 0.000010 0.000010 0.000010 0.008137 0.000010 0.000010 0.000010 0.000010 0.000010 0.000010 0.021220 0.000010 0.000010 0.000010 0.736758 0.010171 0.000010 0.000010 0.000010 0.000010 0.000010 0.000010 0.043324 0.000010 0.000010
0.000010 0.000010 0.000010 0.000010 0.000010 0.000010 0.000010 0.000010 0.000010 0.000010 0.000010 0.000010 0.000010 0.000010 0.000010 0.000010 0.000010 0.000010 0.000010 0.000010 0.012560 0.000010 0.000010 0.987112 0.000018 0.000010 0.000010 0.000010 0.000010 0.000010 0.000010 0.000010 0.000010 0.000010
0.006915 0.000010 0.000010 0.000010 0.000010 0.000010 0.000010 0.000010 0.000010 0.000010 0.000010 0.000010 0.000010 0.000010 0.000010 0.000010 0.000010 0.000010 0.000010 0.039677 0.012975 0.000010 0.000010 0.940133 0.000010 0.000010 0.000010 0.000010 0.000010 0.000010 0.000010 0.000010 0.000010 0.000010
0.011547 0.000223 0.000010 0.000010 0.000010 0.000010 0.000010 0.000010 0.000010 0.000010 0.000010 0.000010 0.006492 0.000010 0.000010 0.000010 0.000010 0.000010 0.000010 0.000010 0.011217 0.000010 0.000010 0.854898 0.045123 0.000010 0.000010 0.000010 0.000010 0.000010 0.024120 0.046121 0.000010 0.000010
0.000010 0.000010 0.000010 0.053267 0.000010 0.000010 0.028396 0.000010 0.000010 0.010537 0.023564 0.024575 0.005633 0.019854 0.374374 0.065482 0.020773 0.117153 0.000010 0.000010 0.000010 0.000010 0.017300 0.000010 0.000010 0.047371 0.045878 0.089853 0.018224 0.000010 0.000010 0.008454 0.015872 0.013289
0.000019 0.000010 0.000010 0.066011 0.000010 0.000010 0.002546 0.000010 0.000010 0.001677 0.008711 0.053622 0.000010 0.010883 0.343356 0.091982 0.040239 0.098058 0.000010 0.000010 0.000010 0.000010 0.055172 0.000010 0.000010 0.042012 0.023308 0.130941 0.003610 0.000010 0.000010 0.000010 0.026548 0.001146
0.000010 0.000010 0.000010 0.056219 0.000010 0.000010 0.007608 0.000010 0.000010 0.000838 0.005061 0.034982 0.004953 0.000010 0.417389 0.079450 0.032454 0.119174 0.000010 0.001995 0.000010 0.000010 0.049789 0.000010 0.000010 0.060820 0.018023 0.111054 0.000010 0.000010 0.000010 0.000010 0.000010 0.000010
0.000010 0.000010 0.000010 0.057322 0.000010 0.000010 0.003864 0.000010 0.000010 0.017630 0.026529 0.040787 0.000010 0.000010 0.367575 0.067976 0.014408 0.108065 0.000010 0.000010 0.000010 0.000010 0.022016 0.000010 0.000010 0.051803 0.046920 0.128772 0.013025 0.000010 0.000010 0.000010 0.033118 0.000010
0.000010 0.000010 0.000010 0.062417 0.000010 0.000010 0.000010 0.000010 0.000010 0.009514 0.024448 0.046779 0.000492 0.021157 0.386946 0.070449 0.033345 0.075359 0.000010 0.000010 0.000010 0.000010 0.007791 0.000010 0.000010 0.028311 0.043493 0.100990 0.033538 0.000010 0.000010 0.000010 0.054791 0.000010
0.005787 0.000010 0.000010 0.054046 0.000010 0.000010 0.000010 0.000010 0.000010 0.024668 0.000010 0.030613 0.012145 0.005369 0.371828 0.085299 0.004974 0.090685 0.000010 0.000010 0.000010 0.011595 0.060828 0.000010 0.000010 0.053804 0.043455 0.103678 0.015475 0.003063 0.000010 0.002433 0.016764 0.003353
0.000010 0.000010 0.000010 0.070727 0.000010 0.000010 0.028232 0.000010 0.000010 0.005059 0.013692 0.038304 0.000010 0.004663 0.353145 0.053629 0.016508 0.088795 0.000010 0.009399 0.000010 0.008594 0.040787 0.000010 0.000010 0.054853 0.026131 0.117554 0.054716 0.000010 0.000010 0.006451 0.008609 0.000010
0.000010 0.000010 0.000010 0.042020 0.000010 0.000010 0.027823 0.000010 0.000010 0.007332 0.028406 0.045313 0.006133 0.010056 0.381777 0.069647 0.000010 0.047095 0.000010 0.014079 0.000010 0.000010 0.043778 0.000010 0.000010 0.051818 0.067026 0.120668 0.033050 0.003808 0.000010 0.000010 0.000010 0.000010
0.000010 0.000010 0.000010 0.066476 0.000010 0.000010 0.004322 0.000010 0.000010 0.038087 0.021610 0.023988 0.001618 0.003179 0.336150 0.062496 0.000685 0.078425 0.000010 0.000010 0.000010 0.000010 0.056834 0.000010 0.000010 0.070745 0.047603 0.118384 0.054056 0.000010 0.000010 0.000010 0.013083 0.002102
0.000010 0.000010 0.000010 0.041568 0.000010 0.000010 0.000010 0.000010 0.000010 0.004072 0.031060 0.024754 0.000010 0.005028 0.368550 0.071681 0.000010 0.088069 0.000010 0.000010 0.000010 0.009745 0.050442 0.000010 0.000010 0.076928 0.035415 0.109561 0.061409 0.000010 0.000010 0.002635 0.000010 0.018904
0.000010 0.000010 0.000010 0.048709 0.000010 0.000010 0.000010 0.000010 0.000010 0.018115 0.007315 0.029037 0.012792 0.001197 0.359460 0.067212 0.000010 0.097775 0.000010 0.000010 0.000010 0.000019 0.055805 0.000010 0.000010 0.068601 0.060475 0.094614 0.070217 0.000010 0.000010 0.000010 0.000010 0.008477
0.000010 0.000010 0.000010 0.055953 0.000010 0.000010 0.000010 0.000010 0.000010 0.033051 0.027466 0.044871 0.000010 0.015723 0.337661 0.083043 0.020961 0.075064 0.000010 0.000010 0.000010 0.004786 0.036367 0.000010 0.000010 0.043857 0.021159 0.102333 0.054547 0.014144 0.000010 0.001124 0.027728 0.000010
0.000010 0.000010 0.000010 0.043601 0.000010 0.000010 0.000905 0.000010 0.000010 0.005792 0.024993 0.024230 0.000010 0.000010 0.333848 0.078121 0.031297 0.067660 0.000010 0.000010 0.000010 0.009594 0.057261 0.000010 0.000010 0.059024 0.037819 0.145215 0.073354 0.000010 0.000010 0.000010 0.007106 0.000010
0.000010 0.000010 0.000010 0.020818 0.000010 0.000010 0.027578 0.000010 0.000010 0.019247 0.020421 0.033776 0.000010 0.027437 0.315203 0.073971 0.010737 0.058878 0.000010 0.000010 0.000010 0.000010 0.044597 0.000010 0.000010 0.054161 0.037868 0.123556 0.080041 0.021516 0.000010 0.004871 0.005215 0.019959
0.000010 0.000010 0.000010 0.053503 0.000010 0.000010 0.000010 0.000010 0.000010 0.029831 0.009056 0.033689 0.002886 0.000010 0.371787 0.064414 0.000010 0.089470 0.000010 0.006031 0.000010 0.027358 0.049911 0.000010 0.000010 0.066309 0.021428 0.092936 0.064165 0.000010 0.000010 0.000010 0.005642 0.011414
0.000010 0.001889 0.000010 0.065799 0.000010 0.000010 0.000010 0.000010 0.000010 0.018198 0.004162 0.045390 0.012006 0.012010 0.366936 0.057864 0.009973 0.098676 0.000010 0.000010 0.000010 0.013424 0.048449 0.000010 0.000010 0.036037 0.055724 0.130383 0.017804 0.005115 0.000010 0.000010 0.000010 0.000010
0.000010 0.000010 0.000010 0.047671 0.000010 0.000010 0.000010 0.000010 0.000010 0.000010 0.019446 0.039652 0.000010 0.031348 0.374555 0.080525 0.024389 0.090373 0.000010 0.000010 0.000010 0.000010 0.026229 0.000010 0.000010 0.041527 0.052750 0.106427 0.010029 0.000010 0.000010 0.000010 0.054878 0.000010
0.000010 0.000010 0.000010 0.059726 0.000010 0.000010 0.002474 0.000010 0.000010 0.009118 0.006044 0.056865 0.001869 0.011009 0.356902 0.079554 0.025643 0.106863 0.000010 0.007974 0.000010 0.000010 0.029694 0.000010 0.000010 0.032803 0.060148 0.115448 0.014797 0.002735 0.000010 0.000010 0.007606 0.012589
0.007245 0.000010 0.000010 0.070196 0.000010 0.000010 0.012559 0.000010 0.000010 0.023569 0.014260 0.044049 0.005570 0.001034 0.296761 0.068645 0.006302 0.093494 0.000010 0.002525 0.000010 0.006796 0.017264 0.000010 0.000010 0.068610 0.035584 0.091574 0.080864 0.015482 0.000010 0.000010 0.012171 0.025326
0.032061 0.000010 0.013598 0.000010 0.000010 0.000010 0.000010 0.000010 0.000010 0.000010 0.000010 0.000010 0.051456 0.000010 0.000010 0.000010 0.000010 0.000010 0.000010 0.617620 0.000010 0.000010 0.000010 0.109949 0.014999 0.000010 0.000010 0.000010 0.000010 0.000010 0.000010 0.160047 0.000010 0.000010
0.045407 0.000010 0.013630 0.000010 0.000010 0.000010 0.000010 0.000010 0.009641 0.000010 0.000010 0.000010 0.019258 0.000010 0.000010 0.000010 0.000010 0.000010 0.000010 0.620234 0.000010 0.000010 0.000010 0.078327 0.019964 0.000010 0.000010 0.000010 0.000010 0.000010 0.000513 0.192777 0.000010 0.000010
0.006444 0.000010 0.011745 0.000010 0.000010 0.000010 0.000010 0.000010 0.000010 0.000010 0.000010 0.000010 0.012369 0.000010 0.000010 0.000010 0.000010 0.000010 0.000010 0.717471 0.000010 0.000010 0.000010 0.111676 0.000010 0.000010 0.000010 0.000010 0.000010 0.000010 0.000010 0.140015 0.000010 0.000010
0.022603 0.000010 0.017485 0.000010 0.000010 0.000010 0.000010 0.000010 0.000010 0.000010 0.000010 0.000010 0.020057 0.000010 0.000010 0.000010 0.000010 0.000010 0.000010 0.702717 0.003342 0.000010 0.000010 0.081078 0.008845 0.000010 0.000010 0.000010 0.000010 0.000010 0.000010 0.143613 0.000010 0.000010
0.022918 0.000010 0.012202 0.000010 0.000010 0.000010 0.000010 0.000010 0.000010 0.000010 0.000010 0.000010 0.037659 0.000010 0.000010 0.000010 0.000010 0.000010 0.000010 0.787594 0.000010 0.000010 0.000010 0.039834 0.000010 0.000010 0.000010 0.000010 0.000010 0.000010 0.000010 0.099514 0.000010 0.000010
0.043351 0.000010 0.000010 0.000010 0.000010 0.000010 0.000010 0.001999 0.013850 0.000010 0.000010 0.000010 0.036798 0.000010 0.000010 0.000010 0.000010 0.000010 0.000913 0.670973 0.014336 0.000010 0.000010 0.079675 0.009360 0.000010 0.000010 0.000010 0.000010 0.000010 0.000010 0.128506 0.000010 0.000010
0.000010 0.000010 0.000010 0.000010 0.000010 0.000010 0.000010 0.000010 0.000010 0.000010 0.000010 0.000010 0.000010 0.000010 0.000010 0.000010 0.000010 0.000010 0.022756 0.895701 0.001598 0.000010 0.000010 0.036727 0.007337 0.000010 0.000010 0.000010 0.000010 0.000010 0.000010 0.035600 0.000010 0.000010
0.046704 0.003252 0.000010 0.000010 0.000010 0.000010 0.000010 0.000010 0.000010 0.000010 0.000010 0.000010 0.029298 0.000010 0.000010 0.000010 0.000010 0.000010 0.000010 0.771363 0.000010 0.000010 0.000010 0.015469 0.025061 0.000010 0.000010 0.000010 0.000010 0.000010 0.000010 0.108584 0.000010 0.000010
0.023080 0.000010 0.011539 0.000010 0.000010 0.000010 0.000010 0.000010 0.000010 0.000010 0.000010 0.000010 0.042349 0.000010 0.000010 0.000010 0.000010 0.000010 0.018550 0.740697 0.000010 0.000010 0.000010 0.038926 0.000010 0.000010 0.000010 0.000010 0.000010 0.000010 0.005044 0.119554 0.000010 0.000010
0.000010 0.000010 0.000010 0.000010 0.000010 0.000010 0.000010 0.000010 0.022247 0.000010 0.000010 0.000010 0.000010 0.000010 0.000010 0.000010 0.000010 0.000010 0.000010 0.819988 0.010095 0.000010 0.000010 0.055924 0.000010 0.000010 0.000010 0.000010 0.000010 0.000010 0.000010 0.091457 0.000010 0.000010
0.000010 0.000010 0.030278 0.000010 0.000010 0.000010 0.000010 0.000010 0.000010 0.000010 0.000010 0.000010 0.000010 0.000010 0.000010 0.000010 0.000010 0.000010 0.000010 0.918722 0.013385 0.000010 0.000010 0.002152 0.027209 0.000010 0.000010 0.000010 0.000010 0.000010 0.000010 0.007974 0.000010 0.000010
0.000010 0.000010 0.005096 0.000010 0.000010 0.000010 0.000010 0.000010 0.000010 0.000010 0.000010 0.000010 0.000010 0.000010 0.000010 0.000010 0.000010 0.000010 0.008200 0.935202 0.018717 0.000010 0.000010 0.005249 0.027256 0.000010 0.000010 0.000010 0.000010 0.000010 0.000010 0.000010 0.000010 0.000010
0.044348 0.000010 0.012117 0.000010 0.000010 0.000010 0.000010 0.000010 0.000010 0.000010 0.000010 0.000010 0.044626 0.000010 0.000010 0.000010 0.000010 0.000010 0.000010 0.807832 0.003159 0.000010 0.000010 0.000010 0.004194 0.000010 0.000010 0.000010 0.000010 0.000010 0.000010 0.083454 0.000010 0.000010
0.017750 0.000010 0.032173 0.000010 0.000010 0.000010 0.000010 0.000010 0.002961 0.000010 0.000010 0.000010 0.003365 0.000010 0.000010 0.000010 0.000010 0.000010 0.000010 0.768204 0.000453 0.000010 0.000010 0.035631 0.017716 0.000010 0.000010 0.000010 0.000010 0.000010 0.000010 0.121498 0.000010 0.000010
0.000010 0.000010 0.000010 0.023454 0.000010 0.000010 0.036390 0.000010 0.000010 0.479310 0.012126 0.017320 0.000010 0.000010 0.014771 0.039675 0.050469 0.106745 0.000010 0.000010 0.000010 0.004673 0.015241 0.000010 0.000010 0.014903 0.098864 0.062677 0.000010 0.011752 0.000010 0.000010 0.008129 0.003333
0.000010 0.000010 0.000010 0.042383 0.000010 0.000010 0.001239 0.000010 0.000010 0.347156 0.011424 0.026053 0.001262 0.022966 0.000010 0.076652 0.040974 0.083987 0.000010 0.000010 0.000010 0.010612 0.009743 0.000010 0.000010 0.038668 0.140473 0.078240 0.033877 0.000010 0.000010 0.000010 0.000010 0.034123
0.000010 0.000010 0.000010 0.005143 0.000010 0.000010 0.010500 0.000010 0.000010 0.459573 0.033317 0.015809 0.001376 0.000010 0.030299 0.039274 0.046083 0.071050 0.000010 0.000010 0.000010 0.000010 0.019280 0.000010 0.000010 0.026157 0.135144 0.060465 0.011756 0.000010 0.000010 0.000010 0.016999 0.017605
0.000010 0.000010 0.000010 0.024129 0.000010 0.000010 0.030629 0.000010 0.000010 0.358097 0.007319 0.018732 0.000010 0.002541 0.022283 0.060402 0.048558 0.085383 0.000010 0.000010 0.000010 0.019179 0.020115 0.000010 0.000010 0.032761 0.128430 0.069378 0.025667 0.017771 0.000010 0.000010 0.000010 0.028466
0.000010 0.000010 0.000010 0.017348 0.000010 0.000010 0.016537 0.000010 0.000010 0.359529 0.021562 0.025380 0.000010 0.007600 0.024075 0.034929 0.044356 0.095961 0.000010 0.000010 0.000010 0.015159 0.029501 0.000010 0.000010 0.006157 0.136127 0.066152 0.044676 0.013704 0.000010 0.000010 0.003580 0.037517
0.000010 0.000010 0.000010 0.000010 0.000010 0.000010 0.021353 0.000010 0.000010 0.492163 0.021908 0.011935 0.000010 0.000010 0.000010 0.024245 0.045217 0.071285 0.000010 0.000010 0.000010 0.009657 0.030053 0.000010 0.000010 0.022361 0.133762 0.058467 0.024051 0.000010 0.000010 0.000010 0.000010 0.033344
0.000010 0.000010 0.000010 0.005768 0.000010 0.000010 0.033789 0.000010 0.000010 0.487390 0.013332 0.023683 0.000010 0.016620 0.000010 0.048787 0.079204 0.067973 0.000010 0.000010 0.000010 0.010398 0.010269 0.000010 0.000010 0.011217 0.117450 0.050284 0.000010 0.002492 0.000010 0.000010 0.004006 0.017168
0.000010 0.000010 0.000010 0.003575 0.000010 0.000010 0.042403 0.000010 0.000010 0.547950 0.010347 0.009758 0.005689 0.004597 0.018071 0.054364 0.040017 0.079074 0.000010 0.000010 0.000010 0.001120 0.005400 0.000010 0.000010 0.030940 0.081075 0.039470 0.000010 0.000010 0.000010 0.000010 0.000010 0.025979
0.000010 0.000010 0.000010 0.042032 0.000010 0.000010 0.018846 0.000010 0.000010 0.408569 0.009822 0.018599 0.006328 0.000010 0.000010 0.023144 0.035652 0.102846 0.000010 0.000010 0.000010 0.037106 0.021497 0.000010 0.000010 0.041549 0.151502 0.017600 0.037554 0.000010 0.000010 0.003788 0.023072 0.000334
0.000010 0.000010 0.000010 0.010397 0.000010 0.000010 0.026514 0.000010 0.000010 0.568003 0.019609 0.003470 0.002397 0.000010 0.010017 0.054991 0.032465 0.062538 0.000010 0.000010 0.000010 0.011238 0.000010 0.000010 0.000010 0.021467 0.118756 0.020465 0.000010 0.000010 0.000010 0.000010 0.003033 0.034462
0.000010 0.000010 0.000010 0.027456 0.000010 0.000010 0.026442 0.000010 0.000010 0.334832 0.000980 0.011733 0.000010 0.005499 0.002024 0.040412 0.056584 0.091500 0.000010 0.000010 0.000010 0.024829 0.024776 0.000010 0.000010 0.035077 0.137297 0.056181 0.025870 0.035130 0.000010 0.000010 0.026187 0.037042
0.000010 0.000010 0.000010 0.015497 0.000010 0.000010 0.019097 0.000010 0.000010 0.560517 0.012716 0.002733 0.004239 0.011421 0.029742 0.041500 0.039672 0.064784 0.000010 0.000010 0.000010 0.028886 0.026302 0.000010 0.000010 0.033579 0.061174 0.010484 0.000010 0.000010 0.000010 0.000010 0.013965 0.023530
0.000010 0.000010 0.000010 0.031539 0.000010 0.000010 0.003966 0.000010 0.000010 0.419578 0.016682 0.007333 0.000010 0.000010 0.043481 0.062767 0.036753 0.080104 0.000010 0.005158 0.000010 0.000010 0.016761 0.000010 0.000010 0.015604 0.148815 0.043327 0.000010 0.013250 0.000010 0.000010 0.033933 0.020780
0.000010 0.000010 0.000010 0.003705 0.000010 0.000010 0.004747 0.000010 0.000010 0.325387 0.034451 0.014374 0.000010 0.013636 0.045144 0.051190 0.052004 0.117751 0.000010 0.000010 0.000010 0.014023 0.010275 0.000010 0.000010 0.046700 0.134250 0.062981 0.001943 0.023660 0.000010 0.000010 0.017638 0.025991
0.000010 0.000010 0.000010 0.023811 0.000010 0.000010 0.015275 0.000010 0.000010 0.462916 0.010698 0.001677 0.000010 0.000010 0.015147 0.053206 0.021144 0.116674 0.000010 0.020632 0.000010 0.000137 0.010372 0.000010 0.000010 0.043893 0.141196 0.033104 0.008130 0.013925 0.000010 0.000010 0.000010 0.007902
0.003310 0.000010 0.000010 0.038733 0.000010 0.000010 0.008103 0.000010 0.000010 0.449720 0.016679 0.006218 0.001943 0.000010 0.024035 0.044069 0.061937 0.069672 0.000010 0.000010 0.000010 0.000010 0.031234 0.000010 0.000010 0.037542 0.124975 0.039739 0.015585 0.000010 0.000010 0.000010 0.006462 0.019882
0.000010 0.000010 0.000010 0.003129 0.000010 0.000010 0.015579 0.000010 0.000010 0.530316 0.030802 0.003317 0.000010 0.015206 0.029640 0.032753 0.039758 0.056892 0.000010 0.000010 0.000010 0.006428 0.034966 0.000010 0.000010 0.005080 0.108859 0.026276 0.035179 0.000010 0.000010 0.017064 0.000010 0.008597
0.000010 0.003690 0.000010 0.005766 0.000010 0.000010 0.018450 0.000010 0.000010 0.459644 0.017556 0.013978 0.011994 0.008123 0.053887 0.054635 0.046509 0.097334 0.000010 0.000010 0.000010 0.018341 0.007851 0.000010 0.000010 0.028502 0.081170 0.037388 0.000010 0.003599 0.000010 0.000010 0.004912 0.026531
0.000010 0.000010 0.000010 0.002723 0.000010 0.000010 0.000010 0.000010 0.000010 0.360806 0.024977 0.002258 0.000010 0.000010 0.030128 0.038994 0.064350 0.126632 0.000010 0.000010 0.000010 0.006638 0.026848 0.000010 0.000010 0.033235 0.139990 0.064225 0.045118 0.018900 0.000010 0.000010 0.000010 0.013997
0.000010 0.000010 0.000010 0.000010 0.000010 0.000010 0.020175 0.000010 0.000010 0.418767 0.012993 0.012580 0.012293 0.015332 0.051772 0.045503 0.050079 0.080948 0.000010 0.000010 0.000010 0.018677 0.026185 0.000010 0.000010 0.026136 0.125940 0.033974 0.000010 0.013786 0.000010 0.000010 0.000010 0.034690
0.002063 0.000010 0.000010 0.026802 0.000010 0.000010 0.000010 0.000010 0.000010 0.000010 0.002378 0.008961 0.001312 0.012674 0.861591 0.000010 0.000010 0.000010 0.000010 0.000010 0.000010 0.000010 0.001664 0.000010 0.000010 0.000010 0.000010 0.002012 0.066743 0.000010 0.000010 0.013569 0.000010 0.000010
0.000010 0.000010 0.000010 0.003284 0.000010 0.000010 0.018858 0.000010 0.000010 0.000010 0.010990 0.004250 0.018673 0.000010 0.821304 0.000010 0.000010 0.003481 0.000010 0.000010 0.000010 0.000010 0.017430 0.000010 0.000010 0.017712 0.000010 0.001660 0.082127 0.000010 0.000010 0.000010 0.000010 0.000010
0.000010 0.000010 0.000010 0.000010 0.000010 0.000010 0.007618 0.000010 0.000010 0.000010 0.000010 0.002150 0.011447 0.000010 0.809727 0.000010 0.000010 0.000010 0.000010 0.000117 0.000010 0.000010 0.000010 0.000010 0.000010 0.019466 0.000010 0.041118 0.108097 0.000010 0.000010 0.000010 0.000010 0.000010
0.000010 0.000010 0.000010 0.000010 0.000010 0.000010 0.015733 0.000010 0.000010 0.000010 0.000010 0.000010 0.006684 0.000010 0.824680 0.012433 0.000010 0.000010 0.000010 0.014923 0.000010 0.000010 0.021601 0.000010 0.000010 0.017302 0.000010 0.030285 0.056109 0.000010 0.000010 0.000010 0.000010 0.000010
0.000010 0.000010 0.000010 0.000010 0.000010 0.000010 0.000010 0.000010 0.000010 0.000010 0.000010 0.003095 0.000010 0.003641 0.846922 0.013545 0.000010 0.000010 0.000010 0.008970 0.000010 0.000010 0.028811 0.000010 0.000010 0.000014 0.000010 0.015880 0.078871 0.000010 0.000010 0.000010 0.000010 0.000010
0.000010 0.000010 0.000010 0.000010 0.000010 0.000010 0.017593 0.000010 0.000010 0.000010 0.000010 0.000010 0.000172 0.022565 0.870611 0.014620 0.000010 0.012769 0.000010 0.000010 0.000010 0.000010 0.008529 0.000010 0.000010 0.000010 0.000010 0.010255 0.042636 0.000010 0.000010 0.000010 0.000010 0.000010
0.000010 0.000010 0.000010 0.010024 0.000010 0.000010 0.033851 0.000010 0.000010 0.000010 0.000010 0.019664 0.000010 0.018317 0.829434 0.000010 0.000010 0.000010 0.000010 0.000010 0.000010 0.000010 0.018156 0.000010 0.000010 0.004759 0.000010 0.000010 0.062101 0.000010 0.000010 0.003444 0.000010 0.000010
0.003943 0.000010 0.000010 0.000010 0.000010 0.000010 0.030754 0.000010 0.000010 0.000010 0.000010 0.019075 0.011137 0.015893 0.807825 0.002242 0.000010 0.000010 0.000010 0.000010 0.000010 0.000010 0.022233 0.000010 0.000010 0.000010 0.000010 0.000010 0.086647 0.000010 0.000010 0.000010 0.000010 0.000010
0.008622 0.000010 0.000010 0.000010 0.000010 0.000010 0.010281 0.000010 0.000010 0.000010 0.000010 0.000010 0.005587 0.001392 0.878469 0.000010 0.000010 0.018241 0.000010 0.002593 0.000010 0.000010 0.000010 0.000010 0.000010 0.000010 0.000010 0.000010 0.074554 0.000010 0.000010 0.000010 0.000010 0.000010
0.000010 0.000010 0.000010 0.000010 0.000010 0.000010 0.000010 0.000010 0.000010 0.000010 0.000010 0.000010 0.000010 0.000010 0.864865 0.000010 0.001576 0.007312 0.000010 0.018872 0.000010 0.000010 0.002747 0.000010 0.000010 0.000010 0.000010 0.000010 0.090748 0.008996 0.000010 0.000010 0.000010 0.004624
0.000010 0.000010 0.000010 0.000010 0.000010 0.000010 0.002886 0.000010 0.000010 0.000010 0.000010 0.000010 0.012874 0.000010 0.862967 0.005502 0.000010 0.000010 0.000010 0.000077 0.000010 0.000010 0.021782 0.000010 0.000010 0.000010 0.000010 0.032478 0.045095 0.000010 0.000010 0.000010 0.016090 0.000010
0.000010 0.000010 0.000010 0.000010 0.000010 0.000010 0.004516 0.000010 0.000010 0.000010 0.000010 0.002406 0.008540 0.019477 0.849195 0.001556 0.000010 0.000010 0.000010 0.000010 0.000010 0.000010 0.011716 0.000010 0.000010 0.000010 0.000010 0.000010 0.080430 0.000010 0.000010 0.000010 0.021914 0.000010
0.000010 0.000010 0.000010 0.000010 0.000010 0.000010 0.000010 0.000010 0.000010 0.000010 0.000010 0.000625 0.008065 0.000010 0.845738 0.019664 0.000010 0.000010 0.000010 0.000010 0.000010 0.000010 0.000010 0.000010 0.000010 0.010962 0.000010 0.021479 0.093196 0.000010 0.000010 0.000010 0.000010 0.000010
0.013773 0.000010 0.000010 0.014893 0.000010 0.000010 0.000950 0.000010 0.000010 0.000010 0.000639 0.004797 0.000010 0.000010 0.833762 0.000010 0.000010 0.000710 0.000010 0.013841 0.000010 0.000010 0.011236 0.000010 0.000010 0.000010 0.000010 0.015342 0.073264 0.000010 0.000010 0.000010 0.016574 0.000010
0.000010 0.000010 0.000010 0.000010 0.000010 0.000010 0.030008 0.000010 0.000010 0.000010 0.000010 0.009689 0.002298 0.004287 0.842968 0.000010 0.004141 0.009047 0.000010 0.013083 0.000010 0.000010 0.008220 0.000010 0.000010 0.007091 0.000010 0.028230 0.040718 0.000010 0.000010 0.000010 0.000010 0.000010
0.008155 0.000010 0.000010 0.007068 0.000010 0.000010 0.025469 0.000010 0.000010 0.000010 0.000010 0.001838 0.000010 0.000010 0.833466 0.000010 0.007587 0.024387 0.000010 0.000010 0.000010 0.000010 0.026556 0.000010 0.000010 0.022771 0.000010 0.000010 0.042463 0.000010 0.000010 0.000010 0.000010 0.000010
0.000010 0.000010 0.000010 0.000010 0.000010 0.000010 0.007683 0.000010 0.000010 0.000010 0.004805 0.000010 0.000010 0.030418 0.853813 0.006156 0.010288 0.002541 0.000010 0.000010 0.000010 0.000010 0.027185 0.000010 0.000010 0.000010 0.000010 0.034435 0.022436 0.000010 0.000010 0.000010 0.000010 0.000010
0.000010 0.000010 0.000010 0.000010 0.000010 0.000010 0.019428 0.000010 0.000010 0.000010 0.000717 0.002513 0.000010 0.028819 0.796226 0.000010 0.000010 0.026604 0.000010 0.014433 0.000010 0.000010 0.011146 0.000010 0.000010 0.004650 0.000010 0.000010 0.083856 0.000010 0.000010 0.000010 0.011376 0.000010
0.000010 0.000010 0.000010 0.000010 0.000010 0.000010 0.030407 0.000010 0.000010 0.000010 0.000010 0.006053 0.000010 0.000010 0.802786 0.007614 0.000017 0.000010 0.000010 0.000010 0.000010 0.000010 0.010217 0.000010 0.000010 0.000010 0.000010 0.013225 0.096736 0.000010 0.000010 0.016796 0.015909 0.000010
0.000010 0.000010 0.000010 0.000010 0.000010 0.000010 0.000117 0.000010 0.000010 0.000010 0.000010 0.016493 0.014172 0.011214 0.802736 0.000010 0.000010 0.000010 0.000010 0.000010 0.000010 0.000010 0.000010 0.000010 0.000010 0.000010 0.000010 0.000010 0.154981 0.000010 0.000010 0.000010 0.000016 0.000010
0.025956 0.000010 0.045391 0.000010 0.000010 0.000010 0.000010 0.000010 0.085940 0.000010 0.000010 0.000010 0.001711 0.000010 0.000010 0.000010 0.000010 0.000010 0.017224 0.000010 0.003847 0.000010 0.000010 0.737888 0.049711 0.000010 0.000010 0.000010 0.000010 0.000010 0.001001 0.031091 0.000010 0.000010
0.005605 0.000010 0.017858 0.000010 0.000010 0.000010 0.000010 0.000010 0.000010 0.000010 0.000010 0.000010 0.011234 0.000010 0.000010 0.000010 0.000010 0.000010 0.000010 0.000010 0.010839 0.000010 0.000010 0.934431 0.015906 0.000010 0.000010 0.000010 0.000010 0.000010 0.000010 0.003856 0.000010 0.000010
0.012275 0.004422 0.039292 0.000010 0.000010 0.000387 0.000010 0.000010 0.039896 0.000010 0.000010 0.000010 0.009705 0.000010 0.000010 0.000010 0.000010 0.000010 0.040798 0.006980 0.000010 0.000010 0.000010 0.838851 0.000010 0.000010 0.000010 0.000010 0.000010 0.000010 0.000010 0.007153 0.000010 0.000010
0.026775 0.000010 0.012859 0.000010 0.064381 0.000010 0.000010 0.000010 0.069087 0.000010 0.000010 0.000010 0.000232 0.000010 0.000010 0.000010 0.000010 0.000010 0.023327 0.034869 0.000010 0.000010 0.000010 0.694684 0.049077 0.000010 0.000010 0.000010 0.000010 0.000010 0.001227 0.023253 0.000010 0.000010
0.032027 0.000010 0.018667 0.000010 0.000010 0.000010 0.000010 0.000010 0.013047 0.000010 0.000010 0.000010 0.001808 0.000010 0.000010 0.000010 0.000010 0.000010 0.018761 0.008857 0.021329 0.000010 0.000010 0.883738 0.000010 0.000010 0.000010 0.000010 0.000010 0.000010 0.000010 0.001516 0.000010 0.000010
0.025892 0.000010 0.056983 0.000010 0.000010 0.000010 0.000010 0.000010 0.035700 0.000010 0.000010 0.000010 0.000010 0.000010 0.000010 0.000010 0.000010 0.000010 0.000010 0.000010 0.006689 0.000010 0.000010 0.802927 0.028689 0.000010 0.000010 0.000010 0.000010 0.000010 0.014640 0.028219 0.000010 0.000010
0.019449 0.000010 0.050811 0.000010 0.000010 0.000010 0.000010 0.000010 0.109521 0.000010 0.000010 0.000010 0.017415 0.000010 0.000010 0.000010 0.000010 0.000010 0.011107 0.037119 0.005948 0.000010 0.000010 0.715345 0.005908 0.000010 0.000010 0.000010 0.000010 0.000010 0.000010 0.027138 0.000010 0.000010
0.033284 0.000010 0.011352 0.000010 0.000010 0.000010 0.000010 0.000010 0.038077 0.000010 0.000010 0.000010 0.016858 0.000010 0.000010 0.000010 0.000010 0.000010 0.000314 0.000010 0.014834 0.000010 0.000010 0.866608 0.010402 0.000010 0.000010 0.000010 0.000010 0.000010 0.000010 0.008022 0.000010 0.000010
0.008357 0.000010 0.052348 0.000010 0.017214 0.000010 0.000010 0.000010 0.085781 0.000010 0.000010 0.000010 0.012950 0.000010 0.000010 0.000010 0.000010 0.000010 0.012291 0.023555 0.000010 0.000010 0.000010 0.650293 0.093919 0.000010 0.000010 0.000010 0.000010 0.000010 0.000010 0.043051 0.000010 0.000010
0.017105 0.000010 0.020315 0.000010 0.000010 0.000010 0.000010 0.000010 0.079492 0.000010 0.000010 0.000010 0.013303 0.000010 0.000010 0.000010 0.000010 0.000010 0.000010 0.009204 0.008565 0.000010 0.000010 0.807795 0.029405 0.000010 0.000010 0.000010 0.000010 0.000010 0.000010 0.014567 0.000010 0.000010
0.000010 0.000010 0.000010 0.000010 0.000010 0.000010 0.000010 0.000010 0.054999 0.000010 0.000010 0.000010 0.014942 0.000010 0.000010 0.000010 0.000010 0.000010 0.030879 0.000010 0.000010 0.000010 0.000010 0.896313 0.002577 0.000010 0.000010 0.000010 0.000010 0.000010 0.000010 0.000010 0.000010 0.000010
0.030690 0.000010 0.016212 0.000010 0.000010 0.000010 0.000010 0.000010 0.000010 0.000010 0.000010 0.000010 0.000371 0.000010 0.000010 0.000010 0.000010 0.000010 0.029600 0.005116 0.005291 0.000010 0.000010 0.860304 0.019119 0.000010 0.000010 0.000010 0.000010 0.000010 0.000010 0.033047 0.000010 0.000010
0.030459 0.000010 0.018872 0.000010 0.000010 0.000010 0.000010 0.000010 0.043833 0.000010 0.000010 0.000010 0.001153 0.000010 0.000010 0.000010 0.000010 0.000010 0.000010 0.006793 0.007007 0.000010 0.000010 0.803868 0.072769 0.000010 0.000010 0.000010 0.000010 0.000010 0.008960 0.006048 0.000010 0.000010
0.029839 0.000010 0.009251 0.000010 0.000010 0.000010 0.000010 0.007000 0.043298 0.000010 0.000010 0.000010 0.000010 0.000010 0.000010 0.000010 0.000010 0.000010 0.014750 0.017561 0.007673 0.000010 0.000010 0.858989 0.008100 0.000010 0.000010 0.000010 0.000010 0.000010 0.000010 0.003300 0.000010 0.000010
0.000010 0.000010 0.024829 0.000010 0.000010 0.000010 0.000010 0.000010 0.031153 0.000010 0.000010 0.000010 0.000010 0.000010 0.000010 0.000010 0.000010 0.000010 0.000010 0.000010 0.000010 0.000010 0.000010 0.885987 0.001008 0.000010 0.000010 0.000010 0.000010 0.000010 0.048440 0.008303 0.000010 0.000010
0.001528 0.000010 0.019625 0.000010 0.020840 0.000010 0.000010 0.000010 0.029936 0.000010 0.000010 0.000010 0.010070 0.000010 0.000010 0.000010 0.000010 0.000010 0.020235 0.051960 0.025221 0.000010 0.000010 0.754104 0.035873 0.000010 0.000010 0.000010 0.000010 0.000010 0.021858 0.008532 0.000010 0.000010
0.004173 0.000010 0.064110 0.000010 0.042103 0.000010 0.000010 0.000010 0.059130 0.000010 0.000010 0.000010 0.000010 0.000010 0.000010 0.000010 0.000010 0.000010 0.014107 0.080074 0.000010 0.000010 0.000010 0.632028 0.040107 0.000010 0.000010 0.000010 0.000010 0.000010 0.019120 0.044807 0.000010 0.000010
0.011073 0.000010 0.033090 0.000010 0.063722 0.000010 0.000010 0.025639 0.098392 0.000010 0.000010 0.000010 0.025684 0.000010 0.000010 0.000010 0.000010 0.000010 0.000010 0.043880 0.006851 0.000010 0.000010 0.641422 0.025875 0.000010 0.000010 0.000010 0.000010 0.000010 0.000010 0.024143 0.000010 0.000010
0.000010 0.000010 0.000010 0.000010 0.000010 0.000010 0.000010 0.000010 0.063994 0.000010 0.000010 0.000010 0.000010 0.000010 0.000010 0.000010 0.000010 0.000010 0.000010 0.038495 0.000010 0.000010 0.000010 0.897202 0.000010 0.000010 0.000010 0.000010 0.000010 0.000010 0.000010 0.000010 0.000010 0.000010
0.011388 0.000010 0.068449 0.000010 0.005206 0.000010 0.000010 0.000010 0.073174 0.000010 0.000010 0.000010 0.016600 0.000010 0.000010 0.000010 0.000010 0.000010 0.018872 0.046913 0.016402 0.000010 0.000010 0.664014 0.041140 0.000010 0.000010 0.000010 0.000010 0.000010 0.037612 0.000010 0.000010 0.000010
0.000010 0.000010 0.000010 0.000010 0.000010 0.000010 0.000010 0.000010 0.000010 0.000010 0.000010 0.000010 0.999670 0.000010 0.000010 0.000010 0.000010 0.000010 0.000010 0.000010 0.000010 0.000010 0.000010 0.000010 0.000010 0.000010 0.000010 0.000010 0.000010 0.000010 0.000010 0.000010 0.000010 0.000010
0.000010 0.000010 0.000010 0.000010 0.000010 0.000010 0.000010 0.000010 0.000010 0.000010 0.000010 0.000010 0.999670 0.000010 0.000010 0.000010 0.000010 0.000010 0.000010 0.000010 0.000010 0.000010 0.000010 0.000010 0.000010 0.000010 0.000010 0.000010 0.000010 0.000010 0.000010 0.000010 0.000010 0.000010
0.000010 0.000010 0.000010 0.000010 0.000010 0.000010 0.000010 0.000010 0.000010 0.000010 0.000010 0.000010 0.999670 0.000010 0.000010 0.000010 0.000010 0.000010 0.000010 0.000010 0.000010 0.000010 0.000010 0.000010 0.000010 0.000010 0.000010 0.000010 0.000010 0.000010 0.000010 0.000010 0.000010 0.000010
0.000010 0.000010 0.000010 0.000010 0.000010 0.000010 0.000010 0.000010 0.000010 0.000010 0.000010 0.000010 0.992711 0.000010 0.000010 0.000010 0.000010 0.000010 0.000010 0.000010 0.000010 0.000010 0.000010 0.000010 0.000010 0.000010 0.000010 0.000010 0.000010 0.000010 0.000010 0.006969 0.000010 0.000010
0.000010 0.000010 0.000010 0.000010 0.000010 0.000010 0.000010 0.000010 0.000010 0.000010 0.000010 0.000010 0.999670 0.000010 0.000010 0.000010 0.000010 0.000010 0.000010 0.000010 0.000010 0.000010 0.000010 0.000010 0.000010 0.000010 0.000010 0.000010 0.000010 0.000010 0.000010 0.000010 0.000010 0.000010
0.000010 0.000010 0.000010 0.000010 0.000010 0.000010 0.000010 0.000010 0.000010 0.000010 0.000010 0.000010 0.999666 0.000010 0.000010 0.000010 0.000010 0.000010 0.000010 0.000010 0.000010 0.000010 0.000010 0.000010 0.000010 0.000010 0.000010 0.000010 0.000014 0.000010 0.000010 0.000010 0.000010 0.000010
0.000010 0.000010 0.000010 0.000010 0.000010 0.000010 0.000010 0.000010 0.000010 0.000010 0.000010 0.000010 0.999670 0.000010 0.000010 0.000010 0.000010 0.000010 0.000010 0.000010 0.000010 0.000010 0.000010 0.000010 0.000010 0.000010 0.000010 0.000010 0.000010 0.000010 0.000010 0.000010 0.000010 0.000010
0.000010 0.000010 0.000010 0.000010 0.000010 0.000010 0.000010 0.000010 0.000010 0.000010 0.000010 0.000010 0.973305 0.000010 0.000010 0.000010 0.000010 0.000010 0.000010 0.000010 0.000010 0.000010 0.000010 0.000010 0.000010 0.000010 0.000010 0.000010 0.000010 0.000010 0.000010 0.026375 0.000010 0.000010
0.000010 0.000010 0.000010 0.000010 0.000010 0.000010 0.000010 0.000010 0.000010 0.000010 0.000010 0.000010 0.989740 0.000010 0.000010 0.000010 0.000010 0.000010 0.000010 0.005901 0.000010 0.000010 0.000010 0.000010 0.000010 0.000010 0.000010 0.000010 0.000010 0.000010 0.000010 0.004050 0.000010 0.000010
0.000010 0.000010 0.000010 0.000010 0.000010 0.000010 0.000010 0.000010 0.000010 0.000010 0.000010 0.000010 0.999670 0.000010 0.000010 0.000010 0.000010 0.000010 0.000010 0.000010 0.000010 0.000010 0.000010 0.000010 0.000010 0.000010 0.000010 0.000010 0.000010 0.000010 0.000010 0.000010 0.000010 0.000010
0.000010 0.000010 0.000010 0.000010 0.000010 0.000010 0.000010 0.000010 0.000010 0.000010 0.000010 0.000010 0.999670 0.000010 0.000010 0.000010 0.000010 0.000010 0.000010 0.000010 0.000010 0.000010 0.000010 0.000010 0.000010 0.000010 0.000010 0.000010 0.000010 0.000010 0.000010 0.000010 0.000010 0.000010
0.000010 0.000010 0.000010 0.000010 0.000010 0.000010 0.000010 0.000010 0.000010 0.000010 0.000010 0.000010 0.999670 0.000010 0.000010 0.000010 0.000010 0.000010 0.000010 0.000010 0.000010 0.000010 0.000010 0.000010 0.000010 0.000010 0.000010 0.000010 0.000010 0.000010 0.000010 0.000010 0.000010 0.000010
0.000010 0.000010 0.000010 0.000010 0.000010 0.000010 0.000010 0.000010 0.000010 0.000010 0.000010 0.000010 0.944543 0.000010 0.000010 0.000010 0.000010 0.000010 0.000010 0.011221 0.000010 0.000010 0.000010 0.000010 0.000010 0.000010 0.000010 0.000010 0.000010 0.000010 0.000010 0.043926 0.000010 0.000010
0.000010 0.000010 0.000010 0.000010 0.000010 0.000010 0.000010 0.000010 0.000010 0.000010 0.000010 0.000010 0.999670 0.000010 0.000010 0.000010 0.000010 0.000010 0.000010 0.000010 0.000010 0.000010 0.000010 0.000010 0.000010 0.000010 0.000010 0.000010 0.000010 0.000010 0.000010 0.000010 0.000010 0.000010
0.000010 0.000010 0.000010 0.000010 0.000010 0.000010 0.000010 0.000010 0.000010 0.000010 0.000010 0.000010 0.999670 0.000010 0.000010 0.000010 0.000010 0.000010 0.000010 0.000010 0.000010 0.000010 0.000010 0.000010 0.000010 0.000010 0.000010 0.000010 0.000010 0.000010 0.000010 0.000010 0.000010 0.000010
0.000010 0.000010 0.000010 0.000010 0.000010 0.000010 0.000010 0.000010 0.000010 0.000010 0.000010 0.000010 0.975661 0.000010 0.000010 0.000010 0.000010 0.000010 0.000010 0.000010 0.000010 0.000010 0.000010 0.000010 0.000010 0.000010 0.000010 0.000010 0.000010 0.000010 0.000010 0.024019 0.000010 0.000010
0.000010 0.000010 0.000010 0.000010 0.000010 0.000010 0.000010 0.000010 0.000010 0.000010 0.000010 0.000010 0.999670 0.000010 0.000010 0.000010 0.000010 0.000010 0.000010 0.000010 0.000010 0.000010 0.000010 0.000010 0.000010 0.000010 0.000010 0.000010 0.000010 0.000010 0.000010 0.000010 0.000010 0.000010
0.000010 0.000010 0.000010 0.000010 0.000010 0.000010 0.000010 0.000010 0.000010 0.000010 0.000010 0.000010 0.999669 0.000010 0.000010 0.000010 0.000010 0.000010 0.000010 0.000010 0.000010 0.000010 0.000010 0.000010 0.000010 0.000010 0.000010 0.000010 0.000010 0.000010 0.000010 0.000011 0.000010 0.000010
0.000010 0.000010 0.000010 0.000010 0.000010 0.000010 0.000010 0.000010 0.000010 0.000010 0.000010 0.000010 0.999670 0.000010 0.000010 0.000010 0.000010 0.000010 0.000010 0.000010 0.000010 0.000010 0.000010 0.000010 0.000010 0.000010 0.000010 0.000010 0.000010 0.000010 0.000010 0.000010 0.000010 0.000010
0.000010 0.000010 0.000010 0.000010 0.000010 0.000010 0.000010 0.000010 0.000010 0.000010 0.000010 0.000010 0.999669 0.000010 0.000010 0.000010 0.000010 0.000010 0.000010 0.000010 0.000010 0.000010 0.000010 0.000010 0.000010 0.000010 0.000010 0.000010 0.000011 0.000010 0.000010 0.000010 0.000010 0.000010
0.000010 0.000010 0.000010 0.025628 0.000010 0.000010 0.013694 0.000010 0.000010 0.129981 0.000010 0.037965 0.000010 0.000010 0.126330 0.114903 0.086942 0.114181 0.000010 0.000010 0.000010 0.004507 0.027699 0.000010 0.000010 0.072871 0.113250 0.090370 0.036311 0.005178 0.000010 0.000010 0.000010 0.000010
0.000010 0.000010 0.000010 0.037412 0.000010 0.000010 0.000010 0.000010 0.000010 0.084272 0.010650 0.040899 0.000010 0.010613 0.117252 0.130373 0.099012 0.098863 0.000010 0.000010 0.000010 0.001360 0.024697 0.000010 0.000010 0.075788 0.067724 0.113609 0.066044 0.000010 0.000010 0.002429 0.000010 0.018833
0.007319 0.000010 0.000010 0.040729 0.000010 0.000010 0.024352 0.000010 0.000010 0.101246 0.008757 0.039825 0.000010 0.011075 0.129590 0.084808 0.071471 0.111686 0.000010 0.000010 0.000010 0.015809 0.040371 0.000010 0.000010 0.081033 0.099818 0.091761 0.021721 0.000010 0.000010 0.000010 0.000010 0.018467
0.000010 0.000850 0.000010 0.070457 0.000010 0.000010 0.009091 0.000010 0.000010 0.049519 0.005467 0.035221 0.000010 0.011511 0.154609 0.155432 0.073878 0.145810 0.000010 0.000010 0.000010 0.005715 0.048383 0.000010 0.000010 0.081973 0.037348 0.109206 0.000010 0.000010 0.000010 0.000010 0.000010 0.005361
0.001350 0.000010 0.000010 0.062198 0.000010 0.000010 0.027403 0.000010 0.000010 0.001036 0.000010 0.047906 0.000010 0.013949 0.154663 0.169650 0.099087 0.100202 0.000010 0.000010 0.000010 0.000010 0.040667 0.000010 0.000010 0.081831 0.040302 0.110225 0.019873 0.000230 0.000010 0.000010 0.000010 0.029258
0.000010 0.000010 0.000010 0.049502 0.000010 0.000010 0.008445 0.000010 0.000010 0.030054 0.000010 0.049086 0.000010 0.004852 0.200201 0.149438 0.104308 0.115088 0.000010 0.000010 0.000010 0.000010 0.016533 0.000010 0.000010 0.091529 0.068414 0.103030 0.000010 0.000010 0.000010 0.000010 0.003843 0.005485
0.003961 0.000010 0.000010 0.071595 0.000010 0.000010 0.007814 0.000010 0.000010 0.005936 0.000794 0.057450 0.000010 0.014850 0.166429 0.156938 0.090372 0.095136 0.000010 0.000010 0.000010 0.000010 0.041841 0.000010 0.000010 0.088728 0.057547 0.102464 0.014157 0.007857 0.000010 0.000010 0.000010 0.015969
0.000010 0.000010 0.000010 0.058435 0.000010 0.000010 0.036698 0.000010 0.000010 0.000659 0.006197 0.049740 0.000010 0.005835 0.147520 0.146946 0.135172 0.107481 0.000010 0.000010 0.000010 0.001278 0.031178 0.000010 0.000010 0.073843 0.084244 0.108422 0.000010 0.000010 0.000010 0.000010 0.006172 0.000010
0.007287 0.000010 0.000010 0.036320 0.000010 0.000010 0.018930 0.000010 0.000010 0.098437 0.000010 0.048294 0.000010 0.000010 0.091049 0.087757 0.099331 0.122804 0.000010 0.000010 0.000010 0.019081 0.045596 0.000010 0.000010 0.094945 0.101141 0.071540 0.006723 0.000010 0.000010 0.016170 0.000010 0.034423
0.000010 0.000010 0.000010 0.036059 0.000010 0.000010 0.033669 0.000010 0.000010 0.088797 0.012411 0.013339 0.000010 0.008030 0.119787 0.139871 0.061747 0.132565 0.000010 0.000010 0.000010 0.000010 0.039044 0.000010 0.000010 0.073350 0.116584 0.108291 0.015589 0.000010 0.000010 0.000010 0.000688 0.000010
0.000010 0.000010 0.000010 0.060840 0.000010 0.000010 0.011714 0.000010 0.000010 0.029533 0.009434 0.052582 0.000010 0.030256 0.160355 0.138501 0.080788 0.104193 0.000010 0.000010 0.000010 0.000010 0.062489 0.000010 0.000010 0.065839 0.046792 0.096269 0.019803 0.000010 0.000010 0.004107 0.005683 0.020664
0.000010 0.000010 0.000010 0.050839 0.000010 0.000010 0.011878 0.000010 0.000010 0.052129 0.000010 0.028630 0.000010 0.006028 0.145258 0.155511 0.108517 0.100416 0.000010 0.000010 0.000010 0.000010 0.036218 0.000010 0.000010 0.096429 0.088881 0.096105 0.022960 0.000010 0.000010 0.000010 0.000010 0.000010
0.000010 0.000010 0.000010 0.071861 0.000010 0.000010 0.000010 0.000010 0.000010 0.027922 0.010302 0.030873 0.000010 0.013789 0.167983 0.124096 0.089888 0.115950 0.000010 0.000010 0.000010 0.002170 0.059762 0.000010 0.000010 0.071603 0.081427 0.117393 0.001367 0.010695 0.000010 0.000010 0.000010 0.002750
0.000010 0.000010 0.000010 0.035506 0.000010 0.000010 0.033394 0.000010 0.000010 0.060591 0.007960 0.038574 0.000010 0.008030 0.115261 0.143216 0.081891 0.108550 0.000010 0.000010 0.000010 0.000010 0.026047 0.000010 0.000010 0.072921 0.102571 0.118787 0.045820 0.000010 0.000010 0.000010 0.000010 0.000702
0.000010 0.000010 0.000010 0.078491 0.000010 0.000010 0.008456 0.000010 0.000010 0.009259 0.005584 0.055779 0.000010 0.015192 0.157952 0.137817 0.077865 0.115084 0.000010 0.000010 0.000010 0.000010 0.038225 0.000010 0.000010 0.063968 0.061696 0.103776 0.046906 0.000010 0.000010 0.000010 0.003388 0.020392
0.000010 0.000351 0.000010 0.049885 0.000010 0.000010 0.013729 0.000010 0.000010 0.027948 0.010949 0.037173 0.006043 0.018990 0.142358 0.130425 0.141043 0.088623 0.000010 0.000010 0.000010 0.015173 0.040773 0.000010 0.000010 0.074749 0.076679 0.106811 0.018140 0.000010 0.000010 0.000010 0.000010 0.000010
0.000010 0.000010 0.000010 0.032392 0.000010 0.000010 0.005468 0.000010 0.000010 0.089711 0.010922 0.040380 0.000010 0.000257 0.109876 0.133220 0.094512 0.102787 0.000010 0.000010 0.000010 0.000010 0.028853 0.000010 0.000010 0.094471 0.085226 0.124729 0.033146 0.005714 0.000010 0.000010 0.000010 0.008166
0.000010 0.000010 0.000010 0.030312 0.000010 0.000010 0.012836 0.000010 0.000010 0.107848 0.000010 0.022832 0.000010 0.000010 0.094917 0.131922 0.080179 0.129804 0.000010 0.000010 0.000010 0.000942 0.036463 0.000010 0.000010 0.083238 0.078115 0.113125 0.054416 0.000010 0.000010 0.000010 0.022862 0.000010
0.017453 0.000010 0.000010 0.000010 0.000010 0.000010 0.000010 0.000010 0.000010 0.000010 0.000010 0.000010 0.031765 0.000010 0.000010 0.000010 0.000010 0.000010 0.000010 0.171525 0.000010 0.000010 0.000010 0.690860 0.000010 0.000010 0.000010 0.000010 0.000010 0.000010 0.000010 0.088107 0.000010 0.000010
0.013442 0.000010 0.000010 0.000010 0.000010 0.000010 0.000010 0.000010 0.000010 0.000010 0.000010 0.000010 0.043614 0.000010 0.000010 0.000010 0.000010 0.000010 0.000010 0.149488 0.011137 0.000010 0.000010 0.693622 0.000010 0.000010 0.000010 0.000010 0.000010 0.000010 0.000010 0.088417 0.000010 0.000010
0.007517 0.000010 0.013847 0.000010 0.000010 0.000010 0.000010 0.004573 0.000010 0.000010 0.004411 0.000010 0.046521 0.008807 0.000010 0.000010 0.000010 0.000010 0.000010 0.141061 0.005415 0.000010 0.000010 0.660489 0.000010 0.000010 0.000010 0.000010 0.000010 0.000010 0.009244 0.097886 0.000010 0.000010
0.018653 0.000010 0.023366 0.000010 0.000010 0.000010 0.000010 0.000010 0.000010 0.000010 0.000010 0.000010 0.045655 0.000010 0.000010 0.000010 0.000010 0.000010 0.013594 0.150843 0.009838 0.000010 0.000010 0.634114 0.000010 0.000010 0.000010 0.000010 0.000010 0.000010 0.000010 0.103678 0.000010 0.000010
0.000866 0.000010 0.010949 0.000010 0.000010 0.000010 0.000010 0.000010 0.000010 0.000010 0.000010 0.000010 0.053248 0.000010 0.000010 0.000010 0.000010 0.000010 0.000010 0.200988 0.000010 0.000010 0.000010 0.643838 0.000010 0.000010 0.000010 0.000010 0.000010 0.000010 0.000010 0.089831 0.000010 0.000010
0.000010 0.000010 0.001933 0.000010 0.000010 0.000010 0.000010 0.000010 0.000010 0.000010 0.000010 0.000010 0.020536 0.000010 0.000010 0.000010 0.000010 0.000010 0.000010 0.159040 0.000010 0.000010 0.000010 0.724911 0.000010 0.000010 0.000010 0.000010 0.000010 0.000010 0.000010 0.093289 0.000010 0.000010
0.000010 0.000010 0.000010 0.000010 0.000501 0.000010 0.000010 0.018095 0.000010 0.000010 0.000010 0.000010 0.038587 0.000010 0.000010 0.000010 0.000010 0.000010 0.000010 0.143994 0.000010 0.000010 0.000010 0.695832 0.000010 0.000010 0.000010 0.000010 0.000010 0.000010 0.000010 0.102711 0.000010 0.000010
0.021003 0.000010 0.017284 0.000010 0.012890 0.000010 0.000010 0.000010 0.000010 0.000010 0.000010 0.000010 0.046370 0.000010 0.000010 0.000010 0.000010 0.000010 0.000010 0.141798 0.007519 0.000010 0.000010 0.668157 0.000010 0.000010 0.000010 0.000010 0.000010 0.000010 0.000010 0.084720 0.000010 0.000010
0.000010 0.001153 0.010700 0.000010 0.000010 0.000010 0.000010 0.000010 0.000010 0.000010 0.005675 0.000010 0.054720 0.008092 0.000010 0.000010 0.000010 0.000010 0.000010 0.149530 0.026807 0.000010 0.000010 0.653481 0.000010 0.000010 0.000010 0.000010 0.000010 0.000010 0.000010 0.089592 0.000010 0.000010
0.000010 0.000010 0.004200 0.000010 0.000010 0.000010 0.000010 0.000010 0.000010 0.000010 0.000010 0.000010 0.072292 0.000010 0.000010 0.000010 0.000010 0.000010 0.000010 0.175030 0.000010 0.000010 0.000010 0.682029 0.000010 0.000010 0.000010 0.000010 0.000010 0.000010 0.000010 0.066158 0.000010 0.000010
0.023598 0.000010 0.006914 0.000010 0.000010 0.000010 0.000010 0.000010 0.000010 0.000010 0.000010 0.000010 0.047627 0.000010 0.000010 0.000010 0.000010 0.000010 0.000010 0.140407 0.000010 0.000010 0.000010 0.700074 0.011956 0.000010 0.000010 0.000010 0.000010 0.000010 0.000010 0.069154 0.000010 0.000010
0.000010 0.000010 0.013897 0.000010 0.000010 0.000010 0.000010 0.000010 0.000010 0.000010 0.000010 0.000010 0.046323 0.005724 0.000010 0.000010 0.000010 0.000010 0.010988 0.131435 0.000010 0.000010 0.000010 0.654513 0.000010 0.000010 0.000010 0.000010 0.000010 0.000010 0.021252 0.115607 0.000010 0.000010
0.000010 0.000010 0.008631 0.000010 0.005418 0.000010 0.000010 0.000010 0.000010 0.000010 0.000010 0.000010 0.076356 0.000010 0.000010 0.000010 0.000010 0.000010 0.000010 0.144174 0.005778 0.000010 0.000010 0.689223 0.000010 0.000010 0.000010 0.000010 0.000010 0.000010 0.000010 0.070150 0.000010 0.000010
0.000010 0.000010 0.023961 0.000010 0.000010 0.000010 0.000010 0.000010 0.000010 0.000010 0.000010 0.000010 0.067187 0.000010 0.000010 0.000010 0.000010 0.000010 0.000010 0.178293 0.000010 0.000010 0.000010 0.653627 0.000010 0.000010 0.000010 0.000010 0.000010 0.000010 0.000010 0.076641 0.000010 0.000010
0.000010 0.000010 0.020328 0.000010 0.000010 0.000010 0.000010 0.000010 0.000010 0.000010 0.000010 0.000010 0.040976 0.000010 0.000010 0.000010 0.000010 0.000010 0.024020 0.172107 0.000010 0.000010 0.000010 0.637621 0.009035 0.000010 0.000010 0.000010 0.000010 0.000010 0.000010 0.095643 0.000010 0.000010
0.000010 0.000010 0.000867 0.000010 0.000010 0.003089 0.000010 0.000010 0.000010 0.000010 0.000010 0.000010 0.058688 0.003912 0.000010 0.000010 0.000010 0.000010 0.008949 0.160398 0.000010 0.000010 0.000010 0.673125 0.000010 0.000010 0.000010 0.000010 0.000010 0.000010 0.000010 0.090712 0.000010 0.000010
0.000010 0.000010 0.000010 0.000010 0.000010 0.000010 0.000010 0.000010 0.000010 0.000010 0.000010 0.000010 0.040134 0.000010 0.000010 0.000010 0.000010 0.000010 0.000010 0.173104 0.000010 0.000010 0.000010 0.655828 0.000010 0.000010 0.000010 0.000010 0.000010 0.000010 0.000010 0.130635 0.000010 0.000010
0.000010 0.000010 0.008054 0.000010 0.000010 0.000010 0.000010 0.000010 0.000010 0.000010 0.000010 0.000010 0.051379 0.000010 0.000010 0.000010 0.000010 0.000010 0.000010 0.161794 0.000010 0.000010 0.000010 0.678871 0.000010 0.000010 0.000010 0.000010 0.000010 0.000010 0.000010 0.099613 0.000010 0.000010
0.000010 0.000010 0.000010 0.000010 0.000010 0.003173 0.000010 0.000010 0.000010 0.000010 0.000010 0.000010 0.025547 0.000010 0.000010 0.000010 0.000010 0.000010 0.000010 0.163388 0.007404 0.000010 0.000010 0.700805 0.000010 0.000010 0.000010 0.000010 0.000010 0.000010 0.000010 0.099404 0.000010 0.000010
0.000010 0.000010 0.009623 0.000010 0.006132 0.000010 0.000010 0.000010 0.000010 0.000010 0.000010 0.000010 0.030280 0.000010 0.000010 0.000010 0.000010 0.000010 0.000743 0.166774 0.000010 0.000010 0.000010 0.671688 0.005604 0.000010 0.000010 0.000010 0.000010 0.000010 0.000010 0.108896 0.000010 0.000010
0.000010 0.000010 0.000010 0.031528 0.000010 0.000010 0.015663 0.000010 0.000010 0.000010 0.006776 0.000010 0.000010 0.008862 0.746568 0.009517 0.000010 0.000010 0.000010 0.040067 0.000010 0.000010 0.013323 0.000010 0.000010 0.007136 0.013309 0.053963 0.053067 0.000010 0.000010 0.000010 0.000010 0.000010
0.020960 0.000010 0.000010 0.026997 0.000010 0.000010 0.021630 0.000010 0.000010 0.005718 0.009267 0.020399 0.007941 0.007502 0.734291 0.010518 0.000010 0.000010 0.000010 0.000010 0.000010 0.009784 0.016520 0.000010 0.000010 0.023128 0.000010 0.043703 0.029371 0.000010 0.000010 0.012091 0.000010 0.000010
0.010484 0.000010 0.000010 0.025088 0.000010 0.000010 0.000010 0.000010 0.000010 0.000010 0.008555 0.016455 0.000010 0.000010 0.725387 0.000010 0.000010 0.007522 0.000010 0.000010 0.000010 0.000010 0.005600 0.000010 0.000010 0.023582 0.016453 0.082164 0.065378 0.000010 0.000010 0.013112 0.000010 0.000010
0.000010 0.000875 0.000010 0.030423 0.000010 0.000010 0.014874 0.000010 0.000010 0.006631 0.000010 0.000010 0.008185 0.014791 0.791140 0.009203 0.005445 0.034800 0.000010 0.000010 0.000010 0.000010 0.000180 0.000010 0.000010 0.000010 0.000010 0.045351 0.018685 0.001152 0.000010 0.018075 0.000010 0.000010
0.004555 0.000010 0.000010 0.046725 0.000010 0.000010 0.007231 0.000010 0.000010 0.000010 0.010563 0.000010 0.004125 0.002061 0.710651 0.002210 0.000010 0.011284 0.000010 0.031323 0.000010 0.000010 0.006410 0.000010 0.000010 0.000010 0.000010 0.096460 0.059824 0.000010 0.000010 0.001871 0.000010 0.004516
0.000010 0.000010 0.000010 0.021445 0.000010 0.000010 0.000010 0.000010 0.000010 0.000010 0.007523 0.005324 0.000010 0.000010 0.775217 0.000010 0.000010 0.021342 0.000010 0.014772 0.000010 0.000010 0.023170 0.000010 0.000010 0.009222 0.000010 0.077432 0.036832 0.000010 0.000010 0.007492 0.000010 0.000010
0.000010 0.000010 0.000010 0.021482 0.000010 0.000010 0.025136 0.000010 0.000010 0.000010 0.010117 0.019627 0.006868 0.000040 0.714159 0.000010 0.000010 0.009531 0.000010 0.000655 0.000010 0.000010 0.000010 0.000010 0.000010 0.000010 0.013165 0.096328 0.051985 0.000010 0.000010 0.012430 0.018277 0.000010
0.002468 0.000010 0.000010 0.032257 0.000010 0.000062 0.009353 0.000010 0.000010 0.002474 0.013988 0.000994 0.009804 0.017841 0.797689 0.000010 0.000010 0.000415 0.000010 0.000010 0.000010 0.000010 0.015577 0.000010 0.000010 0.019769 0.000010 0.068432 0.008686 0.000010 0.000010 0.000010 0.000010 0.000010
0.000010 0.000010 0.000010 0.034473 0.000010 0.000010 0.031018 0.000010 0.000010 0.000010 0.002996 0.000010 0.000010 0.000010 0.711379 0.020644 0.000010 0.022872 0.000010 0.029025 0.000010 0.000010 0.016861 0.000010 0.000010 0.006710 0.000010 0.082577 0.041213 0.000010 0.000010 0.000010 0.000010 0.000010
0.000010 0.000010 0.000010 0.021353 0.000010 0.000010 0.000010 0.000010 0.000010 0.000010 0.013913 0.007028 0.012360 0.012604 0.750227 0.000010 0.002653 0.026776 0.000010 0.013362 0.000010 0.000010 0.021153 0.000010 0.000010 0.007732 0.013587 0.071465 0.023304 0.000010 0.000010 0.002294 0.000010 0.000010
0.000010 0.000010 0.000010 0.013879 0.000010 0.000010 0.000010 0.000010 0.000010 0.010568 0.000010 0.018352 0.007171 0.002358 0.711264 0.004907 0.000010 0.012035 0.000010 0.012284 0.000010 0.000010 0.050057 0.000010 0.000010 0.022677 0.000010 0.090456 0.043781 0.000010 0.000010 0.000010 0.000010 0.000010
0.022053 0.000010 0.000010 0.035297 0.000010 0.000010 0.006835 0.000010 0.000010 0.007888 0.011579 0.014377 0.000010 0.000010 0.704331 0.018164 0.000010 0.021378 0.000010 0.000010 0.000010 0.000010 0.045118 0.000010 0.000010 0.000010 0.002864 0.067658 0.042248 0.000010 0.000010 0.000010 0.000010 0.000010
0.000010 0.000010 0.000010 0.013702 0.000010 0.000010 0.000010 0.000010 0.000010 0.000010 0.008344 0.017138 0.000010 0.000010 0.790690 0.003206 0.000010 0.020510 0.000010 0.001502 0.000010 0.000010 0.011205 0.000010 0.000010 0.000010 0.000010 0.067674 0.048200 0.000010 0.000010 0.017599 0.000010 0.000010
0.017236 0.000010 0.000010 0.012399 0.000010 0.000010 0.012891 0.000010 0.000010 0.000010 0.003828 0.003182 0.000010 0.000010 0.760724 0.000010 0.000010 0.022782 0.000010 0.001763 0.000010 0.000010 0.008791 0.000010 0.000010 0.007687 0.000010 0.099388 0.019333 0.000010 0.000010 0.000065 0.029731 0.000010
0.000010 0.000010 0.000010 0.005282 0.000010 0.000010 0.013587 0.000010 0.000010 0.007255 0.012456 0.007151 0.000010 0.014964 0.746421 0.000010 0.002114 0.041491 0.000010 0.021425 0.000010 0.000010 0.054923 0.000010 0.000010 0.000010 0.000010 0.053982 0.005375 0.009859 0.000010 0.003121 0.000413 0.000010
0.007091 0.000010 0.000010 0.021877 0.000010 0.000010 0.020666 0.000010 0.000010 0.000010 0.010989 0.000010 0.014213 0.005614 0.774692 0.000010 0.000010 0.012831 0.000010 0.000010 0.000010 0.000010 0.028379 0.000010 0.000010 0.015283 0.000010 0.076401 0.010319 0.000010 0.000010 0.001435 0.000010 0.000010
0.000010 0.000010 0.000010 0.029030 0.000010 0.000010 0.000010 0.000010 0.000010 0.000010 0.003330 0.000010 0.000010 0.013577 0.767404 0.000010 0.000010 0.000010 0.000010 0.000010 0.000010 0.000010 0.038166 0.000010 0.000010 0.010665 0.027318 0.082139 0.011743 0.000010 0.000010 0.016388 0.000010 0.000010
0.012234 0.000010 0.000010 0.026040 0.000010 0.000010 0.000010 0.000010 0.000010 0.004176 0.007483 0.014573 0.013286 0.000010 0.768820 0.000010 0.000010 0.019454 0.000010 0.000010 0.000010 0.000010 0.030812 0.000010 0.000010 0.012304 0.007309 0.076071 0.007230 0.000010 0.000010 0.000010 0.000010 0.000010
0.000010 0.000010 0.000010 0.029201 0.000010 0.000010 0.029546 0.000010 0.000010 0.000010 0.006909 0.014508 0.000262 0.007329 0.734786 0.000010 0.000010 0.004550 0.000010 0.014719 0.000010 0.000010 0.021920 0.000010 0.000010 0.010748 0.016047 0.057278 0.049019 0.000010 0.000010 0.002988 0.000010 0.000010
0.000010 0.000010 0.000010 0.009943 0.000010 0.000010 0.010837 0.000010 0.000010 0.000010 0.006221 0.012757 0.000010 0.009408 0.799921 0.007600 0.000010 0.001676 0.000010 0.000010 0.000010 0.000010 0.027468 0.000010 0.000010 0.000010 0.000010 0.061370 0.040927 0.000010 0.000010 0.011652 0.000010 0.000010
0.000010 0.000010 0.000010 0.042470 0.000010 0.000010 0.017760 0.000010 0.000010 0.000010 0.006520 0.014649 0.000010 0.024747 0.085356 0.012806 0.000010 0.000010 0.000010 0.000010 0.000010 0.000010 0.013992 0.000010 0.000010 0.015891 0.000018 0.000010 0.765563 0.000010 0.000010 0.000010 0.000010 0.000010
0.000010 0.000010 0.000010 0.000010 0.000010 0.000010 0.031763 0.000010 0.000010 0.000010 0.000010 0.018851 0.000010 0.036339 0.110527 0.000010 0.000010 0.000010 0.000010 0.000010 0.000010 0.000010 0.000010 0.000010 0.000010 0.003077 0.023754 0.018323 0.757105 0.000010 0.000010 0.000010 0.000010 0.000010
0.000010 0.000010 0.000010 0.041223 0.000010 0.000010 0.000010 0.000010 0.000010 0.000010 0.000010 0.021920 0.000010 0.010472 0.091971 0.012458 0.002788 0.016746 0.000010 0.000010 0.000010 0.000010 0.016735 0.000010 0.000010 0.005461 0.000010 0.000010 0.769767 0.010230 0.000010 0.000010 0.000010 0.000010
0.001937 0.000010 0.000010 0.022783 0.000010 0.000010 0.022443 0.000010 0.000010 0.000010 0.000010 0.011999 0.000010 0.004983 0.058288 0.010351 0.000010 0.041411 0.000010 0.002444 0.000010 0.000010 0.017354 0.000010 0.000010 0.000010 0.012197 0.000010 0.793591 0.000010 0.000010 0.000010 0.000010 0.000010
0.000010 0.000010 0.000010 0.019791 0.000010 0.000010 0.055142 0.000010 0.000010 0.000010 0.013078 0.001063 0.000010 0.042436 0.116958 0.012353 0.000010 0.018973 0.000010 0.000010 0.000010 0.000010 0.023899 0.000010 0.000010 0.024745 0.000010 0.003947 0.667395 0.000010 0.000010 0.000010 0.000010 0.000010
0.000010 0.000010 0.000010 0.002775 0.000010 0.000010 0.054053 0.000010 0.000010 0.000010 0.011664 0.000010 0.004940 0.000010 0.141289 0.011242 0.000501 0.007086 0.000010 0.000010 0.000010 0.000010 0.034845 0.000010 0.000010 0.020429 0.000010 0.004018 0.704036 0.002911 0.000010 0.000010 0.000010 0.000010
0.000010 0.000010 0.000010 0.043282 0.000010 0.000010 0.023361 0.000010 0.000010 0.000010 0.000010 0.006390 0.006121 0.021472 0.062370 0.000010 0.000010 0.025495 0.000010 0.000010 0.000010 0.000010 0.018740 0.000010 0.000010 0.032321 0.000010 0.000010 0.760208 0.000010 0.000010 0.000010 0.000010 0.000010
0.000010 0.000010 0.000010 0.017330 0.000010 0.000010 0.000010 0.000010 0.000010 0.000010 0.005201 0.025127 0.000010 0.000010 0.063150 0.017283 0.000010 0.018191 0.000010 0.001475 0.000010 0.000010 0.009018 0.000010 0.000010 0.013164 0.003298 0.000010 0.823817 0.001833 0.000010 0.000903 0.000010 0.000010
0.001742 0.000010 0.000010 0.017460 0.000010 0.000010 0.034176 0.000010 0.000010 0.000010 0.008095 0.000010 0.005142 0.005852 0.147666 0.000010 0.000010 0.022349 0.000010 0.000010 0.000010 0.000010 0.029606 0.000010 0.000010 0.027639 0.000010 0.031167 0.626538 0.000010 0.000010 0.015011 0.027358 0.000010
0.000010 0.001439 0.000010 0.036330 0.000010 0.000010 0.073356 0.000010 0.000010 0.000010 0.000010 0.013128 0.000010 0.041137 0.126785 0.005635 0.000010 0.026467 0.000010 0.000010 0.000010 0.002142 0.010207 0.000010 0.000010 0.011512 0.000010 0.005472 0.646180 0.000010 0.000010 0.000010 0.000010 0.000010
[truncated: 27,541 more chars]
