# Supplementary material for: Genetic analysis of Thai cattle reveals a Southeast Asian indicine ancestry
Source: PeerJ. 2015 Oct 27;3:e1318. doi: 10.7717/peerj.1318 (PMC4627918; doi:10.7717/peerj.1318)
Supplement: Dataset S2 — The Q values inferred by ADMIXTURE for each modeled K are shown for each individual, which are labeled according to breed information. The data are organized into three folders, each of which represents the ADMIXTURE experiments described in Fig. S5. [file peerj-03-1318-s007.zip › SupplementDataS7/1397breeds/35.Q]

0.000010 0.912962 0.002028 0.029323 0.000010 0.013877 0.000010 0.000010 0.000010 0.010709 0.000010 0.000010 0.000010 0.000010 0.000010 0.004343 0.000010 0.000010 0.000010 0.000010 0.000010 0.000010 0.000010 0.000010 0.013291 0.000010 0.000010 0.000010 0.000010 0.000010 0.013196 0.000010 0.000010 0.000010 0.000010
0.006465 0.900589 0.003393 0.037314 0.019479 0.000010 0.000010 0.000010 0.000010 0.007418 0.000010 0.002993 0.000010 0.000010 0.000010 0.002958 0.000010 0.000010 0.000010 0.000010 0.000010 0.000010 0.000010 0.000010 0.000010 0.000010 0.000010 0.000010 0.000010 0.001833 0.017307 0.000010 0.000010 0.000010 0.000010
0.000010 0.933670 0.000010 0.028011 0.000010 0.000010 0.013194 0.000010 0.000010 0.000010 0.000010 0.000010 0.000010 0.000010 0.000010 0.021667 0.003150 0.000010 0.000010 0.000017 0.000010 0.000010 0.000010 0.000010 0.000010 0.000010 0.000010 0.000010 0.000010 0.000010 0.000010 0.000010 0.000010 0.000010 0.000010
0.000010 0.984839 0.000010 0.000010 0.000010 0.000010 0.000010 0.000010 0.000010 0.000010 0.000010 0.005251 0.000010 0.000010 0.000010 0.000010 0.000010 0.000010 0.000010 0.009590 0.000010 0.000010 0.000010 0.000010 0.000010 0.000010 0.000010 0.000010 0.000010 0.000010 0.000010 0.000010 0.000010 0.000010 0.000010
0.000010 0.916747 0.000010 0.000010 0.011041 0.009308 0.000010 0.000010 0.000010 0.000010 0.000010 0.013442 0.000010 0.002172 0.000010 0.038447 0.000010 0.000010 0.000010 0.000010 0.000010 0.000010 0.000010 0.000010 0.000010 0.000010 0.000010 0.000010 0.000010 0.000010 0.008562 0.000010 0.000010 0.000010 0.000010
0.000010 0.968859 0.000010 0.020274 0.000010 0.000010 0.000010 0.000010 0.000010 0.000010 0.000010 0.010548 0.000010 0.000010 0.000010 0.000010 0.000010 0.000010 0.000010 0.000010 0.000010 0.000010 0.000010 0.000010 0.000010 0.000010 0.000010 0.000010 0.000010 0.000010 0.000010 0.000010 0.000010 0.000010 0.000010
0.000010 0.993603 0.000010 0.005500 0.000010 0.000010 0.000010 0.000010 0.000010 0.000010 0.000577 0.000010 0.000010 0.000010 0.000010 0.000010 0.000010 0.000010 0.000010 0.000010 0.000010 0.000010 0.000010 0.000010 0.000010 0.000010 0.000010 0.000010 0.000010 0.000010 0.000010 0.000010 0.000010 0.000010 0.000010
0.000010 0.999660 0.000010 0.000010 0.000010 0.000010 0.000010 0.000010 0.000010 0.000010 0.000010 0.000010 0.000010 0.000010 0.000010 0.000010 0.000010 0.000010 0.000010 0.000010 0.000010 0.000010 0.000010 0.000010 0.000010 0.000010 0.000010 0.000010 0.000010 0.000010 0.000010 0.000010 0.000010 0.000010 0.000010
0.009838 0.904401 0.000010 0.046527 0.000010 0.000010 0.000010 0.000010 0.000010 0.000010 0.004700 0.017725 0.000010 0.002176 0.000010 0.001996 0.000010 0.000010 0.000010 0.000010 0.000010 0.000010 0.000010 0.000010 0.000010 0.000010 0.000010 0.000010 0.000010 0.012368 0.000010 0.000010 0.000010 0.000010 0.000010
0.000010 0.941850 0.000010 0.000010 0.001337 0.000018 0.000010 0.000010 0.000010 0.017086 0.010995 0.005367 0.000010 0.014163 0.000010 0.000010 0.000010 0.000010 0.006462 0.000010 0.000010 0.000010 0.000010 0.000010 0.002461 0.000010 0.000010 0.000010 0.000010 0.000010 0.000010 0.000010 0.000010 0.000010 0.000010
0.000010 0.912962 0.000010 0.015642 0.004279 0.000010 0.000626 0.000177 0.000010 0.000010 0.000010 0.000010 0.000010 0.000010 0.000010 0.021541 0.021568 0.000010 0.000010 0.000010 0.005571 0.000010 0.000010 0.000010 0.012031 0.000010 0.000010 0.000010 0.000010 0.000010 0.005352 0.000010 0.000010 0.000010 0.000010
0.000010 0.999660 0.000010 0.000010 0.000010 0.000010 0.000010 0.000010 0.000010 0.000010 0.000010 0.000010 0.000010 0.000010 0.000010 0.000010 0.000010 0.000010 0.000010 0.000010 0.000010 0.000010 0.000010 0.000010 0.000010 0.000010 0.000010 0.000010 0.000010 0.000010 0.000010 0.000010 0.000010 0.000010 0.000010
0.000010 0.967329 0.000010 0.001882 0.000010 0.000010 0.000010 0.000010 0.000010 0.001683 0.007421 0.008700 0.000010 0.000010 0.000010 0.000010 0.000010 0.000010 0.000010 0.000010 0.000010 0.000010 0.000010 0.000010 0.004201 0.000010 0.000010 0.000123 0.000010 0.000010 0.000010 0.000010 0.000010 0.008392 0.000010
0.000010 0.923250 0.002083 0.021599 0.020298 0.000010 0.016307 0.000010 0.000010 0.000010 0.000010 0.000010 0.000010 0.000022 0.000010 0.000010 0.000010 0.000010 0.000010 0.000010 0.000010 0.000010 0.000010 0.000010 0.010368 0.000010 0.000010 0.000010 0.000010 0.000010 0.005804 0.000010 0.000010 0.000010 0.000010
0.010755 0.882595 0.012226 0.004927 0.013272 0.000010 0.023684 0.000010 0.000010 0.000010 0.000010 0.000010 0.000010 0.009574 0.000010 0.000010 0.040683 0.000010 0.000010 0.000010 0.000010 0.000010 0.000010 0.000010 0.000010 0.000010 0.000010 0.000010 0.000010 0.000010 0.002024 0.000010 0.000010 0.000010 0.000010
0.000010 0.999660 0.000010 0.000010 0.000010 0.000010 0.000010 0.000010 0.000010 0.000010 0.000010 0.000010 0.000010 0.000010 0.000010 0.000010 0.000010 0.000010 0.000010 0.000010 0.000010 0.000010 0.000010 0.000010 0.000010 0.000010 0.000010 0.000010 0.000010 0.000010 0.000010 0.000010 0.000010 0.000010 0.000010
0.000010 0.961460 0.000010 0.034098 0.000010 0.000010 0.000010 0.000010 0.000010 0.000010 0.000010 0.000010 0.000010 0.000010 0.004122 0.000010 0.000010 0.000010 0.000010 0.000010 0.000010 0.000010 0.000010 0.000010 0.000010 0.000010 0.000010 0.000010 0.000010 0.000010 0.000010 0.000010 0.000010 0.000010 0.000010
0.000010 0.939138 0.000010 0.022910 0.000010 0.000010 0.023386 0.000010 0.000010 0.000010 0.000010 0.000010 0.000010 0.000010 0.000010 0.004337 0.000010 0.000010 0.000010 0.000010 0.000010 0.000010 0.000010 0.000010 0.000010 0.000010 0.000010 0.000010 0.000010 0.000010 0.009930 0.000010 0.000010 0.000010 0.000010
0.000010 0.904891 0.000010 0.053636 0.000010 0.000010 0.000010 0.000010 0.000010 0.004781 0.000010 0.000010 0.000010 0.000010 0.000010 0.009002 0.004944 0.000010 0.000010 0.000010 0.000010 0.000010 0.000010 0.000010 0.000010 0.000010 0.000010 0.000010 0.000010 0.000010 0.022455 0.000010 0.000010 0.000010 0.000010
0.000010 0.967070 0.000010 0.000010 0.000010 0.000010 0.009526 0.000010 0.000010 0.012702 0.000010 0.000678 0.000010 0.000010 0.000010 0.000010 0.000010 0.000010 0.000010 0.008655 0.000010 0.000010 0.000010 0.000010 0.000010 0.000010 0.000010 0.000010 0.000010 0.000010 0.001078 0.000010 0.000010 0.000010 0.000010
0.000010 0.000010 0.000010 0.000010 0.000010 0.000010 0.000010 0.000010 0.000010 0.000010 0.000010 0.000010 0.000010 0.000010 0.000010 0.000010 0.000010 0.000010 0.999660 0.000010 0.000010 0.000010 0.000010 0.000010 0.000010 0.000010 0.000010 0.000010 0.000010 0.000010 0.000010 0.000010 0.000010 0.000010 0.000010
0.008608 0.000010 0.000010 0.051531 0.000010 0.001518 0.000010 0.000010 0.000010 0.000010 0.002554 0.000010 0.000010 0.001784 0.000010 0.000010 0.000010 0.000010 0.915771 0.000010 0.000010 0.000010 0.000010 0.000010 0.000010 0.000010 0.000010 0.000010 0.000010 0.000010 0.017955 0.000010 0.000010 0.000010 0.000010
0.000010 0.000010 0.000010 0.000010 0.000010 0.000010 0.000010 0.000010 0.000010 0.000010 0.000010 0.000010 0.000010 0.000010 0.000010 0.000010 0.000010 0.000010 0.999660 0.000010 0.000010 0.000010 0.000010 0.000010 0.000010 0.000010 0.000010 0.000010 0.000010 0.000010 0.000010 0.000010 0.000010 0.000010 0.000010
0.000010 0.009548 0.000010 0.000010 0.000010 0.000010 0.000010 0.000010 0.000010 0.000010 0.000010 0.000010 0.000010 0.000010 0.000010 0.000010 0.000010 0.000010 0.976025 0.004774 0.000010 0.000010 0.000010 0.000010 0.000010 0.000010 0.000010 0.000010 0.000010 0.000010 0.009343 0.000010 0.000010 0.000010 0.000010
0.000010 0.000010 0.000010 0.009108 0.000010 0.000010 0.000010 0.000010 0.000010 0.000010 0.000010 0.000010 0.000010 0.000878 0.000010 0.000010 0.000010 0.000010 0.989694 0.000010 0.000010 0.000010 0.000010 0.000010 0.000010 0.000010 0.000010 0.000010 0.000010 0.000010 0.000010 0.000010 0.000010 0.000010 0.000010
0.000010 0.000010 0.000010 0.002778 0.014499 0.000010 0.000010 0.000010 0.000010 0.000010 0.000010 0.003041 0.000010 0.002449 0.000010 0.000010 0.000010 0.000010 0.975841 0.001101 0.000010 0.000010 0.000010 0.000010 0.000010 0.000010 0.000010 0.000010 0.000010 0.000010 0.000010 0.000010 0.000010 0.000010 0.000010
0.000010 0.000010 0.000010 0.000010 0.000010 0.000010 0.000010 0.000010 0.000010 0.000010 0.000010 0.000010 0.000010 0.000010 0.000010 0.000010 0.000010 0.000010 0.999660 0.000010 0.000010 0.000010 0.000010 0.000010 0.000010 0.000010 0.000010 0.000010 0.000010 0.000010 0.000010 0.000010 0.000010 0.000010 0.000010
0.000010 0.000010 0.000010 0.000010 0.000010 0.000010 0.000010 0.000010 0.000010 0.000010 0.000010 0.000010 0.000010 0.000010 0.000010 0.000010 0.000010 0.000010 0.999660 0.000010 0.000010 0.000010 0.000010 0.000010 0.000010 0.000010 0.000010 0.000010 0.000010 0.000010 0.000010 0.000010 0.000010 0.000010 0.000010
0.000010 0.000010 0.000010 0.000010 0.000010 0.000010 0.000010 0.000010 0.000010 0.000010 0.000010 0.000010 0.000010 0.000010 0.000010 0.000010 0.000010 0.000010 0.999660 0.000010 0.000010 0.000010 0.000010 0.000010 0.000010 0.000010 0.000010 0.000010 0.000010 0.000010 0.000010 0.000010 0.000010 0.000010 0.000010
0.000010 0.000010 0.000010 0.000010 0.000010 0.000010 0.000010 0.000010 0.000010 0.000010 0.000010 0.000010 0.000010 0.000010 0.000010 0.000010 0.000010 0.000010 0.999660 0.000010 0.000010 0.000010 0.000010 0.000010 0.000010 0.000010 0.000010 0.000010 0.000010 0.000010 0.000010 0.000010 0.000010 0.000010 0.000010
0.000010 0.000010 0.000010 0.000010 0.013476 0.000010 0.009876 0.000010 0.000010 0.004824 0.000010 0.000010 0.000010 0.000010 0.000010 0.015288 0.000010 0.000010 0.953202 0.000010 0.003042 0.000010 0.000010 0.000010 0.000010 0.000010 0.000010 0.000010 0.000010 0.000012 0.000010 0.000010 0.000010 0.000010 0.000010
0.000010 0.000010 0.000010 0.030916 0.007178 0.000010 0.000010 0.003386 0.000010 0.033709 0.000010 0.000010 0.000010 0.000010 0.000010 0.020162 0.000010 0.000010 0.825335 0.067650 0.000010 0.000010 0.000010 0.000010 0.000010 0.000010 0.000010 0.001587 0.000010 0.002133 0.007695 0.000010 0.000010 0.000010 0.000010
0.000010 0.000010 0.006050 0.006004 0.000013 0.003498 0.000010 0.034320 0.000010 0.022297 0.000010 0.007832 0.000010 0.000010 0.000010 0.000010 0.000010 0.000010 0.890748 0.000010 0.000010 0.000010 0.000010 0.000010 0.004278 0.000010 0.000010 0.000010 0.000010 0.000010 0.024709 0.000010 0.000010 0.000010 0.000010
0.000010 0.000010 0.000010 0.038382 0.013029 0.014344 0.000010 0.003517 0.000010 0.009218 0.000010 0.000010 0.000010 0.000010 0.007636 0.000010 0.014319 0.000010 0.899285 0.000010 0.000010 0.000010 0.000010 0.000010 0.000010 0.000010 0.000010 0.000010 0.000010 0.000010 0.000010 0.000010 0.000010 0.000010 0.000010
0.000010 0.000010 0.000010 0.000010 0.000010 0.000010 0.000010 0.000010 0.000010 0.000010 0.000010 0.000010 0.000010 0.000010 0.000010 0.000010 0.000010 0.000010 0.999660 0.000010 0.000010 0.000010 0.000010 0.000010 0.000010 0.000010 0.000010 0.000010 0.000010 0.000010 0.000010 0.000010 0.000010 0.000010 0.000010
0.000010 0.000010 0.000010 0.000010 0.000010 0.000010 0.000010 0.000010 0.000010 0.000010 0.000010 0.000010 0.000010 0.000010 0.000010 0.000010 0.000010 0.000010 0.999660 0.000010 0.000010 0.000010 0.000010 0.000010 0.000010 0.000010 0.000010 0.000010 0.000010 0.000010 0.000010 0.000010 0.000010 0.000010 0.000010
0.031673 0.033242 0.000010 0.028116 0.000010 0.000010 0.000010 0.000010 0.000010 0.000010 0.000010 0.000010 0.000010 0.000010 0.000010 0.000010 0.000010 0.000010 0.888427 0.000010 0.000010 0.000010 0.000010 0.000010 0.000010 0.000010 0.000010 0.000010 0.000010 0.000010 0.018241 0.000010 0.000010 0.000010 0.000010
0.000010 0.000010 0.000010 0.000010 0.000010 0.000010 0.000010 0.000010 0.000010 0.000010 0.000010 0.000010 0.000010 0.021223 0.000010 0.000010 0.000010 0.000010 0.975307 0.000010 0.000010 0.000010 0.000010 0.000010 0.003151 0.000010 0.000010 0.000010 0.000010 0.000010 0.000010 0.000010 0.000010 0.000010 0.000010
0.000010 0.000010 0.000010 0.000010 0.000010 0.000010 0.000010 0.000010 0.000010 0.000010 0.000010 0.000010 0.000010 0.000018 0.000010 0.000010 0.000010 0.000010 0.999652 0.000010 0.000010 0.000010 0.000010 0.000010 0.000010 0.000010 0.000010 0.000010 0.000010 0.000010 0.000010 0.000010 0.000010 0.000010 0.000010
0.000010 0.000010 0.000010 0.000010 0.000010 0.000010 0.000010 0.000010 0.000010 0.000010 0.000010 0.000010 0.000010 0.000010 0.000010 0.000010 0.000010 0.000010 0.999660 0.000010 0.000010 0.000010 0.000010 0.000010 0.000010 0.000010 0.000010 0.000010 0.000010 0.000010 0.000010 0.000010 0.000010 0.000010 0.000010
0.808045 0.000466 0.007315 0.000010 0.034749 0.020736 0.003774 0.019904 0.000010 0.000010 0.000010 0.025760 0.000010 0.011829 0.000010 0.000010 0.002345 0.000010 0.000010 0.000010 0.009410 0.000010 0.000010 0.000010 0.050593 0.000010 0.000010 0.000010 0.000010 0.000010 0.000010 0.000010 0.000010 0.004856 0.000010
0.685791 0.000010 0.008915 0.001495 0.039814 0.006718 0.004414 0.019850 0.000010 0.035088 0.000010 0.053198 0.000010 0.050710 0.000010 0.000010 0.000010 0.000010 0.000010 0.023081 0.003760 0.000010 0.000010 0.000010 0.053099 0.000010 0.000010 0.012739 0.000010 0.000010 0.001128 0.000010 0.000010 0.000010 0.000010
0.761860 0.000010 0.000010 0.000010 0.020390 0.010547 0.000010 0.030043 0.000010 0.044850 0.000010 0.011271 0.000010 0.024632 0.000010 0.002100 0.013147 0.000010 0.000010 0.000010 0.015888 0.000010 0.000010 0.000010 0.061797 0.000010 0.000010 0.000010 0.000010 0.000010 0.003245 0.000010 0.000010 0.000010 0.000010
0.744238 0.000010 0.000010 0.000010 0.010446 0.015488 0.000010 0.052467 0.000010 0.026184 0.001894 0.009927 0.000010 0.000010 0.000010 0.014434 0.000010 0.000010 0.000010 0.038192 0.015499 0.000010 0.000010 0.000010 0.058190 0.000010 0.000010 0.012813 0.000010 0.000010 0.000010 0.000010 0.000010 0.000010 0.000010
0.723360 0.000010 0.000714 0.000011 0.021090 0.001518 0.003746 0.003324 0.000010 0.031235 0.000010 0.030851 0.000010 0.047842 0.002666 0.000010 0.000010 0.000010 0.000010 0.046987 0.024244 0.000010 0.000010 0.000010 0.058222 0.000010 0.000010 0.001690 0.000010 0.000010 0.000010 0.000010 0.000010 0.002310 0.000010
0.763529 0.000010 0.000968 0.000013 0.019522 0.008690 0.000010 0.012704 0.000010 0.039381 0.000010 0.008474 0.000010 0.030596 0.000010 0.000010 0.009763 0.000010 0.000010 0.018251 0.003231 0.000010 0.000010 0.000010 0.059670 0.000010 0.000010 0.000010 0.000010 0.000010 0.025000 0.000010 0.000010 0.000010 0.000010
0.751491 0.000010 0.011519 0.002864 0.036999 0.025835 0.000426 0.031112 0.000010 0.041525 0.000010 0.013551 0.000010 0.003296 0.001207 0.000010 0.000282 0.000010 0.000010 0.010760 0.027490 0.000010 0.000010 0.000010 0.037966 0.000010 0.000010 0.000010 0.000010 0.000010 0.002946 0.000010 0.000010 0.000551 0.000010
0.726575 0.000010 0.000010 0.002422 0.040830 0.009541 0.000010 0.030497 0.000010 0.018022 0.000010 0.022821 0.000010 0.032204 0.000010 0.000010 0.000010 0.000010 0.000010 0.017517 0.014612 0.000010 0.000010 0.000010 0.050547 0.000010 0.000010 0.018718 0.000010 0.000010 0.007661 0.000010 0.000010 0.007823 0.000010
0.716096 0.000010 0.000010 0.013755 0.022918 0.000996 0.000010 0.026131 0.000010 0.063820 0.000010 0.029591 0.000010 0.008659 0.000010 0.000010 0.000010 0.000010 0.000010 0.065974 0.008059 0.000010 0.000010 0.000010 0.026183 0.000010 0.000010 0.017589 0.000010 0.000010 0.000010 0.000010 0.000010 0.000010 0.000010
0.768755 0.000010 0.000010 0.000010 0.018544 0.001712 0.000010 0.024123 0.000010 0.052193 0.000010 0.020213 0.000010 0.024574 0.000010 0.000010 0.000010 0.000010 0.000010 0.003566 0.000010 0.000010 0.000010 0.000010 0.083908 0.000010 0.000010 0.000010 0.000010 0.000010 0.000010 0.000010 0.000010 0.002162 0.000010
0.730975 0.000010 0.010245 0.000010 0.011378 0.000010 0.000010 0.037803 0.000010 0.034174 0.000010 0.032207 0.000010 0.039168 0.000010 0.000010 0.000010 0.000010 0.000010 0.035677 0.000010 0.000010 0.000010 0.000010 0.040333 0.000010 0.000010 0.008515 0.000010 0.000010 0.019284 0.000010 0.000010 0.000010 0.000010
0.721690 0.000010 0.013341 0.000010 0.005431 0.000010 0.000294 0.025109 0.000010 0.046014 0.000010 0.022816 0.000010 0.021669 0.000010 0.007012 0.006012 0.000010 0.000010 0.046007 0.000010 0.000010 0.000010 0.000010 0.060629 0.000010 0.000010 0.023205 0.000010 0.000010 0.000010 0.000010 0.000010 0.000562 0.000010
0.784842 0.000010 0.008671 0.000010 0.043694 0.022999 0.000010 0.018332 0.000010 0.017062 0.000010 0.020955 0.000010 0.018126 0.000010 0.000010 0.003550 0.000010 0.000010 0.011225 0.000010 0.000010 0.000010 0.000010 0.045146 0.000010 0.000010 0.000010 0.000010 0.000010 0.000013 0.000010 0.000010 0.005165 0.000010
0.707501 0.000010 0.000010 0.000010 0.010705 0.012955 0.000010 0.028613 0.000010 0.066054 0.000010 0.021490 0.000010 0.008480 0.000010 0.004551 0.010311 0.000010 0.000010 0.047110 0.010502 0.000010 0.000010 0.000010 0.042329 0.000010 0.000010 0.017276 0.000010 0.000010 0.000010 0.000010 0.000010 0.011912 0.000010
0.744391 0.000010 0.000010 0.000010 0.000218 0.011031 0.009965 0.016587 0.000010 0.064879 0.000010 0.037143 0.000010 0.028843 0.000010 0.000010 0.000010 0.000010 0.000010 0.000010 0.000010 0.000010 0.000010 0.000010 0.073100 0.000010 0.000010 0.000010 0.000010 0.000010 0.013593 0.000010 0.000010 0.000010 0.000010
0.706213 0.000010 0.001144 0.000010 0.012678 0.009466 0.000010 0.034826 0.000010 0.068241 0.000010 0.026110 0.000010 0.014719 0.000010 0.004926 0.000010 0.000010 0.000010 0.029652 0.017823 0.000010 0.000010 0.000010 0.048125 0.000010 0.000010 0.000746 0.000010 0.000010 0.016429 0.000010 0.000010 0.008703 0.000010
0.769271 0.000010 0.004777 0.000010 0.012276 0.021606 0.000010 0.000010 0.000010 0.031121 0.000010 0.032012 0.000010 0.000010 0.000010 0.008912 0.000010 0.000010 0.000010 0.032723 0.007810 0.000010 0.001276 0.000010 0.057984 0.000010 0.004978 0.015026 0.000010 0.000011 0.000010 0.000017 0.000010 0.000010 0.000010
0.811904 0.000010 0.018414 0.012965 0.000010 0.015510 0.000010 0.000010 0.000010 0.048220 0.000010 0.007852 0.000010 0.011046 0.017478 0.000010 0.020824 0.000010 0.000010 0.000010 0.006132 0.000010 0.000010 0.000010 0.029415 0.000010 0.000010 0.000010 0.000010 0.000010 0.000010 0.000010 0.000010 0.000010 0.000010
0.815452 0.000010 0.009615 0.000010 0.020508 0.002824 0.000010 0.009684 0.000010 0.039440 0.000010 0.000010 0.000010 0.024598 0.000010 0.000010 0.000010 0.000010 0.000010 0.000010 0.000010 0.000010 0.000010 0.000010 0.077609 0.000010 0.000010 0.000010 0.000010 0.000010 0.000010 0.000010 0.000010 0.000010 0.000010
0.785684 0.000010 0.000010 0.000010 0.042817 0.019182 0.002571 0.002692 0.000010 0.033566 0.000010 0.003263 0.000010 0.028533 0.000010 0.000010 0.011568 0.000010 0.000010 0.021198 0.000010 0.000010 0.000010 0.000010 0.027801 0.000010 0.000010 0.000010 0.000010 0.016618 0.002228 0.000010 0.000010 0.002067 0.000010
0.463919 0.011229 0.000145 0.148361 0.000010 0.000010 0.017890 0.047446 0.012754 0.061446 0.000010 0.054102 0.000010 0.021103 0.000010 0.040504 0.020226 0.000010 0.018988 0.042478 0.000010 0.004763 0.000010 0.000010 0.000010 0.000010 0.000180 0.018218 0.000070 0.000010 0.004046 0.000010 0.001445 0.010547 0.000010
0.467156 0.015443 0.000010 0.119503 0.014039 0.013808 0.000123 0.001984 0.000010 0.091970 0.019208 0.010246 0.000010 0.000010 0.000010 0.004636 0.078177 0.000010 0.075022 0.029024 0.000010 0.000010 0.000010 0.005374 0.000010 0.000010 0.000460 0.027261 0.011268 0.013849 0.000010 0.000010 0.001300 0.000010 0.000010
0.482947 0.024507 0.000010 0.183149 0.000010 0.010531 0.005800 0.000010 0.014540 0.078536 0.001266 0.000010 0.000010 0.006567 0.000105 0.030797 0.015095 0.000010 0.105744 0.000010 0.000010 0.000010 0.000010 0.000010 0.000010 0.000010 0.000010 0.021469 0.018741 0.000010 0.000010 0.000010 0.000010 0.000016 0.000010
0.450272 0.041710 0.003142 0.162173 0.000010 0.015764 0.007822 0.004197 0.000010 0.056387 0.033299 0.033581 0.020769 0.000010 0.000010 0.010776 0.026741 0.000010 0.089339 0.000010 0.000010 0.000010 0.000010 0.000010 0.000010 0.000010 0.000010 0.000010 0.011419 0.012544 0.004097 0.000010 0.001654 0.000010 0.014155
0.404589 0.017373 0.020588 0.142953 0.000010 0.000010 0.024676 0.006390 0.021494 0.099654 0.000010 0.045692 0.000010 0.010850 0.000010 0.000011 0.043076 0.000010 0.067551 0.064838 0.000010 0.000010 0.000010 0.000010 0.002492 0.000010 0.000010 0.017084 0.000010 0.000010 0.010510 0.000010 0.000010 0.000010 0.000010
0.551742 0.011432 0.000010 0.166192 0.000010 0.014646 0.016553 0.000010 0.000010 0.077155 0.000010 0.012718 0.000010 0.006901 0.000010 0.022663 0.002617 0.000010 0.069337 0.000010 0.000010 0.009461 0.000010 0.000010 0.000010 0.000010 0.003267 0.000010 0.014044 0.000010 0.020672 0.000010 0.000410 0.000010 0.000010
0.479200 0.021150 0.009580 0.177436 0.000010 0.027793 0.000644 0.017057 0.002973 0.057517 0.003877 0.000010 0.002044 0.012539 0.006656 0.000825 0.020606 0.000010 0.082376 0.000010 0.002374 0.038020 0.000010 0.000010 0.000010 0.000010 0.000010 0.022625 0.014560 0.000010 0.000010 0.000010 0.000010 0.000010 0.000010
0.391957 0.002169 0.000010 0.119818 0.000010 0.016787 0.039874 0.049869 0.000010 0.085537 0.010585 0.000010 0.000010 0.019551 0.012306 0.021306 0.036220 0.000010 0.088287 0.058601 0.000010 0.000010 0.000010 0.000010 0.000010 0.000010 0.000010 0.029859 0.003876 0.000010 0.003177 0.010052 0.000010 0.000010 0.000010
0.491994 0.000010 0.013168 0.166570 0.000010 0.000010 0.006060 0.004054 0.000010 0.092772 0.009988 0.003323 0.000010 0.004336 0.000010 0.028892 0.046318 0.000010 0.075332 0.000010 0.000010 0.016335 0.000010 0.000010 0.000010 0.000010 0.004238 0.000010 0.013240 0.000010 0.020160 0.000010 0.003041 0.000010 0.000010
0.482276 0.014857 0.011053 0.191540 0.000010 0.018094 0.022839 0.000010 0.000010 0.079328 0.024391 0.001193 0.000010 0.004622 0.000010 0.036047 0.018305 0.000359 0.037562 0.012919 0.010022 0.008690 0.000010 0.000874 0.000010 0.000010 0.000010 0.000010 0.000010 0.000010 0.024868 0.000010 0.000010 0.000010 0.000010
0.499402 0.032055 0.000010 0.146344 0.000010 0.003502 0.015802 0.000010 0.000010 0.051299 0.019291 0.029114 0.000010 0.000010 0.000010 0.031560 0.043210 0.000010 0.097020 0.000010 0.000010 0.000010 0.000010 0.002475 0.000010 0.000010 0.000010 0.000010 0.028180 0.000010 0.000010 0.000010 0.000010 0.000538 0.000010
0.420163 0.009026 0.000010 0.184790 0.000010 0.000010 0.009349 0.016597 0.000010 0.092930 0.017772 0.003873 0.000010 0.000010 0.000010 0.000010 0.047169 0.020532 0.081790 0.037603 0.000010 0.002087 0.000010 0.000010 0.011439 0.000010 0.000010 0.026151 0.000010 0.003733 0.013455 0.000010 0.000010 0.001370 0.000010
0.462783 0.002079 0.001009 0.117307 0.000010 0.007775 0.036910 0.023613 0.000010 0.068888 0.020964 0.030035 0.000010 0.000010 0.000010 0.034163 0.028488 0.000010 0.054590 0.013344 0.028631 0.000010 0.000010 0.008106 0.000010 0.000010 0.000010 0.034196 0.000010 0.002084 0.024874 0.000010 0.000010 0.000010 0.000010
0.397281 0.007597 0.000010 0.169300 0.000010 0.004982 0.013360 0.014678 0.033109 0.091070 0.021090 0.008673 0.000010 0.001837 0.000010 0.036053 0.017705 0.000010 0.099993 0.017321 0.000010 0.000842 0.000010 0.000010 0.008725 0.000010 0.001753 0.026377 0.013411 0.000010 0.006932 0.007774 0.000016 0.000010 0.000010
0.379866 0.034650 0.001297 0.152331 0.000010 0.000010 0.027900 0.048346 0.000010 0.085878 0.003711 0.009287 0.000010 0.002445 0.001117 0.037453 0.035247 0.000010 0.038353 0.016731 0.013478 0.011496 0.000010 0.002708 0.010128 0.000010 0.000010 0.013507 0.022115 0.004605 0.028346 0.001830 0.004411 0.012676 0.000010
0.397235 0.027113 0.002897 0.136248 0.018442 0.007838 0.000010 0.010294 0.005157 0.065986 0.011912 0.020942 0.000010 0.000010 0.000010 0.020507 0.060530 0.000010 0.062349 0.062335 0.000010 0.000010 0.000010 0.008013 0.001783 0.037042 0.000010 0.039572 0.000010 0.003654 0.000010 0.000010 0.000010 0.000010 0.000010
0.406678 0.015652 0.010649 0.135280 0.001029 0.000010 0.014079 0.028551 0.017046 0.076294 0.000010 0.023024 0.013201 0.033092 0.000010 0.021938 0.016833 0.000010 0.073737 0.042945 0.000010 0.012382 0.000010 0.011944 0.008959 0.000010 0.000010 0.022493 0.000010 0.000010 0.009537 0.000010 0.002604 0.001929 0.000010
0.421245 0.000010 0.001206 0.171326 0.000010 0.002932 0.011256 0.000010 0.000010 0.096514 0.038296 0.024013 0.024221 0.000010 0.000010 0.005576 0.026703 0.000010 0.101919 0.022720 0.000270 0.000010 0.000011 0.003612 0.011760 0.000010 0.000272 0.000010 0.010622 0.002737 0.022469 0.000010 0.000192 0.000010 0.000010
0.448334 0.023395 0.001404 0.174668 0.026714 0.005496 0.017410 0.029992 0.000010 0.046254 0.012367 0.020476 0.000010 0.000010 0.000010 0.048335 0.003652 0.000010 0.061745 0.008415 0.006094 0.006853 0.000010 0.004555 0.027218 0.000010 0.000010 0.025440 0.000010 0.000010 0.000010 0.000010 0.001040 0.000010 0.000010
0.474545 0.000010 0.000721 0.169461 0.000010 0.017200 0.019273 0.000010 0.009566 0.071982 0.000010 0.004807 0.000010 0.000010 0.000010 0.033521 0.024164 0.000010 0.099088 0.000010 0.000010 0.002725 0.000010 0.000010 0.013230 0.000010 0.000010 0.036451 0.009193 0.000010 0.003342 0.008546 0.002013 0.000010 0.000010
0.086884 0.000010 0.000010 0.000010 0.000010 0.002893 0.005585 0.201183 0.000010 0.045987 0.000010 0.000010 0.000010 0.000010 0.000010 0.109800 0.000010 0.000010 0.000010 0.536419 0.000010 0.000010 0.000010 0.000010 0.010979 0.000010 0.000010 0.000010 0.000010 0.000010 0.000010 0.000010 0.000010 0.000010 0.000010
0.010116 0.000010 0.000010 0.000010 0.000010 0.000010 0.000010 0.166320 0.000010 0.071083 0.000010 0.000010 0.000010 0.003356 0.000010 0.099393 0.000010 0.000010 0.000010 0.642522 0.000010 0.000010 0.000010 0.000010 0.003669 0.000010 0.000010 0.000010 0.000010 0.000010 0.000010 0.000010 0.000010 0.003271 0.000010
0.050442 0.000010 0.000016 0.000010 0.000010 0.000010 0.000010 0.220700 0.000010 0.049742 0.000010 0.000010 0.000010 0.000010 0.006950 0.078246 0.000010 0.000010 0.000010 0.593623 0.000010 0.000010 0.000010 0.000010 0.000010 0.000010 0.000010 0.000010 0.000010 0.000010 0.000010 0.000010 0.000010 0.000010 0.000010
0.065122 0.011086 0.000010 0.003918 0.000010 0.000010 0.000010 0.185957 0.000010 0.079170 0.000010 0.000010 0.000010 0.000010 0.000010 0.077064 0.000010 0.000010 0.015889 0.557609 0.000010 0.000010 0.000010 0.000010 0.000010 0.000010 0.000010 0.000010 0.000010 0.000010 0.000010 0.000010 0.000010 0.003925 0.000010
0.036245 0.000010 0.002718 0.000010 0.015173 0.000010 0.000010 0.212890 0.000010 0.070714 0.000010 0.000010 0.000010 0.000010 0.000010 0.036402 0.000010 0.000010 0.000010 0.621916 0.000010 0.000010 0.000010 0.000010 0.000010 0.000010 0.000010 0.000010 0.000010 0.002860 0.000010 0.000010 0.000822 0.000010 0.000010
0.082800 0.000010 0.000010 0.000010 0.007266 0.000010 0.000010 0.217917 0.000010 0.063245 0.000010 0.000010 0.000010 0.000010 0.000010 0.088149 0.000010 0.000010 0.008785 0.528249 0.000010 0.000010 0.000010 0.000010 0.000010 0.000010 0.000010 0.000010 0.000010 0.000010 0.003319 0.000010 0.000010 0.000010 0.000010
0.000010 0.000010 0.000010 0.000010 0.009494 0.000010 0.000010 0.183530 0.000010 0.046671 0.000010 0.000010 0.000010 0.000010 0.000010 0.049934 0.000010 0.000010 0.000010 0.704246 0.000010 0.000010 0.000010 0.000010 0.000010 0.000010 0.000010 0.000010 0.000010 0.000010 0.000010 0.000010 0.000010 0.005835 0.000010
0.027276 0.000010 0.000019 0.000010 0.001522 0.000010 0.000010 0.189303 0.000010 0.061275 0.000010 0.000010 0.000010 0.006164 0.000010 0.087672 0.000010 0.000010 0.000010 0.615645 0.000010 0.000010 0.000010 0.000010 0.000010 0.000010 0.000010 0.000010 0.000010 0.010864 0.000010 0.000010 0.000010 0.000010 0.000010
0.013023 0.000010 0.012245 0.000282 0.000010 0.000010 0.000010 0.192709 0.000010 0.026109 0.000010 0.000012 0.000010 0.000010 0.000010 0.062321 0.000010 0.000010 0.000010 0.679004 0.000010 0.000010 0.000010 0.000010 0.000010 0.000010 0.000010 0.000010 0.000010 0.014035 0.000010 0.000010 0.000010 0.000010 0.000010
0.000010 0.000010 0.004311 0.000010 0.000010 0.000010 0.000010 0.174138 0.000010 0.122285 0.000010 0.006387 0.000010 0.000010 0.000010 0.088300 0.000010 0.000010 0.000010 0.600699 0.000010 0.000010 0.000010 0.000010 0.000010 0.000010 0.000010 0.000010 0.000010 0.000500 0.000010 0.000010 0.000010 0.003111 0.000010
0.000010 0.000010 0.000010 0.000010 0.010076 0.000091 0.000010 0.198679 0.000010 0.062819 0.000010 0.000010 0.000010 0.000010 0.000010 0.088492 0.000010 0.000010 0.000010 0.635885 0.000010 0.000010 0.000010 0.000010 0.001538 0.000010 0.000010 0.000010 0.000010 0.002151 0.000010 0.000010 0.000010 0.000010 0.000010
0.000010 0.000010 0.016217 0.000010 0.011725 0.000010 0.000010 0.209263 0.000010 0.053530 0.000010 0.001726 0.000010 0.000010 0.000010 0.050489 0.000010 0.000010 0.000010 0.648821 0.000010 0.000010 0.000010 0.000010 0.004900 0.000010 0.000010 0.000010 0.000010 0.002916 0.000010 0.000010 0.000010 0.000163 0.000010
0.000016 0.000010 0.000010 0.000010 0.002016 0.000010 0.000010 0.216912 0.000010 0.045711 0.000010 0.000010 0.000010 0.000010 0.000010 0.076759 0.000010 0.000010 0.000010 0.657337 0.000010 0.000010 0.000010 0.000010 0.000010 0.000010 0.000010 0.000010 0.000010 0.000010 0.000479 0.000010 0.000010 0.000501 0.000010
0.035040 0.000010 0.000010 0.000010 0.016831 0.002985 0.000010 0.188626 0.000010 0.045372 0.000010 0.000010 0.000010 0.000010 0.007975 0.036506 0.000010 0.000010 0.000010 0.666395 0.000010 0.000010 0.000010 0.000010 0.000010 0.000010 0.000010 0.000010 0.000010 0.000010 0.000010 0.000010 0.000010 0.000010 0.000010
0.025001 0.000010 0.013970 0.000010 0.000010 0.006889 0.000010 0.180613 0.000010 0.087619 0.000010 0.000010 0.000010 0.000010 0.000010 0.089261 0.000010 0.000010 0.000010 0.584265 0.000010 0.000010 0.000010 0.000010 0.000010 0.000010 0.000010 0.000010 0.000010 0.000010 0.006379 0.000010 0.000010 0.005743 0.000010
0.021341 0.000010 0.001079 0.000010 0.000010 0.000010 0.000010 0.203193 0.000010 0.086214 0.000010 0.000010 0.000010 0.004797 0.000010 0.072051 0.000010 0.000010 0.000010 0.595873 0.000010 0.000010 0.000010 0.000010 0.006729 0.000010 0.000010 0.000010 0.000010 0.000010 0.000010 0.000010 0.000010 0.008463 0.000010
0.055258 0.000010 0.000010 0.000010 0.000010 0.000010 0.000010 0.181336 0.000010 0.053611 0.000010 0.006446 0.000010 0.000010 0.000010 0.051194 0.000010 0.000010 0.000010 0.651865 0.000010 0.000010 0.000010 0.000010 0.000010 0.000010 0.000010 0.000010 0.000010 0.000010 0.000010 0.000010 0.000010 0.000010 0.000010
0.051980 0.000010 0.003106 0.000010 0.006416 0.000010 0.000010 0.192220 0.000010 0.083117 0.000010 0.000010 0.000010 0.000010 0.000010 0.077252 0.000010 0.000010 0.000010 0.571293 0.000010 0.000010 0.000010 0.000010 0.000010 0.000010 0.000010 0.000010 0.000010 0.000010 0.000010 0.000010 0.000010 0.014346 0.000010
0.046203 0.000010 0.015851 0.000010 0.000010 0.000012 0.000010 0.172866 0.000010 0.052144 0.000010 0.000010 0.000010 0.000010 0.000010 0.061105 0.000010 0.000010 0.000010 0.628195 0.000010 0.000010 0.000010 0.000010 0.012056 0.000010 0.000010 0.000010 0.000010 0.004721 0.006596 0.000010 0.000010 0.000010 0.000010
0.000010 0.000010 0.004287 0.000010 0.001344 0.000010 0.000010 0.219058 0.000010 0.055640 0.000010 0.000010 0.000010 0.000010 0.000010 0.096982 0.000010 0.000010 0.046471 0.562462 0.000010 0.000010 0.000010 0.000010 0.000010 0.000010 0.000010 0.000010 0.000010 0.010072 0.000010 0.000010 0.000010 0.003424 0.000010
0.000010 0.000010 0.999660 0.000010 0.000010 0.000010 0.000010 0.000010 0.000010 0.000010 0.000010 0.000010 0.000010 0.000010 0.000010 0.000010 0.000010 0.000010 0.000010 0.000010 0.000010 0.000010 0.000010 0.000010 0.000010 0.000010 0.000010 0.000010 0.000010 0.000010 0.000010 0.000010 0.000010 0.000010 0.000010
0.000010 0.000010 0.999653 0.000010 0.000010 0.000010 0.000010 0.000010 0.000010 0.000010 0.000010 0.000010 0.000010 0.000010 0.000010 0.000010 0.000017 0.000010 0.000010 0.000010 0.000010 0.000010 0.000010 0.000010 0.000010 0.000010 0.000010 0.000010 0.000010 0.000010 0.000010 0.000010 0.000010 0.000010 0.000010
0.000010 0.000010 0.999660 0.000010 0.000010 0.000010 0.000010 0.000010 0.000010 0.000010 0.000010 0.000010 0.000010 0.000010 0.000010 0.000010 0.000010 0.000010 0.000010 0.000010 0.000010 0.000010 0.000010 0.000010 0.000010 0.000010 0.000010 0.000010 0.000010 0.000010 0.000010 0.000010 0.000010 0.000010 0.000010
0.001256 0.006295 0.606687 0.058990 0.024530 0.002163 0.013526 0.000010 0.000010 0.047103 0.008461 0.022919 0.000010 0.001101 0.006777 0.021938 0.042386 0.000010 0.000010 0.024529 0.050759 0.000010 0.000010 0.000010 0.000010 0.000010 0.000010 0.048948 0.000010 0.000010 0.001386 0.000010 0.000010 0.010086 0.000010
0.000010 0.000011 0.747476 0.062627 0.009661 0.000010 0.000010 0.009383 0.000010 0.034291 0.007758 0.003415 0.000010 0.014537 0.007648 0.002815 0.043747 0.000010 0.000010 0.015067 0.009080 0.000010 0.000010 0.000010 0.000010 0.000010 0.000010 0.000010 0.000010 0.009098 0.023197 0.000010 0.000010 0.000010 0.000010
0.000010 0.000010 0.833840 0.047176 0.000010 0.000010 0.000010 0.000010 0.000010 0.058667 0.000369 0.017970 0.000010 0.000010 0.000010 0.001408 0.000010 0.000010 0.000010 0.000010 0.031479 0.000010 0.000010 0.000010 0.000010 0.000010 0.000010 0.000010 0.000010 0.006491 0.002338 0.000010 0.000010 0.000010 0.000010
0.000010 0.000010 0.999660 0.000010 0.000010 0.000010 0.000010 0.000010 0.000010 0.000010 0.000010 0.000010 0.000010 0.000010 0.000010 0.000010 0.000010 0.000010 0.000010 0.000010 0.000010 0.000010 0.000010 0.000010 0.000010 0.000010 0.000010 0.000010 0.000010 0.000010 0.000010 0.000010 0.000010 0.000010 0.000010
0.000010 0.000010 0.999649 0.000010 0.000010 0.000010 0.000010 0.000014 0.000010 0.000010 0.000010 0.000010 0.000010 0.000010 0.000010 0.000010 0.000010 0.000010 0.000010 0.000010 0.000010 0.000010 0.000010 0.000010 0.000010 0.000010 0.000017 0.000010 0.000010 0.000010 0.000010 0.000010 0.000010 0.000010 0.000010
0.000010 0.000010 0.999660 0.000010 0.000010 0.000010 0.000010 0.000010 0.000010 0.000010 0.000010 0.000010 0.000010 0.000010 0.000010 0.000010 0.000010 0.000010 0.000010 0.000010 0.000010 0.000010 0.000010 0.000010 0.000010 0.000010 0.000010 0.000010 0.000010 0.000010 0.000010 0.000010 0.000010 0.000010 0.000010
0.000010 0.000010 0.999657 0.000010 0.000010 0.000010 0.000010 0.000010 0.000010 0.000010 0.000010 0.000010 0.000010 0.000010 0.000010 0.000013 0.000010 0.000010 0.000010 0.000010 0.000010 0.000010 0.000010 0.000010 0.000010 0.000010 0.000010 0.000010 0.000010 0.000010 0.000010 0.000010 0.000010 0.000010 0.000010
0.000010 0.000010 0.999660 0.000010 0.000010 0.000010 0.000010 0.000010 0.000010 0.000010 0.000010 0.000010 0.000010 0.000010 0.000010 0.000010 0.000010 0.000010 0.000010 0.000010 0.000010 0.000010 0.000010 0.000010 0.000010 0.000010 0.000010 0.000010 0.000010 0.000010 0.000010 0.000010 0.000010 0.000010 0.000010
0.000010 0.000010 0.999660 0.000010 0.000010 0.000010 0.000010 0.000010 0.000010 0.000010 0.000010 0.000010 0.000010 0.000010 0.000010 0.000010 0.000010 0.000010 0.000010 0.000010 0.000010 0.000010 0.000010 0.000010 0.000010 0.000010 0.000010 0.000010 0.000010 0.000010 0.000010 0.000010 0.000010 0.000010 0.000010
0.000010 0.020853 0.480911 0.000010 0.000010 0.000010 0.014791 0.000183 0.001146 0.074305 0.005861 0.023723 0.000010 0.005802 0.000010 0.017296 0.000010 0.013028 0.000010 0.005548 0.153585 0.000010 0.004120 0.000010 0.025731 0.000010 0.000010 0.052404 0.000010 0.062380 0.015381 0.003065 0.010138 0.009609 0.000010
0.016753 0.000010 0.499145 0.000010 0.009253 0.000010 0.013359 0.002105 0.000010 0.089594 0.000010 0.005045 0.000010 0.013002 0.014287 0.000010 0.012594 0.010583 0.000010 0.000010 0.139876 0.000010 0.000010 0.000010 0.022681 0.000010 0.000010 0.043920 0.000010 0.067954 0.004260 0.015041 0.014033 0.006355 0.000010
0.000010 0.000010 0.524645 0.000010 0.000010 0.000010 0.002091 0.000010 0.000010 0.086616 0.000010 0.021767 0.000010 0.010045 0.039145 0.020301 0.000010 0.012508 0.000010 0.000010 0.151295 0.000010 0.000010 0.000010 0.003717 0.000010 0.000010 0.013955 0.000010 0.060314 0.031524 0.001891 0.019986 0.000010 0.000010
0.000010 0.000010 0.525108 0.000010 0.000010 0.007269 0.000010 0.000310 0.000010 0.104376 0.000010 0.012753 0.000010 0.022006 0.028825 0.011987 0.000010 0.020647 0.000010 0.000010 0.151532 0.000010 0.000010 0.000010 0.000010 0.000010 0.005168 0.007611 0.000010 0.060973 0.023017 0.008225 0.008505 0.001506 0.000010
0.013624 0.002542 0.485109 0.000010 0.000010 0.000010 0.000010 0.004290 0.001731 0.104704 0.024716 0.032474 0.000010 0.005873 0.013193 0.017805 0.000010 0.024185 0.000010 0.000010 0.123883 0.000010 0.000010 0.000010 0.010257 0.000010 0.000010 0.047133 0.000010 0.052965 0.009510 0.005277 0.011041 0.009538 0.000010
0.014777 0.000010 0.512069 0.000010 0.000010 0.007735 0.000010 0.000881 0.007047 0.097232 0.000010 0.014418 0.000010 0.009689 0.022128 0.008193 0.000010 0.031919 0.000010 0.000010 0.132099 0.000010 0.002459 0.000010 0.015292 0.001602 0.004623 0.043708 0.000010 0.060265 0.008780 0.000010 0.000930 0.004013 0.000010
0.105494 0.000010 0.407773 0.020543 0.013112 0.026423 0.000010 0.015047 0.000010 0.074469 0.004674 0.022219 0.000010 0.007551 0.000010 0.036794 0.037931 0.027067 0.000010 0.000010 0.108311 0.000010 0.000010 0.000010 0.019166 0.014870 0.000010 0.000010 0.000010 0.035896 0.014246 0.000010 0.004129 0.004137 0.000010
0.097320 0.000010 0.407871 0.024691 0.008585 0.027196 0.000010 0.017728 0.000013 0.069222 0.007208 0.019221 0.000010 0.012747 0.000010 0.039020 0.035057 0.021340 0.000010 0.000010 0.107941 0.000010 0.000010 0.000010 0.018330 0.025065 0.000010 0.000569 0.000010 0.027701 0.017324 0.000076 0.007556 0.008099 0.000010
0.000010 0.126925 0.000010 0.014872 0.000010 0.000010 0.000010 0.000010 0.000010 0.852820 0.000010 0.000010 0.000010 0.000010 0.000010 0.000010 0.000010 0.000010 0.000010 0.000010 0.000010 0.000010 0.000010 0.000010 0.000010 0.000010 0.000010 0.000010 0.000010 0.003276 0.000010 0.000010 0.000010 0.001807 0.000010
0.000010 0.025954 0.000010 0.015658 0.018245 0.000010 0.000010 0.000010 0.000010 0.936728 0.000010 0.000010 0.000010 0.000010 0.000010 0.000010 0.002972 0.000010 0.000010 0.000010 0.000010 0.000010 0.000010 0.000010 0.000010 0.000010 0.000010 0.000010 0.000010 0.000010 0.000153 0.000010 0.000010 0.000010 0.000010
0.000010 0.092501 0.000010 0.000010 0.016205 0.000010 0.000010 0.000010 0.000010 0.890974 0.000010 0.000010 0.000010 0.000010 0.000010 0.000010 0.000010 0.000010 0.000010 0.000010 0.000010 0.000010 0.000010 0.000010 0.000010 0.000010 0.000010 0.000010 0.000010 0.000010 0.000010 0.000010 0.000010 0.000010 0.000010
0.000010 0.000010 0.000010 0.000010 0.098583 0.000010 0.000010 0.000010 0.000010 0.801003 0.000010 0.000010 0.000010 0.000010 0.000010 0.000010 0.000010 0.000010 0.000010 0.077005 0.000010 0.000010 0.000010 0.000010 0.022311 0.000010 0.000010 0.000010 0.000010 0.000014 0.000010 0.000010 0.000010 0.000795 0.000010
0.000010 0.000010 0.000010 0.000010 0.075632 0.003511 0.000010 0.000010 0.000010 0.859989 0.000010 0.000010 0.000010 0.000010 0.000010 0.000010 0.000010 0.000010 0.000010 0.051911 0.000010 0.000010 0.000010 0.000010 0.000011 0.000010 0.000010 0.000010 0.000010 0.006229 0.002437 0.000010 0.000010 0.000010 0.000010
0.015921 0.000010 0.000010 0.000010 0.069340 0.000010 0.000010 0.003640 0.000010 0.837477 0.000010 0.000010 0.000010 0.000010 0.000010 0.000010 0.000010 0.000010 0.000010 0.066874 0.000010 0.000010 0.000010 0.000010 0.000010 0.000010 0.000010 0.001235 0.000010 0.000010 0.000010 0.000010 0.000010 0.005233 0.000010
0.000010 0.000010 0.000010 0.000010 0.000010 0.000010 0.000010 0.000010 0.000010 0.999660 0.000010 0.000010 0.000010 0.000010 0.000010 0.000010 0.000010 0.000010 0.000010 0.000010 0.000010 0.000010 0.000010 0.000010 0.000010 0.000010 0.000010 0.000010 0.000010 0.000010 0.000010 0.000010 0.000010 0.000010 0.000010
0.000010 0.000010 0.000010 0.000010 0.000010 0.000010 0.000010 0.000010 0.000010 0.999660 0.000010 0.000010 0.000010 0.000010 0.000010 0.000010 0.000010 0.000010 0.000010 0.000010 0.000010 0.000010 0.000010 0.000010 0.000010 0.000010 0.000010 0.000010 0.000010 0.000010 0.000010 0.000010 0.000010 0.000010 0.000010
0.000010 0.000010 0.000010 0.000010 0.018020 0.000010 0.000010 0.016767 0.000010 0.964893 0.000010 0.000010 0.000010 0.000010 0.000010 0.000010 0.000010 0.000010 0.000010 0.000010 0.000010 0.000010 0.000010 0.000010 0.000010 0.000010 0.000010 0.000010 0.000010 0.000010 0.000010 0.000010 0.000010 0.000010 0.000010
0.011438 0.011638 0.000010 0.000010 0.025759 0.000976 0.036072 0.019456 0.000010 0.840700 0.000010 0.017338 0.000010 0.005954 0.000010 0.000010 0.000010 0.000010 0.000010 0.010023 0.010403 0.000010 0.000010 0.000010 0.000010 0.000010 0.000010 0.002298 0.000010 0.006359 0.000047 0.000010 0.000010 0.001337 0.000010
0.000010 0.000010 0.009482 0.000010 0.024435 0.000010 0.000010 0.006452 0.000010 0.897397 0.000010 0.000010 0.000010 0.000013 0.000010 0.000010 0.000010 0.000010 0.000010 0.044173 0.000010 0.000010 0.000010 0.000010 0.000010 0.000010 0.000010 0.000010 0.000010 0.001930 0.015847 0.000010 0.000010 0.000010 0.000010
0.000010 0.000010 0.000010 0.000010 0.000010 0.000010 0.000010 0.000010 0.000010 0.999660 0.000010 0.000010 0.000010 0.000010 0.000010 0.000010 0.000010 0.000010 0.000010 0.000010 0.000010 0.000010 0.000010 0.000010 0.000010 0.000010 0.000010 0.000010 0.000010 0.000010 0.000010 0.000010 0.000010 0.000010 0.000010
0.000010 0.000010 0.000010 0.000010 0.000010 0.000010 0.000010 0.000010 0.000010 0.999660 0.000010 0.000010 0.000010 0.000010 0.000010 0.000010 0.000010 0.000010 0.000010 0.000010 0.000010 0.000010 0.000010 0.000010 0.000010 0.000010 0.000010 0.000010 0.000010 0.000010 0.000010 0.000010 0.000010 0.000010 0.000010
0.013824 0.000010 0.000010 0.000010 0.097264 0.007829 0.000010 0.040443 0.000010 0.678083 0.000010 0.008683 0.000010 0.017326 0.000010 0.000010 0.000010 0.000010 0.000010 0.097675 0.000449 0.000010 0.000010 0.000010 0.009139 0.000010 0.000010 0.000012 0.000010 0.002243 0.026809 0.000010 0.000010 0.000010 0.000010
0.000010 0.000010 0.000010 0.000010 0.060225 0.000010 0.000010 0.000010 0.000010 0.892397 0.000010 0.000010 0.000010 0.000010 0.000010 0.000010 0.000010 0.000010 0.000010 0.047058 0.000010 0.000010 0.000010 0.000010 0.000010 0.000010 0.000010 0.000010 0.000010 0.000010 0.000010 0.000010 0.000010 0.000010 0.000010
0.000010 0.000010 0.004635 0.000010 0.080563 0.007485 0.000010 0.000010 0.000010 0.848215 0.000010 0.000010 0.000010 0.004161 0.000010 0.000010 0.000010 0.000010 0.000010 0.047520 0.000010 0.000010 0.000010 0.000010 0.000010 0.000010 0.000010 0.000010 0.000010 0.007141 0.000010 0.000010 0.000010 0.000010 0.000010
0.000010 0.000010 0.000010 0.000010 0.000010 0.000010 0.000010 0.000010 0.000010 0.999660 0.000010 0.000010 0.000010 0.000010 0.000010 0.000010 0.000010 0.000010 0.000010 0.000010 0.000010 0.000010 0.000010 0.000010 0.000010 0.000010 0.000010 0.000010 0.000010 0.000010 0.000010 0.000010 0.000010 0.000010 0.000010
0.051883 0.000010 0.000010 0.046774 0.055033 0.008512 0.000010 0.006299 0.000010 0.709980 0.000010 0.000010 0.000010 0.025070 0.005059 0.036169 0.000010 0.000010 0.000010 0.000010 0.001752 0.000010 0.000010 0.000010 0.005962 0.000010 0.000010 0.035552 0.000010 0.000010 0.000010 0.000010 0.002595 0.009150 0.000010
0.000010 0.084757 0.000010 0.000010 0.006773 0.000010 0.000010 0.032930 0.000010 0.869581 0.000010 0.000010 0.000010 0.000010 0.000010 0.000010 0.000010 0.000010 0.000010 0.000010 0.000010 0.000010 0.000010 0.000010 0.000010 0.000010 0.000010 0.000010 0.000010 0.000010 0.000010 0.000010 0.000010 0.005659 0.000010
0.083512 0.010532 0.008820 0.030679 0.046926 0.010657 0.074947 0.034897 0.000010 0.182196 0.010825 0.055665 0.000010 0.029756 0.004843 0.010075 0.062146 0.000010 0.004667 0.102556 0.047855 0.000010 0.000010 0.000010 0.035731 0.000010 0.000010 0.075148 0.000010 0.020390 0.048574 0.000010 0.000010 0.008483 0.000010
0.010320 0.073142 0.043919 0.061631 0.000011 0.000010 0.001001 0.003109 0.017684 0.125752 0.018989 0.023833 0.000010 0.041458 0.015640 0.002154 0.000798 0.005651 0.000010 0.028003 0.392568 0.000010 0.000010 0.000010 0.027794 0.000010 0.005690 0.052125 0.006813 0.005668 0.027442 0.008704 0.000010 0.000010 0.000010
0.047608 0.000010 0.064500 0.000010 0.010513 0.015331 0.005436 0.034457 0.000010 0.165490 0.011645 0.057353 0.000010 0.005342 0.001211 0.000010 0.000010 0.017449 0.000010 0.000010 0.404334 0.000010 0.000010 0.007729 0.039577 0.000010 0.000010 0.063503 0.000010 0.023490 0.003101 0.021770 0.000010 0.000010 0.000010
0.050882 0.200937 0.014374 0.347707 0.000010 0.006810 0.026245 0.000010 0.000010 0.060717 0.000010 0.051695 0.000010 0.005767 0.002979 0.004028 0.009970 0.003196 0.014932 0.000010 0.114298 0.000010 0.000010 0.000010 0.006685 0.014619 0.000010 0.033753 0.000010 0.005829 0.021725 0.000010 0.002713 0.000010 0.000010
0.088101 0.175355 0.028302 0.050635 0.017610 0.000010 0.019740 0.000010 0.000010 0.069923 0.004040 0.030558 0.000010 0.026107 0.016739 0.044940 0.004860 0.000010 0.026028 0.000010 0.266908 0.001843 0.000010 0.000010 0.007853 0.000010 0.000020 0.068062 0.000010 0.027905 0.001728 0.008395 0.000010 0.000010 0.014228
0.036008 0.388632 0.017610 0.011401 0.003853 0.008648 0.022113 0.007681 0.000010 0.052904 0.018372 0.043267 0.000010 0.023656 0.000010 0.020664 0.000010 0.000010 0.000010 0.000010 0.241962 0.003621 0.002511 0.007361 0.005978 0.000010 0.000010 0.031744 0.000010 0.032795 0.010303 0.008785 0.000010 0.000010 0.000010
0.044524 0.008629 0.058761 0.003815 0.009589 0.003303 0.019162 0.006748 0.025289 0.110650 0.002873 0.034466 0.000010 0.037311 0.000010 0.026507 0.000010 0.000010 0.000010 0.025196 0.426380 0.000010 0.000010 0.024133 0.008136 0.000010 0.000010 0.068803 0.000010 0.027118 0.016073 0.012405 0.000010 0.000010 0.000010
0.074117 0.000010 0.050425 0.000010 0.000010 0.015470 0.000010 0.021105 0.000010 0.113817 0.010327 0.043776 0.000010 0.045666 0.000010 0.025298 0.000010 0.016780 0.000010 0.000010 0.411807 0.000010 0.004367 0.000010 0.024076 0.024418 0.000305 0.063039 0.000010 0.012799 0.008054 0.015772 0.000010 0.018431 0.000010
0.040903 0.000010 0.045836 0.005765 0.009321 0.007512 0.000010 0.000010 0.000010 0.145280 0.007642 0.050625 0.000010 0.034757 0.027300 0.006210 0.000010 0.023274 0.000010 0.000010 0.430468 0.000010 0.000010 0.000010 0.038136 0.000010 0.000010 0.057140 0.000010 0.000010 0.032330 0.019422 0.000010 0.014145 0.003773
0.050195 0.027135 0.043014 0.007531 0.021820 0.007647 0.056286 0.014534 0.024107 0.095279 0.000010 0.051675 0.000010 0.029103 0.000010 0.034866 0.000010 0.020618 0.000010 0.000010 0.405331 0.000010 0.000010 0.007293 0.025652 0.000010 0.000010 0.044302 0.000010 0.023823 0.009637 0.000010 0.000010 0.000010 0.000010
0.081693 0.000010 0.011237 0.000010 0.003641 0.006377 0.000010 0.088995 0.000010 0.086495 0.000010 0.000010 0.000010 0.000010 0.000010 0.357705 0.000010 0.000010 0.000010 0.286834 0.018093 0.000010 0.000010 0.000010 0.028126 0.000010 0.000010 0.019550 0.000010 0.000010 0.000100 0.000010 0.000010 0.010933 0.000010
0.075494 0.000010 0.001552 0.000010 0.017463 0.010581 0.005181 0.050626 0.000010 0.083045 0.000010 0.009713 0.000010 0.001976 0.000010 0.519311 0.006384 0.000010 0.000010 0.189652 0.012452 0.000010 0.000010 0.000010 0.000010 0.000010 0.000010 0.000010 0.000010 0.000010 0.000255 0.000010 0.000010 0.016115 0.000010
0.071251 0.000010 0.008232 0.003548 0.000010 0.000010 0.000010 0.038427 0.000010 0.087528 0.012241 0.000010 0.000010 0.017717 0.000010 0.509490 0.000010 0.000010 0.007586 0.170593 0.000010 0.000010 0.000010 0.000010 0.014020 0.000010 0.000010 0.006072 0.000010 0.022298 0.030787 0.000010 0.000010 0.000010 0.000010
0.058074 0.000010 0.000010 0.000010 0.017181 0.009793 0.000010 0.020848 0.000010 0.043163 0.000010 0.000010 0.000010 0.000010 0.000010 0.712865 0.000010 0.000010 0.000010 0.127792 0.000010 0.000010 0.000010 0.000010 0.000010 0.000010 0.000010 0.000010 0.000010 0.010014 0.000010 0.000010 0.000010 0.000010 0.000010
0.057466 0.000010 0.000010 0.000010 0.021537 0.000010 0.014899 0.017077 0.000010 0.041505 0.000010 0.000010 0.000010 0.008369 0.000010 0.659867 0.001219 0.000010 0.005546 0.172266 0.000010 0.000010 0.000010 0.000010 0.000010 0.000010 0.000010 0.000010 0.000010 0.000010 0.000010 0.000010 0.000010 0.000010 0.000010
0.037319 0.049877 0.010102 0.000010 0.000010 0.011586 0.000010 0.029441 0.000010 0.030280 0.000010 0.000010 0.000010 0.013118 0.000010 0.666536 0.000010 0.000010 0.000010 0.107155 0.000010 0.000010 0.000010 0.000010 0.028308 0.000010 0.000010 0.000010 0.000010 0.000010 0.016039 0.000010 0.000010 0.000010 0.000010
0.000010 0.000010 0.000010 0.000010 0.000010 0.000010 0.000010 0.000010 0.000010 0.000010 0.000010 0.000010 0.000010 0.000010 0.000010 0.999660 0.000010 0.000010 0.000010 0.000010 0.000010 0.000010 0.000010 0.000010 0.000010 0.000010 0.000010 0.000010 0.000010 0.000010 0.000010 0.000010 0.000010 0.000010 0.000010
0.000010 0.000010 0.000010 0.000010 0.013936 0.000010 0.000010 0.000010 0.000010 0.004765 0.000010 0.000010 0.000010 0.000010 0.000010 0.945211 0.000010 0.000010 0.000010 0.031863 0.000010 0.000010 0.000010 0.000010 0.000010 0.000010 0.000010 0.000010 0.000010 0.003924 0.000010 0.000010 0.000010 0.000010 0.000010
0.000010 0.000010 0.000010 0.000010 0.000010 0.000010 0.000010 0.000010 0.000010 0.000010 0.000010 0.000010 0.000010 0.000010 0.000010 0.999660 0.000010 0.000010 0.000010 0.000010 0.000010 0.000010 0.000010 0.000010 0.000010 0.000010 0.000010 0.000010 0.000010 0.000010 0.000010 0.000010 0.000010 0.000010 0.000010
0.000010 0.000010 0.000010 0.000010 0.000010 0.000010 0.000010 0.000010 0.000010 0.000010 0.000010 0.000010 0.000010 0.000010 0.000010 0.999660 0.000010 0.000010 0.000010 0.000010 0.000010 0.000010 0.000010 0.000010 0.000010 0.000010 0.000010 0.000010 0.000010 0.000010 0.000010 0.000010 0.000010 0.000010 0.000010
0.012598 0.135373 0.000010 0.006972 0.002525 0.000010 0.000010 0.045864 0.000010 0.055821 0.000010 0.016436 0.000010 0.000010 0.000010 0.693731 0.000010 0.000010 0.000010 0.019965 0.000010 0.000010 0.000010 0.000010 0.000010 0.000010 0.000010 0.000010 0.000010 0.000010 0.010464 0.000010 0.000010 0.000010 0.000010
0.000010 0.074946 0.000010 0.000010 0.000010 0.003021 0.000010 0.023810 0.000010 0.025711 0.000010 0.000010 0.000010 0.000010 0.000010 0.793202 0.000010 0.000010 0.000010 0.074918 0.000010 0.000010 0.000010 0.000010 0.000010 0.000010 0.000010 0.004111 0.000010 0.000010 0.000010 0.000010 0.000010 0.000010 0.000010
0.050605 0.066826 0.001735 0.000010 0.002941 0.000010 0.000010 0.041251 0.000010 0.031195 0.000010 0.007454 0.000010 0.004334 0.000010 0.768389 0.000010 0.000010 0.000010 0.025021 0.000010 0.000010 0.000010 0.000010 0.000010 0.000010 0.000010 0.000010 0.000010 0.000010 0.000010 0.000010 0.000010 0.000010 0.000010
0.026401 0.055717 0.003156 0.015627 0.000010 0.002680 0.000010 0.037274 0.000010 0.049304 0.000010 0.000010 0.000010 0.003364 0.000010 0.685748 0.000099 0.000010 0.000010 0.097959 0.009930 0.000010 0.000010 0.000010 0.000010 0.000010 0.000010 0.000010 0.000010 0.000010 0.012522 0.000010 0.000010 0.000010 0.000010
0.000010 0.000010 0.000010 0.007132 0.012295 0.000010 0.000010 0.000010 0.000010 0.057990 0.000010 0.008952 0.000010 0.000010 0.000010 0.734450 0.000010 0.000010 0.000010 0.160211 0.009788 0.000010 0.000010 0.000010 0.000010 0.000010 0.000010 0.000010 0.000010 0.004760 0.000010 0.000010 0.000010 0.004161 0.000010
0.038771 0.047755 0.000010 0.000010 0.000010 0.006315 0.016003 0.024572 0.000010 0.027448 0.002999 0.007929 0.000010 0.017774 0.001619 0.679487 0.000010 0.000010 0.003526 0.108873 0.016719 0.000010 0.000010 0.000010 0.000010 0.000010 0.000010 0.000010 0.000010 0.000010 0.000010 0.000010 0.000010 0.000012 0.000010
0.000010 0.000010 0.000010 0.020984 0.011108 0.000010 0.000010 0.000080 0.000010 0.005191 0.000010 0.000010 0.000010 0.000010 0.000010 0.901726 0.000010 0.000010 0.000010 0.050058 0.000010 0.000010 0.000010 0.004951 0.000010 0.000010 0.000010 0.000010 0.000010 0.005632 0.000010 0.000010 0.000010 0.000010 0.000010
0.020306 0.000010 0.011463 0.022602 0.016614 0.000010 0.000010 0.000010 0.000010 0.026518 0.000010 0.000010 0.000010 0.000010 0.000010 0.771626 0.000010 0.000010 0.002902 0.080103 0.000010 0.000010 0.000010 0.000010 0.022562 0.000010 0.000010 0.019291 0.000010 0.000010 0.005282 0.000010 0.000010 0.000501 0.000010
0.000010 0.046205 0.000010 0.000010 0.009414 0.000010 0.000010 0.000010 0.000010 0.000010 0.000010 0.000010 0.000010 0.000010 0.000010 0.927450 0.000010 0.000010 0.000010 0.016621 0.000010 0.000010 0.000010 0.000010 0.000010 0.000010 0.000010 0.000010 0.000010 0.000010 0.000010 0.000010 0.000010 0.000010 0.000010
0.000010 0.000010 0.000010 0.000010 0.000010 0.000010 0.000010 0.000010 0.000010 0.000010 0.000010 0.000010 0.000010 0.000010 0.000010 0.994465 0.000010 0.000010 0.000010 0.000010 0.000010 0.000010 0.000010 0.000010 0.000010 0.000010 0.000010 0.000010 0.000010 0.005205 0.000010 0.000010 0.000010 0.000010 0.000010
0.062978 0.059426 0.000010 0.578456 0.015445 0.000010 0.006336 0.000010 0.000010 0.077456 0.000010 0.075796 0.000010 0.000010 0.000010 0.000010 0.015703 0.000010 0.000010 0.049638 0.005794 0.000010 0.000010 0.000010 0.000010 0.000010 0.000010 0.029111 0.000010 0.000010 0.023632 0.000010 0.000010 0.000010 0.000010
0.062836 0.061939 0.001143 0.534862 0.000010 0.000010 0.000010 0.000010 0.000010 0.066586 0.000010 0.051213 0.000010 0.000010 0.000164 0.010868 0.009730 0.000010 0.009011 0.039289 0.090698 0.000010 0.000010 0.000010 0.009270 0.000010 0.005903 0.033608 0.000010 0.000010 0.005118 0.000010 0.000010 0.007582 0.000010
0.034125 0.000024 0.010932 0.610485 0.000010 0.001881 0.006234 0.000010 0.000010 0.094011 0.000010 0.066076 0.000010 0.008226 0.008061 0.000010 0.055473 0.000010 0.000010 0.043116 0.000010 0.000010 0.000010 0.000010 0.000010 0.000010 0.000010 0.044875 0.000010 0.000010 0.016270 0.000010 0.000010 0.000010 0.000010
0.080994 0.061452 0.000010 0.513272 0.004537 0.017949 0.019643 0.000841 0.000010 0.029410 0.015502 0.055293 0.000010 0.000010 0.000010 0.003176 0.033858 0.000010 0.060551 0.039113 0.012148 0.000010 0.000010 0.000010 0.000010 0.000010 0.000010 0.025657 0.000010 0.000010 0.025130 0.000010 0.000010 0.001303 0.000010
0.041795 0.000010 0.000010 0.623479 0.007291 0.019001 0.022184 0.000010 0.000010 0.058521 0.001774 0.048983 0.000010 0.020444 0.000010 0.005297 0.022249 0.000010 0.000010 0.034965 0.026551 0.000010 0.000010 0.000010 0.013661 0.000010 0.000010 0.024993 0.000010 0.000010 0.014252 0.000010 0.000010 0.014381 0.000010
0.083308 0.016010 0.003302 0.601615 0.000010 0.019789 0.011111 0.006766 0.000010 0.037342 0.000010 0.055766 0.000010 0.000010 0.000010 0.016170 0.054049 0.000010 0.000010 0.043760 0.021389 0.000010 0.000010 0.000010 0.000010 0.000010 0.000010 0.000010 0.000010 0.000010 0.022211 0.000010 0.000010 0.007212 0.000010
0.089430 0.000010 0.000010 0.626779 0.008302 0.006043 0.015451 0.000010 0.000010 0.056771 0.006597 0.098679 0.000010 0.000010 0.000010 0.000010 0.034999 0.000010 0.000010 0.000010 0.000010 0.000010 0.000010 0.000010 0.000010 0.000010 0.000010 0.033418 0.000010 0.013417 0.005007 0.000010 0.000010 0.004887 0.000010
0.065611 0.017133 0.006374 0.561849 0.000010 0.003171 0.019767 0.007668 0.000010 0.046044 0.003060 0.119352 0.000010 0.000010 0.000010 0.011707 0.050000 0.000010 0.000010 0.006516 0.005836 0.000010 0.000010 0.000010 0.000010 0.000010 0.000010 0.033031 0.000010 0.000907 0.035873 0.000010 0.000010 0.005931 0.000010
0.048482 0.000010 0.014819 0.613241 0.021073 0.010901 0.033037 0.003017 0.000010 0.026198 0.000010 0.059623 0.000010 0.017791 0.000010 0.000010 0.019695 0.000010 0.000010 0.043022 0.011160 0.000010 0.000010 0.000010 0.009896 0.000010 0.000010 0.037497 0.000010 0.011546 0.018822 0.000010 0.000010 0.000010 0.000010
0.050255 0.000010 0.011656 0.596644 0.014399 0.016792 0.015976 0.000010 0.000010 0.037209 0.007148 0.078992 0.000010 0.019960 0.000781 0.000010 0.030160 0.000010 0.000010 0.038246 0.030098 0.000010 0.000010 0.000010 0.000010 0.000010 0.000010 0.013666 0.000010 0.000010 0.037827 0.000010 0.000010 0.000010 0.000010
0.059108 0.000010 0.005753 0.573384 0.015683 0.002203 0.040789 0.004770 0.000010 0.027965 0.000010 0.100130 0.000010 0.006352 0.000010 0.001600 0.026064 0.000010 0.000010 0.048929 0.000010 0.000010 0.000010 0.000010 0.012421 0.000010 0.000010 0.024244 0.000010 0.000010 0.050416 0.000010 0.000010 0.000010 0.000010
0.065757 0.025674 0.000010 0.590719 0.005449 0.006304 0.016018 0.012990 0.000010 0.030298 0.000010 0.052066 0.000010 0.027528 0.000010 0.011618 0.063794 0.000010 0.000010 0.042017 0.008128 0.000010 0.000010 0.000010 0.000010 0.000010 0.000010 0.018394 0.000010 0.000010 0.014420 0.000010 0.000010 0.008646 0.000010
0.049306 0.002756 0.000184 0.643026 0.004377 0.000010 0.009580 0.000010 0.000010 0.022089 0.000010 0.057595 0.000010 0.008794 0.000010 0.004683 0.051128 0.000010 0.000010 0.048496 0.014717 0.000010 0.000010 0.000010 0.017896 0.000010 0.000010 0.034244 0.000010 0.004608 0.026342 0.000010 0.000010 0.000010 0.000010
0.088532 0.000010 0.015089 0.610104 0.000010 0.013153 0.014295 0.000010 0.000010 0.075584 0.000010 0.043357 0.000010 0.020895 0.000010 0.000966 0.061824 0.000010 0.000010 0.000010 0.009427 0.000010 0.000010 0.000010 0.000010 0.000010 0.000010 0.016787 0.000010 0.000010 0.029179 0.000010 0.000010 0.000599 0.000010
0.083635 0.015040 0.000010 0.609403 0.011922 0.011356 0.013586 0.021386 0.000010 0.038798 0.000010 0.069205 0.000010 0.014740 0.000010 0.021730 0.023065 0.000010 0.013323 0.000010 0.021934 0.000010 0.000010 0.000010 0.011883 0.000010 0.000010 0.000010 0.000010 0.000010 0.017761 0.000010 0.000010 0.001051 0.000010
0.080299 0.000010 0.000010 0.614029 0.000010 0.012838 0.000010 0.004908 0.000010 0.066560 0.000010 0.046704 0.000010 0.003697 0.004430 0.000010 0.068672 0.000010 0.000010 0.018416 0.010020 0.000010 0.000010 0.000010 0.000340 0.000010 0.000010 0.058808 0.000010 0.000010 0.010069 0.000010 0.000010 0.000010 0.000010
0.039716 0.012575 0.012137 0.572547 0.000010 0.006550 0.027281 0.003670 0.000010 0.062475 0.000010 0.076219 0.000010 0.004094 0.000010 0.000010 0.046454 0.000010 0.000010 0.036841 0.005562 0.000010 0.000010 0.000010 0.000010 0.000010 0.000010 0.061935 0.000010 0.008839 0.022915 0.000010 0.000010 0.000010 0.000010
0.065744 0.020310 0.015060 0.611681 0.000010 0.007574 0.019850 0.000010 0.000010 0.055405 0.000010 0.057527 0.000010 0.012216 0.000010 0.011348 0.033354 0.000010 0.011406 0.008834 0.000010 0.000010 0.000010 0.000010 0.000010 0.000010 0.000010 0.027519 0.000010 0.000010 0.038049 0.000010 0.000010 0.003930 0.000010
0.061427 0.000010 0.015646 0.583826 0.002848 0.018602 0.017903 0.000540 0.000010 0.066721 0.000010 0.056639 0.000010 0.003041 0.005172 0.020756 0.046777 0.000010 0.000010 0.032978 0.021480 0.000010 0.000010 0.000010 0.000010 0.000010 0.000010 0.017675 0.000010 0.000010 0.024636 0.000010 0.000010 0.003163 0.000010
0.085678 0.000010 0.007406 0.599097 0.018322 0.017196 0.004034 0.001578 0.000010 0.063364 0.003062 0.062521 0.000010 0.011127 0.000010 0.017251 0.064872 0.000010 0.003246 0.013618 0.015780 0.000010 0.000010 0.000010 0.000010 0.000010 0.000010 0.002586 0.000010 0.002239 0.002472 0.000010 0.000010 0.004400 0.000010
0.056908 0.000010 0.007293 0.033082 0.000010 0.028214 0.034877 0.000010 0.000010 0.016110 0.000010 0.713754 0.000010 0.033138 0.000010 0.012039 0.023549 0.000010 0.000010 0.000010 0.000010 0.000010 0.000010 0.000010 0.000010 0.000010 0.000010 0.011014 0.000010 0.000010 0.014282 0.000010 0.000010 0.015520 0.000010
0.004511 0.000010 0.000010 0.000010 0.000010 0.000010 0.000010 0.000010 0.000010 0.000010 0.000010 0.995159 0.000010 0.000010 0.000010 0.000010 0.000010 0.000010 0.000010 0.000010 0.000010 0.000010 0.000010 0.000010 0.000010 0.000010 0.000010 0.000010 0.000010 0.000010 0.000010 0.000010 0.000010 0.000010 0.000010
0.000010 0.000010 0.000010 0.000010 0.000010 0.000010 0.000010 0.001426 0.000010 0.000010 0.000010 0.998244 0.000010 0.000010 0.000010 0.000010 0.000010 0.000010 0.000010 0.000010 0.000010 0.000010 0.000010 0.000010 0.000010 0.000010 0.000010 0.000010 0.000010 0.000010 0.000010 0.000010 0.000010 0.000010 0.000010
0.016018 0.000010 0.000010 0.012056 0.000010 0.000010 0.000010 0.000010 0.000010 0.000010 0.000010 0.970392 0.000010 0.000010 0.001219 0.000015 0.000010 0.000010 0.000010 0.000010 0.000010 0.000010 0.000010 0.000010 0.000010 0.000010 0.000010 0.000010 0.000010 0.000010 0.000010 0.000010 0.000010 0.000010 0.000010
0.000010 0.000010 0.000010 0.000010 0.013065 0.009193 0.000010 0.000010 0.000010 0.000010 0.000010 0.948347 0.000010 0.024636 0.000010 0.000010 0.000010 0.000010 0.000010 0.000010 0.000010 0.000010 0.000010 0.000010 0.004460 0.000010 0.000010 0.000010 0.000010 0.000010 0.000010 0.000010 0.000010 0.000010 0.000010
0.000010 0.000010 0.000010 0.000010 0.000010 0.000010 0.000010 0.000010 0.000010 0.000010 0.000010 0.999660 0.000010 0.000010 0.000010 0.000010 0.000010 0.000010 0.000010 0.000010 0.000010 0.000010 0.000010 0.000010 0.000010 0.000010 0.000010 0.000010 0.000010 0.000010 0.000010 0.000010 0.000010 0.000010 0.000010
0.000010 0.000010 0.000010 0.000010 0.000010 0.000010 0.000010 0.000010 0.000010 0.000010 0.000010 0.999660 0.000010 0.000010 0.000010 0.000010 0.000010 0.000010 0.000010 0.000010 0.000010 0.000010 0.000010 0.000010 0.000010 0.000010 0.000010 0.000010 0.000010 0.000010 0.000010 0.000010 0.000010 0.000010 0.000010
0.000010 0.000010 0.000010 0.000010 0.000010 0.000010 0.000010 0.000010 0.000010 0.000010 0.000010 0.999660 0.000010 0.000010 0.000010 0.000010 0.000010 0.000010 0.000010 0.000010 0.000010 0.000010 0.000010 0.000010 0.000010 0.000010 0.000010 0.000010 0.000010 0.000010 0.000010 0.000010 0.000010 0.000010 0.000010
0.000010 0.000010 0.000010 0.000010 0.000010 0.000010 0.000010 0.000010 0.000010 0.000010 0.000010 0.999660 0.000010 0.000010 0.000010 0.000010 0.000010 0.000010 0.000010 0.000010 0.000010 0.000010 0.000010 0.000010 0.000010 0.000010 0.000010 0.000010 0.000010 0.000010 0.000010 0.000010 0.000010 0.000010 0.000010
0.000010 0.000010 0.000010 0.000010 0.000010 0.000010 0.000010 0.000010 0.000010 0.000010 0.000010 0.980368 0.000010 0.012307 0.000010 0.000010 0.000010 0.000010 0.000010 0.000010 0.000010 0.000010 0.000010 0.000010 0.000010 0.000010 0.000010 0.000010 0.000010 0.000010 0.007005 0.000010 0.000010 0.000010 0.000010
0.000010 0.000010 0.000010 0.000010 0.000010 0.000010 0.000010 0.000010 0.000010 0.000010 0.000010 0.999660 0.000010 0.000010 0.000010 0.000010 0.000010 0.000010 0.000010 0.000010 0.000010 0.000010 0.000010 0.000010 0.000010 0.000010 0.000010 0.000010 0.000010 0.000010 0.000010 0.000010 0.000010 0.000010 0.000010
0.000010 0.011706 0.000010 0.000825 0.000010 0.026746 0.022663 0.010270 0.000010 0.044909 0.000010 0.792646 0.000010 0.000724 0.000010 0.006756 0.050658 0.000010 0.000010 0.004537 0.000011 0.000010 0.000010 0.000010 0.003287 0.000010 0.000010 0.024053 0.000010 0.000010 0.000010 0.000010 0.000010 0.000010 0.000010
0.000010 0.000010 0.000010 0.000010 0.000010 0.000010 0.000010 0.000010 0.000010 0.000010 0.000010 0.999660 0.000010 0.000010 0.000010 0.000010 0.000010 0.000010 0.000010 0.000010 0.000010 0.000010 0.000010 0.000010 0.000010 0.000010 0.000010 0.000010 0.000010 0.000010 0.000010 0.000010 0.000010 0.000010 0.000010
0.000010 0.000010 0.000010 0.000010 0.000010 0.000010 0.000010 0.000010 0.000010 0.000010 0.000010 0.999660 0.000010 0.000010 0.000010 0.000010 0.000010 0.000010 0.000010 0.000010 0.000010 0.000010 0.000010 0.000010 0.000010 0.000010 0.000010 0.000010 0.000010 0.000010 0.000010 0.000010 0.000010 0.000010 0.000010
0.000010 0.000010 0.000010 0.000010 0.000010 0.000010 0.000010 0.000010 0.000010 0.000010 0.000010 0.999660 0.000010 0.000010 0.000010 0.000010 0.000010 0.000010 0.000010 0.000010 0.000010 0.000010 0.000010 0.000010 0.000010 0.000010 0.000010 0.000010 0.000010 0.000010 0.000010 0.000010 0.000010 0.000010 0.000010
0.000010 0.000010 0.000010 0.000010 0.000010 0.000010 0.000010 0.000010 0.000010 0.000010 0.000010 0.999660 0.000010 0.000010 0.000010 0.000010 0.000010 0.000010 0.000010 0.000010 0.000010 0.000010 0.000010 0.000010 0.000010 0.000010 0.000010 0.000010 0.000010 0.000010 0.000010 0.000010 0.000010 0.000010 0.000010
0.000010 0.000010 0.000010 0.000010 0.000010 0.000010 0.000010 0.000010 0.000010 0.000010 0.000010 0.999660 0.000010 0.000010 0.000010 0.000010 0.000010 0.000010 0.000010 0.000010 0.000010 0.000010 0.000010 0.000010 0.000010 0.000010 0.000010 0.000010 0.000010 0.000010 0.000010 0.000010 0.000010 0.000010 0.000010
0.000010 0.000010 0.000010 0.000010 0.000010 0.000010 0.000010 0.000010 0.000010 0.000010 0.000010 0.999660 0.000010 0.000010 0.000010 0.000010 0.000010 0.000010 0.000010 0.000010 0.000010 0.000010 0.000010 0.000010 0.000010 0.000010 0.000010 0.000010 0.000010 0.000010 0.000010 0.000010 0.000010 0.000010 0.000010
0.000010 0.000010 0.000010 0.000010 0.000010 0.000010 0.000010 0.000010 0.000010 0.000010 0.000010 0.999660 0.000010 0.000010 0.000010 0.000010 0.000010 0.000010 0.000010 0.000010 0.000010 0.000010 0.000010 0.000010 0.000010 0.000010 0.000010 0.000010 0.000010 0.000010 0.000010 0.000010 0.000010 0.000010 0.000010
0.000010 0.000010 0.000010 0.000010 0.001592 0.020149 0.000010 0.012374 0.000010 0.000010 0.000010 0.948748 0.000010 0.016837 0.000010 0.000010 0.000010 0.000010 0.000010 0.000010 0.000010 0.000010 0.000010 0.000010 0.000010 0.000010 0.000010 0.000010 0.000010 0.000010 0.000010 0.000010 0.000010 0.000010 0.000010
0.155560 0.000010 0.028118 0.000010 0.001349 0.036610 0.021546 0.060302 0.000010 0.189682 0.002562 0.096411 0.000010 0.044701 0.000014 0.012330 0.000010 0.000010 0.000010 0.117033 0.084627 0.000010 0.000010 0.000010 0.032055 0.000010 0.000010 0.075003 0.000010 0.000895 0.034496 0.000010 0.000010 0.006546 0.000010
0.168460 0.000010 0.012525 0.000010 0.026605 0.015415 0.049942 0.035465 0.000010 0.159481 0.003686 0.058328 0.000010 0.049648 0.000010 0.026067 0.026671 0.000010 0.002712 0.104505 0.112151 0.000010 0.000010 0.000010 0.025292 0.000010 0.000010 0.073637 0.000010 0.006826 0.042424 0.000010 0.000010 0.000010 0.000010
0.146293 0.000010 0.040951 0.000010 0.009984 0.029160 0.020235 0.014546 0.000010 0.167492 0.005571 0.050304 0.000010 0.054580 0.000010 0.028895 0.030070 0.000010 0.007095 0.134694 0.097093 0.000010 0.000010 0.000010 0.038417 0.000010 0.000017 0.065895 0.000010 0.000010 0.045723 0.000010 0.002914 0.009931 0.000010
0.202826 0.011469 0.018048 0.000010 0.011255 0.033046 0.023672 0.033138 0.000010 0.180514 0.000010 0.053982 0.000010 0.055015 0.000010 0.001606 0.014020 0.000010 0.000010 0.105914 0.104038 0.000010 0.000010 0.000010 0.021976 0.000010 0.000010 0.077780 0.000010 0.000010 0.040590 0.000010 0.000010 0.010941 0.000010
0.182014 0.000010 0.004460 0.000010 0.016359 0.009376 0.019307 0.036622 0.000010 0.139757 0.000010 0.059753 0.000010 0.037554 0.006631 0.039679 0.022721 0.000010 0.000010 0.139358 0.097074 0.000010 0.000010 0.000010 0.051529 0.000010 0.000010 0.079922 0.000010 0.005737 0.051975 0.000010 0.000010 0.000014 0.000010
0.176585 0.000010 0.014902 0.000010 0.011601 0.037669 0.027376 0.058967 0.000010 0.182628 0.000010 0.043964 0.000010 0.034530 0.000010 0.015135 0.017204 0.000010 0.000010 0.110676 0.096810 0.000010 0.000010 0.000010 0.025369 0.000010 0.000010 0.102401 0.000010 0.005133 0.034100 0.000010 0.000010 0.004780 0.000010
0.191405 0.000261 0.032211 0.000010 0.020965 0.031177 0.040517 0.041246 0.000010 0.147333 0.002485 0.046790 0.000010 0.045536 0.000010 0.019714 0.000010 0.000010 0.000010 0.125415 0.092527 0.000010 0.000010 0.000010 0.015825 0.000010 0.000010 0.084441 0.000010 0.000010 0.042633 0.000010 0.000010 0.019349 0.000010
0.164495 0.000010 0.023175 0.000010 0.000010 0.031804 0.014040 0.052947 0.000010 0.175936 0.005215 0.071245 0.000010 0.051822 0.000010 0.031289 0.033243 0.000010 0.000010 0.129495 0.091833 0.000010 0.000010 0.000010 0.021397 0.000010 0.000010 0.080868 0.000010 0.006342 0.014672 0.000010 0.000010 0.000010 0.000010
0.161348 0.000010 0.024576 0.010771 0.006753 0.024104 0.002400 0.035363 0.000010 0.197092 0.005648 0.037992 0.000010 0.060200 0.000010 0.007327 0.031884 0.000010 0.000010 0.130946 0.086826 0.000010 0.000010 0.000010 0.049580 0.000010 0.000010 0.075746 0.000010 0.000010 0.050487 0.000797 0.000010 0.000010 0.000010
0.181768 0.000010 0.015170 0.000010 0.025975 0.004735 0.003816 0.043081 0.000010 0.168770 0.000010 0.072847 0.000010 0.041588 0.000010 0.021040 0.035839 0.000010 0.000010 0.112085 0.113667 0.000010 0.000010 0.000010 0.024396 0.000010 0.000010 0.082410 0.000010 0.000010 0.041491 0.000010 0.000513 0.010638 0.000010
0.179125 0.000010 0.021857 0.000010 0.012768 0.028729 0.000010 0.017386 0.000010 0.151431 0.000103 0.062005 0.000010 0.040825 0.000010 0.025016 0.028745 0.000010 0.000010 0.156460 0.082188 0.000012 0.000010 0.000010 0.036593 0.000010 0.000010 0.094570 0.000010 0.006443 0.052143 0.000010 0.000010 0.003440 0.000010
0.141207 0.000010 0.038592 0.000010 0.010997 0.023051 0.030047 0.049350 0.000010 0.181773 0.000010 0.063675 0.000010 0.037307 0.000010 0.016998 0.024410 0.000010 0.000010 0.100881 0.126782 0.000010 0.000010 0.000010 0.038652 0.000010 0.000010 0.070978 0.000010 0.000010 0.041431 0.000010 0.000010 0.003690 0.000010
0.181464 0.000010 0.032410 0.000010 0.047091 0.025393 0.036042 0.021597 0.000010 0.160194 0.000010 0.040639 0.000010 0.043534 0.006880 0.037523 0.019016 0.000010 0.003357 0.161436 0.072835 0.000010 0.000010 0.000010 0.009803 0.000010 0.000010 0.070922 0.000010 0.000010 0.022678 0.000010 0.000010 0.007026 0.000010
0.146658 0.000010 0.024707 0.000010 0.019344 0.027032 0.026593 0.021316 0.000010 0.179470 0.000010 0.031117 0.000010 0.054658 0.000010 0.049306 0.036378 0.000010 0.000010 0.109394 0.094973 0.000010 0.000010 0.000010 0.051125 0.000010 0.000010 0.102797 0.000010 0.000010 0.024941 0.000010 0.000010 0.000010 0.000010
0.167102 0.006925 0.027937 0.000010 0.018340 0.035006 0.000010 0.000466 0.000010 0.186404 0.008289 0.058013 0.000010 0.040434 0.001136 0.000010 0.016940 0.000010 0.011987 0.129321 0.114639 0.000010 0.000010 0.000010 0.021587 0.000010 0.000010 0.100059 0.000010 0.011208 0.044047 0.000010 0.000010 0.000010 0.000010
0.182735 0.000010 0.016348 0.000010 0.000010 0.028003 0.013844 0.014029 0.000010 0.222342 0.000010 0.052026 0.000010 0.042069 0.000010 0.039256 0.039052 0.000010 0.000010 0.083157 0.115073 0.000010 0.000010 0.000010 0.032111 0.000010 0.000010 0.079878 0.000010 0.002403 0.037483 0.000010 0.000010 0.000010 0.000010
0.179059 0.000010 0.026290 0.000010 0.032714 0.021225 0.008213 0.046986 0.000010 0.146083 0.023935 0.085125 0.000010 0.051371 0.007578 0.032151 0.028619 0.000010 0.000010 0.086003 0.100686 0.000010 0.000010 0.000010 0.027323 0.000010 0.000010 0.052558 0.000010 0.012557 0.031364 0.000010 0.000010 0.000010 0.000010
0.172237 0.006501 0.010897 0.005032 0.000010 0.035382 0.022043 0.046463 0.000010 0.197041 0.005814 0.047131 0.000010 0.047873 0.000010 0.030082 0.010169 0.000010 0.000010 0.141584 0.086273 0.000010 0.000010 0.000010 0.015400 0.000010 0.000010 0.089589 0.000010 0.000518 0.023570 0.000010 0.000010 0.006253 0.000010
0.172742 0.000010 0.025145 0.000010 0.000808 0.024644 0.018020 0.039531 0.000010 0.156812 0.000010 0.071946 0.000010 0.049578 0.000010 0.040968 0.000010 0.000010 0.001766 0.124109 0.105063 0.000010 0.000010 0.000010 0.029343 0.000010 0.000010 0.076087 0.000010 0.002575 0.044279 0.000010 0.000010 0.016416 0.000010
0.200343 0.001490 0.034058 0.000010 0.008491 0.038866 0.010750 0.033374 0.000010 0.187714 0.000228 0.072478 0.000010 0.045431 0.000010 0.025365 0.012132 0.000010 0.000010 0.123383 0.075825 0.000010 0.000010 0.000010 0.021529 0.000010 0.000010 0.063078 0.000010 0.002965 0.034002 0.000010 0.000010 0.008349 0.000010
0.000010 0.000010 0.004471 0.000010 0.000010 0.000010 0.000010 0.017841 0.004992 0.007890 0.000010 0.009715 0.000010 0.013904 0.000010 0.031973 0.003559 0.001014 0.000010 0.000010 0.827699 0.000010 0.000010 0.000010 0.011587 0.009310 0.000010 0.033656 0.000010 0.012127 0.000010 0.000010 0.010063 0.000010 0.000010
0.000010 0.000010 0.000010 0.000010 0.000010 0.000010 0.000010 0.000010 0.000010 0.000010 0.000010 0.000010 0.000010 0.000010 0.000010 0.000010 0.000010 0.000010 0.000010 0.000010 0.999660 0.000010 0.000010 0.000010 0.000010 0.000010 0.000010 0.000010 0.000010 0.000010 0.000010 0.000010 0.000010 0.000010 0.000010
0.000010 0.000010 0.000010 0.000010 0.000010 0.000010 0.000010 0.000010 0.000010 0.000010 0.000010 0.000010 0.000010 0.000010 0.000010 0.000010 0.000010 0.000010 0.000010 0.000010 0.999660 0.000010 0.000010 0.000010 0.000010 0.000010 0.000010 0.000010 0.000010 0.000010 0.000010 0.000010 0.000010 0.000010 0.000010
0.018521 0.000010 0.000010 0.000010 0.000010 0.000010 0.000010 0.000010 0.000010 0.000010 0.000010 0.000010 0.000010 0.000010 0.000010 0.000010 0.000010 0.000010 0.000010 0.000010 0.956826 0.000010 0.000010 0.000010 0.000010 0.000010 0.005101 0.000010 0.000010 0.013324 0.000010 0.000010 0.005928 0.000010 0.000010
0.000010 0.000010 0.000010 0.000010 0.000010 0.000010 0.000010 0.000010 0.000010 0.000010 0.000010 0.000010 0.000010 0.000010 0.000010 0.000010 0.000010 0.000010 0.000010 0.000010 0.999660 0.000010 0.000010 0.000010 0.000010 0.000010 0.000010 0.000010 0.000010 0.000010 0.000010 0.000010 0.000010 0.000010 0.000010
0.000010 0.000010 0.000010 0.000010 0.000010 0.000010 0.000010 0.000010 0.000010 0.033421 0.000010 0.000010 0.000010 0.000200 0.000010 0.000010 0.000010 0.000010 0.000010 0.000014 0.935248 0.008318 0.000010 0.009429 0.005849 0.000010 0.000010 0.000010 0.000010 0.000010 0.000010 0.000010 0.000010 0.007249 0.000010
0.000010 0.000010 0.000010 0.000010 0.005789 0.000010 0.000010 0.000010 0.000010 0.000010 0.000010 0.004912 0.000010 0.000010 0.000010 0.000010 0.000010 0.000010 0.000010 0.000010 0.983188 0.000010 0.000010 0.000010 0.000010 0.000010 0.000010 0.000010 0.000010 0.002901 0.000010 0.000010 0.000010 0.002909 0.000010
0.000010 0.000010 0.000010 0.000010 0.000010 0.000010 0.000010 0.000010 0.000010 0.000010 0.000010 0.000010 0.000010 0.000010 0.000010 0.000010 0.000010 0.000010 0.000010 0.000010 0.999660 0.000010 0.000010 0.000010 0.000010 0.000010 0.000010 0.000010 0.000010 0.000010 0.000010 0.000010 0.000010 0.000010 0.000010
0.027827 0.000010 0.000010 0.000010 0.000010 0.008333 0.000010 0.000010 0.000010 0.025050 0.000010 0.000010 0.005118 0.013270 0.015905 0.004769 0.000010 0.000010 0.000010 0.000010 0.890279 0.005721 0.000010 0.000010 0.000010 0.000010 0.000010 0.000010 0.000010 0.000010 0.000010 0.002541 0.000010 0.000946 0.000010
0.000010 0.000010 0.000010 0.000010 0.000010 0.000010 0.000010 0.000010 0.001382 0.000010 0.000013 0.000010 0.000010 0.000010 0.001467 0.000010 0.000010 0.000010 0.000010 0.000010 0.995559 0.000010 0.000010 0.000010 0.000010 0.000010 0.001279 0.000010 0.000010 0.000010 0.000010 0.000010 0.000010 0.000010 0.000010
0.000010 0.000010 0.000010 0.000010 0.000010 0.000010 0.000010 0.000010 0.000010 0.000010 0.000010 0.000010 0.000010 0.000010 0.000912 0.000010 0.000010 0.000010 0.000010 0.000010 0.998758 0.000010 0.000010 0.000010 0.000010 0.000010 0.000010 0.000010 0.000010 0.000010 0.000010 0.000010 0.000010 0.000010 0.000010
0.000010 0.000010 0.000010 0.000010 0.000010 0.000010 0.000010 0.000010 0.000010 0.000010 0.000010 0.000010 0.000010 0.000010 0.000010 0.000010 0.000010 0.000010 0.000010 0.000010 0.999660 0.000010 0.000010 0.000010 0.000010 0.000010 0.000010 0.000010 0.000010 0.000010 0.000010 0.000010 0.000010 0.000010 0.000010
0.000010 0.000010 0.000010 0.000010 0.000010 0.000010 0.000010 0.000010 0.000010 0.000010 0.000010 0.000010 0.000010 0.000010 0.000010 0.000010 0.000010 0.000010 0.000010 0.000010 0.999660 0.000010 0.000010 0.000010 0.000010 0.000010 0.000010 0.000010 0.000010 0.000010 0.000010 0.000010 0.000010 0.000010 0.000010
0.000010 0.000010 0.000010 0.000010 0.000010 0.002841 0.000010 0.000409 0.000010 0.000010 0.000010 0.000010 0.000010 0.000010 0.001523 0.000010 0.000010 0.000010 0.000010 0.000010 0.994297 0.000010 0.000010 0.000010 0.000010 0.000010 0.000010 0.000010 0.000010 0.000010 0.000010 0.000010 0.000010 0.000631 0.000010
0.000010 0.000010 0.000010 0.000010 0.000010 0.000010 0.000010 0.000010 0.000010 0.000010 0.000010 0.000010 0.000010 0.000010 0.000010 0.000010 0.000010 0.000010 0.000010 0.000010 0.999660 0.000010 0.000010 0.000010 0.000010 0.000010 0.000010 0.000010 0.000010 0.000010 0.000010 0.000010 0.000010 0.000010 0.000010
0.000010 0.000010 0.000010 0.000010 0.000010 0.000010 0.000010 0.000010 0.000010 0.000010 0.000010 0.000010 0.000010 0.000010 0.000010 0.000010 0.000010 0.000010 0.000010 0.000010 0.999660 0.000010 0.000010 0.000010 0.000010 0.000010 0.000010 0.000010 0.000010 0.000010 0.000010 0.000010 0.000010 0.000010 0.000010
0.000010 0.000010 0.000010 0.000010 0.000010 0.000010 0.000010 0.000010 0.000010 0.000010 0.000010 0.000010 0.000010 0.000010 0.000010 0.000010 0.000010 0.000010 0.000010 0.000010 0.999660 0.000010 0.000010 0.000010 0.000010 0.000010 0.000010 0.000010 0.000010 0.000010 0.000010 0.000010 0.000010 0.000010 0.000010
0.000010 0.000010 0.000010 0.000010 0.000010 0.000010 0.000010 0.000010 0.000010 0.000010 0.000010 0.000010 0.000010 0.000010 0.000010 0.000010 0.000010 0.000010 0.000010 0.000010 0.990366 0.000010 0.000010 0.000010 0.000010 0.000010 0.000010 0.000010 0.000010 0.000010 0.000010 0.000010 0.000010 0.009304 0.000010
0.000010 0.000010 0.000010 0.000010 0.000010 0.000010 0.000010 0.000010 0.000010 0.000010 0.000010 0.000010 0.000010 0.000010 0.000010 0.000010 0.000010 0.000010 0.000010 0.000010 0.999660 0.000010 0.000010 0.000010 0.000010 0.000010 0.000010 0.000010 0.000010 0.000010 0.000010 0.000010 0.000010 0.000010 0.000010
0.000010 0.000010 0.000010 0.000010 0.000010 0.000010 0.000010 0.000010 0.000010 0.000010 0.000010 0.000010 0.000010 0.000010 0.000010 0.000010 0.000010 0.000010 0.000010 0.000010 0.999660 0.000010 0.000010 0.000010 0.000010 0.000010 0.000010 0.000010 0.000010 0.000010 0.000010 0.000010 0.000010 0.000010 0.000010
0.991450 0.000010 0.000010 0.000010 0.000010 0.000010 0.000010 0.008220 0.000010 0.000010 0.000010 0.000010 0.000010 0.000010 0.000010 0.000010 0.000010 0.000010 0.000010 0.000010 0.000010 0.000010 0.000010 0.000010 0.000010 0.000010 0.000010 0.000010 0.000010 0.000010 0.000010 0.000010 0.000010 0.000010 0.000010
0.777622 0.015820 0.005685 0.004126 0.001448 0.000010 0.000010 0.000010 0.000010 0.050685 0.000855 0.000010 0.000010 0.000010 0.000010 0.017862 0.000010 0.000010 0.052604 0.045432 0.000010 0.000010 0.000010 0.000010 0.012189 0.000010 0.000010 0.013701 0.000010 0.001751 0.000010 0.000010 0.000010 0.000010 0.000010
0.779297 0.112907 0.000841 0.027132 0.000010 0.000010 0.000010 0.012753 0.000010 0.000010 0.000010 0.000010 0.000010 0.012477 0.000010 0.018156 0.000010 0.000010 0.023350 0.000010 0.002907 0.000010 0.000010 0.000010 0.000010 0.000010 0.000010 0.000010 0.000010 0.009928 0.000010 0.000010 0.000010 0.000010 0.000010
0.968167 0.000010 0.000010 0.000010 0.004906 0.000010 0.000010 0.005440 0.000010 0.000010 0.000010 0.000010 0.000010 0.000010 0.000010 0.000010 0.000010 0.000010 0.000010 0.006476 0.000010 0.000010 0.000010 0.000010 0.008698 0.000010 0.000010 0.000010 0.000010 0.000010 0.000010 0.000010 0.000010 0.006022 0.000010
0.738976 0.126948 0.000010 0.049069 0.001579 0.000010 0.000010 0.000010 0.000010 0.000010 0.000010 0.000010 0.000010 0.000010 0.001817 0.009464 0.000010 0.000010 0.061109 0.000010 0.000010 0.000010 0.000010 0.000010 0.000010 0.000010 0.000010 0.000010 0.000010 0.001826 0.005618 0.000010 0.000010 0.003344 0.000010
0.830875 0.081173 0.000010 0.003428 0.003856 0.012696 0.000524 0.021620 0.000010 0.000010 0.000010 0.000010 0.000010 0.000010 0.000010 0.005886 0.002091 0.000010 0.010764 0.010631 0.000010 0.000010 0.000010 0.000010 0.008880 0.000010 0.000010 0.005875 0.000010 0.000010 0.000010 0.000010 0.000010 0.001493 0.000010
0.798696 0.197584 0.000014 0.000010 0.000010 0.000010 0.000010 0.000592 0.000010 0.000010 0.000010 0.000010 0.000010 0.000010 0.000010 0.000010 0.000010 0.000010 0.000010 0.000010 0.000010 0.000010 0.000010 0.000010 0.000010 0.000010 0.000010 0.000010 0.000010 0.002814 0.000010 0.000010 0.000010 0.000010 0.000010
0.937194 0.026335 0.000010 0.007224 0.000010 0.000010 0.000010 0.000010 0.000010 0.000010 0.000010 0.000010 0.000010 0.000010 0.000010 0.000010 0.000010 0.000010 0.028937 0.000010 0.000010 0.000010 0.000010 0.000010 0.000010 0.000010 0.000010 0.000010 0.000010 0.000010 0.000010 0.000010 0.000010 0.000010 0.000010
0.810999 0.105413 0.000010 0.008065 0.000010 0.000010 0.000010 0.000010 0.000010 0.000010 0.000010 0.000010 0.000010 0.000010 0.000010 0.025443 0.000010 0.000010 0.045806 0.000010 0.000010 0.000010 0.000010 0.000010 0.000010 0.000010 0.000010 0.000010 0.000010 0.000010 0.000010 0.000010 0.000010 0.003984 0.000010
0.920023 0.055996 0.000010 0.005678 0.000010 0.000010 0.000010 0.000010 0.000010 0.000010 0.000010 0.000010 0.000010 0.000010 0.000010 0.000010 0.000010 0.000010 0.017994 0.000010 0.000010 0.000010 0.000010 0.000010 0.000010 0.000010 0.000010 0.000010 0.000010 0.000010 0.000010 0.000010 0.000010 0.000010 0.000010
0.801704 0.135116 0.000678 0.041432 0.008655 0.000010 0.000010 0.000329 0.000010 0.000010 0.000010 0.000010 0.000010 0.000010 0.000010 0.000010 0.000010 0.000010 0.000010 0.000010 0.000010 0.000010 0.000010 0.000010 0.000010 0.000010 0.000010 0.000010 0.000010 0.000010 0.008519 0.000010 0.000010 0.003297 0.000010
0.673658 0.268441 0.000010 0.026314 0.000010 0.000010 0.000010 0.000010 0.000010 0.000010 0.000010 0.000010 0.000010 0.000010 0.000010 0.000010 0.017793 0.000010 0.002809 0.000010 0.000010 0.000010 0.000010 0.000010 0.000010 0.000010 0.000010 0.000010 0.000010 0.000010 0.000010 0.000010 0.000010 0.010695 0.000010
0.774223 0.146984 0.000010 0.078177 0.000010 0.000010 0.000010 0.000010 0.000010 0.000010 0.000010 0.000010 0.000010 0.000010 0.000010 0.000010 0.000010 0.000010 0.000010 0.000306 0.000010 0.000010 0.000010 0.000010 0.000010 0.000010 0.000010 0.000010 0.000010 0.000010 0.000010 0.000010 0.000010 0.000010 0.000010
0.781675 0.150618 0.000010 0.030842 0.000010 0.000010 0.000010 0.000010 0.000010 0.000010 0.000010 0.000010 0.000010 0.000010 0.000010 0.000010 0.000010 0.000010 0.030241 0.000010 0.000010 0.000010 0.000010 0.000010 0.000010 0.000010 0.000010 0.000010 0.000010 0.006324 0.000010 0.000010 0.000010 0.000010 0.000010
0.671100 0.256094 0.000010 0.030986 0.000010 0.000013 0.000423 0.000010 0.000010 0.000010 0.000010 0.000010 0.000010 0.000010 0.000010 0.019009 0.014620 0.000010 0.000010 0.003016 0.000010 0.000010 0.000010 0.000010 0.000010 0.000010 0.000010 0.000010 0.000010 0.000010 0.002291 0.000010 0.000010 0.002200 0.000010
0.911165 0.002999 0.000010 0.021367 0.000010 0.000010 0.000010 0.002138 0.000010 0.001994 0.000010 0.007404 0.000010 0.000010 0.000010 0.000010 0.000010 0.000010 0.000010 0.031697 0.000010 0.000010 0.000010 0.000010 0.015046 0.000010 0.000010 0.000010 0.000010 0.005931 0.000010 0.000010 0.000010 0.000010 0.000010
0.910069 0.000010 0.000010 0.000010 0.006189 0.000010 0.000010 0.028793 0.000010 0.000010 0.000010 0.000010 0.000010 0.006892 0.000010 0.000014 0.000010 0.000010 0.000010 0.024242 0.009740 0.000010 0.000010 0.000010 0.000010 0.000010 0.000010 0.000010 0.000010 0.009479 0.002343 0.000010 0.000010 0.001990 0.000010
0.534746 0.409640 0.000010 0.022745 0.000010 0.000010 0.000010 0.010889 0.000010 0.000010 0.000010 0.000010 0.000010 0.000010 0.000010 0.000010 0.000010 0.000010 0.000010 0.000010 0.000010 0.000010 0.000010 0.000010 0.000010 0.000010 0.000010 0.004535 0.000010 0.002811 0.000010 0.000010 0.000010 0.014354 0.000010
0.904166 0.000010 0.000010 0.000010 0.000010 0.000010 0.000010 0.028786 0.000010 0.000010 0.000010 0.000010 0.000010 0.000010 0.000010 0.011372 0.000010 0.000010 0.000010 0.044642 0.000010 0.000010 0.000010 0.000010 0.001092 0.000010 0.000010 0.000010 0.000010 0.006536 0.000010 0.000010 0.000010 0.003125 0.000010
0.863479 0.039580 0.000010 0.000010 0.000010 0.000010 0.000010 0.000285 0.000010 0.000010 0.000010 0.000010 0.000010 0.000010 0.000010 0.023100 0.000594 0.000010 0.064376 0.000010 0.000010 0.000010 0.000010 0.000010 0.000010 0.000010 0.000010 0.000010 0.000010 0.008307 0.000010 0.000010 0.000010 0.000010 0.000010
0.009880 0.000010 0.010205 0.000010 0.000010 0.000010 0.000010 0.000010 0.031471 0.000010 0.007147 0.000010 0.039681 0.018201 0.008499 0.000010 0.019432 0.021130 0.044551 0.000010 0.000010 0.058211 0.000010 0.000010 0.000010 0.000010 0.013636 0.680430 0.000010 0.000010 0.005164 0.010156 0.000010 0.000010 0.022017
0.000010 0.000010 0.000010 0.017964 0.000010 0.000010 0.000010 0.002968 0.000010 0.030026 0.005792 0.004250 0.000010 0.000626 0.000010 0.000010 0.000010 0.000010 0.000010 0.000016 0.000010 0.038374 0.000010 0.002320 0.009850 0.000010 0.000407 0.808498 0.034093 0.020540 0.000010 0.008333 0.000010 0.000010 0.015752
0.000010 0.004716 0.001520 0.013315 0.006904 0.012857 0.000010 0.000010 0.005203 0.013190 0.012147 0.021214 0.010785 0.000010 0.000010 0.000010 0.000010 0.060486 0.031035 0.004381 0.000010 0.032201 0.005639 0.012058 0.022421 0.000010 0.000010 0.686729 0.012007 0.003390 0.001116 0.000010 0.005730 0.000010 0.020834
0.000010 0.000010 0.000010 0.000010 0.000010 0.000010 0.000010 0.000010 0.000010 0.000010 0.000010 0.000010 0.000010 0.000010 0.000010 0.000010 0.000010 0.000010 0.000010 0.000010 0.000010 0.000010 0.000010 0.000010 0.000010 0.000010 0.000010 0.988508 0.000010 0.011162 0.000010 0.000010 0.000010 0.000010 0.000010
0.000010 0.000010 0.000010 0.000010 0.000010 0.000010 0.000010 0.000010 0.000010 0.000010 0.000010 0.000010 0.000010 0.000010 0.000010 0.000010 0.000010 0.018818 0.000010 0.000010 0.000010 0.000010 0.001523 0.000010 0.000010 0.000010 0.000010 0.945884 0.000010 0.000837 0.000010 0.009801 0.000010 0.000010 0.022846
0.000010 0.000010 0.008467 0.000010 0.000010 0.000010 0.000010 0.000010 0.004714 0.000010 0.000010 0.006063 0.065806 0.000010 0.000010 0.000010 0.000010 0.011117 0.000010 0.000652 0.001422 0.033883 0.000010 0.002488 0.000010 0.000010 0.005789 0.791712 0.009947 0.000010 0.000010 0.004558 0.000990 0.021534 0.030666
0.000010 0.000010 0.011028 0.006410 0.011692 0.000010 0.000010 0.009675 0.000010 0.000010 0.002146 0.024779 0.061829 0.000010 0.037425 0.000010 0.013456 0.000010 0.068852 0.000010 0.000010 0.042207 0.010143 0.000010 0.000010 0.000010 0.000010 0.670962 0.000010 0.000010 0.013299 0.004468 0.000169 0.000010 0.011280
0.000010 0.000010 0.000010 0.000010 0.000010 0.000010 0.000010 0.000010 0.000010 0.000010 0.000010 0.000010 0.000010 0.000010 0.000010 0.000010 0.000010 0.000010 0.000010 0.000010 0.000010 0.000010 0.000010 0.000010 0.000010 0.000010 0.000010 0.999660 0.000010 0.000010 0.000010 0.000010 0.000010 0.000010 0.000010
0.009199 0.000010 0.008339 0.000124 0.000010 0.007339 0.000010 0.017533 0.000010 0.000010 0.007141 0.000010 0.037757 0.013288 0.011775 0.001066 0.000010 0.022485 0.014063 0.000010 0.000010 0.000010 0.009049 0.007314 0.027091 0.000010 0.000010 0.775844 0.000010 0.010318 0.006924 0.000010 0.000010 0.013193 0.000010
0.000010 0.000010 0.000010 0.000010 0.000010 0.000010 0.000010 0.000010 0.000010 0.000010 0.000010 0.000010 0.000010 0.000010 0.011435 0.000010 0.000010 0.000010 0.000010 0.000010 0.000010 0.000010 0.000010 0.000010 0.000010 0.000010 0.000010 0.987340 0.000010 0.000010 0.000010 0.000010 0.000010 0.000905 0.000010
0.000010 0.000010 0.000010 0.000010 0.000010 0.000010 0.000010 0.000010 0.000010 0.000010 0.000010 0.000010 0.000010 0.000010 0.024367 0.000010 0.000010 0.000010 0.000010 0.000010 0.000010 0.000010 0.000010 0.000010 0.000010 0.000010 0.000010 0.969349 0.000010 0.000010 0.000010 0.005964 0.000010 0.000010 0.000010
0.005132 0.000010 0.000010 0.000010 0.000010 0.000010 0.000010 0.000010 0.000010 0.000010 0.000010 0.000010 0.000010 0.000010 0.000010 0.000010 0.000010 0.000010 0.000010 0.000010 0.000010 0.000010 0.000010 0.007340 0.014285 0.000010 0.006117 0.957677 0.000010 0.006989 0.000010 0.000010 0.000010 0.002180 0.000010
0.000010 0.000010 0.000010 0.000010 0.000010 0.000010 0.000010 0.000010 0.000010 0.000010 0.000010 0.000010 0.000010 0.000010 0.013068 0.000010 0.000010 0.000010 0.000010 0.000010 0.000010 0.000010 0.000010 0.000010 0.000010 0.000010 0.000010 0.982463 0.000010 0.000010 0.000010 0.004149 0.000010 0.000010 0.000010
0.000010 0.004408 0.000010 0.007597 0.005054 0.014272 0.000010 0.026187 0.000010 0.000010 0.000010 0.000010 0.000010 0.000010 0.000010 0.000010 0.003296 0.000010 0.000010 0.000010 0.002442 0.000010 0.000010 0.011568 0.000010 0.000010 0.000010 0.897909 0.000010 0.001718 0.004377 0.015983 0.000010 0.004970 0.000010
0.000010 0.000010 0.000010 0.000010 0.000010 0.000010 0.000010 0.000010 0.000010 0.000010 0.000010 0.000010 0.000010 0.000010 0.000010 0.000010 0.000010 0.000010 0.000010 0.000010 0.000010 0.014088 0.000010 0.000010 0.000010 0.000010 0.000010 0.977784 0.000010 0.000010 0.000010 0.007808 0.000010 0.000010 0.000010
0.000010 0.000010 0.000010 0.000010 0.017891 0.000010 0.000010 0.000018 0.000010 0.000010 0.011279 0.000010 0.000010 0.000010 0.000010 0.000010 0.000010 0.000010 0.000010 0.000010 0.010706 0.000010 0.000010 0.000010 0.008674 0.000010 0.002168 0.920141 0.000010 0.021187 0.000010 0.000010 0.007678 0.000010 0.000010
0.000010 0.000010 0.000010 0.000015 0.000010 0.000010 0.000010 0.000010 0.000010 0.000010 0.000010 0.000010 0.009480 0.000010 0.000010 0.000010 0.000010 0.000010 0.000010 0.000010 0.000010 0.000010 0.002586 0.000010 0.000010 0.000010 0.000010 0.985786 0.000010 0.000010 0.000010 0.000809 0.000010 0.000010 0.001035
0.000010 0.000010 0.000010 0.000010 0.000010 0.000010 0.000010 0.000010 0.027390 0.000010 0.000010 0.000010 0.000010 0.000010 0.004708 0.000010 0.000010 0.000010 0.000010 0.000010 0.000010 0.000010 0.000010 0.000010 0.000010 0.000010 0.000010 0.926962 0.027629 0.000010 0.000010 0.013012 0.000010 0.000010 0.000010
0.000010 0.000010 0.010331 0.018343 0.000264 0.000010 0.000010 0.000706 0.000010 0.035869 0.002935 0.000010 0.000010 0.000010 0.014134 0.000010 0.000010 0.010799 0.000010 0.019697 0.013097 0.006708 0.000984 0.006054 0.002857 0.009087 0.003682 0.834074 0.000010 0.007471 0.000408 0.000010 0.000010 0.002351 0.000010
0.000010 0.000010 0.000010 0.000010 0.000010 0.000010 0.000010 0.000010 0.000010 0.000010 0.000010 0.000010 0.000010 0.000010 0.000010 0.000010 0.000010 0.000010 0.000010 0.000010 0.000010 0.000010 0.000010 0.000010 0.000010 0.000010 0.000010 0.999660 0.000010 0.000010 0.000010 0.000010 0.000010 0.000010 0.000010
0.000010 0.000010 0.000010 0.000010 0.000010 0.000010 0.000010 0.000010 0.000010 0.000010 0.000010 0.000010 0.000010 0.000010 0.000010 0.000010 0.000010 0.000010 0.000010 0.000010 0.000010 0.000010 0.000010 0.000010 0.000010 0.000010 0.000010 0.000010 0.000010 0.000010 0.999660 0.000010 0.000010 0.000010 0.000010
0.000010 0.000010 0.000010 0.000010 0.000010 0.000010 0.000010 0.000010 0.000010 0.000010 0.000010 0.000010 0.000010 0.000010 0.000010 0.000010 0.000010 0.000010 0.000010 0.000010 0.000010 0.000010 0.000010 0.000010 0.000010 0.000010 0.000010 0.000010 0.000010 0.000010 0.999660 0.000010 0.000010 0.000010 0.000010
0.000010 0.000010 0.000010 0.000010 0.000010 0.000010 0.000010 0.000010 0.000010 0.000010 0.000010 0.000010 0.000010 0.000010 0.000010 0.000010 0.000010 0.000010 0.000010 0.000010 0.000010 0.000010 0.000010 0.000010 0.000010 0.000010 0.000010 0.000010 0.000010 0.000010 0.999660 0.000010 0.000010 0.000010 0.000010
0.000010 0.000010 0.000010 0.000010 0.000010 0.000010 0.000010 0.000010 0.000010 0.000010 0.000010 0.000010 0.000010 0.000010 0.000010 0.000010 0.000010 0.000010 0.000010 0.000010 0.000010 0.000010 0.000010 0.000010 0.000010 0.000010 0.000010 0.000010 0.000010 0.000010 0.999660 0.000010 0.000010 0.000010 0.000010
0.000010 0.000010 0.000010 0.000010 0.000010 0.000010 0.000010 0.000010 0.000010 0.000010 0.000010 0.000010 0.000010 0.000010 0.000010 0.000010 0.000010 0.000010 0.000010 0.000010 0.000010 0.000010 0.000010 0.000010 0.000010 0.000010 0.000010 0.000010 0.000010 0.000010 0.999660 0.000010 0.000010 0.000010 0.000010
0.000010 0.000010 0.000010 0.000010 0.000010 0.000010 0.000010 0.000010 0.000010 0.000010 0.000010 0.000010 0.000010 0.000010 0.000010 0.000010 0.000010 0.000010 0.000010 0.000010 0.000010 0.000010 0.000010 0.000010 0.000010 0.000010 0.000010 0.000010 0.000010 0.000010 0.999660 0.000010 0.000010 0.000010 0.000010
0.000010 0.000010 0.000010 0.000010 0.000010 0.000010 0.000010 0.000010 0.000010 0.000010 0.000010 0.000010 0.000010 0.000010 0.000010 0.000010 0.000010 0.000010 0.000010 0.000010 0.000010 0.000010 0.000010 0.000010 0.000010 0.000010 0.000010 0.000010 0.000010 0.000010 0.999660 0.000010 0.000010 0.000010 0.000010
0.000010 0.000010 0.000010 0.000010 0.000010 0.000010 0.000010 0.000010 0.000010 0.000010 0.000010 0.000010 0.000010 0.000010 0.000010 0.000010 0.000010 0.000010 0.000010 0.000010 0.000010 0.000010 0.000010 0.000010 0.000010 0.000010 0.000010 0.000010 0.000010 0.000010 0.999660 0.000010 0.000010 0.000010 0.000010
0.000010 0.000010 0.000010 0.007246 0.000010 0.004471 0.834388 0.000010 0.000010 0.000010 0.143755 0.007790 0.000010 0.001614 0.000010 0.000010 0.000010 0.000010 0.000010 0.000010 0.000010 0.000010 0.000010 0.000456 0.000010 0.000010 0.000010 0.000010 0.000010 0.000010 0.000010 0.000010 0.000010 0.000010 0.000010
0.000010 0.000010 0.000010 0.008809 0.002982 0.000010 0.746068 0.009395 0.000010 0.019172 0.199740 0.000010 0.000010 0.000010 0.000010 0.000010 0.000010 0.000010 0.000010 0.000010 0.000010 0.000010 0.000010 0.000010 0.000010 0.000010 0.000010 0.000010 0.000010 0.000010 0.013554 0.000010 0.000010 0.000010 0.000010
0.000010 0.000010 0.000010 0.010384 0.008235 0.003702 0.785784 0.000010 0.000010 0.007526 0.184080 0.000010 0.000010 0.000010 0.000010 0.000010 0.000010 0.000010 0.000010 0.000010 0.000010 0.000010 0.000010 0.000010 0.000010 0.000010 0.000010 0.000010 0.000010 0.000010 0.000010 0.000010 0.000010 0.000010 0.000010
0.000010 0.000010 0.000010 0.000010 0.000010 0.000010 0.860384 0.000010 0.000010 0.000010 0.129089 0.000010 0.005438 0.001170 0.000010 0.000010 0.000010 0.000010 0.000010 0.000010 0.000010 0.000010 0.000010 0.000010 0.000010 0.000010 0.000010 0.000010 0.000010 0.000010 0.000010 0.000010 0.003619 0.000010 0.000010
0.011878 0.000010 0.014551 0.011398 0.000010 0.019908 0.802746 0.000010 0.000010 0.000010 0.111902 0.000010 0.023131 0.000010 0.000010 0.000010 0.000010 0.000707 0.000010 0.000010 0.000010 0.002267 0.000010 0.000010 0.000010 0.000010 0.000010 0.000010 0.000010 0.000010 0.000010 0.000010 0.001263 0.000010 0.000010
0.000010 0.003425 0.018521 0.014299 0.003337 0.028463 0.000010 0.014042 0.005112 0.000010 0.795563 0.002912 0.024637 0.000010 0.000010 0.031189 0.000010 0.000010 0.000010 0.000010 0.000010 0.000010 0.003738 0.000010 0.000010 0.000010 0.000010 0.018309 0.018673 0.000010 0.000010 0.004785 0.000010 0.005146 0.007669
0.000010 0.000010 0.000010 0.016700 0.003558 0.006770 0.000010 0.000010 0.000010 0.000010 0.854914 0.000010 0.028427 0.000010 0.000018 0.014992 0.000010 0.006105 0.000010 0.000010 0.000010 0.015403 0.000010 0.013933 0.000010 0.000010 0.000010 0.013972 0.000010 0.000010 0.024979 0.000010 0.000010 0.000010 0.000010
0.000010 0.000010 0.000010 0.000010 0.000010 0.000010 0.000010 0.000010 0.000010 0.000010 0.998594 0.000010 0.000010 0.000010 0.000010 0.000010 0.000010 0.000010 0.000010 0.000010 0.000010 0.000010 0.000010 0.000010 0.000010 0.000010 0.000010 0.000010 0.000010 0.001076 0.000010 0.000010 0.000010 0.000010 0.000010
0.000010 0.000010 0.000010 0.016470 0.000010 0.000010 0.000010 0.000010 0.008141 0.000010 0.891891 0.000010 0.000285 0.000010 0.000010 0.019366 0.000010 0.021484 0.000010 0.000010 0.000010 0.004443 0.000010 0.000010 0.000010 0.000010 0.000010 0.013514 0.015779 0.000010 0.000010 0.000256 0.000010 0.000010 0.008131
0.000010 0.000010 0.000010 0.000010 0.000010 0.000010 0.000010 0.000010 0.000010 0.000010 0.999660 0.000010 0.000010 0.000010 0.000010 0.000010 0.000010 0.000010 0.000010 0.000010 0.000010 0.000010 0.000010 0.000010 0.000010 0.000010 0.000010 0.000010 0.000010 0.000010 0.000010 0.000010 0.000010 0.000010 0.000010
0.000010 0.000010 0.000010 0.000010 0.000010 0.000010 0.000010 0.000010 0.000010 0.000010 0.999660 0.000010 0.000010 0.000010 0.000010 0.000010 0.000010 0.000010 0.000010 0.000010 0.000010 0.000010 0.000010 0.000010 0.000010 0.000010 0.000010 0.000010 0.000010 0.000010 0.000010 0.000010 0.000010 0.000010 0.000010
0.000010 0.000010 0.000010 0.000010 0.000010 0.000010 0.000010 0.000010 0.000010 0.000010 0.999660 0.000010 0.000010 0.000010 0.000010 0.000010 0.000010 0.000010 0.000010 0.000010 0.000010 0.000010 0.000010 0.000010 0.000010 0.000010 0.000010 0.000010 0.000010 0.000010 0.000010 0.000010 0.000010 0.000010 0.000010
0.000010 0.000010 0.000010 0.000010 0.000010 0.000010 0.000010 0.000010 0.000010 0.000010 0.991107 0.000010 0.000010 0.000010 0.000010 0.000010 0.000010 0.008563 0.000010 0.000010 0.000010 0.000010 0.000010 0.000010 0.000010 0.000010 0.000010 0.000010 0.000010 0.000010 0.000010 0.000010 0.000010 0.000010 0.000010
0.000010 0.000010 0.000010 0.000010 0.000010 0.000010 0.000010 0.000010 0.000010 0.000010 0.984667 0.000010 0.000010 0.000010 0.000010 0.000010 0.000010 0.000010 0.000010 0.000010 0.000010 0.000010 0.000010 0.000010 0.000010 0.000010 0.000010 0.000010 0.015003 0.000010 0.000010 0.000010 0.000010 0.000010 0.000010
0.000010 0.000010 0.000010 0.000010 0.000010 0.000010 0.000010 0.000010 0.000010 0.000010 0.999660 0.000010 0.000010 0.000010 0.000010 0.000010 0.000010 0.000010 0.000010 0.000010 0.000010 0.000010 0.000010 0.000010 0.000010 0.000010 0.000010 0.000010 0.000010 0.000010 0.000010 0.000010 0.000010 0.000010 0.000010
0.000010 0.000010 0.000010 0.000010 0.000010 0.000010 0.000010 0.000010 0.000010 0.000010 0.977385 0.000010 0.000010 0.000010 0.000010 0.000010 0.000010 0.010087 0.000010 0.000010 0.000010 0.000010 0.000010 0.012207 0.000010 0.000010 0.000010 0.000010 0.000010 0.000010 0.000010 0.000010 0.000010 0.000010 0.000010
0.000010 0.000010 0.000010 0.000010 0.000010 0.000010 0.000010 0.000010 0.000010 0.000010 0.933265 0.000010 0.013798 0.000010 0.002856 0.000010 0.000010 0.020584 0.000010 0.000010 0.000010 0.011831 0.000010 0.011130 0.000010 0.000010 0.000010 0.000010 0.000010 0.000010 0.000010 0.000010 0.003800 0.000010 0.002465
0.000010 0.000010 0.000010 0.000010 0.000010 0.000010 0.000010 0.000010 0.000010 0.000010 0.999660 0.000010 0.000010 0.000010 0.000010 0.000010 0.000010 0.000010 0.000010 0.000010 0.000010 0.000010 0.000010 0.000010 0.000010 0.000010 0.000010 0.000010 0.000010 0.000010 0.000010 0.000010 0.000010 0.000010 0.000010
0.000010 0.000010 0.000010 0.000010 0.000010 0.000010 0.000010 0.000010 0.000010 0.000010 0.999660 0.000010 0.000010 0.000010 0.000010 0.000010 0.000010 0.000010 0.000010 0.000010 0.000010 0.000010 0.000010 0.000010 0.000010 0.000010 0.000010 0.000010 0.000010 0.000010 0.000010 0.000010 0.000010 0.000010 0.000010
0.000010 0.000010 0.000010 0.999660 0.000010 0.000010 0.000010 0.000010 0.000010 0.000010 0.000010 0.000010 0.000010 0.000010 0.000010 0.000010 0.000010 0.000010 0.000010 0.000010 0.000010 0.000010 0.000010 0.000010 0.000010 0.000010 0.000010 0.000010 0.000010 0.000010 0.000010 0.000010 0.000010 0.000010 0.000010
0.019230 0.000010 0.000010 0.848719 0.004011 0.000010 0.031944 0.006070 0.000010 0.000010 0.000010 0.002580 0.000010 0.004727 0.000010 0.010091 0.017552 0.000010 0.000010 0.017299 0.008347 0.000010 0.000010 0.000010 0.000010 0.000010 0.000010 0.029200 0.000010 0.000010 0.000010 0.000010 0.000010 0.000010 0.000010
0.000010 0.000010 0.000010 0.999660 0.000010 0.000010 0.000010 0.000010 0.000010 0.000010 0.000010 0.000010 0.000010 0.000010 0.000010 0.000010 0.000010 0.000010 0.000010 0.000010 0.000010 0.000010 0.000010 0.000010 0.000010 0.000010 0.000010 0.000010 0.000010 0.000010 0.000010 0.000010 0.000010 0.000010 0.000010
0.000010 0.000010 0.000010 0.999660 0.000010 0.000010 0.000010 0.000010 0.000010 0.000010 0.000010 0.000010 0.000010 0.000010 0.000010 0.000010 0.000010 0.000010 0.000010 0.000010 0.000010 0.000010 0.000010 0.000010 0.000010 0.000010 0.000010 0.000010 0.000010 0.000010 0.000010 0.000010 0.000010 0.000010 0.000010
0.000010 0.000010 0.000010 0.999660 0.000010 0.000010 0.000010 0.000010 0.000010 0.000010 0.000010 0.000010 0.000010 0.000010 0.000010 0.000010 0.000010 0.000010 0.000010 0.000010 0.000010 0.000010 0.000010 0.000010 0.000010 0.000010 0.000010 0.000010 0.000010 0.000010 0.000010 0.000010 0.000010 0.000010 0.000010
0.006990 0.000010 0.000010 0.921570 0.000010 0.000010 0.003811 0.000010 0.000010 0.000010 0.000010 0.005625 0.000010 0.000275 0.000010 0.000010 0.022413 0.000010 0.000010 0.018578 0.000010 0.000010 0.000010 0.000010 0.000010 0.000010 0.000010 0.000010 0.000010 0.000010 0.020467 0.000010 0.000010 0.000010 0.000010
0.004643 0.037149 0.001103 0.659483 0.000010 0.004607 0.032886 0.000010 0.000010 0.013070 0.000010 0.018807 0.000010 0.015562 0.005034 0.017593 0.089625 0.000010 0.009461 0.011004 0.019822 0.000010 0.000010 0.000010 0.000010 0.000010 0.000010 0.023348 0.000010 0.002298 0.034335 0.000010 0.000010 0.000010 0.000010
0.013978 0.032363 0.016259 0.836827 0.000010 0.006347 0.002551 0.000010 0.000010 0.002962 0.000967 0.021462 0.000010 0.008206 0.003704 0.015931 0.000010 0.000010 0.010861 0.000010 0.015052 0.000010 0.000010 0.000010 0.006667 0.000010 0.000010 0.000010 0.000010 0.000010 0.005673 0.000010 0.000010 0.000010 0.000010
0.000010 0.000010 0.000010 0.935887 0.001458 0.000010 0.000010 0.000010 0.000010 0.000010 0.000010 0.000010 0.000010 0.000010 0.000010 0.049252 0.000010 0.000010 0.010080 0.000010 0.000010 0.000010 0.000010 0.000010 0.000010 0.000010 0.000010 0.000010 0.000010 0.000010 0.003023 0.000010 0.000010 0.000010 0.000010
0.000010 0.000010 0.000010 0.999660 0.000010 0.000010 0.000010 0.000010 0.000010 0.000010 0.000010 0.000010 0.000010 0.000010 0.000010 0.000010 0.000010 0.000010 0.000010 0.000010 0.000010 0.000010 0.000010 0.000010 0.000010 0.000010 0.000010 0.000010 0.000010 0.000010 0.000010 0.000010 0.000010 0.000010 0.000010
0.000010 0.000010 0.000010 0.999660 0.000010 0.000010 0.000010 0.000010 0.000010 0.000010 0.000010 0.000010 0.000010 0.000010 0.000010 0.000010 0.000010 0.000010 0.000010 0.000010 0.000010 0.000010 0.000010 0.000010 0.000010 0.000010 0.000010 0.000010 0.000010 0.000010 0.000010 0.000010 0.000010 0.000010 0.000010
0.000010 0.000010 0.000010 0.999660 0.000010 0.000010 0.000010 0.000010 0.000010 0.000010 0.000010 0.000010 0.000010 0.000010 0.000010 0.000010 0.000010 0.000010 0.000010 0.000010 0.000010 0.000010 0.000010 0.000010 0.000010 0.000010 0.000010 0.000010 0.000010 0.000010 0.000010 0.000010 0.000010 0.000010 0.000010
0.000010 0.000010 0.000010 0.954655 0.000010 0.000010 0.000010 0.000010 0.000010 0.000010 0.000010 0.010429 0.000010 0.000010 0.000010 0.000010 0.028529 0.000010 0.000010 0.002697 0.000010 0.000010 0.000010 0.000010 0.002843 0.000010 0.000010 0.000010 0.000010 0.000010 0.000010 0.000010 0.000010 0.000557 0.000010
0.000010 0.000010 0.000010 0.999660 0.000010 0.000010 0.000010 0.000010 0.000010 0.000010 0.000010 0.000010 0.000010 0.000010 0.000010 0.000010 0.000010 0.000010 0.000010 0.000010 0.000010 0.000010 0.000010 0.000010 0.000010 0.000010 0.000010 0.000010 0.000010 0.000010 0.000010 0.000010 0.000010 0.000010 0.000010
0.000010 0.000010 0.000010 0.999660 0.000010 0.000010 0.000010 0.000010 0.000010 0.000010 0.000010 0.000010 0.000010 0.000010 0.000010 0.000010 0.000010 0.000010 0.000010 0.000010 0.000010 0.000010 0.000010 0.000010 0.000010 0.000010 0.000010 0.000010 0.000010 0.000010 0.000010 0.000010 0.000010 0.000010 0.000010
0.000010 0.000010 0.000010 0.999660 0.000010 0.000010 0.000010 0.000010 0.000010 0.000010 0.000010 0.000010 0.000010 0.000010 0.000010 0.000010 0.000010 0.000010 0.000010 0.000010 0.000010 0.000010 0.000010 0.000010 0.000010 0.000010 0.000010 0.000010 0.000010 0.000010 0.000010 0.000010 0.000010 0.000010 0.000010
0.000010 0.000010 0.000010 0.999660 0.000010 0.000010 0.000010 0.000010 0.000010 0.000010 0.000010 0.000010 0.000010 0.000010 0.000010 0.000010 0.000010 0.000010 0.000010 0.000010 0.000010 0.000010 0.000010 0.000010 0.000010 0.000010 0.000010 0.000010 0.000010 0.000010 0.000010 0.000010 0.000010 0.000010 0.000010
0.000010 0.000010 0.000010 0.907101 0.000010 0.000010 0.000010 0.005115 0.000010 0.000010 0.000010 0.015962 0.000010 0.008771 0.000010 0.000010 0.021727 0.000010 0.000010 0.012247 0.003832 0.000010 0.000010 0.000010 0.000010 0.000010 0.000010 0.007290 0.000010 0.004077 0.013626 0.000010 0.000010 0.000010 0.000010
0.000010 0.011999 0.000010 0.969803 0.000010 0.000597 0.000010 0.000010 0.000010 0.017291 0.000010 0.000010 0.000010 0.000010 0.000010 0.000010 0.000010 0.000010 0.000010 0.000010 0.000010 0.000010 0.000010 0.000010 0.000010 0.000010 0.000010 0.000010 0.000010 0.000010 0.000010 0.000010 0.000010 0.000010 0.000010
0.000010 0.000010 0.000010 0.989394 0.000010 0.010276 0.000010 0.000010 0.000010 0.000010 0.000010 0.000010 0.000010 0.000010 0.000010 0.000010 0.000010 0.000010 0.000010 0.000010 0.000010 0.000010 0.000010 0.000010 0.000010 0.000010 0.000010 0.000010 0.000010 0.000010 0.000010 0.000010 0.000010 0.000010 0.000010
0.000010 0.000010 0.000010 0.996428 0.000010 0.000010 0.000010 0.000010 0.000010 0.000010 0.000010 0.000010 0.000010 0.003242 0.000010 0.000010 0.000010 0.000010 0.000010 0.000010 0.000010 0.000010 0.000010 0.000010 0.000010 0.000010 0.000010 0.000010 0.000010 0.000010 0.000010 0.000010 0.000010 0.000010 0.000010
0.000010 0.021392 0.005541 0.910847 0.000010 0.000616 0.000010 0.000170 0.000010 0.004041 0.000010 0.022926 0.000010 0.000010 0.000010 0.005941 0.023172 0.000010 0.000010 0.000010 0.000010 0.000010 0.000010 0.000010 0.000010 0.000010 0.000010 0.000018 0.000010 0.003866 0.000010 0.000010 0.000010 0.001242 0.000010
0.000010 0.000010 0.000010 0.999660 0.000010 0.000010 0.000010 0.000010 0.000010 0.000010 0.000010 0.000010 0.000010 0.000010 0.000010 0.000010 0.000010 0.000010 0.000010 0.000010 0.000010 0.000010 0.000010 0.000010 0.000010 0.000010 0.000010 0.000010 0.000010 0.000010 0.000010 0.000010 0.000010 0.000010 0.000010
0.000010 0.000010 0.006680 0.886619 0.000010 0.018723 0.041740 0.009083 0.000010 0.000010 0.008267 0.000010 0.000010 0.000010 0.004354 0.000010 0.019487 0.000010 0.000501 0.000010 0.000010 0.000010 0.000010 0.000010 0.000010 0.000010 0.000010 0.000010 0.000010 0.000010 0.000010 0.000010 0.000010 0.004296 0.000010
0.000010 0.001597 0.000010 0.908250 0.000010 0.004074 0.000010 0.000010 0.000010 0.017543 0.000010 0.013727 0.000010 0.013624 0.000010 0.000010 0.010198 0.000010 0.000010 0.015680 0.011531 0.000010 0.000010 0.000010 0.001181 0.000010 0.000010 0.000010 0.000010 0.000010 0.000193 0.000010 0.000010 0.002173 0.000010
0.000010 0.000010 0.000010 0.903022 0.001962 0.000010 0.000010 0.000010 0.000010 0.014674 0.005572 0.001662 0.000010 0.001515 0.000010 0.007826 0.058583 0.000010 0.000010 0.000010 0.000010 0.000010 0.000010 0.000010 0.000010 0.000010 0.000010 0.004924 0.000010 0.000010 0.000010 0.000010 0.000010 0.000010 0.000010
0.000010 0.000010 0.000010 0.999660 0.000010 0.000010 0.000010 0.000010 0.000010 0.000010 0.000010 0.000010 0.000010 0.000010 0.000010 0.000010 0.000010 0.000010 0.000010 0.000010 0.000010 0.000010 0.000010 0.000010 0.000010 0.000010 0.000010 0.000010 0.000010 0.000010 0.000010 0.000010 0.000010 0.000010 0.000010
0.000010 0.005429 0.007342 0.958281 0.000010 0.000010 0.000010 0.000010 0.000010 0.000010 0.000010 0.005769 0.000010 0.000010 0.000010 0.000010 0.000010 0.000010 0.000010 0.004973 0.000010 0.000010 0.000010 0.000010 0.002066 0.000010 0.000010 0.000010 0.000010 0.000010 0.015860 0.000010 0.000010 0.000010 0.000010
0.286715 0.004948 0.000544 0.605208 0.000010 0.000010 0.005396 0.000010 0.000010 0.000010 0.000010 0.021351 0.000010 0.000010 0.000010 0.000010 0.014912 0.000010 0.034017 0.000010 0.000010 0.000010 0.000010 0.000010 0.000010 0.000010 0.000010 0.000010 0.000010 0.000010 0.021209 0.000653 0.000010 0.004808 0.000010
0.000010 0.000010 0.002098 0.954829 0.023937 0.000010 0.000010 0.000010 0.000010 0.000010 0.000010 0.005249 0.000010 0.000740 0.000010 0.000010 0.011797 0.000010 0.000010 0.001070 0.000010 0.000010 0.000010 0.000010 0.000010 0.000010 0.000010 0.000010 0.000010 0.000010 0.000010 0.000010 0.000010 0.000010 0.000010
0.000010 0.008353 0.000010 0.953506 0.000010 0.000010 0.000010 0.000010 0.000010 0.000010 0.000010 0.006665 0.000010 0.000010 0.000010 0.000010 0.000010 0.000010 0.000010 0.000010 0.000010 0.000010 0.000010 0.000010 0.002498 0.000010 0.000010 0.000010 0.000010 0.000020 0.028668 0.000010 0.000010 0.000010 0.000010
0.014123 0.053500 0.000010 0.859269 0.000010 0.000010 0.002362 0.000010 0.000010 0.008228 0.000010 0.016129 0.000010 0.003033 0.000010 0.000010 0.008919 0.000010 0.000010 0.000010 0.000010 0.000010 0.000010 0.000010 0.000010 0.000010 0.000010 0.000010 0.000010 0.000010 0.020794 0.000010 0.000010 0.013394 0.000010
0.000010 0.075936 0.000010 0.836997 0.020833 0.000010 0.018179 0.000010 0.000010 0.008742 0.000010 0.013867 0.000010 0.000010 0.000010 0.000010 0.002242 0.000010 0.000010 0.000010 0.000010 0.000010 0.000010 0.000010 0.003940 0.000010 0.000010 0.000010 0.000010 0.000010 0.019004 0.000010 0.000010 0.000010 0.000010
0.094526 0.000016 0.000010 0.870949 0.000010 0.000010 0.006670 0.000010 0.000010 0.000010 0.000010 0.000010 0.000010 0.000010 0.000010 0.008192 0.000010 0.000010 0.000010 0.000010 0.000010 0.000010 0.000010 0.000010 0.000010 0.000010 0.000010 0.000010 0.000010 0.000010 0.019356 0.000010 0.000010 0.000010 0.000010
0.093973 0.001549 0.000010 0.840824 0.000010 0.000010 0.000010 0.000010 0.000010 0.000010 0.000010 0.006184 0.000010 0.000010 0.000010 0.000010 0.000010 0.000010 0.032758 0.000010 0.000517 0.000010 0.000010 0.000010 0.000468 0.000010 0.000010 0.000010 0.000010 0.001623 0.021844 0.000010 0.000010 0.000010 0.000010
0.000010 0.000010 0.003997 0.000010 0.000010 0.000010 0.000010 0.000010 0.011054 0.001248 0.184298 0.000010 0.047496 0.000010 0.010208 0.045255 0.000010 0.000010 0.000010 0.000010 0.016381 0.000010 0.000010 0.000010 0.000010 0.000010 0.000010 0.660906 0.000010 0.000010 0.000010 0.005524 0.000010 0.013393 0.000010
0.000010 0.009045 0.000010 0.000010 0.000010 0.000010 0.000010 0.000571 0.000010 0.020550 0.157144 0.000010 0.040066 0.017637 0.000010 0.045314 0.036339 0.000260 0.002983 0.000012 0.000010 0.000010 0.000010 0.000010 0.017828 0.009005 0.000027 0.612904 0.000010 0.000010 0.000010 0.014191 0.002756 0.013196 0.000010
0.002347 0.000010 0.000010 0.005575 0.017194 0.000766 0.017583 0.008734 0.011857 0.000010 0.150421 0.036689 0.000010 0.000010 0.003512 0.044937 0.000010 0.000010 0.039264 0.000010 0.000010 0.000010 0.000010 0.012171 0.009270 0.002304 0.000020 0.614885 0.000010 0.000010 0.000010 0.008348 0.000010 0.013609 0.000363
0.000010 0.010191 0.000010 0.015428 0.000010 0.000010 0.000010 0.000010 0.000010 0.000010 0.161137 0.005485 0.048725 0.011097 0.008587 0.063362 0.029391 0.000010 0.000010 0.005046 0.016305 0.000010 0.000010 0.004787 0.005007 0.000010 0.000010 0.580395 0.000010 0.008165 0.000010 0.000010 0.009655 0.017056 0.000010
0.000010 0.000010 0.000906 0.000010 0.016887 0.004175 0.006670 0.000010 0.000010 0.000010 0.148208 0.021236 0.000010 0.000010 0.003782 0.041579 0.025501 0.050782 0.000010 0.028604 0.006215 0.000010 0.001952 0.004793 0.015840 0.000010 0.001967 0.603527 0.001106 0.000010 0.000010 0.000010 0.000010 0.016110 0.000010
0.017538 0.008669 0.000010 0.009887 0.005172 0.007171 0.001647 0.002109 0.018704 0.014732 0.125252 0.018951 0.024258 0.000010 0.004668 0.046022 0.026685 0.017394 0.049240 0.001921 0.028536 0.000010 0.000010 0.006940 0.023867 0.037339 0.000010 0.503177 0.000010 0.000010 0.000010 0.000010 0.000010 0.000010 0.000010
0.000010 0.018414 0.000010 0.015785 0.000010 0.000010 0.005442 0.009285 0.000010 0.000010 0.201920 0.000010 0.028448 0.000010 0.012055 0.036816 0.000010 0.000010 0.000010 0.014641 0.000010 0.000010 0.006793 0.001560 0.000010 0.000010 0.000010 0.623795 0.000010 0.017963 0.000010 0.000010 0.000010 0.006873 0.000010
0.000010 0.000010 0.001663 0.000010 0.018552 0.000010 0.000010 0.000010 0.000886 0.001261 0.196905 0.000010 0.020494 0.000010 0.000010 0.071795 0.012820 0.000010 0.000010 0.008038 0.000010 0.000010 0.000010 0.000010 0.000010 0.000010 0.010407 0.632971 0.000010 0.006320 0.000010 0.000010 0.001815 0.015863 0.000010
0.000010 0.897314 0.000010 0.088413 0.000010 0.000010 0.000010 0.000010 0.000010 0.000010 0.000010 0.000010 0.000010 0.006315 0.000010 0.000010 0.000010 0.000010 0.007648 0.000010 0.000010 0.000010 0.000010 0.000010 0.000010 0.000010 0.000010 0.000010 0.000010 0.000010 0.000010 0.000010 0.000010 0.000010 0.000010
0.000010 0.999660 0.000010 0.000010 0.000010 0.000010 0.000010 0.000010 0.000010 0.000010 0.000010 0.000010 0.000010 0.000010 0.000010 0.000010 0.000010 0.000010 0.000010 0.000010 0.000010 0.000010 0.000010 0.000010 0.000010 0.000010 0.000010 0.000010 0.000010 0.000010 0.000010 0.000010 0.000010 0.000010 0.000010
0.000010 0.977550 0.000010 0.000010 0.000010 0.000010 0.000010 0.000010 0.000010 0.000010 0.000010 0.005432 0.000010 0.000010 0.000010 0.000010 0.016653 0.000010 0.000010 0.000010 0.000010 0.000010 0.000010 0.000010 0.000010 0.000010 0.000010 0.000010 0.000010 0.000055 0.000010 0.000010 0.000010 0.000010 0.000010
0.000010 0.975383 0.001785 0.014655 0.000010 0.000010 0.000010 0.000010 0.000010 0.000010 0.000010 0.000010 0.000010 0.000010 0.000010 0.000010 0.000010 0.000010 0.000010 0.000010 0.000010 0.000010 0.000010 0.000010 0.000010 0.000010 0.000010 0.000010 0.000010 0.007867 0.000010 0.000010 0.000010 0.000010 0.000010
0.000010 0.958002 0.006457 0.005415 0.000010 0.000010 0.004102 0.006122 0.000010 0.000010 0.000010 0.000010 0.000010 0.000010 0.000010 0.000010 0.000010 0.000010 0.000010 0.000010 0.000010 0.000010 0.000010 0.000010 0.000010 0.000010 0.000010 0.019613 0.000010 0.000010 0.000010 0.000010 0.000010 0.000010 0.000010
0.000010 0.926804 0.000010 0.000010 0.005572 0.018282 0.000010 0.000010 0.000010 0.000010 0.000010 0.008679 0.000010 0.016799 0.000010 0.000010 0.002144 0.000010 0.000010 0.000010 0.011546 0.000010 0.000010 0.000010 0.000010 0.000010 0.000010 0.000010 0.000010 0.000010 0.009903 0.000010 0.000010 0.000010 0.000010
0.000010 0.974090 0.000010 0.000010 0.007034 0.000010 0.000010 0.000010 0.000010 0.000010 0.000010 0.000010 0.000010 0.006455 0.000010 0.000010 0.000010 0.000010 0.000010 0.000010 0.000010 0.000010 0.000010 0.000010 0.000010 0.000010 0.000010 0.002231 0.000010 0.000010 0.009889 0.000010 0.000010 0.000010 0.000010
0.000010 0.923695 0.000010 0.059653 0.000010 0.000010 0.000010 0.004618 0.000010 0.000010 0.000010 0.000010 0.000010 0.000010 0.000010 0.000010 0.000010 0.000010 0.011724 0.000010 0.000010 0.000010 0.000010 0.000010 0.000010 0.000010 0.000010 0.000010 0.000010 0.000010 0.000010 0.000010 0.000010 0.000010 0.000010
0.000010 0.960207 0.000010 0.027662 0.000010 0.000010 0.000010 0.000010 0.000010 0.000010 0.000010 0.000010 0.000010 0.000010 0.000010 0.009020 0.000010 0.000010 0.000010 0.000010 0.000010 0.000010 0.000010 0.000010 0.000010 0.000010 0.000010 0.000010 0.000010 0.000010 0.002801 0.000010 0.000010 0.000010 0.000010
0.000010 0.995698 0.000010 0.000010 0.000010 0.000010 0.000010 0.000010 0.000010 0.000010 0.000010 0.000010 0.000010 0.003972 0.000010 0.000010 0.000010 0.000010 0.000010 0.000010 0.000010 0.000010 0.000010 0.000010 0.000010 0.000010 0.000010 0.000010 0.000010 0.000010 0.000010 0.000010 0.000010 0.000010 0.000010
0.000010 0.999660 0.000010 0.000010 0.000010 0.000010 0.000010 0.000010 0.000010 0.000010 0.000010 0.000010 0.000010 0.000010 0.000010 0.000010 0.000010 0.000010 0.000010 0.000010 0.000010 0.000010 0.000010 0.000010 0.000010 0.000010 0.000010 0.000010 0.000010 0.000010 0.000010 0.000010 0.000010 0.000010 0.000010
0.000010 0.999660 0.000010 0.000010 0.000010 0.000010 0.000010 0.000010 0.000010 0.000010 0.000010 0.000010 0.000010 0.000010 0.000010 0.000010 0.000010 0.000010 0.000010 0.000010 0.000010 0.000010 0.000010 0.000010 0.000010 0.000010 0.000010 0.000010 0.000010 0.000010 0.000010 0.000010 0.000010 0.000010 0.000010
0.000010 0.920990 0.000922 0.025088 0.000010 0.025210 0.000010 0.000010 0.000010 0.000010 0.000010 0.002419 0.000010 0.012721 0.000010 0.000010 0.012370 0.000010 0.000010 0.000010 0.000010 0.000010 0.000010 0.000010 0.000010 0.000010 0.000010 0.000010 0.000010 0.000010 0.000010 0.000010 0.000010 0.000010 0.000010
0.000010 0.934140 0.000010 0.044231 0.000010 0.000010 0.000010 0.000011 0.000010 0.000010 0.000010 0.000010 0.000010 0.000010 0.000010 0.000010 0.000010 0.000010 0.021308 0.000010 0.000010 0.000010 0.000010 0.000010 0.000010 0.000010 0.000010 0.000010 0.000010 0.000010 0.000010 0.000010 0.000010 0.000010 0.000010
0.000010 0.999660 0.000010 0.000010 0.000010 0.000010 0.000010 0.000010 0.000010 0.000010 0.000010 0.000010 0.000010 0.000010 0.000010 0.000010 0.000010 0.000010 0.000010 0.000010 0.000010 0.000010 0.000010 0.000010 0.000010 0.000010 0.000010 0.000010 0.000010 0.000010 0.000010 0.000010 0.000010 0.000010 0.000010
0.000010 0.987272 0.000010 0.000010 0.000010 0.009482 0.000010 0.000010 0.000010 0.000010 0.000010 0.000010 0.000010 0.000010 0.000010 0.000010 0.000010 0.000010 0.002926 0.000010 0.000010 0.000010 0.000010 0.000010 0.000010 0.000010 0.000010 0.000010 0.000010 0.000010 0.000010 0.000010 0.000010 0.000010 0.000010
0.000010 0.999660 0.000010 0.000010 0.000010 0.000010 0.000010 0.000010 0.000010 0.000010 0.000010 0.000010 0.000010 0.000010 0.000010 0.000010 0.000010 0.000010 0.000010 0.000010 0.000010 0.000010 0.000010 0.000010 0.000010 0.000010 0.000010 0.000010 0.000010 0.000010 0.000010 0.000010 0.000010 0.000010 0.000010
0.000010 0.999660 0.000010 0.000010 0.000010 0.000010 0.000010 0.000010 0.000010 0.000010 0.000010 0.000010 0.000010 0.000010 0.000010 0.000010 0.000010 0.000010 0.000010 0.000010 0.000010 0.000010 0.000010 0.000010 0.000010 0.000010 0.000010 0.000010 0.000010 0.000010 0.000010 0.000010 0.000010 0.000010 0.000010
0.000010 0.986027 0.000010 0.000010 0.000010 0.000010 0.000010 0.000010 0.000010 0.000010 0.000010 0.000010 0.000010 0.000010 0.000010 0.013643 0.000010 0.000010 0.000010 0.000010 0.000010 0.000010 0.000010 0.000010 0.000010 0.000010 0.000010 0.000010 0.000010 0.000010 0.000010 0.000010 0.000010 0.000010 0.000010
0.057428 0.042152 0.018650 0.051475 0.015774 0.054288 0.000010 0.008123 0.014702 0.016038 0.017901 0.014021 0.000010 0.027818 0.002657 0.000010 0.021901 0.023117 0.051317 0.001089 0.001498 0.000700 0.000010 0.000010 0.007592 0.000010 0.000010 0.484919 0.000010 0.000010 0.057190 0.000010 0.000010 0.000411 0.009128
0.000010 0.055195 0.000010 0.000010 0.000010 0.034189 0.000010 0.000010 0.000010 0.000010 0.000010 0.000010 0.000010 0.002983 0.000010 0.000010 0.000010 0.000010 0.000010 0.000010 0.000010 0.000010 0.000010 0.000010 0.000010 0.000010 0.000010 0.803172 0.000010 0.000010 0.104161 0.000010 0.000010 0.000010 0.000010
0.000010 0.039234 0.000010 0.054208 0.000010 0.087080 0.000010 0.000010 0.000010 0.004083 0.000010 0.000010 0.000010 0.012807 0.000010 0.000010 0.001501 0.000010 0.091739 0.000010 0.000010 0.000010 0.000010 0.000010 0.000010 0.000010 0.000010 0.584654 0.000010 0.000010 0.124434 0.000010 0.000010 0.000010 0.000010
0.000010 0.017991 0.000010 0.024755 0.000010 0.074191 0.000010 0.000010 0.000010 0.000019 0.000010 0.000010 0.000010 0.013293 0.000010 0.000010 0.000010 0.000010 0.074755 0.000010 0.000010 0.000010 0.000010 0.000010 0.000010 0.000010 0.000010 0.668018 0.000010 0.000010 0.126707 0.000010 0.000010 0.000010 0.000010
0.000010 0.054043 0.002410 0.022372 0.000419 0.081995 0.000010 0.000010 0.000010 0.000010 0.000010 0.000012 0.000010 0.000010 0.000010 0.013698 0.013707 0.000010 0.035948 0.000010 0.000010 0.000010 0.000010 0.000010 0.000010 0.000010 0.000010 0.646476 0.000010 0.000010 0.128680 0.000010 0.000010 0.000010 0.000010
0.000010 0.050840 0.000010 0.037163 0.009953 0.051643 0.003886 0.000010 0.000010 0.014603 0.000010 0.032088 0.000010 0.009930 0.000010 0.000010 0.026920 0.000010 0.000010 0.000010 0.000010 0.000010 0.000010 0.000010 0.000010 0.000010 0.000010 0.646559 0.000010 0.000010 0.116176 0.000010 0.000010 0.000010 0.000010
0.000010 0.056743 0.000010 0.021454 0.000010 0.070913 0.000010 0.000010 0.000010 0.000010 0.000010 0.017131 0.000010 0.007451 0.000010 0.005388 0.017595 0.000010 0.000010 0.010954 0.000010 0.000010 0.000010 0.000010 0.000010 0.000010 0.000010 0.670978 0.000010 0.000010 0.121143 0.000010 0.000010 0.000010 0.000010
0.000010 0.066904 0.000010 0.000010 0.000010 0.028496 0.000010 0.000010 0.000010 0.000010 0.000010 0.000010 0.000010 0.000010 0.000010 0.000010 0.000010 0.000010 0.000010 0.000010 0.000010 0.000010 0.000010 0.000010 0.000010 0.000010 0.000010 0.806347 0.000010 0.000010 0.097943 0.000010 0.000010 0.000010 0.000010
0.000010 0.074669 0.000010 0.012668 0.000010 0.080607 0.000010 0.000010 0.000010 0.000010 0.000010 0.009852 0.000010 0.013523 0.000010 0.027743 0.023611 0.000010 0.008622 0.018691 0.000010 0.000010 0.000010 0.000010 0.000010 0.000010 0.000010 0.619474 0.000010 0.000010 0.110299 0.000010 0.000010 0.000010 0.000010
0.006273 0.028517 0.013299 0.026864 0.000010 0.003142 0.691275 0.007654 0.000010 0.022443 0.000010 0.036242 0.000010 0.000010 0.000010 0.009577 0.077000 0.000010 0.008994 0.000010 0.000010 0.000010 0.000010 0.000010 0.010016 0.000010 0.000010 0.051126 0.000010 0.000010 0.003542 0.000010 0.000010 0.003846 0.000010
0.000010 0.000010 0.000010 0.004683 0.000010 0.000010 0.986907 0.000010 0.000010 0.000010 0.000010 0.000010 0.000010 0.008090 0.000010 0.000010 0.000010 0.000010 0.000010 0.000010 0.000010 0.000010 0.000010 0.000010 0.000010 0.000010 0.000010 0.000010 0.000010 0.000010 0.000010 0.000010 0.000010 0.000010 0.000010
0.006553 0.001197 0.017215 0.024833 0.010575 0.019440 0.756608 0.009038 0.000010 0.018531 0.000010 0.022167 0.000010 0.000010 0.000010 0.000010 0.069155 0.000010 0.000010 0.008433 0.000010 0.000010 0.000010 0.000010 0.017487 0.000010 0.000010 0.001707 0.000010 0.000010 0.016862 0.000010 0.000010 0.000010 0.000010
0.000010 0.000010 0.000010 0.000010 0.000010 0.000010 0.999660 0.000010 0.000010 0.000010 0.000010 0.000010 0.000010 0.000010 0.000010 0.000010 0.000010 0.000010 0.000010 0.000010 0.000010 0.000010 0.000010 0.000010 0.000010 0.000010 0.000010 0.000010 0.000010 0.000010 0.000010 0.000010 0.000010 0.000010 0.000010
0.020084 0.000010 0.000010 0.000010 0.006382 0.000010 0.940918 0.000010 0.000010 0.000010 0.005058 0.010168 0.000010 0.000010 0.000010 0.000010 0.016417 0.000010 0.000010 0.000010 0.000010 0.000010 0.000010 0.000010 0.000010 0.000010 0.000010 0.000010 0.000010 0.000010 0.000010 0.000010 0.000010 0.000694 0.000010
0.000010 0.000010 0.000010 0.000010 0.000010 0.000010 0.999660 0.000010 0.000010 0.000010 0.000010 0.000010 0.000010 0.000010 0.000010 0.000010 0.000010 0.000010 0.000010 0.000010 0.000010 0.000010 0.000010 0.000010 0.000010 0.000010 0.000010 0.000010 0.000010 0.000010 0.000010 0.000010 0.000010 0.000010 0.000010
0.000010 0.002562 0.002101 0.028842 0.000010 0.007696 0.716053 0.032690 0.000010 0.028210 0.006250 0.040410 0.000010 0.017045 0.000010 0.000010 0.076102 0.000010 0.000010 0.000010 0.000010 0.000010 0.000010 0.000010 0.000010 0.000010 0.000010 0.029248 0.000010 0.000010 0.012572 0.000010 0.000010 0.000010 0.000010
0.000010 0.000010 0.000010 0.000010 0.000010 0.000010 0.999660 0.000010 0.000010 0.000010 0.000010 0.000010 0.000010 0.000010 0.000010 0.000010 0.000010 0.000010 0.000010 0.000010 0.000010 0.000010 0.000010 0.000010 0.000010 0.000010 0.000010 0.000010 0.000010 0.000010 0.000010 0.000010 0.000010 0.000010 0.000010
0.000010 0.000010 0.000010 0.000010 0.000010 0.000010 0.999660 0.000010 0.000010 0.000010 0.000010 0.000010 0.000010 0.000010 0.000010 0.000010 0.000010 0.000010 0.000010 0.000010 0.000010 0.000010 0.000010 0.000010 0.000010 0.000010 0.000010 0.000010 0.000010 0.000010 0.000010 0.000010 0.000010 0.000010 0.000010
0.000010 0.000010 0.000010 0.000010 0.000010 0.000010 0.999660 0.000010 0.000010 0.000010 0.000010 0.000010 0.000010 0.000010 0.000010 0.000010 0.000010 0.000010 0.000010 0.000010 0.000010 0.000010 0.000010 0.000010 0.000010 0.000010 0.000010 0.000010 0.000010 0.000010 0.000010 0.000010 0.000010 0.000010 0.000010
0.000010 0.000010 0.000010 0.015642 0.000010 0.000010 0.974131 0.000010 0.000010 0.000010 0.000010 0.000010 0.000010 0.000010 0.000010 0.000010 0.000010 0.000010 0.000010 0.000010 0.000010 0.000010 0.000010 0.000010 0.009907 0.000010 0.000010 0.000010 0.000010 0.000010 0.000010 0.000010 0.000010 0.000010 0.000010
0.000010 0.000010 0.000010 0.000010 0.000010 0.000010 0.996087 0.000010 0.000010 0.000010 0.000010 0.000010 0.000010 0.000010 0.000010 0.000010 0.000010 0.000010 0.000010 0.000010 0.000010 0.000010 0.000010 0.000010 0.000010 0.000010 0.000010 0.000010 0.000010 0.000010 0.003583 0.000010 0.000010 0.000010 0.000010
0.000010 0.000010 0.000010 0.000010 0.000010 0.000010 0.999660 0.000010 0.000010 0.000010 0.000010 0.000010 0.000010 0.000010 0.000010 0.000010 0.000010 0.000010 0.000010 0.000010 0.000010 0.000010 0.000010 0.000010 0.000010 0.000010 0.000010 0.000010 0.000010 0.000010 0.000010 0.000010 0.000010 0.000010 0.000010
0.000010 0.000010 0.000010 0.000010 0.000010 0.000010 0.999660 0.000010 0.000010 0.000010 0.000010 0.000010 0.000010 0.000010 0.000010 0.000010 0.000010 0.000010 0.000010 0.000010 0.000010 0.000010 0.000010 0.000010 0.000010 0.000010 0.000010 0.000010 0.000010 0.000010 0.000010 0.000010 0.000010 0.000010 0.000010
0.007889 0.018840 0.003789 0.067903 0.018722 0.031531 0.429987 0.013216 0.000010 0.039359 0.000010 0.043778 0.000010 0.057741 0.000942 0.043868 0.125281 0.000010 0.011457 0.000010 0.001380 0.000010 0.000010 0.000010 0.000010 0.000010 0.000010 0.059960 0.000010 0.000010 0.014581 0.000010 0.000010 0.009617 0.000010
0.014714 0.008542 0.007126 0.036368 0.000010 0.015207 0.615504 0.004690 0.000010 0.056213 0.004048 0.042685 0.000010 0.031125 0.000010 0.011141 0.086744 0.000010 0.000010 0.000010 0.000010 0.000010 0.000010 0.000010 0.023639 0.000010 0.000010 0.026379 0.000010 0.001741 0.012363 0.000010 0.000010 0.001599 0.000010
0.000010 0.000010 0.000010 0.002029 0.000010 0.000010 0.982148 0.000010 0.000010 0.000010 0.000010 0.011636 0.000010 0.000010 0.000010 0.000010 0.000788 0.000010 0.000010 0.000010 0.000010 0.000010 0.000010 0.000010 0.002707 0.000010 0.000010 0.000010 0.000010 0.000010 0.000010 0.000010 0.000010 0.000402 0.000010
0.000010 0.000010 0.000010 0.000010 0.000010 0.000010 0.999660 0.000010 0.000010 0.000010 0.000010 0.000010 0.000010 0.000010 0.000010 0.000010 0.000010 0.000010 0.000010 0.000010 0.000010 0.000010 0.000010 0.000010 0.000010 0.000010 0.000010 0.000010 0.000010 0.000010 0.000010 0.000010 0.000010 0.000010 0.000010
0.000010 0.000010 0.000010 0.000010 0.000010 0.000010 0.999660 0.000010 0.000010 0.000010 0.000010 0.000010 0.000010 0.000010 0.000010 0.000010 0.000010 0.000010 0.000010 0.000010 0.000010 0.000010 0.000010 0.000010 0.000010 0.000010 0.000010 0.000010 0.000010 0.000010 0.000010 0.000010 0.000010 0.000010 0.000010
0.000010 0.000010 0.000010 0.000010 0.000010 0.000010 0.995380 0.000010 0.000010 0.000010 0.000010 0.000010 0.000010 0.000010 0.000010 0.000010 0.000010 0.000010 0.000010 0.000010 0.000010 0.000010 0.000010 0.000010 0.000010 0.000010 0.000010 0.000010 0.000010 0.000010 0.000010 0.000010 0.000010 0.004290 0.000010
0.000010 0.000010 0.000010 0.000010 0.000010 0.000010 0.000010 0.000010 0.000010 0.000010 0.000010 0.000010 0.000010 0.000010 0.000010 0.000010 0.999660 0.000010 0.000010 0.000010 0.000010 0.000010 0.000010 0.000010 0.000010 0.000010 0.000010 0.000010 0.000010 0.000010 0.000010 0.000010 0.000010 0.000010 0.000010
0.000010 0.000010 0.000010 0.000010 0.000010 0.000010 0.000010 0.000010 0.000010 0.000010 0.000010 0.000010 0.000010 0.000010 0.000010 0.000010 0.999660 0.000010 0.000010 0.000010 0.000010 0.000010 0.000010 0.000010 0.000010 0.000010 0.000010 0.000010 0.000010 0.000010 0.000010 0.000010 0.000010 0.000010 0.000010
0.004657 0.000010 0.000010 0.000010 0.000010 0.000010 0.000010 0.000010 0.000010 0.019245 0.000010 0.000010 0.000010 0.000010 0.000010 0.000010 0.971177 0.000010 0.000010 0.000010 0.000010 0.000010 0.000010 0.000010 0.000010 0.000010 0.000010 0.000010 0.000010 0.000010 0.004611 0.000010 0.000010 0.000010 0.000010
0.000010 0.000010 0.000010 0.013217 0.002927 0.000010 0.000010 0.000010 0.000010 0.002816 0.003458 0.000010 0.000010 0.017978 0.000010 0.004241 0.940084 0.000010 0.000010 0.003851 0.000010 0.000010 0.000010 0.000010 0.007447 0.000010 0.000010 0.000010 0.000010 0.000011 0.003732 0.000010 0.000010 0.000010 0.000010
0.000010 0.000010 0.000010 0.000010 0.000010 0.000010 0.000010 0.000010 0.000010 0.000010 0.000010 0.000010 0.000010 0.000010 0.000010 0.000010 0.998757 0.000010 0.000010 0.000010 0.000010 0.000010 0.000010 0.000010 0.000010 0.000010 0.000010 0.000010 0.000010 0.000010 0.000913 0.000010 0.000010 0.000010 0.000010
0.000010 0.000010 0.000010 0.000010 0.000010 0.000010 0.000010 0.000010 0.000010 0.000010 0.000010 0.000010 0.000010 0.000010 0.000010 0.000010 0.993820 0.000010 0.000010 0.000010 0.000010 0.000010 0.000010 0.000010 0.000010 0.000010 0.000010 0.000010 0.000010 0.000010 0.005850 0.000010 0.000010 0.000010 0.000010
0.000010 0.000010 0.000010 0.000010 0.000010 0.000010 0.000010 0.000010 0.000010 0.000010 0.000010 0.000010 0.000010 0.000010 0.000010 0.000010 0.999660 0.000010 0.000010 0.000010 0.000010 0.000010 0.000010 0.000010 0.000010 0.000010 0.000010 0.000010 0.000010 0.000010 0.000010 0.000010 0.000010 0.000010 0.000010
0.000010 0.000010 0.000010 0.000010 0.000010 0.000010 0.000010 0.000010 0.000010 0.000010 0.000010 0.000010 0.000010 0.000010 0.000010 0.000010 0.999660 0.000010 0.000010 0.000010 0.000010 0.000010 0.000010 0.000010 0.000010 0.000010 0.000010 0.000010 0.000010 0.000010 0.000010 0.000010 0.000010 0.000010 0.000010
0.000010 0.000010 0.000010 0.000010 0.000010 0.000010 0.000010 0.000010 0.000010 0.000010 0.000010 0.000010 0.000010 0.000010 0.000010 0.000010 0.999660 0.000010 0.000010 0.000010 0.000010 0.000010 0.000010 0.000010 0.000010 0.000010 0.000010 0.000010 0.000010 0.000010 0.000010 0.000010 0.000010 0.000010 0.000010
0.000010 0.000010 0.000010 0.000010 0.000010 0.000010 0.000010 0.000010 0.000010 0.000010 0.000010 0.000010 0.000010 0.000010 0.000010 0.000010 0.999660 0.000010 0.000010 0.000010 0.000010 0.000010 0.000010 0.000010 0.000010 0.000010 0.000010 0.000010 0.000010 0.000010 0.000010 0.000010 0.000010 0.000010 0.000010
0.000010 0.000010 0.000010 0.000010 0.000010 0.000010 0.000010 0.000010 0.000010 0.000010 0.000010 0.000010 0.000010 0.000010 0.000010 0.000010 0.999660 0.000010 0.000010 0.000010 0.000010 0.000010 0.000010 0.000010 0.000010 0.000010 0.000010 0.000010 0.000010 0.000010 0.000010 0.000010 0.000010 0.000010 0.000010
0.000010 0.000010 0.000010 0.000010 0.000010 0.000010 0.000010 0.000010 0.000010 0.000010 0.000010 0.000010 0.000010 0.000010 0.000010 0.000010 0.999660 0.000010 0.000010 0.000010 0.000010 0.000010 0.000010 0.000010 0.000010 0.000010 0.000010 0.000010 0.000010 0.000010 0.000010 0.000010 0.000010 0.000010 0.000010
0.000010 0.000010 0.000010 0.034172 0.000010 0.000010 0.000010 0.000010 0.000010 0.000010 0.000010 0.000010 0.000010 0.000010 0.000010 0.000010 0.965498 0.000010 0.000010 0.000010 0.000010 0.000010 0.000010 0.000010 0.000010 0.000010 0.000010 0.000010 0.000010 0.000010 0.000010 0.000010 0.000010 0.000010 0.000010
0.000010 0.000010 0.000010 0.000010 0.000010 0.000010 0.000010 0.000010 0.000010 0.000010 0.000010 0.000010 0.000010 0.000010 0.000010 0.000010 0.999660 0.000010 0.000010 0.000010 0.000010 0.000010 0.000010 0.000010 0.000010 0.000010 0.000010 0.000010 0.000010 0.000010 0.000010 0.000010 0.000010 0.000010 0.000010
0.000010 0.000010 0.000010 0.000010 0.000010 0.000010 0.000010 0.000010 0.000010 0.000010 0.000010 0.005562 0.000010 0.000010 0.000010 0.000010 0.973510 0.000010 0.000010 0.000010 0.000010 0.000010 0.000010 0.000010 0.000010 0.000010 0.000010 0.000012 0.000010 0.000010 0.020606 0.000010 0.000010 0.000010 0.000010
0.036840 0.032634 0.054489 0.014560 0.005502 0.014581 0.120768 0.013597 0.000010 0.075514 0.014781 0.044119 0.000010 0.031504 0.000010 0.072291 0.210334 0.000010 0.019093 0.000010 0.054866 0.000010 0.000010 0.000010 0.000010 0.000010 0.000010 0.097219 0.000010 0.031755 0.054489 0.000010 0.000010 0.000915 0.000010
0.000010 0.000010 0.000010 0.000010 0.000010 0.000010 0.000010 0.000010 0.000010 0.000010 0.000010 0.000010 0.000010 0.000010 0.000010 0.000010 0.999660 0.000010 0.000010 0.000010 0.000010 0.000010 0.000010 0.000010 0.000010 0.000010 0.000010 0.000010 0.000010 0.000010 0.000010 0.000010 0.000010 0.000010 0.000010
0.000010 0.000010 0.000010 0.000010 0.000010 0.000010 0.000010 0.000010 0.000010 0.000010 0.000010 0.000010 0.000010 0.000010 0.000010 0.000010 0.999660 0.000010 0.000010 0.000010 0.000010 0.000010 0.000010 0.000010 0.000010 0.000010 0.000010 0.000010 0.000010 0.000010 0.000010 0.000010 0.000010 0.000010 0.000010
0.000010 0.000010 0.000010 0.000010 0.006992 0.442901 0.471992 0.001082 0.000010 0.037018 0.000010 0.009240 0.000010 0.009675 0.000010 0.000010 0.019295 0.000010 0.000010 0.000010 0.000010 0.000010 0.000010 0.000010 0.000010 0.000010 0.000010 0.000010 0.000010 0.000010 0.001544 0.000010 0.000010 0.000010 0.000010
0.000010 0.000010 0.000010 0.000010 0.000010 0.999660 0.000010 0.000010 0.000010 0.000010 0.000010 0.000010 0.000010 0.000010 0.000010 0.000010 0.000010 0.000010 0.000010 0.000010 0.000010 0.000010 0.000010 0.000010 0.000010 0.000010 0.000010 0.000010 0.000010 0.000010 0.000010 0.000010 0.000010 0.000010 0.000010
0.000010 0.000010 0.000010 0.000010 0.000010 0.999651 0.000010 0.000010 0.000010 0.000012 0.000010 0.000010 0.000010 0.000010 0.000010 0.000010 0.000017 0.000010 0.000010 0.000010 0.000010 0.000010 0.000010 0.000010 0.000010 0.000010 0.000010 0.000010 0.000010 0.000010 0.000010 0.000010 0.000010 0.000010 0.000010
0.000010 0.000010 0.000010 0.000010 0.000010 0.999660 0.000010 0.000010 0.000010 0.000010 0.000010 0.000010 0.000010 0.000010 0.000010 0.000010 0.000010 0.000010 0.000010 0.000010 0.000010 0.000010 0.000010 0.000010 0.000010 0.000010 0.000010 0.000010 0.000010 0.000010 0.000010 0.000010 0.000010 0.000010 0.000010
0.000010 0.000010 0.000010 0.000010 0.000010 0.999660 0.000010 0.000010 0.000010 0.000010 0.000010 0.000010 0.000010 0.000010 0.000010 0.000010 0.000010 0.000010 0.000010 0.000010 0.000010 0.000010 0.000010 0.000010 0.000010 0.000010 0.000010 0.000010 0.000010 0.000010 0.000010 0.000010 0.000010 0.000010 0.000010
0.000010 0.000010 0.000010 0.000010 0.000010 0.999660 0.000010 0.000010 0.000010 0.000010 0.000010 0.000010 0.000010 0.000010 0.000010 0.000010 0.000010 0.000010 0.000010 0.000010 0.000010 0.000010 0.000010 0.000010 0.000010 0.000010 0.000010 0.000010 0.000010 0.000010 0.000010 0.000010 0.000010 0.000010 0.000010
0.040196 0.000010 0.000010 0.000010 0.012136 0.830276 0.000010 0.009095 0.000010 0.017341 0.000010 0.009705 0.000010 0.054639 0.000010 0.000010 0.000010 0.000010 0.000010 0.000010 0.000010 0.000010 0.000010 0.000010 0.000010 0.000010 0.000010 0.026342 0.000010 0.000010 0.000010 0.000010 0.000010 0.000010 0.000010
0.025198 0.000010 0.002646 0.000010 0.000010 0.806327 0.000010 0.008096 0.000010 0.040065 0.000010 0.008339 0.000010 0.064709 0.000010 0.000010 0.000010 0.000010 0.000010 0.000010 0.000010 0.000010 0.000010 0.000010 0.019625 0.000010 0.000010 0.008916 0.000010 0.000010 0.015828 0.000010 0.000010 0.000010 0.000010
0.000010 0.000010 0.000010 0.000010 0.000010 0.999660 0.000010 0.000010 0.000010 0.000010 0.000010 0.000010 0.000010 0.000010 0.000010 0.000010 0.000010 0.000010 0.000010 0.000010 0.000010 0.000010 0.000010 0.000010 0.000010 0.000010 0.000010 0.000010 0.000010 0.000010 0.000010 0.000010 0.000010 0.000010 0.000010
0.000010 0.000010 0.000010 0.000010 0.022515 0.940861 0.000010 0.000010 0.000010 0.018041 0.000010 0.000010 0.000010 0.004931 0.000010 0.000010 0.000010 0.000010 0.000010 0.000010 0.000011 0.000010 0.000010 0.000010 0.000010 0.000010 0.000010 0.013352 0.000010 0.000010 0.000010 0.000010 0.000010 0.000010 0.000010
0.000010 0.000010 0.000010 0.000010 0.000010 0.999660 0.000010 0.000010 0.000010 0.000010 0.000010 0.000010 0.000010 0.000010 0.000010 0.000010 0.000010 0.000010 0.000010 0.000010 0.000010 0.000010 0.000010 0.000010 0.000010 0.000010 0.000010 0.000010 0.000010 0.000010 0.000010 0.000010 0.000010 0.000010 0.000010
0.000010 0.000010 0.000010 0.000010 0.000010 0.999660 0.000010 0.000010 0.000010 0.000010 0.000010 0.000010 0.000010 0.000010 0.000010 0.000010 0.000010 0.000010 0.000010 0.000010 0.000010 0.000010 0.000010 0.000010 0.000010 0.000010 0.000010 0.000010 0.000010 0.000010 0.000010 0.000010 0.000010 0.000010 0.000010
0.000010 0.000010 0.000010 0.000010 0.000010 0.986298 0.000010 0.000010 0.000010 0.000010 0.000010 0.000010 0.000010 0.009067 0.000010 0.000010 0.000010 0.000010 0.000010 0.004315 0.000010 0.000010 0.000010 0.000010 0.000010 0.000010 0.000010 0.000010 0.000010 0.000010 0.000010 0.000010 0.000010 0.000010 0.000010
0.000010 0.000010 0.000010 0.000010 0.000010 0.943999 0.000010 0.000010 0.000010 0.017112 0.000010 0.000010 0.000010 0.003046 0.000010 0.000010 0.000010 0.000010 0.000010 0.000010 0.000010 0.000010 0.000010 0.000010 0.000010 0.000010 0.000010 0.027330 0.000010 0.000010 0.000010 0.000010 0.000010 0.008213 0.000010
0.000010 0.000010 0.000010 0.000010 0.000010 0.999660 0.000010 0.000010 0.000010 0.000010 0.000010 0.000010 0.000010 0.000010 0.000010 0.000010 0.000010 0.000010 0.000010 0.000010 0.000010 0.000010 0.000010 0.000010 0.000010 0.000010 0.000010 0.000010 0.000010 0.000010 0.000010 0.000010 0.000010 0.000010 0.000010
0.000010 0.000010 0.000010 0.000010 0.000010 0.999660 0.000010 0.000010 0.000010 0.000010 0.000010 0.000010 0.000010 0.000010 0.000010 0.000010 0.000010 0.000010 0.000010 0.000010 0.000010 0.000010 0.000010 0.000010 0.000010 0.000010 0.000010 0.000010 0.000010 0.000010 0.000010 0.000010 0.000010 0.000010 0.000010
0.000010 0.000010 0.000010 0.000010 0.000010 0.999660 0.000010 0.000010 0.000010 0.000010 0.000010 0.000010 0.000010 0.000010 0.000010 0.000010 0.000010 0.000010 0.000010 0.000010 0.000010 0.000010 0.000010 0.000010 0.000010 0.000010 0.000010 0.000010 0.000010 0.000010 0.000010 0.000010 0.000010 0.000010 0.000010
0.043116 0.000010 0.000010 0.000010 0.016805 0.743455 0.000010 0.000010 0.000010 0.030589 0.000010 0.009737 0.000010 0.086447 0.000010 0.000010 0.000010 0.000010 0.000010 0.000010 0.014151 0.000010 0.000010 0.000010 0.008594 0.000010 0.000010 0.042910 0.000010 0.000010 0.003944 0.000010 0.000010 0.000010 0.000010
0.000010 0.000010 0.000010 0.000010 0.000010 0.999660 0.000010 0.000010 0.000010 0.000010 0.000010 0.000010 0.000010 0.000010 0.000010 0.000010 0.000010 0.000010 0.000010 0.000010 0.000010 0.000010 0.000010 0.000010 0.000010 0.000010 0.000010 0.000010 0.000010 0.000010 0.000010 0.000010 0.000010 0.000010 0.000010
0.040790 0.000010 0.000010 0.000010 0.028798 0.747693 0.000010 0.000010 0.000010 0.023479 0.004695 0.017604 0.000010 0.065850 0.000010 0.000010 0.000010 0.000010 0.000010 0.000010 0.007375 0.000010 0.000010 0.000010 0.000010 0.000010 0.000010 0.040792 0.000010 0.000010 0.022519 0.000010 0.000010 0.000164 0.000010
0.000010 0.000010 0.000010 0.000010 0.999660 0.000010 0.000010 0.000010 0.000010 0.000010 0.000010 0.000010 0.000010 0.000010 0.000010 0.000010 0.000010 0.000010 0.000010 0.000010 0.000010 0.000010 0.000010 0.000010 0.000010 0.000010 0.000010 0.000010 0.000010 0.000010 0.000010 0.000010 0.000010 0.000010 0.000010
0.000010 0.000010 0.000010 0.000010 0.999660 0.000010 0.000010 0.000010 0.000010 0.000010 0.000010 0.000010 0.000010 0.000010 0.000010 0.000010 0.000010 0.000010 0.000010 0.000010 0.000010 0.000010 0.000010 0.000010 0.000010 0.000010 0.000010 0.000010 0.000010 0.000010 0.000010 0.000010 0.000010 0.000010 0.000010
0.000010 0.000010 0.000010 0.000010 0.999660 0.000010 0.000010 0.000010 0.000010 0.000010 0.000010 0.000010 0.000010 0.000010 0.000010 0.000010 0.000010 0.000010 0.000010 0.000010 0.000010 0.000010 0.000010 0.000010 0.000010 0.000010 0.000010 0.000010 0.000010 0.000010 0.000010 0.000010 0.000010 0.000010 0.000010
0.000010 0.000010 0.000010 0.000010 0.999660 0.000010 0.000010 0.000010 0.000010 0.000010 0.000010 0.000010 0.000010 0.000010 0.000010 0.000010 0.000010 0.000010 0.000010 0.000010 0.000010 0.000010 0.000010 0.000010 0.000010 0.000010 0.000010 0.000010 0.000010 0.000010 0.000010 0.000010 0.000010 0.000010 0.000010
0.000010 0.000010 0.000010 0.000010 0.999660 0.000010 0.000010 0.000010 0.000010 0.000010 0.000010 0.000010 0.000010 0.000010 0.000010 0.000010 0.000010 0.000010 0.000010 0.000010 0.000010 0.000010 0.000010 0.000010 0.000010 0.000010 0.000010 0.000010 0.000010 0.000010 0.000010 0.000010 0.000010 0.000010 0.000010
0.000010 0.000010 0.000010 0.000010 0.999660 0.000010 0.000010 0.000010 0.000010 0.000010 0.000010 0.000010 0.000010 0.000010 0.000010 0.000010 0.000010 0.000010 0.000010 0.000010 0.000010 0.000010 0.000010 0.000010 0.000010 0.000010 0.000010 0.000010 0.000010 0.000010 0.000010 0.000010 0.000010 0.000010 0.000010
0.000010 0.000010 0.004730 0.000010 0.715811 0.006917 0.000010 0.013667 0.000010 0.149184 0.000010 0.004626 0.000010 0.000010 0.009906 0.000017 0.006446 0.000010 0.000010 0.064686 0.011239 0.000010 0.000010 0.000010 0.000380 0.000010 0.000010 0.000010 0.000010 0.000010 0.012171 0.000010 0.000010 0.000010 0.000010
0.001034 0.000010 0.000010 0.000010 0.884442 0.000010 0.000010 0.024444 0.000010 0.071363 0.000010 0.000010 0.000010 0.000010 0.000010 0.004305 0.000010 0.000010 0.000010 0.000012 0.000010 0.000010 0.000010 0.000010 0.000010 0.000010 0.000010 0.000010 0.000010 0.000010 0.000010 0.000010 0.000010 0.014120 0.000010
0.000010 0.000010 0.000010 0.000010 0.981732 0.002082 0.000010 0.000010 0.000010 0.015863 0.000010 0.000010 0.000010 0.000010 0.000010 0.000010 0.000010 0.000010 0.000010 0.000013 0.000010 0.000010 0.000010 0.000010 0.000010 0.000010 0.000010 0.000010 0.000010 0.000010 0.000010 0.000010 0.000010 0.000010 0.000010
0.000010 0.000010 0.000010 0.000010 0.999660 0.000010 0.000010 0.000010 0.000010 0.000010 0.000010 0.000010 0.000010 0.000010 0.000010 0.000010 0.000010 0.000010 0.000010 0.000010 0.000010 0.000010 0.000010 0.000010 0.000010 0.000010 0.000010 0.000010 0.000010 0.000010 0.000010 0.000010 0.000010 0.000010 0.000010
0.012965 0.000010 0.004565 0.018030 0.760441 0.000010 0.000010 0.000010 0.000010 0.144538 0.000010 0.000010 0.000010 0.000010 0.000010 0.017581 0.000010 0.000010 0.000010 0.026864 0.000010 0.000010 0.000010 0.000010 0.000010 0.000010 0.000010 0.000010 0.000010 0.000010 0.014746 0.000010 0.000010 0.000010 0.000010
0.000010 0.000010 0.000010 0.000010 0.930793 0.000010 0.000010 0.000010 0.000010 0.029527 0.000010 0.000010 0.000010 0.000010 0.000010 0.000010 0.000010 0.000010 0.000010 0.039360 0.000010 0.000010 0.000010 0.000010 0.000010 0.000010 0.000010 0.000010 0.000010 0.000010 0.000010 0.000010 0.000010 0.000010 0.000010
0.006797 0.000010 0.001792 0.000010 0.828728 0.001788 0.000010 0.011083 0.000010 0.108361 0.000010 0.000010 0.000010 0.017230 0.000010 0.000010 0.000010 0.000010 0.000010 0.015329 0.000010 0.000010 0.000010 0.000010 0.000010 0.000010 0.000010 0.000010 0.000010 0.000010 0.000010 0.000010 0.000010 0.008631 0.000010
0.000010 0.000010 0.000010 0.000010 0.999660 0.000010 0.000010 0.000010 0.000010 0.000010 0.000010 0.000010 0.000010 0.000010 0.000010 0.000010 0.000010 0.000010 0.000010 0.000010 0.000010 0.000010 0.000010 0.000010 0.000010 0.000010 0.000010 0.000010 0.000010 0.000010 0.000010 0.000010 0.000010 0.000010 0.000010
0.000010 0.000010 0.000010 0.000010 0.999660 0.000010 0.000010 0.000010 0.000010 0.000010 0.000010 0.000010 0.000010 0.000010 0.000010 0.000010 0.000010 0.000010 0.000010 0.000010 0.000010 0.000010 0.000010 0.000010 0.000010 0.000010 0.000010 0.000010 0.000010 0.000010 0.000010 0.000010 0.000010 0.000010 0.000010
0.000010 0.000010 0.000010 0.000010 0.954496 0.000010 0.000010 0.000010 0.000010 0.045174 0.000010 0.000010 0.000010 0.000010 0.000010 0.000010 0.000010 0.000010 0.000010 0.000010 0.000010 0.000010 0.000010 0.000010 0.000010 0.000010 0.000010 0.000010 0.000010 0.000010 0.000010 0.000010 0.000010 0.000010 0.000010
0.000010 0.000010 0.000010 0.000010 0.999660 0.000010 0.000010 0.000010 0.000010 0.000010 0.000010 0.000010 0.000010 0.000010 0.000010 0.000010 0.000010 0.000010 0.000010 0.000010 0.000010 0.000010 0.000010 0.000010 0.000010 0.000010 0.000010 0.000010 0.000010 0.000010 0.000010 0.000010 0.000010 0.000010 0.000010
0.014232 0.000010 0.000010 0.000010 0.886609 0.000010 0.000010 0.021065 0.000010 0.077785 0.000010 0.000010 0.000010 0.000010 0.000010 0.000010 0.000010 0.000010 0.000010 0.000010 0.000010 0.000010 0.000010 0.000010 0.000010 0.000010 0.000010 0.000010 0.000010 0.000010 0.000010 0.000010 0.000010 0.000010 0.000010
0.000010 0.000010 0.000010 0.000010 0.933444 0.000010 0.000010 0.006786 0.000010 0.047783 0.000010 0.000010 0.000010 0.006678 0.000010 0.000010 0.000010 0.000010 0.000010 0.000010 0.000010 0.000010 0.000010 0.000010 0.005008 0.000010 0.000010 0.000010 0.000010 0.000010 0.000010 0.000010 0.000010 0.000010 0.000010
0.000010 0.000010 0.000010 0.000010 0.999660 0.000010 0.000010 0.000010 0.000010 0.000010 0.000010 0.000010 0.000010 0.000010 0.000010 0.000010 0.000010 0.000010 0.000010 0.000010 0.000010 0.000010 0.000010 0.000010 0.000010 0.000010 0.000010 0.000010 0.000010 0.000010 0.000010 0.000010 0.000010 0.000010 0.000010
0.000010 0.000010 0.000010 0.000010 0.000010 0.031038 0.000010 0.001103 0.000010 0.000010 0.000010 0.000010 0.000010 0.917473 0.000010 0.014873 0.000010 0.000010 0.000010 0.000010 0.000010 0.000010 0.000010 0.000010 0.002034 0.000010 0.000010 0.026402 0.000010 0.000010 0.000163 0.000010 0.000010 0.006644 0.000010
0.000010 0.000010 0.000697 0.000010 0.000010 0.005299 0.000010 0.000010 0.000010 0.000010 0.000010 0.000010 0.000010 0.993684 0.000010 0.000010 0.000010 0.000010 0.000010 0.000010 0.000010 0.000010 0.000010 0.000010 0.000010 0.000010 0.000010 0.000010 0.000010 0.000010 0.000010 0.000010 0.000010 0.000010 0.000010
0.000010 0.000010 0.000010 0.000010 0.000010 0.000010 0.000010 0.000010 0.000010 0.000010 0.000010 0.000010 0.000010 0.999660 0.000010 0.000010 0.000010 0.000010 0.000010 0.000010 0.000010 0.000010 0.000010 0.000010 0.000010 0.000010 0.000010 0.000010 0.000010 0.000010 0.000010 0.000010 0.000010 0.000010 0.000010
0.000010 0.000010 0.000010 0.000010 0.000010 0.000010 0.000010 0.000010 0.000010 0.000010 0.000010 0.000010 0.000010 0.999660 0.000010 0.000010 0.000010 0.000010 0.000010 0.000010 0.000010 0.000010 0.000010 0.000010 0.000010 0.000010 0.000010 0.000010 0.000010 0.000010 0.000010 0.000010 0.000010 0.000010 0.000010
0.000010 0.000010 0.000010 0.000010 0.000010 0.020956 0.000010 0.000010 0.000010 0.004958 0.000010 0.000010 0.000010 0.973766 0.000010 0.000010 0.000010 0.000010 0.000010 0.000010 0.000010 0.000010 0.000010 0.000010 0.000010 0.000010 0.000010 0.000010 0.000010 0.000010 0.000010 0.000010 0.000010 0.000010 0.000010
0.000010 0.000010 0.000010 0.000010 0.000010 0.000010 0.000010 0.000010 0.000010 0.000010 0.000010 0.000010 0.000010 0.999660 0.000010 0.000010 0.000010 0.000010 0.000010 0.000010 0.000010 0.000010 0.000010 0.000010 0.000010 0.000010 0.000010 0.000010 0.000010 0.000010 0.000010 0.000010 0.000010 0.000010 0.000010
0.000010 0.000010 0.000010 0.000010 0.000010 0.000010 0.000010 0.000010 0.000010 0.000010 0.000010 0.000010 0.000010 0.999660 0.000010 0.000010 0.000010 0.000010 0.000010 0.000010 0.000010 0.000010 0.000010 0.000010 0.000010 0.000010 0.000010 0.000010 0.000010 0.000010 0.000010 0.000010 0.000010 0.000010 0.000010
0.000010 0.000010 0.000010 0.000010 0.000010 0.000010 0.000010 0.000010 0.000010 0.000010 0.000010 0.000010 0.000010 0.999660 0.000010 0.000010 0.000010 0.000010 0.000010 0.000010 0.000010 0.000010 0.000010 0.000010 0.000010 0.000010 0.000010 0.000010 0.000010 0.000010 0.000010 0.000010 0.000010 0.000010 0.000010
0.000010 0.000010 0.000010 0.000010 0.000010 0.000010 0.000010 0.000010 0.000010 0.000010 0.000010 0.000010 0.000010 0.999660 0.000010 0.000010 0.000010 0.000010 0.000010 0.000010 0.000010 0.000010 0.000010 0.000010 0.000010 0.000010 0.000010 0.000010 0.000010 0.000010 0.000010 0.000010 0.000010 0.000010 0.000010
0.000010 0.000010 0.000010 0.000010 0.000010 0.000010 0.000010 0.000010 0.000010 0.000010 0.000010 0.000010 0.000010 0.999660 0.000010 0.000010 0.000010 0.000010 0.000010 0.000010 0.000010 0.000010 0.000010 0.000010 0.000010 0.000010 0.000010 0.000010 0.000010 0.000010 0.000010 0.000010 0.000010 0.000010 0.000010
0.017330 0.000010 0.000010 0.000010 0.000010 0.015184 0.000010 0.000010 0.000010 0.016397 0.000010 0.000010 0.000010 0.933880 0.000010 0.000461 0.000010 0.000010 0.000010 0.000010 0.000010 0.000010 0.000010 0.000010 0.000010 0.000010 0.000010 0.016456 0.000010 0.000010 0.000010 0.000010 0.000010 0.000010 0.000010
0.000010 0.000010 0.000010 0.000010 0.000010 0.004591 0.010008 0.000010 0.000010 0.000010 0.000010 0.000010 0.000010 0.984101 0.000010 0.000990 0.000010 0.000010 0.000010 0.000010 0.000010 0.000010 0.000010 0.000010 0.000010 0.000010 0.000010 0.000010 0.000010 0.000010 0.000010 0.000010 0.000010 0.000010 0.000010
0.015440 0.000010 0.004941 0.000010 0.000010 0.015303 0.000010 0.000010 0.000010 0.000010 0.000010 0.000010 0.000010 0.926434 0.000010 0.000010 0.000010 0.000010 0.000010 0.000010 0.000010 0.000010 0.000010 0.000010 0.006689 0.000010 0.000010 0.000010 0.000010 0.004981 0.025933 0.000010 0.000010 0.000010 0.000010
0.000010 0.000010 0.000010 0.000010 0.000010 0.000010 0.005712 0.000012 0.000010 0.000010 0.000010 0.000010 0.000010 0.993953 0.000010 0.000010 0.000010 0.000010 0.000010 0.000010 0.000010 0.000010 0.000010 0.000010 0.000010 0.000010 0.000010 0.000010 0.000010 0.000012 0.000010 0.000010 0.000010 0.000010 0.000010
0.000010 0.000010 0.000010 0.000010 0.000010 0.000010 0.000010 0.000010 0.000010 0.000010 0.000010 0.000010 0.000010 0.999660 0.000010 0.000010 0.000010 0.000010 0.000010 0.000010 0.000010 0.000010 0.000010 0.000010 0.000010 0.000010 0.000010 0.000010 0.000010 0.000010 0.000010 0.000010 0.000010 0.000010 0.000010
0.000010 0.000010 0.000010 0.000010 0.000010 0.000010 0.000010 0.000010 0.000010 0.000010 0.000010 0.000010 0.000010 0.999660 0.000010 0.000010 0.000010 0.000010 0.000010 0.000010 0.000010 0.000010 0.000010 0.000010 0.000010 0.000010 0.000010 0.000010 0.000010 0.000010 0.000010 0.000010 0.000010 0.000010 0.000010
0.000010 0.001203 0.000010 0.000010 0.000010 0.000010 0.058951 0.000010 0.000010 0.000010 0.000010 0.000010 0.000010 0.939526 0.000010 0.000010 0.000010 0.000010 0.000010 0.000010 0.000010 0.000010 0.000010 0.000010 0.000010 0.000010 0.000010 0.000010 0.000010 0.000010 0.000010 0.000010 0.000010 0.000010 0.000010
0.000010 0.000010 0.000010 0.000010 0.000010 0.000010 0.000010 0.000010 0.000010 0.000010 0.000010 0.000010 0.000010 0.999660 0.000010 0.000010 0.000010 0.000010 0.000010 0.000010 0.000010 0.000010 0.000010 0.000010 0.000010 0.000010 0.000010 0.000010 0.000010 0.000010 0.000010 0.000010 0.000010 0.000010 0.000010
0.000010 0.000010 0.000010 0.000010 0.000010 0.050563 0.000010 0.000010 0.000010 0.010775 0.000010 0.000010 0.000010 0.936344 0.000010 0.000010 0.000010 0.000010 0.000010 0.000010 0.000010 0.000010 0.000010 0.000010 0.000010 0.000010 0.000010 0.002008 0.000010 0.000010 0.000010 0.000010 0.000010 0.000010 0.000010
0.000010 0.000010 0.000010 0.000010 0.000010 0.000010 0.000010 0.000010 0.000010 0.000010 0.000010 0.000010 0.000010 0.999660 0.000010 0.000010 0.000010 0.000010 0.000010 0.000010 0.000010 0.000010 0.000010 0.000010 0.000010 0.000010 0.000010 0.000010 0.000010 0.000010 0.000010 0.000010 0.000010 0.000010 0.000010
0.000010 0.000010 0.000010 0.000010 0.005436 0.000010 0.000014 0.952616 0.000010 0.000010 0.000010 0.000010 0.000010 0.000010 0.000010 0.022790 0.000010 0.000010 0.000010 0.018844 0.000010 0.000010 0.000010 0.000010 0.000010 0.000010 0.000010 0.000010 0.000010 0.000010 0.000010 0.000010 0.000010 0.000010 0.000010
0.000010 0.000010 0.000010 0.000010 0.000010 0.000010 0.000010 0.999660 0.000010 0.000010 0.000010 0.000010 0.000010 0.000010 0.000010 0.000010 0.000010 0.000010 0.000010 0.000010 0.000010 0.000010 0.000010 0.000010 0.000010 0.000010 0.000010 0.000010 0.000010 0.000010 0.000010 0.000010 0.000010 0.000010 0.000010
0.000010 0.000010 0.000010 0.000010 0.000010 0.000010 0.000010 0.999660 0.000010 0.000010 0.000010 0.000010 0.000010 0.000010 0.000010 0.000010 0.000010 0.000010 0.000010 0.000010 0.000010 0.000010 0.000010 0.000010 0.000010 0.000010 0.000010 0.000010 0.000010 0.000010 0.000010 0.000010 0.000010 0.000010 0.000010
0.000010 0.000010 0.000010 0.000010 0.000010 0.000010 0.000010 0.999660 0.000010 0.000010 0.000010 0.000010 0.000010 0.000010 0.000010 0.000010 0.000010 0.000010 0.000010 0.000010 0.000010 0.000010 0.000010 0.000010 0.000010 0.000010 0.000010 0.000010 0.000010 0.000010 0.000010 0.000010 0.000010 0.000010 0.000010
0.000010 0.000010 0.000010 0.000010 0.000010 0.000010 0.000010 0.999660 0.000010 0.000010 0.000010 0.000010 0.000010 0.000010 0.000010 0.000010 0.000010 0.000010 0.000010 0.000010 0.000010 0.000010 0.000010 0.000010 0.000010 0.000010 0.000010 0.000010 0.000010 0.000010 0.000010 0.000010 0.000010 0.000010 0.000010
0.023041 0.000010 0.000010 0.000010 0.005639 0.000942 0.007053 0.934726 0.000010 0.000010 0.000010 0.000010 0.000010 0.000010 0.000010 0.000010 0.000010 0.000010 0.000010 0.000010 0.000010 0.000010 0.000010 0.000010 0.000010 0.000010 0.000010 0.000010 0.000010 0.006451 0.021867 0.000010 0.000010 0.000010 0.000010
0.000010 0.000010 0.000010 0.000010 0.000010 0.000010 0.000010 0.999660 0.000010 0.000010 0.000010 0.000010 0.000010 0.000010 0.000010 0.000010 0.000010 0.000010 0.000010 0.000010 0.000010 0.000010 0.000010 0.000010 0.000010 0.000010 0.000010 0.000010 0.000010 0.000010 0.000010 0.000010 0.000010 0.000010 0.000010
0.000010 0.000010 0.000010 0.000010 0.000010 0.000010 0.000010 0.999660 0.000010 0.000010 0.000010 0.000010 0.000010 0.000010 0.000010 0.000010 0.000010 0.000010 0.000010 0.000010 0.000010 0.000010 0.000010 0.000010 0.000010 0.000010 0.000010 0.000010 0.000010 0.000010 0.000010 0.000010 0.000010 0.000010 0.000010
0.000010 0.000010 0.000010 0.000010 0.000010 0.000010 0.000010 0.941838 0.000010 0.009977 0.000010 0.000010 0.000010 0.000010 0.000010 0.000010 0.000010 0.000010 0.000010 0.046297 0.000010 0.000010 0.000010 0.000010 0.001579 0.000010 0.000010 0.000010 0.000010 0.000010 0.000010 0.000010 0.000010 0.000010 0.000010
0.000010 0.000010 0.000010 0.000010 0.000010 0.000859 0.001351 0.994656 0.000010 0.000010 0.000010 0.000010 0.000010 0.000010 0.000010 0.002823 0.000010 0.000010 0.000010 0.000011 0.000010 0.000010 0.000010 0.000010 0.000010 0.000010 0.000010 0.000010 0.000010 0.000010 0.000010 0.000010 0.000010 0.000010 0.000010
0.000010 0.000010 0.000070 0.000010 0.000010 0.000010 0.000010 0.963606 0.000010 0.000010 0.000010 0.000010 0.000010 0.000010 0.000010 0.025399 0.000010 0.000010 0.000010 0.010615 0.000010 0.000010 0.000010 0.000010 0.000010 0.000010 0.000010 0.000010 0.000010 0.000010 0.000010 0.000010 0.000010 0.000010 0.000010
0.000010 0.000010 0.000010 0.000010 0.000010 0.000010 0.000010 0.999660 0.000010 0.000010 0.000010 0.000010 0.000010 0.000010 0.000010 0.000010 0.000010 0.000010 0.000010 0.000010 0.000010 0.000010 0.000010 0.000010 0.000010 0.000010 0.000010 0.000010 0.000010 0.000010 0.000010 0.000010 0.000010 0.000010 0.000010
0.000010 0.000010 0.000010 0.000010 0.000010 0.000010 0.000010 0.999660 0.000010 0.000010 0.000010 0.000010 0.000010 0.000010 0.000010 0.000010 0.000010 0.000010 0.000010 0.000010 0.000010 0.000010 0.000010 0.000010 0.000010 0.000010 0.000010 0.000010 0.000010 0.000010 0.000010 0.000010 0.000010 0.000010 0.000010
0.043498 0.001365 0.000378 0.010313 0.014400 0.000592 0.008468 0.714504 0.000010 0.000010 0.008876 0.000295 0.000010 0.000010 0.000010 0.022981 0.000010 0.000010 0.000010 0.166874 0.006293 0.000010 0.000010 0.000010 0.000010 0.000010 0.000010 0.000010 0.000010 0.000954 0.000010 0.000010 0.000010 0.000010 0.000010
0.000010 0.000010 0.000010 0.000010 0.000010 0.000010 0.000010 0.925390 0.000010 0.003761 0.000010 0.000010 0.000010 0.000010 0.000010 0.000010 0.000010 0.000010 0.000010 0.057936 0.000010 0.000010 0.000010 0.000010 0.000010 0.000010 0.000010 0.000010 0.000010 0.000010 0.012602 0.000010 0.000010 0.000010 0.000010
0.001662 0.000010 0.000010 0.000010 0.000010 0.000010 0.000010 0.851011 0.000010 0.034337 0.000010 0.000010 0.000010 0.000010 0.000010 0.000010 0.000010 0.000010 0.000010 0.100507 0.000010 0.000010 0.000010 0.000010 0.000010 0.000010 0.000010 0.000010 0.000010 0.000010 0.000010 0.000010 0.000010 0.012183 0.000010
0.000010 0.000010 0.000010 0.000010 0.009985 0.000010 0.009108 0.874436 0.000010 0.000379 0.000010 0.001613 0.000010 0.008016 0.000010 0.000010 0.000010 0.000010 0.000010 0.093016 0.000010 0.000010 0.000010 0.000010 0.000010 0.000010 0.000010 0.000010 0.000010 0.002400 0.000786 0.000010 0.000010 0.000010 0.000010
0.042476 0.000010 0.000010 0.000010 0.000010 0.000010 0.000010 0.923677 0.000010 0.000010 0.000010 0.000010 0.000010 0.006552 0.000010 0.000010 0.000010 0.000010 0.000010 0.026985 0.000010 0.000010 0.000010 0.000010 0.000010 0.000010 0.000010 0.000010 0.000010 0.000010 0.000010 0.000010 0.000010 0.000010 0.000010
0.072611 0.000010 0.000010 0.003741 0.000010 0.001422 0.000010 0.654288 0.000010 0.000010 0.000010 0.000010 0.000010 0.000010 0.000010 0.035901 0.000010 0.000010 0.000010 0.231746 0.000010 0.000010 0.000010 0.000010 0.000010 0.000010 0.000010 0.000010 0.000010 0.000010 0.000010 0.000010 0.000010 0.000010 0.000010
0.000010 0.000010 0.000010 0.000010 0.000010 0.000010 0.000010 0.999660 0.000010 0.000010 0.000010 0.000010 0.000010 0.000010 0.000010 0.000010 0.000010 0.000010 0.000010 0.000010 0.000010 0.000010 0.000010 0.000010 0.000010 0.000010 0.000010 0.000010 0.000010 0.000010 0.000010 0.000010 0.000010 0.000010 0.000010
0.000010 0.000010 0.000010 0.103532 0.016746 0.007332 0.067902 0.008204 0.000010 0.001493 0.000010 0.008632 0.000010 0.020102 0.000010 0.000010 0.711535 0.000010 0.000010 0.030702 0.000010 0.000010 0.000010 0.000010 0.000010 0.000010 0.000010 0.009549 0.000010 0.006732 0.007319 0.000010 0.000010 0.000010 0.000010
0.000010 0.007189 0.008608 0.124194 0.006520 0.000010 0.044294 0.000010 0.000010 0.000010 0.000010 0.006666 0.000010 0.000010 0.000010 0.000010 0.749861 0.000010 0.000010 0.031117 0.000010 0.000010 0.000010 0.000010 0.000010 0.000010 0.000010 0.000010 0.000010 0.000010 0.011496 0.000010 0.000010 0.009804 0.000010
0.000010 0.000010 0.000010 0.066538 0.000010 0.000010 0.035705 0.000010 0.000010 0.027333 0.000010 0.003950 0.000010 0.000010 0.000010 0.000010 0.844067 0.000010 0.000010 0.000010 0.000010 0.000010 0.000010 0.000010 0.013206 0.000010 0.000010 0.008304 0.000010 0.000010 0.000010 0.000010 0.000010 0.000628 0.000010
0.000010 0.000010 0.000010 0.113394 0.000010 0.000010 0.014563 0.000010 0.000010 0.000010 0.000010 0.000010 0.000010 0.000010 0.000010 0.000010 0.871723 0.000010 0.000010 0.000010 0.000010 0.000010 0.000010 0.000010 0.000010 0.000010 0.000010 0.000010 0.000010 0.000010 0.000010 0.000010 0.000010 0.000010 0.000010
0.000010 0.000010 0.000010 0.089967 0.000010 0.000010 0.074036 0.000010 0.000010 0.000010 0.000010 0.000010 0.000010 0.000010 0.000010 0.000010 0.813534 0.000010 0.000010 0.000014 0.000010 0.000010 0.000010 0.000010 0.002065 0.000010 0.000010 0.000010 0.000010 0.020093 0.000010 0.000010 0.000010 0.000010 0.000010
0.000010 0.000010 0.000010 0.115603 0.000010 0.000010 0.111119 0.000010 0.000010 0.000010 0.000010 0.003142 0.000010 0.011600 0.000010 0.000010 0.707176 0.000010 0.000010 0.035102 0.000010 0.000010 0.000010 0.000010 0.009804 0.000010 0.000010 0.000010 0.000010 0.003491 0.000010 0.000010 0.000010 0.002703 0.000010
0.000010 0.002312 0.003980 0.113167 0.000010 0.010224 0.131119 0.000010 0.000010 0.024613 0.000010 0.032929 0.000010 0.004273 0.000010 0.000010 0.655263 0.000010 0.000681 0.000010 0.011644 0.000010 0.000010 0.000010 0.000010 0.000010 0.000010 0.000010 0.000010 0.000010 0.000010 0.000010 0.000010 0.009566 0.000010
0.000010 0.000010 0.000010 0.090812 0.000010 0.000010 0.163708 0.000010 0.000010 0.000010 0.000010 0.000010 0.000010 0.000010 0.002874 0.000010 0.731817 0.000010 0.000010 0.000010 0.000010 0.000010 0.000010 0.000010 0.000010 0.000010 0.000010 0.000010 0.000010 0.000010 0.000010 0.000010 0.000010 0.010488 0.000010
0.000010 0.000010 0.000010 0.115339 0.000010 0.000010 0.055774 0.000010 0.000010 0.000010 0.000010 0.000010 0.000010 0.000010 0.000010 0.000812 0.801851 0.000010 0.000010 0.005988 0.000010 0.000010 0.000010 0.000010 0.000010 0.000010 0.000010 0.000010 0.000010 0.019946 0.000010 0.000010 0.000010 0.000010 0.000010
0.013881 0.000010 0.000010 0.141542 0.002804 0.007818 0.058663 0.000010 0.000010 0.032188 0.000010 0.004289 0.000010 0.011148 0.000010 0.000010 0.716103 0.000010 0.000010 0.000010 0.000010 0.000010 0.000010 0.000010 0.000010 0.000010 0.000010 0.000010 0.000010 0.011314 0.000010 0.000010 0.000010 0.000010 0.000010
0.007322 0.000010 0.000010 0.092864 0.000010 0.000010 0.092609 0.000010 0.000010 0.012183 0.000010 0.000010 0.000010 0.006141 0.005040 0.000010 0.780461 0.000010 0.000010 0.000010 0.000010 0.000010 0.000010 0.000010 0.000010 0.000010 0.000010 0.000010 0.000010 0.003111 0.000010 0.000010 0.000010 0.000010 0.000010
0.000010 0.000010 0.002936 0.101320 0.005700 0.000010 0.136775 0.000010 0.000010 0.020024 0.000010 0.000010 0.000010 0.000010 0.000010 0.000010 0.686494 0.000010 0.000010 0.008979 0.003602 0.000010 0.000010 0.000010 0.000010 0.000010 0.000010 0.012294 0.000010 0.017122 0.000010 0.000010 0.000010 0.004516 0.000010
0.000010 0.000010 0.000010 0.104038 0.005706 0.000010 0.091286 0.000010 0.000010 0.000010 0.000010 0.000010 0.000010 0.000010 0.000010 0.000010 0.798660 0.000010 0.000010 0.000010 0.000010 0.000010 0.000010 0.000010 0.000010 0.000010 0.000010 0.000010 0.000010 0.000010 0.000010 0.000010 0.000010 0.000010 0.000010
0.000010 0.000010 0.000573 0.129382 0.000010 0.000010 0.093152 0.000010 0.000010 0.000010 0.000010 0.018503 0.000010 0.000010 0.000010 0.028373 0.719724 0.000010 0.000010 0.000010 0.000010 0.000010 0.000010 0.000010 0.001498 0.000010 0.000010 0.000010 0.000010 0.000010 0.000010 0.000010 0.000010 0.008526 0.000010
0.006019 0.000010 0.018711 0.135088 0.002887 0.000010 0.111871 0.001894 0.000010 0.000010 0.000010 0.000010 0.000010 0.000010 0.000010 0.000010 0.695789 0.000010 0.000010 0.010483 0.006858 0.000010 0.000010 0.000010 0.004192 0.000010 0.000010 0.000797 0.000010 0.005181 0.000010 0.000010 0.000010 0.000010 0.000010
0.000010 0.000010 0.000010 0.139637 0.005976 0.002337 0.071426 0.000010 0.000010 0.000010 0.000010 0.001444 0.000010 0.000010 0.000010 0.000010 0.769949 0.000010 0.000010 0.000010 0.000010 0.000010 0.000010 0.000010 0.000010 0.000010 0.000010 0.000010 0.000010 0.000010 0.000010 0.000010 0.000010 0.008951 0.000010
0.000010 0.012186 0.003406 0.132896 0.000010 0.000010 0.133343 0.000010 0.000010 0.026909 0.000010 0.013622 0.000010 0.010999 0.004272 0.000010 0.639350 0.000010 0.000010 0.018406 0.000010 0.000010 0.000010 0.000010 0.000010 0.000010 0.000010 0.004366 0.000010 0.000014 0.000010 0.000010 0.000010 0.000010 0.000010
0.000010 0.000010 0.012346 0.111134 0.000010 0.000010 0.046642 0.000010 0.000010 0.000010 0.000010 0.007468 0.000010 0.001840 0.000010 0.000010 0.798090 0.000010 0.000010 0.016186 0.000010 0.000010 0.000010 0.000010 0.000010 0.000010 0.000010 0.000010 0.000010 0.003659 0.000010 0.000010 0.000010 0.002375 0.000010
0.000010 0.000010 0.009721 0.074008 0.000010 0.000010 0.083348 0.036204 0.000010 0.000010 0.000010 0.016637 0.000010 0.021624 0.000010 0.000010 0.758179 0.000010 0.000010 0.000010 0.000010 0.000010 0.000010 0.000010 0.000010 0.000010 0.000010 0.000010 0.000010 0.000010 0.000010 0.000010 0.000010 0.000010 0.000010
0.000010 0.000010 0.004379 0.144832 0.000010 0.000010 0.094128 0.000010 0.000010 0.000010 0.000010 0.000010 0.000010 0.000010 0.000010 0.000011 0.755433 0.000010 0.000010 0.000926 0.000010 0.000010 0.000010 0.000010 0.000010 0.000010 0.000010 0.000010 0.000010 0.000010 0.000010 0.000010 0.000010 0.000010 0.000010
0.009135 0.000010 0.093489 0.000010 0.002914 0.022449 0.043328 0.000010 0.072170 0.128600 0.000605 0.035409 0.000010 0.008527 0.000010 0.021071 0.018269 0.159438 0.000010 0.001655 0.153960 0.000010 0.012282 0.009652 0.019162 0.008953 0.000010 0.046210 0.005518 0.078042 0.018067 0.029607 0.000010 0.001388 0.000010
0.000010 0.000010 0.088988 0.000010 0.000014 0.019745 0.015379 0.000010 0.064790 0.157119 0.014619 0.025181 0.000010 0.015368 0.020715 0.033212 0.014754 0.152690 0.000010 0.000010 0.155000 0.000010 0.022594 0.000010 0.048299 0.027027 0.000010 0.071960 0.000010 0.038953 0.004361 0.008229 0.000010 0.000877 0.000010
0.008088 0.000010 0.106607 0.000010 0.000010 0.019092 0.020029 0.000010 0.092515 0.161869 0.008741 0.019656 0.000010 0.005840 0.012688 0.004292 0.000010 0.177318 0.000010 0.000010 0.147011 0.000010 0.031760 0.004675 0.037387 0.028517 0.000010 0.067892 0.000011 0.029613 0.000010 0.000010 0.000010 0.016258 0.000010
0.005911 0.000010 0.082853 0.000010 0.000010 0.012987 0.054864 0.037846 0.077727 0.174584 0.000010 0.018527 0.000010 0.018975 0.014620 0.020249 0.020362 0.129143 0.000010 0.000010 0.162706 0.000010 0.003622 0.000010 0.033636 0.000010 0.000010 0.071858 0.000010 0.037537 0.011798 0.010044 0.000010 0.000010 0.000010
0.000010 0.000010 0.090203 0.000010 0.013599 0.013797 0.013932 0.013021 0.076565 0.191445 0.000010 0.019530 0.000010 0.023806 0.000010 0.029082 0.040149 0.084494 0.004344 0.000015 0.181866 0.000010 0.000010 0.000010 0.023860 0.000010 0.005975 0.061594 0.027550 0.063786 0.021248 0.000010 0.000010 0.000010 0.000010
0.011528 0.000010 0.101580 0.000010 0.003931 0.009010 0.041225 0.013336 0.087417 0.106802 0.000010 0.024959 0.001535 0.014762 0.000010 0.017669 0.000010 0.165680 0.003660 0.000010 0.165106 0.009757 0.035489 0.000266 0.013096 0.025425 0.000010 0.045528 0.018136 0.061307 0.008892 0.013803 0.000010 0.000010 0.000010
0.003812 0.000010 0.085576 0.000010 0.012887 0.010762 0.010710 0.012543 0.054350 0.200745 0.024687 0.057652 0.000010 0.024123 0.000010 0.022340 0.010229 0.123997 0.000010 0.033280 0.166850 0.000010 0.000010 0.006921 0.019904 0.000010 0.000010 0.035781 0.000019 0.068039 0.005845 0.006235 0.000010 0.002603 0.000010
0.004491 0.000010 0.080447 0.000010 0.005507 0.015381 0.031021 0.000010 0.068111 0.222618 0.000010 0.010942 0.000010 0.020134 0.005390 0.033899 0.000010 0.103231 0.000010 0.013304 0.152212 0.000010 0.006619 0.000010 0.018318 0.002050 0.000010 0.086865 0.015589 0.065771 0.023459 0.014512 0.000010 0.000010 0.000010
0.000010 0.000010 0.079349 0.001820 0.014459 0.000010 0.109049 0.000010 0.088434 0.090546 0.000010 0.031772 0.000010 0.003890 0.005805 0.018678 0.028810 0.203055 0.000010 0.002973 0.135966 0.000010 0.003620 0.000473 0.028029 0.005532 0.000010 0.038797 0.000010 0.049254 0.012917 0.027847 0.000010 0.018803 0.000010
0.000010 0.000010 0.102387 0.000010 0.000010 0.003979 0.021207 0.003776 0.063092 0.144554 0.002324 0.000010 0.000010 0.021958 0.004954 0.009546 0.000010 0.199240 0.000010 0.000010 0.167604 0.000010 0.041679 0.008389 0.017907 0.019295 0.000010 0.069009 0.000010 0.047097 0.002730 0.032094 0.000010 0.017038 0.000010
0.000010 0.000010 0.084596 0.000140 0.000010 0.005499 0.007304 0.000010 0.079594 0.135272 0.000637 0.019647 0.000010 0.013069 0.026595 0.019467 0.003696 0.223725 0.000010 0.004679 0.148093 0.000010 0.000010 0.016168 0.040931 0.000010 0.000010 0.045935 0.029825 0.043921 0.019378 0.028084 0.000010 0.003622 0.000010
0.000010 0.000010 0.110511 0.000010 0.000010 0.008386 0.010103 0.000010 0.102498 0.131508 0.000010 0.034301 0.000010 0.010890 0.008477 0.000010 0.000010 0.203216 0.000010 0.020301 0.166389 0.015292 0.024901 0.000010 0.014756 0.008218 0.000010 0.045650 0.008231 0.037760 0.000010 0.009148 0.000010 0.029314 0.000010
0.000010 0.000010 0.098958 0.000010 0.000013 0.000010 0.026873 0.000010 0.132337 0.148811 0.000010 0.034004 0.000010 0.002501 0.002538 0.010146 0.000010 0.226537 0.000010 0.028807 0.129087 0.000010 0.006407 0.000010 0.017886 0.000906 0.000010 0.038051 0.015001 0.043602 0.018696 0.010017 0.000010 0.008682 0.000010
0.007402 0.000010 0.104437 0.000010 0.000010 0.005316 0.021679 0.007331 0.134306 0.124550 0.000010 0.013788 0.000010 0.004229 0.000954 0.010825 0.001950 0.185787 0.000010 0.000010 0.142336 0.000010 0.024948 0.003218 0.022373 0.000010 0.000010 0.044098 0.015549 0.071966 0.025543 0.019004 0.000010 0.008290 0.000010
0.000010 0.000010 0.084512 0.000010 0.008280 0.009737 0.021134 0.000010 0.075508 0.156099 0.000010 0.023220 0.000010 0.025878 0.031183 0.014498 0.000010 0.242124 0.000010 0.000010 0.135681 0.000010 0.002770 0.009067 0.028916 0.011344 0.000010 0.046404 0.000010 0.040725 0.000010 0.022653 0.000010 0.010119 0.000010
0.000010 0.000010 0.113321 0.000010 0.013964 0.003585 0.008513 0.000010 0.098673 0.090526 0.000010 0.021260 0.000010 0.017490 0.010796 0.005314 0.010096 0.205204 0.000010 0.000010 0.171625 0.000010 0.006128 0.007520 0.029580 0.017749 0.000010 0.046269 0.011810 0.056787 0.021739 0.015682 0.000010 0.016248 0.000010
0.000011 0.000010 0.068781 0.000010 0.023549 0.007301 0.008839 0.028138 0.109076 0.128351 0.009310 0.033965 0.000010 0.003912 0.013784 0.003981 0.002484 0.187896 0.000010 0.078388 0.132782 0.000010 0.000010 0.009950 0.014195 0.001370 0.000010 0.055076 0.000016 0.050457 0.000010 0.013562 0.000010 0.012333 0.002403
0.000010 0.000010 0.102154 0.000010 0.019422 0.000010 0.013622 0.000010 0.102476 0.117169 0.000010 0.006786 0.000010 0.000010 0.006079 0.018250 0.000010 0.234768 0.000010 0.000600 0.147333 0.000010 0.005920 0.013125 0.029812 0.037987 0.000010 0.046415 0.009275 0.072395 0.000010 0.009767 0.000010 0.006493 0.000010
0.000010 0.009635 0.102004 0.000010 0.000010 0.000010 0.005041 0.000010 0.123262 0.092886 0.004775 0.016403 0.000010 0.005381 0.000040 0.000010 0.000010 0.206489 0.000013 0.028389 0.178223 0.000010 0.031215 0.000010 0.035706 0.008955 0.000010 0.033313 0.020056 0.057461 0.000010 0.021428 0.000010 0.019185 0.000010
0.000010 0.000010 0.091733 0.000010 0.006954 0.000977 0.015931 0.000010 0.142912 0.097316 0.000010 0.018282 0.000010 0.019399 0.012650 0.003762 0.000010 0.194724 0.000010 0.005731 0.153651 0.000010 0.032955 0.000014 0.024176 0.011337 0.000010 0.063241 0.021776 0.045608 0.004061 0.021639 0.000010 0.011054 0.000010
0.000010 0.000010 0.097607 0.000010 0.004393 0.006202 0.023404 0.000010 0.126038 0.111754 0.007931 0.016417 0.000010 0.002983 0.033806 0.000010 0.000010 0.245492 0.000010 0.017470 0.149725 0.000010 0.006840 0.000011 0.010190 0.008859 0.000010 0.039741 0.014799 0.056368 0.000010 0.000010 0.000010 0.019831 0.000010
0.000010 0.000010 0.085911 0.000010 0.005223 0.000010 0.050450 0.000010 0.099338 0.132232 0.000010 0.015391 0.000010 0.005684 0.000010 0.000010 0.023109 0.170228 0.000010 0.013780 0.148605 0.000010 0.031836 0.000010 0.023784 0.024439 0.000010 0.027720 0.047451 0.061161 0.000020 0.019811 0.000010 0.013678 0.000010
0.013161 0.000472 0.093202 0.000010 0.000010 0.000010 0.008147 0.000010 0.131584 0.111768 0.000010 0.022904 0.019492 0.000010 0.010918 0.000010 0.000010 0.228495 0.000010 0.013624 0.174163 0.000010 0.000010 0.000754 0.022381 0.014724 0.000010 0.049854 0.000010 0.059838 0.006693 0.002559 0.000010 0.015118 0.000010
0.000010 0.000010 0.099767 0.000010 0.005403 0.000010 0.018895 0.000010 0.133587 0.108187 0.000010 0.023922 0.000010 0.004867 0.000797 0.011379 0.000010 0.215190 0.000010 0.000016 0.152747 0.014157 0.026673 0.007876 0.025817 0.023715 0.000010 0.043984 0.006455 0.040611 0.015125 0.000010 0.000010 0.020701 0.000010
0.012800 0.000010 0.069255 0.000010 0.003200 0.000010 0.054023 0.010322 0.148421 0.108741 0.000010 0.022342 0.000010 0.004604 0.007550 0.000010 0.000010 0.161383 0.000099 0.000010 0.111544 0.000010 0.018287 0.000010 0.035323 0.008871 0.000010 0.045300 0.000010 0.123835 0.002061 0.025332 0.000010 0.026568 0.000010
0.000010 0.000010 0.071844 0.000010 0.000010 0.001944 0.029435 0.016667 0.198181 0.105239 0.000010 0.014186 0.000010 0.006005 0.017744 0.000391 0.005638 0.176312 0.000010 0.006963 0.111796 0.000010 0.013058 0.000010 0.060622 0.006571 0.000010 0.015070 0.003962 0.096375 0.006212 0.027592 0.000010 0.008073 0.000010
0.000010 0.000010 0.058814 0.000010 0.000010 0.000010 0.067554 0.019488 0.177507 0.081240 0.007938 0.006828 0.000010 0.008445 0.023161 0.021265 0.010735 0.157018 0.000010 0.005117 0.131751 0.000010 0.009969 0.000010 0.020090 0.025694 0.000010 0.038435 0.000010 0.109689 0.000010 0.018528 0.000010 0.000595 0.000010
0.014165 0.005710 0.084517 0.000010 0.006339 0.000010 0.024117 0.000010 0.139486 0.092525 0.013953 0.018329 0.000010 0.020402 0.007330 0.000010 0.000010 0.184534 0.000010 0.006560 0.115402 0.000010 0.024140 0.001353 0.016321 0.024660 0.000010 0.032481 0.000010 0.073596 0.010856 0.044654 0.000010 0.038447 0.000010
0.000010 0.000010 0.081317 0.000010 0.000010 0.013768 0.026957 0.005568 0.131979 0.104035 0.000010 0.008011 0.000010 0.016423 0.000735 0.000010 0.000010 0.181654 0.000010 0.000010 0.146779 0.000010 0.000010 0.000010 0.032244 0.063851 0.000010 0.000314 0.000010 0.142489 0.000010 0.023509 0.000010 0.015941 0.004258
0.000010 0.000010 0.072138 0.005437 0.000010 0.000010 0.034148 0.000010 0.195804 0.095849 0.000324 0.003844 0.000010 0.003982 0.012346 0.000010 0.000010 0.144989 0.000010 0.015338 0.138321 0.000010 0.014514 0.000010 0.036285 0.042111 0.000010 0.025040 0.000010 0.116494 0.000010 0.033061 0.000010 0.009816 0.000010
0.000010 0.000010 0.077775 0.000010 0.003132 0.000010 0.026345 0.001670 0.166987 0.098587 0.000010 0.004816 0.000010 0.000010 0.020525 0.000010 0.000010 0.164345 0.000010 0.026940 0.126812 0.000010 0.007349 0.009280 0.041328 0.050214 0.000010 0.042590 0.000010 0.095288 0.000686 0.012036 0.002096 0.016936 0.004131
0.010657 0.000010 0.070195 0.000010 0.000010 0.000734 0.045781 0.012610 0.206328 0.091767 0.003904 0.002827 0.000010 0.004606 0.012134 0.000010 0.000010 0.138537 0.000010 0.000010 0.145824 0.000010 0.000010 0.000010 0.028735 0.041549 0.000010 0.041832 0.000010 0.114492 0.000010 0.007808 0.000010 0.019520 0.000010
0.000010 0.000010 0.108833 0.000010 0.000010 0.002879 0.030403 0.000010 0.088637 0.128668 0.000010 0.000010 0.000010 0.015249 0.017779 0.000010 0.000010 0.238077 0.000010 0.017786 0.173402 0.000010 0.011072 0.000010 0.041177 0.003501 0.000010 0.052388 0.001939 0.032821 0.000010 0.023658 0.000010 0.011559 0.000010
0.002932 0.000010 0.092432 0.000010 0.000010 0.013901 0.013942 0.003894 0.093589 0.161941 0.000010 0.034740 0.000010 0.028244 0.007008 0.000967 0.000010 0.195326 0.000010 0.038977 0.143718 0.000010 0.010659 0.003182 0.017060 0.002982 0.000010 0.027926 0.029631 0.063769 0.000010 0.009107 0.000010 0.003954 0.000010
0.000010 0.000010 0.117027 0.000010 0.010446 0.021462 0.007561 0.000010 0.120660 0.140158 0.000414 0.013212 0.000010 0.015620 0.032102 0.000010 0.000010 0.221206 0.000010 0.014238 0.175170 0.000010 0.000010 0.000010 0.026192 0.006199 0.000010 0.043899 0.008791 0.012853 0.000010 0.000010 0.000010 0.012629 0.000010
0.000010 0.000010 0.124110 0.000010 0.000010 0.002224 0.012935 0.018086 0.089929 0.158113 0.000010 0.028334 0.000010 0.000010 0.025238 0.000010 0.000010 0.224733 0.000010 0.000010 0.158630 0.000010 0.034651 0.000010 0.045839 0.000010 0.000010 0.020299 0.000010 0.031550 0.001716 0.006636 0.000010 0.011728 0.005081
0.031150 0.001665 0.102894 0.000010 0.043226 0.020106 0.020369 0.000010 0.069586 0.159407 0.000010 0.023729 0.000010 0.021472 0.001890 0.000010 0.004466 0.174705 0.000010 0.011604 0.135144 0.000010 0.000010 0.000010 0.012256 0.000010 0.000010 0.062524 0.000010 0.070513 0.018371 0.014773 0.000010 0.000010 0.000010
0.000010 0.000010 0.110423 0.000010 0.000010 0.000010 0.020429 0.000010 0.117900 0.127008 0.000010 0.035149 0.000010 0.014484 0.003724 0.000010 0.000010 0.198114 0.000010 0.015692 0.160977 0.000010 0.016687 0.000010 0.039170 0.010340 0.000010 0.031213 0.000010 0.047622 0.006949 0.032618 0.000010 0.011331 0.000010
0.004940 0.000010 0.120648 0.000010 0.014569 0.000662 0.020550 0.000010 0.097198 0.165104 0.000010 0.032579 0.000010 0.007732 0.005480 0.009235 0.000010 0.208522 0.000010 0.000017 0.145244 0.000010 0.000010 0.004531 0.024584 0.000010 0.000010 0.059820 0.000010 0.051926 0.001180 0.022056 0.000010 0.003281 0.000010
0.004383 0.000010 0.102563 0.000010 0.032228 0.000010 0.010891 0.019519 0.085165 0.164069 0.000010 0.038448 0.000010 0.010195 0.037856 0.024395 0.000010 0.175010 0.000010 0.007434 0.125749 0.000010 0.030828 0.000010 0.031479 0.000010 0.000010 0.021652 0.008482 0.019311 0.015231 0.018993 0.000010 0.015992 0.000010
0.000010 0.000010 0.000010 0.000010 0.000010 0.000010 0.000010 0.000010 0.115020 0.000010 0.000010 0.000010 0.000010 0.000010 0.141687 0.000010 0.000010 0.000010 0.000010 0.000010 0.000010 0.003455 0.000010 0.000010 0.000010 0.000010 0.000010 0.000010 0.000010 0.703685 0.000010 0.015082 0.000010 0.020782 0.000010
0.000010 0.000010 0.000010 0.000010 0.000010 0.000010 0.000010 0.000010 0.142317 0.000010 0.000010 0.000010 0.000010 0.000010 0.135815 0.000010 0.000010 0.000010 0.000010 0.000010 0.000010 0.002812 0.000010 0.009159 0.000010 0.000010 0.002866 0.000010 0.000010 0.706741 0.000010 0.000010 0.000010 0.000010 0.000010
0.000010 0.000010 0.000010 0.000010 0.000010 0.000010 0.000010 0.000010 0.133591 0.000010 0.000010 0.000010 0.011261 0.000010 0.121317 0.000010 0.000010 0.000010 0.000010 0.000010 0.000010 0.000010 0.000010 0.000011 0.000010 0.031735 0.000010 0.000010 0.000010 0.682659 0.000010 0.000010 0.000010 0.019145 0.000010
0.000010 0.000010 0.000010 0.000010 0.000010 0.000010 0.000010 0.000010 0.202827 0.000010 0.000010 0.000010 0.000010 0.000010 0.175898 0.000010 0.000010 0.000010 0.000010 0.000010 0.000010 0.000010 0.000010 0.000010 0.000010 0.020697 0.000523 0.000010 0.000010 0.565618 0.000010 0.006336 0.000010 0.027822 0.000010
0.000010 0.000010 0.000010 0.000010 0.000010 0.000010 0.000010 0.000010 0.107021 0.000010 0.000010 0.000010 0.000010 0.000010 0.136829 0.000010 0.000010 0.011513 0.000010 0.000010 0.000010 0.000010 0.000010 0.009514 0.000010 0.000010 0.000010 0.000010 0.000010 0.698530 0.000010 0.017509 0.003311 0.015503 0.000010
0.000010 0.000010 0.000010 0.000010 0.000010 0.000010 0.000010 0.000010 0.231564 0.000010 0.000010 0.000010 0.000010 0.000010 0.121556 0.000010 0.000010 0.000010 0.000010 0.000010 0.000010 0.000010 0.005250 0.013388 0.000010 0.000010 0.000010 0.000010 0.009975 0.568224 0.000010 0.031145 0.000010 0.018629 0.000010
0.000010 0.000010 0.000010 0.000010 0.000010 0.000010 0.000010 0.000010 0.000010 0.000010 0.000010 0.000010 0.000010 0.000010 0.196237 0.000010 0.000010 0.000010 0.000010 0.000010 0.000010 0.000010 0.000010 0.000010 0.000010 0.000010 0.000010 0.000010 0.000010 0.800863 0.000010 0.000010 0.000010 0.002580 0.000010
0.000010 0.000010 0.000010 0.000010 0.000010 0.000010 0.000010 0.000010 0.000010 0.000010 0.000010 0.000010 0.000010 0.000010 0.181941 0.000010 0.000010 0.000010 0.000010 0.000010 0.000010 0.000010 0.000010 0.000010 0.000010 0.000010 0.000010 0.000010 0.000010 0.817729 0.000010 0.000010 0.000010 0.000010 0.000010
0.000010 0.000010 0.000010 0.000010 0.000010 0.000010 0.000010 0.000010 0.000010 0.000010 0.000010 0.000010 0.000010 0.000010 0.175059 0.000010 0.000010 0.000010 0.000010 0.000010 0.000011 0.000010 0.000010 0.000010 0.000010 0.000010 0.000010 0.000010 0.000010 0.824610 0.000010 0.000010 0.000010 0.000010 0.000010
0.000010 0.000010 0.000010 0.000010 0.000010 0.000010 0.000010 0.000010 0.000010 0.000010 0.000010 0.000010 0.000010 0.000010 0.158320 0.000010 0.000010 0.000010 0.000010 0.000010 0.000010 0.000010 0.000010 0.000010 0.000010 0.000010 0.000010 0.000010 0.000010 0.841350 0.000010 0.000010 0.000010 0.000010 0.000010
0.000010 0.000010 0.000010 0.000010 0.000010 0.000010 0.000010 0.000010 0.000010 0.000010 0.000010 0.000010 0.000010 0.000010 0.142170 0.000010 0.000010 0.000010 0.000010 0.000010 0.000010 0.000010 0.000010 0.000010 0.000012 0.000010 0.000010 0.000010 0.000010 0.857498 0.000010 0.000010 0.000010 0.000010 0.000010
0.000010 0.000010 0.000010 0.000010 0.000010 0.000010 0.000010 0.000010 0.000010 0.000010 0.000010 0.000010 0.000010 0.000010 0.134330 0.000010 0.000010 0.000010 0.000010 0.000010 0.000010 0.000010 0.000010 0.000010 0.000012 0.000010 0.000010 0.000010 0.000010 0.865338 0.000010 0.000010 0.000010 0.000010 0.000010
0.000010 0.000010 0.000010 0.000010 0.000010 0.000010 0.000010 0.000010 0.000010 0.000010 0.000010 0.000010 0.000010 0.000010 0.146568 0.000010 0.000010 0.000010 0.000010 0.000010 0.000010 0.000010 0.000010 0.000010 0.000010 0.000010 0.000011 0.000010 0.000010 0.853101 0.000010 0.000010 0.000010 0.000010 0.000010
0.000010 0.000010 0.000010 0.000010 0.000010 0.000010 0.000010 0.000010 0.000010 0.000010 0.000010 0.000010 0.000010 0.000010 0.165322 0.000010 0.000010 0.000010 0.000010 0.000010 0.000010 0.000010 0.000010 0.000010 0.000010 0.000010 0.000010 0.000010 0.000010 0.834348 0.000010 0.000010 0.000010 0.000010 0.000010
0.000010 0.000010 0.000010 0.000010 0.000010 0.000010 0.000010 0.000010 0.000010 0.000010 0.000010 0.000010 0.000010 0.000010 0.194015 0.000010 0.000010 0.000010 0.000010 0.000010 0.000017 0.000010 0.000010 0.000010 0.000010 0.000010 0.000010 0.000010 0.000010 0.805649 0.000010 0.000010 0.000010 0.000010 0.000010
0.000010 0.000010 0.000010 0.000010 0.000010 0.000010 0.000010 0.000010 0.000010 0.000010 0.000010 0.000010 0.000010 0.000010 0.165329 0.000010 0.000010 0.000010 0.000010 0.000010 0.000010 0.000010 0.000010 0.000010 0.000010 0.000010 0.000010 0.000010 0.000010 0.832032 0.000010 0.000010 0.000010 0.002319 0.000010
0.000010 0.000010 0.000010 0.000010 0.000010 0.000010 0.000010 0.000010 0.000010 0.000010 0.000010 0.000010 0.000010 0.000010 0.178545 0.000010 0.000010 0.000010 0.000010 0.000010 0.000010 0.000010 0.000010 0.000010 0.000010 0.000010 0.000010 0.000010 0.000010 0.821125 0.000010 0.000010 0.000010 0.000010 0.000010
0.000010 0.000010 0.000010 0.000010 0.000010 0.000010 0.000010 0.000010 0.000010 0.000010 0.000010 0.000010 0.000010 0.000010 0.181982 0.000010 0.000010 0.000010 0.000010 0.000010 0.000010 0.000010 0.000010 0.000010 0.000010 0.000010 0.000010 0.000010 0.000010 0.817688 0.000010 0.000010 0.000010 0.000010 0.000010
0.000010 0.000010 0.000010 0.000010 0.000010 0.000010 0.000010 0.000010 0.000010 0.000010 0.000010 0.000010 0.000010 0.000010 0.217535 0.000010 0.000010 0.000010 0.000010 0.000010 0.000010 0.000010 0.000010 0.000010 0.000012 0.000010 0.000010 0.000010 0.000010 0.782134 0.000010 0.000010 0.000010 0.000010 0.000010
0.000010 0.000010 0.000010 0.000010 0.000010 0.000010 0.000010 0.000010 0.000010 0.000010 0.000010 0.000010 0.000010 0.000010 0.173967 0.000010 0.000010 0.000010 0.000010 0.000010 0.000010 0.000010 0.000010 0.000010 0.000010 0.000010 0.000010 0.000010 0.000010 0.808068 0.000010 0.000010 0.000010 0.017645 0.000010
0.000010 0.000010 0.000010 0.000010 0.000010 0.000010 0.000010 0.000010 0.000010 0.000010 0.000010 0.000010 0.061706 0.000010 0.000010 0.000010 0.000010 0.021196 0.000010 0.000010 0.000010 0.000010 0.000010 0.015591 0.000010 0.901197 0.000010 0.000010 0.000010 0.000010 0.000010 0.000010 0.000010 0.000010 0.000010
0.000010 0.000010 0.000010 0.000010 0.000010 0.000010 0.000010 0.000010 0.014998 0.000010 0.000010 0.000010 0.069647 0.000010 0.000010 0.000010 0.000010 0.016868 0.000010 0.000010 0.000010 0.000010 0.000010 0.031499 0.000010 0.842847 0.000010 0.000010 0.000010 0.000010 0.000010 0.000010 0.000010 0.003582 0.020279
0.000010 0.000010 0.000010 0.000010 0.000010 0.000010 0.000010 0.000010 0.000010 0.000010 0.000010 0.000010 0.067678 0.000010 0.000010 0.000010 0.000010 0.000016 0.000010 0.000010 0.000010 0.002389 0.000010 0.000010 0.000010 0.929608 0.000010 0.000010 0.000010 0.000010 0.000010 0.000010 0.000010 0.000010 0.000010
0.000010 0.000010 0.000010 0.000010 0.000010 0.000010 0.000010 0.000010 0.000010 0.000010 0.000010 0.000010 0.104839 0.000010 0.000010 0.000010 0.000010 0.017614 0.000010 0.000010 0.000010 0.000010 0.000010 0.007733 0.000010 0.853669 0.000010 0.000010 0.000010 0.000010 0.000010 0.015845 0.000010 0.000010 0.000010
0.000010 0.000010 0.000010 0.008353 0.000010 0.000010 0.000010 0.000010 0.000010 0.000010 0.000010 0.000010 0.063728 0.000010 0.000010 0.000010 0.000010 0.008917 0.000010 0.000010 0.000010 0.000010 0.000227 0.000010 0.000010 0.888188 0.000428 0.000010 0.029879 0.000010 0.000010 0.000010 0.000010 0.000010 0.000010
0.000010 0.000010 0.000010 0.000245 0.000010 0.000010 0.000010 0.000010 0.018863 0.000010 0.000010 0.000010 0.016741 0.000010 0.000010 0.000010 0.000010 0.008627 0.000010 0.000010 0.000010 0.033372 0.000010 0.000010 0.000010 0.838956 0.000010 0.000010 0.028577 0.000010 0.010687 0.043673 0.000010 0.000010 0.000010
0.000010 0.000010 0.000010 0.000010 0.000010 0.000010 0.000010 0.000010 0.000620 0.000010 0.000010 0.000010 0.136373 0.000010 0.000010 0.000010 0.000010 0.000010 0.000010 0.000010 0.000010 0.000010 0.000010 0.000010 0.000010 0.831593 0.000010 0.000010 0.000010 0.000010 0.000010 0.031104 0.000010 0.000010 0.000010
0.000010 0.000010 0.000010 0.012833 0.000010 0.000010 0.000010 0.000010 0.000010 0.000010 0.000010 0.004419 0.070759 0.000010 0.000010 0.000010 0.015927 0.010447 0.000010 0.000010 0.000010 0.003965 0.000010 0.000010 0.006693 0.761254 0.000010 0.000010 0.065017 0.000010 0.000010 0.037351 0.000010 0.011095 0.000010
0.000010 0.000010 0.000010 0.000010 0.000010 0.000010 0.000010 0.000010 0.000010 0.000010 0.000010 0.000010 0.078622 0.000010 0.000010 0.000010 0.000010 0.000010 0.000010 0.000010 0.000010 0.058823 0.000010 0.000010 0.000010 0.845000 0.000010 0.000010 0.017245 0.000010 0.000010 0.000010 0.000010 0.000010 0.000010
0.000010 0.000010 0.000010 0.000010 0.000010 0.000010 0.000010 0.000010 0.000010 0.000010 0.000010 0.000010 0.092438 0.000010 0.000010 0.000010 0.000010 0.000010 0.000010 0.000010 0.000010 0.000010 0.000010 0.000010 0.000010 0.880045 0.000010 0.000010 0.027197 0.000010 0.000010 0.000010 0.000010 0.000010 0.000010
0.000010 0.000010 0.000010 0.000010 0.000010 0.000010 0.000010 0.000010 0.000010 0.000010 0.000010 0.000010 0.140998 0.000010 0.000010 0.000010 0.000010 0.000010 0.000010 0.000010 0.000010 0.000010 0.000010 0.000010 0.000010 0.845226 0.000010 0.000010 0.000010 0.007683 0.000010 0.005783 0.000010 0.000010 0.000010
0.000010 0.000010 0.000010 0.000010 0.000010 0.000010 0.000010 0.000010 0.000010 0.000010 0.000010 0.000010 0.044586 0.000010 0.000010 0.000010 0.000010 0.000010 0.000010 0.000010 0.000010 0.000010 0.000010 0.006447 0.000010 0.928614 0.000010 0.000010 0.009071 0.000010 0.000010 0.005444 0.005548 0.000010 0.000010
0.000010 0.000010 0.000010 0.000010 0.000010 0.000010 0.000010 0.000010 0.000010 0.000010 0.000010 0.000010 0.111560 0.000010 0.000010 0.000010 0.000010 0.000010 0.000010 0.000010 0.000010 0.000644 0.000010 0.001714 0.000010 0.883137 0.000010 0.000010 0.002645 0.000010 0.000010 0.000010 0.000010 0.000010 0.000010
0.000010 0.000010 0.000010 0.000010 0.000010 0.000010 0.000010 0.000010 0.004201 0.000010 0.000010 0.000010 0.023994 0.000010 0.000010 0.000010 0.000010 0.008206 0.000010 0.000010 0.000010 0.034228 0.000010 0.000016 0.000010 0.844504 0.000010 0.000010 0.073729 0.000010 0.000010 0.009684 0.000010 0.000010 0.001179
0.000010 0.000010 0.000010 0.007778 0.000010 0.000010 0.000010 0.000010 0.004035 0.000010 0.000010 0.000010 0.024401 0.000010 0.006191 0.000010 0.000010 0.006384 0.000010 0.000010 0.000010 0.044084 0.000010 0.000010 0.000010 0.841379 0.000010 0.000010 0.010798 0.000010 0.000010 0.050147 0.001767 0.002797 0.000010
0.000010 0.000010 0.000010 0.000010 0.000010 0.000010 0.000010 0.000010 0.000010 0.000010 0.000010 0.000010 0.064222 0.000010 0.000010 0.000010 0.000010 0.000010 0.000010 0.000010 0.000010 0.039779 0.000010 0.000010 0.000010 0.891738 0.003950 0.000010 0.000010 0.000010 0.000010 0.000011 0.000010 0.000010 0.000010
0.000010 0.000010 0.000010 0.000010 0.000010 0.000010 0.000010 0.000010 0.027431 0.000010 0.000010 0.000010 0.110220 0.000010 0.000010 0.000010 0.000010 0.012315 0.000010 0.000010 0.000010 0.000010 0.000010 0.000010 0.000010 0.711242 0.000010 0.000010 0.055452 0.000010 0.000010 0.083049 0.000010 0.000010 0.000010
0.000010 0.000010 0.000010 0.000010 0.000010 0.000010 0.000010 0.000010 0.000010 0.000010 0.000010 0.000010 0.074824 0.000010 0.000010 0.000010 0.000010 0.000010 0.000010 0.000010 0.000010 0.018430 0.000010 0.000010 0.000010 0.869182 0.003318 0.000010 0.025925 0.000010 0.000010 0.000010 0.000010 0.000010 0.008030
0.000010 0.000010 0.000010 0.000010 0.000010 0.000010 0.000010 0.000010 0.000010 0.000010 0.000010 0.000010 0.008350 0.000010 0.000010 0.000010 0.000010 0.000010 0.000010 0.000010 0.000010 0.036797 0.000010 0.000010 0.000010 0.923285 0.000010 0.000010 0.016175 0.000010 0.000010 0.000010 0.000010 0.000010 0.015093
0.000010 0.000010 0.000010 0.000010 0.000010 0.000010 0.000010 0.000010 0.000010 0.000010 0.000010 0.000010 0.036935 0.000010 0.000010 0.000010 0.000010 0.048104 0.000010 0.000010 0.000010 0.014286 0.000010 0.002594 0.000010 0.872506 0.000010 0.000010 0.000010 0.000010 0.000010 0.003877 0.000010 0.000010 0.021418
0.000010 0.000010 0.000010 0.000010 0.000010 0.001812 0.000010 0.000010 0.005285 0.015246 0.002121 0.000010 0.575235 0.000010 0.000010 0.000010 0.000010 0.168479 0.000010 0.000010 0.004970 0.061091 0.001022 0.006486 0.000010 0.000010 0.000927 0.004913 0.105771 0.000010 0.000010 0.014640 0.000010 0.000010 0.031802
0.000010 0.000010 0.000010 0.000010 0.000010 0.004889 0.000010 0.000010 0.000010 0.006414 0.008851 0.001134 0.690467 0.000010 0.001015 0.000010 0.000010 0.095651 0.000010 0.000010 0.003435 0.094477 0.000010 0.017297 0.000010 0.000010 0.000010 0.016918 0.051749 0.000010 0.002889 0.000010 0.000010 0.000010 0.004603
0.000010 0.002259 0.004799 0.003838 0.002406 0.012822 0.000010 0.000010 0.016903 0.000010 0.007392 0.001837 0.769531 0.000010 0.000725 0.000010 0.000010 0.051364 0.000010 0.000010 0.000010 0.059261 0.019728 0.008629 0.004706 0.000010 0.000010 0.013314 0.000010 0.000553 0.004498 0.000010 0.000010 0.000853 0.014432
0.000010 0.000010 0.000010 0.004842 0.000010 0.002572 0.000010 0.000010 0.000010 0.000010 0.002793 0.000010 0.955638 0.000010 0.000010 0.000010 0.000010 0.000010 0.000010 0.000010 0.000010 0.000010 0.000010 0.000010 0.000010 0.000010 0.000010 0.033855 0.000010 0.000010 0.000010 0.000010 0.000010 0.000010 0.000010
0.000016 0.000010 0.000010 0.002707 0.000010 0.000010 0.000010 0.000010 0.000010 0.005974 0.000010 0.007408 0.918057 0.001731 0.000010 0.000014 0.008685 0.000010 0.000011 0.015809 0.000010 0.000010 0.000010 0.000010 0.000010 0.007783 0.001591 0.029993 0.000010 0.000010 0.000010 0.000010 0.000010 0.000010 0.000010
0.006221 0.000010 0.002467 0.002370 0.000010 0.002320 0.005933 0.011100 0.000014 0.000010 0.000010 0.007821 0.903230 0.000010 0.000010 0.000010 0.000010 0.000010 0.000010 0.000010 0.000010 0.016760 0.004066 0.003603 0.002141 0.000733 0.000010 0.000010 0.000010 0.013179 0.000361 0.000010 0.000010 0.000010 0.017503
0.000010 0.000010 0.001573 0.003607 0.000010 0.010230 0.001997 0.000010 0.000010 0.000010 0.000010 0.004255 0.755028 0.000010 0.002462 0.000010 0.000010 0.081949 0.000010 0.000010 0.000010 0.082710 0.000010 0.027290 0.000010 0.000010 0.000010 0.003895 0.001818 0.000010 0.000010 0.003140 0.000010 0.000010 0.019836
0.000010 0.000010 0.000010 0.000010 0.000010 0.000010 0.000010 0.000010 0.000010 0.000010 0.003088 0.000010 0.947748 0.000010 0.000010 0.000010 0.000010 0.000010 0.000010 0.000010 0.000010 0.000010 0.000010 0.000010 0.000010 0.000010 0.000010 0.045344 0.000010 0.000012 0.003509 0.000010 0.000010 0.000010 0.000010
0.000010 0.000010 0.000802 0.013744 0.000010 0.008132 0.000010 0.000010 0.000010 0.002538 0.012827 0.000010 0.756533 0.009776 0.000010 0.013434 0.000010 0.016958 0.013122 0.001474 0.003103 0.059395 0.027595 0.014007 0.003527 0.011824 0.000010 0.019151 0.006358 0.000010 0.004706 0.000010 0.000854 0.000010 0.000010
0.008128 0.001778 0.000010 0.031256 0.000010 0.000010 0.006670 0.000010 0.000010 0.009701 0.000010 0.021682 0.700175 0.000010 0.000010 0.006500 0.000010 0.081789 0.010280 0.000010 0.000010 0.017303 0.000010 0.007725 0.002361 0.000010 0.000010 0.044742 0.000010 0.000010 0.006777 0.000765 0.000010 0.000010 0.042188
0.000010 0.002953 0.000010 0.018008 0.002579 0.001632 0.000010 0.008419 0.000010 0.000010 0.010618 0.007271 0.817516 0.000010 0.001972 0.013392 0.000010 0.000010 0.000978 0.000010 0.011327 0.028752 0.000010 0.000010 0.000010 0.000010 0.004577 0.026842 0.023885 0.000010 0.018481 0.000010 0.000010 0.000010 0.000628
0.000010 0.000010 0.000010 0.018265 0.000010 0.000010 0.000010 0.005092 0.000010 0.000010 0.000010 0.004790 0.962791 0.000010 0.000010 0.000010 0.000010 0.000010 0.000010 0.000010 0.001504 0.000010 0.000010 0.000010 0.000010 0.000010 0.000010 0.005112 0.000010 0.000010 0.000010 0.000010 0.000010 0.002167 0.000010
0.000010 0.000010 0.000010 0.002953 0.000010 0.000399 0.000010 0.000010 0.000010 0.004148 0.000010 0.001663 0.692766 0.000010 0.001075 0.000010 0.000010 0.097986 0.000010 0.003835 0.000010 0.082399 0.000010 0.020263 0.000010 0.003468 0.000010 0.013858 0.061560 0.000010 0.002391 0.000010 0.000010 0.000010 0.011037
0.000010 0.000440 0.000010 0.005287 0.000011 0.000010 0.000010 0.000010 0.000010 0.002481 0.016858 0.016415 0.875739 0.003004 0.000010 0.009379 0.000010 0.000010 0.000010 0.000010 0.000010 0.034290 0.000010 0.000010 0.000010 0.000010 0.000010 0.019405 0.000010 0.000010 0.016456 0.000010 0.000014 0.000010 0.000010
0.000010 0.000010 0.000010 0.003054 0.000010 0.003996 0.000010 0.000010 0.000010 0.023210 0.000010 0.007795 0.771682 0.004148 0.000010 0.000010 0.000010 0.063193 0.000010 0.000010 0.000010 0.043159 0.000010 0.008328 0.006218 0.000010 0.000010 0.013036 0.025177 0.000010 0.000010 0.006379 0.000010 0.000010 0.020418
0.000010 0.000010 0.005303 0.030733 0.002463 0.001544 0.000010 0.000010 0.002400 0.000010 0.001956 0.000010 0.751486 0.000010 0.000010 0.000010 0.014862 0.067137 0.000010 0.000010 0.000010 0.038845 0.000010 0.000010 0.000010 0.031583 0.000010 0.021234 0.021874 0.000010 0.000010 0.002214 0.006166 0.000010 0.000010
0.000010 0.000010 0.002247 0.017249 0.000010 0.000010 0.002239 0.004522 0.000010 0.000010 0.010983 0.001701 0.832469 0.001290 0.000010 0.002835 0.001666 0.058488 0.013874 0.000010 0.002025 0.003313 0.000010 0.005698 0.000010 0.000010 0.000011 0.013718 0.000010 0.000010 0.008925 0.008714 0.000010 0.000010 0.007884
0.000010 0.000010 0.000010 0.000554 0.006326 0.006718 0.000010 0.000010 0.000010 0.000010 0.000010 0.000010 0.914043 0.000010 0.008156 0.000010 0.007572 0.000010 0.000010 0.000010 0.004648 0.000010 0.000010 0.000010 0.000010 0.000010 0.000010 0.044009 0.000010 0.000010 0.007252 0.000010 0.000010 0.000472 0.000010
0.000010 0.000010 0.000010 0.000010 0.000010 0.000010 0.000010 0.000010 0.000010 0.000010 0.001563 0.000010 0.958066 0.000010 0.000010 0.000010 0.000010 0.000010 0.000010 0.000010 0.000010 0.000010 0.000010 0.000010 0.000010 0.000010 0.000010 0.040052 0.000010 0.000010 0.000010 0.000010 0.000010 0.000010 0.000010
0.000010 0.000010 0.000010 0.000010 0.000010 0.000010 0.000010 0.000010 0.000010 0.000010 0.000010 0.000010 0.972003 0.000010 0.001609 0.000010 0.000010 0.000010 0.000010 0.000010 0.000010 0.000010 0.000010 0.000010 0.000010 0.000010 0.000010 0.026069 0.000010 0.000010 0.000010 0.000010 0.000010 0.000010 0.000010
0.000010 0.000010 0.000010 0.000010 0.000010 0.000010 0.000010 0.000010 0.000010 0.000010 0.000010 0.000010 0.159924 0.000010 0.000010 0.000010 0.000010 0.059209 0.000010 0.000010 0.000010 0.712602 0.000010 0.000010 0.000010 0.000010 0.000010 0.000010 0.062419 0.000010 0.000010 0.000010 0.000010 0.000010 0.005547
0.000010 0.000010 0.000010 0.000010 0.000010 0.000010 0.000010 0.000010 0.000010 0.000010 0.000010 0.000010 0.000010 0.000010 0.000010 0.000010 0.000010 0.000010 0.000010 0.000010 0.000010 0.999660 0.000010 0.000010 0.000010 0.000010 0.000010 0.000010 0.000010 0.000010 0.000010 0.000010 0.000010 0.000010 0.000010
0.000010 0.000010 0.000010 0.000010 0.000010 0.000010 0.000010 0.000010 0.000010 0.000010 0.000010 0.000010 0.000010 0.000010 0.000010 0.000010 0.000010 0.000010 0.000010 0.000010 0.000010 0.999660 0.000010 0.000010 0.000010 0.000010 0.000010 0.000010 0.000010 0.000010 0.000010 0.000010 0.000010 0.000010 0.000010
0.000010 0.000010 0.000010 0.000010 0.000010 0.000010 0.000010 0.000010 0.000010 0.000010 0.000010 0.000010 0.000010 0.000010 0.000010 0.000010 0.000010 0.000010 0.000010 0.000010 0.000010 0.999660 0.000010 0.000010 0.000010 0.000010 0.000010 0.000010 0.000010 0.000010 0.000010 0.000010 0.000010 0.000010 0.000010
0.000010 0.000010 0.000010 0.000010 0.000010 0.000010 0.000010 0.000010 0.000010 0.000010 0.000010 0.000010 0.000010 0.000010 0.000010 0.000010 0.000010 0.000010 0.000010 0.000010 0.000010 0.999660 0.000010 0.000010 0.000010 0.000010 0.000010 0.000010 0.000010 0.000010 0.000010 0.000010 0.000010 0.000010 0.000010
0.000010 0.000010 0.000010 0.000010 0.000010 0.000010 0.000010 0.000010 0.000010 0.000010 0.000010 0.000010 0.084737 0.000010 0.000010 0.000010 0.000010 0.000010 0.000010 0.000010 0.000010 0.884140 0.000010 0.000010 0.000010 0.000010 0.000010 0.000010 0.030803 0.000010 0.000010 0.000010 0.000010 0.000010 0.000010
0.000010 0.000010 0.000010 0.000010 0.000010 0.000010 0.000010 0.000010 0.000010 0.000010 0.000010 0.000010 0.000010 0.000010 0.000010 0.000010 0.000010 0.000010 0.000010 0.000010 0.000010 0.999660 0.000010 0.000010 0.000010 0.000010 0.000010 0.000010 0.000010 0.000010 0.000010 0.000010 0.000010 0.000010 0.000010
0.000010 0.000010 0.000010 0.000010 0.000010 0.000010 0.000010 0.000010 0.000010 0.000010 0.000010 0.000010 0.106593 0.000010 0.000010 0.000010 0.000010 0.000010 0.000010 0.000010 0.000010 0.888664 0.000010 0.004423 0.000010 0.000010 0.000010 0.000010 0.000010 0.000010 0.000010 0.000010 0.000010 0.000010 0.000010
0.000010 0.000010 0.000010 0.000010 0.000010 0.000010 0.000010 0.000010 0.000010 0.000010 0.000010 0.000010 0.000010 0.000010 0.000010 0.000010 0.000010 0.000010 0.000010 0.000010 0.000010 0.999660 0.000010 0.000010 0.000010 0.000010 0.000010 0.000010 0.000010 0.000010 0.000010 0.000010 0.000010 0.000010 0.000010
0.000010 0.000010 0.000010 0.000010 0.000010 0.000010 0.000010 0.000010 0.000010 0.000010 0.000010 0.000010 0.000010 0.000010 0.000010 0.000010 0.000010 0.000010 0.000010 0.000010 0.000010 0.999660 0.000010 0.000010 0.000010 0.000010 0.000010 0.000010 0.000010 0.000010 0.000010 0.000010 0.000010 0.000010 0.000010
0.000010 0.000010 0.000010 0.000010 0.000010 0.000010 0.000010 0.000010 0.000010 0.000010 0.000010 0.000010 0.000010 0.000010 0.000010 0.000010 0.000010 0.000010 0.000010 0.000010 0.000010 0.999660 0.000010 0.000010 0.000010 0.000010 0.000010 0.000010 0.000010 0.000010 0.000010 0.000010 0.000010 0.000010 0.000010
0.000010 0.000010 0.000010 0.000010 0.000010 0.000010 0.000010 0.000010 0.000010 0.000010 0.000010 0.000010 0.000010 0.000010 0.000010 0.000010 0.000010 0.000010 0.000010 0.000010 0.000010 0.999660 0.000010 0.000010 0.000010 0.000010 0.000010 0.000010 0.000010 0.000010 0.000010 0.000010 0.000010 0.000010 0.000010
0.000010 0.000010 0.000010 0.000010 0.000010 0.000010 0.000010 0.000010 0.000010 0.000010 0.000010 0.000010 0.000010 0.000010 0.000010 0.000010 0.000010 0.000010 0.000010 0.000010 0.000010 0.999660 0.000010 0.000010 0.000010 0.000010 0.000010 0.000010 0.000010 0.000010 0.000010 0.000010 0.000010 0.000010 0.000010
0.000010 0.000010 0.000010 0.000010 0.000010 0.000010 0.000010 0.000010 0.000010 0.000010 0.000010 0.000010 0.000010 0.000010 0.000010 0.000010 0.000010 0.000010 0.000010 0.000010 0.000010 0.999660 0.000010 0.000010 0.000010 0.000010 0.000010 0.000010 0.000010 0.000010 0.000010 0.000010 0.000010 0.000010 0.000010
0.000010 0.000010 0.000010 0.000010 0.000010 0.000010 0.000010 0.000010 0.003079 0.000010 0.000010 0.000010 0.170208 0.000010 0.000010 0.000010 0.000010 0.062426 0.000010 0.000010 0.000010 0.745189 0.012732 0.000010 0.000010 0.000010 0.000010 0.000010 0.006077 0.000010 0.000010 0.000010 0.000010 0.000010 0.000010
0.000010 0.000010 0.000010 0.000010 0.000010 0.000010 0.000010 0.000010 0.000010 0.000010 0.000010 0.000010 0.000010 0.000010 0.000010 0.000010 0.000010 0.000010 0.000010 0.000010 0.000010 0.999660 0.000010 0.000010 0.000010 0.000010 0.000010 0.000010 0.000010 0.000010 0.000010 0.000010 0.000010 0.000010 0.000010
0.000010 0.000010 0.000010 0.000010 0.000010 0.000010 0.000010 0.000010 0.000010 0.000010 0.000010 0.000010 0.000010 0.000010 0.000010 0.000010 0.000010 0.000010 0.000010 0.000010 0.000010 0.999660 0.000010 0.000010 0.000010 0.000010 0.000010 0.000010 0.000010 0.000010 0.000010 0.000010 0.000010 0.000010 0.000010
0.000010 0.000010 0.000010 0.000010 0.000010 0.000010 0.000010 0.000010 0.000010 0.000010 0.000010 0.000010 0.000010 0.000010 0.000010 0.000010 0.000010 0.000010 0.000010 0.000010 0.000010 0.999660 0.000010 0.000010 0.000010 0.000010 0.000010 0.000010 0.000010 0.000010 0.000010 0.000010 0.000010 0.000010 0.000010
0.000010 0.000010 0.000010 0.000010 0.000010 0.000010 0.000010 0.000010 0.000010 0.000010 0.000010 0.000010 0.000010 0.000010 0.000010 0.000010 0.000010 0.000010 0.000010 0.000010 0.000010 0.999660 0.000010 0.000010 0.000010 0.000010 0.000010 0.000010 0.000010 0.000010 0.000010 0.000010 0.000010 0.000010 0.000010
0.000010 0.000010 0.000010 0.000010 0.000010 0.000010 0.000010 0.000010 0.000010 0.000010 0.000010 0.000010 0.000010 0.000010 0.000010 0.000010 0.000010 0.000010 0.000010 0.000010 0.000010 0.999660 0.000010 0.000010 0.000010 0.000010 0.000010 0.000010 0.000010 0.000010 0.000010 0.000010 0.000010 0.000010 0.000010
0.000010 0.000010 0.000010 0.000010 0.000010 0.000010 0.000010 0.000010 0.000010 0.000010 0.000010 0.000010 0.054914 0.000010 0.000010 0.000010 0.000010 0.001312 0.000010 0.000010 0.000010 0.000010 0.000010 0.003541 0.000010 0.000010 0.000010 0.000010 0.939922 0.000010 0.000010 0.000010 0.000010 0.000010 0.000010
0.000010 0.000010 0.000010 0.000010 0.000010 0.000010 0.000010 0.000010 0.000010 0.000010 0.000010 0.000010 0.000010 0.000010 0.000010 0.000010 0.000010 0.000010 0.000010 0.000010 0.000010 0.000010 0.000010 0.000010 0.000010 0.000010 0.000010 0.000010 0.999660 0.000010 0.000010 0.000010 0.000010 0.000010 0.000010
0.000010 0.000010 0.000010 0.000010 0.000010 0.000010 0.000010 0.000010 0.000010 0.000010 0.000010 0.000010 0.000010 0.000010 0.000010 0.000010 0.000010 0.000010 0.000010 0.000010 0.000010 0.000010 0.000010 0.000010 0.000010 0.000010 0.000010 0.000010 0.999660 0.000010 0.000010 0.000010 0.000010 0.000010 0.000010
0.000010 0.000010 0.000010 0.000010 0.000010 0.000010 0.000010 0.000010 0.000010 0.000010 0.000010 0.000010 0.000010 0.000010 0.000010 0.000010 0.000010 0.000010 0.000010 0.000010 0.000010 0.000010 0.000010 0.000010 0.000010 0.000010 0.000010 0.000010 0.999660 0.000010 0.000010 0.000010 0.000010 0.000010 0.000010
0.000010 0.000010 0.000010 0.000010 0.000010 0.000010 0.000010 0.000010 0.000010 0.000010 0.000010 0.000010 0.084894 0.000010 0.000010 0.000010 0.000010 0.056566 0.000010 0.000010 0.000010 0.000010 0.000010 0.000010 0.000010 0.000010 0.000010 0.000010 0.858220 0.000010 0.000010 0.000010 0.000010 0.000010 0.000010
0.000010 0.000010 0.000010 0.000010 0.000010 0.000010 0.000010 0.000010 0.000010 0.000010 0.000010 0.000010 0.000010 0.000010 0.000010 0.000010 0.000010 0.000010 0.000010 0.000010 0.000010 0.000010 0.000010 0.000010 0.000010 0.000010 0.000010 0.000010 0.999660 0.000010 0.000010 0.000010 0.000010 0.000010 0.000010
0.000010 0.000010 0.000010 0.000010 0.000010 0.000010 0.000010 0.000010 0.000010 0.000010 0.000010 0.000010 0.080007 0.000010 0.000010 0.000010 0.000010 0.072060 0.000010 0.000010 0.000010 0.000010 0.000010 0.010773 0.000010 0.000010 0.000010 0.000010 0.836850 0.000010 0.000010 0.000010 0.000010 0.000010 0.000010
0.000010 0.000010 0.000010 0.000010 0.000010 0.000010 0.000010 0.000010 0.000010 0.000010 0.000010 0.000010 0.029343 0.000010 0.000010 0.000010 0.000010 0.017723 0.000010 0.000010 0.000010 0.000010 0.000010 0.017838 0.000010 0.000010 0.000010 0.000010 0.922687 0.000010 0.000010 0.000010 0.000010 0.000010 0.012108
0.000010 0.000010 0.000010 0.000010 0.000010 0.000010 0.000010 0.000010 0.000010 0.000010 0.000010 0.000010 0.051139 0.000010 0.000010 0.000010 0.000010 0.002506 0.000010 0.000010 0.000010 0.000010 0.000010 0.000010 0.000010 0.000010 0.000010 0.000010 0.946034 0.000010 0.000010 0.000010 0.000010 0.000010 0.000010
0.000010 0.000010 0.000010 0.000010 0.000010 0.000010 0.000010 0.000010 0.000010 0.000010 0.000010 0.000010 0.104931 0.000010 0.000010 0.000010 0.000010 0.000010 0.000010 0.000010 0.000010 0.008763 0.000010 0.000010 0.000010 0.000010 0.000010 0.000010 0.885986 0.000010 0.000010 0.000010 0.000010 0.000010 0.000010
0.000010 0.000010 0.000010 0.000010 0.000010 0.000010 0.000010 0.000010 0.000010 0.000010 0.000010 0.000010 0.000010 0.000010 0.000010 0.000010 0.000010 0.000010 0.000010 0.000010 0.000010 0.000010 0.000010 0.000010 0.000010 0.000010 0.000010 0.000010 0.999660 0.000010 0.000010 0.000010 0.000010 0.000010 0.000010
0.000010 0.000010 0.000010 0.000010 0.000010 0.000010 0.000010 0.000010 0.000010 0.000010 0.000010 0.000010 0.000010 0.000010 0.000010 0.000010 0.000010 0.000010 0.000010 0.000010 0.000010 0.000010 0.000010 0.000010 0.000010 0.000010 0.000010 0.000010 0.999660 0.000010 0.000010 0.000010 0.000010 0.000010 0.000010
0.000010 0.000010 0.000010 0.000010 0.000010 0.000010 0.000010 0.000010 0.000010 0.000010 0.000010 0.000010 0.000010 0.000010 0.000010 0.000010 0.000010 0.000010 0.000010 0.000010 0.000010 0.000010 0.000010 0.000010 0.000010 0.000010 0.000010 0.000010 0.999660 0.000010 0.000010 0.000010 0.000010 0.000010 0.000010
0.000010 0.000010 0.000010 0.000010 0.000010 0.000010 0.000010 0.000010 0.000010 0.000010 0.000010 0.000010 0.000010 0.000010 0.000010 0.000010 0.000010 0.000010 0.000010 0.000010 0.000010 0.000010 0.000010 0.000010 0.000010 0.000010 0.000010 0.000010 0.999660 0.000010 0.000010 0.000010 0.000010 0.000010 0.000010
0.000010 0.000010 0.000010 0.000010 0.000010 0.000010 0.000010 0.000010 0.000010 0.000010 0.000010 0.000010 0.088053 0.000010 0.000010 0.000010 0.000010 0.156519 0.000010 0.000010 0.000010 0.013163 0.000010 0.000010 0.000010 0.000010 0.000010 0.000010 0.739040 0.000010 0.000010 0.000010 0.000010 0.000010 0.002925
0.000010 0.000010 0.000010 0.000010 0.000010 0.000010 0.000010 0.000010 0.000010 0.000010 0.000010 0.000010 0.000010 0.000010 0.000010 0.000010 0.000010 0.000010 0.000010 0.000010 0.000010 0.000010 0.000010 0.000010 0.000010 0.000010 0.000010 0.000010 0.999660 0.000010 0.000010 0.000010 0.000010 0.000010 0.000010
0.000010 0.000010 0.000010 0.000010 0.000010 0.000010 0.000010 0.000010 0.000010 0.000010 0.000010 0.000010 0.000010 0.000010 0.000010 0.000010 0.000010 0.000010 0.000010 0.000010 0.000010 0.000010 0.000010 0.000010 0.000010 0.000010 0.000010 0.000010 0.999660 0.000010 0.000010 0.000010 0.000010 0.000010 0.000010
0.000010 0.000010 0.000010 0.000010 0.000010 0.000010 0.000010 0.000010 0.000010 0.000010 0.000010 0.000010 0.999660 0.000010 0.000010 0.000010 0.000010 0.000010 0.000010 0.000010 0.000010 0.000010 0.000010 0.000010 0.000010 0.000010 0.000010 0.000010 0.000010 0.000010 0.000010 0.000010 0.000010 0.000010 0.000010
0.000010 0.000010 0.000010 0.000010 0.000010 0.000010 0.000010 0.000010 0.000010 0.000010 0.000010 0.000010 0.999660 0.000010 0.000010 0.000010 0.000010 0.000010 0.000010 0.000010 0.000010 0.000010 0.000010 0.000010 0.000010 0.000010 0.000010 0.000010 0.000010 0.000010 0.000010 0.000010 0.000010 0.000010 0.000010
0.000010 0.000010 0.000010 0.000010 0.000010 0.000010 0.000010 0.000010 0.000010 0.000010 0.000010 0.000010 0.996546 0.000010 0.000010 0.000010 0.000010 0.000010 0.000010 0.000010 0.000010 0.000010 0.000010 0.003124 0.000010 0.000010 0.000010 0.000010 0.000010 0.000010 0.000010 0.000010 0.000010 0.000010 0.000010
0.000010 0.000010 0.000010 0.000010 0.000010 0.000010 0.000010 0.000010 0.000010 0.000010 0.000010 0.000010 0.998596 0.000010 0.000010 0.000010 0.000010 0.000010 0.000010 0.000010 0.000010 0.000010 0.000010 0.001074 0.000010 0.000010 0.000010 0.000010 0.000010 0.000010 0.000010 0.000010 0.000010 0.000010 0.000010
0.000010 0.000010 0.000010 0.000010 0.000010 0.000010 0.000010 0.000010 0.000010 0.000010 0.000010 0.000010 0.999660 0.000010 0.000010 0.000010 0.000010 0.000010 0.000010 0.000010 0.000010 0.000010 0.000010 0.000010 0.000010 0.000010 0.000010 0.000010 0.000010 0.000010 0.000010 0.000010 0.000010 0.000010 0.000010
0.000010 0.000010 0.000010 0.000010 0.000010 0.000010 0.000010 0.000010 0.000010 0.000010 0.000010 0.000010 0.978417 0.000010 0.000010 0.000010 0.000010 0.000010 0.000010 0.000010 0.000010 0.000010 0.000010 0.010585 0.000010 0.000010 0.000010 0.000010 0.010678 0.000010 0.000010 0.000010 0.000010 0.000010 0.000010
0.000010 0.000010 0.000010 0.000010 0.000010 0.000010 0.000010 0.000010 0.000010 0.000010 0.000010 0.000010 0.999660 0.000010 0.000010 0.000010 0.000010 0.000010 0.000010 0.000010 0.000010 0.000010 0.000010 0.000010 0.000010 0.000010 0.000010 0.000010 0.000010 0.000010 0.000010 0.000010 0.000010 0.000010 0.000010
0.000010 0.000010 0.000010 0.000010 0.000010 0.000010 0.000010 0.000010 0.000010 0.000010 0.000010 0.000010 0.990197 0.000010 0.000010 0.000010 0.000010 0.000010 0.000010 0.000010 0.000010 0.000010 0.000010 0.009473 0.000010 0.000010 0.000010 0.000010 0.000010 0.000010 0.000010 0.000010 0.000010 0.000010 0.000010
0.000010 0.000010 0.000010 0.000010 0.000010 0.000010 0.000010 0.000010 0.000010 0.000010 0.000010 0.000010 0.944101 0.000010 0.000010 0.000010 0.000010 0.000010 0.000010 0.000010 0.000010 0.047786 0.000010 0.007793 0.000010 0.000010 0.000010 0.000010 0.000010 0.000010 0.000010 0.000010 0.000010 0.000010 0.000010
0.000010 0.000010 0.000010 0.000010 0.000010 0.000010 0.000010 0.000010 0.000010 0.000010 0.000010 0.000010 0.977961 0.000010 0.000010 0.000010 0.000010 0.000010 0.000010 0.000010 0.000010 0.000010 0.000010 0.000010 0.000010 0.000010 0.000010 0.000010 0.021709 0.000010 0.000010 0.000010 0.000010 0.000010 0.000010
0.000010 0.000010 0.000010 0.000010 0.000010 0.000010 0.000010 0.000010 0.000010 0.000010 0.000010 0.000010 0.999660 0.000010 0.000010 0.000010 0.000010 0.000010 0.000010 0.000010 0.000010 0.000010 0.000010 0.000010 0.000010 0.000010 0.000010 0.000010 0.000010 0.000010 0.000010 0.000010 0.000010 0.000010 0.000010
0.000010 0.000010 0.000010 0.000010 0.000010 0.000010 0.000010 0.000010 0.000010 0.000010 0.000010 0.000010 0.999660 0.000010 0.000010 0.000010 0.000010 0.000010 0.000010 0.000010 0.000010 0.000010 0.000010 0.000010 0.000010 0.000010 0.000010 0.000010 0.000010 0.000010 0.000010 0.000010 0.000010 0.000010 0.000010
0.000010 0.000010 0.000010 0.000010 0.000010 0.000010 0.000010 0.000010 0.000010 0.000010 0.000010 0.000010 0.975102 0.000010 0.000010 0.000010 0.000010 0.000010 0.000010 0.000010 0.000010 0.000010 0.000010 0.000010 0.000010 0.000010 0.000010 0.000010 0.020735 0.000010 0.000010 0.003843 0.000010 0.000010 0.000010
0.000010 0.000010 0.000010 0.000010 0.000010 0.000010 0.000010 0.000010 0.000010 0.000010 0.000010 0.000010 0.999660 0.000010 0.000010 0.000010 0.000010 0.000010 0.000010 0.000010 0.000010 0.000010 0.000010 0.000010 0.000010 0.000010 0.000010 0.000010 0.000010 0.000010 0.000010 0.000010 0.000010 0.000010 0.000010
0.000010 0.000010 0.000010 0.000010 0.000010 0.000010 0.000010 0.000010 0.000010 0.000010 0.000010 0.000010 0.992853 0.000010 0.000010 0.000010 0.000010 0.000010 0.000010 0.000010 0.000010 0.000010 0.000010 0.006817 0.000010 0.000010 0.000010 0.000010 0.000010 0.000010 0.000010 0.000010 0.000010 0.000010 0.000010
0.000010 0.000010 0.000010 0.000010 0.000010 0.000010 0.000010 0.000010 0.000010 0.000010 0.000010 0.000010 0.954836 0.000010 0.000010 0.000010 0.000010 0.010496 0.000010 0.000010 0.000010 0.000010 0.000010 0.000010 0.000010 0.000010 0.000010 0.000010 0.034349 0.000010 0.000010 0.000010 0.000010 0.000010 0.000010
0.000010 0.000010 0.000010 0.000010 0.000010 0.000010 0.000010 0.000010 0.000010 0.000010 0.000010 0.000010 0.999660 0.000010 0.000010 0.000010 0.000010 0.000010 0.000010 0.000010 0.000010 0.000010 0.000010 0.000010 0.000010 0.000010 0.000010 0.000010 0.000010 0.000010 0.000010 0.000010 0.000010 0.000010 0.000010
0.000010 0.000010 0.000010 0.000010 0.000010 0.000010 0.000010 0.000010 0.000010 0.000010 0.000010 0.000010 0.967955 0.000010 0.000010 0.000010 0.000010 0.000010 0.000010 0.000010 0.000010 0.006643 0.000010 0.003123 0.000010 0.000010 0.001311 0.000010 0.020668 0.000010 0.000010 0.000010 0.000010 0.000010 0.000010
0.000010 0.000010 0.000010 0.000010 0.000010 0.000010 0.000010 0.000010 0.000010 0.000010 0.000010 0.000010 0.999660 0.000010 0.000010 0.000010 0.000010 0.000010 0.000010 0.000010 0.000010 0.000010 0.000010 0.000010 0.000010 0.000010 0.000010 0.000010 0.000010 0.000010 0.000010 0.000010 0.000010 0.000010 0.000010
0.000010 0.000010 0.000010 0.000010 0.000010 0.000010 0.000010 0.000010 0.000010 0.000010 0.000010 0.000010 0.999660 0.000010 0.000010 0.000010 0.000010 0.000010 0.000010 0.000010 0.000010 0.000010 0.000010 0.000010 0.000010 0.000010 0.000010 0.000010 0.000010 0.000010 0.000010 0.000010 0.000010 0.000010 0.000010
0.000010 0.000010 0.000010 0.000010 0.000010 0.000010 0.000010 0.000010 0.000010 0.000010 0.000010 0.000010 0.000010 0.000010 0.000010 0.000010 0.000010 0.999660 0.000010 0.000010 0.000010 0.000010 0.000010 0.000010 0.000010 0.000010 0.000010 0.000010 0.000010 0.000010 0.000010 0.000010 0.000010 0.000010 0.000010
0.000010 0.000010 0.000010 0.000010 0.000010 0.000010 0.000010 0.000010 0.000010 0.000010 0.000010 0.000010 0.000010 0.000010 0.000010 0.000010 0.000010 0.999660 0.000010 0.000010 0.000010 0.000010 0.000010 0.000010 0.000010 0.000010 0.000010 0.000010 0.000010 0.000010 0.000010 0.000010 0.000010 0.000010 0.000010
0.000010 0.000010 0.000010 0.000010 0.000010 0.000010 0.000010 0.000010 0.000010 0.000010 0.000010 0.000010 0.000010 0.000010 0.000010 0.000010 0.000010 0.999660 0.000010 0.000010 0.000010 0.000010 0.000010 0.000010 0.000010 0.000010 0.000010 0.000010 0.000010 0.000010 0.000010 0.000010 0.000010 0.000010 0.000010
0.000010 0.000010 0.000010 0.000010 0.000010 0.000010 0.000010 0.000010 0.000010 0.000010 0.000010 0.000010 0.000010 0.000010 0.000010 0.000010 0.000010 0.999660 0.000010 0.000010 0.000010 0.000010 0.000010 0.000010 0.000010 0.000010 0.000010 0.000010 0.000010 0.000010 0.000010 0.000010 0.000010 0.000010 0.000010
0.000010 0.000010 0.000010 0.000010 0.000010 0.000010 0.000010 0.000010 0.000010 0.000010 0.000010 0.000010 0.000010 0.000010 0.000010 0.000010 0.000010 0.999660 0.000010 0.000010 0.000010 0.000010 0.000010 0.000010 0.000010 0.000010 0.000010 0.000010 0.000010 0.000010 0.000010 0.000010 0.000010 0.000010 0.000010
0.000010 0.000010 0.000010 0.000010 0.000010 0.000010 0.000010 0.000010 0.000010 0.000010 0.000010 0.000010 0.000878 0.000010 0.000010 0.000010 0.000010 0.996853 0.000010 0.000010 0.000010 0.000010 0.000010 0.000010 0.000010 0.000010 0.000010 0.000010 0.001949 0.000010 0.000010 0.000010 0.000010 0.000010 0.000010
0.000010 0.000010 0.000010 0.000010 0.000010 0.000010 0.000010 0.000010 0.000010 0.000010 0.000010 0.000010 0.045627 0.000010 0.000010 0.000010 0.000010 0.926622 0.000010 0.000010 0.000010 0.019793 0.000010 0.007648 0.000010 0.000010 0.000010 0.000010 0.000010 0.000010 0.000010 0.000010 0.000010 0.000010 0.000010
0.000010 0.000010 0.000010 0.000010 0.000010 0.000010 0.000010 0.000010 0.000010 0.000010 0.000010 0.000010 0.000010 0.000010 0.000010 0.000010 0.000010 0.999660 0.000010 0.000010 0.000010 0.000010 0.000010 0.000010 0.000010 0.000010 0.000010 0.000010 0.000010 0.000010 0.000010 0.000010 0.000010 0.000010 0.000010
0.000010 0.000010 0.000010 0.000010 0.000010 0.000010 0.000010 0.000010 0.000010 0.000010 0.000010 0.000010 0.000010 0.000010 0.000010 0.000010 0.000010 0.999660 0.000010 0.000010 0.000010 0.000010 0.000010 0.000010 0.000010 0.000010 0.000010 0.000010 0.000010 0.000010 0.000010 0.000010 0.000010 0.000010 0.000010
0.000010 0.000010 0.000010 0.000010 0.000010 0.000010 0.000010 0.000010 0.000010 0.000010 0.000010 0.000010 0.000010 0.000010 0.000010 0.000010 0.000010 0.999660 0.000010 0.000010 0.000010 0.000010 0.000010 0.000010 0.000010 0.000010 0.000010 0.000010 0.000010 0.000010 0.000010 0.000010 0.000010 0.000010 0.000010
0.000010 0.000010 0.000010 0.000010 0.000010 0.000010 0.000010 0.000010 0.000010 0.000010 0.000010 0.000010 0.289004 0.000010 0.000010 0.000010 0.000010 0.325826 0.000010 0.000010 0.000010 0.070756 0.001966 0.031752 0.000010 0.000010 0.000010 0.000010 0.226736 0.000010 0.000010 0.002345 0.002153 0.000010 0.049204
0.000010 0.000010 0.000010 0.000010 0.000010 0.000010 0.000010 0.000010 0.000010 0.000010 0.000010 0.000010 0.287239 0.000010 0.000010 0.000010 0.000010 0.386235 0.000010 0.000010 0.000010 0.100868 0.000010 0.022160 0.000010 0.000010 0.000010 0.000010 0.146465 0.000010 0.000010 0.000010 0.000010 0.000010 0.056743
0.000010 0.000010 0.000010 0.000010 0.000010 0.000010 0.000010 0.000010 0.000010 0.000010 0.000010 0.000010 0.339258 0.000010 0.000010 0.000010 0.000010 0.361520 0.000010 0.000010 0.000010 0.085949 0.004379 0.001695 0.000010 0.000010 0.000010 0.000010 0.168631 0.000010 0.000010 0.000010 0.000010 0.000010 0.038289
0.000010 0.000010 0.000010 0.000010 0.000010 0.000010 0.000010 0.000010 0.008932 0.000010 0.000010 0.000010 0.275439 0.000010 0.000010 0.000010 0.000010 0.377793 0.000010 0.000010 0.000010 0.094506 0.023582 0.007217 0.000010 0.000010 0.000010 0.000010 0.184605 0.000010 0.000010 0.000011 0.000010 0.000010 0.027655
0.000010 0.000010 0.000010 0.000010 0.000010 0.000010 0.000010 0.000010 0.000010 0.000010 0.000010 0.000010 0.311039 0.000010 0.000010 0.000010 0.000010 0.371173 0.000010 0.000010 0.000010 0.117687 0.000010 0.006398 0.000010 0.000010 0.000010 0.000010 0.120648 0.000010 0.000010 0.002924 0.000010 0.000010 0.069850
0.000010 0.000010 0.000010 0.000010 0.000010 0.000010 0.000010 0.000010 0.000010 0.000010 0.000010 0.000010 0.252478 0.000010 0.000010 0.000010 0.000010 0.427906 0.000010 0.000010 0.000010 0.079863 0.000010 0.012648 0.000010 0.000010 0.000010 0.000010 0.187140 0.000010 0.000010 0.000010 0.000010 0.000010 0.039674
0.000010 0.000010 0.000010 0.000010 0.000010 0.000010 0.000010 0.000010 0.000010 0.000010 0.000010 0.000010 0.277535 0.000010 0.000010 0.000010 0.000010 0.391278 0.000010 0.000010 0.000010 0.093350 0.000010 0.010472 0.000010 0.000010 0.000010 0.000010 0.195233 0.000010 0.000010 0.000010 0.000010 0.000010 0.031842
0.000010 0.000010 0.000010 0.000010 0.000010 0.000010 0.000010 0.000010 0.000010 0.000010 0.000010 0.000010 0.284630 0.000010 0.000010 0.000010 0.000010 0.401912 0.000010 0.000010 0.000010 0.083920 0.000010 0.015314 0.000010 0.000010 0.000010 0.000010 0.152995 0.000010 0.000010 0.008552 0.000010 0.000010 0.052397
0.000010 0.000010 0.000010 0.000010 0.000010 0.000010 0.000010 0.000010 0.000011 0.000010 0.000010 0.000010 0.314905 0.000010 0.000010 0.000010 0.000010 0.342846 0.000010 0.000010 0.000010 0.131581 0.015700 0.036746 0.000010 0.000010 0.000010 0.000010 0.116103 0.000010 0.000010 0.000010 0.000010 0.000010 0.041839
0.000010 0.000010 0.000010 0.000010 0.000010 0.000010 0.000010 0.000010 0.014525 0.000010 0.000010 0.000010 0.330119 0.000010 0.000010 0.000010 0.000010 0.334386 0.000010 0.000010 0.000010 0.111927 0.009265 0.008164 0.000010 0.000010 0.000010 0.000010 0.129510 0.000010 0.000010 0.000360 0.000010 0.001296 0.060197
0.000010 0.000010 0.000010 0.000010 0.000010 0.000010 0.000010 0.000010 0.000010 0.000010 0.000010 0.000010 0.284347 0.000010 0.000010 0.000014 0.000010 0.349949 0.000010 0.000010 0.000010 0.118658 0.000010 0.014550 0.000010 0.000010 0.000010 0.000010 0.137808 0.000010 0.000010 0.006775 0.001706 0.000010 0.085934
0.000010 0.000010 0.000010 0.000010 0.000010 0.000010 0.000010 0.000010 0.000010 0.000010 0.000010 0.000010 0.302560 0.000010 0.000010 0.000010 0.000010 0.370118 0.000010 0.000010 0.000010 0.087718 0.000010 0.014940 0.000010 0.000010 0.000010 0.000010 0.159844 0.000010 0.000010 0.000010 0.000010 0.000010 0.064530
0.000010 0.000010 0.000010 0.000010 0.000010 0.000010 0.000010 0.000010 0.000010 0.000010 0.000010 0.000010 0.310638 0.000010 0.000010 0.000010 0.000010 0.399189 0.000010 0.000010 0.000010 0.060104 0.000010 0.000010 0.000010 0.000010 0.000010 0.000010 0.148407 0.000010 0.000010 0.001308 0.000010 0.000010 0.080065
0.000010 0.000010 0.000010 0.000010 0.000010 0.000010 0.000010 0.000010 0.000010 0.000010 0.000010 0.000010 0.300020 0.000010 0.000010 0.000015 0.000010 0.335967 0.000010 0.000010 0.001700 0.093486 0.015969 0.029572 0.000010 0.005154 0.000010 0.000010 0.164950 0.000010 0.000010 0.000010 0.000010 0.000010 0.052917
0.000010 0.000010 0.000010 0.000010 0.000010 0.000010 0.000010 0.000010 0.000010 0.000010 0.000010 0.000010 0.305372 0.000010 0.000010 0.000010 0.000010 0.332112 0.000010 0.000010 0.000010 0.127583 0.009937 0.004687 0.000010 0.000010 0.000010 0.000010 0.156898 0.000387 0.000010 0.006460 0.000010 0.000353 0.055962
0.000010 0.000010 0.009288 0.000010 0.000010 0.000010 0.000010 0.000010 0.004411 0.005932 0.000010 0.000010 0.237990 0.000010 0.000010 0.006370 0.000010 0.360944 0.000010 0.000010 0.006784 0.071295 0.000010 0.017521 0.000010 0.006496 0.000010 0.000010 0.154738 0.000010 0.000010 0.021806 0.000010 0.000010 0.096206
0.000010 0.000010 0.000010 0.000010 0.000010 0.000010 0.000010 0.000010 0.000010 0.000010 0.000010 0.000010 0.320852 0.000010 0.000010 0.000010 0.000010 0.404490 0.000010 0.000010 0.000010 0.063093 0.000010 0.009755 0.000010 0.000010 0.000010 0.000010 0.150198 0.000010 0.000010 0.003064 0.001737 0.000010 0.046541
0.000010 0.000010 0.000010 0.000010 0.000010 0.000010 0.000010 0.000010 0.000010 0.000010 0.000010 0.000010 0.333172 0.000010 0.000010 0.000010 0.000010 0.402336 0.000010 0.000010 0.000010 0.060542 0.003135 0.003620 0.000010 0.000010 0.000010 0.000010 0.151295 0.000010 0.000010 0.000253 0.000010 0.000010 0.045378
0.000010 0.000010 0.000010 0.000010 0.000010 0.000010 0.000010 0.000010 0.000010 0.000010 0.000010 0.000010 0.231206 0.000010 0.000010 0.000010 0.000010 0.382812 0.000010 0.000010 0.000010 0.104262 0.000010 0.020962 0.000010 0.000010 0.000010 0.000010 0.155179 0.000010 0.000010 0.001891 0.000890 0.002451 0.100088
0.000010 0.000010 0.000010 0.000010 0.000010 0.000010 0.000010 0.000010 0.000012 0.000010 0.000010 0.000010 0.317134 0.000010 0.000010 0.000010 0.000010 0.354799 0.000010 0.000010 0.000010 0.097409 0.000010 0.020380 0.000010 0.000010 0.000010 0.000010 0.156085 0.000010 0.000010 0.000010 0.000010 0.000010 0.053901
0.000010 0.000010 0.000010 0.000010 0.000010 0.000010 0.000010 0.000010 0.000010 0.000010 0.000010 0.000010 0.334214 0.000010 0.000010 0.000010 0.000010 0.378594 0.000010 0.000010 0.000010 0.086932 0.000010 0.002498 0.000010 0.000010 0.000010 0.000010 0.147201 0.000010 0.000010 0.002884 0.000010 0.000010 0.047397
0.000010 0.000010 0.000010 0.000010 0.000010 0.000010 0.000010 0.000010 0.017401 0.000010 0.000010 0.000010 0.317674 0.000010 0.000010 0.000011 0.000010 0.339869 0.000010 0.000010 0.000010 0.103795 0.003933 0.022468 0.000010 0.000010 0.000010 0.000010 0.136232 0.000010 0.000010 0.000010 0.000010 0.000010 0.058357
0.000010 0.000010 0.000010 0.000010 0.000010 0.000010 0.000010 0.000010 0.005082 0.000010 0.000010 0.000010 0.254870 0.000010 0.000010 0.000010 0.000010 0.377111 0.000010 0.000010 0.000010 0.102756 0.000010 0.022796 0.000010 0.000010 0.000010 0.000010 0.170859 0.000010 0.000010 0.003695 0.000010 0.001380 0.061190
0.000010 0.000010 0.000010 0.000010 0.000010 0.000010 0.000010 0.000010 0.000010 0.000010 0.000010 0.000010 0.532999 0.000010 0.000010 0.000010 0.000010 0.306985 0.000010 0.000010 0.000010 0.039860 0.000010 0.000010 0.000010 0.000010 0.000010 0.000010 0.092769 0.000010 0.000010 0.000010 0.000010 0.000010 0.027086
0.000010 0.000010 0.000010 0.000010 0.000010 0.000010 0.000010 0.000010 0.000010 0.000010 0.000010 0.000010 0.527347 0.000010 0.000010 0.000010 0.000010 0.288538 0.000010 0.000010 0.000010 0.014641 0.000010 0.009276 0.000010 0.000010 0.000010 0.000010 0.118606 0.000010 0.000010 0.000010 0.000010 0.000010 0.041304
0.000010 0.000010 0.000010 0.000010 0.000010 0.000010 0.000010 0.000010 0.000010 0.000010 0.000010 0.000010 0.539260 0.000010 0.000010 0.000010 0.000010 0.267461 0.000010 0.000010 0.000010 0.064014 0.000010 0.015514 0.000010 0.000010 0.000010 0.000010 0.113452 0.000010 0.000010 0.000010 0.000010 0.000010 0.000010
0.000010 0.000010 0.000010 0.000010 0.000010 0.000010 0.000010 0.000010 0.000010 0.000010 0.000010 0.000010 0.535857 0.000010 0.000010 0.000010 0.000010 0.274875 0.000010 0.000010 0.000010 0.063378 0.000010 0.011542 0.000010 0.000010 0.000010 0.000010 0.091257 0.000010 0.000010 0.000010 0.000010 0.000010 0.022801
0.000010 0.000010 0.004676 0.000010 0.000010 0.078914 0.000010 0.000010 0.000010 0.000017 0.000010 0.000010 0.446128 0.000010 0.000010 0.000010 0.000010 0.294527 0.000010 0.000010 0.000010 0.072605 0.000010 0.018927 0.008839 0.000010 0.000010 0.000010 0.062211 0.000010 0.000010 0.000010 0.000010 0.002377 0.010539
0.000010 0.000010 0.000010 0.000010 0.000010 0.000010 0.000010 0.000010 0.000010 0.000010 0.000010 0.000010 0.506874 0.000010 0.000010 0.000010 0.000010 0.378613 0.000010 0.000010 0.000010 0.037787 0.000010 0.021309 0.000010 0.000010 0.000010 0.000010 0.055117 0.000010 0.000010 0.000010 0.000010 0.000010 0.000010
0.000010 0.000010 0.000010 0.000010 0.000010 0.047937 0.000010 0.000010 0.002718 0.012069 0.001399 0.000010 0.377536 0.000010 0.000010 0.000010 0.000010 0.265833 0.000010 0.000010 0.005076 0.072161 0.006009 0.030075 0.000010 0.000010 0.000093 0.000086 0.148910 0.000010 0.000010 0.004271 0.003686 0.003194 0.018766
0.000010 0.000010 0.000010 0.000010 0.000010 0.000010 0.000010 0.000010 0.004336 0.000010 0.000010 0.000010 0.448871 0.000010 0.000010 0.000010 0.000010 0.266313 0.000010 0.000010 0.000010 0.070781 0.000010 0.021827 0.000010 0.000010 0.000010 0.000010 0.124852 0.000010 0.000010 0.000010 0.000010 0.000010 0.062741
0.000010 0.000010 0.000010 0.000010 0.000010 0.000010 0.000010 0.000010 0.000010 0.000010 0.000010 0.000010 0.469578 0.000010 0.000010 0.000010 0.000010 0.296069 0.000010 0.000010 0.000010 0.055734 0.000010 0.029942 0.000010 0.000010 0.000010 0.000010 0.115596 0.000010 0.000010 0.000010 0.000010 0.000010 0.032791
0.000010 0.000010 0.000010 0.000010 0.000010 0.000010 0.000010 0.000010 0.015334 0.000010 0.000010 0.000010 0.447279 0.000010 0.000010 0.000010 0.000010 0.245001 0.000010 0.000010 0.000010 0.113368 0.012817 0.023320 0.000010 0.000010 0.000010 0.000010 0.092709 0.000010 0.000010 0.005640 0.000010 0.000010 0.044273
0.000010 0.000010 0.000010 0.000010 0.000010 0.000010 0.000010 0.000010 0.000010 0.000010 0.000010 0.000010 0.498830 0.000010 0.000010 0.000010 0.000010 0.313935 0.000010 0.000010 0.000010 0.049474 0.000010 0.022434 0.000010 0.000010 0.000010 0.000010 0.115027 0.000010 0.000010 0.000010 0.000010 0.000010 0.000010
0.000010 0.000010 0.000010 0.000010 0.000010 0.000010 0.000010 0.000010 0.000010 0.000010 0.000010 0.000010 0.509462 0.000010 0.000010 0.000010 0.000010 0.326101 0.000010 0.000010 0.000010 0.043733 0.000010 0.030801 0.000010 0.000010 0.000010 0.000010 0.059162 0.000010 0.000010 0.000010 0.000010 0.000010 0.030451
0.000010 0.000010 0.000010 0.000010 0.000010 0.000010 0.000010 0.000010 0.000010 0.000010 0.000010 0.000010 0.376582 0.000010 0.000010 0.000010 0.000010 0.299163 0.000010 0.000010 0.000010 0.094653 0.007537 0.001492 0.000010 0.000010 0.000010 0.000010 0.170563 0.000010 0.000010 0.000010 0.000010 0.000010 0.049730
0.000010 0.000010 0.000010 0.000010 0.000010 0.000010 0.000010 0.000010 0.000010 0.000010 0.000010 0.000010 0.390845 0.000010 0.000010 0.000010 0.000010 0.294758 0.000010 0.000010 0.000010 0.086308 0.000010 0.004541 0.000010 0.000010 0.000010 0.000010 0.178767 0.000010 0.000010 0.000010 0.000010 0.000010 0.044490
0.000010 0.000010 0.000010 0.000010 0.000010 0.000010 0.000010 0.000010 0.000010 0.000010 0.000010 0.000010 0.379222 0.000010 0.000010 0.000010 0.000010 0.312660 0.000010 0.000010 0.000010 0.055749 0.000010 0.015551 0.000010 0.000010 0.000010 0.000010 0.170745 0.000010 0.000010 0.000010 0.000010 0.000010 0.065783
0.000010 0.000010 0.000010 0.000010 0.000010 0.000010 0.000010 0.000010 0.000010 0.000010 0.000010 0.000010 0.414382 0.000010 0.000010 0.000010 0.000010 0.324807 0.000010 0.000010 0.000010 0.047513 0.000010 0.002135 0.000010 0.000010 0.002656 0.000010 0.165357 0.000010 0.000010 0.000010 0.000010 0.000010 0.042870
0.000010 0.000010 0.000010 0.000010 0.000010 0.000010 0.000010 0.000010 0.000010 0.000010 0.000010 0.000010 0.350214 0.000010 0.000010 0.000010 0.000010 0.267883 0.000010 0.000010 0.000010 0.112900 0.000010 0.018289 0.000010 0.000010 0.000010 0.000010 0.205988 0.000010 0.000010 0.000010 0.000010 0.000010 0.044437
0.000010 0.000010 0.000010 0.000010 0.000010 0.000010 0.000010 0.000010 0.000010 0.000010 0.000010 0.000010 0.129753 0.000010 0.000010 0.000010 0.000010 0.072380 0.000010 0.000010 0.000010 0.000010 0.000010 0.022917 0.000010 0.000010 0.000010 0.000010 0.756882 0.000010 0.000010 0.000010 0.000010 0.000010 0.017769
0.000010 0.000010 0.000010 0.000010 0.000010 0.000010 0.000010 0.000010 0.000010 0.000010 0.000010 0.000010 0.037732 0.000010 0.000010 0.000010 0.000010 0.000010 0.000010 0.000010 0.000010 0.000010 0.000010 0.013056 0.000010 0.000010 0.000010 0.000010 0.948892 0.000010 0.000010 0.000010 0.000010 0.000010 0.000010
0.000010 0.000010 0.000010 0.000010 0.000010 0.000010 0.000010 0.000010 0.013019 0.000010 0.000010 0.000010 0.398728 0.000010 0.000010 0.000010 0.000010 0.270580 0.000010 0.000010 0.000010 0.118777 0.000010 0.022275 0.000010 0.000010 0.002833 0.000010 0.146988 0.000010 0.000010 0.004468 0.000010 0.000010 0.022072
0.004718 0.000010 0.001972 0.000010 0.000010 0.000010 0.000010 0.000010 0.000010 0.000010 0.000010 0.000010 0.296986 0.003699 0.002309 0.000010 0.000010 0.211215 0.000010 0.000010 0.001278 0.015799 0.001874 0.023139 0.000010 0.003393 0.000010 0.000010 0.428512 0.000010 0.000010 0.000997 0.003898 0.000010 0.000010
0.000010 0.000010 0.000010 0.000010 0.000010 0.000010 0.000010 0.000010 0.000010 0.000010 0.000010 0.000010 0.228047 0.000010 0.000010 0.000010 0.000010 0.157010 0.000010 0.000010 0.000010 0.023694 0.000010 0.426179 0.000010 0.000010 0.000010 0.000010 0.134485 0.000010 0.000010 0.000010 0.000010 0.000010 0.030295
0.000010 0.000010 0.017998 0.000010 0.000010 0.000010 0.000010 0.000010 0.000010 0.009579 0.000010 0.005246 0.000010 0.000010 0.000010 0.000010 0.000010 0.833160 0.000010 0.000010 0.019287 0.005730 0.000010 0.004820 0.000010 0.000010 0.000010 0.000010 0.043211 0.008154 0.000010 0.000010 0.000293 0.006460 0.045832
0.000010 0.000010 0.037869 0.000010 0.000010 0.000010 0.000010 0.000010 0.000010 0.000010 0.000010 0.000010 0.000010 0.000010 0.001519 0.000010 0.000010 0.949180 0.000010 0.000010 0.000010 0.000010 0.000010 0.000010 0.000010 0.000010 0.000010 0.000010 0.000010 0.001029 0.000010 0.000010 0.000010 0.010104 0.000010
0.000010 0.000010 0.020337 0.000010 0.000010 0.003873 0.000010 0.000010 0.000010 0.000010 0.000010 0.000010 0.056075 0.000010 0.000010 0.000010 0.000010 0.479014 0.000010 0.000010 0.000010 0.000010 0.000010 0.012501 0.000010 0.000010 0.000010 0.000010 0.399198 0.000010 0.000010 0.014541 0.004462 0.009740 0.000010
0.000010 0.000010 0.029070 0.000010 0.000010 0.000010 0.000010 0.000010 0.000010 0.000010 0.000010 0.000010 0.000010 0.000010 0.000010 0.000010 0.000010 0.941220 0.000010 0.000010 0.012484 0.000010 0.000010 0.000010 0.000010 0.000010 0.000010 0.000010 0.000010 0.004185 0.000010 0.000010 0.000010 0.012741 0.000010
0.000010 0.000010 0.008336 0.000010 0.000010 0.000010 0.000010 0.003154 0.009958 0.000010 0.000010 0.000010 0.250337 0.000010 0.000010 0.000010 0.000010 0.427327 0.000010 0.000010 0.009213 0.074529 0.000010 0.005402 0.000010 0.008775 0.000010 0.000010 0.127053 0.000010 0.000010 0.000010 0.000010 0.000010 0.075676
0.005108 0.000010 0.032834 0.000010 0.000010 0.000010 0.002277 0.000010 0.027185 0.020268 0.000010 0.002298 0.198309 0.000010 0.000010 0.000010 0.000010 0.398421 0.000086 0.012788 0.021361 0.064480 0.000010 0.005426 0.000010 0.010940 0.000010 0.002107 0.099597 0.000010 0.000010 0.011368 0.000010 0.000010 0.084974
0.000010 0.000010 0.008419 0.000010 0.000010 0.001781 0.000010 0.000208 0.009770 0.001913 0.003779 0.018258 0.253264 0.000010 0.000010 0.000010 0.002417 0.381136 0.000010 0.000010 0.008691 0.039712 0.006969 0.005214 0.004724 0.012225 0.000010 0.000419 0.136018 0.000010 0.000010 0.020430 0.000010 0.000010 0.084505
0.000010 0.000010 0.045727 0.000010 0.000010 0.000010 0.000010 0.000010 0.018253 0.013103 0.000010 0.000010 0.000010 0.000010 0.000010 0.000010 0.000010 0.884562 0.000010 0.000010 0.008449 0.000010 0.000010 0.000010 0.000010 0.000010 0.000010 0.000010 0.005678 0.006664 0.000010 0.000010 0.008108 0.006976 0.002230
0.000010 0.000010 0.017360 0.004164 0.000010 0.007492 0.000010 0.000010 0.000010 0.007157 0.002604 0.000010 0.025253 0.000010 0.003707 0.000010 0.000010 0.757844 0.000010 0.000010 0.015167 0.045915 0.004863 0.001252 0.011428 0.004567 0.000010 0.000010 0.034996 0.012704 0.000010 0.000010 0.002031 0.000010 0.041326
0.000010 0.000010 0.027002 0.000010 0.000010 0.000010 0.000010 0.000010 0.000010 0.005762 0.000010 0.000010 0.000010 0.000010 0.000010 0.000010 0.000010 0.944195 0.000010 0.000010 0.008748 0.000010 0.000010 0.000010 0.000010 0.000010 0.002097 0.000010 0.000010 0.000010 0.000010 0.000010 0.000010 0.011906 0.000010
0.000010 0.000010 0.018641 0.000010 0.002319 0.000010 0.000010 0.000010 0.011400 0.014346 0.003347 0.000182 0.163492 0.000010 0.000010 0.000010 0.000010 0.448981 0.000010 0.000010 0.011312 0.059684 0.000010 0.005257 0.002649 0.000010 0.000010 0.000010 0.141920 0.015016 0.001535 0.000010 0.000010 0.000010 0.099730
0.002761 0.000010 0.030513 0.002059 0.000010 0.001593 0.000010 0.005282 0.009014 0.017880 0.000010 0.000010 0.260019 0.000010 0.004400 0.000010 0.000010 0.419230 0.000010 0.011214 0.002180 0.027026 0.000010 0.003435 0.006625 0.021521 0.000010 0.001345 0.118457 0.000010 0.000010 0.000010 0.001228 0.012101 0.041977
0.000010 0.000010 0.000010 0.000010 0.000010 0.000010 0.000010 0.000010 0.000010 0.000010 0.000010 0.000010 0.000010 0.000010 0.021391 0.000010 0.000010 0.000010 0.000010 0.000010 0.000010 0.000010 0.000010 0.012175 0.000010 0.936029 0.000010 0.000010 0.000010 0.004128 0.000010 0.000010 0.000010 0.019952 0.006035
0.000010 0.000010 0.000010 0.000010 0.000010 0.000010 0.000010 0.000010 0.029764 0.000010 0.000010 0.000010 0.000010 0.000010 0.000010 0.000010 0.000010 0.003768 0.000010 0.000010 0.000010 0.000010 0.000010 0.006394 0.000010 0.948701 0.000010 0.000010 0.000011 0.010577 0.000010 0.000010 0.000010 0.000504 0.000010
0.000010 0.000010 0.000010 0.000010 0.000010 0.000010 0.000010 0.000010 0.025459 0.000010 0.000010 0.000010 0.000010 0.000010 0.000010 0.000010 0.000010 0.000010 0.000010 0.000010 0.000010 0.000010 0.000010 0.000010 0.000010 0.956218 0.000010 0.000010 0.000010 0.011018 0.000010 0.000010 0.001707 0.005298 0.000010
0.000010 0.000010 0.000010 0.000010 0.000010 0.000010 0.000010 0.000010 0.044440 0.000010 0.000010 0.000010 0.000010 0.000010 0.000010 0.000010 0.000010 0.000010 0.000010 0.000010 0.000010 0.000010 0.000010 0.010765 0.000010 0.921904 0.000010 0.000010 0.000010 0.006538 0.000010 0.000010 0.000010 0.016054 0.000010
0.000010 0.000010 0.000010 0.000010 0.000010 0.000010 0.000010 0.000010 0.030276 0.000010 0.000010 0.000010 0.000010 0.000010 0.011794 0.000010 0.000010 0.000010 0.000010 0.000010 0.000010 0.000010 0.000010 0.000010 0.000010 0.949769 0.000010 0.000010 0.003470 0.000010 0.000010 0.000010 0.000010 0.004391 0.000010
0.000010 0.000010 0.000010 0.000010 0.000010 0.000010 0.000010 0.000010 0.053121 0.000010 0.000010 0.000010 0.000010 0.000010 0.003956 0.000010 0.000010 0.000010 0.000010 0.000010 0.000010 0.000010 0.000010 0.009835 0.000010 0.919492 0.000010 0.000010 0.000010 0.000010 0.000010 0.000010 0.000010 0.013296 0.000010
0.000010 0.000010 0.000010 0.000010 0.000010 0.000010 0.000010 0.000010 0.000010 0.000010 0.000010 0.000010 0.000010 0.000010 0.000010 0.000010 0.000010 0.004157 0.000010 0.000010 0.000010 0.000010 0.000010 0.012440 0.000010 0.931129 0.000010 0.000010 0.000010 0.022293 0.000010 0.013862 0.000010 0.006461 0.009377
0.000010 0.000010 0.000010 0.000010 0.000010 0.000010 0.000010 0.000010 0.042909 0.000010 0.000010 0.000010 0.000010 0.000010 0.011413 0.000010 0.000010 0.000010 0.000010 0.000010 0.000010 0.001230 0.000010 0.000010 0.000010 0.873787 0.000010 0.000010 0.012077 0.016687 0.000010 0.020223 0.000010 0.021405 0.000010
0.000010 0.000010 0.000010 0.000010 0.000010 0.000010 0.000010 0.000010 0.055957 0.000010 0.000010 0.000010 0.000010 0.000010 0.018389 0.000010 0.000010 0.000010 0.000010 0.000010 0.000010 0.000010 0.000010 0.000010 0.000010 0.909562 0.000010 0.000010 0.000010 0.000010 0.000010 0.000010 0.000010 0.000010 0.015782
0.000010 0.000010 0.000010 0.000010 0.000010 0.000010 0.000010 0.000010 0.007854 0.000010 0.000010 0.000010 0.000010 0.000010 0.000010 0.000010 0.000010 0.000010 0.000010 0.000010 0.000010 0.000010 0.000010 0.000010 0.000010 0.943447 0.000010 0.000010 0.000010 0.026059 0.000010 0.012187 0.000010 0.010153 0.000010
0.000010 0.000010 0.000010 0.000010 0.000010 0.000010 0.000010 0.000010 0.023042 0.000010 0.000010 0.000010 0.000010 0.002700 0.000010 0.000010 0.000010 0.000010 0.000010 0.000010 0.000010 0.006027 0.000010 0.007058 0.000010 0.886908 0.000010 0.000010 0.016181 0.033851 0.000010 0.007989 0.000010 0.015983 0.000010
0.000010 0.000010 0.000010 0.000010 0.000010 0.000010 0.000010 0.000010 0.000010 0.000010 0.000010 0.000010 0.000010 0.000010 0.005322 0.000010 0.000010 0.000010 0.000010 0.000010 0.000010 0.001509 0.000010 0.001283 0.000010 0.968347 0.000010 0.000010 0.000010 0.000010 0.000010 0.001267 0.000010 0.021982 0.000010
0.000010 0.000010 0.000010 0.000010 0.000010 0.000010 0.000010 0.000010 0.006218 0.000010 0.000010 0.000010 0.000010 0.000010 0.000010 0.000010 0.000010 0.000010 0.000010 0.000010 0.000010 0.000010 0.000010 0.018349 0.000010 0.923132 0.000010 0.000010 0.000010 0.019985 0.000010 0.030270 0.000010 0.001756 0.000010
0.000010 0.000010 0.000010 0.000010 0.000010 0.000010 0.000010 0.000010 0.030873 0.000010 0.000010 0.000010 0.000010 0.000010 0.000010 0.000010 0.000010 0.000010 0.000010 0.000010 0.000010 0.000010 0.000010 0.000010 0.000010 0.956907 0.000010 0.000010 0.000010 0.010285 0.000010 0.000010 0.000010 0.001625 0.000010
0.000010 0.000010 0.000010 0.000010 0.000010 0.000010 0.000010 0.000010 0.000010 0.000010 0.000010 0.000010 0.000010 0.000010 0.008934 0.000010 0.000010 0.000010 0.000010 0.000010 0.000010 0.000010 0.000010 0.000010 0.000010 0.978166 0.000010 0.000010 0.000010 0.012580 0.000010 0.000010 0.000010 0.000010 0.000010
0.000010 0.000010 0.000010 0.000010 0.000010 0.000010 0.000010 0.000010 0.000010 0.000010 0.000010 0.000010 0.000010 0.000010 0.000010 0.000010 0.000010 0.000010 0.000010 0.000010 0.000010 0.000010 0.000010 0.000010 0.000010 0.972060 0.000010 0.000010 0.000010 0.010613 0.000010 0.000010 0.000010 0.017007 0.000010
0.000010 0.000010 0.000010 0.000010 0.000010 0.000010 0.000010 0.000010 0.000078 0.000010 0.000010 0.000010 0.000010 0.000010 0.000010 0.000010 0.000010 0.000010 0.000010 0.000010 0.000010 0.000010 0.000010 0.000010 0.000010 0.964857 0.000010 0.000010 0.000010 0.019380 0.000010 0.000010 0.000010 0.015375 0.000010
0.000010 0.000010 0.000010 0.000010 0.000010 0.000010 0.000010 0.000010 0.000010 0.000010 0.000010 0.000010 0.000010 0.000010 0.000010 0.000010 0.000010 0.000010 0.000010 0.000010 0.000010 0.000010 0.000010 0.012105 0.000010 0.936987 0.000010 0.000010 0.000010 0.036705 0.000010 0.013893 0.000010 0.000010 0.000010
0.000010 0.000010 0.000010 0.000010 0.000010 0.000010 0.000010 0.000010 0.022329 0.000010 0.000010 0.000010 0.000010 0.000010 0.010328 0.000010 0.000010 0.000010 0.000010 0.000010 0.000010 0.030505 0.000010 0.008661 0.000010 0.889372 0.000010 0.000010 0.014383 0.023252 0.000010 0.000010 0.000010 0.000901 0.000010
0.000010 0.000010 0.000010 0.000010 0.000010 0.000010 0.000010 0.000010 0.032241 0.000010 0.000010 0.000010 0.000010 0.000010 0.015209 0.000010 0.000010 0.000010 0.000010 0.000010 0.000010 0.000010 0.000010 0.000010 0.000010 0.917480 0.000010 0.000010 0.003539 0.012831 0.000010 0.015468 0.000010 0.002952 0.000010
0.000010 0.013850 0.000010 0.218274 0.000010 0.000010 0.000010 0.000010 0.000010 0.000010 0.000010 0.000010 0.344313 0.003671 0.000010 0.000010 0.000010 0.022013 0.381880 0.000010 0.000010 0.000010 0.000010 0.000010 0.008994 0.000010 0.000013 0.000010 0.000010 0.001318 0.000010 0.000010 0.000010 0.000010 0.005423
0.000010 0.007294 0.000010 0.180716 0.000010 0.000010 0.000010 0.000010 0.000010 0.000010 0.003763 0.008184 0.242918 0.000010 0.000010 0.000010 0.000010 0.044208 0.439155 0.000010 0.000010 0.013611 0.000010 0.003150 0.000017 0.003064 0.000010 0.033094 0.000010 0.000010 0.000010 0.020604 0.000010 0.000010 0.000010
0.000010 0.000010 0.015364 0.235351 0.031487 0.001723 0.000010 0.000010 0.000010 0.000010 0.021723 0.000010 0.182452 0.000010 0.000010 0.004031 0.000010 0.000010 0.353637 0.000010 0.000010 0.043003 0.008752 0.014292 0.008511 0.000010 0.000010 0.000010 0.046899 0.000010 0.015727 0.009812 0.007045 0.000010 0.000010
0.000010 0.000010 0.000010 0.196721 0.000010 0.000010 0.000010 0.000010 0.000010 0.000010 0.000010 0.000010 0.301307 0.000962 0.000010 0.000010 0.000010 0.000010 0.457324 0.000010 0.000010 0.000010 0.000010 0.008150 0.000010 0.000010 0.000010 0.026991 0.007733 0.000543 0.000010 0.000010 0.000010 0.000010 0.000010
0.000010 0.000010 0.000010 0.201208 0.000010 0.000010 0.000010 0.000010 0.000010 0.000010 0.000010 0.000010 0.257496 0.000010 0.000045 0.000010 0.000013 0.008249 0.454124 0.000010 0.000010 0.053756 0.000010 0.000010 0.000010 0.000010 0.000010 0.004285 0.000010 0.004594 0.000010 0.000010 0.000010 0.000010 0.015980
0.000010 0.021431 0.000010 0.212678 0.000010 0.000010 0.000010 0.003042 0.000010 0.000010 0.001616 0.000010 0.324529 0.000010 0.000010 0.000010 0.000010 0.000010 0.420981 0.000010 0.000010 0.000010 0.000010 0.009058 0.002332 0.000010 0.000010 0.000010 0.000010 0.000010 0.000010 0.000010 0.000010 0.004074 0.000010
0.008352 0.000010 0.000010 0.174977 0.000010 0.000010 0.000010 0.000010 0.000010 0.000010 0.006924 0.004689 0.266685 0.000010 0.007370 0.010512 0.000010 0.000010 0.448507 0.000010 0.000010 0.013288 0.000010 0.000010 0.000010 0.000010 0.000010 0.052610 0.000010 0.004235 0.000010 0.000010 0.001621 0.000010 0.000010
0.000010 0.061824 0.001490 0.174845 0.000010 0.005490 0.000010 0.000010 0.000010 0.013687 0.006870 0.000010 0.278245 0.000010 0.000010 0.000010 0.000010 0.000010 0.351115 0.064429 0.000010 0.003614 0.000010 0.014000 0.000010 0.000010 0.000010 0.018439 0.000010 0.005733 0.000010 0.000010 0.000010 0.000010 0.000010
0.026708 0.008809 0.007386 0.158857 0.014352 0.000010 0.001863 0.000010 0.000010 0.000010 0.025964 0.000010 0.220932 0.010220 0.000010 0.000010 0.013936 0.000010 0.359205 0.020945 0.006734 0.021255 0.007931 0.000010 0.012773 0.000010 0.000010 0.055639 0.000010 0.000010 0.022515 0.002178 0.001649 0.000010 0.000010
0.000010 0.000010 0.000010 0.212350 0.018151 0.000010 0.000010 0.000010 0.000010 0.000010 0.031914 0.000010 0.259758 0.000010 0.000010 0.000010 0.000010 0.014356 0.379489 0.000010 0.000010 0.000010 0.000010 0.008459 0.014005 0.000010 0.000010 0.003924 0.056679 0.000010 0.000010 0.000675 0.000010 0.000010 0.000010
0.000010 0.021833 0.003649 0.196874 0.000010 0.003665 0.000010 0.000010 0.000010 0.000010 0.000679 0.000010 0.291178 0.004177 0.000010 0.000010 0.002824 0.000010 0.405362 0.005304 0.000010 0.000010 0.000010 0.004764 0.019687 0.000010 0.000010 0.010734 0.026194 0.000010 0.000010 0.000010 0.000010 0.002875 0.000010
0.000010 0.028903 0.000010 0.181066 0.000010 0.000010 0.000010 0.000010 0.000010 0.000010 0.021030 0.000010 0.295532 0.000010 0.006100 0.000010 0.000010 0.000010 0.442391 0.000010 0.000010 0.017032 0.000010 0.003293 0.000010 0.000010 0.000010 0.004393 0.000010 0.000010 0.000010 0.000010 0.000010 0.000010 0.000010
0.000010 0.000010 0.000010 0.177957 0.004329 0.000010 0.000010 0.000010 0.000010 0.000010 0.000010 0.000010 0.295390 0.006604 0.001129 0.000010 0.000010 0.013135 0.401920 0.000010 0.000010 0.043219 0.000218 0.023833 0.000412 0.000010 0.003443 0.000010 0.000010 0.012199 0.015419 0.000594 0.000010 0.000010 0.000010
0.000010 0.000010 0.000010 0.165025 0.000010 0.000010 0.000010 0.000010 0.000010 0.000010 0.000645 0.000010 0.331086 0.000010 0.000010 0.000010 0.000010 0.000010 0.462217 0.000010 0.000010 0.009738 0.000010 0.000010 0.000010 0.000010 0.000010 0.029092 0.000010 0.001917 0.000010 0.000010 0.000010 0.000010 0.000010
0.000010 0.000010 0.000010 0.213560 0.000010 0.002645 0.000010 0.000010 0.000010 0.000010 0.000010 0.000010 0.355572 0.000010 0.000010 0.000010 0.000010 0.000010 0.421517 0.000010 0.000010 0.000010 0.000010 0.000010 0.001967 0.000010 0.000010 0.000010 0.000010 0.004449 0.000010 0.000010 0.000010 0.000010 0.000010
0.000010 0.000010 0.000010 0.193765 0.000010 0.003131 0.000010 0.000010 0.000010 0.000010 0.002478 0.000010 0.313979 0.000010 0.000010 0.000010 0.000010 0.000010 0.461317 0.000010 0.000010 0.000010 0.000011 0.007037 0.011823 0.000010 0.000010 0.000010 0.000010 0.002478 0.000010 0.000010 0.000510 0.003232 0.000010
0.000010 0.000010 0.000010 0.199502 0.000010 0.000010 0.000010 0.003395 0.000010 0.000010 0.000010 0.012786 0.321387 0.000010 0.008756 0.000010 0.000010 0.000010 0.411954 0.010839 0.000010 0.016714 0.000010 0.014406 0.000010 0.000010 0.000010 0.000010 0.000010 0.000010 0.000010 0.000010 0.000010 0.000010 0.000010
0.000010 0.001453 0.000010 0.211168 0.000010 0.000010 0.000010 0.008031 0.000010 0.000010 0.024852 0.000010 0.293343 0.023001 0.000010 0.000010 0.004575 0.000010 0.387465 0.013740 0.000010 0.000010 0.000010 0.000010 0.000010 0.000010 0.000010 0.025827 0.000010 0.006306 0.000010 0.000010 0.000010 0.000010 0.000010
0.000010 0.000010 0.001829 0.212331 0.000010 0.010025 0.000010 0.000010 0.000010 0.005941 0.028651 0.000010 0.314705 0.000010 0.000010 0.000010 0.000010 0.000010 0.386403 0.000357 0.015536 0.005080 0.005435 0.009939 0.003151 0.000010 0.000010 0.000010 0.000010 0.000010 0.000010 0.000010 0.000407 0.000010 0.000010
0.000010 0.000010 0.000010 0.195397 0.003680 0.009237 0.000010 0.000010 0.000010 0.000010 0.000010 0.010131 0.291094 0.000010 0.000010 0.000010 0.025487 0.019121 0.383625 0.000010 0.000010 0.045415 0.000010 0.000010 0.000010 0.000010 0.000010 0.003053 0.000010 0.002779 0.000016 0.000010 0.000010 0.000010 0.010744
0.000010 0.006308 0.000338 0.396739 0.000010 0.004376 0.009661 0.009809 0.000074 0.000010 0.053960 0.000010 0.250144 0.004638 0.007061 0.001880 0.023053 0.000010 0.087854 0.016362 0.008187 0.026504 0.000010 0.017269 0.000010 0.000010 0.004309 0.027193 0.041386 0.000010 0.000010 0.000010 0.000010 0.002764 0.000010
0.000010 0.001214 0.000010 0.436249 0.000010 0.001165 0.012648 0.000010 0.000010 0.000010 0.061476 0.012775 0.242511 0.000010 0.000010 0.003964 0.000010 0.000010 0.060841 0.000010 0.000010 0.052977 0.000010 0.000010 0.009520 0.000010 0.000010 0.043204 0.042266 0.000010 0.017102 0.000010 0.001889 0.000010 0.000010
0.019953 0.000010 0.001853 0.374881 0.000010 0.001007 0.000010 0.013068 0.000010 0.000010 0.060624 0.007123 0.292235 0.019106 0.001671 0.000932 0.019660 0.000010 0.102334 0.000010 0.012394 0.001905 0.000010 0.008262 0.005094 0.010882 0.000010 0.022964 0.000010 0.001983 0.010747 0.009217 0.000010 0.001983 0.000010
0.016152 0.265950 0.000010 0.310446 0.000010 0.000010 0.000010 0.016206 0.000010 0.000010 0.038460 0.000010 0.181446 0.000010 0.000010 0.000010 0.006908 0.011677 0.044585 0.000010 0.000010 0.014573 0.000010 0.013817 0.000010 0.016117 0.005349 0.036949 0.000010 0.000010 0.000010 0.001951 0.002288 0.002355 0.014601
0.020799 0.000010 0.000010 0.425850 0.000010 0.013777 0.000010 0.012382 0.000010 0.000010 0.079824 0.003720 0.240531 0.000010 0.000010 0.000010 0.000010 0.000010 0.064228 0.000010 0.000010 0.048255 0.000010 0.000010 0.001485 0.014147 0.005366 0.034567 0.016123 0.010586 0.000010 0.008164 0.000016 0.000010 0.000010
0.020205 0.008856 0.008207 0.386143 0.013611 0.001075 0.000010 0.000010 0.002177 0.000106 0.034888 0.021971 0.249693 0.000194 0.006761 0.000010 0.001361 0.000010 0.091129 0.000010 0.000010 0.066523 0.000010 0.000010 0.000010 0.000010 0.005096 0.041007 0.000010 0.000010 0.017158 0.023688 0.000010 0.000010 0.000010
0.000010 0.016885 0.001663 0.409479 0.012842 0.000010 0.010068 0.012957 0.000010 0.000010 0.050739 0.000010 0.290684 0.001285 0.000010 0.000010 0.012197 0.000013 0.095326 0.000010 0.007119 0.038158 0.000010 0.000010 0.007006 0.000010 0.000015 0.013224 0.000017 0.000010 0.020162 0.000010 0.000010 0.000010 0.000010
0.010146 0.000010 0.000010 0.453871 0.000010 0.005602 0.000010 0.000010 0.000010 0.000010 0.079131 0.000010 0.196176 0.000010 0.000010 0.000010 0.029187 0.000010 0.098623 0.000010 0.000010 0.031655 0.000010 0.022471 0.006582 0.000010 0.000010 0.040885 0.015065 0.000010 0.001123 0.000010 0.009272 0.000010 0.000010
0.000010 0.016654 0.000010 0.463084 0.000010 0.013582 0.000010 0.000010 0.003371 0.000010 0.054213 0.000010 0.207075 0.006327 0.000010 0.000010 0.000010 0.000010 0.046891 0.000010 0.000010 0.083090 0.000010 0.000010 0.011130 0.000010 0.000010 0.054462 0.037147 0.000010 0.002753 0.000010 0.000010 0.000010 0.000010
0.000010 0.000010 0.007480 0.457601 0.002808 0.000010 0.000010 0.000010 0.000010 0.000010 0.070978 0.000400 0.238494 0.005202 0.000010 0.000010 0.004978 0.000010 0.046977 0.000010 0.000010 0.026394 0.000010 0.009540 0.006365 0.000010 0.000010 0.121842 0.000010 0.000731 0.000010 0.000010 0.000010 0.000010 0.000010
0.000010 0.003071 0.000010 0.417548 0.000010 0.006955 0.000019 0.004435 0.000010 0.000010 0.094419 0.000010 0.273469 0.004970 0.000554 0.017517 0.000010 0.000010 0.092171 0.024704 0.000010 0.000010 0.015248 0.010622 0.007450 0.000010 0.001081 0.018180 0.007416 0.000010 0.000010 0.000010 0.000010 0.000010 0.000010
0.000010 0.000010 0.000010 0.389024 0.000010 0.000010 0.000010 0.010529 0.000010 0.000010 0.052115 0.012414 0.284007 0.020485 0.000010 0.000010 0.001752 0.000010 0.101906 0.000010 0.000010 0.041052 0.000010 0.005868 0.000010 0.000010 0.000010 0.052529 0.002963 0.000010 0.023951 0.000010 0.001196 0.000010 0.000010
0.000010 0.008555 0.000010 0.415552 0.000010 0.000010 0.000010 0.000010 0.000010 0.000010 0.114778 0.011419 0.302594 0.000010 0.000010 0.000010 0.002248 0.000010 0.042204 0.000010 0.000010 0.000010 0.000010 0.000050 0.000010 0.024989 0.003945 0.065181 0.000010 0.000010 0.008254 0.000010 0.000010 0.000010 0.000010
0.000010 0.000010 0.000010 0.408728 0.000010 0.000010 0.000010 0.000010 0.000010 0.000010 0.113773 0.000010 0.318005 0.004083 0.000010 0.000010 0.000010 0.000010 0.070632 0.000010 0.000010 0.000010 0.000010 0.000010 0.000010 0.022152 0.000010 0.062347 0.000010 0.000010 0.000010 0.000010 0.000010 0.000010 0.000010
0.000010 0.000010 0.000010 0.433831 0.000010 0.010891 0.011599 0.019796 0.000010 0.000010 0.062686 0.000010 0.243386 0.007303 0.000010 0.000010 0.001023 0.000010 0.065621 0.036770 0.000010 0.049472 0.000010 0.000010 0.000010 0.007708 0.000010 0.048477 0.000010 0.000010 0.000010 0.000010 0.001227 0.000010 0.000010
0.002851 0.000010 0.000010 0.414720 0.000891 0.000010 0.000010 0.000010 0.000631 0.000010 0.081101 0.000010 0.346880 0.001193 0.000010 0.000010 0.000010 0.002256 0.084670 0.000010 0.000010 0.002418 0.000010 0.000059 0.000010 0.018851 0.000010 0.025789 0.003944 0.000010 0.000010 0.013546 0.000010 0.000010 0.000010
0.020422 0.000010 0.000010 0.436946 0.000010 0.011804 0.001599 0.009717 0.001756 0.000010 0.049269 0.012025 0.223611 0.000995 0.000010 0.000010 0.000010 0.036458 0.060385 0.004654 0.000010 0.003362 0.000010 0.012580 0.013747 0.000010 0.000010 0.056078 0.044422 0.000010 0.000010 0.000010 0.000010 0.000010 0.000010
0.000010 0.000010 0.000010 0.430513 0.000010 0.015332 0.000010 0.008465 0.000010 0.000010 0.055837 0.000010 0.253009 0.012631 0.003088 0.006612 0.000010 0.000010 0.050356 0.067982 0.000010 0.034966 0.000010 0.003630 0.000010 0.000010 0.003555 0.053814 0.000010 0.000010 0.000010 0.000010 0.000010 0.000010 0.000010
0.017079 0.109142 0.001265 0.314786 0.000010 0.001184 0.000010 0.000010 0.000010 0.002871 0.060196 0.015271 0.154540 0.005622 0.000010 0.061608 0.024875 0.000010 0.045502 0.044973 0.009024 0.056583 0.018726 0.002373 0.022671 0.001766 0.000010 0.023178 0.000010 0.000010 0.000010 0.001515 0.005130 0.000010 0.000010
0.023242 0.000010 0.000010 0.399693 0.000010 0.000010 0.000010 0.000010 0.000010 0.000010 0.029620 0.000010 0.260328 0.000010 0.000010 0.000010 0.000010 0.000010 0.104900 0.000010 0.000010 0.016291 0.006895 0.008971 0.019549 0.000010 0.000010 0.096197 0.000010 0.000010 0.011714 0.017155 0.005226 0.000010 0.000010
0.297883 0.031941 0.001920 0.125985 0.000010 0.012023 0.000010 0.033733 0.000010 0.023182 0.001916 0.000010 0.029577 0.008118 0.000010 0.025297 0.000010 0.052575 0.040975 0.001314 0.000010 0.224087 0.000010 0.003683 0.004626 0.036385 0.004022 0.000010 0.000010 0.000010 0.020251 0.020367 0.000010 0.000010 0.000010
0.316264 0.034947 0.001116 0.142799 0.000010 0.002139 0.003069 0.010821 0.019032 0.017192 0.037752 0.000546 0.077318 0.016867 0.000010 0.012079 0.004843 0.045570 0.024460 0.016669 0.008409 0.057944 0.000010 0.012788 0.000010 0.030894 0.000653 0.000010 0.072318 0.000010 0.010103 0.000010 0.000019 0.000010 0.023311
0.249588 0.000010 0.000010 0.071390 0.000010 0.000010 0.009011 0.001382 0.031904 0.048501 0.010027 0.000010 0.159557 0.003131 0.003642 0.025031 0.007871 0.065021 0.000010 0.062169 0.011296 0.165973 0.000010 0.004826 0.013462 0.000010 0.000042 0.007938 0.030029 0.000010 0.016263 0.001825 0.000010 0.000010 0.000010
0.241128 0.008310 0.012244 0.121182 0.008487 0.004739 0.016890 0.019278 0.000010 0.000010 0.016432 0.039196 0.115272 0.002649 0.000010 0.005192 0.035577 0.004239 0.000010 0.038064 0.019321 0.241025 0.000010 0.012413 0.009510 0.000010 0.000496 0.016367 0.005100 0.000010 0.005703 0.001091 0.000010 0.000010 0.000010
0.294288 0.000010 0.000010 0.081250 0.000010 0.000013 0.004995 0.026352 0.000011 0.014850 0.010719 0.010708 0.162974 0.022974 0.000015 0.032130 0.018466 0.000010 0.006037 0.073414 0.018204 0.156697 0.000010 0.011852 0.000010 0.036503 0.000010 0.000010 0.005725 0.000010 0.000010 0.009438 0.000010 0.002266 0.000010
0.321064 0.000010 0.002579 0.118816 0.010927 0.000010 0.026395 0.028251 0.000010 0.018548 0.033160 0.004468 0.056478 0.002697 0.000010 0.000012 0.017548 0.000010 0.033132 0.063321 0.000010 0.190711 0.000010 0.011278 0.020963 0.000010 0.000010 0.000010 0.022186 0.000010 0.013933 0.000010 0.000010 0.003393 0.000010
0.322680 0.007432 0.000010 0.089786 0.029016 0.000010 0.000010 0.000010 0.022269 0.055731 0.015810 0.000010 0.047484 0.004746 0.006590 0.000010 0.046918 0.000011 0.028572 0.049523 0.011033 0.213136 0.000010 0.000010 0.000010 0.000010 0.000010 0.011041 0.032303 0.000010 0.005761 0.000010 0.000010 0.000010 0.000010
0.280921 0.000010 0.008843 0.116872 0.007574 0.000010 0.032355 0.013649 0.000010 0.037321 0.001400 0.020558 0.090218 0.000010 0.002825 0.000010 0.005351 0.073254 0.000010 0.096655 0.004279 0.169780 0.000010 0.008660 0.007025 0.000010 0.000010 0.000010 0.000010 0.004857 0.004169 0.000010 0.000010 0.000010 0.013293
0.232009 0.000010 0.002472 0.119568 0.009911 0.000010 0.000010 0.003003 0.000010 0.034533 0.014211 0.006365 0.134160 0.025081 0.010919 0.007095 0.017686 0.033873 0.038850 0.045199 0.000010 0.154891 0.008929 0.012132 0.000010 0.002157 0.008440 0.025389 0.037313 0.000010 0.006263 0.002062 0.001017 0.000010 0.006391
0.244714 0.000010 0.014371 0.096326 0.000010 0.000010 0.010996 0.000010 0.000010 0.078511 0.010270 0.003019 0.115543 0.002717 0.000010 0.029576 0.004298 0.013065 0.050122 0.013776 0.011590 0.242222 0.000705 0.016578 0.001125 0.000010 0.000010 0.000010 0.017322 0.000010 0.023017 0.000010 0.000010 0.000010 0.000010
0.263337 0.027227 0.008206 0.100984 0.000014 0.008690 0.005805 0.000010 0.009158 0.037303 0.010483 0.038474 0.030720 0.000010 0.001205 0.023139 0.002777 0.004995 0.022722 0.043869 0.014129 0.300737 0.000010 0.003731 0.011669 0.000010 0.000332 0.011620 0.002733 0.002424 0.013440 0.000010 0.000010 0.000010 0.000010
0.282702 0.007249 0.013787 0.114376 0.000010 0.012533 0.010213 0.023032 0.016664 0.060545 0.000010 0.001433 0.065556 0.013764 0.000010 0.000206 0.007166 0.011443 0.033760 0.030127 0.006427 0.214780 0.023204 0.010536 0.003305 0.000010 0.000010 0.000010 0.004740 0.000010 0.030197 0.000010 0.000641 0.001525 0.000010
0.237212 0.004527 0.000010 0.095326 0.025689 0.020751 0.004393 0.023689 0.000010 0.039716 0.010664 0.016296 0.221774 0.015162 0.029338 0.043904 0.029677 0.011778 0.000010 0.042866 0.000010 0.063733 0.018247 0.000010 0.006855 0.000010 0.000010 0.000010 0.009947 0.000010 0.010684 0.011419 0.000010 0.000010 0.006243
0.260646 0.006120 0.008215 0.108166 0.004379 0.000010 0.000010 0.014353 0.000010 0.071150 0.018227 0.012763 0.172220 0.015881 0.000010 0.006280 0.017283 0.047354 0.027019 0.045087 0.009969 0.084522 0.001733 0.001860 0.009564 0.000010 0.000010 0.000010 0.017688 0.003732 0.026188 0.000010 0.009501 0.000010 0.000010
0.269026 0.001968 0.000010 0.109477 0.002713 0.013926 0.012193 0.000158 0.000010 0.026325 0.000010 0.035332 0.125218 0.002463 0.000010 0.006866 0.018799 0.048294 0.016661 0.027763 0.026391 0.149975 0.000010 0.000010 0.008046 0.040440 0.003212 0.013126 0.002213 0.000010 0.032923 0.000010 0.001409 0.000010 0.004993
0.237441 0.016138 0.001278 0.100810 0.000010 0.000010 0.000010 0.021972 0.000010 0.053201 0.052060 0.034453 0.005894 0.020433 0.008853 0.049599 0.000010 0.084551 0.000010 0.024630 0.002363 0.186985 0.000010 0.005134 0.001067 0.002730 0.000010 0.000010 0.021751 0.000010 0.032384 0.008727 0.000010 0.000010 0.027423
0.234468 0.000010 0.006507 0.082109 0.021541 0.013523 0.003788 0.020557 0.041292 0.016237 0.030679 0.030364 0.125969 0.000010 0.000010 0.038862 0.000010 0.007837 0.000018 0.067283 0.015487 0.160017 0.000010 0.003809 0.004527 0.000010 0.000010 0.000010 0.017947 0.000010 0.019037 0.000010 0.000010 0.000010 0.038021
0.338619 0.000010 0.007447 0.088033 0.000010 0.009298 0.026892 0.000010 0.000010 0.049364 0.012224 0.013452 0.046656 0.000010 0.005158 0.024615 0.012512 0.000010 0.000010 0.062928 0.000010 0.269632 0.000010 0.000010 0.000010 0.000010 0.000010 0.008296 0.005589 0.008437 0.003555 0.002724 0.001017 0.000010 0.003409
0.291881 0.000010 0.006705 0.091979 0.002929 0.000010 0.019489 0.029193 0.000010 0.037252 0.025493 0.020293 0.084570 0.000010 0.000010 0.018400 0.017088 0.007607 0.000611 0.051891 0.004799 0.209845 0.000010 0.000010 0.000010 0.000010 0.000010 0.009209 0.058273 0.000010 0.010390 0.000010 0.000010 0.000010 0.001961
0.271408 0.020743 0.000019 0.092099 0.023629 0.000010 0.000010 0.014996 0.029594 0.030437 0.026305 0.039702 0.089697 0.006652 0.000010 0.039185 0.039930 0.000010 0.039211 0.008167 0.019679 0.173629 0.001367 0.000010 0.006708 0.000010 0.002446 0.000877 0.009436 0.000010 0.013975 0.000010 0.000010 0.000010 0.000010
0.000010 0.000010 0.000010 0.000010 0.000010 0.000010 0.000010 0.000010 0.348404 0.000010 0.000010 0.000010 0.000010 0.000010 0.002239 0.000010 0.000010 0.031996 0.000010 0.000010 0.000010 0.007183 0.000010 0.002096 0.000010 0.390926 0.000010 0.000010 0.000010 0.108218 0.000010 0.085465 0.000010 0.023213 0.000010
0.000010 0.000010 0.000010 0.000010 0.000010 0.000010 0.000010 0.000010 0.334591 0.000010 0.000010 0.000010 0.000010 0.000010 0.024641 0.000010 0.000010 0.000010 0.000010 0.000010 0.000010 0.000010 0.000010 0.002672 0.000010 0.472196 0.000010 0.000010 0.000010 0.119621 0.000010 0.045989 0.000010 0.000010 0.000010
0.000010 0.000010 0.000010 0.000010 0.000010 0.000010 0.000010 0.000010 0.339564 0.000010 0.000010 0.000010 0.000010 0.000010 0.003870 0.000010 0.000010 0.000010 0.000010 0.000010 0.000010 0.000010 0.000010 0.000010 0.000010 0.454066 0.000010 0.000010 0.000010 0.111530 0.000010 0.067206 0.000010 0.023475 0.000010
0.000010 0.000010 0.000010 0.000010 0.000010 0.000010 0.000010 0.000010 0.334412 0.000010 0.000010 0.000010 0.000010 0.000010 0.000010 0.000010 0.000010 0.000010 0.000010 0.000010 0.000010 0.000010 0.000010 0.000010 0.000010 0.491664 0.000010 0.000010 0.000010 0.107528 0.000010 0.041945 0.000010 0.024151 0.000010
0.000010 0.000010 0.000010 0.000010 0.000010 0.000010 0.000010 0.000010 0.318112 0.000010 0.000010 0.000010 0.000010 0.000010 0.000010 0.000010 0.000010 0.000010 0.000010 0.000010 0.000010 0.000010 0.000010 0.000010 0.000010 0.477170 0.000010 0.000010 0.000010 0.142169 0.000010 0.050750 0.000010 0.011498 0.000010
0.000010 0.000010 0.000010 0.000010 0.000010 0.000010 0.000010 0.000010 0.299129 0.000010 0.000010 0.000010 0.000010 0.000010 0.005194 0.000010 0.000010 0.000010 0.000010 0.000010 0.000010 0.000010 0.000010 0.000258 0.000477 0.458807 0.000010 0.000010 0.000010 0.144722 0.000010 0.067293 0.000010 0.023851 0.000010
0.000010 0.000010 0.000010 0.000010 0.000010 0.000010 0.000010 0.000010 0.307980 0.000010 0.000010 0.000010 0.000010 0.000010 0.000010 0.000010 0.000010 0.000010 0.000010 0.000010 0.000010 0.000010 0.000010 0.000010 0.000010 0.485809 0.000010 0.000010 0.000010 0.130924 0.000010 0.048530 0.000010 0.026458 0.000010
0.000010 0.000010 0.000010 0.000010 0.000010 0.000010 0.000010 0.000010 0.324780 0.000010 0.000010 0.000010 0.000010 0.000010 0.009588 0.000010 0.000010 0.020785 0.000010 0.000010 0.000010 0.000010 0.000010 0.000010 0.000010 0.467936 0.000010 0.000010 0.000010 0.077063 0.000010 0.060143 0.000010 0.039425 0.000010
0.000010 0.000010 0.000010 0.000010 0.000010 0.000010 0.000010 0.000010 0.371879 0.000010 0.000010 0.000010 0.000010 0.000010 0.016677 0.000010 0.000010 0.000010 0.000010 0.000010 0.000010 0.000010 0.000010 0.000010 0.000010 0.433278 0.000010 0.000010 0.000010 0.067084 0.000010 0.085613 0.000010 0.025179 0.000010
0.000010 0.000010 0.000010 0.000010 0.000010 0.000010 0.000010 0.000010 0.347574 0.000010 0.000010 0.000010 0.000010 0.000010 0.018397 0.000010 0.000010 0.003437 0.000010 0.000010 0.000010 0.000010 0.000010 0.000010 0.000010 0.414810 0.000010 0.000010 0.000010 0.131169 0.000010 0.063252 0.000010 0.021082 0.000010
0.000010 0.000010 0.000010 0.000010 0.000010 0.000010 0.000010 0.000010 0.340919 0.000010 0.000010 0.000010 0.000010 0.000010 0.003961 0.000010 0.000010 0.000010 0.000010 0.000010 0.000010 0.000010 0.000010 0.000010 0.000010 0.449334 0.000010 0.000010 0.000010 0.120995 0.000010 0.046417 0.000010 0.038083 0.000010
0.000010 0.000010 0.000010 0.000010 0.000010 0.000010 0.000010 0.000010 0.302881 0.000010 0.000010 0.000010 0.000010 0.000010 0.000010 0.000010 0.000010 0.000010 0.000010 0.000010 0.000010 0.000010 0.000010 0.000010 0.000010 0.474473 0.000010 0.000010 0.000010 0.151437 0.000010 0.054326 0.000010 0.016584 0.000010
0.000010 0.000010 0.000010 0.000010 0.000010 0.000010 0.000010 0.000010 0.367033 0.000010 0.000010 0.000010 0.000016 0.000010 0.024046 0.000012 0.000010 0.010430 0.000010 0.000010 0.000010 0.000010 0.000010 0.000010 0.000010 0.396613 0.000010 0.000010 0.000010 0.086308 0.000010 0.095317 0.000010 0.019966 0.000010
0.000010 0.000010 0.000010 0.000010 0.000010 0.000010 0.000010 0.000010 0.396549 0.000010 0.000010 0.000010 0.000010 0.000010 0.000010 0.000010 0.000010 0.000010 0.000010 0.000010 0.000010 0.000010 0.000010 0.001231 0.000010 0.412744 0.000010 0.000010 0.000010 0.117157 0.000010 0.067838 0.003771 0.000431 0.000010
0.000010 0.000010 0.000010 0.000010 0.000010 0.000010 0.000010 0.000010 0.343455 0.000010 0.000010 0.000010 0.005020 0.000010 0.000010 0.000010 0.000010 0.000010 0.000010 0.000010 0.000010 0.000010 0.000294 0.000010 0.000010 0.430144 0.000010 0.000010 0.000010 0.142696 0.000010 0.065956 0.000010 0.012156 0.000010
0.000010 0.000010 0.000010 0.000010 0.000010 0.000010 0.000010 0.000010 0.296626 0.000010 0.000010 0.000010 0.000010 0.000010 0.021639 0.000010 0.000010 0.000010 0.000010 0.000010 0.000010 0.002234 0.000010 0.000010 0.000010 0.503262 0.000213 0.000010 0.000010 0.092356 0.000010 0.050527 0.000010 0.032872 0.000010
0.000010 0.000010 0.000010 0.000010 0.000010 0.000010 0.000010 0.000010 0.349397 0.000010 0.000010 0.000010 0.000010 0.000010 0.004560 0.000010 0.000010 0.000010 0.000010 0.000010 0.000010 0.000010 0.000010 0.000010 0.000010 0.491396 0.000010 0.000010 0.000010 0.098341 0.000010 0.033727 0.000010 0.022288 0.000010
0.000010 0.000010 0.000010 0.000010 0.000010 0.000010 0.000010 0.000010 0.000010 0.000010 0.000010 0.000010 0.214548 0.000010 0.000010 0.000010 0.000010 0.154441 0.000010 0.000010 0.000010 0.422857 0.172145 0.000019 0.000010 0.000010 0.007328 0.000010 0.016540 0.000010 0.000010 0.000010 0.000010 0.000010 0.011850
0.000010 0.000010 0.000010 0.000010 0.000010 0.000010 0.000010 0.000010 0.000010 0.000010 0.000010 0.000010 0.206355 0.000010 0.000010 0.000010 0.000010 0.121819 0.000010 0.000010 0.000010 0.427285 0.190251 0.000010 0.000010 0.001956 0.014848 0.000010 0.021842 0.000010 0.000010 0.002636 0.000010 0.000010 0.012749
0.000010 0.000010 0.000010 0.000010 0.000010 0.000010 0.000010 0.000010 0.000010 0.000010 0.000010 0.000010 0.177545 0.000010 0.000010 0.000010 0.000010 0.130264 0.000010 0.000010 0.000010 0.395445 0.156976 0.019019 0.000010 0.000010 0.012822 0.000010 0.073729 0.000010 0.000010 0.000010 0.000010 0.000010 0.033930
0.000010 0.000010 0.000010 0.000010 0.000010 0.000010 0.000010 0.000010 0.000010 0.000010 0.000010 0.000010 0.179484 0.000010 0.000010 0.000010 0.000010 0.107767 0.000010 0.000010 0.000010 0.399252 0.171320 0.000010 0.000010 0.000010 0.026957 0.000010 0.088615 0.000010 0.000010 0.000010 0.000010 0.000010 0.026325
0.012575 0.000010 0.001846 0.000831 0.000010 0.000010 0.000010 0.009692 0.000010 0.000010 0.000010 0.000010 0.200537 0.000010 0.000381 0.000010 0.000010 0.114051 0.000499 0.000127 0.000010 0.364854 0.157403 0.001863 0.000010 0.000010 0.028317 0.000010 0.060974 0.000010 0.000010 0.001431 0.000010 0.000010 0.044429
0.000010 0.000010 0.000010 0.000010 0.000010 0.000010 0.000010 0.000010 0.000010 0.000010 0.000010 0.000010 0.000010 0.000010 0.000010 0.000010 0.000010 0.000010 0.000010 0.000010 0.000010 0.189181 0.798486 0.000010 0.000010 0.000010 0.000010 0.000010 0.012013 0.000010 0.000010 0.000010 0.000010 0.000010 0.000010
0.000010 0.000010 0.000010 0.000010 0.000010 0.000010 0.000010 0.092712 0.000010 0.000010 0.000010 0.000010 0.000010 0.000010 0.000010 0.000010 0.000010 0.000010 0.000010 0.365608 0.000010 0.000010 0.541360 0.000010 0.000010 0.000010 0.000010 0.000010 0.000010 0.000010 0.000010 0.000010 0.000010 0.000010 0.000010
0.000010 0.000010 0.000010 0.000010 0.000010 0.000010 0.000010 0.093390 0.000010 0.000010 0.000010 0.000010 0.000010 0.000010 0.000010 0.000010 0.000010 0.000010 0.000010 0.365257 0.000010 0.000010 0.541033 0.000010 0.000010 0.000010 0.000010 0.000010 0.000010 0.000010 0.000010 0.000010 0.000010 0.000010 0.000010
0.000010 0.000010 0.000010 0.000010 0.000010 0.000010 0.000010 0.094459 0.000010 0.000010 0.000010 0.000010 0.000010 0.000010 0.000010 0.000010 0.000010 0.000010 0.000010 0.362955 0.000010 0.000010 0.542266 0.000010 0.000010 0.000010 0.000010 0.000010 0.000010 0.000010 0.000010 0.000010 0.000010 0.000010 0.000010
0.392742 0.006248 0.000010 0.022017 0.000010 0.000010 0.000010 0.000010 0.001427 0.000010 0.000010 0.021745 0.086077 0.000010 0.000010 0.000010 0.000010 0.075398 0.000010 0.000010 0.000010 0.151226 0.197041 0.000010 0.033395 0.000010 0.000010 0.000010 0.000010 0.000010 0.012444 0.000010 0.000010 0.000010 0.000010
0.392742 0.005364 0.000010 0.021809 0.000010 0.000010 0.000010 0.000254 0.002944 0.000010 0.000010 0.021471 0.089856 0.000010 0.000010 0.000010 0.000010 0.073662 0.000010 0.000010 0.000010 0.149423 0.195015 0.000010 0.034486 0.000010 0.000010 0.000010 0.000010 0.000010 0.012745 0.000010 0.000010 0.000010 0.000010
0.000010 0.000010 0.000010 0.000010 0.000010 0.000010 0.000010 0.000010 0.000010 0.000010 0.000010 0.000010 0.161118 0.000010 0.000010 0.000010 0.000010 0.102723 0.000010 0.000010 0.000010 0.302615 0.289461 0.000014 0.000010 0.000010 0.000010 0.000010 0.092351 0.000010 0.000010 0.000010 0.000010 0.000010 0.051437
0.246542 0.000010 0.000010 0.000010 0.011031 0.001053 0.000010 0.017774 0.000010 0.015905 0.017102 0.021284 0.119056 0.012911 0.000010 0.000010 0.013174 0.089809 0.000010 0.005290 0.000010 0.098884 0.169015 0.010116 0.013974 0.000010 0.036923 0.000010 0.048520 0.000010 0.000010 0.000010 0.000010 0.000010 0.051477
0.014937 0.000010 0.000010 0.047772 0.000010 0.002243 0.000657 0.000010 0.024362 0.000010 0.000010 0.004551 0.122795 0.000010 0.000010 0.000010 0.000010 0.072271 0.002290 0.000010 0.003995 0.139176 0.391225 0.010032 0.000010 0.000010 0.020612 0.000010 0.048835 0.000010 0.000010 0.019374 0.000010 0.004650 0.070055
0.000010 0.000010 0.000010 0.000010 0.000010 0.000010 0.000010 0.000010 0.000010 0.000010 0.000010 0.000010 0.117553 0.000010 0.000010 0.000010 0.000010 0.074138 0.000010 0.000010 0.000010 0.403520 0.291456 0.001009 0.000010 0.000010 0.000010 0.000010 0.096415 0.000010 0.000010 0.000010 0.001535 0.000010 0.014104
0.000010 0.000010 0.000010 0.000010 0.000010 0.000010 0.000010 0.000010 0.000010 0.000010 0.000010 0.000010 0.186026 0.000010 0.000010 0.000010 0.000010 0.053779 0.000010 0.000010 0.000010 0.368113 0.276352 0.000010 0.000010 0.000010 0.009113 0.000010 0.084422 0.000010 0.000010 0.000010 0.000010 0.000010 0.021916
0.000010 0.000010 0.000010 0.000010 0.000010 0.000010 0.000010 0.000010 0.000010 0.000010 0.000010 0.000010 0.215704 0.000010 0.000010 0.000010 0.000010 0.099118 0.000010 0.000010 0.000010 0.405882 0.158423 0.004026 0.000010 0.000010 0.008123 0.000010 0.085311 0.000010 0.000010 0.000010 0.000010 0.000010 0.023143
0.000010 0.000010 0.000010 0.000010 0.000010 0.000010 0.000010 0.000010 0.000010 0.000010 0.000010 0.000010 0.246289 0.000010 0.000010 0.000010 0.000010 0.120104 0.000010 0.000010 0.000010 0.406091 0.139656 0.009465 0.000010 0.000010 0.000010 0.000010 0.051262 0.000010 0.000010 0.000010 0.000010 0.000010 0.026854
0.000010 0.000010 0.000010 0.000010 0.000010 0.000010 0.000010 0.000010 0.000010 0.000010 0.000010 0.000010 0.140916 0.000010 0.000010 0.000010 0.000010 0.119503 0.000010 0.000010 0.000010 0.375867 0.263911 0.015782 0.000010 0.000010 0.000010 0.000010 0.077796 0.000010 0.000010 0.000010 0.000010 0.000010 0.005944
0.000010 0.000010 0.000010 0.000010 0.000010 0.000010 0.000010 0.000010 0.000010 0.000010 0.000010 0.000010 0.117075 0.000010 0.000010 0.000010 0.000010 0.106527 0.000010 0.000010 0.000010 0.366815 0.323968 0.002396 0.000010 0.000010 0.005482 0.000010 0.070144 0.000010 0.000010 0.000010 0.000010 0.000010 0.007323
0.000010 0.000010 0.000010 0.000010 0.000010 0.000010 0.000010 0.000010 0.000010 0.000010 0.000010 0.000010 0.000010 0.000010 0.000010 0.000010 0.000010 0.000010 0.000010 0.000010 0.000010 0.000010 0.000010 0.000010 0.000010 0.000010 0.999660 0.000010 0.000010 0.000010 0.000010 0.000010 0.000010 0.000010 0.000010
0.000010 0.000010 0.000010 0.000010 0.000010 0.000010 0.000010 0.000010 0.000010 0.000010 0.000010 0.000010 0.000010 0.000010 0.000010 0.000010 0.000010 0.000010 0.000010 0.000010 0.000010 0.000010 0.000010 0.000010 0.000010 0.000010 0.999660 0.000010 0.000010 0.000010 0.000010 0.000010 0.000010 0.000010 0.000010
0.000010 0.000010 0.000010 0.000010 0.000010 0.000010 0.000010 0.000010 0.000010 0.000010 0.000010 0.000010 0.000010 0.000010 0.000010 0.000010 0.000010 0.000010 0.000010 0.000010 0.000010 0.000010 0.000010 0.000010 0.000010 0.000010 0.999660 0.000010 0.000010 0.000010 0.000010 0.000010 0.000010 0.000010 0.000010
0.000010 0.000010 0.000010 0.000010 0.000010 0.000010 0.000010 0.000010 0.000010 0.000010 0.000010 0.000010 0.000010 0.000010 0.000010 0.000010 0.000010 0.000010 0.000010 0.000010 0.000010 0.000010 0.000010 0.000010 0.000010 0.000010 0.999660 0.000010 0.000010 0.000010 0.000010 0.000010 0.000010 0.000010 0.000010
0.000010 0.000010 0.000010 0.000010 0.000010 0.000010 0.000010 0.000010 0.000010 0.000010 0.000010 0.000010 0.000010 0.000010 0.000010 0.000010 0.000010 0.000010 0.000010 0.000010 0.000010 0.000010 0.000010 0.000010 0.000010 0.000010 0.999660 0.000010 0.000010 0.000010 0.000010 0.000010 0.000010 0.000010 0.000010
0.000010 0.000010 0.000010 0.000010 0.000010 0.000010 0.000010 0.000010 0.000010 0.000010 0.000010 0.000010 0.000010 0.000010 0.000010 0.000010 0.000010 0.000010 0.000010 0.000010 0.000010 0.000010 0.000010 0.000010 0.000010 0.000010 0.999660 0.000010 0.000010 0.000010 0.000010 0.000010 0.000010 0.000010 0.000010
0.000010 0.000010 0.000010 0.000010 0.000010 0.000010 0.000010 0.000010 0.000010 0.000010 0.000010 0.000010 0.000010 0.000010 0.000010 0.000010 0.000010 0.000010 0.000010 0.000010 0.000010 0.000010 0.000010 0.000010 0.000010 0.000010 0.999658 0.000010 0.000010 0.000010 0.000010 0.000010 0.000012 0.000010 0.000010
0.000010 0.000010 0.000010 0.000010 0.000010 0.000010 0.000010 0.000010 0.000010 0.000010 0.000010 0.000010 0.000010 0.000010 0.000010 0.000010 0.000010 0.000010 0.000010 0.000010 0.000010 0.000010 0.000010 0.000010 0.000010 0.000010 0.999657 0.000010 0.000010 0.000010 0.000010 0.000010 0.000013 0.000010 0.000010
0.000010 0.000010 0.000010 0.000010 0.000010 0.000010 0.000010 0.000010 0.000010 0.000010 0.000010 0.000010 0.000020 0.000010 0.000010 0.000010 0.000010 0.000010 0.000010 0.000010 0.000010 0.000010 0.000010 0.000018 0.000010 0.000010 0.999642 0.000010 0.000010 0.000010 0.000010 0.000010 0.000010 0.000010 0.000010
0.000010 0.000010 0.000010 0.000010 0.000010 0.000010 0.000010 0.000010 0.000010 0.000010 0.000010 0.000010 0.000016 0.000010 0.000010 0.000010 0.000010 0.000010 0.000010 0.000010 0.000010 0.000012 0.000010 0.000010 0.000010 0.000010 0.999652 0.000010 0.000010 0.000010 0.000010 0.000010 0.000010 0.000010 0.000010
0.000010 0.000010 0.000010 0.000010 0.000010 0.000010 0.000010 0.000010 0.000010 0.000010 0.000010 0.000010 0.000010 0.000010 0.000010 0.000010 0.000011 0.000010 0.000010 0.000010 0.000010 0.000010 0.000010 0.000010 0.000010 0.000010 0.999659 0.000010 0.000010 0.000010 0.000010 0.000010 0.000010 0.000010 0.000010
0.000010 0.000010 0.000010 0.000010 0.000010 0.000010 0.000010 0.000010 0.000010 0.000010 0.000010 0.000010 0.000010 0.000010 0.000010 0.000010 0.000010 0.000010 0.000010 0.000010 0.000010 0.000010 0.000010 0.000010 0.000010 0.000010 0.999660 0.000010 0.000010 0.000010 0.000010 0.000010 0.000010 0.000010 0.000010
0.000010 0.000010 0.000010 0.000010 0.000010 0.000010 0.000010 0.000010 0.000010 0.000010 0.000010 0.000010 0.000010 0.000010 0.000010 0.000010 0.000010 0.000010 0.000010 0.000010 0.000010 0.000010 0.000010 0.000010 0.000010 0.000010 0.999660 0.000010 0.000010 0.000010 0.000010 0.000010 0.000010 0.000010 0.000010
0.000010 0.000010 0.000010 0.000010 0.000010 0.000010 0.000010 0.000010 0.000010 0.000010 0.000010 0.000010 0.000010 0.000010 0.000010 0.000010 0.000010 0.000010 0.000010 0.000010 0.000010 0.000010 0.000010 0.000014 0.000010 0.000010 0.999655 0.000010 0.000010 0.000010 0.000010 0.000010 0.000012 0.000010 0.000010
0.000010 0.000010 0.000010 0.000010 0.000010 0.000010 0.000010 0.000010 0.000010 0.000010 0.000010 0.000010 0.000010 0.000010 0.000010 0.000010 0.000010 0.000010 0.000010 0.000010 0.000010 0.000010 0.000012 0.000010 0.000010 0.000010 0.999658 0.000010 0.000010 0.000010 0.000010 0.000010 0.000010 0.000010 0.000010
0.359376 0.000010 0.002552 0.000010 0.001756 0.010427 0.000010 0.007640 0.000010 0.017702 0.000010 0.012040 0.000010 0.022854 0.000010 0.000010 0.000010 0.000010 0.000010 0.016529 0.000010 0.000010 0.000010 0.000010 0.037606 0.000010 0.511277 0.000010 0.000010 0.000010 0.000010 0.000010 0.000010 0.000010 0.000010
0.000010 0.000010 0.000010 0.000010 0.000010 0.000010 0.000010 0.000010 0.000010 0.000010 0.000010 0.000010 0.000010 0.000010 0.000010 0.000010 0.000010 0.000010 0.000010 0.000010 0.000010 0.000010 0.499173 0.000010 0.000010 0.000010 0.500497 0.000010 0.000010 0.000010 0.000010 0.000010 0.000010 0.000010 0.000010
0.000010 0.000010 0.000010 0.000010 0.000010 0.000010 0.000010 0.000010 0.000010 0.000010 0.000010 0.000010 0.040385 0.000010 0.000010 0.000010 0.000010 0.000010 0.000010 0.000010 0.000010 0.114589 0.442420 0.000010 0.000010 0.000010 0.335502 0.000010 0.065755 0.000010 0.000010 0.001059 0.000010 0.000010 0.000010
0.000010 0.000010 0.000010 0.000010 0.000010 0.000010 0.000010 0.000010 0.000010 0.000010 0.000010 0.000010 0.000010 0.000010 0.000010 0.000010 0.000010 0.000010 0.000010 0.000010 0.000010 0.000010 0.000010 0.000010 0.000010 0.000010 0.999660 0.000010 0.000010 0.000010 0.000010 0.000010 0.000010 0.000010 0.000010
0.000010 0.000010 0.000010 0.000010 0.000010 0.000010 0.000010 0.000010 0.000010 0.000010 0.000010 0.000010 0.000010 0.000010 0.000010 0.000010 0.000010 0.000010 0.000010 0.000010 0.000010 0.000010 0.000010 0.000010 0.000010 0.000010 0.999660 0.000010 0.000010 0.000010 0.000010 0.000010 0.000010 0.000010 0.000010
0.000010 0.000010 0.000010 0.000010 0.000010 0.034344 0.000010 0.000010 0.000010 0.000010 0.000010 0.000010 0.050739 0.000010 0.000010 0.000010 0.000010 0.022765 0.000010 0.000010 0.000010 0.000010 0.030792 0.008166 0.001379 0.000010 0.000010 0.000010 0.021517 0.000010 0.000010 0.000010 0.000010 0.001404 0.828634
0.000010 0.000010 0.000010 0.000010 0.000010 0.000010 0.000010 0.000010 0.000010 0.000010 0.000010 0.000010 0.000010 0.000010 0.000010 0.000010 0.000010 0.000010 0.000010 0.000010 0.000010 0.000010 0.000010 0.000010 0.000010 0.000010 0.000010 0.000010 0.000010 0.000010 0.000010 0.000010 0.000010 0.000010 0.999660
0.000010 0.000010 0.000010 0.000010 0.000010 0.000010 0.000010 0.000010 0.000010 0.000010 0.000010 0.000010 0.084436 0.000010 0.000010 0.000010 0.000010 0.038170 0.000010 0.000010 0.000010 0.032912 0.003866 0.008254 0.000010 0.000010 0.000010 0.000010 0.000369 0.000010 0.000010 0.000010 0.000010 0.000010 0.831713
0.000010 0.000010 0.000010 0.000010 0.000010 0.000010 0.000010 0.000010 0.000010 0.000010 0.000010 0.000010 0.000010 0.000010 0.000010 0.000010 0.000010 0.000010 0.000010 0.000010 0.000010 0.000010 0.000010 0.000010 0.000010 0.000010 0.000010 0.000010 0.000010 0.000010 0.000010 0.000010 0.000010 0.000010 0.999660
0.000010 0.000010 0.000010 0.000010 0.000010 0.000010 0.000010 0.000010 0.000010 0.000010 0.000010 0.000010 0.042890 0.000010 0.000010 0.000010 0.000010 0.000010 0.000010 0.000010 0.000010 0.047939 0.000010 0.002152 0.000010 0.000010 0.000010 0.000010 0.000010 0.000010 0.000010 0.000010 0.000010 0.000010 0.906709
0.000010 0.000010 0.000010 0.000010 0.000010 0.000010 0.000010 0.000010 0.000010 0.000010 0.000010 0.000010 0.000010 0.000010 0.000010 0.000010 0.000010 0.000010 0.000010 0.000010 0.000010 0.000010 0.000010 0.000010 0.000010 0.000010 0.000010 0.000010 0.000010 0.000010 0.000010 0.000010 0.000010 0.000010 0.999660
0.000010 0.000010 0.000010 0.000010 0.000010 0.000010 0.000010 0.000010 0.000010 0.000010 0.000010 0.000010 0.000010 0.000010 0.000010 0.000010 0.000010 0.000010 0.000010 0.000010 0.000010 0.000010 0.000010 0.000010 0.000010 0.000010 0.000010 0.000010 0.000010 0.000010 0.000010 0.000010 0.000010 0.000010 0.999660
0.000010 0.000010 0.000010 0.000010 0.000010 0.000010 0.000010 0.000010 0.000010 0.000010 0.000010 0.000010 0.000010 0.000010 0.000010 0.000010 0.000010 0.026177 0.000010 0.000010 0.000010 0.036491 0.000010 0.020976 0.000010 0.000010 0.000010 0.000010 0.000010 0.000010 0.000010 0.000010 0.000010 0.000010 0.916046
0.000010 0.000010 0.000010 0.000010 0.000010 0.000010 0.000010 0.000010 0.000010 0.000010 0.000010 0.000010 0.000010 0.000010 0.000010 0.000010 0.000010 0.000010 0.000010 0.000010 0.000010 0.000010 0.000010 0.005684 0.000010 0.000010 0.000010 0.000010 0.000010 0.000010 0.000010 0.000010 0.000010 0.000010 0.993986
0.000010 0.000010 0.000010 0.000010 0.000010 0.000010 0.000010 0.000010 0.000010 0.000010 0.000010 0.000010 0.000010 0.000010 0.000010 0.000010 0.000010 0.036362 0.000010 0.000010 0.000010 0.037917 0.000010 0.003884 0.000010 0.000010 0.000010 0.000010 0.014969 0.000010 0.000010 0.000010 0.000010 0.000010 0.906567
0.000010 0.000010 0.000010 0.000010 0.000010 0.000010 0.000010 0.000010 0.000010 0.000010 0.000010 0.000010 0.090340 0.000010 0.000010 0.000010 0.000010 0.000010 0.000010 0.000010 0.000010 0.047565 0.000010 0.000010 0.000010 0.000010 0.000010 0.000010 0.022827 0.000010 0.000010 0.000010 0.000010 0.000010 0.838959
0.000010 0.000010 0.000010 0.000010 0.000010 0.000010 0.000010 0.000010 0.000010 0.000010 0.000010 0.000010 0.000010 0.000010 0.000010 0.000010 0.000010 0.000010 0.000010 0.000010 0.000010 0.000010 0.000010 0.000010 0.000010 0.000010 0.000010 0.000010 0.000010 0.000010 0.000010 0.000010 0.000010 0.000010 0.999660
0.000010 0.000010 0.000010 0.000010 0.000010 0.000010 0.000010 0.000010 0.000010 0.000010 0.000010 0.000010 0.000010 0.000010 0.000010 0.000010 0.000010 0.000010 0.000010 0.000010 0.000010 0.000010 0.000010 0.001053 0.000010 0.000010 0.019617 0.000010 0.000010 0.000010 0.000010 0.000010 0.000010 0.000010 0.979010
0.000010 0.000010 0.000010 0.000010 0.000010 0.000010 0.000010 0.000010 0.000010 0.000010 0.000010 0.000010 0.000010 0.000010 0.000010 0.000010 0.000010 0.000010 0.000010 0.000010 0.000010 0.000010 0.072163 0.000010 0.000010 0.000010 0.030861 0.000010 0.000010 0.000010 0.000010 0.000010 0.000010 0.000010 0.896656
0.000010 0.000010 0.000010 0.000010 0.000010 0.000010 0.000010 0.000010 0.000010 0.000010 0.000010 0.000010 0.000010 0.000010 0.000010 0.000010 0.000010 0.000010 0.000010 0.000010 0.000010 0.000010 0.000010 0.000010 0.000010 0.000010 0.022019 0.000010 0.000010 0.000010 0.000010 0.000010 0.000010 0.000010 0.977651
0.000010 0.000010 0.000010 0.000010 0.000010 0.000010 0.000010 0.000010 0.000010 0.000010 0.000010 0.000010 0.000010 0.000010 0.000010 0.000010 0.000010 0.000010 0.000010 0.000010 0.000010 0.000010 0.000010 0.000010 0.000010 0.000010 0.023739 0.000010 0.000010 0.000010 0.000010 0.000010 0.000010 0.000010 0.975931
0.000010 0.000010 0.000010 0.000010 0.000010 0.000010 0.000010 0.000010 0.000010 0.000010 0.000010 0.000010 0.000010 0.000010 0.000010 0.000010 0.000010 0.000010 0.000010 0.000010 0.000010 0.000010 0.000010 0.000010 0.000010 0.000010 0.011619 0.000010 0.000010 0.000010 0.000010 0.000010 0.000010 0.000010 0.988051
0.000010 0.000010 0.000010 0.000010 0.000010 0.000010 0.000010 0.000010 0.000010 0.000010 0.000010 0.000010 0.000010 0.000010 0.000010 0.000010 0.000010 0.000010 0.000010 0.000010 0.000010 0.000010 0.000010 0.000010 0.000010 0.000010 0.007156 0.000010 0.000010 0.000010 0.000010 0.000010 0.000010 0.000010 0.992514
0.000010 0.000010 0.000010 0.000010 0.000010 0.000010 0.000010 0.000010 0.000010 0.000010 0.000010 0.000010 0.000010 0.000010 0.000010 0.000010 0.000010 0.000010 0.000010 0.000010 0.000010 0.000010 0.876047 0.000010 0.000010 0.000010 0.123623 0.000010 0.000010 0.000010 0.000010 0.000010 0.000010 0.000010 0.000010
0.000010 0.000010 0.000010 0.000010 0.000010 0.000010 0.000010 0.000010 0.000010 0.000010 0.000010 0.000010 0.000010 0.000010 0.000010 0.000010 0.000010 0.000010 0.000010 0.000010 0.000010 0.000010 0.892252 0.000010 0.000010 0.000010 0.107418 0.000010 0.000010 0.000010 0.000010 0.000010 0.000010 0.000010 0.000010
0.000010 0.000010 0.000010 0.000010 0.000010 0.000010 0.000010 0.000010 0.000010 0.000010 0.000010 0.000010 0.000010 0.000010 0.000010 0.000010 0.000010 0.000010 0.000010 0.000010 0.000010 0.000010 0.905532 0.000010 0.000010 0.000010 0.094138 0.000010 0.000010 0.000010 0.000010 0.000010 0.000010 0.000010 0.000010
0.000010 0.000010 0.000010 0.000010 0.000010 0.000010 0.000010 0.000010 0.000010 0.000010 0.000010 0.000010 0.000010 0.000010 0.000010 0.000010 0.000010 0.000010 0.000010 0.000010 0.000010 0.000010 0.902384 0.000010 0.000010 0.000010 0.097286 0.000010 0.000010 0.000010 0.000010 0.000010 0.000010 0.000010 0.000010
0.000010 0.000010 0.000010 0.000010 0.000010 0.000010 0.000010 0.000010 0.000010 0.000010 0.000010 0.000010 0.000010 0.000010 0.000010 0.000010 0.000010 0.000010 0.000010 0.000010 0.000010 0.000010 0.865515 0.000010 0.000010 0.000010 0.134155 0.000010 0.000010 0.000010 0.000010 0.000010 0.000010 0.000010 0.000010
0.000010 0.000010 0.000010 0.000010 0.000010 0.000010 0.000010 0.000010 0.000010 0.000010 0.000010 0.000010 0.000010 0.000010 0.000010 0.000010 0.000010 0.000010 0.000010 0.000010 0.000010 0.000010 0.883085 0.000010 0.000010 0.000010 0.116585 0.000010 0.000010 0.000010 0.000010 0.000010 0.000010 0.000010 0.000010
0.000010 0.000010 0.000010 0.000010 0.000010 0.000010 0.000010 0.000010 0.000010 0.000010 0.000010 0.000010 0.000010 0.000010 0.000010 0.000010 0.000010 0.000010 0.000010 0.000010 0.000010 0.000010 0.911991 0.000010 0.000010 0.000010 0.087679 0.000010 0.000010 0.000010 0.000010 0.000010 0.000010 0.000010 0.000010
0.000010 0.000010 0.000010 0.000010 0.000010 0.000010 0.000010 0.000010 0.000010 0.000010 0.000010 0.000010 0.034098 0.000010 0.000010 0.000010 0.000010 0.000010 0.000010 0.000010 0.000010 0.071957 0.650832 0.000010 0.000010 0.000010 0.090237 0.000010 0.073646 0.000010 0.000010 0.000010 0.000010 0.000010 0.078941
0.000010 0.000010 0.000010 0.000010 0.000010 0.000010 0.000010 0.000010 0.000010 0.000010 0.000010 0.000010 0.157252 0.000010 0.000010 0.000010 0.000010 0.084022 0.000010 0.000010 0.000010 0.143881 0.479620 0.013758 0.000010 0.000010 0.043448 0.000010 0.020615 0.000010 0.000010 0.000010 0.000010 0.000010 0.057134
0.000010 0.000010 0.000010 0.000010 0.000010 0.000010 0.000010 0.000010 0.000010 0.000010 0.000010 0.000010 0.060415 0.000010 0.000010 0.000010 0.000010 0.000010 0.000010 0.000010 0.000010 0.042510 0.715332 0.003563 0.000010 0.000010 0.069272 0.000010 0.042318 0.000010 0.000010 0.000010 0.000010 0.000010 0.066311
0.000010 0.000010 0.000010 0.000010 0.000010 0.000010 0.000010 0.000010 0.000010 0.000010 0.000010 0.000010 0.043186 0.000010 0.000010 0.000010 0.000010 0.041677 0.000010 0.000010 0.000010 0.112351 0.638393 0.005745 0.000010 0.000010 0.072195 0.000010 0.030730 0.000010 0.000010 0.000010 0.000010 0.000010 0.055453
0.000010 0.000010 0.000010 0.000010 0.000010 0.000010 0.000010 0.000010 0.000010 0.000010 0.000010 0.000010 0.000010 0.000010 0.000010 0.000010 0.000010 0.000010 0.000010 0.000010 0.000010 0.000010 0.999660 0.000010 0.000010 0.000010 0.000010 0.000010 0.000010 0.000010 0.000010 0.000010 0.000010 0.000010 0.000010
0.000010 0.000010 0.000010 0.000010 0.000010 0.000010 0.000010 0.000010 0.000010 0.000010 0.000010 0.000010 0.000010 0.000010 0.000010 0.000010 0.000010 0.000010 0.000010 0.000010 0.000010 0.000010 0.999660 0.000010 0.000010 0.000010 0.000010 0.000010 0.000010 0.000010 0.000010 0.000010 0.000010 0.000010 0.000010
0.000010 0.000010 0.000010 0.000010 0.000010 0.000010 0.000010 0.000010 0.000010 0.000010 0.000010 0.000010 0.055876 0.000010 0.000010 0.000010 0.000010 0.065194 0.000010 0.000010 0.000010 0.008054 0.703548 0.000010 0.000010 0.000010 0.053334 0.000010 0.068153 0.000010 0.000010 0.000010 0.000010 0.000010 0.045562
0.000010 0.000010 0.000010 0.000010 0.000010 0.000010 0.000010 0.000010 0.000010 0.000010 0.000010 0.000010 0.034213 0.000010 0.000010 0.000010 0.000010 0.037950 0.000010 0.000010 0.000010 0.026967 0.733164 0.018763 0.000010 0.000010 0.082191 0.000010 0.002409 0.000010 0.000010 0.000010 0.000010 0.000010 0.064073
0.000010 0.000010 0.000010 0.000010 0.000010 0.000010 0.000010 0.000010 0.000010 0.000010 0.000010 0.000010 0.018108 0.000010 0.000010 0.000010 0.000010 0.020014 0.000010 0.000010 0.000010 0.082859 0.670084 0.000010 0.000010 0.000010 0.067334 0.000010 0.046080 0.000010 0.000010 0.000010 0.000010 0.000010 0.095242
0.000010 0.000010 0.000010 0.000010 0.000010 0.000010 0.000010 0.000010 0.000010 0.000010 0.000010 0.000010 0.205277 0.000010 0.000010 0.000010 0.000010 0.754899 0.000010 0.000010 0.000010 0.002562 0.000010 0.017125 0.000010 0.000010 0.000010 0.000010 0.019836 0.000010 0.000010 0.000010 0.000010 0.000010 0.000010
0.000010 0.000010 0.000010 0.000010 0.000010 0.000010 0.000010 0.000010 0.000010 0.000010 0.000010 0.000010 0.319417 0.000010 0.000010 0.000010 0.000010 0.466749 0.000010 0.000010 0.000010 0.025082 0.000010 0.013525 0.000010 0.000010 0.000010 0.000010 0.169270 0.000010 0.000010 0.000010 0.000010 0.000010 0.005667
0.000010 0.000010 0.000010 0.000010 0.000010 0.000010 0.000010 0.000010 0.000010 0.000010 0.000010 0.000010 0.303839 0.000010 0.000010 0.000010 0.000010 0.439599 0.000010 0.000010 0.000010 0.060583 0.000012 0.027917 0.000010 0.000010 0.000010 0.000010 0.120465 0.000010 0.000010 0.000010 0.001507 0.000010 0.045807
0.000010 0.000010 0.003099 0.003778 0.000010 0.003640 0.044887 0.000010 0.000010 0.000010 0.000010 0.031472 0.000010 0.000010 0.000010 0.000010 0.018769 0.884383 0.000010 0.000010 0.000010 0.000010 0.000010 0.000010 0.000010 0.000010 0.002019 0.000010 0.000010 0.000010 0.007694 0.000010 0.000010 0.000010 0.000010
0.000010 0.000010 0.000010 0.000010 0.000010 0.000010 0.000010 0.000010 0.000010 0.000010 0.000010 0.000010 0.212445 0.000010 0.000010 0.000010 0.000010 0.749153 0.000010 0.000010 0.000010 0.033724 0.000010 0.003243 0.000010 0.000010 0.000010 0.000010 0.001135 0.000010 0.000010 0.000010 0.000010 0.000010 0.000010
0.000010 0.000010 0.000010 0.000010 0.000010 0.000010 0.000010 0.000010 0.000010 0.000010 0.000010 0.000010 0.310809 0.000010 0.000010 0.000010 0.000010 0.460935 0.000010 0.000010 0.000010 0.079672 0.000012 0.016123 0.000010 0.000010 0.000010 0.000010 0.104509 0.000010 0.000010 0.000010 0.000010 0.000010 0.027661
0.000010 0.000010 0.000010 0.006668 0.002237 0.000010 0.073232 0.006302 0.000010 0.003359 0.000010 0.002928 0.193767 0.000010 0.000010 0.000010 0.000010 0.625114 0.000010 0.000010 0.000593 0.022871 0.005121 0.000010 0.000010 0.000010 0.000010 0.000010 0.040078 0.000010 0.002618 0.012496 0.002414 0.000010 0.000010
0.000010 0.000010 0.002939 0.003850 0.000010 0.002715 0.043551 0.000010 0.000010 0.000010 0.000010 0.031948 0.000010 0.000010 0.000010 0.000010 0.020278 0.884608 0.000010 0.000010 0.000010 0.000010 0.000010 0.000010 0.000010 0.000010 0.001631 0.000010 0.000010 0.000010 0.008220 0.000010 0.000010 0.000010 0.000010
0.000010 0.000010 0.000010 0.000010 0.000010 0.000010 0.000010 0.000010 0.000010 0.000010 0.000010 0.000010 0.126857 0.000010 0.000010 0.000010 0.000010 0.872813 0.000010 0.000010 0.000010 0.000010 0.000010 0.000010 0.000010 0.000010 0.000010 0.000010 0.000010 0.000010 0.000010 0.000010 0.000010 0.000010 0.000010
0.000010 0.000010 0.000010 0.000010 0.000010 0.000010 0.000010 0.000010 0.000010 0.000010 0.000010 0.000010 0.211789 0.000010 0.000010 0.000010 0.000010 0.683068 0.000010 0.000010 0.000010 0.052399 0.000010 0.008587 0.000010 0.000010 0.000010 0.000010 0.043856 0.000010 0.000010 0.000010 0.000010 0.000010 0.000010
0.000010 0.000010 0.000010 0.000010 0.000010 0.000010 0.000010 0.000010 0.000010 0.000010 0.000010 0.000010 0.313992 0.000010 0.000010 0.000010 0.000010 0.396409 0.000010 0.000010 0.000010 0.066225 0.012893 0.003092 0.000010 0.000010 0.000010 0.000010 0.192231 0.000010 0.000010 0.000010 0.000010 0.000010 0.014877
0.000010 0.000010 0.000010 0.000010 0.000010 0.000010 0.000010 0.000010 0.000010 0.000010 0.000010 0.000010 0.308740 0.000010 0.000010 0.000010 0.000010 0.405567 0.000010 0.000010 0.000010 0.064373 0.020482 0.019912 0.000010 0.000010 0.000010 0.000010 0.180636 0.000010 0.000010 0.000010 0.000010 0.000010 0.000010
0.000010 0.000010 0.000010 0.000010 0.000010 0.000010 0.000010 0.000010 0.000010 0.000010 0.000010 0.000010 0.303414 0.000010 0.000010 0.000010 0.000010 0.389588 0.000010 0.000010 0.000010 0.052678 0.000010 0.021794 0.000010 0.000010 0.000010 0.000010 0.204550 0.000010 0.000010 0.007160 0.000010 0.000010 0.020536
0.000010 0.000010 0.000010 0.000010 0.000010 0.000010 0.000010 0.000010 0.000010 0.000010 0.000010 0.000010 0.359340 0.000010 0.000010 0.000010 0.000010 0.314132 0.000010 0.000010 0.000010 0.071331 0.000275 0.024756 0.000010 0.000010 0.000010 0.000010 0.186093 0.000010 0.000010 0.000010 0.000010 0.000010 0.043792
0.000010 0.000010 0.000010 0.000010 0.000010 0.000010 0.000010 0.000010 0.006537 0.000010 0.000010 0.000010 0.305256 0.000010 0.000010 0.000010 0.000010 0.358770 0.000010 0.000010 0.000010 0.084633 0.000010 0.022092 0.000010 0.000010 0.000010 0.000010 0.194835 0.000010 0.000010 0.000010 0.000010 0.000010 0.027596
0.000010 0.000010 0.000010 0.000010 0.000010 0.000010 0.000010 0.000010 0.000010 0.000010 0.000010 0.000010 0.302167 0.000010 0.000010 0.000010 0.000010 0.408542 0.000010 0.000010 0.000010 0.085537 0.000010 0.022019 0.000010 0.000010 0.000010 0.000010 0.144651 0.000010 0.000010 0.000010 0.000010 0.000010 0.036795
0.000010 0.000010 0.000010 0.000010 0.000010 0.000010 0.000010 0.000010 0.000010 0.000010 0.000010 0.000010 0.301693 0.000010 0.000010 0.000010 0.000010 0.408781 0.000010 0.000010 0.000010 0.085631 0.000010 0.023377 0.000010 0.000010 0.000010 0.000010 0.145173 0.000010 0.000010 0.000010 0.000010 0.000010 0.035056
0.000010 0.000010 0.000010 0.000019 0.002243 0.000996 0.003534 0.000010 0.000010 0.003018 0.000010 0.000010 0.358566 0.000010 0.000010 0.000011 0.001679 0.309503 0.000010 0.000010 0.001679 0.074200 0.001781 0.018597 0.000010 0.000010 0.000010 0.000010 0.134644 0.000010 0.000010 0.012190 0.000170 0.000010 0.076990
0.000010 0.000010 0.000010 0.000010 0.000010 0.000010 0.000010 0.000010 0.000010 0.000010 0.000010 0.000010 0.311101 0.000010 0.000010 0.000010 0.000010 0.433932 0.000010 0.000010 0.000010 0.077055 0.000010 0.000010 0.000010 0.000010 0.003726 0.000010 0.133534 0.000010 0.000010 0.000010 0.000010 0.000010 0.040361
0.000010 0.000010 0.000010 0.000010 0.000010 0.000010 0.000010 0.000010 0.000010 0.000010 0.000010 0.000010 0.343796 0.000010 0.000010 0.000010 0.000010 0.418458 0.000010 0.000010 0.000010 0.042376 0.000010 0.013217 0.000010 0.000010 0.000010 0.000010 0.127873 0.000010 0.000010 0.000010 0.000010 0.000010 0.053989
0.000010 0.000010 0.012128 0.000010 0.000010 0.000010 0.000010 0.000281 0.019368 0.008150 0.000010 0.000010 0.270956 0.000010 0.000010 0.002283 0.000010 0.371746 0.000010 0.000010 0.009207 0.054468 0.000010 0.009936 0.005120 0.000010 0.000010 0.000010 0.133602 0.000010 0.000010 0.000010 0.000010 0.000010 0.102534
0.000010 0.000010 0.000010 0.000010 0.000010 0.000010 0.000010 0.000010 0.000010 0.000010 0.000010 0.000010 0.000010 0.000010 0.000010 0.000010 0.000010 0.000010 0.000010 0.000010 0.000010 0.000010 0.000010 0.000010 0.000010 0.000010 0.000010 0.000010 0.999660 0.000010 0.000010 0.000010 0.000010 0.000010 0.000010
0.000873 0.000010 0.006969 0.001588 0.001300 0.002963 0.016657 0.001910 0.003926 0.000010 0.007193 0.000010 0.314970 0.000010 0.000010 0.000922 0.000010 0.309357 0.000010 0.001625 0.013326 0.082164 0.008277 0.007087 0.008997 0.013445 0.001154 0.000010 0.124504 0.000010 0.002196 0.003886 0.000010 0.000010 0.064601
0.000010 0.000010 0.000010 0.000010 0.000010 0.000010 0.000010 0.000010 0.000010 0.000010 0.000010 0.000010 0.000010 0.000010 0.000010 0.000010 0.000010 0.000010 0.000010 0.000010 0.000010 0.000010 0.000010 0.000010 0.000010 0.000010 0.000010 0.000010 0.999660 0.000010 0.000010 0.000010 0.000010 0.000010 0.000010
0.000010 0.000010 0.000010 0.000010 0.000010 0.000010 0.000010 0.000010 0.000010 0.000010 0.000010 0.000010 0.000010 0.000010 0.000010 0.000010 0.000010 0.000010 0.000010 0.000010 0.000010 0.000010 0.000010 0.000010 0.000010 0.000010 0.000010 0.000010 0.999660 0.000010 0.000010 0.000010 0.000010 0.000010 0.000010
0.000020 0.000010 0.011925 0.000010 0.000010 0.000010 0.005872 0.003875 0.022078 0.000010 0.000010 0.000010 0.277580 0.007686 0.004751 0.000728 0.000010 0.362636 0.000010 0.000010 0.020198 0.079238 0.008462 0.000010 0.000010 0.000010 0.000010 0.000010 0.132478 0.000010 0.000010 0.000010 0.000010 0.000010 0.062273
0.000010 0.000010 0.000010 0.000010 0.000010 0.000010 0.000010 0.000010 0.000010 0.000010 0.000010 0.000010 0.030093 0.000010 0.000010 0.000010 0.000010 0.062026 0.000010 0.000010 0.000010 0.000010 0.000010 0.000010 0.000010 0.000010 0.000010 0.000010 0.907561 0.000010 0.000010 0.000010 0.000010 0.000010 0.000010
0.000010 0.000010 0.026500 0.000010 0.001709 0.001067 0.009024 0.000010 0.050844 0.016156 0.000010 0.000010 0.167271 0.004865 0.000936 0.000010 0.006470 0.411679 0.000010 0.006021 0.034668 0.045779 0.022845 0.008770 0.000010 0.000010 0.000010 0.002503 0.107466 0.000010 0.000288 0.018577 0.005095 0.001023 0.050326
0.000010 0.000010 0.017315 0.000010 0.005974 0.000715 0.000010 0.001954 0.006311 0.017812 0.010407 0.006190 0.153285 0.000010 0.001775 0.000010 0.000010 0.470443 0.000010 0.000010 0.037621 0.060207 0.000010 0.006408 0.009127 0.005724 0.000010 0.000709 0.108580 0.000081 0.000150 0.000010 0.002591 0.007842 0.068661
0.001055 0.000010 0.023080 0.003530 0.002574 0.003345 0.003741 0.000010 0.004164 0.013840 0.000010 0.012613 0.171943 0.000010 0.001437 0.000010 0.000010 0.452996 0.000010 0.002106 0.028410 0.072322 0.002007 0.000011 0.004723 0.019798 0.003303 0.011858 0.103704 0.000010 0.000860 0.000010 0.000010 0.006007 0.050475
0.000010 0.000010 0.000010 0.000010 0.000010 0.000010 0.000010 0.000010 0.000010 0.000010 0.000010 0.000010 0.000010 0.000010 0.000010 0.000010 0.000010 0.000010 0.000010 0.000010 0.000010 0.000010 0.000010 0.999660 0.000010 0.000010 0.000010 0.000010 0.000010 0.000010 0.000010 0.000010 0.000010 0.000010 0.000010
0.000010 0.000010 0.000010 0.000010 0.000010 0.000010 0.000010 0.000010 0.000010 0.000010 0.000010 0.000010 0.000010 0.000010 0.000010 0.000010 0.000010 0.000010 0.000010 0.000010 0.000010 0.000010 0.000010 0.999660 0.000010 0.000010 0.000010 0.000010 0.000010 0.000010 0.000010 0.000010 0.000010 0.000010 0.000010
0.000010 0.000010 0.000010 0.000010 0.000010 0.000010 0.000010 0.000010 0.000010 0.000010 0.000010 0.000010 0.000010 0.000010 0.000010 0.000010 0.000010 0.000010 0.000010 0.000010 0.000010 0.000010 0.000010 0.999655 0.000010 0.000010 0.000010 0.000010 0.000010 0.000010 0.000010 0.000010 0.000015 0.000010 0.000010
0.000010 0.000010 0.000010 0.000010 0.000010 0.000010 0.000010 0.000010 0.000010 0.000010 0.000010 0.000010 0.000010 0.000010 0.000010 0.000010 0.000010 0.000010 0.000010 0.000010 0.000010 0.000010 0.000010 0.999660 0.000010 0.000010 0.000010 0.000010 0.000010 0.000010 0.000010 0.000010 0.000010 0.000010 0.000010
0.000010 0.000010 0.000010 0.000010 0.000010 0.000010 0.000010 0.000010 0.000010 0.000010 0.000010 0.000010 0.000010 0.000010 0.000010 0.000010 0.000010 0.000010 0.000010 0.000010 0.000010 0.000010 0.000010 0.999660 0.000010 0.000010 0.000010 0.000010 0.000010 0.000010 0.000010 0.000010 0.000010 0.000010 0.000010
0.000010 0.000010 0.000010 0.000010 0.000010 0.000010 0.000010 0.000010 0.000010 0.000010 0.000010 0.000010 0.000010 0.000010 0.000010 0.000010 0.000010 0.000010 0.000010 0.000010 0.000010 0.000010 0.000010 0.999660 0.000010 0.000010 0.000010 0.000010 0.000010 0.000010 0.000010 0.000010 0.000010 0.000010 0.000010
0.000010 0.000010 0.000010 0.000010 0.000010 0.000010 0.000010 0.000010 0.000010 0.000010 0.000010 0.000010 0.000010 0.000010 0.000010 0.000010 0.000010 0.000010 0.000010 0.000010 0.000010 0.000010 0.000010 0.999660 0.000010 0.000010 0.000010 0.000010 0.000010 0.000010 0.000010 0.000010 0.000010 0.000010 0.000010
0.000010 0.000010 0.000010 0.000010 0.000010 0.000010 0.000010 0.000010 0.000010 0.000010 0.000010 0.000010 0.000010 0.000010 0.000010 0.000010 0.000010 0.000010 0.000010 0.000010 0.000010 0.000010 0.000010 0.999660 0.000010 0.000010 0.000010 0.000010 0.000010 0.000010 0.000010 0.000010 0.000010 0.000010 0.000010
0.000010 0.000010 0.000010 0.000010 0.000010 0.000010 0.000010 0.000010 0.000010 0.000010 0.000010 0.000010 0.435400 0.000010 0.000010 0.000010 0.000010 0.174520 0.000010 0.000010 0.000010 0.000812 0.000010 0.201072 0.000010 0.000010 0.000010 0.000010 0.187896 0.000010 0.000010 0.000010 0.000010 0.000010 0.000010
0.000010 0.000010 0.000010 0.000010 0.000010 0.000010 0.000010 0.000010 0.000010 0.000010 0.000010 0.000010 0.427823 0.000010 0.000010 0.000010 0.000010 0.154707 0.000010 0.000010 0.000010 0.034082 0.000010 0.196022 0.000010 0.000010 0.000010 0.000010 0.187066 0.000010 0.000010 0.000010 0.000010 0.000010 0.000010
0.000010 0.000010 0.000010 0.000010 0.000010 0.000010 0.000010 0.000010 0.000010 0.000010 0.000010 0.000010 0.421515 0.000010 0.000010 0.000010 0.000010 0.278466 0.000010 0.000010 0.000010 0.086591 0.000010 0.035585 0.000010 0.000010 0.003373 0.000010 0.106710 0.000010 0.000010 0.000010 0.000010 0.000010 0.067480
0.000010 0.000010 0.000010 0.000010 0.000010 0.000010 0.000010 0.000010 0.000010 0.000010 0.000010 0.000010 0.372154 0.000010 0.000010 0.000010 0.000010 0.295843 0.000010 0.000010 0.000010 0.042157 0.000010 0.042562 0.000010 0.000010 0.000010 0.000010 0.165746 0.000010 0.000010 0.000010 0.000010 0.000010 0.081247
0.000010 0.000010 0.000010 0.000010 0.000010 0.000010 0.000010 0.000010 0.000010 0.000010 0.000010 0.000010 0.303449 0.000010 0.000010 0.000010 0.000010 0.474778 0.000010 0.000010 0.000010 0.056302 0.000010 0.019758 0.000010 0.000010 0.000010 0.000010 0.145413 0.000010 0.000010 0.000010 0.000010 0.000010 0.000010
0.000010 0.000010 0.000010 0.000010 0.000010 0.000010 0.000010 0.000010 0.000010 0.000010 0.000010 0.000010 0.341078 0.000010 0.000010 0.000010 0.000010 0.431044 0.000010 0.000010 0.000010 0.045132 0.000010 0.038750 0.000010 0.000010 0.000010 0.000010 0.140305 0.000010 0.000010 0.000010 0.000010 0.000010 0.003400
0.000010 0.000010 0.000010 0.000010 0.000010 0.000010 0.000010 0.000010 0.000010 0.000010 0.000010 0.000010 0.317615 0.000010 0.000010 0.000010 0.000010 0.295766 0.000010 0.000010 0.000010 0.102041 0.000010 0.032091 0.000010 0.000010 0.000010 0.000010 0.195932 0.000010 0.000010 0.000010 0.000010 0.000010 0.056265
0.000010 0.000010 0.000010 0.000010 0.000010 0.000010 0.000010 0.000010 0.000010 0.000010 0.000010 0.000010 0.303787 0.000010 0.000010 0.000010 0.000010 0.475180 0.000010 0.000010 0.000010 0.055719 0.000010 0.019859 0.000010 0.000010 0.000010 0.000010 0.145153 0.000010 0.000010 0.000010 0.000010 0.000010 0.000010
0.000010 0.000010 0.000010 0.000010 0.000010 0.000010 0.000010 0.000010 0.000010 0.000010 0.000010 0.000010 0.381404 0.000010 0.000010 0.000010 0.000010 0.397742 0.000010 0.000010 0.000010 0.042003 0.000010 0.015249 0.000010 0.000010 0.000010 0.000010 0.163301 0.000010 0.000010 0.000010 0.000010 0.000010 0.000010
0.000010 0.000010 0.000010 0.000010 0.000010 0.000010 0.000010 0.000010 0.000010 0.000010 0.000010 0.000010 0.386505 0.000010 0.000010 0.000010 0.000010 0.319736 0.000010 0.000010 0.000010 0.065055 0.000010 0.049045 0.000010 0.000010 0.000010 0.000010 0.139832 0.000010 0.000010 0.000010 0.000010 0.000010 0.039537
0.000010 0.000010 0.000010 0.000010 0.000010 0.000010 0.000010 0.000010 0.000010 0.000010 0.000010 0.000010 0.155050 0.000010 0.000010 0.000010 0.000010 0.065136 0.000010 0.000010 0.000010 0.002306 0.000010 0.014411 0.000010 0.000010 0.000010 0.000010 0.762797 0.000010 0.000010 0.000010 0.000010 0.000010 0.000010
0.000010 0.000010 0.000010 0.000010 0.000010 0.000010 0.000010 0.000010 0.000010 0.000010 0.000010 0.000010 0.105287 0.000010 0.000010 0.000010 0.000010 0.088988 0.000010 0.000010 0.000010 0.000010 0.000010 0.704345 0.000010 0.000010 0.000010 0.000010 0.101070 0.000010 0.000010 0.000010 0.000010 0.000010 0.000010
0.000010 0.000010 0.000010 0.000010 0.000010 0.000010 0.000010 0.000010 0.000010 0.000010 0.000010 0.000010 0.679811 0.000010 0.000010 0.000010 0.000010 0.151966 0.000010 0.000010 0.000010 0.060095 0.000010 0.004264 0.000010 0.000010 0.000010 0.000010 0.087907 0.000010 0.000010 0.000010 0.000010 0.000010 0.015666
0.000010 0.000010 0.000010 0.000010 0.000010 0.000010 0.000010 0.000010 0.000010 0.000010 0.000010 0.000010 0.951758 0.000010 0.000010 0.000010 0.000010 0.020137 0.000010 0.000010 0.000010 0.000010 0.000010 0.027778 0.000010 0.000010 0.000010 0.000010 0.000017 0.000010 0.000010 0.000010 0.000010 0.000010 0.000010
0.000010 0.000010 0.000010 0.000010 0.000010 0.000010 0.000010 0.000010 0.000010 0.000010 0.000010 0.000010 0.575918 0.000010 0.000010 0.000010 0.000010 0.193019 0.000010 0.000010 0.000010 0.084024 0.000010 0.030992 0.000010 0.000010 0.000010 0.000010 0.094511 0.000010 0.000010 0.000010 0.000010 0.000010 0.021245
0.000010 0.000010 0.000010 0.000010 0.000010 0.000010 0.000010 0.000010 0.000010 0.000010 0.000010 0.000010 0.999660 0.000010 0.000010 0.000010 0.000010 0.000010 0.000010 0.000010 0.000010 0.000010 0.000010 0.000010 0.000010 0.000010 0.000010 0.000010 0.000010 0.000010 0.000010 0.000010 0.000010 0.000010 0.000010
0.000010 0.000010 0.000010 0.000010 0.000010 0.000010 0.000010 0.000010 0.000010 0.000010 0.000010 0.000010 0.988449 0.000010 0.000010 0.000010 0.000010 0.000010 0.000010 0.000010 0.000010 0.000010 0.000010 0.011221 0.000010 0.000010 0.000010 0.000010 0.000010 0.000010 0.000010 0.000010 0.000010 0.000010 0.000010
0.000010 0.000010 0.000010 0.000010 0.000010 0.000010 0.000010 0.000010 0.000010 0.000010 0.000010 0.000010 0.997779 0.000010 0.000010 0.000010 0.000010 0.000010 0.000010 0.000010 0.000010 0.000010 0.000010 0.001891 0.000010 0.000010 0.000010 0.000010 0.000010 0.000010 0.000010 0.000010 0.000010 0.000010 0.000010
0.000010 0.000010 0.000010 0.000010 0.000010 0.000010 0.000010 0.000010 0.000010 0.000010 0.000010 0.000010 0.664729 0.000010 0.000010 0.000010 0.000010 0.159498 0.000010 0.000010 0.000010 0.040242 0.000010 0.003968 0.000010 0.000010 0.000010 0.000010 0.092320 0.000010 0.000010 0.000010 0.000010 0.000010 0.038953
0.000010 0.000010 0.000010 0.000010 0.000010 0.000010 0.000010 0.000010 0.000010 0.000010 0.000010 0.000010 0.989084 0.000010 0.000010 0.000010 0.000010 0.000010 0.000010 0.000010 0.000010 0.000010 0.000010 0.010586 0.000010 0.000010 0.000010 0.000010 0.000010 0.000010 0.000010 0.000010 0.000010 0.000010 0.000010
0.000010 0.000010 0.000010 0.000010 0.000010 0.000010 0.000010 0.000010 0.000010 0.000010 0.000010 0.000010 0.996751 0.000010 0.000010 0.000010 0.000010 0.000010 0.000010 0.000010 0.000010 0.000010 0.000010 0.000010 0.000010 0.000010 0.000010 0.000010 0.002919 0.000010 0.000010 0.000010 0.000010 0.000010 0.000010
0.000010 0.000010 0.000010 0.000010 0.000010 0.000010 0.000010 0.000010 0.000010 0.000010 0.000010 0.000010 0.554587 0.000010 0.000010 0.000010 0.000010 0.236067 0.000010 0.000010 0.000010 0.057849 0.000010 0.015275 0.000010 0.000010 0.000010 0.000010 0.113886 0.000010 0.000010 0.000010 0.000010 0.000010 0.022046
0.000010 0.000350 0.000010 0.000010 0.000010 0.007048 0.000010 0.000010 0.015940 0.000010 0.003895 0.000010 0.257898 0.004167 0.000010 0.000010 0.000010 0.440435 0.000010 0.000010 0.000010 0.068969 0.000010 0.016179 0.006295 0.000010 0.000010 0.002610 0.164649 0.000010 0.000010 0.000010 0.006365 0.000010 0.004991
0.000010 0.000010 0.000010 0.000010 0.000010 0.000010 0.000010 0.000010 0.007489 0.000010 0.000010 0.000010 0.318413 0.000010 0.000010 0.000010 0.000010 0.334677 0.000010 0.000010 0.000010 0.100135 0.000010 0.036870 0.000010 0.000010 0.001349 0.000010 0.171216 0.000010 0.000010 0.000010 0.000010 0.000010 0.029582
0.000010 0.000010 0.000010 0.000010 0.000010 0.000010 0.000010 0.000010 0.000010 0.000010 0.000010 0.000010 0.328929 0.000010 0.000010 0.000010 0.000010 0.366105 0.000010 0.000010 0.000010 0.051461 0.000010 0.024840 0.000010 0.000010 0.000010 0.000010 0.176825 0.000010 0.000010 0.000010 0.000010 0.000010 0.051550
0.000010 0.000010 0.000010 0.000010 0.000010 0.000010 0.000010 0.000010 0.000010 0.000010 0.000010 0.000010 0.286237 0.000010 0.000010 0.000010 0.000010 0.432770 0.000010 0.000010 0.000010 0.084321 0.000010 0.002548 0.000010 0.000010 0.000010 0.000010 0.168145 0.000010 0.000010 0.000010 0.000010 0.000010 0.025689
0.000010 0.000010 0.000010 0.000010 0.000010 0.000010 0.000010 0.000010 0.000010 0.000010 0.000010 0.000010 0.334090 0.000010 0.000010 0.000010 0.000010 0.428754 0.000010 0.000010 0.000010 0.071464 0.000010 0.000010 0.000010 0.000010 0.000506 0.000010 0.153279 0.000010 0.000010 0.000010 0.000010 0.000010 0.011618
0.000010 0.000010 0.000010 0.000010 0.000010 0.000010 0.000010 0.000010 0.000010 0.000010 0.000010 0.000010 0.330629 0.000010 0.000010 0.000010 0.000010 0.317327 0.000010 0.000010 0.000010 0.085707 0.000010 0.015207 0.000010 0.000010 0.000010 0.000010 0.198189 0.000010 0.000010 0.000010 0.000010 0.000010 0.052651
0.000010 0.000010 0.000010 0.000010 0.000010 0.000010 0.000010 0.000010 0.000010 0.000010 0.000010 0.000010 0.333301 0.000010 0.001071 0.000010 0.000010 0.341596 0.000010 0.000010 0.000010 0.104630 0.000010 0.002181 0.000010 0.000010 0.000010 0.000010 0.155952 0.000010 0.000010 0.000010 0.000010 0.000010 0.060990
0.000010 0.000010 0.000010 0.000010 0.000010 0.000010 0.000010 0.000010 0.000010 0.000010 0.000010 0.000010 0.354307 0.000010 0.000010 0.000010 0.000010 0.327285 0.000010 0.000010 0.000010 0.088436 0.001271 0.016001 0.000010 0.000010 0.000010 0.000010 0.183129 0.000010 0.000010 0.000010 0.000010 0.000010 0.029291
0.000010 0.000010 0.000010 0.000010 0.000010 0.000010 0.000010 0.000010 0.000010 0.000010 0.000010 0.000010 0.315465 0.000010 0.000010 0.000010 0.000010 0.328862 0.000010 0.000010 0.000010 0.077369 0.000010 0.015398 0.000010 0.000010 0.000010 0.000010 0.241000 0.000010 0.000010 0.001175 0.005047 0.000010 0.015415
0.000010 0.000010 0.000010 0.000010 0.000010 0.000010 0.000010 0.000010 0.000010 0.000010 0.000010 0.000010 0.308297 0.000010 0.000010 0.000010 0.000010 0.385997 0.000010 0.000010 0.000010 0.096497 0.000010 0.028337 0.000010 0.000010 0.000010 0.000010 0.149487 0.000010 0.000010 0.000827 0.002383 0.000010 0.027903
0.000010 0.000010 0.000010 0.000010 0.000010 0.000010 0.000010 0.000010 0.065756 0.000010 0.000010 0.000010 0.000010 0.000010 0.000144 0.000010 0.000010 0.000010 0.000010 0.000010 0.000010 0.000010 0.000010 0.000010 0.000010 0.000010 0.000010 0.000010 0.000010 0.759323 0.000010 0.000010 0.000010 0.174468 0.000010
0.000010 0.000010 0.000010 0.000010 0.000010 0.000010 0.000010 0.000010 0.069743 0.000010 0.000010 0.000010 0.000010 0.000010 0.000010 0.000010 0.000010 0.000010 0.000010 0.000010 0.000010 0.000010 0.000010 0.001666 0.000010 0.000010 0.000010 0.000010 0.000010 0.756036 0.000010 0.000010 0.000010 0.172245 0.000010
0.000010 0.000010 0.000010 0.000010 0.000010 0.000010 0.000010 0.000010 0.045636 0.000010 0.000010 0.000010 0.000010 0.000010 0.000010 0.000010 0.000010 0.000010 0.000010 0.000010 0.000010 0.000010 0.000010 0.000010 0.000010 0.000010 0.000010 0.000010 0.000010 0.777611 0.000010 0.000010 0.000010 0.176433 0.000010
0.000010 0.000010 0.000010 0.000010 0.000010 0.000010 0.000010 0.000010 0.075396 0.000010 0.000010 0.000010 0.000010 0.000010 0.011762 0.000010 0.000010 0.000010 0.000010 0.000010 0.000010 0.000010 0.000010 0.000010 0.000010 0.000010 0.000010 0.000010 0.000010 0.738313 0.000010 0.000010 0.000010 0.174220 0.000010
0.000010 0.000010 0.000010 0.000010 0.000010 0.000010 0.000010 0.000010 0.037500 0.000010 0.000010 0.000010 0.000010 0.000010 0.000010 0.000010 0.000010 0.000010 0.000010 0.000010 0.000010 0.000010 0.000010 0.000010 0.000010 0.000010 0.000010 0.000010 0.000010 0.792572 0.000010 0.000010 0.000010 0.169608 0.000010
0.000010 0.000010 0.000010 0.000010 0.000010 0.000010 0.000010 0.000010 0.034333 0.000010 0.000010 0.000010 0.000010 0.000010 0.000010 0.000010 0.000010 0.000010 0.000010 0.000010 0.000010 0.000010 0.000010 0.000010 0.000010 0.000010 0.000010 0.000010 0.000010 0.804389 0.000010 0.000010 0.000010 0.160958 0.000010
0.000010 0.000010 0.000010 0.000010 0.000010 0.000010 0.000010 0.000010 0.022559 0.000010 0.000010 0.000010 0.000010 0.000010 0.000010 0.000010 0.000010 0.000010 0.000010 0.000010 0.000010 0.000010 0.000010 0.007658 0.000010 0.000010 0.000010 0.000010 0.000010 0.798992 0.000010 0.002381 0.000010 0.168109 0.000010
0.000010 0.000010 0.000010 0.000010 0.000010 0.000010 0.000010 0.000010 0.068280 0.000010 0.000010 0.000010 0.000010 0.000010 0.000010 0.000010 0.000010 0.000010 0.000010 0.000010 0.000010 0.000010 0.000010 0.000010 0.000010 0.000010 0.000010 0.000010 0.000010 0.767451 0.000010 0.007778 0.000010 0.156182 0.000010
0.000010 0.000010 0.000010 0.000010 0.000010 0.000010 0.000010 0.000010 0.088353 0.000010 0.000010 0.000010 0.000010 0.000010 0.000010 0.000010 0.000010 0.000010 0.000010 0.000010 0.000010 0.000010 0.000010 0.000010 0.000010 0.000010 0.000010 0.000010 0.000010 0.725162 0.000010 0.003486 0.000010 0.182689 0.000010
0.000010 0.000010 0.000010 0.000010 0.000010 0.000010 0.000010 0.000010 0.085781 0.000010 0.000010 0.000010 0.000010 0.000010 0.000010 0.000010 0.000010 0.000010 0.000010 0.000010 0.000010 0.000010 0.000010 0.000010 0.000010 0.000010 0.000010 0.000010 0.000010 0.746114 0.000010 0.000010 0.000010 0.167785 0.000010
0.000010 0.000010 0.000010 0.000010 0.000010 0.000010 0.000010 0.000010 0.047160 0.000010 0.000010 0.000010 0.000010 0.000010 0.008578 0.000010 0.000010 0.000010 0.000010 0.000010 0.000010 0.000010 0.000010 0.000010 0.000010 0.000010 0.000010 0.000010 0.000010 0.763270 0.000010 0.000010 0.000010 0.180682 0.000010
0.000010 0.000010 0.000010 0.000010 0.000010 0.000010 0.000010 0.000010 0.043206 0.000010 0.000010 0.000010 0.000010 0.000010 0.000010 0.000010 0.000010 0.000010 0.000010 0.000010 0.000010 0.000010 0.000010 0.003283 0.000010 0.000010 0.000010 0.000010 0.000010 0.790507 0.000010 0.002907 0.000010 0.159796 0.000010
0.000010 0.000010 0.000010 0.000010 0.000010 0.000010 0.000010 0.000010 0.046001 0.000010 0.000010 0.000010 0.000017 0.000010 0.011116 0.000010 0.000010 0.000010 0.000010 0.000010 0.000010 0.000010 0.000010 0.003327 0.000010 0.000010 0.000010 0.000010 0.008261 0.755101 0.000010 0.000191 0.000010 0.175715 0.000010
0.000010 0.000010 0.000010 0.000010 0.000010 0.000010 0.000010 0.000010 0.041359 0.000010 0.000010 0.000010 0.000010 0.000010 0.000010 0.000010 0.000010 0.000010 0.000010 0.000010 0.000010 0.000010 0.000010 0.000010 0.000010 0.000010 0.000010 0.000010 0.000010 0.799943 0.000010 0.000010 0.000010 0.158377 0.000010
0.000010 0.000010 0.000010 0.000010 0.000010 0.000010 0.000010 0.000010 0.087677 0.000010 0.000010 0.000010 0.000010 0.000010 0.000010 0.000010 0.000010 0.000010 0.000010 0.000010 0.000010 0.000010 0.000010 0.000010 0.000010 0.000010 0.000010 0.000010 0.000010 0.742390 0.000010 0.000010 0.000010 0.169613 0.000010
0.000010 0.000010 0.000010 0.000010 0.000010 0.000010 0.000010 0.000010 0.035716 0.000010 0.000010 0.000010 0.000010 0.000010 0.000010 0.000010 0.000010 0.000010 0.000010 0.000010 0.000010 0.000010 0.000010 0.000010 0.000010 0.000010 0.000010 0.000010 0.000010 0.788190 0.000010 0.000010 0.000010 0.175774 0.000010
0.000010 0.000010 0.000010 0.000010 0.000010 0.000010 0.000010 0.000010 0.042308 0.000010 0.000010 0.000010 0.000010 0.000010 0.000010 0.000010 0.000010 0.000010 0.000010 0.000010 0.000010 0.000010 0.000010 0.000010 0.000010 0.000010 0.000010 0.000010 0.000010 0.760992 0.000010 0.000010 0.002121 0.194270 0.000010
0.000010 0.000010 0.000010 0.000010 0.000010 0.000010 0.000010 0.000010 0.057659 0.000010 0.000010 0.000010 0.000010 0.000010 0.030483 0.000010 0.000010 0.000010 0.000010 0.000010 0.000010 0.000010 0.000010 0.000010 0.000010 0.000010 0.000010 0.000010 0.000270 0.750372 0.000010 0.000010 0.000010 0.160916 0.000010
0.000010 0.000010 0.000010 0.000010 0.000010 0.000010 0.000010 0.000010 0.032337 0.000010 0.000010 0.000010 0.000010 0.000010 0.000220 0.000010 0.000010 0.000010 0.000010 0.000010 0.000010 0.000010 0.000010 0.000010 0.000010 0.000010 0.000010 0.000010 0.000010 0.786084 0.000010 0.000010 0.003053 0.178006 0.000010
0.000010 0.000010 0.000010 0.000010 0.000010 0.000010 0.000010 0.000010 0.049084 0.000010 0.000010 0.000010 0.000010 0.000010 0.000010 0.000010 0.000010 0.000010 0.000010 0.000010 0.000010 0.000010 0.000010 0.000010 0.000010 0.000010 0.000010 0.000010 0.000010 0.759056 0.000010 0.000010 0.000010 0.191540 0.000010
0.000010 0.000010 0.000010 0.000010 0.000010 0.000010 0.000010 0.000010 0.000010 0.000010 0.000010 0.000010 0.000010 0.000010 0.845592 0.000010 0.000010 0.000010 0.000010 0.000010 0.000010 0.000010 0.000010 0.000010 0.000010 0.000010 0.000010 0.000010 0.000010 0.154078 0.000010 0.000010 0.000010 0.000010 0.000010
0.000010 0.000010 0.000010 0.000010 0.000010 0.000010 0.000010 0.000010 0.000010 0.000010 0.000010 0.000010 0.000010 0.000010 0.999660 0.000010 0.000010 0.000010 0.000010 0.000010 0.000010 0.000010 0.000010 0.000010 0.000010 0.000010 0.000010 0.000010 0.000010 0.000010 0.000010 0.000010 0.000010 0.000010 0.000010
0.000010 0.000010 0.000010 0.000010 0.000010 0.000010 0.000010 0.000010 0.000010 0.000010 0.000010 0.000010 0.000010 0.000012 0.999655 0.000010 0.000012 0.000010 0.000010 0.000010 0.000010 0.000011 0.000010 0.000010 0.000010 0.000010 0.000010 0.000010 0.000010 0.000010 0.000010 0.000010 0.000010 0.000010 0.000010
0.000010 0.000010 0.000010 0.000010 0.000010 0.000010 0.000010 0.000010 0.000010 0.000010 0.000010 0.000010 0.000010 0.000010 0.786191 0.000010 0.000010 0.000010 0.000010 0.000010 0.000010 0.000010 0.000010 0.000010 0.000010 0.000010 0.000010 0.000010 0.000010 0.187392 0.000010 0.000010 0.000010 0.026097 0.000010
0.000010 0.000010 0.000010 0.000010 0.000010 0.000010 0.000010 0.000010 0.000010 0.000010 0.000010 0.000010 0.000010 0.000010 0.999660 0.000010 0.000010 0.000010 0.000010 0.000010 0.000010 0.000010 0.000010 0.000010 0.000010 0.000010 0.000010 0.000010 0.000010 0.000010 0.000010 0.000010 0.000010 0.000010 0.000010
0.000011 0.000010 0.000010 0.000010 0.000010 0.000010 0.000010 0.000010 0.000011 0.000010 0.000010 0.000010 0.000010 0.000010 0.999653 0.000010 0.000010 0.000010 0.000010 0.000010 0.000010 0.000010 0.000010 0.000010 0.000010 0.000010 0.000016 0.000010 0.000010 0.000010 0.000010 0.000010 0.000010 0.000010 0.000010
0.000010 0.000010 0.000010 0.000010 0.000010 0.000010 0.000010 0.000010 0.000010 0.000010 0.000010 0.000010 0.000010 0.000010 0.999660 0.000010 0.000010 0.000010 0.000010 0.000010 0.000010 0.000010 0.000010 0.000010 0.000010 0.000010 0.000010 0.000010 0.000010 0.000010 0.000010 0.000010 0.000010 0.000010 0.000010
0.000010 0.000010 0.000010 0.000010 0.000010 0.000010 0.000010 0.000010 0.000010 0.000010 0.000010 0.000010 0.000010 0.000010 0.999660 0.000010 0.000010 0.000010 0.000010 0.000010 0.000010 0.000010 0.000010 0.000010 0.000010 0.000010 0.000010 0.000010 0.000010 0.000010 0.000010 0.000010 0.000010 0.000010 0.000010
0.000010 0.000010 0.000010 0.000010 0.000010 0.000010 0.000010 0.000010 0.000010 0.000010 0.000010 0.000010 0.000010 0.000010 0.999660 0.000010 0.000010 0.000010 0.000010 0.000010 0.000010 0.000010 0.000010 0.000010 0.000010 0.000010 0.000010 0.000010 0.000010 0.000010 0.000010 0.000010 0.000010 0.000010 0.000010
0.000010 0.000010 0.000010 0.000010 0.000010 0.000010 0.000010 0.000010 0.000010 0.000010 0.000010 0.000010 0.000010 0.000010 0.871516 0.000010 0.000010 0.000010 0.000010 0.000010 0.000010 0.000010 0.000010 0.000010 0.000010 0.000010 0.000010 0.000010 0.000010 0.091974 0.000010 0.000010 0.000010 0.036189 0.000010
0.000010 0.000010 0.000010 0.000010 0.000010 0.000010 0.000010 0.000010 0.000010 0.000010 0.000010 0.000010 0.000010 0.000010 0.856945 0.000010 0.000010 0.000010 0.000010 0.000010 0.000010 0.000010 0.000010 0.000010 0.000010 0.000010 0.000010 0.000010 0.000010 0.120924 0.000010 0.000010 0.000010 0.021811 0.000010
0.000010 0.000010 0.000010 0.000010 0.000010 0.000010 0.000010 0.000010 0.042359 0.000010 0.000010 0.000010 0.000010 0.000010 0.910058 0.000010 0.000010 0.000010 0.000010 0.000010 0.000010 0.024827 0.000010 0.006456 0.000010 0.000010 0.000010 0.000010 0.014286 0.000010 0.000010 0.000010 0.000010 0.000010 0.001725
0.000010 0.000010 0.000010 0.000010 0.000010 0.000010 0.000010 0.000010 0.000010 0.000010 0.000010 0.000010 0.000010 0.000010 0.999660 0.000010 0.000010 0.000010 0.000010 0.000010 0.000010 0.000010 0.000010 0.000010 0.000010 0.000010 0.000010 0.000010 0.000010 0.000010 0.000010 0.000010 0.000010 0.000010 0.000010
0.000010 0.000010 0.000010 0.000010 0.000010 0.000010 0.000010 0.000010 0.050047 0.000010 0.000010 0.000010 0.003494 0.000010 0.729461 0.000010 0.000010 0.000010 0.000010 0.000010 0.000010 0.000010 0.000010 0.007381 0.000010 0.000010 0.000010 0.000010 0.004350 0.161168 0.000010 0.012668 0.000010 0.023573 0.007597
0.000010 0.000010 0.000010 0.000010 0.000010 0.000010 0.000010 0.000010 0.000010 0.000010 0.000010 0.000010 0.000010 0.000010 0.999660 0.000010 0.000010 0.000010 0.000010 0.000010 0.000010 0.000010 0.000010 0.000010 0.000010 0.000010 0.000010 0.000010 0.000010 0.000010 0.000010 0.000010 0.000010 0.000010 0.000010
0.000010 0.000010 0.000010 0.000010 0.000010 0.000010 0.000010 0.000010 0.000010 0.000010 0.000010 0.000010 0.000010 0.000010 0.999660 0.000010 0.000010 0.000010 0.000010 0.000010 0.000010 0.000010 0.000010 0.000010 0.000010 0.000010 0.000010 0.000010 0.000010 0.000010 0.000010 0.000010 0.000010 0.000010 0.000010
0.000010 0.000010 0.000010 0.000010 0.000010 0.000010 0.000010 0.000010 0.000010 0.000010 0.000010 0.000010 0.000010 0.000010 0.999659 0.000010 0.000010 0.000010 0.000010 0.000010 0.000010 0.000010 0.000010 0.000010 0.000010 0.000010 0.000010 0.000010 0.000010 0.000010 0.000010 0.000010 0.000011 0.000010 0.000010
0.001252 0.000010 0.010201 0.000010 0.007084 0.007680 0.014147 0.000010 0.000010 0.011964 0.000010 0.007756 0.000010 0.001498 0.024098 0.014996 0.000010 0.000010 0.000010 0.027952 0.002941 0.000010 0.000010 0.000010 0.703566 0.000010 0.000010 0.029620 0.000010 0.106630 0.000010 0.000010 0.000010 0.028425 0.000010
0.038887 0.000010 0.000010 0.000010 0.000010 0.000010 0.000010 0.000010 0.000010 0.000010 0.000010 0.000010 0.000010 0.000010 0.000010 0.000010 0.000010 0.000010 0.000010 0.066479 0.013705 0.000010 0.000010 0.000010 0.803766 0.000010 0.000010 0.000010 0.000010 0.072315 0.003536 0.000010 0.000010 0.001033 0.000010
0.000010 0.000010 0.000010 0.000010 0.000010 0.000010 0.000010 0.000010 0.000010 0.000010 0.000010 0.000010 0.000010 0.000010 0.000010 0.000010 0.000010 0.000010 0.000010 0.000010 0.000010 0.000010 0.000010 0.000010 0.999660 0.000010 0.000010 0.000010 0.000010 0.000010 0.000010 0.000010 0.000010 0.000010 0.000010
0.000010 0.000010 0.000010 0.000010 0.000010 0.000010 0.000010 0.000010 0.000010 0.000010 0.000010 0.000010 0.000010 0.000010 0.000010 0.000010 0.000010 0.000010 0.000010 0.000010 0.000010 0.000010 0.000010 0.000010 0.999660 0.000010 0.000010 0.000010 0.000010 0.000010 0.000010 0.000010 0.000010 0.000010 0.000010
0.023945 0.000010 0.012970 0.000010 0.000010 0.000010 0.000010 0.000010 0.000010 0.000010 0.000010 0.001446 0.000010 0.000010 0.000010 0.000010 0.000010 0.000010 0.000010 0.011275 0.019070 0.000010 0.000010 0.000010 0.824491 0.000010 0.000010 0.024080 0.000010 0.051518 0.000010 0.000010 0.000010 0.030945 0.000010
0.154733 0.000010 0.000010 0.000010 0.003353 0.000010 0.000010 0.011143 0.000010 0.041410 0.000010 0.004896 0.000010 0.000010 0.017668 0.000010 0.000010 0.000010 0.000010 0.063542 0.004518 0.000010 0.000010 0.000010 0.571836 0.000010 0.000010 0.025064 0.000010 0.074764 0.014427 0.000010 0.000010 0.012427 0.000010
0.136893 0.000010 0.000010 0.000010 0.018974 0.000010 0.000010 0.016857 0.000010 0.004087 0.015428 0.006666 0.000010 0.014852 0.000010 0.000010 0.000010 0.000010 0.000010 0.122068 0.000010 0.000010 0.000010 0.000010 0.640587 0.000010 0.000010 0.001266 0.000010 0.020512 0.000010 0.000010 0.000010 0.001580 0.000010
0.000010 0.000010 0.000010 0.000010 0.000010 0.000010 0.000010 0.000010 0.000010 0.000010 0.000010 0.000010 0.000010 0.000010 0.000010 0.000010 0.000010 0.000010 0.000010 0.000010 0.000010 0.000010 0.000010 0.000010 0.999660 0.000010 0.000010 0.000010 0.000010 0.000010 0.000010 0.000010 0.000010 0.000010 0.000010
0.000010 0.000010 0.000010 0.000010 0.000010 0.000010 0.000010 0.000010 0.000010 0.000010 0.000010 0.000010 0.000010 0.000010 0.000010 0.000010 0.000010 0.000010 0.000010 0.000010 0.000010 0.000010 0.000010 0.000010 0.999660 0.000010 0.000010 0.000010 0.000010 0.000010 0.000010 0.000010 0.000010 0.000010 0.000010
0.000010 0.000010 0.000010 0.000010 0.000010 0.000010 0.000010 0.000010 0.000010 0.000010 0.000010 0.000010 0.000010 0.000010 0.000010 0.000010 0.000010 0.000010 0.000010 0.000010 0.000010 0.000010 0.000010 0.000010 0.960318 0.000010 0.000010 0.000010 0.000010 0.019870 0.000010 0.000010 0.000010 0.019492 0.000010
0.000010 0.000010 0.006175 0.002993 0.000010 0.005963 0.000010 0.002966 0.000010 0.006372 0.000010 0.035319 0.000010 0.000010 0.000010 0.027610 0.000010 0.000010 0.000010 0.009605 0.000129 0.000010 0.000010 0.000010 0.721829 0.000010 0.000010 0.029013 0.000010 0.105968 0.002553 0.000010 0.000010 0.043295 0.000010
0.087317 0.000010 0.000010 0.000010 0.011146 0.000010 0.000010 0.000010 0.000010 0.000010 0.000010 0.000010 0.000010 0.026587 0.000010 0.000010 0.000010 0.000010 0.000010 0.012427 0.000010 0.000010 0.000010 0.000010 0.796304 0.000010 0.000010 0.006057 0.000010 0.035095 0.024657 0.000010 0.000010 0.000149 0.000010
0.000010 0.000010 0.000010 0.000010 0.000010 0.000010 0.000010 0.000010 0.000010 0.000010 0.000010 0.000010 0.000010 0.000010 0.000010 0.000010 0.000010 0.000010 0.000010 0.000010 0.000010 0.000010 0.000010 0.000010 0.999660 0.000010 0.000010 0.000010 0.000010 0.000010 0.000010 0.000010 0.000010 0.000010 0.000010
0.000010 0.000010 0.000010 0.000010 0.000010 0.000010 0.000010 0.000010 0.000010 0.000010 0.000010 0.000010 0.000010 0.000010 0.000010 0.000010 0.000010 0.000010 0.000010 0.000010 0.000010 0.000010 0.000010 0.000010 0.999660 0.000010 0.000010 0.000010 0.000010 0.000010 0.000010 0.000010 0.000010 0.000010 0.000010
0.142746 0.000010 0.000010 0.009564 0.028054 0.000010 0.000010 0.002049 0.000010 0.019537 0.000010 0.000010 0.000010 0.000798 0.000010 0.000010 0.000010 0.000010 0.000010 0.070575 0.010896 0.000010 0.000010 0.000010 0.657751 0.000010 0.000010 0.000010 0.000010 0.057781 0.000010 0.000010 0.000010 0.000010 0.000010
0.116592 0.000010 0.000010 0.000010 0.003903 0.004100 0.000010 0.008856 0.000010 0.000010 0.000010 0.000010 0.000010 0.023500 0.000680 0.000010 0.000010 0.000010 0.000010 0.049783 0.000010 0.000010 0.000010 0.000010 0.780871 0.000010 0.000010 0.000010 0.000010 0.008233 0.003231 0.000010 0.000010 0.000010 0.000010
0.000010 0.000010 0.000010 0.000010 0.000010 0.000010 0.000010 0.000010 0.000010 0.000010 0.000010 0.000010 0.000010 0.000010 0.000010 0.000010 0.000010 0.000010 0.000010 0.000010 0.000010 0.000010 0.000010 0.000010 0.999660 0.000010 0.000010 0.000010 0.000010 0.000010 0.000010 0.000010 0.000010 0.000010 0.000010
0.000010 0.000010 0.000010 0.000010 0.000010 0.000010 0.000010 0.000010 0.000010 0.000010 0.000010 0.000010 0.000010 0.000010 0.000010 0.000010 0.000010 0.000010 0.000010 0.000010 0.000010 0.000010 0.000010 0.000010 0.999660 0.000010 0.000010 0.000010 0.000010 0.000010 0.000010 0.000010 0.000010 0.000010 0.000010
0.093809 0.000010 0.000010 0.000010 0.020840 0.002820 0.001951 0.001220 0.000010 0.042635 0.017585 0.000010 0.000010 0.000010 0.029001 0.000016 0.000417 0.000010 0.000010 0.030272 0.000010 0.000010 0.000010 0.000010 0.519999 0.000010 0.000010 0.059458 0.000010 0.138981 0.016218 0.000010 0.000010 0.024587 0.000010
0.011123 0.000010 0.000010 0.004691 0.015038 0.000010 0.010731 0.000010 0.000010 0.000256 0.000010 0.000014 0.000010 0.000227 0.000010 0.000010 0.000010 0.000010 0.000010 0.920725 0.000010 0.000010 0.000010 0.000010 0.000010 0.000010 0.000010 0.021318 0.000010 0.002690 0.012948 0.000010 0.000010 0.000010 0.000010
0.000010 0.000010 0.000010 0.000010 0.000010 0.000010 0.000010 0.000010 0.000010 0.000010 0.000010 0.000010 0.000010 0.000010 0.000010 0.000010 0.000010 0.000010 0.000010 0.988949 0.000010 0.000010 0.000010 0.000010 0.000010 0.000010 0.000010 0.000010 0.000010 0.010721 0.000010 0.000010 0.000010 0.000010 0.000010
0.020156 0.000010 0.002943 0.019125 0.000010 0.003058 0.017048 0.030754 0.000010 0.004148 0.000010 0.000010 0.000010 0.000010 0.000010 0.000010 0.002802 0.000010 0.000010 0.893773 0.000010 0.000010 0.000010 0.000010 0.005106 0.000010 0.000010 0.000010 0.000010 0.000848 0.000010 0.000010 0.000010 0.000010 0.000010
0.014949 0.000010 0.000010 0.000010 0.000010 0.010164 0.000010 0.034845 0.000010 0.036544 0.000010 0.000010 0.000010 0.019080 0.000010 0.000010 0.000010 0.000010 0.000010 0.869927 0.000010 0.000010 0.000010 0.000010 0.000013 0.000010 0.000010 0.000010 0.000010 0.000704 0.000010 0.000010 0.000010 0.013513 0.000010
0.000010 0.000010 0.000010 0.000010 0.000010 0.000010 0.000010 0.000010 0.000010 0.000010 0.000010 0.000010 0.000010 0.000010 0.000010 0.000010 0.000010 0.000010 0.000010 0.998677 0.000010 0.000010 0.000010 0.000010 0.000010 0.000010 0.000010 0.000010 0.000010 0.000010 0.000010 0.000010 0.000010 0.000993 0.000010
0.000010 0.000010 0.000010 0.000010 0.000010 0.000010 0.000010 0.000010 0.000010 0.000010 0.000010 0.000010 0.000010 0.000010 0.000010 0.000010 0.000010 0.000010 0.000010 0.999660 0.000010 0.000010 0.000010 0.000010 0.000010 0.000010 0.000010 0.000010 0.000010 0.000010 0.000010 0.000010 0.000010 0.000010 0.000010
0.000010 0.000010 0.000010 0.000010 0.000010 0.000010 0.000010 0.000010 0.000010 0.000010 0.000010 0.000010 0.000010 0.000010 0.000010 0.000010 0.000010 0.000010 0.000010 0.999660 0.000010 0.000010 0.000010 0.000010 0.000010 0.000010 0.000010 0.000010 0.000010 0.000010 0.000010 0.000010 0.000010 0.000010 0.000010
0.000010 0.000010 0.000010 0.000010 0.000010 0.000010 0.000010 0.000010 0.000010 0.000010 0.000010 0.000010 0.000010 0.000010 0.000010 0.000010 0.000010 0.000010 0.000010 0.999660 0.000010 0.000010 0.000010 0.000010 0.000010 0.000010 0.000010 0.000010 0.000010 0.000010 0.000010 0.000010 0.000010 0.000010 0.000010
0.000010 0.000010 0.000010 0.000010 0.006636 0.003448 0.000010 0.002477 0.000010 0.000010 0.000010 0.000010 0.000010 0.000010 0.000010 0.000010 0.000010 0.000010 0.000010 0.987129 0.000010 0.000010 0.000010 0.000010 0.000010 0.000010 0.000010 0.000010 0.000010 0.000010 0.000010 0.000010 0.000010 0.000010 0.000010
0.000010 0.000010 0.000010 0.000010 0.000010 0.000010 0.000010 0.000010 0.000010 0.000010 0.000010 0.000010 0.000010 0.000010 0.000010 0.000010 0.000010 0.000010 0.000010 0.999660 0.000010 0.000010 0.000010 0.000010 0.000010 0.000010 0.000010 0.000010 0.000010 0.000010 0.000010 0.000010 0.000010 0.000010 0.000010
0.000010 0.000010 0.012478 0.000010 0.028018 0.000869 0.000010 0.001852 0.000010 0.000010 0.005635 0.000010 0.000010 0.002012 0.000010 0.006260 0.005524 0.000010 0.000010 0.936833 0.000010 0.000010 0.000010 0.000010 0.000010 0.000010 0.000010 0.000268 0.000010 0.000010 0.000010 0.000010 0.000010 0.000010 0.000010
0.003155 0.000010 0.000010 0.004292 0.000010 0.000010 0.000010 0.000010 0.000010 0.000010 0.000010 0.000010 0.000010 0.013613 0.000010 0.000733 0.000010 0.000010 0.000010 0.964211 0.000010 0.000010 0.000010 0.000010 0.000010 0.000010 0.000010 0.000010 0.000010 0.000010 0.000010 0.000010 0.000010 0.013706 0.000010
0.000010 0.000010 0.000010 0.000010 0.000010 0.000010 0.000010 0.000010 0.000010 0.000010 0.000010 0.000010 0.000010 0.000010 0.000010 0.000010 0.000010 0.000010 0.000010 0.999660 0.000010 0.000010 0.000010 0.000010 0.000010 0.000010 0.000010 0.000010 0.000010 0.000010 0.000010 0.000010 0.000010 0.000010 0.000010
0.000010 0.000010 0.000010 0.000010 0.000010 0.000010 0.000010 0.000010 0.000010 0.000010 0.000010 0.000010 0.000010 0.000010 0.000010 0.000010 0.000010 0.000010 0.000010 0.999660 0.000010 0.000010 0.000010 0.000010 0.000010 0.000010 0.000010 0.000010 0.000010 0.000010 0.000010 0.000010 0.000010 0.000010 0.000010
0.018645 0.000010 0.000010 0.007752 0.000010 0.000010 0.000010 0.024362 0.000010 0.000010 0.000010 0.000010 0.000010 0.000010 0.000426 0.000010 0.000010 0.000010 0.000010 0.932793 0.000010 0.000010 0.000010 0.000010 0.000010 0.000010 0.000010 0.015731 0.000010 0.000010 0.000010 0.000010 0.000010 0.000010 0.000010
0.000010 0.000010 0.000010 0.006587 0.005861 0.000010 0.000010 0.000010 0.000010 0.002950 0.000010 0.000010 0.000010 0.000010 0.000010 0.000010 0.000010 0.000010 0.000010 0.972581 0.000010 0.000010 0.000010 0.000010 0.000010 0.000010 0.002500 0.009231 0.000010 0.000010 0.000010 0.000010 0.000010 0.000010 0.000010
0.000010 0.000010 0.000010 0.000012 0.000010 0.000014 0.000010 0.027427 0.000010 0.000010 0.000010 0.000010 0.000010 0.015914 0.012260 0.000010 0.000010 0.000010 0.000010 0.944082 0.000010 0.000010 0.000010 0.000010 0.000010 0.000010 0.000010 0.000010 0.000010 0.000010 0.000010 0.000010 0.000010 0.000010 0.000010
0.000010 0.000010 0.000010 0.000011 0.000010 0.013125 0.000010 0.053497 0.000010 0.000010 0.000010 0.000010 0.000010 0.000010 0.000010 0.005322 0.000010 0.000010 0.000010 0.927745 0.000010 0.000010 0.000010 0.000010 0.000010 0.000010 0.000010 0.000010 0.000010 0.000010 0.000010 0.000010 0.000010 0.000010 0.000010
0.020404 0.000010 0.000610 0.014406 0.008199 0.000010 0.000010 0.000010 0.000010 0.000010 0.000010 0.000010 0.000010 0.000010 0.000010 0.025537 0.000010 0.000010 0.000010 0.908916 0.007212 0.000010 0.000010 0.000010 0.008704 0.000010 0.000010 0.000010 0.000010 0.000013 0.000010 0.000010 0.000010 0.005749 0.000010
0.000010 0.000010 0.000010 0.000010 0.000010 0.000010 0.000010 0.000010 0.000010 0.000010 0.000010 0.000010 0.000010 0.000010 0.000010 0.000010 0.000010 0.000010 0.000010 0.999660 0.000010 0.000010 0.000010 0.000010 0.000010 0.000010 0.000010 0.000010 0.000010 0.000010 0.000010 0.000010 0.000010 0.000010 0.000010
0.000010 0.000010 0.000010 0.000010 0.000010 0.000010 0.000010 0.000010 0.028152 0.000010 0.000010 0.000010 0.000010 0.000010 0.005363 0.000010 0.000010 0.003271 0.000010 0.000010 0.000010 0.002895 0.001383 0.007922 0.000010 0.000010 0.000010 0.000010 0.009861 0.801032 0.000010 0.000010 0.000010 0.138752 0.001120
0.000010 0.000010 0.000010 0.000010 0.000010 0.000010 0.000010 0.000010 0.000010 0.000010 0.000010 0.000010 0.000010 0.000010 0.000010 0.000010 0.000010 0.000010 0.000010 0.000010 0.000010 0.000010 0.000010 0.000010 0.000010 0.000010 0.000010 0.000010 0.000010 0.944999 0.000010 0.000010 0.000010 0.054671 0.000010
0.000010 0.000010 0.000010 0.000010 0.000010 0.000010 0.000010 0.000010 0.000010 0.000010 0.000010 0.000010 0.000010 0.000010 0.000010 0.000010 0.000010 0.000010 0.000010 0.000010 0.000010 0.000010 0.000010 0.000010 0.000010 0.000010 0.000010 0.000010 0.000010 0.976043 0.000010 0.000010 0.000010 0.023627 0.000010
0.000010 0.000010 0.000010 0.000010 0.000010 0.000010 0.000010 0.000010 0.000010 0.000010 0.000010 0.000010 0.000010 0.000010 0.000010 0.000010 0.000010 0.000010 0.000010 0.000010 0.000010 0.000010 0.000010 0.000010 0.000010 0.000010 0.000010 0.000010 0.000010 0.887179 0.000010 0.000010 0.000010 0.112491 0.000010
0.000010 0.000010 0.000010 0.000010 0.000010 0.000010 0.000010 0.000010 0.019528 0.000010 0.000010 0.000010 0.000010 0.000010 0.014739 0.000010 0.000010 0.000011 0.000010 0.000010 0.000010 0.000010 0.000010 0.000010 0.000010 0.000010 0.000010 0.000010 0.000010 0.823226 0.000010 0.000010 0.000010 0.142195 0.000010
0.000010 0.000010 0.000010 0.000010 0.000010 0.000010 0.000010 0.000010 0.000010 0.000010 0.000010 0.000010 0.000010 0.000010 0.000010 0.000010 0.000010 0.000010 0.000010 0.000010 0.000010 0.000010 0.000010 0.000010 0.000010 0.000010 0.000010 0.000010 0.000010 0.874275 0.000010 0.000010 0.000010 0.125395 0.000010
0.000010 0.000010 0.000010 0.000010 0.000010 0.000010 0.000010 0.000010 0.000010 0.000010 0.000010 0.000010 0.000010 0.000010 0.000010 0.000010 0.000010 0.000010 0.000010 0.000010 0.000010 0.000010 0.000010 0.000010 0.000010 0.000010 0.000010 0.000010 0.000010 0.859255 0.000010 0.000010 0.000010 0.140415 0.000010
0.000010 0.000010 0.000010 0.000010 0.000010 0.000010 0.000010 0.000010 0.000010 0.000010 0.000010 0.000010 0.000010 0.000010 0.000010 0.000010 0.000010 0.003024 0.000010 0.000010 0.000010 0.019288 0.000010 0.000075 0.000010 0.000010 0.005633 0.000010 0.022554 0.918157 0.000010 0.004291 0.000010 0.026707 0.000010
0.000010 0.000010 0.000010 0.000010 0.000010 0.000010 0.000010 0.000010 0.000010 0.000010 0.000010 0.000010 0.000010 0.000010 0.000010 0.000010 0.000010 0.000010 0.000010 0.000010 0.000010 0.000010 0.000010 0.000010 0.000010 0.000010 0.000010 0.000010 0.000010 0.857478 0.000010 0.000010 0.000010 0.142192 0.000010
0.000010 0.000010 0.000010 0.000010 0.000010 0.000010 0.000010 0.000012 0.000010 0.000010 0.000010 0.000010 0.000010 0.000010 0.002229 0.000010 0.000010 0.000010 0.000010 0.000010 0.000010 0.000010 0.000010 0.000010 0.000010 0.000015 0.000010 0.000010 0.000010 0.853615 0.000010 0.000010 0.000010 0.143829 0.000010
0.000010 0.000010 0.000010 0.000010 0.000010 0.000010 0.000010 0.000010 0.000010 0.000010 0.000010 0.000010 0.000010 0.000010 0.000010 0.000010 0.000010 0.000010 0.000010 0.000010 0.000010 0.000010 0.000010 0.000010 0.000010 0.000010 0.000010 0.000010 0.000010 0.896227 0.000010 0.000010 0.000010 0.103443 0.000010
0.000010 0.000010 0.000010 0.000010 0.000010 0.000010 0.000010 0.000010 0.000010 0.000010 0.000010 0.000010 0.000010 0.000010 0.000010 0.000010 0.000010 0.000010 0.000010 0.000010 0.000010 0.000010 0.000010 0.000010 0.000010 0.000010 0.000010 0.000010 0.000010 0.885737 0.000010 0.000010 0.000010 0.113933 0.000010
0.000010 0.000010 0.000010 0.000010 0.000010 0.000010 0.000010 0.000010 0.000010 0.000010 0.000010 0.000010 0.000010 0.000010 0.000010 0.000010 0.000010 0.000010 0.000010 0.000010 0.000010 0.000010 0.000010 0.000010 0.000010 0.000010 0.000010 0.000010 0.000010 0.950407 0.000010 0.000010 0.000010 0.049263 0.000010
0.000010 0.000010 0.000010 0.000010 0.000010 0.000010 0.000010 0.000010 0.000010 0.000010 0.000010 0.000010 0.000010 0.000010 0.000010 0.000010 0.000010 0.000010 0.000010 0.000010 0.000010 0.000010 0.000010 0.000010 0.000010 0.000010 0.000010 0.000010 0.000010 0.874020 0.000010 0.000010 0.000010 0.125650 0.000010
0.000010 0.000010 0.000010 0.000010 0.000010 0.000010 0.000010 0.000010 0.000010 0.000010 0.000010 0.000010 0.000010 0.000010 0.000010 0.000010 0.000010 0.000010 0.000010 0.000010 0.000010 0.000010 0.000010 0.000010 0.000010 0.000010 0.000010 0.000010 0.000010 0.958525 0.000010 0.000010 0.000010 0.041145 0.000010
0.000010 0.000010 0.000010 0.000010 0.000010 0.000010 0.000010 0.000010 0.000010 0.000010 0.000010 0.000010 0.000010 0.000010 0.000010 0.000010 0.000010 0.000010 0.000010 0.000010 0.000010 0.000010 0.000010 0.000010 0.000010 0.000010 0.000010 0.000010 0.000010 0.934669 0.000010 0.000010 0.000010 0.065001 0.000010
0.000010 0.000010 0.000010 0.000010 0.000010 0.000010 0.000010 0.000010 0.000010 0.000010 0.000010 0.000010 0.000010 0.000010 0.000010 0.000010 0.000010 0.000010 0.000010 0.000010 0.000010 0.000010 0.000010 0.000010 0.000010 0.000010 0.000010 0.000010 0.000010 0.964518 0.000010 0.000010 0.000010 0.035152 0.000010
0.000010 0.000010 0.000010 0.000010 0.000010 0.000010 0.000010 0.000010 0.000010 0.000010 0.000010 0.000010 0.000010 0.000010 0.000010 0.000010 0.000010 0.000010 0.000010 0.000010 0.000010 0.000010 0.000010 0.000010 0.000010 0.000010 0.000010 0.000010 0.000010 0.952952 0.000010 0.000010 0.000010 0.046718 0.000010
0.000010 0.000010 0.000010 0.000010 0.000010 0.000010 0.000010 0.000010 0.027562 0.000010 0.000010 0.000010 0.000010 0.000010 0.018731 0.000010 0.000010 0.000093 0.000010 0.000010 0.000010 0.000859 0.000010 0.000896 0.000010 0.000010 0.000010 0.000010 0.010726 0.917286 0.000010 0.000010 0.000010 0.023576 0.000010
0.000010 0.000010 0.000010 0.000010 0.000010 0.000010 0.000010 0.000010 0.000010 0.000010 0.000010 0.000010 0.000010 0.000010 0.000010 0.000010 0.000010 0.000010 0.000010 0.000010 0.000010 0.000010 0.000010 0.000010 0.000010 0.000010 0.000010 0.000010 0.000010 0.870380 0.000010 0.000010 0.000010 0.129290 0.000010
0.000010 0.000010 0.000010 0.000010 0.000010 0.000010 0.000010 0.000010 0.000010 0.000010 0.000010 0.000010 0.000010 0.000010 0.000010 0.000010 0.000010 0.000010 0.000010 0.000010 0.000010 0.000010 0.000010 0.000010 0.000010 0.000010 0.000010 0.000010 0.000010 0.000010 0.000010 0.999660 0.000010 0.000010 0.000010
0.000010 0.000010 0.000010 0.000010 0.000010 0.000010 0.000010 0.000010 0.000010 0.000010 0.000010 0.000010 0.000010 0.000010 0.000010 0.000010 0.000010 0.000010 0.000010 0.000010 0.000010 0.000010 0.000010 0.000010 0.000010 0.000010 0.000010 0.000010 0.000010 0.000010 0.000010 0.999660 0.000010 0.000010 0.000010
0.000010 0.000010 0.000010 0.000010 0.000010 0.000010 0.000010 0.000010 0.000010 0.000010 0.000010 0.000010 0.000010 0.000010 0.000010 0.000010 0.000010 0.000010 0.000010 0.000010 0.000010 0.000010 0.000010 0.000010 0.000010 0.000010 0.000010 0.000010 0.000010 0.000010 0.000010 0.999660 0.000010 0.000010 0.000010
0.000010 0.000010 0.000010 0.000010 0.000010 0.000010 0.000010 0.000010 0.000010 0.000010 0.000010 0.000010 0.000010 0.000010 0.000010 0.000010 0.000010 0.000010 0.000010 0.000010 0.000010 0.000010 0.000010 0.000010 0.000010 0.000010 0.000010 0.000010 0.000010 0.000010 0.000010 0.999660 0.000010 0.000010 0.000010
0.000010 0.000010 0.000010 0.000010 0.000010 0.000010 0.000010 0.000010 0.000010 0.000010 0.000010 0.000010 0.000010 0.000010 0.000010 0.000010 0.000010 0.000010 0.000010 0.000010 0.000010 0.000010 0.000010 0.000010 0.000010 0.000010 0.000010 0.000010 0.000010 0.000010 0.000010 0.999660 0.000010 0.000010 0.000010
0.024028 0.000010 0.000010 0.000010 0.000010 0.000010 0.000010 0.000010 0.031272 0.004631 0.000010 0.000010 0.000010 0.000010 0.026995 0.003397 0.000010 0.000010 0.000010 0.000010 0.009162 0.000010 0.000010 0.000010 0.006994 0.016587 0.000010 0.000010 0.000010 0.008270 0.000010 0.858994 0.000010 0.009430 0.000010
0.000010 0.000010 0.000010 0.000010 0.000010 0.000010 0.000010 0.000010 0.000010 0.000010 0.000010 0.000010 0.000010 0.000010 0.000010 0.000010 0.000010 0.000010 0.000010 0.000010 0.000010 0.000010 0.000010 0.000010 0.000010 0.000010 0.000010 0.000010 0.000010 0.000010 0.000010 0.999660 0.000010 0.000010 0.000010
0.000010 0.000010 0.000010 0.000010 0.000010 0.000010 0.000010 0.000010 0.000010 0.000010 0.000010 0.000010 0.000010 0.000010 0.000010 0.000010 0.000010 0.000010 0.000010 0.000010 0.000010 0.000010 0.000010 0.000010 0.000010 0.000010 0.000010 0.000010 0.000010 0.000010 0.000010 0.999660 0.000010 0.000010 0.000010
0.000010 0.000010 0.000010 0.000010 0.000010 0.000010 0.000010 0.000010 0.000010 0.000010 0.000010 0.000010 0.000010 0.000010 0.000010 0.000010 0.000010 0.000010 0.000010 0.000010 0.000010 0.000010 0.000010 0.000010 0.000010 0.000010 0.000010 0.000010 0.000010 0.000010 0.000010 0.999660 0.000010 0.000010 0.000010
0.000010 0.000010 0.000010 0.000010 0.000010 0.000010 0.000010 0.000010 0.000010 0.000010 0.000010 0.000010 0.000010 0.000010 0.000010 0.000010 0.000010 0.000010 0.000010 0.000010 0.000010 0.000010 0.000010 0.000010 0.000010 0.000010 0.000010 0.000010 0.000010 0.000010 0.000010 0.999660 0.000010 0.000010 0.000010
0.000010 0.000010 0.000010 0.000010 0.000010 0.000010 0.000010 0.000010 0.000010 0.000010 0.000010 0.000010 0.000010 0.000010 0.000010 0.000010 0.000010 0.000010 0.000010 0.000010 0.000010 0.000010 0.000010 0.000010 0.000010 0.000010 0.000010 0.000010 0.000010 0.000010 0.000010 0.999660 0.000010 0.000010 0.000010
0.000010 0.000010 0.000010 0.000010 0.000010 0.000010 0.000010 0.000010 0.000010 0.000010 0.000010 0.000010 0.000010 0.000010 0.000010 0.000010 0.000010 0.000010 0.000010 0.000010 0.000010 0.000010 0.000010 0.000010 0.000010 0.000010 0.000010 0.000010 0.000010 0.000010 0.000010 0.999660 0.000010 0.000010 0.000010
0.000010 0.000010 0.000010 0.000010 0.000010 0.000010 0.000010 0.000010 0.000010 0.000010 0.000010 0.000010 0.000010 0.000010 0.000010 0.000010 0.000010 0.000010 0.000010 0.000010 0.000010 0.000010 0.000010 0.000010 0.000010 0.000010 0.000010 0.000010 0.000010 0.000010 0.000010 0.999660 0.000010 0.000010 0.000010
0.000010 0.000010 0.000010 0.000010 0.000010 0.000010 0.000010 0.000010 0.000010 0.000010 0.000010 0.000010 0.000010 0.000010 0.000010 0.000010 0.000010 0.000010 0.000010 0.000010 0.000010 0.000010 0.000010 0.000010 0.000010 0.000010 0.000010 0.000010 0.000010 0.000010 0.000010 0.999660 0.000010 0.000010 0.000010
0.000010 0.000010 0.000010 0.000010 0.000010 0.000010 0.000010 0.000010 0.000010 0.000010 0.000010 0.000010 0.000010 0.000010 0.000010 0.000010 0.000010 0.000010 0.000010 0.000010 0.000010 0.000010 0.000010 0.000010 0.000010 0.000010 0.000010 0.000010 0.000010 0.000010 0.000010 0.999660 0.000010 0.000010 0.000010
0.000010 0.000010 0.000010 0.000010 0.000010 0.000010 0.000010 0.000010 0.000010 0.000010 0.000010 0.000010 0.000010 0.000010 0.000010 0.000010 0.000010 0.000010 0.000010 0.000010 0.000010 0.000010 0.000010 0.000010 0.000010 0.000010 0.000010 0.000010 0.000010 0.000010 0.000010 0.999660 0.000010 0.000010 0.000010
0.000010 0.000010 0.000010 0.000010 0.000010 0.000010 0.000010 0.000010 0.000010 0.000010 0.000010 0.000010 0.000010 0.000010 0.000010 0.000010 0.000010 0.000010 0.000010 0.000010 0.000010 0.000010 0.000010 0.000010 0.000010 0.000010 0.000010 0.000010 0.000010 0.000010 0.000010 0.999660 0.000010 0.000010 0.000010
0.000010 0.000010 0.000010 0.000010 0.000010 0.000010 0.000010 0.000010 0.000010 0.000010 0.000010 0.000010 0.000010 0.000010 0.000010 0.000010 0.000010 0.000010 0.000010 0.000010 0.000010 0.000010 0.000010 0.000010 0.000010 0.000010 0.000010 0.000010 0.000010 0.000010 0.000010 0.999660 0.000010 0.000010 0.000010
0.000010 0.000010 0.000010 0.000010 0.000010 0.000010 0.000010 0.000010 0.000010 0.000010 0.000010 0.000010 0.000010 0.000010 0.000010 0.000010 0.000010 0.000010 0.000010 0.000010 0.000010 0.000010 0.000010 0.000010 0.000010 0.000010 0.000010 0.000010 0.000010 0.000010 0.000010 0.999660 0.000010 0.000010 0.000010
0.000010 0.000010 0.000010 0.000010 0.000010 0.000010 0.000010 0.000010 0.000010 0.000010 0.000010 0.000010 0.000010 0.000010 0.000010 0.000010 0.000010 0.000010 0.000010 0.000010 0.000010 0.000010 0.000010 0.000010 0.000010 0.000010 0.000010 0.000010 0.000010 0.000010 0.000010 0.999660 0.000010 0.000010 0.000010
0.000010 0.000010 0.000010 0.000010 0.000010 0.000010 0.000010 0.000010 0.999660 0.000010 0.000010 0.000010 0.000010 0.000010 0.000010 0.000010 0.000010 0.000010 0.000010 0.000010 0.000010 0.000010 0.000010 0.000010 0.000010 0.000010 0.000010 0.000010 0.000010 0.000010 0.000010 0.000010 0.000010 0.000010 0.000010
0.000010 0.000010 0.000010 0.000010 0.000010 0.000010 0.000010 0.000010 0.999660 0.000010 0.000010 0.000010 0.000010 0.000010 0.000010 0.000010 0.000010 0.000010 0.000010 0.000010 0.000010 0.000010 0.000010 0.000010 0.000010 0.000010 0.000010 0.000010 0.000010 0.000010 0.000010 0.000010 0.000010 0.000010 0.000010
0.000010 0.000010 0.000010 0.000010 0.000010 0.000010 0.000010 0.000010 0.761055 0.000010 0.000010 0.000010 0.054590 0.000010 0.023937 0.000010 0.000010 0.000010 0.000010 0.000010 0.000010 0.022571 0.003011 0.000010 0.000010 0.001070 0.000010 0.000010 0.005751 0.095147 0.000010 0.011038 0.000010 0.010890 0.010698
0.000010 0.000010 0.000010 0.000010 0.000010 0.000010 0.000010 0.000010 0.980280 0.000010 0.000010 0.000010 0.000010 0.000010 0.000010 0.000010 0.000010 0.000010 0.000010 0.000010 0.000010 0.005132 0.000010 0.003314 0.000010 0.000010 0.000010 0.000010 0.010964 0.000010 0.000010 0.000010 0.000010 0.000010 0.000010
0.000010 0.000010 0.000010 0.000010 0.000010 0.000010 0.000010 0.000010 0.999660 0.000010 0.000010 0.000010 0.000010 0.000010 0.000010 0.000010 0.000010 0.000010 0.000010 0.000010 0.000010 0.000010 0.000010 0.000010 0.000010 0.000010 0.000010 0.000010 0.000010 0.000010 0.000010 0.000010 0.000010 0.000010 0.000010
0.000010 0.000010 0.000010 0.000010 0.000010 0.000010 0.000010 0.000010 0.999660 0.000010 0.000010 0.000010 0.000010 0.000010 0.000010 0.000010 0.000010 0.000010 0.000010 0.000010 0.000010 0.000010 0.000010 0.000010 0.000010 0.000010 0.000010 0.000010 0.000010 0.000010 0.000010 0.000010 0.000010 0.000010 0.000010
0.000010 0.000010 0.000010 0.000010 0.000010 0.000010 0.000010 0.000010 0.856038 0.000010 0.000010 0.000010 0.003969 0.000010 0.010383 0.000010 0.000010 0.000010 0.000010 0.000010 0.000010 0.000010 0.000010 0.004250 0.000010 0.000010 0.000010 0.000010 0.039505 0.053204 0.000010 0.013170 0.000010 0.009963 0.009258
0.000010 0.000010 0.000010 0.000010 0.000010 0.000010 0.000010 0.000010 0.796967 0.000010 0.000010 0.000010 0.030683 0.000010 0.000010 0.000010 0.000010 0.000010 0.000010 0.000010 0.000010 0.000010 0.000010 0.000010 0.000010 0.000010 0.000010 0.000010 0.048231 0.069496 0.000010 0.035139 0.000010 0.012834 0.006369
0.000010 0.000010 0.000010 0.000010 0.000010 0.000010 0.000010 0.000010 0.901352 0.000010 0.000010 0.000010 0.000010 0.000010 0.000010 0.000010 0.000010 0.000010 0.000010 0.000010 0.000010 0.000010 0.000010 0.009188 0.000010 0.000010 0.003814 0.000010 0.027519 0.034806 0.000010 0.017543 0.000010 0.005498 0.000010
0.000010 0.000010 0.000010 0.000010 0.000010 0.000010 0.000010 0.000010 0.882560 0.000010 0.000010 0.000010 0.000010 0.000010 0.009854 0.000010 0.000010 0.010002 0.000010 0.000010 0.000010 0.000010 0.000010 0.007592 0.000010 0.000010 0.000010 0.000010 0.046827 0.020469 0.000010 0.000010 0.000010 0.022417 0.000010
0.000010 0.000010 0.000010 0.000010 0.000010 0.000010 0.000010 0.000010 0.908456 0.000010 0.000010 0.000010 0.004889 0.000010 0.012474 0.000010 0.000010 0.000010 0.000010 0.000010 0.000010 0.000010 0.000010 0.000010 0.000010 0.000010 0.000010 0.000010 0.008701 0.047226 0.000010 0.000721 0.000010 0.017252 0.000010
0.000010 0.000010 0.000010 0.000010 0.000010 0.000010 0.000010 0.000010 0.893505 0.000010 0.000010 0.000010 0.000010 0.000010 0.023783 0.000010 0.000010 0.000010 0.000010 0.000010 0.000010 0.021376 0.000010 0.002037 0.000010 0.000010 0.000010 0.000010 0.006770 0.026344 0.000010 0.018044 0.000010 0.007871 0.000010
0.000010 0.000010 0.000010 0.000010 0.000010 0.000010 0.000010 0.000010 0.979096 0.000010 0.000010 0.000010 0.000010 0.000010 0.000010 0.000010 0.000010 0.000010 0.000010 0.000010 0.000010 0.000010 0.000010 0.004741 0.000010 0.000010 0.000010 0.000010 0.015843 0.000010 0.000010 0.000010 0.000010 0.000010 0.000010
0.000010 0.000010 0.000010 0.000010 0.000010 0.000010 0.000010 0.000010 0.703213 0.000010 0.000010 0.000010 0.000010 0.000010 0.011623 0.000010 0.000010 0.060133 0.000010 0.000010 0.000010 0.018699 0.000010 0.000010 0.000010 0.000010 0.000010 0.000010 0.017693 0.143065 0.000010 0.020961 0.004937 0.019416 0.000010
0.000010 0.000010 0.000010 0.000010 0.000010 0.000010 0.000010 0.000010 0.970713 0.000010 0.000010 0.000010 0.000010 0.000010 0.000010 0.000010 0.000010 0.000010 0.000010 0.000010 0.000010 0.008679 0.000010 0.008348 0.000010 0.000010 0.000010 0.000010 0.011951 0.000010 0.000010 0.000010 0.000010 0.000010 0.000010
0.000010 0.000010 0.000010 0.000010 0.000010 0.000010 0.000010 0.000010 0.989302 0.000010 0.000010 0.000010 0.007001 0.000010 0.000392 0.000010 0.000010 0.000010 0.000010 0.000010 0.000010 0.000010 0.000010 0.002994 0.000010 0.000010 0.000010 0.000010 0.000010 0.000010 0.000010 0.000010 0.000010 0.000010 0.000010
0.000010 0.000010 0.000010 0.000010 0.000010 0.000010 0.000010 0.000010 0.737743 0.000010 0.000010 0.000010 0.086444 0.000010 0.010662 0.000010 0.000010 0.029410 0.000010 0.000010 0.000010 0.007949 0.000010 0.000010 0.000010 0.000010 0.000010 0.000010 0.019201 0.068415 0.000010 0.023705 0.003767 0.008694 0.003770
0.000010 0.000010 0.000010 0.000010 0.000010 0.000010 0.000010 0.000010 0.986361 0.000010 0.000010 0.000010 0.000010 0.000010 0.000010 0.000010 0.000010 0.000010 0.000010 0.000010 0.000010 0.000010 0.000010 0.013309 0.000010 0.000010 0.000010 0.000010 0.000010 0.000010 0.000010 0.000010 0.000010 0.000010 0.000010
0.000010 0.000010 0.000010 0.000010 0.000010 0.000010 0.000010 0.000010 0.944329 0.000010 0.000010 0.000010 0.000010 0.000010 0.020920 0.000010 0.000010 0.000010 0.000010 0.000010 0.000010 0.000010 0.000010 0.011621 0.000010 0.000010 0.000010 0.000010 0.000010 0.022820 0.000010 0.000010 0.000010 0.000010 0.000010
0.000010 0.000010 0.000010 0.000010 0.000010 0.000010 0.000010 0.000010 0.848359 0.000010 0.000010 0.000010 0.000010 0.000010 0.000010 0.000010 0.000010 0.000010 0.000010 0.000010 0.000010 0.000010 0.000010 0.010566 0.000010 0.000010 0.000926 0.000010 0.050923 0.054105 0.000010 0.000010 0.000010 0.009849 0.024992
0.348040 0.010770 0.018721 0.023673 0.000010 0.022993 0.008830 0.020468 0.000010 0.137841 0.000010 0.107616 0.000010 0.044438 0.000010 0.004690 0.046953 0.000010 0.000010 0.000010 0.035634 0.000010 0.000010 0.000010 0.021271 0.000010 0.000010 0.072153 0.000010 0.004672 0.063762 0.000010 0.000010 0.007304 0.000010
0.315511 0.000010 0.004041 0.042853 0.016597 0.052978 0.000010 0.000010 0.000010 0.130004 0.003128 0.087553 0.000010 0.037106 0.000313 0.033143 0.024430 0.000010 0.000010 0.000010 0.047710 0.000010 0.000010 0.000010 0.010722 0.000010 0.000010 0.108991 0.000010 0.000010 0.084730 0.000010 0.000010 0.000010 0.000010
0.368801 0.000010 0.000695 0.031839 0.010575 0.034267 0.000010 0.000010 0.000010 0.153607 0.000010 0.107133 0.000010 0.053656 0.000010 0.011881 0.016931 0.000010 0.000010 0.000010 0.038725 0.000010 0.000010 0.000010 0.000010 0.000010 0.000010 0.091985 0.000010 0.000010 0.076700 0.000010 0.000010 0.002995 0.000010
0.333218 0.000010 0.020719 0.020007 0.000010 0.038607 0.015382 0.000010 0.000010 0.166610 0.000010 0.096815 0.000010 0.044297 0.000010 0.018474 0.045971 0.000010 0.000010 0.000010 0.032278 0.000010 0.000010 0.000010 0.000010 0.000010 0.000010 0.104771 0.000010 0.000010 0.062632 0.000010 0.000010 0.000010 0.000010
0.373718 0.000010 0.019597 0.041156 0.000010 0.045897 0.006653 0.000010 0.000010 0.145562 0.000010 0.065180 0.000010 0.021390 0.000010 0.024513 0.045894 0.000010 0.003909 0.000010 0.042446 0.000010 0.000010 0.000010 0.019636 0.000010 0.000010 0.078176 0.000010 0.000010 0.065256 0.000010 0.000010 0.000827 0.000010
0.344816 0.002831 0.000010 0.007354 0.021090 0.029192 0.023136 0.000010 0.000010 0.149885 0.004611 0.082079 0.000010 0.048382 0.007659 0.000010 0.044284 0.000010 0.011796 0.000010 0.036719 0.000010 0.000010 0.000010 0.006448 0.000010 0.000010 0.084130 0.000010 0.000010 0.083420 0.000010 0.000010 0.011998 0.000010
0.333933 0.000010 0.011134 0.018884 0.007023 0.038136 0.002558 0.025367 0.000010 0.129485 0.000010 0.080306 0.000010 0.051122 0.000010 0.000046 0.026583 0.000010 0.008876 0.028003 0.058461 0.000010 0.000010 0.000010 0.006164 0.000010 0.000010 0.105622 0.000010 0.014978 0.053161 0.000010 0.000010 0.000010 0.000010
0.352136 0.000010 0.025745 0.000010 0.007498 0.044781 0.005454 0.025214 0.000010 0.143073 0.005797 0.039099 0.000010 0.048275 0.000010 0.009200 0.066701 0.000010 0.000010 0.000010 0.028101 0.000010 0.000010 0.000010 0.014750 0.000010 0.000010 0.105916 0.000010 0.000010 0.065707 0.000010 0.000010 0.012374 0.000010
0.320811 0.000010 0.017534 0.003975 0.022599 0.022555 0.037248 0.002510 0.000010 0.128842 0.000010 0.072627 0.000010 0.067419 0.000010 0.005999 0.048933 0.000010 0.000010 0.020747 0.055116 0.000010 0.000010 0.000010 0.003485 0.000010 0.000010 0.106793 0.000010 0.000010 0.061635 0.000010 0.000010 0.001003 0.000010
0.344982 0.017127 0.028376 0.000010 0.012678 0.022874 0.002540 0.000017 0.000010 0.144938 0.000010 0.080828 0.000010 0.074216 0.000010 0.009917 0.036369 0.000010 0.010146 0.017861 0.026205 0.000010 0.000010 0.000010 0.007542 0.000010 0.000010 0.094068 0.000010 0.000010 0.068869 0.000010 0.000010 0.000284 0.000010
0.334561 0.001592 0.004226 0.000010 0.012870 0.028262 0.015134 0.000010 0.000010 0.162165 0.000010 0.088430 0.000010 0.063328 0.000010 0.028712 0.060452 0.000010 0.000010 0.009522 0.034912 0.000010 0.000010 0.000010 0.002163 0.000010 0.000010 0.075858 0.000010 0.000010 0.066071 0.000010 0.000010 0.011563 0.000010
0.321103 0.000010 0.023379 0.023905 0.000010 0.044560 0.030031 0.000010 0.000010 0.151890 0.017410 0.066383 0.000010 0.038047 0.000010 0.037547 0.023208 0.000010 0.005211 0.000010 0.038721 0.000010 0.000010 0.000010 0.016087 0.000010 0.000010 0.083310 0.000010 0.000010 0.079018 0.000010 0.000010 0.000010 0.000010
0.308312 0.000010 0.020158 0.032747 0.002881 0.023330 0.004724 0.000010 0.000010 0.188833 0.000010 0.056472 0.000010 0.053426 0.000010 0.005865 0.040732 0.000010 0.010403 0.026582 0.027017 0.000010 0.000010 0.000010 0.000601 0.000010 0.000010 0.124289 0.000010 0.000010 0.073449 0.000010 0.000010 0.000010 0.000010
0.293411 0.018840 0.018184 0.011365 0.002096 0.032388 0.016312 0.024504 0.000010 0.156269 0.024037 0.051408 0.000010 0.050652 0.000010 0.000010 0.040407 0.000010 0.002208 0.044946 0.004945 0.000010 0.000010 0.000010 0.028201 0.000010 0.000010 0.106324 0.000010 0.003438 0.069915 0.000010 0.000010 0.000010 0.000010
0.351140 0.008110 0.005579 0.000010 0.012538 0.032914 0.026952 0.000010 0.000010 0.148396 0.000010 0.081377 0.000010 0.060821 0.003484 0.031119 0.022204 0.000010 0.025783 0.005542 0.039852 0.000010 0.000010 0.000010 0.000010 0.000010 0.000010 0.076992 0.000010 0.000010 0.063272 0.000010 0.000010 0.003753 0.000010
0.333342 0.000010 0.000010 0.009984 0.007930 0.043542 0.016966 0.000010 0.000010 0.146482 0.007859 0.088703 0.000010 0.030111 0.000010 0.009135 0.056221 0.000010 0.012689 0.000010 0.048571 0.000010 0.000010 0.000010 0.012247 0.000010 0.001310 0.108366 0.000010 0.000010 0.055015 0.000010 0.000010 0.011357 0.000010
0.349322 0.000010 0.014157 0.032593 0.000010 0.037806 0.000010 0.000010 0.000010 0.170107 0.000010 0.076428 0.000010 0.033826 0.000010 0.022958 0.053699 0.000010 0.001524 0.000010 0.023458 0.000010 0.000010 0.000010 0.029986 0.000010 0.000010 0.079914 0.000010 0.000010 0.074013 0.000010 0.000010 0.000010 0.000010
0.318074 0.007087 0.000375 0.026498 0.000010 0.056104 0.006381 0.000010 0.000010 0.149617 0.005233 0.094994 0.000010 0.026648 0.002299 0.023019 0.060124 0.000010 0.000010 0.000010 0.038318 0.000010 0.000010 0.000010 0.012074 0.000010 0.000010 0.094064 0.000010 0.000010 0.073871 0.001082 0.000010 0.003978 0.000010
0.281855 0.022213 0.011826 0.009156 0.000010 0.043031 0.021574 0.009751 0.000010 0.108516 0.016703 0.088215 0.000010 0.065787 0.009981 0.010244 0.037110 0.000010 0.008370 0.046924 0.057853 0.000010 0.000010 0.000010 0.001350 0.000010 0.000010 0.079473 0.000010 0.000010 0.065066 0.000010 0.000010 0.004863 0.000010
0.000010 0.000010 0.000010 0.000010 0.000010 0.000010 0.000010 0.000010 0.119287 0.000010 0.000010 0.000010 0.000010 0.000010 0.130655 0.000010 0.000010 0.001360 0.000010 0.000010 0.000010 0.000010 0.000010 0.000010 0.000010 0.000010 0.000672 0.000010 0.003210 0.680485 0.000010 0.015339 0.000010 0.048720 0.000010
0.000010 0.000010 0.000010 0.000010 0.000010 0.000010 0.000010 0.000010 0.086114 0.000010 0.000010 0.000010 0.000010 0.000010 0.148653 0.000010 0.000010 0.016318 0.000010 0.000010 0.000010 0.000010 0.000010 0.000010 0.000010 0.000010 0.000010 0.000010 0.005074 0.707948 0.000010 0.014305 0.000010 0.021308 0.000010
0.000010 0.000010 0.000010 0.000010 0.000010 0.000010 0.000010 0.000010 0.108837 0.000010 0.000010 0.000010 0.000010 0.000010 0.122872 0.000010 0.000010 0.000010 0.000010 0.000010 0.000010 0.000010 0.000010 0.000010 0.000010 0.000010 0.000010 0.000010 0.000010 0.746953 0.000010 0.010957 0.000010 0.010081 0.000010
0.000010 0.000010 0.000010 0.000010 0.000010 0.000010 0.000010 0.000010 0.083882 0.000010 0.000010 0.000010 0.000010 0.000010 0.134472 0.000010 0.000010 0.000010 0.000010 0.000010 0.000010 0.000010 0.000010 0.003031 0.000010 0.000010 0.000010 0.000010 0.003366 0.742241 0.000010 0.019582 0.000010 0.013146 0.000010
0.000010 0.000010 0.000010 0.000010 0.000010 0.000010 0.000010 0.000010 0.041998 0.000010 0.000010 0.000010 0.000010 0.000010 0.161789 0.000010 0.000010 0.000010 0.000010 0.000010 0.000010 0.000010 0.000010 0.000010 0.000010 0.000010 0.000010 0.000010 0.000010 0.760548 0.000010 0.006127 0.000010 0.029238 0.000010
0.000010 0.000010 0.000010 0.000010 0.000010 0.000010 0.000010 0.000010 0.081557 0.000010 0.000010 0.000010 0.018861 0.000010 0.154977 0.000010 0.000010 0.005516 0.000010 0.000010 0.000010 0.000010 0.000010 0.009479 0.000010 0.002768 0.000010 0.000010 0.000010 0.694257 0.000010 0.000010 0.000010 0.032315 0.000010
0.000010 0.000010 0.000010 0.000010 0.000010 0.000010 0.000010 0.000010 0.075338 0.000010 0.000010 0.000010 0.000010 0.000010 0.092931 0.000010 0.000010 0.000010 0.000010 0.000010 0.000010 0.011286 0.000010 0.000010 0.000010 0.000010 0.000010 0.000010 0.000010 0.819198 0.000010 0.000947 0.000010 0.000010 0.000010
0.000010 0.000010 0.000010 0.000010 0.000010 0.000010 0.000010 0.000010 0.026218 0.000010 0.000010 0.000010 0.000010 0.000010 0.172278 0.000010 0.000010 0.000010 0.000010 0.000010 0.000010 0.000010 0.000010 0.000010 0.000010 0.000010 0.004852 0.000010 0.012977 0.757481 0.000010 0.000010 0.000010 0.025905 0.000010
0.000010 0.000010 0.000010 0.000010 0.000010 0.000010 0.000010 0.000010 0.053196 0.000010 0.000010 0.000010 0.000010 0.000010 0.139406 0.000010 0.000010 0.000010 0.000010 0.000010 0.000010 0.012511 0.000010 0.000010 0.000010 0.000010 0.000010 0.000010 0.000010 0.747620 0.000010 0.011744 0.000010 0.035234 0.000010
0.000010 0.000010 0.000010 0.000010 0.000010 0.000010 0.000010 0.000010 0.083643 0.000010 0.000010 0.000010 0.007852 0.000010 0.081459 0.000010 0.000010 0.000010 0.000010 0.000010 0.000010 0.000010 0.000010 0.005465 0.000010 0.000010 0.000010 0.000010 0.000010 0.815213 0.000010 0.003384 0.000010 0.000010 0.002702
0.000010 0.000010 0.000010 0.000010 0.000010 0.000010 0.000010 0.000010 0.045980 0.000010 0.000010 0.000010 0.000010 0.000010 0.092566 0.000010 0.000010 0.013863 0.000010 0.000010 0.000010 0.000010 0.000010 0.003009 0.000010 0.000010 0.000010 0.000010 0.000010 0.816255 0.000010 0.028038 0.000010 0.000010 0.000010
0.000010 0.000010 0.000010 0.000010 0.000010 0.000010 0.000010 0.000010 0.064128 0.000010 0.000010 0.000010 0.000010 0.000010 0.062946 0.000010 0.000010 0.020331 0.000010 0.000010 0.000010 0.000010 0.000010 0.008522 0.000010 0.000010 0.000010 0.000010 0.000010 0.840607 0.000010 0.003175 0.000010 0.000010 0.000010
0.000010 0.000010 0.000010 0.000010 0.000010 0.000010 0.000010 0.000010 0.000717 0.000010 0.000010 0.000010 0.000010 0.000010 0.185927 0.000010 0.000010 0.000010 0.000010 0.000010 0.000010 0.000010 0.000010 0.007487 0.000010 0.000010 0.000010 0.000010 0.000010 0.760809 0.000010 0.007012 0.000010 0.037758 0.000010
0.000010 0.000010 0.000010 0.000010 0.000010 0.000010 0.000010 0.000010 0.051590 0.000010 0.000010 0.000010 0.000010 0.000010 0.139118 0.000010 0.000010 0.005663 0.000010 0.000010 0.000010 0.000010 0.000010 0.000010 0.000010 0.000010 0.000010 0.000010 0.000010 0.768602 0.000010 0.034727 0.000010 0.000010 0.000010
0.016716 0.004146 0.012989 0.051406 0.011854 0.017382 0.479153 0.034884 0.000010 0.014995 0.012802 0.105441 0.000010 0.014532 0.000010 0.000010 0.099310 0.000010 0.006090 0.000010 0.021158 0.000010 0.000010 0.000010 0.000010 0.000010 0.000010 0.058448 0.000010 0.000010 0.038514 0.000010 0.000010 0.000010 0.000010
0.000010 0.033252 0.010220 0.039868 0.000010 0.025639 0.346556 0.000010 0.000010 0.041445 0.000010 0.080505 0.000010 0.036960 0.000010 0.007637 0.140693 0.000010 0.010496 0.019454 0.036247 0.000010 0.000010 0.000010 0.022773 0.000010 0.000010 0.071165 0.000010 0.000010 0.075715 0.000010 0.000010 0.001196 0.000010
0.033640 0.017310 0.032348 0.048853 0.009702 0.015878 0.459298 0.007639 0.000010 0.042680 0.000010 0.068860 0.000010 0.025101 0.000010 0.005174 0.135568 0.000010 0.000949 0.002237 0.001906 0.000010 0.000010 0.000010 0.000012 0.000010 0.000010 0.054263 0.000010 0.000010 0.037468 0.000010 0.000010 0.000964 0.000010
0.009707 0.026856 0.006415 0.049059 0.002849 0.018450 0.358128 0.026066 0.000010 0.055603 0.018566 0.080660 0.000010 0.031103 0.000010 0.000010 0.127924 0.000010 0.020602 0.025358 0.018076 0.000010 0.000010 0.000010 0.002489 0.000010 0.000010 0.062245 0.000010 0.000010 0.059684 0.000010 0.000010 0.000010 0.000010
0.020739 0.034947 0.020405 0.044526 0.014724 0.025337 0.358462 0.016691 0.000010 0.050962 0.013854 0.092506 0.000010 0.004045 0.000010 0.031291 0.136582 0.000010 0.013682 0.009650 0.011428 0.000010 0.000010 0.000010 0.007739 0.000010 0.000010 0.059526 0.000010 0.000010 0.032753 0.000010 0.000010 0.000010 0.000010
0.000010 0.033808 0.021056 0.044853 0.020616 0.011440 0.491801 0.018758 0.000010 0.029238 0.000010 0.068498 0.000010 0.021279 0.000010 0.000010 0.133224 0.000010 0.010044 0.019154 0.000010 0.000010 0.000010 0.000010 0.000010 0.000010 0.000010 0.053023 0.000010 0.000010 0.023008 0.000010 0.000010 0.000010 0.000010
0.000010 0.017446 0.012960 0.080057 0.004127 0.023688 0.487687 0.031804 0.000010 0.018916 0.002978 0.065938 0.000010 0.010558 0.000010 0.000010 0.117954 0.000010 0.011068 0.000010 0.002956 0.000010 0.000010 0.000010 0.017263 0.000010 0.000010 0.046307 0.000010 0.000010 0.048113 0.000010 0.000010 0.000010 0.000010
0.009676 0.024636 0.008629 0.039707 0.000010 0.009356 0.547158 0.038014 0.000010 0.026910 0.000010 0.076169 0.000010 0.029989 0.000010 0.013807 0.080669 0.000010 0.000010 0.000010 0.000010 0.000010 0.000010 0.000010 0.004505 0.000010 0.000010 0.032467 0.000010 0.000010 0.052389 0.000010 0.000010 0.005729 0.000010
0.000010 0.000010 0.008499 0.040112 0.000010 0.019123 0.408256 0.016760 0.000010 0.079504 0.000812 0.098591 0.000010 0.039058 0.000010 0.005980 0.153075 0.000010 0.038926 0.015959 0.034374 0.000010 0.000010 0.000010 0.000010 0.000010 0.000010 0.009053 0.000010 0.000010 0.022117 0.000010 0.000010 0.009621 0.000010
0.006487 0.034634 0.018849 0.032303 0.000010 0.003395 0.567914 0.023551 0.000010 0.018447 0.000010 0.060174 0.000010 0.020720 0.000010 0.003939 0.119409 0.000010 0.011661 0.000010 0.007378 0.000010 0.000010 0.000010 0.000280 0.000010 0.000010 0.014900 0.000010 0.000010 0.053459 0.000010 0.000010 0.002331 0.000010
0.012125 0.034852 0.000311 0.060378 0.011220 0.011960 0.334426 0.024400 0.000010 0.044641 0.036333 0.089586 0.000010 0.033176 0.000010 0.024080 0.137706 0.000010 0.025911 0.001846 0.023680 0.000010 0.000010 0.000010 0.005784 0.000010 0.000010 0.049091 0.000010 0.000010 0.038345 0.000010 0.000010 0.000010 0.000010
0.029580 0.024604 0.011980 0.041750 0.012784 0.002553 0.560439 0.015589 0.000010 0.043491 0.000010 0.062054 0.000010 0.032497 0.000010 0.000010 0.061945 0.000010 0.030443 0.000010 0.012030 0.000010 0.000010 0.000010 0.011308 0.000010 0.000010 0.003814 0.000010 0.000010 0.039218 0.000010 0.000010 0.003751 0.000010
0.049529 0.021248 0.015175 0.042087 0.000013 0.007018 0.419384 0.000010 0.000010 0.059118 0.015574 0.077607 0.000010 0.013836 0.000383 0.000958 0.150678 0.000010 0.000010 0.000010 0.025608 0.000010 0.000010 0.000010 0.001512 0.000010 0.000010 0.035064 0.000010 0.002634 0.062413 0.000010 0.000010 0.000010 0.000010
0.045348 0.025084 0.033284 0.054156 0.001096 0.014146 0.325258 0.000124 0.000010 0.032758 0.024916 0.114918 0.000010 0.045578 0.000010 0.015416 0.134935 0.000010 0.014927 0.000010 0.000011 0.000010 0.000010 0.000010 0.013672 0.000010 0.000010 0.055346 0.000010 0.000010 0.048868 0.000010 0.000010 0.000010 0.000010
0.001620 0.006741 0.009382 0.019647 0.000010 0.001375 0.461792 0.013034 0.000010 0.048649 0.014408 0.114268 0.000010 0.041401 0.000010 0.012129 0.140382 0.000010 0.000010 0.000010 0.019072 0.000010 0.000010 0.000010 0.001675 0.000010 0.000010 0.025116 0.000010 0.017077 0.052063 0.000010 0.000010 0.000010 0.000010
0.022667 0.020059 0.016532 0.062875 0.023594 0.006074 0.449866 0.005682 0.000010 0.025867 0.000010 0.068034 0.000010 0.036887 0.002993 0.003679 0.125319 0.000010 0.000010 0.014422 0.035179 0.000010 0.000010 0.000010 0.000010 0.000010 0.000010 0.035188 0.000010 0.000010 0.042711 0.000010 0.000010 0.002212 0.000010
0.022878 0.006750 0.029535 0.039144 0.018095 0.003320 0.529212 0.014823 0.000010 0.057000 0.000010 0.052827 0.000010 0.003246 0.000010 0.016682 0.108158 0.000010 0.006059 0.009323 0.000010 0.000010 0.000010 0.000010 0.016309 0.000010 0.000010 0.019929 0.000010 0.015180 0.031372 0.000010 0.000010 0.000010 0.000010
0.052298 0.027777 0.016671 0.046896 0.000010 0.014054 0.459619 0.015673 0.000010 0.026072 0.004239 0.094721 0.000010 0.028457 0.000010 0.000010 0.081970 0.000010 0.018706 0.000010 0.001127 0.000010 0.000469 0.000010 0.008694 0.000010 0.003743 0.032706 0.000010 0.000010 0.053929 0.000010 0.000010 0.012028 0.000010
0.022538 0.011988 0.024339 0.064187 0.015563 0.001849 0.359583 0.000010 0.000010 0.039895 0.018889 0.123061 0.000010 0.031131 0.000010 0.020287 0.139335 0.000010 0.006874 0.025879 0.000010 0.000010 0.000010 0.000010 0.000010 0.000010 0.000010 0.057760 0.000010 0.000010 0.036662 0.000010 0.000010 0.000010 0.000010
0.035509 0.032777 0.011251 0.050095 0.008165 0.011956 0.416853 0.014008 0.000010 0.054000 0.013704 0.075351 0.000010 0.023707 0.000010 0.013766 0.124229 0.000010 0.019215 0.000010 0.000010 0.000010 0.000010 0.000010 0.014702 0.000010 0.000010 0.024047 0.000010 0.000010 0.044730 0.000010 0.000010 0.011773 0.000010
0.839647 0.000010 0.001827 0.000010 0.001756 0.005152 0.000010 0.000010 0.000010 0.034373 0.000010 0.000010 0.000010 0.000010 0.006969 0.006591 0.000010 0.000010 0.000010 0.057535 0.025684 0.000010 0.000010 0.000010 0.015033 0.000010 0.000010 0.000010 0.000010 0.000827 0.000010 0.000010 0.000010 0.004374 0.000010
0.790816 0.000010 0.010740 0.000010 0.005898 0.001964 0.000010 0.020400 0.000010 0.063945 0.000010 0.000010 0.000010 0.017228 0.000010 0.002835 0.000010 0.000010 0.000010 0.068761 0.000010 0.000010 0.000010 0.000010 0.000010 0.000010 0.000010 0.000010 0.000010 0.000010 0.000010 0.000010 0.000010 0.017162 0.000010
0.778590 0.000010 0.000010 0.000010 0.000010 0.001843 0.000010 0.008194 0.000010 0.046071 0.000010 0.000010 0.000010 0.016783 0.000010 0.000010 0.000010 0.000010 0.000010 0.103665 0.000010 0.000010 0.000010 0.000010 0.000183 0.000010 0.000010 0.034953 0.000010 0.000010 0.000010 0.000010 0.000010 0.009457 0.000010
0.797687 0.000010 0.000010 0.000010 0.018167 0.000010 0.000010 0.013441 0.000010 0.039839 0.000010 0.000010 0.000010 0.016806 0.000010 0.000010 0.000010 0.000010 0.000010 0.064127 0.000010 0.000010 0.000010 0.000010 0.000010 0.000010 0.000010 0.021709 0.000010 0.009698 0.010453 0.000010 0.000010 0.007823 0.000010
0.812457 0.000010 0.000010 0.000010 0.020071 0.001621 0.000010 0.000010 0.000010 0.059898 0.000010 0.000010 0.000010 0.000010 0.000010 0.000010 0.000010 0.000010 0.000010 0.076988 0.000010 0.000010 0.000010 0.000010 0.007061 0.000010 0.000010 0.004516 0.000010 0.004992 0.012136 0.000010 0.000010 0.000010 0.000010
0.843484 0.000010 0.000010 0.000010 0.003806 0.000010 0.000010 0.018741 0.000010 0.049563 0.000010 0.007227 0.000010 0.000010 0.000010 0.000010 0.000010 0.000010 0.000010 0.041308 0.000010 0.000010 0.000010 0.000010 0.022240 0.000010 0.000010 0.001184 0.000010 0.000010 0.012186 0.000010 0.000010 0.000010 0.000010
0.795020 0.000010 0.000010 0.000010 0.002506 0.015893 0.000010 0.030876 0.000010 0.067466 0.000010 0.000010 0.000010 0.001117 0.000010 0.000010 0.000010 0.000010 0.000010 0.063374 0.004774 0.000010 0.000010 0.000010 0.018284 0.000010 0.000010 0.000010 0.000010 0.000010 0.000010 0.000010 0.000010 0.000440 0.000010
0.767102 0.000010 0.000010 0.000010 0.017823 0.017521 0.000010 0.027088 0.000010 0.037095 0.000010 0.000010 0.000010 0.000010 0.002893 0.000010 0.000010 0.000010 0.000010 0.105429 0.000010 0.000010 0.000010 0.000010 0.014104 0.000010 0.000010 0.000010 0.000010 0.000010 0.000014 0.000010 0.000010 0.010679 0.000010
0.849595 0.000010 0.000010 0.000010 0.004299 0.000010 0.000010 0.008954 0.000010 0.008799 0.000010 0.016941 0.000010 0.000010 0.011178 0.000010 0.000010 0.000010 0.000010 0.095003 0.000010 0.000010 0.000010 0.000010 0.000972 0.000010 0.000010 0.000010 0.000010 0.000010 0.000010 0.000010 0.000010 0.003998 0.000010
0.831783 0.006143 0.000010 0.000010 0.006241 0.000010 0.000010 0.000010 0.000010 0.031502 0.008705 0.004278 0.000010 0.000010 0.006440 0.005428 0.000010 0.000010 0.000010 0.088585 0.000010 0.000010 0.000010 0.000010 0.006374 0.000010 0.000010 0.000010 0.000010 0.004281 0.000010 0.000010 0.000010 0.000010 0.000010
0.851550 0.000010 0.000010 0.000010 0.029836 0.000010 0.000010 0.001898 0.000010 0.017523 0.000010 0.000010 0.000010 0.000010 0.000010 0.000010 0.000010 0.000010 0.000010 0.053643 0.000010 0.000010 0.000010 0.000010 0.000010 0.000010 0.000010 0.028891 0.000010 0.000010 0.005451 0.000010 0.000010 0.010937 0.000010
0.834995 0.000010 0.000010 0.000010 0.008814 0.000302 0.000010 0.005856 0.000010 0.045129 0.000010 0.000010 0.000010 0.000010 0.000010 0.008420 0.000010 0.000010 0.000010 0.070327 0.000010 0.000010 0.000010 0.000010 0.020529 0.000010 0.000010 0.000010 0.000010 0.000010 0.000434 0.000010 0.000010 0.004944 0.000010
0.816983 0.000010 0.000010 0.000010 0.000010 0.000449 0.000010 0.000020 0.000010 0.018987 0.000010 0.000010 0.000010 0.011956 0.000010 0.000010 0.000010 0.000010 0.000010 0.111444 0.000010 0.000010 0.000010 0.000010 0.000010 0.000010 0.000010 0.015456 0.000010 0.000010 0.017650 0.000010 0.000010 0.006795 0.000010
0.817810 0.000010 0.001296 0.000010 0.014849 0.004082 0.000010 0.003309 0.000010 0.033916 0.000010 0.000010 0.000010 0.000010 0.024100 0.006759 0.000010 0.000010 0.000010 0.069889 0.012540 0.000010 0.000010 0.000010 0.000010 0.000010 0.000010 0.011209 0.000010 0.000010 0.000010 0.000010 0.000010 0.000010 0.000010
0.810436 0.000010 0.000010 0.003779 0.000010 0.006945 0.000010 0.025339 0.000010 0.063365 0.000010 0.002170 0.000010 0.004756 0.000010 0.000010 0.000010 0.000010 0.000010 0.046177 0.000010 0.000010 0.000010 0.000010 0.006933 0.000010 0.000010 0.018842 0.000010 0.008871 0.000010 0.000010 0.000010 0.002158 0.000010
0.800560 0.000010 0.000010 0.005789 0.026031 0.000711 0.000010 0.021850 0.000010 0.026544 0.000010 0.021939 0.000010 0.021223 0.006366 0.000010 0.000010 0.000010 0.000010 0.062802 0.005945 0.000010 0.000010 0.000010 0.000010 0.000010 0.000010 0.000010 0.000010 0.000010 0.000010 0.000010 0.000010 0.000010 0.000010
0.820732 0.000010 0.006041 0.007286 0.030472 0.000010 0.000010 0.011060 0.000010 0.024973 0.000010 0.002125 0.000010 0.000010 0.000010 0.000010 0.000010 0.000010 0.000010 0.030546 0.000010 0.000010 0.000010 0.000010 0.029040 0.000010 0.000010 0.032097 0.000010 0.000010 0.005389 0.000010 0.000010 0.000010 0.000010
0.774886 0.000010 0.000010 0.000010 0.006149 0.001678 0.000010 0.019781 0.000010 0.046731 0.000010 0.022506 0.000010 0.003095 0.000010 0.000010 0.000010 0.000010 0.000010 0.085511 0.000010 0.000010 0.000010 0.000010 0.033232 0.000010 0.000010 0.000010 0.000010 0.006181 0.000010 0.000010 0.000010 0.000010 0.000010
0.784065 0.000010 0.000010 0.002170 0.004176 0.006365 0.000010 0.030500 0.000010 0.055502 0.000010 0.000010 0.000010 0.000010 0.001099 0.000010 0.000010 0.000010 0.000010 0.090559 0.000010 0.000010 0.000010 0.000010 0.000010 0.000010 0.000010 0.007367 0.000010 0.011267 0.006688 0.000010 0.000010 0.000010 0.000010
0.777795 0.000010 0.000010 0.000010 0.000010 0.016141 0.000010 0.002422 0.000010 0.016486 0.000010 0.000010 0.000010 0.000011 0.000010 0.005983 0.000010 0.000010 0.000010 0.157534 0.000010 0.000010 0.000010 0.000010 0.010497 0.000010 0.000010 0.000010 0.000010 0.000010 0.000010 0.000010 0.000010 0.012870 0.000010
0.000010 0.000010 0.000010 0.000010 0.000010 0.000010 0.000010 0.000010 0.740845 0.000010 0.000010 0.000010 0.065156 0.000010 0.016771 0.000010 0.000010 0.024434 0.000010 0.000010 0.000010 0.021481 0.000010 0.003581 0.000010 0.000010 0.000010 0.000010 0.035022 0.029747 0.000010 0.045825 0.000010 0.007913 0.008985
0.000010 0.000010 0.000010 0.000010 0.000010 0.000010 0.000010 0.000010 0.928148 0.000010 0.000010 0.000010 0.000010 0.000010 0.000773 0.000010 0.000010 0.000010 0.000010 0.000010 0.000010 0.000010 0.000010 0.006742 0.000010 0.000010 0.000010 0.000010 0.030100 0.005111 0.000010 0.014540 0.000010 0.014305 0.000010
0.000010 0.000010 0.000010 0.000010 0.000010 0.000010 0.000010 0.000010 0.838687 0.000010 0.000010 0.000010 0.027104 0.000010 0.003754 0.000010 0.000010 0.000010 0.000010 0.000010 0.000010 0.047524 0.000010 0.000013 0.000010 0.000010 0.004767 0.000010 0.007283 0.020449 0.000010 0.039388 0.000544 0.010246 0.000010
0.000010 0.000010 0.000010 0.000010 0.000010 0.000010 0.000010 0.000010 0.693450 0.000010 0.000010 0.000010 0.052238 0.000010 0.022875 0.000010 0.000010 0.038207 0.000010 0.000010 0.000010 0.026660 0.000010 0.000010 0.000010 0.062974 0.000010 0.000010 0.028130 0.060436 0.000010 0.012957 0.000010 0.000491 0.001342
0.000010 0.000010 0.000010 0.000010 0.000010 0.000010 0.000010 0.000010 0.876956 0.000010 0.000010 0.000010 0.033748 0.000010 0.024130 0.000010 0.000010 0.000010 0.000010 0.000010 0.000010 0.009487 0.000010 0.018293 0.000010 0.000010 0.000010 0.000010 0.000010 0.019242 0.000010 0.016682 0.000010 0.001194 0.000010
0.000010 0.000010 0.000010 0.000010 0.000010 0.000010 0.000010 0.000010 0.801409 0.000010 0.000010 0.000010 0.015442 0.000010 0.017002 0.000010 0.000010 0.000010 0.000010 0.000010 0.000010 0.000010 0.000010 0.007666 0.000010 0.000010 0.000010 0.000010 0.028296 0.032969 0.000010 0.056933 0.000010 0.002542 0.037480
0.000010 0.000010 0.000010 0.000010 0.000010 0.000010 0.000010 0.000010 0.717333 0.000010 0.000010 0.000010 0.065410 0.000010 0.015688 0.000010 0.000010 0.034260 0.000010 0.000010 0.000010 0.016684 0.000010 0.007044 0.000010 0.000010 0.000010 0.000010 0.009841 0.063618 0.000010 0.050942 0.000010 0.018930 0.000010
0.000010 0.000010 0.000010 0.000010 0.000010 0.000010 0.000010 0.000010 0.867198 0.000010 0.000010 0.000010 0.003290 0.000010 0.025305 0.000010 0.000010 0.010495 0.000010 0.000010 0.000010 0.006624 0.000010 0.016160 0.000010 0.000010 0.000010 0.000010 0.024193 0.012437 0.000010 0.011785 0.000010 0.018375 0.003899
0.000010 0.000010 0.000010 0.000010 0.000010 0.000010 0.000010 0.000010 0.652112 0.000010 0.000010 0.000010 0.055947 0.000010 0.001567 0.000010 0.000010 0.054120 0.000010 0.000010 0.000010 0.019871 0.000010 0.000010 0.000010 0.013106 0.000010 0.000010 0.065088 0.069456 0.000010 0.053160 0.000010 0.015323 0.000010
0.000010 0.000010 0.000010 0.000010 0.000010 0.000010 0.000010 0.000010 0.808912 0.000010 0.000010 0.000010 0.037940 0.000010 0.008480 0.000010 0.000010 0.047740 0.000010 0.000010 0.000010 0.000010 0.000010 0.009909 0.000010 0.000010 0.000010 0.000010 0.023503 0.028213 0.000010 0.020160 0.000010 0.014883 0.000010
0.000010 0.000010 0.000010 0.000010 0.000010 0.000010 0.000010 0.000010 0.891576 0.000010 0.000010 0.000010 0.062950 0.000010 0.000010 0.000010 0.000010 0.000013 0.000010 0.000010 0.000010 0.028101 0.000010 0.000010 0.000010 0.000010 0.000010 0.000010 0.001202 0.000010 0.000010 0.000010 0.000010 0.015868 0.000010
0.000010 0.000010 0.000010 0.000010 0.000010 0.000010 0.000010 0.000010 0.858112 0.000010 0.000010 0.000010 0.000010 0.000010 0.017079 0.000010 0.000010 0.000010 0.000010 0.000010 0.000010 0.032176 0.000010 0.006217 0.000010 0.000010 0.000010 0.000010 0.017884 0.049392 0.000010 0.016246 0.000010 0.001430 0.001202
0.000010 0.000010 0.000010 0.000010 0.000010 0.000010 0.000010 0.000010 0.805586 0.000010 0.000010 0.000010 0.031267 0.000010 0.024189 0.000010 0.000010 0.013731 0.000010 0.000010 0.000010 0.000010 0.000010 0.006535 0.000010 0.000010 0.000010 0.000010 0.060816 0.013702 0.000010 0.018409 0.000010 0.003929 0.021586
0.000010 0.000010 0.000010 0.000010 0.000010 0.000010 0.000010 0.000010 0.855893 0.000010 0.000010 0.000010 0.049905 0.000010 0.026301 0.000010 0.000010 0.000010 0.000010 0.000010 0.000010 0.011867 0.000010 0.005719 0.000010 0.000010 0.000010 0.000010 0.014333 0.023923 0.000010 0.008108 0.000010 0.000010 0.003691
0.000010 0.000010 0.000010 0.000010 0.000010 0.000010 0.000010 0.000010 0.889544 0.000010 0.000010 0.000010 0.012857 0.000010 0.000010 0.000010 0.000010 0.001785 0.000010 0.000010 0.000010 0.000010 0.000010 0.000670 0.000010 0.000010 0.000010 0.000010 0.006564 0.004816 0.000010 0.024424 0.000010 0.000010 0.059070
0.000010 0.000010 0.000010 0.000010 0.000010 0.000010 0.000010 0.000010 0.752504 0.000010 0.000010 0.000010 0.012896 0.000010 0.005637 0.000010 0.000010 0.027893 0.000010 0.000010 0.000010 0.023264 0.000010 0.024923 0.000010 0.018936 0.000010 0.000010 0.022208 0.057772 0.000010 0.018684 0.000010 0.009146 0.025907
0.000010 0.000010 0.000010 0.000010 0.000010 0.000010 0.000010 0.000010 0.633982 0.000010 0.000010 0.000010 0.000013 0.000010 0.007545 0.000010 0.000010 0.087500 0.000010 0.000010 0.000010 0.016423 0.000010 0.000010 0.000010 0.038401 0.000010 0.000010 0.010318 0.119901 0.000010 0.064783 0.000010 0.000010 0.020883
0.000010 0.000010 0.000010 0.000010 0.000010 0.000010 0.000010 0.000010 0.636210 0.000010 0.000010 0.000010 0.133445 0.000010 0.010458 0.000010 0.000010 0.000010 0.000010 0.000010 0.000010 0.000010 0.005741 0.006203 0.000010 0.063571 0.000010 0.000010 0.016358 0.070121 0.000010 0.031906 0.000010 0.025737 0.000010
0.000010 0.000010 0.000010 0.000010 0.000010 0.000010 0.000010 0.000010 0.906111 0.000010 0.000010 0.000010 0.058973 0.000010 0.004160 0.000010 0.000010 0.000010 0.000010 0.000010 0.000010 0.000010 0.000010 0.000010 0.000010 0.000010 0.000010 0.000010 0.000010 0.030446 0.000010 0.000010 0.000010 0.000010 0.000010
0.000010 0.000010 0.000010 0.000010 0.000010 0.000010 0.000010 0.000010 0.663143 0.000010 0.000010 0.000010 0.056787 0.000010 0.014561 0.000010 0.000010 0.000010 0.000010 0.000010 0.000010 0.019592 0.000010 0.016455 0.000010 0.007964 0.000010 0.000010 0.051966 0.044209 0.000010 0.068194 0.000010 0.014864 0.042025
0.000010 0.000010 0.000010 0.000010 0.000010 0.000010 0.000010 0.000010 0.000010 0.000010 0.000010 0.000010 0.000010 0.000010 0.000010 0.000010 0.000010 0.000010 0.000010 0.000010 0.000010 0.000010 0.000010 0.000010 0.000010 0.000010 0.000010 0.000010 0.000010 0.000010 0.000010 0.000010 0.000010 0.999660 0.000010
0.000010 0.000010 0.000010 0.000010 0.000010 0.000010 0.000010 0.000010 0.000010 0.000010 0.000010 0.000010 0.000010 0.000010 0.000010 0.000010 0.000010 0.000010 0.000010 0.000010 0.000010 0.000010 0.000010 0.000010 0.000010 0.000010 0.000010 0.000010 0.000010 0.000010 0.000010 0.000010 0.000010 0.999660 0.000010
0.000010 0.000010 0.000010 0.000010 0.000010 0.000010 0.000010 0.000010 0.000010 0.000019 0.000010 0.000010 0.000010 0.000010 0.000010 0.000010 0.000010 0.000010 0.000010 0.000010 0.000010 0.000010 0.000010 0.000010 0.000010 0.000010 0.000010 0.000010 0.000010 0.000010 0.000010 0.000010 0.000010 0.999651 0.000010
0.000010 0.000010 0.000010 0.000010 0.000010 0.000010 0.000010 0.000010 0.000010 0.000010 0.000010 0.000010 0.000010 0.000010 0.000010 0.000010 0.000010 0.000010 0.000010 0.000010 0.000010 0.000010 0.000010 0.000010 0.000010 0.000010 0.000010 0.000010 0.000010 0.000010 0.000010 0.000010 0.000010 0.999660 0.000010
0.000010 0.000010 0.000010 0.000010 0.000010 0.000010 0.000010 0.000010 0.000010 0.000010 0.000010 0.000010 0.000010 0.000010 0.000010 0.000010 0.000010 0.000010 0.000010 0.000010 0.000010 0.000010 0.000010 0.000010 0.000010 0.000010 0.000010 0.000010 0.000010 0.000010 0.000010 0.000010 0.000010 0.999660 0.000010
0.000010 0.000010 0.000010 0.000010 0.000010 0.000010 0.000010 0.000010 0.000010 0.000010 0.000010 0.000010 0.000010 0.000010 0.000010 0.000010 0.000010 0.000010 0.000010 0.000010 0.000010 0.000010 0.000010 0.000010 0.000010 0.000010 0.000010 0.000010 0.000010 0.000010 0.000010 0.000010 0.000010 0.999660 0.000010
0.000010 0.000010 0.000010 0.000010 0.000010 0.000010 0.000010 0.000010 0.000010 0.000010 0.000010 0.000010 0.000010 0.000010 0.000010 0.000010 0.000010 0.000010 0.000010 0.000010 0.000010 0.000010 0.000010 0.000010 0.000010 0.000010 0.000010 0.000010 0.000010 0.000010 0.000010 0.000010 0.000010 0.999660 0.000010
0.000010 0.000010 0.000010 0.000010 0.000010 0.000010 0.000010 0.000010 0.000010 0.000010 0.000010 0.000010 0.000010 0.000010 0.000010 0.000010 0.000010 0.000010 0.000010 0.000010 0.000010 0.000010 0.000010 0.000010 0.000010 0.000010 0.000010 0.000010 0.000010 0.019740 0.000010 0.000010 0.000010 0.979930 0.000010
0.000010 0.000010 0.000010 0.000010 0.000010 0.000010 0.000010 0.000010 0.000010 0.000010 0.000010 0.000010 0.000010 0.000010 0.000010 0.000010 0.000010 0.000010 0.000010 0.000010 0.000010 0.000010 0.000010 0.000010 0.000010 0.000010 0.000010 0.000010 0.000010 0.013684 0.000010 0.000010 0.000010 0.985986 0.000010
0.000010 0.000010 0.000010 0.000010 0.000010 0.000010 0.000010 0.000010 0.000010 0.000010 0.000010 0.000010 0.000010 0.000010 0.000010 0.000010 0.000010 0.000010 0.000010 0.000010 0.000010 0.000010 0.000010 0.000010 0.000010 0.000010 0.000010 0.000010 0.000010 0.000010 0.000010 0.000010 0.000010 0.999660 0.000010
0.000010 0.000010 0.000010 0.000010 0.000010 0.000010 0.000010 0.000010 0.000010 0.000010 0.000010 0.000010 0.000010 0.000010 0.000010 0.000010 0.000010 0.000010 0.000010 0.000010 0.000010 0.000010 0.000010 0.000010 0.000010 0.000010 0.000010 0.000010 0.000010 0.000010 0.000010 0.000010 0.000010 0.999660 0.000010
0.000010 0.000010 0.000010 0.000010 0.000010 0.000010 0.000010 0.000010 0.000010 0.000010 0.000010 0.000010 0.000010 0.000010 0.000010 0.000010 0.000010 0.000010 0.000010 0.000010 0.000010 0.000010 0.000010 0.000010 0.000010 0.000010 0.000010 0.000010 0.000010 0.000010 0.000010 0.000010 0.000010 0.999660 0.000010
0.000010 0.000010 0.000010 0.000010 0.000010 0.000010 0.000010 0.000010 0.000010 0.000010 0.000010 0.000010 0.000010 0.000010 0.000010 0.000010 0.000010 0.000010 0.000010 0.000010 0.000010 0.000010 0.000010 0.000010 0.000010 0.000010 0.000010 0.000010 0.000010 0.053628 0.000010 0.000010 0.000010 0.946042 0.000010
0.000010 0.000010 0.000010 0.000010 0.000010 0.000010 0.000010 0.000010 0.000010 0.000010 0.000010 0.000010 0.000010 0.000010 0.000010 0.000010 0.000010 0.000010 0.000010 0.000010 0.000010 0.000010 0.000010 0.000010 0.000010 0.000010 0.000019 0.000010 0.000010 0.000010 0.000010 0.000010 0.000010 0.999651 0.000010
0.000010 0.000010 0.000010 0.000010 0.000010 0.000010 0.000013 0.000010 0.000010 0.000010 0.000010 0.000010 0.000010 0.000010 0.000010 0.000010 0.000010 0.000010 0.000010 0.000010 0.000010 0.000010 0.000010 0.000010 0.000010 0.000010 0.000015 0.000010 0.000010 0.000010 0.000010 0.000010 0.000010 0.999652 0.000010
0.000010 0.000010 0.000010 0.000010 0.000010 0.000010 0.000010 0.000010 0.000010 0.000010 0.000010 0.000010 0.000010 0.000010 0.000010 0.000010 0.000010 0.000010 0.000010 0.000010 0.000010 0.000010 0.000010 0.000010 0.000010 0.000010 0.000010 0.000010 0.000010 0.000017 0.000010 0.000010 0.000010 0.999653 0.000010
0.000010 0.000011 0.000010 0.000010 0.000010 0.000010 0.000010 0.000010 0.000010 0.000010 0.000010 0.000010 0.000010 0.000010 0.000010 0.000010 0.000010 0.000010 0.000010 0.000010 0.000010 0.000010 0.000010 0.000010 0.000010 0.000010 0.000010 0.000010 0.000010 0.000010 0.000010 0.000010 0.000010 0.999659 0.000010
0.000010 0.000010 0.000010 0.000010 0.000010 0.000010 0.000010 0.000010 0.000010 0.000010 0.000010 0.000010 0.000010 0.000010 0.000010 0.000010 0.000010 0.000010 0.000010 0.000010 0.000010 0.000010 0.000010 0.000010 0.000010 0.000010 0.000010 0.000010 0.000010 0.000010 0.000010 0.000010 0.000010 0.999660 0.000010
0.000010 0.000010 0.000010 0.000010 0.000010 0.000010 0.000010 0.000010 0.000010 0.000010 0.000010 0.000010 0.000010 0.000010 0.000012 0.000010 0.000010 0.000010 0.000010 0.000010 0.000010 0.000010 0.000010 0.000010 0.000010 0.000010 0.000010 0.000010 0.000010 0.000010 0.000010 0.000010 0.000010 0.999658 0.000010
0.000010 0.000010 0.000010 0.000010 0.000010 0.000010 0.000010 0.000010 0.000010 0.000010 0.000010 0.000010 0.000010 0.000010 0.000010 0.000010 0.000010 0.000010 0.000010 0.000010 0.000010 0.000010 0.000010 0.000010 0.000010 0.000010 0.000010 0.000010 0.000010 0.000010 0.000010 0.000010 0.000010 0.999660 0.000010
0.109149 0.000010 0.000010 0.085811 0.001602 0.036724 0.126669 0.008450 0.000010 0.103515 0.006239 0.107546 0.000010 0.069267 0.000010 0.028511 0.113868 0.000010 0.002291 0.000010 0.013686 0.000010 0.000010 0.000010 0.000010 0.000010 0.000010 0.074780 0.000010 0.000010 0.111702 0.000010 0.000010 0.000010 0.000010
0.093706 0.014079 0.007143 0.098534 0.000010 0.040284 0.082220 0.000010 0.000010 0.132585 0.000010 0.090916 0.000010 0.069979 0.000010 0.019453 0.069166 0.000010 0.001435 0.021346 0.021146 0.000010 0.000010 0.000010 0.013230 0.000010 0.000010 0.096194 0.000010 0.000010 0.128403 0.000010 0.000010 0.000010 0.000010
0.097570 0.015671 0.004446 0.069406 0.002603 0.039687 0.099243 0.015882 0.000010 0.126310 0.000010 0.104917 0.000010 0.076419 0.006021 0.025726 0.100805 0.000010 0.015331 0.000010 0.028588 0.000010 0.000010 0.000010 0.013503 0.000010 0.000010 0.075296 0.000010 0.000010 0.082418 0.000010 0.000010 0.000010 0.000010
0.101584 0.003560 0.000010 0.074877 0.000010 0.034495 0.043999 0.000010 0.000010 0.192135 0.004744 0.134062 0.000010 0.074598 0.000010 0.000010 0.039748 0.000010 0.006098 0.000010 0.044051 0.000010 0.000010 0.000010 0.011630 0.000010 0.001654 0.081450 0.000010 0.000010 0.151125 0.000010 0.000010 0.000010 0.000010
0.110966 0.026461 0.000010 0.100164 0.000010 0.047372 0.000010 0.013170 0.000010 0.192382 0.005146 0.088878 0.000010 0.074322 0.001870 0.000010 0.040063 0.000010 0.000010 0.000010 0.035844 0.000010 0.000010 0.000010 0.015711 0.000010 0.000010 0.081868 0.000010 0.000010 0.165583 0.000010 0.000010 0.000010 0.000010
0.145824 0.000012 0.000010 0.105838 0.000010 0.046980 0.026941 0.000010 0.000010 0.169139 0.000010 0.102228 0.000010 0.082602 0.000010 0.009583 0.068511 0.000010 0.000010 0.000010 0.023091 0.000010 0.000010 0.000010 0.003795 0.000010 0.000010 0.071016 0.000010 0.000010 0.144230 0.000010 0.000010 0.000010 0.000010
0.123523 0.011599 0.000010 0.091355 0.000010 0.057426 0.001648 0.000010 0.000010 0.175928 0.012384 0.084990 0.000010 0.081233 0.004611 0.007808 0.059215 0.000010 0.000010 0.000010 0.047476 0.000010 0.000010 0.000010 0.014844 0.000010 0.000010 0.074032 0.000010 0.000010 0.151736 0.000010 0.000010 0.000010 0.000010
0.116757 0.000010 0.000959 0.137225 0.000010 0.048927 0.000010 0.020909 0.000010 0.145025 0.000010 0.094969 0.000010 0.067854 0.000010 0.003299 0.085332 0.000010 0.003024 0.000010 0.040856 0.000010 0.000010 0.000010 0.005401 0.000010 0.000010 0.087821 0.000010 0.000010 0.141444 0.000010 0.000010 0.000010 0.000010
0.062901 0.031402 0.000010 0.099751 0.001811 0.047270 0.095736 0.004554 0.000010 0.137441 0.000010 0.112267 0.000010 0.089096 0.012380 0.019946 0.101287 0.000010 0.018403 0.000010 0.021968 0.000010 0.000010 0.000010 0.000010 0.000010 0.000010 0.052183 0.000010 0.007550 0.083882 0.000010 0.000010 0.000010 0.000010
0.087040 0.000010 0.007673 0.060668 0.000010 0.013271 0.084912 0.017845 0.000010 0.164641 0.002487 0.122875 0.000010 0.067345 0.000010 0.021376 0.114573 0.000010 0.000010 0.000010 0.014086 0.000010 0.000010 0.000010 0.007471 0.000010 0.000010 0.080332 0.000010 0.000010 0.133217 0.000010 0.000010 0.000010 0.000010
0.123674 0.016230 0.002738 0.083096 0.006711 0.052292 0.025597 0.000010 0.000010 0.183266 0.000010 0.093393 0.000010 0.057943 0.000010 0.027793 0.045974 0.000010 0.000010 0.000010 0.041431 0.000010 0.000010 0.000435 0.031520 0.000010 0.000010 0.071380 0.000010 0.002373 0.133986 0.000010 0.000010 0.000010 0.000010
0.096075 0.000010 0.000010 0.106465 0.000010 0.026772 0.046516 0.000010 0.000010 0.168454 0.000279 0.088278 0.000010 0.089376 0.000010 0.044739 0.087647 0.000010 0.000010 0.000010 0.025880 0.000010 0.000010 0.000010 0.004598 0.000010 0.000010 0.066817 0.000010 0.000010 0.147892 0.000010 0.000010 0.000010 0.000010
0.132830 0.000744 0.006600 0.089917 0.016023 0.030016 0.022830 0.000010 0.000010 0.144384 0.013207 0.105290 0.000010 0.067857 0.000010 0.000010 0.083227 0.000010 0.001836 0.000010 0.052740 0.000010 0.000010 0.000010 0.013738 0.000010 0.000010 0.096862 0.000010 0.000010 0.121719 0.000010 0.000010 0.000010 0.000010
0.084924 0.000010 0.002960 0.081522 0.000010 0.037920 0.057378 0.021835 0.000010 0.170596 0.000010 0.097293 0.000010 0.067221 0.000010 0.019757 0.102522 0.000010 0.000010 0.000010 0.014684 0.000010 0.000010 0.000010 0.009288 0.000010 0.000010 0.095971 0.000010 0.000010 0.135928 0.000010 0.000010 0.000010 0.000010
0.126322 0.015817 0.000013 0.079256 0.000010 0.054248 0.007083 0.000010 0.000010 0.200585 0.005247 0.103115 0.000010 0.054988 0.000010 0.010290 0.063721 0.000010 0.000010 0.000010 0.055874 0.000010 0.000010 0.000010 0.015215 0.000010 0.000010 0.074565 0.000010 0.000010 0.133471 0.000010 0.000010 0.000010 0.000010
0.104290 0.000010 0.006100 0.139735 0.002801 0.036074 0.026604 0.001828 0.000010 0.140630 0.000010 0.078981 0.000010 0.068536 0.000010 0.030848 0.076875 0.000010 0.014779 0.000010 0.032772 0.000010 0.000010 0.000010 0.019950 0.000010 0.000256 0.087708 0.000010 0.000010 0.124536 0.000010 0.000010 0.006538 0.000010
0.087129 0.007027 0.006914 0.094971 0.000010 0.040660 0.087012 0.000010 0.000010 0.141740 0.008148 0.093750 0.000010 0.089671 0.000010 0.000010 0.087430 0.000010 0.000010 0.002062 0.015795 0.000010 0.000010 0.000010 0.000895 0.000010 0.000010 0.106815 0.000010 0.000010 0.129792 0.000010 0.000010 0.000010 0.000010
0.082325 0.000010 0.000010 0.081603 0.000010 0.023021 0.104168 0.002778 0.000010 0.147504 0.000010 0.119004 0.000010 0.077122 0.000015 0.055675 0.079316 0.000010 0.000727 0.000010 0.010684 0.000010 0.000010 0.000010 0.000010 0.000010 0.000010 0.091403 0.000010 0.000010 0.124454 0.000010 0.000010 0.000010 0.000010
0.000010 0.000010 0.000010 0.000010 0.000010 0.000010 0.000010 0.000010 0.692350 0.000010 0.000010 0.000010 0.000010 0.000010 0.031661 0.000010 0.000010 0.000010 0.000010 0.000010 0.000010 0.000010 0.000010 0.000010 0.000010 0.000010 0.000010 0.000010 0.000010 0.243309 0.000010 0.000010 0.000010 0.032370 0.000010
0.000010 0.000010 0.000010 0.000010 0.000010 0.000010 0.000010 0.000010 0.693869 0.000010 0.000010 0.000010 0.000010 0.000010 0.024957 0.000010 0.000010 0.000010 0.000010 0.000010 0.000010 0.000010 0.000010 0.012107 0.000010 0.000010 0.000010 0.000010 0.000010 0.224213 0.000010 0.000010 0.000010 0.044554 0.000010
0.000010 0.000010 0.003672 0.000010 0.000010 0.000010 0.000010 0.000012 0.662234 0.000010 0.000010 0.000010 0.000010 0.000010 0.017549 0.000010 0.000010 0.000010 0.000010 0.000010 0.000010 0.000010 0.012740 0.005876 0.009369 0.000010 0.000010 0.000010 0.000010 0.224368 0.000010 0.014935 0.000010 0.048995 0.000010
0.000010 0.000010 0.000010 0.000010 0.000010 0.000010 0.000010 0.000010 0.636047 0.000010 0.000010 0.000010 0.000010 0.000010 0.031919 0.000010 0.000010 0.000010 0.000010 0.000010 0.000010 0.012664 0.000010 0.010577 0.000010 0.000010 0.000010 0.000010 0.000010 0.236104 0.000010 0.023480 0.000010 0.048928 0.000010
0.000010 0.000010 0.000010 0.000010 0.000010 0.000010 0.000010 0.000010 0.645364 0.000010 0.000010 0.000010 0.000010 0.000010 0.023661 0.000010 0.000010 0.000010 0.000010 0.000010 0.000010 0.000010 0.000010 0.000010 0.000010 0.000010 0.000010 0.000010 0.000010 0.266354 0.000010 0.010087 0.000010 0.054234 0.000010
0.000010 0.000010 0.000010 0.000010 0.000010 0.000010 0.000010 0.000010 0.727727 0.000010 0.000010 0.000010 0.000010 0.000010 0.003421 0.000010 0.000010 0.000010 0.000010 0.000010 0.000010 0.000010 0.000010 0.000010 0.000010 0.000010 0.000010 0.000010 0.000010 0.244723 0.000010 0.001943 0.000010 0.021886 0.000010
0.000010 0.000010 0.000010 0.000010 0.000010 0.000010 0.000010 0.000010 0.697093 0.000010 0.000010 0.000010 0.016537 0.000010 0.003129 0.000010 0.000010 0.000010 0.000010 0.000010 0.000010 0.000010 0.000010 0.000293 0.000010 0.001699 0.000010 0.000010 0.000010 0.237459 0.000010 0.000010 0.000683 0.042838 0.000010
0.000010 0.000010 0.000010 0.000010 0.000010 0.000010 0.000010 0.000010 0.669622 0.000010 0.000010 0.000010 0.000010 0.000010 0.032084 0.000010 0.000010 0.000010 0.000010 0.000010 0.000010 0.000010 0.000010 0.007721 0.000010 0.012260 0.000010 0.000010 0.000010 0.212153 0.000010 0.017884 0.000010 0.047995 0.000010
0.000010 0.000010 0.006231 0.000010 0.000010 0.000010 0.000010 0.000010 0.652874 0.000010 0.000010 0.000010 0.000010 0.000010 0.011262 0.000010 0.000010 0.000010 0.000010 0.000010 0.000010 0.000010 0.000010 0.027131 0.007792 0.000010 0.001807 0.000010 0.000010 0.226443 0.000010 0.011135 0.000010 0.055065 0.000010
0.000010 0.000010 0.000010 0.000010 0.000010 0.000010 0.000010 0.000010 0.685403 0.000010 0.000010 0.000010 0.000010 0.000010 0.000015 0.000010 0.000010 0.000010 0.000010 0.000010 0.000010 0.000010 0.000010 0.000010 0.000010 0.000010 0.000010 0.000010 0.000010 0.238839 0.000010 0.004384 0.000010 0.071059 0.000010
0.000010 0.000010 0.000010 0.000010 0.000010 0.000010 0.000010 0.000010 0.703379 0.000010 0.000010 0.000010 0.000010 0.000010 0.034579 0.000010 0.000010 0.002610 0.000010 0.000010 0.000010 0.000010 0.000010 0.000010 0.000010 0.000010 0.001437 0.000010 0.006888 0.195787 0.000010 0.006936 0.000010 0.048115 0.000010
0.000010 0.000010 0.000010 0.000010 0.000010 0.000010 0.000010 0.000010 0.651481 0.000010 0.000010 0.000010 0.000010 0.000010 0.000010 0.000010 0.000010 0.000010 0.000010 0.000010 0.000010 0.013464 0.000010 0.000010 0.005894 0.000010 0.000010 0.000010 0.000010 0.242607 0.000010 0.013898 0.000010 0.049441 0.022935
[truncated: 40,321 more chars]
