# Supplementary material for: Genetic analysis of Thai cattle reveals a Southeast Asian indicine ancestry
Source: PeerJ. 2015 Oct 27;3:e1318. doi: 10.7717/peerj.1318 (PMC4627918; doi:10.7717/peerj.1318)
Supplement: Dataset S2 — The Q values inferred by ADMIXTURE for each modeled K are shown for each individual, which are labeled according to breed information. The data are organized into three folders, each of which represents the ADMIXTURE experiments described in Fig. S5. [file peerj-03-1318-s007.zip › SupplementDataS7/1397breeds/36.Q]

0.000010 0.000010 0.000010 0.000010 0.013088 0.000010 0.000010 0.000010 0.000010 0.000010 0.000010 0.000010 0.000010 0.000010 0.000010 0.000010 0.010926 0.000010 0.000010 0.013275 0.000010 0.000010 0.000010 0.029342 0.014014 0.000010 0.000010 0.000010 0.000010 0.001843 0.000010 0.004359 0.000010 0.000010 0.912872 0.000010
0.000010 0.000010 0.000010 0.000010 0.017305 0.000010 0.000010 0.000010 0.000010 0.000010 0.003162 0.019456 0.000010 0.000010 0.000010 0.000010 0.006605 0.006571 0.003000 0.000010 0.000010 0.000010 0.000010 0.037097 0.000010 0.000010 0.000010 0.000010 0.000010 0.002738 0.000010 0.003028 0.000010 0.000010 0.900779 0.000010
0.000010 0.013444 0.000010 0.000010 0.000010 0.000010 0.000010 0.000010 0.000010 0.003331 0.000010 0.000010 0.000010 0.000010 0.000010 0.000010 0.000010 0.000010 0.000010 0.000010 0.000010 0.000010 0.000010 0.027333 0.000010 0.000010 0.000010 0.000010 0.000010 0.000010 0.000010 0.021775 0.000010 0.000010 0.933808 0.000010
0.000010 0.000010 0.000010 0.000010 0.000010 0.000010 0.000010 0.000010 0.000010 0.000010 0.005171 0.000010 0.000010 0.000010 0.000010 0.000010 0.000010 0.000010 0.000010 0.000010 0.000010 0.000010 0.000010 0.000010 0.000010 0.000010 0.000010 0.000010 0.009714 0.000010 0.000010 0.000010 0.000010 0.000010 0.984785 0.000010
0.000010 0.000010 0.000010 0.000011 0.008422 0.000010 0.000010 0.000010 0.000010 0.000010 0.013401 0.011079 0.000010 0.000010 0.000010 0.000010 0.000010 0.000010 0.000010 0.000010 0.000010 0.000010 0.000010 0.000010 0.009360 0.000010 0.002221 0.000010 0.000010 0.000010 0.000010 0.038487 0.000010 0.000010 0.916738 0.000010
0.000010 0.000010 0.000010 0.000010 0.000010 0.000010 0.000010 0.000010 0.000010 0.000010 0.010762 0.000010 0.000010 0.000010 0.000010 0.000010 0.000010 0.000010 0.000010 0.000010 0.000010 0.000010 0.000010 0.019659 0.000010 0.000010 0.000010 0.000010 0.000010 0.000010 0.000010 0.000010 0.000010 0.000010 0.969249 0.000010
0.000010 0.000010 0.000010 0.000010 0.000010 0.000010 0.000010 0.000010 0.000010 0.000010 0.000010 0.000010 0.000010 0.000010 0.000010 0.000709 0.000010 0.000010 0.000010 0.000010 0.000010 0.000010 0.000010 0.005300 0.000010 0.000010 0.000010 0.000010 0.000010 0.000010 0.000010 0.000010 0.000010 0.000010 0.993660 0.000010
0.000010 0.000010 0.000010 0.000010 0.000010 0.000010 0.000010 0.000010 0.000010 0.000010 0.000010 0.000010 0.000010 0.000010 0.000010 0.000010 0.000010 0.000010 0.000010 0.000010 0.000010 0.000010 0.000010 0.000010 0.000010 0.000010 0.000010 0.000010 0.000010 0.000010 0.000010 0.000010 0.000010 0.000010 0.999650 0.000010
0.000010 0.000010 0.000010 0.000010 0.000010 0.000010 0.000010 0.000010 0.000010 0.000010 0.017412 0.000010 0.000010 0.000010 0.000010 0.004003 0.000010 0.009174 0.013324 0.000010 0.000010 0.000010 0.000010 0.046081 0.000010 0.000010 0.002522 0.000010 0.000010 0.000010 0.000010 0.002260 0.000010 0.000010 0.904945 0.000010
0.000010 0.000010 0.000010 0.006291 0.000010 0.000010 0.000010 0.000010 0.000010 0.000010 0.005495 0.001442 0.000010 0.000010 0.000010 0.010594 0.016946 0.000010 0.000010 0.002698 0.000010 0.000010 0.000010 0.000010 0.000010 0.000010 0.014348 0.000010 0.000010 0.000010 0.000010 0.000010 0.000010 0.000010 0.941908 0.000010
0.000010 0.000606 0.000010 0.000010 0.005272 0.000010 0.000189 0.000010 0.000010 0.021668 0.000010 0.004199 0.000010 0.000010 0.000010 0.000010 0.000010 0.000010 0.000010 0.012232 0.000010 0.000010 0.005560 0.015754 0.000010 0.000010 0.000011 0.000010 0.000010 0.000010 0.000010 0.021455 0.000010 0.000010 0.912804 0.000010
0.000010 0.000010 0.000010 0.000010 0.000010 0.000010 0.000010 0.000010 0.000010 0.000010 0.000010 0.000010 0.000010 0.000010 0.000010 0.000010 0.000010 0.000010 0.000010 0.000010 0.000010 0.000010 0.000010 0.000010 0.000010 0.000010 0.000010 0.000010 0.000010 0.000010 0.000010 0.000010 0.000010 0.000010 0.999650 0.000010
0.000010 0.000010 0.000010 0.000010 0.000010 0.008395 0.000010 0.000010 0.000010 0.000010 0.008554 0.000010 0.000010 0.000010 0.000495 0.007666 0.001656 0.000010 0.000010 0.004096 0.000010 0.000010 0.000010 0.001539 0.000010 0.000010 0.000010 0.000010 0.000010 0.000010 0.000010 0.000010 0.000010 0.000010 0.967318 0.000010
0.000010 0.016457 0.000010 0.000010 0.005842 0.000010 0.000010 0.000010 0.000010 0.000010 0.000010 0.020319 0.000010 0.000010 0.000010 0.000010 0.000010 0.000010 0.000010 0.010335 0.000010 0.000010 0.000010 0.021862 0.000010 0.000010 0.000109 0.000010 0.000010 0.001741 0.000010 0.000010 0.000010 0.000010 0.923056 0.000010
0.000010 0.023587 0.000010 0.000010 0.001972 0.000010 0.000010 0.000010 0.000010 0.040624 0.000010 0.013299 0.000010 0.000010 0.000010 0.000010 0.000010 0.010698 0.000010 0.000010 0.000010 0.000010 0.000010 0.005138 0.000010 0.000010 0.009618 0.000010 0.000010 0.012365 0.000010 0.000010 0.000010 0.000010 0.882430 0.000010
0.000010 0.000010 0.000010 0.000010 0.000010 0.000010 0.000010 0.000010 0.000010 0.000010 0.000010 0.000010 0.000010 0.000010 0.000010 0.000010 0.000010 0.000010 0.000010 0.000010 0.000010 0.000010 0.000010 0.000010 0.000010 0.000010 0.000010 0.000010 0.000010 0.000010 0.000010 0.000010 0.000010 0.000010 0.999650 0.000010
0.000010 0.000010 0.000010 0.000010 0.000010 0.000010 0.000010 0.000010 0.000010 0.000010 0.000010 0.000010 0.000010 0.000010 0.000010 0.000010 0.000010 0.000010 0.000010 0.000010 0.000010 0.000010 0.000010 0.033975 0.000010 0.000010 0.000010 0.000010 0.000010 0.000010 0.000010 0.000010 0.003653 0.000010 0.962042 0.000010
0.000010 0.023434 0.000010 0.000010 0.009889 0.000010 0.000010 0.000010 0.000010 0.000010 0.000010 0.000010 0.000010 0.000010 0.000010 0.000010 0.000010 0.000010 0.000010 0.000010 0.000010 0.000010 0.000010 0.022645 0.000010 0.000010 0.000010 0.000010 0.000010 0.000010 0.000010 0.004511 0.000010 0.000010 0.939211 0.000010
0.000010 0.000010 0.000010 0.000010 0.022609 0.000010 0.000010 0.000010 0.000010 0.005066 0.000010 0.000010 0.000010 0.000010 0.000010 0.000010 0.004566 0.000010 0.000010 0.000010 0.000010 0.000010 0.000010 0.053384 0.000010 0.000010 0.000012 0.000010 0.000010 0.000010 0.000010 0.009142 0.000010 0.000010 0.904931 0.000010
0.000010 0.009544 0.000010 0.000010 0.001164 0.000010 0.000010 0.000010 0.000010 0.000010 0.000867 0.000010 0.000010 0.000010 0.000010 0.000010 0.012356 0.000010 0.000010 0.000010 0.000010 0.000010 0.000010 0.000010 0.000010 0.000010 0.000010 0.000010 0.008726 0.000010 0.000010 0.000010 0.000010 0.000010 0.967043 0.000010
0.000010 0.000010 0.000010 0.999650 0.000010 0.000010 0.000010 0.000010 0.000010 0.000010 0.000010 0.000010 0.000010 0.000010 0.000010 0.000010 0.000010 0.000010 0.000010 0.000010 0.000010 0.000010 0.000010 0.000010 0.000010 0.000010 0.000010 0.000010 0.000010 0.000010 0.000010 0.000010 0.000010 0.000010 0.000010 0.000010
0.000010 0.000010 0.000010 0.916074 0.017336 0.000010 0.000010 0.000010 0.000010 0.000018 0.000010 0.000442 0.000010 0.000010 0.000010 0.002404 0.000010 0.008589 0.000010 0.000010 0.000010 0.000010 0.000010 0.051180 0.001810 0.000010 0.001876 0.000010 0.000010 0.000010 0.000010 0.000010 0.000010 0.000010 0.000010 0.000010
0.000010 0.000010 0.000010 0.999650 0.000010 0.000010 0.000010 0.000010 0.000010 0.000010 0.000010 0.000010 0.000010 0.000010 0.000010 0.000010 0.000010 0.000010 0.000010 0.000010 0.000010 0.000010 0.000010 0.000010 0.000010 0.000010 0.000010 0.000010 0.000010 0.000010 0.000010 0.000010 0.000010 0.000010 0.000010 0.000010
0.000010 0.000010 0.000010 0.975265 0.009040 0.000010 0.000010 0.000010 0.000010 0.000010 0.000010 0.000010 0.000010 0.000010 0.000010 0.000010 0.000010 0.000010 0.000010 0.000010 0.000010 0.000010 0.000010 0.000010 0.000010 0.000010 0.000010 0.000010 0.006614 0.000010 0.000010 0.000010 0.000010 0.000010 0.008762 0.000010
0.000010 0.000010 0.000010 0.990077 0.000010 0.000010 0.000010 0.000010 0.000010 0.000010 0.000010 0.000010 0.000010 0.000010 0.000010 0.000010 0.000010 0.000010 0.000010 0.000010 0.000010 0.000010 0.000010 0.008794 0.000010 0.000010 0.000799 0.000010 0.000010 0.000010 0.000010 0.000010 0.000010 0.000010 0.000010 0.000010
0.000010 0.000010 0.000010 0.974857 0.000010 0.000010 0.000010 0.000010 0.000010 0.000010 0.003936 0.014787 0.000010 0.000010 0.000010 0.000010 0.000010 0.000010 0.000010 0.000010 0.000010 0.000010 0.000010 0.002649 0.000010 0.000010 0.003460 0.000010 0.000010 0.000010 0.000010 0.000010 0.000010 0.000010 0.000010 0.000010
0.000010 0.000010 0.000010 0.999650 0.000010 0.000010 0.000010 0.000010 0.000010 0.000010 0.000010 0.000010 0.000010 0.000010 0.000010 0.000010 0.000010 0.000010 0.000010 0.000010 0.000010 0.000010 0.000010 0.000010 0.000010 0.000010 0.000010 0.000010 0.000010 0.000010 0.000010 0.000010 0.000010 0.000010 0.000010 0.000010
0.000010 0.000010 0.000010 0.999650 0.000010 0.000010 0.000010 0.000010 0.000010 0.000010 0.000010 0.000010 0.000010 0.000010 0.000010 0.000010 0.000010 0.000010 0.000010 0.000010 0.000010 0.000010 0.000010 0.000010 0.000010 0.000010 0.000010 0.000010 0.000010 0.000010 0.000010 0.000010 0.000010 0.000010 0.000010 0.000010
0.000010 0.000010 0.000010 0.999650 0.000010 0.000010 0.000010 0.000010 0.000010 0.000010 0.000010 0.000010 0.000010 0.000010 0.000010 0.000010 0.000010 0.000010 0.000010 0.000010 0.000010 0.000010 0.000010 0.000010 0.000010 0.000010 0.000010 0.000010 0.000010 0.000010 0.000010 0.000010 0.000010 0.000010 0.000010 0.000010
0.000010 0.000010 0.000010 0.999650 0.000010 0.000010 0.000010 0.000010 0.000010 0.000010 0.000010 0.000010 0.000010 0.000010 0.000010 0.000010 0.000010 0.000010 0.000010 0.000010 0.000010 0.000010 0.000010 0.000010 0.000010 0.000010 0.000010 0.000010 0.000010 0.000010 0.000010 0.000010 0.000010 0.000010 0.000010 0.000010
0.000010 0.010451 0.000010 0.951660 0.000010 0.000010 0.000010 0.000010 0.000010 0.000010 0.000010 0.013372 0.000010 0.000010 0.000010 0.000010 0.006479 0.000010 0.000295 0.000010 0.000010 0.000010 0.003118 0.000010 0.000010 0.000010 0.000010 0.000010 0.000010 0.000010 0.000010 0.014334 0.000010 0.000010 0.000010 0.000010
0.000010 0.000010 0.000010 0.826117 0.006998 0.000010 0.003708 0.000010 0.000010 0.000010 0.000010 0.006379 0.000010 0.000010 0.001693 0.000010 0.032391 0.000010 0.000010 0.000010 0.000010 0.000010 0.000010 0.031090 0.000010 0.000010 0.000010 0.004889 0.066923 0.000010 0.000010 0.019552 0.000010 0.000010 0.000010 0.000010
0.000010 0.000010 0.000010 0.889958 0.024145 0.000010 0.034367 0.000010 0.000010 0.000010 0.008787 0.000010 0.000010 0.000010 0.000010 0.000010 0.022801 0.000010 0.000010 0.004425 0.000010 0.000010 0.000010 0.005155 0.004414 0.000010 0.000010 0.000010 0.000010 0.005678 0.000010 0.000010 0.000010 0.000010 0.000010 0.000010
0.000010 0.000010 0.000010 0.899094 0.000010 0.000010 0.002661 0.000010 0.000010 0.015265 0.000010 0.012154 0.000010 0.000010 0.000010 0.000010 0.009104 0.000010 0.000010 0.000010 0.000010 0.000010 0.000010 0.038276 0.015127 0.000010 0.000010 0.000010 0.000010 0.000010 0.000010 0.000010 0.008039 0.000010 0.000010 0.000010
0.000010 0.000010 0.000010 0.999649 0.000010 0.000010 0.000010 0.000010 0.000010 0.000010 0.000010 0.000010 0.000010 0.000010 0.000010 0.000010 0.000010 0.000010 0.000011 0.000010 0.000010 0.000010 0.000010 0.000010 0.000010 0.000010 0.000010 0.000010 0.000010 0.000010 0.000010 0.000010 0.000010 0.000010 0.000010 0.000010
0.000010 0.000010 0.000010 0.999650 0.000010 0.000010 0.000010 0.000010 0.000010 0.000010 0.000010 0.000010 0.000010 0.000010 0.000010 0.000010 0.000010 0.000010 0.000010 0.000010 0.000010 0.000010 0.000010 0.000010 0.000010 0.000010 0.000010 0.000010 0.000010 0.000010 0.000010 0.000010 0.000010 0.000010 0.000010 0.000010
0.000010 0.000010 0.000010 0.889742 0.017568 0.000010 0.000010 0.000010 0.000010 0.000010 0.000010 0.000010 0.000010 0.000010 0.000010 0.000010 0.000010 0.032396 0.000010 0.000010 0.000010 0.000010 0.000010 0.028249 0.000010 0.000010 0.000010 0.000010 0.000010 0.000010 0.000010 0.000010 0.000010 0.000010 0.031736 0.000010
0.000010 0.000010 0.000010 0.974742 0.000010 0.000010 0.000010 0.000010 0.000010 0.000010 0.000010 0.000010 0.000010 0.000010 0.000010 0.000010 0.000010 0.000010 0.000010 0.003573 0.000010 0.000010 0.000010 0.000010 0.000010 0.000010 0.021356 0.000010 0.000010 0.000010 0.000010 0.000010 0.000010 0.000010 0.000010 0.000010
0.000010 0.000010 0.000010 0.999650 0.000010 0.000010 0.000010 0.000010 0.000010 0.000010 0.000010 0.000010 0.000010 0.000010 0.000010 0.000010 0.000010 0.000010 0.000010 0.000010 0.000010 0.000010 0.000010 0.000010 0.000010 0.000010 0.000010 0.000010 0.000010 0.000010 0.000010 0.000010 0.000010 0.000010 0.000010 0.000010
0.000010 0.000010 0.000010 0.999650 0.000010 0.000010 0.000010 0.000010 0.000010 0.000010 0.000010 0.000010 0.000010 0.000010 0.000010 0.000010 0.000010 0.000010 0.000010 0.000010 0.000010 0.000010 0.000010 0.000010 0.000010 0.000010 0.000010 0.000010 0.000010 0.000010 0.000010 0.000010 0.000010 0.000010 0.000010 0.000010
0.000010 0.003666 0.000010 0.000010 0.000010 0.006052 0.019795 0.000010 0.000010 0.002089 0.025746 0.034579 0.000010 0.000010 0.000010 0.000010 0.000010 0.806942 0.000010 0.050821 0.000010 0.000010 0.009600 0.000010 0.020779 0.000010 0.011823 0.000010 0.000010 0.007304 0.000010 0.000010 0.000010 0.000010 0.000574 0.000010
0.000010 0.004495 0.000010 0.000010 0.000943 0.000010 0.019832 0.000010 0.000010 0.000010 0.053082 0.039790 0.000010 0.000010 0.013219 0.000010 0.034980 0.684786 0.000796 0.053609 0.000010 0.000010 0.003969 0.001337 0.006652 0.000010 0.050657 0.000010 0.022800 0.008851 0.000010 0.000010 0.000010 0.000010 0.000010 0.000010
0.000010 0.000010 0.000010 0.000010 0.003216 0.000010 0.030075 0.000010 0.000010 0.012894 0.011134 0.020360 0.000010 0.000010 0.000010 0.000010 0.044460 0.760983 0.000010 0.062744 0.000010 0.000010 0.016422 0.000010 0.010622 0.000010 0.024786 0.000010 0.000010 0.000010 0.000010 0.002064 0.000010 0.000010 0.000010 0.000010
0.000010 0.000010 0.000010 0.000010 0.000010 0.000010 0.052622 0.000010 0.000010 0.000010 0.009917 0.010351 0.000010 0.000010 0.013036 0.002153 0.025697 0.743448 0.000010 0.059083 0.000010 0.000010 0.015554 0.000010 0.015486 0.000010 0.000010 0.000010 0.037938 0.000010 0.000010 0.014474 0.000010 0.000010 0.000010 0.000010
0.000010 0.003733 0.000010 0.000010 0.000010 0.001281 0.003248 0.000010 0.000010 0.000010 0.030660 0.021090 0.000010 0.000010 0.002420 0.000010 0.030440 0.722179 0.001009 0.058020 0.000010 0.000010 0.023748 0.000010 0.001505 0.000010 0.047779 0.000010 0.047176 0.000800 0.000010 0.000010 0.004712 0.000010 0.000010 0.000010
0.000010 0.000010 0.000010 0.000010 0.024647 0.000010 0.012826 0.000010 0.000010 0.009474 0.008326 0.019436 0.000010 0.000010 0.000010 0.000010 0.039396 0.762217 0.000010 0.060735 0.000010 0.000010 0.003586 0.000404 0.008634 0.000010 0.030669 0.000010 0.018076 0.001353 0.000010 0.000010 0.000010 0.000010 0.000010 0.000010
0.000010 0.000363 0.000010 0.000010 0.003073 0.001849 0.030943 0.000010 0.000010 0.000258 0.013412 0.037052 0.000010 0.000010 0.000010 0.000010 0.040878 0.750382 0.000010 0.038116 0.000010 0.000010 0.027358 0.003052 0.025815 0.000010 0.003266 0.000010 0.010699 0.011477 0.000010 0.000010 0.001817 0.000010 0.000010 0.000010
0.000010 0.000010 0.000010 0.000010 0.007333 0.007592 0.030378 0.000010 0.000010 0.000010 0.022782 0.040586 0.000010 0.000010 0.018743 0.000010 0.018454 0.725182 0.000010 0.050468 0.000010 0.000010 0.015177 0.002444 0.009519 0.000010 0.032145 0.001933 0.017054 0.000010 0.000010 0.000010 0.000010 0.000010 0.000010 0.000010
0.000010 0.000010 0.000010 0.000010 0.000010 0.000010 0.026007 0.000010 0.000010 0.000010 0.029255 0.022731 0.000010 0.000010 0.018558 0.000010 0.064100 0.714601 0.000010 0.026886 0.000010 0.000010 0.008538 0.014084 0.000852 0.000010 0.008394 0.000010 0.065754 0.000010 0.000010 0.000010 0.000010 0.000010 0.000010 0.000010
0.000010 0.000010 0.000010 0.000010 0.000010 0.003544 0.024164 0.000010 0.000010 0.000010 0.020206 0.018545 0.000010 0.000010 0.000010 0.000010 0.051962 0.768051 0.000010 0.084083 0.000010 0.000010 0.000010 0.000010 0.001560 0.000010 0.024459 0.000010 0.003166 0.000010 0.000010 0.000010 0.000010 0.000010 0.000010 0.000010
0.000010 0.000010 0.000010 0.000010 0.019209 0.000010 0.037912 0.000010 0.000010 0.000010 0.032128 0.011345 0.000010 0.000010 0.009411 0.000010 0.033729 0.729707 0.000010 0.041240 0.000010 0.000010 0.000010 0.000010 0.000010 0.000010 0.039036 0.000010 0.035633 0.010398 0.000010 0.000010 0.000010 0.000010 0.000010 0.000010
0.000010 0.000144 0.000010 0.000010 0.000010 0.001911 0.025151 0.000010 0.000010 0.005794 0.022702 0.005288 0.000010 0.000010 0.024099 0.000010 0.045746 0.720472 0.000010 0.060732 0.000010 0.000010 0.000010 0.000010 0.000010 0.000010 0.021624 0.000010 0.045751 0.013431 0.000010 0.006932 0.000010 0.000010 0.000010 0.000010
0.000010 0.000010 0.000010 0.000010 0.000010 0.006442 0.018427 0.000010 0.000010 0.003417 0.020682 0.043523 0.000010 0.000010 0.000010 0.000010 0.017260 0.783747 0.000010 0.045141 0.000010 0.000010 0.000010 0.000010 0.023064 0.000010 0.017994 0.000305 0.010731 0.009037 0.000010 0.000010 0.000010 0.000010 0.000010 0.000010
0.000010 0.000010 0.000010 0.000010 0.000010 0.013234 0.028602 0.000010 0.000010 0.010242 0.021446 0.010696 0.000010 0.000010 0.017459 0.000010 0.065460 0.706838 0.000010 0.042503 0.000010 0.000010 0.010665 0.000016 0.012933 0.000010 0.008405 0.000010 0.046802 0.000010 0.000010 0.004489 0.000010 0.000010 0.000010 0.000010
0.000010 0.010056 0.000010 0.000010 0.013638 0.000011 0.016629 0.000010 0.000010 0.000010 0.037033 0.000223 0.000010 0.000010 0.000010 0.000010 0.064754 0.743140 0.000010 0.074304 0.000010 0.000010 0.000010 0.000010 0.011107 0.000010 0.028855 0.000010 0.000010 0.000010 0.000010 0.000010 0.000010 0.000010 0.000010 0.000010
0.000010 0.000010 0.000010 0.000010 0.016443 0.004968 0.034893 0.000010 0.000010 0.000010 0.025860 0.012493 0.000010 0.000010 0.000013 0.000010 0.067923 0.705010 0.000010 0.046533 0.000010 0.000010 0.017688 0.000010 0.009407 0.000010 0.014674 0.008579 0.029167 0.001194 0.000010 0.004956 0.000010 0.000010 0.000010 0.000010
0.000010 0.000010 0.000010 0.000010 0.000010 0.000010 0.000010 0.002183 0.000010 0.000010 0.031819 0.012099 0.000010 0.004231 0.015002 0.000010 0.030624 0.768092 0.001825 0.057916 0.000010 0.000010 0.008044 0.000010 0.021511 0.000010 0.000010 0.000010 0.032624 0.004844 0.000010 0.008965 0.000010 0.000010 0.000010 0.000010
0.000010 0.000010 0.000010 0.000010 0.000010 0.000010 0.000010 0.000010 0.000010 0.020472 0.007239 0.000010 0.000010 0.000010 0.000010 0.000010 0.048140 0.810469 0.000010 0.029771 0.000010 0.000010 0.006444 0.013232 0.015405 0.000010 0.010915 0.000010 0.000010 0.019065 0.000010 0.000010 0.018597 0.000010 0.000010 0.000010
0.000010 0.000010 0.000010 0.000010 0.000010 0.000010 0.009806 0.000010 0.000010 0.000010 0.000010 0.020694 0.000010 0.000010 0.000010 0.000010 0.038899 0.814481 0.000010 0.078706 0.000010 0.000010 0.000010 0.000010 0.002814 0.000010 0.024640 0.000010 0.000010 0.009680 0.000010 0.000010 0.000010 0.000010 0.000010 0.000010
0.000010 0.002303 0.000010 0.000010 0.002115 0.002431 0.002861 0.000010 0.000010 0.011642 0.003115 0.042963 0.000010 0.000010 0.000010 0.000010 0.033171 0.784491 0.002090 0.027510 0.000010 0.000010 0.000010 0.000010 0.019040 0.000010 0.028679 0.016534 0.020845 0.000010 0.000010 0.000010 0.000010 0.000010 0.000011 0.000010
0.000010 0.017889 0.008723 0.018955 0.003598 0.006076 0.047266 0.000010 0.000010 0.020639 0.054239 0.000010 0.000010 0.001387 0.016874 0.000010 0.060410 0.462721 0.009068 0.000010 0.000010 0.000010 0.000010 0.147777 0.000010 0.000010 0.021002 0.000010 0.042761 0.000010 0.007588 0.040350 0.000010 0.000010 0.012505 0.000010
0.000010 0.000290 0.000010 0.073632 0.000010 0.000010 0.001483 0.000010 0.015600 0.078414 0.010459 0.014230 0.003661 0.000299 0.026595 0.018686 0.090430 0.467253 0.013038 0.000010 0.000010 0.000010 0.000010 0.119001 0.013951 0.000010 0.000010 0.002447 0.028989 0.000010 0.000010 0.005121 0.000010 0.000010 0.016261 0.000010
0.000010 0.005921 0.000010 0.105595 0.000010 0.000010 0.000010 0.000010 0.000010 0.014783 0.000010 0.000010 0.000010 0.000010 0.022599 0.001587 0.076611 0.482636 0.000010 0.000010 0.018583 0.000010 0.000010 0.183482 0.010510 0.000010 0.006425 0.000010 0.000010 0.000010 0.014483 0.030555 0.001618 0.000010 0.024402 0.000010
0.015451 0.008193 0.000724 0.088471 0.004423 0.000010 0.004122 0.000010 0.016323 0.026394 0.033808 0.000010 0.000010 0.000360 0.000010 0.033527 0.054508 0.449792 0.013768 0.000010 0.009454 0.000055 0.000010 0.162199 0.015696 0.000010 0.000010 0.000010 0.000010 0.003397 0.000010 0.011074 0.000010 0.006428 0.041693 0.000010
0.000010 0.024980 0.000010 0.066480 0.010502 0.001569 0.006126 0.000010 0.004809 0.043096 0.045975 0.000010 0.000010 0.000010 0.016707 0.000010 0.098313 0.404758 0.000010 0.002860 0.000010 0.000010 0.000010 0.142740 0.000010 0.000010 0.010779 0.001033 0.065494 0.020940 0.015096 0.000010 0.000010 0.000010 0.017574 0.000010
0.000010 0.017010 0.000010 0.069482 0.020820 0.000011 0.000010 0.000010 0.000010 0.002380 0.012935 0.000010 0.000010 0.003167 0.000010 0.000010 0.075130 0.552171 0.000010 0.000010 0.015756 0.008055 0.000010 0.166563 0.014800 0.000212 0.007031 0.000010 0.000010 0.000010 0.000010 0.023086 0.000010 0.000010 0.011200 0.000010
0.000010 0.001162 0.000010 0.081467 0.000010 0.000010 0.016883 0.000010 0.014645 0.020469 0.000010 0.000010 0.000010 0.000010 0.023231 0.003877 0.056418 0.478307 0.000010 0.000010 0.007626 0.033841 0.002147 0.176774 0.027670 0.000010 0.012301 0.000010 0.000010 0.009944 0.002267 0.001217 0.007478 0.000010 0.022117 0.000010
0.000010 0.040210 0.000010 0.087877 0.003408 0.000010 0.049628 0.000010 0.001383 0.035868 0.000010 0.000010 0.000010 0.000010 0.028925 0.010571 0.084457 0.391426 0.000010 0.000010 0.003420 0.000010 0.000010 0.119789 0.016854 0.009484 0.019650 0.007503 0.059203 0.000010 0.000010 0.021256 0.006665 0.000010 0.002264 0.000010
0.000010 0.006668 0.000010 0.075369 0.020104 0.000010 0.003904 0.000010 0.000010 0.046057 0.003350 0.000010 0.000010 0.006675 0.000010 0.010474 0.091052 0.492381 0.000010 0.000010 0.014551 0.015425 0.000010 0.166736 0.000010 0.000010 0.004454 0.000010 0.000010 0.013324 0.000010 0.029278 0.000010 0.000010 0.000010 0.000010
0.000010 0.023187 0.000010 0.035692 0.024930 0.000010 0.000010 0.000010 0.010482 0.018331 0.001208 0.000010 0.000010 0.000010 0.000010 0.025391 0.077684 0.481931 0.000010 0.000268 0.000010 0.000010 0.010258 0.191327 0.018406 0.000010 0.004685 0.000010 0.013483 0.011330 0.000010 0.036242 0.000010 0.000010 0.014986 0.000010
0.000010 0.017000 0.000773 0.096091 0.000577 0.001438 0.000010 0.000010 0.000010 0.042420 0.029391 0.000010 0.002658 0.000010 0.000010 0.019445 0.049703 0.499005 0.000010 0.000010 0.027294 0.000010 0.000010 0.146427 0.003633 0.000010 0.000010 0.000010 0.000010 0.000010 0.000010 0.031708 0.000010 0.000010 0.032238 0.000010
0.000010 0.009261 0.018746 0.081735 0.013367 0.000010 0.016281 0.000010 0.000010 0.046891 0.003612 0.000010 0.000010 0.000010 0.026486 0.017700 0.090632 0.419880 0.009162 0.009624 0.000010 0.004167 0.000010 0.184947 0.000010 0.000010 0.000010 0.000010 0.037909 0.000010 0.000010 0.000010 0.000010 0.000010 0.009409 0.000010
0.000010 0.036674 0.000010 0.055240 0.024982 0.000010 0.023552 0.000010 0.000013 0.027921 0.029670 0.000010 0.007920 0.000010 0.034883 0.020738 0.067537 0.461131 0.006676 0.000010 0.000010 0.000010 0.027107 0.117853 0.007768 0.000010 0.000010 0.000010 0.013536 0.000646 0.000010 0.033914 0.000010 0.000010 0.002081 0.000010
0.000010 0.013510 0.000010 0.098641 0.007022 0.000010 0.014708 0.000010 0.000010 0.018123 0.008728 0.000010 0.000010 0.003762 0.026946 0.021158 0.088887 0.397176 0.000458 0.008956 0.012601 0.000010 0.000010 0.169192 0.005114 0.006995 0.001948 0.000010 0.017990 0.000010 0.034078 0.036151 0.000010 0.000010 0.007715 0.000010
0.000010 0.027970 0.000010 0.038451 0.028325 0.012923 0.047918 0.000010 0.000010 0.034974 0.009459 0.000010 0.002697 0.001200 0.013957 0.004189 0.085039 0.378990 0.002616 0.010388 0.021730 0.011883 0.012932 0.152416 0.000010 0.002273 0.002393 0.002045 0.016930 0.001710 0.000010 0.037740 0.001985 0.002230 0.034556 0.000010
0.000010 0.000010 0.000010 0.061459 0.000010 0.000010 0.010123 0.000010 0.008426 0.060861 0.021519 0.018672 0.005591 0.000010 0.039999 0.008775 0.064764 0.397282 0.005756 0.002420 0.000010 0.000010 0.000010 0.136475 0.008062 0.000010 0.000010 0.000199 0.062814 0.003157 0.002196 0.020650 0.000010 0.000010 0.027397 0.033260
0.000010 0.014013 0.000010 0.073111 0.009073 0.003931 0.028470 0.000010 0.032828 0.016878 0.023252 0.001701 0.010482 0.000010 0.020461 0.000010 0.075190 0.406383 0.000010 0.009942 0.000010 0.001896 0.000010 0.134816 0.000010 0.000010 0.033191 0.000010 0.043203 0.010709 0.012229 0.021972 0.000010 0.000010 0.016129 0.000010
0.000010 0.011360 0.007141 0.101359 0.022080 0.000010 0.000010 0.000010 0.020069 0.026533 0.023879 0.000010 0.004433 0.000620 0.000010 0.038150 0.094883 0.420902 0.000010 0.011426 0.008698 0.000010 0.000010 0.171076 0.002988 0.000010 0.000010 0.004283 0.023186 0.000959 0.000010 0.005816 0.000010 0.000010 0.000010 0.000010
0.000010 0.017549 0.000010 0.061020 0.000010 0.000010 0.029763 0.000010 0.000010 0.003325 0.020459 0.026362 0.004676 0.000828 0.026288 0.011845 0.045775 0.447397 0.000010 0.028001 0.000010 0.006950 0.006435 0.174320 0.005626 0.000010 0.000010 0.000010 0.008524 0.001616 0.000010 0.048400 0.000010 0.000010 0.024693 0.000010
0.000010 0.019728 0.000010 0.098578 0.004062 0.000010 0.000010 0.000010 0.000010 0.023752 0.004883 0.000010 0.000010 0.000618 0.037044 0.000010 0.070423 0.474231 0.000010 0.013815 0.010478 0.001979 0.000010 0.169319 0.017240 0.008795 0.000010 0.000010 0.000010 0.000997 0.010388 0.033491 0.000010 0.000010 0.000010 0.000010
0.000010 0.005551 0.000010 0.000010 0.000010 0.000010 0.201168 0.000010 0.000010 0.000010 0.000010 0.000010 0.000010 0.000010 0.000010 0.000010 0.045035 0.086695 0.000010 0.010572 0.000010 0.000010 0.000010 0.000010 0.002906 0.000010 0.000010 0.000010 0.536853 0.000010 0.000010 0.109434 0.001516 0.000010 0.000010 0.000010
0.000010 0.000010 0.000010 0.000010 0.000010 0.001056 0.166414 0.000010 0.000010 0.000010 0.000010 0.000010 0.000010 0.000010 0.000010 0.000010 0.070138 0.010094 0.003830 0.003096 0.000010 0.000010 0.000010 0.000010 0.000010 0.000010 0.003361 0.000010 0.642593 0.000010 0.000010 0.099146 0.000010 0.000010 0.000010 0.000010
0.000010 0.000010 0.000010 0.000010 0.000010 0.000010 0.220541 0.000010 0.000010 0.000010 0.000010 0.000010 0.000010 0.000010 0.000010 0.000010 0.048955 0.050462 0.000010 0.000010 0.000010 0.000010 0.000010 0.000010 0.000010 0.000010 0.000010 0.000010 0.593954 0.000016 0.000010 0.077896 0.007887 0.000010 0.000010 0.000010
0.000010 0.000010 0.000010 0.015531 0.000010 0.004776 0.185907 0.000010 0.000010 0.000010 0.000010 0.000010 0.000010 0.000010 0.000010 0.000010 0.078262 0.065522 0.000010 0.000010 0.000010 0.000010 0.000010 0.003743 0.000010 0.000010 0.000010 0.000010 0.557906 0.000010 0.000010 0.076829 0.000010 0.000010 0.011253 0.000010
0.000010 0.000010 0.000010 0.000010 0.000010 0.000010 0.212488 0.000010 0.000010 0.000010 0.000010 0.014844 0.000010 0.000010 0.000010 0.000010 0.070438 0.035537 0.006191 0.000010 0.000010 0.000010 0.000010 0.000010 0.000010 0.000010 0.000010 0.000010 0.621560 0.002669 0.000010 0.035994 0.000010 0.000010 0.000010 0.000010
0.000010 0.000010 0.000010 0.008993 0.003226 0.000010 0.217901 0.000010 0.000010 0.000010 0.000010 0.007056 0.000010 0.000010 0.000010 0.000010 0.063335 0.082349 0.000543 0.000010 0.000010 0.000010 0.000010 0.000010 0.000010 0.000010 0.000014 0.000010 0.528332 0.000010 0.000010 0.087990 0.000010 0.000010 0.000010 0.000010
0.000010 0.000010 0.000010 0.000010 0.000010 0.006281 0.183591 0.000010 0.000010 0.000010 0.000010 0.009523 0.000010 0.000010 0.000010 0.000010 0.045846 0.000010 0.000010 0.000010 0.000010 0.000010 0.000010 0.000010 0.000010 0.000010 0.000010 0.000010 0.704746 0.000010 0.000010 0.049714 0.000010 0.000010 0.000010 0.000010
0.000010 0.000010 0.000010 0.000010 0.000010 0.000010 0.189274 0.000010 0.000010 0.000010 0.000010 0.001380 0.000010 0.000010 0.000010 0.000010 0.059853 0.026876 0.013325 0.000010 0.000010 0.000010 0.000010 0.000010 0.000010 0.000010 0.006044 0.000010 0.615909 0.000010 0.000010 0.087058 0.000010 0.000010 0.000010 0.000010
0.000010 0.000010 0.000010 0.000010 0.000010 0.000010 0.192687 0.000010 0.000010 0.000010 0.000010 0.000010 0.000010 0.000010 0.000010 0.000010 0.025524 0.013197 0.000010 0.000010 0.000010 0.000010 0.000010 0.000010 0.000010 0.000010 0.000010 0.014625 0.679457 0.011861 0.000010 0.062359 0.000010 0.000010 0.000010 0.000010
0.000010 0.000010 0.000010 0.000010 0.000010 0.000010 0.174072 0.000010 0.000010 0.000010 0.006323 0.000010 0.000010 0.000010 0.000010 0.000010 0.120985 0.000010 0.005661 0.000010 0.000010 0.000010 0.000010 0.000010 0.000010 0.000010 0.000010 0.000010 0.600673 0.004132 0.000010 0.087864 0.000010 0.000010 0.000010 0.000010
0.000010 0.000010 0.000010 0.000010 0.000010 0.000010 0.198803 0.000010 0.000010 0.000010 0.000010 0.010297 0.000010 0.000010 0.000010 0.000010 0.061807 0.000010 0.002282 0.002027 0.000010 0.000010 0.000010 0.000010 0.000169 0.000010 0.000010 0.000010 0.636165 0.000010 0.000010 0.088170 0.000010 0.000010 0.000010 0.000010
0.000010 0.000010 0.000010 0.000010 0.000017 0.000010 0.209210 0.000010 0.000010 0.000010 0.001623 0.011334 0.000010 0.000010 0.000010 0.000010 0.052326 0.000010 0.008631 0.001879 0.000010 0.000010 0.000010 0.000010 0.000010 0.000010 0.000010 0.000010 0.648903 0.015790 0.000010 0.050027 0.000010 0.000010 0.000010 0.000010
0.000010 0.000010 0.000010 0.000010 0.000513 0.001271 0.216846 0.000010 0.000010 0.000010 0.000010 0.002027 0.000010 0.000010 0.000010 0.000010 0.044884 0.000010 0.000010 0.000010 0.000010 0.000010 0.000010 0.000010 0.000010 0.000010 0.000010 0.000010 0.657609 0.000010 0.000010 0.076560 0.000010 0.000010 0.000010 0.000010
0.000010 0.000010 0.000010 0.000010 0.000010 0.000010 0.188503 0.000010 0.000010 0.000010 0.000010 0.016495 0.000010 0.000010 0.000010 0.000010 0.045018 0.034799 0.001292 0.000010 0.000010 0.000010 0.000010 0.000010 0.002982 0.000010 0.000010 0.000010 0.666637 0.000010 0.000010 0.036150 0.007853 0.000010 0.000010 0.000010
0.000010 0.000010 0.000010 0.000010 0.006141 0.001852 0.180678 0.000010 0.000010 0.000010 0.000010 0.000010 0.000010 0.000010 0.000010 0.000010 0.086987 0.025094 0.005707 0.000010 0.000010 0.000010 0.000010 0.000010 0.006657 0.000010 0.000010 0.000010 0.584018 0.013767 0.000010 0.088840 0.000010 0.000010 0.000010 0.000010
0.000010 0.000010 0.000010 0.000010 0.000010 0.009187 0.203213 0.000010 0.000010 0.000010 0.000010 0.000010 0.000010 0.000010 0.000010 0.000010 0.085462 0.021491 0.000010 0.006631 0.000010 0.000010 0.000010 0.000010 0.000010 0.000010 0.004757 0.000010 0.596157 0.001189 0.000010 0.071645 0.000010 0.000010 0.000010 0.000010
0.000010 0.000010 0.000010 0.000010 0.000010 0.000040 0.181339 0.000010 0.000010 0.000010 0.006680 0.000010 0.000010 0.000010 0.000010 0.000010 0.052943 0.055473 0.000010 0.000010 0.000010 0.000010 0.000010 0.000010 0.000010 0.000010 0.000010 0.000010 0.652111 0.000010 0.000010 0.051123 0.000010 0.000010 0.000010 0.000010
0.000010 0.000010 0.000010 0.000017 0.000010 0.015007 0.192187 0.000010 0.000010 0.000010 0.000010 0.006383 0.000010 0.000010 0.000010 0.000010 0.082624 0.051902 0.000010 0.000010 0.000010 0.000010 0.000010 0.000010 0.000010 0.000010 0.000010 0.000010 0.571329 0.003255 0.000010 0.077025 0.000010 0.000010 0.000010 0.000010
0.000010 0.000010 0.000010 0.000010 0.006568 0.000010 0.172734 0.000010 0.000010 0.000010 0.000010 0.000010 0.000010 0.000010 0.000010 0.000010 0.050969 0.046145 0.000010 0.009455 0.000010 0.000010 0.000010 0.000010 0.000012 0.000010 0.000010 0.009358 0.628390 0.015272 0.000010 0.060835 0.000010 0.000010 0.000010 0.000010
0.000010 0.000010 0.000010 0.046142 0.000010 0.000012 0.218877 0.000010 0.000010 0.000010 0.000010 0.000772 0.000010 0.000010 0.000010 0.000010 0.055349 0.000010 0.000010 0.000010 0.000010 0.000010 0.000010 0.000010 0.000010 0.000010 0.000010 0.016260 0.562189 0.003906 0.000010 0.096221 0.000010 0.000010 0.000010 0.000010
0.000010 0.000010 0.000010 0.000010 0.000010 0.000010 0.000010 0.000010 0.000010 0.000010 0.000010 0.000010 0.000010 0.000010 0.000010 0.000010 0.000010 0.000010 0.000010 0.000010 0.000010 0.000010 0.000010 0.000010 0.000010 0.000010 0.000010 0.000010 0.000010 0.999650 0.000010 0.000010 0.000010 0.000010 0.000010 0.000010
0.000010 0.000016 0.000010 0.000010 0.000010 0.000010 0.000010 0.000010 0.000010 0.000010 0.000010 0.000010 0.000010 0.000010 0.000010 0.000010 0.000010 0.000010 0.000010 0.000010 0.000010 0.000010 0.000019 0.000010 0.000010 0.000010 0.000010 0.000010 0.000010 0.999635 0.000010 0.000010 0.000010 0.000010 0.000010 0.000010
0.000010 0.000010 0.000010 0.000010 0.000010 0.000010 0.000010 0.000010 0.000010 0.000010 0.000010 0.000010 0.000010 0.000010 0.000010 0.000010 0.000010 0.000012 0.000010 0.000010 0.000010 0.000010 0.000010 0.000010 0.000010 0.000010 0.000010 0.000013 0.000010 0.999645 0.000010 0.000010 0.000010 0.000010 0.000010 0.000010
0.000010 0.014114 0.000010 0.000010 0.000777 0.011051 0.000010 0.000010 0.000010 0.042149 0.023014 0.024528 0.000010 0.000010 0.048754 0.009145 0.046740 0.001340 0.000010 0.000016 0.000010 0.000010 0.050968 0.058923 0.002326 0.000010 0.001538 0.000010 0.025205 0.606165 0.000010 0.021972 0.005442 0.000010 0.005672 0.000010
0.000010 0.000010 0.000010 0.000010 0.022842 0.000010 0.009267 0.000010 0.000010 0.043413 0.003494 0.009916 0.000010 0.000010 0.000010 0.008180 0.034555 0.000010 0.014081 0.000010 0.000010 0.000010 0.008704 0.062600 0.000010 0.000010 0.014510 0.000010 0.015066 0.746854 0.000010 0.002758 0.003549 0.000010 0.000010 0.000010
0.000010 0.000010 0.000010 0.000010 0.001541 0.000010 0.000010 0.000010 0.000010 0.000010 0.017742 0.000010 0.000010 0.000010 0.000010 0.000010 0.058169 0.000010 0.011570 0.000010 0.000010 0.000010 0.029933 0.047633 0.000010 0.000010 0.000010 0.000010 0.000010 0.832422 0.000010 0.000711 0.000010 0.000010 0.000010 0.000010
0.000010 0.000010 0.000010 0.000010 0.000010 0.000010 0.000010 0.000010 0.000010 0.000010 0.000010 0.000010 0.000010 0.000010 0.000010 0.000010 0.000010 0.000010 0.000010 0.000010 0.000010 0.000010 0.000010 0.000010 0.000010 0.000010 0.000010 0.000010 0.000010 0.999650 0.000010 0.000010 0.000010 0.000010 0.000010 0.000010
0.000010 0.000010 0.000010 0.000010 0.000010 0.000010 0.000010 0.000010 0.000010 0.000010 0.000010 0.000010 0.000010 0.000010 0.000010 0.000010 0.000010 0.000010 0.000010 0.000010 0.000010 0.000010 0.000010 0.000010 0.000010 0.000010 0.000010 0.000010 0.000010 0.999650 0.000010 0.000010 0.000010 0.000010 0.000010 0.000010
0.000010 0.000010 0.000010 0.000010 0.000010 0.000010 0.000010 0.000010 0.000010 0.000010 0.000010 0.000010 0.000010 0.000010 0.000010 0.000010 0.000010 0.000010 0.000010 0.000010 0.000010 0.000010 0.000010 0.000010 0.000010 0.000010 0.000010 0.000010 0.000010 0.999650 0.000010 0.000010 0.000010 0.000010 0.000010 0.000010
0.000010 0.000010 0.000010 0.000010 0.000010 0.000010 0.000010 0.000010 0.000010 0.000010 0.000010 0.000010 0.000010 0.000010 0.000010 0.000010 0.000010 0.000010 0.000010 0.000010 0.000010 0.000010 0.000010 0.000010 0.000010 0.000010 0.000010 0.000010 0.000010 0.999650 0.000010 0.000010 0.000010 0.000010 0.000010 0.000010
0.000010 0.000010 0.000010 0.000010 0.000010 0.000010 0.000016 0.000010 0.000010 0.000010 0.000010 0.000010 0.000010 0.000010 0.000010 0.000010 0.000010 0.000010 0.000010 0.000010 0.000010 0.000010 0.000010 0.000010 0.000010 0.000010 0.000010 0.000010 0.000010 0.999644 0.000010 0.000010 0.000010 0.000010 0.000010 0.000010
0.000010 0.000010 0.000010 0.000010 0.000010 0.000010 0.000010 0.000010 0.000010 0.000010 0.000010 0.000010 0.000010 0.000010 0.000013 0.000010 0.000010 0.000010 0.000010 0.000010 0.000010 0.000010 0.000010 0.000010 0.000010 0.000010 0.000010 0.000010 0.000010 0.999647 0.000010 0.000010 0.000010 0.000010 0.000010 0.000010
0.000010 0.015325 0.023403 0.000010 0.014654 0.009347 0.000010 0.000010 0.000010 0.000010 0.024710 0.000010 0.000010 0.007245 0.052150 0.006029 0.073724 0.000010 0.037421 0.026497 0.000010 0.000010 0.151987 0.000010 0.000010 0.000301 0.005949 0.026953 0.006111 0.479372 0.000010 0.017491 0.000010 0.000010 0.021160 0.000010
0.000010 0.014342 0.025841 0.000010 0.004617 0.004491 0.001750 0.000010 0.000010 0.013078 0.006257 0.009671 0.000010 0.004831 0.042662 0.000010 0.088840 0.016891 0.035808 0.023230 0.000010 0.000010 0.137500 0.000010 0.000010 0.009038 0.013044 0.043170 0.000010 0.497396 0.000010 0.000010 0.007384 0.000010 0.000010 0.000010
0.000010 0.004514 0.032003 0.000010 0.031389 0.000010 0.000010 0.000010 0.000010 0.000010 0.023470 0.000010 0.000010 0.004897 0.013897 0.000010 0.085696 0.000010 0.028012 0.004346 0.000010 0.000010 0.147342 0.000010 0.000010 0.000010 0.009855 0.041055 0.000010 0.522040 0.000010 0.020560 0.030714 0.000010 0.000010 0.000010
0.000010 0.000010 0.037964 0.000010 0.022775 0.001555 0.000603 0.000010 0.000010 0.000010 0.014094 0.000010 0.000010 0.006003 0.006469 0.000010 0.104638 0.000017 0.018973 0.000010 0.000010 0.000010 0.149037 0.000010 0.007630 0.000498 0.021796 0.054502 0.000010 0.522733 0.000010 0.012750 0.017781 0.000010 0.000010 0.000010
0.000010 0.000010 0.037418 0.000010 0.009461 0.005619 0.004894 0.000010 0.000010 0.000010 0.033310 0.000010 0.000010 0.005138 0.047258 0.024044 0.103978 0.013520 0.052183 0.011751 0.000010 0.000010 0.121968 0.000010 0.000010 0.000010 0.005510 0.006779 0.000010 0.483040 0.000010 0.017746 0.013184 0.000010 0.003031 0.000010
0.000010 0.000010 0.046153 0.000010 0.008849 0.001514 0.001361 0.000010 0.000010 0.000010 0.015609 0.000010 0.000010 0.003057 0.043315 0.000010 0.096604 0.015076 0.041079 0.015906 0.000010 0.000010 0.129780 0.000010 0.007950 0.000010 0.010165 0.030110 0.000010 0.509525 0.000010 0.007838 0.015928 0.000010 0.000010 0.000010
0.000010 0.000010 0.040335 0.000010 0.014204 0.001487 0.014805 0.000010 0.000010 0.037904 0.023006 0.013385 0.000010 0.000010 0.000010 0.004124 0.074114 0.105834 0.035469 0.020268 0.000010 0.000010 0.106888 0.020548 0.026257 0.000010 0.007527 0.005917 0.000010 0.406682 0.000010 0.036884 0.000010 0.000010 0.000010 0.004203
0.000010 0.000010 0.035463 0.000010 0.017274 0.004678 0.017585 0.000010 0.000010 0.034963 0.020003 0.008984 0.000010 0.002629 0.000010 0.006585 0.068758 0.097659 0.034259 0.019307 0.000010 0.000010 0.106655 0.024693 0.026913 0.000010 0.013006 0.000010 0.000010 0.406777 0.000010 0.039348 0.000010 0.000010 0.000010 0.014300
0.000010 0.000010 0.000010 0.000010 0.000010 0.000010 0.000010 0.000010 0.000010 0.000010 0.000010 0.000010 0.000010 0.000010 0.000010 0.000010 0.850751 0.000010 0.000010 0.000010 0.000010 0.000010 0.000010 0.014036 0.000010 0.000010 0.000010 0.008317 0.000010 0.000010 0.000010 0.000010 0.000010 0.000010 0.126575 0.000010
0.000010 0.000010 0.000010 0.000010 0.000505 0.000010 0.000010 0.000010 0.000010 0.002890 0.000010 0.017688 0.000010 0.000010 0.000010 0.000010 0.936421 0.000010 0.000010 0.000010 0.000010 0.000010 0.000010 0.016355 0.000010 0.000010 0.000010 0.000010 0.000010 0.000010 0.000010 0.000010 0.000010 0.000010 0.025840 0.000010
0.000010 0.000010 0.000010 0.000010 0.000010 0.000010 0.000010 0.000010 0.000010 0.000010 0.000010 0.015874 0.000010 0.000010 0.000010 0.000010 0.891252 0.000010 0.000010 0.000010 0.000010 0.000010 0.000010 0.000010 0.000010 0.000010 0.000010 0.000010 0.000010 0.000010 0.000010 0.000010 0.000010 0.000010 0.092543 0.000010
0.000010 0.000010 0.000010 0.000010 0.000010 0.000379 0.000010 0.000010 0.000010 0.000010 0.000010 0.098237 0.000010 0.000010 0.000010 0.000010 0.799546 0.000010 0.002142 0.022090 0.000010 0.000010 0.000010 0.000010 0.000010 0.000010 0.000010 0.000010 0.077306 0.000010 0.000010 0.000010 0.000010 0.000010 0.000010 0.000010
0.000010 0.000010 0.000010 0.000010 0.001902 0.000010 0.000010 0.000010 0.000010 0.000010 0.000010 0.074135 0.000010 0.000010 0.000010 0.000010 0.857710 0.000010 0.012068 0.000010 0.000010 0.000010 0.000010 0.000010 0.002730 0.000010 0.000010 0.000010 0.051154 0.000010 0.000010 0.000010 0.000010 0.000010 0.000010 0.000010
0.000010 0.000010 0.000010 0.000010 0.000010 0.001324 0.003259 0.000010 0.000010 0.000010 0.000010 0.068921 0.000010 0.000010 0.000010 0.000010 0.835875 0.015533 0.000010 0.000010 0.000010 0.000010 0.000010 0.000010 0.000010 0.000010 0.000010 0.008092 0.066706 0.000010 0.000010 0.000010 0.000010 0.000010 0.000010 0.000010
0.000010 0.000010 0.000010 0.000010 0.000010 0.000010 0.000010 0.000010 0.000010 0.000010 0.000010 0.000010 0.000010 0.000010 0.000010 0.000010 0.999650 0.000010 0.000010 0.000010 0.000010 0.000010 0.000010 0.000010 0.000010 0.000010 0.000010 0.000010 0.000010 0.000010 0.000010 0.000010 0.000010 0.000010 0.000010 0.000010
0.000010 0.000010 0.000010 0.000010 0.000010 0.000010 0.000010 0.000010 0.000010 0.000010 0.000010 0.000010 0.000010 0.000010 0.000010 0.000010 0.999650 0.000010 0.000010 0.000010 0.000010 0.000010 0.000010 0.000010 0.000010 0.000010 0.000010 0.000010 0.000010 0.000010 0.000010 0.000010 0.000010 0.000010 0.000010 0.000010
0.000010 0.000010 0.000010 0.000010 0.000010 0.000010 0.016713 0.000010 0.000010 0.000010 0.000010 0.017580 0.000010 0.000010 0.000010 0.000010 0.965377 0.000010 0.000010 0.000010 0.000010 0.000010 0.000010 0.000010 0.000010 0.000010 0.000010 0.000010 0.000010 0.000010 0.000010 0.000010 0.000010 0.000010 0.000010 0.000010
0.000010 0.035524 0.000010 0.000010 0.000019 0.000010 0.019385 0.000010 0.000010 0.000010 0.017568 0.024909 0.000010 0.000010 0.001773 0.000010 0.840258 0.010319 0.000010 0.000010 0.000010 0.000010 0.009215 0.000010 0.000174 0.000010 0.005969 0.013987 0.009286 0.000010 0.000010 0.000010 0.000010 0.000010 0.011394 0.000010
0.000010 0.000010 0.000010 0.000010 0.015811 0.000010 0.005607 0.000010 0.000010 0.000010 0.000010 0.023410 0.000010 0.000010 0.000010 0.000010 0.895847 0.000010 0.000010 0.000010 0.000010 0.000010 0.000010 0.000010 0.000010 0.000010 0.000012 0.006987 0.043668 0.008378 0.000010 0.000010 0.000010 0.000010 0.000010 0.000010
0.000010 0.000010 0.000010 0.000010 0.000010 0.000010 0.000010 0.000010 0.000010 0.000010 0.000010 0.000010 0.000010 0.000010 0.000010 0.000010 0.999650 0.000010 0.000010 0.000010 0.000010 0.000010 0.000010 0.000010 0.000010 0.000010 0.000010 0.000010 0.000010 0.000010 0.000010 0.000010 0.000010 0.000010 0.000010 0.000010
0.000010 0.000010 0.000010 0.000010 0.000010 0.000010 0.000010 0.000010 0.000010 0.000010 0.000010 0.000010 0.000010 0.000010 0.000010 0.000010 0.999650 0.000010 0.000010 0.000010 0.000010 0.000010 0.000010 0.000010 0.000010 0.000010 0.000010 0.000010 0.000010 0.000010 0.000010 0.000010 0.000010 0.000010 0.000010 0.000010
0.000010 0.000010 0.000010 0.000010 0.026651 0.000010 0.040018 0.000010 0.000010 0.000010 0.008917 0.096930 0.000010 0.000010 0.000010 0.000010 0.677440 0.013705 0.004073 0.009004 0.000010 0.000010 0.000386 0.000010 0.007723 0.000010 0.017151 0.000010 0.097762 0.000010 0.000010 0.000010 0.000010 0.000010 0.000010 0.000010
0.000010 0.000010 0.000010 0.000010 0.000010 0.000010 0.000010 0.000010 0.000010 0.000010 0.000010 0.059588 0.000010 0.000010 0.000010 0.000010 0.892154 0.000010 0.000010 0.000010 0.000010 0.000010 0.000010 0.000010 0.000010 0.000010 0.000010 0.000010 0.047929 0.000010 0.000010 0.000010 0.000010 0.000010 0.000010 0.000010
0.000010 0.000010 0.000010 0.000010 0.000010 0.000010 0.000010 0.000010 0.000010 0.000010 0.000010 0.079665 0.000010 0.000010 0.000010 0.000010 0.847065 0.000010 0.010462 0.000010 0.000010 0.000010 0.000010 0.000010 0.007156 0.000010 0.004044 0.000010 0.046944 0.004375 0.000010 0.000010 0.000010 0.000010 0.000010 0.000010
0.000010 0.000010 0.000010 0.000010 0.000010 0.000010 0.000010 0.000010 0.000010 0.000010 0.000010 0.000010 0.000010 0.000010 0.000010 0.000010 0.999650 0.000010 0.000010 0.000010 0.000010 0.000010 0.000010 0.000010 0.000010 0.000010 0.000010 0.000010 0.000010 0.000010 0.000010 0.000010 0.000010 0.000010 0.000010 0.000010
0.000010 0.000010 0.000010 0.000010 0.000010 0.009219 0.005487 0.000010 0.000010 0.000010 0.000010 0.054459 0.000010 0.000593 0.036436 0.000010 0.709386 0.051744 0.000010 0.005974 0.000010 0.000010 0.002297 0.047001 0.008380 0.000010 0.025180 0.000010 0.000010 0.000010 0.000010 0.036347 0.007277 0.000010 0.000010 0.000010
0.000010 0.000010 0.000010 0.000010 0.000010 0.007214 0.032252 0.000010 0.000010 0.000010 0.000010 0.006081 0.000010 0.000010 0.000010 0.000010 0.869605 0.000010 0.000010 0.000010 0.000010 0.000010 0.000010 0.000010 0.000010 0.000010 0.000010 0.000010 0.000010 0.000010 0.000010 0.000010 0.000010 0.000010 0.084538 0.000010
0.000010 0.074827 0.000010 0.004725 0.048351 0.005323 0.034629 0.000010 0.000010 0.062709 0.055774 0.046886 0.000010 0.000010 0.075051 0.009995 0.181965 0.083379 0.026968 0.035000 0.000010 0.000010 0.047705 0.030873 0.010843 0.000010 0.029594 0.000010 0.102925 0.008637 0.000010 0.010086 0.003444 0.000010 0.010183 0.000010
0.000010 0.001191 0.005252 0.000010 0.027575 0.000010 0.002921 0.000894 0.000010 0.000951 0.024070 0.000010 0.000010 0.002844 0.052445 0.018475 0.125425 0.010468 0.003915 0.027665 0.010945 0.000010 0.391595 0.061949 0.000010 0.007953 0.041447 0.004370 0.028294 0.043429 0.016024 0.001924 0.014867 0.000010 0.073012 0.000010
0.000010 0.005397 0.023426 0.000010 0.003278 0.000010 0.034402 0.000010 0.000010 0.000010 0.057683 0.010245 0.005623 0.000010 0.063252 0.010833 0.164987 0.047432 0.029291 0.038299 0.000010 0.000010 0.402845 0.000010 0.015246 0.018492 0.005482 0.000010 0.000010 0.063608 0.000010 0.000010 0.000010 0.000010 0.000010 0.000010
0.000010 0.027172 0.009053 0.014953 0.021707 0.000010 0.000010 0.000010 0.000010 0.009509 0.051968 0.000010 0.000010 0.000010 0.033927 0.000010 0.059327 0.050874 0.010508 0.006202 0.000010 0.000010 0.113731 0.347579 0.006803 0.000010 0.005608 0.000010 0.000010 0.014364 0.000010 0.004225 0.001178 0.000010 0.200869 0.010283
0.013709 0.019938 0.000010 0.025554 0.001770 0.000010 0.000010 0.000010 0.000010 0.004953 0.030686 0.017532 0.000010 0.000010 0.067926 0.004092 0.069780 0.088171 0.017247 0.007986 0.000010 0.002491 0.266557 0.050757 0.000010 0.008057 0.026116 0.013499 0.000010 0.027993 0.000010 0.044973 0.014895 0.000010 0.175186 0.000010
0.000010 0.022550 0.000010 0.000010 0.010141 0.000030 0.007469 0.001551 0.003564 0.000010 0.043443 0.003562 0.006501 0.000010 0.032402 0.017897 0.052899 0.036591 0.005586 0.005668 0.000010 0.002656 0.240956 0.011329 0.008765 0.008264 0.023546 0.027931 0.000010 0.017270 0.000010 0.020888 0.000010 0.000010 0.388433 0.000010
0.000010 0.019194 0.005283 0.000010 0.015928 0.000010 0.006618 0.000010 0.000010 0.000010 0.034609 0.009944 0.022695 0.000010 0.068872 0.002073 0.110180 0.044509 0.030717 0.008243 0.000010 0.000010 0.425391 0.004089 0.003344 0.011561 0.037103 0.000010 0.025414 0.058135 0.020989 0.026165 0.000010 0.000010 0.008814 0.000010
0.000010 0.000010 0.023154 0.000010 0.007996 0.012821 0.021148 0.002085 0.000010 0.000010 0.044389 0.000010 0.000010 0.000010 0.062507 0.009411 0.113593 0.073943 0.022347 0.023521 0.000010 0.000010 0.411087 0.000010 0.015480 0.014331 0.045817 0.000010 0.000010 0.049782 0.000010 0.024977 0.000010 0.000010 0.000010 0.021443
0.000010 0.000010 0.030887 0.000010 0.032191 0.012473 0.000010 0.000010 0.000010 0.000010 0.050962 0.009429 0.000010 0.000010 0.057316 0.006933 0.145002 0.040758 0.000010 0.037908 0.000010 0.000010 0.429075 0.006269 0.007426 0.016854 0.034752 0.007857 0.000010 0.044812 0.000010 0.006175 0.022753 0.000010 0.000010 0.000010
0.000010 0.056131 0.022389 0.000010 0.009662 0.000010 0.014483 0.000010 0.000010 0.000010 0.051883 0.022319 0.007055 0.000010 0.043708 0.000010 0.095133 0.049996 0.027464 0.025154 0.000010 0.000010 0.404150 0.007616 0.007548 0.000010 0.029101 0.000010 0.000010 0.042407 0.022162 0.034521 0.000010 0.000010 0.026960 0.000010
0.000010 0.000010 0.000010 0.000010 0.000024 0.011367 0.088874 0.000010 0.000010 0.000010 0.000010 0.003634 0.000010 0.000010 0.018686 0.000010 0.086252 0.081984 0.000010 0.028567 0.000010 0.000010 0.018135 0.000010 0.006391 0.000010 0.000010 0.000010 0.286955 0.011384 0.000010 0.357518 0.000010 0.000010 0.000010 0.000010
0.000010 0.005094 0.000010 0.000010 0.000324 0.014465 0.050627 0.000010 0.000010 0.006323 0.009698 0.017661 0.000010 0.000010 0.000010 0.000010 0.082255 0.075245 0.003036 0.000010 0.000010 0.000010 0.012324 0.000010 0.010599 0.000010 0.002059 0.000010 0.189676 0.001534 0.000010 0.518879 0.000010 0.000010 0.000010 0.000010
0.000010 0.000010 0.000010 0.007610 0.030775 0.000010 0.038251 0.000010 0.000010 0.000010 0.000010 0.000010 0.000010 0.000010 0.004863 0.012465 0.086766 0.070209 0.000010 0.012338 0.000010 0.000010 0.000010 0.003905 0.000010 0.000010 0.018059 0.026391 0.171237 0.007520 0.000010 0.509389 0.000010 0.000010 0.000010 0.000010
0.000010 0.000010 0.000010 0.000010 0.000010 0.000010 0.020684 0.000010 0.000010 0.000010 0.000010 0.016981 0.000010 0.000010 0.000010 0.000010 0.042567 0.057557 0.012795 0.000010 0.000010 0.000010 0.000010 0.000010 0.009574 0.000010 0.000010 0.000010 0.127255 0.000018 0.000010 0.712298 0.000010 0.000010 0.000010 0.000010
0.000010 0.014991 0.000010 0.005672 0.000010 0.000010 0.017099 0.000010 0.000010 0.001232 0.000010 0.021533 0.000010 0.000010 0.000010 0.000010 0.040902 0.057884 0.000010 0.000010 0.000010 0.000010 0.000010 0.000010 0.000010 0.000010 0.008461 0.000015 0.172415 0.000010 0.000010 0.659546 0.000010 0.000010 0.000010 0.000010
0.000010 0.000010 0.000010 0.000010 0.016108 0.000014 0.029334 0.000010 0.000010 0.000010 0.000010 0.000010 0.000010 0.000010 0.000010 0.000010 0.030428 0.037429 0.000010 0.028646 0.000010 0.000010 0.000082 0.000010 0.011530 0.000010 0.013119 0.000010 0.106994 0.010080 0.000010 0.666149 0.000010 0.000010 0.049858 0.000010
0.000010 0.000010 0.000010 0.000010 0.000010 0.000010 0.000010 0.000010 0.000010 0.000010 0.000010 0.000010 0.000010 0.000010 0.000010 0.000018 0.000010 0.000010 0.000010 0.000010 0.000010 0.000010 0.000010 0.000010 0.000010 0.000010 0.000010 0.000010 0.000010 0.000010 0.000010 0.999642 0.000010 0.000010 0.000010 0.000010
0.000010 0.000010 0.000010 0.000010 0.000010 0.000010 0.000010 0.000010 0.000010 0.000010 0.000010 0.013521 0.000010 0.000010 0.000010 0.000010 0.004661 0.000010 0.000010 0.000010 0.000010 0.000010 0.000010 0.000010 0.000010 0.000010 0.000010 0.006384 0.031128 0.000010 0.000010 0.943997 0.000010 0.000010 0.000010 0.000010
0.000010 0.000010 0.000010 0.000010 0.000010 0.000010 0.000010 0.000010 0.000010 0.000010 0.000010 0.000010 0.000010 0.000010 0.000010 0.000010 0.000010 0.000010 0.000010 0.000010 0.000010 0.000010 0.000010 0.000010 0.000010 0.000010 0.000010 0.000010 0.000010 0.000010 0.000010 0.999650 0.000010 0.000010 0.000010 0.000010
0.000010 0.000011 0.000010 0.000010 0.000010 0.000010 0.000010 0.000010 0.000010 0.000010 0.000010 0.000010 0.000010 0.000010 0.000010 0.000010 0.000010 0.000010 0.000010 0.000010 0.000010 0.000010 0.000010 0.000010 0.000010 0.000010 0.000010 0.000010 0.000010 0.000010 0.000010 0.999649 0.000010 0.000010 0.000010 0.000010
0.000010 0.000010 0.000010 0.000010 0.010300 0.000010 0.045694 0.000010 0.000010 0.000010 0.016117 0.002283 0.000010 0.000010 0.000010 0.000010 0.056551 0.012714 0.000010 0.000010 0.000010 0.000010 0.000010 0.007849 0.000010 0.000010 0.000010 0.000010 0.019984 0.000010 0.000010 0.693269 0.000010 0.000010 0.134978 0.000010
0.000010 0.000010 0.000010 0.000010 0.000010 0.000562 0.023474 0.000010 0.000010 0.000010 0.000010 0.000010 0.000010 0.000010 0.003564 0.000010 0.026508 0.000010 0.000010 0.000010 0.000010 0.000010 0.000010 0.000010 0.002940 0.000010 0.000010 0.000010 0.074863 0.000010 0.000010 0.792899 0.000010 0.000010 0.074909 0.000010
0.000010 0.000010 0.000010 0.000010 0.000010 0.000010 0.041093 0.000010 0.000010 0.000010 0.007292 0.002796 0.000010 0.000010 0.000010 0.000010 0.031681 0.050754 0.000010 0.000010 0.000010 0.000010 0.000010 0.000010 0.000010 0.000010 0.004298 0.000010 0.024895 0.002129 0.000010 0.768085 0.000010 0.000010 0.066719 0.000010
0.000010 0.000010 0.000010 0.000010 0.012647 0.000010 0.037198 0.000010 0.000010 0.000014 0.000010 0.000010 0.000010 0.000010 0.000010 0.000010 0.048933 0.026431 0.000010 0.000010 0.000010 0.000010 0.010275 0.015918 0.002667 0.000010 0.003409 0.000010 0.098137 0.002892 0.000010 0.685643 0.000010 0.000010 0.055604 0.000010
0.000010 0.000010 0.000010 0.000010 0.000010 0.005041 0.000010 0.000010 0.000010 0.000010 0.008862 0.012261 0.000010 0.000010 0.000010 0.000010 0.057734 0.000010 0.000863 0.000010 0.000010 0.000010 0.010084 0.007437 0.000028 0.000010 0.000010 0.003242 0.160276 0.000010 0.000010 0.733922 0.000010 0.000010 0.000010 0.000010
0.000010 0.015817 0.000010 0.004032 0.000010 0.000010 0.024428 0.000010 0.000010 0.000010 0.007811 0.000010 0.000010 0.000010 0.000010 0.003049 0.027480 0.038663 0.000010 0.000010 0.000010 0.000010 0.017073 0.000010 0.006257 0.000010 0.017669 0.000010 0.109012 0.000010 0.000010 0.678928 0.001922 0.000010 0.047641 0.000010
0.000010 0.000010 0.000010 0.000010 0.000010 0.000010 0.000032 0.000010 0.000010 0.000010 0.000010 0.010977 0.005099 0.000010 0.000010 0.000010 0.005534 0.000010 0.005889 0.000010 0.000010 0.000010 0.000010 0.021434 0.000010 0.000010 0.000010 0.000010 0.049989 0.000010 0.000010 0.900766 0.000010 0.000010 0.000010 0.000010
0.000010 0.000010 0.000010 0.003779 0.004776 0.000934 0.000010 0.000010 0.000010 0.000010 0.000010 0.016114 0.000010 0.000010 0.019256 0.000106 0.026687 0.019621 0.000010 0.022665 0.000010 0.000010 0.000010 0.023108 0.000010 0.000010 0.000010 0.000010 0.080221 0.011885 0.000010 0.770618 0.000010 0.000010 0.000010 0.000010
0.000010 0.000010 0.000010 0.000010 0.000010 0.000010 0.000010 0.000010 0.000010 0.000010 0.000010 0.009486 0.000010 0.000010 0.000010 0.000010 0.000010 0.000010 0.000010 0.000010 0.000010 0.000010 0.000010 0.000010 0.000010 0.000010 0.000010 0.000010 0.016998 0.000010 0.000010 0.926767 0.000010 0.000010 0.046429 0.000010
0.000010 0.000010 0.000010 0.000010 0.000010 0.000010 0.000010 0.000010 0.000010 0.000010 0.000010 0.000010 0.000010 0.000010 0.000010 0.000010 0.000010 0.000010 0.000010 0.000010 0.000010 0.000010 0.000010 0.000010 0.000010 0.000010 0.000010 0.006961 0.000010 0.000010 0.000010 0.992699 0.000010 0.000010 0.000010 0.000010
0.000010 0.006662 0.000010 0.000010 0.023251 0.000010 0.000010 0.000010 0.000010 0.014987 0.076294 0.015716 0.000010 0.000010 0.030250 0.000010 0.074461 0.063288 0.000010 0.000010 0.000010 0.000010 0.005109 0.578938 0.000010 0.000010 0.000010 0.002317 0.049326 0.000010 0.000010 0.000010 0.000010 0.000010 0.059169 0.000010
0.000010 0.000010 0.000010 0.008680 0.005861 0.007011 0.000010 0.000010 0.000010 0.009700 0.051429 0.000010 0.000010 0.004629 0.034982 0.000010 0.064570 0.063162 0.000013 0.009142 0.000010 0.000010 0.090963 0.534573 0.000010 0.000010 0.000010 0.000010 0.039079 0.001006 0.000010 0.010920 0.002187 0.000010 0.061910 0.000010
0.000010 0.006506 0.000010 0.000010 0.015888 0.000010 0.000010 0.000010 0.000010 0.054545 0.066550 0.000010 0.000010 0.000010 0.046958 0.000010 0.091454 0.033788 0.000010 0.000010 0.000010 0.000010 0.000010 0.610784 0.001856 0.000010 0.007909 0.009314 0.042425 0.010759 0.000010 0.000010 0.001044 0.000010 0.000010 0.000010
0.000010 0.020252 0.000010 0.060169 0.025208 0.000731 0.000647 0.000010 0.000010 0.033330 0.055693 0.004258 0.000010 0.000010 0.026842 0.015421 0.027829 0.081285 0.000814 0.000010 0.000010 0.000010 0.012314 0.512722 0.018016 0.000010 0.000010 0.000010 0.039406 0.000010 0.000010 0.003301 0.000010 0.000010 0.061594 0.000010
0.000010 0.022996 0.000010 0.000010 0.014460 0.014265 0.000010 0.000010 0.000010 0.021976 0.049286 0.006900 0.000010 0.000010 0.025696 0.001149 0.057566 0.041605 0.000010 0.014363 0.000010 0.000010 0.026921 0.622846 0.019096 0.000010 0.020407 0.000010 0.035075 0.000010 0.000010 0.005204 0.000010 0.000010 0.000010 0.000010
0.000010 0.011659 0.000010 0.000010 0.023261 0.007183 0.006926 0.000010 0.000010 0.052868 0.056558 0.000010 0.000010 0.000010 0.000012 0.000010 0.035958 0.083227 0.000010 0.000010 0.000010 0.000010 0.021869 0.601412 0.019846 0.000010 0.000010 0.000010 0.043640 0.003405 0.000010 0.015887 0.000010 0.000010 0.016089 0.000010
0.000010 0.015490 0.000010 0.000010 0.005612 0.003649 0.000010 0.000010 0.000010 0.034223 0.098878 0.008368 0.000010 0.000010 0.034610 0.006594 0.055070 0.089328 0.015011 0.000010 0.000010 0.000010 0.000010 0.626960 0.005976 0.000010 0.000010 0.000010 0.000010 0.000010 0.000010 0.000010 0.000010 0.000010 0.000010 0.000010
0.000010 0.020073 0.000010 0.000010 0.036335 0.000135 0.007605 0.000010 0.000010 0.049374 0.119757 0.000010 0.000010 0.000010 0.033135 0.003210 0.043743 0.065659 0.009377 0.000010 0.000010 0.000010 0.005351 0.561888 0.003239 0.000010 0.000010 0.000010 0.006551 0.005589 0.000010 0.011976 0.000010 0.000010 0.016822 0.000010
0.000010 0.033593 0.000010 0.000010 0.018997 0.000010 0.002941 0.000010 0.000010 0.019156 0.059909 0.020908 0.000010 0.000010 0.038433 0.000010 0.024983 0.048232 0.003191 0.009484 0.000010 0.000010 0.010929 0.613145 0.010972 0.000010 0.017185 0.009738 0.043487 0.014539 0.000010 0.000010 0.000010 0.000010 0.000010 0.000010
0.000010 0.016222 0.000010 0.000010 0.038125 0.000010 0.000010 0.000010 0.000010 0.029364 0.079395 0.013963 0.000010 0.000010 0.014669 0.007082 0.036370 0.050072 0.000010 0.000010 0.000010 0.000010 0.030243 0.596677 0.016846 0.000010 0.019674 0.000010 0.038471 0.011634 0.000010 0.000010 0.000994 0.000010 0.000010 0.000010
0.000010 0.041293 0.000010 0.000010 0.050664 0.000010 0.004390 0.000010 0.000010 0.025343 0.100430 0.015711 0.000010 0.000010 0.024605 0.000010 0.026176 0.059140 0.000013 0.012999 0.000010 0.000010 0.000010 0.573205 0.002474 0.000010 0.006743 0.000010 0.049634 0.005779 0.000010 0.001209 0.000010 0.000010 0.000010 0.000010
0.000010 0.016789 0.000010 0.000010 0.014347 0.008907 0.012848 0.000010 0.000010 0.063108 0.052372 0.005571 0.000010 0.000010 0.019223 0.000010 0.028897 0.065497 0.000010 0.000010 0.000010 0.000010 0.008144 0.591029 0.006283 0.000010 0.027457 0.000010 0.042834 0.000010 0.000010 0.011324 0.000010 0.000010 0.025180 0.000010
0.000010 0.010136 0.000010 0.000010 0.026533 0.000010 0.000010 0.000010 0.000010 0.049985 0.057580 0.004155 0.000010 0.000010 0.036335 0.000010 0.020160 0.048852 0.000010 0.018309 0.000010 0.000010 0.014872 0.643451 0.000010 0.000010 0.008671 0.004563 0.049113 0.000010 0.000010 0.004516 0.000010 0.000010 0.002570 0.000010
0.000010 0.014804 0.000010 0.000010 0.029459 0.001006 0.000010 0.000010 0.000010 0.061164 0.043515 0.000010 0.000010 0.000010 0.017309 0.000010 0.074554 0.088501 0.000010 0.000010 0.000010 0.000010 0.009352 0.610116 0.013530 0.000010 0.020847 0.000010 0.000010 0.015071 0.000010 0.000553 0.000010 0.000010 0.000010 0.000010
0.000010 0.013826 0.000010 0.013054 0.017898 0.001799 0.021067 0.000010 0.000010 0.022256 0.070043 0.011934 0.000010 0.000010 0.000010 0.000010 0.037836 0.083857 0.000010 0.011377 0.000010 0.000010 0.022490 0.609702 0.011528 0.000010 0.014577 0.000010 0.000010 0.000010 0.000010 0.021725 0.000010 0.000010 0.014842 0.000010
0.000010 0.000010 0.000010 0.000010 0.010462 0.000010 0.004638 0.000010 0.000010 0.067993 0.046699 0.000010 0.000010 0.000010 0.059924 0.000010 0.064928 0.080569 0.004690 0.000160 0.000010 0.000010 0.010155 0.614428 0.013223 0.000010 0.003195 0.000010 0.018370 0.000010 0.000010 0.000010 0.000355 0.000010 0.000010 0.000010
0.000010 0.028044 0.000010 0.000010 0.022792 0.000010 0.003346 0.000010 0.000010 0.045493 0.076374 0.000010 0.000010 0.000010 0.063161 0.000010 0.060782 0.039777 0.008878 0.000010 0.000010 0.000010 0.005499 0.573533 0.006680 0.000010 0.004261 0.000010 0.037265 0.011936 0.000010 0.000010 0.000010 0.000010 0.011979 0.000010
0.000010 0.020546 0.000010 0.011461 0.038186 0.004104 0.000010 0.000010 0.000010 0.032473 0.057446 0.000010 0.000010 0.000010 0.028890 0.000010 0.054427 0.065081 0.000010 0.000565 0.000010 0.000010 0.000010 0.612069 0.007578 0.000010 0.011964 0.000010 0.008261 0.015150 0.000010 0.011461 0.000010 0.000010 0.020148 0.000010
0.000010 0.018216 0.000010 0.000010 0.024525 0.005084 0.000104 0.000010 0.000010 0.046572 0.056715 0.002833 0.000010 0.000010 0.018387 0.000010 0.065304 0.061273 0.000010 0.000010 0.000010 0.000010 0.021525 0.583634 0.018738 0.000010 0.003188 0.000011 0.033758 0.015697 0.000010 0.021155 0.003114 0.000010 0.000010 0.000010
0.000010 0.005464 0.000010 0.003814 0.002706 0.003373 0.001765 0.000010 0.000010 0.063610 0.062731 0.018139 0.000010 0.000010 0.002916 0.002922 0.061369 0.085862 0.000010 0.000010 0.000010 0.000010 0.015793 0.599008 0.017366 0.000010 0.010856 0.004605 0.013718 0.006586 0.000010 0.017237 0.000010 0.000010 0.000010 0.000010
0.000010 0.034953 0.000010 0.000010 0.014224 0.015118 0.000010 0.000010 0.000010 0.023558 0.713751 0.000010 0.000010 0.000010 0.011192 0.000010 0.016042 0.056866 0.000161 0.000010 0.000010 0.000010 0.000010 0.033073 0.028214 0.000010 0.033192 0.000010 0.000010 0.007418 0.000010 0.012016 0.000010 0.000010 0.000011 0.000010
0.000010 0.000010 0.000010 0.000010 0.000010 0.000010 0.000010 0.000010 0.000010 0.000010 0.995174 0.000010 0.000010 0.000010 0.000010 0.000010 0.000010 0.004486 0.000010 0.000010 0.000010 0.000010 0.000010 0.000010 0.000010 0.000010 0.000010 0.000010 0.000010 0.000010 0.000010 0.000010 0.000010 0.000010 0.000010 0.000010
0.000010 0.000010 0.000010 0.000010 0.000010 0.000010 0.001429 0.000010 0.000010 0.000010 0.998231 0.000010 0.000010 0.000010 0.000010 0.000010 0.000010 0.000010 0.000010 0.000010 0.000010 0.000010 0.000010 0.000010 0.000010 0.000010 0.000010 0.000010 0.000010 0.000010 0.000010 0.000010 0.000010 0.000010 0.000010 0.000010
0.000010 0.000010 0.000010 0.000010 0.000010 0.000010 0.000010 0.000010 0.000010 0.000010 0.970079 0.000010 0.000010 0.000010 0.000010 0.000010 0.000010 0.015655 0.000010 0.000010 0.000010 0.000010 0.000010 0.012172 0.000010 0.000010 0.000010 0.001773 0.000010 0.000010 0.000010 0.000010 0.000010 0.000010 0.000010 0.000010
0.000010 0.000010 0.000010 0.000010 0.000010 0.000010 0.000010 0.000010 0.000010 0.000010 0.948238 0.013064 0.000010 0.000010 0.000010 0.000010 0.000010 0.000010 0.000010 0.004408 0.000010 0.000010 0.000010 0.000010 0.009236 0.000010 0.024744 0.000010 0.000010 0.000010 0.000010 0.000010 0.000010 0.000010 0.000010 0.000010
0.000010 0.000010 0.000010 0.000010 0.000010 0.000010 0.000010 0.000010 0.000010 0.000010 0.999650 0.000010 0.000010 0.000010 0.000010 0.000010 0.000010 0.000010 0.000010 0.000010 0.000010 0.000010 0.000010 0.000010 0.000010 0.000010 0.000010 0.000010 0.000010 0.000010 0.000010 0.000010 0.000010 0.000010 0.000010 0.000010
0.000010 0.000010 0.000010 0.000010 0.000010 0.000010 0.000010 0.000010 0.000010 0.000010 0.999650 0.000010 0.000010 0.000010 0.000010 0.000010 0.000010 0.000010 0.000010 0.000010 0.000010 0.000010 0.000010 0.000010 0.000010 0.000010 0.000010 0.000010 0.000010 0.000010 0.000010 0.000010 0.000010 0.000010 0.000010 0.000010
0.000010 0.000010 0.000010 0.000010 0.000010 0.000010 0.000010 0.000010 0.000010 0.000010 0.999650 0.000010 0.000010 0.000010 0.000010 0.000010 0.000010 0.000010 0.000010 0.000010 0.000010 0.000010 0.000010 0.000010 0.000010 0.000010 0.000010 0.000010 0.000010 0.000010 0.000010 0.000010 0.000010 0.000010 0.000010 0.000010
0.000010 0.000010 0.000010 0.000010 0.000010 0.000010 0.000010 0.000010 0.000010 0.000010 0.999650 0.000010 0.000010 0.000010 0.000010 0.000010 0.000010 0.000010 0.000010 0.000010 0.000010 0.000010 0.000010 0.000010 0.000010 0.000010 0.000010 0.000010 0.000010 0.000010 0.000010 0.000010 0.000010 0.000010 0.000010 0.000010
0.000010 0.000010 0.000010 0.000010 0.007017 0.000010 0.000010 0.000010 0.000010 0.000010 0.980391 0.000010 0.000010 0.000010 0.000010 0.000010 0.000010 0.000010 0.000010 0.000010 0.000010 0.000010 0.000010 0.000010 0.000010 0.000010 0.012261 0.000010 0.000010 0.000010 0.000010 0.000010 0.000010 0.000010 0.000010 0.000010
0.000010 0.000010 0.000010 0.000010 0.000010 0.000010 0.000010 0.000010 0.000010 0.000010 0.999650 0.000010 0.000010 0.000010 0.000010 0.000010 0.000010 0.000010 0.000010 0.000010 0.000010 0.000010 0.000010 0.000010 0.000010 0.000010 0.000010 0.000010 0.000010 0.000010 0.000010 0.000010 0.000010 0.000010 0.000010 0.000010
0.000010 0.022623 0.000010 0.000010 0.000010 0.000010 0.010385 0.000010 0.000010 0.050651 0.792706 0.000010 0.000010 0.000010 0.023023 0.000010 0.044955 0.000010 0.000010 0.001981 0.000010 0.000010 0.000010 0.000796 0.026773 0.000010 0.000716 0.002357 0.004325 0.000010 0.000010 0.006578 0.000010 0.000010 0.011910 0.000010
0.000010 0.000010 0.000010 0.000010 0.000010 0.000010 0.000010 0.000010 0.000010 0.000010 0.999650 0.000010 0.000010 0.000010 0.000010 0.000010 0.000010 0.000010 0.000010 0.000010 0.000010 0.000010 0.000010 0.000010 0.000010 0.000010 0.000010 0.000010 0.000010 0.000010 0.000010 0.000010 0.000010 0.000010 0.000010 0.000010
0.000010 0.000010 0.000010 0.000010 0.000010 0.000010 0.000010 0.000010 0.000010 0.000010 0.999650 0.000010 0.000010 0.000010 0.000010 0.000010 0.000010 0.000010 0.000010 0.000010 0.000010 0.000010 0.000010 0.000010 0.000010 0.000010 0.000010 0.000010 0.000010 0.000010 0.000010 0.000010 0.000010 0.000010 0.000010 0.000010
0.000010 0.000010 0.000010 0.000010 0.000010 0.000010 0.000010 0.000010 0.000010 0.000010 0.999650 0.000010 0.000010 0.000010 0.000010 0.000010 0.000010 0.000010 0.000010 0.000010 0.000010 0.000010 0.000010 0.000010 0.000010 0.000010 0.000010 0.000010 0.000010 0.000010 0.000010 0.000010 0.000010 0.000010 0.000010 0.000010
0.000010 0.000010 0.000010 0.000010 0.000010 0.000010 0.000010 0.000010 0.000010 0.000010 0.999650 0.000010 0.000010 0.000010 0.000010 0.000010 0.000010 0.000010 0.000010 0.000010 0.000010 0.000010 0.000010 0.000010 0.000010 0.000010 0.000010 0.000010 0.000010 0.000010 0.000010 0.000010 0.000010 0.000010 0.000010 0.000010
0.000010 0.000010 0.000010 0.000010 0.000010 0.000010 0.000010 0.000010 0.000010 0.000010 0.999650 0.000010 0.000010 0.000010 0.000010 0.000010 0.000010 0.000010 0.000010 0.000010 0.000010 0.000010 0.000010 0.000010 0.000010 0.000010 0.000010 0.000010 0.000010 0.000010 0.000010 0.000010 0.000010 0.000010 0.000010 0.000010
0.000010 0.000010 0.000010 0.000010 0.000010 0.000010 0.000010 0.000010 0.000010 0.000010 0.999650 0.000010 0.000010 0.000010 0.000010 0.000010 0.000010 0.000010 0.000010 0.000010 0.000010 0.000010 0.000010 0.000010 0.000010 0.000010 0.000010 0.000010 0.000010 0.000010 0.000010 0.000010 0.000010 0.000010 0.000010 0.000010
0.000010 0.000010 0.000010 0.000010 0.000010 0.000010 0.000010 0.000010 0.000010 0.000010 0.999650 0.000010 0.000010 0.000010 0.000010 0.000010 0.000010 0.000010 0.000010 0.000010 0.000010 0.000010 0.000010 0.000010 0.000010 0.000010 0.000010 0.000010 0.000010 0.000010 0.000010 0.000010 0.000010 0.000010 0.000010 0.000010
0.000010 0.000010 0.000010 0.000010 0.000010 0.000010 0.012337 0.000010 0.000010 0.000010 0.948908 0.001548 0.000010 0.000010 0.000010 0.000010 0.000010 0.000010 0.000010 0.000010 0.000010 0.000010 0.000010 0.000010 0.020100 0.000010 0.016797 0.000010 0.000010 0.000010 0.000010 0.000010 0.000010 0.000010 0.000010 0.000010
0.000010 0.021351 0.000010 0.000010 0.034569 0.005159 0.060256 0.000010 0.000010 0.000010 0.096665 0.001621 0.000010 0.000010 0.075053 0.002558 0.187990 0.155655 0.000010 0.030918 0.000010 0.000010 0.084095 0.000010 0.036614 0.000010 0.044887 0.004765 0.117562 0.027734 0.000010 0.012369 0.000010 0.000010 0.000010 0.000010
0.000010 0.049890 0.000010 0.003112 0.042241 0.000010 0.035361 0.000010 0.000010 0.026579 0.058305 0.026553 0.000010 0.000010 0.073007 0.003984 0.159251 0.168140 0.008000 0.025021 0.000010 0.000010 0.111969 0.000010 0.015450 0.000010 0.049604 0.000012 0.104767 0.012263 0.000010 0.026102 0.000240 0.000010 0.000010 0.000010
0.000010 0.020047 0.000010 0.007378 0.045834 0.010489 0.014378 0.000010 0.000010 0.030112 0.050290 0.009943 0.000010 0.002522 0.066077 0.006258 0.166919 0.146151 0.000010 0.038689 0.000010 0.000010 0.097139 0.000010 0.029066 0.000010 0.054577 0.000010 0.134867 0.040318 0.000010 0.028786 0.000010 0.000010 0.000010 0.000010
0.000010 0.023707 0.000010 0.000010 0.040392 0.010828 0.032818 0.000010 0.000010 0.014096 0.054009 0.011321 0.000010 0.000010 0.078576 0.000010 0.179726 0.202187 0.001248 0.021734 0.000010 0.000010 0.103769 0.000010 0.032967 0.000010 0.055016 0.000010 0.106287 0.018029 0.000010 0.001793 0.000010 0.000010 0.011329 0.000010
0.000010 0.019015 0.000010 0.000010 0.051674 0.000010 0.036418 0.000010 0.000010 0.025098 0.059620 0.016222 0.000010 0.000010 0.078397 0.000010 0.139210 0.181721 0.009843 0.051235 0.000010 0.000010 0.096672 0.000010 0.009295 0.000010 0.037460 0.000010 0.139748 0.004298 0.000010 0.039618 0.004274 0.000010 0.000010 0.000010
0.000010 0.027729 0.000010 0.000010 0.034011 0.002587 0.058787 0.000010 0.000010 0.017074 0.043774 0.011761 0.000010 0.000010 0.102456 0.000010 0.181843 0.176133 0.008957 0.025074 0.000010 0.000010 0.096310 0.000010 0.037638 0.000010 0.034607 0.000010 0.110735 0.014622 0.000010 0.015720 0.000010 0.000010 0.000010 0.000010
0.000010 0.040697 0.000010 0.000010 0.042560 0.013576 0.041085 0.000010 0.000010 0.000010 0.047042 0.021205 0.000010 0.000010 0.083766 0.002500 0.146807 0.190897 0.009586 0.014528 0.000010 0.000010 0.092015 0.000010 0.031106 0.000010 0.045545 0.000010 0.125503 0.031861 0.000010 0.019311 0.000010 0.000010 0.000239 0.000010
0.000010 0.013908 0.000010 0.000010 0.014297 0.000010 0.052889 0.000010 0.000010 0.033285 0.071378 0.000010 0.000010 0.000010 0.081638 0.005301 0.175321 0.164125 0.002228 0.021441 0.000010 0.000010 0.091690 0.000010 0.031820 0.000010 0.051823 0.004721 0.129617 0.023094 0.000010 0.031244 0.000010 0.000010 0.000010 0.000010
0.000010 0.002585 0.000010 0.000010 0.050262 0.000010 0.035022 0.000010 0.000010 0.032415 0.038268 0.006689 0.000010 0.000010 0.074692 0.006220 0.196267 0.161538 0.005008 0.047642 0.000010 0.000010 0.085756 0.010192 0.024107 0.000487 0.060251 0.000010 0.131139 0.024053 0.000010 0.007246 0.000010 0.000010 0.000010 0.000010
0.000010 0.003899 0.000010 0.000010 0.041467 0.008573 0.042858 0.000010 0.000010 0.035927 0.072892 0.026062 0.000010 0.000010 0.082413 0.000010 0.167945 0.181608 0.003783 0.024008 0.000010 0.000010 0.113915 0.000010 0.004726 0.000010 0.041614 0.000010 0.112148 0.015027 0.000010 0.020956 0.000010 0.000010 0.000010 0.000010
0.000010 0.000010 0.000010 0.000010 0.052023 0.000010 0.017299 0.000010 0.000010 0.028758 0.062219 0.012804 0.000010 0.000010 0.093527 0.000018 0.150985 0.179291 0.014836 0.034809 0.000010 0.000010 0.081288 0.000010 0.028622 0.000010 0.040882 0.000010 0.156121 0.021212 0.000010 0.025114 0.000010 0.000010 0.000010 0.000010
0.000010 0.030218 0.000010 0.000010 0.041157 0.004136 0.049190 0.000010 0.000010 0.024399 0.063574 0.011135 0.000010 0.000010 0.071893 0.000010 0.180864 0.141305 0.000010 0.038876 0.000010 0.000010 0.126352 0.000010 0.023072 0.000010 0.037396 0.000010 0.101157 0.038162 0.000010 0.016924 0.000010 0.000010 0.000010 0.000010
0.000010 0.036097 0.000010 0.003320 0.022634 0.008043 0.021613 0.000010 0.000010 0.019271 0.040707 0.047215 0.000010 0.000010 0.071318 0.000010 0.158990 0.181246 0.000010 0.009838 0.000010 0.000010 0.072228 0.000010 0.025413 0.000010 0.043571 0.000010 0.161854 0.032043 0.000010 0.037606 0.006821 0.000010 0.000010 0.000010
0.000010 0.026524 0.000010 0.000010 0.024903 0.000010 0.021183 0.000010 0.000010 0.036239 0.031309 0.019154 0.000010 0.000010 0.103219 0.000010 0.179151 0.146192 0.000010 0.051729 0.000010 0.000010 0.095023 0.000010 0.027039 0.000010 0.054534 0.000010 0.109522 0.024709 0.000010 0.049369 0.000010 0.000010 0.000010 0.000010
0.000010 0.000010 0.000010 0.012113 0.044020 0.000010 0.000244 0.000010 0.000010 0.016753 0.058036 0.018307 0.000010 0.000010 0.100718 0.008462 0.185653 0.166626 0.006321 0.021592 0.000010 0.000010 0.114505 0.000010 0.034980 0.000010 0.040427 0.006344 0.129631 0.027732 0.000010 0.000010 0.000669 0.000010 0.006707 0.000010
0.000010 0.013704 0.000010 0.000010 0.037332 0.000010 0.013928 0.000010 0.000010 0.039004 0.051989 0.000010 0.000010 0.000010 0.079706 0.000010 0.222123 0.182339 0.004200 0.031882 0.000010 0.000010 0.114877 0.000010 0.028050 0.000010 0.042093 0.000010 0.083143 0.016278 0.000010 0.039151 0.000010 0.000010 0.000010 0.000010
0.000010 0.008067 0.000010 0.000010 0.031306 0.000010 0.046717 0.000010 0.000010 0.028806 0.085130 0.032895 0.000010 0.000010 0.053189 0.023817 0.145035 0.179138 0.012973 0.027310 0.000010 0.000010 0.100041 0.000010 0.021216 0.000010 0.051320 0.000010 0.086171 0.025915 0.000010 0.032107 0.008675 0.000010 0.000010 0.000010
0.000010 0.021971 0.000010 0.000010 0.023960 0.000010 0.046341 0.000010 0.000010 0.010738 0.047375 0.000010 0.000010 0.000010 0.087294 0.004809 0.196242 0.172323 0.015689 0.011895 0.000010 0.000010 0.085008 0.004835 0.035231 0.000010 0.048088 0.000010 0.141238 0.010169 0.000010 0.030146 0.000010 0.000010 0.006478 0.000010
0.000010 0.018073 0.000010 0.002105 0.044234 0.013878 0.039649 0.000010 0.000010 0.000010 0.072036 0.000727 0.000010 0.000010 0.075553 0.000010 0.156006 0.172431 0.000010 0.028499 0.000010 0.000010 0.104594 0.000010 0.024534 0.000010 0.049632 0.007853 0.124234 0.024749 0.000010 0.041031 0.000010 0.000010 0.000010 0.000010
0.000010 0.010811 0.000010 0.000010 0.033604 0.007283 0.033254 0.000010 0.000010 0.012216 0.072676 0.008292 0.000010 0.000010 0.063007 0.000646 0.187351 0.200120 0.005370 0.021239 0.000010 0.000010 0.075437 0.000010 0.038853 0.000010 0.045483 0.000010 0.123706 0.033891 0.000010 0.025207 0.000010 0.000010 0.001393 0.000010
0.000010 0.000010 0.009192 0.000010 0.000010 0.000010 0.017941 0.000010 0.000010 0.004757 0.009722 0.000010 0.000010 0.005028 0.032963 0.000010 0.008007 0.000010 0.000010 0.011830 0.000010 0.000010 0.826262 0.000010 0.000010 0.000010 0.014124 0.013348 0.000010 0.003430 0.004800 0.032329 0.000010 0.000010 0.000010 0.006059
0.000010 0.000010 0.000010 0.000010 0.000010 0.000010 0.000010 0.000010 0.000010 0.000010 0.000010 0.000010 0.000010 0.000010 0.000010 0.000010 0.000010 0.000010 0.000010 0.000010 0.000010 0.000010 0.999650 0.000010 0.000010 0.000010 0.000010 0.000010 0.000010 0.000010 0.000010 0.000010 0.000010 0.000010 0.000010 0.000010
0.000010 0.000010 0.000010 0.000010 0.000010 0.000010 0.000010 0.000010 0.000010 0.000010 0.000010 0.000010 0.000010 0.000010 0.000010 0.000010 0.000010 0.000010 0.000010 0.000010 0.000010 0.000010 0.999650 0.000010 0.000010 0.000010 0.000010 0.000010 0.000010 0.000010 0.000010 0.000010 0.000010 0.000010 0.000010 0.000010
0.000010 0.000010 0.000010 0.000010 0.000010 0.000010 0.000010 0.000010 0.000010 0.000010 0.000010 0.000010 0.000010 0.010009 0.000010 0.000010 0.000010 0.018259 0.000010 0.000010 0.000010 0.000010 0.956658 0.000010 0.000010 0.000010 0.000010 0.014753 0.000010 0.000010 0.000010 0.000010 0.000010 0.000010 0.000010 0.000010
0.000010 0.000010 0.000010 0.000010 0.000010 0.000010 0.000010 0.000010 0.000010 0.000010 0.000010 0.000010 0.000010 0.000010 0.000010 0.000010 0.000010 0.000010 0.000010 0.000010 0.000010 0.000010 0.999650 0.000010 0.000010 0.000010 0.000010 0.000010 0.000010 0.000010 0.000010 0.000010 0.000010 0.000010 0.000010 0.000010
0.000010 0.000010 0.000010 0.000010 0.000010 0.007514 0.000010 0.000010 0.000010 0.000010 0.000010 0.000010 0.009523 0.000010 0.000010 0.000010 0.033543 0.000010 0.000010 0.005636 0.000010 0.008483 0.934550 0.000010 0.000010 0.000010 0.000461 0.000010 0.000011 0.000010 0.000010 0.000010 0.000010 0.000010 0.000010 0.000010
0.000010 0.000010 0.000010 0.000010 0.000010 0.000010 0.000010 0.000010 0.000010 0.000010 0.004505 0.005150 0.000010 0.000010 0.000010 0.000010 0.000010 0.000010 0.008428 0.000010 0.000010 0.000010 0.981596 0.000010 0.000010 0.000010 0.000010 0.000010 0.000010 0.000010 0.000010 0.000010 0.000010 0.000010 0.000010 0.000010
0.000010 0.000010 0.000010 0.000010 0.000010 0.000010 0.000010 0.000010 0.000010 0.000010 0.000010 0.000010 0.000010 0.000010 0.000010 0.000010 0.000010 0.000010 0.000010 0.000010 0.000010 0.000010 0.999650 0.000010 0.000010 0.000010 0.000010 0.000010 0.000010 0.000010 0.000010 0.000010 0.000010 0.000010 0.000010 0.000010
0.000010 0.000010 0.000010 0.000010 0.000010 0.002513 0.000010 0.000010 0.000010 0.000010 0.000010 0.000010 0.000010 0.000010 0.000010 0.000010 0.025362 0.027579 0.000010 0.000010 0.000010 0.004984 0.890129 0.000010 0.008527 0.002045 0.013230 0.000010 0.000010 0.000010 0.000010 0.004839 0.014141 0.006403 0.000010 0.000010
0.000010 0.000010 0.000010 0.000010 0.000010 0.000010 0.000010 0.000010 0.000010 0.000010 0.000010 0.000010 0.000010 0.000010 0.000010 0.000010 0.000010 0.000010 0.000010 0.000010 0.000010 0.000010 0.995171 0.000010 0.000010 0.000010 0.000010 0.000010 0.000010 0.000010 0.003229 0.000010 0.001270 0.000010 0.000010 0.000010
0.000010 0.000010 0.000010 0.000010 0.000010 0.000010 0.000010 0.000010 0.000010 0.000010 0.000010 0.000010 0.000010 0.000010 0.000010 0.000010 0.000010 0.000010 0.000010 0.000010 0.000010 0.000010 0.998992 0.000010 0.000010 0.000010 0.000010 0.000010 0.000010 0.000010 0.000010 0.000010 0.000668 0.000010 0.000010 0.000010
0.000010 0.000010 0.000010 0.000010 0.000010 0.000010 0.000010 0.000010 0.000010 0.000010 0.000010 0.000010 0.000010 0.000010 0.000010 0.000010 0.000010 0.000010 0.000010 0.000010 0.000010 0.000010 0.999650 0.000010 0.000010 0.000010 0.000010 0.000010 0.000010 0.000010 0.000010 0.000010 0.000010 0.000010 0.000010 0.000010
0.000010 0.000010 0.000010 0.000010 0.000010 0.000010 0.000010 0.000010 0.000010 0.000010 0.000010 0.000010 0.000010 0.000010 0.000010 0.000010 0.000010 0.000010 0.000010 0.000010 0.000010 0.000010 0.999650 0.000010 0.000010 0.000010 0.000010 0.000010 0.000010 0.000010 0.000010 0.000010 0.000010 0.000010 0.000010 0.000010
0.000010 0.000010 0.000010 0.000010 0.000010 0.000306 0.000015 0.000010 0.000010 0.000010 0.000010 0.000010 0.000010 0.000010 0.000010 0.000010 0.000010 0.000010 0.000010 0.000010 0.000010 0.000010 0.994069 0.000010 0.002587 0.000010 0.000010 0.000010 0.000010 0.000010 0.000010 0.000010 0.002714 0.000010 0.000010 0.000010
0.000010 0.000010 0.000010 0.000010 0.000010 0.000010 0.000010 0.000010 0.000010 0.000010 0.000010 0.000010 0.000010 0.000010 0.000010 0.000010 0.000010 0.000010 0.000010 0.000010 0.000010 0.000010 0.999650 0.000010 0.000010 0.000010 0.000010 0.000010 0.000010 0.000010 0.000010 0.000010 0.000010 0.000010 0.000010 0.000010
0.000010 0.000010 0.000010 0.000010 0.000010 0.000010 0.000010 0.000010 0.000010 0.000010 0.000010 0.000010 0.000010 0.000010 0.000010 0.000010 0.000010 0.000010 0.000010 0.000010 0.000010 0.000010 0.999650 0.000010 0.000010 0.000010 0.000010 0.000010 0.000010 0.000010 0.000010 0.000010 0.000010 0.000010 0.000010 0.000010
0.000010 0.000010 0.000010 0.000010 0.000010 0.000010 0.000010 0.000010 0.000010 0.000010 0.000010 0.000010 0.000010 0.000010 0.000010 0.000010 0.000010 0.000010 0.000010 0.000010 0.000010 0.000010 0.999650 0.000010 0.000010 0.000010 0.000010 0.000010 0.000010 0.000010 0.000010 0.000010 0.000010 0.000010 0.000010 0.000010
0.000010 0.000010 0.000010 0.000010 0.000010 0.005154 0.000010 0.000010 0.000010 0.000010 0.000010 0.000010 0.000010 0.000010 0.000010 0.000010 0.000010 0.000010 0.005475 0.000010 0.000010 0.000010 0.989041 0.000010 0.000010 0.000010 0.000010 0.000010 0.000010 0.000010 0.000010 0.000010 0.000010 0.000010 0.000010 0.000010
0.000010 0.000010 0.000010 0.000010 0.000010 0.000010 0.000010 0.000010 0.000010 0.000010 0.000010 0.000010 0.000010 0.000010 0.000010 0.000010 0.000010 0.000010 0.000010 0.000010 0.000010 0.000010 0.999650 0.000010 0.000010 0.000010 0.000010 0.000010 0.000010 0.000010 0.000010 0.000010 0.000010 0.000010 0.000010 0.000010
0.000010 0.000010 0.000010 0.000010 0.000010 0.000010 0.000010 0.000010 0.000010 0.000010 0.000010 0.000010 0.000010 0.000010 0.000010 0.000010 0.000010 0.000010 0.000010 0.000010 0.000010 0.000010 0.999650 0.000010 0.000010 0.000010 0.000010 0.000010 0.000010 0.000010 0.000010 0.000010 0.000010 0.000010 0.000010 0.000010
0.000010 0.000010 0.000010 0.000010 0.000010 0.000010 0.008542 0.000010 0.000010 0.000010 0.000010 0.000010 0.000010 0.000010 0.000010 0.000010 0.000010 0.991118 0.000010 0.000010 0.000010 0.000010 0.000010 0.000010 0.000010 0.000010 0.000010 0.000010 0.000010 0.000010 0.000010 0.000010 0.000010 0.000010 0.000010 0.000010
0.000010 0.000010 0.000010 0.052904 0.000010 0.000010 0.000010 0.000010 0.000010 0.000010 0.000010 0.001076 0.000010 0.000010 0.013167 0.000889 0.049378 0.776768 0.000010 0.010359 0.000010 0.000010 0.000010 0.004015 0.000010 0.000010 0.000015 0.006640 0.045846 0.005097 0.000010 0.017226 0.000010 0.000010 0.016401 0.000010
0.000010 0.000010 0.000010 0.023300 0.000010 0.000010 0.012300 0.000010 0.000010 0.000010 0.000010 0.000010 0.000010 0.000010 0.000010 0.000010 0.000010 0.777119 0.014284 0.000010 0.000010 0.000010 0.002389 0.027007 0.000010 0.000010 0.012227 0.000010 0.000010 0.000522 0.000010 0.017840 0.000010 0.000010 0.112754 0.000010
0.000010 0.000010 0.000010 0.000010 0.000010 0.003672 0.005418 0.000010 0.000010 0.000010 0.000010 0.004869 0.000010 0.000010 0.000010 0.000010 0.000010 0.966516 0.005716 0.007790 0.000010 0.000010 0.000010 0.000010 0.000010 0.000010 0.000010 0.000010 0.005729 0.000010 0.000010 0.000010 0.000010 0.000010 0.000010 0.000010
0.000010 0.000010 0.000010 0.061564 0.005357 0.000591 0.000010 0.000010 0.000010 0.000010 0.000010 0.001157 0.000010 0.000010 0.000010 0.000010 0.000010 0.737070 0.000010 0.000010 0.000010 0.000010 0.000010 0.049055 0.000010 0.000010 0.000010 0.009344 0.000010 0.000010 0.000010 0.009091 0.000010 0.000010 0.126502 0.000010
0.000010 0.000671 0.000010 0.010592 0.000018 0.000010 0.021515 0.000010 0.000010 0.001909 0.000010 0.003691 0.000010 0.000010 0.005674 0.000010 0.000010 0.829698 0.004377 0.008316 0.000010 0.000010 0.000010 0.003456 0.012693 0.000010 0.000010 0.000010 0.010168 0.000010 0.000010 0.005830 0.000010 0.000010 0.081183 0.000010
0.000010 0.000010 0.000010 0.000010 0.000010 0.000010 0.000141 0.000010 0.000010 0.000010 0.000010 0.000010 0.000010 0.000010 0.000010 0.000010 0.000010 0.797530 0.004532 0.000010 0.000010 0.000010 0.000010 0.000010 0.000010 0.000010 0.000010 0.000010 0.000010 0.000010 0.000010 0.000010 0.000010 0.000010 0.197477 0.000010
0.000010 0.000010 0.000010 0.028944 0.000010 0.000010 0.000010 0.000010 0.000010 0.000010 0.000010 0.000010 0.000010 0.000010 0.000010 0.000010 0.000010 0.936809 0.000010 0.000010 0.000010 0.000010 0.000010 0.007406 0.000010 0.000010 0.000010 0.000010 0.000010 0.000010 0.000010 0.000010 0.000010 0.000010 0.026521 0.000010
0.000010 0.000010 0.000010 0.045450 0.000010 0.005359 0.000010 0.000010 0.000010 0.000010 0.000010 0.000010 0.000010 0.000010 0.000010 0.000010 0.000010 0.809864 0.000010 0.000010 0.000010 0.000010 0.000010 0.008212 0.000010 0.000010 0.000010 0.000010 0.000010 0.000010 0.000010 0.025404 0.000010 0.000010 0.105411 0.000010
0.000010 0.000010 0.000010 0.017670 0.000010 0.000010 0.000010 0.000010 0.000010 0.000010 0.000010 0.000010 0.000010 0.000010 0.000010 0.000010 0.000010 0.919770 0.000010 0.000010 0.000010 0.000010 0.000010 0.005945 0.000010 0.000010 0.000010 0.000010 0.000010 0.000010 0.000010 0.000010 0.000010 0.000010 0.056296 0.000010
0.000010 0.000010 0.000010 0.000010 0.008367 0.001896 0.000067 0.000010 0.000010 0.000010 0.000010 0.008540 0.000010 0.000010 0.000010 0.000010 0.000010 0.800022 0.003707 0.000010 0.000010 0.000010 0.000010 0.040927 0.000010 0.000010 0.000010 0.000010 0.000010 0.000946 0.000010 0.000010 0.000010 0.000010 0.135257 0.000010
0.000010 0.000010 0.000010 0.003291 0.000010 0.007415 0.000010 0.000010 0.000010 0.017273 0.000010 0.000010 0.000010 0.000010 0.000010 0.000010 0.000010 0.671641 0.005645 0.000010 0.000010 0.000010 0.000010 0.026276 0.000010 0.000010 0.000010 0.000010 0.000010 0.000010 0.000010 0.000010 0.000010 0.000010 0.268170 0.000010
0.000010 0.000010 0.000010 0.000010 0.000010 0.000010 0.000010 0.000010 0.000010 0.000010 0.000010 0.000010 0.000010 0.000010 0.000010 0.000010 0.000010 0.773197 0.000010 0.000010 0.000010 0.000010 0.000010 0.078687 0.000010 0.000010 0.000010 0.000248 0.000605 0.000010 0.000010 0.000010 0.000010 0.000010 0.146952 0.000010
0.000010 0.000010 0.000010 0.030082 0.000010 0.000010 0.000010 0.000010 0.000010 0.000010 0.000010 0.000010 0.000010 0.000010 0.000010 0.000010 0.000010 0.779607 0.009035 0.000010 0.000010 0.000010 0.000010 0.030504 0.000010 0.000010 0.000010 0.000010 0.000010 0.000010 0.000010 0.000010 0.000010 0.000010 0.150462 0.000010
0.000010 0.000306 0.000010 0.000010 0.002295 0.003279 0.000010 0.000010 0.000010 0.014355 0.000010 0.000010 0.000010 0.000010 0.000010 0.000010 0.000010 0.670101 0.000010 0.000010 0.000010 0.000010 0.000010 0.031426 0.000010 0.000010 0.000010 0.000010 0.002991 0.000010 0.000010 0.019038 0.000010 0.000010 0.255939 0.000010
0.000010 0.000010 0.000010 0.000010 0.000010 0.000010 0.001873 0.000010 0.000010 0.000010 0.007406 0.000010 0.000010 0.000010 0.000010 0.000010 0.001598 0.909180 0.012785 0.012312 0.000010 0.000010 0.000010 0.021439 0.000010 0.000010 0.000010 0.000010 0.030428 0.000010 0.000010 0.000010 0.000010 0.000010 0.002708 0.000010
0.000010 0.000010 0.000010 0.000010 0.002280 0.000010 0.028278 0.000010 0.000010 0.000010 0.000010 0.006169 0.000010 0.000010 0.000010 0.000010 0.000010 0.908810 0.014509 0.000010 0.000010 0.000010 0.009349 0.000010 0.000010 0.000010 0.007176 0.000010 0.023149 0.000010 0.000010 0.000010 0.000010 0.000010 0.000010 0.000010
0.000010 0.000010 0.000010 0.000010 0.000010 0.013894 0.010722 0.000010 0.000010 0.000010 0.000010 0.000010 0.000010 0.000010 0.003852 0.000010 0.000010 0.533858 0.000010 0.000010 0.000010 0.000010 0.000010 0.022477 0.000010 0.000010 0.000010 0.005195 0.000010 0.000010 0.000010 0.000010 0.000010 0.000010 0.409711 0.000010
0.000010 0.000010 0.000010 0.000010 0.000010 0.000010 0.028215 0.000010 0.000010 0.000010 0.000010 0.000010 0.000010 0.000010 0.000010 0.000010 0.000010 0.902741 0.013556 0.000010 0.000010 0.000010 0.000010 0.000010 0.000010 0.000010 0.000010 0.000010 0.044198 0.000010 0.000010 0.010980 0.000010 0.000010 0.000010 0.000010
0.000010 0.000010 0.000010 0.063738 0.000010 0.000010 0.000161 0.000010 0.000010 0.000567 0.000010 0.000010 0.000010 0.000010 0.000010 0.000010 0.000010 0.862449 0.008942 0.000010 0.000010 0.000010 0.000010 0.000010 0.000010 0.000010 0.000010 0.000884 0.000010 0.000010 0.000010 0.023175 0.000010 0.000010 0.039804 0.000010
0.019691 0.000010 0.000010 0.045078 0.004729 0.000010 0.000010 0.000010 0.000010 0.019347 0.000010 0.000010 0.000010 0.012549 0.680008 0.007491 0.000010 0.009418 0.000703 0.000010 0.000010 0.055479 0.000010 0.000010 0.000010 0.008948 0.018123 0.000010 0.000010 0.010394 0.029524 0.000010 0.009506 0.068811 0.000010 0.000010
0.009227 0.000010 0.000010 0.000010 0.000010 0.000010 0.002649 0.000010 0.000010 0.000010 0.004223 0.000010 0.000010 0.000010 0.806713 0.006559 0.029757 0.000010 0.018209 0.009448 0.023105 0.029775 0.000010 0.017988 0.000010 0.005553 0.000401 0.004252 0.000010 0.000010 0.000010 0.000015 0.001141 0.030799 0.000010 0.000010
0.017711 0.000010 0.008048 0.031556 0.000487 0.000010 0.000010 0.007509 0.000010 0.000010 0.021336 0.006338 0.008601 0.002610 0.686718 0.011970 0.013357 0.000010 0.000010 0.020585 0.004813 0.026041 0.000010 0.013598 0.013620 0.000010 0.000019 0.008694 0.003965 0.000999 0.000010 0.000010 0.000010 0.086986 0.004309 0.000010
0.000010 0.000010 0.000010 0.000010 0.000010 0.000010 0.000010 0.000010 0.000010 0.000010 0.000010 0.000010 0.000010 0.000010 0.986505 0.000010 0.000010 0.000010 0.000585 0.000010 0.000010 0.000010 0.000010 0.000010 0.000010 0.000010 0.000010 0.012580 0.000010 0.000010 0.000010 0.000010 0.000010 0.000010 0.000010 0.000010
0.020027 0.000010 0.000010 0.000010 0.000010 0.000010 0.000010 0.000010 0.000010 0.000010 0.000010 0.000010 0.000010 0.000010 0.943392 0.000010 0.000010 0.000010 0.000010 0.000010 0.000010 0.000010 0.000010 0.000010 0.000010 0.006924 0.000010 0.004439 0.000010 0.000010 0.000010 0.000010 0.000010 0.024908 0.000010 0.000010
0.024027 0.000010 0.000010 0.000010 0.000110 0.013210 0.000010 0.000010 0.000010 0.000010 0.006304 0.000010 0.000702 0.006787 0.789825 0.000010 0.000010 0.000010 0.014945 0.000010 0.003167 0.029095 0.000752 0.000010 0.000010 0.001707 0.000010 0.000010 0.000036 0.007435 0.000010 0.000010 0.000010 0.101686 0.000010 0.000010
0.005508 0.000010 0.000010 0.068686 0.013005 0.000010 0.009283 0.008238 0.000010 0.013569 0.024973 0.011385 0.000010 0.000010 0.670436 0.002086 0.000010 0.000010 0.000010 0.000010 0.000010 0.039039 0.000010 0.005896 0.000010 0.001750 0.000010 0.006536 0.000010 0.011268 0.000010 0.000010 0.033107 0.075046 0.000010 0.000010
0.000010 0.000010 0.000010 0.000010 0.000010 0.000010 0.000010 0.000010 0.000010 0.000010 0.000010 0.000010 0.000010 0.000010 0.999650 0.000010 0.000010 0.000010 0.000010 0.000010 0.000010 0.000010 0.000010 0.000010 0.000010 0.000010 0.000010 0.000010 0.000010 0.000010 0.000010 0.000010 0.000010 0.000010 0.000010 0.000010
0.000010 0.000010 0.003752 0.014199 0.006923 0.012445 0.017529 0.006593 0.000010 0.000010 0.000010 0.000010 0.005786 0.000010 0.774551 0.006496 0.000010 0.009086 0.003649 0.026457 0.000010 0.000010 0.000010 0.000010 0.007698 0.000010 0.013114 0.017902 0.000010 0.008132 0.000010 0.001043 0.002958 0.061516 0.000010 0.000010
0.000010 0.000010 0.000010 0.000010 0.000010 0.000010 0.000010 0.000010 0.000010 0.000010 0.000010 0.000010 0.000010 0.000010 0.981583 0.000010 0.000010 0.000010 0.000010 0.000010 0.000010 0.000010 0.000010 0.000010 0.000010 0.000010 0.000010 0.018077 0.000010 0.000010 0.000010 0.000010 0.000010 0.000010 0.000010 0.000010
0.000010 0.000010 0.000010 0.000010 0.000010 0.000010 0.000010 0.000010 0.000010 0.000010 0.000010 0.000010 0.000010 0.000010 0.967383 0.000010 0.000010 0.000010 0.000010 0.000010 0.000010 0.000010 0.000010 0.000010 0.000010 0.005928 0.000010 0.001416 0.000010 0.000010 0.000010 0.000010 0.024953 0.000010 0.000010 0.000010
0.000010 0.000010 0.000010 0.000010 0.000010 0.000010 0.000010 0.000010 0.000010 0.000010 0.000010 0.000010 0.008677 0.004685 0.955121 0.000010 0.000010 0.004292 0.000010 0.011736 0.000010 0.000010 0.000010 0.000010 0.000010 0.000010 0.000010 0.015190 0.000010 0.000010 0.000010 0.000010 0.000010 0.000010 0.000010 0.000010
0.000010 0.000010 0.000010 0.000010 0.000010 0.000010 0.000010 0.000010 0.000010 0.000010 0.000010 0.000010 0.000010 0.000010 0.980579 0.000010 0.000010 0.000010 0.000010 0.000010 0.000010 0.000010 0.000010 0.000010 0.000010 0.003960 0.000010 0.000010 0.000010 0.000010 0.000010 0.000010 0.015131 0.000010 0.000010 0.000010
0.000010 0.000010 0.000010 0.000010 0.004196 0.000021 0.025892 0.000010 0.000010 0.002552 0.000010 0.004391 0.012676 0.000010 0.895756 0.000010 0.000010 0.000010 0.000010 0.000010 0.000010 0.000010 0.002197 0.008186 0.014300 0.014455 0.000010 0.011411 0.000010 0.000010 0.000010 0.000010 0.000010 0.000010 0.003735 0.000010
0.000010 0.000010 0.000010 0.000010 0.000010 0.000010 0.000010 0.000010 0.000010 0.000010 0.000010 0.000010 0.000010 0.000010 0.974875 0.000010 0.000010 0.000010 0.000010 0.000010 0.000010 0.015468 0.000010 0.000010 0.000010 0.006725 0.000010 0.002612 0.000010 0.000010 0.000010 0.000010 0.000010 0.000010 0.000010 0.000010
0.000010 0.000010 0.000010 0.000010 0.000010 0.000010 0.000010 0.000010 0.000010 0.000010 0.000010 0.017005 0.000010 0.009017 0.919776 0.011837 0.000010 0.000010 0.023446 0.008217 0.000010 0.000010 0.010412 0.000010 0.000010 0.000010 0.000010 0.000010 0.000010 0.000010 0.000010 0.000010 0.000010 0.000010 0.000010 0.000010
0.000010 0.000010 0.000010 0.000010 0.000010 0.000010 0.000010 0.000010 0.000010 0.000010 0.000010 0.000010 0.000010 0.000010 0.983342 0.000010 0.000010 0.000010 0.000010 0.000010 0.000010 0.000010 0.000010 0.000010 0.000010 0.000010 0.000010 0.001486 0.000010 0.000010 0.000010 0.000010 0.000010 0.014842 0.000010 0.000010
0.000010 0.000010 0.000010 0.000010 0.000010 0.000010 0.000010 0.000010 0.000010 0.000010 0.000010 0.000010 0.000010 0.000010 0.925187 0.000010 0.000010 0.000010 0.000010 0.000010 0.027921 0.000010 0.000010 0.000010 0.000010 0.012310 0.000010 0.000010 0.000010 0.000010 0.028365 0.000010 0.005908 0.000010 0.000010 0.000010
0.000010 0.000010 0.006720 0.000010 0.000494 0.000010 0.000347 0.006427 0.000010 0.000010 0.000010 0.000010 0.007508 0.000356 0.832846 0.002341 0.035451 0.000010 0.000010 0.000010 0.000010 0.010205 0.012690 0.018385 0.000010 0.000010 0.000010 0.029501 0.019902 0.009582 0.000010 0.000010 0.000010 0.000010 0.000010 0.007046
0.000010 0.000010 0.000010 0.000010 0.000010 0.000591 0.000010 0.000010 0.000010 0.000010 0.000010 0.000010 0.000010 0.000010 0.999069 0.000010 0.000010 0.000010 0.000010 0.000010 0.000010 0.000010 0.000010 0.000010 0.000010 0.000010 0.000010 0.000010 0.000010 0.000010 0.000010 0.000010 0.000010 0.000010 0.000010 0.000010
0.000010 0.000010 0.000010 0.000010 0.999650 0.000010 0.000010 0.000010 0.000010 0.000010 0.000010 0.000010 0.000010 0.000010 0.000010 0.000010 0.000010 0.000010 0.000010 0.000010 0.000010 0.000010 0.000010 0.000010 0.000010 0.000010 0.000010 0.000010 0.000010 0.000010 0.000010 0.000010 0.000010 0.000010 0.000010 0.000010
0.000010 0.000010 0.000010 0.000010 0.999650 0.000010 0.000010 0.000010 0.000010 0.000010 0.000010 0.000010 0.000010 0.000010 0.000010 0.000010 0.000010 0.000010 0.000010 0.000010 0.000010 0.000010 0.000010 0.000010 0.000010 0.000010 0.000010 0.000010 0.000010 0.000010 0.000010 0.000010 0.000010 0.000010 0.000010 0.000010
0.000010 0.000010 0.000010 0.000010 0.999650 0.000010 0.000010 0.000010 0.000010 0.000010 0.000010 0.000010 0.000010 0.000010 0.000010 0.000010 0.000010 0.000010 0.000010 0.000010 0.000010 0.000010 0.000010 0.000010 0.000010 0.000010 0.000010 0.000010 0.000010 0.000010 0.000010 0.000010 0.000010 0.000010 0.000010 0.000010
0.000010 0.000010 0.000010 0.000010 0.999650 0.000010 0.000010 0.000010 0.000010 0.000010 0.000010 0.000010 0.000010 0.000010 0.000010 0.000010 0.000010 0.000010 0.000010 0.000010 0.000010 0.000010 0.000010 0.000010 0.000010 0.000010 0.000010 0.000010 0.000010 0.000010 0.000010 0.000010 0.000010 0.000010 0.000010 0.000010
0.000010 0.000010 0.000010 0.000010 0.999650 0.000010 0.000010 0.000010 0.000010 0.000010 0.000010 0.000010 0.000010 0.000010 0.000010 0.000010 0.000010 0.000010 0.000010 0.000010 0.000010 0.000010 0.000010 0.000010 0.000010 0.000010 0.000010 0.000010 0.000010 0.000010 0.000010 0.000010 0.000010 0.000010 0.000010 0.000010
0.000010 0.000010 0.000010 0.000010 0.999650 0.000010 0.000010 0.000010 0.000010 0.000010 0.000010 0.000010 0.000010 0.000010 0.000010 0.000010 0.000010 0.000010 0.000010 0.000010 0.000010 0.000010 0.000010 0.000010 0.000010 0.000010 0.000010 0.000010 0.000010 0.000010 0.000010 0.000010 0.000010 0.000010 0.000010 0.000010
0.000010 0.000010 0.000010 0.000010 0.999650 0.000010 0.000010 0.000010 0.000010 0.000010 0.000010 0.000010 0.000010 0.000010 0.000010 0.000010 0.000010 0.000010 0.000010 0.000010 0.000010 0.000010 0.000010 0.000010 0.000010 0.000010 0.000010 0.000010 0.000010 0.000010 0.000010 0.000010 0.000010 0.000010 0.000010 0.000010
0.000010 0.000010 0.000010 0.000010 0.999650 0.000010 0.000010 0.000010 0.000010 0.000010 0.000010 0.000010 0.000010 0.000010 0.000010 0.000010 0.000010 0.000010 0.000010 0.000010 0.000010 0.000010 0.000010 0.000010 0.000010 0.000010 0.000010 0.000010 0.000010 0.000010 0.000010 0.000010 0.000010 0.000010 0.000010 0.000010
0.000010 0.834230 0.000010 0.000010 0.000010 0.000010 0.000010 0.000010 0.000010 0.000010 0.007760 0.000010 0.000528 0.000010 0.000010 0.143990 0.000010 0.000010 0.000010 0.000010 0.000010 0.000010 0.000010 0.007206 0.004518 0.000010 0.001478 0.000010 0.000010 0.000010 0.000010 0.000010 0.000010 0.000010 0.000010 0.000010
0.000010 0.745713 0.000010 0.000010 0.013649 0.000010 0.009409 0.000010 0.000010 0.000010 0.000010 0.002858 0.000010 0.000010 0.000010 0.199782 0.018862 0.000010 0.000010 0.000010 0.000010 0.000010 0.000010 0.009439 0.000010 0.000010 0.000010 0.000010 0.000010 0.000010 0.000010 0.000010 0.000010 0.000010 0.000010 0.000010
0.000010 0.785188 0.000010 0.000010 0.000010 0.000010 0.000010 0.000010 0.000010 0.000010 0.000010 0.008088 0.000010 0.000010 0.000010 0.183978 0.007198 0.000010 0.000010 0.000010 0.000010 0.000010 0.000010 0.011192 0.003661 0.000010 0.000010 0.000405 0.000010 0.000010 0.000010 0.000010 0.000010 0.000010 0.000010 0.000010
0.000010 0.860150 0.000010 0.000010 0.000010 0.000010 0.000010 0.002933 0.000010 0.000010 0.000010 0.000010 0.000010 0.002087 0.000010 0.129821 0.000010 0.000010 0.000010 0.000010 0.000010 0.000010 0.000010 0.000010 0.000010 0.000010 0.001187 0.000010 0.000010 0.000010 0.000010 0.000010 0.000010 0.003521 0.000010 0.000010
0.000010 0.802739 0.000010 0.000010 0.000010 0.000010 0.000010 0.000010 0.000010 0.000010 0.000010 0.000010 0.000010 0.000010 0.000010 0.111531 0.000010 0.011769 0.000010 0.000010 0.000010 0.000010 0.000010 0.011580 0.019885 0.000010 0.000010 0.000010 0.000010 0.014610 0.000010 0.000010 0.000010 0.027596 0.000010 0.000010
0.006869 0.000010 0.000010 0.000010 0.000010 0.005837 0.014002 0.002781 0.008431 0.000010 0.002945 0.003431 0.000010 0.000010 0.017955 0.794278 0.000010 0.000010 0.000010 0.000010 0.016529 0.000010 0.000010 0.014278 0.028684 0.004746 0.000010 0.000010 0.000010 0.018677 0.002961 0.031309 0.000010 0.022784 0.003324 0.000010
0.000010 0.000010 0.000010 0.000010 0.024538 0.000010 0.000010 0.000010 0.021558 0.000010 0.000019 0.003130 0.012417 0.000010 0.013044 0.853444 0.000010 0.000010 0.000010 0.000010 0.000010 0.009749 0.000010 0.016822 0.006965 0.000010 0.000010 0.000010 0.000010 0.000010 0.000010 0.015267 0.000010 0.022807 0.000010 0.000010
0.000010 0.000010 0.000010 0.000010 0.000010 0.000010 0.000010 0.000010 0.000010 0.000010 0.000010 0.000010 0.000010 0.000010 0.000010 0.996054 0.000010 0.000010 0.003606 0.000010 0.000010 0.000010 0.000010 0.000010 0.000010 0.000010 0.000010 0.000010 0.000010 0.000010 0.000010 0.000010 0.000010 0.000010 0.000010 0.000010
0.000010 0.000010 0.035032 0.000010 0.000010 0.000010 0.000010 0.000010 0.018758 0.000010 0.000010 0.000010 0.000010 0.000010 0.012932 0.888639 0.000010 0.000010 0.000010 0.001209 0.003231 0.000010 0.000010 0.016112 0.000010 0.000010 0.000010 0.000010 0.000011 0.000010 0.004188 0.019629 0.000010 0.000010 0.000010 0.000010
0.000010 0.000010 0.000010 0.000010 0.000010 0.000010 0.000010 0.000010 0.000010 0.000010 0.000010 0.000010 0.000010 0.000010 0.000010 0.999650 0.000010 0.000010 0.000010 0.000010 0.000010 0.000010 0.000010 0.000010 0.000010 0.000010 0.000010 0.000010 0.000010 0.000010 0.000010 0.000010 0.000010 0.000010 0.000010 0.000010
0.000010 0.000010 0.000010 0.000010 0.000010 0.000010 0.000010 0.000010 0.000010 0.000010 0.000010 0.000010 0.000010 0.000010 0.000010 0.999650 0.000010 0.000010 0.000010 0.000010 0.000010 0.000010 0.000010 0.000010 0.000010 0.000010 0.000010 0.000010 0.000010 0.000010 0.000010 0.000010 0.000010 0.000010 0.000010 0.000010
0.000010 0.000010 0.000010 0.000010 0.000010 0.000010 0.000010 0.000010 0.000010 0.000010 0.000010 0.000010 0.000010 0.000010 0.000010 0.999650 0.000010 0.000010 0.000010 0.000010 0.000010 0.000010 0.000010 0.000010 0.000010 0.000010 0.000010 0.000010 0.000010 0.000010 0.000010 0.000010 0.000010 0.000010 0.000010 0.000010
0.000010 0.000010 0.009318 0.000010 0.000010 0.000010 0.000010 0.000010 0.000010 0.000010 0.000010 0.000010 0.000010 0.000010 0.000010 0.990342 0.000010 0.000010 0.000010 0.000010 0.000010 0.000010 0.000010 0.000010 0.000010 0.000010 0.000010 0.000010 0.000010 0.000010 0.000010 0.000010 0.000010 0.000010 0.000010 0.000010
0.000010 0.000010 0.000010 0.000010 0.000010 0.000010 0.000010 0.000010 0.000010 0.000010 0.000010 0.000010 0.000010 0.000010 0.000010 0.983873 0.000010 0.000010 0.000010 0.000010 0.015787 0.000010 0.000010 0.000010 0.000010 0.000010 0.000010 0.000010 0.000010 0.000010 0.000010 0.000010 0.000010 0.000010 0.000010 0.000010
0.000010 0.000010 0.000010 0.000010 0.000010 0.000010 0.000010 0.000010 0.000010 0.000010 0.000010 0.000010 0.000010 0.000010 0.000010 0.999650 0.000010 0.000010 0.000010 0.000010 0.000010 0.000010 0.000010 0.000010 0.000010 0.000010 0.000010 0.000010 0.000010 0.000010 0.000010 0.000010 0.000010 0.000010 0.000010 0.000010
0.000010 0.000010 0.008158 0.000010 0.000010 0.000010 0.000010 0.000010 0.000010 0.000010 0.000010 0.000010 0.013832 0.000010 0.000010 0.976561 0.000010 0.000010 0.000010 0.000010 0.000010 0.000010 0.000010 0.000010 0.000010 0.001128 0.000010 0.000010 0.000010 0.000010 0.000010 0.000010 0.000010 0.000010 0.000010 0.000010
0.004681 0.000010 0.000010 0.000010 0.000010 0.000010 0.000010 0.000010 0.000010 0.000010 0.000010 0.000010 0.010074 0.000010 0.000010 0.930765 0.000010 0.000010 0.000010 0.000010 0.000010 0.011572 0.000010 0.000010 0.000010 0.000010 0.000010 0.005190 0.000010 0.000010 0.000010 0.000010 0.000010 0.037418 0.000010 0.000010
0.000010 0.000010 0.000010 0.000010 0.000010 0.000010 0.000010 0.000010 0.000010 0.000010 0.000010 0.000010 0.000010 0.000010 0.000010 0.999650 0.000010 0.000010 0.000010 0.000010 0.000010 0.000010 0.000010 0.000010 0.000010 0.000010 0.000010 0.000010 0.000010 0.000010 0.000010 0.000010 0.000010 0.000010 0.000010 0.000010
0.000010 0.000010 0.000010 0.000010 0.000010 0.000010 0.000010 0.000010 0.000010 0.000010 0.000010 0.000010 0.000010 0.000010 0.000010 0.999650 0.000010 0.000010 0.000010 0.000010 0.000010 0.000010 0.000010 0.000010 0.000010 0.000010 0.000010 0.000010 0.000010 0.000010 0.000010 0.000010 0.000010 0.000010 0.000010 0.000010
0.000010 0.000010 0.000010 0.000010 0.000010 0.000010 0.000010 0.000010 0.000010 0.000010 0.000010 0.000010 0.000010 0.000010 0.000010 0.000010 0.000010 0.000010 0.000010 0.000010 0.000010 0.000010 0.000010 0.999649 0.000010 0.000010 0.000010 0.000011 0.000010 0.000010 0.000010 0.000010 0.000010 0.000010 0.000010 0.000010
0.000010 0.031968 0.000010 0.000010 0.000010 0.000010 0.005886 0.000010 0.000010 0.016419 0.002228 0.003820 0.000010 0.000010 0.030207 0.000010 0.000010 0.019571 0.000010 0.000010 0.000010 0.000010 0.008474 0.849562 0.000010 0.000010 0.005268 0.000010 0.016440 0.000010 0.000010 0.009919 0.000010 0.000010 0.000010 0.000010
0.000010 0.000010 0.000010 0.000010 0.000010 0.000010 0.000010 0.000010 0.000010 0.000010 0.000010 0.000010 0.000010 0.000010 0.000010 0.000010 0.000010 0.000010 0.000010 0.000010 0.000010 0.000010 0.000010 0.999650 0.000010 0.000010 0.000010 0.000010 0.000010 0.000010 0.000010 0.000010 0.000010 0.000010 0.000010 0.000010
0.000010 0.000010 0.000010 0.000010 0.000010 0.000010 0.000010 0.000010 0.000010 0.000010 0.000010 0.000010 0.000010 0.000010 0.000010 0.000010 0.000010 0.000010 0.000010 0.000010 0.000010 0.000010 0.000010 0.999650 0.000010 0.000010 0.000010 0.000010 0.000010 0.000010 0.000010 0.000010 0.000010 0.000010 0.000010 0.000010
0.000010 0.000010 0.000010 0.000010 0.000010 0.000010 0.000010 0.000010 0.000010 0.000010 0.000010 0.000010 0.000010 0.000010 0.000010 0.000010 0.000010 0.000010 0.000010 0.000010 0.000010 0.000010 0.000010 0.999650 0.000010 0.000010 0.000010 0.000010 0.000010 0.000010 0.000010 0.000010 0.000010 0.000010 0.000010 0.000010
0.000010 0.004849 0.000010 0.000010 0.020783 0.000010 0.000010 0.000010 0.000010 0.022156 0.005535 0.000010 0.000010 0.000010 0.000010 0.000010 0.000010 0.007097 0.000010 0.000010 0.000010 0.000010 0.000010 0.921003 0.000010 0.000010 0.000694 0.000010 0.017603 0.000010 0.000010 0.000010 0.000010 0.000010 0.000010 0.000010
0.000010 0.033786 0.000010 0.009543 0.034254 0.000010 0.000010 0.000010 0.000010 0.088933 0.018759 0.000010 0.000010 0.000010 0.024085 0.000010 0.012834 0.004701 0.000010 0.000010 0.000010 0.000010 0.019638 0.660071 0.004458 0.000010 0.015726 0.002637 0.010079 0.001201 0.000010 0.017291 0.005114 0.000010 0.036710 0.000010
0.000010 0.002641 0.000010 0.010764 0.005704 0.000010 0.000010 0.000010 0.000010 0.000010 0.021881 0.000010 0.000010 0.000010 0.000010 0.001619 0.001582 0.014406 0.000010 0.005966 0.000010 0.000010 0.015205 0.837630 0.006396 0.000010 0.008199 0.000010 0.000010 0.015695 0.000010 0.015401 0.004546 0.000010 0.032164 0.000010
0.000010 0.000010 0.000010 0.009755 0.003005 0.000010 0.000010 0.000010 0.000010 0.000010 0.000010 0.000998 0.000010 0.000010 0.000010 0.000010 0.000010 0.000010 0.000010 0.000010 0.000010 0.000010 0.000010 0.936499 0.000010 0.000010 0.000010 0.000010 0.000010 0.000010 0.000010 0.049433 0.000010 0.000010 0.000010 0.000010
0.000010 0.000010 0.000010 0.000010 0.000010 0.000010 0.000010 0.000010 0.000010 0.000010 0.000010 0.000010 0.000010 0.000010 0.000010 0.000010 0.000010 0.000010 0.000010 0.000010 0.000010 0.000010 0.000010 0.999650 0.000010 0.000010 0.000010 0.000010 0.000010 0.000010 0.000010 0.000010 0.000010 0.000010 0.000010 0.000010
0.000010 0.000010 0.000010 0.000010 0.000010 0.000010 0.000010 0.000010 0.000010 0.000010 0.000010 0.000010 0.000010 0.000010 0.000010 0.000010 0.000010 0.000010 0.000010 0.000010 0.000010 0.000010 0.000010 0.999650 0.000010 0.000010 0.000010 0.000010 0.000010 0.000010 0.000010 0.000010 0.000010 0.000010 0.000010 0.000010
0.000010 0.000010 0.000010 0.000010 0.000010 0.000010 0.000010 0.000010 0.000010 0.000010 0.000010 0.000010 0.000010 0.000010 0.000010 0.000010 0.000010 0.000010 0.000010 0.000010 0.000010 0.000010 0.000010 0.999650 0.000010 0.000010 0.000010 0.000010 0.000010 0.000010 0.000010 0.000010 0.000010 0.000010 0.000010 0.000010
0.000010 0.000010 0.000010 0.000010 0.000010 0.000044 0.000010 0.000010 0.000010 0.029774 0.010589 0.000010 0.000010 0.000010 0.000010 0.000010 0.000010 0.000010 0.000010 0.003581 0.000010 0.000010 0.000010 0.953254 0.000010 0.000010 0.000010 0.000010 0.002458 0.000010 0.000010 0.000010 0.000010 0.000010 0.000010 0.000010
0.000010 0.000010 0.000010 0.000010 0.000010 0.000010 0.000010 0.000010 0.000010 0.000010 0.000010 0.000010 0.000010 0.000010 0.000010 0.000010 0.000010 0.000010 0.000010 0.000010 0.000010 0.000010 0.000010 0.999650 0.000010 0.000010 0.000010 0.000010 0.000010 0.000010 0.000010 0.000010 0.000010 0.000010 0.000010 0.000010
0.000010 0.000010 0.000010 0.000010 0.000010 0.000010 0.000010 0.000010 0.000010 0.000010 0.000010 0.000010 0.000010 0.000010 0.000010 0.000010 0.000010 0.000010 0.000010 0.000010 0.000010 0.000010 0.000010 0.999650 0.000010 0.000010 0.000010 0.000010 0.000010 0.000010 0.000010 0.000010 0.000010 0.000010 0.000010 0.000010
0.000010 0.000010 0.000010 0.000010 0.000010 0.000010 0.000010 0.000010 0.000010 0.000010 0.000010 0.000010 0.000010 0.000010 0.000010 0.000010 0.000010 0.000010 0.000010 0.000010 0.000010 0.000010 0.000010 0.999650 0.000010 0.000010 0.000010 0.000010 0.000010 0.000010 0.000010 0.000010 0.000010 0.000010 0.000010 0.000010
0.000010 0.000010 0.000010 0.000010 0.000010 0.000010 0.000010 0.000010 0.000010 0.000010 0.000010 0.000010 0.000010 0.000010 0.000010 0.000010 0.000010 0.000010 0.000010 0.000010 0.000010 0.000010 0.000010 0.999650 0.000010 0.000010 0.000010 0.000010 0.000010 0.000010 0.000010 0.000010 0.000010 0.000010 0.000010 0.000010
0.000010 0.000010 0.000010 0.000010 0.014061 0.000010 0.004925 0.000010 0.000010 0.022104 0.016326 0.000010 0.000010 0.000010 0.006757 0.000010 0.000010 0.000010 0.000010 0.000010 0.000010 0.000010 0.003470 0.906703 0.000013 0.000010 0.008307 0.006509 0.010574 0.000010 0.000010 0.000010 0.000010 0.000010 0.000010 0.000010
0.000010 0.000010 0.000010 0.000010 0.000010 0.000010 0.000010 0.000010 0.000010 0.000010 0.000010 0.000010 0.000010 0.000010 0.000010 0.000010 0.015907 0.000010 0.000010 0.000010 0.000010 0.000010 0.000010 0.969927 0.000514 0.000010 0.000010 0.001415 0.000010 0.000010 0.000010 0.000010 0.000010 0.000010 0.011926 0.000010
0.000010 0.000010 0.000010 0.000010 0.000010 0.000010 0.000010 0.000010 0.000010 0.000010 0.000010 0.000010 0.000010 0.000010 0.000010 0.000010 0.000010 0.000010 0.000010 0.000010 0.000010 0.000010 0.000010 0.990422 0.009238 0.000010 0.000010 0.000010 0.000010 0.000010 0.000010 0.000010 0.000010 0.000010 0.000010 0.000010
0.000010 0.000010 0.000010 0.000010 0.000010 0.000010 0.000010 0.000010 0.000010 0.000010 0.000010 0.000010 0.000010 0.000010 0.000010 0.000010 0.000010 0.000010 0.000010 0.000010 0.000010 0.000010 0.000010 0.997391 0.000010 0.000010 0.002269 0.000010 0.000010 0.000010 0.000010 0.000010 0.000010 0.000010 0.000010 0.000010
0.000010 0.000010 0.000010 0.000010 0.000010 0.000626 0.000010 0.000010 0.000010 0.023014 0.023357 0.000010 0.000010 0.000010 0.000010 0.000010 0.002633 0.000010 0.005007 0.000010 0.000010 0.000010 0.000010 0.910622 0.001225 0.000010 0.000010 0.000010 0.000010 0.006080 0.000010 0.006010 0.000010 0.000010 0.021165 0.000010
0.000010 0.000010 0.000010 0.000010 0.000010 0.000010 0.000010 0.000010 0.000010 0.000010 0.000010 0.000010 0.000010 0.000010 0.000010 0.000010 0.000010 0.000010 0.000010 0.000010 0.000010 0.000010 0.000010 0.999650 0.000010 0.000010 0.000010 0.000010 0.000010 0.000010 0.000010 0.000010 0.000010 0.000010 0.000010 0.000010
0.000010 0.042682 0.000010 0.000479 0.000010 0.001834 0.007591 0.000010 0.000010 0.018941 0.000010 0.000010 0.000010 0.000010 0.000010 0.008049 0.000010 0.000010 0.000010 0.000010 0.000010 0.000010 0.000010 0.887495 0.018314 0.000010 0.000010 0.008586 0.000010 0.005770 0.000010 0.000010 0.000010 0.000010 0.000010 0.000010
0.000010 0.000010 0.000010 0.000010 0.000644 0.002211 0.000010 0.000010 0.000010 0.009768 0.014636 0.000010 0.000010 0.000010 0.000010 0.000010 0.014951 0.000010 0.000010 0.002594 0.000010 0.000010 0.010949 0.909014 0.003811 0.000010 0.013323 0.000010 0.015851 0.000010 0.000010 0.000010 0.000010 0.000010 0.002006 0.000010
0.000010 0.000010 0.000010 0.000010 0.000010 0.000010 0.000010 0.000010 0.000010 0.058623 0.002125 0.002095 0.000010 0.000010 0.004849 0.005257 0.014686 0.000010 0.000010 0.000010 0.000010 0.000010 0.000010 0.903050 0.000010 0.000010 0.001000 0.000010 0.000010 0.000010 0.000010 0.008045 0.000010 0.000010 0.000010 0.000010
0.000010 0.000010 0.000010 0.000010 0.000010 0.000010 0.000010 0.000010 0.000010 0.000010 0.000010 0.000010 0.000010 0.000010 0.000010 0.000010 0.000010 0.000010 0.000010 0.000010 0.000010 0.000010 0.000010 0.999650 0.000010 0.000010 0.000010 0.000010 0.000010 0.000010 0.000010 0.000010 0.000010 0.000010 0.000010 0.000010
0.000010 0.000010 0.000010 0.000010 0.015892 0.000010 0.000010 0.000010 0.000010 0.000010 0.005569 0.000010 0.000010 0.000010 0.000010 0.000010 0.000010 0.000010 0.000010 0.002391 0.000010 0.000010 0.000010 0.959277 0.000010 0.000010 0.000010 0.000010 0.004865 0.007298 0.000010 0.000010 0.000010 0.000010 0.004418 0.000010
0.000010 0.005876 0.000010 0.033836 0.020995 0.005422 0.000010 0.000010 0.000010 0.014615 0.021385 0.000010 0.000010 0.000010 0.000011 0.000010 0.000010 0.286130 0.000010 0.000010 0.000010 0.000010 0.000010 0.605472 0.000010 0.000573 0.000010 0.000010 0.000010 0.000655 0.000010 0.000010 0.000010 0.000010 0.004791 0.000010
0.000010 0.000010 0.000010 0.000010 0.000010 0.000010 0.000010 0.000010 0.000010 0.011152 0.005485 0.023301 0.000010 0.000010 0.000010 0.000010 0.000010 0.000010 0.000010 0.000010 0.000010 0.000010 0.000010 0.955233 0.000010 0.000010 0.001915 0.000010 0.000332 0.002293 0.000010 0.000010 0.000010 0.000010 0.000010 0.000010
0.000010 0.000010 0.000010 0.000010 0.029063 0.000010 0.000010 0.000010 0.000010 0.000010 0.005670 0.000010 0.000010 0.000010 0.000010 0.000010 0.000010 0.000010 0.001719 0.001855 0.000010 0.000010 0.000010 0.954155 0.000010 0.000010 0.000010 0.000010 0.000010 0.000010 0.000010 0.000010 0.000010 0.000010 0.007238 0.000010
0.000010 0.001706 0.000010 0.000010 0.020433 0.009023 0.000010 0.000010 0.000010 0.008677 0.015847 0.000010 0.000010 0.000010 0.000010 0.000010 0.007955 0.013957 0.006677 0.000010 0.000010 0.000010 0.000010 0.860205 0.000010 0.000010 0.002244 0.000010 0.000010 0.000010 0.000010 0.000010 0.000010 0.000010 0.053025 0.000010
0.000010 0.019182 0.000010 0.000010 0.018443 0.000010 0.000010 0.000010 0.000010 0.003173 0.013971 0.019656 0.000010 0.000010 0.000010 0.000010 0.008789 0.000010 0.000010 0.003936 0.000010 0.000010 0.000010 0.836658 0.000010 0.000010 0.000010 0.000010 0.000010 0.000010 0.000010 0.000013 0.000010 0.000010 0.075918 0.000010
0.000010 0.006525 0.000010 0.000010 0.019114 0.000010 0.000010 0.000010 0.000010 0.000010 0.000010 0.000010 0.000010 0.000010 0.000010 0.000010 0.000010 0.094519 0.000010 0.000010 0.000010 0.000010 0.000010 0.872025 0.000010 0.000010 0.000010 0.000010 0.000010 0.000010 0.000010 0.007508 0.000010 0.000010 0.000010 0.000010
0.000010 0.000010 0.000010 0.033049 0.021493 0.000010 0.000010 0.000010 0.000010 0.000010 0.005584 0.000010 0.000010 0.000010 0.000010 0.000010 0.000010 0.093546 0.000010 0.000010 0.000010 0.000010 0.000010 0.841856 0.000010 0.000010 0.000010 0.003850 0.000010 0.000010 0.000010 0.000010 0.000010 0.000010 0.000332 0.000010
0.000010 0.000010 0.000010 0.000010 0.000010 0.009849 0.000010 0.000010 0.040407 0.000010 0.000010 0.000010 0.000010 0.000010 0.656462 0.182967 0.001225 0.000010 0.006991 0.000010 0.000010 0.000010 0.016175 0.000010 0.000010 0.004498 0.000010 0.000010 0.000010 0.003767 0.012974 0.045231 0.008957 0.010266 0.000010 0.000010
0.000010 0.000010 0.000176 0.001592 0.000010 0.014801 0.000052 0.000010 0.057772 0.036673 0.000010 0.000010 0.000010 0.000010 0.608129 0.154439 0.022023 0.000010 0.000818 0.018756 0.000010 0.000010 0.000010 0.000010 0.000010 0.009243 0.018029 0.000010 0.000010 0.000010 0.000010 0.045454 0.000010 0.000010 0.009032 0.002810
0.000010 0.018194 0.000010 0.038461 0.000010 0.006749 0.008186 0.000010 0.027069 0.000307 0.036799 0.017064 0.002989 0.000010 0.611252 0.146999 0.000010 0.002818 0.019695 0.008319 0.000010 0.000010 0.000010 0.005261 0.000741 0.003267 0.000010 0.000010 0.000010 0.000010 0.000010 0.045621 0.000038 0.000010 0.000010 0.000010
0.000010 0.000010 0.000010 0.000010 0.000010 0.006140 0.000010 0.000010 0.074349 0.030180 0.004285 0.000010 0.000010 0.000010 0.572853 0.155296 0.000010 0.000010 0.032344 0.004134 0.000010 0.000010 0.014220 0.013819 0.000010 0.000010 0.011952 0.000010 0.005686 0.000010 0.000010 0.063643 0.000198 0.000010 0.010689 0.000010
0.000010 0.006322 0.025464 0.000010 0.000010 0.018436 0.000010 0.000010 0.040990 0.024921 0.021191 0.017231 0.000010 0.000010 0.599806 0.146593 0.000010 0.000010 0.000010 0.016401 0.000010 0.000010 0.004909 0.000010 0.004318 0.000010 0.000175 0.000015 0.028241 0.000418 0.000010 0.043107 0.001282 0.000010 0.000010 0.000010
0.000010 0.001442 0.009367 0.048665 0.000010 0.000010 0.002632 0.000010 0.040211 0.026794 0.018560 0.005268 0.005907 0.000010 0.499289 0.124598 0.015374 0.017365 0.000010 0.023165 0.000010 0.000010 0.028343 0.009321 0.007241 0.000010 0.000010 0.007083 0.001105 0.000010 0.016658 0.046194 0.000636 0.000010 0.008892 0.035771
0.000010 0.005315 0.000010 0.000010 0.000010 0.001303 0.009384 0.000010 0.046663 0.000010 0.000010 0.000010 0.000010 0.000010 0.618994 0.195779 0.000010 0.000010 0.030560 0.000010 0.000010 0.000010 0.000010 0.015248 0.000010 0.000010 0.000010 0.000010 0.014991 0.000010 0.000010 0.036713 0.006301 0.000010 0.018509 0.000010
0.000010 0.000010 0.000010 0.000010 0.000010 0.008079 0.000010 0.000010 0.039085 0.012902 0.000010 0.017181 0.000010 0.002786 0.627032 0.190747 0.002702 0.000010 0.018050 0.000010 0.000010 0.000010 0.000010 0.000010 0.000010 0.000010 0.000010 0.000010 0.008665 0.001019 0.000010 0.071514 0.000010 0.000010 0.000010 0.000010
0.000010 0.000010 0.000010 0.008059 0.000010 0.000010 0.000010 0.000010 0.000010 0.000010 0.000010 0.000010 0.000010 0.000010 0.000010 0.000010 0.000010 0.000010 0.000010 0.000010 0.000010 0.000010 0.000010 0.088731 0.000010 0.000010 0.006204 0.000010 0.000010 0.000010 0.000010 0.000010 0.000010 0.000010 0.896685 0.000010
0.000010 0.000010 0.000010 0.000010 0.000010 0.000010 0.000010 0.000010 0.000010 0.000010 0.000010 0.000010 0.000010 0.000010 0.000010 0.000010 0.000010 0.000010 0.000010 0.000010 0.000010 0.000010 0.000010 0.000010 0.000010 0.000010 0.000010 0.000010 0.000010 0.000010 0.000010 0.000010 0.000010 0.000010 0.999650 0.000010
0.000010 0.000010 0.000010 0.000010 0.000010 0.000010 0.000010 0.000010 0.000010 0.016067 0.004764 0.000010 0.000010 0.000010 0.000010 0.000010 0.000010 0.000010 0.000010 0.000010 0.000010 0.000010 0.000010 0.000010 0.000010 0.000010 0.000010 0.001864 0.000010 0.000010 0.000010 0.000010 0.000010 0.000010 0.976986 0.000010
0.000010 0.000010 0.000010 0.000010 0.000010 0.000010 0.000010 0.000010 0.000010 0.000010 0.000010 0.000010 0.000010 0.000010 0.000010 0.000010 0.000010 0.000010 0.000010 0.000010 0.000010 0.000010 0.000010 0.014927 0.000010 0.000010 0.000010 0.008694 0.000010 0.001475 0.000010 0.000010 0.000010 0.000010 0.974584 0.000010
0.000010 0.004104 0.000010 0.000010 0.000010 0.000010 0.006054 0.000010 0.000010 0.000010 0.000010 0.000010 0.000010 0.000010 0.019702 0.000010 0.000010 0.000010 0.000010 0.000010 0.000010 0.000010 0.000010 0.004891 0.000010 0.000010 0.000010 0.000010 0.000010 0.006886 0.000010 0.000010 0.000010 0.000010 0.958063 0.000010
0.000010 0.000010 0.000010 0.000010 0.009758 0.000010 0.000010 0.000010 0.000010 0.002353 0.008675 0.005648 0.000010 0.000010 0.000010 0.000010 0.000010 0.000010 0.000010 0.000010 0.000010 0.000010 0.011442 0.000010 0.018317 0.000010 0.016858 0.000010 0.000010 0.000010 0.000010 0.000010 0.000010 0.000010 0.926669 0.000010
0.000010 0.000010 0.000010 0.000010 0.009689 0.000010 0.000010 0.000010 0.000010 0.000010 0.000010 0.006677 0.000010 0.000010 0.003796 0.000010 0.000010 0.000010 0.000010 0.000010 0.000010 0.000010 0.000010 0.000010 0.000010 0.000010 0.006049 0.000010 0.000010 0.000010 0.000010 0.000010 0.000010 0.000010 0.973479 0.000010
0.000010 0.000010 0.000010 0.012519 0.000010 0.000010 0.004362 0.000010 0.000010 0.000010 0.000010 0.000010 0.000010 0.000010 0.000010 0.000010 0.000010 0.000010 0.000010 0.000010 0.000010 0.000010 0.000010 0.059764 0.000010 0.000010 0.000010 0.000010 0.000010 0.000010 0.000010 0.000010 0.000010 0.000010 0.923035 0.000010
0.000010 0.000010 0.000010 0.000010 0.002731 0.000010 0.000010 0.000010 0.000010 0.000010 0.000010 0.000010 0.000010 0.000010 0.000010 0.000010 0.000010 0.000010 0.000010 0.000010 0.000010 0.000010 0.000010 0.027911 0.000010 0.000010 0.000010 0.000010 0.000010 0.000010 0.000010 0.009128 0.000010 0.000010 0.959909 0.000010
0.000010 0.000010 0.000010 0.000010 0.000010 0.000010 0.000010 0.000010 0.000010 0.000010 0.000010 0.000010 0.000010 0.000010 0.000010 0.000010 0.000010 0.000010 0.000010 0.000010 0.000010 0.000010 0.000010 0.000010 0.000010 0.000010 0.004076 0.000010 0.000010 0.000010 0.000010 0.000010 0.000010 0.000010 0.995584 0.000010
0.000010 0.000010 0.000010 0.000010 0.000010 0.000010 0.000010 0.000010 0.000010 0.000010 0.000010 0.000010 0.000010 0.000010 0.000010 0.000010 0.000010 0.000010 0.000010 0.000010 0.000010 0.000010 0.000010 0.000010 0.000010 0.000010 0.000010 0.000010 0.000010 0.000010 0.000010 0.000010 0.000010 0.000010 0.999650 0.000010
0.000010 0.000010 0.000010 0.000010 0.000010 0.000010 0.000010 0.000010 0.000010 0.000010 0.000010 0.000010 0.000010 0.000010 0.000010 0.000010 0.000010 0.000010 0.000010 0.000010 0.000010 0.000010 0.000010 0.000010 0.000010 0.000010 0.000010 0.000010 0.000010 0.000010 0.000010 0.000010 0.000010 0.000010 0.999650 0.000010
0.000010 0.000010 0.000010 0.000010 0.000010 0.000010 0.000010 0.000010 0.000010 0.012486 0.002463 0.000010 0.000010 0.000010 0.000010 0.000010 0.000010 0.000010 0.000010 0.000010 0.000010 0.000010 0.000010 0.024937 0.025283 0.000010 0.012872 0.000010 0.000010 0.000686 0.000010 0.000010 0.000010 0.000010 0.920984 0.000010
0.000010 0.000010 0.000010 0.021644 0.000010 0.000010 0.000017 0.000010 0.000010 0.000010 0.000010 0.000010 0.000010 0.000010 0.000010 0.000010 0.000010 0.000010 0.000010 0.000010 0.000010 0.000010 0.000010 0.044444 0.000010 0.000010 0.000010 0.000010 0.000010 0.000010 0.000010 0.000010 0.000010 0.000010 0.933576 0.000010
0.000010 0.000010 0.000010 0.000010 0.000010 0.000010 0.000010 0.000010 0.000010 0.000010 0.000010 0.000010 0.000010 0.000010 0.000010 0.000010 0.000010 0.000010 0.000010 0.000010 0.000010 0.000010 0.000010 0.000010 0.000010 0.000010 0.000010 0.000010 0.000010 0.000010 0.000010 0.000010 0.000010 0.000010 0.999650 0.000010
0.000010 0.000010 0.000010 0.004948 0.000010 0.000010 0.000010 0.000010 0.000010 0.000010 0.000010 0.000010 0.000010 0.000010 0.000010 0.000010 0.000010 0.000010 0.000010 0.000010 0.000010 0.000010 0.000010 0.000010 0.008972 0.000010 0.000010 0.000010 0.000010 0.000010 0.000010 0.000010 0.000010 0.000010 0.985751 0.000010
0.000010 0.000010 0.000010 0.000010 0.000010 0.000010 0.000010 0.000010 0.000010 0.000010 0.000010 0.000010 0.000010 0.000010 0.000010 0.000010 0.000010 0.000010 0.000010 0.000010 0.000010 0.000010 0.000010 0.000010 0.000010 0.000010 0.000010 0.000010 0.000010 0.000010 0.000010 0.000010 0.000010 0.000010 0.999650 0.000010
0.000010 0.000010 0.000010 0.000010 0.000010 0.000010 0.000010 0.000010 0.000010 0.000010 0.000010 0.000010 0.000010 0.000010 0.000010 0.000010 0.000010 0.000010 0.000010 0.000010 0.000010 0.000010 0.000010 0.000010 0.000010 0.000010 0.000010 0.000010 0.000010 0.000010 0.000010 0.000010 0.000010 0.000010 0.999650 0.000010
0.000010 0.000010 0.000010 0.000010 0.000010 0.000010 0.000010 0.000010 0.000010 0.000010 0.000010 0.000010 0.000010 0.000010 0.000010 0.000010 0.000010 0.000010 0.000010 0.000010 0.000010 0.000010 0.000010 0.000010 0.000010 0.000010 0.000010 0.000010 0.000010 0.000010 0.000010 0.013788 0.000010 0.000010 0.985872 0.000010
0.009630 0.000010 0.016235 0.051168 0.057233 0.000010 0.008371 0.000383 0.007665 0.022116 0.014032 0.015614 0.000010 0.000010 0.485365 0.016886 0.015540 0.056566 0.004694 0.006646 0.000010 0.000806 0.001290 0.051719 0.054268 0.000010 0.027708 0.000010 0.000830 0.018136 0.013415 0.000010 0.001665 0.000010 0.041920 0.000010
0.000010 0.000010 0.000010 0.000010 0.102946 0.000010 0.000010 0.000010 0.000010 0.000010 0.000010 0.000010 0.000010 0.000010 0.805990 0.000010 0.000010 0.000010 0.000010 0.000010 0.000010 0.000010 0.000010 0.000010 0.034025 0.000010 0.002622 0.000010 0.000010 0.000010 0.000010 0.000010 0.000010 0.000010 0.054108 0.000010
0.000010 0.000010 0.000010 0.091121 0.123417 0.000010 0.000010 0.000010 0.000010 0.001386 0.000010 0.000010 0.000010 0.000010 0.588503 0.000010 0.003876 0.000010 0.000010 0.000010 0.000010 0.000010 0.000010 0.054548 0.086815 0.000010 0.012252 0.000010 0.000010 0.000010 0.000010 0.000010 0.000010 0.000010 0.037811 0.000010
0.000010 0.000010 0.000010 0.074372 0.125610 0.000010 0.000010 0.000010 0.000010 0.000010 0.000010 0.000010 0.000010 0.000010 0.671754 0.000010 0.000010 0.000010 0.000010 0.000010 0.000010 0.000010 0.000010 0.024886 0.073843 0.000010 0.012577 0.000010 0.000010 0.000010 0.000010 0.000010 0.000010 0.000010 0.016667 0.000010
0.000010 0.000010 0.000010 0.035965 0.127316 0.000010 0.000010 0.000010 0.000010 0.013273 0.000010 0.000010 0.000010 0.000010 0.650409 0.000010 0.000010 0.000010 0.000010 0.000010 0.000010 0.000010 0.000010 0.022661 0.081598 0.000010 0.000010 0.000010 0.000010 0.002191 0.000010 0.013203 0.000010 0.000010 0.053114 0.000010
0.000010 0.003689 0.000010 0.000010 0.115138 0.000010 0.000010 0.000010 0.000010 0.027235 0.031969 0.009878 0.000010 0.000010 0.649303 0.000010 0.014075 0.000010 0.000010 0.000010 0.000010 0.000010 0.000010 0.037141 0.051503 0.000010 0.009948 0.000010 0.000010 0.000010 0.000010 0.000010 0.000010 0.000010 0.049872 0.000010
0.000010 0.000010 0.000010 0.000010 0.120020 0.000010 0.000010 0.000010 0.000010 0.017336 0.017198 0.000010 0.000010 0.000010 0.674017 0.000010 0.000010 0.000010 0.000010 0.000010 0.000010 0.000010 0.000010 0.021329 0.070727 0.000010 0.007215 0.000010 0.010798 0.000010 0.000010 0.005017 0.000010 0.000010 0.056083 0.000010
0.000010 0.000010 0.000010 0.000010 0.096629 0.000010 0.000010 0.000010 0.000010 0.000010 0.000010 0.000010 0.000010 0.000010 0.809482 0.000010 0.000010 0.000010 0.000010 0.000010 0.000010 0.000010 0.000010 0.000010 0.028085 0.000010 0.000010 0.000010 0.000010 0.000010 0.000010 0.000010 0.000010 0.000010 0.065484 0.000010
0.000010 0.000010 0.000010 0.008138 0.109370 0.000010 0.000010 0.000010 0.000010 0.023543 0.009876 0.000010 0.000010 0.000010 0.622209 0.000010 0.000010 0.000010 0.000010 0.000010 0.000010 0.000010 0.000010 0.012523 0.080507 0.000010 0.013173 0.000010 0.018358 0.000010 0.000010 0.027839 0.000010 0.000010 0.074214 0.000010
0.000010 0.691103 0.000010 0.008867 0.003227 0.004257 0.007385 0.000010 0.000010 0.076846 0.036315 0.000010 0.000010 0.000010 0.051559 0.000010 0.022953 0.005958 0.000010 0.009766 0.000010 0.000010 0.000010 0.027002 0.003191 0.000010 0.000010 0.000010 0.000010 0.013519 0.000010 0.009534 0.000010 0.000010 0.028318 0.000010
0.000010 0.987042 0.000010 0.000010 0.000010 0.000010 0.000010 0.000010 0.000010 0.000010 0.000010 0.000010 0.000010 0.000010 0.000010 0.000010 0.000010 0.000010 0.000010 0.000010 0.000010 0.000010 0.000010 0.004447 0.000010 0.000010 0.008181 0.000010 0.000010 0.000010 0.000010 0.000010 0.000010 0.000010 0.000010 0.000010
0.000010 0.756523 0.000010 0.000010 0.016882 0.000010 0.008954 0.000010 0.000010 0.069237 0.022275 0.010663 0.000010 0.000010 0.001385 0.000010 0.018459 0.006741 0.000010 0.017526 0.000010 0.000010 0.000010 0.024761 0.019462 0.000010 0.000010 0.000010 0.008400 0.017382 0.000010 0.000010 0.000010 0.000010 0.001140 0.000010
0.000010 0.999650 0.000010 0.000010 0.000010 0.000010 0.000010 0.000010 0.000010 0.000010 0.000010 0.000010 0.000010 0.000010 0.000010 0.000010 0.000010 0.000010 0.000010 0.000010 0.000010 0.000010 0.000010 0.000010 0.000010 0.000010 0.000010 0.000010 0.000010 0.000010 0.000010 0.000010 0.000010 0.000010 0.000010 0.000010
0.000010 0.940774 0.000010 0.000010 0.000010 0.000859 0.000010 0.000010 0.000010 0.016258 0.010104 0.006254 0.000010 0.000010 0.000010 0.005511 0.000010 0.019951 0.000010 0.000010 0.000010 0.000010 0.000010 0.000010 0.000010 0.000010 0.000010 0.000010 0.000010 0.000010 0.000010 0.000010 0.000010 0.000010 0.000010 0.000010
0.000010 0.999650 0.000010 0.000010 0.000010 0.000010 0.000010 0.000010 0.000010 0.000010 0.000010 0.000010 0.000010 0.000010 0.000010 0.000010 0.000010 0.000010 0.000010 0.000010 0.000010 0.000010 0.000010 0.000010 0.000010 0.000010 0.000010 0.000010 0.000010 0.000010 0.000010 0.000010 0.000010 0.000010 0.000010 0.000010
0.000010 0.715747 0.000010 0.000010 0.012563 0.000010 0.032637 0.000010 0.000010 0.075773 0.040512 0.000010 0.000010 0.000010 0.030111 0.006918 0.027751 0.000010 0.000010 0.000010 0.000010 0.000010 0.000010 0.029633 0.007607 0.000010 0.016897 0.000010 0.000010 0.001574 0.000010 0.000010 0.000010 0.000010 0.002048 0.000010
0.000010 0.999649 0.000010 0.000010 0.000010 0.000010 0.000010 0.000010 0.000010 0.000010 0.000010 0.000010 0.000010 0.000010 0.000010 0.000010 0.000011 0.000010 0.000010 0.000010 0.000010 0.000010 0.000010 0.000010 0.000010 0.000010 0.000010 0.000010 0.000010 0.000010 0.000010 0.000010 0.000010 0.000010 0.000010 0.000010
0.000010 0.999650 0.000010 0.000010 0.000010 0.000010 0.000010 0.000010 0.000010 0.000010 0.000010 0.000010 0.000010 0.000010 0.000010 0.000010 0.000010 0.000010 0.000010 0.000010 0.000010 0.000010 0.000010 0.000010 0.000010 0.000010 0.000010 0.000010 0.000010 0.000010 0.000010 0.000010 0.000010 0.000010 0.000010 0.000010
0.000010 0.999650 0.000010 0.000010 0.000010 0.000010 0.000010 0.000010 0.000010 0.000010 0.000010 0.000010 0.000010 0.000010 0.000010 0.000010 0.000010 0.000010 0.000010 0.000010 0.000010 0.000010 0.000010 0.000010 0.000010 0.000010 0.000010 0.000010 0.000010 0.000010 0.000010 0.000010 0.000010 0.000010 0.000010 0.000010
0.000010 0.973782 0.000010 0.000010 0.000010 0.000010 0.000010 0.000010 0.000010 0.000010 0.000010 0.000010 0.000010 0.000010 0.000010 0.000010 0.000010 0.000010 0.000010 0.009864 0.000010 0.000010 0.000010 0.016024 0.000010 0.000010 0.000010 0.000010 0.000010 0.000010 0.000010 0.000010 0.000010 0.000010 0.000010 0.000010
0.000010 0.995999 0.000010 0.000010 0.003661 0.000010 0.000010 0.000010 0.000010 0.000010 0.000010 0.000010 0.000010 0.000010 0.000010 0.000010 0.000010 0.000010 0.000010 0.000010 0.000010 0.000010 0.000010 0.000010 0.000010 0.000010 0.000010 0.000010 0.000010 0.000010 0.000010 0.000010 0.000010 0.000010 0.000010 0.000010
0.000010 0.999650 0.000010 0.000010 0.000010 0.000010 0.000010 0.000010 0.000010 0.000010 0.000010 0.000010 0.000010 0.000010 0.000010 0.000010 0.000010 0.000010 0.000010 0.000010 0.000010 0.000010 0.000010 0.000010 0.000010 0.000010 0.000010 0.000010 0.000010 0.000010 0.000010 0.000010 0.000010 0.000010 0.000010 0.000010
0.000010 0.999650 0.000010 0.000010 0.000010 0.000010 0.000010 0.000010 0.000010 0.000010 0.000010 0.000010 0.000010 0.000010 0.000010 0.000010 0.000010 0.000010 0.000010 0.000010 0.000010 0.000010 0.000010 0.000010 0.000010 0.000010 0.000010 0.000010 0.000010 0.000010 0.000010 0.000010 0.000010 0.000010 0.000010 0.000010
0.000010 0.430041 0.000010 0.011449 0.014587 0.010520 0.013030 0.000010 0.000010 0.125092 0.043771 0.018516 0.000010 0.000010 0.060013 0.000010 0.039716 0.007606 0.000010 0.000010 0.000010 0.000010 0.001700 0.068003 0.031529 0.000010 0.057633 0.000010 0.000010 0.004108 0.000010 0.043720 0.000171 0.000010 0.018623 0.000010
0.000010 0.615309 0.000010 0.000010 0.012345 0.000010 0.004696 0.000010 0.000010 0.086545 0.042714 0.000010 0.000010 0.000010 0.025902 0.004467 0.056148 0.014361 0.000010 0.022978 0.000010 0.000010 0.000010 0.036816 0.015218 0.000010 0.031034 0.004689 0.000010 0.007119 0.000010 0.011171 0.000010 0.000010 0.008300 0.000010
0.000010 0.981912 0.000010 0.000010 0.000010 0.000228 0.000010 0.000010 0.000010 0.000696 0.011568 0.000010 0.000010 0.000010 0.000010 0.000010 0.000010 0.000010 0.000010 0.003059 0.000010 0.000010 0.000010 0.002237 0.000010 0.000010 0.000010 0.000010 0.000010 0.000010 0.000010 0.000010 0.000010 0.000010 0.000010 0.000010
0.000010 0.999649 0.000010 0.000010 0.000010 0.000010 0.000010 0.000010 0.000010 0.000010 0.000010 0.000010 0.000010 0.000010 0.000010 0.000010 0.000010 0.000010 0.000010 0.000010 0.000010 0.000010 0.000010 0.000010 0.000010 0.000010 0.000010 0.000010 0.000010 0.000010 0.000011 0.000010 0.000010 0.000010 0.000010 0.000010
0.000010 0.999650 0.000010 0.000010 0.000010 0.000010 0.000010 0.000010 0.000010 0.000010 0.000010 0.000010 0.000010 0.000010 0.000010 0.000010 0.000010 0.000010 0.000010 0.000010 0.000010 0.000010 0.000010 0.000010 0.000010 0.000010 0.000010 0.000010 0.000010 0.000010 0.000010 0.000010 0.000010 0.000010 0.000010 0.000010
0.000010 0.995088 0.000010 0.000010 0.000010 0.004572 0.000010 0.000010 0.000010 0.000010 0.000010 0.000010 0.000010 0.000010 0.000010 0.000010 0.000010 0.000010 0.000010 0.000010 0.000010 0.000010 0.000010 0.000010 0.000010 0.000010 0.000010 0.000010 0.000010 0.000010 0.000010 0.000010 0.000010 0.000010 0.000010 0.000010
0.000010 0.000010 0.000010 0.000010 0.000010 0.000010 0.000010 0.000010 0.000010 0.999650 0.000010 0.000010 0.000010 0.000010 0.000010 0.000010 0.000010 0.000010 0.000010 0.000010 0.000010 0.000010 0.000010 0.000010 0.000010 0.000010 0.000010 0.000010 0.000010 0.000010 0.000010 0.000010 0.000010 0.000010 0.000010 0.000010
0.000010 0.000010 0.000010 0.000010 0.000010 0.000010 0.000010 0.000010 0.000010 0.999650 0.000010 0.000010 0.000010 0.000010 0.000010 0.000010 0.000010 0.000010 0.000010 0.000010 0.000010 0.000010 0.000010 0.000010 0.000010 0.000010 0.000010 0.000010 0.000010 0.000010 0.000010 0.000010 0.000010 0.000010 0.000010 0.000010
0.000010 0.000010 0.000010 0.000010 0.004575 0.000010 0.000010 0.000010 0.000010 0.971067 0.000010 0.000010 0.000010 0.000010 0.000010 0.000010 0.019302 0.004736 0.000010 0.000010 0.000010 0.000010 0.000010 0.000010 0.000010 0.000010 0.000010 0.000010 0.000010 0.000010 0.000010 0.000010 0.000010 0.000010 0.000010 0.000010
0.000010 0.000010 0.000010 0.000010 0.003497 0.000010 0.000010 0.000010 0.000010 0.939704 0.000010 0.002875 0.000010 0.000010 0.000010 0.003583 0.002795 0.000010 0.001889 0.006620 0.000010 0.000010 0.000010 0.013436 0.000010 0.000010 0.017812 0.000010 0.003561 0.000010 0.000010 0.003979 0.000010 0.000010 0.000010 0.000010
0.000010 0.000010 0.000010 0.000010 0.000728 0.000010 0.000010 0.000010 0.000010 0.998932 0.000010 0.000010 0.000010 0.000010 0.000010 0.000010 0.000010 0.000010 0.000010 0.000010 0.000010 0.000010 0.000010 0.000010 0.000010 0.000010 0.000010 0.000010 0.000010 0.000010 0.000010 0.000010 0.000010 0.000010 0.000010 0.000010
0.000010 0.000010 0.000010 0.000010 0.005871 0.000010 0.000010 0.000010 0.000010 0.993789 0.000010 0.000010 0.000010 0.000010 0.000010 0.000010 0.000010 0.000010 0.000010 0.000010 0.000010 0.000010 0.000010 0.000010 0.000010 0.000010 0.000010 0.000010 0.000010 0.000010 0.000010 0.000010 0.000010 0.000010 0.000010 0.000010
0.000010 0.000010 0.000010 0.000010 0.000010 0.000010 0.000010 0.000010 0.000010 0.999650 0.000010 0.000010 0.000010 0.000010 0.000010 0.000010 0.000010 0.000010 0.000010 0.000010 0.000010 0.000010 0.000010 0.000010 0.000010 0.000010 0.000010 0.000010 0.000010 0.000010 0.000010 0.000010 0.000010 0.000010 0.000010 0.000010
0.000010 0.000010 0.000010 0.000010 0.000010 0.000010 0.000010 0.000010 0.000010 0.999650 0.000010 0.000010 0.000010 0.000010 0.000010 0.000010 0.000010 0.000010 0.000010 0.000010 0.000010 0.000010 0.000010 0.000010 0.000010 0.000010 0.000010 0.000010 0.000010 0.000010 0.000010 0.000010 0.000010 0.000010 0.000010 0.000010
0.000010 0.000010 0.000010 0.000010 0.000010 0.000010 0.000010 0.000010 0.000010 0.999650 0.000010 0.000010 0.000010 0.000010 0.000010 0.000010 0.000010 0.000010 0.000010 0.000010 0.000010 0.000010 0.000010 0.000010 0.000010 0.000010 0.000010 0.000010 0.000010 0.000010 0.000010 0.000010 0.000010 0.000010 0.000010 0.000010
0.000010 0.000010 0.000010 0.000010 0.000010 0.000010 0.000010 0.000010 0.000010 0.999650 0.000010 0.000010 0.000010 0.000010 0.000010 0.000010 0.000010 0.000010 0.000010 0.000010 0.000010 0.000010 0.000010 0.000010 0.000010 0.000010 0.000010 0.000010 0.000010 0.000010 0.000010 0.000010 0.000010 0.000010 0.000010 0.000010
0.000010 0.000010 0.000010 0.000010 0.000010 0.000010 0.000010 0.000010 0.000010 0.999650 0.000010 0.000010 0.000010 0.000010 0.000010 0.000010 0.000010 0.000010 0.000010 0.000010 0.000010 0.000010 0.000010 0.000010 0.000010 0.000010 0.000010 0.000010 0.000010 0.000010 0.000010 0.000010 0.000010 0.000010 0.000010 0.000010
0.000010 0.000010 0.000010 0.000010 0.000010 0.000010 0.000010 0.000010 0.000010 0.999650 0.000010 0.000010 0.000010 0.000010 0.000010 0.000010 0.000010 0.000010 0.000010 0.000010 0.000010 0.000010 0.000010 0.000010 0.000010 0.000010 0.000010 0.000010 0.000010 0.000010 0.000010 0.000010 0.000010 0.000010 0.000010 0.000010
0.000010 0.000010 0.000010 0.000010 0.000010 0.000010 0.000010 0.000010 0.000010 0.965168 0.000010 0.000010 0.000010 0.000010 0.000010 0.000010 0.000010 0.000010 0.000010 0.000010 0.000010 0.000010 0.000010 0.034492 0.000010 0.000010 0.000010 0.000010 0.000010 0.000010 0.000010 0.000010 0.000010 0.000010 0.000010 0.000010
0.000010 0.000010 0.000010 0.000010 0.000010 0.000010 0.000010 0.000010 0.000010 0.999650 0.000010 0.000010 0.000010 0.000010 0.000010 0.000010 0.000010 0.000010 0.000010 0.000010 0.000010 0.000010 0.000010 0.000010 0.000010 0.000010 0.000010 0.000010 0.000010 0.000010 0.000010 0.000010 0.000010 0.000010 0.000010 0.000010
0.000010 0.000010 0.000010 0.000010 0.020454 0.000010 0.000010 0.000010 0.000010 0.973657 0.005560 0.000010 0.000010 0.000010 0.000010 0.000010 0.000010 0.000010 0.000010 0.000010 0.000010 0.000010 0.000010 0.000010 0.000010 0.000010 0.000010 0.000010 0.000010 0.000010 0.000010 0.000010 0.000010 0.000010 0.000010 0.000010
0.000010 0.120845 0.000010 0.018870 0.054186 0.001948 0.013822 0.000010 0.000010 0.210805 0.044059 0.005230 0.000010 0.000010 0.097058 0.015612 0.075687 0.037296 0.027916 0.000010 0.000010 0.000010 0.054791 0.014312 0.014540 0.000010 0.031300 0.002499 0.000010 0.054291 0.000010 0.072310 0.000010 0.000010 0.032472 0.000010
0.000010 0.000010 0.000010 0.000010 0.000010 0.000010 0.000010 0.000010 0.000010 0.999650 0.000010 0.000010 0.000010 0.000010 0.000010 0.000010 0.000010 0.000010 0.000010 0.000010 0.000010 0.000010 0.000010 0.000010 0.000010 0.000010 0.000010 0.000010 0.000010 0.000010 0.000010 0.000010 0.000010 0.000010 0.000010 0.000010
0.000010 0.000010 0.000010 0.000010 0.000010 0.000010 0.000010 0.000010 0.000010 0.999650 0.000010 0.000010 0.000010 0.000010 0.000010 0.000010 0.000010 0.000010 0.000010 0.000010 0.000010 0.000010 0.000010 0.000010 0.000010 0.000010 0.000010 0.000010 0.000010 0.000010 0.000010 0.000010 0.000010 0.000010 0.000010 0.000010
0.000010 0.471806 0.000010 0.000010 0.001549 0.000010 0.001113 0.000010 0.000010 0.019369 0.009370 0.006998 0.000010 0.000010 0.000010 0.000010 0.036862 0.000010 0.000010 0.000010 0.000010 0.000010 0.000010 0.000010 0.442990 0.000010 0.009672 0.000010 0.000010 0.000010 0.000010 0.000010 0.000010 0.000010 0.000010 0.000010
0.000010 0.000010 0.000010 0.000010 0.000010 0.000010 0.000010 0.000010 0.000010 0.000010 0.000010 0.000010 0.000010 0.000010 0.000010 0.000010 0.000010 0.000010 0.000010 0.000010 0.000010 0.000010 0.000010 0.000010 0.999650 0.000010 0.000010 0.000010 0.000010 0.000010 0.000010 0.000010 0.000010 0.000010 0.000010 0.000010
0.000010 0.000010 0.000010 0.000010 0.000010 0.000010 0.000010 0.000010 0.000010 0.000010 0.000010 0.000010 0.000010 0.000010 0.000010 0.000010 0.000010 0.000010 0.000010 0.000010 0.000010 0.000010 0.000010 0.000010 0.999650 0.000010 0.000010 0.000010 0.000010 0.000010 0.000010 0.000010 0.000010 0.000010 0.000010 0.000010
0.000010 0.000010 0.000010 0.000010 0.000010 0.000010 0.000010 0.000010 0.000010 0.000010 0.000010 0.000010 0.000010 0.000010 0.000010 0.000010 0.000010 0.000010 0.000010 0.000010 0.000010 0.000010 0.000010 0.000010 0.999650 0.000010 0.000010 0.000010 0.000010 0.000010 0.000010 0.000010 0.000010 0.000010 0.000010 0.000010
0.000010 0.000010 0.000010 0.000010 0.000010 0.000010 0.000010 0.000010 0.000010 0.000010 0.000010 0.000010 0.000010 0.000010 0.000010 0.000010 0.000010 0.000010 0.000010 0.000010 0.000010 0.000010 0.000010 0.000010 0.999650 0.000010 0.000010 0.000010 0.000010 0.000010 0.000010 0.000010 0.000010 0.000010 0.000010 0.000010
0.000010 0.000010 0.000010 0.000010 0.000010 0.000010 0.000010 0.000010 0.000010 0.000010 0.000010 0.000010 0.000010 0.000010 0.000010 0.000010 0.000010 0.000010 0.000010 0.000010 0.000010 0.000010 0.000010 0.000010 0.999650 0.000010 0.000010 0.000010 0.000010 0.000010 0.000010 0.000010 0.000010 0.000010 0.000010 0.000010
0.000010 0.000010 0.000010 0.000010 0.000010 0.000010 0.009139 0.000010 0.000010 0.000010 0.009832 0.011987 0.000010 0.000010 0.026502 0.000010 0.017630 0.039949 0.000010 0.000010 0.000010 0.000010 0.000010 0.000010 0.830231 0.000010 0.054451 0.000010 0.000010 0.000010 0.000010 0.000010 0.000010 0.000010 0.000010 0.000010
0.000010 0.000010 0.000010 0.000010 0.015748 0.000010 0.007953 0.000010 0.000010 0.000010 0.008181 0.000010 0.000010 0.000010 0.009097 0.000010 0.040082 0.025083 0.000010 0.019772 0.000010 0.000010 0.000010 0.000010 0.806229 0.000010 0.064634 0.000010 0.000010 0.002960 0.000010 0.000010 0.000010 0.000010 0.000010 0.000010
0.000010 0.000010 0.000010 0.000010 0.000010 0.000010 0.000010 0.000010 0.000010 0.000010 0.000010 0.000010 0.000010 0.000010 0.000010 0.000010 0.000010 0.000010 0.000010 0.000010 0.000010 0.000010 0.000010 0.000010 0.999650 0.000010 0.000010 0.000010 0.000010 0.000010 0.000010 0.000010 0.000010 0.000010 0.000010 0.000010
0.000010 0.000010 0.000010 0.000010 0.000010 0.000010 0.000010 0.000010 0.000010 0.000010 0.000010 0.022899 0.000010 0.000010 0.013546 0.000010 0.017294 0.000010 0.000010 0.000010 0.000010 0.000010 0.000010 0.000010 0.940946 0.000010 0.005006 0.000010 0.000010 0.000010 0.000010 0.000010 0.000010 0.000010 0.000010 0.000010
0.000010 0.000010 0.000010 0.000010 0.000010 0.000010 0.000010 0.000010 0.000010 0.000010 0.000010 0.000010 0.000010 0.000010 0.000010 0.000010 0.000010 0.000010 0.000010 0.000010 0.000010 0.000010 0.000010 0.000010 0.999649 0.000010 0.000010 0.000010 0.000010 0.000010 0.000010 0.000010 0.000010 0.000010 0.000011 0.000010
0.000010 0.000010 0.000010 0.000010 0.000010 0.000011 0.000010 0.000010 0.000010 0.000010 0.000010 0.000010 0.000010 0.000010 0.000010 0.000010 0.000010 0.000010 0.000010 0.000010 0.000010 0.000010 0.000010 0.000010 0.999649 0.000010 0.000010 0.000010 0.000010 0.000010 0.000010 0.000010 0.000010 0.000010 0.000010 0.000010
0.000010 0.000010 0.000010 0.000010 0.000010 0.000010 0.000010 0.000010 0.000010 0.000010 0.000010 0.000010 0.000010 0.000010 0.000010 0.000010 0.000010 0.000010 0.000010 0.000010 0.000010 0.000010 0.000010 0.000010 0.986308 0.000010 0.009124 0.000010 0.004238 0.000010 0.000010 0.000010 0.000010 0.000010 0.000010 0.000010
0.000010 0.000010 0.000010 0.000010 0.000010 0.004200 0.000010 0.000010 0.000010 0.000010 0.000010 0.000010 0.000010 0.000010 0.026466 0.000010 0.016719 0.000010 0.005200 0.000010 0.000010 0.000010 0.000010 0.000010 0.943987 0.000010 0.003128 0.000010 0.000010 0.000010 0.000010 0.000010 0.000010 0.000010 0.000010 0.000010
0.000010 0.000010 0.000010 0.000010 0.000010 0.000010 0.000010 0.000010 0.000010 0.000010 0.000010 0.000010 0.000010 0.000010 0.000010 0.000010 0.000010 0.000010 0.000010 0.000010 0.000010 0.000010 0.000010 0.000010 0.999650 0.000010 0.000010 0.000010 0.000010 0.000010 0.000010 0.000010 0.000010 0.000010 0.000010 0.000010
0.000010 0.000010 0.000010 0.000010 0.000010 0.000010 0.000010 0.000010 0.000010 0.000010 0.000010 0.000010 0.000010 0.000010 0.000010 0.000010 0.000010 0.000010 0.000010 0.000010 0.000010 0.000010 0.000010 0.000010 0.999650 0.000010 0.000010 0.000010 0.000010 0.000010 0.000010 0.000010 0.000010 0.000010 0.000010 0.000010
0.000010 0.000010 0.000010 0.000010 0.000010 0.000010 0.000010 0.000010 0.000010 0.000010 0.000010 0.000010 0.000010 0.000010 0.000010 0.000010 0.000010 0.000010 0.000010 0.000010 0.000010 0.000010 0.000010 0.000010 0.999650 0.000010 0.000010 0.000010 0.000010 0.000010 0.000010 0.000010 0.000010 0.000010 0.000010 0.000010
0.000010 0.000010 0.000010 0.000010 0.003814 0.000010 0.000010 0.000010 0.000010 0.000010 0.009713 0.016756 0.000010 0.000010 0.043170 0.000010 0.030431 0.043145 0.000010 0.008876 0.000010 0.000010 0.013961 0.000010 0.743435 0.000010 0.086434 0.000010 0.000014 0.000010 0.000010 0.000010 0.000010 0.000010 0.000010 0.000010
0.000010 0.000010 0.000010 0.000010 0.000010 0.000010 0.000010 0.000010 0.000010 0.000010 0.000010 0.000010 0.000010 0.000010 0.000010 0.000010 0.000010 0.000010 0.000010 0.000010 0.000010 0.000010 0.000010 0.000010 0.999650 0.000010 0.000010 0.000010 0.000010 0.000010 0.000010 0.000010 0.000010 0.000010 0.000010 0.000010
0.000010 0.000010 0.000010 0.000010 0.022161 0.000350 0.000010 0.000010 0.000010 0.000010 0.017656 0.028834 0.000010 0.000010 0.041592 0.004966 0.022882 0.040532 0.000010 0.000010 0.000010 0.000010 0.007457 0.000010 0.747616 0.000010 0.065705 0.000010 0.000010 0.000010 0.000010 0.000010 0.000010 0.000010 0.000010 0.000010
0.000010 0.000010 0.000010 0.000010 0.000010 0.000010 0.000010 0.000010 0.000010 0.000010 0.000010 0.999650 0.000010 0.000010 0.000010 0.000010 0.000010 0.000010 0.000010 0.000010 0.000010 0.000010 0.000010 0.000010 0.000010 0.000010 0.000010 0.000010 0.000010 0.000010 0.000010 0.000010 0.000010 0.000010 0.000010 0.000010
0.000010 0.000010 0.000010 0.000010 0.000010 0.000010 0.000010 0.000010 0.000010 0.000010 0.000010 0.999650 0.000010 0.000010 0.000010 0.000010 0.000010 0.000010 0.000010 0.000010 0.000010 0.000010 0.000010 0.000010 0.000010 0.000010 0.000010 0.000010 0.000010 0.000010 0.000010 0.000010 0.000010 0.000010 0.000010 0.000010
0.000010 0.000010 0.000010 0.000010 0.000010 0.000010 0.000010 0.000010 0.000010 0.000010 0.000010 0.999650 0.000010 0.000010 0.000010 0.000010 0.000010 0.000010 0.000010 0.000010 0.000010 0.000010 0.000010 0.000010 0.000010 0.000010 0.000010 0.000010 0.000010 0.000010 0.000010 0.000010 0.000010 0.000010 0.000010 0.000010
0.000010 0.000010 0.000010 0.000010 0.000010 0.000010 0.000010 0.000010 0.000010 0.000010 0.000010 0.999650 0.000010 0.000010 0.000010 0.000010 0.000010 0.000010 0.000010 0.000010 0.000010 0.000010 0.000010 0.000010 0.000010 0.000010 0.000010 0.000010 0.000010 0.000010 0.000010 0.000010 0.000010 0.000010 0.000010 0.000010
0.000010 0.000010 0.000010 0.000010 0.000010 0.000010 0.000010 0.000010 0.000010 0.000010 0.000010 0.999650 0.000010 0.000010 0.000010 0.000010 0.000010 0.000010 0.000010 0.000010 0.000010 0.000010 0.000010 0.000010 0.000010 0.000010 0.000010 0.000010 0.000010 0.000010 0.000010 0.000010 0.000010 0.000010 0.000010 0.000010
0.000010 0.000010 0.000010 0.000010 0.000010 0.000010 0.000010 0.000010 0.000010 0.000010 0.000010 0.999650 0.000010 0.000010 0.000010 0.000010 0.000010 0.000010 0.000010 0.000010 0.000010 0.000010 0.000010 0.000010 0.000010 0.000010 0.000010 0.000010 0.000010 0.000010 0.000010 0.000010 0.000010 0.000010 0.000010 0.000010
0.000010 0.000010 0.000010 0.000010 0.012087 0.000010 0.013596 0.000010 0.000010 0.006395 0.004822 0.715835 0.000010 0.000010 0.000010 0.000010 0.148635 0.000010 0.000010 0.000326 0.000010 0.000010 0.011393 0.000010 0.006976 0.000010 0.000010 0.002188 0.064854 0.004658 0.000010 0.000014 0.008002 0.000010 0.000010 0.000010
0.000010 0.000010 0.000010 0.000010 0.000010 0.014134 0.024398 0.000010 0.000010 0.000010 0.000010 0.884453 0.000010 0.000010 0.000010 0.000010 0.071075 0.001211 0.000010 0.000010 0.000010 0.000010 0.000010 0.000010 0.000010 0.000010 0.000010 0.000010 0.000011 0.000010 0.000010 0.004427 0.000010 0.000010 0.000010 0.000010
0.000010 0.000010 0.000010 0.000010 0.000010 0.000010 0.000010 0.000010 0.000010 0.000010 0.000010 0.981732 0.000010 0.000010 0.000010 0.000010 0.015816 0.000010 0.000010 0.000010 0.000010 0.000010 0.000010 0.000010 0.002122 0.000010 0.000010 0.000010 0.000010 0.000010 0.000010 0.000010 0.000010 0.000010 0.000010 0.000010
0.000010 0.000010 0.000010 0.000010 0.000010 0.000010 0.000010 0.000010 0.000010 0.000010 0.000010 0.999650 0.000010 0.000010 0.000010 0.000010 0.000010 0.000010 0.000010 0.000010 0.000010 0.000010 0.000010 0.000010 0.000010 0.000010 0.000010 0.000010 0.000010 0.000010 0.000010 0.000010 0.000010 0.000010 0.000010 0.000010
0.000010 0.000010 0.000010 0.000010 0.014781 0.000010 0.000010 0.000010 0.000010 0.000010 0.000010 0.760234 0.000010 0.000010 0.000010 0.000010 0.144232 0.012770 0.001546 0.000010 0.000010 0.000010 0.000010 0.017626 0.000010 0.000010 0.000010 0.000010 0.026449 0.004452 0.000010 0.017639 0.000010 0.000010 0.000010 0.000010
0.000010 0.000010 0.000010 0.000010 0.000010 0.000010 0.000010 0.000010 0.000010 0.000010 0.000010 0.930662 0.000010 0.000010 0.000010 0.000010 0.029720 0.000010 0.000010 0.000010 0.000010 0.000010 0.000010 0.000010 0.000010 0.000010 0.000010 0.000010 0.039288 0.000010 0.000010 0.000010 0.000010 0.000010 0.000010 0.000010
0.000010 0.000010 0.000010 0.000010 0.000010 0.009127 0.010979 0.000010 0.000010 0.000010 0.000010 0.828595 0.000010 0.000010 0.000010 0.000010 0.108207 0.006867 0.000010 0.000010 0.000010 0.000010 0.000010 0.000010 0.001818 0.000010 0.017075 0.000010 0.015115 0.001943 0.000010 0.000014 0.000010 0.000010 0.000010 0.000010
0.000010 0.000010 0.000010 0.000010 0.000010 0.000010 0.000010 0.000010 0.000010 0.000010 0.000010 0.999650 0.000010 0.000010 0.000010 0.000010 0.000010 0.000010 0.000010 0.000010 0.000010 0.000010 0.000010 0.000010 0.000010 0.000010 0.000010 0.000010 0.000010 0.000010 0.000010 0.000010 0.000010 0.000010 0.000010 0.000010
0.000010 0.000010 0.000010 0.000010 0.000010 0.000010 0.000010 0.000010 0.000010 0.000010 0.000010 0.999650 0.000010 0.000010 0.000010 0.000010 0.000010 0.000010 0.000010 0.000010 0.000010 0.000010 0.000010 0.000010 0.000010 0.000010 0.000010 0.000010 0.000010 0.000010 0.000010 0.000010 0.000010 0.000010 0.000010 0.000010
0.000010 0.000010 0.000010 0.000010 0.000010 0.000010 0.000010 0.000010 0.000010 0.000010 0.000010 0.953887 0.000010 0.000010 0.000010 0.000010 0.045773 0.000010 0.000010 0.000010 0.000010 0.000010 0.000010 0.000010 0.000010 0.000010 0.000010 0.000010 0.000010 0.000010 0.000010 0.000010 0.000010 0.000010 0.000010 0.000010
0.000010 0.000010 0.000010 0.000010 0.000010 0.000010 0.000010 0.000010 0.000010 0.000010 0.000010 0.999650 0.000010 0.000010 0.000010 0.000010 0.000010 0.000010 0.000010 0.000010 0.000010 0.000010 0.000010 0.000010 0.000010 0.000010 0.000010 0.000010 0.000010 0.000010 0.000010 0.000010 0.000010 0.000010 0.000010 0.000010
0.000010 0.000010 0.000010 0.000010 0.000010 0.000010 0.020850 0.000010 0.000010 0.000010 0.000010 0.886338 0.000010 0.000010 0.000010 0.000010 0.078431 0.014061 0.000010 0.000010 0.000010 0.000010 0.000010 0.000010 0.000010 0.000010 0.000010 0.000010 0.000010 0.000010 0.000010 0.000010 0.000010 0.000010 0.000010 0.000010
0.000010 0.000010 0.000010 0.000010 0.000012 0.000010 0.006772 0.000010 0.000010 0.000010 0.000010 0.933294 0.000010 0.000010 0.000010 0.000010 0.047925 0.000010 0.000010 0.004982 0.000010 0.000010 0.000010 0.000010 0.000010 0.000010 0.006715 0.000010 0.000010 0.000010 0.000010 0.000010 0.000010 0.000010 0.000010 0.000010
0.000010 0.000010 0.000010 0.000010 0.000010 0.000010 0.000010 0.000010 0.000010 0.000010 0.000010 0.999650 0.000010 0.000010 0.000010 0.000010 0.000010 0.000010 0.000010 0.000010 0.000010 0.000010 0.000010 0.000010 0.000010 0.000010 0.000010 0.000010 0.000010 0.000010 0.000010 0.000010 0.000010 0.000010 0.000010 0.000010
0.000010 0.000010 0.000010 0.000010 0.000091 0.006794 0.001071 0.000010 0.000010 0.000010 0.000010 0.000010 0.000010 0.000010 0.026277 0.000010 0.000010 0.000010 0.000010 0.001973 0.000010 0.000010 0.000010 0.000010 0.031092 0.000010 0.917493 0.000012 0.000010 0.000010 0.000010 0.014926 0.000010 0.000010 0.000010 0.000010
0.000010 0.000010 0.000010 0.000010 0.000010 0.000010 0.000010 0.000010 0.000010 0.000010 0.000010 0.000010 0.000010 0.000010 0.000010 0.000010 0.000010 0.000010 0.000010 0.000010 0.000010 0.000010 0.000010 0.000010 0.005299 0.000010 0.993796 0.000010 0.000010 0.000576 0.000010 0.000010 0.000010 0.000010 0.000010 0.000010
0.000010 0.000010 0.000010 0.000010 0.000010 0.000010 0.000010 0.000010 0.000010 0.000010 0.000010 0.000010 0.000010 0.000010 0.000010 0.000010 0.000010 0.000010 0.000010 0.000010 0.000010 0.000010 0.000010 0.000010 0.000010 0.000010 0.999650 0.000010 0.000010 0.000010 0.000010 0.000010 0.000010 0.000010 0.000010 0.000010
0.000010 0.000010 0.000010 0.000010 0.000010 0.000010 0.000010 0.000010 0.000010 0.000010 0.000010 0.000010 0.000010 0.000010 0.000010 0.000010 0.000010 0.000010 0.000010 0.000010 0.000010 0.000010 0.000010 0.000010 0.000010 0.000010 0.999649 0.000010 0.000010 0.000010 0.000010 0.000010 0.000010 0.000010 0.000010 0.000010
0.000010 0.000010 0.000010 0.000010 0.000010 0.000010 0.000010 0.000010 0.000010 0.000010 0.000010 0.000010 0.000010 0.000010 0.000010 0.000010 0.005157 0.000010 0.000010 0.000010 0.000010 0.000010 0.000010 0.000010 0.020904 0.000010 0.973608 0.000010 0.000010 0.000010 0.000010 0.000010 0.000010 0.000010 0.000010 0.000010
0.000010 0.000010 0.000010 0.000010 0.000010 0.000010 0.000010 0.000010 0.000010 0.000010 0.000010 0.000010 0.000010 0.000010 0.000010 0.000010 0.000010 0.000010 0.000010 0.000010 0.000010 0.000010 0.000010 0.000010 0.000010 0.000010 0.999650 0.000010 0.000010 0.000010 0.000010 0.000010 0.000010 0.000010 0.000010 0.000010
0.000010 0.000010 0.000010 0.000010 0.000010 0.000010 0.000010 0.000010 0.000010 0.000010 0.000010 0.000010 0.000010 0.000010 0.000010 0.000010 0.000010 0.000010 0.000010 0.000010 0.000010 0.000010 0.000010 0.000010 0.000010 0.000010 0.999650 0.000010 0.000010 0.000010 0.000010 0.000010 0.000010 0.000010 0.000010 0.000010
0.000010 0.000010 0.000010 0.000010 0.000010 0.000010 0.000010 0.000010 0.000010 0.000010 0.000010 0.000010 0.000010 0.000010 0.000010 0.000010 0.000010 0.000010 0.000010 0.000010 0.000010 0.000010 0.000010 0.000010 0.000010 0.000010 0.999650 0.000010 0.000010 0.000010 0.000010 0.000010 0.000010 0.000010 0.000010 0.000010
0.000010 0.000010 0.000010 0.000010 0.000010 0.000010 0.000010 0.000010 0.000010 0.000010 0.000010 0.000010 0.000010 0.000010 0.000010 0.000010 0.000010 0.000010 0.000010 0.000010 0.000010 0.000010 0.000010 0.000010 0.000010 0.000010 0.999650 0.000010 0.000010 0.000010 0.000010 0.000010 0.000010 0.000010 0.000010 0.000010
0.000010 0.000010 0.000010 0.000010 0.000010 0.000010 0.000010 0.000010 0.000010 0.000010 0.000010 0.000010 0.000010 0.000010 0.000010 0.000010 0.000010 0.000010 0.000010 0.000010 0.000010 0.000010 0.000010 0.000010 0.000010 0.000010 0.999650 0.000010 0.000010 0.000010 0.000010 0.000010 0.000010 0.000010 0.000010 0.000010
0.000010 0.000010 0.000010 0.000010 0.000010 0.000010 0.000010 0.000010 0.000010 0.000010 0.000010 0.000010 0.000010 0.000010 0.015438 0.000010 0.017383 0.017271 0.000010 0.000010 0.000010 0.000010 0.000010 0.000010 0.015208 0.000010 0.933902 0.000010 0.000010 0.000010 0.000010 0.000498 0.000010 0.000010 0.000010 0.000010
0.000010 0.009957 0.000010 0.000010 0.000010 0.000010 0.000010 0.000010 0.000010 0.000010 0.000010 0.000010 0.000010 0.000010 0.000010 0.000010 0.000010 0.000010 0.000010 0.000010 0.000010 0.000010 0.000010 0.000010 0.004544 0.000010 0.984158 0.000010 0.000010 0.000010 0.000010 0.001021 0.000010 0.000010 0.000010 0.000010
0.000010 0.000010 0.000010 0.000010 0.025886 0.000010 0.000010 0.000010 0.000010 0.000010 0.000010 0.000010 0.000010 0.000010 0.000010 0.000010 0.000010 0.015565 0.000010 0.006000 0.000010 0.000010 0.000010 0.000010 0.015288 0.000010 0.926538 0.005691 0.000010 0.004743 0.000010 0.000010 0.000010 0.000010 0.000010 0.000010
0.000010 0.005663 0.000010 0.000010 0.000010 0.000010 0.000010 0.000010 0.000010 0.000010 0.000010 0.000010 0.000010 0.000010 0.000010 0.000010 0.000010 0.000010 0.000093 0.000010 0.000010 0.000010 0.000010 0.000010 0.000010 0.000010 0.993914 0.000010 0.000010 0.000010 0.000010 0.000010 0.000010 0.000010 0.000010 0.000010
0.000010 0.000010 0.000010 0.000010 0.000010 0.000010 0.000010 0.000010 0.000010 0.000010 0.000010 0.000010 0.000010 0.000010 0.000010 0.000010 0.000010 0.000010 0.000010 0.000010 0.000010 0.000010 0.000010 0.000010 0.000010 0.000010 0.999650 0.000010 0.000010 0.000010 0.000010 0.000010 0.000010 0.000010 0.000010 0.000010
0.000010 0.000010 0.000010 0.000010 0.000010 0.000010 0.000010 0.000010 0.000010 0.000010 0.000010 0.000010 0.000010 0.000010 0.000010 0.000010 0.000010 0.000010 0.000010 0.000010 0.000010 0.000010 0.000010 0.000010 0.000010 0.000010 0.999650 0.000010 0.000010 0.000010 0.000010 0.000010 0.000010 0.000010 0.000010 0.000010
0.000010 0.058949 0.000010 0.000010 0.000010 0.000010 0.000010 0.000010 0.000010 0.000010 0.000010 0.000010 0.000010 0.000010 0.000010 0.000010 0.000010 0.000010 0.000010 0.000010 0.000010 0.000010 0.000010 0.000010 0.000010 0.000010 0.939520 0.000010 0.000010 0.000010 0.000010 0.000010 0.000010 0.000010 0.001201 0.000010
0.000010 0.000010 0.000010 0.000010 0.000010 0.000010 0.000010 0.000010 0.000010 0.000010 0.000010 0.000010 0.000010 0.000010 0.000010 0.000010 0.000010 0.000010 0.000010 0.000010 0.000010 0.000010 0.000010 0.000010 0.000010 0.000010 0.999650 0.000010 0.000010 0.000010 0.000010 0.000010 0.000010 0.000010 0.000010 0.000010
0.000010 0.000010 0.000010 0.000010 0.000010 0.000010 0.000010 0.000010 0.000010 0.000010 0.000010 0.000010 0.000010 0.000010 0.002122 0.000010 0.011015 0.000010 0.000010 0.000010 0.000010 0.000010 0.000010 0.000010 0.050435 0.000010 0.936108 0.000010 0.000010 0.000010 0.000010 0.000010 0.000010 0.000010 0.000010 0.000010
0.000010 0.000010 0.000010 0.000010 0.000010 0.000010 0.000010 0.000010 0.000010 0.000010 0.000010 0.000010 0.000010 0.000010 0.000010 0.000010 0.000010 0.000010 0.000010 0.000010 0.000010 0.000010 0.000010 0.000010 0.000010 0.000010 0.999650 0.000010 0.000010 0.000010 0.000010 0.000010 0.000010 0.000010 0.000010 0.000010
0.000010 0.000010 0.000010 0.000010 0.000010 0.000010 0.952719 0.000010 0.000010 0.000010 0.000010 0.005435 0.000010 0.000010 0.000010 0.000010 0.000010 0.000010 0.000010 0.000010 0.000010 0.000010 0.000010 0.000010 0.000010 0.000010 0.000010 0.000010 0.018773 0.000010 0.000010 0.022754 0.000010 0.000010 0.000010 0.000010
0.000010 0.000010 0.000010 0.000010 0.000010 0.000010 0.999650 0.000010 0.000010 0.000010 0.000010 0.000010 0.000010 0.000010 0.000010 0.000010 0.000010 0.000010 0.000010 0.000010 0.000010 0.000010 0.000010 0.000010 0.000010 0.000010 0.000010 0.000010 0.000010 0.000010 0.000010 0.000010 0.000010 0.000010 0.000010 0.000010
0.000010 0.000010 0.000010 0.000010 0.000010 0.000010 0.999650 0.000010 0.000010 0.000010 0.000010 0.000010 0.000010 0.000010 0.000010 0.000010 0.000010 0.000010 0.000010 0.000010 0.000010 0.000010 0.000010 0.000010 0.000010 0.000010 0.000010 0.000010 0.000010 0.000010 0.000010 0.000010 0.000010 0.000010 0.000010 0.000010
0.000010 0.000010 0.000010 0.000010 0.000010 0.000010 0.999650 0.000010 0.000010 0.000010 0.000010 0.000010 0.000010 0.000010 0.000010 0.000010 0.000010 0.000010 0.000010 0.000010 0.000010 0.000010 0.000010 0.000010 0.000010 0.000010 0.000010 0.000010 0.000010 0.000010 0.000010 0.000010 0.000010 0.000010 0.000010 0.000010
0.000010 0.000010 0.000010 0.000010 0.000010 0.000010 0.999650 0.000010 0.000010 0.000010 0.000010 0.000010 0.000010 0.000010 0.000010 0.000010 0.000010 0.000010 0.000010 0.000010 0.000010 0.000010 0.000010 0.000010 0.000010 0.000010 0.000010 0.000010 0.000010 0.000010 0.000010 0.000010 0.000010 0.000010 0.000010 0.000010
0.000010 0.006854 0.000010 0.000010 0.021617 0.000010 0.934416 0.000010 0.000010 0.000010 0.000010 0.005351 0.000010 0.000010 0.000010 0.000010 0.000010 0.022573 0.000010 0.000010 0.000010 0.000010 0.000010 0.000010 0.000806 0.000010 0.000010 0.008094 0.000010 0.000010 0.000010 0.000010 0.000010 0.000010 0.000010 0.000010
0.000010 0.000010 0.000010 0.000010 0.000010 0.000010 0.999650 0.000010 0.000010 0.000010 0.000010 0.000010 0.000010 0.000010 0.000010 0.000010 0.000010 0.000010 0.000010 0.000010 0.000010 0.000010 0.000010 0.000010 0.000010 0.000010 0.000010 0.000010 0.000010 0.000010 0.000010 0.000010 0.000010 0.000010 0.000010 0.000010
0.000010 0.000010 0.000010 0.000010 0.000010 0.000010 0.999650 0.000010 0.000010 0.000010 0.000010 0.000010 0.000010 0.000010 0.000010 0.000010 0.000010 0.000010 0.000010 0.000010 0.000010 0.000010 0.000010 0.000010 0.000010 0.000010 0.000010 0.000010 0.000010 0.000010 0.000010 0.000010 0.000010 0.000010 0.000010 0.000010
0.000010 0.000010 0.000010 0.000010 0.000010 0.000010 0.941735 0.000010 0.000010 0.000010 0.000010 0.000010 0.000010 0.000010 0.000010 0.000010 0.010196 0.000010 0.000010 0.001664 0.000010 0.000010 0.000010 0.000010 0.000010 0.000010 0.000010 0.000010 0.046085 0.000010 0.000010 0.000010 0.000010 0.000010 0.000010 0.000010
0.000010 0.001315 0.000010 0.000010 0.000010 0.000010 0.994728 0.000010 0.000010 0.000010 0.000010 0.000010 0.000010 0.000010 0.000010 0.000010 0.000010 0.000010 0.000010 0.000010 0.000010 0.000010 0.000010 0.000010 0.000828 0.000010 0.000010 0.000010 0.000010 0.000010 0.000010 0.002809 0.000010 0.000010 0.000010 0.000010
0.000010 0.000010 0.000010 0.000010 0.000010 0.000010 0.963817 0.000010 0.000010 0.000010 0.000010 0.000010 0.000010 0.000010 0.000010 0.000010 0.000010 0.000010 0.000010 0.000010 0.000010 0.000010 0.000010 0.000010 0.000010 0.000010 0.000010 0.000010 0.010540 0.000010 0.000010 0.025314 0.000010 0.000010 0.000010 0.000010
0.000010 0.000010 0.000010 0.000010 0.000010 0.000010 0.999650 0.000010 0.000010 0.000010 0.000010 0.000010 0.000010 0.000010 0.000010 0.000010 0.000010 0.000010 0.000010 0.000010 0.000010 0.000010 0.000010 0.000010 0.000010 0.000010 0.000010 0.000010 0.000010 0.000010 0.000010 0.000010 0.000010 0.000010 0.000010 0.000010
0.000010 0.000010 0.000010 0.000010 0.000010 0.000010 0.999650 0.000010 0.000010 0.000010 0.000010 0.000010 0.000010 0.000010 0.000010 0.000010 0.000010 0.000010 0.000010 0.000010 0.000010 0.000010 0.000010 0.000010 0.000010 0.000010 0.000010 0.000010 0.000010 0.000010 0.000010 0.000010 0.000010 0.000010 0.000010 0.000010
0.000010 0.008332 0.000010 0.000010 0.000010 0.000010 0.714455 0.000010 0.000010 0.000010 0.000297 0.014325 0.000010 0.000010 0.000010 0.009005 0.000010 0.043538 0.001518 0.000010 0.000010 0.000010 0.006123 0.010386 0.000573 0.000010 0.000010 0.000010 0.166601 0.000281 0.000010 0.023082 0.000010 0.000010 0.001265 0.000010
0.000010 0.000010 0.000010 0.000010 0.012557 0.000010 0.925047 0.000010 0.000010 0.000010 0.000010 0.000010 0.000010 0.000010 0.000010 0.000010 0.004811 0.000010 0.000010 0.000010 0.000010 0.000010 0.000010 0.000010 0.000010 0.000010 0.000010 0.000010 0.057266 0.000010 0.000010 0.000010 0.000010 0.000010 0.000010 0.000010
0.000010 0.000010 0.000010 0.000010 0.000010 0.012562 0.850877 0.000010 0.000010 0.000010 0.000010 0.000010 0.000010 0.000010 0.000010 0.000010 0.034456 0.001410 0.000010 0.000010 0.000010 0.000010 0.000010 0.000010 0.000010 0.000010 0.000010 0.000010 0.100385 0.000010 0.000010 0.000010 0.000010 0.000010 0.000010 0.000010
0.000010 0.009195 0.000010 0.000010 0.000826 0.000010 0.874305 0.000010 0.000010 0.000010 0.001666 0.009803 0.000010 0.000010 0.000010 0.000010 0.001149 0.000017 0.002067 0.000010 0.000010 0.000010 0.000010 0.000010 0.000010 0.000010 0.007961 0.000017 0.092745 0.000010 0.000010 0.000010 0.000010 0.000010 0.000010 0.000010
0.000010 0.000010 0.000010 0.000010 0.000010 0.000010 0.923738 0.000010 0.000010 0.000010 0.000010 0.000010 0.000010 0.000010 0.000010 0.000010 0.000010 0.042532 0.000010 0.000010 0.000010 0.000010 0.000010 0.000010 0.000010 0.000010 0.006600 0.000010 0.026811 0.000010 0.000010 0.000010 0.000010 0.000010 0.000010 0.000010
0.000010 0.000010 0.000010 0.000010 0.000010 0.000010 0.654350 0.000010 0.000010 0.000010 0.000010 0.000010 0.000010 0.000010 0.000010 0.000010 0.000010 0.072276 0.000010 0.000010 0.000010 0.000010 0.000010 0.003952 0.001379 0.000010 0.000010 0.000534 0.231555 0.000010 0.000010 0.035664 0.000010 0.000010 0.000010 0.000010
0.000010 0.000010 0.000010 0.000010 0.000010 0.000010 0.999650 0.000010 0.000010 0.000010 0.000010 0.000010 0.000010 0.000010 0.000010 0.000010 0.000010 0.000010 0.000010 0.000010 0.000010 0.000010 0.000010 0.000010 0.000010 0.000010 0.000010 0.000010 0.000010 0.000010 0.000010 0.000010 0.000010 0.000010 0.000010 0.000010
0.000010 0.067732 0.000010 0.000010 0.006642 0.000010 0.008135 0.000010 0.000010 0.711467 0.008598 0.016636 0.000010 0.000010 0.009370 0.000010 0.001216 0.000010 0.000010 0.000010 0.000010 0.000010 0.000010 0.103661 0.007318 0.000010 0.020142 0.008625 0.030228 0.000010 0.000010 0.000010 0.000010 0.000010 0.000010 0.000010
0.000010 0.044229 0.000010 0.000010 0.011428 0.010355 0.000010 0.000010 0.000010 0.749184 0.006622 0.006561 0.000010 0.000010 0.000010 0.000010 0.000010 0.000010 0.000010 0.000010 0.000010 0.000010 0.000010 0.124812 0.000010 0.000010 0.000010 0.000010 0.031092 0.008480 0.000010 0.000010 0.000010 0.000010 0.006977 0.000010
0.000010 0.035381 0.000010 0.000010 0.000010 0.001503 0.000010 0.000010 0.000010 0.843542 0.003730 0.000010 0.000010 0.000010 0.009356 0.000010 0.027052 0.000010 0.000010 0.012568 0.000010 0.000010 0.000010 0.066587 0.000010 0.000010 0.000010 0.000010 0.000010 0.000010 0.000010 0.000010 0.000010 0.000010 0.000010 0.000010
0.000010 0.014704 0.000010 0.000010 0.000010 0.000010 0.000010 0.000010 0.000010 0.871576 0.000010 0.000010 0.000010 0.000010 0.000010 0.000010 0.000010 0.000010 0.000010 0.000010 0.000010 0.000010 0.000010 0.113390 0.000010 0.000010 0.000010 0.000010 0.000010 0.000010 0.000010 0.000010 0.000010 0.000010 0.000010 0.000010
0.000010 0.072743 0.000010 0.000010 0.000010 0.000010 0.000010 0.000010 0.000010 0.812217 0.000010 0.000010 0.000010 0.000010 0.000010 0.000010 0.000010 0.000010 0.000010 0.000010 0.000010 0.000010 0.000010 0.089383 0.000010 0.000010 0.000010 0.025338 0.000010 0.000010 0.000010 0.000010 0.000010 0.000010 0.000010 0.000010
0.000010 0.110884 0.000010 0.000010 0.000010 0.002965 0.000010 0.000010 0.000010 0.706928 0.003161 0.000010 0.000010 0.000010 0.000010 0.000010 0.000010 0.000010 0.000010 0.009786 0.000010 0.000010 0.000010 0.115920 0.000010 0.000010 0.011560 0.003779 0.034747 0.000010 0.000010 0.000010 0.000010 0.000010 0.000010 0.000010
0.000010 0.131229 0.000010 0.000404 0.000010 0.010035 0.000010 0.000010 0.000010 0.655365 0.033044 0.000010 0.000010 0.000010 0.000010 0.000010 0.024181 0.000010 0.000010 0.000010 0.000010 0.000010 0.011424 0.113122 0.010349 0.000010 0.004364 0.000010 0.000010 0.003828 0.000010 0.000010 0.000010 0.000010 0.002414 0.000010
0.000010 0.163799 0.000010 0.000010 0.000010 0.011110 0.000010 0.000010 0.000010 0.731663 0.000010 0.000010 0.000010 0.000010 0.000010 0.000010 0.000010 0.000010 0.000686 0.000010 0.000010 0.000010 0.000010 0.090713 0.000010 0.000010 0.000010 0.000010 0.000010 0.000010 0.000010 0.000010 0.001729 0.000010 0.000010 0.000010
0.000010 0.055618 0.000010 0.000010 0.000010 0.000010 0.000010 0.000010 0.000010 0.801320 0.000010 0.000010 0.000010 0.000010 0.000010 0.000010 0.000010 0.000010 0.012229 0.000010 0.000010 0.000010 0.000010 0.115464 0.000010 0.000010 0.000010 0.008519 0.005667 0.000010 0.000010 0.000894 0.000010 0.000010 0.000010 0.000010
0.000010 0.058719 0.000010 0.000010 0.000010 0.000010 0.000010 0.000010 0.000010 0.716047 0.004317 0.002674 0.000010 0.000010 0.000010 0.000010 0.031868 0.014034 0.004488 0.000010 0.000010 0.000010 0.000010 0.141502 0.007907 0.000010 0.011140 0.007054 0.000010 0.000010 0.000010 0.000010 0.000010 0.000010 0.000010 0.000010
0.000010 0.092085 0.000010 0.000010 0.000010 0.000010 0.000010 0.000010 0.000010 0.779616 0.000010 0.000010 0.000010 0.000010 0.000010 0.000010 0.010162 0.005436 0.000010 0.000010 0.000010 0.000010 0.000010 0.092540 0.000010 0.000010 0.005316 0.014555 0.000010 0.000010 0.000010 0.000010 0.000010 0.000010 0.000010 0.000010
0.000010 0.136525 0.000010 0.000010 0.000010 0.001809 0.000010 0.000010 0.000010 0.686440 0.000010 0.005763 0.000010 0.000010 0.012343 0.000010 0.019608 0.000010 0.017419 0.000010 0.000010 0.000010 0.003684 0.101666 0.000010 0.000010 0.000010 0.002938 0.008752 0.002815 0.000010 0.000010 0.000010 0.000010 0.000010 0.000010
0.000010 0.091034 0.000010 0.000010 0.000010 0.000010 0.000010 0.000010 0.000010 0.798211 0.000010 0.005474 0.000010 0.000010 0.000010 0.000010 0.000010 0.000010 0.000010 0.000010 0.000010 0.000010 0.000010 0.103733 0.000010 0.000010 0.000010 0.001238 0.000010 0.000010 0.000010 0.000010 0.000010 0.000010 0.000010 0.000010
0.000010 0.093075 0.000010 0.000010 0.000010 0.005768 0.000010 0.000010 0.000010 0.719122 0.018400 0.000010 0.000010 0.000010 0.000010 0.000010 0.000010 0.000010 0.000010 0.000173 0.000010 0.000010 0.000010 0.129487 0.000010 0.000010 0.000010 0.005036 0.000010 0.000418 0.000010 0.028252 0.000010 0.000010 0.000010 0.000010
0.000010 0.111832 0.000010 0.000010 0.000010 0.000010 0.001782 0.000010 0.000010 0.695633 0.000010 0.002858 0.000010 0.000010 0.000634 0.000010 0.000010 0.006084 0.000010 0.003731 0.000010 0.000010 0.006624 0.135129 0.000010 0.000010 0.000010 0.006457 0.010557 0.018440 0.000010 0.000010 0.000010 0.000010 0.000010 0.000010
0.000010 0.071245 0.000010 0.000010 0.000010 0.008655 0.000010 0.000010 0.000010 0.769547 0.001430 0.005744 0.000010 0.000010 0.000010 0.000010 0.000010 0.000010 0.000010 0.000010 0.000010 0.000010 0.000010 0.139696 0.002302 0.000010 0.000010 0.001100 0.000010 0.000010 0.000010 0.000010 0.000010 0.000010 0.000010 0.000010
0.000010 0.133292 0.000010 0.000010 0.000010 0.000010 0.000010 0.000010 0.000010 0.639032 0.013690 0.000010 0.000010 0.000010 0.003748 0.000010 0.026430 0.000010 0.005956 0.000010 0.000010 0.000010 0.000010 0.133461 0.000010 0.000010 0.010434 0.000010 0.017792 0.003548 0.000010 0.000010 0.000444 0.000010 0.011934 0.000010
0.000010 0.046724 0.000010 0.000010 0.000010 0.000010 0.000010 0.000010 0.000010 0.797813 0.007163 0.000010 0.000010 0.000010 0.000010 0.000010 0.000012 0.000010 0.008295 0.000010 0.000010 0.000010 0.000010 0.110689 0.000010 0.000010 0.001572 0.000010 0.015335 0.012128 0.000010 0.000010 0.000010 0.000010 0.000010 0.000010
0.000010 0.083188 0.000010 0.000010 0.000010 0.000010 0.036021 0.000010 0.000010 0.757782 0.016602 0.000010 0.000010 0.000010 0.000010 0.000010 0.000010 0.000010 0.000010 0.000010 0.000010 0.000010 0.000010 0.074440 0.000010 0.000010 0.021649 0.000010 0.000010 0.010028 0.000010 0.000010 0.000010 0.000010 0.000010 0.000010
0.000010 0.094489 0.000010 0.000010 0.000010 0.000010 0.000010 0.000010 0.000010 0.755467 0.000010 0.000010 0.000010 0.000010 0.000010 0.000010 0.000010 0.000010 0.000010 0.000010 0.000010 0.000010 0.000010 0.144327 0.000010 0.000010 0.000010 0.000010 0.001013 0.004394 0.000010 0.000010 0.000010 0.000010 0.000010 0.000010
0.006918 0.042634 0.145409 0.000010 0.017507 0.000010 0.000010 0.009163 0.000010 0.018830 0.035335 0.002732 0.010247 0.000010 0.046392 0.001190 0.128519 0.009034 0.059936 0.020728 0.011531 0.000855 0.152199 0.000010 0.022418 0.031486 0.008169 0.017828 0.001073 0.091795 0.076403 0.020737 0.000010 0.000010 0.000010 0.010843
0.000010 0.014793 0.154183 0.000010 0.004465 0.000699 0.000010 0.021234 0.000010 0.015785 0.026220 0.000010 0.000010 0.000010 0.072331 0.013650 0.156495 0.000010 0.014906 0.049483 0.000010 0.000010 0.152631 0.000010 0.020098 0.010460 0.014546 0.025751 0.000010 0.085700 0.066182 0.032285 0.018746 0.000010 0.000010 0.029215
0.000010 0.019923 0.175445 0.000010 0.000010 0.016641 0.000612 0.028782 0.011850 0.000010 0.020509 0.000010 0.003227 0.000010 0.067292 0.007471 0.162307 0.008107 0.004334 0.038283 0.000010 0.000010 0.144317 0.000010 0.019357 0.000849 0.004384 0.029017 0.000010 0.103732 0.091118 0.003424 0.009345 0.000010 0.000010 0.029552
0.000010 0.054331 0.127084 0.000010 0.012079 0.000010 0.038812 0.004115 0.000010 0.020265 0.018258 0.000010 0.000576 0.000010 0.071912 0.000010 0.174290 0.005632 0.026088 0.034563 0.000010 0.000010 0.161144 0.000010 0.012780 0.011970 0.018654 0.010456 0.000010 0.080551 0.081235 0.019535 0.015303 0.000010 0.000237 0.000010
0.000010 0.013253 0.103640 0.003723 0.021468 0.000010 0.013399 0.000010 0.000010 0.040001 0.020262 0.013929 0.000010 0.003065 0.060832 0.000010 0.191531 0.000010 0.035467 0.025003 0.016801 0.000010 0.179351 0.000010 0.014051 0.000010 0.023964 0.029387 0.000010 0.088859 0.073277 0.028590 0.000010 0.000010 0.000010 0.000010
0.000010 0.040531 0.167022 0.003650 0.008281 0.000010 0.014526 0.031697 0.000176 0.000010 0.025850 0.004398 0.000010 0.000010 0.044812 0.000010 0.105385 0.011836 0.012939 0.014048 0.016493 0.010120 0.162079 0.000010 0.009201 0.014750 0.014923 0.047888 0.000010 0.099659 0.088617 0.017204 0.000010 0.007950 0.000010 0.025863
0.000010 0.010741 0.131344 0.000010 0.006197 0.004478 0.013769 0.000010 0.000010 0.010126 0.057908 0.012637 0.005146 0.000010 0.034979 0.024551 0.201141 0.004703 0.002001 0.020052 0.000018 0.000010 0.163378 0.000010 0.010597 0.004755 0.024242 0.065966 0.031706 0.084443 0.053151 0.021860 0.000010 0.000010 0.000010 0.000010
0.000010 0.030678 0.112516 0.000010 0.023279 0.000010 0.000010 0.001832 0.000010 0.000010 0.011202 0.005788 0.000010 0.000010 0.086385 0.000010 0.222648 0.005066 0.029988 0.019078 0.014603 0.000010 0.149867 0.000010 0.015333 0.015840 0.020383 0.037679 0.012895 0.078659 0.068019 0.033477 0.004644 0.000010 0.000010 0.000010
0.007638 0.108572 0.173874 0.000010 0.012299 0.019556 0.000010 0.001845 0.021013 0.028779 0.032494 0.014991 0.000376 0.000010 0.037614 0.000010 0.090104 0.000010 0.016832 0.028077 0.000010 0.000010 0.133270 0.001545 0.000010 0.029652 0.003879 0.032910 0.002872 0.076999 0.092582 0.018552 0.003706 0.003879 0.000010 0.006001
0.000010 0.019533 0.197768 0.000010 0.003326 0.013046 0.005390 0.041425 0.000010 0.000010 0.000010 0.000010 0.010322 0.000010 0.067841 0.003213 0.144709 0.000010 0.039352 0.018756 0.000010 0.000010 0.163353 0.000010 0.003699 0.034491 0.022414 0.011251 0.000010 0.099697 0.066333 0.008981 0.005002 0.000010 0.000010 0.019958
0.000010 0.007754 0.211619 0.000010 0.019002 0.003046 0.000010 0.000010 0.000010 0.003703 0.020395 0.000010 0.017546 0.000010 0.045739 0.001940 0.133737 0.000010 0.021252 0.041316 0.040739 0.000010 0.145013 0.000257 0.005735 0.031740 0.013275 0.023805 0.003698 0.082069 0.082903 0.018431 0.025164 0.000010 0.000010 0.000010
0.000010 0.010084 0.177462 0.000010 0.000010 0.028983 0.000010 0.022219 0.000010 0.000010 0.034416 0.000010 0.000010 0.000010 0.046021 0.000010 0.131040 0.000010 0.031997 0.015701 0.011854 0.013546 0.162734 0.000010 0.009025 0.010330 0.010542 0.006694 0.020312 0.107509 0.101220 0.000010 0.009135 0.030235 0.000010 0.008802
0.000010 0.027030 0.210489 0.000010 0.018930 0.009125 0.000010 0.009597 0.000010 0.000010 0.033371 0.000010 0.000010 0.000010 0.037535 0.000010 0.149201 0.000010 0.024181 0.019516 0.025589 0.000010 0.126577 0.000010 0.000010 0.012876 0.001889 0.016544 0.028000 0.096550 0.136946 0.009408 0.002929 0.000010 0.000010 0.003567
0.000010 0.020568 0.187617 0.000010 0.025800 0.006135 0.008480 0.021673 0.000010 0.002075 0.014474 0.000010 0.003070 0.000010 0.042682 0.000010 0.124680 0.007977 0.044183 0.023166 0.020619 0.000010 0.139073 0.000010 0.005272 0.019971 0.003952 0.031621 0.000010 0.101868 0.134674 0.010242 0.000010 0.000010 0.000010 0.000010
0.004083 0.020290 0.216574 0.000010 0.000010 0.009933 0.000010 0.005797 0.000010 0.000010 0.023246 0.009204 0.010234 0.000010 0.045916 0.000010 0.155285 0.000010 0.010100 0.028403 0.000010 0.000010 0.132990 0.000010 0.009710 0.025657 0.026198 0.036661 0.000010 0.082000 0.078200 0.014093 0.024453 0.016217 0.000010 0.014626
0.000010 0.007838 0.217903 0.000010 0.021578 0.017781 0.000010 0.004406 0.000010 0.009673 0.022163 0.014113 0.005757 0.000010 0.045838 0.000010 0.091394 0.000010 0.008275 0.030382 0.008391 0.000010 0.167067 0.000010 0.003707 0.017207 0.017552 0.054838 0.001213 0.110056 0.096702 0.003781 0.003067 0.000010 0.000010 0.019211
0.006640 0.007822 0.162766 0.000010 0.000010 0.011720 0.029266 0.000010 0.012284 0.002691 0.034583 0.023468 0.010043 0.000010 0.053144 0.009116 0.128638 0.000681 0.023927 0.014654 0.000319 0.000010 0.131277 0.000010 0.006943 0.015487 0.003174 0.029060 0.077311 0.066927 0.110490 0.003463 0.012136 0.010146 0.000010 0.001752
0.000010 0.012079 0.219441 0.000010 0.000010 0.004700 0.000010 0.003646 0.000010 0.000010 0.007524 0.020303 0.011195 0.000010 0.046199 0.000010 0.116872 0.000010 0.050445 0.030907 0.005029 0.000010 0.143471 0.000010 0.000010 0.010820 0.000010 0.026063 0.000018 0.098720 0.102267 0.018850 0.004719 0.028587 0.000010 0.038005
0.000010 0.004534 0.211792 0.000485 0.000010 0.018394 0.000010 0.028552 0.000010 0.000010 0.018857 0.000010 0.000010 0.000010 0.032737 0.004980 0.091571 0.000010 0.031287 0.036004 0.014159 0.000010 0.172735 0.000010 0.000010 0.022659 0.004981 0.028205 0.028633 0.099561 0.123995 0.000010 0.000010 0.007838 0.009605 0.008295
0.000642 0.014990 0.196474 0.000010 0.004176 0.007757 0.000010 0.031443 0.000010 0.000010 0.018663 0.007349 0.000010 0.000010 0.061478 0.000010 0.097026 0.000010 0.039838 0.025768 0.022589 0.000010 0.150493 0.000010 0.001226 0.023293 0.020125 0.004492 0.005565 0.089614 0.145716 0.003054 0.017113 0.000010 0.000010 0.010995
0.002747 0.023303 0.238247 0.000010 0.000010 0.019809 0.000010 0.006123 0.000010 0.000010 0.016048 0.004681 0.000606 0.000010 0.038364 0.007221 0.111953 0.000010 0.021896 0.010216 0.020293 0.000010 0.147701 0.000010 0.006512 0.000010 0.002857 0.037291 0.017374 0.094743 0.130819 0.000010 0.030557 0.001968 0.000010 0.008551
0.000010 0.050400 0.174282 0.000010 0.000906 0.014196 0.000010 0.029311 0.000010 0.022330 0.016230 0.005103 0.000010 0.000010 0.026905 0.000010 0.131945 0.000010 0.021839 0.024231 0.048881 0.000010 0.144533 0.000010 0.000010 0.020686 0.005908 0.038872 0.014609 0.083224 0.102169 0.000010 0.000010 0.000010 0.000010 0.023288
0.000010 0.004960 0.225939 0.000010 0.006543 0.016411 0.000010 0.000010 0.031586 0.000010 0.022751 0.000016 0.000010 0.000010 0.045501 0.000010 0.113378 0.014072 0.010172 0.023368 0.000010 0.000010 0.170081 0.000010 0.000010 0.004370 0.000010 0.059309 0.014764 0.090035 0.131968 0.000010 0.000241 0.000010 0.000010 0.014376
0.000010 0.018407 0.209230 0.000010 0.015691 0.018335 0.000010 0.024606 0.000010 0.000010 0.024334 0.006137 0.006656 0.000010 0.043029 0.000010 0.107468 0.000010 0.031465 0.027123 0.006341 0.014626 0.148929 0.000010 0.000010 0.000010 0.005772 0.009946 0.000010 0.094900 0.134815 0.011475 0.003021 0.012581 0.000010 0.024981
0.000010 0.053177 0.178967 0.000010 0.002326 0.025238 0.011666 0.011110 0.000010 0.000010 0.022612 0.003807 0.000010 0.000010 0.045014 0.000010 0.106455 0.012977 0.059702 0.036919 0.000010 0.000010 0.108104 0.000010 0.000010 0.024812 0.004859 0.074426 0.000010 0.066930 0.143195 0.000010 0.001314 0.000010 0.000010 0.006241
0.000010 0.028123 0.166983 0.000010 0.005978 0.007959 0.018501 0.013618 0.000010 0.006725 0.013733 0.000012 0.000010 0.000010 0.013421 0.000010 0.105709 0.000010 0.037699 0.061348 0.013662 0.000010 0.109827 0.000010 0.001657 0.029279 0.006419 0.063216 0.005598 0.070477 0.199998 0.000049 0.013151 0.000010 0.000010 0.006749
0.000010 0.066263 0.165967 0.000010 0.000010 0.000010 0.021599 0.004919 0.000010 0.011623 0.007685 0.000010 0.000010 0.000010 0.037148 0.007962 0.082096 0.000010 0.048395 0.021279 0.000010 0.000010 0.127615 0.000010 0.000010 0.019480 0.008599 0.068581 0.003350 0.056883 0.177738 0.020468 0.017052 0.000010 0.000010 0.025150
0.000010 0.023777 0.189405 0.000010 0.011072 0.038116 0.000010 0.021983 0.000010 0.000010 0.019474 0.006860 0.001508 0.000010 0.032191 0.014579 0.093043 0.015109 0.037017 0.016690 0.000010 0.000010 0.112207 0.000010 0.000010 0.046020 0.019334 0.038083 0.005919 0.080804 0.141051 0.000010 0.006685 0.000010 0.004745 0.024208
0.003180 0.025563 0.186714 0.000010 0.000010 0.013992 0.007105 0.000010 0.000010 0.000010 0.008358 0.000010 0.000010 0.000010 0.001093 0.000010 0.102745 0.000010 0.083504 0.033045 0.000010 0.000010 0.142055 0.000010 0.013885 0.024680 0.016988 0.062893 0.000010 0.078817 0.132350 0.000010 0.000010 0.000010 0.000010 0.062854
0.000010 0.033390 0.152099 0.000010 0.000010 0.010184 0.000010 0.010321 0.000010 0.000010 0.004325 0.000010 0.000010 0.000010 0.024895 0.000533 0.096603 0.000010 0.056409 0.037256 0.000010 0.000010 0.133795 0.005430 0.000010 0.034020 0.003828 0.063764 0.015696 0.070534 0.197178 0.000010 0.008440 0.000010 0.000010 0.041140
0.008462 0.026078 0.160239 0.000010 0.001151 0.016534 0.003456 0.006833 0.005360 0.000010 0.005339 0.003321 0.008787 0.000010 0.039748 0.000010 0.099042 0.000010 0.034327 0.041932 0.000010 0.000010 0.123817 0.000010 0.000010 0.012971 0.000010 0.069847 0.025674 0.075727 0.168731 0.000010 0.012077 0.000010 0.000010 0.050415
0.000010 0.045825 0.148795 0.000010 0.000010 0.022414 0.014209 0.000010 0.000010 0.000010 0.003601 0.000010 0.000010 0.000010 0.040552 0.003699 0.091787 0.010516 0.021489 0.028786 0.000010 0.000010 0.142035 0.000010 0.000941 0.007645 0.004481 0.104483 0.000010 0.067612 0.203062 0.000010 0.000010 0.000010 0.000010 0.037899
0.000010 0.029958 0.225401 0.000010 0.000010 0.011023 0.000010 0.011076 0.007370 0.000010 0.000010 0.000010 0.000010 0.000010 0.050725 0.000010 0.128973 0.000010 0.015271 0.042199 0.001447 0.000010 0.169364 0.000010 0.003762 0.025182 0.015023 0.019915 0.017750 0.105171 0.089422 0.000010 0.015981 0.009754 0.000010 0.005082
0.000010 0.013839 0.183526 0.000010 0.000010 0.002543 0.005114 0.010235 0.000010 0.000010 0.035087 0.000010 0.005218 0.000010 0.025569 0.000010 0.161409 0.003487 0.035806 0.017409 0.034925 0.000010 0.141725 0.000010 0.014127 0.010936 0.028441 0.032380 0.037757 0.089882 0.096150 0.000742 0.003697 0.005332 0.000010 0.004554
0.000010 0.006692 0.214236 0.000010 0.000010 0.004718 0.000010 0.000010 0.000010 0.000010 0.014519 0.010617 0.000010 0.000010 0.041214 0.001086 0.140910 0.000010 0.024669 0.025990 0.018393 0.000010 0.171649 0.000010 0.021387 0.000010 0.015540 0.000010 0.013338 0.113662 0.120179 0.000013 0.031338 0.000010 0.000010 0.009691
0.013274 0.010682 0.209860 0.000010 0.001258 0.010359 0.019560 0.032994 0.000010 0.000010 0.030234 0.000010 0.000010 0.000010 0.019493 0.000010 0.157289 0.000010 0.020302 0.046949 0.005627 0.002305 0.156329 0.000010 0.001995 0.009672 0.000010 0.012313 0.000010 0.120341 0.094958 0.000010 0.024058 0.000010 0.000010 0.000010
0.000010 0.020039 0.176382 0.000010 0.018007 0.000010 0.000010 0.000010 0.000027 0.004220 0.024169 0.043377 0.000010 0.000010 0.061712 0.000010 0.159739 0.030723 0.034903 0.013170 0.000010 0.000010 0.132998 0.000010 0.020136 0.016590 0.021349 0.036327 0.011444 0.099717 0.072074 0.000010 0.000739 0.000010 0.002019 0.000010
0.000010 0.020273 0.186765 0.000010 0.007154 0.007264 0.000177 0.017264 0.010526 0.000010 0.036091 0.000010 0.000010 0.000010 0.029447 0.000010 0.127131 0.000010 0.046176 0.039780 0.000010 0.000010 0.157293 0.000010 0.000010 0.035899 0.014585 0.000010 0.014308 0.107908 0.121388 0.000010 0.009816 0.000010 0.000010 0.010596
0.000010 0.020265 0.182062 0.000010 0.001154 0.001681 0.000010 0.000010 0.000010 0.000010 0.033299 0.014914 0.005297 0.000010 0.058189 0.000010 0.163655 0.005468 0.032488 0.025420 0.000010 0.000010 0.143052 0.000010 0.001235 0.023844 0.007442 0.022660 0.000010 0.117996 0.099269 0.009152 0.004352 0.026965 0.000010 0.000010
0.000010 0.010000 0.174869 0.000010 0.015354 0.016022 0.021786 0.031579 0.000010 0.000010 0.039609 0.032784 0.000011 0.000010 0.020493 0.000010 0.163114 0.004763 0.004347 0.032467 0.012344 0.000010 0.123757 0.000010 0.000010 0.020169 0.009943 0.020852 0.005046 0.099211 0.084589 0.024437 0.032336 0.000010 0.000010 0.000010
0.000010 0.000010 0.000010 0.000010 0.000010 0.026980 0.000010 0.000010 0.000010 0.000010 0.000010 0.000010 0.000010 0.000010 0.000010 0.000010 0.000010 0.000010 0.055021 0.000010 0.000010 0.005216 0.000010 0.000010 0.000010 0.017472 0.000010 0.780123 0.000010 0.000010 0.114888 0.000010 0.000010 0.000010 0.000010 0.000010
0.000010 0.000010 0.000010 0.000010 0.000010 0.009602 0.000010 0.000010 0.000010 0.000010 0.000010 0.000010 0.010897 0.001476 0.000010 0.000010 0.000010 0.000010 0.071535 0.000010 0.000010 0.010234 0.000010 0.000010 0.000010 0.000010 0.000010 0.753511 0.000010 0.000010 0.142455 0.000010 0.000010 0.000010 0.000010 0.000010
0.002919 0.000010 0.000010 0.000010 0.000010 0.024441 0.000010 0.000010 0.000010 0.000010 0.000010 0.000010 0.003294 0.000010 0.000010 0.000010 0.000010 0.000010 0.060824 0.000010 0.001134 0.000010 0.000010 0.000010 0.000010 0.000010 0.000010 0.734082 0.000010 0.000010 0.130706 0.000010 0.000010 0.009810 0.000010 0.032520
0.008460 0.000010 0.000010 0.000010 0.000010 0.038642 0.000010 0.000010 0.000010 0.000010 0.000010 0.000010 0.000010 0.000010 0.000010 0.000010 0.000010 0.000010 0.020641 0.000010 0.000010 0.000010 0.000010 0.000010 0.000010 0.006725 0.000010 0.650732 0.000010 0.000010 0.207616 0.000010 0.054692 0.000010 0.000010 0.012211
0.000010 0.000010 0.003954 0.000010 0.000010 0.024564 0.000010 0.000010 0.000010 0.000010 0.000010 0.000010 0.007383 0.000159 0.000010 0.000010 0.000010 0.000010 0.058381 0.000010 0.011725 0.000010 0.000010 0.000010 0.000010 0.012845 0.000010 0.759483 0.000010 0.000010 0.106370 0.000010 0.003989 0.010896 0.000010 0.000010
0.000010 0.000010 0.000010 0.000010 0.000010 0.030525 0.000010 0.003788 0.000010 0.000010 0.000010 0.000010 0.014935 0.000010 0.000010 0.000010 0.000010 0.000010 0.056560 0.000010 0.017837 0.000010 0.000010 0.000010 0.000010 0.029034 0.000010 0.610736 0.000010 0.000010 0.231086 0.000010 0.005229 0.000010 0.000010 0.000010
0.000010 0.000010 0.000010 0.000010 0.000010 0.000010 0.000010 0.000010 0.000010 0.000010 0.000010 0.000010 0.000010 0.000010 0.000010 0.000010 0.000010 0.000010 0.000010 0.000010 0.000010 0.000010 0.000010 0.000010 0.000010 0.000010 0.000010 0.999650 0.000010 0.000010 0.000010 0.000010 0.000010 0.000010 0.000010 0.000010
0.000010 0.000010 0.000010 0.000010 0.000010 0.000010 0.000010 0.000010 0.000010 0.000010 0.000010 0.000010 0.000010 0.000010 0.000010 0.000010 0.000010 0.000010 0.000010 0.000010 0.000010 0.000010 0.000010 0.000010 0.000010 0.000010 0.000010 0.999650 0.000010 0.000010 0.000010 0.000010 0.000010 0.000010 0.000010 0.000010
0.000010 0.000010 0.000010 0.000010 0.000010 0.000010 0.000010 0.000010 0.000010 0.000010 0.000010 0.000010 0.000010 0.000010 0.000010 0.000010 0.000010 0.000010 0.000010 0.000010 0.000010 0.000010 0.000010 0.000010 0.000010 0.000010 0.000010 0.999650 0.000010 0.000010 0.000010 0.000010 0.000010 0.000010 0.000010 0.000010
0.000010 0.000010 0.000010 0.000010 0.000010 0.000010 0.000010 0.000010 0.000010 0.000010 0.000010 0.000010 0.000010 0.000010 0.000010 0.000010 0.000010 0.000010 0.000010 0.000010 0.000010 0.000010 0.000010 0.000010 0.000010 0.000010 0.000010 0.999650 0.000010 0.000010 0.000010 0.000010 0.000010 0.000010 0.000010 0.000010
0.000010 0.000010 0.000010 0.000010 0.000010 0.000010 0.000010 0.000010 0.000010 0.000010 0.000010 0.000010 0.000010 0.000010 0.000010 0.000010 0.000010 0.000010 0.000010 0.000010 0.000010 0.000010 0.000010 0.000010 0.000010 0.000010 0.000010 0.999650 0.000010 0.000010 0.000010 0.000010 0.000010 0.000010 0.000010 0.000010
0.000010 0.000010 0.000010 0.000010 0.000010 0.000010 0.000010 0.000010 0.000010 0.000010 0.000010 0.000010 0.000010 0.000010 0.000010 0.000010 0.000010 0.000010 0.000010 0.000010 0.000010 0.000010 0.000010 0.000010 0.000010 0.000010 0.000010 0.999650 0.000010 0.000010 0.000010 0.000010 0.000010 0.000010 0.000010 0.000010
0.000010 0.000010 0.000010 0.000010 0.000010 0.000010 0.000010 0.000010 0.000010 0.000010 0.000010 0.000010 0.000010 0.000010 0.000010 0.000010 0.000010 0.000010 0.000010 0.000010 0.000010 0.000010 0.000010 0.000010 0.000010 0.000010 0.000010 0.999650 0.000010 0.000010 0.000010 0.000010 0.000010 0.000010 0.000010 0.000010
0.000010 0.000010 0.000010 0.000010 0.000010 0.000010 0.000010 0.000010 0.000010 0.000010 0.000010 0.000010 0.000010 0.000010 0.000010 0.000010 0.000010 0.000010 0.000010 0.000010 0.000010 0.000010 0.000010 0.000010 0.000010 0.000010 0.000010 0.999650 0.000010 0.000010 0.000010 0.000010 0.000010 0.000010 0.000010 0.000010
0.000010 0.000010 0.000010 0.000010 0.000010 0.000010 0.000010 0.000010 0.000010 0.000010 0.000010 0.000010 0.000010 0.000010 0.000010 0.000010 0.000010 0.000010 0.000010 0.000010 0.000010 0.000010 0.000010 0.000010 0.000010 0.000010 0.000010 0.999650 0.000010 0.000010 0.000010 0.000010 0.000010 0.000010 0.000010 0.000010
0.000010 0.000010 0.000010 0.000010 0.000010 0.015401 0.000010 0.000010 0.000010 0.000010 0.000010 0.000010 0.000010 0.000010 0.000010 0.000010 0.000010 0.000010 0.000010 0.000010 0.000010 0.000010 0.000010 0.000010 0.000010 0.000010 0.000010 0.984259 0.000010 0.000010 0.000010 0.000010 0.000010 0.000010 0.000010 0.000010
0.000010 0.000010 0.000010 0.000010 0.000010 0.000010 0.000010 0.000010 0.000010 0.000010 0.000010 0.000010 0.000010 0.000010 0.000010 0.000010 0.000010 0.000010 0.000010 0.000010 0.000010 0.000010 0.000010 0.000010 0.000010 0.000010 0.000010 0.999650 0.000010 0.000010 0.000010 0.000010 0.000010 0.000010 0.000010 0.000010
0.000010 0.000010 0.000010 0.000010 0.000010 0.000010 0.000010 0.000010 0.000010 0.000010 0.000010 0.000010 0.000010 0.000010 0.000010 0.000010 0.000010 0.000010 0.000010 0.000010 0.000010 0.000010 0.000010 0.000010 0.000010 0.000010 0.000010 0.999650 0.000010 0.000010 0.000010 0.000010 0.000010 0.000010 0.000010 0.000010
0.000010 0.000010 0.000010 0.000010 0.000010 0.000010 0.000010 0.000010 0.000010 0.000010 0.000010 0.000010 0.000010 0.000010 0.000010 0.000010 0.000010 0.000010 0.000010 0.000010 0.000010 0.000010 0.000010 0.000010 0.000010 0.000010 0.000010 0.997467 0.000010 0.000010 0.000010 0.000010 0.002193 0.000010 0.000010 0.000010
0.000010 0.000010 0.000010 0.000010 0.000010 0.000010 0.000010 0.000010 0.000010 0.000010 0.000010 0.000010 0.000010 0.000010 0.000010 0.000010 0.000010 0.000010 0.000010 0.000010 0.000010 0.000010 0.000010 0.000010 0.000010 0.000010 0.000010 0.999650 0.000010 0.000010 0.000010 0.000010 0.000010 0.000010 0.000010 0.000010
0.000010 0.000010 0.000010 0.000010 0.000010 0.000010 0.000010 0.000010 0.028692 0.000010 0.000010 0.000010 0.014558 0.000010 0.000010 0.000010 0.000010 0.000010 0.000010 0.000010 0.000010 0.000010 0.000010 0.000010 0.000010 0.000010 0.000010 0.000010 0.000010 0.000010 0.000010 0.000010 0.000010 0.058138 0.000010 0.898292
0.019906 0.000010 0.011335 0.000010 0.000010 0.000010 0.000010 0.000010 0.046613 0.000010 0.000010 0.000010 0.031301 0.000010 0.000010 0.000010 0.000010 0.000010 0.004295 0.000010 0.000010 0.000010 0.000010 0.000010 0.000010 0.000010 0.000010 0.000010 0.000010 0.000010 0.012039 0.000010 0.000010 0.036076 0.000010 0.838156
0.000010 0.000010 0.000010 0.000010 0.000010 0.000010 0.000010 0.000010 0.029827 0.000010 0.000010 0.000010 0.000010 0.000010 0.000010 0.000010 0.000010 0.000010 0.000010 0.000010 0.000010 0.010213 0.000010 0.000010 0.000010 0.000010 0.000010 0.000010 0.000010 0.000010 0.000010 0.000010 0.000010 0.028946 0.000010 0.930694
0.000010 0.000010 0.000010 0.000010 0.000010 0.000010 0.000010 0.000010 0.053458 0.000010 0.000010 0.000010 0.008546 0.000010 0.000010 0.000010 0.000010 0.000010 0.000010 0.000010 0.000010 0.000010 0.000010 0.000010 0.000010 0.016783 0.000010 0.000010 0.000010 0.000010 0.000010 0.000010 0.000010 0.073485 0.000010 0.847418
0.000010 0.000010 0.000010 0.000010 0.000010 0.000010 0.000010 0.000010 0.028570 0.000010 0.000010 0.000010 0.000010 0.000865 0.000010 0.000010 0.000010 0.000010 0.000010 0.000010 0.029292 0.000010 0.000010 0.007353 0.000010 0.000010 0.000010 0.000010 0.000010 0.000010 0.000010 0.000010 0.000010 0.046488 0.000010 0.887133
0.000010 0.000010 0.005065 0.000010 0.010172 0.000010 0.000010 0.000010 0.009380 0.000010 0.000010 0.000010 0.000010 0.000010 0.000010 0.000010 0.000010 0.000010 0.000010 0.000010 0.028979 0.032210 0.000010 0.000377 0.000010 0.043730 0.000010 0.000010 0.000010 0.000010 0.019936 0.000010 0.000010 0.011297 0.000010 0.838593
0.000010 0.000010 0.000010 0.000010 0.000010 0.000010 0.000010 0.000010 0.016244 0.000010 0.000010 0.000010 0.000010 0.000010 0.000010 0.000010 0.000010 0.000010 0.000010 0.000010 0.000010 0.000010 0.000010 0.000010 0.000010 0.030371 0.000010 0.000010 0.000010 0.000010 0.000010 0.000010 0.000010 0.123239 0.000010 0.829826
0.000010 0.000010 0.003249 0.000010 0.000010 0.008153 0.000010 0.000010 0.030647 0.015269 0.003856 0.000010 0.000010 0.000010 0.000010 0.000010 0.000010 0.000010 0.003773 0.006826 0.065060 0.005708 0.000010 0.012548 0.000010 0.037768 0.000010 0.000010 0.000010 0.000010 0.000010 0.000010 0.000058 0.048141 0.000010 0.758724
0.000010 0.000010 0.000010 0.000010 0.000010 0.000010 0.000010 0.000010 0.000010 0.000010 0.000010 0.000010 0.000010 0.000010 0.000010 0.000010 0.000010 0.000010 0.000010 0.000010 0.006419 0.051110 0.000010 0.000010 0.000010 0.000010 0.000010 0.000010 0.000010 0.000010 0.000010 0.000010 0.000010 0.097774 0.000010 0.844377
0.000010 0.000010 0.000010 0.000010 0.000010 0.000010 0.000010 0.000010 0.000010 0.000010 0.000010 0.000010 0.000010 0.000010 0.000010 0.000010 0.000010 0.000010 0.000010 0.000010 0.027133 0.000010 0.000010 0.000010 0.000010 0.000010 0.000010 0.000010 0.000010 0.000010 0.000010 0.000010 0.000010 0.088435 0.000010 0.884102
0.000010 0.000010 0.000010 0.000010 0.000010 0.000010 0.000010 0.000010 0.053577 0.000010 0.000010 0.000010 0.000010 0.000010 0.000010 0.000010 0.000010 0.000010 0.004203 0.000010 0.000010 0.001192 0.000010 0.000010 0.000010 0.008015 0.000010 0.000945 0.000010 0.000010 0.000237 0.000010 0.000010 0.088893 0.000010 0.842657
0.000010 0.000010 0.000010 0.000010 0.000010 0.000010 0.000010 0.000010 0.013900 0.000010 0.000010 0.000010 0.007790 0.000010 0.000010 0.000010 0.000010 0.000010 0.000010 0.000010 0.006616 0.000010 0.000010 0.000010 0.000010 0.006130 0.000010 0.000010 0.000010 0.000010 0.000010 0.000010 0.000010 0.036128 0.000010 0.929136
0.000010 0.000010 0.000010 0.000010 0.000010 0.000010 0.000010 0.000010 0.000010 0.000010 0.000010 0.000010 0.000695 0.000010 0.000010 0.000010 0.000010 0.000010 0.000010 0.000010 0.000010 0.000020 0.000010 0.000010 0.000010 0.000010 0.000010 0.000010 0.000010 0.000010 0.000010 0.000010 0.000010 0.114685 0.000010 0.884281
0.000010 0.000010 0.000010 0.000010 0.000010 0.000010 0.000010 0.000010 0.000010 0.000010 0.000010 0.000010 0.000010 0.000010 0.000010 0.000010 0.000010 0.000010 0.000010 0.000010 0.062539 0.025996 0.000010 0.000010 0.000010 0.009304 0.000010 0.000010 0.000010 0.000010 0.003912 0.000010 0.000010 0.052977 0.000010 0.844972
0.000010 0.000010 0.000010 0.000010 0.000010 0.001203 0.000010 0.000010 0.000010 0.000010 0.000010 0.000010 0.000010 0.000010 0.000010 0.000010 0.000010 0.000010 0.002803 0.000010 0.000010 0.030065 0.000010 0.008441 0.000010 0.048704 0.000010 0.000010 0.000010 0.000010 0.000010 0.000010 0.007843 0.062853 0.000010 0.837808
0.000010 0.000010 0.000010 0.000010 0.000010 0.000010 0.000010 0.000010 0.000010 0.000010 0.000010 0.000010 0.000010 0.002600 0.000010 0.000010 0.000010 0.000010 0.000010 0.000010 0.000010 0.039904 0.000010 0.000010 0.000010 0.000010 0.000010 0.000010 0.000010 0.000010 0.000010 0.000010 0.000010 0.063061 0.000010 0.894115
0.000010 0.000010 0.000010 0.000010 0.000010 0.000010 0.000010 0.000010 0.015649 0.000010 0.000010 0.000010 0.000010 0.000010 0.000010 0.000010 0.000010 0.000010 0.000010 0.000010 0.053175 0.000010 0.000010 0.000010 0.000010 0.083180 0.000010 0.000010 0.000010 0.000010 0.027864 0.000010 0.000010 0.110225 0.000010 0.709607
0.008548 0.000010 0.000010 0.000010 0.000010 0.000010 0.000010 0.000010 0.000010 0.000010 0.000010 0.000010 0.000010 0.000953 0.000010 0.000010 0.000010 0.000010 0.000010 0.000010 0.016836 0.016261 0.000010 0.000010 0.000010 0.000010 0.000010 0.000010 0.000010 0.000010 0.000010 0.000010 0.000010 0.086289 0.000010 0.870813
0.017736 0.000010 0.000010 0.000010 0.000010 0.000010 0.000010 0.000010 0.002616 0.000010 0.000010 0.000010 0.000010 0.000010 0.000010 0.000010 0.000010 0.000010 0.000010 0.000010 0.015483 0.038435 0.000010 0.000010 0.000010 0.000010 0.000010 0.000010 0.000010 0.000010 0.000010 0.000010 0.000010 0.000010 0.000010 0.925420
0.024573 0.000010 0.023969 0.000010 0.000010 0.000010 0.000010 0.000010 0.017338 0.000010 0.000010 0.000010 0.002681 0.000010 0.000010 0.000010 0.000010 0.000010 0.000010 0.000010 0.000010 0.014917 0.000010 0.000010 0.000010 0.005030 0.000010 0.000010 0.000010 0.000010 0.000281 0.000010 0.000010 0.039681 0.000010 0.871261
0.033162 0.000010 0.032924 0.000010 0.000010 0.000010 0.000010 0.002837 0.082907 0.000010 0.000010 0.000010 0.003766 0.000010 0.003728 0.001025 0.012659 0.000010 0.000010 0.000010 0.106744 0.056838 0.005446 0.000010 0.001342 0.015335 0.000010 0.000010 0.000010 0.000010 0.004594 0.000010 0.000010 0.636482 0.000010 0.000010
0.005385 0.000010 0.004604 0.000010 0.001299 0.000010 0.000010 0.000010 0.139836 0.000010 0.000010 0.000010 0.015960 0.000010 0.015783 0.007046 0.004139 0.000010 0.000010 0.000010 0.056035 0.090221 0.003126 0.000010 0.002953 0.000010 0.000010 0.000010 0.000010 0.000010 0.000010 0.000017 0.002641 0.650744 0.000010 0.000010
0.012424 0.000010 0.060764 0.000010 0.000010 0.000010 0.000010 0.000010 0.651311 0.000010 0.000010 0.000010 0.003249 0.000010 0.000010 0.000010 0.000010 0.000010 0.000010 0.000010 0.000010 0.050784 0.000010 0.000010 0.000010 0.000010 0.000010 0.000010 0.000010 0.000010 0.000010 0.000010 0.000010 0.221168 0.000010 0.000010
0.000010 0.000010 0.000010 0.000010 0.000010 0.000010 0.000010 0.000010 0.999650 0.000010 0.000010 0.000010 0.000010 0.000010 0.000010 0.000010 0.000010 0.000010 0.000010 0.000010 0.000010 0.000010 0.000010 0.000010 0.000010 0.000010 0.000010 0.000010 0.000010 0.000010 0.000010 0.000010 0.000010 0.000010 0.000010 0.000010
0.000010 0.000010 0.000010 0.000010 0.000010 0.000010 0.000010 0.000010 0.999650 0.000010 0.000010 0.000010 0.000010 0.000010 0.000010 0.000010 0.000010 0.000010 0.000010 0.000010 0.000010 0.000010 0.000010 0.000010 0.000010 0.000010 0.000010 0.000010 0.000010 0.000010 0.000010 0.000010 0.000010 0.000010 0.000010 0.000010
0.012311 0.000010 0.000010 0.000010 0.000010 0.000010 0.000010 0.000010 0.701960 0.000010 0.000010 0.000010 0.008716 0.000010 0.000010 0.000010 0.000010 0.000010 0.000010 0.000010 0.001566 0.022861 0.000010 0.000010 0.000010 0.000010 0.000010 0.000010 0.000010 0.000010 0.000010 0.000010 0.000010 0.252285 0.000010 0.000010
0.014057 0.000010 0.024844 0.000010 0.000010 0.000010 0.000010 0.000010 0.338045 0.000010 0.000010 0.000010 0.024211 0.000010 0.000010 0.000010 0.000010 0.000010 0.000010 0.000010 0.004985 0.072503 0.000010 0.000010 0.000010 0.001259 0.000010 0.000010 0.000010 0.000010 0.000010 0.000010 0.000010 0.519815 0.000010 0.000010
0.000010 0.000010 0.000010 0.000010 0.000011 0.000010 0.000010 0.000010 0.999649 0.000010 0.000010 0.000010 0.000010 0.000010 0.000010 0.000010 0.000010 0.000010 0.000010 0.000010 0.000010 0.000010 0.000010 0.000010 0.000010 0.000010 0.000010 0.000010 0.000010 0.000010 0.000010 0.000010 0.000010 0.000010 0.000010 0.000010
0.002102 0.000010 0.023018 0.000010 0.000010 0.000010 0.000010 0.022383 0.670446 0.000010 0.000010 0.000010 0.018406 0.000010 0.000010 0.004354 0.014755 0.000010 0.000010 0.008447 0.023302 0.054655 0.000010 0.002779 0.000093 0.006485 0.016638 0.000010 0.000010 0.000010 0.005447 0.000010 0.000010 0.126488 0.000010 0.000010
0.049525 0.000010 0.072746 0.000010 0.008226 0.000010 0.000010 0.000010 0.537823 0.000010 0.015256 0.000010 0.007970 0.000010 0.024194 0.000010 0.019932 0.006333 0.000010 0.000010 0.000010 0.020798 0.000010 0.023657 0.000010 0.004985 0.000010 0.000010 0.000010 0.000010 0.000010 0.008114 0.000010 0.200223 0.000010 0.000010
0.000010 0.000010 0.000010 0.000010 0.018617 0.000010 0.005178 0.000010 0.511655 0.000010 0.000010 0.006711 0.000010 0.001120 0.006457 0.000600 0.000010 0.000010 0.000010 0.000010 0.034075 0.031716 0.009598 0.014896 0.000010 0.000010 0.000010 0.000010 0.000010 0.000010 0.000010 0.012502 0.004203 0.342452 0.000010 0.000010
0.000010 0.000010 0.000010 0.000010 0.000010 0.000010 0.000010 0.000010 0.999650 0.000010 0.000010 0.000010 0.000010 0.000010 0.000010 0.000010 0.000010 0.000010 0.000010 0.000010 0.000010 0.000010 0.000010 0.000010 0.000010 0.000010 0.000010 0.000010 0.000010 0.000010 0.000010 0.000010 0.000010 0.000010 0.000010 0.000010
0.006548 0.000010 0.032505 0.000010 0.000018 0.000010 0.000010 0.000010 0.185738 0.000010 0.004427 0.000010 0.019206 0.000010 0.007313 0.000010 0.001927 0.000010 0.000010 0.000010 0.065246 0.077199 0.000010 0.000010 0.000135 0.000010 0.000010 0.000010 0.001451 0.000010 0.000010 0.000010 0.000010 0.593844 0.000010 0.004221
0.000010 0.000010 0.000010 0.000010 0.000010 0.000010 0.000010 0.000010 0.911410 0.000010 0.000010 0.000010 0.000010 0.000010 0.000010 0.000010 0.000010 0.000010 0.000010 0.000010 0.000010 0.048247 0.000010 0.000010 0.000010 0.000010 0.000010 0.000010 0.000010 0.000010 0.000010 0.000010 0.000010 0.040013 0.000010 0.000010
0.010158 0.000010 0.000010 0.000010 0.000010 0.000010 0.000010 0.000010 0.321901 0.000010 0.000010 0.000010 0.005918 0.000010 0.000010 0.000010 0.025989 0.000010 0.000010 0.001326 0.033627 0.018782 0.000010 0.000010 0.000010 0.007152 0.003102 0.000010 0.000010 0.000010 0.000010 0.000010 0.000010 0.571785 0.000010 0.000010
0.000010 0.000010 0.031324 0.000010 0.000010 0.000010 0.000010 0.000010 0.419665 0.010614 0.000010 0.000010 0.000010 0.000010 0.000010 0.000010 0.000010 0.000010 0.000010 0.000010 0.028255 0.024320 0.000010 0.028905 0.000010 0.000010 0.000010 0.000010 0.000010 0.003342 0.011046 0.000010 0.000010 0.423844 0.000010 0.018424
0.000010 0.000010 0.003233 0.000010 0.000297 0.000010 0.000010 0.000010 0.468161 0.000010 0.000010 0.002160 0.008030 0.000010 0.000010 0.015577 0.000010 0.000010 0.004759 0.000010 0.000010 0.000010 0.003136 0.012468 0.000010 0.007055 0.004730 0.000010 0.000010 0.000010 0.000010 0.000010 0.000543 0.469621 0.000010 0.000010
0.000010 0.000010 0.000010 0.000010 0.000010 0.000010 0.000010 0.000010 0.999650 0.000010 0.000010 0.000010 0.000010 0.000010 0.000010 0.000010 0.000010 0.000010 0.000010 0.000010 0.000010 0.000010 0.000010 0.000010 0.000010 0.000010 0.000010 0.000010 0.000010 0.000010 0.000010 0.000010 0.000010 0.000010 0.000010 0.000010
0.000010 0.000010 0.000010 0.000010 0.000010 0.000010 0.000010 0.000010 0.999650 0.000010 0.000010 0.000010 0.000010 0.000010 0.000010 0.000010 0.000010 0.000010 0.000010 0.000010 0.000010 0.000010 0.000010 0.000010 0.000010 0.000010 0.000010 0.000010 0.000010 0.000010 0.000010 0.000010 0.000010 0.000010 0.000010 0.000010
0.000010 0.000010 0.000010 0.000010 0.000010 0.000010 0.000010 0.000010 0.999650 0.000010 0.000010 0.000010 0.000010 0.000010 0.000010 0.000010 0.000010 0.000010 0.000010 0.000010 0.000010 0.000010 0.000010 0.000010 0.000010 0.000010 0.000010 0.000010 0.000010 0.000010 0.000010 0.000010 0.000010 0.000010 0.000010 0.000010
0.001486 0.000010 0.000010 0.000010 0.000010 0.000010 0.000010 0.000010 0.000010 0.000010 0.000010 0.000010 0.000010 0.000010 0.000010 0.000010 0.000010 0.000010 0.000010 0.000010 0.055585 0.710017 0.000010 0.000010 0.000010 0.000010 0.000010 0.000010 0.000010 0.000010 0.000010 0.000010 0.000010 0.232593 0.000010 0.000010
0.000010 0.000010 0.000010 0.000010 0.000010 0.000010 0.000010 0.000010 0.000010 0.000010 0.000010 0.000010 0.000010 0.000010 0.000010 0.000010 0.000010 0.000010 0.000010 0.000010 0.000010 0.999650 0.000010 0.000010 0.000010 0.000010 0.000010 0.000010 0.000010 0.000010 0.000010 0.000010 0.000010 0.000010 0.000010 0.000010
0.000010 0.000010 0.000010 0.000010 0.000010 0.000010 0.000010 0.000010 0.000010 0.000010 0.000010 0.000010 0.000010 0.000010 0.000010 0.000010 0.000010 0.000010 0.000010 0.000010 0.000010 0.999650 0.000010 0.000010 0.000010 0.000010 0.000010 0.000010 0.000010 0.000010 0.000010 0.000010 0.000010 0.000010 0.000010 0.000010
0.000010 0.000010 0.000010 0.000010 0.000010 0.000010 0.000010 0.000010 0.000010 0.000010 0.000010 0.000010 0.000010 0.000010 0.000010 0.000010 0.000010 0.000010 0.000010 0.000010 0.000010 0.999650 0.000010 0.000010 0.000010 0.000010 0.000010 0.000010 0.000010 0.000010 0.000010 0.000010 0.000010 0.000010 0.000010 0.000010
0.000010 0.000010 0.000010 0.000010 0.000010 0.000010 0.000010 0.000010 0.000010 0.000010 0.000010 0.000010 0.000010 0.000010 0.000010 0.000010 0.000010 0.000010 0.000010 0.000010 0.000010 0.999648 0.000010 0.000010 0.000010 0.000010 0.000010 0.000010 0.000010 0.000012 0.000010 0.000010 0.000010 0.000010 0.000010 0.000010
0.000010 0.000010 0.000010 0.000010 0.000010 0.000010 0.000010 0.000010 0.000010 0.000010 0.000010 0.000010 0.000010 0.000010 0.000010 0.000010 0.000010 0.000010 0.000010 0.000010 0.023546 0.885752 0.000010 0.000010 0.000010 0.000010 0.000010 0.000010 0.000010 0.000010 0.000010 0.000010 0.000010 0.090372 0.000010 0.000010
0.000010 0.000010 0.000010 0.000010 0.000010 0.000010 0.000010 0.000010 0.000010 0.000010 0.000010 0.000010 0.000010 0.000010 0.000010 0.000010 0.000010 0.000010 0.000010 0.000010 0.000010 0.999650 0.000010 0.000010 0.000010 0.000010 0.000010 0.000010 0.000010 0.000010 0.000010 0.000010 0.000010 0.000010 0.000010 0.000010
0.000010 0.000010 0.000010 0.000010 0.000010 0.000010 0.000010 0.000010 0.069156 0.000010 0.000010 0.000010 0.010716 0.000010 0.000010 0.000010 0.000010 0.000010 0.000010 0.000010 0.000010 0.919798 0.000010 0.000010 0.000010 0.000010 0.000010 0.000010 0.000010 0.000010 0.000010 0.000010 0.000010 0.000010 0.000010 0.000010
0.000010 0.000010 0.000010 0.000010 0.000010 0.000010 0.000010 0.000010 0.000010 0.000010 0.000010 0.000010 0.000010 0.000010 0.000010 0.000010 0.000010 0.000010 0.000010 0.000010 0.000010 0.999650 0.000010 0.000010 0.000010 0.000010 0.000010 0.000010 0.000010 0.000010 0.000010 0.000010 0.000010 0.000010 0.000010 0.000010
0.000010 0.000010 0.000010 0.000010 0.000010 0.000010 0.000010 0.000010 0.000010 0.000010 0.000010 0.000010 0.000010 0.000010 0.000010 0.000010 0.000010 0.000010 0.000010 0.000010 0.000010 0.999650 0.000010 0.000010 0.000010 0.000010 0.000010 0.000010 0.000010 0.000010 0.000010 0.000010 0.000010 0.000010 0.000010 0.000010
0.000010 0.000010 0.000010 0.000010 0.000010 0.000010 0.000010 0.000010 0.000010 0.000010 0.000010 0.000010 0.000010 0.000010 0.000010 0.000010 0.000010 0.000010 0.000010 0.000010 0.000010 0.999650 0.000010 0.000010 0.000010 0.000010 0.000010 0.000010 0.000010 0.000010 0.000010 0.000010 0.000010 0.000010 0.000010 0.000010
0.000010 0.000010 0.000010 0.000010 0.000010 0.000010 0.000010 0.000010 0.000010 0.000010 0.000010 0.000010 0.000010 0.000010 0.000010 0.000010 0.000010 0.000010 0.000010 0.000010 0.000010 0.999650 0.000010 0.000010 0.000010 0.000010 0.000010 0.000010 0.000010 0.000010 0.000010 0.000010 0.000010 0.000010 0.000010 0.000010
0.000010 0.000010 0.000010 0.000010 0.000010 0.000010 0.000010 0.000010 0.000010 0.000010 0.000010 0.000010 0.000010 0.000010 0.000010 0.000010 0.000010 0.000010 0.000010 0.000010 0.000010 0.999650 0.000010 0.000010 0.000010 0.000010 0.000010 0.000010 0.000010 0.000010 0.000010 0.000010 0.000010 0.000010 0.000010 0.000010
0.000010 0.000010 0.000010 0.000010 0.000010 0.000010 0.000010 0.000010 0.000010 0.000010 0.000010 0.000010 0.000010 0.000010 0.000010 0.000010 0.000010 0.000010 0.000010 0.000010 0.000010 0.999650 0.000010 0.000010 0.000010 0.000010 0.000010 0.000010 0.000010 0.000010 0.000010 0.000010 0.000010 0.000010 0.000010 0.000010
0.000010 0.000010 0.000010 0.000010 0.000010 0.000010 0.000010 0.012482 0.039084 0.000010 0.000010 0.000010 0.000010 0.000010 0.000010 0.000010 0.000010 0.000010 0.000010 0.000010 0.007327 0.741315 0.000010 0.000010 0.000010 0.000010 0.000010 0.000010 0.000010 0.000010 0.000123 0.000010 0.000010 0.199368 0.000010 0.000010
0.000010 0.000010 0.000010 0.000010 0.000010 0.000010 0.000010 0.000010 0.000010 0.000010 0.000010 0.000010 0.000010 0.000010 0.000010 0.000010 0.000010 0.000010 0.000010 0.000010 0.000010 0.999650 0.000010 0.000010 0.000010 0.000010 0.000010 0.000010 0.000010 0.000010 0.000010 0.000010 0.000010 0.000010 0.000010 0.000010
0.000010 0.000010 0.000010 0.000010 0.000010 0.000010 0.000010 0.000010 0.000010 0.000010 0.000010 0.000013 0.000010 0.000010 0.000010 0.000010 0.000010 0.000010 0.000010 0.000010 0.000010 0.999647 0.000010 0.000010 0.000010 0.000010 0.000010 0.000010 0.000010 0.000010 0.000010 0.000010 0.000010 0.000010 0.000010 0.000010
0.000010 0.000010 0.000010 0.000010 0.000010 0.000012 0.000010 0.000010 0.000010 0.000010 0.000010 0.000010 0.000010 0.000010 0.000010 0.000010 0.000010 0.000010 0.000010 0.000012 0.000010 0.999646 0.000010 0.000010 0.000010 0.000010 0.000010 0.000010 0.000010 0.000010 0.000010 0.000010 0.000010 0.000010 0.000010 0.000010
0.000010 0.000010 0.000010 0.000010 0.000010 0.000010 0.000010 0.000010 0.000010 0.000010 0.000010 0.000010 0.000010 0.000010 0.000010 0.000010 0.000010 0.000010 0.000010 0.000010 0.000010 0.999650 0.000010 0.000010 0.000010 0.000010 0.000010 0.000010 0.000010 0.000010 0.000010 0.000010 0.000010 0.000010 0.000010 0.000010
0.000010 0.000010 0.000010 0.000010 0.000010 0.000010 0.000010 0.000010 0.000010 0.000010 0.000010 0.000010 0.000010 0.000010 0.000010 0.000010 0.000010 0.000010 0.000010 0.000010 0.000010 0.999650 0.000010 0.000010 0.000010 0.000010 0.000010 0.000010 0.000010 0.000010 0.000010 0.000010 0.000010 0.000010 0.000010 0.000010
0.000010 0.000010 0.000010 0.000010 0.000010 0.000010 0.000010 0.000010 0.000010 0.000010 0.000010 0.000010 0.000914 0.000010 0.000010 0.000010 0.000010 0.000010 0.000010 0.000010 0.894439 0.000010 0.000010 0.000010 0.000010 0.000010 0.000010 0.000010 0.000010 0.000010 0.000010 0.000010 0.000010 0.104318 0.000010 0.000010
0.000010 0.000010 0.000010 0.000010 0.000010 0.000010 0.000010 0.000010 0.000010 0.000010 0.000010 0.000010 0.000010 0.000010 0.000010 0.000010 0.000010 0.000010 0.000010 0.000010 0.999650 0.000010 0.000010 0.000010 0.000010 0.000010 0.000010 0.000010 0.000010 0.000010 0.000010 0.000010 0.000010 0.000010 0.000010 0.000010
0.000010 0.000010 0.000010 0.000010 0.000010 0.000010 0.000010 0.000010 0.000010 0.000010 0.000010 0.000010 0.000010 0.000010 0.000010 0.000010 0.000010 0.000010 0.000010 0.000010 0.999650 0.000010 0.000010 0.000010 0.000010 0.000010 0.000010 0.000010 0.000010 0.000010 0.000010 0.000010 0.000010 0.000010 0.000010 0.000010
0.000010 0.000010 0.000010 0.000010 0.000010 0.000010 0.000010 0.000010 0.000010 0.000010 0.000010 0.000010 0.000010 0.000010 0.000010 0.000010 0.000010 0.000010 0.000010 0.000010 0.999650 0.000010 0.000010 0.000010 0.000010 0.000010 0.000010 0.000010 0.000010 0.000010 0.000010 0.000010 0.000010 0.000010 0.000010 0.000010
0.000010 0.000010 0.011797 0.000010 0.000010 0.000010 0.000010 0.000010 0.000010 0.000010 0.000010 0.000010 0.000010 0.000010 0.000010 0.000010 0.000010 0.000010 0.000010 0.000010 0.840928 0.000010 0.000010 0.000010 0.000010 0.000010 0.000010 0.000010 0.000010 0.000010 0.000010 0.000010 0.000010 0.146945 0.000010 0.000010
0.000010 0.000010 0.000010 0.000010 0.000010 0.000010 0.000010 0.000010 0.000010 0.000010 0.000010 0.000010 0.000010 0.000010 0.000010 0.000010 0.000010 0.000010 0.000010 0.000010 0.999650 0.000010 0.000010 0.000010 0.000010 0.000010 0.000010 0.000010 0.000010 0.000010 0.000010 0.000010 0.000010 0.000010 0.000010 0.000010
0.000010 0.000010 0.020058 0.000010 0.000010 0.000010 0.000010 0.000010 0.000010 0.000010 0.000010 0.000010 0.010683 0.000010 0.000010 0.000010 0.000010 0.000010 0.000010 0.000010 0.819704 0.000010 0.000010 0.000010 0.000010 0.000010 0.000010 0.000010 0.000010 0.000010 0.000010 0.000010 0.000010 0.149236 0.000010 0.000010
0.004663 0.000010 0.000010 0.000010 0.000010 0.000010 0.000010 0.000010 0.000010 0.000010 0.000010 0.000010 0.015052 0.000010 0.000010 0.000010 0.000010 0.000010 0.000010 0.000010 0.886699 0.000010 0.000010 0.000010 0.000010 0.000010 0.000010 0.000010 0.000010 0.000010 0.000010 0.000010 0.000010 0.093266 0.000010 0.000010
0.000010 0.000010 0.000010 0.000010 0.000010 0.000010 0.000010 0.000010 0.000010 0.000010 0.000010 0.000010 0.000010 0.000010 0.000010 0.000010 0.000010 0.000010 0.000010 0.000010 0.892227 0.000010 0.000010 0.000010 0.000010 0.000010 0.000010 0.000010 0.000010 0.000010 0.000010 0.000010 0.000010 0.107433 0.000010 0.000010
0.000010 0.000010 0.000010 0.000010 0.000010 0.000010 0.000010 0.000010 0.000010 0.000010 0.000010 0.000010 0.000010 0.000010 0.000010 0.000010 0.000010 0.000010 0.000010 0.000010 0.848343 0.000010 0.000010 0.000010 0.000010 0.000010 0.000010 0.000010 0.000010 0.000010 0.000010 0.000010 0.000010 0.151317 0.000010 0.000010
0.000010 0.000010 0.000010 0.000010 0.000010 0.000010 0.000010 0.000010 0.000010 0.000010 0.000010 0.000010 0.000011 0.000010 0.000010 0.000010 0.000010 0.000010 0.000010 0.000010 0.999649 0.000010 0.000010 0.000010 0.000010 0.000010 0.000010 0.000010 0.000010 0.000010 0.000010 0.000010 0.000010 0.000010 0.000010 0.000010
0.000010 0.000010 0.000010 0.000010 0.000010 0.000010 0.000010 0.000010 0.000010 0.000010 0.000010 0.000010 0.000010 0.000010 0.000010 0.000010 0.000010 0.000010 0.000010 0.000010 0.999650 0.000010 0.000010 0.000010 0.000010 0.000010 0.000010 0.000010 0.000010 0.000010 0.000010 0.000010 0.000010 0.000010 0.000010 0.000010
0.000010 0.000010 0.000010 0.000010 0.000010 0.000010 0.000010 0.000010 0.000010 0.000010 0.000010 0.000010 0.000010 0.000010 0.000010 0.000010 0.000010 0.000010 0.000010 0.000010 0.999650 0.000010 0.000010 0.000010 0.000010 0.000010 0.000010 0.000010 0.000010 0.000010 0.000010 0.000010 0.000010 0.000010 0.000010 0.000010
0.000010 0.000010 0.000010 0.000010 0.000010 0.000010 0.000010 0.000010 0.000010 0.000010 0.000010 0.000010 0.000010 0.000010 0.000010 0.000010 0.000010 0.000010 0.000010 0.000010 0.999650 0.000010 0.000010 0.000010 0.000010 0.000010 0.000010 0.000010 0.000010 0.000010 0.000010 0.000010 0.000010 0.000010 0.000010 0.000010
0.005023 0.000010 0.064739 0.000010 0.000010 0.000010 0.000010 0.000010 0.000010 0.000010 0.000010 0.000010 0.000010 0.000010 0.000010 0.000010 0.000010 0.000010 0.000010 0.000010 0.719435 0.010477 0.000010 0.000010 0.000010 0.000010 0.000010 0.000010 0.000010 0.000010 0.000010 0.000010 0.000010 0.200016 0.000010 0.000010
0.000010 0.000010 0.000010 0.000010 0.000010 0.000010 0.000010 0.000010 0.000010 0.000010 0.000010 0.000010 0.000010 0.000010 0.000010 0.000010 0.000010 0.000010 0.000010 0.000010 0.999649 0.000010 0.000010 0.000010 0.000010 0.000010 0.000010 0.000010 0.000010 0.000010 0.000010 0.000010 0.000010 0.000010 0.000010 0.000010
0.000010 0.000010 0.000010 0.000010 0.000010 0.000010 0.000010 0.000010 0.000010 0.000010 0.000010 0.000010 0.000010 0.000010 0.000010 0.000010 0.000010 0.000010 0.000010 0.000010 0.999650 0.000010 0.000010 0.000010 0.000010 0.000010 0.000010 0.000010 0.000010 0.000010 0.000010 0.000010 0.000010 0.000010 0.000010 0.000010
0.000010 0.000010 0.000010 0.000010 0.000010 0.000010 0.000010 0.000010 0.000010 0.000010 0.000010 0.000010 0.000010 0.000010 0.000010 0.000010 0.000010 0.000010 0.000010 0.000010 0.000010 0.000010 0.000010 0.000010 0.000010 0.000010 0.000010 0.000010 0.000010 0.000010 0.000010 0.000010 0.000010 0.999650 0.000010 0.000010
0.000010 0.000010 0.000010 0.000010 0.000010 0.000010 0.000010 0.000010 0.000010 0.000010 0.000010 0.000010 0.000010 0.000010 0.000010 0.000010 0.000010 0.000010 0.000010 0.000010 0.000010 0.000010 0.000010 0.000010 0.000010 0.000010 0.000010 0.000010 0.000010 0.000010 0.000010 0.000010 0.000010 0.999650 0.000010 0.000010
0.000010 0.000010 0.000010 0.000010 0.000010 0.000010 0.000010 0.000010 0.000010 0.000010 0.000010 0.000010 0.008602 0.000010 0.000010 0.000010 0.000010 0.000010 0.000010 0.000010 0.000010 0.000010 0.000010 0.000010 0.000010 0.000010 0.000010 0.000010 0.000010 0.000010 0.000010 0.000010 0.000010 0.991058 0.000010 0.000010
0.000010 0.000010 0.000010 0.000010 0.000010 0.000010 0.000010 0.000010 0.000010 0.000010 0.000010 0.000010 0.000010 0.000010 0.000010 0.000010 0.000010 0.000010 0.000010 0.000010 0.000010 0.000010 0.000010 0.000010 0.000010 0.000010 0.000010 0.000010 0.000010 0.000010 0.000010 0.000010 0.000010 0.999650 0.000010 0.000010
0.000010 0.000010 0.000010 0.000010 0.000010 0.000010 0.000010 0.000010 0.000010 0.000010 0.000010 0.000010 0.000010 0.000010 0.000010 0.000010 0.000010 0.000010 0.000010 0.000010 0.000010 0.000010 0.000010 0.000010 0.000010 0.000010 0.000010 0.000010 0.000010 0.000010 0.000010 0.000010 0.000010 0.999650 0.000010 0.000010
0.000010 0.000010 0.000010 0.000010 0.000010 0.000010 0.000010 0.000010 0.000010 0.000010 0.000010 0.000010 0.000010 0.000010 0.000010 0.000010 0.000010 0.000010 0.000010 0.000010 0.000010 0.000010 0.000010 0.000010 0.000010 0.000010 0.000010 0.000010 0.000010 0.000010 0.000010 0.000010 0.000010 0.999650 0.000010 0.000010
0.000010 0.000010 0.000010 0.000010 0.000010 0.000010 0.000010 0.000010 0.000010 0.000010 0.000010 0.000010 0.000010 0.000010 0.000010 0.000010 0.000010 0.000010 0.000010 0.000010 0.000010 0.000010 0.000010 0.000010 0.000010 0.000010 0.000010 0.000010 0.000010 0.000010 0.000010 0.000010 0.000010 0.999650 0.000010 0.000010
0.000010 0.000010 0.000010 0.000010 0.000010 0.000010 0.000010 0.000010 0.000010 0.000010 0.000010 0.000010 0.000010 0.000010 0.000010 0.000010 0.000010 0.000010 0.000010 0.000010 0.000010 0.000010 0.000010 0.000010 0.000010 0.000010 0.000010 0.000010 0.000010 0.000010 0.000010 0.000010 0.000010 0.999650 0.000010 0.000010
0.000010 0.000010 0.000010 0.000010 0.000010 0.000010 0.000010 0.000010 0.000010 0.000010 0.000010 0.000010 0.000010 0.000010 0.000010 0.000010 0.000010 0.000010 0.000010 0.000010 0.000010 0.039724 0.000010 0.000010 0.000010 0.000010 0.000010 0.000010 0.000010 0.000010 0.000010 0.000010 0.000010 0.959936 0.000010 0.000010
0.000010 0.000010 0.000010 0.000010 0.000010 0.000010 0.000010 0.000010 0.000010 0.000010 0.000010 0.000010 0.000010 0.000010 0.000010 0.000010 0.000010 0.000010 0.000010 0.000010 0.000010 0.000010 0.000010 0.000010 0.000010 0.000010 0.000010 0.000010 0.000010 0.000010 0.000010 0.000010 0.000010 0.999650 0.000010 0.000010
0.000010 0.000010 0.000010 0.000010 0.000010 0.000010 0.000010 0.000010 0.000010 0.000010 0.000010 0.000010 0.000010 0.000010 0.000010 0.000010 0.000010 0.000010 0.000010 0.000010 0.000010 0.000010 0.000010 0.000010 0.000010 0.000010 0.000010 0.000010 0.000010 0.000010 0.000010 0.000010 0.000010 0.999650 0.000010 0.000010
0.000010 0.000010 0.000010 0.000010 0.000010 0.000010 0.000010 0.000010 0.000010 0.000010 0.000010 0.000010 0.000010 0.000010 0.000010 0.000010 0.000010 0.000010 0.000010 0.000010 0.000010 0.000010 0.000010 0.000010 0.000010 0.000010 0.000010 0.000010 0.000010 0.000010 0.000010 0.000010 0.000010 0.999650 0.000010 0.000010
0.000010 0.000010 0.000010 0.000010 0.000010 0.000010 0.000010 0.000010 0.000010 0.000010 0.000010 0.000010 0.000010 0.000010 0.000010 0.003122 0.000010 0.000010 0.000010 0.000010 0.000010 0.000010 0.000010 0.002130 0.000010 0.007447 0.000010 0.000010 0.000010 0.000010 0.000010 0.000010 0.000010 0.986982 0.000010 0.000010
0.000010 0.000010 0.000010 0.000010 0.000010 0.000010 0.000010 0.000010 0.000010 0.000010 0.000010 0.000010 0.000010 0.000010 0.000010 0.000010 0.000010 0.000010 0.000010 0.000010 0.000010 0.000010 0.000010 0.000010 0.000010 0.000010 0.000010 0.000010 0.000010 0.000010 0.000010 0.000010 0.000010 0.999650 0.000010 0.000010
0.000010 0.000010 0.000010 0.000010 0.000010 0.000010 0.000010 0.000010 0.000010 0.000010 0.000010 0.000010 0.000010 0.000010 0.000010 0.000010 0.000010 0.000010 0.000010 0.000010 0.000010 0.000010 0.000010 0.000010 0.000010 0.000010 0.000010 0.000010 0.000010 0.000010 0.000010 0.000010 0.000010 0.999650 0.000010 0.000010
0.000010 0.000010 0.000010 0.000010 0.000010 0.000010 0.000010 0.000010 0.000010 0.000010 0.000010 0.000010 0.004785 0.000010 0.000010 0.000010 0.000010 0.000010 0.000010 0.000010 0.010120 0.000010 0.000010 0.000010 0.000010 0.000010 0.000010 0.000010 0.000010 0.000010 0.000010 0.000010 0.000010 0.984765 0.000010 0.000010
0.000010 0.000010 0.000010 0.000010 0.000010 0.000010 0.000010 0.000010 0.000010 0.000010 0.000010 0.000010 0.000010 0.000010 0.000010 0.000010 0.000010 0.000010 0.000010 0.000010 0.000010 0.000010 0.000010 0.000010 0.000010 0.000010 0.000010 0.000010 0.000010 0.000010 0.000010 0.000010 0.000010 0.999650 0.000010 0.000010
0.000010 0.000010 0.000010 0.000010 0.000010 0.000117 0.000010 0.000010 0.000010 0.000010 0.000010 0.000010 0.000011 0.001040 0.000010 0.000010 0.000010 0.000010 0.000010 0.000010 0.000010 0.004998 0.000010 0.000010 0.000010 0.000010 0.000010 0.000010 0.000010 0.000010 0.000010 0.000010 0.000720 0.992815 0.000010 0.000010
0.000010 0.000010 0.000010 0.000010 0.000010 0.000010 0.000010 0.000010 0.000010 0.000010 0.000010 0.000010 0.000010 0.000010 0.000010 0.000010 0.000010 0.000010 0.000010 0.000010 0.000010 0.000010 0.000010 0.000010 0.000010 0.000010 0.000010 0.000010 0.000010 0.000010 0.000010 0.000010 0.000010 0.999650 0.000010 0.000010
0.000010 0.000010 0.000010 0.000010 0.000010 0.000010 0.000010 0.000010 0.000010 0.000010 0.000010 0.000010 0.000010 0.000010 0.000010 0.000010 0.000010 0.000010 0.000010 0.000010 0.000010 0.000010 0.000010 0.000010 0.000010 0.000010 0.000010 0.000010 0.000010 0.000010 0.000010 0.000010 0.000010 0.999650 0.000010 0.000010
0.000010 0.000010 0.999650 0.000010 0.000010 0.000010 0.000010 0.000010 0.000010 0.000010 0.000010 0.000010 0.000010 0.000010 0.000010 0.000010 0.000010 0.000010 0.000010 0.000010 0.000010 0.000010 0.000010 0.000010 0.000010 0.000010 0.000010 0.000010 0.000010 0.000010 0.000010 0.000010 0.000010 0.000010 0.000010 0.000010
0.000010 0.000010 0.992760 0.000010 0.000010 0.000010 0.000010 0.000010 0.000010 0.000010 0.000010 0.000010 0.006900 0.000010 0.000010 0.000010 0.000010 0.000010 0.000010 0.000010 0.000010 0.000010 0.000010 0.000010 0.000010 0.000010 0.000010 0.000010 0.000010 0.000010 0.000010 0.000010 0.000010 0.000010 0.000010 0.000010
0.000010 0.000010 0.999650 0.000010 0.000010 0.000010 0.000010 0.000010 0.000010 0.000010 0.000010 0.000010 0.000010 0.000010 0.000010 0.000010 0.000010 0.000010 0.000010 0.000010 0.000010 0.000010 0.000010 0.000010 0.000010 0.000010 0.000010 0.000010 0.000010 0.000010 0.000010 0.000010 0.000010 0.000010 0.000010 0.000010
0.000010 0.000010 0.853003 0.000010 0.000010 0.000010 0.000010 0.000010 0.000010 0.000010 0.000010 0.000010 0.000010 0.000010 0.000010 0.000010 0.000010 0.000010 0.000010 0.000010 0.000010 0.000010 0.000010 0.000010 0.000010 0.000010 0.000010 0.000010 0.000010 0.000010 0.000010 0.000010 0.000010 0.146657 0.000010 0.000010
0.000010 0.000010 0.999650 0.000010 0.000010 0.000010 0.000010 0.000010 0.000010 0.000010 0.000010 0.000010 0.000010 0.000010 0.000010 0.000010 0.000010 0.000010 0.000010 0.000010 0.000010 0.000010 0.000010 0.000010 0.000010 0.000010 0.000010 0.000010 0.000010 0.000010 0.000010 0.000010 0.000010 0.000010 0.000010 0.000010
0.000010 0.000010 0.838664 0.000010 0.000010 0.000010 0.000010 0.000010 0.000010 0.000010 0.000010 0.000010 0.000010 0.000010 0.000010 0.000010 0.000010 0.000010 0.000010 0.000010 0.020737 0.000010 0.000010 0.000010 0.000010 0.000010 0.000010 0.000010 0.000010 0.000010 0.000010 0.000010 0.000010 0.140268 0.000010 0.000010
0.000010 0.000010 0.756116 0.000010 0.000010 0.000010 0.000010 0.000010 0.000010 0.000010 0.000010 0.000010 0.007361 0.000010 0.000010 0.000010 0.000010 0.000010 0.000010 0.000010 0.009531 0.024917 0.000010 0.000010 0.000010 0.000010 0.000010 0.000010 0.000010 0.000010 0.000010 0.000010 0.000010 0.201765 0.000010 0.000010
0.000010 0.000010 0.999650 0.000010 0.000010 0.000010 0.000010 0.000010 0.000010 0.000010 0.000010 0.000010 0.000010 0.000010 0.000010 0.000010 0.000010 0.000010 0.000010 0.000010 0.000010 0.000010 0.000010 0.000010 0.000010 0.000010 0.000010 0.000010 0.000010 0.000010 0.000010 0.000010 0.000010 0.000010 0.000010 0.000010
0.000010 0.000010 0.999650 0.000010 0.000010 0.000010 0.000010 0.000010 0.000010 0.000010 0.000010 0.000010 0.000010 0.000010 0.000010 0.000010 0.000010 0.000010 0.000010 0.000010 0.000010 0.000010 0.000010 0.000010 0.000010 0.000010 0.000010 0.000010 0.000010 0.000010 0.000010 0.000010 0.000010 0.000010 0.000010 0.000010
0.000013 0.000010 0.999637 0.000010 0.000010 0.000010 0.000010 0.000010 0.000010 0.000010 0.000010 0.000010 0.000010 0.000010 0.000012 0.000010 0.000010 0.000010 0.000010 0.000012 0.000010 0.000013 0.000010 0.000010 0.000010 0.000010 0.000010 0.000010 0.000010 0.000010 0.000013 0.000010 0.000010 0.000010 0.000010 0.000010
0.054742 0.000010 0.148566 0.000010 0.000010 0.000010 0.000010 0.004010 0.000010 0.000010 0.000010 0.000010 0.029810 0.000010 0.000010 0.000010 0.000010 0.000010 0.000010 0.000010 0.234854 0.069611 0.000010 0.000010 0.000010 0.004244 0.000010 0.000010 0.000010 0.000010 0.000010 0.000010 0.000010 0.453882 0.000010 0.000010
0.065260 0.000010 0.163411 0.000010 0.000010 0.000010 0.000010 0.000010 0.000010 0.000010 0.000010 0.000010 0.019289 0.000010 0.000010 0.000010 0.000010 0.000010 0.000010 0.000010 0.148288 0.098476 0.000010 0.000010 0.000010 0.000010 0.000010 0.000010 0.000010 0.000010 0.000010 0.000010 0.000010 0.504977 0.000010 0.000010
0.042551 0.000010 0.127603 0.000010 0.000010 0.000010 0.000010 0.010581 0.000010 0.000010 0.000010 0.000010 0.000010 0.000508 0.000010 0.000010 0.000010 0.000010 0.000010 0.000010 0.172772 0.083943 0.000010 0.000010 0.000010 0.000010 0.000010 0.000010 0.000010 0.000010 0.001385 0.000010 0.000010 0.560377 0.000010 0.000010
0.036747 0.000010 0.130499 0.000010 0.000010 0.000010 0.000010 0.022130 0.000010 0.000010 0.000010 0.000010 0.004537 0.000010 0.000010 0.000010 0.000010 0.000010 0.000010 0.000010 0.190662 0.087410 0.000010 0.000010 0.000010 0.000566 0.000010 0.000010 0.000010 0.000010 0.012704 0.000010 0.000010 0.514475 0.000010 0.000010
0.079565 0.000010 0.153908 0.000010 0.000010 0.000010 0.000010 0.000010 0.000010 0.000010 0.000010 0.000010 0.004479 0.000010 0.000010 0.000010 0.000010 0.000010 0.000010 0.000010 0.128332 0.112137 0.000010 0.000010 0.000010 0.004064 0.000010 0.000010 0.000010 0.000010 0.000010 0.000010 0.000010 0.517225 0.000010 0.000010
0.051731 0.000010 0.164856 0.000010 0.000010 0.000010 0.000010 0.000010 0.000010 0.000010 0.000010 0.000010 0.010307 0.000010 0.000010 0.000010 0.000010 0.000010 0.000010 0.000010 0.201692 0.075169 0.000010 0.000010 0.000010 0.000010 0.000010 0.000010 0.000010 0.000010 0.000010 0.000010 0.000010 0.495945 0.000010 0.000010
0.038101 0.000010 0.151544 0.000010 0.000010 0.000010 0.000010 0.000010 0.000010 0.000010 0.000010 0.000010 0.005496 0.000010 0.000010 0.000010 0.000010 0.000010 0.000010 0.000010 0.200997 0.087363 0.000010 0.000010 0.000010 0.000010 0.000010 0.000010 0.000010 0.000010 0.000010 0.000010 0.000010 0.516199 0.000010 0.000010
0.062035 0.000010 0.145125 0.000010 0.000010 0.000010 0.000010 0.000010 0.000010 0.000010 0.000010 0.000010 0.013779 0.000010 0.000010 0.000010 0.000010 0.000010 0.000010 0.000010 0.166490 0.078385 0.000010 0.000010 0.000010 0.010869 0.000010 0.000010 0.000010 0.000010 0.000011 0.000010 0.000010 0.523025 0.000010 0.000010
0.046762 0.000010 0.130853 0.000010 0.000010 0.000010 0.000010 0.018037 0.000010 0.000010 0.000010 0.000010 0.034730 0.000010 0.000010 0.000010 0.000010 0.000010 0.000010 0.000010 0.128048 0.126980 0.000010 0.000010 0.000010 0.000010 0.000010 0.000010 0.000010 0.000010 0.000018 0.000010 0.000010 0.514292 0.000010 0.000010
0.066033 0.000010 0.130129 0.000010 0.000010 0.000010 0.000010 0.009413 0.000010 0.000010 0.000010 0.000010 0.003917 0.000010 0.000010 0.000010 0.000010 0.000010 0.000010 0.000010 0.139257 0.109565 0.000010 0.000010 0.000010 0.001407 0.000010 0.002728 0.000010 0.000010 0.013452 0.000010 0.000010 0.521757 0.000010 0.002094
0.093841 0.000010 0.129958 0.000010 0.000010 0.000010 0.000010 0.000010 0.000010 0.000010 0.000010 0.000010 0.009644 0.000010 0.000010 0.000010 0.000010 0.000010 0.000010 0.000010 0.144533 0.115206 0.000010 0.000010 0.000010 0.009540 0.000010 0.000010 0.000010 0.000010 0.000010 0.000010 0.000100 0.496899 0.000010 0.000010
0.075398 0.000010 0.157130 0.000010 0.000010 0.000010 0.000010 0.000010 0.000010 0.000010 0.000010 0.000010 0.011314 0.000010 0.000010 0.000010 0.000010 0.000010 0.000010 0.000010 0.159039 0.087990 0.000010 0.000010 0.000010 0.000010 0.000010 0.000010 0.000010 0.000010 0.000010 0.000010 0.000010 0.508830 0.000010 0.000010
0.091281 0.000010 0.191252 0.000010 0.000010 0.000010 0.000010 0.000010 0.000010 0.000010 0.000010 0.000010 0.000010 0.000010 0.000010 0.000010 0.000016 0.000010 0.000010 0.000010 0.155726 0.060554 0.000010 0.000010 0.000010 0.002683 0.000010 0.000010 0.000010 0.000010 0.000010 0.000010 0.000010 0.498198 0.000010 0.000010
0.057956 0.000010 0.151280 0.000010 0.000010 0.000010 0.000010 0.017506 0.000010 0.000010 0.000010 0.000010 0.029006 0.000010 0.000010 0.000010 0.000010 0.000010 0.000010 0.000010 0.171326 0.090317 0.003069 0.000010 0.000010 0.000010 0.000010 0.000010 0.000010 0.000010 0.000010 0.000010 0.000010 0.475226 0.000010 0.004043
0.064035 0.000010 0.122996 0.000010 0.000010 0.000015 0.000010 0.006177 0.000010 0.000010 0.000010 0.000010 0.000535 0.000010 0.000010 0.000010 0.000010 0.000010 0.000010 0.000010 0.160548 0.118178 0.000904 0.000010 0.000010 0.005115 0.000010 0.001549 0.000010 0.000010 0.000010 0.000010 0.000010 0.519699 0.000010 0.000010
0.100648 0.000010 0.195212 0.000010 0.000010 0.000010 0.000010 0.000010 0.000010 0.000010 0.000010 0.000010 0.015038 0.000010 0.000010 0.000010 0.006045 0.000010 0.000010 0.000010 0.158071 0.064920 0.006205 0.000010 0.000010 0.022657 0.000010 0.000693 0.000010 0.008460 0.003040 0.006593 0.000010 0.405885 0.000010 0.006313
0.058278 0.000010 0.196640 0.000010 0.000010 0.000010 0.000010 0.000010 0.000010 0.000010 0.000010 0.000010 0.007357 0.000010 0.000010 0.000010 0.000010 0.000010 0.000010 0.000010 0.150862 0.065683 0.000013 0.000010 0.000010 0.004313 0.000010 0.000631 0.000010 0.000010 0.000010 0.000010 0.000010 0.515954 0.000010 0.000010
0.053859 0.000010 0.198847 0.000010 0.000010 0.000010 0.000010 0.000293 0.000010 0.000010 0.000010 0.000010 0.000845 0.000010 0.000010 0.000010 0.000010 0.000010 0.000010 0.000010 0.157097 0.063314 0.000010 0.000010 0.000010 0.002213 0.000010 0.000010 0.000010 0.000010 0.000010 0.000010 0.000010 0.523252 0.000010 0.000010
0.106319 0.000010 0.165249 0.000010 0.000010 0.001919 0.000010 0.000010 0.000010 0.000010 0.000010 0.000010 0.016718 0.000010 0.000010 0.000010 0.000010 0.000010 0.000010 0.000010 0.156547 0.097378 0.000010 0.000010 0.000010 0.001274 0.000010 0.001983 0.000010 0.000010 0.000010 0.000010 0.000010 0.452344 0.000010 0.000010
0.058873 0.000010 0.125675 0.000010 0.000010 0.000010 0.000010 0.000010 0.000010 0.000010 0.000010 0.000010 0.014930 0.000010 0.000010 0.000010 0.000010 0.000010 0.000010 0.000010 0.158909 0.088154 0.000010 0.000010 0.000010 0.000010 0.000010 0.000010 0.000010 0.000010 0.002352 0.000010 0.000010 0.550817 0.000010 0.000010
0.050238 0.000010 0.165671 0.000010 0.000010 0.000010 0.000010 0.000010 0.000010 0.000010 0.000010 0.000010 0.002969 0.000010 0.000010 0.000010 0.000010 0.000010 0.000010 0.000010 0.156183 0.082068 0.000010 0.000010 0.000010 0.002514 0.000010 0.000010 0.000010 0.000010 0.000010 0.000010 0.000010 0.540066 0.000010 0.000010
0.064970 0.000010 0.137552 0.000010 0.000010 0.000010 0.000010 0.002878 0.000010 0.000010 0.000010 0.000010 0.020577 0.000010 0.000010 0.000010 0.000010 0.000010 0.000010 0.000010 0.140908 0.094574 0.000010 0.000010 0.000010 0.000010 0.000010 0.000010 0.000010 0.000010 0.018340 0.000010 0.000010 0.519921 0.000010 0.000010
0.071922 0.000010 0.154950 0.000010 0.000010 0.002043 0.000010 0.000010 0.000010 0.000010 0.000010 0.000010 0.021510 0.000010 0.000010 0.000010 0.000010 0.000010 0.000010 0.001903 0.178569 0.094709 0.000010 0.000010 0.000010 0.003371 0.000010 0.000010 0.000010 0.000010 0.000759 0.000010 0.000010 0.470004 0.000010 0.000010
0.038927 0.000010 0.045166 0.000010 0.000010 0.000010 0.000010 0.000010 0.000010 0.000010 0.000010 0.000010 0.000010 0.000010 0.000010 0.000010 0.000010 0.000010 0.000010 0.000010 0.098281 0.026235 0.000010 0.000010 0.000010 0.000010 0.000010 0.000010 0.000010 0.000010 0.000010 0.000010 0.000010 0.791081 0.000010 0.000010
0.047483 0.000010 0.055202 0.000010 0.000010 0.000010 0.000010 0.000010 0.000010 0.000010 0.000010 0.000010 0.006836 0.000010 0.000010 0.000010 0.000010 0.000010 0.000010 0.000010 0.121356 0.006141 0.000010 0.000010 0.000010 0.000010 0.000010 0.000010 0.000010 0.000010 0.000010 0.000010 0.000010 0.762683 0.000010 0.000010
0.001532 0.000010 0.058105 0.000010 0.000010 0.000010 0.000010 0.000010 0.000010 0.000010 0.000010 0.000010 0.012227 0.000010 0.000010 0.000010 0.000010 0.000010 0.000010 0.000010 0.120335 0.058916 0.000010 0.000010 0.000010 0.000010 0.000010 0.000010 0.000010 0.000010 0.000010 0.000010 0.000010 0.748586 0.000010 0.000010
0.027223 0.000010 0.064401 0.000010 0.000010 0.000010 0.000010 0.000010 0.000010 0.000010 0.000010 0.000010 0.012547 0.000219 0.000010 0.000010 0.000010 0.000010 0.000010 0.000010 0.100781 0.064160 0.000010 0.000010 0.000010 0.000010 0.000010 0.000010 0.000010 0.000010 0.000010 0.000010 0.000010 0.730380 0.000010 0.000010
0.009749 0.000010 0.093921 0.000010 0.000010 0.001037 0.000010 0.000010 0.000010 0.000010 0.000010 0.000010 0.015287 0.000010 0.000010 0.000010 0.000010 0.000010 0.001312 0.009400 0.064586 0.061608 0.000010 0.000010 0.079827 0.000010 0.000010 0.000010 0.000010 0.004394 0.000010 0.000010 0.000010 0.658628 0.000010 0.000010
0.000010 0.000010 0.092153 0.000010 0.000010 0.000010 0.000010 0.000010 0.000010 0.000010 0.000010 0.000010 0.016644 0.000010 0.000010 0.000010 0.000010 0.000010 0.000010 0.000010 0.062853 0.022647 0.000010 0.000010 0.000010 0.000010 0.000010 0.000010 0.000010 0.000010 0.000010 0.000010 0.000010 0.805393 0.000010 0.000010
0.024116 0.000010 0.124416 0.000010 0.000010 0.003925 0.000010 0.004009 0.018946 0.000010 0.000010 0.000010 0.029834 0.003806 0.000163 0.001579 0.011228 0.000010 0.000010 0.000012 0.150558 0.069757 0.004930 0.000010 0.048006 0.004395 0.000010 0.000010 0.000010 0.000010 0.000588 0.000010 0.000010 0.499550 0.000010 0.000010
0.072638 0.000010 0.112905 0.000010 0.000010 0.000010 0.000010 0.000010 0.000010 0.000010 0.000010 0.000010 0.019123 0.000010 0.000010 0.000010 0.000010 0.000010 0.000010 0.000010 0.132440 0.068253 0.000010 0.000010 0.000010 0.000010 0.000010 0.000010 0.000010 0.000010 0.004945 0.000010 0.000010 0.589406 0.000010 0.000010
0.039765 0.000010 0.080220 0.000010 0.000010 0.000010 0.000010 0.000010 0.000010 0.000010 0.000010 0.000010 0.027222 0.000010 0.000010 0.000010 0.000010 0.000010 0.000010 0.000010 0.121844 0.050902 0.000010 0.000010 0.000010 0.000010 0.000010 0.000010 0.000010 0.000010 0.000010 0.000010 0.000010 0.679746 0.000010 0.000010
0.048881 0.000010 0.112280 0.000010 0.000010 0.000010 0.000010 0.011593 0.000010 0.000010 0.000010 0.000010 0.020385 0.000010 0.000010 0.000010 0.000010 0.000010 0.000010 0.000012 0.087856 0.107393 0.000010 0.000010 0.000010 0.006147 0.000010 0.000010 0.000010 0.000010 0.014521 0.000010 0.000010 0.590672 0.000010 0.000010
0.000010 0.000010 0.101011 0.000010 0.000010 0.000010 0.000010 0.000010 0.000010 0.000010 0.000010 0.000010 0.023941 0.000010 0.000010 0.000010 0.000010 0.000010 0.000010 0.000010 0.114717 0.046413 0.000010 0.000010 0.000010 0.000669 0.000010 0.000010 0.000010 0.000010 0.000010 0.000010 0.000010 0.712949 0.000010 0.000010
0.033834 0.000010 0.131457 0.000010 0.000010 0.000010 0.000010 0.000010 0.000016 0.000010 0.000010 0.000010 0.027686 0.000010 0.000010 0.000010 0.000010 0.000010 0.000010 0.000010 0.064829 0.036094 0.000010 0.000010 0.000010 0.000010 0.000010 0.000010 0.000010 0.000010 0.000010 0.000010 0.000010 0.705794 0.000010 0.000010
0.053323 0.000010 0.081139 0.000010 0.000010 0.000010 0.000010 0.011725 0.000010 0.000010 0.000010 0.000010 0.000010 0.000010 0.000010 0.000010 0.000010 0.000010 0.000010 0.000010 0.170285 0.084859 0.000010 0.000010 0.000010 0.000010 0.000010 0.000010 0.000010 0.000010 0.000010 0.000010 0.000010 0.598368 0.000010 0.000010
0.053106 0.000010 0.075640 0.000010 0.000010 0.000010 0.000010 0.000010 0.000010 0.000010 0.000010 0.000010 0.003337 0.000010 0.000010 0.000010 0.000010 0.000010 0.000010 0.000010 0.189195 0.082820 0.000010 0.000010 0.000010 0.000010 0.000010 0.000010 0.000010 0.000010 0.000010 0.000010 0.000010 0.595601 0.000010 0.000010
0.073191 0.000010 0.103736 0.000010 0.000010 0.000010 0.000010 0.000010 0.000010 0.000010 0.000010 0.000010 0.013431 0.000010 0.000010 0.000010 0.000010 0.000010 0.000010 0.000010 0.177592 0.056353 0.000010 0.000010 0.000010 0.000010 0.000010 0.000010 0.000010 0.000010 0.000010 0.000010 0.000010 0.575397 0.000010 0.000010
0.049226 0.000010 0.135277 0.000010 0.000010 0.000010 0.000010 0.000010 0.000010 0.000010 0.000010 0.000010 0.000010 0.001417 0.000010 0.000010 0.000010 0.000010 0.000010 0.000010 0.166821 0.039992 0.000010 0.000010 0.000010 0.000010 0.000010 0.000010 0.000010 0.000010 0.000010 0.000010 0.000010 0.606966 0.000010 0.000010
0.046262 0.000010 0.080462 0.000010 0.000010 0.000010 0.000010 0.000010 0.000010 0.000010 0.000010 0.000010 0.015389 0.000010 0.000010 0.000010 0.000010 0.000010 0.000010 0.000010 0.199607 0.106862 0.000010 0.000010 0.000010 0.000010 0.000010 0.000010 0.000010 0.000010 0.000010 0.000010 0.000010 0.551119 0.000010 0.000010
0.016469 0.000010 0.011798 0.000010 0.000010 0.000010 0.000010 0.000010 0.000010 0.000010 0.000010 0.000010 0.021136 0.000010 0.000010 0.000010 0.000010 0.000010 0.000010 0.000010 0.738499 0.000010 0.000010 0.000010 0.000010 0.000010 0.000010 0.000010 0.000010 0.000010 0.000010 0.000010 0.000010 0.211788 0.000010 0.000010
0.000010 0.000010 0.000010 0.000010 0.000010 0.000010 0.000010 0.000010 0.000010 0.000010 0.000010 0.000010 0.007501 0.000010 0.000010 0.000010 0.000010 0.000010 0.000010 0.000010 0.906665 0.000010 0.000010 0.000010 0.000010 0.000010 0.000010 0.000010 0.000010 0.000010 0.000010 0.000010 0.000010 0.085503 0.000010 0.000010
0.025967 0.000010 0.104168 0.000010 0.000010 0.000010 0.000010 0.000010 0.000010 0.000010 0.000010 0.000010 0.022237 0.003130 0.000010 0.000010 0.000010 0.000010 0.000010 0.000010 0.151255 0.115997 0.000010 0.000010 0.000010 0.005851 0.000010 0.000010 0.000010 0.000010 0.014158 0.000010 0.000010 0.556967 0.000010 0.000010
0.000010 0.000010 0.082542 0.000010 0.000010 0.000010 0.000010 0.005747 0.000010 0.000010 0.000010 0.000010 0.021449 0.000010 0.000010 0.000010 0.000010 0.006386 0.000010 0.000010 0.427373 0.013345 0.001222 0.000010 0.000010 0.000734 0.002781 0.000010 0.000010 0.001882 0.000010 0.000010 0.002959 0.432875 0.000010 0.000475
0.033753 0.000010 0.024655 0.000010 0.000010 0.000010 0.000010 0.000010 0.000010 0.000010 0.000010 0.000010 0.424334 0.000010 0.000010 0.000010 0.000010 0.000010 0.000010 0.000010 0.132851 0.016410 0.000010 0.000010 0.000010 0.000010 0.000010 0.000010 0.000010 0.000010 0.000010 0.000010 0.000010 0.367697 0.000010 0.000010
0.063768 0.000010 0.809105 0.000010 0.000010 0.002231 0.000010 0.000010 0.000010 0.000010 0.000010 0.000010 0.000010 0.000010 0.000010 0.000010 0.000010 0.000010 0.012655 0.001844 0.052702 0.002234 0.017468 0.000010 0.000010 0.000010 0.000010 0.000010 0.000010 0.005252 0.000010 0.000010 0.000010 0.032480 0.000010 0.000010
0.000010 0.000010 0.999650 0.000010 0.000010 0.000010 0.000010 0.000010 0.000010 0.000010 0.000010 0.000010 0.000010 0.000010 0.000010 0.000010 0.000010 0.000010 0.000010 0.000010 0.000010 0.000010 0.000010 0.000010 0.000010 0.000010 0.000010 0.000010 0.000010 0.000010 0.000010 0.000010 0.000010 0.000010 0.000010 0.000010
0.000301 0.000010 0.440301 0.000010 0.000010 0.008250 0.000010 0.000010 0.000010 0.000010 0.000010 0.000010 0.004054 0.000010 0.000010 0.000010 0.000010 0.000010 0.000010 0.000010 0.382632 0.000010 0.000010 0.000010 0.000010 0.022144 0.000010 0.000010 0.000010 0.007291 0.000010 0.000010 0.000010 0.134747 0.000010 0.000010
0.000010 0.000010 0.999650 0.000010 0.000010 0.000010 0.000010 0.000010 0.000010 0.000010 0.000010 0.000010 0.000010 0.000010 0.000010 0.000010 0.000010 0.000010 0.000010 0.000010 0.000010 0.000010 0.000010 0.000010 0.000010 0.000010 0.000010 0.000010 0.000010 0.000010 0.000010 0.000010 0.000010 0.000010 0.000010 0.000010
0.085139 0.000010 0.246136 0.000010 0.000010 0.000010 0.002508 0.000010 0.006319 0.000010 0.000010 0.000010 0.004311 0.000010 0.000010 0.000010 0.000010 0.000010 0.000010 0.000010 0.135055 0.068557 0.008269 0.000010 0.000010 0.002401 0.000010 0.000010 0.000010 0.007616 0.011389 0.000010 0.000010 0.414559 0.000010 0.007513
0.094902 0.001179 0.245900 0.000010 0.000010 0.000010 0.000010 0.000010 0.006603 0.000010 0.002730 0.000010 0.002928 0.000010 0.004367 0.000010 0.018374 0.005696 0.000010 0.000010 0.103252 0.058708 0.020589 0.000010 0.000010 0.013188 0.000010 0.000010 0.012945 0.030157 0.025232 0.000010 0.000010 0.342356 0.000010 0.010717
0.092117 0.000010 0.221712 0.000010 0.000010 0.000010 0.000522 0.004515 0.047068 0.002377 0.018357 0.000010 0.004020 0.000010 0.000010 0.001554 0.001910 0.000010 0.000010 0.004638 0.142821 0.033914 0.007375 0.000010 0.001487 0.023129 0.000010 0.000010 0.000010 0.006395 0.007053 0.000010 0.000010 0.366213 0.000010 0.012661
0.004773 0.000010 0.928742 0.000010 0.000010 0.003791 0.000010 0.000010 0.000010 0.000010 0.000010 0.000010 0.000010 0.000010 0.000010 0.000010 0.000010 0.000010 0.000010 0.000010 0.003650 0.000010 0.000010 0.000010 0.000010 0.000010 0.000010 0.000010 0.000010 0.025835 0.032911 0.000010 0.000010 0.000010 0.000010 0.000010
0.051475 0.000010 0.727420 0.000010 0.000010 0.000010 0.000010 0.003990 0.026599 0.000010 0.000010 0.000010 0.002759 0.000010 0.000010 0.000010 0.007622 0.000010 0.009956 0.014822 0.020005 0.046982 0.005845 0.000081 0.004288 0.000010 0.000010 0.006497 0.000010 0.003540 0.000010 0.000010 0.002297 0.061953 0.000010 0.003687
0.000010 0.000010 0.999650 0.000010 0.000010 0.000010 0.000010 0.000010 0.000010 0.000010 0.000010 0.000010 0.000010 0.000010 0.000010 0.000010 0.000010 0.000010 0.000010 0.000010 0.000010 0.000010 0.000010 0.000010 0.000010 0.000010 0.000010 0.000010 0.000010 0.000010 0.000010 0.000010 0.000010 0.000010 0.000010 0.000010
0.104658 0.000010 0.280838 0.000010 0.000556 0.000010 0.000010 0.000010 0.000010 0.000010 0.000013 0.003706 0.003767 0.000010 0.000010 0.004346 0.012155 0.000010 0.013498 0.001762 0.148616 0.053956 0.012351 0.000010 0.000010 0.000010 0.000010 0.000601 0.000010 0.016764 0.011872 0.000010 0.000010 0.329460 0.000010 0.000902
0.049122 0.000010 0.259440 0.000010 0.000010 0.011656 0.005714 0.000010 0.008619 0.000617 0.000010 0.000010 0.001050 0.000010 0.001812 0.000010 0.016415 0.004024 0.000673 0.006259 0.120887 0.020314 0.000016 0.001337 0.001751 0.000760 0.000010 0.000010 0.011583 0.028891 0.006617 0.000017 0.003887 0.415209 0.000010 0.023221
0.007424 0.000010 0.000010 0.000010 0.000010 0.014438 0.000010 0.000010 0.000010 0.000010 0.000010 0.000010 0.013012 0.000010 0.000010 0.000010 0.000010 0.000010 0.000010 0.000010 0.000010 0.000010 0.000010 0.000010 0.000010 0.000010 0.000010 0.022020 0.000010 0.000010 0.000010 0.000010 0.011343 0.000010 0.000010 0.931463
0.000010 0.000010 0.011397 0.000010 0.000010 0.000719 0.000010 0.000010 0.000010 0.000010 0.000010 0.000010 0.004015 0.000010 0.000010 0.000010 0.000010 0.000010 0.008404 0.000010 0.000010 0.000010 0.000010 0.000010 0.000010 0.000010 0.000010 0.004127 0.000010 0.000010 0.025555 0.000010 0.000010 0.000010 0.000010 0.945492
0.000010 0.000010 0.000010 0.000010 0.000010 0.006528 0.000010 0.000010 0.000010 0.000010 0.000010 0.000010 0.000010 0.000010 0.000010 0.000010 0.000010 0.000010 0.005134 0.000010 0.000010 0.000010 0.000010 0.000010 0.000010 0.000010 0.000010 0.004966 0.000010 0.000010 0.027816 0.000010 0.000010 0.000010 0.000010 0.955246
0.000010 0.000010 0.000010 0.000010 0.000010 0.015649 0.000010 0.000010 0.000010 0.000010 0.000010 0.000010 0.010458 0.000010 0.000010 0.000010 0.000010 0.000010 0.000010 0.000010 0.000010 0.000010 0.000010 0.000010 0.000010 0.000010 0.000010 0.008445 0.000010 0.000010 0.042684 0.000010 0.000010 0.000010 0.000010 0.922455
0.000010 0.000010 0.000010 0.000010 0.000010 0.004031 0.000010 0.000010 0.000010 0.000010 0.000010 0.000010 0.000010 0.000010 0.000010 0.000010 0.000010 0.000010 0.000010 0.000010 0.004781 0.000010 0.000010 0.000010 0.000010 0.000010 0.000010 0.000010 0.000010 0.000010 0.028191 0.000010 0.014497 0.000010 0.000010 0.948190
0.000010 0.000010 0.000010 0.000010 0.000010 0.012507 0.000010 0.000010 0.000010 0.000010 0.000010 0.000010 0.009500 0.000010 0.000010 0.000010 0.000010 0.000010 0.000010 0.000010 0.000010 0.000010 0.000010 0.000010 0.000010 0.000010 0.000010 0.000010 0.000010 0.000010 0.052258 0.000010 0.006524 0.000010 0.000010 0.918901
0.004949 0.000010 0.011326 0.000010 0.000010 0.006636 0.000010 0.000010 0.000010 0.000010 0.000010 0.000010 0.011115 0.000010 0.000010 0.000010 0.000010 0.000010 0.015836 0.000010 0.000010 0.000010 0.000010 0.000010 0.000010 0.013211 0.000010 0.006782 0.000010 0.000010 0.000010 0.000010 0.000010 0.000010 0.000010 0.929866
0.000010 0.000010 0.000010 0.000010 0.000010 0.021417 0.000010 0.000010 0.000010 0.000010 0.000010 0.000010 0.000010 0.000010 0.000010 0.000010 0.000010 0.000010 0.000010 0.000010 0.012860 0.000010 0.000010 0.000010 0.000010 0.019636 0.000010 0.019269 0.000010 0.000010 0.041502 0.000010 0.010071 0.000010 0.000010 0.874956
0.015937 0.000010 0.000010 0.000010 0.000010 0.000010 0.000010 0.000010 0.000010 0.000010 0.000010 0.000010 0.000010 0.000010 0.000010 0.000010 0.000010 0.000010 0.000010 0.000010 0.000010 0.000010 0.000010 0.000010 0.000010 0.000010 0.000010 0.000010 0.000010 0.000010 0.052323 0.000010 0.021083 0.000010 0.000010 0.910338
0.000010 0.000010 0.000010 0.000010 0.000010 0.010367 0.000010 0.000010 0.000010 0.000010 0.000010 0.000010 0.000010 0.000010 0.000010 0.000010 0.000010 0.000010 0.008732 0.000010 0.000010 0.000010 0.000010 0.000010 0.000010 0.011413 0.000010 0.017971 0.000010 0.000010 0.008766 0.000010 0.000010 0.000010 0.000010 0.942451
0.000010 0.000010 0.000010 0.000010 0.000010 0.016202 0.000010 0.000010 0.000010 0.000010 0.000010 0.000010 0.006605 0.000010 0.000010 0.000010 0.000010 0.000010 0.006897 0.000010 0.016486 0.005936 0.000010 0.000010 0.000010 0.007534 0.002683 0.027966 0.000010 0.000010 0.022013 0.000010 0.000010 0.000010 0.000010 0.887418
0.000010 0.000010 0.000010 0.000010 0.000010 0.021012 0.000010 0.000010 0.000010 0.000010 0.000010 0.000010 0.000974 0.000010 0.000010 0.000010 0.000010 0.000010 0.000010 0.000010 0.000010 0.000883 0.000010 0.000010 0.000010 0.001238 0.000010 0.000010 0.000010 0.000010 0.000010 0.000010 0.007503 0.000010 0.000010 0.968089
0.000010 0.000010 0.000010 0.000010 0.000010 0.001450 0.000010 0.000010 0.000010 0.000010 0.000010 0.000010 0.018083 0.000010 0.000010 0.000010 0.000010 0.000010 0.018806 0.000010 0.000010 0.000010 0.000010 0.000010 0.000010 0.030504 0.000010 0.002242 0.000010 0.000010 0.006104 0.000010 0.000010 0.000010 0.000010 0.922519
0.000010 0.000010 0.000010 0.000010 0.000010 0.000010 0.000010 0.000010 0.000010 0.000010 0.000010 0.000010 0.000010 0.000010 0.000010 0.000010 0.000010 0.000010 0.000010 0.000010 0.000010 0.000010 0.000010 0.000010 0.000010 0.000010 0.000010 0.015547 0.000010 0.000010 0.028617 0.000010 0.000010 0.000010 0.000010 0.955506
0.000010 0.000010 0.000010 0.000010 0.000010 0.000010 0.000010 0.000010 0.000010 0.000010 0.000010 0.000010 0.000010 0.000010 0.000010 0.000010 0.000010 0.000010 0.002260 0.000010 0.000010 0.000010 0.000010 0.000010 0.000010 0.000010 0.000010 0.009764 0.000010 0.000010 0.000010 0.000010 0.010831 0.000010 0.000010 0.976825
0.000010 0.000010 0.000010 0.000010 0.000010 0.014613 0.000010 0.000010 0.000010 0.000010 0.000010 0.000010 0.000010 0.000010 0.000010 0.000010 0.000010 0.000010 0.000010 0.000010 0.000010 0.000010 0.000010 0.000010 0.000010 0.000010 0.000010 0.015250 0.000010 0.000010 0.000010 0.000010 0.000010 0.000010 0.000010 0.969807
0.000010 0.000010 0.000010 0.000010 0.000010 0.015173 0.000010 0.000010 0.000010 0.000010 0.000010 0.000010 0.000010 0.000010 0.000010 0.000010 0.000010 0.000010 0.012250 0.000010 0.000010 0.000010 0.000010 0.000010 0.000010 0.000010 0.000010 0.008107 0.000010 0.000010 0.000010 0.000010 0.000010 0.000010 0.000010 0.964151
0.000010 0.000010 0.000010 0.000010 0.000010 0.000010 0.000010 0.000010 0.000010 0.000010 0.000010 0.000010 0.010591 0.000010 0.000010 0.000010 0.000010 0.000010 0.019827 0.000010 0.000010 0.000010 0.000010 0.000010 0.000010 0.013381 0.000010 0.018451 0.000010 0.000010 0.000012 0.000010 0.000010 0.003212 0.000010 0.934237
0.000010 0.000010 0.000010 0.000010 0.000010 0.000010 0.000010 0.000010 0.000010 0.000010 0.000010 0.000010 0.008981 0.000010 0.000010 0.000010 0.000010 0.000010 0.000010 0.000010 0.014049 0.030867 0.000010 0.000010 0.000010 0.000010 0.000010 0.034640 0.000010 0.000010 0.020122 0.000010 0.000472 0.000010 0.000010 0.890578
0.000010 0.000010 0.000010 0.000010 0.000010 0.004508 0.000010 0.000010 0.000010 0.000010 0.000010 0.000010 0.000010 0.000010 0.000010 0.000010 0.000010 0.000010 0.000514 0.000010 0.003529 0.000010 0.000010 0.000010 0.000010 0.015340 0.000010 0.015223 0.000010 0.000010 0.032243 0.000010 0.011284 0.000010 0.000010 0.917078
0.007721 0.000010 0.013252 0.374115 0.000010 0.000010 0.000010 0.000010 0.286252 0.000010 0.000010 0.000010 0.000010 0.000010 0.000010 0.000010 0.000010 0.000010 0.000010 0.006233 0.000010 0.000010 0.000010 0.213852 0.000010 0.000010 0.000010 0.000010 0.000010 0.000010 0.000010 0.000010 0.000010 0.086921 0.011374 0.000010
0.000010 0.000010 0.077191 0.434799 0.000010 0.000010 0.000010 0.000010 0.172688 0.000010 0.006238 0.000010 0.003228 0.000010 0.026044 0.001779 0.000010 0.000010 0.000010 0.000010 0.000010 0.011672 0.000010 0.179064 0.000010 0.023423 0.000010 0.000010 0.000010 0.000010 0.000010 0.000010 0.000010 0.055517 0.008117 0.000010
0.000010 0.000010 0.005566 0.350757 0.015305 0.000010 0.000010 0.011814 0.173704 0.000010 0.000010 0.032355 0.014031 0.000010 0.000010 0.018104 0.000010 0.000010 0.001045 0.007598 0.045732 0.038520 0.000010 0.232863 0.000016 0.011674 0.000010 0.000010 0.000032 0.014544 0.000010 0.000319 0.000010 0.025849 0.000010 0.000010
0.000010 0.000010 0.010121 0.447127 0.000010 0.000010 0.000010 0.000010 0.313013 0.000010 0.000010 0.000010 0.006028 0.000010 0.013749 0.000010 0.000010 0.000010 0.002604 0.000010 0.015089 0.000010 0.000010 0.191005 0.000010 0.000010 0.000994 0.000010 0.000010 0.000010 0.000010 0.000010 0.000010 0.000010 0.000010 0.000010
0.016051 0.000010 0.025232 0.444718 0.000010 0.000010 0.000010 0.000010 0.230186 0.000010 0.000010 0.000010 0.000010 0.000010 0.000010 0.000010 0.000010 0.000010 0.000010 0.000010 0.000010 0.053459 0.000010 0.194861 0.000010 0.000010 0.000010 0.006053 0.000010 0.000010 0.000010 0.000010 0.000010 0.029160 0.000010 0.000010
0.000010 0.000010 0.000010 0.408587 0.000010 0.001051 0.000524 0.000010 0.364520 0.000010 0.000010 0.000010 0.001694 0.000010 0.000010 0.000010 0.000010 0.000010 0.000010 0.000010 0.000010 0.000010 0.000010 0.205429 0.000010 0.000010 0.000010 0.000010 0.000010 0.000010 0.000010 0.000010 0.000010 0.000010 0.017906 0.000010
0.004700 0.000010 0.000010 0.442399 0.000010 0.000010 0.000010 0.000010 0.261626 0.000010 0.001570 0.000010 0.000010 0.000010 0.045241 0.003639 0.000010 0.007499 0.001157 0.000010 0.000010 0.008253 0.000010 0.170704 0.000010 0.000010 0.000010 0.006564 0.000010 0.000010 0.000010 0.012197 0.005218 0.029014 0.000010 0.000010
0.000010 0.000010 0.023031 0.345147 0.000010 0.000010 0.000010 0.000010 0.263162 0.000010 0.000010 0.000010 0.013292 0.000010 0.006620 0.005176 0.014180 0.000010 0.004302 0.000010 0.000010 0.002422 0.000010 0.170644 0.005565 0.000010 0.000010 0.002323 0.064048 0.001294 0.000010 0.000010 0.000010 0.016967 0.061627 0.000010
0.000010 0.001140 0.000010 0.357438 0.021966 0.000010 0.000010 0.010025 0.144642 0.013586 0.000010 0.015306 0.000010 0.000010 0.051760 0.024823 0.000010 0.026638 0.000010 0.011796 0.000010 0.025187 0.005767 0.157725 0.000010 0.004664 0.009590 0.000010 0.020800 0.007559 0.000010 0.000010 0.000010 0.081262 0.008165 0.000010
0.000010 0.000010 0.009941 0.375434 0.000010 0.000010 0.000010 0.000010 0.181503 0.000010 0.000010 0.017765 0.008535 0.000010 0.000010 0.028947 0.000010 0.000010 0.000010 0.013342 0.055703 0.000010 0.000010 0.209260 0.000010 0.000729 0.000010 0.000010 0.000010 0.000010 0.000010 0.000010 0.000010 0.098590 0.000010 0.000010
0.000010 0.000010 0.000010 0.399418 0.000010 0.004416 0.000010 0.000010 0.287815 0.002551 0.000010 0.000010 0.005379 0.000010 0.000208 0.000015 0.000010 0.000010 0.000010 0.018277 0.033888 0.000010 0.000010 0.193311 0.003764 0.000010 0.002183 0.000010 0.005601 0.004169 0.000010 0.000010 0.000010 0.018570 0.020235 0.000010
0.000010 0.000010 0.002165 0.432826 0.000010 0.000010 0.000010 0.000010 0.338018 0.000010 0.000010 0.000010 0.001958 0.000010 0.000010 0.015007 0.000010 0.000010 0.000010 0.000010 0.000010 0.003366 0.000010 0.174915 0.000010 0.000010 0.000010 0.003386 0.000010 0.000010 0.000010 0.000010 0.000708 0.000010 0.027390 0.000010
0.000010 0.000010 0.009932 0.396284 0.011978 0.000010 0.000010 0.000427 0.241299 0.000010 0.000010 0.002018 0.024782 0.002875 0.000010 0.000010 0.000010 0.000010 0.000010 0.000010 0.000010 0.040122 0.000010 0.173166 0.000010 0.000583 0.004903 0.012096 0.000010 0.000010 0.000010 0.000010 0.000010 0.079315 0.000010 0.000010
0.000010 0.000010 0.018821 0.456473 0.000010 0.000010 0.000010 0.000010 0.329176 0.000010 0.000010 0.000010 0.000010 0.000010 0.013285 0.000010 0.000010 0.000010 0.000010 0.000010 0.000010 0.009659 0.000010 0.159006 0.000010 0.000010 0.000010 0.003420 0.000010 0.000010 0.000010 0.000010 0.000010 0.009881 0.000010 0.000010
0.000010 0.000010 0.012220 0.409399 0.000010 0.000010 0.000010 0.000010 0.306147 0.000010 0.000010 0.000010 0.000010 0.000010 0.000010 0.000010 0.000010 0.000010 0.004211 0.000010 0.000043 0.000010 0.000010 0.205927 0.000010 0.000010 0.000010 0.000010 0.000010 0.000010 0.000010 0.000010 0.000010 0.061764 0.000010 0.000010
0.000010 0.000010 0.000010 0.451823 0.000010 0.000010 0.000010 0.000010 0.341478 0.000010 0.000010 0.000010 0.006137 0.000010 0.000010 0.000010 0.000010 0.000010 0.008043 0.006818 0.000010 0.000010 0.000010 0.185401 0.000010 0.000010 0.000010 0.000010 0.000010 0.000010 0.000010 0.000010 0.000010 0.000010 0.000010 0.000010
0.000010 0.000010 0.000010 0.400944 0.000010 0.000010 0.000975 0.000010 0.388378 0.000010 0.006464 0.000010 0.000582 0.000010 0.000010 0.000010 0.000010 0.000010 0.000010 0.000010 0.000010 0.000010 0.000010 0.191432 0.000010 0.000010 0.000010 0.000010 0.004024 0.000010 0.000010 0.000010 0.006920 0.000010 0.000010 0.000010
0.000010 0.000010 0.000010 0.381705 0.000010 0.000010 0.007033 0.000010 0.274172 0.003873 0.000010 0.000010 0.000010 0.000010 0.012351 0.023457 0.000010 0.000010 0.010358 0.000010 0.000010 0.000010 0.000010 0.208365 0.000010 0.000010 0.023116 0.000010 0.013427 0.000010 0.000010 0.000010 0.000010 0.040631 0.001273 0.000010
0.000010 0.000010 0.000010 0.377883 0.000010 0.000010 0.000010 0.004737 0.323324 0.000010 0.000010 0.000010 0.011990 0.000010 0.000010 0.022070 0.004866 0.000010 0.000010 0.001224 0.000010 0.003948 0.014591 0.206220 0.007014 0.000010 0.000010 0.000010 0.000010 0.002195 0.003968 0.000010 0.000010 0.015750 0.000010 0.000010
0.006526 0.000010 0.049163 0.376717 0.000010 0.000010 0.000010 0.000010 0.234286 0.023470 0.008029 0.004948 0.000010 0.000010 0.000010 0.000010 0.000010 0.000010 0.000901 0.000010 0.000010 0.045043 0.000010 0.191652 0.007680 0.000010 0.000010 0.000010 0.000010 0.000010 0.000010 0.000010 0.000010 0.051346 0.000010 0.000010
0.001407 0.007737 0.000010 0.085764 0.000010 0.004123 0.010502 0.000010 0.282536 0.024750 0.000010 0.000010 0.018312 0.001858 0.013583 0.049937 0.001924 0.000010 0.000010 0.001156 0.041972 0.010719 0.006110 0.396642 0.003824 0.000010 0.004364 0.002004 0.017226 0.000847 0.001690 0.000403 0.002275 0.007466 0.000780 0.000010
0.000010 0.009999 0.000010 0.055778 0.018485 0.000010 0.000010 0.000010 0.260831 0.000010 0.011345 0.000010 0.000010 0.000010 0.032623 0.057524 0.000010 0.000010 0.000010 0.009579 0.042920 0.040368 0.001815 0.435421 0.000990 0.000010 0.000010 0.000010 0.000010 0.000010 0.000010 0.004253 0.000010 0.017858 0.000010 0.000010
0.000010 0.000010 0.000010 0.096008 0.011033 0.004430 0.012929 0.000010 0.327041 0.018108 0.004828 0.000010 0.007614 0.000010 0.008982 0.053989 0.002692 0.020192 0.000010 0.003964 0.000010 0.000010 0.011553 0.373065 0.000010 0.007915 0.019815 0.005069 0.000010 0.000010 0.000010 0.002747 0.000010 0.000010 0.000010 0.007865
0.012993 0.000010 0.000010 0.039604 0.000010 0.000019 0.016991 0.000010 0.170578 0.007025 0.000010 0.000010 0.013413 0.007991 0.030140 0.034847 0.000010 0.015729 0.003618 0.000010 0.000010 0.003623 0.000010 0.308792 0.000010 0.002257 0.000010 0.000010 0.000010 0.000010 0.000010 0.000010 0.000010 0.050255 0.267059 0.014885
0.000010 0.000010 0.000010 0.058206 0.000010 0.000010 0.015437 0.000010 0.309966 0.000010 0.000774 0.000010 0.000010 0.003682 0.020316 0.075552 0.000509 0.023356 0.000010 0.000019 0.009698 0.021248 0.000010 0.423413 0.011126 0.009651 0.000010 0.013211 0.000010 0.000010 0.000010 0.000010 0.000010 0.000010 0.000010 0.003645
0.000010 0.000010 0.000010 0.086669 0.018628 0.000010 0.000010 0.000010 0.293257 0.000010 0.019719 0.016701 0.000010 0.004386 0.028570 0.029007 0.001399 0.020141 0.000010 0.000010 0.000010 0.047722 0.000010 0.384345 0.001437 0.025431 0.000010 0.000010 0.000010 0.007044 0.003030 0.000010 0.006809 0.000010 0.005524 0.000010
0.000010 0.008833 0.001501 0.087561 0.021894 0.000010 0.013865 0.000010 0.304612 0.011128 0.000010 0.016812 0.000010 0.000010 0.001445 0.044311 0.000010 0.000010 0.000010 0.008982 0.002501 0.027859 0.005714 0.407201 0.000010 0.000010 0.000721 0.000010 0.000010 0.001679 0.000010 0.000010 0.000010 0.018720 0.014491 0.000010
0.000010 0.000010 0.000010 0.092647 0.004052 0.000010 0.000010 0.000010 0.253606 0.030333 0.000010 0.000010 0.019316 0.000010 0.029217 0.072078 0.000010 0.011477 0.000010 0.008201 0.013515 0.010829 0.000010 0.450222 0.004278 0.000010 0.000010 0.000010 0.000010 0.000010 0.000010 0.000010 0.000010 0.000010 0.000010 0.000010
0.000010 0.000010 0.000010 0.041312 0.001378 0.000010 0.000010 0.000010 0.277754 0.000010 0.000010 0.000010 0.000010 0.000010 0.046258 0.045410 0.000010 0.000010 0.000010 0.009626 0.026126 0.050895 0.000010 0.461360 0.012823 0.000010 0.008465 0.000010 0.000010 0.000010 0.002068 0.000260 0.000010 0.000010 0.016045 0.000010
0.000010 0.000010 0.000010 0.042364 0.000010 0.000010 0.000010 0.000010 0.214168 0.005468 0.000010 0.004315 0.009635 0.000010 0.111395 0.065444 0.000010 0.000010 0.005264 0.004563 0.000010 0.017826 0.000010 0.454998 0.000010 0.000010 0.004761 0.000010 0.000010 0.008060 0.000010 0.000010 0.000010 0.051519 0.000010 0.000010
0.000010 0.000010 0.000010 0.084606 0.000010 0.000010 0.003565 0.002871 0.331229 0.000010 0.000010 0.000010 0.004907 0.000010 0.000010 0.091114 0.000010 0.000010 0.000010 0.009348 0.000010 0.000010 0.000010 0.415685 0.007127 0.000010 0.005264 0.000010 0.023830 0.000010 0.000010 0.019152 0.000010 0.000010 0.001071 0.000010
0.000010 0.000010 0.000010 0.095253 0.024962 0.000010 0.010131 0.000010 0.281364 0.000010 0.012587 0.000010 0.003319 0.000010 0.041613 0.047645 0.000010 0.000010 0.000010 0.000010 0.003928 0.028665 0.000010 0.385705 0.000010 0.000010 0.021784 0.000010 0.000010 0.000012 0.000010 0.000010 0.000010 0.042814 0.000010 0.000010
0.000010 0.000010 0.000010 0.033373 0.009274 0.000010 0.000010 0.000010 0.350651 0.008593 0.011339 0.000010 0.000010 0.000219 0.048324 0.105877 0.000010 0.000010 0.000010 0.000010 0.000010 0.000010 0.000010 0.413773 0.000010 0.000010 0.000199 0.000010 0.000010 0.000720 0.000010 0.000010 0.000010 0.000010 0.005992 0.011434
0.000010 0.000010 0.000010 0.059338 0.000010 0.000010 0.000010 0.000010 0.375717 0.000010 0.000010 0.006883 0.000010 0.000010 0.040917 0.101344 0.000010 0.000010 0.000010 0.000010 0.000010 0.000010 0.000010 0.407566 0.000010 0.000010 0.007946 0.000010 0.000010 0.000010 0.000010 0.000010 0.000010 0.000010 0.000010 0.000010
0.000010 0.008833 0.000010 0.055103 0.000010 0.000010 0.018041 0.000010 0.299277 0.004837 0.000010 0.000010 0.000010 0.000010 0.038539 0.057460 0.000010 0.001201 0.000010 0.000010 0.000010 0.026067 0.000010 0.430317 0.010227 0.000010 0.008968 0.000010 0.039739 0.000010 0.000019 0.000010 0.000010 0.000010 0.000010 0.001161
0.000010 0.000010 0.000010 0.072333 0.000010 0.000010 0.000010 0.000010 0.380646 0.000010 0.000010 0.005659 0.000010 0.000010 0.010665 0.072462 0.000010 0.000010 0.000010 0.000010 0.002828 0.000010 0.000010 0.415039 0.000010 0.016748 0.001351 0.000010 0.000010 0.000010 0.004071 0.000010 0.000010 0.010363 0.000010 0.007594
0.000010 0.000016 0.024582 0.054288 0.000010 0.000010 0.012870 0.000010 0.278761 0.000010 0.010178 0.003093 0.009055 0.000010 0.047262 0.041907 0.000010 0.021720 0.000010 0.013222 0.035289 0.000010 0.000010 0.434371 0.011037 0.000010 0.001115 0.000010 0.000010 0.000010 0.001041 0.000010 0.000010 0.000010 0.000010 0.000010
0.000010 0.000010 0.000010 0.040801 0.000010 0.000010 0.012198 0.000010 0.325421 0.000010 0.000010 0.000010 0.000010 0.000010 0.041282 0.047725 0.000010 0.000010 0.000010 0.000010 0.000010 0.000010 0.000010 0.427056 0.014429 0.000010 0.011865 0.000010 0.068521 0.000010 0.000010 0.006823 0.003630 0.000010 0.000010 0.000010
0.000010 0.000010 0.000010 0.039026 0.000010 0.000010 0.000010 0.012785 0.219148 0.024612 0.014389 0.000010 0.000010 0.000553 0.016208 0.054312 0.004999 0.017162 0.000010 0.024348 0.000010 0.026617 0.005196 0.311542 0.002064 0.000010 0.006729 0.000010 0.044972 0.001548 0.000010 0.062788 0.000010 0.000010 0.110843 0.000010
0.000010 0.000010 0.000010 0.098036 0.011646 0.000010 0.000010 0.007607 0.272115 0.000010 0.000010 0.000010 0.008002 0.000010 0.086227 0.024264 0.000010 0.022764 0.000010 0.020405 0.000010 0.004866 0.000010 0.397214 0.000010 0.019928 0.000010 0.000010 0.000010 0.000010 0.000010 0.000010 0.000010 0.026696 0.000010 0.000010
0.000010 0.000010 0.045306 0.041008 0.020293 0.000010 0.033682 0.000010 0.000010 0.000010 0.000010 0.000010 0.002223 0.003338 0.000985 0.001789 0.020962 0.297921 0.000010 0.005190 0.000010 0.217629 0.000010 0.126267 0.011989 0.019929 0.008204 0.000010 0.001538 0.001521 0.000010 0.024995 0.000010 0.047258 0.032006 0.035828
0.023971 0.002994 0.030892 0.024525 0.010340 0.000010 0.010518 0.000010 0.000010 0.004559 0.001008 0.000010 0.012272 0.000010 0.000010 0.037993 0.016178 0.316248 0.000010 0.000010 0.067945 0.056917 0.008070 0.143094 0.002147 0.000010 0.016907 0.000010 0.017080 0.001091 0.019435 0.011932 0.000010 0.098040 0.034847 0.030888
0.000010 0.008952 0.044545 0.000010 0.016204 0.000010 0.001054 0.000010 0.000010 0.007503 0.000011 0.000010 0.004589 0.000010 0.008179 0.010448 0.048264 0.249437 0.000439 0.013759 0.025602 0.165523 0.011241 0.071733 0.000010 0.002008 0.003068 0.000010 0.062134 0.000010 0.029297 0.024646 0.004533 0.186711 0.000010 0.000010
0.000010 0.016520 0.000010 0.000010 0.006027 0.000010 0.019310 0.000010 0.048727 0.034339 0.039016 0.008594 0.010929 0.000010 0.014015 0.016048 0.000010 0.240576 0.000010 0.008019 0.000015 0.233823 0.018860 0.121078 0.004613 0.000011 0.002245 0.003908 0.038661 0.012281 0.000010 0.004649 0.000010 0.089443 0.008180 0.000010
0.000010 0.004428 0.000010 0.004410 0.000010 0.001877 0.026371 0.000010 0.050415 0.018407 0.010341 0.000010 0.011545 0.000010 0.000010 0.009402 0.014160 0.293345 0.000659 0.000010 0.001144 0.155122 0.018270 0.081320 0.000010 0.009676 0.023086 0.000010 0.074168 0.000010 0.000010 0.032111 0.000551 0.122760 0.000010 0.036301
0.000010 0.025441 0.000010 0.031566 0.013411 0.004455 0.028540 0.000010 0.083032 0.017693 0.004294 0.011968 0.009301 0.000010 0.000010 0.031791 0.018161 0.320133 0.000010 0.020950 0.012486 0.183221 0.000010 0.117598 0.000010 0.000010 0.000944 0.000323 0.062268 0.002272 0.000010 0.000010 0.000010 0.000010 0.000010 0.000010
0.000010 0.000013 0.000010 0.028306 0.005660 0.000010 0.000010 0.000010 0.012516 0.046584 0.000010 0.029113 0.000010 0.000010 0.010297 0.015844 0.054666 0.321810 0.003240 0.000010 0.027424 0.212936 0.011094 0.089657 0.000010 0.000010 0.004653 0.000010 0.049695 0.000010 0.020542 0.000010 0.005972 0.041881 0.007947 0.000010
0.013495 0.032314 0.022648 0.000010 0.004172 0.000010 0.013634 0.000010 0.000010 0.005157 0.020636 0.007668 0.007966 0.000010 0.000010 0.001213 0.036338 0.280914 0.000010 0.005379 0.000010 0.167733 0.003942 0.117467 0.000010 0.000010 0.000010 0.010808 0.097067 0.008386 0.000010 0.000010 0.000010 0.142903 0.000010 0.000010
0.004621 0.000010 0.004352 0.038630 0.005699 0.000010 0.002571 0.009043 0.010338 0.017666 0.006567 0.009818 0.012189 0.010384 0.025694 0.014318 0.033142 0.232214 0.001483 0.000010 0.035780 0.154697 0.000010 0.119762 0.000010 0.001457 0.025095 0.000010 0.045947 0.002324 0.000010 0.007334 0.010754 0.156772 0.000010 0.001269
0.000010 0.010457 0.007207 0.048829 0.022486 0.000010 0.000010 0.000010 0.072358 0.004009 0.002766 0.000010 0.016825 0.000010 0.000010 0.009475 0.078550 0.243948 0.000010 0.001044 0.016971 0.241658 0.010856 0.095559 0.000010 0.000010 0.002656 0.000439 0.013721 0.014379 0.000010 0.029180 0.000010 0.056486 0.000010 0.000010
0.000010 0.005382 0.017811 0.021949 0.013353 0.000010 0.000010 0.000010 0.031844 0.002989 0.038651 0.000010 0.003680 0.000010 0.009893 0.009821 0.036957 0.263217 0.000010 0.010850 0.000010 0.296119 0.013156 0.100415 0.008616 0.000010 0.000010 0.007673 0.044071 0.008217 0.004886 0.022791 0.000010 0.000010 0.027532 0.000010
0.000010 0.010511 0.000010 0.033880 0.030049 0.001890 0.022811 0.022290 0.005209 0.006877 0.001703 0.000010 0.009809 0.000264 0.000010 0.000010 0.059719 0.282446 0.000010 0.003838 0.003754 0.212855 0.006898 0.114620 0.012525 0.000010 0.013606 0.000010 0.030089 0.013962 0.015442 0.000175 0.000010 0.077557 0.007119 0.000010
0.005884 0.003800 0.000853 0.000010 0.010315 0.000010 0.022423 0.016969 0.059302 0.028616 0.016263 0.025797 0.000010 0.000010 0.000010 0.009647 0.039364 0.236279 0.000010 0.006654 0.006592 0.062336 0.000010 0.095705 0.020444 0.011341 0.015240 0.000010 0.043821 0.000010 0.000010 0.044118 0.030465 0.183639 0.004021 0.000010
0.000010 0.000010 0.026355 0.025766 0.026127 0.000010 0.013837 0.010515 0.071814 0.015863 0.013473 0.004329 0.001523 0.004714 0.000010 0.017563 0.070669 0.258788 0.005387 0.008777 0.019089 0.081489 0.009794 0.107373 0.000010 0.000010 0.015715 0.000010 0.045528 0.007807 0.000010 0.006212 0.000010 0.125155 0.006236 0.000010
0.004892 0.011409 0.039792 0.015610 0.032651 0.000010 0.000375 0.000010 0.107169 0.018834 0.033660 0.003387 0.000010 0.005249 0.008829 0.000010 0.026502 0.267761 0.000010 0.008250 0.006941 0.146967 0.026036 0.109525 0.013805 0.000010 0.001751 0.000010 0.028488 0.000010 0.000010 0.006981 0.000010 0.033050 0.000010 0.041976
0.026225 0.000010 0.043885 0.000010 0.032438 0.000010 0.022250 0.000010 0.000010 0.000010 0.034316 0.000010 0.003645 0.000010 0.000010 0.052085 0.052335 0.237216 0.001915 0.001186 0.018923 0.180645 0.001489 0.101255 0.000010 0.008068 0.020576 0.000010 0.024431 0.000865 0.000010 0.049259 0.009046 0.059684 0.016201 0.001941
0.036792 0.003157 0.000010 0.000010 0.018935 0.000010 0.020192 0.000010 0.057953 0.000010 0.029924 0.021936 0.003214 0.000010 0.000010 0.029731 0.016003 0.233231 0.000010 0.004275 0.017629 0.156939 0.015057 0.080719 0.013487 0.000010 0.000010 0.000010 0.067918 0.006406 0.041439 0.039064 0.000010 0.085858 0.000010 0.000010
0.000291 0.026999 0.000010 0.000010 0.003374 0.000010 0.000010 0.000010 0.030836 0.012318 0.013338 0.000010 0.000010 0.000871 0.006172 0.012427 0.048848 0.338512 0.008888 0.000010 0.000365 0.264768 0.000019 0.087499 0.009424 0.002458 0.000010 0.002394 0.062857 0.007477 0.000010 0.024244 0.003426 0.032074 0.000010 0.000010
0.000010 0.019554 0.000010 0.000825 0.010332 0.000010 0.029107 0.000010 0.009013 0.016931 0.020288 0.002732 0.000010 0.000010 0.009337 0.025166 0.037146 0.291535 0.000010 0.000010 0.054848 0.205381 0.004765 0.091815 0.000010 0.000010 0.000010 0.000010 0.052029 0.006864 0.000010 0.018436 0.000010 0.093735 0.000010 0.000010
0.000010 0.000010 0.000010 0.039192 0.013972 0.000010 0.014663 0.003452 0.021519 0.039555 0.039911 0.023571 0.000010 0.000809 0.000019 0.026125 0.030101 0.270880 0.002625 0.006182 0.004975 0.171380 0.019391 0.092508 0.000010 0.000010 0.006670 0.000010 0.008404 0.000010 0.027839 0.039212 0.000010 0.076920 0.020017 0.000010
0.000010 0.000010 0.027706 0.000010 0.000010 0.023504 0.000010 0.000010 0.000010 0.000010 0.000010 0.000010 0.002318 0.000010 0.000010 0.000010 0.000010 0.000010 0.029632 0.000010 0.000010 0.009650 0.000010 0.000010 0.000010 0.085754 0.000010 0.081086 0.000010 0.000010 0.348887 0.000010 0.000010 0.000010 0.000010 0.391192
0.000010 0.000010 0.000010 0.000010 0.000010 0.001245 0.000010 0.000010 0.000010 0.000010 0.000010 0.000010 0.002482 0.000010 0.000010 0.000010 0.000010 0.000010 0.022280 0.000010 0.000010 0.000010 0.000010 0.000010 0.000010 0.046922 0.000010 0.111243 0.000010 0.000010 0.334303 0.000010 0.009716 0.000010 0.000010 0.471529
0.000010 0.000010 0.000010 0.000010 0.000010 0.024391 0.000010 0.000010 0.000010 0.000010 0.000010 0.000010 0.000010 0.000010 0.000010 0.000010 0.000010 0.000010 0.008788 0.000010 0.000010 0.000010 0.000010 0.000010 0.000010 0.067001 0.000010 0.107433 0.000010 0.000010 0.338688 0.000010 0.000010 0.000010 0.000010 0.453398
0.000010 0.000010 0.000010 0.000010 0.000010 0.025617 0.000010 0.000010 0.000010 0.000010 0.000010 0.000010 0.000010 0.000010 0.000010 0.000010 0.000010 0.000010 0.020996 0.000010 0.000010 0.000010 0.000010 0.000010 0.000010 0.042362 0.000010 0.088003 0.000010 0.000010 0.331901 0.000010 0.000010 0.000010 0.000010 0.490820
0.000010 0.000010 0.000010 0.000010 0.000010 0.012664 0.000010 0.000010 0.000010 0.000010 0.000010 0.000010 0.000010 0.000010 0.000010 0.000010 0.000010 0.000010 0.031728 0.000010 0.000010 0.000010 0.000010 0.000010 0.000010 0.050543 0.000010 0.112075 0.000010 0.000010 0.315181 0.000010 0.000010 0.000010 0.000010 0.477509
0.000668 0.000010 0.000010 0.000010 0.000010 0.024383 0.000010 0.000010 0.000010 0.000010 0.000010 0.000010 0.000252 0.000010 0.000010 0.000010 0.000010 0.000010 0.030894 0.000010 0.000010 0.000010 0.000017 0.000010 0.000010 0.066531 0.000010 0.121132 0.000010 0.000010 0.296514 0.000010 0.000010 0.000010 0.000010 0.459338
0.000010 0.000010 0.000010 0.000010 0.000010 0.026274 0.000010 0.000010 0.000010 0.000010 0.000010 0.000010 0.000010 0.000010 0.000010 0.000010 0.000010 0.000010 0.031818 0.000010 0.000010 0.000010 0.000010 0.000010 0.000010 0.048477 0.000010 0.101904 0.000010 0.000010 0.304693 0.000010 0.000010 0.000010 0.000010 0.486534
0.000010 0.000010 0.021563 0.000010 0.000010 0.041899 0.000010 0.000010 0.000010 0.000010 0.000010 0.000010 0.000010 0.000010 0.000010 0.000010 0.000010 0.000010 0.006736 0.000010 0.000010 0.000010 0.000010 0.000010 0.000010 0.061122 0.000010 0.077494 0.000010 0.000010 0.324288 0.000010 0.000225 0.000010 0.000010 0.466393
0.000010 0.000010 0.000010 0.000010 0.000010 0.027002 0.000010 0.000010 0.000010 0.000010 0.000010 0.000010 0.000010 0.000010 0.000010 0.000010 0.000010 0.000010 0.007752 0.000010 0.000010 0.000010 0.000010 0.000010 0.000010 0.085510 0.000010 0.062140 0.000010 0.000010 0.371498 0.000010 0.012905 0.000010 0.000010 0.432903
0.000010 0.000010 0.010800 0.000010 0.000010 0.021136 0.000010 0.000010 0.000010 0.000010 0.000010 0.000010 0.000010 0.000010 0.000010 0.000010 0.000010 0.000010 0.054424 0.000010 0.000010 0.000010 0.000010 0.000010 0.000010 0.062428 0.000010 0.085776 0.000010 0.000010 0.343576 0.000014 0.012223 0.000010 0.000010 0.409353
0.000010 0.000010 0.000010 0.000010 0.000010 0.039264 0.000010 0.000010 0.000010 0.000010 0.000010 0.000010 0.000010 0.000010 0.000010 0.000010 0.000010 0.000010 0.031737 0.000010 0.000010 0.000010 0.000010 0.000010 0.000010 0.045997 0.000010 0.092987 0.000010 0.000010 0.341179 0.000010 0.000010 0.000010 0.000010 0.448536
0.000010 0.000010 0.000010 0.000010 0.000010 0.015710 0.000010 0.000010 0.000010 0.000010 0.000010 0.000010 0.000010 0.000010 0.000010 0.000010 0.000010 0.000010 0.056684 0.000010 0.000010 0.000010 0.000010 0.000010 0.000010 0.054142 0.000010 0.097994 0.000010 0.000010 0.300860 0.000010 0.000010 0.000010 0.000010 0.474310
0.000010 0.000010 0.002989 0.000010 0.000010 0.022955 0.000010 0.000010 0.000010 0.000010 0.000010 0.000010 0.000010 0.000010 0.000010 0.000010 0.000010 0.000010 0.000010 0.000010 0.000010 0.000010 0.000010 0.000010 0.000010 0.094198 0.000010 0.098684 0.000010 0.000010 0.365761 0.000010 0.009495 0.009039 0.000010 0.396598
0.000010 0.000010 0.000010 0.000010 0.000010 0.001152 0.000010 0.000010 0.000010 0.000010 0.000010 0.000010 0.002115 0.000010 0.000010 0.000010 0.000010 0.000010 0.025678 0.000010 0.000010 0.000010 0.000010 0.000010 0.000010 0.067517 0.000010 0.092607 0.000010 0.000010 0.395005 0.000010 0.000010 0.000010 0.000010 0.415636
0.000010 0.000010 0.000686 0.000010 0.000010 0.010714 0.000010 0.000029 0.000010 0.000010 0.000010 0.000010 0.000010 0.000010 0.000010 0.000010 0.000010 0.000010 0.055301 0.000010 0.000010 0.000010 0.000010 0.000010 0.000010 0.066161 0.000010 0.089745 0.000010 0.000010 0.343427 0.000010 0.000010 0.000010 0.000010 0.433658
0.000010 0.000010 0.000010 0.000010 0.000010 0.034713 0.000010 0.000010 0.000010 0.000010 0.000010 0.000010 0.000010 0.000010 0.000010 0.000010 0.000010 0.000010 0.017433 0.000010 0.000010 0.004003 0.000010 0.000010 0.000010 0.050213 0.000010 0.084179 0.000010 0.000010 0.295131 0.000010 0.011381 0.000010 0.000010 0.502667
0.000010 0.000010 0.000010 0.000010 0.000010 0.026025 0.000010 0.000010 0.000010 0.000010 0.000010 0.000010 0.000010 0.000010 0.000010 0.000010 0.000010 0.000010 0.005950 0.000010 0.000010 0.000010 0.000010 0.000010 0.000010 0.034265 0.000010 0.095138 0.000010 0.000010 0.347076 0.000010 0.000010 0.000010 0.000010 0.491246
0.016093 0.000010 0.061182 0.000010 0.000010 0.000010 0.000010 0.177464 0.000010 0.000010 0.000010 0.000010 0.001205 0.003449 0.000010 0.000010 0.000010 0.000010 0.000010 0.000010 0.024639 0.426238 0.000010 0.000010 0.000010 0.000010 0.000010 0.000010 0.000010 0.000010 0.000010 0.000010 0.000010 0.289450 0.000010 0.000010
0.019643 0.000010 0.048480 0.000010 0.000010 0.000010 0.000010 0.193064 0.065951 0.000010 0.000010 0.000010 0.000010 0.010766 0.000010 0.000010 0.000010 0.000010 0.000010 0.000010 0.031701 0.427082 0.000010 0.000010 0.000010 0.000010 0.000010 0.000010 0.000010 0.000010 0.000010 0.000010 0.000010 0.203032 0.000010 0.000010
0.036802 0.000010 0.059299 0.000010 0.000010 0.000010 0.000010 0.156928 0.000010 0.000010 0.000010 0.000010 0.018245 0.011776 0.000010 0.000010 0.000010 0.000010 0.000010 0.000010 0.077900 0.398407 0.000010 0.000010 0.000010 0.000010 0.000010 0.000010 0.000010 0.000010 0.000010 0.000010 0.000010 0.240363 0.000010 0.000010
0.028902 0.000010 0.034673 0.000010 0.000010 0.000010 0.000010 0.176966 0.000010 0.000010 0.000010 0.000010 0.000010 0.024038 0.000010 0.000010 0.000010 0.000010 0.000010 0.000010 0.096335 0.403628 0.000010 0.000010 0.000010 0.000010 0.000010 0.000010 0.000010 0.000010 0.000010 0.000010 0.000010 0.235169 0.000010 0.000010
0.045414 0.000010 0.030058 0.000010 0.000010 0.000010 0.009268 0.161897 0.021939 0.000010 0.000010 0.000010 0.000535 0.025151 0.000010 0.000010 0.000010 0.013429 0.000010 0.000010 0.066401 0.360442 0.000010 0.000010 0.000010 0.000010 0.000010 0.001423 0.000010 0.001443 0.000010 0.000010 0.000010 0.262372 0.000010 0.000010
0.000010 0.000010 0.000010 0.000010 0.000010 0.000010 0.000010 0.787597 0.000010 0.000010 0.000010 0.000010 0.000010 0.000010 0.000010 0.000010 0.000010 0.000010 0.000010 0.000010 0.020814 0.191259 0.000010 0.000010 0.000010 0.000010 0.000010 0.000010 0.000010 0.000010 0.000010 0.000010 0.000010 0.000010 0.000010 0.000010
0.000010 0.000010 0.000010 0.000010 0.000010 0.000010 0.093237 0.539164 0.000010 0.000010 0.000010 0.000010 0.000010 0.000010 0.000010 0.000010 0.000010 0.000010 0.000010 0.000010 0.000010 0.000010 0.000010 0.000010 0.000010 0.000010 0.000010 0.000010 0.367268 0.000010 0.000010 0.000010 0.000010 0.000010 0.000010 0.000010
0.000010 0.000010 0.000010 0.000010 0.000010 0.000010 0.093853 0.538847 0.000010 0.000010 0.000010 0.000010 0.000010 0.000010 0.000010 0.000010 0.000010 0.000010 0.000010 0.000010 0.000010 0.000010 0.000010 0.000010 0.000010 0.000010 0.000010 0.000010 0.366970 0.000010 0.000010 0.000010 0.000010 0.000010 0.000010 0.000010
0.000010 0.000010 0.000010 0.000010 0.000010 0.000010 0.094919 0.540089 0.000010 0.000010 0.000010 0.000010 0.000010 0.000010 0.000010 0.000010 0.000010 0.000010 0.000010 0.000010 0.000010 0.000010 0.000010 0.000010 0.000010 0.000010 0.000010 0.000010 0.364663 0.000010 0.000010 0.000010 0.000010 0.000010 0.000010 0.000010
0.000010 0.000010 0.006683 0.000010 0.012945 0.000010 0.000010 0.196278 0.000010 0.000011 0.022017 0.000010 0.000010 0.000010 0.000010 0.000010 0.000010 0.392213 0.000010 0.034187 0.001042 0.147090 0.000010 0.022033 0.000010 0.000010 0.000010 0.000010 0.000010 0.000010 0.001862 0.000010 0.000010 0.157293 0.006116 0.000010
0.000010 0.000010 0.006959 0.000010 0.013279 0.000010 0.000013 0.194251 0.000850 0.000010 0.021772 0.000010 0.000010 0.000010 0.000010 0.000010 0.000010 0.392346 0.000010 0.035258 0.000293 0.145720 0.000010 0.021766 0.000010 0.000010 0.000010 0.000010 0.000010 0.000010 0.003323 0.000010 0.000010 0.158656 0.005296 0.000010
0.056292 0.000010 0.030613 0.000010 0.000010 0.000010 0.000010 0.285475 0.000010 0.000010 0.000010 0.000010 0.000280 0.000010 0.000010 0.000010 0.000010 0.000010 0.000010 0.000010 0.097242 0.304928 0.000010 0.000010 0.000010 0.000010 0.000010 0.000010 0.000010 0.000010 0.000010 0.000010 0.000010 0.224880 0.000010 0.000010
0.051112 0.000010 0.024044 0.000010 0.000010 0.000010 0.017552 0.175283 0.030032 0.013287 0.020901 0.010540 0.009330 0.033722 0.000010 0.016442 0.015949 0.245893 0.000010 0.014125 0.053094 0.096093 0.000010 0.000010 0.000603 0.000010 0.012702 0.000010 0.005834 0.000010 0.000010 0.000010 0.000010 0.153304 0.000010 0.000010
0.072380 0.000228 0.019147 0.001388 0.000010 0.004918 0.000010 0.404057 0.036348 0.000010 0.004558 0.000010 0.010423 0.009740 0.000010 0.000010 0.000010 0.014451 0.000010 0.000010 0.054134 0.137507 0.003802 0.047551 0.002017 0.019280 0.000010 0.000010 0.000010 0.000010 0.024009 0.000010 0.000010 0.133892 0.000010 0.000010
0.018623 0.000010 0.000325 0.000010 0.000010 0.000010 0.000010 0.289154 0.000010 0.000010 0.000010 0.000010 0.000314 0.000010 0.000010 0.000010 0.000010 0.000010 0.000010 0.000010 0.098215 0.398243 0.000010 0.000010 0.000010 0.000010 0.000010 0.000010 0.000010 0.000010 0.000010 0.000010 0.000010 0.194836 0.000010 0.000010
0.019917 0.000010 0.000010 0.000010 0.000010 0.000010 0.000010 0.281326 0.000010 0.000010 0.000010 0.000010 0.000010 0.004190 0.000010 0.000010 0.000010 0.000010 0.000010 0.000010 0.085342 0.363154 0.000010 0.000010 0.000010 0.000010 0.000010 0.000010 0.000010 0.000010 0.000010 0.000010 0.000010 0.245771 0.000010 0.000010
0.012522 0.000010 0.000010 0.000010 0.000010 0.000010 0.000010 0.168686 0.000010 0.000010 0.000010 0.000010 0.002509 0.002122 0.000010 0.000010 0.000010 0.000010 0.000010 0.000010 0.087912 0.395503 0.000010 0.000010 0.000010 0.000010 0.000010 0.000010 0.000010 0.000010 0.000010 0.000010 0.000010 0.330457 0.000010 0.000010
0.022654 0.000010 0.000010 0.000010 0.000010 0.000010 0.000010 0.145500 0.000010 0.000010 0.000010 0.000010 0.006414 0.000010 0.000010 0.000010 0.000010 0.000010 0.000010 0.000010 0.060635 0.400382 0.000010 0.000010 0.000010 0.000010 0.000010 0.000010 0.000010 0.000010 0.000010 0.000010 0.000010 0.364114 0.000010 0.000010
0.000706 0.000010 0.005189 0.000010 0.000010 0.000010 0.000010 0.266150 0.000010 0.000010 0.000010 0.000010 0.013865 0.000010 0.000010 0.000010 0.000010 0.000010 0.000010 0.000010 0.079312 0.365519 0.000010 0.000010 0.000010 0.000010 0.000010 0.000010 0.000010 0.000010 0.000010 0.000010 0.000010 0.268970 0.000010 0.000010
0.004038 0.000010 0.000010 0.000010 0.000010 0.000010 0.000010 0.331060 0.000010 0.000010 0.000010 0.000010 0.001457 0.000010 0.000010 0.000010 0.000010 0.000010 0.000010 0.000010 0.073332 0.356487 0.000010 0.000010 0.000010 0.000010 0.000010 0.000010 0.000010 0.000010 0.000010 0.000010 0.000010 0.233325 0.000010 0.000010
0.000010 0.000010 0.000010 0.000010 0.000010 0.000010 0.000010 0.000014 0.000010 0.000010 0.000010 0.000010 0.000010 0.999646 0.000010 0.000010 0.000010 0.000010 0.000010 0.000010 0.000010 0.000010 0.000010 0.000010 0.000010 0.000010 0.000010 0.000010 0.000010 0.000010 0.000010 0.000010 0.000010 0.000010 0.000010 0.000010
0.000010 0.000010 0.000010 0.000010 0.000010 0.000010 0.000010 0.000010 0.000010 0.000010 0.000010 0.000010 0.000010 0.999650 0.000010 0.000010 0.000010 0.000010 0.000010 0.000010 0.000010 0.000010 0.000010 0.000010 0.000010 0.000010 0.000010 0.000010 0.000010 0.000010 0.000010 0.000010 0.000010 0.000010 0.000010 0.000010
0.000010 0.000010 0.000010 0.000010 0.000010 0.000010 0.000010 0.000010 0.000010 0.000010 0.000010 0.000010 0.000010 0.999648 0.000010 0.000010 0.000010 0.000010 0.000010 0.000010 0.000010 0.000010 0.000010 0.000010 0.000010 0.000010 0.000010 0.000010 0.000010 0.000010 0.000012 0.000010 0.000010 0.000010 0.000010 0.000010
0.000010 0.000010 0.000010 0.000010 0.000010 0.000010 0.000010 0.000010 0.000010 0.000010 0.000010 0.000010 0.000010 0.999650 0.000010 0.000010 0.000010 0.000010 0.000010 0.000010 0.000010 0.000010 0.000010 0.000010 0.000010 0.000010 0.000010 0.000010 0.000010 0.000010 0.000010 0.000010 0.000010 0.000010 0.000010 0.000010
0.000010 0.000010 0.000010 0.000010 0.000010 0.000010 0.000010 0.000010 0.000010 0.000010 0.000010 0.000010 0.000010 0.999650 0.000010 0.000010 0.000010 0.000010 0.000010 0.000010 0.000010 0.000010 0.000010 0.000010 0.000010 0.000010 0.000010 0.000010 0.000010 0.000010 0.000010 0.000010 0.000010 0.000010 0.000010 0.000010
0.000010 0.000010 0.000010 0.000010 0.000010 0.000010 0.000010 0.000010 0.000010 0.000010 0.000010 0.000010 0.000010 0.999650 0.000010 0.000010 0.000010 0.000010 0.000010 0.000010 0.000010 0.000010 0.000010 0.000010 0.000010 0.000010 0.000010 0.000010 0.000010 0.000010 0.000010 0.000010 0.000010 0.000010 0.000010 0.000010
0.000010 0.000010 0.000010 0.000010 0.000010 0.000010 0.000010 0.000010 0.000010 0.000010 0.000010 0.000010 0.000010 0.999643 0.000010 0.000010 0.000010 0.000010 0.000010 0.000010 0.000010 0.000010 0.000010 0.000010 0.000010 0.000010 0.000010 0.000010 0.000010 0.000010 0.000017 0.000010 0.000010 0.000010 0.000010 0.000010
0.000010 0.000010 0.000010 0.000010 0.000010 0.000010 0.000010 0.000010 0.000010 0.000010 0.000010 0.000010 0.000010 0.999650 0.000010 0.000010 0.000010 0.000010 0.000010 0.000010 0.000010 0.000010 0.000010 0.000010 0.000010 0.000010 0.000010 0.000010 0.000010 0.000010 0.000010 0.000010 0.000010 0.000010 0.000010 0.000010
0.000010 0.000010 0.000010 0.000010 0.000010 0.000010 0.000010 0.000010 0.000010 0.000010 0.000010 0.000010 0.000010 0.999650 0.000010 0.000010 0.000010 0.000010 0.000010 0.000010 0.000010 0.000010 0.000010 0.000010 0.000010 0.000010 0.000010 0.000010 0.000010 0.000010 0.000010 0.000010 0.000010 0.000010 0.000010 0.000010
0.000010 0.000010 0.000010 0.000010 0.000010 0.000010 0.000010 0.000010 0.000010 0.000010 0.000010 0.000010 0.000010 0.999649 0.000010 0.000010 0.000010 0.000010 0.000010 0.000010 0.000011 0.000010 0.000010 0.000010 0.000010 0.000010 0.000010 0.000010 0.000010 0.000010 0.000010 0.000010 0.000010 0.000010 0.000010 0.000010
0.000010 0.000010 0.000010 0.000010 0.000010 0.000010 0.000010 0.000014 0.000010 0.000010 0.000010 0.000010 0.000010 0.999646 0.000010 0.000010 0.000010 0.000010 0.000010 0.000010 0.000010 0.000010 0.000010 0.000010 0.000010 0.000010 0.000010 0.000010 0.000010 0.000010 0.000010 0.000010 0.000010 0.000010 0.000010 0.000010
0.000010 0.000010 0.000010 0.000010 0.000010 0.000010 0.000010 0.000010 0.000010 0.000010 0.000010 0.000010 0.000010 0.999650 0.000010 0.000010 0.000010 0.000010 0.000010 0.000010 0.000010 0.000010 0.000010 0.000010 0.000010 0.000010 0.000010 0.000010 0.000010 0.000010 0.000010 0.000010 0.000010 0.000010 0.000010 0.000010
0.000010 0.000010 0.000010 0.000010 0.000010 0.000010 0.000010 0.000010 0.000010 0.000010 0.000010 0.000010 0.000010 0.999650 0.000010 0.000010 0.000010 0.000010 0.000010 0.000010 0.000010 0.000010 0.000010 0.000010 0.000010 0.000010 0.000010 0.000010 0.000010 0.000010 0.000010 0.000010 0.000010 0.000010 0.000010 0.000010
0.000010 0.000010 0.000010 0.000010 0.000010 0.000010 0.000010 0.000020 0.000010 0.000010 0.000010 0.000010 0.000010 0.999639 0.000010 0.000010 0.000010 0.000010 0.000010 0.000010 0.000010 0.000010 0.000010 0.000010 0.000010 0.000010 0.000010 0.000010 0.000010 0.000010 0.000010 0.000010 0.000011 0.000010 0.000010 0.000010
0.000018 0.000010 0.000016 0.000010 0.000011 0.000010 0.000010 0.000018 0.000010 0.000010 0.000010 0.000010 0.000010 0.999628 0.000010 0.000010 0.000010 0.000010 0.000010 0.000010 0.000010 0.000010 0.000010 0.000010 0.000010 0.000010 0.000010 0.000010 0.000010 0.000010 0.000010 0.000010 0.000010 0.000010 0.000010 0.000010
0.000010 0.000010 0.000010 0.000010 0.000010 0.000010 0.008845 0.000010 0.000010 0.000010 0.012521 0.000010 0.000010 0.513130 0.000010 0.000010 0.020362 0.357665 0.000010 0.035982 0.000010 0.000010 0.000806 0.000010 0.010211 0.000010 0.021155 0.000010 0.017189 0.001883 0.000010 0.000010 0.000010 0.000010 0.000010 0.000010
0.000010 0.000010 0.000010 0.000010 0.000010 0.000010 0.000010 0.505370 0.000010 0.000010 0.000010 0.000010 0.000010 0.494290 0.000010 0.000010 0.000010 0.000010 0.000010 0.000010 0.000010 0.000010 0.000010 0.000010 0.000010 0.000010 0.000010 0.000010 0.000010 0.000010 0.000010 0.000010 0.000010 0.000010 0.000010 0.000010
0.000010 0.000010 0.000010 0.000010 0.000010 0.000010 0.000010 0.462793 0.000010 0.000010 0.000010 0.000010 0.000010 0.328804 0.000010 0.000010 0.000010 0.000010 0.000010 0.000010 0.060069 0.112660 0.000010 0.000010 0.000010 0.000010 0.000010 0.000010 0.000010 0.000010 0.000010 0.000010 0.000010 0.035363 0.000010 0.000010
0.000010 0.000010 0.000010 0.000010 0.000010 0.000010 0.000010 0.000010 0.000010 0.000010 0.000010 0.000010 0.000010 0.999650 0.000010 0.000010 0.000010 0.000010 0.000010 0.000010 0.000010 0.000010 0.000010 0.000010 0.000010 0.000010 0.000010 0.000010 0.000010 0.000010 0.000010 0.000010 0.000010 0.000010 0.000010 0.000010
0.000010 0.000010 0.000010 0.000010 0.000010 0.000010 0.000010 0.000010 0.000010 0.000010 0.000010 0.000010 0.000010 0.999650 0.000010 0.000010 0.000010 0.000010 0.000010 0.000010 0.000010 0.000010 0.000010 0.000010 0.000010 0.000010 0.000010 0.000010 0.000010 0.000010 0.000010 0.000010 0.000010 0.000010 0.000010 0.000010
0.833678 0.000010 0.000262 0.000010 0.000010 0.000010 0.000010 0.026599 0.000010 0.000010 0.000010 0.000010 0.008346 0.000010 0.000010 0.000010 0.000010 0.000010 0.002211 0.001842 0.025340 0.000010 0.000010 0.000010 0.034001 0.000010 0.000010 0.000010 0.000010 0.000010 0.000010 0.000010 0.000010 0.067450 0.000010 0.000010
0.999650 0.000010 0.000010 0.000010 0.000010 0.000010 0.000010 0.000010 0.000010 0.000010 0.000010 0.000010 0.000010 0.000010 0.000010 0.000010 0.000010 0.000010 0.000010 0.000010 0.000010 0.000010 0.000010 0.000010 0.000010 0.000010 0.000010 0.000010 0.000010 0.000010 0.000010 0.000010 0.000010 0.000010 0.000010 0.000010
0.840263 0.000010 0.043327 0.000010 0.000010 0.000010 0.000010 0.000019 0.021798 0.000010 0.000010 0.000010 0.008426 0.000010 0.000010 0.000010 0.000010 0.000010 0.000010 0.000010 0.012897 0.036764 0.000010 0.000010 0.000010 0.000010 0.000010 0.000010 0.000010 0.000010 0.000010 0.000010 0.000010 0.036226 0.000010 0.000010
0.999650 0.000010 0.000010 0.000010 0.000010 0.000010 0.000010 0.000010 0.000010 0.000010 0.000010 0.000010 0.000010 0.000010 0.000010 0.000010 0.000010 0.000010 0.000010 0.000010 0.000010 0.000010 0.000010 0.000010 0.000010 0.000010 0.000010 0.000010 0.000010 0.000010 0.000010 0.000010 0.000010 0.000010 0.000010 0.000010
0.904292 0.000010 0.000010 0.000010 0.000010 0.000010 0.000010 0.000010 0.000010 0.000010 0.000010 0.000010 0.002515 0.000010 0.000010 0.000010 0.000010 0.000010 0.000010 0.000010 0.000010 0.046380 0.000010 0.000010 0.000010 0.000010 0.000010 0.000010 0.000010 0.000010 0.000010 0.000010 0.000010 0.046493 0.000010 0.000010
0.999650 0.000010 0.000010 0.000010 0.000010 0.000010 0.000010 0.000010 0.000010 0.000010 0.000010 0.000010 0.000010 0.000010 0.000010 0.000010 0.000010 0.000010 0.000010 0.000010 0.000010 0.000010 0.000010 0.000010 0.000010 0.000010 0.000010 0.000010 0.000010 0.000010 0.000010 0.000010 0.000010 0.000010 0.000010 0.000010
0.999650 0.000010 0.000010 0.000010 0.000010 0.000010 0.000010 0.000010 0.000010 0.000010 0.000010 0.000010 0.000010 0.000010 0.000010 0.000010 0.000010 0.000010 0.000010 0.000010 0.000010 0.000010 0.000010 0.000010 0.000010 0.000010 0.000010 0.000010 0.000010 0.000010 0.000010 0.000010 0.000010 0.000010 0.000010 0.000010
0.920921 0.000010 0.000010 0.000010 0.000010 0.000010 0.000010 0.000010 0.000010 0.000010 0.000010 0.000010 0.021564 0.000010 0.000010 0.000010 0.000010 0.000010 0.000010 0.000010 0.000010 0.036758 0.000010 0.000010 0.000010 0.000010 0.000010 0.000010 0.000010 0.000010 0.000010 0.000010 0.000010 0.020437 0.000010 0.000010
0.994580 0.000010 0.000010 0.000010 0.000010 0.000010 0.000010 0.000010 0.000010 0.000010 0.000010 0.000010 0.005080 0.000010 0.000010 0.000010 0.000010 0.000010 0.000010 0.000010 0.000010 0.000010 0.000010 0.000010 0.000010 0.000010 0.000010 0.000010 0.000010 0.000010 0.000010 0.000010 0.000010 0.000010 0.000010 0.000010
0.918186 0.000010 0.000010 0.000010 0.000010 0.000010 0.000010 0.000010 0.000010 0.000010 0.000010 0.000010 0.005228 0.000010 0.000010 0.000010 0.000010 0.000010 0.000010 0.000010 0.027390 0.044213 0.000010 0.000010 0.000010 0.000010 0.000010 0.000010 0.000010 0.000010 0.000010 0.000010 0.000010 0.004673 0.000010 0.000010
0.838394 0.000010 0.000010 0.000010 0.000010 0.000010 0.000010 0.000010 0.000010 0.000010 0.000010 0.000010 0.000010 0.000010 0.000010 0.000010 0.000010 0.000010 0.000010 0.000010 0.029777 0.046339 0.000010 0.000010 0.000010 0.000010 0.000010 0.000010 0.000010 0.000010 0.000010 0.000010 0.000010 0.085171 0.000010 0.000010
0.999650 0.000010 0.000010 0.000010 0.000010 0.000010 0.000010 0.000010 0.000010 0.000010 0.000010 0.000010 0.000010 0.000010 0.000010 0.000010 0.000010 0.000010 0.000010 0.000010 0.000010 0.000010 0.000010 0.000010 0.000010 0.000010 0.000010 0.000010 0.000010 0.000010 0.000010 0.000010 0.000010 0.000010 0.000010 0.000010
0.974821 0.000010 0.000010 0.000010 0.000010 0.000010 0.000010 0.005753 0.000010 0.000010 0.000010 0.000010 0.001869 0.017237 0.000010 0.000010 0.000010 0.000010 0.000010 0.000010 0.000010 0.000010 0.000010 0.000010 0.000010 0.000010 0.000010 0.000010 0.000010 0.000010 0.000010 0.000010 0.000010 0.000010 0.000010 0.000010
0.895394 0.000010 0.000010 0.000010 0.000010 0.000010 0.000010 0.075389 0.000010 0.000010 0.000010 0.000010 0.000010 0.028887 0.000010 0.000010 0.000010 0.000010 0.000010 0.000010 0.000010 0.000010 0.000010 0.000010 0.000010 0.000010 0.000010 0.000010 0.000010 0.000010 0.000010 0.000010 0.000010 0.000010 0.000010 0.000010
0.986003 0.000010 0.000010 0.000010 0.000010 0.000010 0.000010 0.000010 0.000010 0.000010 0.000010 0.000010 0.000010 0.013657 0.000010 0.000010 0.000010 0.000010 0.000010 0.000010 0.000010 0.000010 0.000010 0.000010 0.000010 0.000010 0.000010 0.000010 0.000010 0.000010 0.000010 0.000010 0.000010 0.000010 0.000010 0.000010
0.983090 0.000010 0.000010 0.000010 0.000010 0.000010 0.000010 0.000010 0.000010 0.000010 0.000010 0.000010 0.000010 0.016570 0.000010 0.000010 0.000010 0.000010 0.000010 0.000010 0.000010 0.000010 0.000010 0.000010 0.000010 0.000010 0.000010 0.000010 0.000010 0.000010 0.000010 0.000010 0.000010 0.000010 0.000010 0.000010
0.993328 0.000010 0.000010 0.000010 0.000010 0.000010 0.000010 0.000010 0.000010 0.000010 0.000010 0.000010 0.000010 0.006332 0.000010 0.000010 0.000010 0.000010 0.000010 0.000010 0.000010 0.000010 0.000010 0.000010 0.000010 0.000010 0.000010 0.000010 0.000010 0.000010 0.000010 0.000010 0.000010 0.000010 0.000010 0.000010
0.998005 0.000010 0.000010 0.000010 0.000010 0.000010 0.000010 0.000010 0.000010 0.000010 0.000010 0.000010 0.000011 0.001654 0.000010 0.000010 0.000010 0.000010 0.000010 0.000010 0.000010 0.000010 0.000010 0.000010 0.000010 0.000010 0.000010 0.000010 0.000010 0.000010 0.000010 0.000010 0.000010 0.000010 0.000010 0.000010
0.000010 0.000010 0.000010 0.000010 0.000010 0.000010 0.000010 0.896062 0.000010 0.000010 0.000010 0.000010 0.000010 0.103596 0.000010 0.000010 0.000011 0.000010 0.000010 0.000010 0.000010 0.000010 0.000010 0.000010 0.000010 0.000010 0.000010 0.000010 0.000010 0.000010 0.000010 0.000010 0.000010 0.000010 0.000010 0.000010
0.000010 0.000010 0.000010 0.000010 0.000010 0.000010 0.000010 0.911835 0.000010 0.000010 0.000010 0.000010 0.000010 0.087825 0.000010 0.000010 0.000010 0.000010 0.000010 0.000010 0.000010 0.000010 0.000010 0.000010 0.000010 0.000010 0.000010 0.000010 0.000010 0.000010 0.000010 0.000010 0.000010 0.000010 0.000010 0.000010
0.000010 0.000010 0.000010 0.000010 0.000010 0.000010 0.000010 0.925779 0.000010 0.000010 0.000010 0.000010 0.000010 0.073881 0.000010 0.000010 0.000010 0.000010 0.000010 0.000010 0.000010 0.000010 0.000010 0.000010 0.000010 0.000010 0.000010 0.000010 0.000010 0.000010 0.000010 0.000010 0.000010 0.000010 0.000010 0.000010
0.000010 0.000010 0.000010 0.000010 0.000011 0.000010 0.000010 0.920818 0.000010 0.000010 0.000010 0.000010 0.000010 0.078841 0.000010 0.000010 0.000010 0.000010 0.000010 0.000010 0.000010 0.000010 0.000010 0.000010 0.000010 0.000010 0.000010 0.000010 0.000010 0.000010 0.000010 0.000010 0.000010 0.000010 0.000010 0.000010
0.000010 0.000010 0.000010 0.000010 0.000010 0.000010 0.000010 0.883266 0.000010 0.000010 0.000010 0.000010 0.000010 0.116394 0.000010 0.000010 0.000010 0.000010 0.000010 0.000010 0.000010 0.000010 0.000010 0.000010 0.000010 0.000010 0.000010 0.000010 0.000010 0.000010 0.000010 0.000010 0.000010 0.000010 0.000010 0.000010
0.000010 0.000010 0.000010 0.000010 0.000011 0.000010 0.000010 0.903721 0.000010 0.000010 0.000010 0.000010 0.000010 0.095938 0.000010 0.000010 0.000010 0.000010 0.000010 0.000010 0.000010 0.000010 0.000010 0.000010 0.000010 0.000010 0.000010 0.000010 0.000010 0.000010 0.000010 0.000010 0.000010 0.000010 0.000010 0.000010
0.000010 0.000010 0.000010 0.000010 0.000010 0.000010 0.000010 0.932731 0.000010 0.000010 0.000010 0.000010 0.000010 0.066929 0.000010 0.000010 0.000010 0.000010 0.000010 0.000010 0.000010 0.000010 0.000010 0.000010 0.000010 0.000010 0.000010 0.000010 0.000010 0.000010 0.000010 0.000010 0.000010 0.000010 0.000010 0.000010
0.068744 0.000010 0.000010 0.000010 0.000010 0.000010 0.000010 0.661844 0.000010 0.000010 0.000010 0.000010 0.000010 0.079191 0.000010 0.000010 0.000010 0.000010 0.000010 0.000010 0.054163 0.061255 0.000010 0.000010 0.000010 0.000010 0.000010 0.000010 0.000010 0.000010 0.000010 0.000010 0.000010 0.074503 0.000010 0.000010
0.057529 0.000010 0.046311 0.000010 0.000010 0.000010 0.000010 0.489343 0.000010 0.000010 0.000010 0.000010 0.013947 0.034900 0.000011 0.000010 0.000010 0.000010 0.000010 0.000010 0.019040 0.142062 0.000010 0.000010 0.000010 0.000010 0.000010 0.000010 0.000010 0.000010 0.000010 0.000010 0.000010 0.196587 0.000010 0.000010
0.055573 0.000010 0.000010 0.000010 0.000010 0.000010 0.000010 0.734108 0.000010 0.000010 0.000010 0.000010 0.000671 0.052447 0.000010 0.000010 0.000010 0.000010 0.000010 0.000010 0.022440 0.030491 0.000010 0.000010 0.000010 0.000010 0.000010 0.000010 0.000010 0.000010 0.000010 0.000010 0.000010 0.103980 0.000010 0.000010
0.050598 0.000010 0.000010 0.000010 0.000010 0.000010 0.000010 0.659254 0.000010 0.000010 0.000010 0.000010 0.005314 0.057207 0.000010 0.000010 0.000010 0.000010 0.000010 0.000010 0.028084 0.106449 0.000010 0.000010 0.000010 0.000010 0.000010 0.000010 0.000010 0.000010 0.000010 0.000010 0.000010 0.092804 0.000010 0.000010
0.000010 0.000010 0.000010 0.000010 0.000010 0.000010 0.000010 0.999650 0.000010 0.000010 0.000010 0.000010 0.000010 0.000010 0.000010 0.000010 0.000010 0.000010 0.000010 0.000010 0.000010 0.000010 0.000010 0.000010 0.000010 0.000010 0.000010 0.000010 0.000010 0.000010 0.000010 0.000010 0.000010 0.000010 0.000010 0.000010
0.000010 0.000010 0.000010 0.000010 0.000010 0.000010 0.000010 0.999649 0.000010 0.000010 0.000010 0.000011 0.000010 0.000010 0.000010 0.000010 0.000010 0.000010 0.000010 0.000010 0.000010 0.000010 0.000010 0.000010 0.000010 0.000010 0.000010 0.000010 0.000010 0.000010 0.000010 0.000010 0.000010 0.000010 0.000010 0.000010
0.043479 0.000010 0.005887 0.000010 0.000010 0.000010 0.000010 0.724717 0.000010 0.000010 0.000010 0.000010 0.000010 0.037103 0.000010 0.000010 0.000010 0.000010 0.000010 0.000010 0.070882 0.006338 0.000010 0.000010 0.000010 0.000010 0.000010 0.000010 0.000010 0.000010 0.000010 0.000010 0.000010 0.111305 0.000010 0.000010
0.058114 0.000010 0.000010 0.000010 0.000010 0.000010 0.000010 0.751842 0.000010 0.000010 0.000010 0.000010 0.017848 0.067578 0.000010 0.000010 0.000010 0.000010 0.000010 0.000010 0.000010 0.016824 0.000010 0.000010 0.000010 0.000010 0.000010 0.000010 0.000010 0.000010 0.000010 0.000010 0.000010 0.087493 0.000010 0.000010
0.088233 0.000010 0.000010 0.000010 0.000010 0.000010 0.000010 0.684560 0.000010 0.000010 0.000010 0.000010 0.000010 0.052942 0.000010 0.000010 0.000010 0.000010 0.000010 0.000010 0.027281 0.068814 0.000010 0.000010 0.000010 0.000010 0.000010 0.000010 0.000010 0.000010 0.000010 0.000010 0.000010 0.077870 0.000010 0.000010
0.017357 0.000010 0.020231 0.000010 0.000010 0.000010 0.000010 0.000010 0.000010 0.000010 0.000010 0.000010 0.016882 0.000010 0.000010 0.000010 0.000010 0.000010 0.000010 0.000010 0.079621 0.000010 0.000010 0.000010 0.000010 0.000010 0.000010 0.000010 0.000010 0.000010 0.000010 0.000010 0.000010 0.865600 0.000010 0.000010
0.025435 0.000010 0.119045 0.000010 0.000010 0.000010 0.000010 0.000010 0.000010 0.000010 0.000010 0.000010 0.012856 0.000010 0.000010 0.000010 0.000010 0.000010 0.000010 0.000010 0.191037 0.011772 0.000010 0.000010 0.000010 0.000010 0.000010 0.000010 0.000010 0.000010 0.000010 0.000010 0.000010 0.639556 0.000010 0.000010
0.059554 0.000010 0.088081 0.000010 0.000010 0.000010 0.000010 0.001460 0.000010 0.000010 0.000010 0.000010 0.024551 0.000010 0.000010 0.000010 0.000010 0.000010 0.000010 0.000010 0.141682 0.045429 0.000010 0.000010 0.000010 0.003315 0.000010 0.000010 0.000010 0.000010 0.000010 0.000010 0.000010 0.635648 0.000010 0.000010
0.015619 0.045585 0.000010 0.000010 0.010000 0.000010 0.000010 0.000010 0.000190 0.025836 0.025135 0.000010 0.000010 0.003148 0.000010 0.000010 0.000010 0.007327 0.000010 0.000010 0.063298 0.000010 0.000010 0.002873 0.004427 0.000010 0.002390 0.000010 0.000010 0.007661 0.000010 0.000010 0.000010 0.786291 0.000010 0.000010
0.000010 0.000010 0.068529 0.000010 0.000010 0.000010 0.000010 0.000010 0.000010 0.000010 0.000010 0.000010 0.000010 0.000010 0.000010 0.000010 0.000010 0.000010 0.000010 0.000010 0.062176 0.004633 0.000010 0.000010 0.000010 0.000010 0.000010 0.000010 0.000010 0.000010 0.000010 0.000010 0.000010 0.864343 0.000010 0.000010
0.032621 0.000010 0.083466 0.000010 0.000010 0.000010 0.000010 0.009761 0.000010 0.000010 0.000010 0.000010 0.012547 0.000010 0.000010 0.000010 0.000010 0.000010 0.000010 0.000010 0.118755 0.066215 0.000010 0.000010 0.000010 0.003755 0.000010 0.000010 0.000010 0.000010 0.000010 0.000010 0.000010 0.672599 0.000010 0.000010
0.002615 0.072968 0.072580 0.001576 0.003907 0.000010 0.004594 0.015829 0.000010 0.000010 0.002647 0.001406 0.000010 0.000010 0.001258 0.000010 0.007143 0.000010 0.000010 0.000010 0.075904 0.000010 0.003110 0.005709 0.000010 0.013695 0.000010 0.000010 0.000010 0.000010 0.000010 0.000010 0.000010 0.714858 0.000010 0.000010
0.015155 0.043742 0.000010 0.000010 0.010238 0.000010 0.000010 0.000010 0.000415 0.027531 0.025765 0.000010 0.000010 0.002608 0.000010 0.000010 0.000010 0.007367 0.000010 0.000010 0.062936 0.000010 0.000010 0.002638 0.003704 0.000010 0.002794 0.000010 0.000010 0.007685 0.000010 0.000010 0.000010 0.787201 0.000010 0.000010
0.000010 0.000010 0.043979 0.000010 0.000010 0.000010 0.000010 0.000010 0.000010 0.000010 0.000010 0.000010 0.000010 0.000010 0.000010 0.000010 0.000010 0.000010 0.000010 0.000010 0.067077 0.000010 0.000010 0.000010 0.000010 0.000010 0.000010 0.000010 0.000010 0.000010 0.000010 0.000010 0.000010 0.888615 0.000010 0.000010
0.028866 0.000010 0.069956 0.000010 0.000010 0.000010 0.000010 0.000010 0.000010 0.000010 0.000010 0.000010 0.000010 0.001035 0.000010 0.000010 0.000010 0.000010 0.000010 0.000010 0.080962 0.015539 0.000010 0.000010 0.000010 0.000010 0.000010 0.000010 0.000010 0.000010 0.000010 0.000010 0.000010 0.803343 0.000010 0.000010
0.021961 0.000010 0.157802 0.000010 0.000010 0.000010 0.000010 0.013799 0.000010 0.000010 0.000010 0.000010 0.000010 0.000010 0.000010 0.000010 0.000010 0.000010 0.000010 0.000010 0.192683 0.064851 0.000010 0.000010 0.000010 0.000010 0.000010 0.000010 0.000010 0.000010 0.000010 0.000010 0.000010 0.548604 0.000010 0.000010
0.012107 0.000010 0.172927 0.000010 0.000010 0.000010 0.000010 0.019041 0.000010 0.000010 0.000010 0.000010 0.016585 0.000010 0.000010 0.000010 0.000010 0.000010 0.000010 0.000010 0.183611 0.057571 0.000010 0.000010 0.000010 0.000010 0.000010 0.000010 0.000010 0.000010 0.000010 0.000010 0.000010 0.534430 0.000010 0.003449
0.032956 0.000010 0.165031 0.000010 0.000010 0.000010 0.000010 0.000010 0.000010 0.000010 0.000010 0.000010 0.019108 0.000010 0.000010 0.000010 0.000010 0.000010 0.000010 0.000010 0.216865 0.047209 0.000010 0.000010 0.000010 0.008680 0.000010 0.000010 0.000010 0.000010 0.000010 0.000010 0.000010 0.509863 0.000010 0.000010
0.049184 0.000010 0.128766 0.000010 0.000010 0.000010 0.000010 0.002201 0.006134 0.000010 0.000010 0.000010 0.023197 0.000010 0.000010 0.000010 0.000010 0.000010 0.000010 0.000010 0.192887 0.070374 0.000010 0.000010 0.000010 0.003353 0.000010 0.000010 0.000010 0.000010 0.000010 0.000010 0.000010 0.523635 0.000010 0.000010
0.031945 0.000010 0.136011 0.000010 0.000010 0.000010 0.000010 0.000010 0.000010 0.000010 0.000010 0.000010 0.019270 0.000010 0.000010 0.000010 0.000010 0.000010 0.000010 0.000010 0.203754 0.078416 0.000010 0.000010 0.000010 0.000010 0.000010 0.000010 0.000010 0.000010 0.011687 0.000010 0.000010 0.518627 0.000010 0.000010
0.049154 0.000010 0.174642 0.000010 0.000010 0.000010 0.000010 0.000010 0.000010 0.000010 0.000010 0.000010 0.018597 0.000010 0.000010 0.000010 0.000010 0.000010 0.000010 0.000010 0.162781 0.073494 0.000010 0.000010 0.000010 0.000010 0.000010 0.000010 0.000010 0.000010 0.000010 0.000010 0.000010 0.521032 0.000010 0.000010
0.047632 0.000010 0.174250 0.000010 0.000010 0.000010 0.000010 0.000010 0.000010 0.000010 0.000010 0.000010 0.020047 0.000010 0.000010 0.000010 0.000010 0.000010 0.000010 0.000010 0.163031 0.073461 0.000010 0.000010 0.000010 0.000010 0.000010 0.000010 0.000010 0.000010 0.000010 0.000010 0.000010 0.521279 0.000010 0.000010
0.082167 0.003705 0.138580 0.000010 0.000010 0.000010 0.000010 0.001942 0.010801 0.001995 0.000010 0.003385 0.016849 0.000010 0.000010 0.000010 0.002214 0.000010 0.000010 0.000010 0.141835 0.070743 0.000010 0.000141 0.001251 0.011315 0.000010 0.000010 0.000010 0.000010 0.001075 0.000010 0.000010 0.511803 0.000010 0.000010
0.051525 0.000010 0.160410 0.000010 0.000010 0.000010 0.000010 0.000010 0.000010 0.000010 0.000010 0.000010 0.000010 0.004228 0.000010 0.000010 0.000010 0.000010 0.000010 0.000010 0.137901 0.073549 0.000010 0.000010 0.000010 0.000010 0.000010 0.000010 0.000010 0.000010 0.000010 0.000010 0.000010 0.572086 0.000010 0.000010
0.061157 0.000010 0.159315 0.000010 0.000010 0.000010 0.000010 0.000010 0.000010 0.000010 0.000010 0.000010 0.010026 0.000010 0.000010 0.000010 0.000010 0.000010 0.000010 0.000010 0.138329 0.037966 0.000010 0.000010 0.000010 0.000751 0.000010 0.000010 0.000010 0.000010 0.000010 0.000010 0.000010 0.592166 0.000010 0.000010
0.108940 0.000010 0.179324 0.000010 0.000010 0.000010 0.000673 0.000010 0.000010 0.000010 0.000010 0.000010 0.007521 0.000012 0.000010 0.000010 0.006983 0.000010 0.000010 0.005531 0.132332 0.048253 0.009150 0.000010 0.000010 0.000010 0.000010 0.000010 0.000010 0.011445 0.017224 0.003718 0.000010 0.468675 0.000010 0.000010
0.000010 0.000010 0.000010 0.000010 0.000010 0.000010 0.000010 0.000010 0.000010 0.000010 0.000010 0.000010 0.000010 0.000010 0.000010 0.000010 0.000010 0.000010 0.000010 0.000010 0.999649 0.000010 0.000010 0.000010 0.000010 0.000010 0.000010 0.000010 0.000010 0.000010 0.000010 0.000010 0.000010 0.000010 0.000010 0.000010
0.069700 0.015771 0.180587 0.000010 0.002255 0.000010 0.002237 0.008680 0.031977 0.000010 0.000010 0.000882 0.005861 0.000010 0.000010 0.007248 0.000010 0.001527 0.000010 0.008937 0.130094 0.078650 0.012337 0.002274 0.002940 0.004156 0.000010 0.000010 0.000603 0.005862 0.002347 0.000010 0.000010 0.410031 0.000010 0.014914
0.000010 0.000010 0.000010 0.000010 0.000010 0.000010 0.000010 0.000010 0.000010 0.000010 0.000010 0.000010 0.000010 0.000010 0.000010 0.000010 0.000010 0.000010 0.000010 0.000010 0.999650 0.000010 0.000010 0.000010 0.000010 0.000010 0.000010 0.000010 0.000010 0.000010 0.000010 0.000010 0.000010 0.000010 0.000010 0.000010
0.000010 0.000010 0.000010 0.000010 0.000010 0.000010 0.000010 0.000010 0.000010 0.000010 0.000010 0.000010 0.000010 0.000010 0.000010 0.000010 0.000010 0.000010 0.000010 0.000010 0.999650 0.000010 0.000010 0.000010 0.000010 0.000010 0.000010 0.000010 0.000010 0.000010 0.000010 0.000010 0.000010 0.000010 0.000010 0.000010
0.068628 0.004836 0.200696 0.000010 0.000010 0.000010 0.004105 0.009031 0.020219 0.000010 0.000010 0.000010 0.000010 0.000010 0.000010 0.000010 0.000010 0.000010 0.000010 0.000010 0.140118 0.080720 0.019376 0.000010 0.000056 0.000010 0.007654 0.001699 0.000010 0.011418 0.021154 0.000092 0.003697 0.406310 0.000010 0.000010
0.000010 0.000010 0.000010 0.000010 0.000010 0.000010 0.000010 0.000010 0.000010 0.000010 0.000010 0.000010 0.000010 0.000010 0.000010 0.000010 0.000010 0.000010 0.000010 0.000010 0.881600 0.000010 0.000011 0.000010 0.000010 0.000010 0.000010 0.000010 0.000010 0.000010 0.000010 0.000010 0.000010 0.118058 0.000010 0.000010
0.058198 0.009189 0.244111 0.000010 0.000010 0.000198 0.000010 0.029001 0.000010 0.005683 0.000010 0.002365 0.007150 0.000010 0.003460 0.000010 0.014793 0.000010 0.000010 0.000010 0.113816 0.038099 0.035290 0.000010 0.001495 0.019561 0.005392 0.001954 0.006152 0.023205 0.049648 0.000010 0.000010 0.330664 0.000010 0.000437
0.078699 0.000010 0.338005 0.000010 0.000371 0.004605 0.002715 0.000010 0.037208 0.000010 0.006235 0.004582 0.004634 0.000688 0.000010 0.008739 0.015538 0.000010 0.000010 0.009297 0.119711 0.058884 0.036363 0.000010 0.000010 0.000010 0.000010 0.007849 0.000010 0.013138 0.004613 0.000010 0.000010 0.242958 0.000010 0.005016
0.064330 0.001039 0.340219 0.000010 0.000837 0.005707 0.000010 0.000736 0.075393 0.000010 0.011344 0.003583 0.000010 0.001443 0.007846 0.000010 0.012144 0.000603 0.000010 0.004939 0.111462 0.073217 0.028403 0.003534 0.002813 0.000010 0.001240 0.002975 0.000010 0.019179 0.003884 0.000010 0.000199 0.202755 0.000010 0.020076
0.000010 0.000010 0.000010 0.000010 0.000010 0.000010 0.000010 0.000010 0.000010 0.000010 0.000010 0.000010 0.999650 0.000010 0.000010 0.000010 0.000010 0.000010 0.000010 0.000010 0.000010 0.000010 0.000010 0.000010 0.000010 0.000010 0.000010 0.000010 0.000010 0.000010 0.000010 0.000010 0.000010 0.000010 0.000010 0.000010
0.000010 0.000010 0.000010 0.000010 0.000010 0.000010 0.000010 0.000010 0.000010 0.000010 0.000010 0.000010 0.999650 0.000010 0.000010 0.000010 0.000010 0.000010 0.000010 0.000010 0.000010 0.000010 0.000010 0.000010 0.000010 0.000010 0.000010 0.000010 0.000010 0.000010 0.000010 0.000010 0.000010 0.000010 0.000010 0.000010
0.000010 0.000010 0.000010 0.000010 0.000010 0.000010 0.000010 0.000010 0.000010 0.000010 0.000010 0.000010 0.999650 0.000010 0.000010 0.000010 0.000010 0.000010 0.000010 0.000010 0.000010 0.000010 0.000010 0.000010 0.000010 0.000010 0.000010 0.000010 0.000010 0.000010 0.000010 0.000010 0.000010 0.000010 0.000010 0.000010
0.000010 0.000010 0.000010 0.000010 0.000010 0.000010 0.000010 0.000010 0.000010 0.000010 0.000010 0.000010 0.999645 0.000010 0.000010 0.000010 0.000010 0.000010 0.000010 0.000010 0.000015 0.000010 0.000010 0.000010 0.000010 0.000010 0.000010 0.000010 0.000010 0.000010 0.000010 0.000010 0.000010 0.000010 0.000010 0.000010
0.000010 0.000010 0.000013 0.000010 0.000010 0.000010 0.000010 0.000010 0.000010 0.000010 0.000010 0.000010 0.999642 0.000010 0.000010 0.000010 0.000010 0.000010 0.000010 0.000010 0.000015 0.000010 0.000010 0.000010 0.000010 0.000010 0.000010 0.000010 0.000010 0.000010 0.000010 0.000010 0.000010 0.000010 0.000010 0.000010
0.000010 0.000010 0.000010 0.000010 0.000010 0.000010 0.000010 0.000010 0.000010 0.000010 0.000010 0.000010 0.999650 0.000010 0.000010 0.000010 0.000010 0.000010 0.000010 0.000010 0.000010 0.000010 0.000010 0.000010 0.000010 0.000010 0.000010 0.000010 0.000010 0.000010 0.000010 0.000010 0.000010 0.000010 0.000010 0.000010
0.000010 0.000010 0.000010 0.000011 0.000012 0.000010 0.000013 0.000010 0.000010 0.000010 0.000010 0.000010 0.999638 0.000010 0.000010 0.000010 0.000010 0.000012 0.000010 0.000011 0.000010 0.000010 0.000010 0.000010 0.000010 0.000010 0.000012 0.000010 0.000011 0.000010 0.000010 0.000010 0.000010 0.000010 0.000010 0.000010
0.000012 0.000010 0.000010 0.000010 0.000010 0.000010 0.000010 0.000010 0.000010 0.000010 0.000010 0.000010 0.999643 0.000010 0.000010 0.000010 0.000010 0.000010 0.000010 0.000010 0.000014 0.000010 0.000010 0.000010 0.000010 0.000010 0.000010 0.000010 0.000010 0.000010 0.000010 0.000010 0.000010 0.000010 0.000010 0.000010
0.000010 0.000010 0.000010 0.000010 0.000010 0.000010 0.000010 0.000010 0.000010 0.000010 0.000010 0.000010 0.197800 0.000010 0.000010 0.000010 0.000010 0.000010 0.000010 0.000010 0.184222 0.000010 0.000010 0.000010 0.000010 0.000010 0.000010 0.000010 0.000010 0.000010 0.000010 0.000010 0.000010 0.617648 0.000010 0.000010
0.000010 0.000010 0.000010 0.000010 0.000010 0.000010 0.000010 0.000010 0.000010 0.000010 0.000010 0.000010 0.191966 0.000010 0.000010 0.000010 0.000010 0.000010 0.000010 0.000010 0.174764 0.028363 0.000010 0.000010 0.000010 0.000010 0.000010 0.000010 0.000010 0.000010 0.000010 0.000010 0.000010 0.604588 0.000010 0.000010
0.078784 0.000010 0.109454 0.000010 0.000010 0.000010 0.000010 0.000010 0.000010 0.000010 0.000010 0.000010 0.033980 0.002276 0.000010 0.000010 0.000010 0.000010 0.000010 0.000010 0.113788 0.088436 0.000010 0.000010 0.000010 0.000010 0.000010 0.000010 0.000010 0.000010 0.000010 0.000010 0.000010 0.572992 0.000010 0.000010
0.085340 0.000010 0.123074 0.000010 0.000010 0.000010 0.000010 0.000010 0.001399 0.000010 0.000010 0.000010 0.041974 0.000010 0.000010 0.000010 0.000010 0.000010 0.000010 0.000010 0.170125 0.048023 0.000010 0.000010 0.000010 0.000010 0.000010 0.000010 0.000010 0.000010 0.000010 0.000010 0.000010 0.529774 0.000010 0.000010
0.000010 0.000010 0.000010 0.000010 0.000010 0.000010 0.000010 0.000010 0.000010 0.000010 0.000010 0.000010 0.009247 0.000010 0.000010 0.000010 0.000010 0.000010 0.000010 0.000010 0.162171 0.007176 0.000010 0.000010 0.000010 0.000010 0.000010 0.000010 0.000010 0.000010 0.000010 0.000010 0.000010 0.821087 0.000010 0.000010
0.018727 0.000010 0.025218 0.000010 0.000010 0.000010 0.000010 0.000010 0.000010 0.000010 0.000010 0.000010 0.031489 0.000010 0.000010 0.000010 0.000010 0.000010 0.000010 0.000010 0.143895 0.020825 0.000010 0.000010 0.000010 0.000010 0.000010 0.000010 0.000010 0.000010 0.000010 0.000010 0.000010 0.759546 0.000010 0.000010
0.064954 0.000010 0.105327 0.000010 0.000010 0.000010 0.000010 0.000010 0.000010 0.000010 0.000010 0.000010 0.030483 0.000010 0.000010 0.000010 0.000010 0.000010 0.000010 0.000010 0.202252 0.096451 0.000010 0.000010 0.000010 0.000010 0.000010 0.000010 0.000010 0.000010 0.000010 0.000010 0.000010 0.500232 0.000010 0.000010
0.000010 0.000010 0.000010 0.000010 0.000010 0.000010 0.000010 0.000010 0.000010 0.000010 0.000010 0.000010 0.009357 0.000010 0.000010 0.000010 0.000011 0.000010 0.000010 0.000010 0.161929 0.006707 0.000010 0.000010 0.000010 0.000010 0.000010 0.000010 0.000010 0.000010 0.000010 0.000010 0.000010 0.821687 0.000010 0.000010
0.006567 0.000010 0.046073 0.000010 0.000010 0.000010 0.000010 0.000010 0.000010 0.000010 0.000010 0.000010 0.011683 0.000010 0.000010 0.000010 0.000010 0.000010 0.000010 0.000010 0.171711 0.021221 0.000010 0.000010 0.000010 0.000010 0.000010 0.000010 0.000010 0.000010 0.000010 0.000010 0.000010 0.742445 0.000010 0.000010
0.048920 0.000010 0.074398 0.000010 0.000010 0.000010 0.000010 0.000010 0.000010 0.000010 0.000010 0.000010 0.042465 0.000010 0.000010 0.000010 0.000010 0.000010 0.000010 0.000010 0.149855 0.050852 0.000010 0.000010 0.000010 0.000010 0.000010 0.000010 0.000010 0.000010 0.000010 0.000010 0.000010 0.633211 0.000010 0.000010
0.000010 0.000010 0.000010 0.000010 0.000010 0.000010 0.000010 0.000010 0.000010 0.000010 0.000010 0.000010 0.013847 0.000010 0.000010 0.000010 0.000010 0.000010 0.000010 0.000010 0.754335 0.000267 0.000010 0.000010 0.000010 0.000010 0.000010 0.000010 0.000010 0.000010 0.000010 0.000010 0.000010 0.231230 0.000010 0.000010
0.000010 0.000010 0.000010 0.000010 0.000010 0.000010 0.000010 0.000010 0.000010 0.000010 0.000010 0.000010 0.699240 0.000010 0.000010 0.000010 0.000010 0.000010 0.000010 0.000010 0.084906 0.000010 0.000010 0.000010 0.000010 0.000010 0.000010 0.000010 0.000010 0.000010 0.000010 0.000010 0.000010 0.215524 0.000010 0.000010
0.013186 0.000010 0.010249 0.000010 0.000010 0.000010 0.000010 0.000010 0.000010 0.000010 0.000010 0.000010 0.000010 0.000010 0.000010 0.000010 0.000010 0.000010 0.000010 0.000010 0.076148 0.056936 0.000010 0.000010 0.000010 0.000010 0.000010 0.000010 0.000010 0.000010 0.000010 0.000010 0.000010 0.843172 0.000010 0.000010
0.000010 0.000010 0.000010 0.000010 0.000010 0.000010 0.000010 0.000010 0.000010 0.000010 0.000010 0.000010 0.023586 0.000010 0.000010 0.000010 0.000010 0.000010 0.000010 0.000010 0.000010 0.000010 0.000010 0.000010 0.000010 0.000010 0.000010 0.000010 0.000010 0.000010 0.000010 0.000010 0.000010 0.976074 0.000010 0.000010
0.019810 0.000010 0.055833 0.000010 0.000010 0.000010 0.000010 0.000010 0.000010 0.000010 0.000010 0.000010 0.029521 0.000010 0.000010 0.000010 0.000010 0.000010 0.000010 0.000010 0.083374 0.081801 0.000010 0.000010 0.000010 0.000010 0.000010 0.000010 0.000010 0.000010 0.000010 0.000010 0.000010 0.729361 0.000010 0.000010
0.000010 0.000010 0.000010 0.000010 0.000010 0.000010 0.000010 0.000010 0.000010 0.000010 0.000010 0.000010 0.000010 0.000010 0.000010 0.000010 0.000010 0.000010 0.000010 0.000010 0.000010 0.000010 0.000010 0.000010 0.000010 0.000010 0.000010 0.000010 0.000010 0.000010 0.000010 0.000010 0.000010 0.999650 0.000010 0.000010
0.000010 0.000010 0.000010 0.000010 0.000010 0.000010 0.000010 0.000010 0.000010 0.000010 0.000010 0.000010 0.000010 0.000010 0.000010 0.000010 0.000010 0.000010 0.000010 0.000010 0.000010 0.000010 0.000010 0.000010 0.000010 0.000010 0.000010 0.000010 0.000010 0.000010 0.000010 0.000010 0.000010 0.999650 0.000010 0.000010
0.000010 0.000010 0.000010 0.000010 0.000010 0.000010 0.000010 0.000010 0.000010 0.000010 0.000010 0.000010 0.000010 0.000010 0.000010 0.000010 0.000010 0.000010 0.000010 0.000010 0.000010 0.000010 0.000010 0.000010 0.000010 0.000010 0.000010 0.000010 0.000010 0.000010 0.000010 0.000010 0.000010 0.999650 0.000010 0.000010
0.036396 0.000010 0.032356 0.000010 0.000010 0.000010 0.000010 0.000010 0.000010 0.000010 0.000010 0.000010 0.000329 0.000010 0.000010 0.000010 0.000010 0.000010 0.000010 0.000010 0.078725 0.039405 0.000010 0.000010 0.000010 0.000010 0.000010 0.000010 0.000010 0.000010 0.000010 0.000010 0.000010 0.812490 0.000010 0.000010
0.000010 0.000010 0.000010 0.000010 0.000010 0.000010 0.000010 0.000010 0.000010 0.000010 0.000010 0.000010 0.004464 0.000010 0.000010 0.000010 0.000010 0.000010 0.000010 0.000010 0.000010 0.000010 0.000010 0.000010 0.000010 0.000010 0.000010 0.000010 0.000010 0.000010 0.000010 0.000010 0.000010 0.995196 0.000010 0.000010
0.000010 0.000010 0.000010 0.000010 0.000010 0.000010 0.000010 0.000010 0.000010 0.000010 0.000010 0.000010 0.000010 0.000010 0.000010 0.000010 0.000010 0.000010 0.000010 0.000010 0.000010 0.000010 0.000010 0.000010 0.000010 0.000010 0.000010 0.000010 0.000010 0.000010 0.000010 0.000010 0.000010 0.999650 0.000010 0.000010
0.021890 0.000010 0.101531 0.000010 0.000010 0.000010 0.000010 0.000876 0.001729 0.000010 0.000010 0.000010 0.015729 0.000010 0.000010 0.000010 0.000010 0.000010 0.000010 0.000010 0.120504 0.061060 0.000010 0.000010 0.000010 0.000010 0.000010 0.000010 0.000010 0.000010 0.000010 0.000010 0.000010 0.676402 0.000010 0.000010
0.021055 0.000010 0.165771 0.000010 0.000010 0.000010 0.000010 0.000010 0.000010 0.000010 0.002749 0.000010 0.013306 0.002268 0.003785 0.004834 0.000010 0.000010 0.000010 0.005567 0.167028 0.060042 0.000010 0.000010 0.006125 0.000010 0.003603 0.000010 0.000010 0.000010 0.012320 0.000010 0.000010 0.529785 0.001551 0.000010
0.038409 0.000010 0.135592 0.000010 0.000010 0.000010 0.000010 0.000010 0.006172 0.000010 0.000010 0.000010 0.033645 0.000020 0.000010 0.000010 0.000010 0.000010 0.000010 0.000010 0.178534 0.097696 0.000010 0.000010 0.000010 0.000010 0.000010 0.000010 0.000010 0.000010 0.009361 0.000010 0.000010 0.500302 0.000010 0.000010
0.058858 0.000010 0.183275 0.000010 0.000010 0.000010 0.000010 0.000010 0.009068 0.000010 0.000010 0.000010 0.023682 0.000692 0.000010 0.000010 0.000010 0.000010 0.000010 0.000010 0.182149 0.051634 0.000010 0.000010 0.000010 0.000010 0.000010 0.000010 0.000010 0.000010 0.000010 0.000010 0.000010 0.490363 0.000010 0.000010
0.038864 0.000010 0.125188 0.000010 0.000010 0.000010 0.000010 0.000010 0.000010 0.000010 0.000010 0.000010 0.002591 0.000010 0.000010 0.000010 0.000010 0.000010 0.000010 0.000010 0.178543 0.085990 0.000010 0.000010 0.000010 0.000010 0.000010 0.000010 0.000010 0.000010 0.000010 0.000010 0.000010 0.568524 0.000010 0.000010
0.016671 0.000010 0.112285 0.000010 0.000010 0.000010 0.000010 0.008157 0.000010 0.000010 0.000010 0.000010 0.000010 0.000010 0.000010 0.000010 0.000010 0.000010 0.000010 0.000010 0.154967 0.072270 0.000010 0.000010 0.000010 0.000010 0.000010 0.000010 0.000010 0.000010 0.000010 0.000010 0.000010 0.635349 0.000010 0.000010
0.058734 0.000010 0.090591 0.000010 0.000010 0.000010 0.000010 0.000010 0.000010 0.000010 0.000010 0.000010 0.013580 0.000010 0.000010 0.000010 0.000010 0.000010 0.000010 0.000010 0.207058 0.085204 0.000010 0.000010 0.000010 0.003038 0.000010 0.000010 0.000010 0.000010 0.000019 0.000010 0.000010 0.541495 0.000010 0.000010
0.068580 0.000010 0.125473 0.000010 0.000010 0.000010 0.000010 0.000010 0.000010 0.000010 0.000010 0.000010 0.000010 0.000010 0.000010 0.000010 0.000010 0.000010 0.000010 0.000010 0.158478 0.101081 0.000010 0.000010 0.000010 0.000010 0.000010 0.000010 0.000010 0.000010 0.000010 0.000010 0.002018 0.544071 0.000010 0.000010
0.035735 0.000010 0.124110 0.000010 0.000010 0.000010 0.000010 0.002274 0.000010 0.000010 0.000010 0.000010 0.012728 0.000010 0.000010 0.000010 0.000010 0.000010 0.000010 0.000010 0.180884 0.080259 0.000010 0.000010 0.000010 0.000010 0.000010 0.000010 0.000010 0.000010 0.000010 0.000010 0.000010 0.563719 0.000010 0.000010
0.036100 0.000010 0.122022 0.000010 0.000010 0.000010 0.000010 0.001185 0.006597 0.000010 0.000010 0.000010 0.012854 0.000010 0.000010 0.000010 0.000010 0.000010 0.000010 0.000010 0.248158 0.069883 0.000010 0.000010 0.000010 0.003905 0.000010 0.000010 0.000010 0.000010 0.000010 0.000010 0.000010 0.499025 0.000010 0.000010
0.038760 0.000010 0.183833 0.000010 0.000010 0.000010 0.000010 0.000010 0.014089 0.000010 0.000010 0.000010 0.026116 0.000010 0.000010 0.000010 0.000010 0.000010 0.000010 0.000010 0.165264 0.090924 0.000010 0.000010 0.000010 0.002654 0.000010 0.000010 0.000010 0.000010 0.000010 0.000010 0.000010 0.478080 0.000010 0.000010
0.000010 0.000010 0.000010 0.000010 0.000010 0.140710 0.000010 0.000010 0.000010 0.000010 0.000010 0.000010 0.000010 0.000010 0.000010 0.000010 0.000010 0.000010 0.560943 0.000010 0.000010 0.000010 0.000010 0.000010 0.000010 0.000010 0.000010 0.242041 0.000010 0.000010 0.055985 0.000010 0.000010 0.000010 0.000010 0.000010
0.000010 0.000010 0.000010 0.000010 0.000010 0.140467 0.000010 0.000010 0.000010 0.000010 0.000010 0.000010 0.000010 0.000010 0.000010 0.000010 0.000010 0.000010 0.553697 0.000010 0.000010 0.000010 0.000010 0.000010 0.000010 0.000010 0.000010 0.242622 0.000010 0.000010 0.062894 0.000010 0.000010 0.000010 0.000010 0.000010
0.000010 0.000010 0.000010 0.000010 0.000010 0.141458 0.000010 0.000010 0.000010 0.000010 0.000010 0.000010 0.000010 0.000010 0.000010 0.000010 0.000010 0.000010 0.592178 0.000010 0.000010 0.000010 0.000010 0.000010 0.000010 0.000010 0.000010 0.229769 0.000010 0.000010 0.036275 0.000010 0.000010 0.000010 0.000010 0.000010
0.000010 0.000010 0.000010 0.000010 0.000010 0.139742 0.000010 0.000010 0.000010 0.000010 0.000010 0.000010 0.000010 0.000010 0.000010 0.000010 0.000010 0.000010 0.570821 0.000010 0.000010 0.000010 0.000010 0.000010 0.000010 0.000010 0.000010 0.208472 0.000010 0.000010 0.067277 0.000010 0.013378 0.000010 0.000010 0.000010
0.000010 0.000010 0.000010 0.000010 0.000010 0.129371 0.000010 0.000010 0.000010 0.000010 0.000010 0.000010 0.000010 0.000010 0.000010 0.000010 0.000010 0.000010 0.656511 0.000010 0.000010 0.000010 0.000010 0.000010 0.000010 0.000010 0.000010 0.188142 0.000010 0.000010 0.025656 0.000010 0.000010 0.000010 0.000010 0.000010
0.000010 0.000010 0.000010 0.000010 0.000010 0.127981 0.000010 0.000010 0.000010 0.000010 0.000010 0.000010 0.000010 0.000010 0.000010 0.000010 0.000010 0.000010 0.627534 0.000010 0.000010 0.000010 0.000010 0.000010 0.000010 0.000010 0.000010 0.221620 0.000010 0.000010 0.022546 0.000010 0.000010 0.000010 0.000010 0.000010
0.000010 0.000010 0.000010 0.000010 0.000010 0.127286 0.000010 0.000010 0.000010 0.000010 0.000010 0.000010 0.004001 0.000010 0.000010 0.000010 0.000010 0.000010 0.635707 0.000010 0.000010 0.000010 0.000010 0.000010 0.000010 0.001139 0.000010 0.215584 0.000010 0.000010 0.015981 0.000010 0.000010 0.000010 0.000010 0.000010
0.000010 0.000010 0.000010 0.000010 0.000010 0.125624 0.000010 0.000010 0.000010 0.000010 0.000010 0.000010 0.000010 0.000010 0.000010 0.000010 0.000010 0.000010 0.578392 0.000010 0.000010 0.000010 0.000010 0.000010 0.000010 0.006510 0.000010 0.227232 0.000010 0.000010 0.061932 0.000010 0.000010 0.000010 0.000010 0.000010
0.000010 0.000010 0.000010 0.000010 0.000010 0.150914 0.000010 0.000010 0.000010 0.000010 0.000010 0.000010 0.000010 0.000010 0.000010 0.000010 0.000010 0.000010 0.545393 0.000010 0.000010 0.000010 0.000010 0.000010 0.000010 0.002763 0.000010 0.218399 0.000010 0.000010 0.082221 0.000010 0.000010 0.000010 0.000010 0.000010
0.000010 0.000010 0.000010 0.000010 0.000010 0.135893 0.000010 0.000010 0.000010 0.000010 0.000010 0.000010 0.000010 0.000010 0.000010 0.000010 0.000010 0.000010 0.553039 0.000010 0.000010 0.000010 0.000010 0.000010 0.000010 0.000010 0.000010 0.232788 0.000010 0.000010 0.077960 0.000010 0.000010 0.000010 0.000010 0.000010
0.000010 0.000010 0.000010 0.000010 0.000010 0.149127 0.000010 0.000010 0.000010 0.000010 0.000010 0.000010 0.000010 0.000010 0.000010 0.000010 0.000010 0.000010 0.577494 0.000010 0.000010 0.000010 0.000010 0.000010 0.000010 0.000010 0.000010 0.225594 0.000010 0.000010 0.037280 0.000010 0.010195 0.000010 0.000010 0.000010
0.000010 0.000010 0.000010 0.000010 0.000010 0.122331 0.000010 0.000010 0.000010 0.000010 0.000010 0.000010 0.000545 0.000010 0.000010 0.000010 0.000010 0.000010 0.593656 0.000010 0.000010 0.000010 0.000010 0.000010 0.000010 0.005633 0.000010 0.243479 0.000010 0.000010 0.034056 0.000010 0.000010 0.000010 0.000010 0.000010
0.000010 0.000010 0.000010 0.000010 0.000010 0.142563 0.000010 0.000010 0.000010 0.000010 0.000010 0.000010 0.002067 0.000010 0.000010 0.000010 0.000010 0.000010 0.582510 0.000010 0.003774 0.000010 0.000010 0.000010 0.000010 0.000521 0.000010 0.210865 0.000010 0.000010 0.044145 0.000010 0.013276 0.000010 0.000010 0.000010
0.000010 0.000010 0.000010 0.000010 0.000010 0.119165 0.000010 0.000010 0.000010 0.000010 0.000010 0.000010 0.000010 0.000010 0.000010 0.000010 0.000010 0.000010 0.617256 0.000010 0.000010 0.000010 0.000010 0.000010 0.000010 0.000010 0.000010 0.234347 0.000010 0.000010 0.028913 0.000010 0.000010 0.000010 0.000010 0.000010
0.000010 0.000010 0.000010 0.000010 0.000010 0.140336 0.000010 0.000010 0.000010 0.000010 0.000010 0.000010 0.000010 0.000010 0.000010 0.000010 0.000010 0.000010 0.540116 0.000010 0.000010 0.000010 0.000010 0.000010 0.000010 0.000010 0.000010 0.239274 0.000010 0.000010 0.079954 0.000010 0.000010 0.000010 0.000010 0.000010
0.000010 0.000010 0.000010 0.000010 0.000010 0.142840 0.000010 0.000010 0.000010 0.000010 0.000010 0.000010 0.000010 0.000010 0.000010 0.000010 0.000010 0.000010 0.610969 0.000010 0.000010 0.000010 0.000010 0.000010 0.000010 0.000010 0.000010 0.222786 0.000010 0.000010 0.023084 0.000010 0.000010 0.000010 0.000010 0.000010
0.000010 0.000010 0.000010 0.000010 0.000010 0.159757 0.000010 0.000010 0.000010 0.000010 0.000010 0.000010 0.000010 0.000010 0.000010 0.000010 0.000010 0.000010 0.571584 0.000010 0.000010 0.000010 0.000010 0.000010 0.000010 0.000010 0.000010 0.231599 0.000010 0.000010 0.036741 0.000010 0.000010 0.000010 0.000010 0.000010
0.000010 0.000010 0.000010 0.000010 0.000010 0.129191 0.000010 0.000010 0.000010 0.000010 0.000010 0.000010 0.000010 0.000010 0.000010 0.000010 0.000010 0.000010 0.570614 0.000010 0.000010 0.000010 0.000010 0.000010 0.000010 0.000010 0.000010 0.222559 0.000010 0.000010 0.050552 0.000010 0.026775 0.000010 0.000010 0.000010
0.000010 0.000010 0.000010 0.000010 0.000010 0.136674 0.000010 0.000010 0.000010 0.000010 0.000010 0.000010 0.000010 0.000010 0.000010 0.000010 0.000010 0.000010 0.646960 0.000010 0.000010 0.000010 0.000010 0.000010 0.000010 0.000010 0.000010 0.182277 0.000010 0.000010 0.021517 0.000010 0.012263 0.000010 0.000010 0.000010
0.000010 0.000010 0.000010 0.000010 0.000010 0.153917 0.000010 0.000010 0.000010 0.000010 0.000010 0.000010 0.000010 0.000010 0.000010 0.000010 0.000010 0.000010 0.593157 0.000010 0.000010 0.000010 0.000010 0.000010 0.000010 0.000010 0.000010 0.214058 0.000010 0.000010 0.038548 0.000010 0.000010 0.000010 0.000010 0.000010
0.000010 0.000010 0.000010 0.000010 0.000010 0.000010 0.000010 0.000010 0.000010 0.000010 0.000010 0.000010 0.000010 0.000010 0.000010 0.000010 0.000010 0.000010 0.015816 0.000010 0.000010 0.000010 0.000010 0.000010 0.000010 0.000010 0.000010 0.176620 0.000015 0.000010 0.000010 0.000010 0.807229 0.000010 0.000010 0.000010
0.000010 0.000010 0.000010 0.000010 0.000010 0.000010 0.000010 0.000010 0.000010 0.000010 0.000010 0.000010 0.000010 0.000010 0.000010 0.000010 0.000010 0.000010 0.000010 0.000010 0.000010 0.000010 0.000010 0.000010 0.000010 0.000010 0.000010 0.000010 0.000010 0.000010 0.000010 0.000010 0.999650 0.000010 0.000010 0.000010
0.000010 0.000010 0.000010 0.000010 0.000010 0.000010 0.000010 0.000010 0.000010 0.000010 0.000010 0.000010 0.000010 0.000010 0.000010 0.000010 0.000010 0.000010 0.000010 0.000010 0.000010 0.000010 0.000010 0.000010 0.000010 0.000010 0.000010 0.000010 0.000010 0.000010 0.000010 0.000010 0.999650 0.000010 0.000010 0.000010
0.000010 0.000010 0.000010 0.000010 0.000010 0.010901 0.000010 0.000010 0.000010 0.000010 0.000010 0.000010 0.000010 0.000010 0.000010 0.000010 0.000010 0.000010 0.171247 0.000010 0.000010 0.000010 0.000010 0.000010 0.000010 0.000010 0.000010 0.026030 0.000010 0.000010 0.000010 0.000010 0.791502 0.000010 0.000010 0.000010
0.000010 0.000010 0.000010 0.000010 0.000010 0.000010 0.000010 0.000010 0.000010 0.000010 0.000010 0.000010 0.000010 0.000010 0.000010 0.000010 0.000010 0.000010 0.000010 0.000010 0.000010 0.000010 0.000010 0.000010 0.000010 0.000010 0.000010 0.004425 0.000010 0.000010 0.000010 0.000010 0.995235 0.000010 0.000010 0.000010
0.000010 0.000010 0.000010 0.000010 0.000010 0.000010 0.000010 0.000010 0.000010 0.000010 0.000010 0.000010 0.000010 0.000010 0.000010 0.000010 0.000010 0.000010 0.000010 0.000010 0.000010 0.000010 0.000010 0.000010 0.000010 0.000010 0.000010 0.000010 0.000010 0.000010 0.000010 0.000010 0.999650 0.000010 0.000010 0.000010
0.000010 0.000010 0.000010 0.000010 0.000010 0.000010 0.000010 0.000010 0.000010 0.000010 0.000010 0.000010 0.000010 0.000010 0.000010 0.000010 0.000010 0.000010 0.000010 0.000010 0.000010 0.000010 0.000010 0.000010 0.000010 0.000010 0.000010 0.000010 0.000010 0.000010 0.000010 0.000010 0.999650 0.000010 0.000010 0.000010
0.000010 0.000010 0.000010 0.000010 0.000010 0.000010 0.000010 0.000010 0.000010 0.000010 0.000010 0.000010 0.000010 0.000010 0.000010 0.000010 0.000010 0.000010 0.000010 0.000010 0.000010 0.000010 0.000010 0.000010 0.000010 0.000010 0.000010 0.000010 0.000010 0.000010 0.000010 0.000010 0.999650 0.000010 0.000010 0.000010
0.000011 0.000010 0.000010 0.000010 0.000010 0.000010 0.000010 0.000010 0.000010 0.000010 0.000010 0.000010 0.000010 0.000010 0.000010 0.000010 0.000010 0.000010 0.000010 0.000010 0.000010 0.000010 0.000010 0.000010 0.000010 0.000010 0.000010 0.000010 0.000010 0.000010 0.000010 0.000010 0.999649 0.000010 0.000010 0.000010
0.000010 0.000010 0.000010 0.000010 0.000010 0.005905 0.000010 0.000010 0.000010 0.000010 0.000010 0.000010 0.000010 0.000010 0.000010 0.000010 0.000010 0.000010 0.121364 0.000010 0.000010 0.000010 0.000010 0.000010 0.000010 0.000010 0.000010 0.000010 0.000010 0.000010 0.000010 0.000010 0.872402 0.000010 0.000010 0.000010
0.000010 0.000010 0.000010 0.000010 0.000010 0.000010 0.000010 0.000010 0.000010 0.000010 0.000010 0.000010 0.000010 0.000010 0.000010 0.000010 0.000010 0.000010 0.140162 0.000010 0.000010 0.000010 0.000010 0.000010 0.000010 0.000010 0.000010 0.000010 0.000010 0.000010 0.000010 0.000010 0.859498 0.000010 0.000010 0.000010
0.000010 0.000010 0.000010 0.000010 0.000010 0.000010 0.000010 0.000010 0.000010 0.000010 0.000010 0.000010 0.000776 0.000010 0.000010 0.000010 0.000010 0.000010 0.000010 0.000010 0.000010 0.013004 0.000010 0.000010 0.000010 0.000010 0.000010 0.000010 0.000010 0.000010 0.023537 0.000010 0.925610 0.036763 0.000010 0.000010
0.000010 0.000010 0.000010 0.000010 0.000010 0.000010 0.000010 0.000010 0.000010 0.000010 0.000010 0.000010 0.000010 0.000010 0.000010 0.000010 0.000010 0.000010 0.000010 0.000010 0.000010 0.000010 0.000010 0.000010 0.000010 0.000010 0.000010 0.000010 0.000010 0.000010 0.000010 0.000010 0.999650 0.000010 0.000010 0.000010
0.000014 0.000010 0.000010 0.000010 0.000010 0.006146 0.000010 0.000010 0.000010 0.000010 0.000010 0.000010 0.005719 0.000010 0.000010 0.000010 0.000010 0.000010 0.155216 0.000010 0.000010 0.000010 0.000010 0.000010 0.000010 0.013485 0.000010 0.016412 0.000010 0.000010 0.045905 0.000010 0.744069 0.012764 0.000010 0.000010
0.000010 0.000010 0.000010 0.000010 0.000010 0.000010 0.000010 0.000010 0.000010 0.000010 0.000010 0.000010 0.000010 0.000010 0.000010 0.000010 0.000010 0.000010 0.000010 0.000010 0.000010 0.000010 0.000010 0.000010 0.000010 0.000010 0.000010 0.000010 0.000010 0.000010 0.000010 0.000010 0.999650 0.000010 0.000010 0.000010
0.000010 0.000010 0.000010 0.000010 0.000010 0.000010 0.000010 0.000010 0.000010 0.000010 0.000010 0.000010 0.000010 0.000010 0.000010 0.000010 0.000010 0.000010 0.000010 0.000010 0.000010 0.000010 0.000010 0.000010 0.000010 0.000010 0.000010 0.000010 0.000010 0.000010 0.000010 0.000010 0.999650 0.000010 0.000010 0.000010
0.000010 0.000010 0.000010 0.000010 0.000010 0.000010 0.000010 0.000010 0.000010 0.000010 0.000010 0.000010 0.000010 0.000010 0.000010 0.000010 0.000010 0.000010 0.000010 0.000010 0.000010 0.000010 0.000010 0.000010 0.000010 0.000010 0.000010 0.000010 0.000010 0.000010 0.000010 0.000010 0.999650 0.000010 0.000010 0.000010
0.000010 0.014188 0.000010 0.000010 0.000010 0.024968 0.000010 0.000010 0.000010 0.000010 0.007710 0.007119 0.000010 0.000010 0.029172 0.000010 0.011386 0.001216 0.049764 0.702872 0.000010 0.000010 0.002966 0.000010 0.007661 0.000010 0.001756 0.070459 0.028759 0.009977 0.000010 0.015119 0.014717 0.000010 0.000010 0.000010
0.000010 0.000010 0.000010 0.000010 0.003704 0.003939 0.000010 0.000010 0.000010 0.000010 0.000010 0.000010 0.000010 0.000010 0.000010 0.000010 0.000010 0.038220 0.003221 0.802415 0.000010 0.000010 0.013648 0.000010 0.000010 0.000010 0.000010 0.067844 0.066728 0.000010 0.000010 0.000010 0.000010 0.000010 0.000010 0.000010
0.000010 0.000010 0.000010 0.000010 0.000010 0.000010 0.000010 0.000010 0.000010 0.000010 0.000010 0.000010 0.000010 0.000010 0.000010 0.000010 0.000010 0.000010 0.000010 0.999650 0.000010 0.000010 0.000010 0.000010 0.000010 0.000010 0.000010 0.000010 0.000010 0.000010 0.000010 0.000010 0.000010 0.000010 0.000010 0.000010
0.000010 0.000010 0.000010 0.000010 0.000010 0.000010 0.000011 0.000010 0.000010 0.000010 0.000010 0.000010 0.000010 0.000010 0.000010 0.000010 0.000010 0.000010 0.000010 0.999649 0.000010 0.000010 0.000010 0.000010 0.000010 0.000010 0.000010 0.000010 0.000010 0.000010 0.000010 0.000010 0.000010 0.000010 0.000010 0.000010
0.000010 0.000010 0.000010 0.000010 0.000010 0.030142 0.000010 0.000010 0.000010 0.000010 0.001651 0.000014 0.000010 0.000010 0.023555 0.000010 0.000010 0.023260 0.009413 0.824152 0.000010 0.000010 0.019309 0.000010 0.000010 0.000010 0.000010 0.043877 0.011772 0.012605 0.000010 0.000010 0.000010 0.000010 0.000010 0.000010
0.000010 0.000010 0.000010 0.000010 0.014285 0.010881 0.011154 0.000010 0.000010 0.000010 0.004526 0.003476 0.000010 0.000010 0.025607 0.000010 0.041165 0.154261 0.038653 0.571763 0.000010 0.000010 0.004680 0.000010 0.000010 0.000010 0.000010 0.041030 0.063282 0.000010 0.000010 0.000010 0.015017 0.000010 0.000010 0.000010
0.000010 0.000010 0.000010 0.000010 0.000010 0.002946 0.016880 0.000010 0.000010 0.000010 0.006552 0.018857 0.000010 0.000010 0.001163 0.015981 0.003762 0.136641 0.008358 0.640603 0.000010 0.000010 0.000010 0.000010 0.000010 0.000010 0.014927 0.011067 0.122033 0.000010 0.000010 0.000010 0.000010 0.000010 0.000010 0.000010
0.000010 0.000010 0.000010 0.000010 0.000010 0.000010 0.000010 0.000010 0.000010 0.000010 0.000010 0.000010 0.000010 0.000010 0.000010 0.000010 0.000010 0.000010 0.000010 0.999650 0.000010 0.000010 0.000010 0.000010 0.000010 0.000010 0.000010 0.000010 0.000010 0.000010 0.000010 0.000010 0.000010 0.000010 0.000010 0.000010
0.000010 0.000010 0.000010 0.000010 0.000010 0.000010 0.000010 0.000010 0.000010 0.000010 0.000010 0.000010 0.000010 0.000010 0.000010 0.000010 0.000010 0.000010 0.000010 0.999650 0.000010 0.000010 0.000010 0.000010 0.000010 0.000010 0.000010 0.000010 0.000010 0.000010 0.000010 0.000010 0.000010 0.000010 0.000010 0.000010
0.000010 0.000010 0.000010 0.000010 0.000010 0.016059 0.000010 0.000010 0.000010 0.000010 0.000010 0.000010 0.000010 0.000010 0.000010 0.000010 0.000010 0.000010 0.000010 0.957007 0.000010 0.000010 0.000010 0.000010 0.000010 0.000010 0.000010 0.026603 0.000010 0.000010 0.000010 0.000010 0.000010 0.000010 0.000010 0.000010
0.000010 0.000010 0.000010 0.000010 0.002637 0.040498 0.002918 0.000010 0.000010 0.000010 0.035123 0.000010 0.000010 0.000010 0.029019 0.000010 0.006362 0.000010 0.044880 0.721200 0.000010 0.000010 0.000010 0.002780 0.006000 0.000010 0.000010 0.065295 0.009888 0.005821 0.000010 0.027359 0.000010 0.000010 0.000010 0.000010
0.000010 0.000010 0.000010 0.000010 0.024341 0.001555 0.000010 0.000010 0.000010 0.000010 0.000010 0.010740 0.000010 0.000010 0.006948 0.000010 0.000010 0.087369 0.000010 0.795249 0.000010 0.000010 0.000010 0.000010 0.000010 0.000010 0.026626 0.034482 0.012420 0.000010 0.000010 0.000010 0.000010 0.000010 0.000010 0.000010
0.000010 0.000010 0.000010 0.000010 0.000010 0.000010 0.000010 0.000010 0.000010 0.000010 0.000010 0.000010 0.000010 0.000010 0.000010 0.000010 0.000010 0.000010 0.000010 0.999650 0.000010 0.000010 0.000010 0.000010 0.000010 0.000010 0.000010 0.000010 0.000010 0.000010 0.000010 0.000010 0.000010 0.000010 0.000010 0.000010
0.000010 0.000010 0.000010 0.000010 0.000010 0.000010 0.000010 0.000010 0.000010 0.000010 0.000010 0.000010 0.000010 0.000010 0.000010 0.000010 0.000010 0.000010 0.000010 0.999650 0.000010 0.000010 0.000010 0.000010 0.000010 0.000010 0.000010 0.000010 0.000010 0.000010 0.000010 0.000010 0.000010 0.000010 0.000010 0.000010
0.000010 0.000010 0.000010 0.000010 0.000010 0.000010 0.001975 0.000010 0.000010 0.000010 0.000010 0.028056 0.000010 0.000010 0.000010 0.000010 0.018886 0.142606 0.031839 0.657604 0.000010 0.000010 0.010795 0.009843 0.000010 0.000010 0.000723 0.026690 0.070732 0.000010 0.000010 0.000010 0.000010 0.000010 0.000010 0.000010
0.000010 0.000010 0.000010 0.000010 0.003087 0.000010 0.009036 0.000010 0.000010 0.000010 0.000010 0.003707 0.000010 0.000010 0.000010 0.000010 0.000010 0.116140 0.003426 0.780676 0.000010 0.000010 0.000010 0.000010 0.004056 0.000010 0.023490 0.003120 0.050031 0.000010 0.000010 0.000010 0.002980 0.000010 0.000010 0.000010
0.000010 0.000010 0.000010 0.000010 0.000010 0.000010 0.000010 0.000010 0.000010 0.000010 0.000010 0.000010 0.000010 0.000010 0.000010 0.000010 0.000010 0.000010 0.000010 0.999650 0.000010 0.000010 0.000010 0.000010 0.000010 0.000010 0.000010 0.000010 0.000010 0.000010 0.000010 0.000010 0.000010 0.000010 0.000010 0.000010
0.000010 0.000010 0.000010 0.000010 0.000010 0.000010 0.000010 0.000010 0.000010 0.000010 0.000010 0.000010 0.000010 0.000010 0.000010 0.000010 0.000010 0.000010 0.000010 0.999650 0.000010 0.000010 0.000010 0.000010 0.000010 0.000010 0.000010 0.000010 0.000010 0.000010 0.000010 0.000010 0.000010 0.000010 0.000010 0.000010
0.000010 0.001338 0.000010 0.000010 0.016305 0.025040 0.001595 0.000010 0.000010 0.000018 0.000010 0.020376 0.000010 0.000010 0.060292 0.018531 0.042145 0.093651 0.033773 0.519139 0.000010 0.000010 0.000010 0.000010 0.002792 0.000010 0.000010 0.122467 0.030560 0.000010 0.000010 0.000010 0.011776 0.000010 0.000010 0.000010
0.000010 0.010506 0.000010 0.000010 0.012791 0.000010 0.000010 0.000010 0.000010 0.000010 0.000015 0.014996 0.000010 0.000010 0.021386 0.000010 0.000010 0.011042 0.000010 0.000010 0.000010 0.000010 0.000010 0.004862 0.000010 0.000010 0.000181 0.003348 0.920612 0.000010 0.000010 0.000010 0.000010 0.000010 0.000010 0.000010
0.000010 0.000010 0.000010 0.000010 0.000010 0.000010 0.000010 0.000010 0.000010 0.000010 0.000010 0.000010 0.000010 0.000010 0.000010 0.000010 0.000013 0.000010 0.000010 0.000010 0.000010 0.000010 0.000010 0.000010 0.000010 0.000010 0.000010 0.014113 0.985544 0.000010 0.000010 0.000010 0.000010 0.000010 0.000010 0.000010
0.000010 0.017039 0.000010 0.000010 0.000010 0.000010 0.030592 0.000010 0.000010 0.003207 0.000010 0.000010 0.000010 0.000010 0.000010 0.000010 0.003021 0.020466 0.006202 0.002797 0.000010 0.000010 0.000010 0.018253 0.003102 0.000010 0.000010 0.000010 0.892778 0.002291 0.000010 0.000010 0.000010 0.000010 0.000010 0.000010
0.000010 0.000010 0.000010 0.000010 0.000010 0.012795 0.034858 0.000010 0.000010 0.000010 0.000010 0.000010 0.000010 0.000010 0.000010 0.000010 0.035956 0.014725 0.000010 0.000010 0.000010 0.000010 0.000010 0.000010 0.010131 0.000010 0.019019 0.002497 0.869738 0.000010 0.000010 0.000010 0.000010 0.000010 0.000010 0.000010
0.000010 0.000010 0.000010 0.000010 0.000010 0.001543 0.000010 0.000010 0.000010 0.000010 0.000010 0.000010 0.000010 0.000010 0.000010 0.000010 0.000010 0.000010 0.000010 0.000010 0.000010 0.000010 0.000010 0.000010 0.000010 0.000010 0.000010 0.000010 0.998117 0.000010 0.000010 0.000010 0.000010 0.000010 0.000010 0.000010
0.000010 0.000010 0.000010 0.000010 0.000010 0.000010 0.000010 0.000010 0.000010 0.000010 0.000010 0.000010 0.000010 0.000010 0.000010 0.000010 0.000010 0.000010 0.000010 0.000010 0.000010 0.000010 0.000010 0.000010 0.000010 0.000010 0.000010 0.000010 0.999650 0.000010 0.000010 0.000010 0.000010 0.000010 0.000010 0.000010
0.000010 0.000010 0.000010 0.000010 0.000010 0.000010 0.000010 0.000010 0.000010 0.000010 0.000010 0.000010 0.000010 0.000010 0.000010 0.000010 0.000010 0.000010 0.000010 0.000010 0.000010 0.000010 0.000010 0.000010 0.000010 0.000010 0.000010 0.000010 0.999650 0.000010 0.000010 0.000010 0.000010 0.000010 0.000010 0.000010
0.000010 0.000010 0.000010 0.000010 0.000010 0.000010 0.000010 0.000010 0.000010 0.000010 0.000010 0.000010 0.000010 0.000010 0.000010 0.000010 0.000010 0.000010 0.000010 0.000010 0.000010 0.000010 0.000010 0.000010 0.000010 0.000010 0.000010 0.000010 0.999650 0.000010 0.000010 0.000010 0.000010 0.000010 0.000010 0.000010
0.000010 0.000010 0.000010 0.000010 0.000010 0.000010 0.002466 0.000010 0.000010 0.000010 0.000010 0.006493 0.000010 0.000010 0.000010 0.000010 0.000010 0.000010 0.000010 0.000010 0.000010 0.000010 0.000010 0.000010 0.003630 0.000010 0.000010 0.000010 0.987090 0.000010 0.000010 0.000010 0.000010 0.000010 0.000010 0.000010
0.000010 0.000010 0.000010 0.000010 0.000010 0.000010 0.000010 0.000010 0.000010 0.000010 0.000010 0.000010 0.000010 0.000010 0.000010 0.000010 0.000010 0.000010 0.000010 0.000010 0.000010 0.000010 0.000010 0.000010 0.000010 0.000010 0.000010 0.000010 0.999650 0.000010 0.000010 0.000010 0.000010 0.000010 0.000010 0.000010
0.000010 0.000010 0.000010 0.000010 0.000010 0.000010 0.001930 0.000010 0.000010 0.005545 0.000010 0.027827 0.000010 0.000010 0.000877 0.005683 0.000010 0.000010 0.000010 0.000010 0.000010 0.000010 0.000010 0.000010 0.000846 0.000010 0.001957 0.000010 0.936577 0.012404 0.000010 0.006096 0.000010 0.000010 0.000010 0.000010
0.000010 0.000010 0.000010 0.000010 0.000010 0.014280 0.000010 0.000010 0.000010 0.000010 0.000010 0.000010 0.000010 0.000010 0.000010 0.000010 0.000010 0.003063 0.000010 0.000010 0.000010 0.000010 0.000010 0.004290 0.000010 0.000010 0.013552 0.000010 0.963943 0.000010 0.000010 0.000572 0.000010 0.000010 0.000010 0.000010
0.000010 0.000010 0.000010 0.000010 0.000010 0.000010 0.000010 0.000010 0.000010 0.000010 0.000010 0.000010 0.000010 0.000010 0.000010 0.000010 0.000010 0.000010 0.000010 0.000010 0.000010 0.000010 0.000010 0.000010 0.000010 0.000010 0.000010 0.000010 0.999650 0.000010 0.000010 0.000010 0.000010 0.000010 0.000010 0.000010
0.000010 0.000010 0.000010 0.000010 0.000010 0.000010 0.000010 0.000010 0.000010 0.000010 0.000010 0.000010 0.000010 0.000010 0.000010 0.000010 0.000010 0.000010 0.000010 0.000010 0.000010 0.000010 0.000010 0.000010 0.000010 0.000010 0.000010 0.000010 0.999650 0.000010 0.000010 0.000010 0.000010 0.000010 0.000010 0.000010
0.000010 0.000010 0.000010 0.000010 0.000010 0.000010 0.024180 0.000010 0.000010 0.000010 0.000010 0.000010 0.000010 0.000010 0.013786 0.000010 0.000010 0.018909 0.000010 0.000010 0.000010 0.000010 0.000010 0.007446 0.000010 0.000010 0.000010 0.003277 0.932102 0.000010 0.000010 0.000010 0.000010 0.000010 0.000010 0.000010
0.000010 0.000010 0.000010 0.000010 0.000010 0.000010 0.000010 0.000010 0.000010 0.000010 0.000010 0.005646 0.000010 0.002127 0.010140 0.000010 0.003007 0.000010 0.000010 0.000010 0.000010 0.000010 0.000010 0.006697 0.000010 0.000010 0.000010 0.000010 0.972082 0.000010 0.000010 0.000010 0.000010 0.000010 0.000010 0.000010
0.000010 0.000010 0.000010 0.000010 0.000010 0.000010 0.027475 0.000010 0.000010 0.000010 0.000010 0.000010 0.000010 0.000010 0.000010 0.000010 0.000010 0.000010 0.000010 0.000010 0.000010 0.000010 0.000010 0.000010 0.000010 0.000010 0.016009 0.000010 0.943718 0.000010 0.000010 0.000010 0.012479 0.000010 0.000010 0.000010
0.000010 0.000010 0.000010 0.000010 0.000010 0.000010 0.053464 0.000010 0.000010 0.000010 0.000010 0.000010 0.000010 0.000010 0.000010 0.000010 0.000010 0.000010 0.000010 0.000010 0.000010 0.000010 0.000010 0.000015 0.013195 0.000010 0.000010 0.000010 0.927880 0.000010 0.000010 0.005136 0.000010 0.000010 0.000010 0.000010
0.000010 0.000010 0.000010 0.000010 0.000010 0.000010 0.000010 0.000010 0.000010 0.000010 0.000010 0.007536 0.000010 0.000010 0.000010 0.000010 0.000010 0.020259 0.010176 0.007034 0.000010 0.000010 0.005941 0.014400 0.000010 0.000010 0.000010 0.000010 0.909663 0.000028 0.000010 0.024692 0.000010 0.000010 0.000010 0.000010
0.000010 0.000010 0.000010 0.000010 0.000010 0.000010 0.000010 0.000010 0.000010 0.000010 0.000010 0.000010 0.000010 0.000010 0.000010 0.000010 0.000010 0.000010 0.000010 0.000010 0.000010 0.000010 0.000010 0.000010 0.000010 0.000010 0.000010 0.000010 0.999650 0.000010 0.000010 0.000010 0.000010 0.000010 0.000010 0.000010
0.000010 0.000010 0.000010 0.000010 0.000010 0.096635 0.000010 0.000010 0.000010 0.000010 0.000010 0.000010 0.007873 0.000010 0.000010 0.000010 0.000010 0.000010 0.684743 0.000010 0.001962 0.003278 0.000010 0.000010 0.000010 0.000010 0.000010 0.150776 0.000010 0.000010 0.023530 0.000010 0.023303 0.007629 0.000010 0.000010
0.000010 0.000010 0.000010 0.000010 0.000010 0.000010 0.000010 0.000010 0.000010 0.000010 0.000010 0.000010 0.000010 0.000010 0.000010 0.000010 0.000010 0.000010 0.999650 0.000010 0.000010 0.000010 0.000010 0.000010 0.000010 0.000010 0.000010 0.000010 0.000010 0.000010 0.000010 0.000010 0.000010 0.000010 0.000010 0.000010
0.000010 0.000010 0.000010 0.000010 0.000010 0.000010 0.000010 0.000010 0.000010 0.000010 0.000010 0.000010 0.000010 0.000010 0.000010 0.000010 0.000010 0.000010 0.999650 0.000010 0.000010 0.000010 0.000010 0.000010 0.000010 0.000010 0.000010 0.000010 0.000010 0.000010 0.000010 0.000010 0.000010 0.000010 0.000010 0.000010
0.000010 0.000010 0.000010 0.000010 0.000010 0.067677 0.000010 0.000010 0.000010 0.000010 0.000010 0.000010 0.000010 0.000010 0.000010 0.000010 0.000010 0.000010 0.786071 0.000010 0.000010 0.000010 0.000010 0.000010 0.000010 0.000010 0.000010 0.145921 0.000010 0.000010 0.000010 0.000010 0.000010 0.000010 0.000010 0.000010
0.000010 0.000010 0.000010 0.000010 0.000010 0.097258 0.000010 0.000010 0.000010 0.000010 0.000010 0.000010 0.000010 0.000010 0.000010 0.000010 0.000010 0.000010 0.697797 0.000010 0.000010 0.000010 0.000010 0.000010 0.000010 0.000010 0.000010 0.188645 0.000010 0.000010 0.000010 0.000010 0.015980 0.000010 0.000010 0.000010
0.000010 0.000010 0.000010 0.000010 0.000010 0.077868 0.000010 0.000010 0.000010 0.000010 0.000010 0.000010 0.000010 0.000010 0.000010 0.000010 0.000010 0.000010 0.791157 0.000010 0.000010 0.000010 0.000010 0.000010 0.000010 0.000010 0.000010 0.130645 0.000010 0.000010 0.000010 0.000010 0.000010 0.000010 0.000010 0.000010
0.000010 0.000010 0.000010 0.000010 0.000010 0.090887 0.000010 0.000010 0.000010 0.000010 0.000010 0.000010 0.000010 0.000010 0.000010 0.000010 0.000010 0.000010 0.751135 0.000010 0.000010 0.000010 0.000010 0.000010 0.000010 0.000010 0.000010 0.157649 0.000010 0.000010 0.000010 0.000010 0.000010 0.000010 0.000010 0.000010
0.000010 0.000010 0.000010 0.000010 0.000010 0.000010 0.000010 0.000010 0.000010 0.000010 0.000010 0.000010 0.005190 0.003901 0.000010 0.000010 0.000010 0.000010 0.955348 0.000010 0.007676 0.018811 0.000010 0.000010 0.000010 0.000010 0.000010 0.000010 0.000010 0.000010 0.000010 0.000010 0.000010 0.008775 0.000010 0.000010
0.000010 0.000010 0.000010 0.000010 0.000010 0.095491 0.000010 0.000010 0.000010 0.000010 0.000010 0.000010 0.000010 0.000010 0.000010 0.000010 0.000010 0.000010 0.762905 0.000010 0.000010 0.000010 0.000010 0.000010 0.000010 0.000010 0.000010 0.141274 0.000010 0.000010 0.000010 0.000010 0.000010 0.000010 0.000010 0.000010
0.000010 0.000010 0.000010 0.000010 0.000010 0.093706 0.000010 0.000010 0.000010 0.000010 0.000010 0.000010 0.000010 0.000010 0.000010 0.000010 0.000010 0.000010 0.753122 0.000010 0.000010 0.000010 0.000010 0.000010 0.000010 0.000010 0.000010 0.146968 0.000010 0.000010 0.000010 0.000010 0.005884 0.000010 0.000010 0.000010
0.000010 0.000010 0.000011 0.000010 0.000010 0.043425 0.000010 0.000010 0.000010 0.000010 0.000010 0.000010 0.000010 0.000010 0.000010 0.000010 0.000010 0.000010 0.930789 0.000010 0.000010 0.000010 0.000010 0.000010 0.000010 0.000010 0.000010 0.025455 0.000010 0.000010 0.000010 0.000010 0.000010 0.000010 0.000010 0.000010
0.000010 0.000010 0.000010 0.000010 0.000010 0.059005 0.000010 0.000010 0.000010 0.000010 0.000010 0.000010 0.000010 0.000010 0.000010 0.000010 0.000010 0.000010 0.854142 0.000010 0.000010 0.000010 0.000010 0.000010 0.000010 0.000010 0.000010 0.086522 0.000010 0.000010 0.000010 0.000010 0.000010 0.000010 0.000010 0.000010
0.000010 0.000010 0.000010 0.000010 0.000010 0.000010 0.000010 0.000010 0.000010 0.000010 0.000010 0.000010 0.000010 0.000010 0.000010 0.000010 0.000010 0.000010 0.999650 0.000010 0.000010 0.000010 0.000010 0.000010 0.000010 0.000010 0.000010 0.000010 0.000010 0.000010 0.000010 0.000010 0.000010 0.000010 0.000010 0.000010
0.000010 0.000010 0.000010 0.000010 0.000010 0.080180 0.000010 0.000010 0.000010 0.000010 0.000010 0.000010 0.000010 0.000010 0.000010 0.000010 0.000010 0.000010 0.727527 0.000010 0.000010 0.000010 0.000010 0.000010 0.000010 0.000010 0.000010 0.191962 0.000010 0.000010 0.000010 0.000010 0.000010 0.000010 0.000010 0.000010
0.000010 0.000010 0.000010 0.000010 0.000010 0.000010 0.000010 0.000010 0.000010 0.000010 0.000010 0.000010 0.000010 0.000010 0.000010 0.000010 0.000010 0.000010 0.999650 0.000010 0.000010 0.000010 0.000010 0.000010 0.000010 0.000010 0.000010 0.000010 0.000010 0.000010 0.000010 0.000010 0.000010 0.000010 0.000010 0.000010
0.000010 0.000010 0.000010 0.000010 0.000010 0.000010 0.000010 0.000010 0.000010 0.000010 0.000010 0.000010 0.000010 0.000010 0.000010 0.000010 0.000010 0.000010 0.999650 0.000010 0.000010 0.000010 0.000010 0.000010 0.000010 0.000010 0.000010 0.000010 0.000010 0.000010 0.000010 0.000010 0.000010 0.000010 0.000010 0.000010
0.000010 0.000010 0.000010 0.000010 0.000010 0.000010 0.000010 0.000010 0.000010 0.000010 0.000010 0.000010 0.000010 0.000010 0.000010 0.000010 0.000010 0.000010 0.999650 0.000010 0.000010 0.000010 0.000010 0.000010 0.000010 0.000010 0.000010 0.000010 0.000010 0.000010 0.000010 0.000010 0.000010 0.000010 0.000010 0.000010
0.000010 0.000010 0.000010 0.000010 0.000010 0.000010 0.000010 0.000010 0.000010 0.000010 0.000010 0.000010 0.000010 0.000010 0.000010 0.000010 0.000010 0.000010 0.999650 0.000010 0.000010 0.000010 0.000010 0.000010 0.000010 0.000010 0.000010 0.000010 0.000010 0.000010 0.000010 0.000010 0.000010 0.000010 0.000010 0.000010
0.000010 0.000010 0.000010 0.000010 0.000010 0.004889 0.000010 0.000010 0.000010 0.000010 0.000010 0.000010 0.003343 0.000010 0.000010 0.000010 0.000010 0.000010 0.391925 0.000010 0.015066 0.000578 0.000010 0.000010 0.000010 0.000010 0.000010 0.583900 0.000010 0.000010 0.000010 0.000010 0.000010 0.000010 0.000010 0.000010
0.000010 0.000010 0.000010 0.000010 0.000010 0.080909 0.000010 0.000010 0.000010 0.000010 0.000010 0.000010 0.000010 0.000010 0.000010 0.000010 0.000010 0.000010 0.844158 0.000010 0.000010 0.000010 0.000010 0.000010 0.000010 0.000010 0.000010 0.073414 0.000010 0.000010 0.000010 0.000010 0.001199 0.000010 0.000010 0.000010
0.000010 0.000010 0.000010 0.000010 0.000010 0.000010 0.000010 0.000010 0.000010 0.000010 0.000010 0.000010 0.000010 0.000010 0.000010 0.000010 0.000010 0.000010 0.000010 0.000010 0.000010 0.000010 0.000010 0.000010 0.000010 0.999650 0.000010 0.000010 0.000010 0.000010 0.000010 0.000010 0.000010 0.000010 0.000010 0.000010
0.000010 0.000010 0.000010 0.000010 0.000010 0.000010 0.000010 0.000010 0.000010 0.000010 0.000010 0.000010 0.000012 0.000010 0.000010 0.000010 0.000010 0.000010 0.000010 0.000010 0.000012 0.000010 0.000010 0.000010 0.000010 0.999646 0.000010 0.000010 0.000010 0.000010 0.000010 0.000010 0.000010 0.000010 0.000010 0.000010
0.000019 0.000010 0.000010 0.000010 0.000010 0.000012 0.000010 0.000011 0.000010 0.000010 0.000010 0.000010 0.000010 0.000010 0.000011 0.000010 0.000010 0.000010 0.000010 0.000010 0.000010 0.000010 0.000010 0.000010 0.000010 0.999629 0.000010 0.000010 0.000019 0.000010 0.000010 0.000010 0.000010 0.000010 0.000010 0.000010
0.000010 0.000010 0.000010 0.000010 0.000010 0.000010 0.000010 0.000010 0.000010 0.000010 0.000010 0.000010 0.000010 0.000010 0.000014 0.000010 0.000010 0.000010 0.000012 0.000010 0.000010 0.000010 0.000010 0.000010 0.000010 0.999640 0.000010 0.000010 0.000010 0.000012 0.000011 0.000010 0.000010 0.000010 0.000010 0.000010
0.000010 0.000010 0.000010 0.000010 0.000010 0.000010 0.000010 0.000010 0.000010 0.000010 0.000010 0.000010 0.000012 0.000015 0.000010 0.000010 0.000010 0.000010 0.000010 0.000010 0.000010 0.000010 0.000010 0.000010 0.000010 0.999642 0.000010 0.000011 0.000010 0.000010 0.000010 0.000010 0.000010 0.000010 0.000010 0.000010
0.000010 0.000010 0.000010 0.000010 0.000010 0.008563 0.000010 0.000010 0.000010 0.000010 0.000010 0.000010 0.000010 0.000010 0.000010 0.000010 0.004328 0.024327 0.000010 0.006712 0.000010 0.000010 0.009069 0.000010 0.000010 0.859332 0.000010 0.011506 0.000010 0.000010 0.029662 0.003458 0.025654 0.000010 0.000010 0.017139
0.000010 0.000010 0.000010 0.000010 0.000010 0.000010 0.000010 0.000010 0.000010 0.000010 0.000010 0.000010 0.000010 0.000010 0.000010 0.000010 0.000010 0.000010 0.000010 0.000010 0.000010 0.000010 0.000010 0.000010 0.000010 0.999650 0.000010 0.000010 0.000010 0.000010 0.000010 0.000010 0.000010 0.000010 0.000010 0.000010
0.000010 0.000010 0.000010 0.000010 0.000010 0.000013 0.000010 0.000010 0.000010 0.000010 0.000010 0.000010 0.000010 0.000010 0.000010 0.000010 0.000010 0.000010 0.000010 0.000010 0.000010 0.000010 0.000010 0.000010 0.000010 0.999647 0.000010 0.000010 0.000010 0.000010 0.000010 0.000010 0.000010 0.000010 0.000010 0.000010
0.000010 0.000010 0.000010 0.000010 0.000010 0.000010 0.000010 0.000010 0.000010 0.000010 0.000010 0.000010 0.000010 0.000010 0.000010 0.000010 0.000010 0.000010 0.000010 0.000010 0.000010 0.000010 0.000010 0.000010 0.000010 0.999650 0.000010 0.000010 0.000010 0.000010 0.000010 0.000010 0.000010 0.000010 0.000010 0.000010
0.000010 0.000010 0.000010 0.000010 0.000010 0.000010 0.000010 0.000011 0.000010 0.000010 0.000010 0.000010 0.000010 0.000010 0.000010 0.000010 0.000010 0.000010 0.000010 0.000010 0.000018 0.000010 0.000010 0.000010 0.000010 0.999638 0.000010 0.000010 0.000010 0.000013 0.000010 0.000010 0.000010 0.000010 0.000010 0.000010
0.000010 0.000010 0.000010 0.000010 0.000010 0.000010 0.000010 0.000010 0.000010 0.000010 0.000010 0.000010 0.000010 0.000010 0.000010 0.000010 0.000010 0.000010 0.000010 0.000010 0.000010 0.000010 0.000010 0.000010 0.000010 0.999650 0.000010 0.000010 0.000010 0.000010 0.000010 0.000010 0.000010 0.000010 0.000010 0.000010
0.000010 0.000010 0.000010 0.000010 0.000010 0.000010 0.000010 0.000010 0.000010 0.000010 0.000010 0.000010 0.000010 0.000010 0.000010 0.000010 0.000010 0.000010 0.000010 0.000010 0.000010 0.000010 0.000010 0.000010 0.000010 0.999650 0.000010 0.000010 0.000010 0.000010 0.000010 0.000010 0.000010 0.000010 0.000010 0.000010
0.000010 0.000010 0.000010 0.000010 0.000010 0.000010 0.000010 0.000010 0.000010 0.000010 0.000010 0.000010 0.000010 0.000010 0.000012 0.000010 0.000010 0.000010 0.000010 0.000010 0.000010 0.000010 0.000010 0.000010 0.000010 0.999648 0.000010 0.000010 0.000010 0.000010 0.000010 0.000010 0.000010 0.000010 0.000010 0.000010
0.000010 0.000010 0.000010 0.000010 0.000010 0.000010 0.000010 0.000010 0.000010 0.000010 0.000010 0.000010 0.000010 0.000010 0.000010 0.000010 0.000010 0.000010 0.000010 0.000010 0.000010 0.000010 0.000010 0.000010 0.000010 0.999637 0.000010 0.000010 0.000010 0.000018 0.000010 0.000010 0.000010 0.000015 0.000010 0.000010
0.000010 0.000010 0.000010 0.000010 0.000010 0.000010 0.000010 0.000010 0.000010 0.000010 0.000010 0.000010 0.000010 0.000010 0.000010 0.000010 0.000010 0.000010 0.000010 0.000010 0.000010 0.000012 0.000010 0.000010 0.000010 0.999648 0.000010 0.000010 0.000010 0.000010 0.000010 0.000010 0.000010 0.000010 0.000010 0.000010
0.000010 0.000010 0.000010 0.000010 0.000010 0.000010 0.000010 0.000010 0.000010 0.000010 0.000010 0.000010 0.000010 0.000010 0.000010 0.000010 0.000010 0.000010 0.000010 0.000010 0.000010 0.000010 0.000010 0.000010 0.000010 0.999650 0.000010 0.000010 0.000010 0.000010 0.000010 0.000010 0.000010 0.000010 0.000010 0.000010
0.000010 0.000010 0.000010 0.000010 0.000010 0.000010 0.000010 0.000010 0.000010 0.000010 0.000010 0.000010 0.000010 0.000010 0.000010 0.000010 0.000010 0.000010 0.000010 0.000010 0.000010 0.000010 0.000010 0.000010 0.000010 0.999649 0.000011 0.000010 0.000010 0.000010 0.000010 0.000010 0.000010 0.000010 0.000010 0.000010
0.000010 0.000010 0.000010 0.000010 0.000010 0.000010 0.000010 0.000010 0.000010 0.000010 0.000010 0.000010 0.000010 0.000010 0.000010 0.000010 0.000010 0.000010 0.000010 0.000010 0.000010 0.000010 0.000010 0.000010 0.000010 0.999650 0.000010 0.000010 0.000010 0.000010 0.000010 0.000010 0.000010 0.000010 0.000010 0.000010
0.000010 0.000010 0.000010 0.000010 0.000010 0.000012 0.000010 0.000010 0.000010 0.000010 0.000010 0.000010 0.000010 0.000010 0.000010 0.000010 0.000010 0.000010 0.000010 0.000010 0.000010 0.000010 0.000010 0.000010 0.000010 0.999648 0.000010 0.000010 0.000010 0.000010 0.000010 0.000010 0.000010 0.000010 0.000010 0.000010
0.000010 0.000010 0.000010 0.000010 0.000010 0.000010 0.000010 0.000010 0.000010 0.000010 0.000010 0.000010 0.000010 0.000010 0.000010 0.000010 0.000010 0.000010 0.000010 0.000010 0.000010 0.000010 0.000010 0.000010 0.000010 0.999649 0.000010 0.000010 0.000010 0.000010 0.000010 0.000011 0.000010 0.000010 0.000010 0.000010
0.000010 0.000010 0.000010 0.000010 0.000010 0.000010 0.000010 0.000010 0.000010 0.000010 0.000010 0.000010 0.000010 0.000010 0.000010 0.000010 0.000010 0.000010 0.000010 0.000010 0.000010 0.000012 0.000010 0.000010 0.000010 0.000010 0.000010 0.000010 0.000010 0.000010 0.999648 0.000010 0.000010 0.000010 0.000010 0.000010
0.000010 0.000010 0.000010 0.000010 0.000010 0.000010 0.000010 0.000010 0.000010 0.000010 0.000010 0.000010 0.000010 0.000010 0.000010 0.000010 0.000010 0.000010 0.000010 0.000010 0.000010 0.000010 0.000010 0.000010 0.000010 0.000010 0.000010 0.000010 0.000010 0.000010 0.999650 0.000010 0.000010 0.000010 0.000010 0.000010
0.010282 0.000010 0.000010 0.000010 0.000010 0.009114 0.000010 0.003306 0.009276 0.000010 0.000010 0.000010 0.000010 0.000010 0.000010 0.000010 0.000010 0.000010 0.045225 0.000010 0.004457 0.020361 0.000010 0.000010 0.000010 0.010885 0.000010 0.050069 0.000010 0.000010 0.758969 0.000018 0.027231 0.049496 0.000010 0.001092
0.000010 0.000010 0.000010 0.000010 0.000010 0.000010 0.000010 0.000010 0.000010 0.000010 0.000010 0.000010 0.003716 0.000010 0.000010 0.000010 0.000010 0.000010 0.000010 0.000010 0.007455 0.007016 0.000010 0.000010 0.000010 0.000010 0.000010 0.000010 0.000010 0.000010 0.980876 0.000010 0.000010 0.000628 0.000010 0.000010
0.000010 0.000010 0.000010 0.000010 0.000010 0.000010 0.000010 0.000010 0.000010 0.000010 0.000010 0.000010 0.000010 0.000010 0.000010 0.000010 0.000010 0.000010 0.000010 0.000010 0.000010 0.000010 0.000010 0.000010 0.000010 0.000010 0.000010 0.000010 0.000010 0.000010 0.999650 0.000010 0.000010 0.000010 0.000010 0.000010
0.000010 0.000010 0.000010 0.000010 0.000010 0.000010 0.000010 0.000010 0.000010 0.000010 0.000010 0.000010 0.000010 0.000010 0.000010 0.000010 0.000010 0.000010 0.000010 0.000010 0.000010 0.000010 0.000010 0.000010 0.000010 0.000010 0.000010 0.000010 0.000010 0.000010 0.999650 0.000010 0.000010 0.000010 0.000010 0.000010
0.005356 0.000010 0.000010 0.000010 0.000010 0.007343 0.000010 0.000010 0.000010 0.000010 0.000010 0.000010 0.002700 0.000010 0.000010 0.000010 0.000010 0.000010 0.034781 0.000010 0.031053 0.000010 0.000010 0.000010 0.000010 0.012733 0.000010 0.012521 0.000010 0.000010 0.853396 0.000010 0.021793 0.018064 0.000010 0.000010
0.000010 0.000010 0.000010 0.000010 0.000010 0.012852 0.000010 0.000010 0.000010 0.000010 0.000010 0.000010 0.000010 0.000010 0.000010 0.000010 0.000010 0.000010 0.026339 0.000010 0.025573 0.000010 0.000010 0.000010 0.000010 0.033834 0.000010 0.045027 0.000010 0.000010 0.791773 0.000010 0.000010 0.064312 0.000010 0.000010
0.000010 0.000010 0.000010 0.000010 0.000010 0.006971 0.000010 0.000010 0.000010 0.000010 0.000010 0.000010 0.010905 0.004660 0.000010 0.000010 0.000010 0.000010 0.004392 0.000010 0.023751 0.000010 0.000010 0.000010 0.000010 0.017490 0.000010 0.028966 0.000010 0.000010 0.899829 0.000010 0.001373 0.001402 0.000010 0.000010
0.000010 0.000010 0.016373 0.000010 0.000010 0.021568 0.000010 0.000010 0.000010 0.000010 0.000010 0.000010 0.007019 0.000010 0.000010 0.000010 0.000010 0.000010 0.011167 0.000010 0.040204 0.000010 0.000010 0.000010 0.000010 0.000010 0.000010 0.000238 0.000010 0.000010 0.882944 0.000010 0.020207 0.000010 0.000010 0.000010
0.000010 0.000010 0.000010 0.000010 0.000010 0.015108 0.000010 0.000010 0.000010 0.000010 0.000010 0.000010 0.000010 0.000010 0.000010 0.000010 0.000010 0.000010 0.018210 0.000010 0.012173 0.000610 0.000010 0.000010 0.000010 0.001712 0.000010 0.032309 0.000010 0.000010 0.906703 0.000010 0.012896 0.000010 0.000010 0.000010
0.000010 0.000010 0.000010 0.000010 0.000010 0.003741 0.000010 0.000010 0.000010 0.000010 0.000010 0.000010 0.002722 0.000010 0.000010 0.000010 0.000010 0.000010 0.024261 0.000010 0.003562 0.021800 0.000010 0.000010 0.000010 0.018587 0.000010 0.000010 0.000010 0.000010 0.892973 0.000010 0.032073 0.000010 0.000010 0.000010
0.000010 0.000010 0.000014 0.000010 0.000010 0.000010 0.000010 0.000010 0.000010 0.000010 0.000010 0.000010 0.005446 0.000010 0.000010 0.000010 0.000010 0.000010 0.000010 0.000010 0.014671 0.000010 0.000010 0.000010 0.000010 0.000010 0.000010 0.000010 0.000010 0.000010 0.979550 0.000010 0.000010 0.000010 0.000010 0.000010
0.000010 0.000010 0.045878 0.000010 0.000010 0.013775 0.000010 0.000010 0.000010 0.000010 0.000010 0.000010 0.000010 0.003669 0.000010 0.000010 0.000010 0.000010 0.091329 0.000010 0.013176 0.018562 0.000010 0.000010 0.000010 0.021356 0.000010 0.055882 0.000010 0.000010 0.702406 0.000010 0.014630 0.019087 0.000010 0.000010
0.000010 0.000010 0.000010 0.000010 0.000010 0.000010 0.000010 0.000010 0.000010 0.000010 0.000010 0.000010 0.007990 0.000010 0.000010 0.000010 0.000010 0.000010 0.000010 0.000010 0.008016 0.010953 0.000010 0.000010 0.000010 0.000010 0.000010 0.000010 0.000010 0.000010 0.971087 0.000010 0.000010 0.001643 0.000010 0.000010
0.000010 0.000010 0.000010 0.000010 0.000010 0.000010 0.000010 0.000010 0.000010 0.000010 0.000010 0.000010 0.001769 0.000010 0.000010 0.000010 0.000010 0.000010 0.000010 0.000010 0.000010 0.000010 0.000010 0.000010 0.000010 0.000010 0.000010 0.000010 0.000010 0.000010 0.981201 0.000010 0.004009 0.012700 0.000010 0.000010
0.000314 0.000010 0.000010 0.000010 0.000010 0.008210 0.000010 0.000010 0.000010 0.000010 0.000010 0.000010 0.000010 0.001672 0.000010 0.000010 0.000010 0.000010 0.043585 0.000010 0.009116 0.000010 0.000010 0.000010 0.000010 0.022190 0.000010 0.021435 0.000010 0.000010 0.734452 0.000010 0.017899 0.140867 0.000010 0.000010
0.000010 0.000010 0.000010 0.000010 0.000010 0.000010 0.000010 0.000010 0.000010 0.000010 0.000010 0.000010 0.013498 0.000010 0.000010 0.000010 0.000010 0.000010 0.000010 0.000010 0.000010 0.000010 0.000010 0.000010 0.000010 0.000010 0.000010 0.000010 0.000010 0.000010 0.986162 0.000010 0.000010 0.000010 0.000010 0.000010
0.000010 0.000010 0.000010 0.000010 0.000010 0.000010 0.000010 0.000010 0.000010 0.000010 0.000010 0.000010 0.013043 0.000010 0.000010 0.000010 0.000010 0.000010 0.000010 0.000010 0.002411 0.000010 0.000010 0.000010 0.000010 0.000010 0.000010 0.039857 0.000010 0.000010 0.937257 0.000010 0.007122 0.000010 0.000010 0.000010
0.023753 0.000010 0.000010 0.000010 0.000010 0.006145 0.000010 0.000010 0.000010 0.000010 0.000010 0.000010 0.010168 0.000010 0.000010 0.000010 0.000010 0.000010 0.046821 0.000010 0.049485 0.000010 0.000010 0.000010 0.000010 0.000010 0.000010 0.000010 0.000010 0.000010 0.851645 0.000010 0.011693 0.000010 0.000010 0.000010
0.000010 0.008947 0.000010 0.000010 0.062338 0.005168 0.020294 0.000010 0.000010 0.047285 0.107775 0.000010 0.000010 0.000010 0.071886 0.000010 0.137277 0.348070 0.008929 0.020636 0.000010 0.000010 0.035913 0.023390 0.023044 0.000010 0.044404 0.000010 0.000010 0.018911 0.000010 0.004594 0.000010 0.000010 0.010959 0.000010
0.000010 0.000010 0.000010 0.000010 0.084277 0.000010 0.000010 0.000010 0.000010 0.023927 0.087513 0.016451 0.000010 0.000010 0.110910 0.002633 0.129622 0.314524 0.000010 0.011264 0.000010 0.000010 0.048408 0.043148 0.052875 0.000010 0.036981 0.000010 0.000010 0.004087 0.000010 0.033169 0.000010 0.000010 0.000010 0.000010
0.000010 0.000010 0.000010 0.000010 0.076327 0.003620 0.000010 0.000010 0.000010 0.016976 0.107000 0.010718 0.000010 0.000010 0.092227 0.000010 0.152716 0.368040 0.000010 0.000010 0.000010 0.000010 0.039051 0.031563 0.034190 0.000010 0.053591 0.001331 0.000010 0.000481 0.000010 0.011958 0.000010 0.000010 0.000010 0.000010
0.000010 0.015521 0.000010 0.000010 0.061868 0.000010 0.000010 0.000010 0.000010 0.046133 0.096809 0.000010 0.000010 0.000010 0.105579 0.000010 0.166179 0.332804 0.000010 0.000010 0.000010 0.000010 0.032853 0.019600 0.038587 0.000010 0.044314 0.000010 0.000010 0.021005 0.000010 0.018518 0.000010 0.000010 0.000010 0.000010
0.000010 0.006786 0.000010 0.004130 0.064883 0.001118 0.000010 0.000010 0.000010 0.045476 0.065022 0.000010 0.000010 0.000010 0.079407 0.000010 0.144780 0.372785 0.000010 0.020290 0.000010 0.000010 0.042638 0.041459 0.045794 0.000010 0.021335 0.000010 0.000010 0.019440 0.000010 0.024457 0.000010 0.000010 0.000010 0.000010
0.000010 0.022949 0.000010 0.012054 0.082933 0.011631 0.000010 0.000010 0.000010 0.043901 0.082045 0.020792 0.000010 0.000010 0.084369 0.004968 0.149616 0.344246 0.002098 0.006468 0.000010 0.000010 0.037151 0.007665 0.029077 0.000010 0.048420 0.000010 0.000010 0.000010 0.000010 0.000010 0.006766 0.000010 0.002680 0.000010
0.000010 0.002334 0.000010 0.009183 0.053142 0.000010 0.025313 0.000010 0.000010 0.026510 0.080440 0.006912 0.000010 0.000010 0.105959 0.000010 0.128613 0.333302 0.006220 0.005858 0.000010 0.000010 0.058656 0.018857 0.038105 0.000010 0.051023 0.010174 0.028148 0.011058 0.000010 0.000033 0.000010 0.000010 0.000010 0.000010
0.000010 0.005667 0.000010 0.000010 0.065685 0.005391 0.025224 0.000010 0.000010 0.066462 0.039179 0.007764 0.000010 0.000010 0.105375 0.005823 0.141885 0.351188 0.000010 0.011202 0.000010 0.000010 0.027450 0.000010 0.044767 0.000010 0.048258 0.014136 0.000010 0.024990 0.000010 0.009373 0.000010 0.000010 0.000010 0.000010
0.000010 0.037564 0.000010 0.000010 0.061439 0.002052 0.002445 0.000010 0.000010 0.048982 0.072761 0.022587 0.000010 0.000010 0.105919 0.000010 0.128118 0.320784 0.000010 0.003396 0.000010 0.000010 0.055069 0.003674 0.022626 0.000010 0.067551 0.000010 0.021054 0.017769 0.000010 0.006030 0.000010 0.000010 0.000010 0.000010
0.000010 0.002611 0.000010 0.009611 0.068475 0.000010 0.000010 0.000010 0.000010 0.036294 0.080777 0.012578 0.000010 0.000010 0.093048 0.000010 0.144407 0.344137 0.002524 0.007129 0.000010 0.000010 0.026505 0.000010 0.022842 0.000010 0.074251 0.000010 0.018799 0.027922 0.000010 0.009661 0.000010 0.000010 0.018249 0.000010
0.000010 0.015043 0.000010 0.000010 0.065799 0.012450 0.000010 0.000010 0.000010 0.060392 0.088502 0.012608 0.000010 0.000010 0.075912 0.000010 0.162264 0.333889 0.000010 0.002109 0.000010 0.000010 0.035242 0.000010 0.028189 0.000010 0.063272 0.000010 0.009411 0.004577 0.000010 0.028596 0.000010 0.000010 0.001553 0.000010
0.000010 0.029902 0.000010 0.005760 0.078591 0.000010 0.000010 0.000010 0.000010 0.022670 0.066233 0.000010 0.000010 0.000010 0.084557 0.017212 0.150864 0.320437 0.001625 0.015890 0.000010 0.000010 0.038717 0.024374 0.044475 0.000010 0.038030 0.000010 0.000013 0.023120 0.000010 0.037348 0.000010 0.000010 0.000010 0.000010
0.000010 0.004648 0.000010 0.010815 0.072794 0.000010 0.000010 0.000010 0.000010 0.040160 0.056160 0.002654 0.000010 0.000010 0.125726 0.000010 0.188131 0.307541 0.000010 0.001055 0.000010 0.000010 0.027328 0.033300 0.023271 0.000010 0.053369 0.000010 0.026826 0.020352 0.000010 0.005681 0.000010 0.000010 0.000010 0.000010
0.000010 0.016172 0.000010 0.002177 0.069652 0.000010 0.024478 0.000010 0.000010 0.040511 0.051513 0.002003 0.000010 0.000010 0.106617 0.023940 0.155392 0.292779 0.004533 0.028267 0.000010 0.000010 0.005093 0.011720 0.032244 0.000010 0.050677 0.000010 0.045012 0.018497 0.000010 0.000010 0.000010 0.000010 0.018562 0.000010
0.000010 0.026904 0.000010 0.025513 0.063062 0.002627 0.000010 0.000010 0.000010 0.022194 0.081531 0.012256 0.000010 0.000010 0.076526 0.000010 0.148775 0.350293 0.000010 0.000010 0.000010 0.000010 0.040249 0.000010 0.032821 0.000010 0.060851 0.004791 0.005463 0.005513 0.000010 0.030892 0.001406 0.000010 0.008163 0.000010
0.000010 0.016807 0.000010 0.012899 0.054590 0.012572 0.000010 0.000010 0.000010 0.055982 0.088780 0.007812 0.000010 0.001246 0.109335 0.008069 0.145790 0.332738 0.000010 0.012015 0.000010 0.000010 0.048543 0.010043 0.043546 0.000010 0.029918 0.000010 0.000010 0.000010 0.000010 0.009136 0.000010 0.000010 0.000010 0.000010
0.000010 0.000010 0.000010 0.002011 0.073306 0.000010 0.000010 0.000010 0.000010 0.053198 0.076180 0.000010 0.000010 0.000010 0.081548 0.000010 0.169606 0.348208 0.000010 0.030532 0.000010 0.000010 0.023937 0.032809 0.037645 0.000010 0.033809 0.000010 0.000010 0.014229 0.000010 0.022762 0.000010 0.000010 0.000010 0.000010
0.000010 0.006476 0.000010 0.000010 0.073697 0.001251 0.000010 0.000010 0.000010 0.059920 0.094937 0.000010 0.000010 0.000010 0.094004 0.005359 0.148827 0.317664 0.000010 0.010800 0.000010 0.000010 0.038333 0.026681 0.056087 0.001092 0.026608 0.008216 0.000010 0.000010 0.000010 0.022684 0.000010 0.000010 0.007184 0.000010
0.000010 0.021762 0.000010 0.007855 0.065172 0.005666 0.009764 0.000010 0.000010 0.037106 0.088232 0.000010 0.000010 0.000010 0.079071 0.016992 0.107909 0.281800 0.000010 0.001284 0.000010 0.000010 0.058157 0.009035 0.043012 0.000010 0.065793 0.002355 0.046888 0.011930 0.000010 0.010305 0.007485 0.000010 0.022286 0.000010
0.000010 0.000010 0.003355 0.000010 0.000010 0.051205 0.000010 0.000010 0.000010 0.000010 0.000010 0.000010 0.000010 0.000010 0.000010 0.000010 0.000010 0.000010 0.159712 0.000010 0.008596 0.000010 0.000010 0.000010 0.000010 0.014556 0.000010 0.616890 0.000010 0.000010 0.113230 0.000010 0.032177 0.000010 0.000010 0.000010
0.000010 0.000010 0.000010 0.000010 0.000010 0.019342 0.000010 0.000010 0.000010 0.000010 0.000010 0.000010 0.000010 0.000010 0.000010 0.000010 0.000010 0.000010 0.192876 0.000010 0.014308 0.000010 0.000010 0.000010 0.000010 0.013364 0.000010 0.620235 0.000010 0.000010 0.077491 0.000010 0.045587 0.016517 0.000010 0.000010
0.000010 0.000010 0.000010 0.000010 0.000010 0.012228 0.000010 0.000010 0.000010 0.000010 0.000010 0.000010 0.000010 0.000010 0.000010 0.000010 0.000010 0.000010 0.140081 0.000010 0.000010 0.000010 0.000010 0.000010 0.000010 0.011864 0.000010 0.717525 0.000010 0.000010 0.111563 0.000010 0.006440 0.000010 0.000010 0.000010
0.000010 0.000010 0.000010 0.000010 0.000010 0.020085 0.000010 0.000010 0.000010 0.000010 0.000010 0.000010 0.003810 0.000010 0.000010 0.000010 0.000010 0.000010 0.143718 0.000010 0.008732 0.000010 0.000010 0.000010 0.000010 0.017289 0.000010 0.702740 0.000010 0.000010 0.080684 0.000010 0.022661 0.000010 0.000010 0.000010
0.000010 0.000010 0.000010 0.000010 0.000010 0.037763 0.000010 0.000010 0.000010 0.000010 0.000010 0.000010 0.000010 0.000010 0.000010 0.000010 0.000010 0.000010 0.099471 0.000010 0.000010 0.000010 0.000010 0.000010 0.000010 0.011834 0.000010 0.787416 0.000010 0.000010 0.040287 0.000010 0.022929 0.000010 0.000010 0.000010
0.000010 0.000010 0.017011 0.000010 0.000010 0.036908 0.000010 0.000010 0.001458 0.000010 0.000010 0.000010 0.014125 0.000010 0.000010 0.000010 0.000010 0.000010 0.128616 0.000010 0.000010 0.000019 0.000010 0.000010 0.000010 0.000010 0.000010 0.671318 0.000010 0.000010 0.076947 0.000010 0.043234 0.010104 0.000010 0.000010
0.002064 0.000010 0.000010 0.000010 0.000010 0.000010 0.000010 0.000010 0.000010 0.000010 0.000010 0.000010 0.001604 0.000010 0.000010 0.000010 0.000010 0.000010 0.035697 0.000010 0.000010 0.027964 0.000010 0.000010 0.000010 0.000010 0.000010 0.895570 0.000010 0.000010 0.036802 0.000010 0.000010 0.000010 0.000010 0.000010
0.000010 0.000010 0.000010 0.000010 0.000010 0.029273 0.000010 0.001028 0.000010 0.000010 0.000010 0.000010 0.000010 0.002386 0.000010 0.000010 0.000010 0.000010 0.108532 0.000010 0.023964 0.000010 0.000010 0.000010 0.000010 0.000010 0.000010 0.771538 0.000010 0.000010 0.016606 0.000010 0.046394 0.000010 0.000010 0.000010
0.004561 0.000010 0.000010 0.000010 0.000010 0.042406 0.000010 0.000010 0.000010 0.000010 0.000010 0.000010 0.000010 0.000010 0.000010 0.000010 0.000010 0.000010 0.119732 0.000010 0.000010 0.019345 0.000010 0.000010 0.000010 0.010950 0.000010 0.740668 0.000010 0.000010 0.039109 0.000010 0.022949 0.000010 0.000010 0.000010
0.004666 0.000010 0.000010 0.000010 0.000010 0.000010 0.000010 0.000010 0.000010 0.000010 0.000010 0.000010 0.010139 0.000010 0.000010 0.000010 0.000010 0.000010 0.091440 0.000010 0.000010 0.000010 0.000010 0.000010 0.000010 0.000010 0.000010 0.820233 0.000010 0.000010 0.055017 0.000010 0.000010 0.018204 0.000010 0.000010
0.000010 0.000010 0.000010 0.000010 0.000010 0.000010 0.000010 0.000010 0.000010 0.000010 0.000010 0.000010 0.014851 0.000010 0.000010 0.000010 0.000010 0.000010 0.007716 0.000010 0.018538 0.005686 0.000010 0.000010 0.000010 0.030739 0.000010 0.918313 0.000010 0.000010 0.003866 0.000010 0.000010 0.000010 0.000010 0.000010
0.000010 0.000010 0.000010 0.000010 0.000010 0.000010 0.000010 0.000010 0.000010 0.000010 0.000010 0.000010 0.019817 0.000010 0.000010 0.000010 0.000010 0.000010 0.000010 0.000010 0.015987 0.017237 0.000010 0.000010 0.000010 0.005301 0.000010 0.934776 0.000010 0.000010 0.006582 0.000010 0.000010 0.000010 0.000010 0.000010
0.000010 0.000010 0.000010 0.000010 0.000010 0.044673 0.000010 0.000010 0.000010 0.000010 0.000010 0.000010 0.002675 0.000010 0.000010 0.000010 0.000010 0.000010 0.083478 0.000010 0.005449 0.000010 0.000010 0.000010 0.000010 0.011272 0.000010 0.807802 0.000010 0.000010 0.000010 0.000010 0.044360 0.000010 0.000010 0.000010
0.000010 0.000010 0.000010 0.000010 0.000010 0.003071 0.000010 0.000010 0.000010 0.000010 0.000010 0.000010 0.000852 0.000010 0.000010 0.000010 0.000010 0.000010 0.121490 0.000010 0.010923 0.002256 0.000010 0.000010 0.000010 0.032318 0.000010 0.768315 0.000010 0.000010 0.035791 0.000010 0.017853 0.006871 0.000010 0.000010
0.000010 0.479166 0.000010 0.005718 0.038605 0.000010 0.034756 0.000010 0.000010 0.099258 0.105472 0.011606 0.000010 0.000010 0.057953 0.012960 0.015467 0.016871 0.000010 0.000010 0.000010 0.000010 0.021329 0.051485 0.017379 0.000010 0.014480 0.000010 0.000010 0.013225 0.000010 0.000010 0.000010 0.000010 0.004079 0.000010
0.000010 0.346457 0.000010 0.010631 0.075601 0.001229 0.000010 0.000010 0.000010 0.140537 0.080548 0.000010 0.000010 0.000010 0.070886 0.000010 0.041474 0.000010 0.000010 0.023000 0.000010 0.000010 0.036195 0.040539 0.025685 0.000010 0.036947 0.000010 0.019386 0.010211 0.000010 0.007646 0.000010 0.000010 0.032839 0.000010
0.000010 0.459228 0.000010 0.000865 0.037521 0.001242 0.007550 0.000010 0.000010 0.135480 0.068824 0.009451 0.000010 0.000010 0.054229 0.000010 0.043401 0.033422 0.000010 0.000010 0.000010 0.000010 0.002434 0.048778 0.015826 0.000010 0.024963 0.000010 0.001805 0.032561 0.000010 0.005145 0.000010 0.000010 0.017105 0.000010
0.000010 0.358150 0.000010 0.020036 0.059711 0.000010 0.026093 0.000010 0.000010 0.127786 0.080758 0.002608 0.000010 0.000010 0.062542 0.019123 0.055964 0.009692 0.000010 0.002622 0.000010 0.000010 0.018218 0.049108 0.018442 0.000010 0.030931 0.000010 0.024853 0.006376 0.000010 0.000010 0.000010 0.000010 0.026814 0.000010
0.000010 0.358484 0.000010 0.014107 0.032826 0.000010 0.016598 0.000010 0.000010 0.136373 0.092594 0.014508 0.000010 0.000010 0.059506 0.014436 0.051056 0.020603 0.000010 0.007976 0.000010 0.000010 0.011648 0.044598 0.025304 0.000010 0.003906 0.000010 0.009468 0.020148 0.000010 0.031131 0.000010 0.000010 0.034569 0.000010
0.000010 0.491895 0.000010 0.009705 0.023040 0.000010 0.018710 0.000010 0.000010 0.133510 0.068528 0.020474 0.000010 0.000010 0.052671 0.000010 0.029450 0.000010 0.000010 0.000010 0.000010 0.000010 0.000010 0.044853 0.011537 0.000010 0.021335 0.000010 0.019342 0.020890 0.000010 0.000010 0.000010 0.000010 0.033851 0.000010
0.000010 0.487760 0.000010 0.011140 0.048231 0.000010 0.031775 0.000010 0.000010 0.118023 0.066014 0.004148 0.000010 0.000010 0.045840 0.003504 0.018746 0.000010 0.000010 0.017276 0.000010 0.000010 0.002964 0.079890 0.023763 0.000010 0.010589 0.000010 0.000010 0.012810 0.000010 0.000010 0.000010 0.000010 0.017337 0.000010
0.000010 0.547111 0.000010 0.000030 0.052616 0.005810 0.037933 0.000010 0.000010 0.080699 0.076250 0.000010 0.000010 0.000010 0.032534 0.000010 0.026775 0.009518 0.000010 0.004529 0.000010 0.000010 0.000010 0.039788 0.009325 0.000010 0.029987 0.000010 0.000010 0.008620 0.000010 0.013851 0.000010 0.000010 0.024432 0.000010
0.000010 0.408092 0.000010 0.039291 0.021759 0.006388 0.016613 0.000010 0.000010 0.152792 0.098696 0.000010 0.000010 0.000010 0.009374 0.001566 0.079187 0.000010 0.004109 0.000010 0.000010 0.000010 0.033979 0.040300 0.018990 0.000010 0.038917 0.000010 0.015993 0.008135 0.000010 0.005640 0.000010 0.000010 0.000010 0.000010
0.000010 0.567682 0.000010 0.011878 0.053494 0.002553 0.023432 0.000010 0.000010 0.119021 0.060224 0.000010 0.000010 0.000010 0.015828 0.000010 0.018285 0.006173 0.000010 0.000060 0.000010 0.000010 0.007399 0.032810 0.003352 0.000010 0.020564 0.000010 0.000010 0.019133 0.000010 0.003835 0.000010 0.000010 0.034096 0.000010
0.000010 0.334203 0.000010 0.026250 0.038238 0.000010 0.024222 0.000010 0.000010 0.137775 0.089585 0.011019 0.000010 0.000010 0.049408 0.036583 0.044865 0.012074 0.000010 0.005988 0.000010 0.000010 0.023582 0.060207 0.011924 0.000010 0.033159 0.000010 0.001461 0.000592 0.000010 0.023946 0.000010 0.000010 0.034757 0.000010
0.000010 0.560263 0.000010 0.030750 0.039195 0.004352 0.015410 0.000010 0.000010 0.061707 0.062008 0.012521 0.000010 0.000010 0.003828 0.000010 0.043612 0.029394 0.000010 0.010900 0.000010 0.000010 0.012329 0.041979 0.002571 0.000010 0.032379 0.000010 0.000010 0.012273 0.000010 0.000010 0.000010 0.000010 0.024350 0.000010
0.000010 0.419172 0.000010 0.000010 0.062491 0.000010 0.000010 0.000010 0.000010 0.150389 0.077911 0.000010 0.000010 0.000010 0.035193 0.015676 0.058674 0.049080 0.000010 0.000010 0.000010 0.000010 0.025086 0.042503 0.007008 0.000010 0.013699 0.006156 0.000010 0.014929 0.000010 0.000737 0.000010 0.000010 0.021095 0.000010
0.000010 0.325105 0.000010 0.015285 0.048653 0.000010 0.000081 0.000010 0.000010 0.134426 0.115158 0.000968 0.000010 0.000010 0.056224 0.025157 0.032414 0.044922 0.000010 0.013720 0.000010 0.000010 0.000010 0.054656 0.014112 0.000010 0.045482 0.000027 0.000010 0.032902 0.000010 0.015585 0.000010 0.000010 0.024952 0.000010
0.000010 0.461649 0.000010 0.000010 0.052192 0.000010 0.012737 0.000010 0.000010 0.140025 0.114095 0.000010 0.000010 0.000010 0.024726 0.014778 0.048413 0.001601 0.000010 0.000010 0.000010 0.000010 0.018308 0.020417 0.001414 0.000010 0.041354 0.020654 0.000010 0.009142 0.000010 0.012119 0.000010 0.000010 0.006185 0.000010
0.000010 0.450075 0.000010 0.000010 0.042968 0.001988 0.005637 0.000010 0.000010 0.125473 0.068287 0.023718 0.000010 0.000010 0.034818 0.000010 0.025445 0.022985 0.000010 0.000010 0.000010 0.000010 0.034868 0.062785 0.006175 0.000010 0.036956 0.000010 0.014413 0.015917 0.000010 0.003673 0.003580 0.000010 0.020070 0.000010
0.000010 0.529126 0.000010 0.006005 0.031625 0.000010 0.014667 0.000010 0.000010 0.108480 0.052941 0.018205 0.000010 0.000010 0.019554 0.000010 0.056896 0.022865 0.016586 0.015931 0.000010 0.000010 0.000010 0.039091 0.003385 0.000010 0.003008 0.000010 0.009081 0.029576 0.000010 0.016280 0.000010 0.000010 0.006528 0.000010
0.000010 0.459703 0.001552 0.019072 0.054100 0.012369 0.015822 0.000594 0.000010 0.082026 0.094981 0.000010 0.000010 0.002474 0.032535 0.004520 0.025534 0.052381 0.000010 0.008478 0.000010 0.000010 0.000712 0.047017 0.014026 0.000010 0.028362 0.000010 0.000010 0.016207 0.000010 0.000010 0.000010 0.000010 0.027384 0.000010
0.000010 0.359886 0.000010 0.005904 0.036787 0.000010 0.000010 0.000010 0.000010 0.139534 0.123319 0.015554 0.000010 0.000010 0.057884 0.019038 0.039924 0.022767 0.000010 0.000010 0.000010 0.000010 0.000010 0.063978 0.001879 0.000010 0.031235 0.000010 0.025672 0.024148 0.000010 0.020345 0.000010 0.000010 0.011955 0.000010
0.000010 0.416976 0.000010 0.018216 0.044896 0.012198 0.013902 0.000010 0.000010 0.124454 0.075600 0.008152 0.000010 0.000010 0.024000 0.013864 0.053797 0.035668 0.000010 0.014693 0.000010 0.000010 0.000010 0.049769 0.012046 0.000010 0.023702 0.000010 0.000010 0.011093 0.000010 0.013864 0.000010 0.000010 0.032939 0.000010
0.000010 0.000010 0.000010 0.000010 0.000010 0.000809 0.000010 0.000010 0.000010 0.000010 0.000010 0.001781 0.000010 0.000010 0.000010 0.000010 0.033438 0.838528 0.011853 0.013839 0.000010 0.000010 0.025792 0.000010 0.005387 0.000010 0.000010 0.000010 0.056778 0.001474 0.000010 0.006880 0.003200 0.000010 0.000010 0.000010
0.000010 0.000010 0.000010 0.000010 0.000010 0.018861 0.020233 0.000010 0.000010 0.000010 0.000010 0.005926 0.000010 0.000010 0.000010 0.000010 0.063425 0.789988 0.000010 0.000010 0.000010 0.000010 0.000010 0.000010 0.002053 0.000010 0.017253 0.000010 0.068592 0.010413 0.000010 0.002997 0.000010 0.000010 0.000010 0.000010
0.000010 0.000010 0.000010 0.000010 0.000010 0.011294 0.008259 0.000010 0.000010 0.000010 0.000010 0.000010 0.000010 0.000010 0.034510 0.000010 0.045416 0.777918 0.000010 0.000177 0.000010 0.000010 0.000010 0.000010 0.001719 0.000010 0.016851 0.000010 0.103585 0.000010 0.000010 0.000010 0.000010 0.000010 0.000010 0.000010
0.000010 0.000010 0.000010 0.000010 0.010155 0.006868 0.013495 0.000010 0.000010 0.000010 0.000010 0.017810 0.000010 0.000010 0.021755 0.000010 0.039401 0.796435 0.000010 0.000010 0.000010 0.000010 0.000010 0.000010 0.000010 0.000010 0.016604 0.013610 0.063606 0.000010 0.000010 0.000010 0.000010 0.000010 0.000010 0.000010
0.000010 0.000010 0.000010 0.000010 0.011968 0.000010 0.000010 0.000010 0.000010 0.000010 0.000010 0.019843 0.000010 0.000010 0.004621 0.000010 0.060012 0.811404 0.000945 0.007307 0.000010 0.000010 0.000010 0.000010 0.001632 0.000010 0.000010 0.005563 0.076445 0.000010 0.000010 0.000010 0.000010 0.000010 0.000010 0.000010
0.000010 0.000010 0.000010 0.000010 0.012154 0.000010 0.018664 0.000010 0.000010 0.000010 0.007027 0.003548 0.000010 0.000010 0.001556 0.000010 0.050027 0.842562 0.000010 0.023440 0.000010 0.000010 0.000010 0.000010 0.000010 0.000010 0.000010 0.000010 0.040754 0.000010 0.000010 0.000010 0.000010 0.000010 0.000010 0.000010
0.000010 0.000010 0.000010 0.000010 0.000010 0.000010 0.030859 0.000010 0.000010 0.000010 0.000010 0.002440 0.000010 0.000010 0.000010 0.000010 0.067140 0.794028 0.003003 0.017815 0.000010 0.000010 0.004761 0.000010 0.015865 0.000010 0.000949 0.000010 0.062880 0.000010 0.000010 0.000010 0.000010 0.000010 0.000010 0.000010
0.000010 0.000010 0.000010 0.000010 0.000010 0.010650 0.026979 0.000010 0.000010 0.000010 0.000010 0.017830 0.000010 0.000010 0.000010 0.000010 0.036640 0.766321 0.000010 0.014337 0.000010 0.000010 0.000010 0.000010 0.017479 0.000010 0.000013 0.000010 0.105180 0.000010 0.000010 0.000010 0.004311 0.000010 0.000010 0.000010
0.000010 0.000010 0.000010 0.000010 0.000010 0.005005 0.008853 0.000010 0.000010 0.000010 0.016649 0.004391 0.000010 0.000010 0.000010 0.000010 0.008305 0.849018 0.000010 0.000968 0.000010 0.000010 0.000010 0.000010 0.000010 0.000010 0.000010 0.000385 0.094531 0.000010 0.000010 0.000010 0.011635 0.000010 0.000010 0.000010
0.000010 0.000010 0.000010 0.000010 0.000010 0.000010 0.000010 0.000010 0.000010 0.000010 0.004095 0.006212 0.000010 0.000010 0.000010 0.008042 0.030912 0.830518 0.000010 0.002634 0.000010 0.000010 0.000010 0.000010 0.000010 0.000010 0.000010 0.017773 0.088259 0.000010 0.000010 0.004862 0.000010 0.000010 0.006433 0.000010
0.000010 0.000010 0.000010 0.000010 0.005604 0.010514 0.001933 0.000010 0.000010 0.000010 0.000010 0.029570 0.000010 0.000010 0.028559 0.000010 0.016802 0.850584 0.000010 0.000010 0.000010 0.000010 0.000010 0.000010 0.000010 0.000010 0.000012 0.003156 0.053006 0.000010 0.000010 0.000010 0.000010 0.000010 0.000010 0.000010
0.000010 0.000010 0.000010 0.000010 0.000184 0.006811 0.005722 0.000010 0.000010 0.000010 0.000010 0.008668 0.000010 0.000010 0.000010 0.000010 0.044297 0.834317 0.000010 0.020721 0.000010 0.000010 0.000010 0.000010 0.000301 0.000010 0.000010 0.000010 0.070141 0.000010 0.000010 0.008578 0.000010 0.000010 0.000010 0.000010
0.000010 0.000010 0.000010 0.000010 0.017481 0.008624 0.000012 0.000010 0.000010 0.000010 0.000010 0.000010 0.000010 0.000010 0.015150 0.000010 0.018976 0.815977 0.000010 0.000010 0.000010 0.000010 0.000010 0.000010 0.000438 0.000010 0.011885 0.000010 0.111188 0.000010 0.000010 0.000010 0.000010 0.000010 0.000010 0.000010
0.000010 0.000010 0.000010 0.000010 0.000010 0.000010 0.003342 0.000010 0.000010 0.000010 0.000010 0.014758 0.000010 0.000010 0.009245 0.000010 0.033014 0.816648 0.000010 0.000010 0.000010 0.000010 0.012561 0.000010 0.004104 0.000010 0.000010 0.013658 0.069694 0.000951 0.000010 0.007024 0.014761 0.000010 0.000010 0.000010
0.000010 0.000010 0.000010 0.000010 0.000010 0.001422 0.025454 0.000010 0.000010 0.000010 0.002094 0.000010 0.000010 0.000010 0.017951 0.000010 0.062871 0.810078 0.000010 0.006288 0.000010 0.000010 0.000010 0.003551 0.007005 0.000010 0.004536 0.012839 0.045670 0.000010 0.000010 0.000010 0.000010 0.000010 0.000010 0.000010
0.000010 0.000010 0.000010 0.000010 0.000010 0.000010 0.021735 0.000010 0.000010 0.000010 0.021608 0.025887 0.000010 0.000010 0.000010 0.000010 0.026576 0.799767 0.000010 0.000010 0.000010 0.000010 0.005901 0.005565 0.000705 0.000010 0.021207 0.000010 0.062078 0.000010 0.000010 0.000010 0.008720 0.000010 0.000010 0.000010
0.000010 0.000010 0.000010 0.000010 0.005497 0.000010 0.010974 0.000010 0.000010 0.000010 0.002086 0.030460 0.000010 0.000010 0.031711 0.000010 0.025020 0.820206 0.000010 0.030221 0.000010 0.000010 0.000010 0.006984 0.000010 0.000010 0.000010 0.000010 0.030193 0.006399 0.000010 0.000010 0.000010 0.000010 0.000010 0.000010
0.000010 0.000010 0.000010 0.000010 0.000010 0.000010 0.019459 0.000010 0.000010 0.000010 0.022251 0.005784 0.000010 0.000010 0.000010 0.000010 0.046572 0.774133 0.000010 0.029997 0.000010 0.000010 0.000010 0.000010 0.001523 0.000010 0.002635 0.012923 0.084459 0.000013 0.000010 0.000010 0.000010 0.000010 0.000010 0.000010
0.000010 0.000010 0.000010 0.000010 0.006327 0.000010 0.030403 0.000010 0.000010 0.000010 0.000010 0.003833 0.000010 0.000010 0.006789 0.000010 0.054891 0.782650 0.016867 0.000010 0.000010 0.000010 0.000010 0.002050 0.006322 0.000010 0.000010 0.000010 0.089597 0.000010 0.000010 0.000020 0.000010 0.000010 0.000010 0.000010
0.000010 0.000010 0.000010 0.000010 0.000010 0.013959 0.002381 0.000010 0.000010 0.000010 0.000010 0.000010 0.000010 0.000010 0.000010 0.000010 0.016213 0.776965 0.000010 0.010728 0.000010 0.000010 0.000010 0.000010 0.016228 0.000010 0.000010 0.000010 0.157143 0.000010 0.000010 0.006103 0.000010 0.000010 0.000010 0.000010
0.008115 0.000010 0.000010 0.000010 0.000010 0.001673 0.000010 0.000010 0.000010 0.000010 0.000010 0.000010 0.004292 0.000010 0.000010 0.000010 0.000010 0.000010 0.031071 0.000010 0.030584 0.019476 0.000010 0.000010 0.000010 0.044821 0.000010 0.000010 0.000010 0.000010 0.735536 0.000010 0.026490 0.097682 0.000010 0.000010
0.000010 0.000010 0.000010 0.000010 0.000010 0.011019 0.000010 0.000010 0.000010 0.000010 0.000010 0.000010 0.007608 0.000010 0.000010 0.000010 0.000010 0.000010 0.004885 0.000010 0.028005 0.000010 0.000010 0.000010 0.000010 0.014801 0.000010 0.000010 0.000010 0.000010 0.927044 0.000010 0.006348 0.000010 0.000010 0.000010
0.000010 0.000010 0.000010 0.000010 0.000010 0.009719 0.000010 0.000010 0.000010 0.000010 0.000010 0.000010 0.000010 0.005874 0.000010 0.000010 0.000010 0.000010 0.007510 0.000010 0.000010 0.041913 0.000010 0.000010 0.000010 0.038576 0.000010 0.007152 0.000010 0.000010 0.835820 0.000010 0.012353 0.040812 0.000010 0.000010
0.002540 0.000010 0.000010 0.000010 0.000010 0.000343 0.000010 0.000010 0.000010 0.000010 0.000010 0.000010 0.000010 0.000010 0.000010 0.000010 0.000010 0.000010 0.023128 0.000010 0.031555 0.025439 0.000010 0.000010 0.000010 0.012222 0.000010 0.035289 0.000010 0.000010 0.692661 0.000010 0.026784 0.085391 0.000010 0.064397
0.000010 0.000010 0.000010 0.000010 0.000010 0.002001 0.000010 0.000010 0.000010 0.000010 0.000010 0.000010 0.020358 0.000010 0.000010 0.000010 0.000010 0.000010 0.001858 0.000010 0.000010 0.014298 0.000010 0.000010 0.000010 0.017476 0.000010 0.008887 0.000010 0.000010 0.880002 0.000010 0.032159 0.022691 0.000010 0.000010
0.034826 0.000010 0.000010 0.000010 0.000010 0.000010 0.000010 0.000010 0.000010 0.000010 0.000010 0.000010 0.007256 0.000010 0.000010 0.000010 0.000010 0.000010 0.027997 0.000010 0.023350 0.000010 0.000010 0.000010 0.000010 0.056241 0.000010 0.000010 0.000010 0.000010 0.799951 0.000010 0.026547 0.023553 0.000010 0.000010
0.000010 0.000010 0.003182 0.000010 0.000010 0.017495 0.000010 0.000010 0.000010 0.000010 0.000010 0.000012 0.006604 0.000010 0.000010 0.000010 0.000010 0.000010 0.027157 0.000010 0.004949 0.013471 0.000010 0.000010 0.000010 0.050142 0.000010 0.037445 0.000010 0.000010 0.713445 0.000010 0.019378 0.106480 0.000010 0.000010
0.000010 0.000010 0.000010 0.000010 0.000010 0.016730 0.000010 0.000010 0.000010 0.000010 0.000010 0.000010 0.014193 0.000010 0.000010 0.000010 0.000010 0.000010 0.008796 0.000010 0.008294 0.000010 0.000010 0.000010 0.000010 0.010318 0.000010 0.000010 0.000010 0.000010 0.862854 0.000010 0.033439 0.045095 0.000010 0.000010
0.000010 0.000010 0.023894 0.000010 0.000010 0.012766 0.000010 0.000010 0.000010 0.000010 0.000010 0.000010 0.000010 0.000010 0.000010 0.000010 0.000010 0.000010 0.042895 0.000010 0.059198 0.018476 0.000010 0.000010 0.000010 0.052202 0.000010 0.023392 0.000010 0.000010 0.648201 0.000010 0.008961 0.092930 0.000010 0.016834
0.000010 0.000010 0.005326 0.000010 0.000010 0.013429 0.000010 0.000010 0.000010 0.000010 0.000010 0.000010 0.008875 0.000010 0.000010 0.000010 0.000010 0.000010 0.014457 0.000010 0.021288 0.000010 0.000010 0.000010 0.000010 0.020074 0.000010 0.009037 0.000010 0.000010 0.805999 0.000010 0.017429 0.083826 0.000010 0.000010
0.000010 0.000010 0.000010 0.000010 0.000010 0.015496 0.000010 0.000010 0.000010 0.000010 0.000010 0.000010 0.000010 0.000010 0.000010 0.000010 0.000010 0.000010 0.000010 0.000010 0.000010 0.028200 0.000010 0.000010 0.000010 0.000010 0.000010 0.000010 0.000010 0.000010 0.892377 0.000010 0.000020 0.063597 0.000010 0.000010
0.000020 0.000010 0.000016 0.000010 0.000010 0.000611 0.000010 0.000010 0.000010 0.000010 0.000010 0.000010 0.006021 0.000010 0.000010 0.000010 0.000010 0.000010 0.032410 0.000010 0.016877 0.032150 0.000010 0.000010 0.000010 0.016380 0.000010 0.005486 0.000010 0.000010 0.858967 0.000010 0.030813 0.000010 0.000010 0.000010
0.018741 0.000010 0.000010 0.000010 0.000010 0.001337 0.000010 0.000010 0.000010 0.000010 0.000010 0.000010 0.005975 0.000010 0.000010 0.000010 0.000010 0.000010 0.005734 0.000010 0.058339 0.000010 0.000010 0.000010 0.000010 0.018340 0.000010 0.007113 0.000010 0.000010 0.801428 0.000010 0.030477 0.052255 0.000010 0.000010
0.000681 0.000010 0.000010 0.000010 0.000010 0.000010 0.000010 0.000010 0.001538 0.000010 0.000010 0.000010 0.006121 0.000010 0.000010 0.000010 0.000010 0.000010 0.003620 0.000010 0.011224 0.012415 0.000010 0.000010 0.000010 0.008149 0.000010 0.018596 0.000010 0.000010 0.853776 0.000010 0.029952 0.053679 0.000010 0.000010
0.056471 0.000010 0.000010 0.000010 0.000010 0.000010 0.000010 0.000010 0.000010 0.000010 0.000010 0.000010 0.000332 0.000010 0.000010 0.000010 0.000010 0.000010 0.008610 0.000010 0.007558 0.000010 0.000010 0.000010 0.000010 0.023351 0.000010 0.000010 0.000010 0.000010 0.883729 0.000010 0.000010 0.019659 0.000010 0.000010
0.025097 0.000010 0.021961 0.000010 0.000010 0.010280 0.000010 0.000010 0.000010 0.000010 0.000010 0.000010 0.024668 0.000010 0.000010 0.000010 0.000010 0.000010 0.008636 0.000010 0.020191 0.020759 0.000010 0.000010 0.000010 0.019186 0.000010 0.052048 0.000010 0.000010 0.750041 0.000010 0.001636 0.024846 0.000010 0.020421
0.021597 0.000010 0.039558 0.000010 0.000010 0.000010 0.000010 0.000010 0.000010 0.000010 0.000010 0.000010 0.000010 0.000010 0.000010 0.000010 0.000010 0.000010 0.044667 0.000010 0.010848 0.010470 0.000010 0.000010 0.000010 0.064361 0.000010 0.079558 0.000010 0.000010 0.630276 0.000010 0.004707 0.053299 0.000010 0.040409
0.000010 0.000010 0.000010 0.000010 0.000010 0.025941 0.000010 0.004332 0.023312 0.000010 0.000010 0.000010 0.005955 0.000010 0.000010 0.000010 0.000010 0.000010 0.024224 0.000010 0.018862 0.000010 0.000010 0.000010 0.000010 0.032467 0.000010 0.044738 0.000010 0.000010 0.636722 0.000010 0.011073 0.109180 0.000010 0.062955
0.000010 0.000010 0.000010 0.000010 0.000010 0.000010 0.000010 0.000010 0.000010 0.000010 0.000010 0.000010 0.000010 0.000010 0.000010 0.000010 0.000010 0.000010 0.000010 0.000010 0.000010 0.000010 0.000010 0.000010 0.000010 0.000010 0.000010 0.039225 0.000010 0.000010 0.892269 0.000010 0.000010 0.068176 0.000010 0.000010
0.037711 0.000010 0.000010 0.000010 0.000010 0.016584 0.000010 0.000010 0.000010 0.000010 0.000010 0.000010 0.015198 0.000010 0.000010 0.000010 0.000010 0.000010 0.000010 0.000010 0.042637 0.016138 0.000010 0.000010 0.000010 0.068016 0.000010 0.048105 0.000010 0.000010 0.660547 0.000010 0.011384 0.078834 0.000010 0.004596
0.000010 0.000010 0.000010 0.000010 0.000010 0.999650 0.000010 0.000010 0.000010 0.000010 0.000010 0.000010 0.000010 0.000010 0.000010 0.000010 0.000010 0.000010 0.000010 0.000010 0.000010 0.000010 0.000010 0.000010 0.000010 0.000010 0.000010 0.000010 0.000010 0.000010 0.000010 0.000010 0.000010 0.000010 0.000010 0.000010
0.000011 0.000010 0.000010 0.000010 0.000010 0.999644 0.000012 0.000010 0.000010 0.000010 0.000010 0.000010 0.000010 0.000010 0.000010 0.000010 0.000011 0.000010 0.000010 0.000012 0.000010 0.000010 0.000010 0.000010 0.000010 0.000010 0.000011 0.000010 0.000010 0.000010 0.000010 0.000010 0.000010 0.000010 0.000010 0.000010
0.000010 0.000010 0.000010 0.000010 0.000010 0.999650 0.000010 0.000010 0.000010 0.000010 0.000010 0.000010 0.000010 0.000010 0.000010 0.000010 0.000010 0.000010 0.000010 0.000010 0.000010 0.000010 0.000010 0.000010 0.000010 0.000010 0.000010 0.000010 0.000010 0.000010 0.000010 0.000010 0.000010 0.000010 0.000010 0.000010
0.000010 0.000010 0.000010 0.000010 0.000010 0.992949 0.000010 0.000010 0.000010 0.000010 0.000010 0.000010 0.000014 0.000010 0.000010 0.000010 0.000013 0.000010 0.006703 0.000010 0.000010 0.000011 0.000010 0.000010 0.000010 0.000010 0.000010 0.000010 0.000010 0.000010 0.000010 0.000010 0.000010 0.000010 0.000010 0.000010
0.000010 0.000010 0.000010 0.000010 0.000010 0.999650 0.000010 0.000010 0.000010 0.000010 0.000010 0.000010 0.000010 0.000010 0.000010 0.000010 0.000010 0.000010 0.000010 0.000010 0.000010 0.000010 0.000010 0.000010 0.000010 0.000010 0.000010 0.000010 0.000010 0.000010 0.000010 0.000010 0.000010 0.000010 0.000010 0.000010
0.000010 0.000011 0.000010 0.000010 0.000010 0.999642 0.000010 0.000010 0.000010 0.000014 0.000013 0.000010 0.000010 0.000010 0.000010 0.000010 0.000010 0.000010 0.000010 0.000010 0.000010 0.000010 0.000010 0.000010 0.000010 0.000010 0.000010 0.000010 0.000010 0.000010 0.000010 0.000010 0.000010 0.000010 0.000010 0.000010
0.000010 0.000010 0.000010 0.000010 0.000010 0.999649 0.000010 0.000010 0.000010 0.000010 0.000010 0.000010 0.000010 0.000010 0.000010 0.000010 0.000010 0.000010 0.000010 0.000010 0.000010 0.000010 0.000010 0.000010 0.000010 0.000010 0.000010 0.000010 0.000010 0.000010 0.000010 0.000010 0.000010 0.000010 0.000010 0.000010
0.000010 0.000010 0.000010 0.000010 0.000010 0.973331 0.000010 0.000010 0.000010 0.000010 0.000010 0.000010 0.000010 0.000010 0.000010 0.000010 0.000010 0.000010 0.026329 0.000010 0.000010 0.000010 0.000010 0.000010 0.000010 0.000010 0.000010 0.000010 0.000010 0.000010 0.000010 0.000010 0.000010 0.000010 0.000010 0.000010
0.000010 0.000010 0.000010 0.000010 0.000010 0.989853 0.000010 0.000010 0.000010 0.000010 0.000010 0.000010 0.000010 0.000010 0.000010 0.000010 0.000010 0.000010 0.003893 0.000010 0.000010 0.000010 0.000010 0.000010 0.000010 0.000010 0.000010 0.005925 0.000010 0.000010 0.000010 0.000010 0.000010 0.000010 0.000010 0.000010
0.000010 0.000013 0.000010 0.000010 0.000010 0.999646 0.000010 0.000010 0.000010 0.000010 0.000010 0.000010 0.000010 0.000010 0.000010 0.000010 0.000010 0.000010 0.000010 0.000010 0.000010 0.000010 0.000010 0.000010 0.000010 0.000010 0.000010 0.000010 0.000011 0.000010 0.000010 0.000010 0.000010 0.000010 0.000010 0.000010
0.000010 0.000010 0.000010 0.000010 0.000010 0.999650 0.000010 0.000010 0.000010 0.000010 0.000010 0.000010 0.000010 0.000010 0.000010 0.000010 0.000010 0.000010 0.000010 0.000010 0.000010 0.000010 0.000010 0.000010 0.000010 0.000010 0.000010 0.000010 0.000010 0.000010 0.000010 0.000010 0.000010 0.000010 0.000010 0.000010
0.000010 0.000010 0.000010 0.000010 0.000010 0.999648 0.000010 0.000010 0.000010 0.000010 0.000010 0.000010 0.000010 0.000010 0.000010 0.000010 0.000010 0.000010 0.000010 0.000010 0.000010 0.000010 0.000010 0.000010 0.000010 0.000010 0.000010 0.000010 0.000012 0.000010 0.000010 0.000010 0.000010 0.000010 0.000010 0.000010
0.000010 0.000010 0.000010 0.000011 0.000010 0.944607 0.000010 0.000010 0.000010 0.000010 0.000010 0.000010 0.000010 0.000012 0.000010 0.000010 0.000010 0.000010 0.043936 0.000011 0.000010 0.000010 0.000010 0.000010 0.000010 0.000010 0.000010 0.011123 0.000010 0.000010 0.000010 0.000010 0.000010 0.000010 0.000010 0.000010
0.000010 0.000010 0.000010 0.000010 0.000010 0.999650 0.000010 0.000010 0.000010 0.000010 0.000010 0.000010 0.000010 0.000010 0.000010 0.000010 0.000010 0.000010 0.000010 0.000010 0.000010 0.000010 0.000010 0.000010 0.000010 0.000010 0.000010 0.000010 0.000010 0.000010 0.000010 0.000010 0.000010 0.000010 0.000010 0.000010
0.000010 0.000010 0.000010 0.000010 0.000010 0.999650 0.000010 0.000010 0.000010 0.000010 0.000010 0.000010 0.000010 0.000010 0.000010 0.000010 0.000010 0.000010 0.000010 0.000010 0.000010 0.000010 0.000010 0.000010 0.000010 0.000010 0.000010 0.000010 0.000010 0.000010 0.000010 0.000010 0.000010 0.000010 0.000010 0.000010
[truncated: 52,813 more chars]
