# Supplementary material for: Genetic analysis of Thai cattle reveals a Southeast Asian indicine ancestry
Source: PeerJ. 2015 Oct 27;3:e1318. doi: 10.7717/peerj.1318 (PMC4627918; doi:10.7717/peerj.1318)
Supplement: Dataset S2 — The Q values inferred by ADMIXTURE for each modeled K are shown for each individual, which are labeled according to breed information. The data are organized into three folders, each of which represents the ADMIXTURE experiments described in Fig. S5. [file peerj-03-1318-s007.zip › SupplementDataS7/1397breeds/37.Q]

0.000010 0.000010 0.000010 0.004191 0.000010 0.000010 0.000010 0.000010 0.000010 0.000010 0.000010 0.010357 0.000010 0.000010 0.000010 0.000010 0.000010 0.000010 0.912630 0.000010 0.000010 0.000010 0.000010 0.000010 0.000010 0.014200 0.000010 0.002083 0.000010 0.000010 0.000010 0.000010 0.012976 0.012539 0.030733 0.000010 0.000010
0.000010 0.000010 0.000010 0.000967 0.000010 0.003323 0.000010 0.002474 0.000010 0.000010 0.000010 0.000010 0.000010 0.000010 0.000010 0.000010 0.000010 0.022771 0.899358 0.000010 0.000010 0.000010 0.000010 0.000010 0.000010 0.000010 0.000010 0.002377 0.000010 0.000010 0.000010 0.019524 0.000010 0.012832 0.036094 0.000010 0.000010
0.000010 0.000010 0.000010 0.016039 0.000010 0.000010 0.000010 0.000010 0.000010 0.000010 0.000010 0.000010 0.000010 0.000010 0.000010 0.000010 0.000010 0.018146 0.930578 0.000010 0.000010 0.000010 0.000010 0.000010 0.000010 0.000010 0.000010 0.000010 0.000010 0.007737 0.000010 0.000010 0.000010 0.000010 0.027180 0.000010 0.000010
0.000010 0.000010 0.000010 0.000010 0.000010 0.000010 0.000010 0.000010 0.000010 0.000010 0.000010 0.000010 0.000010 0.005541 0.000010 0.000010 0.000010 0.000010 0.984130 0.000010 0.000010 0.000010 0.000010 0.009989 0.000010 0.000010 0.000010 0.000010 0.000010 0.000010 0.000010 0.000010 0.000010 0.000010 0.000010 0.000010 0.000010
0.000010 0.000010 0.000010 0.037712 0.000010 0.000010 0.000010 0.000010 0.000010 0.000010 0.000010 0.000010 0.000010 0.012156 0.000010 0.000010 0.000010 0.000010 0.916581 0.000010 0.002494 0.000010 0.000010 0.000010 0.000010 0.009479 0.000010 0.000010 0.000010 0.000010 0.000010 0.011653 0.000010 0.009626 0.000010 0.000010 0.000010
0.000010 0.000010 0.000010 0.000010 0.000010 0.000010 0.000010 0.000010 0.000010 0.000010 0.000010 0.000010 0.000010 0.009217 0.000010 0.000010 0.000010 0.000010 0.969659 0.000010 0.000010 0.000010 0.000010 0.000010 0.000010 0.000010 0.000010 0.000010 0.000010 0.000010 0.000010 0.000010 0.000010 0.000010 0.020784 0.000010 0.000010
0.000010 0.000010 0.000010 0.000010 0.006615 0.000010 0.000010 0.000010 0.000010 0.000010 0.000010 0.000010 0.000010 0.000010 0.000010 0.000010 0.000010 0.000010 0.990546 0.000010 0.000010 0.000010 0.000010 0.000010 0.000010 0.000010 0.000010 0.000010 0.000010 0.000010 0.000010 0.000010 0.000010 0.000010 0.002499 0.000010 0.000010
0.000010 0.000010 0.000010 0.000010 0.000010 0.000010 0.000010 0.000010 0.000010 0.000010 0.000010 0.000010 0.000010 0.000010 0.000010 0.000010 0.000010 0.000010 0.999640 0.000010 0.000010 0.000010 0.000010 0.000010 0.000010 0.000010 0.000010 0.000010 0.000010 0.000010 0.000010 0.000010 0.000010 0.000010 0.000010 0.000010 0.000010
0.000010 0.000010 0.004495 0.001705 0.000010 0.007365 0.000010 0.013420 0.000010 0.000010 0.000010 0.000010 0.000010 0.012987 0.000010 0.000010 0.000010 0.006683 0.904885 0.000010 0.002051 0.000010 0.000010 0.000010 0.000010 0.000010 0.000010 0.000010 0.000010 0.000010 0.000010 0.000010 0.000010 0.000010 0.046128 0.000010 0.000010
0.000010 0.000010 0.007624 0.000010 0.018807 0.000010 0.000010 0.000010 0.000010 0.002536 0.000010 0.014929 0.000010 0.002821 0.000010 0.000010 0.000010 0.000010 0.937560 0.000010 0.013451 0.000010 0.000010 0.000010 0.000010 0.000010 0.000010 0.000010 0.000010 0.000010 0.000010 0.000100 0.001893 0.000010 0.000010 0.000010 0.000010
0.000010 0.000010 0.000010 0.018340 0.003117 0.000010 0.000010 0.000010 0.000010 0.000010 0.000010 0.000010 0.000010 0.000010 0.000010 0.000010 0.000010 0.023697 0.910610 0.000010 0.000010 0.000010 0.000010 0.000010 0.000010 0.000010 0.000010 0.000010 0.000010 0.000010 0.001081 0.002056 0.010309 0.000160 0.014405 0.000010 0.015955
0.000010 0.000010 0.000010 0.000010 0.000010 0.000010 0.000010 0.000010 0.000010 0.000010 0.000010 0.000010 0.000010 0.000010 0.000010 0.000010 0.000010 0.000010 0.999640 0.000010 0.000010 0.000010 0.000010 0.000010 0.000010 0.000010 0.000010 0.000010 0.000010 0.000010 0.000010 0.000010 0.000010 0.000010 0.000010 0.000010 0.000010
0.000010 0.000010 0.007701 0.000010 0.000010 0.000010 0.000010 0.000010 0.000010 0.000010 0.000010 0.000236 0.000010 0.007956 0.000010 0.000010 0.008692 0.000010 0.967551 0.000010 0.000010 0.000010 0.000010 0.000010 0.000010 0.000010 0.000010 0.000010 0.000010 0.000010 0.000010 0.000010 0.005015 0.000010 0.002549 0.000010 0.000010
0.000010 0.000010 0.000010 0.000010 0.000010 0.000010 0.000010 0.000010 0.000010 0.000010 0.000010 0.000010 0.000010 0.000010 0.000010 0.000010 0.000010 0.000010 0.922313 0.000010 0.000010 0.000010 0.000010 0.000010 0.000010 0.000010 0.000010 0.002072 0.000010 0.016213 0.000010 0.020310 0.010090 0.006365 0.022337 0.000010 0.000010
0.000010 0.000010 0.000010 0.000010 0.002822 0.008702 0.000010 0.000010 0.000010 0.000010 0.000010 0.000010 0.000010 0.000010 0.000010 0.000010 0.000010 0.000963 0.882983 0.000010 0.009740 0.000010 0.000010 0.000010 0.000010 0.000010 0.000010 0.012265 0.000010 0.022684 0.000010 0.013815 0.000010 0.000010 0.004276 0.000010 0.041480
0.000010 0.000010 0.000010 0.000010 0.000010 0.000010 0.000010 0.000010 0.000010 0.000010 0.000010 0.000010 0.000010 0.000010 0.000010 0.000010 0.000010 0.000010 0.999069 0.000010 0.000010 0.000010 0.000010 0.000010 0.000010 0.000010 0.000010 0.000010 0.000010 0.000010 0.000010 0.000010 0.000010 0.000581 0.000010 0.000010 0.000010
0.000010 0.000010 0.000010 0.000010 0.000010 0.000010 0.000010 0.000010 0.000010 0.000010 0.000010 0.000010 0.000010 0.000010 0.000010 0.000010 0.000010 0.000010 0.961867 0.000010 0.000010 0.003771 0.000010 0.000010 0.000010 0.000010 0.000010 0.000010 0.000010 0.000010 0.000010 0.000010 0.000010 0.000010 0.034022 0.000010 0.000010
0.000010 0.000010 0.000010 0.003949 0.000010 0.000010 0.000010 0.000010 0.000010 0.000010 0.000010 0.000010 0.000010 0.000010 0.000010 0.000010 0.000010 0.000010 0.937704 0.000010 0.000010 0.000010 0.000010 0.000010 0.000010 0.000010 0.000010 0.000010 0.000010 0.022254 0.000010 0.000010 0.000010 0.012046 0.023728 0.000010 0.000010
0.000010 0.000010 0.000010 0.008771 0.000010 0.000010 0.000010 0.000010 0.000010 0.000010 0.000010 0.006664 0.000010 0.000010 0.000010 0.000010 0.000010 0.000010 0.905244 0.000010 0.000010 0.000010 0.000010 0.000010 0.000010 0.000010 0.000010 0.000010 0.000010 0.000010 0.000010 0.000010 0.000010 0.019881 0.053876 0.000010 0.005254
0.000010 0.000010 0.000010 0.000010 0.000010 0.000010 0.000010 0.000010 0.000010 0.000010 0.000010 0.013038 0.000010 0.000010 0.000010 0.000010 0.000010 0.000010 0.967031 0.000010 0.000010 0.000010 0.000010 0.009165 0.000010 0.000010 0.000010 0.000010 0.000010 0.009966 0.000010 0.000010 0.000010 0.000480 0.000010 0.000010 0.000010
0.000010 0.000010 0.000010 0.000010 0.000010 0.000010 0.000010 0.000010 0.000010 0.999640 0.000010 0.000010 0.000010 0.000010 0.000010 0.000010 0.000010 0.000010 0.000010 0.000010 0.000010 0.000010 0.000010 0.000010 0.000010 0.000010 0.000010 0.000010 0.000010 0.000010 0.000010 0.000010 0.000010 0.000010 0.000010 0.000010 0.000010
0.000010 0.000010 0.003488 0.000010 0.001183 0.005606 0.000010 0.000010 0.000010 0.916098 0.000010 0.000010 0.000010 0.000010 0.000010 0.000010 0.000010 0.005207 0.000010 0.000010 0.002005 0.000010 0.000010 0.000010 0.000010 0.001526 0.000010 0.000010 0.000010 0.000010 0.000010 0.000011 0.000010 0.013764 0.050843 0.000010 0.000010
0.000010 0.000010 0.000010 0.000010 0.000010 0.000010 0.000010 0.000010 0.000010 0.999640 0.000010 0.000010 0.000010 0.000010 0.000010 0.000010 0.000010 0.000010 0.000010 0.000010 0.000010 0.000010 0.000010 0.000010 0.000010 0.000010 0.000010 0.000010 0.000010 0.000010 0.000010 0.000010 0.000010 0.000010 0.000010 0.000010 0.000010
0.000010 0.000010 0.000010 0.000010 0.000010 0.000010 0.000010 0.000010 0.000010 0.976050 0.000010 0.000010 0.000010 0.000010 0.000010 0.000010 0.000010 0.000010 0.010312 0.000010 0.000010 0.000010 0.000010 0.006073 0.000010 0.000010 0.000010 0.000010 0.000010 0.000010 0.000010 0.000010 0.000010 0.007235 0.000010 0.000010 0.000010
0.000010 0.000010 0.000010 0.000010 0.000010 0.000010 0.000010 0.000010 0.000010 0.989788 0.000010 0.000010 0.000010 0.000010 0.000010 0.000010 0.000010 0.000010 0.000010 0.000010 0.000591 0.000010 0.000010 0.000010 0.000010 0.000010 0.000010 0.000010 0.000010 0.000010 0.000010 0.000010 0.000010 0.000010 0.009281 0.000010 0.000010
0.000010 0.000010 0.000010 0.000010 0.000010 0.000010 0.000010 0.000010 0.000010 0.975496 0.000010 0.000010 0.000010 0.002635 0.000010 0.000010 0.000010 0.000010 0.000010 0.000010 0.001546 0.000010 0.000010 0.002345 0.000010 0.000010 0.000010 0.000010 0.000010 0.000010 0.000010 0.014799 0.000010 0.000010 0.002869 0.000010 0.000010
0.000010 0.000010 0.000010 0.000010 0.000010 0.000010 0.000010 0.000010 0.000010 0.999640 0.000010 0.000010 0.000010 0.000010 0.000010 0.000010 0.000010 0.000010 0.000010 0.000010 0.000010 0.000010 0.000010 0.000010 0.000010 0.000010 0.000010 0.000010 0.000010 0.000010 0.000010 0.000010 0.000010 0.000010 0.000010 0.000010 0.000010
0.000010 0.000010 0.000010 0.000010 0.000010 0.000010 0.000010 0.000010 0.000010 0.999640 0.000010 0.000010 0.000010 0.000010 0.000010 0.000010 0.000010 0.000010 0.000010 0.000010 0.000010 0.000010 0.000010 0.000010 0.000010 0.000010 0.000010 0.000010 0.000010 0.000010 0.000010 0.000010 0.000010 0.000010 0.000010 0.000010 0.000010
0.000010 0.000010 0.000010 0.000010 0.000010 0.000010 0.000010 0.000010 0.000010 0.999640 0.000010 0.000010 0.000010 0.000010 0.000010 0.000010 0.000010 0.000010 0.000010 0.000010 0.000010 0.000010 0.000010 0.000010 0.000010 0.000010 0.000010 0.000010 0.000010 0.000010 0.000010 0.000010 0.000010 0.000010 0.000010 0.000010 0.000010
0.000010 0.000010 0.000010 0.000010 0.000010 0.000010 0.000010 0.000010 0.000010 0.999640 0.000010 0.000010 0.000010 0.000010 0.000010 0.000010 0.000010 0.000010 0.000010 0.000010 0.000010 0.000010 0.000010 0.000010 0.000010 0.000010 0.000010 0.000010 0.000010 0.000010 0.000010 0.000010 0.000010 0.000010 0.000010 0.000010 0.000010
0.000010 0.000010 0.000010 0.016962 0.000010 0.000010 0.000010 0.000448 0.000010 0.953012 0.000010 0.000010 0.000010 0.000010 0.000010 0.000010 0.000010 0.000010 0.000010 0.000010 0.000010 0.000010 0.000010 0.000010 0.000010 0.000010 0.000010 0.000010 0.000010 0.011136 0.003002 0.015129 0.000010 0.000010 0.000010 0.000010 0.000010
0.000010 0.000010 0.000010 0.020004 0.000010 0.001448 0.002994 0.000010 0.000010 0.824654 0.000010 0.034507 0.000010 0.000010 0.000010 0.000010 0.000010 0.000010 0.000010 0.000010 0.000010 0.000010 0.000010 0.064409 0.000010 0.000010 0.004691 0.000010 0.000010 0.000010 0.000010 0.005285 0.000010 0.011204 0.030535 0.000010 0.000010
0.000010 0.000010 0.000010 0.000010 0.000010 0.000010 0.033090 0.000010 0.000010 0.889081 0.000010 0.012571 0.000010 0.003147 0.000010 0.000010 0.000010 0.026181 0.000010 0.000010 0.000010 0.000010 0.000010 0.000010 0.000010 0.001403 0.000010 0.005436 0.000010 0.000010 0.000010 0.000010 0.002808 0.021853 0.004159 0.000010 0.000010
0.000010 0.000010 0.000010 0.000010 0.000010 0.000010 0.003969 0.000010 0.000010 0.899301 0.000010 0.008790 0.000010 0.000010 0.000010 0.000010 0.000010 0.000010 0.000010 0.000010 0.000010 0.007962 0.000010 0.000010 0.000010 0.014281 0.000010 0.000010 0.000010 0.000010 0.000010 0.013027 0.000010 0.000010 0.038255 0.000010 0.014126
0.000010 0.000010 0.000010 0.000010 0.000010 0.000010 0.000010 0.000010 0.000010 0.999640 0.000010 0.000010 0.000010 0.000010 0.000010 0.000010 0.000010 0.000010 0.000010 0.000010 0.000010 0.000010 0.000010 0.000010 0.000010 0.000010 0.000010 0.000010 0.000010 0.000010 0.000010 0.000010 0.000010 0.000010 0.000010 0.000010 0.000010
0.000010 0.000010 0.000010 0.000010 0.000010 0.000010 0.000010 0.000010 0.000010 0.999640 0.000010 0.000010 0.000010 0.000010 0.000010 0.000010 0.000010 0.000010 0.000010 0.000010 0.000010 0.000010 0.000010 0.000010 0.000010 0.000010 0.000010 0.000010 0.000010 0.000010 0.000010 0.000010 0.000010 0.000010 0.000010 0.000010 0.000010
0.000010 0.000010 0.000010 0.000010 0.000010 0.032883 0.000010 0.000010 0.000010 0.889513 0.000010 0.000010 0.000010 0.000010 0.000010 0.000010 0.000010 0.000010 0.031919 0.000010 0.000010 0.000010 0.000010 0.000010 0.000010 0.000010 0.000010 0.000010 0.000010 0.000010 0.000010 0.000010 0.000010 0.016310 0.029055 0.000010 0.000010
0.000010 0.000010 0.000010 0.000010 0.000010 0.000010 0.000010 0.000010 0.000010 0.976008 0.000010 0.000010 0.000010 0.000010 0.000010 0.000010 0.000010 0.000010 0.000010 0.000010 0.019720 0.000010 0.000010 0.000010 0.000010 0.000010 0.000010 0.000010 0.000010 0.000010 0.000010 0.000010 0.003933 0.000010 0.000010 0.000010 0.000010
0.000010 0.000010 0.000010 0.000010 0.000010 0.000010 0.000010 0.000010 0.000010 0.999640 0.000010 0.000010 0.000010 0.000010 0.000010 0.000010 0.000010 0.000010 0.000010 0.000010 0.000010 0.000010 0.000010 0.000010 0.000010 0.000010 0.000010 0.000010 0.000010 0.000010 0.000010 0.000010 0.000010 0.000010 0.000010 0.000010 0.000010
0.000010 0.000010 0.000010 0.000010 0.000010 0.000010 0.000010 0.000010 0.000010 0.999640 0.000010 0.000010 0.000010 0.000010 0.000010 0.000010 0.000010 0.000010 0.000010 0.000010 0.000010 0.000010 0.000010 0.000010 0.000010 0.000010 0.000010 0.000010 0.000010 0.000010 0.000010 0.000010 0.000010 0.000010 0.000010 0.000010 0.000010
0.000010 0.000010 0.000010 0.000010 0.000010 0.786408 0.013573 0.000010 0.000010 0.000010 0.000010 0.000010 0.000010 0.013970 0.000010 0.000010 0.003952 0.087789 0.000010 0.000010 0.001486 0.000010 0.000010 0.000010 0.000010 0.014984 0.000010 0.005432 0.000010 0.002343 0.000010 0.027592 0.042210 0.000010 0.000010 0.000010 0.000010
0.006320 0.000010 0.000010 0.000010 0.000010 0.676215 0.016217 0.000012 0.000010 0.000010 0.000010 0.017112 0.000010 0.046877 0.000010 0.000010 0.000010 0.071286 0.000010 0.000010 0.045712 0.000010 0.000010 0.017554 0.000010 0.003287 0.000010 0.008115 0.000010 0.002262 0.001518 0.037423 0.049353 0.000010 0.000528 0.000010 0.000010
0.000010 0.000010 0.000010 0.000029 0.013523 0.730412 0.027931 0.000010 0.000010 0.000010 0.000010 0.020518 0.000010 0.000791 0.000010 0.000010 0.000010 0.096938 0.000010 0.000010 0.018971 0.000010 0.000010 0.000010 0.000010 0.003854 0.000010 0.000010 0.000010 0.000010 0.010653 0.016167 0.055658 0.000010 0.000010 0.000010 0.004315
0.000010 0.000010 0.000010 0.011760 0.000010 0.724229 0.049869 0.000010 0.000010 0.000010 0.000010 0.000010 0.000010 0.000621 0.000010 0.000010 0.000010 0.106653 0.000010 0.000010 0.000010 0.000010 0.000010 0.030586 0.000010 0.008187 0.000010 0.000010 0.000010 0.000010 0.007753 0.006352 0.053720 0.000010 0.000010 0.000010 0.000010
0.000010 0.000010 0.000010 0.000010 0.012674 0.701316 0.000010 0.002226 0.000010 0.000010 0.000010 0.013429 0.000010 0.022857 0.000010 0.000010 0.001495 0.069377 0.000010 0.000010 0.041799 0.002135 0.000010 0.041983 0.000010 0.000010 0.000010 0.000010 0.000010 0.001061 0.018709 0.016445 0.054265 0.000010 0.000010 0.000010 0.000010
0.000010 0.000010 0.000010 0.000010 0.000010 0.747683 0.010341 0.000010 0.000010 0.000010 0.000010 0.016664 0.000010 0.000694 0.000010 0.000010 0.000010 0.086584 0.000010 0.000010 0.026208 0.000010 0.000010 0.011836 0.000010 0.005081 0.000010 0.000010 0.000010 0.000010 0.000010 0.015224 0.054811 0.020205 0.000010 0.000010 0.004418
0.000010 0.000010 0.000010 0.000010 0.011308 0.730209 0.026369 0.000010 0.000010 0.000010 0.000010 0.022649 0.000010 0.005161 0.000010 0.000010 0.002205 0.075622 0.000010 0.000010 0.000010 0.000010 0.000010 0.004641 0.000010 0.022818 0.000010 0.009877 0.000010 0.000010 0.022647 0.033128 0.033059 0.000010 0.000079 0.000010 0.000010
0.011444 0.000010 0.000010 0.000010 0.011045 0.703376 0.027149 0.000010 0.000010 0.000010 0.000010 0.000010 0.000010 0.014157 0.000010 0.000010 0.007472 0.077605 0.000010 0.000010 0.029743 0.000010 0.000010 0.013475 0.000010 0.005633 0.000010 0.000010 0.000010 0.000010 0.008404 0.037483 0.047738 0.005044 0.000010 0.000010 0.000010
0.005916 0.000010 0.000010 0.000010 0.000010 0.701146 0.023663 0.000010 0.000010 0.000010 0.000010 0.039136 0.000010 0.022681 0.000010 0.000010 0.000010 0.089053 0.000010 0.000010 0.001151 0.000010 0.000010 0.058697 0.000010 0.000010 0.000010 0.000012 0.000010 0.000010 0.004064 0.019241 0.021463 0.000010 0.013536 0.000010 0.000010
0.000010 0.000010 0.000010 0.000010 0.000010 0.752163 0.022149 0.000010 0.000010 0.000010 0.000010 0.027804 0.000010 0.012117 0.000010 0.000010 0.002196 0.072660 0.000010 0.000010 0.018349 0.000010 0.000010 0.000010 0.000010 0.000010 0.000010 0.000010 0.000010 0.000010 0.000010 0.014499 0.077783 0.000010 0.000010 0.000010 0.000010
0.000010 0.000010 0.000010 0.000010 0.008534 0.705349 0.035355 0.000010 0.000010 0.000010 0.000010 0.005658 0.000010 0.019240 0.000010 0.000010 0.000010 0.099604 0.000010 0.000010 0.030552 0.000010 0.000010 0.031473 0.000010 0.000010 0.000010 0.008577 0.000010 0.000010 0.000010 0.010541 0.035380 0.009489 0.000010 0.000010 0.000010
0.016895 0.000010 0.000010 0.008571 0.000010 0.710586 0.023179 0.000010 0.000010 0.000010 0.000010 0.030980 0.000010 0.020796 0.000010 0.000010 0.001015 0.051111 0.000010 0.000010 0.017963 0.000010 0.000010 0.042107 0.000010 0.000010 0.000010 0.012664 0.000010 0.001738 0.000010 0.001124 0.055844 0.001000 0.000010 0.000010 0.004217
0.000010 0.000010 0.000010 0.000010 0.000010 0.774752 0.016678 0.000010 0.000010 0.000010 0.000010 0.000010 0.000010 0.013448 0.000010 0.000010 0.004505 0.072941 0.000010 0.000010 0.011746 0.000010 0.000010 0.000010 0.000010 0.020506 0.000016 0.007594 0.000010 0.000010 0.000010 0.037715 0.039839 0.000010 0.000010 0.000010 0.000010
0.011804 0.000010 0.000010 0.003681 0.004917 0.692521 0.026425 0.000010 0.000010 0.000010 0.000010 0.047266 0.000010 0.014479 0.000010 0.000010 0.011971 0.069918 0.000010 0.000010 0.005188 0.000010 0.000010 0.042268 0.000010 0.010700 0.000010 0.000010 0.000010 0.000010 0.007289 0.006522 0.037948 0.000010 0.000010 0.000010 0.006894
0.000010 0.000010 0.000010 0.000010 0.000010 0.721953 0.015477 0.000010 0.000010 0.000010 0.000010 0.036290 0.000010 0.026717 0.000010 0.000010 0.000010 0.096362 0.000010 0.000010 0.021235 0.000010 0.000010 0.000010 0.000010 0.006002 0.000010 0.000010 0.000010 0.005241 0.000010 0.000010 0.066638 0.003813 0.000010 0.000010 0.000010
0.000010 0.000010 0.000010 0.001807 0.000010 0.691884 0.033405 0.000010 0.000010 0.000010 0.000010 0.032405 0.000010 0.013818 0.000010 0.000010 0.004936 0.115264 0.000010 0.000010 0.006231 0.000010 0.000010 0.023366 0.000010 0.003756 0.006874 0.001000 0.000010 0.000010 0.007996 0.011204 0.039590 0.006255 0.000010 0.000010 0.000010
0.006703 0.000010 0.000010 0.007036 0.000010 0.754358 0.000010 0.000010 0.000388 0.000010 0.000010 0.008081 0.000010 0.022974 0.005396 0.000010 0.000010 0.081450 0.000010 0.000010 0.000010 0.000010 0.000010 0.024610 0.000010 0.017874 0.000010 0.003275 0.000019 0.000010 0.003217 0.010339 0.054058 0.000011 0.000010 0.000010 0.000010
0.000010 0.000010 0.000010 0.000010 0.000842 0.797877 0.000010 0.000010 0.000010 0.000010 0.000010 0.031494 0.000010 0.004522 0.000010 0.000010 0.000010 0.049156 0.000010 0.000010 0.008466 0.018156 0.000010 0.000010 0.000010 0.013733 0.000010 0.016599 0.000010 0.000010 0.000998 0.000010 0.024796 0.000010 0.013411 0.000010 0.019710
0.000010 0.000010 0.000010 0.000010 0.000010 0.795537 0.004344 0.000010 0.000010 0.000010 0.000010 0.016180 0.000010 0.000010 0.000010 0.000010 0.000010 0.070808 0.000010 0.000010 0.018566 0.000010 0.000010 0.000010 0.000010 0.000233 0.000010 0.007632 0.000010 0.000010 0.000010 0.014161 0.072259 0.000010 0.000010 0.000010 0.000010
0.000010 0.000010 0.000010 0.000010 0.005806 0.762622 0.002205 0.001548 0.000010 0.000010 0.000010 0.014624 0.000010 0.000010 0.000010 0.000010 0.000080 0.074702 0.000014 0.000010 0.023768 0.000010 0.000010 0.014196 0.000010 0.015125 0.016413 0.000010 0.000010 0.000010 0.000010 0.038397 0.022534 0.000010 0.000010 0.000010 0.007744
0.004274 0.000010 0.000010 0.027501 0.478060 0.215702 0.050224 0.009850 0.000010 0.000010 0.000010 0.018394 0.000010 0.047503 0.000010 0.000010 0.003396 0.019663 0.000010 0.000010 0.014334 0.000010 0.000010 0.040729 0.000010 0.000010 0.000010 0.000010 0.000010 0.001978 0.000010 0.000010 0.000010 0.000014 0.068159 0.000010 0.000010
0.002583 0.000010 0.000010 0.000010 0.802819 0.064922 0.006164 0.008087 0.000010 0.000010 0.000010 0.009522 0.000010 0.000010 0.000010 0.000010 0.000010 0.008795 0.000010 0.000010 0.000010 0.000010 0.000010 0.022130 0.000010 0.010226 0.000010 0.000010 0.000010 0.000010 0.000010 0.034962 0.000010 0.000010 0.000010 0.000010 0.029530
0.000010 0.000010 0.000010 0.000010 0.999640 0.000010 0.000010 0.000010 0.000010 0.000010 0.000010 0.000010 0.000010 0.000010 0.000010 0.000010 0.000010 0.000010 0.000010 0.000010 0.000010 0.000010 0.000010 0.000010 0.000010 0.000010 0.000010 0.000010 0.000010 0.000010 0.000010 0.000010 0.000010 0.000010 0.000010 0.000010 0.000010
0.000010 0.000010 0.000010 0.000010 0.994593 0.000010 0.000010 0.000200 0.000010 0.000010 0.000010 0.000010 0.000010 0.000010 0.000010 0.000010 0.000010 0.000010 0.000010 0.000010 0.000010 0.000010 0.000010 0.000010 0.004867 0.000010 0.000010 0.000010 0.000010 0.000010 0.000010 0.000010 0.000010 0.000010 0.000010 0.000010 0.000010
0.013178 0.000010 0.000010 0.000010 0.426783 0.179235 0.010510 0.000010 0.000010 0.029105 0.000010 0.049566 0.000010 0.032277 0.000010 0.000010 0.000614 0.028968 0.000010 0.000010 0.007903 0.000010 0.000010 0.064953 0.000010 0.000010 0.001586 0.019613 0.000010 0.011136 0.000010 0.005806 0.009705 0.004495 0.071126 0.000010 0.033261
0.000010 0.000010 0.000010 0.000010 0.999640 0.000010 0.000010 0.000010 0.000010 0.000010 0.000010 0.000010 0.000010 0.000010 0.000010 0.000010 0.000010 0.000010 0.000010 0.000010 0.000010 0.000010 0.000010 0.000010 0.000010 0.000010 0.000010 0.000010 0.000010 0.000010 0.000010 0.000010 0.000010 0.000010 0.000010 0.000010 0.000010
0.000010 0.000010 0.000010 0.000010 0.927440 0.000010 0.013276 0.000010 0.000010 0.000010 0.000010 0.000010 0.000010 0.000010 0.000010 0.000010 0.000010 0.000010 0.000010 0.010639 0.000010 0.009158 0.000010 0.000010 0.006816 0.017952 0.000010 0.000010 0.000010 0.000010 0.000010 0.000010 0.000010 0.000010 0.014420 0.000010 0.000010
0.022973 0.000010 0.000010 0.006124 0.462688 0.158816 0.055705 0.000010 0.000010 0.051006 0.000010 0.037727 0.000010 0.000010 0.000010 0.000010 0.000010 0.025915 0.000010 0.000010 0.017375 0.003051 0.000010 0.056341 0.000010 0.012187 0.008160 0.000010 0.000010 0.021303 0.000010 0.002848 0.000010 0.000010 0.045409 0.000010 0.012173
0.000010 0.000010 0.000010 0.000010 0.999640 0.000010 0.000010 0.000010 0.000010 0.000010 0.000010 0.000010 0.000010 0.000010 0.000010 0.000010 0.000010 0.000010 0.000010 0.000010 0.000010 0.000010 0.000010 0.000010 0.000010 0.000010 0.000010 0.000010 0.000010 0.000010 0.000010 0.000010 0.000010 0.000010 0.000010 0.000010 0.000010
0.000010 0.000010 0.000010 0.000010 0.883983 0.036001 0.000010 0.000010 0.000010 0.000010 0.000010 0.008563 0.000010 0.000010 0.000010 0.000010 0.000010 0.000010 0.000010 0.000010 0.000010 0.000010 0.000010 0.016759 0.000010 0.006611 0.000010 0.000010 0.000010 0.000010 0.004890 0.000010 0.000010 0.000010 0.042891 0.000010 0.000010
0.000010 0.000010 0.000010 0.000010 0.999640 0.000010 0.000010 0.000010 0.000010 0.000010 0.000010 0.000010 0.000010 0.000010 0.000010 0.000010 0.000010 0.000010 0.000010 0.000010 0.000010 0.000010 0.000010 0.000010 0.000010 0.000010 0.000010 0.000010 0.000010 0.000010 0.000010 0.000010 0.000010 0.000010 0.000010 0.000010 0.000010
0.006272 0.000010 0.000010 0.000010 0.765011 0.024714 0.028873 0.001256 0.000010 0.000010 0.000010 0.018647 0.000010 0.000010 0.000010 0.000010 0.003765 0.021071 0.000010 0.000010 0.000010 0.000010 0.000010 0.038571 0.000010 0.000010 0.000010 0.000010 0.000010 0.000010 0.000010 0.002998 0.012224 0.007692 0.052436 0.000010 0.016240
0.027336 0.000010 0.007959 0.017813 0.503374 0.212022 0.026134 0.005715 0.000010 0.005756 0.000010 0.025740 0.000010 0.026078 0.000010 0.000010 0.000010 0.000010 0.000010 0.000010 0.000010 0.000010 0.000010 0.015846 0.000010 0.004770 0.000010 0.000010 0.000010 0.021527 0.025913 0.000010 0.000010 0.027275 0.042052 0.000010 0.004490
0.017584 0.000010 0.016068 0.013680 0.779125 0.022087 0.015963 0.000028 0.000010 0.016387 0.000010 0.020652 0.011376 0.000010 0.000531 0.000010 0.000010 0.000010 0.000010 0.001862 0.003822 0.000010 0.000010 0.014523 0.000010 0.000010 0.000010 0.000010 0.017766 0.000010 0.000010 0.004112 0.008692 0.000010 0.035552 0.000010 0.000010
0.013525 0.000010 0.000010 0.020969 0.459680 0.141524 0.054828 0.003396 0.000010 0.000010 0.000010 0.040252 0.000010 0.000010 0.000010 0.000010 0.006120 0.035583 0.024940 0.009971 0.000010 0.007488 0.000010 0.017162 0.000010 0.000010 0.001626 0.000010 0.005182 0.011377 0.007298 0.000010 0.011683 0.015943 0.078084 0.014971 0.018247
0.042292 0.033171 0.000010 0.011315 0.442463 0.173122 0.013004 0.002343 0.000010 0.025767 0.000010 0.018274 0.000010 0.009168 0.000010 0.001037 0.000010 0.021434 0.007695 0.000010 0.000010 0.000010 0.000010 0.056936 0.000010 0.007556 0.001495 0.003075 0.000010 0.000010 0.000010 0.028621 0.002549 0.000010 0.067233 0.000010 0.031288
0.024954 0.002685 0.000010 0.012430 0.413082 0.199245 0.033185 0.000010 0.000010 0.041131 0.004056 0.035510 0.013981 0.016906 0.000010 0.013667 0.002199 0.000010 0.007610 0.011408 0.030815 0.000010 0.000010 0.037726 0.000010 0.000010 0.000010 0.007249 0.000010 0.000010 0.000010 0.010678 0.009701 0.001199 0.070434 0.000010 0.000010
0.000010 0.000010 0.024432 0.000010 0.656163 0.088703 0.000010 0.000010 0.013979 0.035223 0.000010 0.032769 0.000010 0.004831 0.000010 0.005568 0.000010 0.039755 0.000010 0.000010 0.000010 0.000010 0.000010 0.021421 0.000010 0.000010 0.000010 0.000010 0.000010 0.000010 0.000010 0.000010 0.011282 0.008073 0.057561 0.000010 0.000010
0.022474 0.000010 0.002548 0.035811 0.437775 0.217802 0.030883 0.000010 0.000010 0.029021 0.000010 0.002098 0.000010 0.017349 0.000010 0.000010 0.000010 0.000010 0.014386 0.000010 0.000010 0.000010 0.000010 0.009871 0.000010 0.002968 0.000010 0.001644 0.000010 0.000010 0.007887 0.038246 0.026613 0.000010 0.102425 0.000010 0.000010
0.000010 0.000010 0.000010 0.000010 0.999640 0.000010 0.000010 0.000010 0.000010 0.000010 0.000010 0.000010 0.000010 0.000010 0.000010 0.000010 0.000010 0.000010 0.000010 0.000010 0.000010 0.000010 0.000010 0.000010 0.000010 0.000010 0.000010 0.000010 0.000010 0.000010 0.000010 0.000010 0.000010 0.000010 0.000010 0.000010 0.000010
0.000010 0.000010 0.000010 0.110217 0.006356 0.082619 0.199077 0.000010 0.000010 0.000010 0.000010 0.044867 0.000010 0.000010 0.000010 0.000010 0.000010 0.002920 0.000010 0.000010 0.000010 0.000990 0.000010 0.531486 0.000010 0.003601 0.000010 0.000010 0.000010 0.007131 0.000010 0.000010 0.010477 0.000010 0.000010 0.000010 0.000010
0.000010 0.000010 0.000010 0.101077 0.000010 0.017739 0.163062 0.002315 0.000010 0.000010 0.000010 0.069613 0.000010 0.000010 0.000010 0.000010 0.001354 0.002182 0.000010 0.000010 0.005098 0.000010 0.000010 0.633349 0.000010 0.000010 0.000010 0.000010 0.000010 0.000010 0.000010 0.000010 0.003942 0.000010 0.000010 0.000010 0.000010
0.000010 0.000010 0.000010 0.079859 0.000913 0.050281 0.218059 0.000010 0.000010 0.000010 0.000010 0.052701 0.000010 0.000010 0.000010 0.000010 0.000010 0.000010 0.000010 0.000010 0.000010 0.007633 0.000010 0.589514 0.000010 0.000010 0.000010 0.000750 0.000010 0.000010 0.000010 0.000010 0.000010 0.000010 0.000010 0.000010 0.000010
0.000010 0.000010 0.000010 0.077613 0.013201 0.057132 0.183595 0.000010 0.000010 0.014998 0.000010 0.081125 0.000010 0.000010 0.000010 0.000010 0.003778 0.000010 0.012231 0.000010 0.000010 0.000010 0.000010 0.552876 0.000010 0.000010 0.000010 0.000010 0.000010 0.000010 0.000010 0.000010 0.000010 0.000010 0.003181 0.000010 0.000010
0.000010 0.000010 0.000010 0.040310 0.000010 0.041402 0.208952 0.004775 0.000010 0.000010 0.000010 0.073551 0.000010 0.000010 0.000010 0.000010 0.000010 0.000010 0.000010 0.000010 0.000010 0.000010 0.000010 0.613728 0.000010 0.000010 0.000010 0.002666 0.000010 0.000010 0.000010 0.014325 0.000010 0.000010 0.000010 0.000010 0.000010
0.000010 0.000010 0.000010 0.089127 0.001275 0.083590 0.215378 0.000010 0.000010 0.009596 0.000010 0.066538 0.000010 0.000010 0.000010 0.000010 0.000010 0.000010 0.000010 0.000010 0.000010 0.000010 0.000010 0.524190 0.000010 0.000010 0.000010 0.000010 0.000010 0.000010 0.000010 0.004736 0.000010 0.005290 0.000010 0.000010 0.000010
0.000010 0.000010 0.000010 0.052473 0.000010 0.009119 0.178222 0.000010 0.000010 0.000010 0.000010 0.053097 0.000010 0.000010 0.000010 0.000010 0.005288 0.000010 0.000010 0.000010 0.000010 0.000010 0.000010 0.695575 0.000010 0.000010 0.000010 0.000010 0.000010 0.000010 0.000010 0.005926 0.000010 0.000010 0.000010 0.000010 0.000010
0.000010 0.000010 0.000010 0.088452 0.000010 0.033911 0.186643 0.012144 0.000010 0.000010 0.000010 0.064352 0.000010 0.000010 0.000010 0.000010 0.000010 0.000010 0.000010 0.000010 0.008583 0.000010 0.000010 0.605615 0.000010 0.000010 0.000010 0.000010 0.000010 0.000010 0.000010 0.000010 0.000010 0.000010 0.000010 0.000010 0.000010
0.000010 0.000010 0.000010 0.063241 0.000010 0.020189 0.189611 0.000010 0.000010 0.000010 0.000010 0.028520 0.000010 0.000010 0.000010 0.000010 0.000010 0.000010 0.000010 0.000010 0.000010 0.000010 0.000010 0.668027 0.000010 0.000010 0.013345 0.011797 0.000010 0.000010 0.000010 0.000010 0.000010 0.002631 0.002360 0.000010 0.000010
0.000010 0.000010 0.000010 0.088343 0.000010 0.000010 0.171304 0.005210 0.000010 0.000010 0.000010 0.110217 0.000010 0.004388 0.000010 0.000010 0.000010 0.021573 0.000010 0.000010 0.000010 0.000010 0.000010 0.595698 0.000010 0.000010 0.000010 0.002978 0.000010 0.000010 0.000010 0.000010 0.000010 0.000010 0.000010 0.000010 0.000010
0.000010 0.000010 0.000010 0.089482 0.000010 0.000010 0.196533 0.001357 0.000010 0.000010 0.000010 0.063719 0.000010 0.001244 0.000010 0.000010 0.000010 0.000010 0.000010 0.000010 0.000010 0.000010 0.000010 0.629601 0.000010 0.001263 0.000010 0.000010 0.000010 0.000010 0.000010 0.008589 0.002588 0.005353 0.000010 0.000010 0.000010
0.000010 0.000010 0.000010 0.053249 0.000010 0.000010 0.206842 0.006709 0.000010 0.000010 0.000010 0.052931 0.000010 0.002774 0.000010 0.000010 0.000010 0.000010 0.000010 0.000010 0.000010 0.000010 0.000010 0.643387 0.000010 0.000010 0.000010 0.015636 0.000010 0.000010 0.000010 0.008991 0.002685 0.005485 0.000010 0.000010 0.001051
0.000010 0.000010 0.000010 0.077736 0.000010 0.000010 0.213731 0.000010 0.000010 0.000010 0.000010 0.046888 0.000010 0.001282 0.000010 0.000010 0.000602 0.000010 0.000010 0.000010 0.000010 0.000010 0.000010 0.651240 0.000010 0.000010 0.000010 0.000010 0.000010 0.000010 0.000010 0.000010 0.000010 0.007584 0.000010 0.000010 0.000647
0.000010 0.000010 0.000010 0.038463 0.000010 0.043581 0.183885 0.000814 0.000010 0.000010 0.000010 0.048840 0.000010 0.000010 0.000010 0.000010 0.000010 0.000010 0.000010 0.000010 0.000010 0.007261 0.000010 0.658890 0.000010 0.004594 0.000010 0.000010 0.000010 0.000010 0.000010 0.013391 0.000010 0.000010 0.000010 0.000010 0.000010
0.000010 0.000010 0.000010 0.089949 0.002146 0.022255 0.177543 0.005541 0.000010 0.000010 0.000010 0.080861 0.000010 0.000010 0.000010 0.000010 0.001333 0.011377 0.000010 0.000010 0.000010 0.000010 0.000010 0.580385 0.000010 0.007195 0.000010 0.013633 0.000010 0.000010 0.000010 0.000010 0.000010 0.007531 0.000011 0.000010 0.000010
0.000010 0.000010 0.000010 0.074584 0.000010 0.032056 0.200727 0.000010 0.000010 0.000010 0.000010 0.081236 0.000010 0.000010 0.000010 0.000010 0.007655 0.000010 0.000010 0.000010 0.007733 0.000010 0.000010 0.586914 0.000010 0.000010 0.000010 0.001929 0.000010 0.000010 0.000010 0.000010 0.006885 0.000010 0.000010 0.000010 0.000010
0.000010 0.000010 0.000010 0.054973 0.003575 0.054020 0.179423 0.000010 0.000010 0.000010 0.000010 0.050752 0.000010 0.009620 0.000010 0.000010 0.000010 0.000010 0.000010 0.000010 0.000010 0.000010 0.000010 0.647337 0.000010 0.000010 0.000010 0.000010 0.000010 0.000010 0.000010 0.000010 0.000010 0.000010 0.000010 0.000010 0.000010
0.000010 0.000010 0.000010 0.079905 0.003719 0.051468 0.189835 0.000010 0.000010 0.000010 0.000010 0.081255 0.000010 0.000010 0.000010 0.000010 0.014075 0.000010 0.000010 0.000010 0.000010 0.000010 0.000010 0.568918 0.000010 0.000010 0.000010 0.004126 0.000010 0.000010 0.000010 0.006420 0.000010 0.000010 0.000010 0.000010 0.000010
0.000010 0.000010 0.000010 0.061792 0.004018 0.044890 0.170430 0.000010 0.000010 0.000010 0.000010 0.052204 0.000010 0.000010 0.000010 0.000010 0.000010 0.000010 0.000010 0.000010 0.000010 0.000010 0.000010 0.621110 0.000010 0.000010 0.007586 0.015207 0.000010 0.000010 0.000010 0.000010 0.010178 0.012315 0.000010 0.000010 0.000010
0.000010 0.000010 0.000010 0.098121 0.000010 0.000010 0.214382 0.000010 0.000010 0.047057 0.000010 0.065848 0.000010 0.000010 0.000010 0.000010 0.000010 0.000010 0.000010 0.000010 0.000010 0.000010 0.000010 0.556055 0.000010 0.000010 0.014567 0.003669 0.000010 0.000010 0.000010 0.000010 0.000010 0.000010 0.000010 0.000010 0.000010
0.000010 0.000010 0.000010 0.000010 0.000010 0.000010 0.000010 0.000010 0.000010 0.000010 0.000010 0.000010 0.000010 0.000010 0.000010 0.000010 0.000010 0.000010 0.000010 0.000010 0.000010 0.000010 0.000010 0.000010 0.000010 0.000010 0.000010 0.999640 0.000010 0.000010 0.000010 0.000010 0.000010 0.000010 0.000010 0.000010 0.000010
0.000010 0.000010 0.000010 0.000010 0.000010 0.000010 0.000010 0.000010 0.000010 0.000010 0.000010 0.000010 0.000010 0.000010 0.000010 0.000010 0.000010 0.000010 0.000010 0.000010 0.000010 0.000010 0.000010 0.000010 0.000010 0.000010 0.000010 0.999640 0.000010 0.000010 0.000010 0.000010 0.000010 0.000010 0.000010 0.000010 0.000010
0.000010 0.000010 0.000010 0.000010 0.000010 0.000010 0.000010 0.000010 0.000010 0.000010 0.000010 0.000010 0.000010 0.000010 0.000010 0.000010 0.000010 0.000010 0.000010 0.000010 0.000010 0.000010 0.000010 0.000010 0.000010 0.000010 0.000010 0.999640 0.000010 0.000010 0.000010 0.000010 0.000010 0.000010 0.000010 0.000010 0.000010
0.035674 0.000010 0.006208 0.018967 0.000010 0.000010 0.000010 0.000010 0.000010 0.000010 0.000010 0.013891 0.000010 0.013618 0.000010 0.000010 0.012420 0.080720 0.005824 0.000010 0.000010 0.004783 0.000010 0.025472 0.000010 0.000010 0.000010 0.605092 0.000010 0.011695 0.043133 0.025123 0.000010 0.000010 0.058641 0.000010 0.038528
0.000010 0.000010 0.007138 0.003059 0.000010 0.000010 0.009397 0.014117 0.000010 0.000010 0.000010 0.022527 0.000010 0.007164 0.000010 0.000010 0.000010 0.000427 0.000010 0.000010 0.015711 0.004127 0.000010 0.014577 0.000010 0.000010 0.000010 0.747654 0.000010 0.000010 0.006326 0.008865 0.000010 0.029792 0.063738 0.000010 0.045172
0.000010 0.000010 0.000010 0.000010 0.000010 0.000010 0.000010 0.010383 0.000010 0.000010 0.000010 0.035867 0.000010 0.014165 0.000010 0.000010 0.000010 0.033581 0.000010 0.000010 0.000010 0.000010 0.000010 0.000010 0.000010 0.000010 0.000010 0.831127 0.000010 0.000010 0.023510 0.000010 0.000010 0.002490 0.048587 0.000010 0.000010
0.000010 0.000010 0.000010 0.000010 0.000010 0.000010 0.000010 0.000010 0.000010 0.000010 0.000010 0.000010 0.000010 0.000010 0.000010 0.000010 0.000010 0.000010 0.000010 0.000010 0.000010 0.000010 0.000010 0.000010 0.000010 0.000010 0.000010 0.999640 0.000010 0.000010 0.000010 0.000010 0.000010 0.000010 0.000010 0.000010 0.000010
0.000010 0.000010 0.000010 0.000010 0.000010 0.000019 0.000010 0.000010 0.000010 0.000010 0.000010 0.000010 0.000010 0.000010 0.000010 0.000010 0.000010 0.000010 0.000010 0.000010 0.000010 0.000010 0.000010 0.000010 0.000010 0.000010 0.000010 0.999631 0.000010 0.000010 0.000010 0.000010 0.000010 0.000010 0.000010 0.000010 0.000010
0.000010 0.000010 0.000010 0.000010 0.000010 0.000010 0.000010 0.000010 0.000010 0.000010 0.000010 0.000010 0.000010 0.000010 0.000010 0.000010 0.000010 0.000010 0.000010 0.000010 0.000010 0.000010 0.000010 0.000010 0.000010 0.000010 0.000010 0.999640 0.000010 0.000010 0.000010 0.000010 0.000010 0.000010 0.000010 0.000010 0.000010
0.000010 0.000010 0.000010 0.000010 0.000010 0.000010 0.000010 0.000010 0.000010 0.000010 0.000010 0.000010 0.000010 0.000010 0.000010 0.000010 0.000010 0.000010 0.000010 0.000010 0.000010 0.000010 0.000010 0.000010 0.000010 0.000010 0.000010 0.999640 0.000010 0.000010 0.000010 0.000010 0.000010 0.000010 0.000010 0.000010 0.000010
0.000010 0.000010 0.000010 0.000010 0.000010 0.000010 0.000010 0.000010 0.000010 0.000010 0.000010 0.000010 0.000010 0.000010 0.000010 0.000010 0.000010 0.000010 0.000010 0.000010 0.000010 0.000010 0.000010 0.000010 0.000010 0.000010 0.000010 0.999640 0.000010 0.000010 0.000010 0.000010 0.000010 0.000010 0.000010 0.000010 0.000010
0.000010 0.000010 0.000010 0.000010 0.000010 0.000010 0.000010 0.000010 0.000010 0.000010 0.000010 0.000010 0.000010 0.000010 0.000010 0.000010 0.000010 0.000010 0.000010 0.000010 0.000010 0.000010 0.000010 0.000010 0.000010 0.000010 0.000010 0.999640 0.000010 0.000010 0.000010 0.000010 0.000010 0.000010 0.000010 0.000010 0.000010
0.016122 0.000010 0.001963 0.010613 0.000010 0.000010 0.000010 0.038325 0.003738 0.000010 0.000010 0.006553 0.006075 0.002128 0.007732 0.000010 0.010660 0.188838 0.017504 0.000010 0.000010 0.000010 0.012995 0.007201 0.000010 0.000010 0.028258 0.477098 0.003586 0.005069 0.133965 0.000010 0.021408 0.000010 0.000010 0.000010 0.000010
0.008525 0.000010 0.000010 0.000010 0.000010 0.002328 0.000049 0.035295 0.000010 0.000010 0.000010 0.009234 0.000010 0.000010 0.007651 0.000010 0.005890 0.199235 0.000010 0.000010 0.000010 0.004381 0.017917 0.000010 0.000010 0.000010 0.049464 0.494795 0.015173 0.000010 0.118560 0.014536 0.016756 0.000010 0.000010 0.000010 0.000010
0.000010 0.000010 0.000010 0.012664 0.000010 0.000010 0.000010 0.030045 0.000010 0.000010 0.000010 0.012295 0.000010 0.000010 0.008542 0.000010 0.000010 0.166929 0.000010 0.000010 0.000010 0.031406 0.023883 0.000010 0.000010 0.000010 0.042418 0.520681 0.001876 0.000010 0.130781 0.000010 0.000010 0.018230 0.000010 0.000010 0.000010
0.000010 0.000010 0.000010 0.001499 0.000010 0.000010 0.001001 0.018943 0.000010 0.000010 0.000010 0.020140 0.000010 0.000010 0.009768 0.000010 0.001584 0.182027 0.000010 0.000010 0.003052 0.019834 0.023432 0.000010 0.000010 0.000010 0.052333 0.519513 0.009397 0.000010 0.128937 0.002076 0.000010 0.006253 0.000010 0.000010 0.000010
0.015011 0.000010 0.019660 0.009112 0.000010 0.001146 0.006816 0.053109 0.000010 0.000010 0.000010 0.034940 0.003964 0.005844 0.008209 0.000010 0.005039 0.191142 0.000010 0.000010 0.000010 0.012384 0.025202 0.000010 0.000010 0.000010 0.010259 0.480683 0.006275 0.000010 0.104196 0.000010 0.006827 0.000010 0.000010 0.000010 0.000010
0.001978 0.000146 0.000010 0.000010 0.000010 0.000010 0.000010 0.042694 0.001599 0.000010 0.000010 0.013157 0.011011 0.000010 0.005474 0.000010 0.002461 0.214684 0.000010 0.000010 0.000010 0.012660 0.030999 0.003600 0.000010 0.000010 0.034300 0.506670 0.000010 0.000010 0.110751 0.000588 0.007029 0.000010 0.000010 0.000010 0.000010
0.000010 0.013926 0.000010 0.020172 0.182132 0.000010 0.016980 0.031501 0.000010 0.000010 0.000010 0.000010 0.000010 0.000010 0.000286 0.000010 0.003429 0.136945 0.000010 0.000010 0.000010 0.000010 0.025570 0.000010 0.000010 0.016279 0.008171 0.404365 0.000014 0.000010 0.098649 0.024017 0.016747 0.000010 0.000010 0.000010 0.000617
0.000010 0.024013 0.000010 0.022568 0.177731 0.000010 0.020067 0.030607 0.000010 0.000010 0.000010 0.000010 0.000852 0.000010 0.003518 0.000010 0.006814 0.131862 0.000010 0.000010 0.002044 0.000010 0.018458 0.000010 0.000010 0.018522 0.000010 0.404691 0.002881 0.000010 0.098608 0.019592 0.016055 0.000010 0.000010 0.000010 0.000926
0.000010 0.000010 0.000010 0.000010 0.000010 0.000010 0.000010 0.000010 0.000010 0.000010 0.000010 0.858119 0.000010 0.000010 0.000010 0.000010 0.000010 0.000010 0.122968 0.000010 0.000010 0.000010 0.000010 0.000010 0.000010 0.000010 0.003881 0.000010 0.000010 0.000010 0.000010 0.000010 0.000010 0.000010 0.014702 0.000010 0.000010
0.000010 0.000010 0.000010 0.000010 0.000010 0.000010 0.000010 0.000010 0.000010 0.000010 0.000010 0.946601 0.000010 0.000010 0.000010 0.000010 0.000010 0.000010 0.024290 0.000010 0.000010 0.000010 0.000010 0.000010 0.000010 0.000010 0.000010 0.000010 0.000010 0.000010 0.000010 0.000019 0.000010 0.008005 0.011473 0.000010 0.009302
0.000010 0.000010 0.000010 0.000010 0.000010 0.000010 0.000010 0.000010 0.000010 0.000010 0.000010 0.903991 0.000010 0.000010 0.000010 0.000010 0.000010 0.000010 0.092720 0.000010 0.000010 0.000010 0.000010 0.000010 0.000010 0.000010 0.000010 0.000010 0.000010 0.000010 0.000010 0.002949 0.000010 0.000010 0.000010 0.000010 0.000010
0.000010 0.000010 0.000010 0.000010 0.000010 0.000010 0.000010 0.001029 0.000010 0.000010 0.000010 0.808637 0.000010 0.000010 0.000010 0.000010 0.000010 0.000010 0.000010 0.000010 0.000010 0.000010 0.000010 0.078341 0.000010 0.000010 0.000010 0.000010 0.000010 0.000010 0.000010 0.088775 0.022898 0.000010 0.000010 0.000010 0.000010
0.000010 0.000010 0.000010 0.000010 0.000010 0.000010 0.000010 0.009415 0.000010 0.000010 0.000010 0.852250 0.000010 0.000010 0.000010 0.000010 0.000010 0.022218 0.000010 0.000010 0.000010 0.000010 0.000010 0.044070 0.000010 0.003088 0.000010 0.000010 0.000010 0.000010 0.000010 0.066090 0.000731 0.001846 0.000010 0.000010 0.000010
0.005944 0.000010 0.000010 0.000010 0.000010 0.023654 0.000010 0.000010 0.000010 0.000010 0.000010 0.839198 0.000010 0.000010 0.000010 0.000010 0.000010 0.000010 0.000010 0.000010 0.000010 0.000010 0.000010 0.063573 0.000010 0.000010 0.004745 0.000010 0.000010 0.000010 0.000010 0.062577 0.000010 0.000010 0.000010 0.000010 0.000010
0.000010 0.000010 0.000010 0.000010 0.000010 0.000010 0.000010 0.000010 0.000010 0.000010 0.000010 0.999640 0.000010 0.000010 0.000010 0.000010 0.000010 0.000010 0.000010 0.000010 0.000010 0.000010 0.000010 0.000010 0.000010 0.000010 0.000010 0.000010 0.000010 0.000010 0.000010 0.000010 0.000010 0.000010 0.000010 0.000010 0.000010
0.000010 0.000010 0.000010 0.000010 0.000010 0.000010 0.000010 0.000010 0.000010 0.000010 0.000010 0.999640 0.000010 0.000010 0.000010 0.000010 0.000010 0.000010 0.000010 0.000010 0.000010 0.000010 0.000010 0.000010 0.000010 0.000010 0.000010 0.000010 0.000010 0.000010 0.000010 0.000010 0.000010 0.000010 0.000010 0.000010 0.000010
0.000010 0.000010 0.000010 0.000010 0.000010 0.000010 0.011433 0.000010 0.000010 0.000010 0.000010 0.982209 0.000010 0.000010 0.000010 0.000010 0.000010 0.000010 0.000010 0.000010 0.000010 0.000010 0.000010 0.000010 0.000010 0.000010 0.000010 0.000010 0.000010 0.000010 0.000010 0.006018 0.000010 0.000010 0.000010 0.000010 0.000010
0.000010 0.000010 0.000010 0.000010 0.044984 0.000010 0.016188 0.000010 0.000010 0.000010 0.000010 0.834898 0.000010 0.010861 0.000010 0.000010 0.000010 0.009368 0.000971 0.000010 0.004386 0.000010 0.000010 0.005804 0.000010 0.002265 0.011510 0.000010 0.000010 0.032009 0.008194 0.018323 0.000010 0.000010 0.000010 0.000010 0.000010
0.000010 0.000010 0.000010 0.000010 0.000010 0.000010 0.003228 0.000010 0.000010 0.000010 0.000010 0.905818 0.000010 0.000010 0.000010 0.000010 0.000010 0.000010 0.000010 0.000010 0.000010 0.000010 0.000010 0.042658 0.000010 0.000010 0.004622 0.009174 0.000010 0.000010 0.000010 0.014182 0.000010 0.020018 0.000010 0.000010 0.000010
0.000010 0.000010 0.000010 0.000010 0.000010 0.000010 0.000010 0.000010 0.000010 0.000010 0.000010 0.999640 0.000010 0.000010 0.000010 0.000010 0.000010 0.000010 0.000010 0.000010 0.000010 0.000010 0.000010 0.000010 0.000010 0.000010 0.000010 0.000010 0.000010 0.000010 0.000010 0.000010 0.000010 0.000010 0.000010 0.000010 0.000010
0.000010 0.000010 0.000010 0.000010 0.000010 0.000010 0.000010 0.000010 0.000010 0.000010 0.000010 0.999640 0.000010 0.000010 0.000010 0.000010 0.000010 0.000010 0.000010 0.000010 0.000010 0.000010 0.000010 0.000010 0.000010 0.000010 0.000010 0.000010 0.000010 0.000010 0.000010 0.000010 0.000010 0.000010 0.000010 0.000010 0.000010
0.000010 0.000010 0.000010 0.000010 0.007719 0.003447 0.037364 0.002276 0.000010 0.000010 0.000010 0.665344 0.000010 0.005311 0.000010 0.000010 0.000010 0.037867 0.000010 0.000010 0.014955 0.000010 0.000010 0.095378 0.000010 0.006578 0.000010 0.000010 0.000010 0.000010 0.000010 0.091468 0.010226 0.021828 0.000010 0.000010 0.000010
0.000010 0.000010 0.000010 0.000010 0.000010 0.000010 0.000010 0.000010 0.000010 0.000010 0.000010 0.895115 0.000010 0.000010 0.000010 0.000010 0.000010 0.002547 0.000010 0.000010 0.000010 0.000010 0.000010 0.049288 0.000010 0.000010 0.000010 0.000010 0.000010 0.000010 0.000010 0.052721 0.000010 0.000010 0.000010 0.000010 0.000010
0.000010 0.000010 0.000010 0.000010 0.000010 0.000010 0.000010 0.008281 0.000010 0.000010 0.000010 0.858578 0.000010 0.000010 0.000010 0.000010 0.000010 0.000010 0.000010 0.000010 0.005923 0.000010 0.000010 0.042941 0.000010 0.008943 0.000010 0.006994 0.000010 0.000010 0.001344 0.066706 0.000010 0.000010 0.000010 0.000010 0.000010
0.000010 0.000010 0.000010 0.000010 0.000010 0.000010 0.000010 0.000010 0.000010 0.000010 0.000010 0.999640 0.000010 0.000010 0.000010 0.000010 0.000010 0.000010 0.000010 0.000010 0.000010 0.000010 0.000010 0.000010 0.000010 0.000010 0.000010 0.000010 0.000010 0.000010 0.000010 0.000010 0.000010 0.000010 0.000010 0.000010 0.000010
0.030381 0.000010 0.000010 0.027125 0.112194 0.000010 0.000575 0.000010 0.000010 0.000010 0.000010 0.703209 0.000010 0.000010 0.000010 0.000010 0.007872 0.000010 0.000010 0.000010 0.025191 0.005057 0.000010 0.000010 0.000010 0.007660 0.000010 0.000010 0.000010 0.000010 0.001638 0.048676 0.004823 0.000010 0.025358 0.000010 0.000010
0.000010 0.000010 0.000010 0.000874 0.000010 0.000010 0.032958 0.000010 0.000010 0.000010 0.000010 0.869794 0.000010 0.000010 0.000010 0.000010 0.007235 0.000013 0.088420 0.000010 0.000010 0.000010 0.000010 0.000010 0.000010 0.000010 0.000010 0.000010 0.000010 0.000010 0.000010 0.000407 0.000010 0.000010 0.000010 0.000010 0.000010
0.059211 0.000010 0.008647 0.006024 0.037885 0.052868 0.033668 0.027615 0.000010 0.001491 0.000010 0.148948 0.000010 0.041920 0.000010 0.000010 0.005963 0.115780 0.008943 0.000010 0.021767 0.002733 0.000010 0.103810 0.000010 0.008320 0.000010 0.007286 0.000010 0.069284 0.040188 0.047772 0.032941 0.037820 0.023511 0.000010 0.055488
0.012999 0.000010 0.014554 0.000010 0.007830 0.000010 0.001561 0.004621 0.000145 0.000010 0.000010 0.053183 0.020744 0.000010 0.003163 0.000010 0.000010 0.209765 0.068463 0.000010 0.022460 0.014215 0.007340 0.028541 0.000010 0.000010 0.008502 0.039560 0.008654 0.000010 0.371574 0.005186 0.022203 0.013741 0.053984 0.006885 0.000010
0.024898 0.000010 0.007076 0.000010 0.000010 0.023650 0.034646 0.033315 0.000010 0.000010 0.000010 0.093841 0.000010 0.025819 0.000010 0.007752 0.000010 0.209890 0.000010 0.000010 0.000010 0.000010 0.017635 0.000010 0.000010 0.004557 0.000010 0.060947 0.022978 0.000010 0.383733 0.015447 0.033606 0.000010 0.000010 0.000010 0.000010
0.013034 0.014951 0.000010 0.002355 0.038936 0.017234 0.000010 0.012281 0.000010 0.012696 0.000010 0.015401 0.000010 0.028289 0.000010 0.000010 0.000010 0.157057 0.198894 0.000010 0.000010 0.001551 0.004557 0.000010 0.000010 0.000930 0.000010 0.012902 0.000010 0.018951 0.102350 0.000010 0.004726 0.006452 0.336280 0.000010 0.000010
0.043273 0.000010 0.000012 0.037575 0.093205 0.023115 0.000585 0.018966 0.000010 0.015857 0.000010 0.018329 0.000010 0.010858 0.000010 0.000010 0.000010 0.148624 0.169396 0.000463 0.014451 0.014828 0.000010 0.004923 0.013293 0.000010 0.015275 0.025898 0.008772 0.009819 0.253356 0.021464 0.005446 0.000010 0.032096 0.000010 0.000010
0.007311 0.001496 0.015676 0.014694 0.043402 0.000010 0.010193 0.007905 0.003634 0.000010 0.000010 0.005542 0.000010 0.024500 0.000010 0.006306 0.000138 0.152880 0.385171 0.002652 0.011324 0.000010 0.000010 0.000010 0.000010 0.001211 0.029451 0.014318 0.008364 0.011963 0.227768 0.010838 0.003132 0.000010 0.000010 0.000010 0.000010
0.028975 0.000010 0.001672 0.022738 0.000010 0.030516 0.004252 0.033072 0.000010 0.000010 0.000010 0.039121 0.028299 0.008291 0.000010 0.023428 0.000010 0.222146 0.008473 0.000010 0.019532 0.000010 0.000010 0.031444 0.000010 0.000010 0.000010 0.054693 0.011460 0.004308 0.408720 0.015703 0.002259 0.000010 0.000739 0.000010 0.000010
0.022869 0.023465 0.005876 0.018555 0.000010 0.049170 0.023144 0.023510 0.003265 0.000010 0.000010 0.043748 0.000010 0.014667 0.000010 0.000010 0.015334 0.228674 0.000010 0.000010 0.026470 0.000010 0.015024 0.000010 0.002533 0.006794 0.000010 0.049022 0.018317 0.000010 0.390555 0.000010 0.018838 0.000010 0.000010 0.000010 0.000010
0.013654 0.000010 0.000010 0.000010 0.018424 0.008667 0.001154 0.000010 0.000010 0.000010 0.000010 0.062853 0.000010 0.015910 0.000010 0.000010 0.013110 0.253909 0.000010 0.000010 0.013565 0.024405 0.024235 0.000010 0.003361 0.000017 0.011476 0.041192 0.020043 0.000010 0.410610 0.017716 0.034074 0.011455 0.000010 0.000010 0.000010
0.002712 0.000010 0.000010 0.028382 0.022212 0.012506 0.020237 0.030255 0.000010 0.000010 0.000010 0.021781 0.025550 0.022264 0.000010 0.006312 0.000010 0.237100 0.020369 0.000010 0.010518 0.000010 0.021277 0.000010 0.000010 0.000010 0.000010 0.038754 0.000010 0.044420 0.382725 0.029941 0.022504 0.000010 0.000012 0.000010 0.000010
0.014426 0.000010 0.000010 0.355357 0.000010 0.074940 0.087426 0.000010 0.000010 0.000010 0.000010 0.071587 0.000010 0.000010 0.000010 0.000010 0.010619 0.038989 0.000010 0.000010 0.000010 0.000010 0.000010 0.284499 0.000010 0.004829 0.000010 0.010449 0.000010 0.000010 0.015234 0.003066 0.028340 0.000010 0.000010 0.000010 0.000010
0.000010 0.000010 0.000010 0.515868 0.012014 0.060649 0.051154 0.003043 0.000010 0.000010 0.000010 0.068170 0.000010 0.004899 0.000010 0.000010 0.013433 0.043127 0.000010 0.000010 0.000010 0.000010 0.000010 0.187126 0.000010 0.008910 0.000010 0.000227 0.000010 0.002776 0.009259 0.016556 0.000010 0.000010 0.000010 0.000010 0.002579
0.000010 0.000010 0.007816 0.504473 0.046480 0.039643 0.037804 0.000010 0.000010 0.003155 0.000010 0.067803 0.000010 0.000010 0.000010 0.000010 0.000010 0.043401 0.000010 0.000010 0.011639 0.000010 0.000010 0.168809 0.000010 0.000010 0.026279 0.006213 0.000010 0.000010 0.000010 0.000010 0.010550 0.025705 0.000010 0.000010 0.000010
0.000010 0.000010 0.000010 0.709037 0.025968 0.037810 0.022128 0.011887 0.000010 0.000010 0.000010 0.033831 0.000010 0.000010 0.000010 0.000010 0.000010 0.004540 0.000010 0.000010 0.000010 0.000010 0.000010 0.127262 0.000010 0.009803 0.000010 0.000010 0.000010 0.000010 0.000010 0.017464 0.000010 0.000010 0.000010 0.000010 0.000010
0.000010 0.000010 0.000010 0.658044 0.006047 0.052281 0.017599 0.000010 0.000010 0.005859 0.000010 0.035854 0.000010 0.000010 0.000010 0.000010 0.000010 0.002233 0.000010 0.000010 0.009177 0.000010 0.000010 0.171417 0.000010 0.000010 0.000010 0.000010 0.000010 0.016658 0.000010 0.021372 0.000010 0.000010 0.000010 0.000010 0.003210
0.000010 0.000010 0.000010 0.663918 0.006215 0.034877 0.029987 0.000010 0.000010 0.000010 0.000010 0.026985 0.000010 0.000010 0.000010 0.000010 0.000010 0.000010 0.050689 0.000010 0.013911 0.000010 0.000010 0.105338 0.000010 0.012333 0.000010 0.009535 0.000010 0.000010 0.000010 0.000010 0.028042 0.017920 0.000010 0.000010 0.000010
0.000010 0.000010 0.000010 0.999640 0.000010 0.000010 0.000010 0.000010 0.000010 0.000010 0.000010 0.000010 0.000010 0.000010 0.000010 0.000010 0.000010 0.000010 0.000010 0.000010 0.000010 0.000010 0.000010 0.000010 0.000010 0.000010 0.000010 0.000010 0.000010 0.000010 0.000010 0.000010 0.000010 0.000010 0.000010 0.000010 0.000010
0.000010 0.000010 0.000010 0.940005 0.000010 0.000010 0.000010 0.000010 0.000010 0.000010 0.000010 0.020514 0.000010 0.000010 0.000010 0.000010 0.000010 0.000010 0.000010 0.000010 0.000010 0.000010 0.000010 0.027418 0.000010 0.000010 0.005477 0.000010 0.000010 0.000010 0.000010 0.006266 0.000010 0.000010 0.000010 0.000010 0.000010
0.000010 0.000010 0.000010 0.999640 0.000010 0.000010 0.000010 0.000010 0.000010 0.000010 0.000010 0.000010 0.000010 0.000010 0.000010 0.000010 0.000010 0.000010 0.000010 0.000010 0.000010 0.000010 0.000010 0.000010 0.000010 0.000010 0.000010 0.000010 0.000010 0.000010 0.000010 0.000010 0.000010 0.000010 0.000010 0.000010 0.000010
0.000010 0.000010 0.000010 0.999640 0.000010 0.000010 0.000010 0.000010 0.000010 0.000010 0.000010 0.000010 0.000010 0.000010 0.000010 0.000010 0.000010 0.000010 0.000010 0.000010 0.000010 0.000010 0.000010 0.000010 0.000010 0.000010 0.000010 0.000010 0.000010 0.000010 0.000010 0.000010 0.000010 0.000010 0.000010 0.000010 0.000010
0.000010 0.000010 0.000010 0.691448 0.000010 0.020443 0.044226 0.000010 0.000010 0.000010 0.000010 0.058330 0.000010 0.015290 0.000010 0.000010 0.000010 0.000010 0.133986 0.000010 0.000010 0.000010 0.000010 0.015495 0.000010 0.000010 0.000010 0.000010 0.000010 0.000010 0.000010 0.000012 0.000010 0.012284 0.008216 0.000010 0.000010
0.005219 0.000010 0.000010 0.791361 0.000010 0.000010 0.023318 0.000010 0.000010 0.000010 0.000010 0.031381 0.000010 0.000010 0.000010 0.000010 0.000010 0.000010 0.075061 0.000010 0.000010 0.000010 0.000010 0.070367 0.000010 0.002993 0.000010 0.000010 0.000010 0.000010 0.000010 0.000010 0.000010 0.000010 0.000010 0.000010 0.000010
0.000010 0.000010 0.000010 0.766740 0.005064 0.042754 0.041807 0.000010 0.000010 0.000010 0.000010 0.030351 0.000010 0.007051 0.000010 0.000010 0.000010 0.007964 0.066735 0.000010 0.004211 0.000010 0.000010 0.024405 0.000010 0.000010 0.000010 0.001624 0.000010 0.000010 0.000010 0.001043 0.000010 0.000010 0.000010 0.000010 0.000010
0.000010 0.000010 0.000010 0.681115 0.022109 0.005925 0.036861 0.000010 0.000010 0.000010 0.000010 0.031989 0.000010 0.000010 0.000010 0.000010 0.000010 0.055139 0.053480 0.000010 0.000010 0.000010 0.000010 0.096915 0.000010 0.000010 0.000010 0.001500 0.000010 0.000010 0.002770 0.000010 0.000010 0.002850 0.009097 0.000010 0.000010
0.000010 0.000010 0.000010 0.730876 0.000010 0.000010 0.000010 0.000682 0.000010 0.000010 0.000010 0.045581 0.000010 0.004795 0.000010 0.000010 0.005069 0.026206 0.000010 0.000010 0.000010 0.000010 0.000010 0.158352 0.000010 0.000010 0.002613 0.000010 0.000010 0.000010 0.006821 0.012108 0.000010 0.000010 0.006637 0.000010 0.000010
0.000010 0.000010 0.002132 0.675750 0.000010 0.037897 0.023943 0.000010 0.000010 0.003367 0.000010 0.019534 0.000010 0.002862 0.000010 0.000010 0.000010 0.028922 0.047927 0.000010 0.015599 0.001418 0.000010 0.105982 0.000010 0.005404 0.000010 0.000010 0.000010 0.014647 0.014397 0.000010 0.000010 0.000010 0.000010 0.000010 0.000010
0.000010 0.000010 0.000010 0.891111 0.040622 0.000010 0.000010 0.004151 0.000010 0.000010 0.000010 0.001513 0.000010 0.000010 0.000010 0.003846 0.000010 0.000010 0.000010 0.000010 0.000010 0.000010 0.000010 0.038300 0.000010 0.000010 0.000010 0.000010 0.000010 0.000010 0.000010 0.007746 0.000010 0.000010 0.012422 0.000010 0.000010
0.020886 0.000010 0.000010 0.767990 0.000010 0.023646 0.000010 0.000010 0.000010 0.002346 0.000010 0.030651 0.000010 0.000010 0.000010 0.000010 0.000010 0.000010 0.000010 0.000010 0.000010 0.000010 0.000010 0.075642 0.000010 0.000010 0.000010 0.012164 0.000010 0.000010 0.000010 0.012966 0.022519 0.008465 0.022465 0.000010 0.000010
0.000010 0.000010 0.000010 0.918850 0.013851 0.000010 0.000010 0.000010 0.000010 0.000010 0.000010 0.000010 0.000010 0.000010 0.000010 0.000010 0.000010 0.000010 0.045826 0.000010 0.000010 0.000010 0.000010 0.014262 0.000010 0.000010 0.000010 0.000010 0.000010 0.000010 0.000010 0.006890 0.000010 0.000010 0.000010 0.000010 0.000010
0.000010 0.000010 0.000010 0.992309 0.000010 0.000010 0.000010 0.000010 0.000010 0.000010 0.000010 0.000010 0.000010 0.000010 0.000010 0.000010 0.000010 0.000010 0.000010 0.000010 0.000010 0.000010 0.000010 0.000010 0.000010 0.000010 0.007341 0.000010 0.000010 0.000010 0.000010 0.000010 0.000010 0.000010 0.000010 0.000010 0.000010
0.000010 0.000010 0.000010 0.000010 0.032034 0.011998 0.000010 0.000010 0.000010 0.000010 0.000010 0.010975 0.000010 0.041026 0.000010 0.000010 0.000010 0.217578 0.052906 0.000010 0.000010 0.000010 0.000010 0.045622 0.000010 0.000010 0.002367 0.000010 0.000010 0.000010 0.000010 0.020229 0.000010 0.000010 0.564995 0.000010 0.000010
0.014800 0.000010 0.000010 0.007539 0.023649 0.038816 0.000010 0.001884 0.000010 0.006758 0.000010 0.027753 0.000010 0.035150 0.004576 0.000010 0.007174 0.109525 0.060352 0.000010 0.000010 0.001361 0.000010 0.041576 0.000010 0.000012 0.000010 0.000010 0.000010 0.000010 0.083935 0.000010 0.007920 0.000010 0.527031 0.000010 0.000010
0.008493 0.000010 0.000010 0.000010 0.010065 0.000010 0.000010 0.000010 0.000010 0.000010 0.000010 0.027786 0.000010 0.027285 0.000010 0.000010 0.000010 0.235987 0.000010 0.000010 0.000010 0.000010 0.000010 0.038792 0.000010 0.000010 0.012323 0.007725 0.000010 0.000010 0.000010 0.003281 0.000010 0.000010 0.598537 0.000010 0.029467
0.004595 0.000010 0.013013 0.000010 0.065711 0.029484 0.000010 0.000829 0.000010 0.053451 0.000010 0.000010 0.000010 0.036099 0.000010 0.000010 0.001238 0.137412 0.059765 0.000010 0.000010 0.000010 0.000010 0.039710 0.000010 0.010876 0.000010 0.000010 0.000010 0.011318 0.003516 0.005037 0.000010 0.009563 0.497039 0.000010 0.021154
0.000425 0.000010 0.000010 0.001085 0.061238 0.000010 0.000010 0.000010 0.000010 0.000010 0.000010 0.005550 0.000010 0.028607 0.000010 0.000010 0.015280 0.162237 0.000010 0.000010 0.012201 0.000010 0.000010 0.036470 0.000010 0.011418 0.000010 0.000010 0.000010 0.014530 0.015538 0.012421 0.011713 0.000010 0.607107 0.000010 0.003969
0.000010 0.000010 0.000010 0.010957 0.008320 0.061178 0.006983 0.000010 0.000010 0.000010 0.000010 0.005223 0.000010 0.037375 0.000010 0.000010 0.007208 0.127920 0.016174 0.000010 0.000010 0.000010 0.000010 0.043794 0.000010 0.014131 0.000010 0.001433 0.000010 0.005462 0.010054 0.000010 0.000010 0.008021 0.595033 0.000010 0.040536
0.012366 0.000010 0.004677 0.000010 0.014154 0.062580 0.000010 0.015871 0.000010 0.000010 0.000010 0.023424 0.000010 0.078584 0.000010 0.000010 0.002755 0.121717 0.000010 0.000010 0.000010 0.000010 0.000010 0.000010 0.000010 0.000328 0.000010 0.000010 0.000010 0.009969 0.000010 0.010907 0.000010 0.000010 0.619227 0.000010 0.023210
0.010530 0.000010 0.000540 0.008507 0.028808 0.029039 0.003803 0.008891 0.000010 0.000010 0.000010 0.000941 0.000010 0.095788 0.000010 0.000010 0.000980 0.164772 0.012528 0.000010 0.000010 0.000010 0.000010 0.011772 0.000010 0.000010 0.000010 0.003592 0.000010 0.014237 0.000010 0.000010 0.000010 0.016892 0.552727 0.000010 0.035463
0.022156 0.000010 0.000010 0.000010 0.009565 0.023466 0.003013 0.003674 0.000010 0.000010 0.000010 0.000010 0.000010 0.042769 0.000010 0.000010 0.000010 0.135044 0.000010 0.000010 0.009005 0.000010 0.000010 0.043420 0.000010 0.004694 0.010793 0.012322 0.000010 0.027712 0.002349 0.022945 0.005724 0.007194 0.606309 0.000010 0.007667
0.002852 0.000010 0.002978 0.000010 0.028930 0.020108 0.000010 0.000010 0.000010 0.000010 0.000010 0.000210 0.000010 0.060156 0.000010 0.000010 0.000010 0.124310 0.000010 0.000010 0.012707 0.001924 0.000010 0.040464 0.000010 0.011825 0.000010 0.011404 0.000010 0.010842 0.022411 0.017290 0.000010 0.024795 0.587141 0.000010 0.019462
0.006472 0.000010 0.000010 0.000010 0.038233 0.027570 0.004305 0.000623 0.000010 0.000010 0.000010 0.000010 0.000010 0.082017 0.000010 0.000010 0.000010 0.115830 0.000010 0.000010 0.000010 0.000010 0.000010 0.045558 0.000010 0.000010 0.000010 0.003302 0.000010 0.033447 0.000010 0.018092 0.009742 0.037710 0.563180 0.000010 0.013701
0.001207 0.000010 0.000010 0.009410 0.034438 0.031520 0.011955 0.000010 0.000010 0.000010 0.000010 0.000010 0.000010 0.032267 0.000010 0.000010 0.008241 0.144699 0.025118 0.000010 0.017795 0.000010 0.000010 0.039812 0.000010 0.001800 0.000010 0.000010 0.000010 0.004869 0.000010 0.005953 0.000010 0.000010 0.579299 0.000010 0.051409
0.016590 0.000010 0.000010 0.000107 0.022240 0.016459 0.000010 0.000010 0.000010 0.000010 0.000010 0.000010 0.000010 0.036760 0.000010 0.000010 0.000010 0.151157 0.000563 0.000010 0.000010 0.000010 0.000010 0.046625 0.000010 0.000010 0.005954 0.000010 0.000010 0.002118 0.000010 0.004204 0.015246 0.010845 0.633818 0.000010 0.037096
0.000651 0.000010 0.000010 0.000010 0.054653 0.043073 0.000010 0.000010 0.000010 0.000010 0.000010 0.031349 0.000010 0.022501 0.000010 0.000010 0.000710 0.152915 0.000010 0.000010 0.010671 0.000010 0.000010 0.000010 0.000010 0.006525 0.000010 0.013941 0.000010 0.006518 0.000010 0.000676 0.000010 0.012968 0.596229 0.000010 0.046398
0.000010 0.000010 0.000010 0.020215 0.036235 0.045917 0.020729 0.000010 0.000010 0.006509 0.000010 0.000010 0.000010 0.046979 0.000010 0.000010 0.003047 0.154063 0.012200 0.000010 0.002687 0.000010 0.000010 0.000010 0.000010 0.006164 0.000010 0.000010 0.000010 0.006724 0.011912 0.015306 0.006822 0.000010 0.597484 0.000010 0.006807
0.034186 0.000010 0.000010 0.000010 0.033618 0.035739 0.002691 0.005225 0.000010 0.000010 0.000010 0.020087 0.000010 0.020494 0.000010 0.000010 0.000010 0.174329 0.000010 0.000010 0.000010 0.000010 0.000010 0.021121 0.000010 0.003214 0.001313 0.000010 0.000010 0.000010 0.000010 0.000010 0.000010 0.000010 0.599109 0.000010 0.048633
0.042492 0.000010 0.000010 0.000010 0.018277 0.008551 0.005324 0.009369 0.000010 0.000010 0.000010 0.020331 0.000010 0.055605 0.000010 0.000010 0.000010 0.154555 0.013306 0.000010 0.000010 0.000010 0.000010 0.039711 0.000010 0.000010 0.000010 0.009880 0.000010 0.020160 0.000010 0.000010 0.000010 0.003645 0.562957 0.000010 0.035617
0.007168 0.000010 0.000010 0.009454 0.032093 0.030087 0.000010 0.000010 0.000010 0.010658 0.000010 0.017627 0.000010 0.037051 0.000010 0.000010 0.003751 0.152298 0.020506 0.000010 0.000010 0.000010 0.000010 0.011871 0.000010 0.001298 0.000010 0.011494 0.000010 0.013273 0.000010 0.000010 0.000010 0.019399 0.601356 0.000010 0.020414
0.000010 0.000010 0.000010 0.015020 0.043675 0.014223 0.000010 0.000010 0.000010 0.000010 0.000010 0.019327 0.000010 0.032166 0.000010 0.000010 0.005081 0.177355 0.000010 0.000010 0.000010 0.002363 0.000010 0.037967 0.000010 0.010189 0.001922 0.013687 0.000010 0.002502 0.008003 0.007067 0.000010 0.005663 0.571834 0.000010 0.031765
0.000010 0.000010 0.000010 0.013805 0.033205 0.040572 0.001967 0.000010 0.000010 0.000010 0.000010 0.017781 0.000010 0.037441 0.000010 0.000010 0.005986 0.158181 0.000010 0.000010 0.000010 0.000010 0.000010 0.013416 0.000010 0.008805 0.001556 0.005329 0.000010 0.000010 0.007567 0.021136 0.000010 0.000010 0.587295 0.000010 0.045747
0.003315 0.000010 0.000010 0.010258 0.014777 0.042880 0.000010 0.000072 0.000010 0.000010 0.000010 0.000010 0.000010 0.702210 0.000010 0.000010 0.014815 0.062063 0.000010 0.000010 0.029417 0.000010 0.000010 0.000010 0.000010 0.025848 0.000010 0.005879 0.000010 0.031502 0.000010 0.000010 0.000010 0.008000 0.028389 0.000010 0.020354
0.000010 0.000010 0.000010 0.000010 0.000010 0.008150 0.000010 0.000010 0.000010 0.000010 0.000010 0.000010 0.000010 0.991500 0.000010 0.000010 0.000010 0.000010 0.000010 0.000010 0.000010 0.000010 0.000010 0.000010 0.000010 0.000010 0.000010 0.000010 0.000010 0.000010 0.000010 0.000010 0.000010 0.000010 0.000010 0.000010 0.000010
0.000010 0.000010 0.000010 0.000010 0.000010 0.000010 0.000865 0.000010 0.000010 0.000010 0.000010 0.000010 0.000010 0.998783 0.000010 0.000010 0.000010 0.000010 0.000010 0.000010 0.000010 0.000010 0.000010 0.000010 0.000010 0.000010 0.000010 0.000012 0.000010 0.000010 0.000010 0.000010 0.000010 0.000010 0.000010 0.000010 0.000010
0.000010 0.000010 0.000010 0.000010 0.002301 0.014994 0.000010 0.000010 0.000010 0.000010 0.000010 0.000010 0.000010 0.971082 0.000010 0.000010 0.000010 0.000010 0.000010 0.000010 0.000010 0.000010 0.000010 0.000010 0.000010 0.000010 0.000750 0.000010 0.000010 0.000010 0.000010 0.000010 0.000010 0.000010 0.010553 0.000010 0.000010
0.000010 0.000010 0.000010 0.000010 0.000010 0.000010 0.000010 0.000010 0.000010 0.000010 0.000010 0.000010 0.000010 0.946516 0.000010 0.000010 0.000010 0.000010 0.000010 0.000010 0.027045 0.000010 0.000010 0.000010 0.000010 0.010087 0.000010 0.000010 0.000010 0.000010 0.000010 0.011016 0.004759 0.000267 0.000010 0.000010 0.000010
0.000010 0.000010 0.000010 0.000010 0.000010 0.000010 0.000010 0.000010 0.000010 0.000010 0.000010 0.000010 0.000010 0.999640 0.000010 0.000010 0.000010 0.000010 0.000010 0.000010 0.000010 0.000010 0.000010 0.000010 0.000010 0.000010 0.000010 0.000010 0.000010 0.000010 0.000010 0.000010 0.000010 0.000010 0.000010 0.000010 0.000010
0.000010 0.000010 0.000010 0.000010 0.000010 0.000010 0.000010 0.000010 0.000010 0.000010 0.000010 0.000010 0.000010 0.999640 0.000010 0.000010 0.000010 0.000010 0.000010 0.000010 0.000010 0.000010 0.000010 0.000010 0.000010 0.000010 0.000010 0.000010 0.000010 0.000010 0.000010 0.000010 0.000010 0.000010 0.000010 0.000010 0.000010
0.000010 0.000010 0.000010 0.000010 0.000010 0.000010 0.000010 0.000010 0.000010 0.000010 0.000010 0.000010 0.000010 0.999640 0.000010 0.000010 0.000010 0.000010 0.000010 0.000010 0.000010 0.000010 0.000010 0.000010 0.000010 0.000010 0.000010 0.000010 0.000010 0.000010 0.000010 0.000010 0.000010 0.000010 0.000010 0.000010 0.000010
0.000010 0.000010 0.000010 0.000010 0.000010 0.000010 0.000010 0.000010 0.000010 0.000010 0.000010 0.000010 0.000010 0.999640 0.000010 0.000010 0.000010 0.000010 0.000010 0.000010 0.000010 0.000010 0.000010 0.000010 0.000010 0.000010 0.000010 0.000010 0.000010 0.000010 0.000010 0.000010 0.000010 0.000010 0.000010 0.000010 0.000010
0.000010 0.000010 0.000010 0.000010 0.000010 0.000010 0.000010 0.000010 0.000010 0.000010 0.000010 0.000010 0.000010 0.978273 0.000010 0.000010 0.000010 0.000010 0.000010 0.000010 0.013390 0.000010 0.000010 0.000010 0.000010 0.000010 0.000010 0.000010 0.000010 0.000010 0.000010 0.000010 0.000010 0.007997 0.000010 0.000010 0.000010
0.000010 0.000010 0.000010 0.000010 0.000010 0.000010 0.000010 0.000010 0.000010 0.000010 0.000010 0.000010 0.000010 0.999640 0.000010 0.000010 0.000010 0.000010 0.000010 0.000010 0.000010 0.000010 0.000010 0.000010 0.000010 0.000010 0.000010 0.000010 0.000010 0.000010 0.000010 0.000010 0.000010 0.000010 0.000010 0.000010 0.000010
0.013997 0.000010 0.000010 0.006787 0.000010 0.000010 0.009204 0.000010 0.000010 0.000010 0.000010 0.027049 0.000010 0.781577 0.000010 0.000010 0.000010 0.060919 0.008394 0.000010 0.000010 0.000010 0.000010 0.000010 0.000010 0.024091 0.002506 0.000010 0.000010 0.019847 0.000010 0.000010 0.000010 0.000010 0.000010 0.000010 0.045369
0.000010 0.000010 0.000010 0.000010 0.000010 0.000010 0.000010 0.000010 0.000010 0.000010 0.000010 0.000010 0.000010 0.999640 0.000010 0.000010 0.000010 0.000010 0.000010 0.000010 0.000010 0.000010 0.000010 0.000010 0.000010 0.000010 0.000010 0.000010 0.000010 0.000010 0.000010 0.000010 0.000010 0.000010 0.000010 0.000010 0.000010
0.000010 0.000010 0.000010 0.000010 0.000010 0.000010 0.000010 0.000010 0.000010 0.000010 0.000010 0.000010 0.000010 0.999640 0.000010 0.000010 0.000010 0.000010 0.000010 0.000010 0.000010 0.000010 0.000010 0.000010 0.000010 0.000010 0.000010 0.000010 0.000010 0.000010 0.000010 0.000010 0.000010 0.000010 0.000010 0.000010 0.000010
0.000010 0.000010 0.000010 0.000010 0.000010 0.000010 0.000010 0.000010 0.000010 0.000010 0.000010 0.000010 0.000010 0.999640 0.000010 0.000010 0.000010 0.000010 0.000010 0.000010 0.000010 0.000010 0.000010 0.000010 0.000010 0.000010 0.000010 0.000010 0.000010 0.000010 0.000010 0.000010 0.000010 0.000010 0.000010 0.000010 0.000010
0.000010 0.000010 0.000010 0.000010 0.000010 0.000010 0.000010 0.000010 0.000010 0.000010 0.000010 0.000010 0.000010 0.999640 0.000010 0.000010 0.000010 0.000010 0.000010 0.000010 0.000010 0.000010 0.000010 0.000010 0.000010 0.000010 0.000010 0.000010 0.000010 0.000010 0.000010 0.000010 0.000010 0.000010 0.000010 0.000010 0.000010
0.000010 0.000010 0.000010 0.000010 0.000010 0.000010 0.000010 0.000010 0.000010 0.000010 0.000010 0.000010 0.000010 0.999640 0.000010 0.000010 0.000010 0.000010 0.000010 0.000010 0.000010 0.000010 0.000010 0.000010 0.000010 0.000010 0.000010 0.000010 0.000010 0.000010 0.000010 0.000010 0.000010 0.000010 0.000010 0.000010 0.000010
0.000010 0.000010 0.000010 0.000010 0.000010 0.000010 0.000010 0.000010 0.000010 0.000010 0.000010 0.000010 0.000010 0.999640 0.000010 0.000010 0.000010 0.000010 0.000010 0.000010 0.000010 0.000010 0.000010 0.000010 0.000010 0.000010 0.000010 0.000010 0.000010 0.000010 0.000010 0.000010 0.000010 0.000010 0.000010 0.000010 0.000010
0.000010 0.000010 0.000010 0.000010 0.000010 0.000010 0.000010 0.000010 0.000010 0.000010 0.000010 0.000010 0.000010 0.999640 0.000010 0.000010 0.000010 0.000010 0.000010 0.000010 0.000010 0.000010 0.000010 0.000010 0.000010 0.000010 0.000010 0.000010 0.000010 0.000010 0.000010 0.000010 0.000010 0.000010 0.000010 0.000010 0.000010
0.000010 0.000010 0.000010 0.000010 0.000010 0.000010 0.011255 0.000010 0.000010 0.000010 0.000010 0.000010 0.000010 0.940717 0.000010 0.000010 0.000010 0.011228 0.000010 0.000010 0.016579 0.000010 0.000010 0.000010 0.000010 0.019892 0.000010 0.000010 0.000010 0.000010 0.000010 0.000019 0.000010 0.000010 0.000010 0.000010 0.000010
0.037673 0.000010 0.000010 0.006861 0.000016 0.115988 0.059512 0.000010 0.000010 0.000010 0.000010 0.108944 0.000010 0.058830 0.000010 0.000010 0.007121 0.271930 0.000010 0.000010 0.024948 0.000010 0.000010 0.128285 0.000010 0.027560 0.007160 0.025736 0.000010 0.007190 0.072135 0.006144 0.026737 0.007049 0.000010 0.000010 0.000010
0.037927 0.000010 0.002412 0.021967 0.000010 0.143923 0.033780 0.011280 0.000010 0.000184 0.000010 0.090717 0.000010 0.029729 0.000010 0.000010 0.000010 0.247709 0.000010 0.000010 0.031089 0.000010 0.000010 0.109598 0.000010 0.008926 0.000010 0.012228 0.000010 0.038329 0.094657 0.032001 0.019906 0.020207 0.000010 0.000010 0.013261
0.036492 0.000010 0.004977 0.024673 0.021836 0.108044 0.014385 0.000010 0.000010 0.006625 0.000010 0.106675 0.000010 0.024325 0.002723 0.000010 0.013348 0.216764 0.000010 0.000010 0.039944 0.000010 0.000010 0.139492 0.000010 0.021140 0.000010 0.039284 0.000010 0.007034 0.083579 0.013950 0.033962 0.024444 0.000010 0.000010 0.016154
0.037617 0.000010 0.000010 0.000010 0.007871 0.162948 0.034418 0.004060 0.000010 0.000010 0.000010 0.097589 0.000010 0.020213 0.000010 0.000010 0.013882 0.288537 0.008494 0.000010 0.033639 0.000010 0.000010 0.110153 0.000010 0.024835 0.000010 0.014471 0.000010 0.011384 0.084517 0.016233 0.014791 0.014167 0.000010 0.000010 0.000010
0.041970 0.000010 0.000010 0.032414 0.000010 0.148704 0.037706 0.012635 0.000010 0.000010 0.000010 0.068763 0.000010 0.027009 0.000010 0.000010 0.000010 0.275110 0.000010 0.000010 0.016576 0.002938 0.000010 0.146219 0.000010 0.000010 0.003423 0.002932 0.000010 0.003629 0.081879 0.022923 0.046014 0.020021 0.000010 0.000010 0.008955
0.070979 0.000010 0.000010 0.008232 0.023152 0.132582 0.059703 0.010276 0.000010 0.000010 0.000010 0.115207 0.000010 0.012961 0.000010 0.000010 0.004492 0.247653 0.000010 0.000010 0.018897 0.000010 0.000010 0.116058 0.000010 0.030805 0.001154 0.012384 0.000010 0.013326 0.078444 0.015810 0.019381 0.008333 0.000010 0.000010 0.000010
0.051015 0.000010 0.000010 0.012333 0.022305 0.145226 0.039936 0.011016 0.000010 0.000010 0.000010 0.074730 0.000010 0.015913 0.000010 0.000010 0.016473 0.247730 0.000010 0.000010 0.028321 0.000010 0.000010 0.133018 0.000010 0.023138 0.000010 0.027748 0.000010 0.025690 0.075299 0.025912 0.011026 0.012993 0.000010 0.000010 0.000010
0.046294 0.000010 0.003734 0.027990 0.000010 0.138136 0.052622 0.004564 0.000010 0.000010 0.000010 0.102287 0.000010 0.038205 0.000010 0.000010 0.000010 0.258170 0.000010 0.000010 0.032327 0.000010 0.000010 0.134265 0.000010 0.021174 0.006546 0.020866 0.000010 0.001757 0.076499 0.000010 0.017437 0.000010 0.000010 0.000010 0.016937
0.040318 0.000010 0.003847 0.002757 0.001668 0.129139 0.034186 0.008392 0.000010 0.000010 0.000010 0.125317 0.000010 0.006220 0.000010 0.000010 0.000010 0.256743 0.000010 0.000010 0.039419 0.000010 0.000010 0.139004 0.000010 0.015826 0.000010 0.021732 0.001536 0.000010 0.070155 0.011604 0.043334 0.026181 0.005975 0.000010 0.016488
0.041239 0.000010 0.000010 0.013154 0.014217 0.139630 0.041633 0.006505 0.000010 0.000010 0.000010 0.090669 0.000010 0.038082 0.000010 0.000010 0.011073 0.270312 0.000010 0.000010 0.023568 0.000010 0.000010 0.122795 0.000010 0.000010 0.000010 0.012504 0.000010 0.000010 0.095463 0.032509 0.018310 0.013251 0.000010 0.000010 0.014897
0.060693 0.000010 0.000010 0.019333 0.000010 0.151380 0.016708 0.017622 0.000010 0.000010 0.000010 0.081916 0.000010 0.031729 0.000010 0.000010 0.000010 0.247407 0.000010 0.000010 0.024375 0.000010 0.000010 0.161582 0.000010 0.020351 0.000010 0.019590 0.000010 0.000010 0.063425 0.017528 0.029482 0.022964 0.000010 0.000010 0.013717
0.035947 0.000010 0.000010 0.012228 0.000010 0.109052 0.050296 0.000010 0.000010 0.000010 0.000010 0.108903 0.000010 0.029902 0.000010 0.000010 0.008596 0.278318 0.000010 0.000010 0.019211 0.000010 0.000010 0.103496 0.000010 0.013444 0.000010 0.036179 0.000010 0.017525 0.108297 0.014963 0.033416 0.017988 0.000010 0.000010 0.002050
0.036677 0.000010 0.000010 0.031907 0.025830 0.132809 0.022920 0.000010 0.000010 0.002427 0.000010 0.092081 0.000010 0.010871 0.000010 0.000010 0.009923 0.246292 0.000010 0.000010 0.026333 0.005889 0.000010 0.163084 0.000010 0.015928 0.001744 0.029761 0.000010 0.025519 0.057957 0.051750 0.005869 0.002154 0.000010 0.000010 0.002127
0.067519 0.000010 0.000010 0.042775 0.000010 0.115073 0.023577 0.000915 0.000010 0.000010 0.000010 0.096800 0.000010 0.004896 0.000010 0.000010 0.000010 0.258963 0.000010 0.000010 0.035764 0.000010 0.000010 0.117479 0.000010 0.018495 0.000010 0.024949 0.000010 0.013881 0.076691 0.026177 0.046608 0.008920 0.000010 0.000010 0.020329
0.061790 0.000010 0.006450 0.000010 0.000010 0.129787 0.000888 0.008525 0.000010 0.011471 0.000010 0.113024 0.000010 0.026829 0.000010 0.000010 0.000010 0.271803 0.004321 0.000010 0.018197 0.000010 0.000010 0.133065 0.000010 0.026690 0.008629 0.025103 0.000010 0.000010 0.096566 0.020969 0.016096 0.019617 0.000010 0.000010 0.000010
0.040030 0.000010 0.000010 0.031665 0.027840 0.132668 0.015529 0.007970 0.000010 0.000010 0.000010 0.144163 0.000010 0.016819 0.000010 0.000010 0.000010 0.283896 0.000010 0.000010 0.021734 0.000010 0.000010 0.093417 0.000010 0.017986 0.000010 0.015376 0.000010 0.000013 0.094427 0.000010 0.026759 0.010154 0.000010 0.000010 0.019362
0.017512 0.000010 0.022411 0.030162 0.000010 0.149091 0.046524 0.016447 0.000010 0.000010 0.000010 0.083757 0.000010 0.059272 0.000010 0.000010 0.000010 0.235500 0.000010 0.000010 0.032295 0.009055 0.000010 0.091325 0.000010 0.013699 0.000010 0.025247 0.000010 0.000010 0.081079 0.036795 0.022701 0.014970 0.000010 0.000010 0.011977
0.047566 0.000010 0.002816 0.023699 0.005438 0.130960 0.047401 0.021017 0.000010 0.000010 0.000010 0.114372 0.000010 0.013930 0.000010 0.000010 0.000010 0.300608 0.003702 0.000010 0.026202 0.000010 0.000010 0.149100 0.000010 0.024636 0.000010 0.008577 0.000010 0.005635 0.066062 0.004332 0.003756 0.000010 0.000017 0.000010 0.000010
0.034477 0.000010 0.000010 0.031509 0.019611 0.126524 0.041888 0.000010 0.000010 0.000086 0.000010 0.074604 0.000010 0.037219 0.000010 0.000010 0.015399 0.272302 0.000010 0.000010 0.029279 0.000010 0.000010 0.133213 0.000010 0.014210 0.010564 0.023479 0.000010 0.000010 0.084353 0.007555 0.024165 0.019384 0.000010 0.000010 0.000010
0.021689 0.000010 0.000010 0.021134 0.005825 0.161412 0.033479 0.008027 0.000010 0.000010 0.000010 0.115805 0.000010 0.037622 0.000010 0.000010 0.007932 0.270014 0.000010 0.000010 0.028440 0.000010 0.000010 0.128542 0.000010 0.031104 0.000010 0.031515 0.000010 0.000010 0.058614 0.012690 0.017654 0.008312 0.000010 0.000010 0.000010
0.018436 0.006661 0.000010 0.025032 0.000010 0.000010 0.016424 0.000010 0.000010 0.000010 0.000010 0.000010 0.009021 0.000010 0.005400 0.000010 0.000010 0.068307 0.000010 0.000010 0.006358 0.000010 0.003690 0.000010 0.000010 0.000010 0.013245 0.002302 0.000010 0.000010 0.813319 0.000010 0.009847 0.000010 0.000010 0.000010 0.001728
0.000010 0.000010 0.000010 0.000010 0.000010 0.000010 0.000010 0.000010 0.000010 0.000010 0.000010 0.000010 0.000010 0.000010 0.000010 0.000010 0.000010 0.000010 0.000010 0.000010 0.000010 0.000010 0.000010 0.000010 0.000010 0.000010 0.000010 0.000010 0.000010 0.000010 0.999640 0.000010 0.000010 0.000010 0.000010 0.000010 0.000010
0.000010 0.000010 0.000010 0.000010 0.000010 0.000010 0.000010 0.000010 0.000010 0.000010 0.000010 0.000010 0.000010 0.000010 0.000010 0.000010 0.000010 0.000010 0.000010 0.000010 0.000010 0.000010 0.000010 0.000010 0.000010 0.000010 0.000010 0.000010 0.000010 0.000010 0.999640 0.000010 0.000010 0.000010 0.000010 0.000010 0.000010
0.000010 0.000010 0.000010 0.000010 0.000010 0.022951 0.000010 0.000010 0.000010 0.000010 0.000010 0.000010 0.000010 0.000010 0.008018 0.000010 0.000010 0.000010 0.000010 0.000010 0.000010 0.000010 0.000010 0.000010 0.000010 0.000010 0.015113 0.000010 0.000010 0.000010 0.953587 0.000010 0.000010 0.000010 0.000010 0.000010 0.000010
0.000010 0.000010 0.000010 0.000010 0.000010 0.000010 0.000010 0.000010 0.000010 0.000010 0.000010 0.000010 0.000010 0.000010 0.000010 0.000010 0.000010 0.000010 0.000010 0.000010 0.000010 0.000010 0.000010 0.000010 0.000010 0.000010 0.000010 0.000010 0.000010 0.000010 0.999640 0.000010 0.000010 0.000010 0.000010 0.000010 0.000010
0.000010 0.000010 0.000010 0.000010 0.000010 0.000010 0.000010 0.000010 0.000010 0.000010 0.000010 0.026961 0.000010 0.000010 0.000010 0.009625 0.007075 0.003987 0.000010 0.006840 0.002122 0.000010 0.000010 0.000010 0.000010 0.000010 0.000010 0.000010 0.000010 0.000010 0.932772 0.000010 0.006167 0.004170 0.000010 0.000010 0.000010
0.000010 0.000010 0.000010 0.000010 0.000010 0.000010 0.000010 0.007179 0.000010 0.000010 0.000010 0.000010 0.000010 0.009044 0.000010 0.000010 0.000013 0.000010 0.000010 0.000010 0.000010 0.000010 0.000010 0.000010 0.000010 0.000010 0.000010 0.000010 0.000010 0.000010 0.981813 0.001630 0.000010 0.000010 0.000010 0.000010 0.000010
0.000010 0.000010 0.000010 0.000010 0.000010 0.000010 0.000010 0.000010 0.000010 0.000010 0.000010 0.000010 0.000010 0.000010 0.000010 0.000010 0.000010 0.000010 0.000010 0.000010 0.000010 0.000010 0.000010 0.000010 0.000010 0.000010 0.000010 0.000010 0.000010 0.000010 0.999640 0.000010 0.000010 0.000010 0.000010 0.000010 0.000010
0.000010 0.000010 0.000010 0.002885 0.000010 0.027772 0.000010 0.000010 0.000010 0.000010 0.001976 0.011053 0.000010 0.000010 0.000010 0.000014 0.002330 0.026179 0.000010 0.007966 0.010760 0.014838 0.000010 0.000010 0.000010 0.007959 0.000010 0.000010 0.001952 0.000010 0.884076 0.000010 0.000010 0.000010 0.000010 0.000010 0.000010
0.000010 0.000010 0.001405 0.000010 0.000010 0.000010 0.000010 0.000010 0.000010 0.000010 0.000010 0.000010 0.001230 0.000010 0.000010 0.000010 0.000010 0.000010 0.000010 0.000010 0.000010 0.000059 0.000010 0.000010 0.000010 0.000010 0.000010 0.000010 0.000010 0.000010 0.996977 0.000010 0.000010 0.000010 0.000010 0.000010 0.000010
0.000010 0.000010 0.000010 0.000010 0.000010 0.000010 0.000010 0.000010 0.000010 0.000010 0.000010 0.000010 0.000010 0.000010 0.000010 0.000010 0.000010 0.000010 0.000010 0.000010 0.000010 0.000010 0.000010 0.000010 0.000010 0.000010 0.000010 0.000010 0.000010 0.000010 0.999640 0.000010 0.000010 0.000010 0.000010 0.000010 0.000010
0.000010 0.000010 0.000010 0.000010 0.000010 0.000010 0.000010 0.000010 0.000010 0.000010 0.000010 0.000010 0.000010 0.000010 0.000010 0.000010 0.000010 0.000010 0.000010 0.000010 0.000010 0.000010 0.000010 0.000010 0.000010 0.000010 0.000010 0.000010 0.000010 0.000010 0.999640 0.000010 0.000010 0.000010 0.000010 0.000010 0.000010
0.000010 0.000010 0.000010 0.000010 0.000010 0.000010 0.000010 0.000010 0.000010 0.000010 0.000010 0.000010 0.000010 0.000010 0.000010 0.000010 0.000010 0.000010 0.000010 0.000010 0.000010 0.000010 0.000010 0.000010 0.000010 0.000010 0.000010 0.000010 0.000010 0.000010 0.999640 0.000010 0.000010 0.000010 0.000010 0.000010 0.000010
0.000010 0.000010 0.000010 0.000010 0.000010 0.000010 0.000010 0.000010 0.000010 0.000010 0.000010 0.000010 0.000010 0.000010 0.000010 0.000010 0.001045 0.000010 0.000010 0.000010 0.000010 0.001719 0.000010 0.000010 0.000010 0.004651 0.000010 0.000010 0.000010 0.000010 0.992255 0.000010 0.000010 0.000010 0.000010 0.000010 0.000010
0.000010 0.000010 0.000010 0.000010 0.000010 0.000010 0.000010 0.000010 0.000010 0.000010 0.000010 0.000010 0.000010 0.000010 0.000010 0.000010 0.000010 0.000010 0.000010 0.000010 0.000010 0.000010 0.000010 0.000010 0.000010 0.000010 0.000010 0.000010 0.000010 0.000010 0.999640 0.000010 0.000010 0.000010 0.000010 0.000010 0.000010
0.000010 0.000010 0.000019 0.000010 0.000010 0.000010 0.000010 0.000010 0.000010 0.000010 0.000010 0.000010 0.000010 0.000010 0.000010 0.000010 0.000010 0.000010 0.000010 0.000010 0.000010 0.000010 0.000010 0.000010 0.000010 0.000010 0.000010 0.000010 0.000010 0.000010 0.999631 0.000010 0.000010 0.000010 0.000010 0.000010 0.000010
0.000010 0.000010 0.000010 0.000010 0.000010 0.000010 0.000010 0.000010 0.000010 0.000010 0.000010 0.000010 0.000010 0.000010 0.000010 0.000010 0.000010 0.000010 0.000010 0.000010 0.000010 0.000010 0.000010 0.000010 0.000010 0.000010 0.000010 0.000010 0.000010 0.000010 0.999640 0.000010 0.000010 0.000010 0.000010 0.000010 0.000010
0.000010 0.000010 0.000010 0.000010 0.000010 0.000010 0.000010 0.005366 0.000010 0.000010 0.000010 0.000010 0.000010 0.000010 0.000010 0.000010 0.006039 0.000010 0.000010 0.000010 0.000010 0.000010 0.000010 0.000010 0.000010 0.000010 0.000010 0.000010 0.000010 0.000010 0.988255 0.000010 0.000010 0.000010 0.000010 0.000010 0.000010
0.000010 0.000010 0.000010 0.000010 0.000010 0.000010 0.000010 0.000010 0.000010 0.000010 0.000010 0.000010 0.000010 0.000010 0.000010 0.000010 0.000010 0.000010 0.000010 0.000010 0.000010 0.000010 0.000010 0.000010 0.000010 0.000010 0.000010 0.000010 0.000010 0.000010 0.999640 0.000010 0.000010 0.000010 0.000010 0.000010 0.000010
0.000010 0.000010 0.000010 0.000010 0.000010 0.000010 0.000010 0.000010 0.000010 0.000010 0.000010 0.000010 0.000010 0.000010 0.000010 0.000010 0.000010 0.000010 0.000010 0.000010 0.000010 0.000010 0.000010 0.000010 0.000010 0.000010 0.000010 0.000010 0.000010 0.000010 0.999640 0.000010 0.000010 0.000010 0.000010 0.000010 0.000010
0.000010 0.000010 0.000010 0.000010 0.000010 0.991193 0.008457 0.000010 0.000010 0.000010 0.000010 0.000010 0.000010 0.000010 0.000010 0.000010 0.000010 0.000010 0.000010 0.000010 0.000010 0.000010 0.000010 0.000010 0.000010 0.000010 0.000010 0.000010 0.000010 0.000010 0.000010 0.000010 0.000010 0.000010 0.000010 0.000010 0.000010
0.016654 0.000010 0.001886 0.015714 0.003858 0.776692 0.000010 0.000010 0.000010 0.056149 0.000010 0.044310 0.000010 0.000010 0.000010 0.000010 0.000010 0.000010 0.020357 0.000010 0.002757 0.000010 0.000010 0.039128 0.000010 0.000010 0.003447 0.005677 0.000010 0.000010 0.000010 0.000010 0.008879 0.000010 0.004263 0.000010 0.000010
0.000010 0.000010 0.000010 0.018971 0.000010 0.783829 0.005090 0.008880 0.000010 0.025922 0.000010 0.000010 0.000010 0.000010 0.000010 0.000010 0.000010 0.000010 0.111655 0.000010 0.014185 0.000010 0.000010 0.000010 0.000010 0.000010 0.000010 0.000122 0.000010 0.000010 0.001582 0.000010 0.000010 0.000010 0.029496 0.000010 0.000010
0.000010 0.000010 0.000010 0.000010 0.000010 0.981599 0.001401 0.001317 0.000010 0.000010 0.000010 0.000010 0.000010 0.004690 0.000010 0.000010 0.005170 0.000010 0.000010 0.000010 0.000010 0.000010 0.000010 0.000010 0.000010 0.000010 0.000010 0.000010 0.000010 0.000010 0.000010 0.000304 0.005219 0.000010 0.000010 0.000010 0.000010
0.000010 0.000010 0.000010 0.005032 0.000010 0.735105 0.000010 0.000010 0.000010 0.063379 0.000010 0.000010 0.000010 0.000010 0.000010 0.000010 0.000010 0.000010 0.126902 0.000010 0.000010 0.000010 0.000010 0.000010 0.000010 0.000010 0.006459 0.000010 0.000010 0.000010 0.000010 0.000010 0.000010 0.012110 0.050712 0.000010 0.000010
0.006673 0.000010 0.000010 0.007117 0.000010 0.840679 0.016944 0.002427 0.000010 0.011893 0.000010 0.000010 0.000010 0.000010 0.000010 0.000010 0.000010 0.000010 0.083030 0.000010 0.000010 0.000010 0.000010 0.000010 0.000010 0.012779 0.000010 0.000010 0.000010 0.006451 0.000010 0.000010 0.004016 0.001177 0.004987 0.000010 0.001587
0.000010 0.000010 0.000010 0.000010 0.009393 0.789417 0.000010 0.001580 0.000010 0.000010 0.000010 0.000010 0.000010 0.000010 0.000010 0.000010 0.000010 0.000010 0.199276 0.000010 0.000010 0.000010 0.000010 0.000010 0.000010 0.000010 0.000010 0.000014 0.000010 0.000010 0.000010 0.000010 0.000010 0.000010 0.000010 0.000010 0.000010
0.000010 0.000010 0.000010 0.000010 0.000010 0.939948 0.000010 0.000010 0.000010 0.030534 0.000010 0.000010 0.000010 0.000010 0.000010 0.000010 0.000010 0.000010 0.020521 0.000010 0.000010 0.000010 0.000010 0.000010 0.000010 0.000010 0.000010 0.000010 0.000010 0.000010 0.000010 0.000010 0.000010 0.000010 0.008667 0.000010 0.000010
0.000010 0.000010 0.000010 0.020278 0.000010 0.815842 0.000010 0.000010 0.000010 0.048561 0.000010 0.000010 0.000010 0.000010 0.000010 0.000010 0.000816 0.000010 0.102832 0.000010 0.000010 0.000010 0.000010 0.000010 0.000010 0.000010 0.000010 0.000015 0.000010 0.000010 0.000010 0.000010 0.000010 0.000010 0.011356 0.000010 0.000010
0.000010 0.000010 0.000010 0.000010 0.000010 0.921618 0.000010 0.000010 0.000010 0.017591 0.000010 0.000010 0.000010 0.000010 0.000010 0.000010 0.000010 0.000010 0.051822 0.000010 0.000010 0.000010 0.000010 0.000010 0.000010 0.000010 0.000010 0.000010 0.000010 0.000010 0.000010 0.000010 0.000010 0.000010 0.008639 0.000010 0.000010
0.000010 0.000010 0.000010 0.000010 0.000010 0.805378 0.000010 0.000010 0.000010 0.000010 0.000010 0.000010 0.000010 0.000010 0.000010 0.000010 0.000010 0.000010 0.134084 0.000010 0.000010 0.000010 0.000010 0.000010 0.000010 0.000010 0.000010 0.002583 0.000010 0.000010 0.000010 0.001391 0.000010 0.012641 0.043614 0.000010 0.000010
0.000010 0.000010 0.000010 0.000010 0.000010 0.669187 0.000010 0.002788 0.000010 0.003499 0.000010 0.000010 0.000010 0.000010 0.000010 0.000010 0.007261 0.000010 0.268358 0.000010 0.000010 0.000010 0.000010 0.000010 0.000010 0.000010 0.000010 0.000010 0.000010 0.000010 0.000010 0.000010 0.000010 0.000010 0.028457 0.000010 0.020150
0.000010 0.000010 0.000010 0.000010 0.000010 0.772693 0.000010 0.000010 0.000010 0.000010 0.000010 0.000010 0.000010 0.000010 0.000010 0.000010 0.000010 0.000010 0.146336 0.000010 0.000010 0.000010 0.000010 0.000010 0.000010 0.000010 0.000010 0.000010 0.000010 0.000010 0.000010 0.000010 0.000010 0.000010 0.080631 0.000010 0.000010
0.000010 0.000010 0.000010 0.000010 0.000010 0.781134 0.000010 0.004457 0.000010 0.030657 0.000010 0.000010 0.000010 0.000010 0.000010 0.000010 0.000010 0.000010 0.149445 0.000010 0.000010 0.000010 0.000010 0.000010 0.000010 0.000010 0.000010 0.000010 0.000010 0.000010 0.000010 0.000010 0.000010 0.000010 0.033988 0.000010 0.000010
0.000010 0.000010 0.000010 0.016797 0.008566 0.663730 0.000010 0.000010 0.000010 0.000010 0.000010 0.000010 0.000010 0.000010 0.000010 0.000010 0.000012 0.000010 0.254717 0.000010 0.000010 0.000010 0.000010 0.000010 0.000010 0.000010 0.000010 0.000010 0.000010 0.003686 0.000010 0.000010 0.000010 0.005024 0.030574 0.000010 0.016615
0.000010 0.000010 0.000010 0.000010 0.000010 0.916959 0.000010 0.007973 0.000010 0.000010 0.000010 0.003261 0.000010 0.015739 0.000010 0.000010 0.000010 0.000010 0.007511 0.000010 0.000010 0.000010 0.000010 0.014436 0.000010 0.000010 0.000010 0.000010 0.000010 0.000010 0.000010 0.000010 0.009098 0.001577 0.023166 0.000010 0.000010
0.000010 0.000010 0.000010 0.000010 0.000010 0.907256 0.025269 0.011727 0.000010 0.000010 0.000010 0.000010 0.000010 0.000010 0.000010 0.000010 0.000010 0.014828 0.000010 0.000010 0.007639 0.000010 0.000010 0.019738 0.000010 0.000010 0.000010 0.000010 0.000010 0.000010 0.007550 0.000010 0.000010 0.005703 0.000010 0.000010 0.000010
0.003145 0.000010 0.000010 0.000010 0.026175 0.517190 0.007367 0.000010 0.000010 0.000010 0.000010 0.000010 0.000010 0.000010 0.000010 0.000010 0.010540 0.000010 0.409223 0.000010 0.000010 0.000010 0.000010 0.000010 0.000010 0.000010 0.005936 0.000010 0.000010 0.000010 0.000010 0.000010 0.000010 0.000010 0.020134 0.000010 0.000010
0.000010 0.000010 0.000010 0.011016 0.000010 0.914285 0.021621 0.010134 0.000010 0.000010 0.000010 0.005862 0.000010 0.001617 0.000010 0.000010 0.000010 0.000010 0.000010 0.000010 0.000010 0.000010 0.000010 0.035166 0.000010 0.000010 0.000010 0.000010 0.000010 0.000010 0.000010 0.000010 0.000010 0.000010 0.000010 0.000010 0.000010
0.000010 0.000010 0.000010 0.019712 0.000010 0.866322 0.000010 0.004312 0.000010 0.066641 0.000010 0.000010 0.000010 0.000010 0.000010 0.000010 0.000010 0.000010 0.038911 0.000010 0.000010 0.000010 0.000010 0.000010 0.000010 0.000010 0.000010 0.000010 0.000010 0.000010 0.000010 0.000010 0.000010 0.000010 0.000010 0.000010 0.003793
0.680365 0.000010 0.006973 0.000010 0.000010 0.011619 0.000010 0.000010 0.000010 0.043917 0.036081 0.000010 0.032417 0.000010 0.012744 0.000010 0.000010 0.000010 0.000010 0.057652 0.017797 0.008685 0.024173 0.000010 0.022211 0.000010 0.000010 0.009952 0.009397 0.000010 0.000010 0.000010 0.000010 0.005853 0.000010 0.000010 0.019953
0.804925 0.000010 0.006986 0.000010 0.000010 0.001382 0.002315 0.018022 0.000010 0.000010 0.000010 0.027898 0.000010 0.005159 0.000010 0.001866 0.000010 0.005728 0.000010 0.034827 0.000782 0.000146 0.003371 0.000010 0.013890 0.000010 0.003521 0.000010 0.006840 0.000010 0.000010 0.000010 0.009522 0.000010 0.017008 0.035632 0.000010
0.683236 0.000010 0.013010 0.000010 0.000010 0.000010 0.000010 0.000010 0.007108 0.029779 0.004753 0.011203 0.001998 0.020998 0.002759 0.012098 0.000010 0.009003 0.004097 0.032515 0.000010 0.000010 0.066022 0.003424 0.019973 0.012542 0.007801 0.000638 0.000010 0.000010 0.000010 0.006145 0.020683 0.003161 0.012987 0.013936 0.000010
0.990541 0.000010 0.000010 0.000010 0.000010 0.000010 0.000010 0.001555 0.000010 0.000010 0.000010 0.000010 0.000010 0.000010 0.000010 0.000010 0.000010 0.000010 0.000010 0.000010 0.000010 0.000010 0.000010 0.000010 0.000010 0.000010 0.007564 0.000010 0.000010 0.000010 0.000010 0.000010 0.000010 0.000010 0.000010 0.000010 0.000010
0.946545 0.000010 0.000010 0.000010 0.000010 0.000010 0.000010 0.000010 0.001824 0.000010 0.000010 0.000010 0.000010 0.000010 0.000010 0.000010 0.000010 0.000010 0.000010 0.000010 0.000010 0.000010 0.019538 0.000010 0.020886 0.000010 0.003065 0.000010 0.007832 0.000010 0.000010 0.000010 0.000010 0.000010 0.000010 0.000010 0.000010
0.789883 0.000010 0.000010 0.000010 0.000010 0.000010 0.000010 0.013703 0.000010 0.000010 0.060612 0.000010 0.000080 0.008065 0.006650 0.002086 0.012139 0.000010 0.000010 0.034303 0.000010 0.000010 0.017106 0.000010 0.029917 0.000010 0.000010 0.007741 0.004940 0.000010 0.002449 0.000010 0.000010 0.000010 0.000010 0.010109 0.000010
0.666854 0.000010 0.001352 0.000010 0.000010 0.000010 0.008289 0.000010 0.010337 0.067365 0.059265 0.000010 0.000010 0.022584 0.000010 0.000010 0.000010 0.015628 0.000010 0.043395 0.000014 0.032699 0.000010 0.000010 0.011016 0.000010 0.005112 0.010330 0.004360 0.000010 0.000010 0.010902 0.000010 0.012678 0.005612 0.000010 0.012029
0.999640 0.000010 0.000010 0.000010 0.000010 0.000010 0.000010 0.000010 0.000010 0.000010 0.000010 0.000010 0.000010 0.000010 0.000010 0.000010 0.000010 0.000010 0.000010 0.000010 0.000010 0.000010 0.000010 0.000010 0.000010 0.000010 0.000010 0.000010 0.000010 0.000010 0.000010 0.000010 0.000010 0.000010 0.000010 0.000010 0.000010
0.766417 0.000010 0.007180 0.000011 0.000010 0.006674 0.015137 0.004502 0.006696 0.011805 0.035795 0.000010 0.000010 0.000010 0.000010 0.007014 0.012252 0.030659 0.000010 0.000010 0.009758 0.003399 0.025434 0.000010 0.000010 0.004945 0.015986 0.006816 0.000010 0.000010 0.000010 0.000010 0.024770 0.004579 0.000010 0.000010 0.000010
0.985317 0.000010 0.000010 0.000010 0.000010 0.000010 0.000010 0.000010 0.000010 0.000010 0.000010 0.000010 0.000010 0.000010 0.000010 0.000010 0.000010 0.000010 0.000010 0.000010 0.000010 0.000010 0.000010 0.000010 0.000010 0.000010 0.014333 0.000010 0.000010 0.000010 0.000010 0.000010 0.000010 0.000010 0.000010 0.000010 0.000010
0.973706 0.000010 0.000010 0.000010 0.000010 0.000010 0.000010 0.000010 0.000010 0.000010 0.000010 0.000010 0.000010 0.000010 0.000010 0.000010 0.000010 0.000010 0.000010 0.000010 0.000010 0.022611 0.000010 0.000010 0.000010 0.000010 0.003032 0.000010 0.000321 0.000010 0.000010 0.000010 0.000010 0.000010 0.000010 0.000010 0.000010
0.961602 0.000010 0.000010 0.000010 0.000010 0.004260 0.000010 0.000010 0.000010 0.000010 0.000010 0.000010 0.000010 0.000010 0.003346 0.005084 0.000010 0.000010 0.000010 0.000010 0.000010 0.000010 0.000010 0.000010 0.000010 0.000010 0.013188 0.000010 0.000010 0.000010 0.000010 0.000010 0.012210 0.000010 0.000010 0.000010 0.000010
0.985950 0.000010 0.000010 0.000010 0.000010 0.000010 0.000010 0.000010 0.000010 0.000010 0.000010 0.000010 0.000010 0.000010 0.000010 0.000010 0.000010 0.000010 0.000010 0.000010 0.000010 0.013700 0.000010 0.000010 0.000010 0.000010 0.000010 0.000010 0.000010 0.000010 0.000010 0.000010 0.000010 0.000010 0.000010 0.000010 0.000010
0.896511 0.000010 0.000010 0.000010 0.000010 0.000010 0.025583 0.000010 0.000010 0.000010 0.000010 0.000010 0.000010 0.000010 0.000010 0.009767 0.000010 0.000010 0.003222 0.000010 0.000010 0.000010 0.000010 0.000010 0.000010 0.014603 0.009305 0.000010 0.014502 0.000010 0.004125 0.003575 0.000010 0.007177 0.007460 0.000010 0.003920
0.982408 0.000010 0.000010 0.000010 0.000010 0.000010 0.000010 0.000010 0.000010 0.000010 0.000010 0.000010 0.000010 0.000010 0.000010 0.000010 0.000010 0.000010 0.000010 0.009471 0.000010 0.000010 0.000010 0.000010 0.000010 0.000010 0.000098 0.000010 0.007693 0.000010 0.000010 0.000010 0.000010 0.000010 0.000010 0.000010 0.000010
0.923517 0.000010 0.010592 0.000010 0.000010 0.000010 0.000014 0.021623 0.000010 0.000010 0.000010 0.000010 0.000010 0.000010 0.006004 0.000010 0.000010 0.000010 0.000010 0.000010 0.000010 0.000010 0.000010 0.000010 0.000010 0.000010 0.000010 0.000010 0.000010 0.000010 0.011753 0.016204 0.010005 0.000010 0.000010 0.000010 0.000010
0.990623 0.000010 0.000010 0.000010 0.000010 0.000010 0.000010 0.000010 0.002797 0.000010 0.004250 0.000010 0.000010 0.000010 0.000010 0.000010 0.000010 0.000010 0.000010 0.000010 0.000010 0.000010 0.000010 0.000010 0.000467 0.000010 0.000010 0.000010 0.001543 0.000010 0.000010 0.000010 0.000010 0.000010 0.000010 0.000010 0.000010
0.929360 0.000010 0.000010 0.000010 0.000010 0.000010 0.000010 0.000010 0.000010 0.000010 0.000010 0.000010 0.028316 0.000010 0.000010 0.000010 0.000010 0.000010 0.000010 0.000010 0.000010 0.004516 0.000010 0.000010 0.000010 0.000010 0.000010 0.000010 0.012344 0.000010 0.000010 0.000010 0.000010 0.000010 0.000010 0.025144 0.000010
0.835253 0.006336 0.003935 0.000010 0.000010 0.000010 0.000025 0.000010 0.005678 0.000010 0.000010 0.035197 0.000010 0.000010 0.000448 0.006573 0.000010 0.000121 0.000010 0.002764 0.000010 0.000010 0.012710 0.018407 0.000010 0.000010 0.028838 0.010157 0.000010 0.000010 0.013341 0.000010 0.000010 0.002395 0.017622 0.000010 0.000010
0.999640 0.000010 0.000010 0.000010 0.000010 0.000010 0.000010 0.000010 0.000010 0.000010 0.000010 0.000010 0.000010 0.000010 0.000010 0.000010 0.000010 0.000010 0.000010 0.000010 0.000010 0.000010 0.000010 0.000010 0.000010 0.000010 0.000010 0.000010 0.000010 0.000010 0.000010 0.000010 0.000010 0.000010 0.000010 0.000010 0.000010
0.000010 0.000010 0.000010 0.000010 0.000010 0.000010 0.000010 0.000010 0.000010 0.000010 0.000010 0.000010 0.000010 0.000010 0.000010 0.000010 0.000010 0.000010 0.000010 0.000010 0.000010 0.000010 0.000010 0.000010 0.000010 0.000010 0.000010 0.000010 0.000010 0.000010 0.000010 0.000010 0.000010 0.999640 0.000010 0.000010 0.000010
0.000010 0.000010 0.000010 0.000010 0.000010 0.000010 0.000010 0.000010 0.000010 0.000010 0.000010 0.000010 0.000010 0.000010 0.000010 0.000010 0.000010 0.000010 0.000010 0.000010 0.000010 0.000010 0.000010 0.000010 0.000010 0.000010 0.000010 0.000010 0.000010 0.000010 0.000010 0.000010 0.000010 0.999640 0.000010 0.000010 0.000010
0.000010 0.000010 0.000010 0.000010 0.000010 0.000010 0.000010 0.000010 0.000010 0.000010 0.000010 0.000010 0.000010 0.000010 0.000010 0.000010 0.000010 0.000010 0.000010 0.000010 0.000010 0.000010 0.000010 0.000010 0.000010 0.000010 0.000010 0.000010 0.000010 0.000010 0.000010 0.000010 0.000010 0.999640 0.000010 0.000010 0.000010
0.000010 0.000010 0.000010 0.000010 0.000010 0.000010 0.000010 0.000010 0.000010 0.000010 0.000010 0.000010 0.000010 0.000010 0.000010 0.000010 0.000010 0.000010 0.000010 0.000010 0.000010 0.000010 0.000010 0.000010 0.000010 0.000010 0.000010 0.000010 0.000010 0.000010 0.000010 0.000010 0.000010 0.999640 0.000010 0.000010 0.000010
0.000010 0.000010 0.000010 0.000010 0.000010 0.000010 0.000010 0.000010 0.000010 0.000010 0.000010 0.000010 0.000010 0.000010 0.000010 0.000010 0.000010 0.000010 0.000010 0.000010 0.000010 0.000010 0.000010 0.000010 0.000010 0.000010 0.000010 0.000010 0.000010 0.000010 0.000010 0.000010 0.000010 0.999640 0.000010 0.000010 0.000010
0.000010 0.000010 0.000010 0.000010 0.000010 0.000010 0.000010 0.000010 0.000010 0.000010 0.000010 0.000010 0.000010 0.000010 0.000010 0.000010 0.000010 0.000010 0.000010 0.000010 0.000010 0.000010 0.000010 0.000010 0.000010 0.000010 0.000010 0.000010 0.000010 0.000010 0.000010 0.000010 0.000010 0.999640 0.000010 0.000010 0.000010
0.000010 0.000010 0.000010 0.000010 0.000010 0.000010 0.000010 0.000010 0.000010 0.000010 0.000010 0.000010 0.000010 0.000010 0.000010 0.000010 0.000010 0.000010 0.000010 0.000010 0.000010 0.000010 0.000010 0.000010 0.000010 0.000010 0.000010 0.000010 0.000010 0.000010 0.000010 0.000010 0.000010 0.999640 0.000010 0.000010 0.000010
0.000010 0.000010 0.000010 0.000010 0.000010 0.000010 0.000010 0.000010 0.000010 0.000010 0.000010 0.000010 0.000010 0.000010 0.000010 0.000010 0.000010 0.000010 0.000010 0.000010 0.000010 0.000010 0.000010 0.000010 0.000010 0.000010 0.000010 0.000010 0.000010 0.000010 0.000010 0.000010 0.000010 0.999640 0.000010 0.000010 0.000010
0.000010 0.000010 0.144808 0.000010 0.000010 0.000010 0.000010 0.000010 0.000010 0.000010 0.000010 0.000010 0.000010 0.007620 0.000010 0.000020 0.000010 0.000010 0.000010 0.000010 0.001640 0.000010 0.000010 0.000010 0.000010 0.005533 0.000010 0.000010 0.000010 0.833686 0.000010 0.000010 0.000010 0.000010 0.006393 0.000010 0.000010
0.000010 0.000010 0.199116 0.000010 0.004214 0.000010 0.006934 0.000010 0.000010 0.000010 0.000010 0.020833 0.000010 0.000010 0.000010 0.000010 0.000010 0.000010 0.000010 0.000010 0.000010 0.000010 0.000010 0.000010 0.000010 0.000010 0.000010 0.000010 0.000010 0.744560 0.000010 0.000995 0.000010 0.016326 0.006732 0.000010 0.000010
0.000010 0.000010 0.184386 0.000010 0.000010 0.000010 0.000010 0.000010 0.000010 0.000010 0.000010 0.010046 0.000010 0.000010 0.000010 0.000010 0.000010 0.000010 0.000010 0.000010 0.000010 0.000010 0.000010 0.000010 0.000010 0.004601 0.000010 0.000010 0.000010 0.784858 0.000010 0.006180 0.000010 0.000010 0.009618 0.000010 0.000010
0.000010 0.000010 0.131235 0.000010 0.000010 0.000010 0.000010 0.000010 0.000378 0.000010 0.006216 0.000010 0.000010 0.000010 0.001443 0.000010 0.000010 0.000010 0.000010 0.000010 0.001353 0.000010 0.000010 0.000010 0.000010 0.000010 0.000010 0.000010 0.000010 0.859065 0.000010 0.000010 0.000010 0.000010 0.000010 0.000010 0.000010
0.000010 0.000010 0.112361 0.000010 0.020228 0.000738 0.000010 0.000010 0.000010 0.000010 0.021435 0.000010 0.000010 0.000010 0.000010 0.000010 0.000010 0.000010 0.000010 0.003401 0.000010 0.000010 0.001308 0.000010 0.000010 0.019282 0.000010 0.013732 0.000010 0.800504 0.000010 0.000010 0.000010 0.000010 0.006740 0.000010 0.000010
0.019058 0.000010 0.795143 0.031253 0.000010 0.000010 0.013434 0.000010 0.002096 0.000010 0.024208 0.000010 0.004438 0.003261 0.000010 0.000010 0.005568 0.000010 0.002405 0.000010 0.000010 0.000010 0.000010 0.000010 0.008368 0.029125 0.000010 0.019510 0.004501 0.000010 0.000010 0.002545 0.000010 0.000010 0.014817 0.020070 0.000010
0.011293 0.000010 0.853866 0.011008 0.014676 0.000010 0.000010 0.000010 0.000010 0.000010 0.027024 0.000010 0.000010 0.000010 0.000010 0.014350 0.000010 0.000010 0.000010 0.014948 0.000010 0.000010 0.006882 0.000010 0.000010 0.006007 0.000010 0.000010 0.000010 0.000010 0.000010 0.002307 0.000010 0.023986 0.013402 0.000010 0.000010
0.000010 0.000010 0.996197 0.000010 0.000010 0.000010 0.000010 0.003453 0.000010 0.000010 0.000010 0.000010 0.000010 0.000010 0.000010 0.000010 0.000010 0.000010 0.000010 0.000010 0.000010 0.000010 0.000010 0.000010 0.000010 0.000010 0.000010 0.000010 0.000010 0.000010 0.000010 0.000010 0.000010 0.000010 0.000010 0.000010 0.000010
0.012913 0.000010 0.891527 0.018840 0.000010 0.000010 0.000010 0.000010 0.000010 0.000010 0.000125 0.000010 0.008633 0.000010 0.000010 0.000010 0.000010 0.000010 0.000010 0.004355 0.000010 0.000010 0.021111 0.001087 0.007590 0.000010 0.000010 0.000010 0.000325 0.000010 0.000010 0.000010 0.000010 0.000010 0.016834 0.016410 0.000010
0.000010 0.000010 0.999640 0.000010 0.000010 0.000010 0.000010 0.000010 0.000010 0.000010 0.000010 0.000010 0.000010 0.000010 0.000010 0.000010 0.000010 0.000010 0.000010 0.000010 0.000010 0.000010 0.000010 0.000010 0.000010 0.000010 0.000010 0.000010 0.000010 0.000010 0.000010 0.000010 0.000010 0.000010 0.000010 0.000010 0.000010
0.000010 0.000010 0.999640 0.000010 0.000010 0.000010 0.000010 0.000010 0.000010 0.000010 0.000010 0.000010 0.000010 0.000010 0.000010 0.000010 0.000010 0.000010 0.000010 0.000010 0.000010 0.000010 0.000010 0.000010 0.000010 0.000010 0.000010 0.000010 0.000010 0.000010 0.000010 0.000010 0.000010 0.000010 0.000010 0.000010 0.000010
0.000010 0.000010 0.999640 0.000010 0.000010 0.000010 0.000010 0.000010 0.000010 0.000010 0.000010 0.000010 0.000010 0.000010 0.000010 0.000010 0.000010 0.000010 0.000010 0.000010 0.000010 0.000010 0.000010 0.000010 0.000010 0.000010 0.000010 0.000010 0.000010 0.000010 0.000010 0.000010 0.000010 0.000010 0.000010 0.000010 0.000010
0.000010 0.000010 0.991744 0.000010 0.000010 0.000010 0.000010 0.000010 0.000010 0.000010 0.000010 0.000010 0.000010 0.000010 0.000010 0.000010 0.000010 0.000010 0.000010 0.000010 0.000010 0.000010 0.007906 0.000010 0.000010 0.000010 0.000010 0.000010 0.000010 0.000010 0.000010 0.000010 0.000010 0.000010 0.000010 0.000010 0.000010
0.000010 0.000010 0.985228 0.000010 0.000010 0.000010 0.000010 0.000010 0.000010 0.000010 0.000010 0.000010 0.000010 0.000010 0.000010 0.000010 0.000010 0.000010 0.000010 0.000010 0.000010 0.000010 0.000010 0.000010 0.000010 0.000010 0.000010 0.000010 0.000010 0.000010 0.000010 0.000010 0.000010 0.000010 0.000010 0.014422 0.000010
0.000010 0.000010 0.999640 0.000010 0.000010 0.000010 0.000010 0.000010 0.000010 0.000010 0.000010 0.000010 0.000010 0.000010 0.000010 0.000010 0.000010 0.000010 0.000010 0.000010 0.000010 0.000010 0.000010 0.000010 0.000010 0.000010 0.000010 0.000010 0.000010 0.000010 0.000010 0.000010 0.000010 0.000010 0.000010 0.000010 0.000010
0.000010 0.000010 0.977613 0.000010 0.000010 0.000010 0.000010 0.000010 0.000010 0.000010 0.000010 0.000010 0.000010 0.000010 0.000010 0.012144 0.000010 0.000010 0.000010 0.000010 0.000010 0.000010 0.009902 0.000010 0.000010 0.000010 0.000010 0.000010 0.000010 0.000010 0.000010 0.000010 0.000010 0.000010 0.000010 0.000010 0.000010
0.000010 0.000010 0.931977 0.000010 0.000010 0.000010 0.000010 0.000010 0.000010 0.000010 0.014783 0.000010 0.000010 0.000010 0.000010 0.011037 0.000010 0.000010 0.000010 0.013545 0.000010 0.000010 0.019019 0.000010 0.004634 0.000010 0.004705 0.000010 0.000010 0.000010 0.000010 0.000010 0.000010 0.000010 0.000010 0.000010 0.000010
0.000010 0.000010 0.999640 0.000010 0.000010 0.000010 0.000010 0.000010 0.000010 0.000010 0.000010 0.000010 0.000010 0.000010 0.000010 0.000010 0.000010 0.000010 0.000010 0.000010 0.000010 0.000010 0.000010 0.000010 0.000010 0.000010 0.000010 0.000010 0.000010 0.000010 0.000010 0.000010 0.000010 0.000010 0.000010 0.000010 0.000010
0.000010 0.000010 0.999640 0.000010 0.000010 0.000010 0.000010 0.000010 0.000010 0.000010 0.000010 0.000010 0.000010 0.000010 0.000010 0.000010 0.000010 0.000010 0.000010 0.000010 0.000010 0.000010 0.000010 0.000010 0.000010 0.000010 0.000010 0.000010 0.000010 0.000010 0.000010 0.000010 0.000010 0.000010 0.000010 0.000010 0.000010
0.000010 0.000010 0.000010 0.000010 0.000010 0.000010 0.000010 0.000010 0.000010 0.000010 0.000010 0.000010 0.000010 0.000010 0.000010 0.000010 0.000010 0.000010 0.000010 0.000010 0.000010 0.000010 0.000010 0.000010 0.000010 0.000010 0.000010 0.000010 0.000010 0.000010 0.000010 0.000010 0.000010 0.000010 0.999640 0.000010 0.000010
0.027578 0.000010 0.000010 0.009320 0.015521 0.007584 0.004064 0.000010 0.000010 0.000010 0.000010 0.000010 0.000010 0.000017 0.000010 0.000010 0.000010 0.004103 0.000010 0.000010 0.004959 0.000010 0.000010 0.019633 0.000010 0.000010 0.000010 0.000010 0.000010 0.033000 0.009947 0.003418 0.000010 0.000010 0.845011 0.000010 0.015615
0.000010 0.000010 0.000010 0.000010 0.000010 0.000010 0.000010 0.000010 0.000010 0.000010 0.000010 0.000010 0.000010 0.000010 0.000010 0.000010 0.000010 0.000010 0.000010 0.000010 0.000010 0.000010 0.000010 0.000010 0.000010 0.000010 0.000010 0.000010 0.000010 0.000010 0.000010 0.000010 0.000010 0.000010 0.999640 0.000010 0.000010
0.000010 0.000010 0.000010 0.000010 0.000010 0.000010 0.000010 0.000010 0.000010 0.000010 0.000010 0.000010 0.000010 0.000010 0.000010 0.000010 0.000010 0.000010 0.000010 0.000010 0.000010 0.000010 0.000010 0.000010 0.000010 0.000010 0.000010 0.000010 0.000010 0.000010 0.000010 0.000010 0.000010 0.000010 0.999640 0.000010 0.000010
0.000010 0.000010 0.000010 0.000010 0.000010 0.000010 0.000010 0.000010 0.000010 0.000010 0.000010 0.000010 0.000010 0.000010 0.000010 0.000010 0.000010 0.000010 0.000010 0.000010 0.000010 0.000010 0.000010 0.000010 0.000010 0.000010 0.000010 0.000010 0.000010 0.000010 0.000010 0.000010 0.000010 0.000010 0.999640 0.000010 0.000010
0.000010 0.000010 0.000010 0.000010 0.018576 0.000010 0.000010 0.000010 0.000010 0.000010 0.000010 0.000010 0.000010 0.001813 0.000010 0.000010 0.000010 0.011723 0.000010 0.000010 0.000010 0.000010 0.000010 0.012415 0.000010 0.000010 0.000010 0.000010 0.000010 0.003390 0.000010 0.000010 0.000010 0.017885 0.915618 0.000010 0.018290
0.018792 0.000010 0.000010 0.016926 0.000010 0.003263 0.000010 0.000010 0.000010 0.010193 0.000010 0.008400 0.000010 0.015060 0.000010 0.000010 0.000010 0.025509 0.037312 0.000010 0.014082 0.005199 0.000010 0.009575 0.000010 0.003953 0.001895 0.001394 0.000010 0.032148 0.018324 0.000010 0.000013 0.033528 0.658097 0.000010 0.086168
0.000010 0.000010 0.001573 0.016771 0.001646 0.010284 0.000010 0.000010 0.000010 0.011012 0.000010 0.000010 0.000010 0.017573 0.000010 0.000010 0.000010 0.011795 0.032822 0.000010 0.007921 0.003054 0.000010 0.000010 0.000010 0.005973 0.000010 0.014954 0.000010 0.001633 0.015072 0.000010 0.006873 0.006142 0.834703 0.000010 0.000010
0.000010 0.000010 0.000010 0.051382 0.000010 0.000010 0.000010 0.000010 0.000010 0.011531 0.000010 0.000010 0.000010 0.000010 0.000010 0.000010 0.000010 0.000010 0.000010 0.000010 0.000010 0.000010 0.000010 0.000010 0.000010 0.000010 0.000010 0.000012 0.000010 0.000010 0.000010 0.000010 0.000010 0.001974 0.934782 0.000010 0.000010
0.000010 0.000010 0.000010 0.000010 0.000010 0.000010 0.000010 0.000010 0.000010 0.000010 0.000010 0.000010 0.000010 0.000010 0.000010 0.000010 0.000010 0.000010 0.000010 0.000010 0.000010 0.000010 0.000010 0.000010 0.000010 0.000010 0.000010 0.000010 0.000010 0.000010 0.000010 0.000010 0.000010 0.000010 0.999640 0.000010 0.000010
0.000011 0.000010 0.000010 0.000010 0.000010 0.000010 0.000010 0.000010 0.000010 0.000010 0.000010 0.000010 0.000010 0.000010 0.000010 0.000010 0.000010 0.000010 0.000010 0.000010 0.000010 0.000010 0.000010 0.000010 0.000010 0.000010 0.000010 0.000010 0.000010 0.000010 0.000010 0.000010 0.000010 0.000010 0.999639 0.000010 0.000010
0.000010 0.000010 0.000010 0.000010 0.000010 0.000010 0.000010 0.000010 0.000010 0.000010 0.000010 0.000010 0.000010 0.000010 0.000010 0.000010 0.000010 0.000010 0.000010 0.000010 0.000010 0.000010 0.000010 0.000010 0.000010 0.000010 0.000010 0.000010 0.000010 0.000010 0.000010 0.000010 0.000010 0.000010 0.999640 0.000010 0.000010
0.000010 0.000010 0.000010 0.000010 0.000010 0.000010 0.000010 0.000010 0.000010 0.000010 0.000010 0.000010 0.000010 0.011195 0.000010 0.000010 0.000011 0.000010 0.000010 0.000010 0.000010 0.000010 0.000010 0.003118 0.000010 0.000010 0.000010 0.000010 0.000010 0.000010 0.000010 0.000010 0.004178 0.000010 0.953440 0.000010 0.027749
0.000010 0.000010 0.000010 0.000010 0.000010 0.000010 0.000010 0.000010 0.000010 0.000010 0.000010 0.000010 0.000010 0.000010 0.000010 0.000010 0.000016 0.000010 0.000010 0.000010 0.000010 0.000010 0.000010 0.000010 0.000010 0.000010 0.000010 0.000010 0.000010 0.000010 0.000010 0.000010 0.000010 0.000010 0.999633 0.000010 0.000010
0.000010 0.000010 0.000010 0.000010 0.000010 0.000010 0.000010 0.000010 0.000010 0.000010 0.000010 0.000010 0.000010 0.000010 0.000010 0.000010 0.000010 0.000010 0.000010 0.000010 0.000010 0.000010 0.000010 0.000010 0.000010 0.000010 0.000010 0.000010 0.000010 0.000010 0.000010 0.000010 0.000010 0.000010 0.999640 0.000010 0.000010
0.000010 0.000010 0.000010 0.000010 0.000010 0.000010 0.000010 0.000010 0.000010 0.000010 0.000010 0.000010 0.000010 0.000010 0.000010 0.000010 0.000010 0.000010 0.000010 0.000010 0.000010 0.000010 0.000010 0.000010 0.000010 0.000010 0.000010 0.000010 0.000010 0.000010 0.000010 0.000010 0.000010 0.000010 0.999640 0.000010 0.000010
0.000010 0.000010 0.000010 0.000010 0.000010 0.000010 0.000010 0.000010 0.000010 0.000010 0.000010 0.000010 0.000010 0.000010 0.000010 0.000010 0.000010 0.000010 0.000010 0.000010 0.000010 0.000010 0.000010 0.000010 0.000010 0.000010 0.000010 0.000010 0.000010 0.000010 0.000010 0.000010 0.000010 0.000010 0.999640 0.000010 0.000010
0.003360 0.000010 0.000010 0.000010 0.004002 0.000010 0.004105 0.000010 0.000010 0.000010 0.000010 0.000010 0.000010 0.012238 0.000010 0.000010 0.000010 0.013293 0.000010 0.000010 0.008915 0.000010 0.000010 0.008251 0.000010 0.000010 0.005946 0.000010 0.000010 0.000010 0.002906 0.000010 0.000010 0.012332 0.903953 0.000010 0.020449
0.000010 0.000010 0.000010 0.000010 0.003389 0.000010 0.000010 0.000010 0.000010 0.000010 0.000010 0.011113 0.000010 0.000010 0.000010 0.000010 0.000010 0.000010 0.015268 0.000010 0.000010 0.000010 0.000010 0.000010 0.000010 0.001838 0.001234 0.000010 0.000010 0.000010 0.000010 0.000010 0.000010 0.000010 0.966847 0.000010 0.000010
0.000010 0.000010 0.000010 0.000010 0.000010 0.000010 0.000010 0.000010 0.000010 0.000010 0.000010 0.000010 0.000010 0.000010 0.000010 0.000010 0.000010 0.000010 0.000010 0.000010 0.000010 0.000010 0.000010 0.000010 0.000010 0.011004 0.000010 0.000010 0.000010 0.000010 0.000010 0.000010 0.000010 0.000010 0.988646 0.000010 0.000010
0.000010 0.000010 0.000010 0.000010 0.000010 0.000010 0.000010 0.000010 0.000010 0.000010 0.000010 0.000010 0.000010 0.000010 0.000010 0.000010 0.000010 0.000010 0.000010 0.000010 0.004666 0.000010 0.000010 0.000010 0.000010 0.000010 0.000010 0.000010 0.000010 0.000010 0.000010 0.000010 0.000010 0.000010 0.994984 0.000010 0.000010
0.000010 0.000010 0.000010 0.001417 0.020918 0.000010 0.000010 0.003647 0.000010 0.000010 0.000010 0.000010 0.000010 0.016007 0.000010 0.000010 0.000218 0.012090 0.019926 0.000010 0.000010 0.000010 0.000010 0.000010 0.000010 0.000010 0.000010 0.003327 0.000010 0.000010 0.000010 0.000010 0.000010 0.000010 0.903714 0.000010 0.018466
0.000010 0.000010 0.000010 0.000010 0.000010 0.000010 0.000010 0.000010 0.000010 0.000010 0.000010 0.000010 0.000010 0.000010 0.000010 0.000010 0.000010 0.000010 0.000010 0.000010 0.000010 0.000010 0.000010 0.000010 0.000010 0.000010 0.000010 0.000010 0.000010 0.000010 0.000010 0.000010 0.000010 0.000010 0.999640 0.000010 0.000010
0.000010 0.000010 0.009007 0.000010 0.000010 0.000010 0.008431 0.000010 0.000010 0.001248 0.000010 0.000010 0.000010 0.000010 0.000010 0.000010 0.000823 0.000010 0.000010 0.000010 0.000010 0.000010 0.000010 0.000010 0.000010 0.018993 0.008886 0.005430 0.000010 0.042470 0.000010 0.000010 0.000010 0.000010 0.884942 0.000010 0.019500
0.000010 0.000010 0.000010 0.000215 0.004662 0.000010 0.000010 0.000010 0.000010 0.000010 0.000010 0.017895 0.000010 0.011183 0.000010 0.000010 0.001244 0.000010 0.002090 0.000010 0.015212 0.000010 0.000010 0.011671 0.000010 0.004821 0.000010 0.000010 0.000010 0.000010 0.012503 0.000010 0.001336 0.000783 0.905816 0.000010 0.010341
0.000010 0.000010 0.005393 0.007577 0.000010 0.000010 0.000010 0.000010 0.000010 0.000010 0.000010 0.006467 0.000010 0.000010 0.000010 0.000010 0.000010 0.024558 0.000010 0.000010 0.000398 0.000010 0.000010 0.000010 0.000010 0.000010 0.000010 0.000010 0.000010 0.000010 0.000010 0.000701 0.000010 0.000010 0.901983 0.000010 0.052634
0.000010 0.000010 0.000010 0.000010 0.000010 0.000010 0.000010 0.000010 0.000010 0.000010 0.000010 0.000010 0.000010 0.000010 0.000010 0.000010 0.000010 0.000010 0.000010 0.000010 0.000010 0.000010 0.000010 0.000010 0.000010 0.000010 0.000010 0.000010 0.000010 0.000010 0.000010 0.000010 0.000010 0.000010 0.999640 0.000010 0.000010
0.000010 0.000010 0.000010 0.000010 0.000010 0.000010 0.000010 0.000010 0.000010 0.000010 0.000010 0.000010 0.000010 0.004971 0.000010 0.000010 0.000010 0.000010 0.008003 0.000010 0.000010 0.000010 0.000010 0.003782 0.000010 0.000010 0.000010 0.006955 0.000010 0.000010 0.000010 0.000010 0.003414 0.016783 0.955794 0.000010 0.000010
0.000010 0.000010 0.000010 0.000010 0.000010 0.283175 0.000010 0.000010 0.000010 0.034316 0.000010 0.000010 0.000010 0.021258 0.000010 0.000010 0.004944 0.000010 0.003606 0.000010 0.000010 0.000010 0.000010 0.000010 0.000010 0.000010 0.000010 0.001285 0.000043 0.007999 0.000010 0.000010 0.000010 0.020331 0.605188 0.000010 0.017595
0.000010 0.000010 0.000010 0.000010 0.000010 0.000010 0.000010 0.000010 0.000010 0.000010 0.000010 0.000010 0.000010 0.005831 0.000010 0.000010 0.000010 0.000010 0.000010 0.000010 0.002174 0.000010 0.000010 0.001657 0.000010 0.000010 0.000010 0.002492 0.000010 0.000010 0.000010 0.020923 0.000010 0.000059 0.954465 0.000010 0.012109
0.000010 0.000010 0.000010 0.000010 0.000010 0.000010 0.000010 0.000010 0.000010 0.000010 0.000010 0.000010 0.000010 0.005904 0.000010 0.000010 0.000010 0.000010 0.010156 0.000010 0.000010 0.000010 0.000010 0.000010 0.000010 0.000010 0.000010 0.000010 0.000010 0.000010 0.000010 0.000010 0.002663 0.027946 0.953011 0.000010 0.000010
0.000010 0.000010 0.000010 0.000010 0.000010 0.015407 0.000010 0.006245 0.000010 0.000010 0.000010 0.010185 0.000010 0.014554 0.000010 0.000010 0.007798 0.000010 0.050990 0.000010 0.003124 0.000010 0.000010 0.000010 0.000010 0.000010 0.000010 0.000010 0.000010 0.003209 0.000010 0.000010 0.000010 0.021857 0.859291 0.000010 0.007078
0.000010 0.000010 0.000010 0.000010 0.005698 0.000010 0.000010 0.000010 0.000010 0.000010 0.000010 0.001583 0.000010 0.009462 0.000010 0.000010 0.000010 0.015204 0.077340 0.000010 0.000010 0.000010 0.000010 0.000010 0.000010 0.000010 0.000010 0.000010 0.000010 0.017291 0.000010 0.019484 0.003198 0.016607 0.833863 0.000010 0.000010
0.000010 0.000010 0.000010 0.005093 0.000010 0.099899 0.000010 0.000010 0.000010 0.000010 0.000010 0.000010 0.000010 0.000010 0.000010 0.000010 0.000010 0.000010 0.000010 0.000010 0.000010 0.000010 0.000010 0.000010 0.000010 0.000010 0.000010 0.000010 0.000010 0.004337 0.000010 0.000010 0.000010 0.019132 0.871220 0.000010 0.000010
0.000010 0.000010 0.000010 0.000010 0.000010 0.096954 0.000010 0.000010 0.000010 0.033774 0.000010 0.000010 0.000010 0.003147 0.000010 0.000010 0.000010 0.000010 0.000010 0.000010 0.000010 0.000010 0.000010 0.000010 0.000010 0.000010 0.001645 0.000010 0.000010 0.000010 0.000985 0.000010 0.000010 0.021876 0.841319 0.000010 0.000010
0.645551 0.000010 0.184179 0.039093 0.000010 0.000010 0.000010 0.008467 0.000010 0.000010 0.046607 0.000010 0.010663 0.000010 0.000010 0.000010 0.008219 0.026956 0.000010 0.000010 0.000010 0.008641 0.000010 0.000010 0.000010 0.000010 0.000010 0.002693 0.004973 0.000010 0.013708 0.000010 0.000010 0.000010 0.000010 0.000010 0.000010
0.604893 0.011328 0.158860 0.043628 0.000010 0.000010 0.001906 0.000071 0.000010 0.001995 0.038460 0.018294 0.000010 0.000010 0.000444 0.000010 0.012566 0.007404 0.009337 0.000010 0.019393 0.000010 0.001378 0.000010 0.000010 0.000010 0.000010 0.000010 0.013341 0.000010 0.000010 0.000010 0.018847 0.000010 0.000010 0.000010 0.037665
0.601166 0.004234 0.150250 0.041183 0.000010 0.000010 0.008420 0.018030 0.000010 0.039710 0.000010 0.000010 0.008142 0.031877 0.000010 0.011788 0.004225 0.029756 0.000010 0.000010 0.000010 0.000011 0.000010 0.000010 0.000010 0.000010 0.000010 0.000010 0.007804 0.016269 0.000010 0.014541 0.007782 0.000010 0.004622 0.000010 0.000010
0.560577 0.000010 0.159284 0.055696 0.025077 0.000010 0.000010 0.031182 0.003567 0.000010 0.050829 0.000010 0.000010 0.000010 0.000010 0.005998 0.005741 0.038670 0.009029 0.000010 0.007453 0.002621 0.000010 0.000010 0.000010 0.000010 0.000010 0.000010 0.000010 0.000010 0.010497 0.000010 0.001010 0.000010 0.009942 0.000010 0.022627
0.588603 0.000891 0.148078 0.037008 0.000010 0.000010 0.000010 0.000010 0.002451 0.000010 0.000010 0.000010 0.000010 0.013899 0.000705 0.004249 0.016980 0.048076 0.000010 0.000010 0.000010 0.002833 0.051039 0.024534 0.000010 0.001701 0.000010 0.000280 0.000010 0.004377 0.001867 0.014269 0.015475 0.000010 0.000010 0.000631 0.021894
0.483319 0.038327 0.123332 0.039187 0.040186 0.000010 0.001377 0.000010 0.000010 0.043874 0.023073 0.000010 0.017887 0.006936 0.000010 0.006958 0.000010 0.074609 0.005179 0.000010 0.000010 0.000810 0.016544 0.000010 0.000010 0.003337 0.007141 0.000010 0.000010 0.000010 0.021124 0.003693 0.020154 0.000010 0.001543 0.000010 0.021261
0.609885 0.000010 0.201900 0.033277 0.015170 0.000010 0.009275 0.029232 0.007882 0.000010 0.025329 0.000010 0.000010 0.000010 0.000010 0.001958 0.000826 0.010667 0.019461 0.000010 0.000010 0.008870 0.000010 0.009006 0.000010 0.000010 0.000010 0.000010 0.000010 0.004876 0.000010 0.000010 0.000010 0.000010 0.012175 0.000010 0.000010
0.613417 0.000010 0.195121 0.065492 0.015266 0.000010 0.000010 0.018921 0.000010 0.000010 0.020931 0.000010 0.000010 0.000010 0.009669 0.000010 0.007097 0.032576 0.000010 0.000010 0.000010 0.000010 0.000010 0.000010 0.000010 0.000010 0.000010 0.000356 0.000010 0.000010 0.000010 0.016072 0.000010 0.000010 0.000010 0.000010 0.004832
0.000010 0.000010 0.000010 0.000010 0.000010 0.000010 0.000010 0.000010 0.000010 0.008002 0.000010 0.000010 0.000010 0.000010 0.000010 0.000010 0.000010 0.000010 0.897547 0.000010 0.006276 0.000010 0.000010 0.000010 0.000010 0.000010 0.000010 0.000010 0.000010 0.000010 0.000010 0.000010 0.000010 0.000010 0.087845 0.000010 0.000010
0.000010 0.000010 0.000010 0.000010 0.000010 0.000010 0.000010 0.000010 0.000010 0.000010 0.000010 0.000010 0.000010 0.000010 0.000010 0.000010 0.000010 0.000010 0.999640 0.000010 0.000010 0.000010 0.000010 0.000010 0.000010 0.000010 0.000010 0.000010 0.000010 0.000010 0.000010 0.000010 0.000010 0.000010 0.000010 0.000010 0.000010
0.000010 0.000010 0.000010 0.000010 0.000010 0.000010 0.000010 0.000010 0.000010 0.000010 0.000010 0.000010 0.000010 0.004988 0.000010 0.000010 0.000010 0.000010 0.976204 0.000010 0.000010 0.000010 0.000010 0.000010 0.000010 0.000010 0.001853 0.000010 0.000010 0.000010 0.000010 0.000010 0.000010 0.000010 0.000010 0.000010 0.016625
0.000010 0.000010 0.000010 0.000010 0.000010 0.000010 0.000010 0.000010 0.000010 0.000010 0.000010 0.000010 0.000010 0.000010 0.000010 0.000010 0.000010 0.000010 0.974839 0.000010 0.000010 0.000010 0.000010 0.000010 0.000010 0.000010 0.008844 0.001909 0.000010 0.000010 0.000010 0.000010 0.000010 0.000010 0.014078 0.000010 0.000010
0.018368 0.000010 0.000010 0.000010 0.000010 0.000010 0.007420 0.000010 0.000010 0.000010 0.000010 0.000010 0.000010 0.000010 0.000010 0.000010 0.000010 0.000010 0.958123 0.000010 0.000010 0.000010 0.000010 0.000010 0.000010 0.000010 0.000010 0.006583 0.000010 0.003235 0.000010 0.000010 0.000010 0.000010 0.005962 0.000010 0.000010
0.000010 0.000010 0.000010 0.000010 0.000010 0.000010 0.000010 0.000010 0.000010 0.000010 0.000010 0.000010 0.000010 0.004994 0.000010 0.000010 0.000010 0.014186 0.925411 0.000010 0.015093 0.000010 0.000010 0.000010 0.000010 0.018084 0.000010 0.000010 0.000010 0.000010 0.008499 0.005430 0.000010 0.007095 0.000010 0.000010 0.000929
0.001064 0.000010 0.000010 0.000010 0.000010 0.000010 0.000010 0.000010 0.000010 0.000012 0.000010 0.000011 0.000010 0.000010 0.000010 0.000010 0.000010 0.000010 0.973071 0.000010 0.005991 0.000010 0.000010 0.000010 0.000010 0.000010 0.000018 0.000010 0.000010 0.000010 0.000010 0.007244 0.000010 0.012299 0.000010 0.000010 0.000010
0.000010 0.000010 0.000010 0.000010 0.000010 0.000010 0.004987 0.000010 0.000010 0.011070 0.000010 0.000010 0.000010 0.000010 0.000010 0.000010 0.000045 0.000010 0.923204 0.000010 0.000010 0.000010 0.000010 0.000010 0.000010 0.000010 0.000010 0.000010 0.000010 0.000010 0.000010 0.000010 0.000010 0.000010 0.060374 0.000010 0.000010
0.000010 0.000010 0.000010 0.009742 0.000010 0.000010 0.000010 0.000010 0.000010 0.000010 0.000010 0.000010 0.000010 0.000010 0.000010 0.000010 0.000010 0.000010 0.961093 0.000010 0.000010 0.000010 0.000010 0.000010 0.000010 0.000010 0.000010 0.000010 0.000010 0.000010 0.000010 0.000010 0.000010 0.000678 0.028157 0.000010 0.000010
0.000010 0.000010 0.000010 0.000010 0.000010 0.000010 0.000010 0.000010 0.000010 0.000010 0.000010 0.000010 0.000010 0.000010 0.000010 0.000010 0.000010 0.000010 0.995300 0.000010 0.004350 0.000010 0.000010 0.000010 0.000010 0.000010 0.000010 0.000010 0.000010 0.000010 0.000010 0.000010 0.000010 0.000010 0.000010 0.000010 0.000010
0.000010 0.000010 0.000010 0.000010 0.000010 0.000010 0.000010 0.000010 0.000010 0.000010 0.000010 0.000010 0.000010 0.000010 0.000010 0.000010 0.000010 0.000010 0.999640 0.000010 0.000010 0.000010 0.000010 0.000010 0.000010 0.000010 0.000010 0.000010 0.000010 0.000010 0.000010 0.000010 0.000010 0.000010 0.000010 0.000010 0.000010
0.000010 0.000010 0.000010 0.000010 0.000010 0.000010 0.000010 0.000010 0.000010 0.000010 0.000010 0.000010 0.000010 0.000010 0.000010 0.000010 0.000010 0.000010 0.999640 0.000010 0.000010 0.000010 0.000010 0.000010 0.000010 0.000010 0.000010 0.000010 0.000010 0.000010 0.000010 0.000010 0.000010 0.000010 0.000010 0.000010 0.000010
0.000010 0.000010 0.000010 0.000010 0.000010 0.000010 0.000010 0.000010 0.000010 0.000010 0.000010 0.000010 0.000010 0.002210 0.000010 0.000010 0.000010 0.000010 0.920821 0.000010 0.012610 0.000010 0.000010 0.000010 0.000010 0.025135 0.000010 0.001112 0.000010 0.000010 0.000010 0.000010 0.000017 0.000010 0.025778 0.000010 0.012028
0.000010 0.000010 0.000010 0.000010 0.000010 0.000010 0.000010 0.000010 0.000010 0.021841 0.000010 0.000010 0.000010 0.000010 0.000010 0.000010 0.000010 0.000010 0.933072 0.000010 0.000010 0.000010 0.000010 0.000010 0.000010 0.000010 0.000010 0.000010 0.000010 0.000010 0.000010 0.000010 0.000010 0.000010 0.044747 0.000010 0.000010
0.000010 0.000010 0.000010 0.000010 0.000010 0.000010 0.000010 0.000010 0.000010 0.000010 0.000010 0.000010 0.000010 0.000010 0.000010 0.000010 0.000010 0.000010 0.999640 0.000010 0.000010 0.000010 0.000010 0.000010 0.000010 0.000010 0.000010 0.000010 0.000010 0.000010 0.000010 0.000010 0.000010 0.000010 0.000010 0.000010 0.000010
0.000010 0.000010 0.000010 0.000010 0.000010 0.000010 0.000010 0.000010 0.000010 0.003625 0.000010 0.000010 0.000010 0.000010 0.000010 0.000010 0.000010 0.000010 0.986494 0.000010 0.000010 0.000010 0.000010 0.000010 0.000010 0.009541 0.000010 0.000010 0.000010 0.000010 0.000010 0.000010 0.000010 0.000010 0.000010 0.000010 0.000010
0.000010 0.000010 0.000010 0.000010 0.000010 0.000010 0.000010 0.000010 0.000010 0.000010 0.000010 0.000010 0.000010 0.000010 0.000010 0.000010 0.000010 0.000010 0.999640 0.000010 0.000010 0.000010 0.000010 0.000010 0.000010 0.000010 0.000010 0.000010 0.000010 0.000010 0.000010 0.000010 0.000010 0.000010 0.000010 0.000010 0.000010
0.000010 0.000010 0.000011 0.000010 0.000010 0.000010 0.000010 0.000010 0.000010 0.000010 0.000010 0.000010 0.000010 0.000010 0.000010 0.000010 0.000010 0.000010 0.999639 0.000010 0.000010 0.000010 0.000010 0.000010 0.000010 0.000010 0.000010 0.000010 0.000010 0.000010 0.000010 0.000010 0.000010 0.000010 0.000010 0.000010 0.000010
0.000010 0.000010 0.000010 0.014132 0.000010 0.000010 0.000010 0.000010 0.000010 0.000010 0.000010 0.000010 0.000010 0.000010 0.000010 0.000010 0.000010 0.000010 0.985518 0.000010 0.000010 0.000010 0.000010 0.000010 0.000010 0.000010 0.000010 0.000010 0.000010 0.000010 0.000010 0.000010 0.000010 0.000010 0.000010 0.000010 0.000010
0.476513 0.000010 0.016882 0.000010 0.013890 0.047982 0.007555 0.004147 0.001742 0.049654 0.000010 0.002848 0.013872 0.008938 0.000010 0.000010 0.000010 0.044028 0.041568 0.000010 0.025359 0.001655 0.022903 0.000401 0.007222 0.052748 0.000010 0.017569 0.000010 0.000010 0.000010 0.015753 0.005607 0.053496 0.047803 0.000010 0.019745
0.802860 0.000010 0.000010 0.000010 0.000010 0.000010 0.000010 0.000010 0.000010 0.000010 0.000010 0.000010 0.000010 0.000010 0.000010 0.000010 0.000010 0.000010 0.054798 0.000010 0.003861 0.000010 0.000010 0.000010 0.000010 0.034955 0.000010 0.000010 0.000010 0.000010 0.000010 0.000010 0.000010 0.103206 0.000010 0.000010 0.000010
0.577748 0.000010 0.000010 0.000010 0.000010 0.000010 0.000010 0.000010 0.000010 0.091964 0.000010 0.002011 0.000010 0.000010 0.000010 0.000010 0.000010 0.017919 0.039445 0.000010 0.010624 0.000010 0.000010 0.000010 0.000010 0.086716 0.000010 0.000010 0.000010 0.000010 0.000010 0.000010 0.000010 0.117939 0.053432 0.000010 0.001933
0.664406 0.000010 0.000010 0.000010 0.000010 0.000010 0.000010 0.000010 0.000010 0.075756 0.000010 0.003247 0.000010 0.000010 0.000010 0.000010 0.000010 0.000010 0.019365 0.000010 0.014162 0.000010 0.000010 0.000010 0.000010 0.074918 0.000010 0.000010 0.000010 0.000010 0.000010 0.000010 0.000010 0.123467 0.024390 0.000010 0.000010
0.646086 0.000010 0.000010 0.013002 0.001763 0.000010 0.000010 0.000010 0.000010 0.035114 0.000010 0.000010 0.000010 0.000010 0.000010 0.000010 0.000010 0.000010 0.052989 0.000010 0.000010 0.000010 0.000010 0.000010 0.000010 0.082936 0.000010 0.002863 0.000010 0.000010 0.000010 0.000010 0.000010 0.127997 0.021050 0.000010 0.015932
0.644117 0.000010 0.000010 0.000010 0.012773 0.000010 0.000010 0.000010 0.000010 0.000010 0.000010 0.012558 0.000010 0.031594 0.000010 0.000010 0.000010 0.000010 0.048909 0.000010 0.010522 0.000010 0.000010 0.000010 0.000010 0.052132 0.000010 0.000010 0.000010 0.004348 0.000010 0.007226 0.000010 0.115836 0.034177 0.000010 0.025558
0.669183 0.000010 0.000010 0.005140 0.007502 0.000010 0.000010 0.000010 0.000010 0.000010 0.000010 0.000010 0.000010 0.016895 0.000010 0.000010 0.000010 0.000010 0.056880 0.000010 0.008502 0.000010 0.000010 0.007518 0.000010 0.071844 0.000010 0.000010 0.000010 0.000010 0.000010 0.000010 0.000010 0.119045 0.019754 0.000010 0.017476
0.806184 0.000010 0.000010 0.000010 0.000010 0.000010 0.000010 0.000010 0.000010 0.000010 0.000010 0.000010 0.000010 0.000010 0.000010 0.000010 0.000010 0.000010 0.066559 0.000010 0.000010 0.000010 0.000010 0.000010 0.000010 0.028759 0.000010 0.000010 0.000010 0.000010 0.000010 0.000010 0.000010 0.098168 0.000010 0.000010 0.000010
0.616785 0.000010 0.000010 0.027300 0.010315 0.000010 0.000010 0.000010 0.000010 0.007315 0.000010 0.000010 0.000010 0.010112 0.000010 0.000010 0.000010 0.000010 0.073606 0.000010 0.013254 0.000010 0.000010 0.015059 0.000010 0.081565 0.000010 0.000010 0.000010 0.000010 0.000010 0.000010 0.000010 0.109481 0.010814 0.000010 0.024144
0.029753 0.000010 0.000010 0.004424 0.008426 0.000010 0.006733 0.000010 0.000010 0.006974 0.000010 0.000010 0.000010 0.020189 0.000010 0.000010 0.004959 0.098839 0.026227 0.000010 0.000010 0.000010 0.000010 0.000010 0.000010 0.000010 0.000010 0.012304 0.000010 0.683708 0.000010 0.000010 0.007617 0.000017 0.023576 0.000010 0.066036
0.000010 0.000010 0.000010 0.000010 0.000010 0.000010 0.000010 0.000010 0.000010 0.000010 0.000010 0.000010 0.000010 0.000010 0.000010 0.000010 0.000010 0.000010 0.000010 0.000010 0.008075 0.000010 0.000010 0.000010 0.000010 0.000010 0.000010 0.000010 0.000010 0.985765 0.000010 0.000010 0.000010 0.000010 0.005820 0.000010 0.000010
0.000010 0.000010 0.000010 0.000010 0.000010 0.010115 0.008138 0.000010 0.000010 0.000010 0.000010 0.012759 0.000010 0.018360 0.000010 0.000010 0.000010 0.020637 0.000397 0.000010 0.000010 0.000010 0.000010 0.004360 0.000010 0.018821 0.000010 0.017314 0.000010 0.752526 0.000010 0.011322 0.016759 0.017013 0.024386 0.000010 0.066871
0.000010 0.000010 0.000010 0.000010 0.000010 0.000010 0.000010 0.000010 0.000010 0.000010 0.000010 0.000010 0.000010 0.000010 0.000010 0.000010 0.000010 0.000010 0.000010 0.000010 0.000010 0.000010 0.000010 0.000010 0.000010 0.000010 0.000010 0.000010 0.000010 0.999640 0.000010 0.000010 0.000010 0.000010 0.000010 0.000010 0.000010
0.000010 0.000010 0.006519 0.000010 0.000010 0.022739 0.000010 0.000010 0.000010 0.000010 0.000010 0.000010 0.000010 0.008949 0.000010 0.000010 0.000315 0.000010 0.000010 0.000010 0.000010 0.000010 0.000010 0.000010 0.000010 0.000010 0.000010 0.000010 0.000010 0.940786 0.000010 0.004506 0.000010 0.000010 0.000010 0.000010 0.015887
0.000010 0.000010 0.000010 0.000010 0.000010 0.000010 0.000010 0.000010 0.000010 0.000010 0.000010 0.000010 0.000010 0.000010 0.000010 0.000010 0.000010 0.000010 0.000010 0.000010 0.000010 0.000010 0.000010 0.000010 0.000010 0.000010 0.000010 0.000010 0.000010 0.999640 0.000010 0.000010 0.000010 0.000010 0.000010 0.000010 0.000010
0.014748 0.000010 0.005733 0.000010 0.000010 0.000010 0.030022 0.000010 0.000010 0.000010 0.000010 0.008392 0.000010 0.028848 0.000010 0.000010 0.000010 0.090412 0.001739 0.000010 0.008241 0.000010 0.000010 0.000010 0.000010 0.005120 0.000010 0.001346 0.000010 0.706212 0.000010 0.000010 0.000010 0.003411 0.027040 0.000010 0.068506
0.000010 0.000010 0.000010 0.000010 0.000010 0.000010 0.000010 0.000010 0.000010 0.000010 0.000010 0.000010 0.000010 0.000010 0.000010 0.000010 0.000010 0.000010 0.000010 0.000010 0.000010 0.000010 0.000010 0.000010 0.000010 0.000010 0.000010 0.000010 0.000010 0.999640 0.000010 0.000010 0.000010 0.000010 0.000010 0.000010 0.000010
0.000010 0.000010 0.000010 0.000010 0.000010 0.000010 0.000010 0.000010 0.000010 0.000010 0.000010 0.000010 0.000010 0.000010 0.000010 0.000010 0.000010 0.000010 0.000010 0.000010 0.000010 0.000010 0.000010 0.000010 0.000010 0.000010 0.000010 0.000010 0.000010 0.999640 0.000010 0.000010 0.000010 0.000010 0.000010 0.000010 0.000010
0.000010 0.000010 0.000010 0.000010 0.000010 0.000010 0.000010 0.000010 0.000010 0.000010 0.000010 0.000010 0.000010 0.000010 0.000010 0.000010 0.000010 0.000010 0.000010 0.000010 0.000010 0.000010 0.000010 0.000010 0.000010 0.000010 0.000010 0.000010 0.000010 0.999640 0.000010 0.000010 0.000010 0.000010 0.000010 0.000010 0.000010
0.000010 0.000010 0.000010 0.000010 0.000010 0.000010 0.000010 0.000010 0.000010 0.000010 0.000010 0.000010 0.000010 0.000010 0.000010 0.000010 0.000010 0.000010 0.000010 0.000010 0.000010 0.000010 0.000010 0.000010 0.000010 0.000010 0.000010 0.000010 0.000010 0.973244 0.000010 0.000010 0.010300 0.000010 0.016116 0.000010 0.000010
0.000010 0.000010 0.000010 0.000010 0.000010 0.000010 0.000010 0.000010 0.000010 0.000010 0.000010 0.000010 0.000010 0.000010 0.000010 0.000010 0.000010 0.000010 0.000010 0.000010 0.000010 0.000010 0.000010 0.000010 0.000010 0.000010 0.000010 0.000010 0.000010 0.994933 0.000010 0.000010 0.000010 0.004717 0.000010 0.000010 0.000010
0.000010 0.000010 0.000010 0.000010 0.000010 0.000010 0.000010 0.000010 0.000010 0.000010 0.000010 0.000010 0.000010 0.000010 0.000010 0.000010 0.000010 0.000010 0.000010 0.000010 0.000010 0.000010 0.000010 0.000010 0.000010 0.000010 0.000010 0.000010 0.000010 0.999640 0.000010 0.000010 0.000010 0.000010 0.000010 0.000010 0.000010
0.000010 0.000010 0.000010 0.000010 0.000010 0.000010 0.000010 0.000010 0.000010 0.000010 0.000010 0.000010 0.000010 0.000010 0.000010 0.000010 0.000010 0.000010 0.000010 0.000010 0.000010 0.000010 0.000010 0.000010 0.000010 0.000010 0.000010 0.000010 0.000010 0.999640 0.000010 0.000010 0.000010 0.000010 0.000010 0.000010 0.000010
0.044750 0.000010 0.000010 0.041346 0.000010 0.000010 0.012464 0.000010 0.000010 0.010684 0.000010 0.019594 0.000010 0.032915 0.000010 0.000010 0.010795 0.097076 0.018343 0.000010 0.050775 0.000010 0.000010 0.000010 0.000010 0.028688 0.000010 0.003016 0.000010 0.422770 0.000010 0.018207 0.000010 0.004577 0.065887 0.000010 0.117912
0.009969 0.000010 0.002842 0.009295 0.000010 0.005183 0.004577 0.000010 0.000010 0.000010 0.000010 0.034248 0.000010 0.030381 0.000010 0.000010 0.000306 0.101954 0.008778 0.000010 0.023632 0.000010 0.000010 0.000010 0.000010 0.012506 0.005357 0.005675 0.000010 0.607702 0.000010 0.000010 0.022126 0.002647 0.034783 0.000010 0.077860
0.000010 0.000010 0.000010 0.000010 0.000010 0.000010 0.000010 0.000010 0.000010 0.000010 0.000010 0.000010 0.000010 0.011401 0.000010 0.000010 0.000010 0.000010 0.000010 0.000010 0.000010 0.000010 0.000010 0.000010 0.000010 0.000010 0.000010 0.000010 0.000010 0.983253 0.000010 0.000010 0.002997 0.000010 0.002020 0.000010 0.000010
0.000010 0.000010 0.000010 0.000010 0.000010 0.000010 0.000010 0.000010 0.000010 0.000010 0.000010 0.000010 0.000010 0.000010 0.000010 0.000010 0.000010 0.000010 0.000010 0.000010 0.000010 0.000010 0.000010 0.000010 0.000010 0.000010 0.000010 0.000010 0.000010 0.999640 0.000010 0.000010 0.000010 0.000010 0.000010 0.000010 0.000010
0.000010 0.000010 0.000010 0.000010 0.000010 0.000010 0.000010 0.000010 0.000010 0.000010 0.000010 0.000010 0.000010 0.000010 0.000010 0.000010 0.000010 0.000010 0.000010 0.000010 0.000010 0.000010 0.000010 0.000010 0.000010 0.000010 0.000010 0.000010 0.000010 0.999640 0.000010 0.000010 0.000010 0.000010 0.000010 0.000010 0.000010
0.000010 0.000010 0.000010 0.000010 0.000010 0.000010 0.000010 0.000010 0.000010 0.000010 0.000010 0.000010 0.000010 0.000010 0.000010 0.000010 0.004052 0.000010 0.000010 0.000010 0.000010 0.000010 0.000010 0.000010 0.000010 0.000010 0.000010 0.000010 0.000010 0.995598 0.000010 0.000010 0.000010 0.000010 0.000010 0.000010 0.000010
0.000010 0.000010 0.000010 0.000010 0.000010 0.000010 0.000010 0.000010 0.000010 0.000010 0.000010 0.000010 0.000010 0.000010 0.000010 0.000010 0.000010 0.000010 0.000010 0.000010 0.000010 0.000010 0.000010 0.000010 0.000010 0.000010 0.000010 0.000010 0.000010 0.000010 0.000010 0.000010 0.000010 0.000010 0.000010 0.000010 0.999640
0.000010 0.000010 0.000010 0.000010 0.000010 0.000010 0.000010 0.000010 0.000010 0.000010 0.000010 0.000010 0.000010 0.000010 0.000010 0.000010 0.000010 0.000010 0.000010 0.000010 0.000010 0.000010 0.000010 0.000010 0.000010 0.000010 0.000010 0.000010 0.000010 0.000010 0.000010 0.000010 0.000010 0.000010 0.000010 0.000010 0.999640
0.000010 0.000010 0.000010 0.000010 0.000010 0.000010 0.000010 0.000010 0.000010 0.000010 0.000010 0.015519 0.000010 0.000010 0.000010 0.000010 0.000010 0.019140 0.000010 0.000010 0.000010 0.000010 0.000010 0.000010 0.000010 0.000010 0.000010 0.000010 0.000010 0.000010 0.000010 0.000010 0.000010 0.000010 0.000010 0.000010 0.965001
0.000010 0.000010 0.003361 0.004206 0.000010 0.000010 0.000010 0.000910 0.000010 0.000010 0.000010 0.008349 0.000010 0.000010 0.000010 0.000010 0.000010 0.000010 0.000010 0.000010 0.018535 0.000010 0.000010 0.000881 0.000010 0.000010 0.000010 0.000010 0.000010 0.000010 0.000010 0.000291 0.007861 0.004668 0.013154 0.000010 0.937526
0.000010 0.000010 0.000010 0.000010 0.000010 0.000010 0.000010 0.000010 0.000010 0.000010 0.000010 0.000010 0.000010 0.000010 0.000010 0.000010 0.000010 0.000010 0.000010 0.000010 0.000010 0.000010 0.000010 0.000010 0.000010 0.000010 0.000010 0.000010 0.000010 0.000010 0.000010 0.000010 0.000010 0.003001 0.000010 0.000010 0.996649
0.000010 0.000010 0.000010 0.000010 0.000010 0.000010 0.000010 0.000010 0.000010 0.000010 0.000010 0.000010 0.000010 0.000010 0.000010 0.000010 0.000010 0.000010 0.000010 0.000010 0.000010 0.000010 0.000010 0.000010 0.000010 0.000010 0.000010 0.000010 0.000010 0.000010 0.000010 0.000010 0.000010 0.010955 0.000010 0.000010 0.988695
0.000010 0.000010 0.000010 0.000010 0.000010 0.000010 0.000010 0.000010 0.000010 0.000010 0.000010 0.000010 0.000010 0.000010 0.000010 0.000010 0.000010 0.000010 0.000010 0.000010 0.000010 0.000010 0.000010 0.000010 0.000010 0.000010 0.000010 0.000010 0.000010 0.000010 0.000010 0.000010 0.000010 0.000010 0.000010 0.000010 0.999640
0.000010 0.000010 0.000010 0.000010 0.000010 0.000010 0.000010 0.000010 0.000010 0.000010 0.000010 0.000010 0.000010 0.000010 0.000010 0.000010 0.000010 0.000010 0.000010 0.000010 0.000010 0.000010 0.000010 0.000010 0.000010 0.000010 0.000010 0.000010 0.000010 0.000010 0.000010 0.000010 0.000010 0.000010 0.000010 0.000010 0.999640
0.000010 0.000010 0.000010 0.000010 0.000010 0.000010 0.000010 0.000010 0.000010 0.000010 0.000010 0.000010 0.000010 0.000010 0.000010 0.000010 0.000010 0.000010 0.000010 0.000010 0.000010 0.000010 0.000010 0.000010 0.000010 0.000010 0.000010 0.000010 0.000010 0.000010 0.000010 0.000010 0.000010 0.000010 0.000010 0.000010 0.999640
0.000010 0.000010 0.000010 0.000010 0.000010 0.000010 0.000010 0.000010 0.000010 0.000010 0.000010 0.000010 0.000010 0.000010 0.000010 0.000010 0.000010 0.000010 0.000010 0.000010 0.000010 0.000010 0.000010 0.000010 0.000010 0.000010 0.000010 0.000010 0.000010 0.000010 0.000010 0.000010 0.000010 0.000010 0.000010 0.000010 0.999640
0.000010 0.000010 0.000010 0.000010 0.000010 0.000010 0.000010 0.000010 0.000010 0.000010 0.000010 0.000010 0.000010 0.000010 0.000010 0.000010 0.000010 0.000010 0.000010 0.000010 0.000010 0.000010 0.000010 0.000010 0.000010 0.000010 0.000010 0.000010 0.000010 0.000010 0.000010 0.000010 0.000010 0.000010 0.000010 0.000010 0.999640
0.000010 0.000010 0.000010 0.000010 0.000010 0.000010 0.000010 0.000010 0.000010 0.000010 0.000010 0.000010 0.000010 0.000010 0.000010 0.000010 0.000010 0.000010 0.000010 0.000010 0.000010 0.000010 0.000010 0.000010 0.000010 0.000010 0.000010 0.000010 0.000010 0.000010 0.000010 0.000010 0.000010 0.000010 0.000010 0.000010 0.999640
0.000010 0.000010 0.000010 0.000010 0.000010 0.000010 0.000010 0.000010 0.000010 0.000010 0.000010 0.000010 0.000010 0.000010 0.000010 0.000010 0.000010 0.006544 0.000010 0.000010 0.000010 0.000010 0.000010 0.000010 0.000010 0.000010 0.000010 0.000010 0.000010 0.000010 0.000010 0.000010 0.000010 0.000010 0.032515 0.000010 0.960601
0.000010 0.000010 0.000010 0.000010 0.000010 0.000010 0.000010 0.000010 0.000010 0.000010 0.000010 0.000010 0.000010 0.000010 0.000010 0.000010 0.000010 0.000010 0.000010 0.000010 0.000010 0.000010 0.000010 0.000010 0.000010 0.000010 0.000010 0.000010 0.000010 0.000010 0.000010 0.000010 0.000010 0.000010 0.000010 0.000010 0.999640
0.000010 0.000010 0.000010 0.000010 0.000010 0.000010 0.000010 0.000010 0.000010 0.000010 0.000010 0.000010 0.000010 0.005354 0.000010 0.000010 0.000010 0.000010 0.000010 0.000010 0.000010 0.000010 0.000010 0.000010 0.000010 0.000010 0.000010 0.000010 0.000010 0.000010 0.000010 0.000010 0.000010 0.023430 0.000010 0.000010 0.970876
0.076332 0.000010 0.014255 0.069770 0.020674 0.013453 0.015294 0.029316 0.000010 0.017646 0.000010 0.029784 0.000010 0.030814 0.000010 0.000010 0.001745 0.142921 0.030418 0.000010 0.021616 0.000010 0.000010 0.000010 0.000010 0.009969 0.002534 0.054739 0.000010 0.111021 0.046905 0.010084 0.000010 0.039543 0.009898 0.000010 0.201130
0.000010 0.000010 0.000010 0.000010 0.000010 0.000010 0.000010 0.000010 0.000010 0.000010 0.000010 0.000010 0.000010 0.000010 0.000010 0.000010 0.000010 0.000010 0.000010 0.000010 0.000010 0.000010 0.000010 0.000010 0.000010 0.000010 0.000010 0.000010 0.000010 0.000010 0.000010 0.000010 0.000010 0.000010 0.000010 0.000010 0.999640
0.000010 0.000010 0.000010 0.000010 0.000010 0.000010 0.000010 0.000010 0.000010 0.000010 0.000010 0.000010 0.000010 0.000010 0.000010 0.000010 0.000010 0.000010 0.000010 0.000010 0.000010 0.000010 0.000010 0.000010 0.000010 0.000010 0.000010 0.000010 0.000010 0.000010 0.000010 0.000010 0.000010 0.000010 0.000010 0.000010 0.999640
0.000010 0.000010 0.000010 0.000010 0.000010 0.000010 0.000019 0.000010 0.000010 0.000010 0.000010 0.036171 0.000010 0.008179 0.000010 0.000010 0.000010 0.000010 0.000010 0.000010 0.009718 0.000010 0.000010 0.000010 0.000010 0.443423 0.000010 0.000010 0.000010 0.471492 0.000010 0.005647 0.000010 0.005410 0.000010 0.000010 0.019661
0.000010 0.000012 0.000010 0.000010 0.000014 0.000010 0.000010 0.000010 0.000010 0.000010 0.000010 0.000010 0.000010 0.000010 0.000010 0.000011 0.000011 0.000010 0.000010 0.000010 0.000010 0.000010 0.000010 0.000010 0.000010 0.999625 0.000010 0.000010 0.000010 0.000010 0.000010 0.000010 0.000017 0.000010 0.000010 0.000010 0.000010
0.000010 0.000010 0.000011 0.000010 0.000010 0.000011 0.000010 0.000011 0.000013 0.000010 0.000010 0.000010 0.000012 0.000013 0.000010 0.000010 0.000010 0.000010 0.000010 0.000010 0.000014 0.000010 0.000010 0.000015 0.000010 0.999618 0.000010 0.000011 0.000010 0.000010 0.000010 0.000010 0.000010 0.000010 0.000010 0.000010 0.000010
0.000010 0.000010 0.000010 0.000010 0.000010 0.000010 0.000010 0.000010 0.000010 0.000010 0.000010 0.000010 0.000010 0.000010 0.000010 0.000010 0.000010 0.000010 0.000010 0.000010 0.000010 0.000010 0.000010 0.000010 0.000010 0.999640 0.000010 0.000010 0.000010 0.000010 0.000010 0.000010 0.000010 0.000010 0.000010 0.000010 0.000010
0.000010 0.000010 0.000010 0.000010 0.000010 0.000010 0.000010 0.000010 0.000010 0.000010 0.000010 0.000010 0.000010 0.000010 0.000010 0.000010 0.000010 0.000010 0.000010 0.000010 0.000010 0.000010 0.000010 0.000010 0.000010 0.999640 0.000010 0.000010 0.000010 0.000010 0.000010 0.000010 0.000010 0.000010 0.000010 0.000010 0.000010
0.000010 0.000010 0.000010 0.000010 0.000010 0.000010 0.000010 0.000010 0.000010 0.000010 0.000010 0.000010 0.000010 0.000010 0.000010 0.000010 0.000010 0.000010 0.000010 0.000010 0.000010 0.000010 0.000010 0.000010 0.000010 0.999640 0.000010 0.000010 0.000010 0.000010 0.000010 0.000010 0.000010 0.000010 0.000010 0.000010 0.000010
0.014691 0.000010 0.000010 0.000010 0.001566 0.028415 0.009720 0.000010 0.000010 0.000010 0.000010 0.003973 0.000010 0.002944 0.000010 0.000010 0.000010 0.049458 0.000010 0.000010 0.048562 0.000010 0.000010 0.000010 0.000010 0.827574 0.000010 0.000010 0.000010 0.000010 0.000010 0.012827 0.000010 0.000010 0.000010 0.000010 0.000010
0.000010 0.000010 0.000010 0.000010 0.000010 0.021599 0.006154 0.000010 0.000010 0.000010 0.000010 0.025526 0.000010 0.000010 0.000010 0.000010 0.000010 0.055180 0.000010 0.000010 0.059023 0.000010 0.000010 0.000010 0.000010 0.803393 0.000010 0.001354 0.000010 0.000010 0.000010 0.000010 0.019052 0.008439 0.000010 0.000010 0.000010
0.000012 0.000010 0.000013 0.000010 0.000010 0.000010 0.000010 0.000010 0.000010 0.000010 0.000010 0.000010 0.000010 0.000010 0.000010 0.000010 0.000012 0.000010 0.000010 0.000010 0.000010 0.000010 0.000010 0.000011 0.000010 0.999626 0.000010 0.000010 0.000010 0.000010 0.000010 0.000010 0.000016 0.000010 0.000010 0.000010 0.000010
0.001941 0.000010 0.000010 0.000010 0.000010 0.000010 0.000010 0.000010 0.000010 0.000010 0.000010 0.003663 0.000010 0.000010 0.000010 0.000010 0.000010 0.035256 0.000010 0.000010 0.000010 0.000010 0.000010 0.000010 0.000010 0.938449 0.000010 0.000010 0.000010 0.000010 0.000010 0.020371 0.000010 0.000010 0.000010 0.000010 0.000010
0.000010 0.000010 0.000010 0.000010 0.000010 0.000010 0.000010 0.000010 0.000010 0.000010 0.000010 0.000010 0.000010 0.000010 0.000010 0.000010 0.000010 0.000010 0.000010 0.000010 0.000010 0.000010 0.000010 0.000010 0.000010 0.999640 0.000010 0.000010 0.000010 0.000010 0.000010 0.000010 0.000010 0.000010 0.000010 0.000010 0.000010
0.000010 0.000010 0.000010 0.000010 0.000010 0.000010 0.000010 0.000010 0.000010 0.000010 0.000010 0.000010 0.000010 0.000010 0.000010 0.000010 0.000010 0.000010 0.000010 0.000010 0.000010 0.000010 0.000010 0.000010 0.000010 0.999640 0.000010 0.000010 0.000010 0.000010 0.000010 0.000010 0.000010 0.000010 0.000010 0.000010 0.000010
0.000010 0.000010 0.000010 0.000010 0.000010 0.000010 0.000010 0.000010 0.000010 0.000010 0.000010 0.000010 0.000010 0.000010 0.000010 0.000010 0.000010 0.000010 0.000010 0.000010 0.009734 0.000010 0.000010 0.003539 0.000010 0.986386 0.000010 0.000010 0.000010 0.000010 0.000010 0.000010 0.000010 0.000010 0.000010 0.000010 0.000010
0.024954 0.000010 0.000010 0.000010 0.000010 0.000010 0.000010 0.004421 0.000010 0.000010 0.000010 0.017784 0.000010 0.000010 0.000010 0.000010 0.004225 0.000010 0.000010 0.000010 0.003904 0.000010 0.000010 0.000010 0.000010 0.944402 0.000010 0.000010 0.000010 0.000010 0.000010 0.000010 0.000010 0.000010 0.000010 0.000010 0.000010
0.000010 0.000010 0.000010 0.000010 0.000010 0.000010 0.000010 0.000010 0.000010 0.000010 0.000010 0.000010 0.000010 0.000010 0.000010 0.000010 0.000010 0.000010 0.000010 0.000010 0.000010 0.000010 0.000010 0.000010 0.000010 0.999640 0.000010 0.000010 0.000010 0.000010 0.000010 0.000010 0.000010 0.000010 0.000010 0.000010 0.000010
0.000010 0.000010 0.000010 0.000010 0.000010 0.000010 0.000010 0.000010 0.000010 0.000010 0.000010 0.000010 0.000010 0.000010 0.000010 0.000010 0.000010 0.000010 0.000010 0.000010 0.000010 0.000010 0.000010 0.000010 0.000010 0.999640 0.000010 0.000010 0.000010 0.000010 0.000010 0.000010 0.000010 0.000010 0.000010 0.000010 0.000010
0.000010 0.000012 0.000010 0.000010 0.000012 0.000012 0.000010 0.000010 0.000010 0.000010 0.000010 0.000010 0.000010 0.000010 0.000010 0.000010 0.000010 0.000011 0.000010 0.000010 0.000010 0.000010 0.000010 0.000010 0.000010 0.999616 0.000012 0.000013 0.000017 0.000010 0.000011 0.000010 0.000010 0.000010 0.000013 0.000010 0.000010
0.026500 0.000010 0.000010 0.000010 0.000010 0.031410 0.000010 0.000010 0.000010 0.000010 0.000010 0.009925 0.000010 0.000010 0.000010 0.000010 0.000010 0.081672 0.000010 0.000010 0.078180 0.000010 0.000010 0.000010 0.000010 0.739657 0.000010 0.000010 0.000010 0.000010 0.008582 0.017567 0.006226 0.000010 0.000010 0.000010 0.000010
0.000010 0.000010 0.000010 0.000010 0.000010 0.000010 0.000010 0.000010 0.000010 0.000010 0.000010 0.000010 0.000010 0.000010 0.000010 0.000010 0.000010 0.000014 0.000010 0.000010 0.000010 0.000010 0.000010 0.000010 0.000010 0.999635 0.000010 0.000010 0.000010 0.000010 0.000010 0.000010 0.000010 0.000010 0.000010 0.000010 0.000010
0.030351 0.000010 0.003470 0.000010 0.003112 0.029636 0.000010 0.000010 0.000010 0.000010 0.000010 0.010836 0.000010 0.007324 0.000010 0.000010 0.000662 0.061995 0.000010 0.000010 0.059705 0.000010 0.000010 0.000010 0.000010 0.745158 0.000010 0.000010 0.000010 0.000010 0.003839 0.027945 0.000010 0.015726 0.000010 0.000010 0.000010
0.000010 0.000010 0.000010 0.000010 0.000010 0.000010 0.000010 0.000010 0.000010 0.000010 0.000010 0.000010 0.000010 0.000010 0.000010 0.000010 0.000010 0.000010 0.000010 0.000010 0.000010 0.000010 0.000010 0.000010 0.000010 0.000010 0.000010 0.000010 0.000010 0.000010 0.000010 0.999640 0.000010 0.000010 0.000010 0.000010 0.000010
0.000010 0.000010 0.000010 0.000010 0.000010 0.000010 0.000010 0.000010 0.000010 0.000010 0.000010 0.000010 0.000010 0.000010 0.000010 0.000010 0.000010 0.000010 0.000010 0.000010 0.000010 0.000010 0.000010 0.000010 0.000010 0.000010 0.000010 0.000010 0.000010 0.000010 0.000010 0.999640 0.000010 0.000010 0.000010 0.000010 0.000010
0.000010 0.000010 0.000010 0.000010 0.000010 0.000010 0.000010 0.000010 0.000010 0.000010 0.000010 0.000010 0.000010 0.000010 0.000010 0.000010 0.000010 0.000010 0.000010 0.000010 0.000010 0.000010 0.000010 0.000010 0.000010 0.000010 0.000010 0.000010 0.000010 0.000010 0.000010 0.999640 0.000010 0.000010 0.000010 0.000010 0.000010
0.000010 0.000010 0.000010 0.000010 0.000010 0.000010 0.000010 0.000010 0.000010 0.000010 0.000010 0.000010 0.000010 0.000010 0.000010 0.000010 0.000010 0.000010 0.000010 0.000010 0.000010 0.000010 0.000010 0.000010 0.000010 0.000010 0.000010 0.000010 0.000010 0.000010 0.000010 0.999640 0.000010 0.000010 0.000010 0.000010 0.000010
0.000010 0.000010 0.000010 0.000010 0.000010 0.000010 0.000010 0.000010 0.000010 0.000010 0.000010 0.000010 0.000010 0.000010 0.000010 0.000010 0.000010 0.000010 0.000010 0.000010 0.000010 0.000010 0.000010 0.000010 0.000010 0.000010 0.000010 0.000010 0.000010 0.000010 0.000010 0.999640 0.000010 0.000010 0.000010 0.000010 0.000010
0.000010 0.000010 0.000010 0.000010 0.000010 0.000010 0.000010 0.000010 0.000010 0.000010 0.000010 0.000010 0.000010 0.000010 0.000010 0.000010 0.000010 0.000010 0.000010 0.000010 0.000010 0.000010 0.000010 0.000010 0.000010 0.000010 0.000010 0.000010 0.000010 0.000010 0.000010 0.999640 0.000010 0.000010 0.000010 0.000010 0.000010
0.000010 0.000010 0.000010 0.000010 0.000010 0.000010 0.012587 0.000010 0.000010 0.000010 0.000010 0.136091 0.000010 0.000010 0.000010 0.000010 0.000010 0.034100 0.000010 0.000010 0.000010 0.007652 0.000010 0.062211 0.000010 0.005539 0.002050 0.003853 0.000010 0.000010 0.007931 0.715137 0.000010 0.009248 0.000010 0.000010 0.003352
0.000010 0.000010 0.000010 0.004542 0.000010 0.003619 0.023762 0.000010 0.000010 0.000010 0.000010 0.069589 0.000010 0.000010 0.000010 0.000010 0.014072 0.000010 0.000010 0.000010 0.000010 0.000010 0.000010 0.000010 0.000010 0.000010 0.000010 0.000010 0.000010 0.000010 0.000010 0.884106 0.000010 0.000010 0.000010 0.000010 0.000010
0.000010 0.000010 0.000010 0.000010 0.000010 0.000010 0.000010 0.000010 0.000010 0.000010 0.000010 0.010894 0.000010 0.000010 0.000010 0.000010 0.000010 0.000010 0.000010 0.000010 0.000010 0.000010 0.000010 0.001350 0.000010 0.003449 0.000010 0.000010 0.000010 0.000010 0.000010 0.983978 0.000010 0.000010 0.000010 0.000010 0.000010
0.000010 0.000010 0.000010 0.000010 0.000010 0.000010 0.000010 0.000010 0.000010 0.000010 0.000010 0.000010 0.000010 0.000010 0.000010 0.000010 0.000010 0.000010 0.000010 0.000010 0.000010 0.000010 0.000010 0.000010 0.000010 0.000010 0.000010 0.000010 0.000010 0.000010 0.000010 0.999640 0.000010 0.000010 0.000010 0.000010 0.000010
0.000010 0.000010 0.000010 0.018514 0.009986 0.011557 0.000010 0.000509 0.000010 0.000010 0.000010 0.139810 0.000010 0.000010 0.000010 0.000010 0.000010 0.001624 0.000010 0.000010 0.000010 0.000010 0.000010 0.024522 0.000010 0.000010 0.000010 0.003318 0.000010 0.000010 0.000010 0.760722 0.000010 0.013630 0.015548 0.000010 0.000010
0.000010 0.000010 0.000010 0.000010 0.003175 0.000010 0.000010 0.000010 0.000010 0.000010 0.000010 0.028937 0.000010 0.000010 0.000010 0.000010 0.000010 0.000010 0.000010 0.000010 0.000010 0.000010 0.000010 0.037697 0.000010 0.000010 0.000010 0.000010 0.000010 0.000010 0.000010 0.929861 0.000010 0.000010 0.000010 0.000010 0.000010
0.000010 0.000010 0.000010 0.000010 0.000010 0.005924 0.011572 0.000010 0.000010 0.000010 0.000010 0.102006 0.000010 0.000010 0.000010 0.000010 0.008581 0.009016 0.000010 0.000010 0.015922 0.000010 0.000010 0.014275 0.000010 0.002360 0.000010 0.001571 0.000010 0.000010 0.000010 0.828502 0.000010 0.000010 0.000010 0.000010 0.000010
0.000010 0.000010 0.000010 0.000010 0.000010 0.000010 0.000010 0.000010 0.000010 0.000010 0.000010 0.000010 0.000010 0.000010 0.000010 0.000010 0.000010 0.000010 0.000010 0.000010 0.000010 0.000010 0.000010 0.000010 0.000010 0.000010 0.000010 0.000010 0.000010 0.000010 0.000010 0.999640 0.000010 0.000010 0.000010 0.000010 0.000010
0.000010 0.000010 0.000010 0.000010 0.000010 0.000010 0.000010 0.000010 0.000010 0.000010 0.000010 0.000010 0.000010 0.000010 0.000010 0.000010 0.000010 0.000010 0.000010 0.000010 0.000010 0.000010 0.000010 0.000010 0.000010 0.000010 0.000010 0.000010 0.000010 0.000010 0.000010 0.999640 0.000010 0.000010 0.000010 0.000010 0.000010
0.000010 0.000010 0.000010 0.000010 0.000010 0.000010 0.000010 0.000010 0.000010 0.000010 0.000010 0.048472 0.000010 0.000010 0.000010 0.000010 0.000010 0.000010 0.000010 0.000010 0.000010 0.000010 0.000010 0.000010 0.000010 0.000010 0.000010 0.000010 0.000010 0.000010 0.000010 0.951178 0.000010 0.000010 0.000010 0.000010 0.000010
0.000010 0.000010 0.000010 0.000010 0.000010 0.000010 0.000010 0.000010 0.000010 0.000010 0.000010 0.000010 0.000010 0.000010 0.000010 0.000010 0.000010 0.000010 0.000010 0.000010 0.000010 0.000010 0.000010 0.000010 0.000010 0.000010 0.000010 0.000010 0.000010 0.000010 0.000010 0.999640 0.000010 0.000010 0.000010 0.000010 0.000010
0.000010 0.000010 0.000010 0.000010 0.000010 0.023302 0.021139 0.000010 0.000010 0.000010 0.000010 0.067426 0.000010 0.000010 0.000010 0.000010 0.000010 0.000010 0.000010 0.000010 0.000010 0.000010 0.000010 0.000010 0.000010 0.000010 0.000010 0.000010 0.000010 0.000010 0.000010 0.887802 0.000010 0.000010 0.000010 0.000010 0.000010
0.000010 0.000010 0.000010 0.000010 0.000010 0.000010 0.006021 0.000010 0.000010 0.000010 0.000010 0.036874 0.000010 0.000010 0.000010 0.000010 0.000010 0.019595 0.000010 0.000010 0.003286 0.000010 0.000010 0.000010 0.000010 0.000010 0.000010 0.000010 0.000010 0.000010 0.000010 0.931907 0.002006 0.000010 0.000010 0.000010 0.000010
0.000010 0.000010 0.000010 0.000010 0.000010 0.000010 0.000010 0.000010 0.000010 0.000010 0.000010 0.000010 0.000010 0.000010 0.000010 0.000010 0.000010 0.000010 0.000010 0.000010 0.000010 0.000010 0.000010 0.000010 0.000010 0.000010 0.000010 0.000010 0.000010 0.000010 0.000010 0.999640 0.000010 0.000010 0.000010 0.000010 0.000010
0.021651 0.000010 0.000010 0.015647 0.000010 0.000010 0.000242 0.000010 0.000010 0.000010 0.000010 0.000010 0.000010 0.000010 0.000010 0.000010 0.006253 0.007349 0.000010 0.000010 0.915270 0.000010 0.000010 0.000010 0.000010 0.030442 0.000010 0.000010 0.000010 0.000010 0.000010 0.000010 0.002856 0.000010 0.000010 0.000010 0.000010
0.000010 0.000010 0.000010 0.000010 0.000010 0.000010 0.000010 0.000010 0.000010 0.000010 0.000010 0.000010 0.000010 0.000010 0.000010 0.000010 0.000010 0.000010 0.000010 0.000010 0.993840 0.000010 0.000010 0.000010 0.000010 0.005195 0.000010 0.000625 0.000010 0.000010 0.000010 0.000010 0.000010 0.000010 0.000010 0.000010 0.000010
0.000010 0.000010 0.000010 0.000010 0.000010 0.000010 0.000010 0.000010 0.000010 0.000010 0.000010 0.000010 0.000010 0.000010 0.000010 0.000010 0.000010 0.000010 0.000010 0.000010 0.999640 0.000010 0.000010 0.000010 0.000010 0.000010 0.000010 0.000010 0.000010 0.000010 0.000010 0.000010 0.000010 0.000010 0.000010 0.000010 0.000010
0.000010 0.000010 0.000010 0.000010 0.000010 0.000010 0.000010 0.000010 0.000010 0.000010 0.000010 0.000010 0.000010 0.000010 0.000010 0.000010 0.000010 0.000010 0.000010 0.000010 0.999640 0.000010 0.000010 0.000010 0.000010 0.000010 0.000010 0.000010 0.000010 0.000010 0.000010 0.000010 0.000010 0.000010 0.000010 0.000010 0.000010
0.000010 0.000010 0.000010 0.000010 0.000010 0.000010 0.000010 0.000010 0.000010 0.000010 0.000010 0.003048 0.000010 0.000010 0.000010 0.000010 0.000010 0.000010 0.000010 0.000010 0.974649 0.000010 0.000010 0.000010 0.000010 0.021963 0.000010 0.000010 0.000010 0.000010 0.000010 0.000010 0.000010 0.000010 0.000010 0.000010 0.000010
0.000010 0.000010 0.000010 0.000010 0.000010 0.000010 0.000010 0.000010 0.000010 0.000010 0.000010 0.000010 0.000010 0.000010 0.000010 0.000010 0.000010 0.000010 0.000010 0.000010 0.999640 0.000010 0.000010 0.000010 0.000010 0.000010 0.000010 0.000010 0.000010 0.000010 0.000010 0.000010 0.000010 0.000010 0.000010 0.000010 0.000010
0.000010 0.000010 0.000010 0.000010 0.000010 0.000010 0.000010 0.000010 0.000010 0.000010 0.000010 0.000010 0.000010 0.000010 0.000010 0.000010 0.000010 0.000010 0.000010 0.000010 0.999640 0.000010 0.000010 0.000010 0.000010 0.000010 0.000010 0.000010 0.000010 0.000010 0.000010 0.000010 0.000010 0.000010 0.000010 0.000010 0.000010
0.000010 0.000010 0.000010 0.000010 0.000010 0.000010 0.000010 0.000010 0.000010 0.000010 0.000010 0.000010 0.000010 0.000010 0.000010 0.000010 0.000010 0.000010 0.000010 0.000010 0.999640 0.000010 0.000010 0.000010 0.000010 0.000010 0.000010 0.000010 0.000010 0.000010 0.000010 0.000010 0.000010 0.000010 0.000010 0.000010 0.000010
0.000010 0.000010 0.000010 0.000010 0.000010 0.000010 0.000010 0.000010 0.000010 0.000010 0.000010 0.000010 0.000010 0.000010 0.000010 0.000010 0.000010 0.000010 0.000010 0.000010 0.999640 0.000010 0.000010 0.000010 0.000010 0.000010 0.000010 0.000010 0.000010 0.000010 0.000010 0.000010 0.000010 0.000010 0.000010 0.000010 0.000010
0.000010 0.000010 0.000010 0.000010 0.000010 0.000010 0.000010 0.000010 0.000010 0.000010 0.000010 0.000011 0.000010 0.000010 0.000010 0.000010 0.000010 0.000010 0.000010 0.000010 0.999637 0.000010 0.000010 0.000012 0.000010 0.000010 0.000010 0.000010 0.000010 0.000010 0.000010 0.000010 0.000010 0.000010 0.000010 0.000010 0.000010
0.008410 0.000010 0.000010 0.001012 0.000010 0.014678 0.000010 0.000010 0.000010 0.000010 0.000010 0.004704 0.000010 0.000010 0.000010 0.000010 0.000010 0.028461 0.000010 0.000010 0.928611 0.000010 0.000010 0.000010 0.000010 0.013823 0.000010 0.000010 0.000010 0.000010 0.000010 0.000010 0.000010 0.000010 0.000010 0.000010 0.000010
0.000010 0.000010 0.000010 0.001282 0.000010 0.000010 0.000010 0.000010 0.000010 0.000010 0.000010 0.000010 0.000010 0.000010 0.000010 0.000010 0.000010 0.000010 0.000010 0.000010 0.984074 0.000010 0.000010 0.000010 0.000010 0.004529 0.000010 0.000010 0.000010 0.009785 0.000010 0.000010 0.000010 0.000010 0.000010 0.000010 0.000010
0.000010 0.000010 0.000010 0.000010 0.000010 0.015049 0.000010 0.000010 0.000010 0.000010 0.000010 0.000010 0.000010 0.000010 0.000010 0.000010 0.000010 0.001289 0.000010 0.000010 0.925830 0.000010 0.000010 0.000010 0.000010 0.016182 0.004305 0.004323 0.000010 0.000010 0.000010 0.000010 0.006819 0.025914 0.000010 0.000010 0.000010
0.000010 0.000010 0.000010 0.000010 0.000010 0.000010 0.000010 0.000011 0.000010 0.000010 0.000010 0.000010 0.000010 0.000010 0.000010 0.000010 0.000010 0.000010 0.000010 0.000010 0.994527 0.000010 0.000010 0.000010 0.000010 0.000010 0.000010 0.000010 0.000010 0.005122 0.000010 0.000010 0.000010 0.000010 0.000010 0.000010 0.000010
0.000010 0.000010 0.000010 0.000010 0.000010 0.000010 0.000010 0.000010 0.000010 0.000010 0.000010 0.000010 0.000010 0.000010 0.000010 0.000010 0.000010 0.000010 0.000010 0.000010 0.999640 0.000010 0.000010 0.000010 0.000010 0.000010 0.000010 0.000010 0.000010 0.000010 0.000010 0.000010 0.000010 0.000010 0.000010 0.000010 0.000010
0.000010 0.000010 0.000010 0.000010 0.000010 0.000010 0.000010 0.000010 0.000010 0.000010 0.000010 0.000010 0.000010 0.000010 0.000010 0.000010 0.000010 0.000010 0.000010 0.000010 0.999640 0.000010 0.000010 0.000010 0.000010 0.000010 0.000010 0.000010 0.000010 0.000010 0.000010 0.000010 0.000010 0.000010 0.000010 0.000010 0.000010
0.000010 0.000010 0.000010 0.000010 0.000010 0.000010 0.000010 0.000010 0.000010 0.000010 0.000010 0.000010 0.000010 0.000010 0.000010 0.000010 0.000010 0.000010 0.001547 0.000010 0.939239 0.000010 0.000010 0.000010 0.000010 0.000010 0.000010 0.000010 0.000010 0.058874 0.000010 0.000010 0.000010 0.000010 0.000010 0.000010 0.000010
0.000010 0.000010 0.000010 0.000010 0.000010 0.000010 0.000010 0.000010 0.000010 0.000010 0.000010 0.000010 0.000010 0.000010 0.000010 0.000010 0.000010 0.000010 0.000010 0.000010 0.999640 0.000010 0.000010 0.000010 0.000010 0.000010 0.000010 0.000010 0.000010 0.000010 0.000010 0.000010 0.000010 0.000010 0.000010 0.000010 0.000010
0.000854 0.000010 0.000010 0.000010 0.000010 0.000010 0.000010 0.000010 0.000010 0.000010 0.000010 0.009670 0.000010 0.000010 0.000010 0.000010 0.000010 0.000010 0.000010 0.000010 0.937399 0.000010 0.000010 0.000010 0.000010 0.051747 0.000010 0.000010 0.000010 0.000010 0.000010 0.000010 0.000010 0.000010 0.000010 0.000010 0.000010
0.000010 0.000010 0.000010 0.000010 0.000010 0.000010 0.000010 0.000010 0.000010 0.000010 0.000010 0.000010 0.000010 0.000010 0.000010 0.000010 0.000010 0.000010 0.000010 0.000010 0.999640 0.000010 0.000010 0.000010 0.000010 0.000010 0.000010 0.000010 0.000010 0.000010 0.000010 0.000010 0.000010 0.000010 0.000010 0.000010 0.000010
0.000010 0.000010 0.000010 0.021311 0.003476 0.000010 0.951586 0.000010 0.000010 0.000010 0.000010 0.000010 0.000010 0.000010 0.000010 0.000010 0.000010 0.000010 0.000010 0.000010 0.000010 0.000010 0.000010 0.017886 0.000010 0.000010 0.000010 0.000010 0.000010 0.000010 0.000010 0.005422 0.000010 0.000010 0.000010 0.000010 0.000010
0.000010 0.000010 0.000010 0.000010 0.000010 0.000010 0.999640 0.000010 0.000010 0.000010 0.000010 0.000010 0.000010 0.000010 0.000010 0.000010 0.000010 0.000010 0.000010 0.000010 0.000010 0.000010 0.000010 0.000010 0.000010 0.000010 0.000010 0.000010 0.000010 0.000010 0.000010 0.000010 0.000010 0.000010 0.000010 0.000010 0.000010
0.000010 0.000010 0.000010 0.000010 0.000010 0.000010 0.999640 0.000010 0.000010 0.000010 0.000010 0.000010 0.000010 0.000010 0.000010 0.000010 0.000010 0.000010 0.000010 0.000010 0.000010 0.000010 0.000010 0.000010 0.000010 0.000010 0.000010 0.000010 0.000010 0.000010 0.000010 0.000010 0.000010 0.000010 0.000010 0.000010 0.000010
0.000010 0.000010 0.000010 0.000010 0.000010 0.000010 0.999640 0.000010 0.000010 0.000010 0.000010 0.000010 0.000010 0.000010 0.000010 0.000010 0.000010 0.000010 0.000010 0.000010 0.000010 0.000010 0.000010 0.000010 0.000010 0.000010 0.000010 0.000010 0.000010 0.000010 0.000010 0.000010 0.000010 0.000010 0.000010 0.000010 0.000010
0.000010 0.000010 0.000010 0.000010 0.000010 0.000010 0.999640 0.000010 0.000010 0.000010 0.000010 0.000010 0.000010 0.000010 0.000010 0.000010 0.000010 0.000010 0.000010 0.000010 0.000010 0.000010 0.000010 0.000010 0.000010 0.000010 0.000010 0.000010 0.000010 0.000010 0.000010 0.000010 0.000010 0.000010 0.000010 0.000010 0.000010
0.000010 0.000010 0.000010 0.000010 0.000010 0.022321 0.934705 0.000010 0.000010 0.000010 0.000010 0.000010 0.000010 0.000010 0.000010 0.000010 0.000010 0.000010 0.000010 0.000010 0.000010 0.000010 0.000010 0.000010 0.000010 0.000905 0.007980 0.000011 0.000010 0.006869 0.000010 0.005735 0.000010 0.021186 0.000010 0.000010 0.000010
0.000010 0.000010 0.000010 0.000010 0.000010 0.000010 0.999640 0.000010 0.000010 0.000010 0.000010 0.000010 0.000010 0.000010 0.000010 0.000010 0.000010 0.000010 0.000010 0.000010 0.000010 0.000010 0.000010 0.000010 0.000010 0.000010 0.000010 0.000010 0.000010 0.000010 0.000010 0.000010 0.000010 0.000010 0.000010 0.000010 0.000010
0.000010 0.000010 0.000010 0.000010 0.000010 0.000010 0.999640 0.000010 0.000010 0.000010 0.000010 0.000010 0.000010 0.000010 0.000010 0.000010 0.000010 0.000010 0.000010 0.000010 0.000010 0.000010 0.000010 0.000010 0.000010 0.000010 0.000010 0.000010 0.000010 0.000010 0.000010 0.000010 0.000010 0.000010 0.000010 0.000010 0.000010
0.000010 0.000010 0.000010 0.000010 0.000010 0.000010 0.941200 0.000010 0.000010 0.000010 0.000010 0.012755 0.000010 0.000010 0.000010 0.000010 0.000010 0.000010 0.000010 0.000010 0.000010 0.000010 0.000010 0.044400 0.000010 0.000010 0.000010 0.000010 0.000010 0.000010 0.000010 0.000010 0.001314 0.000010 0.000010 0.000010 0.000010
0.000010 0.000010 0.000010 0.002401 0.000010 0.000010 0.994430 0.000010 0.000010 0.000010 0.000010 0.000010 0.000010 0.000010 0.000010 0.000010 0.000010 0.000010 0.000010 0.000010 0.000010 0.000010 0.000010 0.000010 0.000010 0.001442 0.000010 0.000010 0.000010 0.001396 0.000010 0.000010 0.000010 0.000010 0.000010 0.000010 0.000010
0.000010 0.000010 0.000010 0.024019 0.000010 0.000010 0.962441 0.000010 0.000010 0.000010 0.000010 0.000010 0.000010 0.000010 0.000010 0.000010 0.000010 0.000010 0.000010 0.000010 0.000010 0.000010 0.000010 0.012496 0.000010 0.000010 0.000010 0.000714 0.000010 0.000010 0.000010 0.000010 0.000010 0.000010 0.000010 0.000010 0.000010
0.000010 0.000010 0.000010 0.000010 0.000010 0.000010 0.999640 0.000010 0.000010 0.000010 0.000010 0.000010 0.000010 0.000010 0.000010 0.000010 0.000010 0.000010 0.000010 0.000010 0.000010 0.000010 0.000010 0.000010 0.000010 0.000010 0.000010 0.000010 0.000010 0.000010 0.000010 0.000010 0.000010 0.000010 0.000010 0.000010 0.000010
0.000010 0.000010 0.000010 0.000010 0.000010 0.000010 0.999640 0.000010 0.000010 0.000010 0.000010 0.000010 0.000010 0.000010 0.000010 0.000010 0.000010 0.000010 0.000010 0.000010 0.000010 0.000010 0.000010 0.000010 0.000010 0.000010 0.000010 0.000010 0.000010 0.000010 0.000010 0.000010 0.000010 0.000010 0.000010 0.000010 0.000010
0.000010 0.000010 0.008220 0.023283 0.000010 0.036708 0.713095 0.000928 0.000010 0.000010 0.000010 0.000010 0.000010 0.000010 0.000010 0.000010 0.000010 0.019547 0.000335 0.000010 0.000010 0.000010 0.000010 0.163824 0.000010 0.000017 0.000010 0.000010 0.000010 0.006123 0.004384 0.013125 0.000010 0.000010 0.010172 0.000010 0.000010
0.000010 0.000010 0.000010 0.000010 0.000010 0.000010 0.920683 0.000010 0.000010 0.000010 0.000010 0.012402 0.000010 0.000010 0.000010 0.000010 0.000010 0.000010 0.000010 0.000010 0.000010 0.000010 0.000010 0.053648 0.000010 0.000010 0.000010 0.000010 0.000010 0.000010 0.000010 0.000010 0.000010 0.012937 0.000010 0.000010 0.000010
0.000010 0.000010 0.000010 0.000010 0.000010 0.000010 0.850643 0.000010 0.000010 0.000010 0.000010 0.026193 0.000010 0.000010 0.000010 0.000010 0.012607 0.009116 0.000010 0.000010 0.000010 0.000010 0.000010 0.101122 0.000010 0.000010 0.000010 0.000010 0.000010 0.000010 0.000010 0.000010 0.000010 0.000010 0.000010 0.000010 0.000010
0.000010 0.000010 0.000010 0.000010 0.000010 0.000010 0.873830 0.002088 0.000010 0.000010 0.000010 0.001197 0.000010 0.001090 0.000010 0.000010 0.000010 0.000010 0.000010 0.000010 0.008175 0.000010 0.000010 0.091579 0.000010 0.000010 0.000010 0.000010 0.000010 0.008282 0.000010 0.009936 0.000010 0.003543 0.000010 0.000010 0.000010
0.000010 0.000010 0.000010 0.000010 0.000010 0.047606 0.922102 0.000010 0.000010 0.000010 0.000010 0.000010 0.000010 0.000010 0.000010 0.000010 0.000010 0.000010 0.000010 0.000010 0.006010 0.000010 0.000010 0.023953 0.000010 0.000010 0.000010 0.000010 0.000010 0.000010 0.000010 0.000010 0.000010 0.000010 0.000010 0.000010 0.000010
0.000010 0.000010 0.000010 0.032992 0.000010 0.062993 0.651686 0.000010 0.000010 0.000010 0.000010 0.000010 0.000010 0.000010 0.000010 0.000010 0.000010 0.028404 0.000010 0.000010 0.000010 0.000010 0.000010 0.222643 0.000010 0.000010 0.000010 0.000010 0.000010 0.000010 0.000010 0.000010 0.000010 0.000010 0.000972 0.000010 0.000010
0.000010 0.000010 0.000010 0.000010 0.000010 0.000010 0.999640 0.000010 0.000010 0.000010 0.000010 0.000010 0.000010 0.000010 0.000010 0.000010 0.000010 0.000010 0.000010 0.000010 0.000010 0.000010 0.000010 0.000010 0.000010 0.000010 0.000010 0.000010 0.000010 0.000010 0.000010 0.000010 0.000010 0.000010 0.000010 0.000010 0.000010
0.003018 0.000010 0.000010 0.000010 0.000010 0.000010 0.007476 0.000010 0.000010 0.000010 0.000010 0.000010 0.000010 0.002307 0.000010 0.000010 0.000010 0.042394 0.000010 0.000010 0.015843 0.000010 0.000010 0.025885 0.000010 0.005721 0.008123 0.000010 0.000010 0.064618 0.000010 0.014717 0.000010 0.000010 0.103291 0.000010 0.706355
0.000010 0.000010 0.000010 0.000010 0.000010 0.000010 0.000010 0.000010 0.000010 0.000010 0.000010 0.000010 0.000010 0.000012 0.000010 0.000010 0.009516 0.041942 0.005509 0.000010 0.000010 0.000010 0.000010 0.021945 0.000010 0.000010 0.000010 0.007508 0.000010 0.038088 0.000010 0.003063 0.000010 0.007139 0.123182 0.000010 0.741835
0.000921 0.000010 0.000010 0.000010 0.000010 0.000010 0.000010 0.000010 0.000010 0.000010 0.000010 0.016621 0.000010 0.000014 0.000010 0.000010 0.001549 0.034129 0.000010 0.000010 0.000010 0.000010 0.000010 0.000010 0.000010 0.000010 0.000010 0.000010 0.000010 0.033085 0.000010 0.000010 0.011565 0.000014 0.064582 0.000010 0.837251
0.000010 0.000010 0.000010 0.000010 0.000010 0.000010 0.000010 0.000010 0.000010 0.000010 0.000010 0.000010 0.000010 0.000010 0.000010 0.000010 0.000010 0.000010 0.000010 0.000010 0.000010 0.000010 0.000010 0.000010 0.000010 0.000010 0.000010 0.000010 0.000010 0.014679 0.000010 0.000010 0.000010 0.000010 0.113868 0.000010 0.871112
0.000010 0.000010 0.000010 0.000010 0.004259 0.000010 0.000010 0.000010 0.000010 0.000010 0.000010 0.000010 0.000010 0.000010 0.000010 0.000010 0.000010 0.000010 0.000010 0.000010 0.000010 0.000010 0.000010 0.000010 0.000010 0.000010 0.024108 0.000010 0.000010 0.072452 0.000010 0.000010 0.000010 0.000010 0.088051 0.000010 0.810811
0.000010 0.000010 0.000010 0.000010 0.000010 0.000010 0.000010 0.000010 0.000010 0.000010 0.000010 0.000010 0.000010 0.000019 0.000010 0.000010 0.002461 0.024409 0.000010 0.000010 0.009013 0.000010 0.000010 0.028244 0.000010 0.000010 0.003533 0.000010 0.000010 0.106965 0.000010 0.000010 0.009019 0.000010 0.114999 0.000010 0.701069
0.000010 0.000010 0.000010 0.000010 0.000010 0.000010 0.000010 0.000010 0.000010 0.000716 0.000010 0.021469 0.000010 0.032448 0.000010 0.000010 0.009559 0.004565 0.002384 0.000010 0.004291 0.000010 0.000010 0.000010 0.000010 0.010389 0.000010 0.004437 0.000010 0.130814 0.011922 0.000010 0.000010 0.000010 0.112405 0.000010 0.654362
0.000010 0.000010 0.000010 0.000010 0.000010 0.000010 0.000010 0.000392 0.000010 0.000010 0.000010 0.000010 0.000010 0.000010 0.000010 0.000010 0.011028 0.000010 0.000010 0.000010 0.000010 0.002010 0.000010 0.000010 0.000010 0.000010 0.000010 0.000010 0.000010 0.163495 0.000010 0.000010 0.000010 0.000010 0.091460 0.000010 0.731305
0.000010 0.000010 0.000010 0.001936 0.000010 0.000010 0.000010 0.010923 0.000010 0.000010 0.000010 0.000010 0.000010 0.000010 0.000010 0.000010 0.000010 0.000010 0.000010 0.000010 0.000010 0.000010 0.000010 0.005542 0.000010 0.000010 0.009715 0.000010 0.000010 0.055033 0.000010 0.000154 0.000010 0.000010 0.115741 0.000010 0.800666
0.000010 0.000010 0.000010 0.000010 0.008632 0.009701 0.000010 0.004763 0.000010 0.000010 0.000010 0.032186 0.000010 0.005180 0.000010 0.000010 0.000010 0.000010 0.000010 0.000010 0.011615 0.000010 0.000010 0.000010 0.000010 0.007579 0.005750 0.000010 0.000010 0.057936 0.000017 0.000895 0.000010 0.001732 0.138347 0.000010 0.715438
0.000010 0.000010 0.000010 0.000010 0.011813 0.000311 0.000010 0.000010 0.000010 0.000010 0.000010 0.007117 0.000010 0.000010 0.000010 0.000010 0.000010 0.000010 0.000010 0.000010 0.006272 0.000010 0.000010 0.000010 0.000010 0.000010 0.014739 0.000010 0.000010 0.091049 0.000010 0.000010 0.000010 0.000010 0.090238 0.000010 0.778170
0.003280 0.000010 0.000010 0.000010 0.000010 0.000010 0.000010 0.018523 0.000010 0.000010 0.000010 0.006549 0.000010 0.000010 0.000010 0.000010 0.000775 0.040559 0.000010 0.000010 0.000010 0.000010 0.000010 0.005552 0.000010 0.000010 0.003101 0.003323 0.000010 0.131069 0.001472 0.006211 0.000010 0.000010 0.099786 0.000010 0.679559
0.000010 0.000010 0.000010 0.000010 0.000010 0.000010 0.000010 0.000010 0.000010 0.000010 0.000010 0.000010 0.000010 0.000010 0.000010 0.000010 0.000010 0.000010 0.000010 0.000010 0.000010 0.000010 0.000010 0.000010 0.000010 0.000010 0.000993 0.000010 0.000010 0.091718 0.000010 0.004494 0.000010 0.000010 0.104559 0.000010 0.797916
0.000010 0.000010 0.000010 0.029856 0.000010 0.000010 0.000010 0.000010 0.000010 0.000010 0.000010 0.000010 0.000010 0.018640 0.000010 0.000010 0.005820 0.000010 0.000010 0.000010 0.000010 0.000010 0.000010 0.000010 0.000010 0.000010 0.004287 0.000430 0.000010 0.091948 0.000010 0.000010 0.000326 0.000010 0.130165 0.000010 0.718248
0.000010 0.000010 0.000010 0.000010 0.000010 0.006161 0.001795 0.000010 0.000010 0.000010 0.000010 0.000010 0.000010 0.000010 0.000010 0.000010 0.000010 0.017544 0.000010 0.000010 0.000010 0.000010 0.000010 0.005783 0.000010 0.000010 0.006282 0.018415 0.000010 0.108870 0.004902 0.001247 0.002903 0.000013 0.134265 0.000010 0.691579
0.000010 0.000010 0.000010 0.000010 0.000010 0.000010 0.000010 0.000010 0.000010 0.000010 0.000010 0.000010 0.000010 0.000010 0.000010 0.000010 0.007295 0.027656 0.000010 0.000010 0.000010 0.000010 0.000010 0.000010 0.000010 0.000010 0.000020 0.000010 0.000010 0.065388 0.000010 0.000751 0.000010 0.000010 0.137969 0.000010 0.760621
0.000010 0.000010 0.000010 0.000010 0.000010 0.000010 0.000010 0.006262 0.000010 0.000010 0.000010 0.013086 0.000010 0.009686 0.000010 0.000010 0.000010 0.030312 0.012580 0.000010 0.008928 0.000151 0.000010 0.017791 0.000010 0.000010 0.000010 0.003668 0.000010 0.130031 0.000010 0.000010 0.000010 0.000010 0.132072 0.000010 0.635183
0.000010 0.000010 0.000010 0.000010 0.000010 0.000010 0.000010 0.007856 0.000010 0.000010 0.000010 0.000010 0.000010 0.007268 0.000010 0.000010 0.000010 0.000242 0.000010 0.000010 0.002415 0.000010 0.000010 0.016589 0.000010 0.000010 0.000010 0.012439 0.000010 0.046199 0.000010 0.000010 0.000010 0.000010 0.111146 0.000010 0.795566
0.000010 0.000010 0.000010 0.000010 0.000010 0.000010 0.034458 0.000010 0.000010 0.000010 0.000010 0.000010 0.000010 0.013711 0.000010 0.000010 0.000010 0.014135 0.000010 0.000010 0.020173 0.000010 0.000010 0.000010 0.000010 0.000010 0.000010 0.009321 0.000010 0.081297 0.000010 0.000010 0.000010 0.000010 0.073386 0.000010 0.753230
0.000010 0.000010 0.000010 0.000010 0.000010 0.000010 0.000010 0.000010 0.000010 0.000010 0.000010 0.000010 0.000010 0.000010 0.000010 0.000010 0.000010 0.000010 0.000010 0.000010 0.000010 0.000010 0.000010 0.000955 0.000010 0.000010 0.000010 0.004584 0.000010 0.094186 0.000010 0.000010 0.000010 0.000010 0.145636 0.000010 0.754318
0.010410 0.012576 0.000010 0.016227 0.000015 0.000010 0.001390 0.063328 0.007696 0.000010 0.000010 0.046212 0.075853 0.010590 0.000010 0.009172 0.000011 0.216214 0.000010 0.000010 0.000010 0.000010 0.161310 0.009008 0.000698 0.015525 0.022235 0.090885 0.027988 0.028821 0.135530 0.013110 0.012125 0.003095 0.000010 0.004873 0.005005
0.036438 0.029383 0.006513 0.028925 0.000010 0.000010 0.000010 0.018045 0.018416 0.000010 0.000010 0.074533 0.066801 0.001443 0.000010 0.000010 0.001804 0.224910 0.000010 0.000010 0.000010 0.016703 0.156835 0.000010 0.000010 0.012184 0.031366 0.086464 0.007474 0.000010 0.137578 0.000010 0.041346 0.000010 0.000010 0.000010 0.002671
0.033438 0.031471 0.000594 0.001247 0.000010 0.000010 0.000010 0.007208 0.028690 0.000010 0.000010 0.080912 0.093806 0.000010 0.000010 0.004281 0.018546 0.211806 0.000010 0.000010 0.000010 0.006757 0.181026 0.000010 0.000010 0.010779 0.034478 0.102090 0.000010 0.000010 0.125732 0.000010 0.026949 0.000010 0.000010 0.000010 0.000010
0.032988 0.000010 0.000017 0.014546 0.000010 0.000010 0.039881 0.029255 0.001013 0.000010 0.000010 0.097713 0.083059 0.000010 0.000010 0.000532 0.000010 0.224715 0.000010 0.000010 0.003936 0.012079 0.129825 0.000010 0.000010 0.007376 0.016758 0.080721 0.008604 0.041100 0.143370 0.000010 0.027270 0.000010 0.000010 0.000010 0.005081
0.022651 0.000010 0.000010 0.019031 0.032861 0.000010 0.010736 0.037162 0.002275 0.000010 0.000010 0.104733 0.081051 0.000010 0.003660 0.000326 0.000010 0.224413 0.000010 0.000010 0.008256 0.000010 0.082325 0.000010 0.000010 0.003702 0.031441 0.087734 0.000010 0.000010 0.160005 0.022114 0.014883 0.000010 0.000010 0.026415 0.024067
0.012762 0.025746 0.000010 0.012774 0.000010 0.001204 0.018517 0.015408 0.032632 0.002290 0.003650 0.035090 0.090276 0.005373 0.000010 0.000010 0.000016 0.179790 0.000010 0.009037 0.001488 0.000010 0.168068 0.000010 0.000010 0.005060 0.050254 0.098404 0.013501 0.029268 0.147384 0.012578 0.010214 0.002656 0.000010 0.016459 0.000010
0.000383 0.000010 0.022851 0.015556 0.000010 0.000010 0.014103 0.004064 0.000010 0.000010 0.000010 0.126113 0.058176 0.033988 0.000010 0.007045 0.004902 0.197383 0.000010 0.000010 0.011874 0.000010 0.122469 0.037967 0.000010 0.003972 0.068313 0.084355 0.003537 0.000010 0.149551 0.018361 0.012996 0.000010 0.000010 0.001678 0.000224
0.038448 0.000018 0.000010 0.024959 0.001244 0.000010 0.000011 0.034299 0.002949 0.000010 0.000010 0.127262 0.075786 0.000010 0.000010 0.000011 0.000010 0.258217 0.000010 0.000010 0.000010 0.003216 0.102950 0.017208 0.000010 0.004724 0.040065 0.077337 0.015143 0.007517 0.130208 0.012611 0.009099 0.000010 0.000010 0.016576 0.000010
0.015104 0.004747 0.000010 0.016075 0.000010 0.000010 0.000010 0.019446 0.002334 0.000010 0.000010 0.033363 0.092231 0.015103 0.000010 0.000010 0.019663 0.137070 0.000010 0.000010 0.000010 0.001648 0.204505 0.006403 0.000010 0.000010 0.037206 0.077030 0.027219 0.099222 0.121599 0.021258 0.022219 0.004019 0.000423 0.000010 0.021974
0.032757 0.017867 0.000010 0.005153 0.000010 0.000010 0.004501 0.043124 0.036955 0.000010 0.000010 0.073538 0.070654 0.000010 0.000010 0.008423 0.014365 0.173331 0.000010 0.000010 0.007722 0.002625 0.201554 0.000010 0.000010 0.000010 0.015093 0.102438 0.031900 0.002256 0.148143 0.000010 0.007433 0.000010 0.000010 0.000010 0.000010
0.008688 0.000010 0.000010 0.013232 0.000010 0.000010 0.000010 0.027371 0.000010 0.000010 0.000010 0.051176 0.085584 0.000010 0.000010 0.016257 0.004232 0.209624 0.000010 0.000010 0.000010 0.021394 0.223577 0.008471 0.000010 0.000010 0.027026 0.080558 0.025877 0.000010 0.126220 0.006022 0.032302 0.003204 0.000010 0.029005 0.000010
0.008820 0.003959 0.000010 0.000010 0.000010 0.000010 0.000010 0.034425 0.021614 0.000010 0.001524 0.054291 0.105921 0.003458 0.000010 0.000010 0.028926 0.198753 0.000010 0.016191 0.000010 0.007229 0.204596 0.017997 0.000010 0.002083 0.010491 0.108654 0.009867 0.000010 0.143652 0.000010 0.008158 0.000010 0.000010 0.009233 0.000010
0.000010 0.002844 0.000010 0.003091 0.000010 0.000010 0.000010 0.027375 0.004331 0.000010 0.000010 0.065965 0.134758 0.000010 0.000010 0.000010 0.010477 0.227419 0.000010 0.000010 0.000010 0.000010 0.227114 0.026225 0.000010 0.000010 0.023916 0.093583 0.010610 0.011310 0.104934 0.005586 0.005761 0.000010 0.000010 0.014509 0.000010
0.005615 0.000010 0.000010 0.002909 0.000010 0.000010 0.011101 0.048391 0.021812 0.000010 0.000010 0.046566 0.137100 0.000010 0.000010 0.002483 0.006423 0.213840 0.000010 0.000010 0.000010 0.000010 0.188755 0.001831 0.000010 0.000010 0.034034 0.100818 0.019909 0.008344 0.115954 0.000010 0.011899 0.007055 0.000010 0.014993 0.000010
0.005855 0.009407 0.000010 0.009571 0.000010 0.000010 0.000010 0.012829 0.000231 0.000010 0.000010 0.068602 0.079975 0.000010 0.000010 0.008935 0.011577 0.204078 0.000010 0.000010 0.007995 0.022157 0.243861 0.000010 0.000010 0.002943 0.041685 0.081358 0.023868 0.009708 0.116005 0.017929 0.021271 0.000010 0.000010 0.000010 0.000010
0.011124 0.018728 0.000010 0.001162 0.007093 0.000010 0.000010 0.010187 0.002935 0.000010 0.000010 0.014477 0.101714 0.001389 0.000010 0.007689 0.019424 0.182037 0.000010 0.000010 0.001538 0.000010 0.206586 0.006529 0.000010 0.000010 0.058923 0.110058 0.014159 0.000010 0.151302 0.022781 0.025325 0.010975 0.000010 0.013725 0.000010
0.025743 0.002206 0.005122 0.000010 0.000010 0.000010 0.029760 0.027401 0.000010 0.000010 0.000010 0.067986 0.111030 0.011223 0.000010 0.010885 0.011565 0.152810 0.000010 0.000010 0.000010 0.011991 0.186477 0.078280 0.002585 0.000319 0.031745 0.066814 0.012809 0.000010 0.117560 0.028396 0.007143 0.000010 0.000010 0.000010 0.000010
0.013266 0.038673 0.000010 0.008303 0.000010 0.000010 0.000010 0.052084 0.004181 0.000010 0.000036 0.044060 0.106286 0.000010 0.000010 0.013008 0.004792 0.147551 0.000010 0.000010 0.000010 0.002483 0.233930 0.000951 0.000010 0.000010 0.030908 0.101121 0.008951 0.000010 0.128472 0.028806 0.021305 0.000010 0.000010 0.010672 0.000010
0.000010 0.003427 0.000010 0.000010 0.001024 0.000010 0.000010 0.032950 0.028240 0.000010 0.000010 0.025396 0.129584 0.000010 0.000010 0.000010 0.019036 0.170477 0.000010 0.000010 0.000010 0.000010 0.204995 0.025430 0.000010 0.000010 0.031870 0.098957 0.023520 0.000010 0.155387 0.000010 0.025549 0.000010 0.000010 0.023948 0.000010
0.022327 0.004316 0.000010 0.000010 0.000010 0.000010 0.000010 0.043739 0.028237 0.000010 0.000010 0.023123 0.151571 0.000010 0.000010 0.000663 0.010118 0.190337 0.000010 0.000010 0.003182 0.014505 0.195232 0.003152 0.000010 0.001438 0.006490 0.088428 0.023346 0.000956 0.135016 0.012600 0.017490 0.000010 0.000010 0.023583 0.000010
0.014723 0.011478 0.005421 0.000010 0.000010 0.000010 0.000010 0.024875 0.002964 0.000010 0.000010 0.049109 0.128428 0.004938 0.000010 0.000010 0.020102 0.125588 0.000010 0.000010 0.000010 0.028833 0.247333 0.019932 0.000010 0.000010 0.040217 0.097554 0.000010 0.014779 0.134517 0.009204 0.005227 0.000010 0.000010 0.014609 0.000010
0.000010 0.024677 0.000010 0.000010 0.000010 0.000010 0.000010 0.024263 0.028903 0.000010 0.000010 0.054728 0.104694 0.000010 0.000010 0.000010 0.015530 0.179996 0.000010 0.000010 0.000010 0.000010 0.175853 0.009846 0.000010 0.000010 0.040868 0.083115 0.018575 0.035830 0.125714 0.012141 0.014447 0.000010 0.000010 0.043076 0.007554
0.014473 0.014914 0.000010 0.000010 0.000010 0.000010 0.000010 0.015532 0.000010 0.000010 0.021193 0.034682 0.133568 0.001719 0.000010 0.000020 0.016040 0.171596 0.000010 0.000010 0.000010 0.000010 0.229242 0.021340 0.000010 0.000010 0.059763 0.091602 0.001756 0.000010 0.153376 0.002858 0.016136 0.000010 0.000010 0.000010 0.000010
0.004969 0.025207 0.000010 0.006078 0.000010 0.000010 0.000010 0.034898 0.023720 0.000010 0.002745 0.032968 0.136641 0.000010 0.000010 0.007072 0.019977 0.195778 0.000010 0.017098 0.000010 0.001056 0.210935 0.000010 0.000010 0.000010 0.013179 0.096879 0.000010 0.002574 0.130281 0.014925 0.016331 0.000010 0.000010 0.006528 0.000010
0.010624 0.010417 0.000010 0.000010 0.000010 0.009641 0.011833 0.063032 0.015897 0.000010 0.000010 0.039003 0.150795 0.002460 0.000010 0.000010 0.024991 0.158654 0.000010 0.000010 0.000010 0.000320 0.162684 0.000010 0.000010 0.000010 0.075585 0.068346 0.024617 0.040189 0.094689 0.010020 0.026032 0.000010 0.000010 0.000010 0.000010
0.000010 0.005523 0.000010 0.000010 0.000010 0.000010 0.014733 0.041859 0.010059 0.000010 0.000010 0.038812 0.201224 0.000010 0.000010 0.000014 0.008756 0.176327 0.000010 0.000010 0.000010 0.010260 0.179084 0.000010 0.000010 0.000010 0.067295 0.069275 0.026300 0.008643 0.086714 0.000010 0.050258 0.000010 0.000010 0.004674 0.000010
0.012301 0.029294 0.000010 0.017282 0.000010 0.000010 0.018341 0.052071 0.006638 0.000010 0.000010 0.012810 0.180895 0.000010 0.000010 0.000010 0.002337 0.171209 0.000010 0.000010 0.000010 0.014816 0.157942 0.005631 0.000010 0.000010 0.069972 0.055729 0.017861 0.051201 0.112697 0.000010 0.010794 0.000010 0.000010 0.000010 0.000010
0.002424 0.026361 0.013106 0.000010 0.018767 0.000010 0.000010 0.040078 0.020302 0.000010 0.000010 0.024397 0.141187 0.000010 0.000010 0.001465 0.038021 0.162098 0.000010 0.000010 0.007053 0.003848 0.185656 0.004959 0.000010 0.000010 0.042535 0.085213 0.044928 0.013192 0.097585 0.016948 0.009727 0.000010 0.000010 0.000010 0.000010
0.000010 0.063377 0.000010 0.000010 0.000010 0.000010 0.000010 0.086981 0.000010 0.000010 0.000010 0.009114 0.135712 0.000010 0.000010 0.000010 0.014065 0.207774 0.000010 0.000010 0.000010 0.000010 0.176963 0.000010 0.008171 0.000010 0.065882 0.075970 0.021653 0.000010 0.118775 0.000963 0.014369 0.000010 0.000010 0.000010 0.000010
0.000010 0.041279 0.000010 0.000010 0.000010 0.000010 0.000010 0.058875 0.008463 0.000010 0.000010 0.014136 0.200244 0.000010 0.000010 0.000010 0.011680 0.186552 0.000010 0.000010 0.000010 0.006300 0.149259 0.000010 0.000010 0.000010 0.067708 0.068029 0.032884 0.014033 0.114370 0.000010 0.025968 0.000010 0.000010 0.000010 0.000010
0.004637 0.052678 0.000010 0.000010 0.000010 0.000010 0.000010 0.038189 0.007605 0.000010 0.000010 0.028988 0.169481 0.000010 0.000010 0.009456 0.016747 0.149022 0.000010 0.000010 0.000010 0.011215 0.168652 0.026794 0.000683 0.000010 0.072985 0.074828 0.011405 0.012330 0.101915 0.009895 0.032326 0.000010 0.000010 0.000010 0.000010
0.000010 0.046210 0.000010 0.000010 0.000010 0.000010 0.011817 0.025386 0.000010 0.000010 0.000010 0.000010 0.206218 0.000010 0.000010 0.000010 0.024136 0.202268 0.000010 0.000010 0.000010 0.000010 0.140720 0.000010 0.000010 0.000010 0.106019 0.065305 0.004348 0.024866 0.124908 0.001058 0.016510 0.000010 0.000010 0.000010 0.000010
0.007605 0.003541 0.000010 0.000010 0.000010 0.000010 0.000010 0.020645 0.008664 0.000010 0.003982 0.049663 0.094008 0.000010 0.000010 0.000010 0.010869 0.188926 0.000010 0.000010 0.000010 0.014855 0.235442 0.016766 0.000010 0.000010 0.022215 0.103841 0.022347 0.012362 0.149080 0.000010 0.032485 0.000010 0.000010 0.002523 0.000010
0.000010 0.000674 0.000010 0.000010 0.000010 0.000010 0.003441 0.037719 0.005259 0.000010 0.000013 0.080563 0.099864 0.007804 0.000010 0.002193 0.003933 0.198253 0.000010 0.000010 0.010935 0.001846 0.196039 0.041281 0.000010 0.003341 0.036660 0.091645 0.011014 0.000010 0.125060 0.002773 0.007393 0.000010 0.000010 0.032154 0.000010
0.000010 0.007075 0.000010 0.000010 0.000010 0.000010 0.000010 0.032993 0.000010 0.000010 0.000010 0.047237 0.122314 0.000010 0.000010 0.000010 0.005965 0.217553 0.000010 0.000010 0.000010 0.029357 0.217413 0.006343 0.000010 0.007408 0.000010 0.113997 0.000012 0.000010 0.148166 0.016912 0.014925 0.000010 0.000010 0.012120 0.000010
0.000010 0.000010 0.000010 0.000010 0.000010 0.000010 0.011644 0.024964 0.030326 0.000010 0.000010 0.059365 0.096195 0.000010 0.000010 0.000010 0.009722 0.214639 0.000010 0.000010 0.000010 0.021496 0.225641 0.000010 0.004975 0.000010 0.018791 0.116824 0.007916 0.000010 0.126304 0.000010 0.030979 0.000010 0.000010 0.000010 0.000010
0.036625 0.000010 0.000010 0.000010 0.001453 0.018780 0.000010 0.037182 0.000010 0.000010 0.000010 0.096487 0.071183 0.007185 0.000010 0.000010 0.000010 0.156944 0.000013 0.000010 0.013349 0.000010 0.173619 0.017022 0.000010 0.015312 0.038884 0.100405 0.014561 0.011781 0.125413 0.050140 0.008489 0.005013 0.000010 0.000010 0.000010
0.000010 0.012863 0.000010 0.000010 0.000010 0.000010 0.000010 0.051063 0.013376 0.000622 0.000010 0.040521 0.121194 0.003947 0.000010 0.000010 0.008341 0.221059 0.000010 0.000010 0.000010 0.003672 0.197556 0.014593 0.000010 0.000010 0.006751 0.106395 0.033649 0.000977 0.134594 0.000010 0.028638 0.000010 0.000010 0.000010 0.000010
0.022221 0.000010 0.000010 0.004303 0.000010 0.000010 0.000010 0.036713 0.000010 0.000010 0.000010 0.088909 0.101042 0.006159 0.000010 0.005237 0.002188 0.189972 0.000010 0.000010 0.000010 0.000912 0.205609 0.000010 0.000010 0.000010 0.028144 0.119531 0.023219 0.002027 0.125871 0.022217 0.015537 0.000010 0.000010 0.000010 0.000010
0.000010 0.000010 0.000010 0.021482 0.000010 0.000010 0.015360 0.007123 0.031474 0.000010 0.000010 0.093230 0.088518 0.013170 0.000010 0.000013 0.016564 0.186072 0.000010 0.000010 0.000010 0.028879 0.171851 0.008493 0.000010 0.000010 0.024967 0.098567 0.019206 0.000010 0.108519 0.035705 0.020489 0.000010 0.000010 0.010149 0.000010
0.000010 0.000010 0.000010 0.000010 0.000010 0.000010 0.000010 0.055099 0.000010 0.000010 0.000010 0.000010 0.114512 0.000010 0.000010 0.000010 0.026939 0.000010 0.000010 0.005471 0.000010 0.000010 0.000010 0.000010 0.000010 0.000010 0.780255 0.000010 0.017413 0.000010 0.000010 0.000010 0.000010 0.000010 0.000010 0.000010 0.000010
0.000010 0.000010 0.000010 0.000010 0.000010 0.000010 0.000010 0.071611 0.000010 0.000010 0.000010 0.000010 0.142253 0.000010 0.001565 0.011078 0.009543 0.000010 0.000010 0.010025 0.000010 0.000010 0.000010 0.000010 0.000010 0.000010 0.753624 0.000010 0.000010 0.000010 0.000010 0.000010 0.000010 0.000010 0.000010 0.000010 0.000010
0.000010 0.030550 0.000010 0.000010 0.000010 0.000010 0.000010 0.061500 0.000010 0.000010 0.019353 0.000010 0.127318 0.000010 0.000010 0.001682 0.024469 0.000010 0.000010 0.000010 0.000010 0.000010 0.000010 0.000010 0.000010 0.000010 0.734829 0.000010 0.000010 0.000010 0.000010 0.000010 0.000010 0.000010 0.000010 0.000010 0.000010
0.000010 0.012423 0.000010 0.000010 0.000010 0.000010 0.000010 0.020807 0.000010 0.000010 0.000010 0.000010 0.207507 0.000010 0.000010 0.000010 0.038596 0.000010 0.000010 0.000010 0.000010 0.054873 0.000010 0.000010 0.008319 0.000010 0.650510 0.000010 0.006676 0.000010 0.000010 0.000010 0.000010 0.000010 0.000010 0.000010 0.000010
0.000010 0.000010 0.000010 0.000010 0.000010 0.000010 0.000010 0.058441 0.000010 0.000010 0.000010 0.000010 0.103920 0.000010 0.000010 0.007113 0.024885 0.000010 0.000010 0.000010 0.000010 0.003761 0.023330 0.000010 0.000010 0.000010 0.760095 0.000010 0.012270 0.000010 0.000010 0.000010 0.000010 0.000010 0.000010 0.005907 0.000010
0.000010 0.000010 0.000010 0.000010 0.000010 0.000010 0.000010 0.056748 0.002550 0.000010 0.006814 0.000010 0.229045 0.000010 0.000010 0.013823 0.030654 0.000010 0.000010 0.000010 0.000010 0.005243 0.000010 0.000010 0.000010 0.000010 0.611313 0.000010 0.028175 0.000010 0.000010 0.000010 0.000010 0.000010 0.000010 0.015367 0.000010
0.000010 0.000010 0.000010 0.000010 0.000010 0.000010 0.000010 0.000010 0.000010 0.000010 0.000010 0.000010 0.000010 0.000010 0.000010 0.000010 0.000010 0.000010 0.000010 0.000010 0.000010 0.000010 0.000010 0.000010 0.000010 0.000010 0.999640 0.000010 0.000010 0.000010 0.000010 0.000010 0.000010 0.000010 0.000010 0.000010 0.000010
0.000010 0.000010 0.000010 0.000010 0.000010 0.000010 0.000010 0.000010 0.000010 0.000010 0.000010 0.000010 0.000010 0.000010 0.000010 0.000010 0.000010 0.000010 0.000010 0.000010 0.000010 0.000010 0.000010 0.000010 0.000010 0.000010 0.999640 0.000010 0.000010 0.000010 0.000010 0.000010 0.000010 0.000010 0.000010 0.000010 0.000010
0.000010 0.000010 0.000010 0.000010 0.000010 0.000010 0.000010 0.000010 0.000010 0.000010 0.000010 0.000010 0.000010 0.000010 0.000010 0.000010 0.000010 0.000010 0.000010 0.000010 0.000010 0.000010 0.000010 0.000010 0.000010 0.000010 0.999640 0.000010 0.000010 0.000010 0.000010 0.000010 0.000010 0.000010 0.000010 0.000010 0.000010
0.000010 0.000010 0.000010 0.000010 0.000010 0.000010 0.000010 0.000010 0.000010 0.000010 0.000010 0.000010 0.000010 0.000010 0.000010 0.000010 0.000010 0.000010 0.000010 0.000010 0.000010 0.000010 0.000010 0.000010 0.000010 0.000010 0.999640 0.000010 0.000010 0.000010 0.000010 0.000010 0.000010 0.000010 0.000010 0.000010 0.000010
0.000010 0.000010 0.000010 0.000010 0.000010 0.000010 0.000010 0.000010 0.000010 0.000010 0.000010 0.000010 0.000010 0.000010 0.000010 0.000010 0.000010 0.000010 0.000010 0.000010 0.000010 0.000010 0.000010 0.000010 0.000010 0.000010 0.999640 0.000010 0.000010 0.000010 0.000010 0.000010 0.000010 0.000010 0.000010 0.000010 0.000010
0.000010 0.000010 0.000010 0.000010 0.000010 0.000010 0.000010 0.000010 0.000010 0.000010 0.000010 0.000010 0.000010 0.000012 0.000010 0.000010 0.000010 0.000010 0.000010 0.000010 0.000010 0.000010 0.000010 0.000010 0.000010 0.000010 0.999633 0.000010 0.000010 0.000010 0.000010 0.000010 0.000015 0.000010 0.000010 0.000010 0.000010
0.000010 0.000010 0.000010 0.000010 0.000010 0.000010 0.000010 0.000010 0.000010 0.000010 0.000010 0.000010 0.000010 0.000010 0.000010 0.000010 0.000010 0.000010 0.000010 0.000010 0.000010 0.000010 0.000010 0.000010 0.000010 0.000010 0.999640 0.000010 0.000010 0.000010 0.000010 0.000010 0.000010 0.000010 0.000010 0.000010 0.000010
0.000010 0.000010 0.000010 0.000010 0.000010 0.000010 0.000010 0.000010 0.000010 0.000010 0.000010 0.000010 0.000010 0.000010 0.000010 0.000010 0.000010 0.000010 0.000010 0.000010 0.000010 0.000010 0.000010 0.000010 0.000010 0.000010 0.999640 0.000010 0.000010 0.000010 0.000010 0.000010 0.000010 0.000010 0.000010 0.000010 0.000010
0.000010 0.000010 0.000010 0.000010 0.000010 0.000010 0.000010 0.000010 0.000010 0.000010 0.000010 0.000010 0.000010 0.000010 0.000010 0.000010 0.000010 0.000010 0.000010 0.000010 0.000010 0.000010 0.000010 0.000010 0.000010 0.000010 0.999640 0.000010 0.000010 0.000010 0.000010 0.000010 0.000010 0.000010 0.000010 0.000010 0.000010
0.000010 0.000010 0.000010 0.000010 0.000010 0.000010 0.000010 0.000010 0.000010 0.000010 0.000010 0.000010 0.000010 0.000010 0.000010 0.000010 0.015308 0.000010 0.000010 0.000010 0.000010 0.000010 0.000010 0.000010 0.000010 0.000010 0.984342 0.000010 0.000010 0.000010 0.000010 0.000010 0.000010 0.000010 0.000010 0.000010 0.000010
0.000010 0.000010 0.000010 0.000010 0.000010 0.000010 0.000010 0.000010 0.000010 0.000010 0.000010 0.000010 0.000010 0.000010 0.000010 0.000010 0.000010 0.000010 0.000010 0.000010 0.000010 0.000010 0.000010 0.000010 0.000010 0.000010 0.999640 0.000010 0.000010 0.000010 0.000010 0.000010 0.000010 0.000010 0.000010 0.000010 0.000010
0.000010 0.000010 0.000010 0.000010 0.000010 0.000010 0.000010 0.000010 0.000010 0.000010 0.000010 0.000010 0.000010 0.000010 0.000010 0.000010 0.000010 0.000010 0.000010 0.000010 0.000010 0.000010 0.000010 0.000010 0.000010 0.000010 0.999640 0.000010 0.000010 0.000010 0.000010 0.000010 0.000010 0.000010 0.000010 0.000010 0.000010
0.000010 0.000010 0.000010 0.000010 0.000010 0.000010 0.000010 0.000010 0.000010 0.000010 0.000010 0.000010 0.000010 0.000010 0.000010 0.000010 0.000010 0.000010 0.000010 0.000010 0.000010 0.002154 0.000010 0.000010 0.000010 0.000010 0.997496 0.000010 0.000010 0.000010 0.000010 0.000010 0.000010 0.000010 0.000010 0.000010 0.000010
0.000010 0.000010 0.000010 0.000010 0.000010 0.000010 0.000010 0.000010 0.000010 0.000010 0.000010 0.000010 0.000010 0.000010 0.000010 0.000010 0.000010 0.000010 0.000010 0.000010 0.000010 0.000010 0.000010 0.000010 0.000010 0.000010 0.999640 0.000010 0.000010 0.000010 0.000010 0.000010 0.000010 0.000010 0.000010 0.000010 0.000010
0.000010 0.903606 0.000010 0.000010 0.000010 0.000010 0.000010 0.000010 0.000010 0.000010 0.062704 0.000010 0.000010 0.000010 0.000010 0.015722 0.000010 0.000010 0.000010 0.000010 0.000010 0.000010 0.017639 0.000010 0.000010 0.000010 0.000010 0.000010 0.000010 0.000010 0.000010 0.000010 0.000010 0.000010 0.000010 0.000010 0.000010
0.000010 0.842997 0.000010 0.000010 0.000010 0.000010 0.000010 0.006287 0.000010 0.000010 0.070214 0.000010 0.011642 0.000010 0.000010 0.031838 0.000010 0.000010 0.000010 0.000010 0.000010 0.000010 0.016566 0.000010 0.020155 0.000010 0.000010 0.000010 0.000010 0.000010 0.000010 0.000010 0.000010 0.000010 0.000010 0.000010 0.000010
0.000010 0.931376 0.000010 0.000010 0.000010 0.000010 0.000010 0.000010 0.000010 0.000010 0.066768 0.000010 0.000010 0.000010 0.000010 0.000010 0.000010 0.000010 0.000010 0.001516 0.000010 0.000010 0.000010 0.000010 0.000010 0.000010 0.000010 0.000010 0.000010 0.000010 0.000010 0.000010 0.000010 0.000010 0.000010 0.000010 0.000010
0.000010 0.855896 0.000010 0.000010 0.000010 0.000010 0.000010 0.000010 0.000010 0.000010 0.105535 0.000010 0.000010 0.000010 0.000010 0.007987 0.000010 0.000010 0.000010 0.000010 0.000010 0.000010 0.014605 0.000010 0.000010 0.000010 0.000010 0.000010 0.015657 0.000010 0.000010 0.000010 0.000010 0.000010 0.000010 0.000010 0.000010
0.000010 0.890085 0.000010 0.000010 0.000010 0.000010 0.000010 0.000010 0.000034 0.000010 0.066033 0.000010 0.000010 0.000010 0.000913 0.000010 0.000010 0.000010 0.000010 0.000010 0.000010 0.000010 0.003453 0.000010 0.000010 0.000010 0.000010 0.000010 0.000010 0.000010 0.000010 0.000010 0.000010 0.000010 0.008518 0.030665 0.000010
0.000010 0.840935 0.000010 0.000010 0.000010 0.000010 0.000010 0.000010 0.000010 0.000010 0.017579 0.000010 0.019627 0.000010 0.000010 0.000010 0.000010 0.000010 0.000010 0.033151 0.000010 0.000010 0.005854 0.000010 0.000010 0.000010 0.000010 0.000010 0.043854 0.000010 0.000010 0.000010 0.000010 0.008503 0.001913 0.028303 0.000010
0.000010 0.833690 0.000010 0.000010 0.000010 0.000010 0.000010 0.000010 0.000010 0.000010 0.134647 0.000010 0.000330 0.000010 0.000010 0.000010 0.000010 0.000010 0.000010 0.000010 0.000010 0.000010 0.000010 0.000010 0.000010 0.000010 0.000010 0.000010 0.031003 0.000010 0.000010 0.000010 0.000010 0.000010 0.000010 0.000010 0.000010
0.000010 0.761470 0.000010 0.000010 0.000010 0.000010 0.000010 0.003736 0.000010 0.000010 0.070102 0.000010 0.000010 0.006316 0.000010 0.000010 0.008137 0.000010 0.000010 0.003330 0.000010 0.000206 0.010703 0.000010 0.000010 0.000010 0.000010 0.000010 0.037292 0.000010 0.000010 0.000010 0.006271 0.000010 0.012451 0.064852 0.014892
0.000010 0.847309 0.000010 0.000010 0.000010 0.000010 0.000010 0.000010 0.000010 0.000010 0.078069 0.000010 0.000010 0.000010 0.000010 0.000010 0.000010 0.000010 0.000010 0.057454 0.000010 0.000010 0.000010 0.000010 0.000010 0.000010 0.000010 0.000010 0.000010 0.000010 0.000010 0.000010 0.000010 0.000010 0.000010 0.016838 0.000010
0.000010 0.881966 0.000010 0.000010 0.000010 0.000010 0.000010 0.000010 0.000010 0.000010 0.090809 0.000010 0.000010 0.000010 0.000010 0.000010 0.000010 0.000010 0.000010 0.000010 0.000010 0.000010 0.000010 0.000010 0.000010 0.000010 0.000010 0.000010 0.000010 0.000010 0.000010 0.000010 0.000010 0.000010 0.000010 0.026884 0.000010
0.000010 0.846351 0.000010 0.000010 0.000010 0.000010 0.000010 0.005471 0.000010 0.000010 0.139406 0.000010 0.000010 0.000010 0.000010 0.000010 0.000010 0.000010 0.000010 0.000016 0.000010 0.000010 0.000010 0.000010 0.000010 0.000010 0.002649 0.000010 0.005796 0.000010 0.000010 0.000010 0.000010 0.000010 0.000010 0.000010 0.000010
0.000010 0.931814 0.000010 0.000010 0.000010 0.000010 0.000010 0.000010 0.000010 0.000010 0.045371 0.000010 0.000010 0.000010 0.000010 0.006585 0.000010 0.000010 0.000010 0.000010 0.000010 0.000010 0.000010 0.000010 0.000010 0.000010 0.000010 0.000010 0.005421 0.000010 0.000010 0.000010 0.000010 0.000010 0.000010 0.010488 0.000010
0.000010 0.885046 0.000010 0.000010 0.000010 0.000010 0.000010 0.000010 0.000010 0.000010 0.110567 0.000010 0.000010 0.000010 0.000010 0.001608 0.000010 0.000010 0.000010 0.000651 0.000010 0.000010 0.000010 0.000010 0.000010 0.000010 0.000010 0.000010 0.000010 0.000010 0.000010 0.000010 0.000010 0.000010 0.000010 0.001807 0.000010
0.000010 0.846335 0.000010 0.000010 0.000010 0.000010 0.000010 0.000010 0.000010 0.000010 0.023230 0.000010 0.004626 0.000010 0.000010 0.000035 0.000010 0.000010 0.000010 0.034702 0.000010 0.000010 0.007705 0.000010 0.000713 0.000010 0.000010 0.000010 0.009576 0.000010 0.000010 0.000010 0.000010 0.000010 0.000010 0.072798 0.000010
0.000010 0.842883 0.000010 0.000010 0.000010 0.000010 0.000010 0.001210 0.000010 0.000010 0.023285 0.000010 0.003691 0.000010 0.000410 0.000010 0.000817 0.000010 0.000010 0.045803 0.000010 0.007765 0.005031 0.000010 0.000010 0.000010 0.000010 0.000010 0.049984 0.000010 0.000010 0.000010 0.000010 0.000010 0.007905 0.010967 0.000010
0.000010 0.893886 0.000010 0.000010 0.000010 0.000010 0.000010 0.000010 0.000010 0.000010 0.064231 0.000010 0.000010 0.000010 0.002234 0.000010 0.000010 0.000010 0.000010 0.039320 0.000010 0.000010 0.000010 0.000010 0.000010 0.000010 0.000010 0.000010 0.000010 0.000010 0.000010 0.000010 0.000010 0.000010 0.000010 0.000010 0.000010
0.000010 0.712533 0.000010 0.000010 0.000010 0.000010 0.000010 0.000010 0.000010 0.000010 0.110351 0.000010 0.027909 0.000010 0.000010 0.000010 0.000010 0.000010 0.000010 0.000010 0.000010 0.000010 0.009984 0.000010 0.000010 0.000010 0.000010 0.000010 0.082939 0.000010 0.000010 0.000010 0.000010 0.000010 0.000010 0.055975 0.000010
0.000010 0.871345 0.000010 0.000010 0.000010 0.000010 0.000010 0.000010 0.000010 0.000010 0.075466 0.000010 0.000010 0.000010 0.000916 0.000010 0.000010 0.000010 0.000010 0.017060 0.000010 0.000010 0.000010 0.000010 0.009830 0.000010 0.000010 0.000010 0.000010 0.000010 0.000010 0.000010 0.000010 0.000010 0.000010 0.025073 0.000010
0.000010 0.925504 0.000010 0.000010 0.000010 0.000010 0.000010 0.000010 0.000010 0.000010 0.007386 0.000010 0.000010 0.000010 0.000010 0.000010 0.000010 0.000010 0.000010 0.036291 0.000010 0.000010 0.000010 0.000010 0.014800 0.000010 0.000010 0.000010 0.000010 0.000010 0.000010 0.000010 0.000010 0.000010 0.000010 0.015699 0.000010
0.000010 0.874590 0.000010 0.000010 0.000010 0.000010 0.000010 0.000010 0.000010 0.000010 0.037003 0.000010 0.000116 0.000010 0.000010 0.002582 0.000010 0.000010 0.000010 0.013619 0.000010 0.000010 0.047117 0.000010 0.020861 0.000010 0.000010 0.000010 0.003822 0.000010 0.000010 0.000010 0.000010 0.000010 0.000010 0.000010 0.000010
0.003950 0.000010 0.002992 0.000010 0.000010 0.000010 0.000010 0.000010 0.004131 0.000010 0.573716 0.015684 0.005311 0.000010 0.000010 0.006482 0.000010 0.000010 0.000010 0.060733 0.000010 0.000010 0.171073 0.000010 0.030376 0.001813 0.000010 0.000010 0.014190 0.000010 0.004436 0.000010 0.000010 0.000010 0.000010 0.104883 0.000010
0.014434 0.000010 0.007664 0.000010 0.000010 0.000010 0.000010 0.000010 0.000010 0.000010 0.689302 0.002650 0.000010 0.000010 0.000010 0.017180 0.000010 0.013264 0.000010 0.093457 0.000010 0.000942 0.097474 0.000010 0.004672 0.004458 0.000010 0.000010 0.000010 0.000010 0.002066 0.000010 0.000010 0.000010 0.000010 0.052197 0.000010
0.011914 0.000010 0.007464 0.000010 0.003462 0.000010 0.000010 0.000010 0.016871 0.000010 0.770570 0.000010 0.015739 0.001894 0.000010 0.008954 0.000701 0.000010 0.002320 0.059240 0.000010 0.000299 0.050289 0.000010 0.017451 0.012406 0.001880 0.004577 0.000010 0.000010 0.000010 0.002384 0.004586 0.003723 0.003115 0.000010 0.000010
0.033642 0.000010 0.002601 0.000010 0.000010 0.000010 0.000010 0.000010 0.000010 0.000010 0.955860 0.000010 0.000010 0.000010 0.000010 0.000010 0.000010 0.000010 0.000010 0.000010 0.000010 0.000010 0.000010 0.000010 0.000010 0.002648 0.000010 0.000010 0.000010 0.000010 0.000010 0.000010 0.000010 0.000010 0.004930 0.000010 0.000010
0.028698 0.008356 0.000010 0.000010 0.000010 0.001709 0.000010 0.000010 0.000010 0.000010 0.919235 0.004280 0.000010 0.007588 0.000010 0.000010 0.000010 0.000010 0.000010 0.000010 0.001717 0.000010 0.000010 0.016446 0.000010 0.000010 0.000010 0.000010 0.000010 0.000010 0.000010 0.000010 0.000010 0.000010 0.002712 0.000010 0.008989
0.000010 0.001208 0.000010 0.000010 0.002829 0.004923 0.010341 0.008135 0.002607 0.000010 0.903521 0.000010 0.000010 0.007025 0.000010 0.003883 0.000010 0.000010 0.000010 0.015981 0.000010 0.000010 0.000010 0.000010 0.018621 0.002046 0.004587 0.002924 0.000010 0.006343 0.000010 0.000010 0.002517 0.000458 0.001859 0.000010 0.000010
0.003371 0.000010 0.000010 0.000010 0.003096 0.000010 0.000010 0.000010 0.000010 0.000010 0.755866 0.000010 0.000010 0.002928 0.000010 0.027368 0.000010 0.000010 0.000010 0.082009 0.000010 0.001909 0.081861 0.000010 0.020123 0.009906 0.000010 0.001170 0.003142 0.002753 0.000010 0.000010 0.000010 0.000010 0.002640 0.001639 0.000010
0.043263 0.000010 0.004855 0.000010 0.000010 0.000010 0.000010 0.001457 0.000010 0.000010 0.947485 0.000010 0.000010 0.000010 0.000010 0.000010 0.000010 0.000010 0.000010 0.000010 0.000010 0.000010 0.000010 0.000010 0.000010 0.000010 0.000010 0.000010 0.000010 0.000010 0.000010 0.000010 0.000010 0.002619 0.000010 0.000010 0.000010
0.017366 0.011801 0.012213 0.012006 0.010389 0.000010 0.000010 0.000010 0.026917 0.012648 0.756694 0.001029 0.000010 0.000010 0.000010 0.014106 0.000010 0.000010 0.000010 0.058956 0.009509 0.000010 0.019243 0.000821 0.000010 0.007344 0.000010 0.001120 0.000010 0.000010 0.003141 0.000010 0.003022 0.004833 0.011187 0.005494 0.000010
0.041921 0.000010 0.000010 0.005994 0.007410 0.000394 0.000010 0.000010 0.000010 0.009870 0.701128 0.004054 0.000010 0.020369 0.000010 0.007660 0.000010 0.017557 0.001705 0.016127 0.000010 0.000010 0.081588 0.000010 0.042200 0.000010 0.000010 0.000010 0.000997 0.005681 0.000010 0.000010 0.002394 0.003480 0.029292 0.000010 0.000010
0.025796 0.000010 0.010225 0.014283 0.000010 0.000010 0.007655 0.000010 0.000010 0.001822 0.816520 0.000010 0.000010 0.007103 0.002014 0.000010 0.000010 0.000010 0.003283 0.030074 0.000010 0.002266 0.000010 0.000010 0.003120 0.002471 0.000010 0.000010 0.000010 0.000010 0.011282 0.002286 0.000010 0.017769 0.018341 0.023499 0.000010
0.000010 0.000010 0.000010 0.000010 0.017981 0.000010 0.001583 0.000010 0.000010 0.000010 0.963196 0.000010 0.000010 0.000010 0.000010 0.000010 0.002309 0.000010 0.000010 0.000010 0.000010 0.000010 0.000010 0.000010 0.000010 0.000010 0.000010 0.000010 0.000010 0.000010 0.000271 0.000010 0.000010 0.000010 0.014351 0.000010 0.000010
0.013106 0.003794 0.000010 0.000010 0.000981 0.000010 0.000010 0.000010 0.000010 0.000010 0.691148 0.003145 0.000010 0.001848 0.000010 0.020124 0.000010 0.000010 0.000010 0.082986 0.000010 0.001069 0.099606 0.003922 0.010837 0.000432 0.000010 0.000010 0.000010 0.000010 0.000010 0.000010 0.000010 0.002975 0.002669 0.061149 0.000010
0.016524 0.000010 0.016494 0.008752 0.000010 0.000651 0.000010 0.000010 0.000010 0.000010 0.876360 0.000010 0.000010 0.013229 0.000010 0.000010 0.000010 0.013519 0.001016 0.033666 0.001340 0.000010 0.000010 0.000010 0.000010 0.000010 0.000010 0.000010 0.000010 0.000010 0.000010 0.000010 0.000010 0.013289 0.004909 0.000010 0.000010
0.012833 0.000010 0.000010 0.000010 0.000010 0.000010 0.000010 0.000010 0.000010 0.000010 0.770926 0.021355 0.000010 0.008095 0.000010 0.008234 0.000010 0.000010 0.000010 0.042379 0.004332 0.000010 0.064397 0.000702 0.020990 0.004128 0.000010 0.000010 0.006309 0.000010 0.000010 0.000010 0.006425 0.000010 0.003194 0.025341 0.000151
0.020806 0.031814 0.001788 0.000010 0.000010 0.000010 0.000010 0.000010 0.000010 0.000010 0.753618 0.000010 0.003473 0.000010 0.000010 0.000010 0.000010 0.000010 0.000010 0.039091 0.000010 0.000010 0.069372 0.000010 0.000658 0.001725 0.000010 0.005008 0.001873 0.000010 0.000010 0.002430 0.000010 0.000010 0.031143 0.021529 0.015452
0.013755 0.000010 0.010789 0.002432 0.000010 0.000011 0.003931 0.000590 0.000010 0.013571 0.832065 0.000010 0.000010 0.002079 0.000010 0.005968 0.000010 0.000010 0.000010 0.002271 0.001238 0.000010 0.059426 0.000010 0.008034 0.000010 0.000010 0.002338 0.008577 0.002230 0.002505 0.000010 0.000010 0.009551 0.017516 0.000010 0.000963
0.043002 0.000010 0.000010 0.000010 0.000010 0.000010 0.000010 0.000010 0.000010 0.000010 0.914471 0.000010 0.000010 0.000010 0.000010 0.000010 0.001446 0.000010 0.000010 0.000010 0.000010 0.005988 0.000010 0.000010 0.000010 0.006677 0.001073 0.000010 0.000010 0.000010 0.004421 0.006509 0.000010 0.008558 0.000295 0.000010 0.007300
0.037859 0.000010 0.003671 0.000010 0.000010 0.000010 0.000010 0.000010 0.000010 0.000010 0.958129 0.000010 0.000010 0.000010 0.000010 0.000010 0.000010 0.000010 0.000010 0.000010 0.000010 0.000010 0.000010 0.000010 0.000010 0.000010 0.000010 0.000010 0.000010 0.000010 0.000010 0.000010 0.000010 0.000010 0.000010 0.000010 0.000010
0.025095 0.000010 0.000010 0.000010 0.000010 0.000010 0.000010 0.000010 0.000010 0.000010 0.971676 0.000010 0.000010 0.000010 0.000010 0.000010 0.000010 0.000010 0.000010 0.000010 0.000010 0.002889 0.000010 0.000010 0.000010 0.000010 0.000010 0.000010 0.000010 0.000010 0.000010 0.000010 0.000010 0.000010 0.000010 0.000010 0.000010
0.000010 0.000010 0.000010 0.000010 0.000010 0.000010 0.000010 0.000010 0.000010 0.000010 0.161345 0.000010 0.000010 0.000010 0.000010 0.000010 0.000010 0.000010 0.000010 0.712493 0.000010 0.000010 0.058713 0.000010 0.004679 0.000010 0.000010 0.000010 0.000010 0.000010 0.000010 0.000010 0.000010 0.000010 0.000010 0.062450 0.000010
0.000010 0.000010 0.000010 0.000010 0.000010 0.000010 0.000010 0.000010 0.000010 0.000010 0.000010 0.000010 0.000010 0.000010 0.000010 0.000010 0.000010 0.000010 0.000010 0.999640 0.000010 0.000010 0.000010 0.000010 0.000010 0.000010 0.000010 0.000010 0.000010 0.000010 0.000010 0.000010 0.000010 0.000010 0.000010 0.000010 0.000010
0.000010 0.000010 0.000010 0.000010 0.000010 0.000010 0.000010 0.000010 0.000010 0.000010 0.000010 0.000010 0.000010 0.000010 0.000010 0.000010 0.000010 0.000010 0.000010 0.999640 0.000010 0.000010 0.000010 0.000010 0.000010 0.000010 0.000010 0.000010 0.000010 0.000010 0.000010 0.000010 0.000010 0.000010 0.000010 0.000010 0.000010
0.000011 0.000011 0.000010 0.000011 0.000010 0.000010 0.000010 0.000010 0.000016 0.000010 0.000010 0.000013 0.000010 0.000012 0.000010 0.000010 0.000010 0.000010 0.000010 0.999625 0.000010 0.000010 0.000010 0.000010 0.000010 0.000010 0.000010 0.000010 0.000010 0.000010 0.000010 0.000010 0.000010 0.000010 0.000010 0.000010 0.000010
0.000010 0.000010 0.000010 0.000010 0.000010 0.000010 0.000010 0.000010 0.000010 0.000010 0.000010 0.000010 0.000010 0.000010 0.000010 0.000012 0.000010 0.000010 0.000010 0.999638 0.000010 0.000010 0.000010 0.000010 0.000010 0.000010 0.000010 0.000010 0.000010 0.000010 0.000010 0.000010 0.000010 0.000010 0.000010 0.000010 0.000010
0.000010 0.000010 0.000010 0.000010 0.000010 0.000010 0.000010 0.000010 0.000010 0.000010 0.085977 0.000010 0.000010 0.000010 0.000010 0.000010 0.000010 0.000010 0.000010 0.883753 0.000010 0.000010 0.000010 0.000010 0.000010 0.000010 0.000010 0.000010 0.000010 0.000010 0.000010 0.000010 0.000010 0.000010 0.000010 0.029929 0.000010
0.000010 0.000013 0.000010 0.000010 0.000010 0.000010 0.000010 0.000010 0.000010 0.000010 0.000010 0.000010 0.000010 0.000010 0.000010 0.000010 0.000010 0.000010 0.000010 0.999637 0.000010 0.000010 0.000010 0.000010 0.000010 0.000010 0.000010 0.000010 0.000010 0.000010 0.000010 0.000010 0.000010 0.000010 0.000010 0.000010 0.000010
0.000010 0.000010 0.000010 0.000010 0.000010 0.000010 0.000010 0.000010 0.000010 0.000010 0.105781 0.000010 0.000010 0.000010 0.000010 0.004325 0.000010 0.000010 0.000010 0.889554 0.000010 0.000010 0.000010 0.000010 0.000010 0.000010 0.000010 0.000010 0.000010 0.000010 0.000010 0.000010 0.000010 0.000010 0.000010 0.000010 0.000010
0.000010 0.000010 0.000010 0.000010 0.000010 0.000010 0.000010 0.000010 0.000010 0.000010 0.000010 0.000010 0.000010 0.000010 0.000010 0.000010 0.000010 0.000010 0.000010 0.999640 0.000010 0.000010 0.000010 0.000010 0.000010 0.000010 0.000010 0.000010 0.000010 0.000010 0.000010 0.000010 0.000010 0.000010 0.000010 0.000010 0.000010
0.000010 0.000010 0.000010 0.000010 0.000010 0.000010 0.000010 0.000010 0.000010 0.000010 0.000010 0.000010 0.000010 0.000010 0.000010 0.000010 0.000010 0.000010 0.000010 0.999640 0.000010 0.000010 0.000010 0.000010 0.000010 0.000010 0.000010 0.000010 0.000010 0.000010 0.000010 0.000010 0.000010 0.000010 0.000010 0.000010 0.000010
0.000010 0.000010 0.000010 0.000010 0.000010 0.000010 0.000010 0.000010 0.000010 0.000010 0.000010 0.000010 0.000010 0.000010 0.000010 0.000010 0.000010 0.000010 0.000010 0.999640 0.000010 0.000010 0.000010 0.000010 0.000010 0.000010 0.000010 0.000010 0.000010 0.000010 0.000010 0.000010 0.000010 0.000010 0.000010 0.000010 0.000010
0.000010 0.000010 0.000010 0.000010 0.000010 0.000010 0.000010 0.000010 0.000010 0.000010 0.000010 0.000010 0.000010 0.000010 0.000010 0.000010 0.000010 0.000010 0.000010 0.999640 0.000010 0.000010 0.000010 0.000010 0.000010 0.000010 0.000010 0.000010 0.000010 0.000010 0.000010 0.000010 0.000010 0.000010 0.000010 0.000010 0.000010
0.000010 0.000010 0.000010 0.000010 0.000010 0.000010 0.000010 0.000010 0.000010 0.000010 0.000010 0.000010 0.000010 0.000013 0.000010 0.000010 0.000010 0.000010 0.000010 0.999637 0.000010 0.000010 0.000010 0.000010 0.000010 0.000010 0.000010 0.000010 0.000010 0.000010 0.000010 0.000010 0.000010 0.000010 0.000010 0.000010 0.000010
0.000010 0.000010 0.000010 0.000010 0.000010 0.000010 0.000010 0.000010 0.000010 0.000010 0.000010 0.000010 0.000010 0.000010 0.000010 0.000010 0.000010 0.000010 0.000010 0.999640 0.000010 0.000010 0.000010 0.000010 0.000010 0.000010 0.000010 0.000010 0.000010 0.000010 0.000010 0.000010 0.000010 0.000010 0.000010 0.000010 0.000010
0.000010 0.000010 0.000010 0.000010 0.000010 0.000010 0.000010 0.000010 0.010548 0.000010 0.168778 0.000010 0.003297 0.000010 0.000010 0.000010 0.000010 0.000010 0.000010 0.745122 0.000010 0.000010 0.065447 0.000010 0.000010 0.000010 0.000010 0.000010 0.000010 0.000010 0.000010 0.000010 0.000010 0.000010 0.000010 0.006497 0.000010
0.000010 0.000010 0.000010 0.000010 0.000010 0.000010 0.000010 0.000010 0.000010 0.000010 0.000010 0.000010 0.000010 0.000010 0.000010 0.000010 0.000010 0.000010 0.000010 0.999640 0.000010 0.000010 0.000010 0.000010 0.000010 0.000010 0.000010 0.000010 0.000010 0.000010 0.000010 0.000010 0.000010 0.000010 0.000010 0.000010 0.000010
0.000012 0.000011 0.000010 0.000010 0.000010 0.000010 0.000010 0.000010 0.000010 0.000010 0.000010 0.000010 0.000010 0.000010 0.000012 0.000010 0.000010 0.000010 0.000010 0.999628 0.000010 0.000010 0.000010 0.000010 0.000010 0.000010 0.000010 0.000014 0.000010 0.000010 0.000010 0.000010 0.000011 0.000010 0.000010 0.000010 0.000010
0.000010 0.000010 0.000010 0.000010 0.000010 0.000010 0.000010 0.000010 0.000010 0.000010 0.000010 0.000010 0.000010 0.000010 0.000010 0.000010 0.000010 0.000010 0.000010 0.999640 0.000010 0.000010 0.000010 0.000010 0.000010 0.000010 0.000010 0.000010 0.000010 0.000010 0.000010 0.000010 0.000010 0.000010 0.000010 0.000010 0.000010
0.000010 0.000010 0.000010 0.000010 0.000010 0.000010 0.000012 0.000010 0.000010 0.000010 0.000010 0.000010 0.000010 0.000010 0.000010 0.000010 0.000010 0.000010 0.000010 0.999638 0.000010 0.000010 0.000010 0.000010 0.000010 0.000010 0.000010 0.000010 0.000010 0.000010 0.000010 0.000010 0.000010 0.000010 0.000010 0.000010 0.000010
0.000010 0.000010 0.000010 0.000010 0.000010 0.000010 0.000010 0.000010 0.000010 0.000010 0.000010 0.000010 0.000010 0.000010 0.000010 0.000010 0.000010 0.000010 0.000010 0.999640 0.000010 0.000010 0.000010 0.000010 0.000010 0.000010 0.000010 0.000010 0.000010 0.000010 0.000010 0.000010 0.000010 0.000010 0.000010 0.000010 0.000010
0.000010 0.000010 0.000010 0.000010 0.000010 0.000010 0.000010 0.000010 0.000010 0.000010 0.055262 0.000010 0.000010 0.000010 0.000010 0.003307 0.000010 0.000010 0.000010 0.000010 0.000010 0.000010 0.002617 0.000010 0.000010 0.000010 0.000010 0.000010 0.000010 0.000010 0.000010 0.000010 0.000010 0.000010 0.000010 0.938483 0.000010
0.000010 0.000010 0.000010 0.000010 0.000010 0.000010 0.000010 0.000010 0.000010 0.000010 0.000010 0.000010 0.000010 0.000010 0.000010 0.000010 0.000010 0.000010 0.000010 0.000010 0.000010 0.000010 0.000010 0.000010 0.000010 0.000010 0.000010 0.000010 0.000010 0.000010 0.000010 0.000010 0.000010 0.000010 0.000010 0.999640 0.000010
0.000010 0.000010 0.000010 0.000010 0.000010 0.000010 0.000010 0.000010 0.000010 0.000010 0.000010 0.000010 0.000010 0.000010 0.000010 0.000010 0.000010 0.000010 0.000010 0.000010 0.000010 0.000010 0.000010 0.000010 0.000010 0.000010 0.000010 0.000010 0.000010 0.000010 0.000010 0.000010 0.000010 0.000010 0.000010 0.999640 0.000010
0.000010 0.000010 0.000010 0.000010 0.000010 0.000010 0.000010 0.000010 0.000010 0.000010 0.000010 0.000010 0.000010 0.000010 0.000010 0.000010 0.000010 0.000010 0.000010 0.000010 0.000010 0.000010 0.000010 0.000010 0.000010 0.000010 0.000010 0.000010 0.000010 0.000010 0.000010 0.000010 0.000010 0.000010 0.000010 0.999640 0.000010
0.000010 0.000010 0.000010 0.000010 0.000010 0.000010 0.000010 0.000010 0.000010 0.000010 0.084554 0.000010 0.000010 0.000010 0.000010 0.000010 0.000010 0.000010 0.000010 0.000010 0.000010 0.000010 0.057528 0.000010 0.000010 0.000010 0.000010 0.000010 0.000010 0.000010 0.000010 0.000010 0.000010 0.000010 0.000010 0.857578 0.000010
0.000010 0.000010 0.000010 0.000010 0.000010 0.000010 0.000010 0.000010 0.000010 0.000010 0.000010 0.000010 0.000010 0.000010 0.000010 0.000010 0.000010 0.000010 0.000010 0.000010 0.000010 0.000010 0.000010 0.000010 0.000010 0.000010 0.000010 0.000010 0.000010 0.000010 0.000010 0.000010 0.000010 0.000010 0.000010 0.999640 0.000010
0.000010 0.000010 0.000010 0.000010 0.000010 0.000010 0.000010 0.000010 0.000010 0.000010 0.079119 0.000010 0.000010 0.000010 0.000010 0.010740 0.000010 0.000010 0.000010 0.000010 0.000010 0.000010 0.073984 0.000010 0.000010 0.000010 0.000010 0.000010 0.000010 0.000010 0.000010 0.000010 0.000010 0.000010 0.000010 0.835827 0.000010
0.000010 0.000010 0.000010 0.000010 0.000010 0.000010 0.000010 0.000010 0.000010 0.000010 0.029545 0.000010 0.000010 0.000010 0.000010 0.017775 0.000010 0.000010 0.000010 0.000010 0.000010 0.000010 0.018686 0.000010 0.011310 0.000010 0.000010 0.000010 0.000010 0.000010 0.000010 0.000010 0.000010 0.000010 0.000010 0.922363 0.000010
0.000010 0.000010 0.000010 0.000010 0.000010 0.000010 0.000010 0.000010 0.000010 0.000010 0.051771 0.000010 0.000010 0.000010 0.000010 0.000010 0.000010 0.000010 0.000010 0.000010 0.000010 0.000010 0.002466 0.000010 0.000010 0.000010 0.000010 0.000010 0.000010 0.000010 0.000010 0.000010 0.000010 0.000010 0.000010 0.945423 0.000010
0.000010 0.000010 0.000010 0.000010 0.000010 0.000010 0.000010 0.000010 0.000010 0.000010 0.106006 0.000010 0.000010 0.000010 0.000010 0.000010 0.000010 0.000010 0.000010 0.007810 0.000010 0.000010 0.000010 0.000010 0.000010 0.000010 0.000010 0.000010 0.000010 0.000010 0.000010 0.000010 0.000010 0.000010 0.000010 0.885843 0.000010
0.000010 0.000010 0.000010 0.000010 0.000010 0.000010 0.000010 0.000010 0.000010 0.000010 0.000010 0.000010 0.000010 0.000010 0.000010 0.000010 0.000010 0.000010 0.000010 0.000010 0.000010 0.000010 0.000010 0.000010 0.000010 0.000010 0.000010 0.000010 0.000010 0.000010 0.000010 0.000010 0.000010 0.000010 0.000010 0.999640 0.000010
0.000010 0.000010 0.000010 0.000010 0.000010 0.000010 0.000010 0.000010 0.000010 0.000010 0.000010 0.000010 0.000010 0.000010 0.000010 0.000010 0.000010 0.000010 0.000010 0.000010 0.000010 0.000010 0.000010 0.000010 0.000010 0.000010 0.000010 0.000010 0.000010 0.000010 0.000010 0.000010 0.000010 0.000010 0.000010 0.999640 0.000010
0.000010 0.000010 0.000010 0.000010 0.000010 0.000010 0.000010 0.000010 0.000010 0.000010 0.000010 0.000010 0.000010 0.000010 0.000010 0.000010 0.000010 0.000010 0.000010 0.000010 0.000010 0.000010 0.000010 0.000010 0.000010 0.000010 0.000010 0.000010 0.000010 0.000010 0.000010 0.000010 0.000010 0.000010 0.000010 0.999640 0.000010
0.000010 0.000010 0.000010 0.000010 0.000010 0.000010 0.000010 0.000010 0.000010 0.000010 0.000010 0.000010 0.000010 0.000010 0.000010 0.000010 0.000010 0.000010 0.000010 0.000010 0.000010 0.000010 0.000010 0.000010 0.000010 0.000010 0.000010 0.000010 0.000010 0.000010 0.000010 0.000010 0.000010 0.000010 0.000010 0.999640 0.000010
0.000010 0.000010 0.000010 0.000010 0.000010 0.000010 0.000010 0.000010 0.000010 0.000010 0.089452 0.000010 0.000010 0.000010 0.000010 0.000010 0.000010 0.000010 0.000010 0.014211 0.000010 0.000010 0.154853 0.000010 0.001895 0.000010 0.000010 0.000010 0.000010 0.000010 0.000010 0.000010 0.000010 0.000010 0.000010 0.739270 0.000010
0.000010 0.000010 0.000010 0.000010 0.000010 0.000010 0.000010 0.000010 0.000010 0.000010 0.000010 0.000010 0.000010 0.000010 0.000010 0.000010 0.000010 0.000010 0.000010 0.000010 0.000010 0.000010 0.000010 0.000010 0.000010 0.000010 0.000010 0.000010 0.000010 0.000010 0.000010 0.000010 0.000010 0.000010 0.000010 0.999640 0.000010
0.000010 0.000010 0.000010 0.000010 0.000010 0.000010 0.000010 0.000010 0.000010 0.000010 0.000010 0.000010 0.000010 0.000010 0.000010 0.000010 0.000010 0.000010 0.000010 0.000010 0.000010 0.000010 0.000010 0.000010 0.000010 0.000010 0.000010 0.000010 0.000010 0.000010 0.000010 0.000010 0.000010 0.000010 0.000010 0.999640 0.000010
0.000010 0.000010 0.000010 0.000010 0.000010 0.000010 0.000010 0.000010 0.000010 0.000010 0.999640 0.000010 0.000010 0.000010 0.000010 0.000010 0.000010 0.000010 0.000010 0.000010 0.000010 0.000010 0.000010 0.000010 0.000010 0.000010 0.000010 0.000010 0.000010 0.000010 0.000010 0.000010 0.000010 0.000010 0.000010 0.000010 0.000010
0.000010 0.000010 0.000010 0.000010 0.000010 0.000010 0.000010 0.000010 0.000010 0.000010 0.999640 0.000010 0.000010 0.000010 0.000010 0.000010 0.000010 0.000010 0.000010 0.000010 0.000010 0.000010 0.000010 0.000010 0.000010 0.000010 0.000010 0.000010 0.000010 0.000010 0.000010 0.000010 0.000010 0.000010 0.000010 0.000010 0.000010
0.000010 0.000010 0.000010 0.000010 0.000010 0.000010 0.000010 0.000010 0.000010 0.000010 0.996415 0.000010 0.000010 0.000010 0.000010 0.003235 0.000010 0.000010 0.000010 0.000010 0.000010 0.000010 0.000010 0.000010 0.000010 0.000010 0.000010 0.000010 0.000010 0.000010 0.000010 0.000010 0.000010 0.000010 0.000010 0.000010 0.000010
0.000010 0.000010 0.000010 0.000010 0.000010 0.000010 0.000010 0.000010 0.000010 0.000010 0.998545 0.000010 0.000010 0.000010 0.000010 0.001105 0.000010 0.000010 0.000010 0.000010 0.000010 0.000010 0.000010 0.000010 0.000010 0.000010 0.000010 0.000010 0.000010 0.000010 0.000010 0.000010 0.000010 0.000010 0.000010 0.000010 0.000010
0.000010 0.000010 0.000010 0.000010 0.000010 0.000010 0.000010 0.000010 0.000010 0.000010 0.999640 0.000010 0.000010 0.000010 0.000010 0.000010 0.000010 0.000010 0.000010 0.000010 0.000010 0.000010 0.000010 0.000010 0.000010 0.000010 0.000010 0.000010 0.000010 0.000010 0.000010 0.000010 0.000010 0.000010 0.000010 0.000010 0.000010
0.000010 0.000010 0.000010 0.000010 0.000010 0.000010 0.000010 0.000010 0.000010 0.000010 0.978688 0.000010 0.000010 0.000010 0.000010 0.010288 0.000010 0.000010 0.000010 0.000010 0.000010 0.000010 0.000010 0.000010 0.000010 0.000010 0.000010 0.000010 0.000010 0.000010 0.000010 0.000010 0.000010 0.000010 0.000010 0.010684 0.000010
0.000010 0.000010 0.000010 0.000010 0.000010 0.000010 0.000010 0.000010 0.000010 0.000010 0.999640 0.000010 0.000010 0.000010 0.000010 0.000010 0.000010 0.000010 0.000010 0.000010 0.000010 0.000010 0.000010 0.000010 0.000010 0.000010 0.000010 0.000010 0.000010 0.000010 0.000010 0.000010 0.000010 0.000010 0.000010 0.000010 0.000010
0.000010 0.000010 0.000010 0.000010 0.000010 0.000010 0.000010 0.000010 0.000010 0.000010 0.990286 0.000010 0.000010 0.000010 0.000010 0.009364 0.000010 0.000010 0.000010 0.000010 0.000010 0.000010 0.000010 0.000010 0.000010 0.000010 0.000010 0.000010 0.000010 0.000010 0.000010 0.000010 0.000010 0.000010 0.000010 0.000010 0.000010
0.000010 0.000010 0.000010 0.000010 0.000010 0.000010 0.000010 0.000010 0.000010 0.000010 0.944039 0.000010 0.000010 0.000010 0.000010 0.007582 0.000010 0.000010 0.000010 0.048039 0.000010 0.000010 0.000010 0.000010 0.000010 0.000010 0.000010 0.000010 0.000010 0.000010 0.000010 0.000010 0.000010 0.000010 0.000010 0.000010 0.000010
0.000010 0.000010 0.000010 0.000010 0.000010 0.000010 0.000010 0.000010 0.000010 0.000010 0.978069 0.000010 0.000010 0.000010 0.000010 0.000010 0.000010 0.000010 0.000010 0.000010 0.000010 0.000010 0.000010 0.000010 0.000010 0.000010 0.000010 0.000010 0.000010 0.000010 0.000010 0.000010 0.000010 0.000010 0.000010 0.021581 0.000010
0.000010 0.000010 0.000010 0.000010 0.000010 0.000010 0.000010 0.000010 0.000010 0.000010 0.999640 0.000010 0.000010 0.000010 0.000010 0.000010 0.000010 0.000010 0.000010 0.000010 0.000010 0.000010 0.000010 0.000010 0.000010 0.000010 0.000010 0.000010 0.000010 0.000010 0.000010 0.000010 0.000010 0.000010 0.000010 0.000010 0.000010
0.000010 0.000010 0.000010 0.000010 0.000010 0.000010 0.000010 0.000010 0.000010 0.000010 0.999640 0.000010 0.000010 0.000010 0.000010 0.000010 0.000010 0.000010 0.000010 0.000010 0.000010 0.000010 0.000010 0.000010 0.000010 0.000010 0.000010 0.000010 0.000010 0.000010 0.000010 0.000010 0.000010 0.000010 0.000010 0.000010 0.000010
0.000010 0.000010 0.000010 0.000010 0.000010 0.000010 0.000010 0.000010 0.000010 0.000010 0.975536 0.000010 0.000010 0.000010 0.000010 0.000010 0.000010 0.000010 0.000010 0.000010 0.000010 0.000010 0.000010 0.000010 0.000010 0.000010 0.000010 0.000010 0.003627 0.000010 0.000010 0.000010 0.000010 0.000010 0.000010 0.020497 0.000010
0.000010 0.000010 0.000010 0.000010 0.000010 0.000010 0.000010 0.000010 0.000010 0.000010 0.999640 0.000010 0.000010 0.000010 0.000010 0.000010 0.000010 0.000010 0.000010 0.000010 0.000010 0.000010 0.000010 0.000010 0.000010 0.000010 0.000010 0.000010 0.000010 0.000010 0.000010 0.000010 0.000010 0.000010 0.000010 0.000010 0.000010
0.000010 0.000010 0.000010 0.000010 0.000010 0.000010 0.000010 0.000010 0.000010 0.000010 0.993046 0.000010 0.000010 0.000010 0.000010 0.006604 0.000010 0.000010 0.000010 0.000010 0.000010 0.000010 0.000010 0.000010 0.000010 0.000010 0.000010 0.000010 0.000010 0.000010 0.000010 0.000010 0.000010 0.000010 0.000010 0.000010 0.000010
0.000010 0.000010 0.000010 0.000010 0.000010 0.000010 0.000010 0.000010 0.000010 0.000010 0.954986 0.000010 0.000010 0.000010 0.000010 0.000010 0.000010 0.000010 0.000010 0.000010 0.000010 0.000010 0.009917 0.000010 0.000010 0.000010 0.000010 0.000010 0.000010 0.000010 0.000010 0.000010 0.000010 0.000010 0.000010 0.034757 0.000010
0.000010 0.000010 0.000010 0.000010 0.000010 0.000010 0.000010 0.000010 0.000010 0.000010 0.999640 0.000010 0.000010 0.000010 0.000010 0.000010 0.000010 0.000010 0.000010 0.000010 0.000010 0.000010 0.000010 0.000010 0.000010 0.000010 0.000010 0.000010 0.000010 0.000010 0.000010 0.000010 0.000010 0.000010 0.000010 0.000010 0.000010
0.000010 0.000010 0.000010 0.000010 0.000010 0.000010 0.000010 0.000010 0.000010 0.000010 0.968789 0.000010 0.000010 0.000010 0.000010 0.002967 0.000010 0.000010 0.000010 0.007638 0.000010 0.000010 0.000010 0.000010 0.000010 0.000010 0.000010 0.000010 0.000010 0.000010 0.000010 0.000010 0.000010 0.000010 0.000010 0.020276 0.000010
0.000010 0.000010 0.000010 0.000010 0.000010 0.000010 0.000010 0.000010 0.000010 0.000010 0.999640 0.000010 0.000010 0.000010 0.000010 0.000010 0.000010 0.000010 0.000010 0.000010 0.000010 0.000010 0.000010 0.000010 0.000010 0.000010 0.000010 0.000010 0.000010 0.000010 0.000010 0.000010 0.000010 0.000010 0.000010 0.000010 0.000010
0.000010 0.000010 0.000010 0.000010 0.000010 0.000010 0.000010 0.000010 0.000010 0.000010 0.999640 0.000010 0.000010 0.000010 0.000010 0.000010 0.000010 0.000010 0.000010 0.000010 0.000010 0.000010 0.000010 0.000010 0.000010 0.000010 0.000010 0.000010 0.000010 0.000010 0.000010 0.000010 0.000010 0.000010 0.000010 0.000010 0.000010
0.000010 0.000010 0.000010 0.000010 0.000010 0.000010 0.000010 0.000010 0.000010 0.000010 0.000010 0.000010 0.000010 0.000010 0.000010 0.000010 0.000010 0.000010 0.000010 0.000010 0.000010 0.000010 0.999640 0.000010 0.000010 0.000010 0.000010 0.000010 0.000010 0.000010 0.000010 0.000010 0.000010 0.000010 0.000010 0.000010 0.000010
0.000010 0.000010 0.000010 0.000010 0.000010 0.000012 0.000010 0.000010 0.000010 0.000010 0.000010 0.000010 0.000010 0.000010 0.000010 0.000010 0.000010 0.000010 0.000010 0.000010 0.000010 0.000010 0.999638 0.000010 0.000010 0.000010 0.000010 0.000010 0.000010 0.000010 0.000010 0.000010 0.000010 0.000010 0.000010 0.000010 0.000010
0.000010 0.000010 0.000010 0.000010 0.000010 0.000010 0.000010 0.000010 0.000010 0.000010 0.000010 0.000010 0.000010 0.000010 0.000010 0.000010 0.000010 0.000010 0.000010 0.000010 0.000010 0.000010 0.999640 0.000010 0.000010 0.000010 0.000010 0.000010 0.000010 0.000010 0.000010 0.000010 0.000010 0.000010 0.000010 0.000010 0.000010
0.000010 0.000010 0.000010 0.000010 0.000010 0.000010 0.000010 0.000010 0.000010 0.000010 0.000010 0.000010 0.000010 0.000010 0.000010 0.000010 0.000010 0.000012 0.000010 0.000010 0.000010 0.000010 0.999638 0.000010 0.000010 0.000010 0.000010 0.000010 0.000010 0.000010 0.000010 0.000010 0.000010 0.000010 0.000010 0.000010 0.000010
0.000010 0.000010 0.000010 0.000010 0.000010 0.000010 0.000010 0.000010 0.000010 0.000010 0.000010 0.000010 0.000010 0.000010 0.000010 0.000015 0.000010 0.000010 0.000010 0.000010 0.000010 0.000010 0.999635 0.000010 0.000010 0.000010 0.000010 0.000010 0.000010 0.000010 0.000010 0.000010 0.000010 0.000010 0.000010 0.000010 0.000010
0.000010 0.000010 0.000010 0.000010 0.000010 0.000010 0.000010 0.000010 0.000010 0.000010 0.000010 0.000010 0.000010 0.000010 0.000010 0.000010 0.000010 0.000010 0.000010 0.000010 0.000010 0.000010 0.997921 0.000010 0.000010 0.000010 0.000010 0.000010 0.000010 0.000010 0.000010 0.000010 0.000010 0.000010 0.000010 0.001729 0.000010
0.000010 0.000010 0.000010 0.000010 0.000010 0.000010 0.000010 0.000010 0.000010 0.000010 0.043698 0.000010 0.000010 0.000010 0.000010 0.007433 0.000010 0.000010 0.000010 0.019906 0.000010 0.000010 0.928634 0.000010 0.000010 0.000010 0.000010 0.000010 0.000010 0.000010 0.000010 0.000010 0.000010 0.000010 0.000010 0.000010 0.000010
0.000010 0.000010 0.000010 0.000010 0.000010 0.000010 0.000010 0.000010 0.000010 0.000010 0.000010 0.000010 0.000010 0.000010 0.000010 0.000015 0.000010 0.000010 0.000010 0.000010 0.000010 0.000010 0.999635 0.000010 0.000010 0.000010 0.000010 0.000010 0.000010 0.000010 0.000010 0.000010 0.000010 0.000010 0.000010 0.000010 0.000010
0.000010 0.000010 0.000010 0.000010 0.000010 0.000010 0.000010 0.000010 0.000010 0.000010 0.000010 0.000010 0.000010 0.000010 0.000010 0.000010 0.000010 0.000010 0.000010 0.000010 0.000010 0.000010 0.999640 0.000010 0.000010 0.000010 0.000010 0.000010 0.000010 0.000010 0.000010 0.000010 0.000010 0.000010 0.000010 0.000010 0.000010
0.000010 0.000010 0.000010 0.000010 0.000010 0.000010 0.000010 0.000010 0.000010 0.000010 0.000010 0.000010 0.000010 0.000010 0.000010 0.000010 0.000010 0.000010 0.000010 0.000010 0.000010 0.000010 0.999640 0.000010 0.000010 0.000010 0.000010 0.000010 0.000010 0.000010 0.000010 0.000010 0.000010 0.000010 0.000010 0.000010 0.000010
0.000010 0.000010 0.000010 0.000010 0.000010 0.000010 0.000010 0.000010 0.002873 0.000010 0.287030 0.000010 0.000010 0.000010 0.000010 0.031630 0.000010 0.000010 0.000010 0.069948 0.000010 0.000010 0.327686 0.000010 0.050823 0.000010 0.000010 0.000010 0.002600 0.000010 0.000010 0.000010 0.000010 0.000010 0.000010 0.227121 0.000010
0.000010 0.000010 0.000010 0.000010 0.000010 0.000010 0.000010 0.000010 0.000010 0.000010 0.284952 0.000010 0.000010 0.000010 0.000010 0.022116 0.000010 0.000010 0.000010 0.100496 0.000010 0.000010 0.391188 0.000010 0.055640 0.000010 0.000010 0.000010 0.000010 0.000010 0.000010 0.000010 0.000010 0.000010 0.000010 0.145299 0.000010
0.000010 0.000010 0.000010 0.000010 0.000010 0.000010 0.000010 0.000010 0.003371 0.000010 0.339805 0.000010 0.000015 0.000010 0.000010 0.001799 0.000010 0.000010 0.000010 0.079452 0.000010 0.000010 0.367890 0.000010 0.038433 0.000010 0.000010 0.000010 0.000010 0.000010 0.000010 0.000010 0.000010 0.000010 0.000010 0.168944 0.000010
0.000010 0.000010 0.000010 0.000010 0.000010 0.000010 0.000010 0.000010 0.022545 0.000010 0.272664 0.000010 0.009124 0.000010 0.000013 0.007240 0.000010 0.000010 0.000010 0.094016 0.000010 0.000010 0.382406 0.000010 0.027686 0.000010 0.000010 0.000010 0.000015 0.000010 0.000010 0.000010 0.000010 0.000010 0.000010 0.184021 0.000010
0.000010 0.000010 0.000010 0.000010 0.000010 0.000010 0.000010 0.000010 0.000010 0.000010 0.309282 0.000010 0.000010 0.000010 0.000010 0.006549 0.000010 0.000010 0.000010 0.116538 0.000010 0.000010 0.375047 0.000010 0.069361 0.000010 0.000010 0.000010 0.002879 0.000010 0.000010 0.000010 0.000010 0.000010 0.000010 0.120045 0.000010
0.000010 0.000010 0.000010 0.000010 0.000010 0.000010 0.000010 0.000010 0.000010 0.000010 0.251880 0.000010 0.000010 0.000010 0.000010 0.012644 0.000010 0.000010 0.000010 0.081267 0.000010 0.000010 0.429175 0.000010 0.038586 0.000010 0.000010 0.000010 0.000010 0.000010 0.000010 0.000010 0.000010 0.000010 0.000010 0.186137 0.000010
0.000010 0.000010 0.000010 0.000010 0.000010 0.000010 0.000010 0.000010 0.000010 0.000010 0.276649 0.000010 0.000010 0.000010 0.000010 0.010977 0.000010 0.000010 0.000010 0.094143 0.000010 0.000010 0.393011 0.000010 0.030695 0.000010 0.000010 0.000010 0.000010 0.000010 0.000010 0.000010 0.000010 0.000010 0.000010 0.194214 0.000010
0.000010 0.000010 0.000010 0.000010 0.000010 0.000010 0.000010 0.000010 0.000010 0.000010 0.282564 0.000010 0.000010 0.000010 0.000010 0.015738 0.000010 0.000010 0.000010 0.083203 0.000010 0.000010 0.405370 0.000010 0.051776 0.000010 0.000010 0.000010 0.008580 0.000010 0.000010 0.000010 0.000010 0.000010 0.000010 0.152469 0.000010
0.000010 0.000010 0.000010 0.000010 0.000010 0.000010 0.000010 0.000010 0.014716 0.000010 0.314586 0.000010 0.000010 0.000010 0.000010 0.036681 0.000010 0.000010 0.000010 0.131817 0.000010 0.000010 0.344431 0.000010 0.042118 0.000010 0.000010 0.000010 0.000010 0.000010 0.000010 0.000010 0.000010 0.000010 0.000010 0.115350 0.000010
0.000010 0.000010 0.000010 0.000010 0.000010 0.000010 0.000010 0.000010 0.007126 0.000010 0.329676 0.000010 0.012359 0.000010 0.000010 0.008293 0.000873 0.000010 0.000010 0.113224 0.000010 0.000010 0.336595 0.000010 0.060900 0.000010 0.001722 0.000010 0.000017 0.000010 0.000010 0.000010 0.000010 0.000010 0.000010 0.128954 0.000010
0.000010 0.000010 0.000010 0.000010 0.000010 0.000010 0.000010 0.000010 0.000010 0.000010 0.282579 0.000010 0.000010 0.000010 0.000010 0.014410 0.000010 0.000010 0.000010 0.119715 0.000010 0.000015 0.352520 0.000010 0.086800 0.000010 0.000010 0.000010 0.006845 0.000010 0.000010 0.000010 0.000010 0.000010 0.000010 0.136826 0.000010
0.000010 0.000010 0.000010 0.000010 0.000010 0.000010 0.000010 0.000010 0.000010 0.000010 0.301034 0.000010 0.000010 0.000010 0.000010 0.015046 0.000010 0.000010 0.000010 0.087427 0.000010 0.000010 0.372955 0.000010 0.064018 0.000010 0.000010 0.000010 0.000010 0.000010 0.000010 0.000010 0.000010 0.000010 0.000010 0.159209 0.000010
0.000010 0.000010 0.000010 0.000010 0.000010 0.000010 0.000010 0.000010 0.000010 0.000010 0.309521 0.000010 0.000010 0.000010 0.000010 0.000010 0.000010 0.000010 0.000010 0.060332 0.000010 0.000010 0.400879 0.000010 0.079628 0.000010 0.000010 0.000010 0.001303 0.000010 0.000010 0.000010 0.000010 0.000010 0.000010 0.148027 0.000010
0.000010 0.004410 0.000010 0.000010 0.000010 0.000010 0.000010 0.000010 0.014237 0.000010 0.297618 0.000010 0.000010 0.000010 0.000010 0.029528 0.000010 0.000010 0.000010 0.092461 0.000010 0.000010 0.341946 0.000010 0.053264 0.000010 0.000010 0.000010 0.000011 0.000010 0.002076 0.000010 0.000010 0.000010 0.000010 0.164180 0.000010
0.000010 0.000010 0.000010 0.000010 0.000010 0.000010 0.000010 0.000330 0.008364 0.000010 0.305058 0.000010 0.000010 0.000010 0.000010 0.004740 0.000524 0.000010 0.000010 0.128149 0.000010 0.000015 0.333804 0.000010 0.056233 0.000010 0.000010 0.000010 0.006174 0.000010 0.000010 0.000010 0.000010 0.000010 0.000010 0.156347 0.000010
0.000010 0.006225 0.000010 0.007323 0.000010 0.000484 0.000010 0.000010 0.000010 0.000010 0.235328 0.003697 0.004146 0.000010 0.000010 0.017684 0.000010 0.000010 0.000010 0.072503 0.000010 0.000010 0.364410 0.000010 0.095295 0.000010 0.000437 0.009202 0.021753 0.000010 0.007427 0.000010 0.000010 0.000010 0.000010 0.153866 0.000010
0.000010 0.000010 0.000010 0.000010 0.000010 0.000010 0.000010 0.000010 0.000010 0.000010 0.319765 0.000010 0.000010 0.000010 0.000010 0.009648 0.000010 0.000010 0.000010 0.060578 0.000010 0.000010 0.409441 0.000010 0.047666 0.000010 0.000010 0.000010 0.003105 0.000010 0.000010 0.000010 0.000010 0.000010 0.000010 0.149496 0.000010
0.000010 0.000010 0.000010 0.000010 0.000010 0.000010 0.000010 0.000010 0.000155 0.000010 0.331792 0.000010 0.000010 0.000010 0.000010 0.003498 0.000010 0.000010 0.000010 0.060423 0.000010 0.000010 0.406103 0.000010 0.046485 0.000010 0.000010 0.000010 0.000249 0.000010 0.000010 0.000010 0.000010 0.000010 0.000010 0.151005 0.000010
0.000010 0.000010 0.000010 0.000010 0.000010 0.000010 0.000010 0.000010 0.000010 0.000010 0.230931 0.000010 0.000010 0.000010 0.000014 0.020954 0.002659 0.000010 0.000010 0.102971 0.000010 0.000010 0.385565 0.000010 0.100264 0.000010 0.000010 0.000010 0.001935 0.000010 0.000010 0.000010 0.000010 0.000010 0.000010 0.154427 0.000010
0.000010 0.000010 0.000010 0.000010 0.000010 0.000010 0.000010 0.000010 0.000010 0.000010 0.316477 0.000010 0.000011 0.000010 0.000010 0.020496 0.000010 0.000010 0.000010 0.096783 0.000010 0.000010 0.357956 0.000010 0.052857 0.000010 0.000010 0.000010 0.000010 0.000010 0.000010 0.000010 0.000010 0.000010 0.000010 0.155121 0.000010
0.000010 0.000010 0.000010 0.000010 0.000010 0.000010 0.000010 0.000010 0.000010 0.000010 0.332375 0.000010 0.000010 0.000010 0.000010 0.002410 0.000010 0.000010 0.000010 0.086650 0.000010 0.000010 0.382332 0.000010 0.046489 0.000010 0.000010 0.000010 0.003133 0.000010 0.000010 0.000010 0.000010 0.000010 0.000010 0.146311 0.000010
0.000010 0.000010 0.000010 0.000010 0.000010 0.000010 0.000010 0.000010 0.001706 0.000010 0.316148 0.000010 0.017806 0.000010 0.000010 0.022337 0.000010 0.000010 0.000010 0.104713 0.000010 0.000010 0.342482 0.000010 0.059351 0.000010 0.000010 0.000010 0.000010 0.000010 0.000010 0.000010 0.000010 0.000010 0.000010 0.135166 0.000010
0.000010 0.000010 0.000010 0.000010 0.000010 0.000010 0.000010 0.000010 0.000010 0.000010 0.253058 0.000010 0.004466 0.000010 0.000010 0.022894 0.001646 0.000010 0.000010 0.104802 0.000010 0.000010 0.378735 0.000010 0.059708 0.000010 0.000010 0.000010 0.003659 0.000010 0.000010 0.000010 0.000012 0.000010 0.000010 0.170750 0.000010
0.000010 0.000010 0.000010 0.000010 0.000010 0.000010 0.000010 0.000010 0.000010 0.000010 0.530310 0.000010 0.000010 0.000010 0.000010 0.000010 0.000010 0.000010 0.000010 0.039431 0.000010 0.000010 0.312457 0.000010 0.026188 0.000010 0.000010 0.000010 0.000010 0.000010 0.000010 0.000010 0.000010 0.000010 0.000010 0.091294 0.000010
0.000010 0.000010 0.000010 0.000010 0.000010 0.000010 0.000010 0.000010 0.000010 0.000010 0.523097 0.000010 0.000010 0.000010 0.000010 0.009313 0.000010 0.000010 0.000010 0.015094 0.000010 0.000010 0.293674 0.000010 0.041076 0.000010 0.000010 0.000010 0.000010 0.000010 0.000010 0.000010 0.000010 0.000010 0.000010 0.117435 0.000010
0.000010 0.000010 0.000010 0.000010 0.000010 0.000010 0.000010 0.000010 0.000010 0.000010 0.535833 0.000010 0.000010 0.000010 0.000010 0.015468 0.000010 0.000010 0.000010 0.064400 0.000010 0.000010 0.271475 0.000010 0.000010 0.000010 0.000010 0.000010 0.000010 0.000010 0.000010 0.000010 0.000010 0.000010 0.000010 0.112504 0.000010
0.000010 0.000010 0.000010 0.000010 0.000010 0.000010 0.000010 0.000010 0.000010 0.000010 0.532337 0.000010 0.000010 0.000010 0.000010 0.011515 0.000010 0.000010 0.000010 0.063830 0.000010 0.000010 0.279539 0.000010 0.021968 0.000010 0.000010 0.000010 0.000010 0.000010 0.000010 0.000010 0.000010 0.000010 0.000010 0.090502 0.000010
0.000010 0.000010 0.000010 0.000010 0.000010 0.000010 0.000010 0.000625 0.000010 0.000010 0.443350 0.000010 0.000010 0.000010 0.000010 0.018837 0.001818 0.000010 0.000010 0.072648 0.000010 0.000010 0.298176 0.000010 0.010299 0.079154 0.000010 0.004307 0.000010 0.000010 0.000010 0.000010 0.008877 0.000010 0.000010 0.061648 0.000010
0.000010 0.000010 0.000010 0.000010 0.000010 0.000010 0.000010 0.000010 0.000010 0.000010 0.502534 0.000010 0.000010 0.000010 0.000010 0.021560 0.000010 0.000010 0.000010 0.035981 0.000010 0.000010 0.386144 0.000010 0.000010 0.000010 0.000010 0.000010 0.000010 0.000010 0.000010 0.000010 0.000010 0.000010 0.000010 0.053461 0.000010
0.000010 0.000010 0.000868 0.000010 0.000435 0.000010 0.000010 0.000010 0.004530 0.000010 0.377711 0.005914 0.001498 0.000010 0.003752 0.029921 0.003284 0.008644 0.000010 0.071135 0.000010 0.000010 0.268498 0.000010 0.019178 0.047367 0.000010 0.000010 0.004922 0.000010 0.003353 0.000010 0.000010 0.000010 0.000010 0.148787 0.000010
0.000010 0.000010 0.000010 0.000010 0.000010 0.000010 0.000010 0.000010 0.000010 0.000010 0.447357 0.000010 0.004235 0.000010 0.000010 0.021831 0.000010 0.000010 0.000010 0.070155 0.000010 0.000010 0.269414 0.000010 0.062302 0.000010 0.000010 0.000010 0.000010 0.000010 0.000010 0.000010 0.000010 0.000010 0.000010 0.124405 0.000010
0.000010 0.000010 0.000010 0.000010 0.000010 0.000010 0.000010 0.000010 0.000010 0.000010 0.467156 0.000010 0.000010 0.000010 0.000010 0.029897 0.000010 0.000010 0.000010 0.055982 0.000010 0.000010 0.299795 0.000010 0.032181 0.000010 0.000010 0.000010 0.000010 0.000010 0.000010 0.000010 0.000010 0.000010 0.000010 0.114679 0.000010
0.000010 0.000010 0.000010 0.000010 0.000010 0.000010 0.000010 0.000010 0.011982 0.000010 0.446593 0.000010 0.015500 0.000010 0.000010 0.023375 0.000010 0.000010 0.000010 0.113337 0.000010 0.000010 0.247738 0.000010 0.044118 0.000010 0.000010 0.000010 0.005350 0.000010 0.000010 0.000010 0.000010 0.000010 0.000010 0.091728 0.000010
0.000010 0.000010 0.000010 0.000010 0.000010 0.000010 0.000010 0.000010 0.000010 0.000010 0.493097 0.000010 0.000010 0.000010 0.000010 0.022580 0.000010 0.000010 0.000010 0.049761 0.000010 0.000010 0.319140 0.000010 0.000010 0.000010 0.000010 0.000010 0.000010 0.000010 0.000010 0.000010 0.000010 0.000010 0.000010 0.115102 0.000010
0.000010 0.000010 0.000010 0.000010 0.000010 0.000010 0.000010 0.000010 0.000010 0.000010 0.505113 0.000010 0.000010 0.000010 0.000010 0.030662 0.000010 0.000010 0.000010 0.042816 0.000010 0.000010 0.332349 0.000010 0.029852 0.000010 0.000010 0.000010 0.000011 0.000010 0.000010 0.000010 0.000010 0.000010 0.000010 0.058897 0.000010
0.000010 0.000010 0.000010 0.000010 0.000010 0.000010 0.000010 0.000010 0.007550 0.000010 0.374632 0.000010 0.000010 0.000010 0.000010 0.001465 0.000010 0.000010 0.000010 0.092827 0.000010 0.000010 0.304089 0.000010 0.049043 0.000010 0.000010 0.000010 0.000010 0.000010 0.000010 0.000010 0.000010 0.000010 0.000010 0.170095 0.000010
0.000010 0.000010 0.000010 0.000010 0.000010 0.000010 0.000010 0.000010 0.000010 0.000010 0.387791 0.000010 0.000010 0.000010 0.000010 0.004811 0.000010 0.000010 0.000010 0.086297 0.000010 0.000010 0.301045 0.000010 0.043652 0.000010 0.000010 0.000010 0.000010 0.000010 0.000010 0.000010 0.000010 0.000010 0.000010 0.176093 0.000010
0.000010 0.000010 0.000010 0.000010 0.000010 0.000010 0.000010 0.000010 0.000010 0.000010 0.376576 0.000010 0.000010 0.000010 0.000010 0.015786 0.000010 0.000010 0.000010 0.055119 0.000010 0.000010 0.317152 0.000010 0.065282 0.000010 0.000010 0.000010 0.000010 0.000010 0.000010 0.000010 0.000010 0.000010 0.000010 0.169774 0.000010
0.000010 0.000010 0.000010 0.000010 0.000010 0.000010 0.000010 0.000010 0.000010 0.000010 0.413337 0.000010 0.000010 0.000010 0.002316 0.002277 0.000010 0.000010 0.000010 0.046647 0.000010 0.000010 0.327930 0.000010 0.042538 0.000010 0.000010 0.000010 0.000010 0.000010 0.000010 0.000010 0.000010 0.000010 0.000010 0.164656 0.000010
0.000010 0.000010 0.000010 0.000010 0.000010 0.000010 0.000010 0.000010 0.000010 0.000010 0.347715 0.000010 0.000010 0.000010 0.000010 0.018279 0.000010 0.000010 0.000010 0.111075 0.000010 0.000010 0.274480 0.000010 0.043008 0.000010 0.000010 0.000010 0.000010 0.000010 0.000010 0.000010 0.000010 0.000010 0.000010 0.205133 0.000010
0.000010 0.000010 0.000010 0.000010 0.000010 0.000010 0.000010 0.000010 0.000010 0.000010 0.129511 0.000010 0.000010 0.000010 0.000010 0.022943 0.000010 0.000010 0.000010 0.000010 0.000010 0.000010 0.074328 0.000010 0.017294 0.000010 0.000010 0.000010 0.000010 0.000010 0.000010 0.000010 0.000010 0.000010 0.000010 0.755604 0.000010
0.000010 0.000010 0.000010 0.000010 0.000010 0.000010 0.000010 0.000010 0.000010 0.000010 0.038148 0.000010 0.000010 0.000010 0.000010 0.013083 0.000010 0.000010 0.000010 0.000010 0.000010 0.000010 0.000010 0.000010 0.000010 0.000010 0.000010 0.000010 0.000010 0.000010 0.000010 0.000010 0.000010 0.000010 0.000010 0.948428 0.000010
0.000010 0.000010 0.000010 0.000010 0.000010 0.000010 0.000010 0.000010 0.000010 0.000010 0.397411 0.000010 0.013181 0.000010 0.002775 0.022248 0.000010 0.000010 0.000010 0.118320 0.000010 0.000010 0.272965 0.000010 0.021723 0.000010 0.000010 0.000010 0.004621 0.000010 0.000010 0.000010 0.000010 0.000010 0.000010 0.146476 0.000010
0.000010 0.003044 0.000010 0.000010 0.000010 0.005771 0.000010 0.000010 0.005204 0.000010 0.296038 0.000010 0.000010 0.000010 0.000010 0.022925 0.000010 0.000010 0.000010 0.016319 0.003020 0.002256 0.213094 0.000010 0.000010 0.000010 0.000010 0.002394 0.000951 0.000010 0.001022 0.000010 0.000010 0.000010 0.000010 0.427722 0.000010
0.000010 0.000010 0.000010 0.000010 0.000010 0.000010 0.000010 0.000010 0.000010 0.000010 0.227744 0.000010 0.000010 0.000010 0.000010 0.426256 0.000010 0.000010 0.000010 0.025207 0.000010 0.000010 0.156792 0.000010 0.029571 0.000010 0.000010 0.000010 0.000010 0.000010 0.000010 0.000010 0.000010 0.000010 0.000010 0.134120 0.000010
0.000010 0.000010 0.000010 0.000010 0.000010 0.000010 0.000010 0.015195 0.000010 0.000010 0.000010 0.004923 0.000010 0.007450 0.000010 0.004714 0.000527 0.000010 0.000010 0.003206 0.001009 0.000010 0.838572 0.000010 0.045129 0.000010 0.000010 0.017825 0.000010 0.000010 0.020141 0.000010 0.000010 0.000010 0.000010 0.041058 0.000010
0.000010 0.000010 0.000010 0.000010 0.000010 0.000010 0.000010 0.009739 0.000010 0.000010 0.000010 0.000010 0.000010 0.000010 0.000010 0.000010 0.004439 0.000010 0.000010 0.000010 0.000010 0.000010 0.948643 0.000010 0.000010 0.000010 0.000010 0.036850 0.000010 0.000010 0.000010 0.000010 0.000010 0.000010 0.000010 0.000010 0.000010
0.000010 0.000010 0.000010 0.000010 0.000010 0.000010 0.000010 0.000010 0.000010 0.000010 0.055894 0.000010 0.000010 0.000010 0.000010 0.012539 0.010020 0.000010 0.000010 0.000010 0.000010 0.000010 0.482551 0.000010 0.001591 0.004477 0.000010 0.020107 0.014517 0.000010 0.000010 0.000010 0.000010 0.000010 0.000010 0.398025 0.000010
0.000010 0.000010 0.000010 0.000010 0.000010 0.000010 0.000010 0.006731 0.000010 0.000010 0.000010 0.000010 0.000010 0.000010 0.000010 0.000010 0.010823 0.000010 0.000010 0.000010 0.000010 0.000010 0.940842 0.000010 0.000010 0.000010 0.000011 0.028600 0.000010 0.000010 0.012683 0.000010 0.000010 0.000010 0.000010 0.000010 0.000010
0.000010 0.008801 0.000010 0.000010 0.000010 0.000010 0.003053 0.000010 0.000010 0.000010 0.249972 0.000010 0.010766 0.000010 0.000010 0.005434 0.000010 0.000010 0.000010 0.073843 0.000010 0.000010 0.428217 0.000010 0.074977 0.000010 0.000010 0.008209 0.000010 0.000010 0.008437 0.000010 0.000010 0.000010 0.000010 0.127365 0.000675
0.000010 0.009890 0.000010 0.000010 0.000010 0.006129 0.000010 0.000010 0.000010 0.000010 0.198090 0.002453 0.027891 0.000010 0.000010 0.005667 0.000010 0.033641 0.000010 0.065100 0.000010 0.000010 0.400225 0.009452 0.083892 0.000010 0.000010 0.030816 0.010781 0.000010 0.016553 0.000010 0.000010 0.000010 0.000010 0.099200 0.000010
0.000010 0.012041 0.002210 0.000010 0.006839 0.000010 0.000010 0.000010 0.004760 0.000010 0.250609 0.000010 0.010985 0.018584 0.000010 0.005200 0.000010 0.000010 0.000010 0.039908 0.000010 0.000010 0.385927 0.000010 0.085417 0.001366 0.000010 0.007969 0.020299 0.000010 0.008166 0.000010 0.003523 0.000010 0.000010 0.134651 0.001356
0.000010 0.000010 0.000010 0.000010 0.000010 0.000010 0.000010 0.007316 0.000010 0.000010 0.000010 0.010652 0.017016 0.000010 0.000516 0.000010 0.005241 0.000019 0.000010 0.000010 0.000010 0.000010 0.887975 0.000010 0.007363 0.000633 0.003376 0.045746 0.000010 0.000010 0.009449 0.000010 0.000010 0.000010 0.000010 0.004459 0.000010
0.000010 0.003910 0.001122 0.000010 0.000010 0.000010 0.000010 0.004830 0.005115 0.000010 0.026063 0.000010 0.000010 0.000010 0.000010 0.001173 0.000010 0.014117 0.000010 0.045979 0.000010 0.001880 0.758516 0.000010 0.041528 0.006897 0.010684 0.016912 0.000010 0.000010 0.012738 0.000010 0.010081 0.000010 0.002826 0.035438 0.000010
0.000010 0.000010 0.000010 0.000010 0.000010 0.002078 0.000010 0.000010 0.000010 0.000010 0.000010 0.003022 0.000010 0.000010 0.000303 0.000010 0.010002 0.000010 0.000010 0.000010 0.000010 0.000010 0.945292 0.000010 0.000010 0.000010 0.002475 0.026850 0.000010 0.000010 0.009688 0.000010 0.000010 0.000010 0.000010 0.000010 0.000010
0.000010 0.000010 0.000812 0.000010 0.000010 0.000010 0.000010 0.015257 0.000010 0.000010 0.162353 0.003247 0.012189 0.000010 0.000010 0.005049 0.000010 0.017802 0.000010 0.059518 0.000010 0.000010 0.450823 0.000010 0.099355 0.000010 0.000435 0.017818 0.000010 0.000010 0.009135 0.004205 0.000010 0.000010 0.000010 0.141782 0.000010
0.000010 0.020006 0.000010 0.000010 0.000010 0.000791 0.006148 0.002387 0.000010 0.000010 0.260773 0.000010 0.010035 0.000010 0.000010 0.003254 0.011288 0.035535 0.000010 0.027193 0.000010 0.004226 0.419943 0.006181 0.041735 0.000010 0.000010 0.027770 0.000010 0.000010 0.000010 0.000010 0.003911 0.000010 0.000010 0.118625 0.000010
0.000010 0.931740 0.000010 0.000010 0.000010 0.000010 0.000010 0.000010 0.000010 0.000010 0.000010 0.000010 0.000010 0.000010 0.000010 0.012723 0.014394 0.000010 0.000010 0.000010 0.000010 0.011270 0.000010 0.000010 0.007257 0.000010 0.022306 0.000010 0.000010 0.000010 0.000010 0.000010 0.000010 0.000010 0.000010 0.000010 0.000010
0.000010 0.948390 0.000010 0.000010 0.000010 0.000010 0.000010 0.008289 0.000010 0.000010 0.000010 0.000010 0.030052 0.000010 0.000010 0.006453 0.000289 0.000010 0.000010 0.000010 0.000010 0.000010 0.002788 0.000010 0.000010 0.000010 0.003439 0.000010 0.000010 0.000010 0.000010 0.000010 0.000010 0.000010 0.000010 0.000010 0.000010
0.000010 0.953479 0.000010 0.000010 0.000010 0.000010 0.000010 0.005002 0.000010 0.000010 0.000010 0.000010 0.029550 0.000010 0.000010 0.000010 0.006429 0.000010 0.000010 0.000010 0.000010 0.000010 0.000010 0.000010 0.000010 0.000010 0.005220 0.000010 0.000010 0.000010 0.000010 0.000010 0.000010 0.000010 0.000010 0.000010 0.000010
0.000010 0.920732 0.000010 0.000010 0.000010 0.000010 0.000010 0.000010 0.000010 0.000010 0.000010 0.000010 0.044342 0.000010 0.000010 0.010493 0.015628 0.000010 0.000010 0.000010 0.000010 0.000010 0.000010 0.000010 0.000010 0.000010 0.008484 0.000010 0.000010 0.000010 0.000010 0.000010 0.000010 0.000010 0.000010 0.000010 0.000010
0.000010 0.948225 0.000010 0.000010 0.000010 0.000010 0.000010 0.000010 0.000010 0.000010 0.000010 0.000010 0.030219 0.000010 0.000010 0.000010 0.003780 0.000010 0.000010 0.000010 0.000010 0.014335 0.000010 0.000010 0.000010 0.000010 0.000010 0.000010 0.000010 0.000010 0.000010 0.000010 0.000010 0.000010 0.000010 0.003121 0.000010
0.000010 0.917778 0.000010 0.000010 0.000010 0.000010 0.000010 0.000010 0.000010 0.000010 0.000010 0.000010 0.053025 0.000010 0.000010 0.009675 0.012480 0.000010 0.000010 0.000010 0.000010 0.006722 0.000010 0.000010 0.000010 0.000010 0.000010 0.000010 0.000010 0.000010 0.000010 0.000010 0.000010 0.000010 0.000010 0.000010 0.000010
0.000010 0.931361 0.000010 0.000010 0.000010 0.000010 0.000010 0.015589 0.000010 0.000010 0.000010 0.000010 0.000010 0.000010 0.000010 0.012326 0.006605 0.000010 0.000010 0.000010 0.000010 0.000010 0.003612 0.000010 0.008793 0.000010 0.007231 0.000010 0.014194 0.000010 0.000010 0.000010 0.000010 0.000010 0.000010 0.000010 0.000010
0.000010 0.873766 0.000010 0.000010 0.000010 0.000010 0.000010 0.000010 0.000010 0.000010 0.000010 0.000010 0.042770 0.000010 0.000010 0.000010 0.021321 0.000010 0.000010 0.000010 0.000010 0.010220 0.000010 0.000010 0.000010 0.000010 0.019232 0.000010 0.019610 0.000010 0.000010 0.000010 0.000010 0.000010 0.000010 0.012781 0.000010
0.000010 0.908921 0.000010 0.000010 0.000010 0.000010 0.000010 0.000010 0.000010 0.000010 0.000010 0.000010 0.054398 0.000010 0.000010 0.000010 0.000010 0.000010 0.000010 0.000010 0.000010 0.020879 0.000010 0.000010 0.015472 0.000010 0.000010 0.000010 0.000010 0.000010 0.000010 0.000010 0.000010 0.000010 0.000010 0.000010 0.000010
0.000010 0.940953 0.000010 0.000010 0.000010 0.000010 0.000010 0.008747 0.000010 0.000010 0.000010 0.000010 0.009916 0.000010 0.000010 0.000010 0.010334 0.000010 0.000010 0.000010 0.000010 0.000010 0.000010 0.000010 0.000010 0.000010 0.018039 0.000010 0.011702 0.000010 0.000010 0.000010 0.000010 0.000010 0.000010 0.000010 0.000010
0.000010 0.886223 0.000010 0.000010 0.000010 0.000010 0.000010 0.007027 0.000010 0.000010 0.000010 0.000010 0.023728 0.000010 0.000010 0.006685 0.016239 0.000010 0.000010 0.005716 0.002336 0.000010 0.000010 0.000010 0.000010 0.000010 0.027890 0.000010 0.007757 0.000010 0.000010 0.000010 0.000010 0.000010 0.000010 0.016129 0.000010
0.000010 0.966773 0.000010 0.000010 0.000010 0.000010 0.000010 0.000010 0.000010 0.000010 0.000010 0.000010 0.000010 0.000010 0.000010 0.000926 0.021025 0.000010 0.000010 0.001703 0.000010 0.007981 0.000010 0.000010 0.000010 0.000010 0.000010 0.000010 0.001282 0.000010 0.000010 0.000010 0.000010 0.000010 0.000010 0.000010 0.000010
0.000010 0.920591 0.000010 0.000010 0.000010 0.000010 0.000010 0.018846 0.000010 0.000010 0.000010 0.000010 0.008134 0.000010 0.000010 0.017770 0.001334 0.000010 0.000010 0.000010 0.000010 0.000010 0.000010 0.000010 0.000010 0.000010 0.002250 0.000010 0.030776 0.000010 0.000010 0.000010 0.000010 0.000010 0.000010 0.000010 0.000010
0.000010 0.954891 0.000010 0.000010 0.000010 0.000010 0.000010 0.000010 0.000010 0.000010 0.000010 0.000010 0.029071 0.000010 0.000010 0.000010 0.000010 0.000010 0.000010 0.000010 0.000010 0.000010 0.000010 0.000010 0.000010 0.000010 0.015698 0.000010 0.000010 0.000010 0.000010 0.000010 0.000010 0.000010 0.000010 0.000010 0.000010
0.000010 0.976467 0.000010 0.000010 0.000010 0.000010 0.000010 0.002078 0.000010 0.000010 0.000010 0.000010 0.000010 0.000010 0.000010 0.000010 0.000010 0.000010 0.000010 0.000010 0.000010 0.010954 0.000010 0.000010 0.000010 0.000010 0.010171 0.000010 0.000010 0.000010 0.000010 0.000010 0.000010 0.000010 0.000010 0.000010 0.000010
0.000010 0.969641 0.000010 0.000010 0.000010 0.000010 0.000010 0.000010 0.000010 0.000010 0.000010 0.000010 0.000010 0.000010 0.000010 0.000010 0.014706 0.000010 0.000010 0.000010 0.000010 0.000010 0.000010 0.000010 0.000010 0.000010 0.015314 0.000010 0.000010 0.000010 0.000010 0.000010 0.000010 0.000010 0.000010 0.000010 0.000010
0.000010 0.963498 0.000010 0.000010 0.000010 0.000010 0.000010 0.012083 0.000010 0.000010 0.000010 0.000010 0.000463 0.000010 0.000010 0.000010 0.015106 0.000010 0.000010 0.000010 0.000010 0.000010 0.000010 0.000010 0.000010 0.000010 0.008530 0.000010 0.000010 0.000010 0.000010 0.000010 0.000010 0.000010 0.000010 0.000010 0.000010
0.000010 0.935580 0.000010 0.000010 0.000010 0.000010 0.000010 0.019824 0.000010 0.000010 0.000010 0.000010 0.000010 0.000010 0.000010 0.011927 0.000010 0.000010 0.000010 0.000010 0.000010 0.000010 0.000010 0.000010 0.000010 0.000010 0.018368 0.000010 0.013981 0.000010 0.000010 0.000010 0.000010 0.000010 0.000010 0.000010 0.000010
0.000010 0.889099 0.000010 0.000010 0.000010 0.000010 0.000010 0.000010 0.000010 0.000010 0.000010 0.000010 0.020752 0.000010 0.000010 0.009111 0.000010 0.000010 0.000010 0.031407 0.000010 0.000170 0.000010 0.000010 0.000010 0.000010 0.035158 0.000010 0.000010 0.000010 0.000010 0.000010 0.000010 0.000010 0.000010 0.014002 0.000010
0.000010 0.915790 0.000010 0.000010 0.000010 0.000010 0.000010 0.000762 0.000010 0.000010 0.000010 0.000010 0.033985 0.000010 0.000010 0.000010 0.004323 0.000010 0.000010 0.000010 0.000010 0.011406 0.000010 0.000010 0.000010 0.000010 0.015020 0.000010 0.015432 0.000010 0.000010 0.000010 0.000010 0.000010 0.000010 0.002993 0.000010
0.000010 0.000010 0.000010 0.000010 0.000010 0.000010 0.000010 0.000010 0.000010 0.381836 0.343723 0.000010 0.000010 0.000010 0.000010 0.000010 0.000010 0.000010 0.013218 0.000010 0.004900 0.000010 0.023077 0.000010 0.005039 0.000010 0.000823 0.000010 0.000010 0.000010 0.000010 0.000010 0.008555 0.000010 0.218549 0.000010 0.000010
0.030752 0.002760 0.004935 0.000010 0.000010 0.000010 0.000010 0.000010 0.000010 0.440125 0.243598 0.000010 0.000010 0.007277 0.000010 0.002903 0.000010 0.000010 0.008467 0.015526 0.000010 0.000010 0.041867 0.000010 0.000010 0.000010 0.000010 0.000010 0.021039 0.000010 0.000010 0.000010 0.000010 0.000010 0.180502 0.000010 0.000010
0.000010 0.000010 0.021866 0.000408 0.018208 0.000010 0.000010 0.000948 0.012669 0.351264 0.182743 0.000010 0.000010 0.000010 0.000010 0.014253 0.000010 0.000010 0.000010 0.043205 0.000010 0.000010 0.000010 0.000010 0.000010 0.001411 0.000010 0.014117 0.009717 0.000010 0.000010 0.029414 0.007561 0.012500 0.231316 0.048199 0.000010
0.026165 0.000010 0.000010 0.000010 0.000010 0.000010 0.000010 0.002210 0.000010 0.456846 0.300396 0.000010 0.000010 0.000010 0.000010 0.008235 0.000010 0.000010 0.000010 0.000010 0.001319 0.000010 0.000010 0.000010 0.000010 0.000010 0.000010 0.000010 0.000010 0.000010 0.000010 0.000010 0.000010 0.000010 0.196245 0.008294 0.000010
0.002470 0.000010 0.000010 0.000010 0.000010 0.000010 0.000010 0.000010 0.000010 0.454681 0.257091 0.000010 0.000010 0.000010 0.000010 0.000010 0.000010 0.000010 0.000010 0.055383 0.000010 0.000010 0.007685 0.000010 0.014864 0.000010 0.006843 0.000010 0.000010 0.000010 0.000010 0.000010 0.000010 0.000010 0.200693 0.000010 0.000010
0.000010 0.000010 0.001518 0.000010 0.000010 0.000010 0.002792 0.000010 0.000010 0.421025 0.324826 0.000010 0.000010 0.000010 0.000010 0.008945 0.003940 0.000010 0.020631 0.000010 0.000010 0.000010 0.000010 0.000010 0.000010 0.000010 0.000010 0.000047 0.000010 0.000010 0.000010 0.000010 0.002316 0.000010 0.213416 0.000010 0.000285
0.051793 0.000010 0.006645 0.009185 0.016769 0.000010 0.000010 0.000010 0.000010 0.446915 0.266969 0.000010 0.000010 0.003963 0.000010 0.000010 0.000010 0.000010 0.000010 0.013568 0.000010 0.004213 0.000010 0.000010 0.000547 0.000010 0.007373 0.000010 0.000010 0.000010 0.000010 0.000010 0.000010 0.000010 0.171811 0.000010 0.000010
0.014819 0.000010 0.007139 0.000010 0.000010 0.000010 0.000010 0.005795 0.000010 0.350821 0.276468 0.007245 0.000010 0.000010 0.000010 0.013977 0.000010 0.012497 0.061699 0.005330 0.000010 0.000010 0.000010 0.063922 0.000010 0.004886 0.000010 0.001418 0.000010 0.000010 0.000010 0.000010 0.000010 0.000010 0.173753 0.000010 0.000010
0.045854 0.000010 0.023806 0.000010 0.044268 0.000013 0.000010 0.000010 0.008016 0.353868 0.220835 0.000010 0.000010 0.000010 0.000010 0.000010 0.000010 0.055819 0.006596 0.021872 0.003976 0.000010 0.000010 0.012851 0.000010 0.000010 0.000010 0.005889 0.002188 0.000010 0.000240 0.013048 0.011353 0.013645 0.149414 0.000010 0.006278
0.004716 0.000010 0.032440 0.000010 0.000010 0.000010 0.000010 0.000010 0.000010 0.379685 0.261102 0.000010 0.000010 0.000010 0.000010 0.008171 0.000010 0.000010 0.000010 0.000010 0.000010 0.000010 0.012221 0.000010 0.000010 0.000010 0.000010 0.000010 0.000739 0.000010 0.000010 0.017283 0.013518 0.000010 0.212144 0.057722 0.000010
0.009737 0.000010 0.001185 0.000010 0.000010 0.000010 0.000010 0.000010 0.000010 0.405407 0.290022 0.000010 0.000010 0.000010 0.000010 0.004623 0.003445 0.000010 0.022120 0.000010 0.003952 0.000010 0.000010 0.005314 0.000010 0.004211 0.000010 0.003992 0.000010 0.000010 0.000010 0.000010 0.018923 0.000010 0.196526 0.027449 0.002875
0.002753 0.000010 0.021091 0.000010 0.000010 0.000010 0.000010 0.000010 0.000010 0.442607 0.294257 0.000010 0.000010 0.000010 0.000010 0.003500 0.000010 0.000010 0.028404 0.018676 0.000010 0.000261 0.000010 0.000010 0.000010 0.000010 0.006356 0.000010 0.000010 0.000010 0.000010 0.000010 0.000010 0.000010 0.181825 0.000010 0.000010
0.000010 0.000010 0.000010 0.000010 0.000010 0.000010 0.000010 0.000806 0.001906 0.402532 0.296595 0.000010 0.000010 0.000010 0.001870 0.023926 0.000010 0.000010 0.000010 0.044696 0.005345 0.000010 0.010259 0.000010 0.000010 0.000010 0.012544 0.000010 0.000621 0.000010 0.000010 0.004758 0.000010 0.016229 0.177682 0.000010 0.000010
0.028897 0.000010 0.001023 0.000010 0.000010 0.000010 0.000010 0.000010 0.000010 0.461666 0.330682 0.000010 0.000010 0.000010 0.000010 0.000010 0.000010 0.000010 0.000010 0.009919 0.000010 0.000010 0.000010 0.000010 0.000010 0.000010 0.002531 0.000010 0.000010 0.000010 0.000010 0.000010 0.000010 0.000010 0.164982 0.000010 0.000010
0.000010 0.000010 0.000010 0.000010 0.000010 0.000010 0.000010 0.006638 0.000010 0.421217 0.355016 0.000010 0.000010 0.000010 0.000010 0.000010 0.000010 0.000010 0.000010 0.000010 0.000010 0.000010 0.000010 0.000010 0.000010 0.002442 0.000010 0.000010 0.000010 0.000010 0.000010 0.000010 0.000619 0.000010 0.213757 0.000010 0.000010
0.000010 0.000010 0.002330 0.000010 0.000010 0.000010 0.000010 0.007494 0.000010 0.460828 0.313200 0.000010 0.000010 0.000010 0.000010 0.007234 0.000010 0.000010 0.000010 0.000674 0.000010 0.000010 0.000010 0.000010 0.000010 0.003367 0.000010 0.000010 0.000010 0.000010 0.000010 0.000010 0.011006 0.000010 0.193588 0.000010 0.000010
0.000010 0.000010 0.000010 0.000010 0.023670 0.000010 0.000514 0.000010 0.000010 0.407471 0.320929 0.000010 0.000010 0.010293 0.000010 0.014499 0.000010 0.000010 0.000010 0.015936 0.000010 0.008583 0.000010 0.003359 0.000010 0.000010 0.000010 0.000010 0.000010 0.000010 0.000010 0.000010 0.000010 0.000010 0.194477 0.000010 0.000010
0.016642 0.000010 0.023301 0.000010 0.000010 0.000013 0.004854 0.008806 0.000010 0.385835 0.292582 0.000010 0.000010 0.000010 0.000010 0.000010 0.000010 0.034321 0.000010 0.000010 0.016484 0.000010 0.000010 0.007736 0.000010 0.000010 0.000010 0.000010 0.000010 0.000010 0.000010 0.000010 0.000010 0.000010 0.209167 0.000010 0.000010
0.000010 0.000010 0.026800 0.000010 0.000010 0.000010 0.000010 0.000010 0.004989 0.383789 0.315027 0.000010 0.000010 0.000010 0.000010 0.009849 0.000010 0.023972 0.000010 0.006098 0.000010 0.000010 0.000010 0.000010 0.000010 0.006904 0.000010 0.000637 0.000010 0.000010 0.011002 0.000010 0.000891 0.000010 0.209791 0.000010 0.000010
0.002231 0.000010 0.000010 0.000010 0.000010 0.000987 0.000010 0.002658 0.000010 0.383860 0.290355 0.000010 0.000010 0.009820 0.000010 0.000010 0.000010 0.000010 0.000010 0.048430 0.000010 0.000010 0.017863 0.000010 0.009716 0.009413 0.000010 0.000010 0.000010 0.000010 0.000010 0.002823 0.000010 0.000153 0.195187 0.000010 0.026273
0.025506 0.000010 0.054486 0.002184 0.000010 0.000010 0.009366 0.000010 0.000010 0.088798 0.248580 0.000010 0.000012 0.000010 0.002978 0.017581 0.001311 0.002847 0.005595 0.027960 0.004576 0.003623 0.000010 0.015437 0.000014 0.004492 0.003900 0.000240 0.000010 0.009487 0.009609 0.000010 0.000010 0.000010 0.396776 0.042745 0.021778
0.038137 0.000010 0.060899 0.000010 0.021044 0.000010 0.000010 0.000010 0.000010 0.057973 0.241703 0.000010 0.000010 0.008746 0.000010 0.000010 0.000010 0.012806 0.001385 0.054007 0.000010 0.000010 0.000010 0.000010 0.000010 0.000025 0.000010 0.000010 0.000010 0.011234 0.000010 0.000010 0.007278 0.010648 0.430997 0.042899 0.000010
0.022456 0.007741 0.058674 0.000010 0.020656 0.010665 0.010703 0.000010 0.000010 0.099550 0.292012 0.003554 0.000010 0.007030 0.000010 0.008471 0.000010 0.000010 0.000010 0.002800 0.018887 0.000010 0.000010 0.000010 0.000010 0.000453 0.007187 0.002022 0.009814 0.000010 0.012881 0.000010 0.003068 0.013712 0.370748 0.000010 0.016766
0.035528 0.015602 0.038559 0.000010 0.010828 0.010890 0.015249 0.003110 0.000010 0.044007 0.180823 0.000010 0.000010 0.000010 0.007779 0.014167 0.000010 0.000010 0.265697 0.016080 0.000010 0.000010 0.010987 0.000010 0.013924 0.000010 0.000010 0.000010 0.001668 0.000010 0.000010 0.000010 0.000010 0.000010 0.307837 0.000010 0.007073
0.033580 0.013526 0.079149 0.000010 0.021914 0.010604 0.010456 0.000010 0.000010 0.062509 0.237905 0.000010 0.000010 0.003793 0.005434 0.000010 0.000010 0.000010 0.000010 0.049482 0.000010 0.000010 0.000010 0.000010 0.000010 0.013816 0.011089 0.000010 0.007884 0.000010 0.000010 0.000010 0.000653 0.000010 0.420514 0.017492 0.000010
0.035632 0.000010 0.033598 0.000010 0.000154 0.014408 0.000010 0.000010 0.000010 0.091089 0.248221 0.000010 0.002744 0.018350 0.003884 0.000010 0.000010 0.027875 0.007954 0.069009 0.000010 0.005705 0.000010 0.000010 0.000010 0.000010 0.000010 0.007003 0.023586 0.000010 0.000010 0.012198 0.000010 0.013701 0.384700 0.000010 0.000010
0.011819 0.000010 0.050487 0.000010 0.000010 0.000010 0.011790 0.000010 0.000010 0.096189 0.288796 0.000010 0.000010 0.000010 0.000010 0.000010 0.000010 0.006607 0.016397 0.040010 0.001290 0.000010 0.000010 0.000010 0.000010 0.000010 0.000010 0.002453 0.000010 0.009568 0.007907 0.011724 0.006392 0.017426 0.409428 0.000010 0.011516
0.038634 0.000010 0.080160 0.000010 0.017790 0.000010 0.000010 0.000010 0.000010 0.098211 0.197994 0.000010 0.000010 0.000010 0.000010 0.022670 0.000010 0.001302 0.000010 0.034051 0.000010 0.000010 0.000010 0.000010 0.000010 0.005653 0.000010 0.000010 0.000010 0.000010 0.000010 0.000010 0.006726 0.000632 0.449775 0.018357 0.027814
0.045982 0.000010 0.052342 0.000010 0.008488 0.000010 0.000010 0.000010 0.000010 0.045421 0.204899 0.000010 0.003048 0.000010 0.000010 0.000010 0.000010 0.020857 0.015928 0.083946 0.002630 0.000010 0.000010 0.000010 0.000010 0.011289 0.000010 0.000010 0.000010 0.000010 0.000010 0.000010 0.008883 0.000010 0.457868 0.038189 0.000010
0.113138 0.000010 0.069317 0.000010 0.000010 0.000010 0.000010 0.004611 0.000010 0.045730 0.234215 0.000010 0.000010 0.000010 0.000010 0.010253 0.000010 0.028567 0.000010 0.029410 0.001616 0.000010 0.000010 0.000010 0.000010 0.000010 0.000010 0.005978 0.000010 0.000010 0.000010 0.000010 0.001364 0.000010 0.455552 0.000010 0.000010
0.020292 0.000010 0.094010 0.017386 0.000010 0.000010 0.002063 0.000010 0.017582 0.092348 0.269861 0.000010 0.000010 0.000010 0.000010 0.010512 0.000010 0.000010 0.002123 0.000010 0.006192 0.000010 0.000010 0.025739 0.000010 0.007137 0.000010 0.000010 0.000010 0.000013 0.000010 0.000010 0.007277 0.000010 0.417345 0.009910 0.000010
0.049009 0.000010 0.052338 0.000010 0.000010 0.000010 0.007361 0.000010 0.000010 0.103355 0.281603 0.000010 0.000010 0.009243 0.000010 0.005811 0.000010 0.017086 0.000010 0.043340 0.017738 0.000010 0.000010 0.000010 0.000010 0.000010 0.000010 0.000010 0.000010 0.000010 0.000010 0.000010 0.000010 0.020194 0.388670 0.004010 0.000010
0.065683 0.024980 0.113729 0.000010 0.000010 0.000010 0.000010 0.000010 0.000010 0.042275 0.303373 0.000010 0.000010 0.013019 0.002172 0.000523 0.000010 0.000010 0.007396 0.000231 0.000010 0.000010 0.000010 0.000010 0.000010 0.000010 0.000010 0.000010 0.000010 0.000010 0.000010 0.000010 0.000010 0.009906 0.415402 0.000010 0.001070
0.061749 0.021464 0.113957 0.000010 0.000010 0.000010 0.000010 0.000010 0.000010 0.071247 0.318438 0.000010 0.000010 0.000010 0.000010 0.000010 0.000010 0.000010 0.000010 0.000010 0.004114 0.000010 0.000010 0.000010 0.000010 0.000010 0.000010 0.000010 0.000010 0.000010 0.000010 0.000010 0.000010 0.000015 0.408726 0.000010 0.000010
0.048182 0.007806 0.063340 0.000010 0.000010 0.001092 0.018299 0.000010 0.000010 0.066209 0.240573 0.000010 0.000010 0.000010 0.000010 0.000010 0.000010 0.000010 0.000010 0.053135 0.007998 0.000010 0.000010 0.035603 0.000010 0.011041 0.000010 0.000010 0.000010 0.011939 0.000010 0.000010 0.000010 0.000010 0.433330 0.000010 0.001223
0.024578 0.018163 0.081742 0.000010 0.000010 0.004945 0.000010 0.000010 0.000010 0.085259 0.344286 0.000010 0.000010 0.000010 0.000010 0.000226 0.000010 0.000010 0.000010 0.003664 0.000504 0.000010 0.002271 0.000010 0.000010 0.000010 0.000010 0.000010 0.013626 0.000010 0.000010 0.000010 0.000010 0.000010 0.414631 0.005866 0.000010
0.054968 0.000010 0.048988 0.000010 0.030578 0.005372 0.006983 0.000010 0.000010 0.056781 0.221592 0.000010 0.000561 0.010242 0.000010 0.012694 0.000010 0.005994 0.000010 0.003352 0.000115 0.000010 0.037767 0.003082 0.000010 0.010972 0.000010 0.000010 0.000010 0.001008 0.000010 0.000010 0.013517 0.000010 0.430502 0.044761 0.000010
0.053086 0.000010 0.056571 0.007780 0.000010 0.000010 0.007875 0.000010 0.000010 0.051481 0.249856 0.000010 0.000010 0.000010 0.002166 0.003722 0.000010 0.000010 0.000010 0.039079 0.013500 0.003793 0.000010 0.065183 0.000010 0.015441 0.000010 0.000010 0.000010 0.000010 0.000010 0.000010 0.000010 0.000010 0.430237 0.000010 0.000010
0.022999 0.001672 0.059130 0.060308 0.026335 0.006611 0.000010 0.000010 0.023975 0.042592 0.153110 0.004843 0.000010 0.015819 0.000010 0.002888 0.000010 0.000010 0.108618 0.056251 0.005804 0.000010 0.000010 0.040577 0.000010 0.001331 0.000010 0.000783 0.001744 0.000010 0.009630 0.000010 0.021945 0.000010 0.309517 0.000010 0.023378
0.094926 0.000010 0.030853 0.000010 0.024973 0.008396 0.000010 0.000010 0.010832 0.104149 0.259198 0.000010 0.000010 0.000010 0.000010 0.008698 0.000010 0.000010 0.000010 0.017800 0.000010 0.000010 0.000010 0.000010 0.000010 0.000010 0.000010 0.000010 0.017139 0.000010 0.000010 0.000010 0.019623 0.008663 0.394511 0.000010 0.000010
0.000010 0.026389 0.000010 0.014675 0.366722 0.095032 0.031509 0.000010 0.006113 0.010072 0.034150 0.000010 0.000010 0.000010 0.002717 0.003465 0.000010 0.022121 0.017226 0.214087 0.004155 0.000010 0.047373 0.001519 0.001634 0.006780 0.000010 0.000010 0.020243 0.000010 0.000010 0.000010 0.003572 0.007695 0.062604 0.000010 0.000010
0.000010 0.031240 0.029025 0.000010 0.374592 0.107895 0.012158 0.000010 0.001506 0.000010 0.080980 0.000010 0.015770 0.000010 0.000010 0.014522 0.000010 0.031145 0.019504 0.050265 0.004493 0.000010 0.035978 0.014559 0.030370 0.000010 0.000010 0.000010 0.000010 0.000010 0.000412 0.000010 0.000010 0.000571 0.075664 0.069182 0.000010
0.000269 0.000010 0.003032 0.016315 0.187354 0.138390 0.000370 0.000010 0.000010 0.000010 0.167090 0.025837 0.027208 0.000010 0.000010 0.004127 0.000010 0.034630 0.000010 0.159653 0.001296 0.002086 0.065405 0.067388 0.000010 0.000010 0.000010 0.000010 0.005972 0.000015 0.007642 0.000010 0.014364 0.005755 0.039960 0.025701 0.000010
0.008406 0.000010 0.008595 0.000010 0.196634 0.126972 0.016304 0.000010 0.000010 0.000010 0.116515 0.000010 0.000010 0.025396 0.000010 0.011764 0.000010 0.047098 0.003831 0.234527 0.000010 0.000010 0.008267 0.033384 0.000010 0.001818 0.003785 0.010196 0.000487 0.009887 0.012451 0.005202 0.008488 0.000010 0.086430 0.003468 0.019963
0.000010 0.034746 0.007733 0.025237 0.212854 0.177850 0.024650 0.001048 0.000010 0.000010 0.163908 0.000010 0.000010 0.008690 0.000010 0.012378 0.000606 0.000010 0.000010 0.151927 0.022153 0.000010 0.000010 0.072446 0.000010 0.000010 0.000010 0.000010 0.009217 0.001165 0.019993 0.000010 0.000010 0.000010 0.042343 0.004553 0.006332
0.000010 0.000010 0.021678 0.000010 0.299792 0.158355 0.020498 0.000010 0.000010 0.002928 0.051974 0.000010 0.000010 0.000010 0.000010 0.011434 0.002885 0.041424 0.000010 0.186725 0.000010 0.000010 0.000010 0.058573 0.000010 0.000010 0.000010 0.000011 0.000010 0.015619 0.000010 0.011395 0.022153 0.001987 0.069363 0.023017 0.000010
0.000010 0.000010 0.006849 0.000010 0.546680 0.041126 0.000010 0.000010 0.000010 0.000010 0.064513 0.000010 0.011103 0.000010 0.000010 0.000713 0.000010 0.000010 0.000010 0.201480 0.000010 0.012510 0.006505 0.037436 0.000010 0.000010 0.000010 0.000010 0.001093 0.000010 0.009995 0.046067 0.000010 0.000010 0.000010 0.013662 0.000048
0.000010 0.000010 0.000010 0.000010 0.203686 0.165828 0.013105 0.000010 0.000010 0.000010 0.091433 0.009844 0.000010 0.011719 0.000010 0.008688 0.000010 0.024396 0.000010 0.157824 0.000010 0.000010 0.075809 0.093019 0.016172 0.000010 0.009079 0.005588 0.000010 0.018973 0.002580 0.008388 0.006575 0.000010 0.077114 0.000010 0.000010
0.000010 0.000010 0.006894 0.000010 0.511098 0.000010 0.000010 0.000010 0.015569 0.000010 0.137297 0.000010 0.000010 0.000010 0.003736 0.012386 0.000010 0.000010 0.000010 0.148869 0.014207 0.007994 0.038802 0.026549 0.013594 0.000010 0.000010 0.000010 0.008762 0.000010 0.000010 0.013743 0.000010 0.000010 0.027908 0.012381 0.000010
0.000010 0.000010 0.002270 0.022735 0.232127 0.121533 0.000010 0.000010 0.000010 0.032641 0.111985 0.054871 0.000010 0.000010 0.000010 0.015511 0.000010 0.017313 0.000010 0.235339 0.001280 0.000010 0.015479 0.013218 0.004884 0.000010 0.000010 0.012827 0.000010 0.000424 0.012101 0.000451 0.000576 0.018665 0.056591 0.017031 0.000010
0.006690 0.000010 0.006201 0.020629 0.279371 0.120531 0.000010 0.000010 0.000010 0.000938 0.035690 0.008925 0.000090 0.028186 0.000010 0.004683 0.000010 0.007057 0.012663 0.294458 0.000010 0.000010 0.007452 0.046083 0.000010 0.007053 0.005716 0.006135 0.000010 0.000010 0.013946 0.003552 0.012903 0.013651 0.057268 0.000010 0.000010
0.000010 0.000010 0.000010 0.000010 0.339416 0.106184 0.024224 0.000010 0.028414 0.000010 0.061186 0.024684 0.009385 0.000010 0.000010 0.009543 0.001204 0.010931 0.000010 0.202193 0.014704 0.000010 0.017337 0.031724 0.003002 0.011399 0.000010 0.014109 0.000010 0.000010 0.006315 0.000010 0.001636 0.020279 0.057865 0.004119 0.000010
0.000010 0.000010 0.004918 0.038197 0.183350 0.134394 0.023144 0.000010 0.018780 0.000010 0.223091 0.010935 0.000010 0.011101 0.000010 0.000010 0.000010 0.036435 0.000010 0.059004 0.011818 0.028250 0.011349 0.047622 0.009847 0.016228 0.000010 0.000010 0.011114 0.000010 0.000010 0.027515 0.008770 0.002097 0.061345 0.005385 0.015179
0.000010 0.000010 0.012560 0.000635 0.233497 0.141016 0.011369 0.003836 0.017134 0.012908 0.174466 0.044769 0.000010 0.010396 0.001693 0.001101 0.000010 0.009506 0.000010 0.077186 0.015320 0.000010 0.043432 0.045162 0.000010 0.000010 0.000010 0.005615 0.000010 0.000010 0.010246 0.008722 0.010338 0.022473 0.068013 0.013981 0.004518
0.006780 0.040288 0.000010 0.000010 0.194979 0.160392 0.001521 0.000010 0.000010 0.000010 0.121531 0.001984 0.000010 0.027947 0.003640 0.000010 0.000010 0.037424 0.000010 0.147230 0.000010 0.000010 0.051698 0.027585 0.005420 0.011324 0.000010 0.000010 0.000010 0.006190 0.026249 0.003211 0.008454 0.029324 0.075756 0.000010 0.010923
0.000010 0.000010 0.042642 0.041857 0.155414 0.136861 0.022012 0.000293 0.000010 0.000010 0.008049 0.022775 0.000010 0.020717 0.000010 0.004606 0.000010 0.067871 0.008378 0.182652 0.015228 0.010091 0.083471 0.027287 0.031638 0.000010 0.000010 0.000010 0.008742 0.000010 0.000010 0.000010 0.000010 0.018218 0.071851 0.019197 0.000010
0.000010 0.000010 0.018047 0.030958 0.223967 0.107053 0.020338 0.000010 0.000010 0.000010 0.125638 0.000010 0.039888 0.023221 0.000010 0.005427 0.000010 0.009703 0.000010 0.154451 0.000010 0.000010 0.006913 0.069193 0.044349 0.007498 0.000010 0.003849 0.000010 0.000010 0.015710 0.023159 0.005136 0.011203 0.040608 0.013542 0.000010
0.004346 0.000010 0.002231 0.015707 0.230643 0.212355 0.000010 0.007022 0.000010 0.000010 0.042082 0.029186 0.000010 0.010315 0.000010 0.000010 0.000010 0.008676 0.000010 0.268737 0.000010 0.005892 0.000010 0.064938 0.007926 0.007385 0.000296 0.006332 0.005117 0.018650 0.003323 0.000010 0.000010 0.000010 0.047819 0.000581 0.000300
0.001127 0.000010 0.020070 0.008555 0.191956 0.183067 0.029944 0.000010 0.000010 0.000010 0.086657 0.002041 0.000010 0.013679 0.000010 0.000010 0.000010 0.044972 0.000010 0.206288 0.000010 0.000010 0.009353 0.054692 0.003081 0.000010 0.000010 0.005720 0.000010 0.011930 0.001648 0.005047 0.000010 0.004032 0.058137 0.053019 0.004835
0.000010 0.000010 0.021646 0.031193 0.350096 0.090438 0.016975 0.000010 0.010251 0.000010 0.087920 0.000475 0.022276 0.030628 0.000010 0.000010 0.000010 0.017954 0.013212 0.164623 0.005080 0.000010 0.000010 0.009551 0.000766 0.000010 0.000010 0.000010 0.000010 0.000010 0.015385 0.026285 0.007920 0.011203 0.034024 0.009149 0.022808
0.000010 0.389012 0.000010 0.000010 0.000010 0.000010 0.000010 0.029826 0.000010 0.000010 0.000010 0.000010 0.348579 0.000010 0.000010 0.001925 0.023591 0.000010 0.000010 0.006280 0.000010 0.000010 0.033327 0.000010 0.000010 0.000010 0.082010 0.000010 0.085170 0.000010 0.000010 0.000010 0.000010 0.000010 0.000010 0.000010 0.000010
0.000010 0.470536 0.000010 0.000010 0.000010 0.000010 0.000010 0.022310 0.000010 0.000010 0.000010 0.000010 0.334966 0.000010 0.000010 0.002613 0.001048 0.000010 0.000010 0.000010 0.000010 0.009574 0.000010 0.000010 0.000010 0.000010 0.111769 0.000010 0.046893 0.000010 0.000010 0.000010 0.000010 0.000010 0.000010 0.000010 0.000010
0.000010 0.452059 0.000010 0.000010 0.000010 0.000010 0.000010 0.008887 0.000010 0.000010 0.000010 0.000010 0.339790 0.000010 0.000010 0.000010 0.024234 0.000010 0.000010 0.000010 0.000010 0.000010 0.000010 0.000010 0.000010 0.000010 0.107651 0.000010 0.067069 0.000010 0.000010 0.000010 0.000010 0.000010 0.000010 0.000010 0.000010
0.000010 0.489306 0.000010 0.000010 0.000010 0.000010 0.000010 0.020685 0.000010 0.000010 0.000010 0.000010 0.333154 0.000010 0.000010 0.000010 0.025606 0.000010 0.000010 0.000010 0.000010 0.000010 0.000010 0.000010 0.000010 0.000010 0.088486 0.000010 0.042454 0.000010 0.000010 0.000010 0.000010 0.000010 0.000010 0.000010 0.000010
0.000010 0.476491 0.000010 0.000010 0.000010 0.000010 0.000010 0.031839 0.000010 0.000010 0.000010 0.000010 0.316038 0.000010 0.000010 0.000010 0.012576 0.000010 0.000010 0.000010 0.000010 0.000010 0.000010 0.000010 0.000010 0.000010 0.112220 0.000010 0.050525 0.000010 0.000010 0.000010 0.000010 0.000010 0.000010 0.000010 0.000010
0.000010 0.459149 0.000010 0.000010 0.000010 0.000010 0.000010 0.030733 0.000010 0.000010 0.000010 0.000010 0.296487 0.000010 0.000010 0.000191 0.024327 0.000015 0.000010 0.000010 0.000010 0.000010 0.000010 0.000010 0.000718 0.000010 0.121503 0.000010 0.066595 0.000010 0.000010 0.000010 0.000010 0.000010 0.000010 0.000010 0.000010
0.000010 0.485395 0.000010 0.000010 0.000010 0.000010 0.000010 0.031728 0.000010 0.000010 0.000010 0.000010 0.305578 0.000010 0.000010 0.000010 0.026190 0.000010 0.000010 0.000010 0.000010 0.000010 0.000010 0.000010 0.000010 0.000010 0.102277 0.000010 0.048523 0.000010 0.000010 0.000010 0.000010 0.000010 0.000010 0.000010 0.000010
0.000010 0.464692 0.000010 0.000010 0.000010 0.000010 0.000010 0.007026 0.000010 0.000010 0.000010 0.000010 0.325135 0.000010 0.000010 0.000010 0.041911 0.000010 0.000010 0.000010 0.000010 0.000010 0.022105 0.000010 0.000010 0.000010 0.078019 0.000010 0.060812 0.000010 0.000010 0.000010 0.000010 0.000010 0.000010 0.000010 0.000010
0.000010 0.431912 0.000010 0.000010 0.000010 0.000010 0.000010 0.007710 0.000010 0.000010 0.000010 0.000010 0.372317 0.000010 0.000010 0.000010 0.027008 0.000010 0.000010 0.000010 0.000010 0.012826 0.000010 0.000010 0.000010 0.000010 0.062402 0.000010 0.085524 0.000010 0.000010 0.000010 0.000010 0.000010 0.000010 0.000010 0.000010
0.000010 0.413056 0.000010 0.000010 0.000010 0.000010 0.000010 0.053845 0.000010 0.000010 0.000010 0.000010 0.349188 0.000010 0.000010 0.000010 0.020471 0.000010 0.000010 0.000010 0.000010 0.012075 0.002612 0.000010 0.000010 0.000010 0.085146 0.000010 0.063317 0.000010 0.000010 0.000010 0.000010 0.000010 0.000010 0.000010 0.000010
0.000010 0.447486 0.000010 0.000010 0.000010 0.000010 0.000010 0.031553 0.000010 0.000010 0.000010 0.000010 0.341961 0.000010 0.000010 0.000010 0.039164 0.000010 0.000010 0.000010 0.000010 0.000010 0.000010 0.000010 0.000010 0.000010 0.093408 0.000010 0.046119 0.000010 0.000010 0.000010 0.000010 0.000010 0.000010 0.000010 0.000010
0.000010 0.472964 0.000010 0.000010 0.000010 0.000010 0.000010 0.056640 0.000010 0.000010 0.000010 0.000010 0.302002 0.000010 0.000010 0.000010 0.015494 0.000010 0.000010 0.000010 0.000010 0.000010 0.000010 0.000010 0.000010 0.000010 0.098393 0.000010 0.054197 0.000010 0.000010 0.000010 0.000010 0.000010 0.000010 0.000010 0.000010
0.000010 0.395700 0.000010 0.000010 0.000010 0.000010 0.000010 0.000010 0.000010 0.000010 0.000010 0.000010 0.366612 0.000010 0.000010 0.000010 0.022918 0.000010 0.000010 0.000010 0.000010 0.009345 0.012049 0.000010 0.000010 0.000010 0.098943 0.000010 0.094124 0.000010 0.000010 0.000010 0.000010 0.000010 0.000010 0.000018 0.000010
0.000010 0.414563 0.000010 0.000010 0.000010 0.000010 0.000010 0.025715 0.000010 0.000010 0.000010 0.000010 0.396240 0.000010 0.000010 0.001911 0.001041 0.000010 0.000010 0.000010 0.000010 0.000010 0.000010 0.000010 0.000010 0.000010 0.092697 0.000010 0.067533 0.000010 0.000010 0.000010 0.000010 0.000010 0.000010 0.000010 0.000010
0.000010 0.429980 0.000010 0.000010 0.000010 0.000010 0.000010 0.055806 0.000010 0.000010 0.004179 0.000010 0.343048 0.000010 0.000010 0.000010 0.010638 0.000010 0.000010 0.000010 0.000010 0.000010 0.000010 0.000010 0.000010 0.000010 0.090498 0.000010 0.065551 0.000010 0.000010 0.000010 0.000010 0.000010 0.000010 0.000010 0.000010
0.000010 0.502088 0.000010 0.000010 0.000010 0.000010 0.000010 0.017360 0.000010 0.000010 0.000010 0.000010 0.296237 0.000010 0.000010 0.000010 0.034592 0.000010 0.000010 0.003329 0.000010 0.011287 0.000010 0.000010 0.000010 0.000010 0.084435 0.000010 0.050382 0.000010 0.000010 0.000010 0.000010 0.000010 0.000010 0.000010 0.000010
0.000010 0.489637 0.000010 0.000010 0.000010 0.000010 0.000010 0.005663 0.000010 0.000010 0.000010 0.000010 0.348390 0.000010 0.000010 0.000010 0.025948 0.000010 0.000010 0.000010 0.000010 0.000010 0.000010 0.000010 0.000010 0.000010 0.095662 0.000010 0.034390 0.000010 0.000010 0.000010 0.000010 0.000010 0.000010 0.000010 0.000010
0.000010 0.000010 0.000010 0.000010 0.000010 0.000010 0.000010 0.000010 0.174986 0.000010 0.213534 0.000010 0.000010 0.000010 0.004041 0.000010 0.000010 0.000010 0.000010 0.422833 0.000010 0.000010 0.155650 0.000010 0.012548 0.000010 0.000010 0.000010 0.000010 0.000010 0.000010 0.000010 0.000010 0.000010 0.000010 0.016109 0.000010
0.000010 0.001351 0.000010 0.000010 0.000010 0.000010 0.000010 0.000010 0.196195 0.000010 0.204370 0.000010 0.000010 0.000010 0.009924 0.000010 0.000010 0.000010 0.000010 0.427168 0.000010 0.000010 0.124441 0.000010 0.011914 0.000010 0.000010 0.000010 0.003244 0.000010 0.000010 0.000010 0.000010 0.000010 0.000010 0.021113 0.000010
0.000010 0.000010 0.000010 0.000010 0.000010 0.000010 0.000010 0.000010 0.157394 0.000010 0.177724 0.000010 0.000010 0.000010 0.011567 0.018841 0.000010 0.000010 0.000010 0.395244 0.000010 0.000010 0.131198 0.000010 0.033390 0.000010 0.000010 0.000010 0.000010 0.000010 0.000010 0.000010 0.000010 0.000010 0.000010 0.074352 0.000010
0.000010 0.000010 0.000010 0.000010 0.000010 0.000010 0.000010 0.000010 0.175428 0.000010 0.177793 0.000010 0.000010 0.000010 0.024341 0.000010 0.000010 0.000010 0.000010 0.397548 0.000010 0.000010 0.110588 0.000010 0.025169 0.000010 0.000010 0.000010 0.000010 0.000010 0.000010 0.000010 0.000010 0.000010 0.000010 0.088831 0.000010
0.000010 0.000010 0.000010 0.000010 0.002291 0.010605 0.008612 0.000010 0.162155 0.000476 0.200226 0.000010 0.000010 0.000010 0.025272 0.001789 0.000010 0.000013 0.000010 0.363428 0.000010 0.000010 0.115753 0.001415 0.043221 0.000010 0.000933 0.001310 0.001120 0.000010 0.000010 0.000010 0.000010 0.000010 0.000513 0.060679 0.000010
0.000010 0.000010 0.000010 0.000010 0.000010 0.000010 0.000010 0.000010 0.789297 0.000010 0.000010 0.000010 0.000010 0.000010 0.000010 0.000010 0.000010 0.000010 0.000010 0.191867 0.000010 0.000010 0.000010 0.000010 0.000010 0.000010 0.000010 0.000010 0.000010 0.000010 0.000010 0.000010 0.000010 0.000010 0.000010 0.018495 0.000010
0.000010 0.000010 0.000010 0.000010 0.000010 0.000010 0.091011 0.000010 0.539323 0.000010 0.000010 0.000010 0.000010 0.000010 0.000010 0.000010 0.000010 0.000010 0.000010 0.000010 0.000010 0.000010 0.000010 0.369327 0.000010 0.000010 0.000010 0.000010 0.000010 0.000010 0.000010 0.000010 0.000010 0.000010 0.000010 0.000010 0.000010
0.000010 0.000010 0.000010 0.000010 0.000010 0.000010 0.091659 0.000010 0.539020 0.000010 0.000010 0.000010 0.000010 0.000010 0.000010 0.000010 0.000010 0.000010 0.000010 0.000010 0.000010 0.000010 0.000010 0.368981 0.000010 0.000010 0.000010 0.000010 0.000010 0.000010 0.000010 0.000010 0.000010 0.000010 0.000010 0.000010 0.000010
0.000010 0.000010 0.000010 0.000010 0.000010 0.000010 0.092588 0.000010 0.540260 0.000010 0.000010 0.000010 0.000010 0.000010 0.000010 0.000010 0.000010 0.000010 0.000010 0.000010 0.000010 0.000010 0.000010 0.366812 0.000010 0.000010 0.000010 0.000010 0.000010 0.000010 0.000010 0.000010 0.000010 0.000010 0.000010 0.000010 0.000010
0.000010 0.000010 0.000010 0.000010 0.000010 0.389980 0.000010 0.000010 0.193252 0.000010 0.085833 0.000010 0.000207 0.023950 0.000010 0.000010 0.000010 0.000010 0.005556 0.152762 0.000010 0.000010 0.078049 0.000010 0.000010 0.000010 0.000010 0.000010 0.000010 0.000010 0.000010 0.000010 0.033033 0.014857 0.022260 0.000010 0.000010
0.000010 0.000010 0.000010 0.000010 0.000010 0.390076 0.000010 0.000010 0.191389 0.000010 0.089549 0.000010 0.001815 0.023718 0.000010 0.000010 0.000010 0.000010 0.004823 0.150817 0.000010 0.000010 0.076340 0.000010 0.000010 0.000010 0.000010 0.000010 0.000010 0.000010 0.000010 0.000010 0.034123 0.015031 0.022059 0.000010 0.000010
0.000010 0.000010 0.000010 0.000010 0.000010 0.000010 0.000010 0.000010 0.285249 0.000010 0.160188 0.000010 0.000010 0.000010 0.000010 0.000050 0.000010 0.000010 0.000010 0.302974 0.000010 0.000010 0.105624 0.000010 0.052929 0.000010 0.000010 0.000010 0.000010 0.000010 0.000010 0.000010 0.000010 0.000010 0.000010 0.092686 0.000010
0.000010 0.000010 0.017238 0.000010 0.000010 0.248004 0.017635 0.000010 0.173571 0.000010 0.115623 0.011685 0.000010 0.021132 0.033914 0.009443 0.000010 0.005897 0.000010 0.099442 0.013001 0.000010 0.092863 0.000815 0.050822 0.000921 0.000010 0.000010 0.000010 0.001541 0.000010 0.010240 0.012650 0.000010 0.000010 0.048314 0.015090
0.000010 0.000010 0.000010 0.000010 0.008162 0.011791 0.000010 0.000010 0.404419 0.000103 0.120856 0.000010 0.023303 0.005007 0.009741 0.009821 0.004462 0.000010 0.000010 0.139050 0.000010 0.000010 0.074320 0.000010 0.068687 0.001861 0.000010 0.000010 0.019439 0.000015 0.004387 0.000010 0.000010 0.000010 0.045963 0.048435 0.000010
0.000010 0.000010 0.000010 0.000010 0.000010 0.000010 0.000010 0.000010 0.288333 0.000010 0.117046 0.000010 0.000010 0.000010 0.000010 0.001058 0.000010 0.000010 0.000010 0.403710 0.000010 0.000010 0.075244 0.000010 0.016303 0.000010 0.000010 0.000010 0.000010 0.000010 0.000010 0.000010 0.000010 0.000010 0.000010 0.098007 0.000010
0.000010 0.000010 0.000010 0.000010 0.000010 0.000010 0.000010 0.000010 0.279337 0.000010 0.186523 0.000010 0.000010 0.000010 0.004699 0.000010 0.000010 0.000010 0.000010 0.367540 0.000010 0.000010 0.053920 0.000010 0.022820 0.000010 0.000010 0.000010 0.000010 0.000010 0.000010 0.000010 0.000010 0.000010 0.000010 0.084861 0.000010
0.000010 0.000010 0.000010 0.000010 0.000010 0.000010 0.000010 0.000010 0.162484 0.000010 0.213478 0.000010 0.000010 0.000010 0.003583 0.003988 0.000010 0.000010 0.000010 0.404895 0.000010 0.000010 0.103295 0.000010 0.023769 0.000010 0.000010 0.000010 0.000010 0.000010 0.000010 0.000010 0.000010 0.000010 0.000010 0.084219 0.000010
0.000010 0.000010 0.000010 0.000010 0.000010 0.000010 0.000010 0.000010 0.136691 0.000010 0.242999 0.000010 0.000010 0.000010 0.000010 0.009574 0.000010 0.000010 0.000010 0.405719 0.000010 0.000010 0.126595 0.000010 0.027616 0.000010 0.000010 0.000010 0.000010 0.000010 0.000010 0.000010 0.000010 0.000010 0.000010 0.050507 0.000010
0.000010 0.000010 0.000010 0.000010 0.000010 0.000010 0.000010 0.000010 0.258669 0.000010 0.142573 0.000010 0.000010 0.000010 0.000010 0.015651 0.000010 0.000010 0.000010 0.375460 0.000010 0.000010 0.121358 0.000010 0.008693 0.000010 0.000010 0.000010 0.000010 0.000010 0.000010 0.000010 0.000010 0.000010 0.000010 0.077297 0.000010
0.000010 0.000010 0.000010 0.000010 0.000010 0.000010 0.000010 0.000010 0.325814 0.000010 0.116733 0.000010 0.000010 0.000010 0.000010 0.002391 0.000010 0.000010 0.000010 0.366119 0.000010 0.000010 0.109432 0.000010 0.009367 0.000010 0.000010 0.000010 0.000010 0.000010 0.000010 0.000010 0.000010 0.000010 0.000010 0.069843 0.000010
0.000010 0.000010 0.000010 0.000010 0.000010 0.000010 0.000010 0.000010 0.000010 0.000010 0.000010 0.000010 0.000010 0.000010 0.999640 0.000010 0.000010 0.000010 0.000010 0.000010 0.000010 0.000010 0.000010 0.000010 0.000010 0.000010 0.000010 0.000010 0.000010 0.000010 0.000010 0.000010 0.000010 0.000010 0.000010 0.000010 0.000010
0.000010 0.000010 0.000010 0.000010 0.000010 0.000010 0.000010 0.000010 0.000010 0.000010 0.000010 0.000010 0.000010 0.000010 0.999640 0.000010 0.000010 0.000010 0.000010 0.000010 0.000010 0.000010 0.000010 0.000010 0.000010 0.000010 0.000010 0.000010 0.000010 0.000010 0.000010 0.000010 0.000010 0.000010 0.000010 0.000010 0.000010
0.000010 0.000010 0.000010 0.000010 0.000010 0.000010 0.000010 0.000010 0.000010 0.000010 0.000010 0.000010 0.000010 0.000010 0.999640 0.000010 0.000010 0.000010 0.000010 0.000010 0.000010 0.000010 0.000010 0.000010 0.000010 0.000010 0.000010 0.000010 0.000010 0.000010 0.000010 0.000010 0.000010 0.000010 0.000010 0.000010 0.000010
0.000010 0.000010 0.000010 0.000010 0.000010 0.000010 0.000010 0.000010 0.000010 0.000010 0.000010 0.000010 0.000010 0.000010 0.999640 0.000010 0.000010 0.000010 0.000010 0.000010 0.000010 0.000010 0.000010 0.000010 0.000010 0.000010 0.000010 0.000010 0.000010 0.000010 0.000010 0.000010 0.000010 0.000010 0.000010 0.000010 0.000010
0.000010 0.000010 0.000010 0.000010 0.000010 0.000010 0.000010 0.000010 0.000010 0.000010 0.000010 0.000010 0.000010 0.000010 0.999635 0.000010 0.000010 0.000010 0.000010 0.000010 0.000010 0.000010 0.000010 0.000010 0.000015 0.000010 0.000010 0.000010 0.000010 0.000010 0.000010 0.000010 0.000010 0.000010 0.000010 0.000010 0.000010
0.000010 0.000010 0.000010 0.000010 0.000010 0.000010 0.000010 0.000010 0.000010 0.000010 0.000010 0.000010 0.000010 0.000010 0.999640 0.000010 0.000010 0.000010 0.000010 0.000010 0.000010 0.000010 0.000010 0.000010 0.000010 0.000010 0.000010 0.000010 0.000010 0.000010 0.000010 0.000010 0.000010 0.000010 0.000010 0.000010 0.000010
0.000010 0.000010 0.000010 0.000010 0.000010 0.000010 0.000010 0.000010 0.000010 0.000010 0.000010 0.000010 0.000010 0.000010 0.999640 0.000010 0.000010 0.000010 0.000010 0.000010 0.000010 0.000010 0.000010 0.000010 0.000010 0.000010 0.000010 0.000010 0.000010 0.000010 0.000010 0.000010 0.000010 0.000010 0.000010 0.000010 0.000010
0.000010 0.000010 0.000010 0.000010 0.000010 0.000010 0.000010 0.000010 0.000010 0.000010 0.000010 0.000010 0.000010 0.000010 0.999640 0.000010 0.000010 0.000010 0.000010 0.000010 0.000010 0.000010 0.000010 0.000010 0.000010 0.000010 0.000010 0.000010 0.000010 0.000010 0.000010 0.000010 0.000010 0.000010 0.000010 0.000010 0.000010
0.000010 0.000010 0.000010 0.000010 0.000010 0.000010 0.000010 0.000010 0.000010 0.000010 0.000010 0.000010 0.000010 0.000010 0.999640 0.000010 0.000010 0.000010 0.000010 0.000010 0.000010 0.000010 0.000010 0.000010 0.000010 0.000010 0.000010 0.000010 0.000010 0.000010 0.000010 0.000010 0.000010 0.000010 0.000010 0.000010 0.000010
0.000010 0.000010 0.000010 0.000010 0.000010 0.000010 0.000010 0.000010 0.000010 0.000010 0.000010 0.000010 0.000010 0.000010 0.999640 0.000010 0.000010 0.000010 0.000010 0.000010 0.000010 0.000010 0.000010 0.000010 0.000010 0.000010 0.000010 0.000010 0.000010 0.000010 0.000010 0.000010 0.000010 0.000010 0.000010 0.000010 0.000010
0.000010 0.000010 0.000010 0.000010 0.000010 0.000010 0.000010 0.000010 0.000010 0.000010 0.000010 0.000010 0.000010 0.000010 0.999640 0.000010 0.000010 0.000010 0.000010 0.000010 0.000010 0.000010 0.000010 0.000010 0.000010 0.000010 0.000010 0.000010 0.000010 0.000010 0.000010 0.000010 0.000010 0.000010 0.000010 0.000010 0.000010
0.000010 0.000010 0.000010 0.000010 0.000010 0.000010 0.000010 0.000010 0.000010 0.000010 0.000010 0.000010 0.000010 0.000010 0.999640 0.000010 0.000010 0.000010 0.000010 0.000010 0.000010 0.000010 0.000010 0.000010 0.000010 0.000010 0.000010 0.000010 0.000010 0.000010 0.000010 0.000010 0.000010 0.000010 0.000010 0.000010 0.000010
0.000010 0.000010 0.000010 0.000010 0.000010 0.000010 0.000010 0.000010 0.000010 0.000010 0.000010 0.000010 0.000010 0.000010 0.999640 0.000010 0.000010 0.000010 0.000010 0.000010 0.000010 0.000010 0.000010 0.000010 0.000010 0.000010 0.000010 0.000010 0.000010 0.000010 0.000010 0.000010 0.000010 0.000010 0.000010 0.000010 0.000010
0.000010 0.000010 0.000010 0.000010 0.000010 0.000010 0.000010 0.000010 0.000010 0.000010 0.000010 0.000010 0.000010 0.000010 0.999640 0.000010 0.000010 0.000010 0.000010 0.000010 0.000010 0.000010 0.000010 0.000010 0.000010 0.000010 0.000010 0.000010 0.000010 0.000010 0.000010 0.000010 0.000010 0.000010 0.000010 0.000010 0.000010
0.000010 0.000010 0.000010 0.000010 0.000010 0.000010 0.000010 0.000010 0.000010 0.000010 0.000010 0.000010 0.000010 0.000010 0.999640 0.000010 0.000010 0.000010 0.000010 0.000010 0.000010 0.000010 0.000010 0.000010 0.000010 0.000010 0.000010 0.000010 0.000010 0.000010 0.000010 0.000010 0.000010 0.000010 0.000010 0.000010 0.000010
0.000010 0.000010 0.000010 0.000010 0.000010 0.353633 0.007614 0.000010 0.000010 0.000010 0.000010 0.007873 0.000010 0.008022 0.512965 0.000010 0.000010 0.032338 0.000010 0.000010 0.019274 0.000010 0.000010 0.014722 0.000010 0.008234 0.000010 0.001368 0.000010 0.000010 0.000010 0.000010 0.033696 0.000010 0.000010 0.000010 0.000010
0.000010 0.000010 0.000010 0.000010 0.000010 0.000010 0.000010 0.000010 0.505598 0.000010 0.000010 0.000011 0.000010 0.000010 0.494051 0.000010 0.000010 0.000010 0.000010 0.000010 0.000010 0.000010 0.000010 0.000010 0.000010 0.000010 0.000010 0.000010 0.000010 0.000010 0.000010 0.000010 0.000010 0.000010 0.000010 0.000010 0.000010
0.000010 0.000010 0.000010 0.000010 0.000010 0.000010 0.000010 0.000010 0.463145 0.000010 0.036240 0.000010 0.000010 0.000010 0.328678 0.000010 0.000010 0.000010 0.000010 0.111236 0.000010 0.000010 0.000013 0.000010 0.000010 0.000010 0.000010 0.000010 0.000010 0.000010 0.000010 0.000010 0.000010 0.000010 0.000010 0.060377 0.000010
0.000010 0.000010 0.000010 0.000010 0.000010 0.000010 0.000010 0.000010 0.000010 0.000010 0.000010 0.000010 0.000010 0.000010 0.999640 0.000010 0.000010 0.000010 0.000010 0.000010 0.000010 0.000010 0.000010 0.000010 0.000010 0.000010 0.000010 0.000010 0.000010 0.000010 0.000010 0.000010 0.000010 0.000010 0.000010 0.000010 0.000010
0.000010 0.000010 0.000010 0.000010 0.000010 0.000010 0.000010 0.000010 0.000010 0.000010 0.000010 0.000010 0.000010 0.000010 0.999640 0.000010 0.000010 0.000010 0.000010 0.000010 0.000010 0.000010 0.000010 0.000010 0.000010 0.000010 0.000010 0.000010 0.000010 0.000010 0.000010 0.000010 0.000010 0.000010 0.000010 0.000010 0.000010
0.000010 0.000010 0.000010 0.000010 0.000010 0.000010 0.000010 0.002313 0.026761 0.000010 0.052845 0.000010 0.000010 0.000010 0.000010 0.008177 0.000010 0.000010 0.000010 0.000063 0.000010 0.000010 0.021324 0.000010 0.830816 0.034364 0.000010 0.000010 0.000010 0.000010 0.000010 0.000010 0.000779 0.000010 0.000010 0.022287 0.000010
0.000010 0.000010 0.000010 0.000010 0.000010 0.000010 0.000010 0.000010 0.000010 0.000010 0.000010 0.000010 0.000010 0.000010 0.000010 0.000010 0.000010 0.000010 0.000010 0.000010 0.000010 0.000010 0.000010 0.000010 0.999640 0.000010 0.000010 0.000010 0.000010 0.000010 0.000010 0.000010 0.000010 0.000010 0.000010 0.000010 0.000010
0.000010 0.000010 0.000010 0.000010 0.000010 0.000010 0.000010 0.000010 0.002418 0.000010 0.085490 0.000010 0.000010 0.000010 0.000010 0.008357 0.000010 0.000010 0.000010 0.032573 0.000010 0.000010 0.037909 0.000010 0.832121 0.000010 0.000010 0.000010 0.000010 0.000010 0.000010 0.000010 0.000010 0.000010 0.000010 0.000832 0.000010
0.000010 0.000010 0.000010 0.000010 0.000010 0.000010 0.000010 0.000010 0.000010 0.000010 0.000010 0.000010 0.000010 0.000010 0.000010 0.000010 0.000010 0.000010 0.000010 0.000010 0.000010 0.000010 0.000010 0.000010 0.999640 0.000010 0.000010 0.000010 0.000010 0.000010 0.000010 0.000010 0.000010 0.000010 0.000010 0.000010 0.000010
0.000010 0.000010 0.000010 0.000010 0.000010 0.000010 0.000010 0.000010 0.000010 0.000010 0.043137 0.000010 0.000010 0.000010 0.000010 0.002154 0.000010 0.000010 0.000010 0.048258 0.000010 0.000010 0.000010 0.000010 0.906121 0.000010 0.000010 0.000010 0.000010 0.000010 0.000010 0.000010 0.000010 0.000010 0.000010 0.000010 0.000010
0.000010 0.000010 0.000010 0.000010 0.000010 0.000010 0.000010 0.000010 0.000010 0.000010 0.000010 0.000010 0.000010 0.000010 0.000010 0.000010 0.000010 0.000010 0.000010 0.000010 0.000010 0.000010 0.000010 0.000010 0.999640 0.000010 0.000010 0.000010 0.000010 0.000010 0.000010 0.000010 0.000010 0.000010 0.000010 0.000010 0.000010
0.000010 0.000010 0.000010 0.000010 0.000010 0.000010 0.000010 0.000010 0.000010 0.000010 0.000010 0.000010 0.000010 0.000010 0.000010 0.000010 0.000010 0.000010 0.000010 0.000725 0.000010 0.000010 0.000010 0.000010 0.998925 0.000010 0.000010 0.000010 0.000010 0.000010 0.000010 0.000010 0.000010 0.000010 0.000010 0.000010 0.000010
0.000010 0.000010 0.000010 0.000010 0.000010 0.000010 0.000010 0.000010 0.000010 0.000010 0.000010 0.000010 0.000010 0.000010 0.000010 0.020891 0.000010 0.000010 0.000010 0.036820 0.000010 0.000010 0.026983 0.000010 0.914977 0.000010 0.000010 0.000010 0.000010 0.000010 0.000010 0.000010 0.000010 0.000010 0.000010 0.000010 0.000010
0.000010 0.000010 0.000010 0.000010 0.000010 0.000010 0.000010 0.000010 0.000010 0.000010 0.000010 0.000010 0.000010 0.000010 0.000010 0.006127 0.000010 0.000010 0.000010 0.000010 0.000010 0.000010 0.000010 0.000010 0.993523 0.000010 0.000010 0.000010 0.000010 0.000010 0.000010 0.000010 0.000010 0.000010 0.000010 0.000010 0.000010
0.000010 0.000010 0.000010 0.000010 0.000010 0.000010 0.000010 0.000010 0.000010 0.000010 0.000010 0.000010 0.000010 0.000010 0.000010 0.004038 0.000010 0.000010 0.000010 0.038925 0.000010 0.000010 0.037015 0.000010 0.905448 0.000010 0.000010 0.000010 0.000010 0.000010 0.000010 0.000010 0.000010 0.000010 0.000010 0.014254 0.000010
0.000010 0.000010 0.000010 0.000010 0.000010 0.000010 0.000010 0.000010 0.000010 0.000010 0.091000 0.000010 0.000010 0.000010 0.000010 0.000010 0.000010 0.000010 0.000010 0.048433 0.000010 0.000010 0.000010 0.000010 0.837518 0.000010 0.000010 0.000010 0.000010 0.000010 0.000010 0.000010 0.000010 0.000010 0.000010 0.022719 0.000010
0.000010 0.000010 0.000010 0.000010 0.000010 0.000010 0.000010 0.000010 0.000010 0.000010 0.000010 0.000010 0.000010 0.000010 0.000010 0.000010 0.000010 0.000010 0.000010 0.000010 0.000010 0.000010 0.000010 0.000010 0.999640 0.000010 0.000010 0.000010 0.000010 0.000010 0.000010 0.000010 0.000010 0.000010 0.000010 0.000010 0.000010
0.000010 0.000010 0.000010 0.000010 0.000010 0.000010 0.000010 0.000010 0.008484 0.000010 0.000010 0.000010 0.000010 0.000010 0.016296 0.000946 0.000010 0.000010 0.000010 0.000010 0.000010 0.000010 0.000010 0.000010 0.973944 0.000010 0.000010 0.000010 0.000010 0.000010 0.000010 0.000010 0.000010 0.000010 0.000010 0.000010 0.000010
0.000010 0.000010 0.000010 0.000010 0.000010 0.000010 0.000010 0.000010 0.077454 0.000010 0.000010 0.000010 0.000010 0.000010 0.028041 0.000010 0.000010 0.000010 0.000010 0.000010 0.000010 0.000010 0.000010 0.000010 0.894166 0.000010 0.000010 0.000010 0.000010 0.000010 0.000010 0.000010 0.000010 0.000010 0.000010 0.000010 0.000010
0.000010 0.000010 0.000010 0.000010 0.000010 0.000010 0.000010 0.000010 0.000010 0.000010 0.000010 0.000010 0.000010 0.000010 0.013304 0.000010 0.000010 0.000010 0.000010 0.000010 0.000010 0.000010 0.000010 0.000010 0.986346 0.000010 0.000010 0.000010 0.000010 0.000010 0.000010 0.000010 0.000010 0.000010 0.000010 0.000010 0.000010
0.000010 0.000010 0.000010 0.000010 0.000010 0.000010 0.000010 0.000010 0.000010 0.000010 0.000010 0.000010 0.000010 0.000010 0.016215 0.000010 0.000010 0.000010 0.000010 0.000010 0.000010 0.000010 0.000010 0.000010 0.983435 0.000010 0.000010 0.000010 0.000010 0.000010 0.000010 0.000010 0.000010 0.000010 0.000010 0.000010 0.000010
0.000010 0.000010 0.000010 0.000010 0.000010 0.000010 0.000010 0.000010 0.000010 0.000010 0.000010 0.000010 0.000010 0.000010 0.005671 0.000010 0.000010 0.000010 0.000010 0.000010 0.000010 0.000010 0.000010 0.000010 0.993979 0.000010 0.000010 0.000010 0.000010 0.000010 0.000010 0.000010 0.000010 0.000010 0.000010 0.000010 0.000010
0.000010 0.000010 0.000010 0.000010 0.000010 0.000010 0.000010 0.000010 0.000010 0.000010 0.000010 0.000010 0.000010 0.000010 0.001122 0.000010 0.000010 0.000010 0.000010 0.000010 0.000010 0.000010 0.000010 0.000010 0.998528 0.000010 0.000010 0.000010 0.000010 0.000010 0.000010 0.000010 0.000010 0.000010 0.000010 0.000010 0.000010
0.000010 0.000010 0.000010 0.000010 0.000010 0.000010 0.000010 0.000010 0.896388 0.000010 0.000010 0.000010 0.000010 0.000010 0.103262 0.000010 0.000010 0.000010 0.000010 0.000010 0.000010 0.000010 0.000010 0.000010 0.000010 0.000010 0.000010 0.000010 0.000010 0.000010 0.000010 0.000010 0.000010 0.000010 0.000010 0.000010 0.000010
0.000010 0.000010 0.000010 0.000010 0.000010 0.000010 0.000010 0.000010 0.911995 0.000010 0.000010 0.000010 0.000010 0.000010 0.087655 0.000010 0.000010 0.000010 0.000010 0.000010 0.000010 0.000010 0.000010 0.000010 0.000010 0.000010 0.000010 0.000010 0.000010 0.000010 0.000010 0.000010 0.000010 0.000010 0.000010 0.000010 0.000010
0.000010 0.000010 0.000010 0.000010 0.000010 0.000010 0.000010 0.000010 0.926045 0.000010 0.000010 0.000010 0.000010 0.000010 0.073605 0.000010 0.000010 0.000010 0.000010 0.000010 0.000010 0.000010 0.000010 0.000010 0.000010 0.000010 0.000010 0.000010 0.000010 0.000010 0.000010 0.000010 0.000010 0.000010 0.000010 0.000010 0.000010
0.000010 0.000010 0.000010 0.000010 0.000010 0.000010 0.000010 0.000010 0.921083 0.000010 0.000010 0.000010 0.000010 0.000010 0.078567 0.000010 0.000010 0.000010 0.000010 0.000010 0.000010 0.000010 0.000010 0.000010 0.000010 0.000010 0.000010 0.000010 0.000010 0.000010 0.000010 0.000010 0.000010 0.000010 0.000010 0.000010 0.000010
0.000010 0.000010 0.000010 0.000010 0.000010 0.000010 0.000010 0.000010 0.883395 0.000010 0.000010 0.000010 0.000010 0.000010 0.116255 0.000010 0.000010 0.000010 0.000010 0.000010 0.000010 0.000010 0.000010 0.000010 0.000010 0.000010 0.000010 0.000010 0.000010 0.000010 0.000010 0.000010 0.000010 0.000010 0.000010 0.000010 0.000010
0.000010 0.000010 0.000010 0.000010 0.000010 0.000010 0.000010 0.000010 0.903890 0.000010 0.000010 0.000010 0.000010 0.000010 0.095760 0.000010 0.000010 0.000010 0.000010 0.000010 0.000010 0.000010 0.000010 0.000010 0.000010 0.000010 0.000010 0.000010 0.000010 0.000010 0.000010 0.000010 0.000010 0.000010 0.000010 0.000010 0.000010
0.000010 0.000010 0.000010 0.000010 0.000010 0.000010 0.000010 0.000010 0.933010 0.000010 0.000010 0.000010 0.000010 0.000010 0.066640 0.000010 0.000010 0.000010 0.000010 0.000010 0.000010 0.000010 0.000010 0.000010 0.000010 0.000010 0.000010 0.000010 0.000010 0.000010 0.000010 0.000010 0.000010 0.000010 0.000010 0.000010 0.000010
0.000010 0.000010 0.000010 0.000010 0.000010 0.000010 0.000010 0.000010 0.666382 0.000010 0.033617 0.000010 0.000010 0.000010 0.078525 0.000010 0.000010 0.000010 0.000010 0.073109 0.000010 0.000010 0.000010 0.000010 0.076319 0.000010 0.000010 0.000010 0.000010 0.000010 0.000010 0.000010 0.000010 0.000010 0.000010 0.071738 0.000010
0.000010 0.000010 0.000010 0.000010 0.000010 0.000010 0.000010 0.000010 0.488133 0.000010 0.157636 0.000010 0.000010 0.000010 0.035300 0.013897 0.000010 0.000010 0.000010 0.144252 0.000010 0.000010 0.084189 0.000010 0.056617 0.000010 0.000010 0.000010 0.000010 0.000010 0.000010 0.000010 0.000010 0.000010 0.000010 0.019687 0.000010
0.000010 0.000010 0.000010 0.000010 0.000010 0.000010 0.000010 0.000010 0.735336 0.000010 0.057580 0.000010 0.000010 0.000010 0.051975 0.003890 0.000010 0.000010 0.000010 0.042394 0.000010 0.000010 0.000010 0.000010 0.065708 0.000010 0.000010 0.000010 0.000010 0.000010 0.000010 0.000010 0.000010 0.000010 0.000010 0.042817 0.000010
0.000010 0.000010 0.000010 0.000010 0.000010 0.000010 0.000010 0.000010 0.658030 0.000010 0.041542 0.000010 0.000010 0.000010 0.057445 0.005799 0.000010 0.000010 0.000010 0.110645 0.000010 0.000010 0.044282 0.000010 0.052846 0.000010 0.000010 0.000010 0.000010 0.000010 0.000010 0.000010 0.000010 0.000010 0.000010 0.029120 0.000010
0.000010 0.000010 0.000010 0.000010 0.000010 0.000010 0.000010 0.000010 0.999640 0.000010 0.000010 0.000010 0.000010 0.000010 0.000010 0.000010 0.000010 0.000010 0.000010 0.000010 0.000010 0.000010 0.000010 0.000010 0.000010 0.000010 0.000010 0.000010 0.000010 0.000010 0.000010 0.000010 0.000010 0.000010 0.000010 0.000010 0.000010
0.000010 0.000010 0.000010 0.000010 0.000010 0.000010 0.000010 0.000010 0.999640 0.000010 0.000010 0.000010 0.000010 0.000010 0.000010 0.000010 0.000010 0.000010 0.000010 0.000010 0.000010 0.000010 0.000010 0.000010 0.000010 0.000010 0.000010 0.000010 0.000010 0.000010 0.000010 0.000010 0.000010 0.000010 0.000010 0.000010 0.000010
0.000010 0.000010 0.000010 0.000010 0.000010 0.000010 0.000010 0.000010 0.722236 0.000010 0.056602 0.000010 0.000010 0.000010 0.037520 0.000010 0.000010 0.000010 0.000010 0.007693 0.000010 0.000010 0.063546 0.000010 0.044540 0.000010 0.000010 0.000010 0.000010 0.000010 0.000010 0.000010 0.000010 0.000010 0.000010 0.067563 0.000010
0.000010 0.000010 0.000010 0.000010 0.000010 0.000010 0.000010 0.000010 0.751388 0.000010 0.031899 0.000010 0.000010 0.000010 0.067647 0.019358 0.000010 0.000010 0.000010 0.028367 0.000010 0.000010 0.036120 0.000010 0.062256 0.000010 0.000010 0.000010 0.000010 0.000010 0.000010 0.000010 0.000010 0.000010 0.000010 0.002675 0.000010
0.000010 0.000010 0.000010 0.000010 0.000010 0.000010 0.000010 0.000010 0.689483 0.000010 0.016326 0.000010 0.000010 0.000010 0.052135 0.000010 0.000010 0.000010 0.000010 0.083120 0.000010 0.000010 0.019762 0.000010 0.093058 0.000010 0.000010 0.000010 0.000010 0.000010 0.000010 0.000010 0.000010 0.000010 0.000010 0.045815 0.000010
0.000010 0.000010 0.000010 0.000010 0.000010 0.000010 0.000010 0.000010 0.000010 0.000010 0.201516 0.000010 0.000010 0.000010 0.000010 0.016929 0.000010 0.000010 0.000010 0.002544 0.000010 0.000010 0.759619 0.000010 0.000010 0.000010 0.000010 0.000010 0.000010 0.000010 0.000010 0.000010 0.000010 0.000010 0.000010 0.019071 0.000010
0.000010 0.000010 0.000010 0.000010 0.000010 0.000010 0.000010 0.000010 0.000010 0.000010 0.316298 0.000010 0.000010 0.000010 0.000010 0.013464 0.000010 0.000010 0.000010 0.025347 0.000010 0.000010 0.471133 0.000010 0.004939 0.000010 0.000010 0.000010 0.000010 0.000010 0.000010 0.000010 0.000010 0.000010 0.000010 0.168509 0.000010
0.000010 0.000010 0.000010 0.000010 0.000010 0.000010 0.000010 0.000010 0.000010 0.000010 0.300892 0.000010 0.000010 0.000010 0.000010 0.027965 0.000010 0.000010 0.000010 0.060758 0.000010 0.000010 0.442351 0.000010 0.047275 0.000010 0.000010 0.000010 0.000010 0.000010 0.000010 0.000010 0.000010 0.000010 0.000010 0.120450 0.000010
0.000010 0.000010 0.000010 0.000010 0.001330 0.000010 0.000010 0.000010 0.000010 0.000010 0.000010 0.000010 0.000010 0.030686 0.000279 0.000010 0.000010 0.000010 0.000010 0.000010 0.000010 0.000010 0.885855 0.000010 0.000010 0.004247 0.000010 0.002640 0.000010 0.044184 0.000010 0.000010 0.000010 0.007525 0.003472 0.000010 0.019512
0.000010 0.000010 0.000010 0.000010 0.000010 0.000010 0.000010 0.000010 0.000010 0.000010 0.210674 0.000010 0.000010 0.000010 0.000010 0.003309 0.000010 0.000010 0.000010 0.034625 0.000010 0.000010 0.750138 0.000010 0.000010 0.000010 0.000010 0.000010 0.000010 0.000010 0.000010 0.000010 0.000010 0.000010 0.000010 0.000934 0.000010
0.000010 0.000010 0.000010 0.000010 0.000010 0.000010 0.000010 0.000010 0.000010 0.000010 0.308046 0.000010 0.000010 0.000010 0.000010 0.015993 0.000010 0.000010 0.000010 0.080707 0.000010 0.000010 0.464432 0.000010 0.026648 0.000010 0.000010 0.000010 0.000010 0.000010 0.000010 0.000010 0.000010 0.000010 0.000010 0.103863 0.000010
0.000010 0.000010 0.000010 0.000010 0.000010 0.000010 0.003458 0.000010 0.005956 0.000010 0.194384 0.000010 0.000010 0.000010 0.000010 0.000010 0.000010 0.020088 0.000010 0.023450 0.000010 0.000010 0.624826 0.000010 0.000010 0.000010 0.000010 0.000010 0.011929 0.069819 0.000010 0.000707 0.000010 0.000010 0.005159 0.039964 0.000010
0.000010 0.000010 0.000010 0.000010 0.001551 0.000010 0.000010 0.000010 0.000010 0.000010 0.000010 0.000010 0.000010 0.031143 0.000010 0.000010 0.000010 0.000010 0.000010 0.000010 0.000010 0.000010 0.885970 0.000010 0.000010 0.003308 0.000010 0.002445 0.000010 0.042752 0.000010 0.000010 0.000010 0.008063 0.003536 0.000010 0.020953
0.000010 0.000010 0.000010 0.000010 0.000010 0.000010 0.000010 0.000010 0.000010 0.000010 0.123953 0.000010 0.000010 0.000010 0.000010 0.000010 0.000010 0.000010 0.000010 0.000010 0.000010 0.000010 0.875697 0.000010 0.000010 0.000010 0.000010 0.000010 0.000010 0.000010 0.000010 0.000010 0.000010 0.000010 0.000010 0.000010 0.000010
0.000010 0.000010 0.000010 0.000010 0.000010 0.000010 0.000010 0.000010 0.000010 0.000010 0.209070 0.000010 0.000010 0.000010 0.000010 0.008564 0.000010 0.000010 0.000010 0.053932 0.000010 0.000010 0.684749 0.000010 0.000010 0.000010 0.000010 0.000010 0.000010 0.000010 0.000010 0.000010 0.000010 0.000010 0.000010 0.043365 0.000010
0.000010 0.000010 0.000010 0.000010 0.000010 0.000010 0.000010 0.000010 0.010882 0.000010 0.312723 0.000010 0.000010 0.000010 0.000010 0.003114 0.000010 0.000010 0.000010 0.066846 0.000010 0.000010 0.399638 0.000010 0.015605 0.000010 0.000010 0.000010 0.000010 0.000010 0.000010 0.000010 0.000010 0.000010 0.000010 0.190892 0.000010
0.000010 0.000010 0.000010 0.000010 0.000010 0.000010 0.000010 0.000010 0.019265 0.000010 0.307312 0.000010 0.000010 0.000010 0.000010 0.020019 0.000010 0.000010 0.000010 0.063795 0.000010 0.000010 0.409053 0.000010 0.000010 0.000010 0.000010 0.000010 0.000010 0.000010 0.000010 0.000010 0.000010 0.000010 0.000010 0.180246 0.000010
0.000010 0.000010 0.000010 0.000010 0.000010 0.000010 0.000010 0.000010 0.000010 0.000010 0.301076 0.000010 0.000010 0.000010 0.000010 0.021668 0.000010 0.000010 0.000010 0.053165 0.000010 0.000010 0.392758 0.000010 0.020151 0.000010 0.000010 0.000010 0.007064 0.000010 0.000010 0.000010 0.000010 0.000010 0.000010 0.203818 0.000010
0.000010 0.000010 0.000010 0.000010 0.000010 0.000010 0.000010 0.000010 0.000010 0.000010 0.358116 0.000010 0.000010 0.000010 0.000010 0.024852 0.000010 0.000010 0.000010 0.070314 0.000010 0.000010 0.317021 0.000010 0.043713 0.000010 0.000010 0.000010 0.000011 0.000010 0.000010 0.000010 0.000010 0.000010 0.000010 0.185673 0.000010
0.000010 0.000010 0.000010 0.000010 0.000010 0.000010 0.000010 0.000010 0.000010 0.000010 0.301578 0.000010 0.006654 0.000010 0.000010 0.022187 0.000010 0.000010 0.000010 0.084102 0.000010 0.000010 0.363522 0.000010 0.027198 0.000010 0.000010 0.000010 0.000010 0.000010 0.000010 0.000010 0.000010 0.000010 0.000010 0.194459 0.000010
0.000010 0.000010 0.000010 0.000010 0.000010 0.000010 0.000010 0.000010 0.000010 0.000010 0.299222 0.000010 0.000010 0.000010 0.000010 0.022040 0.000010 0.000010 0.000010 0.080279 0.000010 0.000010 0.419328 0.000010 0.036301 0.000010 0.000010 0.000010 0.000010 0.000010 0.000010 0.000010 0.000010 0.000010 0.000010 0.142520 0.000010
0.000010 0.000010 0.000010 0.000010 0.000010 0.000010 0.000010 0.000010 0.000010 0.000010 0.298708 0.000010 0.000010 0.000010 0.000010 0.023406 0.000010 0.000010 0.000010 0.080414 0.000010 0.000010 0.419481 0.000010 0.034602 0.000010 0.000010 0.000010 0.000010 0.000010 0.000010 0.000010 0.000010 0.000010 0.000010 0.143078 0.000010
0.000010 0.000010 0.000010 0.000010 0.000010 0.000010 0.000010 0.000010 0.001029 0.000010 0.357273 0.000580 0.000010 0.000010 0.000010 0.018460 0.000010 0.005226 0.000010 0.073478 0.000010 0.000010 0.311813 0.000010 0.077692 0.000621 0.000010 0.000010 0.012838 0.002246 0.000010 0.003243 0.000010 0.000010 0.000180 0.134273 0.000829
0.000010 0.000010 0.000010 0.000010 0.000010 0.000010 0.000010 0.000010 0.000010 0.000010 0.307606 0.000010 0.000010 0.000010 0.003462 0.000010 0.000010 0.000010 0.000010 0.076534 0.000010 0.000010 0.440056 0.000010 0.039962 0.000010 0.000010 0.000010 0.000010 0.000010 0.000010 0.000010 0.000010 0.000010 0.000010 0.132070 0.000010
0.000010 0.000010 0.000010 0.000010 0.000010 0.000010 0.000010 0.000010 0.000010 0.000010 0.339987 0.000010 0.000010 0.000010 0.000010 0.013333 0.000010 0.000010 0.000010 0.041831 0.000010 0.000010 0.425277 0.000010 0.053192 0.000010 0.000010 0.000010 0.000010 0.000010 0.000010 0.000010 0.000010 0.000010 0.000010 0.126069 0.000010
0.000010 0.000010 0.000010 0.003411 0.000010 0.000010 0.001461 0.000759 0.000010 0.000010 0.270614 0.002307 0.018604 0.000010 0.000010 0.009969 0.000010 0.004340 0.000010 0.055284 0.000010 0.000010 0.373097 0.000010 0.101938 0.000010 0.000010 0.012080 0.000010 0.000010 0.008181 0.000010 0.004872 0.000010 0.000010 0.132863 0.000010
0.000010 0.000010 0.000010 0.000010 0.000010 0.000010 0.000010 0.000010 0.000010 0.000010 0.000010 0.000010 0.000010 0.000010 0.000010 0.000010 0.000010 0.000010 0.000010 0.000010 0.000010 0.000010 0.000010 0.000010 0.000010 0.000010 0.000010 0.000010 0.000010 0.000010 0.000010 0.000010 0.000010 0.000010 0.000010 0.999640 0.000010
0.000010 0.013481 0.006366 0.000601 0.000010 0.001835 0.000809 0.000010 0.011342 0.000010 0.313951 0.000010 0.003167 0.000010 0.000010 0.007194 0.000010 0.015494 0.000010 0.084141 0.000010 0.000010 0.308495 0.000010 0.062148 0.002715 0.000010 0.006074 0.004317 0.013346 0.010149 0.000010 0.007543 0.000010 0.001616 0.125055 0.000010
0.000010 0.000010 0.000010 0.000010 0.000010 0.000010 0.000010 0.000010 0.000010 0.000010 0.000010 0.000010 0.000010 0.000010 0.000010 0.000010 0.000010 0.000010 0.000010 0.000010 0.000010 0.000010 0.000010 0.000010 0.000010 0.000010 0.000010 0.000010 0.000010 0.000010 0.000010 0.000010 0.000010 0.000010 0.000010 0.999640 0.000010
0.000010 0.000010 0.000010 0.000010 0.000010 0.000010 0.000010 0.000010 0.000010 0.000010 0.000010 0.000010 0.000010 0.000010 0.000010 0.000010 0.000010 0.000010 0.000010 0.000010 0.000010 0.000010 0.000010 0.000010 0.000010 0.000010 0.000010 0.000010 0.000010 0.000010 0.000010 0.000010 0.000010 0.000010 0.000010 0.999640 0.000010
0.000010 0.000010 0.000010 0.000010 0.000010 0.000010 0.001890 0.000010 0.006532 0.000010 0.276626 0.000010 0.021637 0.000010 0.000010 0.000010 0.000010 0.013811 0.000010 0.080037 0.004573 0.002758 0.364731 0.000010 0.062742 0.000010 0.002206 0.010998 0.000010 0.003373 0.015651 0.000010 0.000010 0.000010 0.000010 0.132216 0.000010
0.000010 0.000010 0.000010 0.000010 0.000010 0.000010 0.000010 0.000010 0.000010 0.000010 0.031992 0.000010 0.000010 0.000010 0.000010 0.000010 0.000010 0.000010 0.000010 0.000010 0.000010 0.000010 0.059266 0.000010 0.000010 0.000010 0.000010 0.000010 0.000010 0.000010 0.000010 0.000010 0.000010 0.000010 0.000010 0.908402 0.000010
0.000010 0.000010 0.000010 0.000010 0.000010 0.000010 0.000010 0.000010 0.026973 0.000010 0.168774 0.001771 0.049852 0.000010 0.000010 0.008876 0.001397 0.033052 0.000010 0.044456 0.002392 0.000010 0.412691 0.003689 0.050194 0.000398 0.001749 0.024688 0.018106 0.004511 0.030552 0.004863 0.000010 0.000010 0.000010 0.107845 0.003010
0.000010 0.004702 0.007990 0.000010 0.000010 0.000010 0.000980 0.000010 0.000010 0.000010 0.154705 0.002193 0.004892 0.000010 0.001498 0.006579 0.005780 0.030070 0.000010 0.060411 0.000010 0.000010 0.471688 0.000010 0.069179 0.000010 0.008184 0.017062 0.000010 0.000010 0.033982 0.007274 0.004919 0.000010 0.000010 0.107731 0.000010
0.003229 0.021268 0.000010 0.000010 0.000010 0.005209 0.000010 0.000010 0.002819 0.000010 0.170960 0.000010 0.003989 0.006225 0.001480 0.000010 0.006754 0.038295 0.000010 0.072283 0.000010 0.000010 0.454899 0.000010 0.051854 0.001999 0.002743 0.022602 0.000010 0.000010 0.023189 0.004569 0.000997 0.000010 0.002633 0.101848 0.000010
0.000010 0.000010 0.000010 0.000010 0.000010 0.000010 0.000010 0.000010 0.000010 0.000010 0.000010 0.000010 0.000010 0.000010 0.000010 0.999635 0.000010 0.000010 0.000010 0.000010 0.000010 0.000010 0.000010 0.000010 0.000010 0.000010 0.000010 0.000010 0.000010 0.000010 0.000010 0.000010 0.000010 0.000010 0.000010 0.000015 0.000010
0.000010 0.000010 0.000010 0.000010 0.000010 0.000010 0.000010 0.000010 0.000010 0.000010 0.000010 0.000010 0.000010 0.000010 0.000010 0.999640 0.000010 0.000010 0.000010 0.000010 0.000010 0.000010 0.000010 0.000010 0.000010 0.000010 0.000010 0.000010 0.000010 0.000010 0.000010 0.000010 0.000010 0.000010 0.000010 0.000010 0.000010
0.000010 0.000010 0.000010 0.000010 0.000010 0.000010 0.000010 0.000010 0.000010 0.000010 0.000010 0.000010 0.000010 0.000010 0.000010 0.999630 0.000010 0.000010 0.000010 0.000010 0.000010 0.000010 0.000010 0.000010 0.000010 0.000010 0.000010 0.000010 0.000020 0.000010 0.000010 0.000010 0.000010 0.000010 0.000010 0.000010 0.000010
0.000010 0.000010 0.000010 0.000010 0.000010 0.000010 0.000010 0.000010 0.000010 0.000010 0.000010 0.000010 0.000010 0.000010 0.000010 0.999640 0.000010 0.000010 0.000010 0.000010 0.000010 0.000010 0.000010 0.000010 0.000010 0.000010 0.000010 0.000010 0.000010 0.000010 0.000010 0.000010 0.000010 0.000010 0.000010 0.000010 0.000010
0.000010 0.000010 0.000010 0.000010 0.000010 0.000010 0.000010 0.000010 0.000010 0.000010 0.000010 0.000010 0.000010 0.000010 0.000010 0.999640 0.000010 0.000010 0.000010 0.000010 0.000010 0.000010 0.000010 0.000010 0.000010 0.000010 0.000010 0.000010 0.000010 0.000010 0.000010 0.000010 0.000010 0.000010 0.000010 0.000010 0.000010
0.000010 0.000010 0.000010 0.000010 0.000010 0.000010 0.000010 0.000010 0.000010 0.000010 0.000010 0.000010 0.000010 0.000010 0.000010 0.999640 0.000010 0.000010 0.000010 0.000010 0.000010 0.000010 0.000010 0.000010 0.000010 0.000010 0.000010 0.000010 0.000010 0.000010 0.000010 0.000010 0.000010 0.000010 0.000010 0.000010 0.000010
0.000010 0.000010 0.000010 0.000010 0.000010 0.000010 0.000010 0.000010 0.000010 0.000010 0.000010 0.000010 0.000010 0.000010 0.000010 0.999640 0.000010 0.000010 0.000010 0.000010 0.000010 0.000010 0.000010 0.000010 0.000010 0.000010 0.000010 0.000010 0.000010 0.000010 0.000010 0.000010 0.000010 0.000010 0.000010 0.000010 0.000010
0.000010 0.000010 0.000010 0.000010 0.000010 0.000010 0.000010 0.000010 0.000010 0.000010 0.000010 0.000010 0.000010 0.000010 0.000010 0.999640 0.000010 0.000010 0.000010 0.000010 0.000010 0.000010 0.000010 0.000010 0.000010 0.000010 0.000010 0.000010 0.000010 0.000010 0.000010 0.000010 0.000010 0.000010 0.000010 0.000010 0.000010
0.000010 0.000010 0.000010 0.000010 0.000010 0.000010 0.000010 0.000010 0.000010 0.000010 0.432960 0.000010 0.000010 0.000010 0.000010 0.201173 0.000010 0.000010 0.000010 0.000933 0.000010 0.000010 0.177953 0.000010 0.000010 0.000010 0.000010 0.000010 0.000010 0.000010 0.000010 0.000010 0.000010 0.000010 0.000010 0.186661 0.000010
0.000010 0.000010 0.000010 0.000010 0.000010 0.000010 0.000010 0.000010 0.000010 0.000010 0.425926 0.000010 0.000010 0.000010 0.000010 0.196082 0.000010 0.000010 0.000010 0.034324 0.000010 0.000010 0.157112 0.000010 0.000010 0.000010 0.000010 0.000010 0.000010 0.000010 0.000010 0.000010 0.000010 0.000010 0.000010 0.186236 0.000010
0.000010 0.000010 0.000010 0.000010 0.000010 0.000010 0.000010 0.000010 0.000010 0.000010 0.419780 0.000010 0.000010 0.000010 0.003205 0.035649 0.000010 0.000010 0.000010 0.086091 0.000010 0.000010 0.280624 0.000010 0.067607 0.000010 0.000010 0.000010 0.000010 0.000010 0.000010 0.000010 0.000010 0.000010 0.000010 0.106744 0.000010
0.000010 0.000010 0.000010 0.000010 0.000010 0.000010 0.000010 0.000010 0.000010 0.000010 0.371939 0.000010 0.000010 0.000010 0.000010 0.042560 0.000010 0.000010 0.000010 0.042520 0.000010 0.000010 0.296528 0.000010 0.080767 0.000010 0.000010 0.000010 0.000010 0.000010 0.000010 0.000010 0.000010 0.000010 0.000010 0.165376 0.000010
0.000010 0.000010 0.000010 0.000010 0.000010 0.000010 0.000010 0.000010 0.000010 0.000010 0.307657 0.000010 0.000010 0.000010 0.000010 0.019549 0.000010 0.000010 0.000010 0.054925 0.000010 0.000010 0.472656 0.000010 0.000010 0.000010 0.000010 0.000010 0.000010 0.000010 0.000010 0.000010 0.000010 0.000010 0.000010 0.144894 0.000010
0.000010 0.000010 0.000010 0.000010 0.000010 0.000010 0.000010 0.000010 0.000010 0.000010 0.343303 0.000010 0.000010 0.000010 0.000010 0.038703 0.000010 0.000010 0.000010 0.044770 0.000010 0.000010 0.429551 0.000010 0.003230 0.000010 0.000010 0.000010 0.000010 0.000010 0.000010 0.000010 0.000010 0.000010 0.000010 0.140132 0.000010
0.000010 0.000010 0.000010 0.000010 0.000010 0.000010 0.000010 0.000010 0.000010 0.000010 0.316956 0.000010 0.000010 0.000010 0.000010 0.032149 0.000010 0.000010 0.000010 0.100537 0.000010 0.000010 0.299076 0.000010 0.055682 0.000010 0.000010 0.000010 0.000010 0.000010 0.000010 0.000010 0.000010 0.000010 0.000010 0.195290 0.000010
0.000010 0.000010 0.000010 0.000010 0.000010 0.000010 0.000010 0.000010 0.000010 0.000010 0.308080 0.000010 0.000010 0.000010 0.000010 0.019644 0.000010 0.000010 0.000010 0.054358 0.000010 0.000010 0.472976 0.000010 0.000010 0.000010 0.000010 0.000010 0.000010 0.000010 0.000010 0.000010 0.000010 0.000010 0.000010 0.144622 0.000010
0.000010 0.000010 0.000010 0.000010 0.000010 0.000010 0.000010 0.000010 0.000010 0.000010 0.384043 0.000010 0.000010 0.000010 0.000010 0.015527 0.000010 0.000010 0.000010 0.040881 0.000010 0.000010 0.396600 0.000010 0.000010 0.000010 0.000010 0.000010 0.000010 0.000010 0.000010 0.000010 0.000010 0.000010 0.000010 0.162629 0.000010
0.000010 0.000010 0.000010 0.000010 0.000010 0.000010 0.000010 0.000010 0.000010 0.000010 0.386953 0.000010 0.000010 0.000010 0.000010 0.049090 0.000010 0.000010 0.000010 0.066353 0.000010 0.000010 0.318571 0.000010 0.038897 0.000010 0.000010 0.000010 0.000010 0.000010 0.000010 0.000010 0.000010 0.000010 0.000010 0.139826 0.000010
0.000010 0.000010 0.000010 0.000010 0.000010 0.000010 0.000010 0.000010 0.000010 0.000010 0.154087 0.000010 0.000010 0.000010 0.000010 0.014393 0.000010 0.000010 0.000010 0.003063 0.000010 0.000010 0.065808 0.000010 0.000010 0.000010 0.000010 0.000010 0.000010 0.000010 0.000010 0.000010 0.000010 0.000010 0.000010 0.762329 0.000010
0.000010 0.000010 0.000010 0.000010 0.000010 0.000010 0.000010 0.000010 0.000010 0.000010 0.105415 0.000010 0.000010 0.000010 0.000010 0.704502 0.000010 0.000010 0.000010 0.000010 0.000010 0.000010 0.089114 0.000010 0.000010 0.000010 0.000010 0.000010 0.000010 0.000010 0.000010 0.000010 0.000010 0.000010 0.000010 0.100639 0.000010
0.000010 0.000010 0.000010 0.000010 0.000010 0.000010 0.000010 0.000010 0.000010 0.000010 0.675580 0.000010 0.000010 0.000010 0.000010 0.004301 0.000010 0.000010 0.000010 0.060554 0.000010 0.000010 0.157636 0.000010 0.014735 0.000010 0.000010 0.000010 0.000010 0.000010 0.000010 0.000010 0.000010 0.000010 0.000010 0.086884 0.000010
0.000010 0.000010 0.000010 0.000010 0.000010 0.000010 0.000010 0.000010 0.000010 0.000010 0.953008 0.000010 0.000010 0.000010 0.000010 0.028020 0.000010 0.000010 0.000010 0.000010 0.000010 0.000010 0.018632 0.000010 0.000010 0.000010 0.000010 0.000010 0.000010 0.000010 0.000010 0.000010 0.000010 0.000010 0.000010 0.000010 0.000010
0.000010 0.000010 0.000010 0.000010 0.000010 0.000010 0.000010 0.000010 0.000010 0.000010 0.574083 0.000010 0.000010 0.000010 0.000010 0.030959 0.000010 0.000010 0.000010 0.081867 0.000010 0.000010 0.198711 0.000010 0.020700 0.000010 0.000010 0.000010 0.000010 0.000010 0.000010 0.000010 0.000010 0.000010 0.000010 0.093371 0.000010
0.000010 0.000010 0.000010 0.000010 0.000010 0.000010 0.000010 0.000010 0.000010 0.000010 0.999640 0.000010 0.000010 0.000010 0.000010 0.000010 0.000010 0.000010 0.000010 0.000010 0.000010 0.000010 0.000010 0.000010 0.000010 0.000010 0.000010 0.000010 0.000010 0.000010 0.000010 0.000010 0.000010 0.000010 0.000010 0.000010 0.000010
0.000010 0.000010 0.000010 0.000010 0.000010 0.000010 0.000010 0.000010 0.000010 0.000010 0.988238 0.000010 0.000010 0.000010 0.000010 0.011412 0.000010 0.000010 0.000010 0.000010 0.000010 0.000010 0.000010 0.000010 0.000010 0.000010 0.000010 0.000010 0.000010 0.000010 0.000010 0.000010 0.000010 0.000010 0.000010 0.000010 0.000010
0.000010 0.000010 0.000010 0.000010 0.000010 0.000010 0.000010 0.000010 0.000010 0.000010 0.997606 0.000010 0.000010 0.000010 0.000010 0.002044 0.000010 0.000010 0.000010 0.000010 0.000010 0.000010 0.000010 0.000010 0.000010 0.000010 0.000010 0.000010 0.000010 0.000010 0.000010 0.000010 0.000010 0.000010 0.000010 0.000010 0.000010
0.000010 0.000010 0.000010 0.000010 0.000010 0.000010 0.000010 0.000010 0.000010 0.000010 0.662611 0.000010 0.000010 0.000010 0.000010 0.004257 0.000010 0.000010 0.000010 0.040839 0.000010 0.000010 0.161395 0.000010 0.038397 0.000010 0.000010 0.000010 0.000010 0.000010 0.000010 0.000010 0.000010 0.000010 0.000010 0.092190 0.000010
0.000010 0.000010 0.000010 0.000010 0.000010 0.000010 0.000010 0.000010 0.000010 0.000010 0.988842 0.000010 0.000010 0.000010 0.000010 0.010808 0.000010 0.000010 0.000010 0.000010 0.000010 0.000010 0.000010 0.000010 0.000010 0.000010 0.000010 0.000010 0.000010 0.000010 0.000010 0.000010 0.000010 0.000010 0.000010 0.000010 0.000010
0.000010 0.000010 0.000010 0.000010 0.000010 0.000010 0.000010 0.000010 0.000010 0.000010 0.997123 0.000010 0.000010 0.000010 0.000010 0.000010 0.000010 0.000010 0.000010 0.000010 0.000010 0.000010 0.000010 0.000010 0.000010 0.000010 0.000010 0.000010 0.000010 0.000010 0.000010 0.000010 0.000010 0.000010 0.000010 0.002527 0.000010
0.000010 0.000010 0.000010 0.000010 0.000010 0.000010 0.000010 0.000010 0.000010 0.000010 0.552989 0.000010 0.000010 0.000010 0.000010 0.015320 0.000010 0.000010 0.000010 0.058394 0.000010 0.000010 0.238757 0.000010 0.021640 0.000010 0.000010 0.000010 0.000010 0.000010 0.000010 0.000010 0.000010 0.000010 0.000010 0.112589 0.000010
0.000891 0.000010 0.004221 0.000010 0.000010 0.000010 0.000010 0.000010 0.000010 0.000010 0.257452 0.000010 0.015664 0.000012 0.002183 0.016094 0.000010 0.004623 0.000513 0.069798 0.002807 0.000010 0.441301 0.000010 0.009186 0.006820 0.000010 0.000010 0.000010 0.000010 0.000010 0.000010 0.005478 0.000010 0.000010 0.162747 0.000010
0.000010 0.000010 0.000010 0.000010 0.000010 0.000010 0.000010 0.000010 0.000010 0.000010 0.315788 0.000010 0.007680 0.000010 0.000233 0.037153 0.000010 0.000010 0.000010 0.099314 0.000010 0.000010 0.338474 0.000010 0.030645 0.000010 0.000010 0.000010 0.000010 0.000010 0.000010 0.000010 0.000010 0.000010 0.000010 0.170424 0.000010
0.000010 0.000010 0.000010 0.000010 0.000010 0.000010 0.000010 0.000010 0.000010 0.000010 0.327325 0.000010 0.000010 0.000010 0.000010 0.024745 0.000010 0.000010 0.000010 0.050419 0.000010 0.000010 0.370001 0.000010 0.051105 0.000010 0.000010 0.000010 0.000010 0.000010 0.000010 0.000010 0.000010 0.000010 0.000010 0.176095 0.000010
0.000010 0.000010 0.000010 0.000010 0.000010 0.000010 0.000010 0.000010 0.000010 0.000010 0.282674 0.000010 0.000010 0.000010 0.000010 0.002558 0.000010 0.000010 0.000010 0.083966 0.000010 0.000010 0.438537 0.000010 0.024799 0.000010 0.000010 0.000010 0.000010 0.000010 0.000010 0.000010 0.000011 0.000010 0.000010 0.167155 0.000010
0.000010 0.000010 0.000010 0.000010 0.000010 0.000010 0.000010 0.000010 0.000320 0.000010 0.330389 0.000010 0.000010 0.000010 0.000010 0.000010 0.000010 0.000010 0.000010 0.071109 0.000010 0.000010 0.435159 0.000010 0.010838 0.000010 0.000010 0.000010 0.000010 0.000010 0.000010 0.000010 0.000010 0.000010 0.000010 0.151875 0.000010
0.000010 0.000010 0.000010 0.000010 0.000010 0.000010 0.000010 0.000010 0.000010 0.000010 0.328070 0.000010 0.000010 0.000010 0.000010 0.015148 0.000010 0.000010 0.000010 0.086652 0.000010 0.000010 0.320999 0.000010 0.051663 0.000010 0.000010 0.000010 0.000081 0.000010 0.000010 0.000010 0.000010 0.000010 0.000010 0.197087 0.000010
0.000010 0.000010 0.000010 0.000010 0.000010 0.000010 0.000010 0.000010 0.000010 0.000010 0.332450 0.000010 0.000010 0.000010 0.000010 0.002251 0.000010 0.000010 0.000010 0.103240 0.000010 0.001137 0.344903 0.000010 0.060216 0.000010 0.000010 0.000010 0.000010 0.000010 0.000010 0.000010 0.000010 0.000010 0.000010 0.155504 0.000010
0.000010 0.000010 0.000010 0.000010 0.000010 0.000010 0.000010 0.000010 0.000010 0.000010 0.352301 0.000010 0.000010 0.000010 0.000010 0.015916 0.000010 0.000010 0.000010 0.088691 0.000010 0.000010 0.330921 0.000010 0.029459 0.000010 0.000010 0.000010 0.000010 0.000010 0.000010 0.000010 0.000010 0.000010 0.000010 0.182402 0.000010
0.000010 0.000010 0.000010 0.000010 0.000010 0.000010 0.000010 0.000010 0.002050 0.000010 0.312420 0.000010 0.000010 0.000010 0.000892 0.015176 0.000010 0.000010 0.000010 0.075576 0.000010 0.000010 0.332778 0.000010 0.019105 0.000010 0.000010 0.000010 0.001845 0.000010 0.000010 0.000010 0.000010 0.000010 0.000010 0.239878 0.000010
0.000010 0.000010 0.000010 0.000010 0.000010 0.000010 0.000010 0.000010 0.000010 0.000010 0.306876 0.000010 0.000010 0.000010 0.000010 0.028100 0.000010 0.000010 0.000010 0.095696 0.000010 0.000010 0.390141 0.000010 0.028878 0.000010 0.000010 0.000010 0.000810 0.000010 0.000010 0.000010 0.000010 0.000010 0.000010 0.149198 0.000010
0.000010 0.000010 0.000010 0.000010 0.000010 0.000010 0.000010 0.560743 0.000010 0.000010 0.000010 0.000010 0.055882 0.000010 0.000010 0.000010 0.140762 0.000010 0.000010 0.000010 0.000010 0.000010 0.000010 0.000010 0.000010 0.000010 0.242283 0.000010 0.000010 0.000010 0.000010 0.000010 0.000010 0.000010 0.000010 0.000010 0.000010
0.000010 0.000010 0.000010 0.000010 0.000010 0.000010 0.000010 0.553716 0.000010 0.000010 0.000010 0.000010 0.062778 0.000010 0.000010 0.000010 0.140327 0.000010 0.000010 0.000010 0.000010 0.000010 0.000010 0.000010 0.000010 0.000010 0.242850 0.000010 0.000010 0.000010 0.000010 0.000010 0.000010 0.000010 0.000010 0.000010 0.000010
0.000010 0.000010 0.000010 0.000010 0.000010 0.000010 0.000010 0.592052 0.000010 0.000010 0.000010 0.000010 0.036189 0.000010 0.000010 0.000010 0.141479 0.000010 0.000010 0.000010 0.000010 0.000010 0.000010 0.000010 0.000010 0.000010 0.229948 0.000010 0.000011 0.000010 0.000010 0.000010 0.000010 0.000010 0.000010 0.000010 0.000010
0.000010 0.000010 0.000010 0.000010 0.000010 0.000010 0.000010 0.570735 0.000010 0.000010 0.000010 0.000010 0.067248 0.000010 0.000010 0.000010 0.139789 0.000010 0.000010 0.000010 0.000010 0.013211 0.000010 0.000010 0.000010 0.000010 0.208690 0.000010 0.000010 0.000010 0.000010 0.000010 0.000010 0.000015 0.000012 0.000010 0.000010
0.000010 0.000010 0.000010 0.000010 0.000010 0.000010 0.000010 0.656325 0.000010 0.000010 0.000010 0.000017 0.025586 0.000010 0.000010 0.000010 0.129266 0.000010 0.000010 0.000010 0.000010 0.000010 0.000010 0.000010 0.000010 0.000010 0.188486 0.000010 0.000010 0.000010 0.000010 0.000010 0.000010 0.000010 0.000010 0.000010 0.000010
0.000010 0.000010 0.000010 0.000010 0.000010 0.000010 0.000010 0.627375 0.000010 0.000010 0.000010 0.000010 0.022404 0.000010 0.000010 0.000010 0.127986 0.000010 0.000010 0.000010 0.000010 0.000010 0.000010 0.000010 0.000010 0.000010 0.221904 0.000010 0.000010 0.000010 0.000010 0.000010 0.000010 0.000010 0.000010 0.000010 0.000010
0.000010 0.000010 0.000010 0.000010 0.000010 0.000010 0.000010 0.635609 0.000010 0.000010 0.000010 0.000010 0.015761 0.000010 0.000010 0.004085 0.127260 0.000010 0.000010 0.000010 0.000010 0.000010 0.000010 0.000010 0.000010 0.000010 0.215786 0.000010 0.001189 0.000010 0.000010 0.000010 0.000010 0.000010 0.000010 0.000010 0.000010
0.000010 0.000010 0.000010 0.000010 0.000010 0.000010 0.000010 0.578314 0.000010 0.000010 0.000010 0.000010 0.061859 0.000010 0.000010 0.000010 0.125608 0.000010 0.000010 0.000010 0.000010 0.000010 0.000010 0.000010 0.000010 0.000010 0.227434 0.000010 0.006466 0.000010 0.000010 0.000010 0.000010 0.000010 0.000010 0.000010 0.000010
0.000013 0.000010 0.000010 0.000010 0.000010 0.000010 0.000010 0.545395 0.000010 0.000010 0.000010 0.000010 0.082105 0.000010 0.000010 0.000010 0.150824 0.000010 0.000010 0.000010 0.000010 0.000010 0.000010 0.000010 0.000010 0.000010 0.218557 0.000010 0.002796 0.000010 0.000010 0.000010 0.000010 0.000010 0.000010 0.000010 0.000010
0.000010 0.000010 0.000010 0.000010 0.000010 0.000010 0.000010 0.553105 0.000010 0.000010 0.000010 0.000010 0.077876 0.000010 0.000010 0.000010 0.135853 0.000010 0.000010 0.000010 0.000010 0.000010 0.000010 0.000010 0.000010 0.000010 0.232837 0.000010 0.000010 0.000010 0.000010 0.000010 0.000010 0.000010 0.000010 0.000010 0.000010
0.000010 0.000010 0.000010 0.000010 0.000010 0.000010 0.000010 0.577456 0.000010 0.000010 0.000010 0.000010 0.037195 0.000010 0.000010 0.000010 0.149077 0.000010 0.000010 0.000010 0.000010 0.010200 0.000010 0.000010 0.000010 0.000010 0.225752 0.000010 0.000010 0.000010 0.000010 0.000010 0.000010 0.000010 0.000010 0.000010 0.000010
0.000010 0.000010 0.000010 0.000010 0.000010 0.000010 0.000010 0.593579 0.000010 0.000010 0.000010 0.000010 0.033914 0.000010 0.000010 0.000793 0.122357 0.000010 0.000010 0.000010 0.000010 0.000010 0.000010 0.000010 0.000010 0.000010 0.243608 0.000010 0.005439 0.000010 0.000010 0.000010 0.000010 0.000010 0.000010 0.000010 0.000010
0.000010 0.000010 0.000010 0.000010 0.000010 0.000010 0.000010 0.582533 0.000010 0.000010 0.000010 0.000010 0.043969 0.000010 0.000010 0.002004 0.142577 0.000010 0.000010 0.000010 0.000010 0.013318 0.000019 0.000010 0.000010 0.000010 0.210904 0.000010 0.000439 0.000010 0.000010 0.000010 0.000010 0.000010 0.000010 0.003957 0.000010
0.000010 0.000010 0.000010 0.000010 0.000010 0.000010 0.000010 0.617011 0.000010 0.000010 0.000010 0.000010 0.028828 0.000010 0.000010 0.000010 0.119276 0.000010 0.000010 0.000010 0.000010 0.000010 0.000010 0.000010 0.000010 0.000010 0.234555 0.000010 0.000010 0.000010 0.000010 0.000010 0.000010 0.000010 0.000010 0.000010 0.000010
0.000010 0.000010 0.000010 0.000010 0.000010 0.000010 0.000010 0.540066 0.000010 0.000010 0.000010 0.000010 0.079884 0.000010 0.000010 0.000010 0.140310 0.000010 0.000010 0.000010 0.000010 0.000010 0.000010 0.000010 0.000010 0.000010 0.239410 0.000010 0.000010 0.000010 0.000010 0.000010 0.000010 0.000010 0.000010 0.000010 0.000010
0.000010 0.000010 0.000010 0.000010 0.000010 0.000010 0.000010 0.610896 0.000010 0.000010 0.000010 0.000010 0.022966 0.000010 0.000010 0.000010 0.142861 0.000010 0.000010 0.000010 0.000010 0.000010 0.000010 0.000010 0.000010 0.000010 0.222947 0.000010 0.000010 0.000010 0.000010 0.000010 0.000010 0.000010 0.000010 0.000010 0.000010
0.000010 0.000010 0.000010 0.000010 0.000010 0.000010 0.000010 0.571543 0.000010 0.000010 0.000010 0.000010 0.036624 0.000010 0.000010 0.000010 0.159724 0.000010 0.000010 0.000010 0.000010 0.000010 0.000010 0.000010 0.000010 0.000010 0.231778 0.000010 0.000010 0.000010 0.000010 0.000010 0.000010 0.000010 0.000010 0.000010 0.000010
0.000010 0.000010 0.000010 0.000010 0.000010 0.000010 0.000010 0.570666 0.000010 0.000010 0.000010 0.000010 0.050494 0.000010 0.000010 0.000010 0.129111 0.000010 0.000010 0.000010 0.000010 0.026668 0.000010 0.000010 0.000010 0.000010 0.222740 0.000010 0.000010 0.000010 0.000010 0.000010 0.000010 0.000010 0.000010 0.000010 0.000010
0.000010 0.000010 0.000010 0.000010 0.000010 0.000010 0.000010 0.646812 0.000010 0.000010 0.000010 0.000010 0.021557 0.000010 0.000010 0.000010 0.136670 0.000013 0.000010 0.000010 0.000010 0.012137 0.000010 0.000010 0.000010 0.000010 0.182500 0.000010 0.000010 0.000010 0.000010 0.000010 0.000010 0.000010 0.000010 0.000010 0.000010
0.000010 0.000010 0.000010 0.000010 0.000010 0.000010 0.000010 0.593079 0.000010 0.000010 0.000010 0.000010 0.038480 0.000010 0.000010 0.000010 0.153925 0.000010 0.000010 0.000010 0.000010 0.000010 0.000010 0.000010 0.000010 0.000010 0.214186 0.000010 0.000010 0.000010 0.000010 0.000010 0.000010 0.000010 0.000010 0.000010 0.000010
0.000010 0.000010 0.000010 0.000010 0.000010 0.000010 0.000010 0.015749 0.000010 0.000010 0.000010 0.000010 0.000010 0.000010 0.000010 0.000010 0.000010 0.000010 0.000010 0.000010 0.000010 0.807082 0.000010 0.000010 0.000010 0.000010 0.176828 0.000010 0.000010 0.000010 0.000010 0.000010 0.000010 0.000010 0.000010 0.000010 0.000010
0.000010 0.000010 0.000010 0.000010 0.000010 0.000010 0.000010 0.000010 0.000010 0.000010 0.000010 0.000010 0.000010 0.000010 0.000010 0.000010 0.000010 0.000010 0.000010 0.000010 0.000010 0.999640 0.000010 0.000010 0.000010 0.000010 0.000010 0.000010 0.000010 0.000010 0.000010 0.000010 0.000010 0.000010 0.000010 0.000010 0.000010
0.000010 0.000010 0.000010 0.000013 0.000010 0.000010 0.000010 0.000012 0.000010 0.000010 0.000010 0.000011 0.000010 0.000010 0.000010 0.000010 0.000010 0.000010 0.000010 0.000010 0.000010 0.999631 0.000010 0.000010 0.000010 0.000010 0.000010 0.000010 0.000010 0.000010 0.000011 0.000012 0.000010 0.000010 0.000010 0.000010 0.000010
0.000010 0.000010 0.000010 0.000010 0.000010 0.000010 0.000010 0.171141 0.000010 0.000010 0.000010 0.000010 0.000010 0.000010 0.000010 0.000010 0.010952 0.000010 0.000010 0.000010 0.000010 0.791300 0.000010 0.000010 0.000010 0.000010 0.026270 0.000010 0.000010 0.000010 0.000010 0.000010 0.000010 0.000010 0.000010 0.000017 0.000010
0.000010 0.000010 0.000010 0.000010 0.000010 0.000010 0.000010 0.000010 0.000010 0.000010 0.000010 0.000010 0.000010 0.000010 0.000010 0.000010 0.000010 0.000010 0.000010 0.000010 0.000010 0.995288 0.000010 0.000010 0.000010 0.000010 0.004362 0.000010 0.000010 0.000010 0.000010 0.000010 0.000010 0.000010 0.000010 0.000010 0.000010
0.000010 0.000010 0.000010 0.000010 0.000010 0.000010 0.000010 0.000010 0.000010 0.000010 0.000010 0.000010 0.000010 0.000010 0.000010 0.000010 0.000010 0.000010 0.000010 0.000010 0.000010 0.999640 0.000010 0.000010 0.000010 0.000010 0.000010 0.000010 0.000010 0.000010 0.000010 0.000010 0.000010 0.000010 0.000010 0.000010 0.000010
0.000010 0.000010 0.000010 0.000010 0.000010 0.000010 0.000010 0.000010 0.000010 0.000010 0.000010 0.000010 0.000010 0.000010 0.000010 0.000010 0.000010 0.000010 0.000010 0.000010 0.000010 0.999640 0.000010 0.000010 0.000010 0.000010 0.000010 0.000010 0.000010 0.000010 0.000010 0.000010 0.000010 0.000010 0.000010 0.000010 0.000010
0.000010 0.000010 0.000010 0.000010 0.000010 0.000010 0.000010 0.000010 0.000010 0.000010 0.000010 0.000010 0.000010 0.000010 0.000011 0.000010 0.000011 0.000010 0.000010 0.000010 0.000010 0.999635 0.000010 0.000010 0.000010 0.000010 0.000010 0.000010 0.000010 0.000010 0.000010 0.000012 0.000010 0.000010 0.000010 0.000012 0.000010
0.000010 0.000010 0.000010 0.000010 0.000010 0.000010 0.000010 0.000010 0.000010 0.000010 0.000010 0.000010 0.000010 0.000010 0.000010 0.000010 0.000010 0.000010 0.000010 0.000010 0.000010 0.999640 0.000010 0.000010 0.000010 0.000010 0.000010 0.000010 0.000010 0.000010 0.000010 0.000010 0.000010 0.000010 0.000010 0.000010 0.000010
0.000010 0.000010 0.000010 0.000010 0.000010 0.000010 0.000010 0.121301 0.000010 0.000010 0.000010 0.000010 0.000010 0.000010 0.000010 0.000010 0.005979 0.000010 0.000010 0.000010 0.000010 0.872379 0.000010 0.000010 0.000010 0.000010 0.000010 0.000010 0.000010 0.000010 0.000010 0.000010 0.000010 0.000010 0.000010 0.000010 0.000010
0.000010 0.000010 0.000010 0.000010 0.000010 0.000010 0.000010 0.140148 0.000010 0.000010 0.000010 0.000010 0.000010 0.000010 0.000010 0.000010 0.000010 0.000010 0.000010 0.000010 0.000010 0.859502 0.000010 0.000010 0.000010 0.000010 0.000010 0.000010 0.000010 0.000010 0.000010 0.000010 0.000010 0.000010 0.000010 0.000010 0.000010
0.000010 0.000010 0.000010 0.000010 0.000010 0.000010 0.000010 0.000010 0.000010 0.000010 0.000010 0.000010 0.030783 0.000010 0.000010 0.006171 0.000010 0.000010 0.000010 0.026925 0.000010 0.923579 0.000010 0.000010 0.000017 0.000010 0.000010 0.000010 0.000010 0.000010 0.000010 0.000010 0.000010 0.000010 0.000010 0.012214 0.000010
0.000010 0.000010 0.000010 0.000010 0.000010 0.000010 0.000010 0.000010 0.000010 0.000010 0.000010 0.000010 0.000010 0.000010 0.000010 0.000010 0.000010 0.000010 0.000010 0.000010 0.000010 0.999640 0.000010 0.000010 0.000010 0.000010 0.000010 0.000010 0.000010 0.000010 0.000010 0.000010 0.000010 0.000010 0.000010 0.000010 0.000010
0.000010 0.000010 0.000010 0.000010 0.000010 0.000010 0.000010 0.154413 0.000010 0.000010 0.000010 0.000010 0.050008 0.000010 0.000010 0.008358 0.006011 0.000010 0.000010 0.000010 0.000010 0.744222 0.000010 0.000010 0.006051 0.000010 0.015754 0.000010 0.014893 0.000010 0.000010 0.000010 0.000010 0.000010 0.000010 0.000010 0.000010
0.000010 0.000010 0.000010 0.000012 0.000010 0.000010 0.000010 0.000010 0.000010 0.000010 0.000010 0.000010 0.000010 0.000010 0.000010 0.000010 0.000010 0.000010 0.000010 0.000010 0.000010 0.999638 0.000010 0.000010 0.000010 0.000010 0.000010 0.000010 0.000010 0.000010 0.000010 0.000010 0.000010 0.000010 0.000010 0.000010 0.000010
0.000010 0.000010 0.000010 0.000010 0.000010 0.000010 0.000010 0.000010 0.000010 0.000010 0.000010 0.000010 0.000010 0.000010 0.000010 0.000010 0.000010 0.000010 0.000010 0.000010 0.000010 0.999640 0.000010 0.000010 0.000010 0.000010 0.000010 0.000010 0.000010 0.000010 0.000010 0.000010 0.000010 0.000010 0.000010 0.000010 0.000010
0.000010 0.000010 0.000010 0.000010 0.000010 0.000010 0.000010 0.000010 0.000010 0.000010 0.000010 0.000010 0.000010 0.000010 0.000010 0.000010 0.000010 0.000010 0.000010 0.000010 0.000010 0.999640 0.000010 0.000010 0.000010 0.000010 0.000010 0.000010 0.000010 0.000010 0.000010 0.000010 0.000010 0.000010 0.000010 0.000010 0.000010
0.024789 0.000010 0.000010 0.014014 0.000010 0.005282 0.000010 0.050091 0.000010 0.000010 0.000010 0.004019 0.000010 0.006293 0.000010 0.000010 0.024849 0.019821 0.000010 0.000010 0.000033 0.014800 0.000010 0.024891 0.000010 0.006566 0.070650 0.009754 0.000010 0.012864 0.001705 0.007456 0.701934 0.000010 0.000010 0.000010 0.000010
0.000010 0.000010 0.000010 0.000010 0.000010 0.043871 0.000010 0.004120 0.000010 0.000010 0.000010 0.000010 0.000010 0.000010 0.000010 0.000010 0.003518 0.000010 0.000010 0.000010 0.000010 0.000010 0.000010 0.060948 0.000010 0.000010 0.067514 0.000010 0.000010 0.000010 0.011915 0.000010 0.800660 0.007165 0.000010 0.000010 0.000010
0.000010 0.000010 0.000010 0.000010 0.000010 0.000010 0.000010 0.000010 0.000010 0.000010 0.000010 0.000010 0.000010 0.000010 0.000010 0.000010 0.000010 0.000010 0.000010 0.000010 0.000010 0.000010 0.000010 0.000010 0.000010 0.000010 0.000010 0.000010 0.000010 0.000010 0.000010 0.000010 0.999640 0.000010 0.000010 0.000010 0.000010
0.000010 0.000010 0.000010 0.000010 0.000010 0.000010 0.000010 0.000010 0.000010 0.000010 0.000010 0.000010 0.000010 0.000010 0.000010 0.000010 0.000010 0.000010 0.000010 0.000010 0.000010 0.000010 0.000010 0.000010 0.000010 0.000010 0.000010 0.000010 0.000010 0.000010 0.000010 0.000010 0.999640 0.000010 0.000010 0.000010 0.000010
0.023307 0.000010 0.000010 0.000010 0.000010 0.029124 0.000010 0.009524 0.000010 0.000010 0.000010 0.000010 0.000010 0.003342 0.000010 0.000010 0.030456 0.000010 0.000010 0.000010 0.000010 0.000010 0.000010 0.007248 0.000010 0.000010 0.043348 0.012489 0.000010 0.000010 0.017930 0.000010 0.822962 0.000010 0.000010 0.000010 0.000010
0.014218 0.000010 0.000010 0.000010 0.000010 0.146041 0.010721 0.038814 0.000010 0.000010 0.000010 0.028031 0.000010 0.000010 0.000010 0.000010 0.010855 0.057428 0.000010 0.000010 0.000010 0.014659 0.000010 0.058526 0.000010 0.000010 0.041459 0.000010 0.000010 0.000010 0.000657 0.002099 0.569645 0.006617 0.000010 0.000010 0.000010
0.000010 0.000010 0.013083 0.000010 0.004992 0.123196 0.016223 0.008790 0.000010 0.000010 0.000010 0.000010 0.000010 0.000573 0.000010 0.000010 0.002812 0.036984 0.000010 0.000010 0.010909 0.000010 0.000010 0.116855 0.000010 0.000010 0.010456 0.000010 0.000010 0.000010 0.000010 0.016861 0.638026 0.000010 0.000010 0.000010 0.000010
0.000010 0.000010 0.000010 0.000010 0.000010 0.000010 0.000010 0.000010 0.000010 0.000010 0.000010 0.000010 0.000010 0.000010 0.000010 0.000010 0.000010 0.000010 0.000010 0.000010 0.000010 0.000010 0.000010 0.000010 0.000010 0.000010 0.000010 0.000010 0.000010 0.000010 0.000010 0.000010 0.999640 0.000010 0.000010 0.000010 0.000010
0.000010 0.000010 0.000010 0.000010 0.000010 0.000010 0.000010 0.000010 0.000010 0.000010 0.000010 0.000010 0.000010 0.000010 0.000010 0.000010 0.000010 0.000010 0.000010 0.000010 0.000010 0.000010 0.000010 0.000010 0.000010 0.000010 0.000010 0.000010 0.000010 0.000010 0.000010 0.000010 0.999640 0.000010 0.000010 0.000010 0.000010
0.000010 0.000010 0.000010 0.000010 0.000010 0.000010 0.000010 0.000010 0.000010 0.000010 0.000010 0.000010 0.000010 0.000010 0.000010 0.000010 0.016082 0.000010 0.000010 0.000010 0.000010 0.000010 0.000010 0.000010 0.000010 0.000010 0.026497 0.000010 0.000010 0.000010 0.000010 0.000010 0.957081 0.000010 0.000010 0.000010 0.000010
0.024587 0.000010 0.000010 0.026155 0.000010 0.002704 0.003064 0.045404 0.000010 0.000010 0.000010 0.001140 0.000010 0.031853 0.000010 0.000010 0.040311 0.017636 0.000010 0.000010 0.000010 0.000010 0.000010 0.006720 0.000010 0.005180 0.065291 0.005559 0.000010 0.000010 0.000010 0.000010 0.719141 0.002232 0.002810 0.000010 0.000010
0.000010 0.000010 0.000010 0.000010 0.000010 0.083521 0.000010 0.000010 0.000010 0.000010 0.000010 0.000010 0.000010 0.000010 0.000010 0.000010 0.001766 0.037577 0.000010 0.000010 0.021035 0.000010 0.000010 0.004142 0.000010 0.000010 0.034061 0.000010 0.000010 0.000010 0.000010 0.006364 0.793022 0.018231 0.000010 0.000010 0.000010
0.000010 0.000010 0.000010 0.000010 0.000010 0.000010 0.000010 0.000010 0.000010 0.000010 0.000010 0.000010 0.000010 0.000010 0.000010 0.000010 0.000010 0.000010 0.000010 0.000010 0.000010 0.000010 0.000010 0.000010 0.000010 0.000010 0.000010 0.000010 0.000010 0.000010 0.000010 0.000010 0.999640 0.000010 0.000010 0.000010 0.000010
0.000010 0.000010 0.000010 0.000010 0.000010 0.000010 0.000010 0.000010 0.000010 0.000010 0.000010 0.000010 0.000010 0.000010 0.000010 0.000010 0.000010 0.000010 0.000010 0.000010 0.000010 0.000010 0.000010 0.000010 0.000010 0.000010 0.000010 0.000010 0.000010 0.000010 0.000010 0.000010 0.999640 0.000010 0.000010 0.000010 0.000010
0.000010 0.000010 0.000010 0.000010 0.000010 0.133782 0.000824 0.031662 0.000010 0.000010 0.000010 0.003788 0.000010 0.000010 0.000010 0.000010 0.000010 0.047773 0.000010 0.000010 0.000010 0.000010 0.000010 0.063191 0.000010 0.000010 0.026577 0.000010 0.000010 0.000010 0.004446 0.026563 0.653979 0.000010 0.007156 0.000010 0.000010
0.000010 0.000010 0.000010 0.000010 0.000010 0.113689 0.009215 0.003212 0.000010 0.000010 0.000010 0.000010 0.000010 0.000010 0.000010 0.000010 0.000010 0.018072 0.000010 0.000010 0.021462 0.002649 0.000010 0.044174 0.000010 0.003399 0.003129 0.000010 0.000010 0.000010 0.000010 0.001098 0.778209 0.001442 0.000010 0.000010 0.000010
0.000010 0.000010 0.000010 0.000010 0.000010 0.000010 0.000010 0.000010 0.000010 0.000010 0.000010 0.000010 0.000010 0.000010 0.000010 0.000010 0.000010 0.000010 0.000010 0.000010 0.000010 0.000010 0.000010 0.000010 0.000010 0.000010 0.000010 0.000010 0.000010 0.000010 0.000010 0.000010 0.999640 0.000010 0.000010 0.000010 0.000010
0.000010 0.000010 0.000010 0.000010 0.000010 0.000010 0.000010 0.000010 0.000010 0.000010 0.000010 0.000010 0.000010 0.000010 0.000010 0.000010 0.000010 0.000010 0.000010 0.000010 0.000010 0.000010 0.000010 0.000010 0.000010 0.000010 0.000010 0.000010 0.000010 0.000010 0.000010 0.000010 0.999640 0.000010 0.000010 0.000010 0.000010
0.049942 0.000010 0.016458 0.000010 0.000760 0.082737 0.000304 0.034667 0.000010 0.000010 0.000010 0.026447 0.000010 0.000010 0.000010 0.000010 0.024956 0.051891 0.000010 0.000010 0.000010 0.011646 0.000010 0.029666 0.000010 0.000017 0.122264 0.000010 0.000010 0.000010 0.000010 0.019435 0.517212 0.011387 0.000010 0.000010 0.000010
0.021318 0.000010 0.000010 0.000010 0.023085 0.000010 0.000010 0.000010 0.000010 0.000010 0.000010 0.000010 0.000010 0.000010 0.000010 0.000010 0.000010 0.000010 0.000010 0.000010 0.000199 0.000010 0.000010 0.910641 0.000010 0.000010 0.001134 0.000010 0.000010 0.011412 0.000010 0.014841 0.000010 0.015203 0.001887 0.000010 0.000010
0.000010 0.000010 0.000010 0.000010 0.000010 0.000010 0.000010 0.000010 0.000010 0.000010 0.000010 0.000010 0.000010 0.000010 0.000010 0.000010 0.000010 0.000010 0.000010 0.000010 0.000010 0.000010 0.000010 0.985265 0.000010 0.000010 0.014385 0.000010 0.000010 0.000010 0.000010 0.000010 0.000010 0.000010 0.000010 0.000010 0.000010
0.000010 0.000010 0.000010 0.000010 0.010389 0.013706 0.025620 0.003919 0.000010 0.000010 0.000010 0.009325 0.000010 0.000010 0.000010 0.000010 0.000010 0.000010 0.000010 0.000010 0.000010 0.000010 0.000010 0.887547 0.000010 0.003620 0.000010 0.002036 0.000010 0.018193 0.000010 0.000010 0.002599 0.000010 0.018181 0.000010 0.004613
0.000010 0.000010 0.000010 0.000010 0.016438 0.002820 0.030754 0.000010 0.000010 0.000010 0.000010 0.037854 0.000010 0.000010 0.000010 0.000010 0.013120 0.000010 0.000010 0.000010 0.020946 0.000010 0.000010 0.866875 0.000010 0.010693 0.000215 0.000010 0.000010 0.000013 0.000010 0.000010 0.000010 0.000010 0.000010 0.000010 0.000010
0.000010 0.000010 0.000010 0.000010 0.000010 0.000010 0.000010 0.000010 0.000010 0.000010 0.000010 0.000010 0.000010 0.000010 0.000010 0.000010 0.000993 0.000010 0.000010 0.000010 0.000010 0.000010 0.000010 0.998657 0.000010 0.000010 0.000010 0.000010 0.000010 0.000010 0.000010 0.000010 0.000010 0.000010 0.000010 0.000010 0.000010
0.000010 0.000010 0.000010 0.000010 0.000010 0.000010 0.000010 0.000010 0.000010 0.000010 0.000010 0.000010 0.000010 0.000010 0.000010 0.000010 0.000010 0.000010 0.000010 0.000010 0.000010 0.000010 0.000010 0.999640 0.000010 0.000010 0.000010 0.000010 0.000010 0.000010 0.000010 0.000010 0.000010 0.000010 0.000010 0.000010 0.000010
0.000010 0.000010 0.000010 0.000010 0.000010 0.000010 0.000010 0.000010 0.000010 0.000010 0.000010 0.000010 0.000010 0.000010 0.000010 0.000010 0.000010 0.000010 0.000010 0.000010 0.000010 0.000010 0.000010 0.999640 0.000010 0.000010 0.000010 0.000010 0.000010 0.000010 0.000010 0.000010 0.000010 0.000010 0.000010 0.000010 0.000010
0.000010 0.000010 0.000010 0.000010 0.000010 0.000010 0.000010 0.000010 0.000010 0.000010 0.000010 0.000010 0.000010 0.000010 0.000010 0.000010 0.000010 0.000010 0.000010 0.000010 0.000010 0.000010 0.000010 0.999640 0.000010 0.000010 0.000010 0.000010 0.000010 0.000010 0.000010 0.000010 0.000010 0.000010 0.000010 0.000010 0.000010
0.000010 0.000010 0.000010 0.000010 0.000010 0.000010 0.000173 0.000010 0.000010 0.000010 0.000010 0.000010 0.000010 0.000010 0.000010 0.000010 0.000010 0.000010 0.000010 0.000010 0.000010 0.000010 0.000010 0.987318 0.000010 0.006280 0.000010 0.000010 0.000010 0.000010 0.000010 0.005899 0.000010 0.000010 0.000010 0.000010 0.000010
0.000010 0.000010 0.000010 0.000010 0.000010 0.000010 0.000010 0.000010 0.000010 0.000010 0.000010 0.000010 0.000010 0.000010 0.000010 0.000010 0.000010 0.000010 0.000010 0.000010 0.000010 0.000010 0.000010 0.999640 0.000010 0.000010 0.000010 0.000010 0.000010 0.000010 0.000010 0.000010 0.000010 0.000010 0.000010 0.000010 0.000010
0.003200 0.000010 0.006703 0.005387 0.004967 0.000010 0.000010 0.000010 0.000010 0.000010 0.000010 0.000010 0.000010 0.000010 0.000010 0.000010 0.000010 0.000010 0.000010 0.000010 0.004271 0.000010 0.000010 0.926933 0.000010 0.001009 0.000010 0.011578 0.000010 0.000010 0.000010 0.025321 0.000010 0.001122 0.000010 0.000010 0.009249
0.000010 0.000010 0.000010 0.001046 0.000010 0.002933 0.000010 0.000010 0.000010 0.000010 0.000010 0.000010 0.000010 0.000010 0.000010 0.000010 0.013152 0.008529 0.000010 0.000010 0.014335 0.000010 0.000010 0.951797 0.000010 0.000010 0.000011 0.000010 0.000010 0.000010 0.000010 0.000010 0.000010 0.000010 0.007907 0.000010 0.000010
0.000010 0.000010 0.000010 0.000010 0.000010 0.000010 0.000010 0.000010 0.000010 0.000010 0.000010 0.000010 0.000010 0.000010 0.000010 0.000010 0.000010 0.000010 0.000010 0.000010 0.000010 0.000010 0.000010 0.999630 0.000010 0.000010 0.000010 0.000010 0.000010 0.000010 0.000010 0.000020 0.000010 0.000010 0.000010 0.000010 0.000010
0.000010 0.000010 0.000010 0.000010 0.000010 0.000010 0.000010 0.000010 0.000010 0.000010 0.000010 0.000010 0.000010 0.000010 0.000010 0.000010 0.000010 0.000010 0.000010 0.000010 0.000010 0.000010 0.000010 0.999640 0.000010 0.000010 0.000010 0.000010 0.000010 0.000010 0.000010 0.000010 0.000010 0.000010 0.000010 0.000010 0.000010
0.017560 0.000010 0.000010 0.000010 0.019465 0.004899 0.020765 0.000010 0.000010 0.000010 0.000010 0.000010 0.000010 0.000010 0.000010 0.000010 0.000010 0.000010 0.000010 0.000010 0.000010 0.000010 0.000010 0.928736 0.000010 0.000010 0.001627 0.000010 0.000010 0.000010 0.000010 0.000010 0.000010 0.000010 0.006648 0.000010 0.000010
0.013287 0.000010 0.000010 0.000010 0.000010 0.000010 0.000010 0.000010 0.000010 0.000010 0.000010 0.006091 0.000010 0.000010 0.001998 0.000010 0.000010 0.000010 0.000010 0.000010 0.000010 0.000010 0.000010 0.963184 0.000010 0.000010 0.000010 0.000010 0.000010 0.000010 0.000010 0.003692 0.000010 0.000010 0.011438 0.000010 0.000010
0.000010 0.000010 0.000010 0.000010 0.000010 0.000010 0.024085 0.000010 0.000010 0.000010 0.000010 0.000010 0.000010 0.000010 0.000010 0.000010 0.000010 0.000010 0.000010 0.000010 0.019295 0.011732 0.000010 0.941921 0.000010 0.000010 0.000010 0.000010 0.000010 0.000010 0.000010 0.000010 0.000010 0.000010 0.002648 0.000010 0.000010
0.000010 0.000010 0.000010 0.007060 0.000010 0.000010 0.052761 0.000010 0.000010 0.000010 0.000010 0.000010 0.000010 0.000010 0.000010 0.000010 0.000010 0.000010 0.000010 0.000010 0.000133 0.000010 0.000010 0.920460 0.000010 0.015819 0.000010 0.000017 0.000010 0.000010 0.000010 0.000010 0.000010 0.000010 0.003450 0.000010 0.000010
0.000010 0.000010 0.000010 0.023666 0.018892 0.005467 0.000010 0.008443 0.000010 0.000010 0.000010 0.000010 0.000010 0.000010 0.000010 0.000010 0.000010 0.000010 0.000010 0.000010 0.000010 0.000010 0.000010 0.907227 0.000010 0.000010 0.000010 0.000226 0.000010 0.000010 0.007161 0.007367 0.007404 0.000010 0.013876 0.000010 0.000010
0.000010 0.000010 0.000010 0.000010 0.000010 0.000010 0.000010 0.000010 0.000010 0.000010 0.000010 0.000010 0.000010 0.000010 0.000010 0.000010 0.000010 0.000010 0.000010 0.000010 0.000010 0.000010 0.000010 0.999640 0.000010 0.000010 0.000010 0.000010 0.000010 0.000010 0.000010 0.000010 0.000010 0.000010 0.000010 0.000010 0.000010
0.000010 0.000010 0.000010 0.000010 0.000010 0.000010 0.000010 0.684525 0.000010 0.000010 0.000010 0.000010 0.024289 0.000010 0.000010 0.008425 0.096608 0.000010 0.000010 0.005328 0.000010 0.023034 0.003590 0.000010 0.000010 0.000010 0.150964 0.000010 0.000010 0.000010 0.000010 0.000010 0.000010 0.000010 0.000010 0.002957 0.000010
0.000010 0.000010 0.000010 0.000010 0.000010 0.000010 0.000010 0.999640 0.000010 0.000010 0.000010 0.000010 0.000010 0.000010 0.000010 0.000010 0.000010 0.000010 0.000010 0.000010 0.000010 0.000010 0.000010 0.000010 0.000010 0.000010 0.000010 0.000010 0.000010 0.000010 0.000010 0.000010 0.000010 0.000010 0.000010 0.000010 0.000010
0.000010 0.000010 0.000010 0.000010 0.000010 0.000010 0.000010 0.999640 0.000010 0.000010 0.000010 0.000010 0.000010 0.000010 0.000010 0.000010 0.000010 0.000010 0.000010 0.000010 0.000010 0.000010 0.000010 0.000010 0.000010 0.000010 0.000010 0.000010 0.000010 0.000010 0.000010 0.000010 0.000010 0.000010 0.000010 0.000010 0.000010
0.000010 0.000010 0.000010 0.000010 0.000010 0.000011 0.000010 0.785915 0.000010 0.000010 0.000010 0.000010 0.000010 0.000010 0.000010 0.000010 0.067715 0.000010 0.000010 0.000010 0.000010 0.000010 0.000010 0.000010 0.000010 0.000010 0.146029 0.000010 0.000010 0.000010 0.000010 0.000010 0.000010 0.000010 0.000010 0.000010 0.000010
0.000010 0.000010 0.000010 0.000010 0.000010 0.000010 0.000010 0.697717 0.000010 0.000010 0.000010 0.000010 0.000010 0.000010 0.000010 0.000010 0.097320 0.000010 0.000010 0.000010 0.000010 0.016058 0.000010 0.000010 0.000010 0.000010 0.188575 0.000010 0.000010 0.000010 0.000010 0.000010 0.000010 0.000010 0.000010 0.000010 0.000010
0.000010 0.000010 0.000010 0.000010 0.000010 0.000010 0.000010 0.791089 0.000010 0.000010 0.000010 0.000010 0.000010 0.000010 0.000010 0.000010 0.077905 0.000010 0.000010 0.000010 0.000010 0.000010 0.000010 0.000010 0.000010 0.000010 0.130667 0.000010 0.000010 0.000010 0.000010 0.000010 0.000010 0.000010 0.000010 0.000010 0.000010
0.000010 0.000010 0.000010 0.000010 0.000010 0.000010 0.000010 0.751221 0.000010 0.000010 0.000010 0.000010 0.000010 0.000010 0.000010 0.000010 0.090842 0.000010 0.000010 0.000010 0.000010 0.000010 0.000010 0.000010 0.000010 0.000010 0.157597 0.000010 0.000010 0.000010 0.000010 0.000010 0.000010 0.000010 0.000010 0.000010 0.000010
0.000010 0.000010 0.000010 0.000010 0.000010 0.000010 0.000010 0.955427 0.000010 0.000010 0.000010 0.000010 0.000010 0.000010 0.004084 0.006366 0.000010 0.000010 0.000010 0.021592 0.000010 0.000010 0.001539 0.000010 0.000010 0.000010 0.000010 0.000010 0.000010 0.000010 0.000010 0.000010 0.000010 0.000010 0.000010 0.010681 0.000010
0.000010 0.000010 0.000010 0.000010 0.000010 0.000010 0.000010 0.762829 0.000010 0.000010 0.000010 0.000010 0.000010 0.000010 0.000010 0.000010 0.095516 0.000010 0.000010 0.000010 0.000010 0.000010 0.000010 0.000010 0.000010 0.000010 0.141315 0.000010 0.000010 0.000010 0.000010 0.000010 0.000010 0.000010 0.000010 0.000010 0.000010
0.000010 0.000010 0.000010 0.000010 0.000010 0.000010 0.000010 0.753013 0.000010 0.000010 0.000010 0.000010 0.000010 0.000010 0.000010 0.000010 0.093797 0.000010 0.000010 0.000010 0.000010 0.006051 0.000010 0.000010 0.000010 0.000010 0.146809 0.000010 0.000010 0.000010 0.000010 0.000010 0.000010 0.000010 0.000010 0.000010 0.000010
0.000010 0.000010 0.000010 0.000010 0.000010 0.000010 0.000010 0.930631 0.000010 0.000010 0.000010 0.000012 0.000010 0.000010 0.000010 0.000010 0.043453 0.000010 0.000010 0.000010 0.000010 0.000010 0.000010 0.000010 0.000010 0.000010 0.025573 0.000010 0.000010 0.000010 0.000010 0.000010 0.000010 0.000010 0.000010 0.000010 0.000010
0.000010 0.000010 0.000010 0.000010 0.000010 0.000010 0.000010 0.854189 0.000010 0.000010 0.000010 0.000010 0.000010 0.000010 0.000010 0.000010 0.059026 0.000010 0.000010 0.000010 0.000010 0.000010 0.000010 0.000010 0.000010 0.000010 0.086445 0.000010 0.000010 0.000010 0.000010 0.000010 0.000010 0.000010 0.000010 0.000010 0.000010
0.000010 0.000010 0.000010 0.000010 0.000010 0.000010 0.000010 0.999640 0.000010 0.000010 0.000010 0.000010 0.000010 0.000010 0.000010 0.000010 0.000010 0.000010 0.000010 0.000010 0.000010 0.000010 0.000010 0.000010 0.000010 0.000010 0.000010 0.000010 0.000010 0.000010 0.000010 0.000010 0.000010 0.000010 0.000010 0.000010 0.000010
0.000010 0.000010 0.000010 0.000010 0.000010 0.000010 0.000010 0.727544 0.000010 0.000010 0.000010 0.000010 0.000010 0.000010 0.000010 0.000010 0.080218 0.000010 0.000010 0.000010 0.000010 0.000010 0.000010 0.000010 0.000010 0.000010 0.191897 0.000010 0.000010 0.000010 0.000010 0.000010 0.000010 0.000010 0.000010 0.000010 0.000010
0.000010 0.000010 0.000010 0.000010 0.000010 0.000010 0.000010 0.999640 0.000010 0.000010 0.000010 0.000010 0.000010 0.000010 0.000010 0.000010 0.000010 0.000010 0.000010 0.000010 0.000010 0.000010 0.000010 0.000010 0.000010 0.000010 0.000010 0.000010 0.000010 0.000010 0.000010 0.000010 0.000010 0.000010 0.000010 0.000010 0.000010
0.000010 0.000010 0.000010 0.000010 0.000010 0.000010 0.000010 0.999640 0.000010 0.000010 0.000010 0.000010 0.000010 0.000010 0.000010 0.000010 0.000010 0.000010 0.000010 0.000010 0.000010 0.000010 0.000010 0.000010 0.000010 0.000010 0.000010 0.000010 0.000010 0.000010 0.000010 0.000010 0.000010 0.000010 0.000010 0.000010 0.000010
0.000010 0.000010 0.000010 0.000010 0.000010 0.000010 0.000010 0.999640 0.000010 0.000010 0.000010 0.000010 0.000010 0.000010 0.000010 0.000010 0.000010 0.000010 0.000010 0.000010 0.000010 0.000010 0.000010 0.000010 0.000010 0.000010 0.000010 0.000010 0.000010 0.000010 0.000010 0.000010 0.000010 0.000010 0.000010 0.000010 0.000010
0.000010 0.000010 0.000010 0.000010 0.000010 0.000010 0.000010 0.999640 0.000010 0.000010 0.000010 0.000010 0.000010 0.000010 0.000010 0.000010 0.000010 0.000010 0.000010 0.000010 0.000010 0.000010 0.000010 0.000010 0.000010 0.000010 0.000010 0.000010 0.000010 0.000010 0.000010 0.000010 0.000010 0.000010 0.000010 0.000010 0.000010
0.000010 0.000010 0.000010 0.000010 0.000010 0.000010 0.000010 0.391665 0.000010 0.000010 0.000010 0.000010 0.000010 0.000010 0.000010 0.003664 0.004861 0.000010 0.000010 0.002582 0.000010 0.000010 0.000010 0.000010 0.000010 0.000010 0.584320 0.000010 0.000010 0.000010 0.000010 0.000010 0.000010 0.000010 0.000010 0.012599 0.000010
0.000010 0.000010 0.000010 0.000010 0.000010 0.000010 0.000010 0.844068 0.000010 0.000010 0.000010 0.000010 0.000010 0.000010 0.000010 0.000010 0.081048 0.000010 0.000010 0.000010 0.000010 0.001167 0.000010 0.000010 0.000010 0.000010 0.073387 0.000010 0.000010 0.000010 0.000010 0.000010 0.000010 0.000010 0.000010 0.000010 0.000010
0.000010 0.000010 0.000010 0.000010 0.000010 0.000010 0.000010 0.000010 0.000010 0.000010 0.000010 0.000010 0.000010 0.000010 0.000010 0.000010 0.000010 0.000010 0.000010 0.000010 0.000010 0.000010 0.000010 0.000010 0.000010 0.000010 0.000010 0.000010 0.999640 0.000010 0.000010 0.000010 0.000010 0.000010 0.000010 0.000010 0.000010
0.000010 0.000010 0.000012 0.000010 0.000011 0.000010 0.000010 0.000010 0.000013 0.000011 0.000012 0.000010 0.000010 0.000010 0.000010 0.000018 0.000012 0.000010 0.000010 0.000010 0.000010 0.000010 0.000013 0.000010 0.000010 0.000010 0.000019 0.000010 0.999605 0.000010 0.000011 0.000012 0.000010 0.000010 0.000010 0.000011 0.000010
0.000010 0.000010 0.000010 0.000010 0.000010 0.000010 0.000010 0.000010 0.000010 0.000010 0.000010 0.000010 0.000010 0.000010 0.000010 0.000010 0.000010 0.000010 0.000010 0.000010 0.000010 0.000010 0.000010 0.000010 0.000010 0.000010 0.000010 0.000010 0.999640 0.000010 0.000010 0.000010 0.000010 0.000010 0.000010 0.000010 0.000010
0.000010 0.000010 0.000010 0.000010 0.000010 0.000010 0.000010 0.000010 0.000010 0.000010 0.000010 0.000010 0.000010 0.000010 0.000010 0.000010 0.000010 0.000010 0.000012 0.000010 0.000013 0.000019 0.000010 0.000010 0.000011 0.000010 0.000010 0.000010 0.999616 0.000010 0.000013 0.000013 0.000010 0.000011 0.000012 0.000010 0.000010
0.000010 0.000010 0.000010 0.000010 0.000010 0.000011 0.000010 0.000019 0.000010 0.000010 0.000010 0.000010 0.000010 0.000010 0.000012 0.000010 0.000013 0.000010 0.000010 0.000010 0.000010 0.000020 0.000010 0.000010 0.000010 0.000010 0.000010 0.000010 0.999613 0.000010 0.000010 0.000010 0.000010 0.000011 0.000010 0.000010 0.000010
0.000010 0.016993 0.000010 0.002655 0.000010 0.028128 0.000010 0.000010 0.000010 0.000010 0.000010 0.003183 0.030140 0.000010 0.000010 0.000010 0.008447 0.000010 0.000010 0.000010 0.000010 0.025487 0.000010 0.000010 0.000010 0.000010 0.011845 0.000010 0.859290 0.000010 0.008014 0.000010 0.005559 0.000010 0.000010 0.000010 0.000010
0.000010 0.000010 0.000010 0.000010 0.000010 0.000010 0.000010 0.000010 0.000010 0.000010 0.000010 0.000010 0.000010 0.000010 0.000010 0.000010 0.000010 0.000010 0.000010 0.000010 0.000010 0.000010 0.000010 0.000010 0.000010 0.000010 0.000010 0.000010 0.999640 0.000010 0.000010 0.000010 0.000010 0.000010 0.000010 0.000010 0.000010
0.000010 0.000010 0.000010 0.000010 0.000010 0.000010 0.000010 0.000010 0.000010 0.000010 0.000010 0.000010 0.000010 0.000010 0.000010 0.000010 0.000010 0.000010 0.000010 0.000010 0.000010 0.000010 0.000010 0.000010 0.000010 0.000010 0.000010 0.000010 0.999640 0.000010 0.000010 0.000010 0.000010 0.000010 0.000010 0.000010 0.000010
0.000010 0.000010 0.000010 0.000010 0.000010 0.000010 0.000010 0.000010 0.000010 0.000010 0.000010 0.000010 0.000010 0.000010 0.000010 0.000010 0.000010 0.000010 0.000010 0.000010 0.000010 0.000010 0.000010 0.000010 0.000010 0.000010 0.000010 0.000010 0.999636 0.000010 0.000010 0.000010 0.000010 0.000010 0.000010 0.000014 0.000010
0.000012 0.000013 0.000013 0.000010 0.000012 0.000011 0.000010 0.000010 0.000013 0.000010 0.000010 0.000012 0.000010 0.000010 0.000018 0.000010 0.000010 0.000010 0.000010 0.000018 0.000012 0.000010 0.000010 0.000010 0.000010 0.000010 0.000014 0.000011 0.999597 0.000012 0.000010 0.000013 0.000010 0.000010 0.000010 0.000010 0.000010
0.000010 0.000010 0.000010 0.000010 0.000010 0.000010 0.000010 0.000010 0.000010 0.000010 0.000010 0.000010 0.000010 0.000010 0.000010 0.000010 0.000010 0.000010 0.000010 0.000010 0.000010 0.000010 0.000010 0.000010 0.000010 0.000010 0.000010 0.000010 0.999640 0.000010 0.000010 0.000010 0.000010 0.000010 0.000010 0.000010 0.000010
0.000010 0.000010 0.000010 0.000010 0.000010 0.000010 0.000010 0.000010 0.000010 0.000010 0.000010 0.000010 0.000010 0.000010 0.000010 0.000010 0.000010 0.000010 0.000010 0.000010 0.000010 0.000010 0.000010 0.000010 0.000010 0.000010 0.000010 0.000010 0.999640 0.000010 0.000010 0.000010 0.000010 0.000010 0.000010 0.000010 0.000010
0.000010 0.000010 0.000010 0.000010 0.000010 0.000010 0.000010 0.000010 0.000010 0.000010 0.000010 0.000010 0.000010 0.000010 0.000010 0.000010 0.000010 0.000010 0.000010 0.000010 0.000010 0.000010 0.000010 0.000010 0.000010 0.000010 0.000010 0.000010 0.999640 0.000010 0.000010 0.000010 0.000010 0.000010 0.000010 0.000010 0.000010
0.000010 0.000010 0.000010 0.000010 0.000010 0.000010 0.000010 0.000010 0.000010 0.000010 0.000010 0.000010 0.000010 0.000010 0.000012 0.000010 0.000010 0.000010 0.000010 0.000010 0.000010 0.000010 0.000010 0.000010 0.000010 0.000010 0.000010 0.000010 0.999638 0.000010 0.000010 0.000010 0.000010 0.000010 0.000010 0.000010 0.000010
0.000010 0.000010 0.000010 0.000010 0.000010 0.000010 0.000010 0.000010 0.000010 0.000010 0.000010 0.000010 0.000010 0.000010 0.000010 0.000010 0.000010 0.000010 0.000010 0.000010 0.000010 0.000010 0.000010 0.000010 0.000010 0.000010 0.000010 0.000010 0.999640 0.000010 0.000010 0.000010 0.000010 0.000010 0.000010 0.000010 0.000010
0.000010 0.000010 0.000010 0.000010 0.000010 0.000010 0.000010 0.000010 0.000010 0.000010 0.000010 0.000010 0.000010 0.000010 0.000010 0.000010 0.000010 0.000010 0.000010 0.000010 0.000010 0.000010 0.000010 0.000010 0.000010 0.000010 0.000010 0.000010 0.999640 0.000010 0.000010 0.000010 0.000010 0.000010 0.000010 0.000010 0.000010
0.000012 0.000010 0.000012 0.000010 0.000010 0.000010 0.000010 0.000011 0.000011 0.000010 0.000010 0.000010 0.000011 0.000010 0.000010 0.000011 0.000010 0.000010 0.000010 0.000010 0.000010 0.000010 0.000010 0.000012 0.000010 0.000010 0.000010 0.000010 0.999629 0.000010 0.000010 0.000010 0.000010 0.000010 0.000010 0.000010 0.000010
0.000010 0.000010 0.000010 0.000010 0.000010 0.000010 0.000010 0.000010 0.000010 0.000010 0.000010 0.000010 0.000010 0.000010 0.000010 0.000010 0.000010 0.000010 0.000010 0.000010 0.000010 0.000010 0.000010 0.000010 0.000010 0.000010 0.000010 0.000010 0.999640 0.000010 0.000010 0.000010 0.000010 0.000010 0.000010 0.000010 0.000010
0.000010 0.000010 0.000010 0.000010 0.000010 0.000010 0.000010 0.000010 0.000010 0.000010 0.000010 0.000010 0.000010 0.000010 0.000010 0.000010 0.000010 0.000010 0.000010 0.000010 0.000010 0.000010 0.000010 0.000010 0.000010 0.000010 0.000010 0.000010 0.999640 0.000010 0.000010 0.000010 0.000010 0.000010 0.000010 0.000010 0.000010
0.000010 0.000012 0.000010 0.000010 0.000010 0.000011 0.000011 0.000010 0.000010 0.000010 0.000010 0.000010 0.000010 0.000010 0.000010 0.000010 0.000010 0.000010 0.000010 0.000010 0.000010 0.000010 0.000010 0.000010 0.000010 0.000010 0.000010 0.000010 0.999637 0.000010 0.000010 0.000010 0.000010 0.000010 0.000010 0.000010 0.000010
0.000010 0.000010 0.000010 0.000010 0.000010 0.000010 0.000010 0.000010 0.000010 0.000010 0.000010 0.000010 0.999640 0.000010 0.000010 0.000010 0.000010 0.000010 0.000010 0.000010 0.000010 0.000010 0.000010 0.000010 0.000010 0.000010 0.000010 0.000010 0.000010 0.000010 0.000010 0.000010 0.000010 0.000010 0.000010 0.000010 0.000010
0.000010 0.000010 0.000010 0.000010 0.000010 0.000010 0.000010 0.000010 0.000010 0.000010 0.000010 0.000010 0.999640 0.000010 0.000010 0.000010 0.000010 0.000010 0.000010 0.000010 0.000010 0.000010 0.000010 0.000010 0.000010 0.000010 0.000010 0.000010 0.000010 0.000010 0.000010 0.000010 0.000010 0.000010 0.000010 0.000010 0.000010
0.000010 0.001579 0.000010 0.000010 0.000010 0.000010 0.000010 0.045089 0.002470 0.000010 0.053848 0.000010 0.760245 0.000010 0.000010 0.000010 0.009092 0.000010 0.000010 0.023149 0.000010 0.027329 0.000010 0.000010 0.010330 0.000010 0.050302 0.000010 0.011013 0.000010 0.000010 0.000010 0.000010 0.000010 0.000010 0.005303 0.000010
0.000010 0.000010 0.000010 0.000010 0.000010 0.000010 0.000010 0.000010 0.000010 0.000010 0.000010 0.000010 0.981409 0.000010 0.000010 0.003485 0.000010 0.000010 0.000010 0.004887 0.000010 0.000010 0.000010 0.000010 0.000010 0.000010 0.000010 0.000010 0.000010 0.000010 0.000010 0.000010 0.000010 0.000010 0.000010 0.009889 0.000010
0.000010 0.000010 0.000010 0.000010 0.000010 0.000010 0.000010 0.000010 0.000010 0.000010 0.000010 0.000010 0.999640 0.000010 0.000010 0.000010 0.000010 0.000010 0.000010 0.000010 0.000010 0.000010 0.000010 0.000010 0.000010 0.000010 0.000010 0.000010 0.000010 0.000010 0.000010 0.000010 0.000010 0.000010 0.000010 0.000010 0.000010
0.000010 0.000010 0.000010 0.000010 0.000010 0.000010 0.000010 0.000010 0.000010 0.000010 0.000010 0.000010 0.999640 0.000010 0.000010 0.000010 0.000010 0.000010 0.000010 0.000010 0.000010 0.000010 0.000010 0.000010 0.000010 0.000010 0.000010 0.000010 0.000010 0.000010 0.000010 0.000010 0.000010 0.000010 0.000010 0.000010 0.000010
0.000010 0.000010 0.000010 0.000010 0.000010 0.000010 0.000010 0.034599 0.000010 0.000010 0.002872 0.000010 0.856118 0.000010 0.000010 0.003816 0.007275 0.000010 0.000010 0.000010 0.000010 0.022007 0.000010 0.000010 0.008853 0.000010 0.012013 0.000010 0.013018 0.000010 0.000010 0.000010 0.000010 0.000010 0.000010 0.039160 0.000010
0.000010 0.000010 0.000010 0.000010 0.000010 0.000010 0.000010 0.026214 0.000010 0.000010 0.030561 0.000010 0.797277 0.000010 0.000010 0.000010 0.012776 0.000010 0.000010 0.000010 0.000010 0.000010 0.000010 0.000010 0.005961 0.000010 0.043953 0.000010 0.035221 0.000010 0.000010 0.000010 0.000010 0.000010 0.000010 0.047746 0.000010
0.000010 0.000010 0.000010 0.000010 0.000010 0.000010 0.000010 0.004567 0.000010 0.000010 0.000010 0.000010 0.899727 0.000010 0.004561 0.009837 0.006916 0.000010 0.000010 0.000010 0.000010 0.001512 0.000010 0.000010 0.000010 0.000010 0.028905 0.000010 0.016991 0.000010 0.000010 0.000010 0.000010 0.000010 0.000010 0.026705 0.000010
0.000010 0.000010 0.000010 0.000010 0.000010 0.000010 0.000010 0.011935 0.000010 0.000010 0.000010 0.000010 0.885065 0.000010 0.000010 0.007795 0.021044 0.000010 0.000010 0.000010 0.000010 0.020425 0.008966 0.000010 0.000010 0.000010 0.000010 0.000010 0.000010 0.000010 0.000010 0.000010 0.000010 0.000010 0.000010 0.044470 0.000010
0.000010 0.000010 0.000010 0.000010 0.000010 0.000010 0.000010 0.018360 0.000010 0.000010 0.004582 0.000010 0.905621 0.000010 0.000010 0.000010 0.015081 0.000010 0.000010 0.000010 0.000010 0.012865 0.000010 0.000010 0.000010 0.000010 0.032692 0.000010 0.001278 0.000010 0.000010 0.000010 0.000010 0.000010 0.000010 0.009229 0.000010
0.000010 0.000010 0.000010 0.000010 0.000010 0.000010 0.000010 0.024165 0.000010 0.000010 0.000010 0.000010 0.892887 0.000010 0.000010 0.002062 0.003957 0.000010 0.000010 0.021710 0.000010 0.032149 0.000010 0.000010 0.000010 0.000010 0.000010 0.000010 0.018379 0.000010 0.000010 0.000010 0.000010 0.000010 0.000010 0.004402 0.000010
0.000010 0.000010 0.000010 0.000010 0.000010 0.000010 0.000010 0.000010 0.000010 0.000010 0.000010 0.000010 0.979924 0.000010 0.000010 0.004828 0.000010 0.000010 0.000010 0.000010 0.000010 0.000010 0.000010 0.000010 0.000010 0.000010 0.000010 0.000010 0.000010 0.000010 0.000010 0.000010 0.000010 0.000010 0.000010 0.014908 0.000010
0.000010 0.000010 0.000010 0.000010 0.000010 0.000010 0.000010 0.091723 0.000010 0.000010 0.000010 0.000010 0.703781 0.000010 0.003395 0.000010 0.013578 0.000010 0.000010 0.018578 0.000010 0.014749 0.061883 0.000010 0.000010 0.000010 0.056054 0.000010 0.020960 0.000010 0.000010 0.000010 0.000010 0.000010 0.000010 0.015030 0.000010
0.000010 0.000010 0.000010 0.000010 0.000010 0.000010 0.000010 0.000010 0.000010 0.000010 0.000010 0.000010 0.971794 0.000010 0.000010 0.008043 0.000010 0.000010 0.000010 0.009149 0.000010 0.000010 0.000010 0.000010 0.000010 0.000010 0.000010 0.000010 0.000010 0.000010 0.000010 0.000010 0.000010 0.000010 0.000010 0.010684 0.000010
0.000010 0.000010 0.000010 0.000010 0.000010 0.000010 0.000010 0.000010 0.000010 0.000010 0.007745 0.000010 0.985425 0.000010 0.000010 0.003092 0.000010 0.000010 0.000010 0.000010 0.000010 0.003408 0.000010 0.000010 0.000010 0.000010 0.000010 0.000010 0.000010 0.000010 0.000010 0.000010 0.000010 0.000010 0.000010 0.000010 0.000010
0.000010 0.000010 0.000010 0.000010 0.000010 0.000010 0.000010 0.043061 0.000010 0.000010 0.086258 0.000010 0.738974 0.000010 0.001481 0.000010 0.008033 0.000010 0.000010 0.008298 0.000010 0.017512 0.028982 0.000010 0.005407 0.000010 0.020703 0.000010 0.023347 0.000010 0.000010 0.000010 0.000010 0.000010 0.000010 0.017693 0.000010
0.000010 0.000010 0.000010 0.000010 0.000010 0.000010 0.000010 0.000010 0.000010 0.000010 0.000010 0.000010 0.986737 0.000010 0.000010 0.012913 0.000010 0.000010 0.000010 0.000010 0.000010 0.000010 0.000010 0.000010 0.000010 0.000010 0.000010 0.000010 0.000010 0.000010 0.000010 0.000010 0.000010 0.000010 0.000010 0.000010 0.000010
0.000010 0.000010 0.000010 0.000010 0.000010 0.000010 0.000010 0.000010 0.000010 0.000010 0.000010 0.000010 0.936924 0.000010 0.000010 0.012431 0.000010 0.000010 0.000010 0.000010 0.000010 0.007211 0.000010 0.000010 0.000010 0.000010 0.040037 0.000010 0.000010 0.000010 0.000010 0.000010 0.000010 0.000010 0.000010 0.003078 0.000010
0.000010 0.000010 0.000010 0.000010 0.000010 0.000010 0.000010 0.046578 0.000010 0.000010 0.000010 0.000010 0.851437 0.000010 0.000010 0.009748 0.006455 0.000010 0.000010 0.000010 0.000010 0.011864 0.000010 0.000010 0.023774 0.000010 0.000010 0.000010 0.000010 0.000010 0.000010 0.000010 0.000010 0.000010 0.000010 0.049844 0.000010
0.012367 0.000010 0.000010 0.000010 0.014707 0.297783 0.019208 0.009169 0.000010 0.000010 0.000010 0.036946 0.000010 0.057911 0.000010 0.000010 0.009277 0.423450 0.010004 0.000010 0.013671 0.000010 0.000010 0.000010 0.000010 0.007243 0.000010 0.016500 0.000010 0.000010 0.011544 0.000010 0.012471 0.013310 0.013866 0.000010 0.020384
0.027213 0.000010 0.000010 0.012981 0.019517 0.236231 0.000010 0.004330 0.000010 0.000010 0.000010 0.003302 0.000010 0.016560 0.000010 0.000010 0.001418 0.588524 0.000010 0.000010 0.000010 0.000010 0.000010 0.000010 0.000010 0.029667 0.000010 0.000010 0.000010 0.000010 0.007079 0.024448 0.000720 0.014132 0.013659 0.000010 0.000010
0.000010 0.000010 0.000010 0.000010 0.000010 0.292454 0.000010 0.000010 0.000010 0.000010 0.000010 0.015469 0.000010 0.019624 0.000010 0.000010 0.003290 0.638323 0.000010 0.000010 0.000863 0.000010 0.000010 0.000010 0.000010 0.003784 0.006207 0.000010 0.000010 0.000010 0.000010 0.010407 0.000010 0.000010 0.009310 0.000010 0.000010
0.028847 0.000010 0.000010 0.002285 0.019210 0.257308 0.002442 0.000010 0.000010 0.000010 0.000010 0.025421 0.000010 0.023057 0.000010 0.000010 0.000010 0.597324 0.000010 0.000010 0.002125 0.000010 0.000010 0.000010 0.000010 0.015639 0.000010 0.015159 0.000010 0.000010 0.000010 0.000010 0.000010 0.000010 0.002759 0.000010 0.008184
0.000010 0.000010 0.000010 0.003721 0.043595 0.265249 0.000010 0.004352 0.000010 0.000010 0.000010 0.002672 0.000010 0.000010 0.000010 0.000010 0.007364 0.628390 0.000010 0.000010 0.000010 0.000010 0.000010 0.000010 0.000010 0.016962 0.000010 0.007865 0.000010 0.000010 0.000010 0.000010 0.005384 0.000010 0.014186 0.000010 0.000010
0.023445 0.000010 0.002980 0.000010 0.013306 0.276185 0.000010 0.011496 0.000010 0.008801 0.000010 0.047532 0.000010 0.017889 0.000010 0.000010 0.015164 0.497132 0.003229 0.000010 0.009780 0.000010 0.000010 0.000010 0.000010 0.012463 0.000010 0.000010 0.000010 0.000010 0.001618 0.024847 0.000010 0.024235 0.002950 0.000010 0.006756
0.065923 0.000010 0.000010 0.000010 0.003647 0.295671 0.025024 0.007351 0.000010 0.009148 0.000010 0.057317 0.000010 0.045196 0.000010 0.000010 0.000010 0.296300 0.000010 0.000010 0.031577 0.000010 0.000010 0.033104 0.000010 0.026072 0.012970 0.008803 0.000010 0.000010 0.035096 0.008514 0.000010 0.023854 0.009328 0.000010 0.004924
0.053222 0.000010 0.003699 0.000010 0.000010 0.310290 0.021010 0.000010 0.000010 0.000010 0.000010 0.054063 0.000010 0.000010 0.000010 0.000010 0.008940 0.372805 0.000010 0.000010 0.021281 0.000010 0.000010 0.003637 0.000010 0.028864 0.017340 0.022164 0.000010 0.000010 0.003015 0.008708 0.002476 0.024100 0.000010 0.000010 0.044185
0.065509 0.000010 0.000010 0.000010 0.006691 0.274300 0.001481 0.000010 0.000010 0.000010 0.000010 0.052034 0.000010 0.036817 0.000010 0.000010 0.005030 0.319876 0.000010 0.000010 0.041430 0.000010 0.000010 0.028753 0.000010 0.011819 0.000010 0.014720 0.000010 0.024758 0.036436 0.026484 0.000010 0.023042 0.000017 0.000010 0.030611
0.041972 0.000010 0.000010 0.000010 0.000010 0.296281 0.000010 0.005025 0.000010 0.006100 0.000010 0.054205 0.000010 0.032872 0.000010 0.000010 0.003032 0.397239 0.012603 0.000010 0.045932 0.000010 0.000010 0.022962 0.000010 0.008726 0.000010 0.022542 0.000010 0.000010 0.002778 0.017438 0.000966 0.021595 0.000010 0.000010 0.007540
0.023919 0.000010 0.000010 0.019285 0.000010 0.292386 0.000010 0.000010 0.000010 0.000013 0.000010 0.078198 0.000010 0.046833 0.000010 0.000010 0.015349 0.364848 0.000010 0.000010 0.035766 0.000010 0.000010 0.014389 0.000010 0.014798 0.000010 0.000569 0.000010 0.000332 0.018035 0.017268 0.000010 0.021129 0.000010 0.000010 0.036683
0.000010 0.000010 0.009943 0.020740 0.019506 0.240826 0.000010 0.014803 0.000010 0.000010 0.000010 0.014722 0.000010 0.000010 0.000010 0.000010 0.000010 0.612788 0.000010 0.000010 0.000010 0.000010 0.000010 0.020503 0.000010 0.018675 0.000010 0.015648 0.000010 0.000294 0.000010 0.002875 0.004033 0.000010 0.004414 0.000010 0.000010
0.067655 0.000010 0.000010 0.000013 0.000019 0.252635 0.000010 0.000010 0.000010 0.006906 0.000010 0.079384 0.000010 0.013740 0.000010 0.000010 0.003459 0.428464 0.000010 0.000010 0.023237 0.000010 0.000010 0.037728 0.000010 0.002649 0.000010 0.014407 0.000010 0.000010 0.000010 0.012327 0.000010 0.018728 0.024211 0.000010 0.014237
0.061618 0.000010 0.020015 0.000010 0.000010 0.251883 0.021659 0.007761 0.000010 0.000283 0.000010 0.069195 0.000010 0.013994 0.000010 0.000010 0.000010 0.333832 0.018509 0.000010 0.028305 0.000010 0.000010 0.050711 0.000010 0.021025 0.000010 0.015648 0.000010 0.002193 0.000010 0.008282 0.020115 0.031138 0.006644 0.000010 0.017019
0.027618 0.000010 0.000010 0.024831 0.000010 0.300558 0.000010 0.000010 0.000010 0.027378 0.000010 0.070986 0.000010 0.032082 0.000010 0.000010 0.006043 0.383589 0.004441 0.000010 0.030079 0.000010 0.000010 0.011344 0.000010 0.018291 0.007408 0.000692 0.000010 0.007956 0.016170 0.015658 0.000010 0.014687 0.000010 0.000010 0.000010
0.048084 0.000010 0.000857 0.000010 0.000010 0.275815 0.000010 0.000010 0.000010 0.012021 0.000010 0.052471 0.000010 0.029704 0.003922 0.000010 0.017802 0.455577 0.000010 0.000010 0.000010 0.000010 0.000010 0.000010 0.000010 0.027629 0.000010 0.000010 0.000010 0.000010 0.021177 0.015902 0.003612 0.005467 0.003252 0.000010 0.026499
0.000010 0.000010 0.000010 0.003194 0.045009 0.245571 0.000010 0.001017 0.000010 0.000010 0.000010 0.017943 0.000010 0.000010 0.000010 0.000010 0.005883 0.651186 0.000010 0.000010 0.000010 0.000010 0.000010 0.000010 0.000010 0.013029 0.000010 0.003713 0.000010 0.000010 0.000010 0.000010 0.012768 0.000010 0.000010 0.000010 0.000428
0.015904 0.000010 0.000010 0.011664 0.000010 0.250643 0.000010 0.000010 0.000010 0.000010 0.000010 0.033847 0.000010 0.017584 0.000010 0.000010 0.004500 0.559074 0.005039 0.000010 0.000010 0.000010 0.000010 0.000010 0.000010 0.032773 0.015530 0.000010 0.000010 0.000010 0.000010 0.000010 0.000010 0.009298 0.017616 0.000010 0.026290
0.045509 0.000010 0.016239 0.004203 0.008275 0.249118 0.009523 0.000010 0.000010 0.006906 0.000010 0.040193 0.000010 0.061397 0.000010 0.000010 0.006144 0.259180 0.023748 0.000010 0.046762 0.007256 0.000010 0.053387 0.000010 0.032908 0.004004 0.009638 0.000010 0.010347 0.047426 0.000010 0.000010 0.035032 0.003114 0.000010 0.019550
0.000010 0.000010 0.000010 0.000010 0.000010 0.000010 0.000010 0.159598 0.000010 0.000010 0.000010 0.000010 0.113416 0.000010 0.000010 0.000010 0.051178 0.000010 0.000010 0.000010 0.000010 0.031941 0.000010 0.000010 0.000010 0.000010 0.617318 0.000010 0.014548 0.000010 0.000010 0.000010 0.000010 0.000010 0.000010 0.011700 0.000010
0.000010 0.000010 0.000010 0.000010 0.000010 0.000010 0.000010 0.192767 0.000010 0.000010 0.000010 0.000010 0.075492 0.000010 0.000010 0.000010 0.019480 0.000010 0.000010 0.000010 0.000010 0.045556 0.021954 0.000010 0.000010 0.000010 0.620796 0.000010 0.013221 0.000010 0.000010 0.000010 0.000010 0.000010 0.000010 0.010445 0.000010
0.000010 0.000010 0.000010 0.000010 0.000010 0.000010 0.000010 0.140071 0.000010 0.000010 0.000010 0.000010 0.111581 0.000010 0.000010 0.000010 0.012335 0.000010 0.000010 0.000010 0.000010 0.006582 0.000010 0.000010 0.000010 0.000010 0.717361 0.000010 0.011760 0.000010 0.000010 0.000010 0.000010 0.000010 0.000010 0.000010 0.000010
0.000010 0.000010 0.000010 0.000010 0.000010 0.000010 0.000010 0.143715 0.000010 0.000010 0.000010 0.000010 0.080771 0.000010 0.000010 0.003956 0.019976 0.000010 0.000010 0.000010 0.000010 0.022598 0.000010 0.000010 0.000010 0.000010 0.702920 0.000010 0.017427 0.000010 0.000010 0.000010 0.000010 0.000010 0.000010 0.008347 0.000010
0.000010 0.000010 0.000010 0.000010 0.000010 0.000010 0.000010 0.099417 0.000010 0.000010 0.000010 0.000010 0.040180 0.000010 0.000010 0.000010 0.037652 0.000010 0.000010 0.000010 0.000010 0.022970 0.000010 0.000010 0.000010 0.000010 0.787591 0.000010 0.011880 0.000010 0.000010 0.000010 0.000010 0.000010 0.000010 0.000010 0.000010
0.000010 0.000010 0.000010 0.000010 0.000010 0.000010 0.000010 0.129136 0.000010 0.000010 0.020497 0.000010 0.076201 0.000010 0.000010 0.012998 0.036882 0.000010 0.000010 0.000010 0.000010 0.043500 0.009348 0.000010 0.000010 0.000010 0.671149 0.000010 0.000010 0.000010 0.000010 0.000010 0.000010 0.000010 0.000010 0.000010 0.000010
0.000010 0.000010 0.000010 0.000010 0.000010 0.000010 0.000010 0.035596 0.000010 0.000010 0.000010 0.000010 0.034447 0.000010 0.000010 0.000772 0.000010 0.000010 0.000010 0.026826 0.000010 0.000010 0.005630 0.000010 0.000010 0.000010 0.896420 0.000010 0.000010 0.000010 0.000010 0.000010 0.000010 0.000010 0.000010 0.000010 0.000010
0.000010 0.000010 0.000010 0.000010 0.000010 0.000010 0.000010 0.108493 0.001605 0.000010 0.000010 0.000010 0.016203 0.000010 0.002380 0.000010 0.029148 0.000010 0.000010 0.000010 0.000010 0.046589 0.000010 0.000010 0.000010 0.000010 0.771732 0.000010 0.000010 0.000010 0.000010 0.000010 0.000010 0.000010 0.000010 0.023560 0.000010
0.000010 0.000010 0.000010 0.000010 0.000010 0.000010 0.000010 0.119629 0.000010 0.000010 0.000010 0.000010 0.038411 0.000010 0.000010 0.000010 0.042394 0.000010 0.000010 0.020333 0.000010 0.023056 0.000010 0.000010 0.003974 0.000010 0.740939 0.000010 0.010974 0.000010 0.000010 0.000010 0.000010 0.000010 0.000010 0.000010 0.000010
0.000010 0.000010 0.000010 0.000010 0.000010 0.000010 0.000010 0.090977 0.000010 0.000010 0.015682 0.000010 0.055170 0.000010 0.000010 0.010661 0.000010 0.000010 0.000010 0.000010 0.000010 0.000010 0.000010 0.000010 0.006485 0.000010 0.820715 0.000010 0.000010 0.000010 0.000010 0.000010 0.000010 0.000010 0.000010 0.000010 0.000010
0.000010 0.000010 0.000010 0.000010 0.000010 0.000010 0.000010 0.007730 0.000010 0.000010 0.000010 0.000010 0.000010 0.000010 0.000010 0.013167 0.000010 0.000010 0.000010 0.000010 0.000010 0.000010 0.020861 0.000010 0.000010 0.000010 0.919700 0.000010 0.029757 0.000010 0.000010 0.000010 0.000010 0.000010 0.000010 0.008476 0.000010
0.000010 0.000010 0.000010 0.000010 0.000010 0.000010 0.000010 0.000010 0.000010 0.000010 0.000010 0.000010 0.003014 0.000010 0.000010 0.018804 0.000010 0.000010 0.000010 0.014359 0.000010 0.000010 0.018044 0.000010 0.000010 0.000010 0.935954 0.000010 0.004617 0.000010 0.000010 0.000010 0.000010 0.000010 0.000010 0.004908 0.000010
0.000010 0.000010 0.000010 0.000010 0.000010 0.000010 0.000010 0.083365 0.000010 0.000010 0.000010 0.000010 0.000010 0.000010 0.000010 0.002804 0.044663 0.000010 0.000010 0.000010 0.000010 0.044476 0.000010 0.000010 0.000010 0.000010 0.807853 0.000010 0.011163 0.000010 0.000010 0.000010 0.000010 0.000010 0.000010 0.005376 0.000010
0.000010 0.000010 0.000010 0.000010 0.000010 0.000010 0.000010 0.121853 0.000010 0.000010 0.000010 0.000010 0.031945 0.000010 0.000010 0.000010 0.003300 0.000010 0.000010 0.000010 0.000010 0.017376 0.020334 0.000010 0.000010 0.000010 0.769546 0.000010 0.030767 0.000010 0.000010 0.000010 0.000010 0.000010 0.000010 0.004590 0.000010
0.035191 0.000010 0.010727 0.000010 0.004229 0.000010 0.031342 0.000010 0.000010 0.005247 0.000010 0.000010 0.000010 0.084287 0.000010 0.000010 0.000010 0.168598 0.002460 0.000010 0.000179 0.000010 0.000010 0.000010 0.000010 0.009692 0.000010 0.010951 0.000010 0.465609 0.010016 0.008413 0.000010 0.018819 0.047769 0.000010 0.086272
0.040049 0.000010 0.000010 0.001109 0.000010 0.000010 0.000010 0.000010 0.000010 0.010127 0.000010 0.000010 0.000010 0.052085 0.000010 0.000010 0.003672 0.209463 0.033552 0.000010 0.019313 0.000010 0.000010 0.015498 0.000010 0.017107 0.000010 0.009576 0.000010 0.334320 0.024698 0.001299 0.018306 0.049296 0.035925 0.000010 0.124414
0.033418 0.000010 0.000010 0.002625 0.014392 0.014508 0.008014 0.000010 0.000010 0.000747 0.000010 0.015859 0.000010 0.050567 0.000010 0.000010 0.002062 0.128509 0.017488 0.000010 0.014859 0.000010 0.000010 0.002876 0.000010 0.012355 0.000010 0.030506 0.000010 0.449992 0.000010 0.010262 0.000010 0.022859 0.044663 0.000010 0.123268
0.039667 0.000010 0.015776 0.000010 0.000010 0.000010 0.023906 0.000010 0.000010 0.021118 0.000010 0.019291 0.000010 0.055760 0.000010 0.000010 0.000010 0.189478 0.027151 0.000010 0.016625 0.000010 0.000010 0.022584 0.000010 0.011892 0.000010 0.006351 0.000010 0.345534 0.006451 0.003574 0.000010 0.033724 0.045863 0.000010 0.115062
0.039976 0.000010 0.011391 0.026422 0.002001 0.006169 0.015141 0.000010 0.000010 0.012764 0.000010 0.015119 0.000010 0.072644 0.000010 0.000010 0.000010 0.154214 0.035379 0.000010 0.000010 0.000010 0.000010 0.013599 0.000010 0.018188 0.000010 0.019632 0.000010 0.349359 0.004929 0.015654 0.005598 0.016688 0.040762 0.000010 0.124210
0.026652 0.000010 0.000010 0.000010 0.000010 0.000010 0.015717 0.000010 0.000010 0.008902 0.000010 0.000010 0.000010 0.044984 0.000010 0.000010 0.000010 0.152552 0.033285 0.000010 0.009852 0.000010 0.000010 0.013906 0.000010 0.006987 0.000010 0.019503 0.000010 0.481734 0.000010 0.020163 0.000010 0.003660 0.042429 0.000010 0.119455
0.020151 0.000010 0.002051 0.000010 0.000010 0.000010 0.025338 0.000010 0.000010 0.010675 0.000010 0.000010 0.000010 0.043552 0.000010 0.000010 0.000010 0.149330 0.016730 0.000010 0.000010 0.000010 0.000010 0.000010 0.000010 0.017377 0.000010 0.011178 0.000010 0.474282 0.000010 0.000640 0.013496 0.030470 0.077784 0.000010 0.106723
0.010061 0.000010 0.000010 0.010117 0.000010 0.000210 0.037750 0.000010 0.000010 0.000010 0.000010 0.000010 0.000010 0.058606 0.000010 0.000010 0.006838 0.134655 0.025756 0.000010 0.018373 0.000010 0.000010 0.000010 0.000010 0.004708 0.000010 0.008613 0.000010 0.535962 0.000010 0.000010 0.002191 0.036104 0.037088 0.000010 0.072760
0.000010 0.000010 0.000010 0.000010 0.016340 0.000010 0.013903 0.002589 0.000010 0.035374 0.000010 0.032831 0.000010 0.075211 0.000010 0.000010 0.007774 0.156715 0.000010 0.000010 0.027409 0.000010 0.000010 0.012472 0.000010 0.012091 0.000010 0.007210 0.000010 0.395106 0.024037 0.002320 0.000010 0.005159 0.034128 0.000010 0.139141
0.000010 0.000010 0.000010 0.000010 0.000010 0.000010 0.013700 0.000010 0.000010 0.009797 0.000010 0.000010 0.000010 0.031088 0.000010 0.000010 0.002506 0.185091 0.033993 0.000010 0.000348 0.000010 0.000010 0.000010 0.000010 0.000010 0.000010 0.014316 0.000010 0.551341 0.000010 0.000010 0.000010 0.027135 0.027774 0.000010 0.102661
0.023859 0.000010 0.034626 0.017771 0.021801 0.000010 0.022195 0.001407 0.000010 0.026115 0.000010 0.005151 0.000010 0.065139 0.000010 0.000010 0.000010 0.179320 0.035513 0.000010 0.019115 0.000010 0.000010 0.000661 0.000010 0.005745 0.000010 0.000010 0.000010 0.321232 0.014974 0.013239 0.002388 0.011679 0.053473 0.000010 0.124437
0.000010 0.000010 0.000010 0.000010 0.012014 0.012480 0.013387 0.000010 0.000010 0.028794 0.000010 0.017010 0.000010 0.048666 0.000010 0.000010 0.004449 0.108518 0.024067 0.000010 0.023200 0.000010 0.000010 0.000010 0.000010 0.000010 0.000010 0.011149 0.000010 0.550856 0.007076 0.013325 0.009256 0.025053 0.036940 0.000010 0.053572
0.001383 0.000010 0.011538 0.000010 0.030200 0.006746 0.000010 0.000010 0.000010 0.000010 0.000010 0.006633 0.000010 0.045773 0.000010 0.000010 0.000010 0.237402 0.019563 0.000010 0.000010 0.000010 0.000010 0.000010 0.000010 0.000010 0.008587 0.013810 0.000010 0.402660 0.013039 0.000480 0.000010 0.035321 0.033858 0.000010 0.132799
0.029360 0.000010 0.022857 0.009500 0.014552 0.019128 0.000010 0.000010 0.000010 0.014094 0.000010 0.000010 0.000010 0.089334 0.000010 0.000010 0.000010 0.188383 0.024799 0.000010 0.028432 0.000010 0.000010 0.000010 0.000010 0.006915 0.000958 0.031253 0.000010 0.311520 0.000010 0.002181 0.010553 0.027702 0.048095 0.000010 0.120205
0.001491 0.000010 0.014089 0.005913 0.000010 0.000010 0.008414 0.000010 0.000010 0.000010 0.000010 0.023870 0.000010 0.090848 0.000010 0.000010 0.000010 0.160077 0.007703 0.000010 0.026945 0.000010 0.000010 0.000010 0.000010 0.000010 0.021462 0.007704 0.000010 0.450161 0.008453 0.000010 0.000010 0.025176 0.017667 0.000010 0.129816
0.015239 0.000010 0.000010 0.000372 0.007049 0.005125 0.004037 0.000010 0.000010 0.000010 0.000010 0.000010 0.000010 0.051527 0.000010 0.000010 0.002599 0.135214 0.019545 0.000010 0.026456 0.003955 0.000010 0.017797 0.000010 0.002182 0.000010 0.015314 0.000010 0.440962 0.026529 0.024665 0.000010 0.026501 0.059685 0.000010 0.115077
0.004013 0.000010 0.000010 0.013570 0.000010 0.017316 0.013077 0.017125 0.000010 0.006412 0.000010 0.035319 0.000010 0.039104 0.000010 0.000010 0.000010 0.100474 0.006937 0.000010 0.000010 0.000010 0.000010 0.009011 0.000010 0.000010 0.000010 0.027494 0.000010 0.520607 0.000010 0.017932 0.013708 0.020123 0.036584 0.000010 0.101008
0.011550 0.000010 0.002529 0.000010 0.002970 0.032264 0.013802 0.000010 0.001257 0.019672 0.000010 0.000010 0.000010 0.071627 0.003070 0.000010 0.012807 0.161732 0.028729 0.000010 0.015471 0.000010 0.000010 0.000010 0.000010 0.008604 0.000010 0.014497 0.000010 0.448011 0.000010 0.000014 0.005750 0.030139 0.042761 0.000010 0.072585
0.028917 0.000010 0.017884 0.012389 0.000010 0.002336 0.000010 0.000010 0.000010 0.006383 0.000010 0.000010 0.000010 0.095097 0.000010 0.000010 0.000010 0.201201 0.010916 0.000010 0.016520 0.000010 0.000010 0.026581 0.000010 0.000010 0.000010 0.021696 0.000010 0.345828 0.000010 0.015375 0.000010 0.013719 0.061144 0.000010 0.123805
0.000010 0.000010 0.010372 0.012038 0.000010 0.024385 0.014186 0.000010 0.000010 0.019304 0.000010 0.015871 0.000010 0.051062 0.000010 0.000010 0.013165 0.167625 0.033392 0.000010 0.010793 0.000010 0.000010 0.000010 0.000010 0.006429 0.000010 0.009382 0.000010 0.405898 0.000010 0.010662 0.011208 0.023621 0.047764 0.000010 0.112663
0.000010 0.000010 0.000010 0.005051 0.000010 0.820585 0.000010 0.013060 0.000010 0.000010 0.000010 0.010264 0.000010 0.000010 0.000010 0.000010 0.000203 0.060000 0.000010 0.000010 0.000010 0.000579 0.000010 0.053539 0.000010 0.003192 0.000010 0.000615 0.000010 0.000010 0.022358 0.000011 0.010303 0.000010 0.000010 0.000010 0.000010
0.000010 0.000010 0.000010 0.005340 0.000010 0.787966 0.016045 0.000010 0.000010 0.000010 0.000010 0.056269 0.000010 0.003624 0.000010 0.000010 0.015001 0.019392 0.000010 0.000010 0.017838 0.000010 0.000010 0.063253 0.000010 0.002140 0.000010 0.009621 0.000010 0.000010 0.000755 0.002517 0.000010 0.000010 0.000010 0.000010 0.000010
0.024004 0.000010 0.000010 0.000010 0.000010 0.765400 0.006499 0.000010 0.000010 0.000010 0.000010 0.019014 0.000010 0.000010 0.000010 0.000010 0.007763 0.066891 0.000010 0.000010 0.014139 0.000010 0.000010 0.095992 0.000010 0.000017 0.000010 0.000010 0.000010 0.000010 0.000010 0.000010 0.000010 0.000010 0.000010 0.000010 0.000010
0.014535 0.000010 0.000010 0.000010 0.000010 0.785761 0.011628 0.000010 0.000010 0.000010 0.000010 0.018335 0.000010 0.000010 0.000010 0.000010 0.005856 0.056188 0.000010 0.000010 0.014049 0.000010 0.000010 0.057824 0.000010 0.000010 0.012765 0.000010 0.000010 0.000010 0.000010 0.013553 0.000010 0.009244 0.000010 0.000010 0.000010
0.000010 0.000010 0.000010 0.000010 0.000010 0.802201 0.000010 0.000010 0.000010 0.000010 0.000010 0.038014 0.000010 0.000010 0.000010 0.000010 0.000010 0.059441 0.000010 0.000010 0.000010 0.000010 0.000010 0.067738 0.000010 0.000010 0.005061 0.000010 0.000010 0.000010 0.000010 0.015839 0.001831 0.009586 0.000010 0.000010 0.000010
0.000010 0.000010 0.000010 0.000010 0.000010 0.834901 0.016051 0.000010 0.000010 0.000010 0.000010 0.035540 0.000010 0.006122 0.000010 0.000010 0.000010 0.043757 0.000010 0.000010 0.000010 0.000010 0.000010 0.029509 0.000010 0.000010 0.000010 0.000010 0.000010 0.000010 0.000010 0.000010 0.019566 0.014264 0.000010 0.000010 0.000010
0.000010 0.000010 0.000010 0.000010 0.000010 0.790018 0.031054 0.000010 0.000010 0.000010 0.000010 0.053501 0.000010 0.000010 0.000010 0.000010 0.000010 0.029294 0.000010 0.000010 0.001606 0.000010 0.000010 0.057209 0.000010 0.015656 0.000010 0.000010 0.000010 0.000010 0.004871 0.000596 0.015924 0.000010 0.000010 0.000010 0.000010
0.000010 0.000010 0.000010 0.000010 0.000010 0.758574 0.023534 0.000010 0.000010 0.000010 0.000010 0.022762 0.000010 0.000010 0.000010 0.000010 0.009948 0.048409 0.000010 0.000010 0.000010 0.001556 0.000010 0.095467 0.000010 0.014778 0.000010 0.000010 0.000010 0.000010 0.000010 0.013547 0.011155 0.000010 0.000010 0.000010 0.000010
0.000010 0.000010 0.000010 0.000010 0.000010 0.841186 0.005933 0.000010 0.000010 0.000010 0.000010 0.000013 0.000010 0.019030 0.000010 0.000010 0.003825 0.028216 0.000010 0.000010 0.000010 0.008636 0.000010 0.091516 0.000010 0.000010 0.001365 0.000010 0.000010 0.000010 0.000010 0.000010 0.000010 0.000010 0.000010 0.000010 0.000010
0.000010 0.000010 0.006812 0.005723 0.000010 0.823264 0.000010 0.000010 0.000010 0.000010 0.000010 0.013685 0.000010 0.000173 0.000010 0.000010 0.000010 0.050700 0.002986 0.000010 0.000010 0.000010 0.000010 0.079819 0.000010 0.000010 0.014704 0.000010 0.000010 0.000010 0.000010 0.000392 0.000010 0.000010 0.001483 0.000010 0.000010
0.029913 0.000010 0.000010 0.000010 0.017723 0.832519 0.003275 0.000010 0.000010 0.000010 0.000010 0.005431 0.000010 0.000010 0.000010 0.000010 0.009353 0.026392 0.000010 0.000010 0.000616 0.000010 0.000010 0.046783 0.000010 0.000010 0.000010 0.000010 0.000010 0.000010 0.000010 0.025361 0.000010 0.002374 0.000010 0.000010 0.000010
0.000010 0.000010 0.000010 0.008301 0.020479 0.811169 0.003987 0.000010 0.000010 0.000010 0.000010 0.029166 0.000010 0.000010 0.000010 0.000010 0.004263 0.041083 0.000010 0.000010 0.000010 0.000010 0.000010 0.059765 0.000010 0.000011 0.000010 0.000010 0.000010 0.000010 0.000010 0.003536 0.017489 0.000503 0.000010 0.000010 0.000010
0.012322 0.000010 0.000010 0.000010 0.000010 0.805638 0.000010 0.000010 0.000010 0.000010 0.000010 0.000010 0.000010 0.000010 0.000010 0.000010 0.004792 0.047983 0.000010 0.000010 0.008620 0.000010 0.000010 0.102046 0.000010 0.000010 0.000010 0.000010 0.000010 0.000010 0.000010 0.000010 0.000010 0.018300 0.000010 0.000010 0.000010
0.000010 0.000010 0.000010 0.006100 0.013831 0.790161 0.000011 0.000010 0.000010 0.000010 0.000010 0.007314 0.000010 0.000010 0.000010 0.000010 0.000010 0.077862 0.000010 0.000010 0.000010 0.011904 0.000010 0.062288 0.000010 0.000010 0.012837 0.000010 0.000010 0.000010 0.006944 0.010488 0.000010 0.000010 0.000010 0.000010 0.000010
0.014634 0.000010 0.000010 0.000010 0.000010 0.798401 0.023812 0.000010 0.000010 0.000010 0.000010 0.043616 0.000010 0.001782 0.000010 0.000010 0.000321 0.048710 0.000010 0.000010 0.004140 0.000010 0.000010 0.039044 0.000010 0.006639 0.012688 0.000010 0.000010 0.000010 0.000010 0.000010 0.001923 0.000010 0.004048 0.000010 0.000010
0.000010 0.000010 0.000010 0.000010 0.000010 0.785616 0.019126 0.000010 0.000010 0.000010 0.000010 0.011849 0.000010 0.015622 0.000010 0.000010 0.000010 0.061202 0.000010 0.000010 0.017868 0.004114 0.000010 0.057214 0.000010 0.000010 0.000010 0.000010 0.000010 0.000010 0.000442 0.020680 0.000010 0.000010 0.006007 0.000010 0.000010
0.027492 0.000010 0.000010 0.000010 0.000010 0.820955 0.007453 0.000010 0.000010 0.000010 0.000010 0.016796 0.000010 0.001943 0.000010 0.000010 0.000010 0.031499 0.000010 0.000010 0.000010 0.000010 0.000010 0.021666 0.000010 0.000010 0.000010 0.004475 0.000010 0.000010 0.000010 0.023532 0.027288 0.006478 0.010174 0.000010 0.000010
0.000010 0.000010 0.000010 0.000010 0.010120 0.758454 0.015855 0.000010 0.000010 0.000010 0.000010 0.031775 0.000010 0.021353 0.000010 0.000010 0.000010 0.038812 0.000010 0.000010 0.002556 0.000010 0.000010 0.080438 0.000010 0.000915 0.010224 0.000010 0.000010 0.000010 0.000010 0.002235 0.027013 0.000010 0.000010 0.000010 0.000010
0.004089 0.000010 0.000010 0.000010 0.016293 0.769740 0.030008 0.014172 0.000010 0.000010 0.000010 0.045566 0.000010 0.000010 0.000010 0.000010 0.000010 0.021621 0.000010 0.000010 0.000010 0.000010 0.000010 0.082713 0.000010 0.004191 0.000010 0.000010 0.000010 0.000010 0.000010 0.000010 0.000010 0.011285 0.000063 0.000010 0.000010
0.000010 0.000010 0.000010 0.001442 0.000010 0.759739 0.000242 0.000010 0.000010 0.000010 0.000010 0.000010 0.000010 0.000010 0.000010 0.000010 0.011414 0.057502 0.000010 0.000010 0.000010 0.000010 0.000010 0.150159 0.000010 0.011673 0.000010 0.000010 0.000010 0.000010 0.000010 0.000010 0.007533 0.000016 0.000010 0.000010 0.000010
0.000010 0.000010 0.000010 0.000010 0.000010 0.000010 0.000010 0.030524 0.000010 0.000010 0.063986 0.000010 0.738901 0.000010 0.000010 0.004179 0.001896 0.000010 0.000010 0.021659 0.000010 0.025110 0.025874 0.000010 0.008595 0.000010 0.000010 0.000010 0.045317 0.000010 0.000010 0.000010 0.000010 0.000010 0.000010 0.033698 0.000010
0.000010 0.000010 0.000010 0.000010 0.000010 0.000010 0.000010 0.004875 0.000010 0.000010 0.000010 0.000010 0.926662 0.000010 0.000010 0.006547 0.011124 0.000010 0.000010 0.000010 0.000010 0.006428 0.000010 0.000010 0.000010 0.000010 0.000010 0.000010 0.014365 0.000010 0.000010 0.000010 0.000010 0.000010 0.000010 0.029698 0.000010
[truncated: 65,269 more chars]
