# Supplementary material for: Genetic analysis of Thai cattle reveals a Southeast Asian indicine ancestry
Source: PeerJ. 2015 Oct 27;3:e1318. doi: 10.7717/peerj.1318 (PMC4627918; doi:10.7717/peerj.1318)
Supplement: Dataset S2 — The Q values inferred by ADMIXTURE for each modeled K are shown for each individual, which are labeled according to breed information. The data are organized into three folders, each of which represents the ADMIXTURE experiments described in Fig. S5. [file peerj-03-1318-s007.zip › SupplementDataS7/1397breeds/38.Q]

0.014308 0.000010 0.000010 0.000010 0.001782 0.912577 0.000010 0.000010 0.000010 0.013010 0.000010 0.000010 0.000010 0.000010 0.000010 0.000010 0.000010 0.000010 0.000010 0.000010 0.000010 0.000010 0.000010 0.000010 0.000010 0.004294 0.000010 0.000010 0.012663 0.030740 0.000010 0.010324 0.000010 0.000010 0.000010 0.000010 0.000010 0.000010
0.000010 0.000010 0.000010 0.000010 0.002092 0.899389 0.000010 0.000010 0.000010 0.000010 0.022726 0.000018 0.000010 0.000010 0.000010 0.000010 0.000010 0.000010 0.002541 0.000010 0.000010 0.000010 0.000010 0.000010 0.000010 0.000944 0.000010 0.000010 0.013022 0.036052 0.000010 0.000010 0.000010 0.000010 0.000010 0.003545 0.019392 0.000010
0.000010 0.000010 0.000010 0.000010 0.000010 0.930686 0.000010 0.000010 0.000010 0.000010 0.018851 0.000010 0.000010 0.000010 0.007786 0.000010 0.000010 0.000010 0.000010 0.000010 0.000010 0.000010 0.000010 0.000010 0.000010 0.015889 0.000010 0.000010 0.000010 0.026459 0.000010 0.000010 0.000010 0.000010 0.000010 0.000010 0.000010 0.000010
0.000010 0.000010 0.000010 0.000010 0.000010 0.984124 0.000010 0.000010 0.000010 0.000010 0.000010 0.005479 0.000010 0.000010 0.000010 0.000010 0.000010 0.000010 0.000010 0.000010 0.000010 0.000010 0.000010 0.000010 0.010047 0.000010 0.000010 0.000010 0.000010 0.000010 0.000010 0.000010 0.000010 0.000010 0.000010 0.000010 0.000010 0.000010
0.009518 0.000010 0.000010 0.000010 0.000010 0.916575 0.000010 0.000010 0.000010 0.000010 0.000010 0.012164 0.000010 0.000010 0.000010 0.000010 0.000010 0.000010 0.000010 0.000010 0.000010 0.000010 0.000010 0.000010 0.000010 0.037756 0.000010 0.000010 0.009530 0.000010 0.002524 0.000010 0.000010 0.000010 0.000010 0.000010 0.011623 0.000010
0.000010 0.000010 0.000010 0.000010 0.000010 0.969965 0.000010 0.000010 0.000010 0.000010 0.000010 0.009441 0.000010 0.000010 0.000010 0.000010 0.000010 0.000010 0.000010 0.000010 0.000010 0.000010 0.000010 0.000010 0.000010 0.000010 0.000010 0.000010 0.000010 0.020244 0.000010 0.000010 0.000010 0.000010 0.000010 0.000010 0.000010 0.000010
0.000010 0.000010 0.000010 0.000010 0.000010 0.990573 0.000010 0.000010 0.000010 0.000010 0.000010 0.000010 0.000010 0.000010 0.000010 0.000010 0.000010 0.000010 0.000010 0.000010 0.006864 0.000010 0.000010 0.000010 0.000010 0.000010 0.000010 0.000010 0.000010 0.002213 0.000010 0.000010 0.000010 0.000010 0.000010 0.000010 0.000010 0.000010
0.000010 0.000010 0.000010 0.000010 0.000010 0.999630 0.000010 0.000010 0.000010 0.000010 0.000010 0.000010 0.000010 0.000010 0.000010 0.000010 0.000010 0.000010 0.000010 0.000010 0.000010 0.000010 0.000010 0.000010 0.000010 0.000010 0.000010 0.000010 0.000010 0.000010 0.000010 0.000010 0.000010 0.000010 0.000010 0.000010 0.000010 0.000010
0.000010 0.000010 0.000010 0.000010 0.000010 0.904937 0.000010 0.000010 0.000010 0.000010 0.006463 0.013286 0.000010 0.000010 0.000010 0.000010 0.000010 0.000010 0.013514 0.000010 0.000010 0.000010 0.000010 0.000010 0.000010 0.001796 0.000010 0.000010 0.000010 0.045935 0.002135 0.000010 0.000010 0.000010 0.000010 0.007545 0.000010 0.004098
0.000010 0.000010 0.000018 0.000010 0.000010 0.937606 0.000010 0.000010 0.000010 0.001996 0.000010 0.002897 0.000010 0.000010 0.000010 0.000010 0.000010 0.000010 0.000010 0.000010 0.018937 0.002425 0.000010 0.000010 0.000010 0.000010 0.000010 0.000010 0.000010 0.000010 0.013615 0.014903 0.000010 0.000010 0.000010 0.000010 0.000159 0.007166
0.000010 0.000010 0.000010 0.000010 0.000010 0.910454 0.000010 0.000010 0.000010 0.010300 0.023589 0.000010 0.001096 0.000010 0.000010 0.000010 0.000010 0.016017 0.000010 0.000010 0.003277 0.000010 0.000010 0.000010 0.000010 0.018321 0.000010 0.000010 0.000127 0.014530 0.000010 0.000010 0.000010 0.000010 0.000010 0.000010 0.002010 0.000010
0.000010 0.000010 0.000010 0.000010 0.000010 0.999630 0.000010 0.000010 0.000010 0.000010 0.000010 0.000010 0.000010 0.000010 0.000010 0.000010 0.000010 0.000010 0.000010 0.000010 0.000010 0.000010 0.000010 0.000010 0.000010 0.000010 0.000010 0.000010 0.000010 0.000010 0.000010 0.000010 0.000010 0.000010 0.000010 0.000010 0.000010 0.000010
0.000010 0.000010 0.000010 0.000010 0.000010 0.967543 0.000010 0.000010 0.000010 0.004900 0.000010 0.007935 0.000010 0.000010 0.000010 0.000010 0.000010 0.000010 0.000010 0.000010 0.000010 0.000010 0.008649 0.000296 0.000010 0.000010 0.000010 0.000010 0.000010 0.002290 0.000010 0.000148 0.000010 0.000010 0.000010 0.000010 0.000010 0.007937
0.000010 0.000010 0.000010 0.000010 0.001735 0.922140 0.000010 0.000010 0.000010 0.010143 0.000010 0.000010 0.000010 0.000010 0.016360 0.000010 0.000010 0.000010 0.000010 0.000010 0.000010 0.000010 0.000010 0.000010 0.000010 0.000010 0.000010 0.000010 0.006408 0.022594 0.000010 0.000010 0.000010 0.000010 0.000010 0.000010 0.020308 0.000010
0.000010 0.000010 0.000010 0.000010 0.012356 0.882792 0.000010 0.000010 0.000010 0.000010 0.001620 0.000010 0.000010 0.000010 0.022503 0.000010 0.000010 0.041314 0.000010 0.000010 0.002869 0.000059 0.000010 0.000010 0.000010 0.000010 0.000010 0.000010 0.000010 0.004412 0.009650 0.000010 0.000010 0.000010 0.000010 0.008413 0.013741 0.000010
0.000010 0.000010 0.000010 0.000010 0.000010 0.999072 0.000010 0.000010 0.000010 0.000010 0.000010 0.000010 0.000010 0.000010 0.000010 0.000010 0.000010 0.000010 0.000010 0.000010 0.000010 0.000010 0.000010 0.000010 0.000010 0.000010 0.000010 0.000010 0.000568 0.000010 0.000010 0.000010 0.000010 0.000010 0.000010 0.000010 0.000010 0.000010
0.000010 0.000010 0.000010 0.000010 0.000010 0.962088 0.000010 0.000010 0.000010 0.000010 0.000010 0.000010 0.000010 0.000010 0.000010 0.003854 0.000010 0.000010 0.000010 0.000010 0.000010 0.000010 0.000010 0.000010 0.000010 0.000010 0.000010 0.000010 0.000010 0.033709 0.000010 0.000010 0.000010 0.000010 0.000010 0.000010 0.000010 0.000010
0.000010 0.000010 0.000010 0.000010 0.000010 0.937768 0.000010 0.000010 0.000010 0.000010 0.000010 0.000010 0.000010 0.000010 0.022313 0.000010 0.000010 0.000010 0.000010 0.000010 0.000010 0.000010 0.000010 0.000010 0.000010 0.004093 0.000010 0.000010 0.012010 0.023486 0.000010 0.000010 0.000010 0.000010 0.000010 0.000010 0.000010 0.000010
0.000010 0.000010 0.000010 0.000010 0.000010 0.905283 0.000010 0.000010 0.000010 0.000010 0.000010 0.000010 0.000010 0.000010 0.000010 0.000010 0.000010 0.005331 0.000010 0.000010 0.000010 0.000010 0.000010 0.000010 0.000010 0.008911 0.000010 0.000010 0.020089 0.053638 0.000010 0.006428 0.000010 0.000010 0.000010 0.000010 0.000010 0.000010
0.000010 0.000010 0.000010 0.000010 0.000010 0.967060 0.000010 0.000010 0.000010 0.000010 0.000010 0.000010 0.000010 0.000010 0.010054 0.000010 0.000010 0.000010 0.000010 0.000010 0.000010 0.000010 0.000010 0.000010 0.009350 0.000010 0.000010 0.000010 0.000581 0.000010 0.000010 0.012625 0.000010 0.000010 0.000010 0.000010 0.000010 0.000010
0.000010 0.000010 0.000010 0.000010 0.000010 0.000010 0.000010 0.000010 0.000010 0.000010 0.000010 0.000010 0.000010 0.000010 0.000010 0.000010 0.000010 0.000010 0.000010 0.000010 0.000010 0.999630 0.000010 0.000010 0.000010 0.000010 0.000010 0.000010 0.000010 0.000010 0.000010 0.000010 0.000010 0.000010 0.000010 0.000010 0.000010 0.000010
0.002102 0.000010 0.000010 0.000010 0.000010 0.000010 0.000010 0.000010 0.000010 0.000010 0.002633 0.000010 0.000010 0.000010 0.000010 0.000010 0.000010 0.000226 0.000010 0.000010 0.001929 0.916502 0.000010 0.000010 0.000010 0.000010 0.000010 0.000010 0.013497 0.050521 0.002348 0.000010 0.000010 0.000010 0.000010 0.005644 0.000924 0.003404
0.000010 0.000010 0.000010 0.000010 0.000010 0.000010 0.000010 0.000010 0.000010 0.000010 0.000010 0.000010 0.000010 0.000010 0.000010 0.000010 0.000010 0.000010 0.000010 0.000010 0.000010 0.999630 0.000010 0.000010 0.000010 0.000010 0.000010 0.000010 0.000010 0.000010 0.000010 0.000010 0.000010 0.000010 0.000010 0.000010 0.000010 0.000010
0.000010 0.000010 0.000010 0.000010 0.000010 0.009294 0.000010 0.000010 0.000010 0.000010 0.000010 0.000010 0.000010 0.000010 0.000010 0.000010 0.000010 0.000010 0.000010 0.000010 0.000882 0.975139 0.000010 0.000010 0.007346 0.000010 0.000010 0.000010 0.007008 0.000010 0.000010 0.000010 0.000010 0.000010 0.000010 0.000010 0.000010 0.000010
0.000010 0.000010 0.000010 0.000010 0.000010 0.000010 0.000010 0.000010 0.000010 0.000010 0.000010 0.000010 0.000010 0.000010 0.000010 0.000010 0.000010 0.000010 0.000010 0.000010 0.000010 0.990222 0.000010 0.000010 0.000010 0.000010 0.000010 0.000010 0.000010 0.008987 0.000441 0.000010 0.000010 0.000010 0.000010 0.000010 0.000010 0.000010
0.000010 0.000010 0.000010 0.000010 0.000010 0.000010 0.000010 0.000010 0.000010 0.000010 0.000010 0.003683 0.000010 0.000010 0.000010 0.000010 0.000010 0.000010 0.000010 0.000010 0.000145 0.974546 0.000010 0.000010 0.000613 0.000010 0.000010 0.000010 0.000010 0.002768 0.002711 0.000010 0.000010 0.000010 0.000010 0.000010 0.015224 0.000010
0.000010 0.000010 0.000010 0.000010 0.000010 0.000010 0.000010 0.000010 0.000010 0.000010 0.000010 0.000010 0.000010 0.000010 0.000010 0.000010 0.000010 0.000010 0.000010 0.000010 0.000010 0.999630 0.000010 0.000010 0.000010 0.000010 0.000010 0.000010 0.000010 0.000010 0.000010 0.000010 0.000010 0.000010 0.000010 0.000010 0.000010 0.000010
0.000010 0.000010 0.000010 0.000010 0.000010 0.000010 0.000010 0.000010 0.000010 0.000010 0.000010 0.000010 0.000010 0.000010 0.000010 0.000010 0.000010 0.000010 0.000010 0.000010 0.000010 0.999630 0.000010 0.000010 0.000010 0.000010 0.000010 0.000010 0.000010 0.000010 0.000010 0.000010 0.000010 0.000010 0.000010 0.000010 0.000010 0.000010
0.000010 0.000010 0.000010 0.000010 0.000010 0.000010 0.000010 0.000010 0.000010 0.000010 0.000010 0.000010 0.000010 0.000010 0.000010 0.000010 0.000010 0.000010 0.000010 0.000010 0.000010 0.999630 0.000010 0.000010 0.000010 0.000010 0.000010 0.000010 0.000010 0.000010 0.000010 0.000010 0.000010 0.000010 0.000010 0.000010 0.000010 0.000010
0.000010 0.000010 0.000010 0.000010 0.000010 0.000010 0.000010 0.000010 0.000010 0.000010 0.000010 0.000010 0.000010 0.000010 0.000010 0.000010 0.000010 0.000010 0.000010 0.000010 0.000010 0.999630 0.000010 0.000010 0.000010 0.000010 0.000010 0.000010 0.000010 0.000010 0.000010 0.000010 0.000010 0.000010 0.000010 0.000010 0.000010 0.000010
0.000010 0.000010 0.000010 0.000010 0.000010 0.000010 0.000010 0.000010 0.000010 0.000010 0.000010 0.000010 0.003258 0.000010 0.011800 0.000010 0.000010 0.000010 0.000397 0.000010 0.000010 0.951692 0.000010 0.000010 0.000010 0.016132 0.000010 0.000010 0.000010 0.000010 0.000010 0.001424 0.000010 0.000010 0.000010 0.000010 0.014987 0.000010
0.000010 0.000010 0.003791 0.000010 0.000010 0.000010 0.004354 0.000010 0.000010 0.000010 0.000010 0.000010 0.000010 0.000010 0.000010 0.000010 0.000010 0.000010 0.000010 0.000010 0.000010 0.825373 0.000010 0.001383 0.064570 0.019924 0.000010 0.000010 0.010960 0.030768 0.000010 0.033564 0.000010 0.000010 0.000010 0.000165 0.004879 0.000010
0.002250 0.000010 0.033321 0.000010 0.005220 0.000010 0.000010 0.000010 0.000010 0.002626 0.026225 0.004091 0.000010 0.000010 0.000010 0.000010 0.000010 0.000010 0.000010 0.000010 0.000010 0.888341 0.000010 0.000010 0.000010 0.000010 0.000010 0.000010 0.021517 0.003385 0.000010 0.012743 0.000010 0.000010 0.000010 0.000010 0.000010 0.000010
0.015201 0.000010 0.003408 0.000010 0.000010 0.000010 0.000010 0.000010 0.000010 0.000010 0.000010 0.000010 0.000010 0.000010 0.000010 0.007712 0.000010 0.015182 0.000010 0.000010 0.000010 0.899336 0.000010 0.000010 0.000010 0.000010 0.000010 0.000010 0.000010 0.038256 0.000010 0.008054 0.000010 0.000010 0.000010 0.000010 0.012551 0.000010
0.000010 0.000010 0.000010 0.000010 0.000010 0.000010 0.000010 0.000010 0.000010 0.000010 0.000010 0.000010 0.000010 0.000010 0.000010 0.000010 0.000010 0.000010 0.000010 0.000010 0.000010 0.999630 0.000010 0.000010 0.000010 0.000010 0.000010 0.000010 0.000010 0.000010 0.000010 0.000010 0.000010 0.000010 0.000010 0.000010 0.000010 0.000010
0.000010 0.000010 0.000010 0.000010 0.000010 0.000010 0.000010 0.000010 0.000010 0.000010 0.000010 0.000010 0.000010 0.000010 0.000010 0.000010 0.000010 0.000010 0.000010 0.000010 0.000010 0.999630 0.000010 0.000010 0.000010 0.000010 0.000010 0.000010 0.000010 0.000010 0.000010 0.000010 0.000010 0.000010 0.000010 0.000010 0.000010 0.000010
0.000010 0.000010 0.000010 0.000010 0.000010 0.030301 0.000010 0.000010 0.000010 0.000010 0.000010 0.000010 0.000010 0.000010 0.000010 0.000010 0.000010 0.000010 0.000010 0.000010 0.000010 0.890881 0.000010 0.000010 0.000010 0.000010 0.000010 0.000010 0.015761 0.029230 0.000010 0.000010 0.000010 0.000010 0.000010 0.033498 0.000010 0.000010
0.000010 0.000010 0.000010 0.000010 0.000010 0.000010 0.000010 0.000010 0.000010 0.004249 0.000010 0.000010 0.000010 0.000010 0.000010 0.000010 0.000010 0.000010 0.000010 0.000010 0.000010 0.975489 0.000010 0.000010 0.000010 0.000010 0.000010 0.000010 0.000010 0.000010 0.019912 0.000010 0.000010 0.000010 0.000010 0.000010 0.000010 0.000010
0.000010 0.000010 0.000010 0.000010 0.000010 0.000010 0.000010 0.000010 0.000010 0.000010 0.000010 0.000010 0.000010 0.000010 0.000010 0.000010 0.000010 0.000010 0.000010 0.000010 0.000010 0.999630 0.000010 0.000010 0.000010 0.000010 0.000010 0.000010 0.000010 0.000010 0.000010 0.000010 0.000010 0.000010 0.000010 0.000010 0.000010 0.000010
0.000010 0.000010 0.000010 0.000010 0.000010 0.000010 0.000010 0.000010 0.000010 0.000010 0.000010 0.000010 0.000010 0.000010 0.000010 0.000010 0.000010 0.000010 0.000010 0.000010 0.000010 0.999630 0.000010 0.000010 0.000010 0.000010 0.000010 0.000010 0.000010 0.000010 0.000010 0.000010 0.000010 0.000010 0.000010 0.000010 0.000010 0.000010
0.015051 0.000010 0.013627 0.000010 0.005373 0.000010 0.000010 0.000010 0.000010 0.042127 0.088177 0.013956 0.000010 0.000010 0.002310 0.000010 0.000010 0.000010 0.000010 0.000010 0.000010 0.000010 0.003964 0.000010 0.000010 0.000010 0.000010 0.000010 0.000010 0.000010 0.001511 0.000010 0.000010 0.000010 0.000010 0.786011 0.027623 0.000010
0.003203 0.000010 0.016259 0.000010 0.008108 0.000010 0.000010 0.000010 0.000010 0.049345 0.071709 0.046844 0.001508 0.000010 0.002266 0.000010 0.000010 0.000010 0.000010 0.000010 0.000010 0.000010 0.000010 0.006676 0.017519 0.000010 0.000010 0.000010 0.000010 0.000466 0.045659 0.016984 0.000010 0.000010 0.000010 0.675761 0.037463 0.000010
0.003830 0.000010 0.027928 0.000010 0.000010 0.000010 0.000010 0.000010 0.000010 0.055662 0.097596 0.000661 0.010737 0.000010 0.000010 0.000010 0.000010 0.004300 0.000010 0.000010 0.013583 0.000010 0.000010 0.000010 0.000010 0.000018 0.000010 0.000010 0.000010 0.000010 0.018901 0.020426 0.000010 0.000010 0.000010 0.729950 0.016157 0.000010
0.008160 0.000010 0.049843 0.000010 0.000010 0.000010 0.000010 0.000010 0.000010 0.053662 0.107125 0.000612 0.007650 0.000010 0.000010 0.000010 0.000010 0.000010 0.000010 0.000010 0.000010 0.000010 0.000010 0.000010 0.030709 0.011792 0.000010 0.000010 0.000010 0.000010 0.000010 0.000010 0.000010 0.000010 0.000010 0.723703 0.006464 0.000010
0.000010 0.000010 0.000010 0.000010 0.000147 0.000010 0.000010 0.000010 0.000010 0.054230 0.069537 0.022916 0.018713 0.000010 0.001066 0.002113 0.000010 0.000010 0.002246 0.000010 0.012568 0.000010 0.001465 0.000010 0.042092 0.000010 0.000010 0.000010 0.000010 0.000010 0.041817 0.013421 0.000010 0.000010 0.000010 0.700992 0.016446 0.000010
0.005019 0.000010 0.010438 0.000010 0.000010 0.000010 0.000010 0.000010 0.000010 0.054848 0.087433 0.000663 0.000010 0.000010 0.000010 0.000010 0.000010 0.004365 0.000010 0.000010 0.000010 0.000010 0.000010 0.000010 0.011916 0.000010 0.000010 0.000010 0.020116 0.000010 0.026142 0.016648 0.000010 0.000010 0.000010 0.747001 0.015152 0.000010
0.022788 0.000010 0.026433 0.000010 0.009848 0.000010 0.000010 0.000010 0.000010 0.033054 0.076097 0.005135 0.022661 0.000010 0.000010 0.000010 0.000010 0.000010 0.000010 0.000010 0.011108 0.000010 0.002190 0.000010 0.004672 0.000010 0.000010 0.000010 0.000010 0.000266 0.000010 0.022438 0.000010 0.000010 0.000010 0.729856 0.033215 0.000010
0.005546 0.000010 0.026979 0.000010 0.000010 0.000010 0.000010 0.000010 0.000010 0.047718 0.079570 0.013961 0.008907 0.000010 0.000010 0.000010 0.000010 0.000010 0.000010 0.000010 0.010747 0.000010 0.007436 0.011211 0.013471 0.000010 0.000010 0.000010 0.004761 0.000010 0.029559 0.000010 0.000010 0.000010 0.000010 0.702548 0.037345 0.000010
0.000010 0.000010 0.023569 0.000010 0.000010 0.000010 0.000010 0.000010 0.000010 0.021362 0.089961 0.022353 0.004172 0.000010 0.000010 0.000010 0.000010 0.000010 0.000010 0.000010 0.000010 0.000010 0.000010 0.006437 0.058715 0.000010 0.000010 0.000010 0.000010 0.013904 0.000867 0.038820 0.000010 0.000010 0.000010 0.700416 0.019162 0.000010
0.000010 0.000010 0.022257 0.000010 0.000010 0.000010 0.000010 0.000010 0.000010 0.077731 0.073647 0.012078 0.000010 0.000010 0.000010 0.000010 0.000010 0.000010 0.000010 0.000010 0.000010 0.000010 0.002172 0.000010 0.000010 0.000010 0.000010 0.000010 0.000010 0.000010 0.018218 0.027407 0.000010 0.000010 0.000010 0.751607 0.014592 0.000010
0.000010 0.000010 0.035368 0.000010 0.008629 0.000010 0.000010 0.000010 0.000010 0.035245 0.100892 0.019132 0.000010 0.000010 0.000010 0.000010 0.000010 0.000010 0.000010 0.000010 0.008504 0.000010 0.000010 0.000010 0.031601 0.000010 0.000010 0.000010 0.009446 0.000010 0.030364 0.005503 0.000010 0.000010 0.000010 0.704611 0.010445 0.000010
0.000010 0.000010 0.023228 0.000010 0.012733 0.000010 0.000010 0.000010 0.000010 0.055734 0.051678 0.020700 0.000010 0.000010 0.001616 0.000010 0.000010 0.004089 0.000010 0.000010 0.000010 0.000010 0.000957 0.017657 0.042139 0.008486 0.000010 0.000010 0.000972 0.000010 0.017899 0.030835 0.000010 0.000010 0.000010 0.709906 0.001150 0.000010
0.020452 0.000010 0.016668 0.000010 0.007985 0.000010 0.000010 0.000010 0.000010 0.039780 0.074025 0.013131 0.000010 0.000010 0.000010 0.000010 0.000010 0.000010 0.000010 0.000010 0.000010 0.000010 0.004441 0.000010 0.000010 0.000010 0.000010 0.000010 0.000010 0.000010 0.011567 0.000010 0.000010 0.000010 0.000010 0.774026 0.037646 0.000010
0.010701 0.000010 0.026421 0.000010 0.000010 0.000010 0.000010 0.000010 0.000010 0.037918 0.070785 0.014531 0.007272 0.000010 0.000010 0.000010 0.000010 0.006858 0.000010 0.000010 0.004903 0.000010 0.011959 0.011766 0.042315 0.003498 0.000010 0.000010 0.000010 0.000010 0.005071 0.047060 0.000010 0.000010 0.000010 0.692187 0.006535 0.000010
0.005996 0.000010 0.015484 0.000010 0.000010 0.000010 0.000010 0.000010 0.000010 0.066664 0.097613 0.026540 0.000010 0.000010 0.005177 0.000010 0.000010 0.000010 0.000010 0.000010 0.000010 0.000010 0.000010 0.000010 0.000010 0.000010 0.000010 0.000010 0.003727 0.000010 0.021122 0.036167 0.000010 0.000010 0.000010 0.721230 0.000010 0.000010
0.003674 0.000010 0.033421 0.000010 0.001188 0.000010 0.006832 0.000010 0.000010 0.039585 0.116294 0.013445 0.008157 0.000010 0.000010 0.000010 0.000010 0.000010 0.000010 0.000010 0.000010 0.000010 0.004898 0.000010 0.023285 0.001702 0.000010 0.000010 0.006333 0.000010 0.006148 0.032274 0.000010 0.000010 0.000010 0.691388 0.011155 0.000010
0.017835 0.000010 0.000010 0.000010 0.003521 0.000010 0.000010 0.000171 0.000010 0.053845 0.082210 0.022900 0.003544 0.000049 0.000010 0.000010 0.005502 0.000010 0.000010 0.000010 0.000010 0.000010 0.000010 0.006678 0.024548 0.007018 0.000010 0.000010 0.000010 0.000010 0.000010 0.007853 0.000010 0.000010 0.000010 0.753813 0.010284 0.000010
0.013623 0.000010 0.000010 0.000010 0.017147 0.000010 0.000010 0.000010 0.000010 0.024682 0.050319 0.004357 0.001270 0.000010 0.000010 0.017983 0.000010 0.019434 0.000010 0.000010 0.000550 0.000010 0.000010 0.000010 0.000010 0.000010 0.000010 0.000010 0.000010 0.013658 0.008281 0.031236 0.000010 0.000010 0.000010 0.797212 0.000010 0.000010
0.000335 0.000010 0.004482 0.000010 0.007460 0.000010 0.000010 0.000010 0.000010 0.072441 0.070766 0.000010 0.000010 0.000010 0.000010 0.000010 0.000010 0.000010 0.000010 0.000010 0.000010 0.000010 0.000010 0.000010 0.000010 0.000010 0.000010 0.000010 0.000010 0.000010 0.018627 0.016013 0.000010 0.000010 0.000010 0.795283 0.014304 0.000010
0.015091 0.000010 0.002236 0.000010 0.000010 0.000010 0.016481 0.000010 0.000010 0.022443 0.075324 0.000010 0.000010 0.000010 0.000010 0.000010 0.000010 0.007804 0.001531 0.000010 0.005557 0.000010 0.000058 0.000010 0.014181 0.000010 0.000010 0.000010 0.000010 0.000010 0.023707 0.014641 0.000010 0.000010 0.000010 0.762326 0.038381 0.000010
0.000010 0.000010 0.050117 0.000010 0.000010 0.000010 0.000010 0.000010 0.000010 0.000010 0.019494 0.047643 0.000010 0.000010 0.002230 0.000010 0.000010 0.000010 0.009944 0.000010 0.478043 0.000010 0.003329 0.003861 0.040828 0.027533 0.000010 0.000010 0.000010 0.068231 0.014308 0.018446 0.000010 0.000010 0.000010 0.215752 0.000010 0.000010
0.010115 0.000010 0.006198 0.000010 0.000010 0.000010 0.000010 0.000010 0.000010 0.000010 0.009651 0.000010 0.000010 0.000010 0.000010 0.000010 0.000010 0.029438 0.008002 0.000010 0.803105 0.000010 0.000010 0.002082 0.022018 0.000010 0.000010 0.000010 0.000010 0.000010 0.000010 0.009347 0.000010 0.000010 0.000010 0.064845 0.034930 0.000010
0.000010 0.000010 0.000010 0.000010 0.000010 0.000010 0.000010 0.000010 0.000010 0.000010 0.000010 0.000010 0.000010 0.000010 0.000010 0.000010 0.000010 0.000010 0.000010 0.000010 0.999630 0.000010 0.000010 0.000010 0.000010 0.000010 0.000010 0.000010 0.000010 0.000010 0.000010 0.000010 0.000010 0.000010 0.000010 0.000010 0.000010 0.000010
0.000010 0.000010 0.000010 0.000010 0.000010 0.000010 0.000010 0.000010 0.005027 0.000010 0.000010 0.000010 0.000010 0.000010 0.000010 0.000010 0.000010 0.000010 0.000169 0.000010 0.994454 0.000010 0.000010 0.000010 0.000010 0.000010 0.000010 0.000010 0.000010 0.000010 0.000010 0.000010 0.000010 0.000010 0.000010 0.000010 0.000010 0.000010
0.000010 0.000010 0.010500 0.000010 0.019939 0.000010 0.001481 0.000010 0.000010 0.009590 0.028689 0.032405 0.000010 0.000010 0.011290 0.000010 0.000010 0.033571 0.000010 0.000010 0.427002 0.028385 0.000724 0.012971 0.065195 0.000010 0.000010 0.000010 0.004826 0.071060 0.007875 0.049204 0.000010 0.000010 0.000010 0.179360 0.005744 0.000010
0.000010 0.000010 0.000010 0.000010 0.000010 0.000010 0.000010 0.000010 0.000010 0.000010 0.000010 0.000010 0.000010 0.000010 0.000010 0.000010 0.000010 0.000010 0.000010 0.000010 0.999630 0.000010 0.000010 0.000010 0.000010 0.000010 0.000010 0.000010 0.000010 0.000010 0.000010 0.000010 0.000010 0.000010 0.000010 0.000010 0.000010 0.000010
0.017956 0.000010 0.013363 0.000010 0.000010 0.000010 0.000010 0.000010 0.007423 0.000010 0.000010 0.000010 0.000010 0.000010 0.000010 0.009076 0.000010 0.000010 0.000010 0.000010 0.927136 0.000010 0.000010 0.000010 0.000010 0.000010 0.010104 0.000010 0.000010 0.014633 0.000010 0.000010 0.000010 0.000010 0.000010 0.000010 0.000010 0.000010
0.012166 0.000010 0.055708 0.000010 0.000010 0.000010 0.008069 0.000010 0.000010 0.000010 0.026482 0.000010 0.000010 0.000010 0.021731 0.003154 0.000010 0.012020 0.000010 0.000010 0.462767 0.050760 0.000010 0.022380 0.056446 0.005945 0.000010 0.000010 0.000010 0.045397 0.017428 0.037752 0.000010 0.000010 0.000010 0.158858 0.002724 0.000010
0.000010 0.000010 0.000010 0.000010 0.000010 0.000010 0.000010 0.000010 0.000010 0.000010 0.000010 0.000010 0.000010 0.000010 0.000010 0.000010 0.000010 0.000010 0.000010 0.000010 0.999630 0.000010 0.000010 0.000010 0.000010 0.000010 0.000010 0.000010 0.000010 0.000010 0.000010 0.000010 0.000010 0.000010 0.000010 0.000010 0.000010 0.000010
0.006618 0.000010 0.000010 0.000010 0.000010 0.000010 0.000010 0.000010 0.000010 0.000010 0.000010 0.000010 0.004916 0.000010 0.000010 0.000010 0.000010 0.000010 0.000010 0.000010 0.884028 0.000010 0.000010 0.000010 0.016369 0.000010 0.000010 0.000010 0.000010 0.043158 0.000010 0.008285 0.000010 0.000010 0.000010 0.036307 0.000019 0.000010
0.000010 0.000010 0.000010 0.000010 0.000010 0.000010 0.000010 0.000010 0.000010 0.000010 0.000010 0.000010 0.000010 0.000010 0.000010 0.000010 0.000010 0.000010 0.000010 0.000010 0.999630 0.000010 0.000010 0.000010 0.000010 0.000010 0.000010 0.000010 0.000010 0.000010 0.000010 0.000010 0.000010 0.000010 0.000010 0.000010 0.000010 0.000010
0.000010 0.000010 0.028780 0.000010 0.000010 0.000010 0.000010 0.000010 0.000010 0.012062 0.020060 0.000010 0.000010 0.000010 0.000010 0.000010 0.000010 0.016234 0.001211 0.000010 0.764916 0.000010 0.003776 0.007166 0.038774 0.000011 0.000010 0.000010 0.007597 0.052991 0.000010 0.018413 0.000010 0.000010 0.000010 0.024793 0.002985 0.000010
0.004798 0.000010 0.026305 0.000010 0.000010 0.000010 0.000010 0.000010 0.000010 0.000010 0.000010 0.025913 0.025539 0.000010 0.021329 0.000010 0.000010 0.003984 0.005625 0.000010 0.503426 0.006523 0.000010 0.028325 0.015813 0.017650 0.000010 0.000010 0.027250 0.042302 0.000010 0.025525 0.000010 0.000010 0.000010 0.211398 0.000010 0.008087
0.000010 0.011535 0.015980 0.000010 0.000010 0.000010 0.000010 0.000010 0.000010 0.008628 0.000010 0.000010 0.000010 0.017755 0.000010 0.000010 0.000541 0.000010 0.000010 0.000010 0.779434 0.015878 0.000010 0.017204 0.014664 0.013787 0.001773 0.000010 0.000010 0.035744 0.003951 0.020446 0.000010 0.000010 0.000010 0.022398 0.004041 0.016034
0.000010 0.000010 0.054816 0.000010 0.000010 0.024876 0.001516 0.000010 0.000010 0.011624 0.036021 0.000010 0.007336 0.005097 0.011308 0.007518 0.000010 0.018129 0.003383 0.015431 0.459521 0.000010 0.006146 0.013704 0.017094 0.021006 0.009638 0.000010 0.015921 0.078288 0.000010 0.040180 0.000010 0.000010 0.000010 0.141288 0.000010 0.000010
0.007582 0.000010 0.013194 0.000010 0.003111 0.007956 0.001179 0.000010 0.000010 0.002542 0.021558 0.009605 0.000010 0.000010 0.000010 0.000010 0.000010 0.031454 0.002554 0.000010 0.442428 0.024711 0.000010 0.042366 0.056857 0.011378 0.000010 0.000010 0.000010 0.067212 0.000010 0.018253 0.032814 0.000010 0.001387 0.173154 0.028534 0.000010
0.000010 0.008776 0.033212 0.000010 0.007084 0.008301 0.000010 0.000010 0.000010 0.010476 0.000010 0.017165 0.000010 0.000010 0.000010 0.000010 0.000010 0.000010 0.000010 0.000010 0.412389 0.040915 0.003580 0.023015 0.037600 0.012170 0.000656 0.025458 0.000652 0.070260 0.030920 0.035642 0.000104 0.000010 0.010159 0.200146 0.011159 0.000010
0.000010 0.000010 0.000010 0.000010 0.000010 0.000010 0.000010 0.013962 0.000010 0.011036 0.039318 0.004889 0.000010 0.000010 0.000010 0.000010 0.000010 0.000010 0.000010 0.000010 0.656613 0.035171 0.000010 0.000010 0.021462 0.000010 0.000010 0.000378 0.008135 0.057416 0.000010 0.032592 0.000010 0.000010 0.005256 0.089140 0.000010 0.024392
0.002984 0.000010 0.030890 0.000010 0.001887 0.014468 0.000010 0.000010 0.000010 0.026529 0.000010 0.017484 0.008266 0.000010 0.000010 0.000010 0.000010 0.000010 0.000010 0.000010 0.437888 0.028599 0.000010 0.022938 0.009818 0.035848 0.000010 0.000010 0.000010 0.102339 0.000010 0.002118 0.000010 0.000010 0.000010 0.217462 0.038023 0.002248
0.000010 0.000010 0.000010 0.000010 0.000010 0.000010 0.000010 0.000010 0.000010 0.000010 0.000010 0.000010 0.000010 0.000010 0.000010 0.000010 0.000010 0.000010 0.000010 0.000010 0.999630 0.000010 0.000010 0.000010 0.000010 0.000010 0.000010 0.000010 0.000010 0.000010 0.000010 0.000010 0.000010 0.000010 0.000010 0.000010 0.000010 0.000010
0.003549 0.000010 0.199160 0.000010 0.000010 0.000010 0.000010 0.000010 0.000010 0.010500 0.003607 0.000010 0.000010 0.000010 0.007082 0.000914 0.000010 0.000010 0.000010 0.000010 0.006361 0.000010 0.000010 0.000010 0.531536 0.110095 0.000010 0.000010 0.000010 0.000010 0.000010 0.044607 0.000010 0.000010 0.000010 0.082314 0.000015 0.000010
0.000010 0.000010 0.163214 0.000010 0.000010 0.000010 0.000010 0.000010 0.000010 0.003960 0.002108 0.000010 0.000010 0.000010 0.000010 0.000010 0.000010 0.000010 0.002286 0.000010 0.000010 0.000010 0.001370 0.000010 0.633394 0.100976 0.000010 0.000010 0.000010 0.000010 0.005247 0.069384 0.000010 0.000010 0.000010 0.017781 0.000010 0.000010
0.000010 0.000010 0.218139 0.000010 0.000574 0.000010 0.000010 0.000010 0.000010 0.000010 0.000010 0.000010 0.000010 0.000010 0.000010 0.007685 0.000010 0.000010 0.000010 0.000010 0.000905 0.000010 0.000010 0.000010 0.589652 0.079815 0.000010 0.000010 0.000010 0.000010 0.000010 0.052588 0.000010 0.000010 0.000010 0.050342 0.000010 0.000010
0.000010 0.000010 0.183616 0.000010 0.000010 0.012371 0.000010 0.000010 0.000010 0.000010 0.000010 0.000010 0.000010 0.000010 0.000010 0.000010 0.000010 0.000010 0.000010 0.000010 0.013164 0.014625 0.003787 0.000010 0.552939 0.077615 0.000010 0.000010 0.000010 0.003085 0.000010 0.080983 0.000010 0.000010 0.000010 0.057535 0.000010 0.000010
0.000010 0.000010 0.209046 0.000010 0.002881 0.000010 0.000010 0.000010 0.000010 0.000010 0.000010 0.000010 0.000010 0.000010 0.000010 0.000010 0.000010 0.000010 0.004743 0.000010 0.000010 0.000010 0.000010 0.000010 0.613632 0.040261 0.000010 0.000010 0.000010 0.000010 0.000013 0.073573 0.000010 0.000010 0.000010 0.041264 0.014296 0.000010
0.000010 0.000010 0.215486 0.000010 0.000010 0.000010 0.000010 0.000010 0.000010 0.000010 0.000010 0.000010 0.000010 0.000010 0.000010 0.000010 0.000010 0.000010 0.000010 0.000010 0.001283 0.009841 0.000010 0.000010 0.524078 0.089137 0.000010 0.000010 0.005284 0.000018 0.000010 0.066656 0.000010 0.000010 0.000010 0.083277 0.004660 0.000010
0.000010 0.000010 0.178371 0.000010 0.000010 0.000010 0.000010 0.000010 0.000010 0.000010 0.000010 0.000010 0.000010 0.000010 0.000010 0.000010 0.000010 0.000010 0.000010 0.000010 0.000010 0.000010 0.005281 0.000010 0.695473 0.052389 0.000010 0.000010 0.000010 0.000010 0.000010 0.052893 0.000010 0.000010 0.000010 0.009342 0.005941 0.000010
0.000010 0.000010 0.186821 0.000010 0.000010 0.000010 0.000010 0.000010 0.000010 0.000010 0.000010 0.000010 0.000010 0.000010 0.000010 0.000010 0.000010 0.000010 0.012173 0.000010 0.000010 0.000010 0.000010 0.000010 0.605552 0.088417 0.000010 0.000010 0.000010 0.000010 0.008653 0.064150 0.000010 0.000010 0.000010 0.033924 0.000010 0.000010
0.000010 0.000010 0.189718 0.000010 0.011638 0.000010 0.013379 0.000010 0.000010 0.000010 0.000010 0.000010 0.000010 0.000010 0.000010 0.000010 0.000010 0.000010 0.000010 0.000010 0.000010 0.000010 0.000010 0.000010 0.668077 0.063310 0.000010 0.000010 0.002675 0.002236 0.000010 0.028450 0.000010 0.000010 0.000010 0.020228 0.000010 0.000010
0.000010 0.000010 0.171373 0.000010 0.003131 0.000010 0.000010 0.000010 0.000010 0.000010 0.021550 0.004456 0.000010 0.000010 0.000010 0.000010 0.000010 0.000010 0.005183 0.000010 0.000010 0.000010 0.000010 0.000010 0.595747 0.088322 0.000010 0.000010 0.000010 0.000010 0.000010 0.109937 0.000010 0.000010 0.000010 0.000010 0.000010 0.000010
0.001235 0.000010 0.196712 0.000010 0.000010 0.000010 0.000010 0.000010 0.000010 0.002592 0.000010 0.001303 0.000010 0.000010 0.000010 0.000010 0.000010 0.000010 0.001375 0.000010 0.000010 0.000010 0.000010 0.000010 0.629475 0.089356 0.000010 0.000010 0.005490 0.000010 0.000010 0.063464 0.000010 0.000010 0.000010 0.000010 0.008719 0.000010
0.000010 0.000010 0.207000 0.000010 0.015857 0.000010 0.000010 0.000010 0.000010 0.002616 0.000010 0.002972 0.000010 0.000010 0.000010 0.000010 0.000010 0.000992 0.006669 0.000010 0.000010 0.000010 0.000010 0.000010 0.643288 0.053224 0.000010 0.000010 0.005535 0.000010 0.000010 0.052613 0.000010 0.000010 0.000010 0.000010 0.008964 0.000010
0.000010 0.000010 0.213828 0.000010 0.000010 0.000010 0.000010 0.000010 0.000010 0.000010 0.000010 0.001439 0.000010 0.000010 0.000010 0.000010 0.000010 0.000653 0.000010 0.000010 0.000010 0.000010 0.000597 0.000010 0.651192 0.077759 0.000010 0.000010 0.007637 0.000010 0.000010 0.046593 0.000010 0.000010 0.000010 0.000010 0.000012 0.000010
0.004674 0.000010 0.184023 0.000010 0.000010 0.000010 0.000010 0.000010 0.000010 0.000010 0.000010 0.000010 0.000010 0.000010 0.000010 0.007287 0.000010 0.000010 0.000744 0.000010 0.000010 0.000010 0.000010 0.000010 0.658718 0.038390 0.000010 0.000010 0.000010 0.000010 0.000010 0.048830 0.000010 0.000010 0.000010 0.043681 0.013363 0.000010
0.007181 0.000010 0.177648 0.000010 0.013637 0.000010 0.000010 0.000010 0.000010 0.000010 0.011958 0.000010 0.000010 0.000010 0.000010 0.000010 0.000010 0.000010 0.005419 0.000010 0.002149 0.000010 0.001404 0.000010 0.580312 0.089691 0.000010 0.000010 0.007421 0.000010 0.000010 0.080633 0.000010 0.000010 0.000010 0.022287 0.000010 0.000010
0.000010 0.000010 0.200913 0.000010 0.001930 0.000010 0.000010 0.000010 0.000010 0.006918 0.000010 0.000010 0.000010 0.000010 0.000010 0.000010 0.000010 0.000010 0.000010 0.000010 0.000010 0.000010 0.007647 0.000010 0.586828 0.074558 0.000010 0.000010 0.000010 0.000010 0.007725 0.081079 0.000010 0.000010 0.000010 0.032113 0.000010 0.000010
0.000010 0.000010 0.179608 0.000010 0.000010 0.000010 0.000010 0.000010 0.000010 0.000010 0.000010 0.009721 0.000010 0.000010 0.000010 0.000010 0.000010 0.000010 0.000010 0.000010 0.003749 0.000010 0.000010 0.000010 0.647182 0.054943 0.000010 0.000010 0.000010 0.000010 0.000010 0.050484 0.000010 0.000010 0.000010 0.054003 0.000010 0.000010
0.000010 0.000010 0.189944 0.000010 0.004170 0.000010 0.000010 0.000010 0.000010 0.000010 0.000010 0.000010 0.000010 0.000010 0.000010 0.000010 0.000010 0.000010 0.000010 0.000010 0.003817 0.000010 0.014056 0.000010 0.568896 0.079833 0.000010 0.000010 0.000010 0.000010 0.000010 0.081115 0.000010 0.000010 0.000010 0.051401 0.006478 0.000010
0.000010 0.000010 0.170545 0.000010 0.015083 0.000010 0.007624 0.000010 0.000010 0.010171 0.000010 0.000011 0.000010 0.000010 0.000010 0.000010 0.000010 0.000010 0.000010 0.000010 0.004204 0.000010 0.000010 0.000010 0.621147 0.061800 0.000010 0.000010 0.012353 0.000010 0.000010 0.051995 0.000010 0.000010 0.000010 0.044797 0.000010 0.000010
0.000010 0.000010 0.214552 0.000010 0.003690 0.000010 0.014582 0.000010 0.000010 0.000010 0.000010 0.000010 0.000010 0.000010 0.000010 0.000010 0.000010 0.000010 0.000010 0.000010 0.000010 0.046916 0.000010 0.000010 0.556136 0.098115 0.000010 0.000010 0.000010 0.000010 0.000010 0.065699 0.000010 0.000010 0.000010 0.000010 0.000010 0.000010
0.000010 0.000010 0.000010 0.000010 0.999630 0.000010 0.000010 0.000010 0.000010 0.000010 0.000010 0.000010 0.000010 0.000010 0.000010 0.000010 0.000010 0.000010 0.000010 0.000010 0.000010 0.000010 0.000010 0.000010 0.000010 0.000010 0.000010 0.000010 0.000010 0.000010 0.000010 0.000010 0.000010 0.000010 0.000010 0.000010 0.000010 0.000010
0.000010 0.000010 0.000010 0.000010 0.999630 0.000010 0.000010 0.000010 0.000010 0.000010 0.000010 0.000010 0.000010 0.000010 0.000010 0.000010 0.000010 0.000010 0.000010 0.000010 0.000010 0.000010 0.000010 0.000010 0.000010 0.000010 0.000010 0.000010 0.000010 0.000010 0.000010 0.000010 0.000010 0.000010 0.000010 0.000010 0.000010 0.000010
0.000010 0.000010 0.000010 0.000010 0.999630 0.000010 0.000010 0.000010 0.000010 0.000010 0.000010 0.000010 0.000010 0.000010 0.000010 0.000010 0.000010 0.000010 0.000010 0.000010 0.000010 0.000010 0.000010 0.000010 0.000010 0.000010 0.000010 0.000010 0.000010 0.000010 0.000010 0.000010 0.000010 0.000010 0.000010 0.000010 0.000010 0.000010
0.000010 0.000010 0.000010 0.000010 0.604343 0.005373 0.000010 0.000010 0.000010 0.000010 0.081256 0.013497 0.043104 0.000010 0.012165 0.004783 0.000010 0.038311 0.000010 0.000010 0.000010 0.000010 0.012242 0.035518 0.026060 0.018913 0.000010 0.000010 0.000010 0.058487 0.000010 0.013714 0.000010 0.000010 0.000010 0.000010 0.025099 0.006913
0.000010 0.000010 0.009364 0.000010 0.747019 0.000010 0.000010 0.000010 0.000010 0.000010 0.002342 0.006617 0.006320 0.000010 0.000010 0.003751 0.000010 0.044718 0.014007 0.000010 0.000010 0.000010 0.000010 0.000010 0.014525 0.002913 0.000010 0.000010 0.029211 0.063780 0.015502 0.023160 0.000010 0.000010 0.000010 0.000010 0.008958 0.007593
0.000010 0.000010 0.000010 0.000010 0.830506 0.000010 0.000010 0.000010 0.000010 0.000010 0.035006 0.013712 0.023384 0.000010 0.000010 0.000010 0.000010 0.000010 0.010562 0.000010 0.000010 0.000010 0.000010 0.000010 0.000010 0.000010 0.000010 0.000010 0.001561 0.048681 0.000010 0.036288 0.000010 0.000010 0.000010 0.000010 0.000010 0.000010
0.000010 0.000010 0.000010 0.000010 0.999630 0.000010 0.000010 0.000010 0.000010 0.000010 0.000010 0.000010 0.000010 0.000010 0.000010 0.000010 0.000010 0.000010 0.000010 0.000010 0.000010 0.000010 0.000010 0.000010 0.000010 0.000010 0.000010 0.000010 0.000010 0.000010 0.000010 0.000010 0.000010 0.000010 0.000010 0.000010 0.000010 0.000010
0.000010 0.000010 0.000010 0.000010 0.999625 0.000010 0.000010 0.000010 0.000010 0.000010 0.000010 0.000010 0.000010 0.000010 0.000010 0.000010 0.000010 0.000015 0.000010 0.000010 0.000010 0.000010 0.000010 0.000010 0.000010 0.000010 0.000010 0.000010 0.000010 0.000010 0.000010 0.000010 0.000010 0.000010 0.000010 0.000010 0.000010 0.000010
0.000010 0.000010 0.000010 0.000010 0.999630 0.000010 0.000010 0.000010 0.000010 0.000010 0.000010 0.000010 0.000010 0.000010 0.000010 0.000010 0.000010 0.000010 0.000010 0.000010 0.000010 0.000010 0.000010 0.000010 0.000010 0.000010 0.000010 0.000010 0.000010 0.000010 0.000010 0.000010 0.000010 0.000010 0.000010 0.000010 0.000010 0.000010
0.000010 0.000010 0.000010 0.000010 0.999630 0.000010 0.000010 0.000010 0.000010 0.000010 0.000010 0.000010 0.000010 0.000010 0.000010 0.000010 0.000010 0.000010 0.000010 0.000010 0.000010 0.000010 0.000010 0.000010 0.000010 0.000010 0.000010 0.000010 0.000010 0.000010 0.000010 0.000010 0.000010 0.000010 0.000010 0.000010 0.000010 0.000010
0.000010 0.000010 0.000010 0.000010 0.999630 0.000010 0.000010 0.000010 0.000010 0.000010 0.000010 0.000010 0.000010 0.000010 0.000010 0.000010 0.000010 0.000010 0.000010 0.000010 0.000010 0.000010 0.000010 0.000010 0.000010 0.000010 0.000010 0.000010 0.000010 0.000010 0.000010 0.000010 0.000010 0.000010 0.000010 0.000010 0.000010 0.000010
0.000010 0.000010 0.000010 0.000010 0.999630 0.000010 0.000010 0.000010 0.000010 0.000010 0.000010 0.000010 0.000010 0.000010 0.000010 0.000010 0.000010 0.000010 0.000010 0.000010 0.000010 0.000010 0.000010 0.000010 0.000010 0.000010 0.000010 0.000010 0.000010 0.000010 0.000010 0.000010 0.000010 0.000010 0.000010 0.000010 0.000010 0.000010
0.000010 0.001845 0.000010 0.000010 0.475499 0.017661 0.029406 0.000317 0.000010 0.021923 0.190555 0.002055 0.132301 0.001316 0.005537 0.000010 0.007436 0.000010 0.038305 0.000010 0.000010 0.000010 0.011047 0.015742 0.007546 0.010320 0.000010 0.000010 0.000010 0.000010 0.000010 0.006861 0.000010 0.022684 0.000010 0.000010 0.000010 0.001464
0.000010 0.000010 0.000010 0.000010 0.493043 0.000010 0.051273 0.000010 0.000010 0.017418 0.200932 0.000010 0.116516 0.009480 0.000010 0.002897 0.005612 0.000010 0.035369 0.000010 0.000010 0.000010 0.006133 0.007239 0.000010 0.000010 0.000010 0.000010 0.000010 0.000010 0.000010 0.009363 0.000010 0.026943 0.000010 0.002839 0.014714 0.000010
0.000010 0.000010 0.000010 0.000010 0.518699 0.000010 0.044363 0.000010 0.000010 0.000010 0.168744 0.000010 0.128122 0.000020 0.000010 0.029293 0.005271 0.000010 0.029742 0.000010 0.000010 0.000010 0.000010 0.000010 0.000010 0.012714 0.000010 0.000010 0.017861 0.000010 0.000010 0.012463 0.000010 0.032448 0.000010 0.000010 0.000010 0.000010
0.000010 0.000010 0.001135 0.000010 0.517218 0.000010 0.054600 0.000010 0.000010 0.000010 0.183948 0.000010 0.126398 0.001132 0.000010 0.017875 0.006250 0.000010 0.019232 0.000010 0.000010 0.000010 0.001932 0.000010 0.000010 0.001479 0.000010 0.000010 0.006067 0.000010 0.002957 0.020514 0.000010 0.036943 0.000010 0.000010 0.002100 0.000010
0.000010 0.000010 0.006988 0.000010 0.478824 0.000010 0.012162 0.000010 0.000010 0.007704 0.192406 0.006272 0.102122 0.000010 0.000010 0.011013 0.006110 0.000010 0.053560 0.000010 0.000010 0.000010 0.005623 0.014731 0.000010 0.009088 0.000010 0.000010 0.000010 0.000010 0.000010 0.035374 0.000010 0.037848 0.000010 0.001021 0.000010 0.018944
0.000010 0.000010 0.000120 0.000010 0.504487 0.000010 0.036819 0.000010 0.000010 0.007861 0.216125 0.000010 0.108746 0.000010 0.000010 0.011714 0.003112 0.000010 0.042824 0.000010 0.000010 0.000010 0.003316 0.001183 0.004012 0.000010 0.000010 0.000010 0.000010 0.000010 0.000010 0.013272 0.000010 0.045501 0.000010 0.000010 0.000676 0.000010
0.016316 0.000010 0.017027 0.000010 0.403365 0.000010 0.008846 0.000010 0.000010 0.017234 0.138548 0.000010 0.096753 0.000010 0.000010 0.000010 0.000012 0.000373 0.032419 0.000010 0.181963 0.000010 0.003585 0.000010 0.000010 0.020137 0.000010 0.000010 0.000010 0.000010 0.000010 0.000010 0.003232 0.035781 0.000010 0.000010 0.024189 0.000010
0.018508 0.000010 0.020017 0.000010 0.403719 0.000010 0.000010 0.000010 0.000010 0.016608 0.133395 0.000010 0.096868 0.000900 0.000010 0.000010 0.001775 0.000532 0.031917 0.000010 0.177594 0.000010 0.007400 0.000010 0.000010 0.022748 0.000010 0.000010 0.000010 0.000010 0.002292 0.000010 0.014937 0.030864 0.000010 0.000010 0.019718 0.000010
0.000010 0.000010 0.000010 0.000010 0.000010 0.123290 0.003985 0.000010 0.000010 0.000010 0.000010 0.000010 0.000010 0.000010 0.000010 0.000010 0.000010 0.000010 0.000010 0.000010 0.000010 0.000010 0.000010 0.000010 0.000010 0.000010 0.000010 0.000010 0.000010 0.014255 0.000010 0.858129 0.000010 0.000010 0.000010 0.000010 0.000010 0.000010
0.000010 0.000010 0.000010 0.000010 0.000010 0.023930 0.000010 0.000010 0.000010 0.000010 0.000010 0.000010 0.000010 0.000010 0.000010 0.000010 0.000010 0.008817 0.000010 0.000010 0.000010 0.000010 0.000010 0.000010 0.000010 0.000010 0.000010 0.000010 0.008133 0.012395 0.000010 0.946396 0.000010 0.000010 0.000010 0.000010 0.000010 0.000010
0.000010 0.000010 0.000010 0.000010 0.000010 0.092673 0.000010 0.000010 0.000010 0.000010 0.000010 0.000010 0.000010 0.000010 0.000010 0.000010 0.000010 0.000010 0.000010 0.000010 0.000010 0.000010 0.000010 0.000010 0.000010 0.000010 0.000010 0.000010 0.000010 0.000010 0.000010 0.904081 0.000010 0.000010 0.000010 0.000010 0.002896 0.000010
0.000010 0.000010 0.000010 0.000010 0.000010 0.000010 0.000010 0.000010 0.000010 0.022800 0.000010 0.000010 0.000010 0.000010 0.000010 0.000010 0.000010 0.000010 0.001146 0.000010 0.000010 0.000010 0.000010 0.000010 0.078825 0.000010 0.000010 0.000010 0.000010 0.000010 0.000010 0.808148 0.000010 0.000010 0.000010 0.000010 0.088752 0.000010
0.003036 0.000010 0.000010 0.000010 0.000010 0.000010 0.000010 0.000010 0.000010 0.000658 0.022776 0.000010 0.000010 0.000010 0.000010 0.000010 0.000010 0.000010 0.009407 0.000010 0.000010 0.000010 0.000010 0.000010 0.044291 0.000010 0.000010 0.000010 0.001687 0.000010 0.000010 0.851952 0.000010 0.000010 0.000010 0.000010 0.065893 0.000010
0.000010 0.000010 0.000017 0.000010 0.000010 0.000010 0.004822 0.000010 0.000010 0.000010 0.000010 0.000010 0.000010 0.000010 0.000010 0.000010 0.000010 0.000010 0.000010 0.000010 0.000010 0.000010 0.000010 0.005764 0.063641 0.000010 0.000010 0.000010 0.000010 0.000010 0.000010 0.839156 0.000010 0.000010 0.000010 0.023864 0.062426 0.000010
0.000010 0.000010 0.000010 0.000010 0.000010 0.000010 0.000010 0.000010 0.000010 0.000010 0.000010 0.000010 0.000010 0.000010 0.000010 0.000010 0.000010 0.000010 0.000010 0.000010 0.000010 0.000010 0.000010 0.000010 0.000010 0.000010 0.000010 0.000010 0.000010 0.000010 0.000010 0.999630 0.000010 0.000010 0.000010 0.000010 0.000010 0.000010
0.000010 0.000010 0.000010 0.000010 0.000010 0.000010 0.000010 0.000010 0.000010 0.000010 0.000010 0.000010 0.000010 0.000010 0.000010 0.000010 0.000010 0.000010 0.000010 0.000010 0.000010 0.000010 0.000010 0.000010 0.000010 0.000010 0.000010 0.000010 0.000010 0.000010 0.000010 0.999630 0.000010 0.000010 0.000010 0.000010 0.000010 0.000010
0.000010 0.000010 0.011443 0.000010 0.000010 0.000010 0.000010 0.000010 0.000010 0.000010 0.000010 0.000010 0.000010 0.000010 0.000010 0.000010 0.000010 0.000010 0.000010 0.000010 0.000010 0.000010 0.000010 0.000010 0.000010 0.000010 0.000010 0.000010 0.000010 0.000010 0.000010 0.982276 0.000010 0.000010 0.000010 0.000010 0.005930 0.000010
0.002108 0.000010 0.016367 0.000010 0.000010 0.000906 0.011457 0.000010 0.000010 0.000010 0.009555 0.010985 0.008353 0.000010 0.031983 0.000010 0.000010 0.000010 0.000010 0.000010 0.045046 0.000010 0.000010 0.000013 0.005487 0.000010 0.000010 0.000010 0.000010 0.000010 0.004408 0.834935 0.000010 0.000010 0.000010 0.000010 0.018158 0.000010
0.000010 0.000010 0.003050 0.000010 0.009135 0.000010 0.004696 0.000010 0.000010 0.000010 0.000010 0.000010 0.000010 0.000010 0.000010 0.000010 0.000010 0.000010 0.000010 0.000010 0.000010 0.000010 0.000010 0.000010 0.042792 0.000010 0.000010 0.000010 0.020129 0.000010 0.000010 0.905814 0.000010 0.000010 0.000010 0.000010 0.014075 0.000010
0.000010 0.000010 0.000010 0.000010 0.000010 0.000010 0.000010 0.000010 0.000010 0.000010 0.000010 0.000010 0.000010 0.000010 0.000010 0.000010 0.000010 0.000010 0.000010 0.000010 0.000010 0.000010 0.000010 0.000010 0.000010 0.000010 0.000010 0.000010 0.000010 0.000010 0.000010 0.999630 0.000010 0.000010 0.000010 0.000010 0.000010 0.000010
0.000010 0.000010 0.000010 0.000010 0.000010 0.000010 0.000010 0.000010 0.000010 0.000010 0.000010 0.000010 0.000010 0.000010 0.000010 0.000010 0.000010 0.000010 0.000010 0.000010 0.000010 0.000010 0.000010 0.000010 0.000010 0.000010 0.000010 0.000010 0.000010 0.000010 0.000010 0.999630 0.000010 0.000010 0.000010 0.000010 0.000010 0.000010
0.006547 0.000010 0.037311 0.000010 0.000010 0.000010 0.000010 0.000010 0.000010 0.010228 0.038261 0.005420 0.000010 0.000010 0.000010 0.000010 0.000010 0.000010 0.002285 0.000010 0.007620 0.000010 0.000010 0.000010 0.095420 0.000010 0.000010 0.000010 0.021764 0.000010 0.014864 0.665301 0.000010 0.000010 0.000010 0.003419 0.091310 0.000010
0.000010 0.000010 0.000010 0.000010 0.000010 0.000010 0.000010 0.000010 0.000010 0.000010 0.002810 0.000010 0.000010 0.000010 0.000010 0.000010 0.000010 0.000010 0.000010 0.000010 0.000010 0.000010 0.000010 0.000010 0.049251 0.000010 0.000010 0.000010 0.000010 0.000010 0.000010 0.895205 0.000010 0.000010 0.000010 0.000010 0.052395 0.000010
0.008967 0.000010 0.000010 0.000010 0.007024 0.000010 0.000010 0.000010 0.000010 0.000010 0.000010 0.000010 0.001737 0.000010 0.000010 0.000010 0.000010 0.000010 0.008203 0.000010 0.000010 0.000010 0.000010 0.000010 0.042841 0.000010 0.000010 0.000010 0.000010 0.000010 0.005920 0.858505 0.000010 0.000010 0.000010 0.000010 0.066502 0.000010
0.000010 0.000010 0.000010 0.000010 0.000010 0.000010 0.000010 0.000010 0.000010 0.000010 0.000010 0.000010 0.000010 0.000010 0.000010 0.000010 0.000010 0.000010 0.000010 0.000010 0.000010 0.000010 0.000010 0.000010 0.000010 0.000010 0.000010 0.000010 0.000010 0.000010 0.000010 0.999630 0.000010 0.000010 0.000010 0.000010 0.000010 0.000010
0.007632 0.000010 0.000423 0.000010 0.000010 0.000010 0.000010 0.000010 0.000010 0.004791 0.000010 0.000010 0.001773 0.000010 0.000010 0.005093 0.000010 0.000010 0.000010 0.000010 0.111842 0.000010 0.007762 0.030988 0.000010 0.027092 0.000010 0.000010 0.000010 0.025686 0.025090 0.703050 0.000010 0.000010 0.000010 0.000010 0.048528 0.000010
0.000010 0.000010 0.032849 0.000010 0.000010 0.088387 0.000010 0.000010 0.000010 0.000010 0.000012 0.000010 0.000010 0.000010 0.000010 0.000010 0.000010 0.000010 0.000010 0.000010 0.000010 0.000010 0.007327 0.000010 0.000010 0.000922 0.000010 0.000010 0.000010 0.000010 0.000010 0.869882 0.000010 0.000010 0.000010 0.000010 0.000310 0.000010
0.008226 0.000010 0.033556 0.000010 0.007405 0.008769 0.000010 0.000010 0.000010 0.032972 0.116622 0.041793 0.039997 0.000010 0.069391 0.002765 0.000010 0.055547 0.027557 0.000010 0.037876 0.001849 0.006016 0.058924 0.103972 0.005980 0.000010 0.000010 0.037636 0.023607 0.021717 0.148960 0.000010 0.000010 0.000010 0.052614 0.047702 0.008418
0.000010 0.019696 0.001154 0.000010 0.039110 0.068391 0.008838 0.000010 0.000010 0.022431 0.211500 0.000010 0.370474 0.007930 0.000010 0.014034 0.003054 0.000010 0.004818 0.010270 0.007934 0.000010 0.000010 0.013278 0.028564 0.000010 0.000010 0.000010 0.013513 0.054396 0.022229 0.053371 0.000010 0.005962 0.000010 0.000010 0.004941 0.013966
0.004540 0.000010 0.034652 0.000010 0.060321 0.000010 0.000010 0.000010 0.000010 0.033936 0.211144 0.025803 0.382347 0.020256 0.000010 0.000010 0.000010 0.000010 0.033526 0.000010 0.000011 0.000010 0.000010 0.025131 0.000010 0.000010 0.000010 0.000010 0.000010 0.000010 0.000010 0.093911 0.000010 0.024303 0.005095 0.023104 0.015412 0.006299
0.001006 0.000010 0.000010 0.000010 0.013133 0.198802 0.000010 0.000010 0.000010 0.004932 0.156588 0.028641 0.101976 0.000010 0.019383 0.001677 0.000010 0.000010 0.012664 0.000010 0.038609 0.012363 0.000010 0.013316 0.000010 0.002467 0.000010 0.000010 0.006604 0.336273 0.000010 0.015056 0.011109 0.007833 0.000010 0.017387 0.000010 0.000010
0.000010 0.000010 0.000663 0.000010 0.025568 0.169240 0.015457 0.000010 0.013098 0.005532 0.150149 0.010589 0.252762 0.008500 0.010056 0.014725 0.000010 0.000010 0.018962 0.000010 0.093328 0.015528 0.000010 0.042945 0.004937 0.037582 0.001003 0.000010 0.000010 0.032259 0.014375 0.018423 0.000010 0.000010 0.000010 0.022847 0.021330 0.000010
0.001259 0.000010 0.009973 0.000010 0.014053 0.385040 0.029819 0.002862 0.000010 0.003223 0.154235 0.024349 0.227127 0.008042 0.012026 0.000010 0.000010 0.000010 0.007804 0.000010 0.043672 0.000010 0.000243 0.007201 0.000010 0.014567 0.000683 0.005321 0.000010 0.000010 0.011147 0.005605 0.000134 0.000010 0.005519 0.000010 0.010876 0.015092
0.000010 0.024131 0.004031 0.000010 0.054063 0.008793 0.000010 0.000010 0.000010 0.002878 0.223228 0.008172 0.407639 0.010144 0.004653 0.000010 0.000010 0.000010 0.034117 0.000010 0.000010 0.000010 0.000010 0.029200 0.031613 0.022550 0.000010 0.000010 0.000010 0.000806 0.019462 0.039238 0.000010 0.006791 0.021412 0.030393 0.015687 0.000838
0.006800 0.000010 0.023020 0.000010 0.048509 0.000010 0.000010 0.001321 0.000044 0.019197 0.230941 0.014521 0.389549 0.017506 0.000010 0.000010 0.000010 0.000010 0.023802 0.000010 0.000010 0.000010 0.015512 0.022431 0.000010 0.018401 0.000010 0.000010 0.000010 0.000010 0.026376 0.043979 0.021499 0.022524 0.000010 0.048829 0.000010 0.005061
0.000010 0.000010 0.001254 0.000010 0.040186 0.000010 0.012138 0.000010 0.000015 0.034417 0.255247 0.015660 0.408922 0.017400 0.000010 0.023572 0.000010 0.000010 0.000010 0.000010 0.018377 0.000010 0.013404 0.013802 0.000010 0.000010 0.000010 0.000010 0.011299 0.000010 0.013426 0.063137 0.000010 0.031531 0.000010 0.008326 0.017696 0.000010
0.000010 0.026098 0.020041 0.000010 0.038235 0.020390 0.000010 0.000010 0.000010 0.022754 0.239101 0.021651 0.381563 0.000010 0.044433 0.000010 0.000010 0.000010 0.030105 0.000010 0.022272 0.000010 0.000010 0.002203 0.000010 0.028290 0.000010 0.000010 0.000010 0.000010 0.010386 0.022295 0.000010 0.021736 0.006246 0.012271 0.029739 0.000010
0.004857 0.000010 0.087400 0.000010 0.010577 0.000010 0.000010 0.000010 0.000010 0.028399 0.039731 0.000010 0.015148 0.000010 0.000010 0.000010 0.000010 0.000010 0.000010 0.000010 0.000010 0.000010 0.010654 0.013493 0.284573 0.355366 0.000010 0.000010 0.000010 0.000010 0.000010 0.071481 0.000010 0.000010 0.000010 0.075028 0.003044 0.000010
0.008996 0.000010 0.051084 0.000010 0.000297 0.000010 0.000010 0.000010 0.000010 0.000010 0.043079 0.004831 0.009275 0.000010 0.002853 0.000010 0.000010 0.002572 0.002968 0.000010 0.012118 0.000010 0.013461 0.000010 0.187223 0.515816 0.000010 0.000010 0.000010 0.000010 0.000010 0.067888 0.000010 0.000010 0.000010 0.060618 0.016701 0.000010
0.000010 0.000010 0.037716 0.000010 0.006139 0.000010 0.026240 0.000010 0.000010 0.010495 0.043362 0.000010 0.000010 0.000010 0.000010 0.000010 0.000010 0.000010 0.000010 0.000010 0.046595 0.003107 0.000010 0.000010 0.168709 0.504657 0.000010 0.000010 0.025745 0.000010 0.011653 0.067553 0.000010 0.000010 0.000010 0.039466 0.000010 0.008322
0.009728 0.000010 0.022103 0.000010 0.000010 0.000010 0.000010 0.000010 0.000010 0.000010 0.004936 0.000010 0.000010 0.000010 0.000010 0.000010 0.000010 0.000010 0.011875 0.000010 0.026026 0.000010 0.000010 0.000010 0.127017 0.709231 0.000010 0.000010 0.000010 0.000010 0.000010 0.033874 0.000010 0.000010 0.000010 0.037578 0.017352 0.000010
0.000010 0.000010 0.017617 0.000010 0.000010 0.000010 0.000010 0.000010 0.000010 0.000010 0.002503 0.000010 0.000010 0.000010 0.016778 0.000010 0.000010 0.003140 0.000010 0.000010 0.006034 0.005950 0.000010 0.000010 0.171421 0.658078 0.000010 0.000010 0.000010 0.000010 0.009128 0.035612 0.000010 0.000010 0.000010 0.052177 0.021301 0.000010
0.012331 0.000010 0.029971 0.000010 0.009478 0.050747 0.000010 0.000010 0.000010 0.028079 0.000019 0.000010 0.000010 0.000010 0.000010 0.000010 0.000010 0.000010 0.000010 0.000010 0.006103 0.000010 0.000010 0.000010 0.105213 0.664017 0.000010 0.000010 0.017984 0.000010 0.013880 0.027024 0.000010 0.000010 0.000010 0.034905 0.000010 0.000010
0.000010 0.000010 0.000010 0.000010 0.000010 0.000010 0.000010 0.000010 0.000010 0.000010 0.000010 0.000010 0.000010 0.000010 0.000010 0.000010 0.000010 0.000010 0.000010 0.000010 0.000010 0.000010 0.000010 0.000010 0.000010 0.999630 0.000010 0.000010 0.000010 0.000010 0.000010 0.000010 0.000010 0.000010 0.000010 0.000010 0.000010 0.000010
0.000010 0.000010 0.000010 0.000010 0.000010 0.000010 0.005369 0.000010 0.000010 0.000010 0.000010 0.000010 0.000010 0.000010 0.000010 0.000010 0.000010 0.000010 0.000010 0.000010 0.000010 0.000010 0.000010 0.000010 0.027194 0.940382 0.000010 0.000010 0.000010 0.000010 0.000010 0.020556 0.000010 0.000010 0.000010 0.000010 0.006169 0.000010
0.000010 0.000010 0.000010 0.000010 0.000010 0.000010 0.000010 0.000010 0.000010 0.000010 0.000010 0.000010 0.000010 0.000010 0.000010 0.000010 0.000010 0.000010 0.000010 0.000010 0.000010 0.000010 0.000010 0.000010 0.000010 0.999630 0.000010 0.000010 0.000010 0.000010 0.000010 0.000010 0.000010 0.000010 0.000010 0.000010 0.000010 0.000010
0.000010 0.000010 0.000010 0.000010 0.000010 0.000010 0.000010 0.000010 0.000010 0.000010 0.000010 0.000010 0.000010 0.000010 0.000010 0.000010 0.000010 0.000010 0.000010 0.000010 0.000010 0.000010 0.000010 0.000010 0.000010 0.999630 0.000010 0.000010 0.000010 0.000010 0.000010 0.000010 0.000010 0.000010 0.000010 0.000010 0.000010 0.000010
0.000010 0.000010 0.044209 0.000010 0.000010 0.133603 0.000010 0.000010 0.000010 0.000010 0.000010 0.014998 0.000010 0.000010 0.000010 0.000010 0.000010 0.000010 0.000010 0.000010 0.000010 0.000010 0.000010 0.000010 0.015385 0.691501 0.000010 0.000010 0.012229 0.009000 0.000010 0.058557 0.000010 0.000010 0.000010 0.020227 0.000010 0.000010
0.002990 0.000010 0.023114 0.000010 0.000010 0.075105 0.000010 0.000010 0.000010 0.000010 0.000010 0.000010 0.000010 0.000010 0.000010 0.000010 0.000010 0.000010 0.000010 0.000010 0.000010 0.000010 0.000010 0.004813 0.070431 0.791698 0.000010 0.000010 0.000010 0.000010 0.000010 0.031539 0.000010 0.000010 0.000010 0.000010 0.000010 0.000010
0.000010 0.000010 0.041699 0.000010 0.001846 0.066714 0.000010 0.000010 0.000010 0.000010 0.008500 0.006866 0.000010 0.000010 0.000010 0.000010 0.000010 0.000010 0.000010 0.000010 0.004681 0.000010 0.000010 0.000010 0.024343 0.766867 0.000010 0.000010 0.000010 0.000010 0.004137 0.030359 0.000010 0.000010 0.000010 0.042780 0.000947 0.000010
0.000010 0.000010 0.036804 0.000010 0.001209 0.053450 0.000010 0.000010 0.000010 0.000010 0.054814 0.000010 0.002861 0.000010 0.000010 0.000010 0.000010 0.000010 0.000010 0.000010 0.022309 0.000010 0.000010 0.000010 0.097015 0.681326 0.000010 0.000010 0.002889 0.009379 0.000010 0.031925 0.000010 0.000010 0.000010 0.005759 0.000010 0.000010
0.000010 0.000010 0.000010 0.000010 0.000010 0.000010 0.002785 0.000010 0.000010 0.000010 0.027029 0.004499 0.006747 0.000010 0.000010 0.000010 0.000010 0.000010 0.000516 0.000010 0.000010 0.000010 0.005024 0.000010 0.158092 0.730785 0.000010 0.000010 0.000010 0.006862 0.000010 0.045401 0.000010 0.000010 0.000010 0.000010 0.011990 0.000010
0.005360 0.000010 0.023835 0.000010 0.000010 0.047836 0.000010 0.000010 0.000010 0.000010 0.029286 0.002702 0.014561 0.000010 0.014560 0.001384 0.000010 0.000010 0.000010 0.000010 0.000010 0.003942 0.000010 0.000010 0.106023 0.675650 0.000010 0.000010 0.000010 0.000010 0.015467 0.019456 0.000010 0.000010 0.000010 0.037597 0.000010 0.002111
0.000010 0.000010 0.000016 0.000010 0.000010 0.000010 0.000010 0.000010 0.000010 0.000010 0.000010 0.000010 0.000010 0.000010 0.000010 0.000010 0.000010 0.000010 0.004087 0.000010 0.040387 0.000010 0.000010 0.000010 0.038069 0.891205 0.000010 0.000010 0.000010 0.012819 0.000010 0.001623 0.000010 0.000010 0.003929 0.000010 0.007576 0.000010
0.000010 0.000010 0.000010 0.000010 0.012552 0.000010 0.000010 0.000010 0.000010 0.022440 0.000010 0.000010 0.000010 0.000010 0.000010 0.000010 0.000010 0.000010 0.000010 0.000010 0.000010 0.003140 0.000010 0.020939 0.075678 0.767787 0.000010 0.000010 0.008048 0.022952 0.000010 0.030584 0.000010 0.000010 0.000010 0.023088 0.012524 0.000010
0.000010 0.000010 0.000010 0.000010 0.000010 0.045849 0.000010 0.000010 0.000010 0.000010 0.000010 0.000010 0.000010 0.000010 0.000010 0.000010 0.000010 0.000010 0.000010 0.000010 0.013839 0.000010 0.000010 0.000010 0.014149 0.919042 0.000010 0.000010 0.000010 0.000010 0.000010 0.000010 0.000010 0.000010 0.000010 0.000010 0.006790 0.000010
0.000010 0.000010 0.000010 0.000010 0.000010 0.000010 0.007267 0.000010 0.000010 0.000010 0.000010 0.000010 0.000010 0.000010 0.000010 0.000010 0.000010 0.000010 0.000010 0.000010 0.000010 0.000010 0.000010 0.000010 0.000010 0.992373 0.000010 0.000010 0.000010 0.000010 0.000010 0.000010 0.000010 0.000010 0.000010 0.000010 0.000010 0.000010
0.000010 0.000010 0.000010 0.000010 0.000010 0.052760 0.002253 0.000010 0.000010 0.000010 0.216300 0.041947 0.000010 0.000010 0.000010 0.000010 0.000010 0.000010 0.000010 0.000010 0.032219 0.000010 0.000010 0.000010 0.045609 0.000010 0.000010 0.000010 0.000010 0.565507 0.000010 0.009696 0.000010 0.000010 0.000010 0.013075 0.020354 0.000010
0.000010 0.000010 0.000010 0.000010 0.000010 0.060361 0.000010 0.000010 0.000010 0.007947 0.108797 0.035651 0.083662 0.000010 0.000010 0.001574 0.004469 0.000010 0.001585 0.000010 0.024037 0.006423 0.007090 0.016294 0.041198 0.007628 0.000010 0.000010 0.000010 0.526922 0.000010 0.026999 0.000010 0.000010 0.000010 0.039155 0.000010 0.000010
0.000010 0.000010 0.000010 0.000010 0.008170 0.000010 0.011781 0.000010 0.000010 0.000010 0.234802 0.027711 0.000010 0.000010 0.000010 0.000188 0.000010 0.029306 0.000010 0.000010 0.010165 0.000010 0.000010 0.010788 0.038796 0.000010 0.000010 0.000010 0.000010 0.598853 0.000010 0.026121 0.000010 0.000010 0.000010 0.000010 0.003060 0.000010
0.011033 0.000010 0.000010 0.000010 0.000010 0.059710 0.000010 0.000010 0.000010 0.000010 0.135642 0.036572 0.003795 0.000010 0.012259 0.000010 0.000010 0.020930 0.001249 0.000010 0.065666 0.053294 0.000475 0.005918 0.039933 0.000010 0.000010 0.000010 0.009593 0.496704 0.000010 0.000010 0.000010 0.000010 0.000010 0.029677 0.004539 0.012810
0.011154 0.000010 0.000010 0.000010 0.000010 0.000010 0.000010 0.000010 0.000010 0.011862 0.162257 0.029307 0.016070 0.000010 0.015629 0.000010 0.000010 0.003915 0.000010 0.000010 0.060594 0.000010 0.015039 0.001475 0.036625 0.000818 0.000010 0.000010 0.000012 0.606386 0.011998 0.004657 0.000010 0.000010 0.000010 0.000010 0.011993 0.000010
0.014160 0.000010 0.007216 0.000010 0.001627 0.016116 0.000010 0.000010 0.000010 0.000010 0.127943 0.038260 0.010386 0.000010 0.006157 0.000010 0.000010 0.039673 0.000010 0.000010 0.007934 0.000010 0.006966 0.000010 0.043501 0.011000 0.000010 0.000010 0.008674 0.595022 0.000010 0.004099 0.000010 0.000010 0.000010 0.061056 0.000010 0.000010
0.000335 0.000010 0.000010 0.000010 0.000010 0.000010 0.000010 0.000010 0.000010 0.000010 0.121309 0.079067 0.000010 0.000010 0.010159 0.000010 0.000010 0.022663 0.015513 0.000010 0.013896 0.000010 0.002811 0.013701 0.000010 0.000010 0.000010 0.000010 0.000010 0.619363 0.000010 0.022781 0.000010 0.000010 0.000010 0.062711 0.010601 0.004852
0.000010 0.000010 0.003490 0.000010 0.003188 0.012328 0.000010 0.000010 0.000010 0.000010 0.163383 0.096256 0.000010 0.000010 0.014634 0.000010 0.000010 0.034712 0.008962 0.000010 0.028545 0.000010 0.000844 0.011359 0.012070 0.008717 0.000010 0.000010 0.017501 0.553052 0.000010 0.000010 0.000010 0.000010 0.000010 0.029763 0.000010 0.000984
0.004815 0.000010 0.002837 0.000010 0.012331 0.000010 0.010835 0.000010 0.000010 0.005872 0.134339 0.043519 0.002483 0.000010 0.028129 0.000010 0.000010 0.007314 0.003504 0.000010 0.009153 0.000010 0.000010 0.023024 0.043462 0.000010 0.000010 0.000010 0.007406 0.606314 0.008502 0.000010 0.000010 0.000010 0.000010 0.023446 0.022526 0.000010
0.011775 0.000010 0.000010 0.000010 0.011348 0.000010 0.000010 0.000010 0.000010 0.000010 0.123454 0.060721 0.022951 0.000010 0.011225 0.002095 0.000010 0.019052 0.000010 0.000010 0.028763 0.000010 0.000010 0.003406 0.040498 0.000010 0.000010 0.000010 0.025264 0.587121 0.012445 0.000019 0.000010 0.000010 0.000010 0.020119 0.016735 0.002808
0.000010 0.000010 0.003772 0.000010 0.003310 0.000010 0.000010 0.000010 0.000010 0.009981 0.115292 0.082601 0.000010 0.000010 0.034035 0.000010 0.000010 0.013204 0.000437 0.000010 0.037654 0.000010 0.000010 0.006912 0.045933 0.000010 0.000010 0.000010 0.038041 0.563117 0.000010 0.000010 0.000010 0.000010 0.000010 0.027733 0.017749 0.000010
0.001878 0.000010 0.011717 0.000010 0.000010 0.024521 0.000010 0.000010 0.000010 0.000010 0.144278 0.032640 0.000010 0.000010 0.005830 0.000010 0.000010 0.051026 0.000010 0.000010 0.033864 0.000010 0.008107 0.001745 0.040214 0.009166 0.000010 0.000010 0.000010 0.579760 0.017829 0.000010 0.000010 0.000010 0.000010 0.031555 0.005649 0.000010
0.000010 0.000010 0.000010 0.000010 0.000010 0.000309 0.005556 0.000010 0.000010 0.015424 0.148809 0.037243 0.000010 0.000010 0.002841 0.000010 0.000010 0.036637 0.000010 0.000010 0.021792 0.000010 0.000010 0.018712 0.046979 0.000178 0.000010 0.000010 0.011118 0.634455 0.000010 0.000010 0.000010 0.000010 0.000010 0.016121 0.003597 0.000010
0.006810 0.000010 0.000010 0.000010 0.014079 0.000010 0.000010 0.000010 0.000010 0.000010 0.152720 0.022954 0.000010 0.000010 0.007015 0.000010 0.000010 0.046005 0.000010 0.000010 0.054253 0.000010 0.000563 0.000783 0.000010 0.000010 0.000010 0.000010 0.013288 0.596201 0.010646 0.030965 0.000010 0.000010 0.000010 0.043470 0.000018 0.000010
0.006213 0.000010 0.020184 0.000010 0.000010 0.011702 0.000010 0.000010 0.000010 0.006716 0.153891 0.047950 0.012517 0.000010 0.007005 0.000010 0.000010 0.006210 0.000010 0.000010 0.036092 0.006290 0.002903 0.000010 0.000010 0.020225 0.000010 0.000010 0.000010 0.597981 0.002802 0.000010 0.000010 0.000010 0.000010 0.046198 0.014911 0.000010
0.003533 0.000010 0.002082 0.000010 0.000010 0.000010 0.000775 0.000010 0.000010 0.000010 0.173004 0.020677 0.000010 0.000010 0.000010 0.000010 0.000010 0.048527 0.005298 0.000010 0.033668 0.000010 0.000010 0.035688 0.020913 0.000010 0.000010 0.000010 0.000010 0.599429 0.000010 0.020221 0.000010 0.000010 0.000010 0.035935 0.000010 0.000010
0.000010 0.000010 0.004884 0.000010 0.010021 0.012589 0.000010 0.000010 0.000010 0.000010 0.152408 0.056091 0.000010 0.000010 0.021068 0.000010 0.000010 0.034998 0.009108 0.000010 0.018649 0.000010 0.000010 0.043815 0.039798 0.000010 0.000010 0.000010 0.004026 0.564025 0.000010 0.019522 0.000010 0.000010 0.000010 0.008766 0.000010 0.000010
0.001275 0.000010 0.000010 0.000010 0.011796 0.020363 0.000010 0.000010 0.000010 0.000010 0.151050 0.037303 0.000010 0.000010 0.014046 0.000010 0.000010 0.019936 0.000010 0.000010 0.031591 0.010673 0.003672 0.008170 0.011259 0.010058 0.000010 0.000010 0.019707 0.601743 0.000010 0.017303 0.000010 0.000010 0.000010 0.029844 0.000010 0.000010
0.010393 0.000010 0.000010 0.000010 0.013917 0.000010 0.002177 0.000010 0.000010 0.000010 0.176113 0.032437 0.007734 0.000010 0.003006 0.002334 0.000010 0.031967 0.000010 0.000010 0.043525 0.000010 0.004944 0.000010 0.038138 0.015725 0.000010 0.000010 0.005882 0.571749 0.000010 0.018870 0.000010 0.000010 0.000010 0.014231 0.006657 0.000010
0.009056 0.000010 0.002224 0.000010 0.004995 0.000010 0.001782 0.000010 0.000010 0.000010 0.156672 0.038270 0.008032 0.000010 0.000010 0.000010 0.000010 0.045605 0.000010 0.000010 0.033007 0.000010 0.005848 0.000010 0.012894 0.013984 0.000010 0.000010 0.000010 0.587442 0.000076 0.017328 0.000010 0.000010 0.000010 0.041977 0.020598 0.000010
0.025838 0.000010 0.000010 0.000010 0.006014 0.000010 0.000010 0.000010 0.000010 0.000010 0.062339 0.702170 0.000010 0.000010 0.031501 0.000010 0.000010 0.020304 0.000046 0.000010 0.014725 0.000010 0.014779 0.003197 0.000010 0.010272 0.000010 0.000010 0.007989 0.028487 0.029404 0.000010 0.000010 0.000010 0.000010 0.042703 0.000010 0.000010
0.000010 0.000010 0.000010 0.000010 0.000010 0.000010 0.000010 0.000010 0.000010 0.000010 0.000010 0.991572 0.000010 0.000010 0.000010 0.000010 0.000010 0.000010 0.000010 0.000010 0.000010 0.000010 0.000010 0.000010 0.000010 0.000010 0.000010 0.000010 0.000010 0.000010 0.000010 0.000010 0.000010 0.000010 0.000010 0.008068 0.000010 0.000010
0.000010 0.000010 0.000810 0.000010 0.000010 0.000010 0.000010 0.000010 0.000010 0.000010 0.000010 0.998830 0.000010 0.000010 0.000010 0.000010 0.000010 0.000010 0.000010 0.000010 0.000010 0.000010 0.000010 0.000010 0.000010 0.000010 0.000010 0.000010 0.000010 0.000010 0.000010 0.000010 0.000010 0.000010 0.000010 0.000010 0.000010 0.000010
0.000010 0.000010 0.000010 0.000010 0.000010 0.000010 0.000685 0.000010 0.000010 0.000010 0.000010 0.970986 0.000010 0.000010 0.000010 0.000010 0.000010 0.000010 0.000010 0.000010 0.002291 0.000010 0.000010 0.000010 0.000010 0.000010 0.000010 0.000010 0.000010 0.010657 0.000010 0.000010 0.000010 0.000010 0.000010 0.015051 0.000010 0.000010
0.010104 0.000010 0.000010 0.000010 0.000010 0.000010 0.000010 0.000010 0.000010 0.004644 0.000010 0.946401 0.000010 0.000010 0.000010 0.000010 0.000010 0.000010 0.000010 0.000010 0.000010 0.000010 0.000010 0.000010 0.000010 0.000010 0.000010 0.000010 0.000358 0.000010 0.027168 0.000010 0.000010 0.000010 0.000010 0.000010 0.011004 0.000010
0.000010 0.000010 0.000010 0.000010 0.000010 0.000010 0.000010 0.000010 0.000010 0.000010 0.000010 0.999630 0.000010 0.000010 0.000010 0.000010 0.000010 0.000010 0.000010 0.000010 0.000010 0.000010 0.000010 0.000010 0.000010 0.000010 0.000010 0.000010 0.000010 0.000010 0.000010 0.000010 0.000010 0.000010 0.000010 0.000010 0.000010 0.000010
0.000010 0.000010 0.000010 0.000010 0.000010 0.000010 0.000010 0.000010 0.000010 0.000010 0.000010 0.999630 0.000010 0.000010 0.000010 0.000010 0.000010 0.000010 0.000010 0.000010 0.000010 0.000010 0.000010 0.000010 0.000010 0.000010 0.000010 0.000010 0.000010 0.000010 0.000010 0.000010 0.000010 0.000010 0.000010 0.000010 0.000010 0.000010
0.000010 0.000010 0.000010 0.000010 0.000010 0.000010 0.000010 0.000010 0.000010 0.000010 0.000010 0.999630 0.000010 0.000010 0.000010 0.000010 0.000010 0.000010 0.000010 0.000010 0.000010 0.000010 0.000010 0.000010 0.000010 0.000010 0.000010 0.000010 0.000010 0.000010 0.000010 0.000010 0.000010 0.000010 0.000010 0.000010 0.000010 0.000010
0.000010 0.000010 0.000010 0.000010 0.000010 0.000010 0.000010 0.000010 0.000010 0.000010 0.000010 0.999630 0.000010 0.000010 0.000010 0.000010 0.000010 0.000010 0.000010 0.000010 0.000010 0.000010 0.000010 0.000010 0.000010 0.000010 0.000010 0.000010 0.000010 0.000010 0.000010 0.000010 0.000010 0.000010 0.000010 0.000010 0.000010 0.000010
0.000010 0.000010 0.000010 0.000010 0.000010 0.000010 0.000010 0.000010 0.000010 0.000010 0.000010 0.978317 0.000010 0.000010 0.000010 0.000010 0.000010 0.000010 0.000010 0.000010 0.000010 0.000010 0.000010 0.000010 0.000010 0.000010 0.000010 0.000010 0.008006 0.000010 0.013327 0.000010 0.000010 0.000010 0.000010 0.000010 0.000010 0.000010
0.000010 0.000010 0.000010 0.000010 0.000010 0.000010 0.000010 0.000010 0.000010 0.000010 0.000010 0.999630 0.000010 0.000010 0.000010 0.000010 0.000010 0.000010 0.000010 0.000010 0.000010 0.000010 0.000010 0.000010 0.000010 0.000010 0.000010 0.000010 0.000010 0.000010 0.000010 0.000010 0.000010 0.000010 0.000010 0.000010 0.000010 0.000010
0.024040 0.000010 0.009145 0.000010 0.000010 0.008384 0.002533 0.000010 0.000010 0.000010 0.062014 0.781443 0.000010 0.000010 0.019858 0.000010 0.000010 0.045325 0.000010 0.000010 0.000010 0.000010 0.000010 0.013335 0.000010 0.006641 0.000010 0.000010 0.000010 0.000010 0.000010 0.027010 0.000010 0.000010 0.000010 0.000010 0.000010 0.000010
0.000010 0.000010 0.000010 0.000010 0.000010 0.000010 0.000010 0.000010 0.000010 0.000010 0.000010 0.999630 0.000010 0.000010 0.000010 0.000010 0.000010 0.000010 0.000010 0.000010 0.000010 0.000010 0.000010 0.000010 0.000010 0.000010 0.000010 0.000010 0.000010 0.000010 0.000010 0.000010 0.000010 0.000010 0.000010 0.000010 0.000010 0.000010
0.000010 0.000010 0.000010 0.000010 0.000010 0.000010 0.000010 0.000010 0.000010 0.000010 0.000010 0.999630 0.000010 0.000010 0.000010 0.000010 0.000010 0.000010 0.000010 0.000010 0.000010 0.000010 0.000010 0.000010 0.000010 0.000010 0.000010 0.000010 0.000010 0.000010 0.000010 0.000010 0.000010 0.000010 0.000010 0.000010 0.000010 0.000010
0.000010 0.000010 0.000010 0.000010 0.000010 0.000010 0.000010 0.000010 0.000010 0.000010 0.000010 0.999630 0.000010 0.000010 0.000010 0.000010 0.000010 0.000010 0.000010 0.000010 0.000010 0.000010 0.000010 0.000010 0.000010 0.000010 0.000010 0.000010 0.000010 0.000010 0.000010 0.000010 0.000010 0.000010 0.000010 0.000010 0.000010 0.000010
0.000010 0.000010 0.000010 0.000010 0.000010 0.000010 0.000010 0.000010 0.000010 0.000010 0.000010 0.999630 0.000010 0.000010 0.000010 0.000010 0.000010 0.000010 0.000010 0.000010 0.000010 0.000010 0.000010 0.000010 0.000010 0.000010 0.000010 0.000010 0.000010 0.000010 0.000010 0.000010 0.000010 0.000010 0.000010 0.000010 0.000010 0.000010
0.000010 0.000010 0.000010 0.000010 0.000010 0.000010 0.000010 0.000010 0.000010 0.000010 0.000010 0.999630 0.000010 0.000010 0.000010 0.000010 0.000010 0.000010 0.000010 0.000010 0.000010 0.000010 0.000010 0.000010 0.000010 0.000010 0.000010 0.000010 0.000010 0.000010 0.000010 0.000010 0.000010 0.000010 0.000010 0.000010 0.000010 0.000010
0.000010 0.000010 0.000010 0.000010 0.000010 0.000010 0.000010 0.000010 0.000010 0.000010 0.000010 0.999630 0.000010 0.000010 0.000010 0.000010 0.000010 0.000010 0.000010 0.000010 0.000010 0.000010 0.000010 0.000010 0.000010 0.000010 0.000010 0.000010 0.000010 0.000010 0.000010 0.000010 0.000010 0.000010 0.000010 0.000010 0.000010 0.000010
0.000010 0.000010 0.000010 0.000010 0.000010 0.000010 0.000010 0.000010 0.000010 0.000010 0.000010 0.999630 0.000010 0.000010 0.000010 0.000010 0.000010 0.000010 0.000010 0.000010 0.000010 0.000010 0.000010 0.000010 0.000010 0.000010 0.000010 0.000010 0.000010 0.000010 0.000010 0.000010 0.000010 0.000010 0.000010 0.000010 0.000010 0.000010
0.019757 0.000010 0.011035 0.000010 0.000010 0.000010 0.000010 0.000010 0.000010 0.000010 0.011776 0.940670 0.000010 0.000010 0.000010 0.000010 0.000010 0.000010 0.000010 0.000010 0.000010 0.000010 0.000010 0.000010 0.000010 0.000010 0.000010 0.000010 0.000010 0.000010 0.016432 0.000010 0.000010 0.000010 0.000010 0.000010 0.000010 0.000010
0.027587 0.000010 0.059407 0.000010 0.025445 0.000010 0.007059 0.000010 0.000010 0.026767 0.271484 0.058955 0.071740 0.000010 0.007429 0.000010 0.000010 0.000010 0.000010 0.000010 0.000010 0.000010 0.007193 0.038245 0.128525 0.007180 0.000010 0.000010 0.007102 0.000010 0.024946 0.108539 0.000010 0.000010 0.000010 0.115975 0.006221 0.000010
0.008932 0.000010 0.033589 0.000010 0.012054 0.000010 0.000010 0.000010 0.000010 0.019843 0.248959 0.029574 0.094476 0.000010 0.038329 0.000010 0.000010 0.013134 0.011336 0.000010 0.000010 0.000567 0.000010 0.037237 0.109773 0.022240 0.000010 0.000010 0.019972 0.000010 0.030971 0.090618 0.000010 0.000010 0.000010 0.143553 0.031969 0.002694
0.021079 0.000010 0.014169 0.000010 0.039012 0.000010 0.000010 0.000010 0.000010 0.033985 0.217940 0.024057 0.083346 0.000010 0.007080 0.000010 0.002732 0.016281 0.000010 0.000010 0.021744 0.006815 0.013368 0.036150 0.139862 0.024630 0.000010 0.000010 0.024245 0.000010 0.039877 0.106476 0.000010 0.000010 0.000010 0.107922 0.013870 0.005200
0.024776 0.000010 0.034020 0.000010 0.014617 0.008599 0.000010 0.000010 0.000010 0.014543 0.289461 0.020077 0.084045 0.000010 0.011496 0.000010 0.000010 0.000010 0.004160 0.000010 0.007784 0.000010 0.013817 0.038317 0.110533 0.000010 0.000010 0.000010 0.013975 0.000010 0.033564 0.097428 0.000010 0.000010 0.000010 0.162392 0.016207 0.000010
0.000010 0.000010 0.037378 0.000010 0.002906 0.000010 0.003601 0.000010 0.000010 0.046043 0.275967 0.026773 0.081354 0.000010 0.004272 0.002945 0.000010 0.009811 0.012538 0.000010 0.000010 0.000010 0.000010 0.040957 0.146795 0.032403 0.000010 0.000010 0.019852 0.000010 0.016337 0.068509 0.000010 0.000010 0.000010 0.148540 0.022828 0.000010
0.030240 0.000010 0.059450 0.000010 0.012138 0.000010 0.001145 0.000010 0.000010 0.019403 0.249344 0.012503 0.077646 0.000010 0.013844 0.000010 0.000010 0.000015 0.010286 0.000010 0.022988 0.000010 0.004503 0.071110 0.115956 0.009697 0.000010 0.000010 0.007850 0.000010 0.018812 0.114995 0.000010 0.000010 0.000010 0.131967 0.015938 0.000010
0.023188 0.000010 0.039703 0.000010 0.027679 0.000010 0.000010 0.000010 0.000010 0.011002 0.249058 0.015794 0.075041 0.000010 0.025803 0.000010 0.000010 0.000010 0.010998 0.000010 0.022369 0.000010 0.016502 0.051078 0.133384 0.012238 0.000010 0.000010 0.012698 0.000010 0.028191 0.074513 0.000010 0.000010 0.000010 0.144697 0.025876 0.000010
0.021258 0.000010 0.052437 0.000010 0.020685 0.000010 0.006536 0.000010 0.000010 0.017430 0.258163 0.038289 0.076135 0.000010 0.001912 0.000010 0.000010 0.017011 0.004532 0.000010 0.000010 0.000010 0.000010 0.047021 0.134569 0.028018 0.000010 0.000010 0.000010 0.000010 0.032263 0.101920 0.000010 0.000010 0.000010 0.137873 0.000010 0.003750
0.015847 0.000010 0.033890 0.000010 0.021569 0.000010 0.000010 0.000010 0.000010 0.043360 0.257223 0.006379 0.069805 0.001449 0.000010 0.000010 0.000010 0.016832 0.008360 0.000010 0.001958 0.000010 0.000010 0.039927 0.139294 0.002964 0.000010 0.000010 0.026035 0.005540 0.039447 0.125149 0.000010 0.000010 0.000010 0.128904 0.011549 0.004347
0.000010 0.000010 0.041317 0.000010 0.012399 0.000010 0.000010 0.000010 0.000010 0.018230 0.271316 0.037919 0.095268 0.000010 0.000010 0.000010 0.000010 0.014940 0.006517 0.000010 0.014239 0.000010 0.011115 0.041073 0.122977 0.013119 0.000010 0.000010 0.013207 0.000010 0.023551 0.090620 0.000010 0.000010 0.000010 0.139497 0.032495 0.000010
0.020324 0.000010 0.016609 0.000010 0.019547 0.000010 0.000010 0.000010 0.000010 0.029536 0.248502 0.031591 0.063126 0.000010 0.000010 0.000010 0.000010 0.013710 0.017633 0.000010 0.000010 0.000010 0.000010 0.060653 0.161565 0.019424 0.000010 0.000010 0.022912 0.000010 0.024303 0.081746 0.000010 0.000010 0.000010 0.151185 0.017424 0.000010
0.013517 0.000010 0.049961 0.000010 0.035912 0.000010 0.000010 0.000010 0.000010 0.033465 0.278506 0.029663 0.107853 0.000010 0.017891 0.000010 0.000010 0.002212 0.000010 0.000010 0.000010 0.000010 0.008592 0.036784 0.103894 0.012222 0.000010 0.000010 0.017611 0.000010 0.019108 0.108636 0.000010 0.000010 0.000010 0.108965 0.015010 0.000010
0.015947 0.000010 0.022752 0.000010 0.029453 0.000010 0.001789 0.000010 0.000010 0.005907 0.246224 0.010982 0.057542 0.000010 0.025537 0.006048 0.000010 0.002737 0.000010 0.000010 0.026042 0.002104 0.009798 0.036762 0.163491 0.031946 0.000010 0.000010 0.002061 0.000010 0.026392 0.091810 0.000010 0.000010 0.000010 0.132736 0.051780 0.000010
0.018430 0.000010 0.023354 0.000010 0.024954 0.000010 0.000010 0.000010 0.000010 0.046639 0.260777 0.004705 0.076365 0.000010 0.013872 0.000010 0.000010 0.020157 0.000867 0.000010 0.000010 0.000010 0.000010 0.067736 0.117528 0.042964 0.000010 0.000010 0.008892 0.000010 0.035535 0.096666 0.000010 0.000010 0.000010 0.114413 0.025948 0.000010
0.026676 0.000010 0.000592 0.000010 0.024984 0.004145 0.008479 0.000010 0.000010 0.016011 0.272133 0.026749 0.096265 0.000010 0.000010 0.000010 0.000010 0.000010 0.008565 0.000010 0.000010 0.011498 0.000010 0.062182 0.133271 0.000010 0.000010 0.000010 0.019666 0.000010 0.018097 0.112842 0.000010 0.000010 0.000010 0.129418 0.020939 0.007298
0.017964 0.000010 0.015253 0.000010 0.015418 0.000010 0.000010 0.000010 0.000010 0.026822 0.284829 0.016541 0.094338 0.000010 0.000010 0.000010 0.000010 0.019383 0.007886 0.000010 0.027748 0.000010 0.000010 0.040080 0.093675 0.031718 0.000010 0.000010 0.010031 0.000010 0.021658 0.143993 0.000010 0.000010 0.000010 0.132454 0.000010 0.000010
0.013709 0.000010 0.046236 0.000010 0.024938 0.000010 0.000010 0.000010 0.000010 0.023024 0.234801 0.059343 0.080334 0.000010 0.000010 0.009102 0.000010 0.012276 0.016295 0.000010 0.000010 0.000010 0.000010 0.018372 0.091687 0.030163 0.000010 0.000010 0.014889 0.000010 0.032414 0.083522 0.000010 0.000010 0.000010 0.149087 0.036826 0.022793
0.024538 0.000010 0.047106 0.000010 0.008394 0.003794 0.000010 0.000010 0.000010 0.003804 0.301188 0.013650 0.065760 0.000010 0.005777 0.000010 0.000010 0.000010 0.021045 0.000010 0.005624 0.000010 0.000010 0.047323 0.149279 0.023667 0.000010 0.000010 0.000010 0.000077 0.026272 0.114360 0.000010 0.000010 0.000010 0.131101 0.004253 0.002809
0.014052 0.000010 0.041821 0.000010 0.023370 0.000010 0.010599 0.000010 0.000010 0.024219 0.272999 0.037171 0.084110 0.000010 0.000010 0.000010 0.000010 0.000010 0.000010 0.000010 0.019610 0.000290 0.015362 0.034451 0.133368 0.031687 0.000010 0.000010 0.019376 0.000010 0.029249 0.074400 0.000010 0.000010 0.000010 0.126202 0.007473 0.000010
0.031138 0.000010 0.033259 0.000010 0.031565 0.000011 0.000010 0.000010 0.000010 0.017558 0.270779 0.037576 0.058360 0.000010 0.000010 0.000010 0.000010 0.000010 0.008031 0.000010 0.005758 0.000010 0.007952 0.021638 0.128884 0.021116 0.000010 0.000010 0.008175 0.000010 0.028516 0.115635 0.000010 0.000010 0.000010 0.161291 0.012567 0.000010
0.000010 0.005975 0.016294 0.000010 0.001834 0.000010 0.014524 0.000010 0.000010 0.010278 0.068932 0.000010 0.813015 0.000010 0.000010 0.000010 0.004409 0.001824 0.000131 0.000010 0.000010 0.000010 0.000010 0.018098 0.000010 0.025012 0.000010 0.000010 0.000010 0.000010 0.006387 0.000010 0.003013 0.010043 0.000010 0.000010 0.000010 0.000010
0.000010 0.000010 0.000010 0.000010 0.000010 0.000010 0.000010 0.000010 0.000010 0.000010 0.000010 0.000010 0.999630 0.000010 0.000010 0.000010 0.000010 0.000010 0.000010 0.000010 0.000010 0.000010 0.000010 0.000010 0.000010 0.000010 0.000010 0.000010 0.000010 0.000010 0.000010 0.000010 0.000010 0.000010 0.000010 0.000010 0.000010 0.000010
0.000010 0.000010 0.000010 0.000010 0.000010 0.000010 0.000010 0.000010 0.000010 0.000010 0.000010 0.000010 0.999630 0.000010 0.000010 0.000010 0.000010 0.000010 0.000010 0.000010 0.000010 0.000010 0.000010 0.000010 0.000010 0.000010 0.000010 0.000010 0.000010 0.000010 0.000010 0.000010 0.000010 0.000010 0.000010 0.000010 0.000010 0.000010
0.000010 0.000010 0.000010 0.000010 0.000010 0.000010 0.015112 0.000010 0.000010 0.000010 0.000010 0.000010 0.953959 0.000010 0.000010 0.000010 0.007961 0.000010 0.000010 0.000010 0.000010 0.000010 0.000010 0.000010 0.000010 0.000010 0.000010 0.000010 0.000010 0.000010 0.000010 0.000010 0.000010 0.000010 0.000010 0.022628 0.000010 0.000010
0.000010 0.000010 0.000010 0.000010 0.000010 0.000010 0.000010 0.000010 0.000010 0.000010 0.000010 0.000010 0.999630 0.000010 0.000010 0.000010 0.000010 0.000010 0.000010 0.000010 0.000010 0.000010 0.000010 0.000010 0.000010 0.000010 0.000010 0.000010 0.000010 0.000010 0.000010 0.000010 0.000010 0.000010 0.000010 0.000010 0.000010 0.000010
0.000010 0.000010 0.000010 0.000010 0.000010 0.000010 0.000010 0.000010 0.000010 0.006112 0.004439 0.000010 0.932122 0.000010 0.000010 0.000010 0.000010 0.000010 0.000010 0.000010 0.000010 0.000010 0.006932 0.000010 0.000010 0.000010 0.007080 0.000010 0.003898 0.000010 0.002305 0.027150 0.000010 0.000010 0.009673 0.000010 0.000010 0.000010
0.000010 0.000010 0.000010 0.000010 0.000010 0.000010 0.000010 0.000010 0.000010 0.000010 0.000010 0.008789 0.982054 0.000010 0.000010 0.000010 0.000010 0.000010 0.007218 0.000010 0.000010 0.000010 0.000010 0.000010 0.000010 0.000010 0.000010 0.000010 0.000010 0.000010 0.000010 0.000010 0.000010 0.000010 0.000010 0.000010 0.001599 0.000010
0.000010 0.000010 0.000010 0.000010 0.000010 0.000010 0.000010 0.000010 0.000010 0.000010 0.000010 0.000010 0.999630 0.000010 0.000010 0.000010 0.000010 0.000010 0.000010 0.000010 0.000010 0.000010 0.000010 0.000010 0.000010 0.000010 0.000010 0.000010 0.000010 0.000010 0.000010 0.000010 0.000010 0.000010 0.000010 0.000010 0.000010 0.000010
0.008033 0.000010 0.000010 0.005405 0.000010 0.000010 0.000010 0.000010 0.000010 0.000010 0.026723 0.000010 0.883824 0.000742 0.000010 0.014952 0.000010 0.000010 0.000010 0.000010 0.000010 0.000010 0.002408 0.000010 0.000010 0.002901 0.005561 0.000010 0.000010 0.000010 0.010520 0.011228 0.000010 0.000010 0.000010 0.027442 0.000010 0.000010
0.000010 0.001515 0.000010 0.000010 0.000010 0.000010 0.000010 0.000010 0.000010 0.000010 0.000010 0.000010 0.997106 0.000010 0.000010 0.000010 0.000010 0.000010 0.000010 0.000010 0.000010 0.000010 0.000010 0.000010 0.000010 0.000010 0.000010 0.000010 0.000010 0.000010 0.000010 0.000010 0.000010 0.000010 0.000010 0.000010 0.000010 0.001028
0.000010 0.000010 0.000010 0.000010 0.000010 0.000010 0.000010 0.000010 0.000010 0.000010 0.000010 0.000010 0.999628 0.000010 0.000010 0.000012 0.000010 0.000010 0.000010 0.000010 0.000010 0.000010 0.000010 0.000010 0.000010 0.000010 0.000010 0.000010 0.000010 0.000010 0.000010 0.000010 0.000010 0.000010 0.000010 0.000010 0.000010 0.000010
0.000010 0.000010 0.000010 0.000010 0.000010 0.000010 0.000010 0.000010 0.000010 0.000010 0.000010 0.000010 0.999630 0.000010 0.000010 0.000010 0.000010 0.000010 0.000010 0.000010 0.000010 0.000010 0.000010 0.000010 0.000010 0.000010 0.000010 0.000010 0.000010 0.000010 0.000010 0.000010 0.000010 0.000010 0.000010 0.000010 0.000010 0.000010
0.000010 0.000010 0.000010 0.000010 0.000010 0.000010 0.000010 0.000010 0.000010 0.000010 0.000010 0.000010 0.999630 0.000010 0.000010 0.000010 0.000010 0.000010 0.000010 0.000010 0.000010 0.000010 0.000010 0.000010 0.000010 0.000010 0.000010 0.000010 0.000010 0.000010 0.000010 0.000010 0.000010 0.000010 0.000010 0.000010 0.000010 0.000010
0.004448 0.000010 0.000010 0.000010 0.000010 0.000010 0.000010 0.000010 0.000010 0.000010 0.000010 0.000010 0.992388 0.000010 0.000010 0.001910 0.000010 0.000010 0.000010 0.000010 0.000010 0.000010 0.000913 0.000010 0.000010 0.000010 0.000010 0.000010 0.000010 0.000010 0.000010 0.000010 0.000010 0.000010 0.000010 0.000010 0.000010 0.000010
0.000010 0.000010 0.000010 0.000010 0.000010 0.000010 0.000010 0.000010 0.000010 0.000010 0.000010 0.000010 0.999630 0.000010 0.000010 0.000010 0.000010 0.000010 0.000010 0.000010 0.000010 0.000010 0.000010 0.000010 0.000010 0.000010 0.000010 0.000010 0.000010 0.000010 0.000010 0.000010 0.000010 0.000010 0.000010 0.000010 0.000010 0.000010
0.000010 0.000010 0.000010 0.000010 0.000010 0.000010 0.000010 0.000010 0.000010 0.000010 0.000010 0.000010 0.999630 0.000010 0.000010 0.000010 0.000010 0.000010 0.000010 0.000010 0.000010 0.000010 0.000010 0.000010 0.000010 0.000010 0.000010 0.000010 0.000010 0.000010 0.000010 0.000010 0.000010 0.000010 0.000010 0.000010 0.000010 0.000010
0.000010 0.000010 0.000010 0.000010 0.000010 0.000010 0.000010 0.000010 0.000010 0.000010 0.000010 0.000010 0.999630 0.000010 0.000010 0.000010 0.000010 0.000010 0.000010 0.000010 0.000010 0.000010 0.000010 0.000010 0.000010 0.000010 0.000010 0.000010 0.000010 0.000010 0.000010 0.000010 0.000010 0.000010 0.000010 0.000010 0.000010 0.000010
0.000010 0.000010 0.000010 0.000010 0.000010 0.000010 0.000010 0.000010 0.000010 0.000010 0.000010 0.000010 0.988351 0.000010 0.000010 0.000010 0.000010 0.000010 0.005193 0.000010 0.000010 0.000010 0.006106 0.000010 0.000010 0.000010 0.000010 0.000010 0.000010 0.000010 0.000010 0.000010 0.000010 0.000010 0.000010 0.000010 0.000010 0.000010
0.000010 0.000010 0.000010 0.000010 0.000010 0.000010 0.000010 0.000010 0.000010 0.000010 0.000010 0.000010 0.999630 0.000010 0.000010 0.000010 0.000010 0.000010 0.000010 0.000010 0.000010 0.000010 0.000010 0.000010 0.000010 0.000010 0.000010 0.000010 0.000010 0.000010 0.000010 0.000010 0.000010 0.000010 0.000010 0.000010 0.000010 0.000010
0.000010 0.000010 0.000010 0.000010 0.000010 0.000010 0.000010 0.000010 0.000010 0.000010 0.000010 0.000010 0.999630 0.000010 0.000010 0.000010 0.000010 0.000010 0.000010 0.000010 0.000010 0.000010 0.000010 0.000010 0.000010 0.000010 0.000010 0.000010 0.000010 0.000010 0.000010 0.000010 0.000010 0.000010 0.000010 0.000010 0.000010 0.000010
0.000010 0.000010 0.008498 0.000010 0.000010 0.000010 0.000010 0.000010 0.000010 0.000010 0.000010 0.000010 0.000010 0.000010 0.000010 0.000010 0.000010 0.000010 0.000010 0.000010 0.000010 0.000010 0.000010 0.000010 0.000010 0.000010 0.000010 0.000010 0.000010 0.000010 0.000010 0.000010 0.000010 0.000010 0.000010 0.991142 0.000010 0.000010
0.000010 0.000010 0.000010 0.000010 0.005574 0.020434 0.003451 0.000010 0.000010 0.008770 0.000010 0.000010 0.000010 0.000010 0.000010 0.000010 0.000010 0.000010 0.000010 0.000010 0.003706 0.056216 0.000010 0.016973 0.039421 0.015508 0.000010 0.000010 0.000010 0.004155 0.002831 0.044057 0.000010 0.000010 0.000010 0.776554 0.000010 0.002111
0.000010 0.000010 0.005118 0.000010 0.000279 0.111761 0.000010 0.000010 0.000010 0.000010 0.000010 0.000010 0.001592 0.000010 0.000010 0.000010 0.000010 0.000010 0.008827 0.000010 0.000010 0.025790 0.000010 0.000010 0.000010 0.019000 0.000010 0.000010 0.000010 0.029414 0.014267 0.000010 0.000010 0.000010 0.000010 0.783672 0.000010 0.000010
0.000010 0.000010 0.001408 0.000010 0.000010 0.000010 0.000010 0.000010 0.000010 0.005126 0.000010 0.004667 0.000010 0.000010 0.000010 0.000010 0.000010 0.000010 0.001321 0.000010 0.000010 0.000010 0.005160 0.000010 0.000010 0.000010 0.000010 0.000010 0.000010 0.000010 0.000010 0.000010 0.000010 0.000010 0.000010 0.981529 0.000478 0.000010
0.000010 0.000010 0.000010 0.000010 0.000010 0.126778 0.006393 0.000010 0.000010 0.000010 0.000010 0.000010 0.000010 0.000010 0.000010 0.000010 0.000010 0.000010 0.000010 0.000010 0.000010 0.063768 0.000010 0.000010 0.000010 0.004889 0.000010 0.000010 0.011968 0.050803 0.000010 0.000010 0.000010 0.000010 0.000010 0.735092 0.000010 0.000010
0.012823 0.000010 0.016948 0.000010 0.000010 0.083104 0.000010 0.000010 0.000010 0.003952 0.000010 0.000010 0.000010 0.000010 0.006759 0.000010 0.000010 0.001406 0.002320 0.000010 0.000010 0.011568 0.000010 0.006963 0.000010 0.007088 0.000010 0.000010 0.001254 0.005000 0.000010 0.000010 0.000010 0.000010 0.000010 0.840564 0.000010 0.000010
0.000010 0.000010 0.000010 0.000010 0.000065 0.199370 0.000010 0.000010 0.000010 0.000010 0.000010 0.000010 0.000010 0.000010 0.000010 0.000010 0.000010 0.000010 0.001549 0.000010 0.009265 0.000010 0.000010 0.000010 0.000010 0.000010 0.000010 0.000010 0.000010 0.000010 0.000010 0.000010 0.000010 0.000010 0.000010 0.789422 0.000010 0.000010
0.000010 0.000010 0.000010 0.000010 0.000010 0.020500 0.000010 0.000010 0.000010 0.000010 0.000010 0.000010 0.000010 0.000010 0.000010 0.000010 0.000010 0.000010 0.000010 0.000010 0.000010 0.030493 0.000010 0.000010 0.000010 0.000010 0.000010 0.000010 0.000010 0.008724 0.000010 0.000010 0.000010 0.000010 0.000010 0.939943 0.000010 0.000010
0.000010 0.000010 0.000010 0.000010 0.000010 0.102890 0.000010 0.000010 0.000010 0.000010 0.000010 0.000010 0.000010 0.000010 0.000010 0.000010 0.000010 0.000010 0.000010 0.000010 0.000010 0.048261 0.000916 0.000010 0.000010 0.020241 0.000010 0.000010 0.000010 0.011474 0.000010 0.000010 0.000010 0.000010 0.000010 0.815899 0.000010 0.000010
0.000010 0.000010 0.000010 0.000010 0.000010 0.051853 0.000010 0.000010 0.000010 0.000010 0.000010 0.000010 0.000010 0.000010 0.000010 0.000010 0.000010 0.000010 0.000010 0.000010 0.000010 0.017198 0.000010 0.000010 0.000010 0.000010 0.000010 0.000010 0.000010 0.008826 0.000010 0.000010 0.000010 0.000010 0.000010 0.921783 0.000010 0.000010
0.000010 0.000010 0.000010 0.000010 0.002927 0.134342 0.000010 0.000010 0.000010 0.000010 0.000010 0.000010 0.000010 0.000010 0.000010 0.000010 0.000010 0.000010 0.000010 0.000010 0.000010 0.000010 0.000010 0.000010 0.000010 0.000010 0.000010 0.000010 0.012649 0.043192 0.000010 0.000010 0.000010 0.000010 0.000010 0.805163 0.001406 0.000010
0.000010 0.000010 0.000010 0.000010 0.000010 0.268193 0.000010 0.000010 0.000010 0.000010 0.000010 0.000010 0.000010 0.000010 0.000010 0.000010 0.000010 0.020091 0.002742 0.000010 0.000010 0.003962 0.007237 0.000010 0.000010 0.000010 0.000010 0.000010 0.000010 0.028558 0.000010 0.000010 0.000010 0.000010 0.000010 0.668907 0.000010 0.000010
0.000010 0.000010 0.000010 0.000010 0.000010 0.146179 0.000010 0.000010 0.000010 0.000010 0.000010 0.000010 0.000010 0.000010 0.000010 0.000010 0.000010 0.000010 0.000010 0.000010 0.000010 0.000010 0.000010 0.000010 0.000010 0.000010 0.000010 0.000010 0.000010 0.081029 0.000010 0.000010 0.000010 0.000010 0.000010 0.772442 0.000010 0.000010
0.000010 0.000010 0.000010 0.000010 0.000010 0.149619 0.000010 0.000010 0.000010 0.000010 0.000010 0.000010 0.000010 0.000010 0.000010 0.000010 0.000010 0.000010 0.004482 0.000010 0.000010 0.030691 0.000010 0.000010 0.000010 0.000010 0.000010 0.000010 0.000010 0.033684 0.000010 0.000010 0.000010 0.000010 0.000010 0.781193 0.000010 0.000010
0.000010 0.000010 0.000010 0.000010 0.000010 0.254603 0.000010 0.000010 0.000010 0.000010 0.000010 0.000010 0.000010 0.000010 0.003596 0.000010 0.000010 0.016514 0.000010 0.000010 0.008737 0.000010 0.000010 0.000010 0.000010 0.016774 0.000010 0.000010 0.005044 0.030910 0.000010 0.000010 0.000010 0.000010 0.000010 0.663521 0.000010 0.000010
0.000010 0.000010 0.000010 0.000010 0.000010 0.007494 0.000010 0.000010 0.000010 0.009107 0.000010 0.015875 0.000010 0.000010 0.000010 0.000010 0.000010 0.000010 0.007959 0.000010 0.000012 0.000010 0.000010 0.000010 0.014141 0.000010 0.000010 0.000010 0.001557 0.023105 0.000010 0.003777 0.000010 0.000010 0.000010 0.916693 0.000010 0.000010
0.000010 0.000010 0.025328 0.000010 0.000010 0.000010 0.000010 0.000010 0.000010 0.000010 0.015918 0.000010 0.007509 0.000010 0.000010 0.000010 0.000010 0.000010 0.011697 0.000010 0.000010 0.000010 0.000010 0.000010 0.019472 0.000010 0.000010 0.000010 0.005547 0.000010 0.007475 0.000010 0.000010 0.000010 0.000010 0.906754 0.000010 0.000010
0.000010 0.000010 0.007429 0.000010 0.000010 0.409365 0.005931 0.000010 0.000010 0.000010 0.000010 0.000010 0.000010 0.000010 0.000010 0.000010 0.000010 0.000010 0.000010 0.000010 0.026104 0.000010 0.010546 0.003163 0.000010 0.000010 0.000010 0.000010 0.000010 0.019934 0.000010 0.000010 0.000010 0.000010 0.000010 0.517228 0.000010 0.000010
0.000010 0.000010 0.021559 0.000010 0.000010 0.000010 0.000010 0.000010 0.000010 0.000010 0.000010 0.001671 0.000010 0.000010 0.000010 0.000010 0.000010 0.000010 0.010102 0.000010 0.000010 0.000010 0.000010 0.000010 0.035165 0.011047 0.000010 0.000010 0.000010 0.000010 0.000010 0.005978 0.000010 0.000010 0.000010 0.914169 0.000010 0.000010
0.000010 0.000010 0.000010 0.000010 0.000010 0.039086 0.000010 0.000010 0.000010 0.000010 0.000010 0.000010 0.000010 0.000010 0.000010 0.000010 0.000010 0.003942 0.004203 0.000010 0.000010 0.066104 0.000010 0.000010 0.000010 0.019909 0.000010 0.000010 0.000010 0.000010 0.000010 0.000010 0.000010 0.000010 0.000010 0.866436 0.000010 0.000010
0.000010 0.029665 0.000010 0.068621 0.010062 0.000010 0.000010 0.000010 0.019898 0.000010 0.000010 0.000010 0.000010 0.008271 0.000010 0.008948 0.012322 0.019672 0.000010 0.000010 0.000010 0.044600 0.000010 0.681392 0.000010 0.000010 0.054595 0.000010 0.005622 0.000010 0.017875 0.000010 0.000010 0.000010 0.000010 0.011035 0.000010 0.007191
0.000010 0.000010 0.002088 0.027856 0.000010 0.000010 0.003366 0.000010 0.008648 0.009444 0.006821 0.004888 0.000010 0.004756 0.000010 0.000336 0.000010 0.000010 0.017778 0.026401 0.000010 0.000010 0.000010 0.805612 0.000010 0.000010 0.028593 0.000010 0.000010 0.017198 0.000523 0.027598 0.000010 0.000010 0.000010 0.000287 0.000010 0.007608
0.012911 0.000010 0.000010 0.083339 0.000587 0.003154 0.007783 0.009921 0.016281 0.020044 0.009969 0.021154 0.000010 0.000010 0.000010 0.000010 0.001687 0.000010 0.000010 0.006535 0.000010 0.030388 0.000010 0.685138 0.002591 0.000010 0.025358 0.000010 0.002367 0.013166 0.000010 0.011448 0.000010 0.008744 0.008643 0.000010 0.005820 0.012823
0.000010 0.000010 0.000010 0.000010 0.000010 0.000010 0.006846 0.000010 0.000010 0.000010 0.000010 0.000010 0.000010 0.000010 0.000010 0.000010 0.000010 0.000010 0.001578 0.000010 0.000010 0.000010 0.000010 0.991226 0.000010 0.000010 0.000010 0.000010 0.000010 0.000010 0.000010 0.000010 0.000010 0.000010 0.000010 0.000010 0.000010 0.000010
0.000010 0.000010 0.000010 0.021002 0.000010 0.000010 0.002227 0.002064 0.019960 0.000010 0.000010 0.000010 0.000010 0.006930 0.000010 0.000010 0.000010 0.000010 0.000010 0.000010 0.000010 0.000010 0.000010 0.947497 0.000010 0.000010 0.000010 0.000010 0.000010 0.000010 0.000010 0.000010 0.000010 0.000010 0.000010 0.000010 0.000010 0.000010
0.000010 0.000010 0.000010 0.097812 0.007230 0.000010 0.000010 0.000010 0.023786 0.000010 0.000010 0.008251 0.002369 0.002647 0.000010 0.000010 0.006567 0.000010 0.013178 0.002867 0.000010 0.000010 0.012136 0.791007 0.000010 0.000010 0.029361 0.000010 0.000010 0.000010 0.000010 0.000010 0.000010 0.002161 0.000387 0.000010 0.000010 0.000010
0.000010 0.000010 0.007899 0.073254 0.010716 0.000010 0.004537 0.008762 0.005108 0.000010 0.016462 0.022725 0.000010 0.001832 0.000010 0.033138 0.000010 0.012099 0.000010 0.000010 0.000010 0.067137 0.000010 0.667635 0.000010 0.000010 0.038992 0.000010 0.012484 0.005205 0.000010 0.000010 0.000010 0.000010 0.000010 0.000010 0.010577 0.001240
0.000010 0.000010 0.000010 0.000010 0.000010 0.000010 0.000010 0.000010 0.000010 0.000010 0.000010 0.000010 0.000010 0.000010 0.000010 0.000010 0.000010 0.000010 0.000010 0.000010 0.000010 0.000010 0.000010 0.999630 0.000010 0.000010 0.000010 0.000010 0.000010 0.000010 0.000010 0.000010 0.000010 0.000010 0.000010 0.000010 0.000010 0.000010
0.005242 0.000010 0.015243 0.059735 0.006681 0.000010 0.015775 0.005542 0.000010 0.024646 0.030998 0.000010 0.000010 0.000010 0.000010 0.003086 0.000010 0.000010 0.004117 0.000010 0.000010 0.011902 0.012545 0.767232 0.000010 0.000010 0.000010 0.000010 0.004372 0.000010 0.009421 0.000010 0.000010 0.005029 0.005190 0.006550 0.000010 0.006505
0.000010 0.000010 0.000010 0.000010 0.000010 0.000010 0.013726 0.000010 0.000010 0.000010 0.000010 0.000010 0.000010 0.000010 0.000010 0.000010 0.000010 0.000010 0.000010 0.000010 0.000010 0.000010 0.000010 0.985914 0.000010 0.000010 0.000010 0.000010 0.000010 0.000010 0.000010 0.000010 0.000010 0.000010 0.000010 0.000010 0.000010 0.000010
0.000010 0.000010 0.000010 0.000010 0.000010 0.000010 0.002497 0.000010 0.000010 0.000010 0.000010 0.000010 0.000010 0.000733 0.000010 0.022272 0.000010 0.000010 0.000010 0.000010 0.000010 0.000010 0.000010 0.974158 0.000010 0.000010 0.000010 0.000010 0.000010 0.000010 0.000010 0.000010 0.000010 0.000010 0.000010 0.000010 0.000010 0.000010
0.000010 0.000010 0.000010 0.000010 0.000010 0.000010 0.012308 0.000010 0.000010 0.012296 0.000010 0.000010 0.000010 0.000010 0.000010 0.000010 0.003133 0.000010 0.000010 0.000010 0.000010 0.000010 0.000010 0.962076 0.000010 0.000010 0.000010 0.000010 0.000010 0.000010 0.000010 0.000010 0.000010 0.000010 0.006074 0.003793 0.000010 0.000010
0.000010 0.000010 0.000010 0.000010 0.000010 0.000010 0.000010 0.000010 0.000010 0.000010 0.000010 0.000010 0.000010 0.000010 0.000010 0.013007 0.000010 0.000010 0.000010 0.000010 0.000010 0.000010 0.000010 0.986633 0.000010 0.000010 0.000010 0.000010 0.000010 0.000010 0.000010 0.000010 0.000010 0.000010 0.000010 0.000010 0.000010 0.000010
0.014540 0.000010 0.025714 0.000010 0.000010 0.002629 0.008621 0.000010 0.000010 0.000010 0.000010 0.000010 0.004400 0.014202 0.000010 0.000010 0.000010 0.003468 0.000010 0.000010 0.000010 0.000010 0.000010 0.897406 0.000010 0.000010 0.000010 0.000010 0.007147 0.007992 0.000010 0.000010 0.000010 0.000010 0.010438 0.000010 0.003183 0.000010
0.000010 0.000010 0.000010 0.000010 0.000010 0.000010 0.000010 0.000010 0.000010 0.000010 0.000010 0.000010 0.000010 0.006287 0.000010 0.000010 0.000010 0.000010 0.000010 0.000010 0.000010 0.000010 0.000010 0.982208 0.000010 0.000010 0.011155 0.000010 0.000010 0.000010 0.000010 0.000010 0.000010 0.000010 0.000010 0.000010 0.000010 0.000010
0.000010 0.000010 0.000010 0.000010 0.000010 0.000010 0.000010 0.000010 0.000010 0.009422 0.000010 0.000010 0.011349 0.000010 0.000010 0.000010 0.006237 0.000010 0.021204 0.000010 0.000010 0.000010 0.000010 0.924871 0.000010 0.000010 0.000010 0.000010 0.000010 0.000010 0.000010 0.000010 0.000010 0.000010 0.000010 0.000010 0.015831 0.010775
0.000010 0.000010 0.000010 0.009789 0.000010 0.000010 0.000014 0.000010 0.000010 0.000010 0.000010 0.000010 0.000010 0.000010 0.000010 0.000010 0.000010 0.000010 0.000010 0.000010 0.000010 0.000010 0.000010 0.989846 0.000010 0.000010 0.000010 0.000010 0.000010 0.000010 0.000010 0.000010 0.000010 0.000010 0.000010 0.000010 0.000010 0.000010
0.000010 0.028812 0.000010 0.000010 0.000010 0.000010 0.000010 0.000010 0.000010 0.000010 0.000010 0.000010 0.000010 0.011695 0.000010 0.004015 0.000010 0.000010 0.000010 0.026014 0.000010 0.000010 0.000013 0.929131 0.000010 0.000010 0.000010 0.000010 0.000010 0.000010 0.000010 0.000010 0.000010 0.000010 0.000010 0.000010 0.000010 0.000010
0.000010 0.000010 0.000010 0.000010 0.009802 0.000010 0.028010 0.007213 0.000010 0.000010 0.000247 0.000010 0.013280 0.000010 0.000010 0.000010 0.000038 0.000010 0.000010 0.000010 0.000010 0.000010 0.000010 0.836079 0.017763 0.000010 0.007784 0.000010 0.002211 0.017837 0.000010 0.035016 0.007552 0.005930 0.007057 0.000010 0.000010 0.003960
0.000010 0.000010 0.000010 0.000010 0.000010 0.000010 0.000010 0.000010 0.000010 0.000010 0.000010 0.000010 0.000010 0.000010 0.000010 0.000010 0.000010 0.000010 0.000010 0.000010 0.000010 0.000010 0.000010 0.999630 0.000010 0.000010 0.000010 0.000010 0.000010 0.000010 0.000010 0.000010 0.000010 0.000010 0.000010 0.000010 0.000010 0.000010
0.000010 0.000010 0.000010 0.000010 0.000010 0.000010 0.000010 0.000010 0.000010 0.000010 0.000010 0.000010 0.000010 0.000010 0.000010 0.000010 0.000010 0.000010 0.000010 0.000010 0.000010 0.000010 0.000010 0.000010 0.000010 0.000010 0.000010 0.000010 0.999630 0.000010 0.000010 0.000010 0.000010 0.000010 0.000010 0.000010 0.000010 0.000010
0.000010 0.000010 0.000010 0.000010 0.000010 0.000010 0.000010 0.000010 0.000010 0.000010 0.000010 0.000010 0.000010 0.000010 0.000010 0.000010 0.000010 0.000010 0.000010 0.000010 0.000010 0.000010 0.000010 0.000010 0.000010 0.000010 0.000010 0.000010 0.999630 0.000010 0.000010 0.000010 0.000010 0.000010 0.000010 0.000010 0.000010 0.000010
0.000010 0.000010 0.000010 0.000010 0.000010 0.000010 0.000010 0.000010 0.000010 0.000010 0.000010 0.000010 0.000010 0.000010 0.000010 0.000010 0.000010 0.000010 0.000010 0.000010 0.000010 0.000010 0.000010 0.000010 0.000010 0.000010 0.000010 0.000010 0.999630 0.000010 0.000010 0.000010 0.000010 0.000010 0.000010 0.000010 0.000010 0.000010
0.000010 0.000010 0.000010 0.000010 0.000010 0.000010 0.000010 0.000010 0.000010 0.000010 0.000010 0.000010 0.000010 0.000010 0.000010 0.000010 0.000010 0.000010 0.000010 0.000010 0.000010 0.000010 0.000010 0.000010 0.000010 0.000010 0.000010 0.000010 0.999630 0.000010 0.000010 0.000010 0.000010 0.000010 0.000010 0.000010 0.000010 0.000010
0.000010 0.000010 0.000010 0.000010 0.000010 0.000010 0.000010 0.000010 0.000010 0.000010 0.000010 0.000010 0.000010 0.000010 0.000010 0.000010 0.000010 0.000010 0.000010 0.000010 0.000010 0.000010 0.000010 0.000010 0.000010 0.000010 0.000010 0.000010 0.999630 0.000010 0.000010 0.000010 0.000010 0.000010 0.000010 0.000010 0.000010 0.000010
0.000010 0.000010 0.000010 0.000010 0.000010 0.000010 0.000010 0.000010 0.000010 0.000010 0.000010 0.000010 0.000010 0.000010 0.000010 0.000010 0.000010 0.000010 0.000010 0.000010 0.000010 0.000010 0.000010 0.000010 0.000010 0.000010 0.000010 0.000010 0.999630 0.000010 0.000010 0.000010 0.000010 0.000010 0.000010 0.000010 0.000010 0.000010
0.000010 0.000010 0.000010 0.000010 0.000010 0.000010 0.000010 0.000010 0.000010 0.000010 0.000010 0.000010 0.000010 0.000010 0.000010 0.000010 0.000010 0.000010 0.000010 0.000010 0.000010 0.000010 0.000010 0.000010 0.000010 0.000010 0.000010 0.000010 0.999630 0.000010 0.000010 0.000010 0.000010 0.000010 0.000010 0.000010 0.000010 0.000010
0.000010 0.000010 0.000010 0.000010 0.000010 0.000010 0.000010 0.000010 0.000010 0.000010 0.000010 0.000010 0.000010 0.000010 0.000010 0.000010 0.000010 0.000010 0.000010 0.000010 0.000010 0.000010 0.000010 0.000010 0.000010 0.000010 0.000010 0.000010 0.999630 0.000010 0.000010 0.000010 0.000010 0.000010 0.000010 0.000010 0.000010 0.000010
0.005614 0.000010 0.000010 0.000010 0.000010 0.000010 0.000010 0.000010 0.000010 0.000010 0.000010 0.007624 0.000010 0.000010 0.833517 0.000010 0.000010 0.000010 0.000010 0.000010 0.000010 0.000010 0.000010 0.000010 0.000010 0.000010 0.000010 0.000010 0.000010 0.006417 0.001537 0.000010 0.000010 0.000010 0.000018 0.000010 0.000010 0.144962
0.000010 0.000010 0.007044 0.000010 0.000010 0.000010 0.000010 0.000010 0.000010 0.000010 0.000010 0.000010 0.000010 0.000010 0.744201 0.000010 0.000010 0.000010 0.000010 0.000010 0.003880 0.000010 0.000010 0.000010 0.000010 0.000010 0.000010 0.000010 0.016395 0.007455 0.000010 0.020582 0.000010 0.000010 0.000010 0.000010 0.000883 0.199260
0.004571 0.000010 0.000010 0.000010 0.000010 0.000010 0.000010 0.000010 0.000010 0.000010 0.000010 0.000010 0.000010 0.000010 0.784169 0.000010 0.000010 0.000010 0.000010 0.000010 0.000010 0.000010 0.000010 0.000010 0.000010 0.000010 0.000010 0.000010 0.000010 0.010591 0.000010 0.009866 0.000010 0.000010 0.000010 0.000010 0.006025 0.184458
0.000010 0.000010 0.000010 0.001535 0.000010 0.000010 0.000010 0.005171 0.000010 0.000010 0.000010 0.000010 0.000010 0.000010 0.858738 0.000010 0.001024 0.000010 0.000010 0.000010 0.000010 0.000010 0.000010 0.000010 0.000010 0.000010 0.000010 0.000010 0.000010 0.000010 0.001301 0.000010 0.000010 0.000010 0.000010 0.000010 0.000010 0.131911
0.019312 0.000010 0.000010 0.026428 0.013858 0.000010 0.000010 0.000010 0.000010 0.000010 0.000010 0.000010 0.000010 0.000010 0.800419 0.000010 0.000010 0.000010 0.000010 0.000010 0.020207 0.000010 0.000010 0.000010 0.000010 0.000010 0.000010 0.000010 0.000010 0.006862 0.000010 0.000010 0.000010 0.000010 0.000010 0.000650 0.000010 0.111964
0.029342 0.003556 0.013336 0.021552 0.019740 0.002275 0.000010 0.002745 0.006726 0.000010 0.000010 0.003400 0.000010 0.004351 0.000010 0.000010 0.000010 0.000010 0.000010 0.017702 0.000010 0.000010 0.005345 0.018570 0.000010 0.031488 0.000010 0.008070 0.000010 0.014768 0.000010 0.000010 0.000010 0.000010 0.000010 0.000010 0.002580 0.794256
0.006407 0.000010 0.000010 0.022968 0.000010 0.000010 0.000010 0.000010 0.000010 0.000010 0.000010 0.000010 0.000010 0.000010 0.000010 0.000010 0.000010 0.000010 0.000010 0.000010 0.013671 0.000010 0.000010 0.010257 0.000010 0.011495 0.009375 0.020331 0.023536 0.013681 0.000010 0.000010 0.000010 0.000010 0.012989 0.000010 0.001943 0.853089
0.000010 0.000010 0.000010 0.000010 0.000010 0.000010 0.000010 0.000010 0.000010 0.000010 0.000010 0.000010 0.000010 0.000010 0.000010 0.000010 0.000010 0.000010 0.003181 0.000010 0.000010 0.000010 0.000010 0.000010 0.000010 0.000010 0.000010 0.000010 0.000010 0.000010 0.000010 0.000010 0.000010 0.000010 0.000010 0.000010 0.000010 0.996459
0.000010 0.004322 0.000010 0.000010 0.000010 0.000010 0.000010 0.000010 0.000010 0.000913 0.000010 0.000010 0.000010 0.000010 0.000010 0.000010 0.000010 0.000010 0.000010 0.003679 0.000010 0.000010 0.000010 0.012227 0.000477 0.019553 0.000010 0.018196 0.000010 0.016507 0.000010 0.000010 0.000010 0.034774 0.000010 0.000010 0.000010 0.889072
0.000010 0.000010 0.000010 0.000010 0.000010 0.000010 0.000010 0.000010 0.000010 0.000010 0.000010 0.000010 0.000010 0.000010 0.000010 0.000010 0.000010 0.000010 0.000010 0.000010 0.000010 0.000010 0.000010 0.000010 0.000010 0.000010 0.000010 0.000010 0.000010 0.000010 0.000010 0.000010 0.000010 0.000010 0.000010 0.000010 0.000010 0.999630
0.000010 0.000010 0.000010 0.000010 0.000010 0.000010 0.000010 0.000010 0.000010 0.000010 0.000010 0.000010 0.000010 0.000010 0.000010 0.000010 0.000010 0.000010 0.000010 0.000010 0.000010 0.000010 0.000010 0.000010 0.000010 0.000010 0.000010 0.000010 0.000010 0.000010 0.000010 0.000010 0.000010 0.000010 0.000010 0.000010 0.000010 0.999630
0.000010 0.000010 0.000010 0.000010 0.000010 0.000010 0.000010 0.000010 0.000010 0.000010 0.000010 0.000010 0.000010 0.000010 0.000010 0.000010 0.000010 0.000010 0.000010 0.000010 0.000010 0.000010 0.000010 0.000010 0.000010 0.000010 0.000010 0.000010 0.000010 0.000010 0.000010 0.000010 0.000010 0.000010 0.000010 0.000010 0.000010 0.999630
0.000010 0.000010 0.000010 0.000010 0.000010 0.000010 0.000010 0.000010 0.000010 0.000010 0.000010 0.000010 0.000010 0.000010 0.000010 0.000010 0.000010 0.000010 0.000010 0.000010 0.000010 0.000010 0.000010 0.000010 0.000010 0.000010 0.000010 0.000010 0.000010 0.000010 0.000010 0.000010 0.000010 0.008684 0.000010 0.000010 0.000010 0.990956
0.000010 0.000010 0.000010 0.000010 0.000010 0.000010 0.000010 0.000010 0.000010 0.000010 0.000010 0.000010 0.000010 0.000010 0.000010 0.000010 0.000010 0.000010 0.000010 0.015181 0.000010 0.000010 0.000010 0.000010 0.000010 0.000010 0.000010 0.000010 0.000010 0.000010 0.000010 0.000010 0.000010 0.000010 0.000010 0.000010 0.000010 0.984459
0.000010 0.000010 0.000010 0.000010 0.000010 0.000010 0.000010 0.000010 0.000010 0.000010 0.000010 0.000010 0.000010 0.000010 0.000010 0.000010 0.000010 0.000010 0.000010 0.000010 0.000010 0.000010 0.000010 0.000010 0.000010 0.000010 0.000010 0.000010 0.000010 0.000010 0.000010 0.000010 0.000010 0.000010 0.000010 0.000010 0.000010 0.999630
0.000010 0.000010 0.000010 0.000010 0.000010 0.000010 0.000010 0.000010 0.000010 0.000013 0.000010 0.000010 0.000010 0.000564 0.000010 0.000010 0.000010 0.000010 0.000011 0.000010 0.000010 0.000010 0.000010 0.000010 0.000010 0.000010 0.000010 0.000010 0.000010 0.000010 0.000010 0.000010 0.000010 0.008322 0.013702 0.000010 0.000010 0.977068
0.000010 0.000010 0.000010 0.036121 0.000010 0.000010 0.004744 0.000010 0.004427 0.000010 0.000010 0.000010 0.000010 0.000010 0.000010 0.000010 0.000010 0.000010 0.000010 0.000010 0.000010 0.000010 0.000010 0.000010 0.000010 0.000010 0.012935 0.000010 0.000010 0.000010 0.000010 0.000010 0.000010 0.000010 0.010030 0.000010 0.000010 0.931423
0.000010 0.000010 0.000010 0.000010 0.000010 0.000010 0.000010 0.000010 0.000010 0.000010 0.000010 0.000010 0.000010 0.000010 0.000010 0.000010 0.000010 0.000010 0.000010 0.000010 0.000010 0.000010 0.000010 0.000010 0.000010 0.000010 0.000010 0.000010 0.000010 0.000010 0.000010 0.000010 0.000010 0.000010 0.000010 0.000010 0.000010 0.999630
0.000010 0.000010 0.000010 0.000010 0.000010 0.000010 0.000010 0.000010 0.000010 0.000010 0.000010 0.000010 0.000010 0.000010 0.000010 0.000010 0.000010 0.000010 0.000010 0.000010 0.000010 0.000010 0.000010 0.000010 0.000010 0.000010 0.000010 0.000010 0.000010 0.000010 0.000010 0.000010 0.000010 0.000010 0.000016 0.000010 0.000010 0.999624
0.000010 0.000010 0.000010 0.000010 0.000010 0.000010 0.000010 0.000010 0.000010 0.000010 0.000010 0.000010 0.000010 0.000010 0.000010 0.000010 0.000010 0.000010 0.000010 0.000010 0.000010 0.000010 0.000010 0.000010 0.000010 0.000010 0.000010 0.000010 0.000010 0.999630 0.000010 0.000010 0.000010 0.000010 0.000010 0.000010 0.000010 0.000010
0.000010 0.000010 0.003886 0.000010 0.000010 0.000010 0.000010 0.000010 0.000010 0.000010 0.004136 0.000010 0.009736 0.000010 0.032943 0.000010 0.000010 0.014720 0.000010 0.000010 0.015009 0.000010 0.000010 0.028394 0.018901 0.009347 0.000010 0.000010 0.000010 0.845695 0.005465 0.000010 0.000010 0.000010 0.000010 0.008288 0.003231 0.000010
0.000010 0.000010 0.000010 0.000010 0.000010 0.000010 0.000010 0.000010 0.000010 0.000010 0.000010 0.000010 0.000010 0.000010 0.000010 0.000010 0.000010 0.000010 0.000010 0.000010 0.000010 0.000010 0.000010 0.000010 0.000010 0.000010 0.000010 0.000010 0.000010 0.999630 0.000010 0.000010 0.000010 0.000010 0.000010 0.000010 0.000010 0.000010
0.000010 0.000010 0.000010 0.000010 0.000010 0.000010 0.000010 0.000010 0.000010 0.000010 0.000010 0.000010 0.000010 0.000010 0.000010 0.000010 0.000010 0.000010 0.000010 0.000010 0.000010 0.000010 0.000010 0.000010 0.000010 0.000010 0.000010 0.000010 0.000010 0.999630 0.000010 0.000010 0.000010 0.000010 0.000010 0.000010 0.000010 0.000010
0.000010 0.000010 0.000010 0.000010 0.000010 0.000010 0.000010 0.000010 0.000010 0.000010 0.000010 0.000010 0.000010 0.000010 0.000010 0.000010 0.000010 0.000010 0.000010 0.000010 0.000010 0.000010 0.000010 0.000010 0.000010 0.000010 0.000010 0.000010 0.000010 0.999630 0.000010 0.000010 0.000010 0.000010 0.000010 0.000010 0.000010 0.000010
0.000010 0.000010 0.000010 0.000010 0.000010 0.000010 0.000010 0.000010 0.000010 0.000010 0.010690 0.001871 0.000010 0.000010 0.004226 0.000010 0.000010 0.018040 0.000010 0.000010 0.019428 0.000010 0.000010 0.000010 0.012314 0.000010 0.000010 0.000010 0.018066 0.915065 0.000010 0.000010 0.000010 0.000010 0.000010 0.000010 0.000010 0.000010
0.003919 0.000010 0.000010 0.000010 0.001388 0.036818 0.001722 0.000010 0.000010 0.000010 0.024439 0.015156 0.018301 0.000010 0.033008 0.005412 0.000010 0.085831 0.000187 0.000010 0.000010 0.010121 0.000010 0.019440 0.008886 0.016649 0.000010 0.000010 0.033580 0.658739 0.014338 0.008468 0.000010 0.000010 0.000010 0.003418 0.000010 0.000010
0.006210 0.000010 0.000010 0.000010 0.014538 0.032634 0.000010 0.000010 0.000010 0.006283 0.010318 0.018057 0.015124 0.000010 0.001851 0.003357 0.000010 0.000010 0.000010 0.000010 0.001226 0.011119 0.000010 0.000010 0.000010 0.016007 0.000010 0.000010 0.006163 0.835513 0.008060 0.000010 0.000010 0.000010 0.000010 0.011068 0.000010 0.002262
0.000010 0.000010 0.000010 0.000010 0.000010 0.000010 0.000010 0.000010 0.000010 0.000010 0.000010 0.000010 0.000010 0.000010 0.000010 0.000010 0.000010 0.000010 0.000010 0.000010 0.000010 0.010926 0.000010 0.000010 0.000010 0.051382 0.000010 0.000010 0.002135 0.935217 0.000010 0.000010 0.000010 0.000010 0.000010 0.000010 0.000010 0.000010
0.000010 0.000010 0.000010 0.000010 0.000010 0.000010 0.000010 0.000010 0.000010 0.000010 0.000010 0.000010 0.000010 0.000010 0.000010 0.000010 0.000010 0.000010 0.000010 0.000010 0.000010 0.000010 0.000010 0.000010 0.000010 0.000010 0.000010 0.000010 0.000010 0.999630 0.000010 0.000010 0.000010 0.000010 0.000010 0.000010 0.000010 0.000010
0.000010 0.000010 0.000010 0.000010 0.000010 0.000010 0.000010 0.000010 0.000010 0.000010 0.000010 0.000010 0.000010 0.000010 0.000010 0.000010 0.000010 0.000010 0.000010 0.000010 0.000010 0.000010 0.000010 0.000010 0.000010 0.000010 0.000010 0.000010 0.000010 0.999630 0.000010 0.000010 0.000010 0.000010 0.000010 0.000010 0.000010 0.000010
0.000010 0.000010 0.000010 0.000010 0.000010 0.000010 0.000010 0.000010 0.000010 0.000010 0.000010 0.000010 0.000010 0.000010 0.000010 0.000010 0.000010 0.000010 0.000010 0.000010 0.000010 0.000010 0.000010 0.000010 0.000010 0.000010 0.000010 0.000010 0.000010 0.999630 0.000010 0.000010 0.000010 0.000010 0.000010 0.000010 0.000010 0.000010
0.000010 0.000010 0.000010 0.000010 0.000010 0.000010 0.000010 0.000010 0.000010 0.004162 0.000010 0.011281 0.000010 0.000010 0.000010 0.000010 0.000010 0.029064 0.000014 0.000010 0.000010 0.000010 0.000010 0.000010 0.003138 0.000010 0.000010 0.000010 0.000010 0.952021 0.000010 0.000010 0.000010 0.000010 0.000010 0.000010 0.000010 0.000010
0.000010 0.000010 0.000010 0.000010 0.000010 0.000010 0.000010 0.000010 0.000010 0.000010 0.000010 0.000010 0.000010 0.000010 0.000010 0.000010 0.000010 0.000010 0.000010 0.000010 0.000010 0.000010 0.000010 0.000010 0.000010 0.000010 0.000010 0.000010 0.000010 0.999630 0.000010 0.000010 0.000010 0.000010 0.000010 0.000010 0.000010 0.000010
0.000010 0.000010 0.000010 0.000010 0.000010 0.000010 0.000010 0.000010 0.000010 0.000010 0.000010 0.000010 0.000010 0.000010 0.000010 0.000010 0.000010 0.000010 0.000010 0.000010 0.000010 0.000010 0.000010 0.000010 0.000010 0.000010 0.000010 0.000010 0.000010 0.999630 0.000010 0.000010 0.000010 0.000010 0.000010 0.000010 0.000010 0.000010
0.000010 0.000010 0.000010 0.000010 0.000010 0.000010 0.000010 0.000010 0.000010 0.000010 0.000010 0.000010 0.000010 0.000010 0.000010 0.000010 0.000010 0.000010 0.000010 0.000010 0.000010 0.000010 0.000010 0.000010 0.000010 0.000010 0.000010 0.000010 0.000010 0.999630 0.000010 0.000010 0.000010 0.000010 0.000010 0.000010 0.000010 0.000010
0.000010 0.000010 0.000010 0.000010 0.000010 0.000010 0.000010 0.000010 0.000010 0.000010 0.000010 0.000010 0.000010 0.000010 0.000010 0.000010 0.000010 0.000010 0.000010 0.000010 0.000010 0.000010 0.000010 0.000010 0.000010 0.000010 0.000010 0.000010 0.000010 0.999630 0.000010 0.000010 0.000010 0.000010 0.000010 0.000010 0.000010 0.000010
0.000010 0.000010 0.004721 0.000010 0.000010 0.000010 0.005586 0.000010 0.000010 0.000010 0.012445 0.012610 0.003485 0.000010 0.000010 0.000010 0.000010 0.020540 0.000010 0.000010 0.003583 0.000010 0.000010 0.004392 0.007068 0.000010 0.000010 0.000010 0.013000 0.903860 0.008449 0.000010 0.000010 0.000010 0.000010 0.000010 0.000010 0.000010
0.001806 0.000010 0.000010 0.000010 0.000010 0.015034 0.001516 0.000010 0.000010 0.000010 0.000010 0.000010 0.000010 0.000010 0.000010 0.000010 0.000010 0.000010 0.000010 0.000010 0.003456 0.000010 0.000010 0.000010 0.000010 0.000010 0.000010 0.000010 0.000010 0.967174 0.000010 0.010694 0.000010 0.000010 0.000010 0.000010 0.000010 0.000010
0.009862 0.000010 0.000010 0.000010 0.000010 0.000010 0.000010 0.000010 0.000010 0.000010 0.000010 0.000010 0.000010 0.000010 0.000010 0.000010 0.000010 0.000010 0.000010 0.000010 0.000010 0.000010 0.000010 0.000010 0.000010 0.000010 0.000010 0.000010 0.000010 0.989778 0.000010 0.000010 0.000010 0.000010 0.000010 0.000010 0.000010 0.000010
0.000010 0.000010 0.000010 0.000010 0.000010 0.000010 0.000010 0.000010 0.000010 0.000010 0.000010 0.000010 0.000010 0.000010 0.000010 0.000010 0.000010 0.000010 0.000010 0.000010 0.000010 0.000010 0.000010 0.000010 0.000010 0.000010 0.000010 0.000010 0.000010 0.995946 0.003694 0.000010 0.000010 0.000010 0.000010 0.000010 0.000010 0.000010
0.000010 0.000010 0.000010 0.000010 0.003697 0.019865 0.000010 0.000010 0.000010 0.000010 0.011403 0.016536 0.000010 0.000010 0.000010 0.000010 0.000010 0.018454 0.003708 0.000010 0.020827 0.000010 0.000334 0.000010 0.000010 0.001283 0.000010 0.000010 0.000010 0.903612 0.000010 0.000010 0.000010 0.000010 0.000010 0.000010 0.000010 0.000010
0.000010 0.000010 0.000010 0.000010 0.000010 0.000010 0.000010 0.000010 0.000010 0.000010 0.000010 0.000010 0.000010 0.000010 0.000010 0.000010 0.000010 0.000010 0.000010 0.000010 0.000010 0.000010 0.000010 0.000010 0.000010 0.000010 0.000010 0.000010 0.000010 0.999630 0.000010 0.000010 0.000010 0.000010 0.000010 0.000010 0.000010 0.000010
0.018680 0.000010 0.007689 0.000010 0.004872 0.000010 0.008889 0.000010 0.000010 0.000010 0.000010 0.000010 0.000010 0.000010 0.043306 0.000010 0.000010 0.018872 0.000010 0.000010 0.000010 0.001628 0.000746 0.000010 0.000010 0.000010 0.000010 0.000010 0.000010 0.885943 0.000010 0.000010 0.000010 0.000010 0.000010 0.000010 0.000010 0.009096
0.004479 0.000010 0.000010 0.000010 0.000010 0.002295 0.000010 0.000010 0.000010 0.002678 0.000010 0.012072 0.012175 0.000010 0.000010 0.000010 0.000010 0.010439 0.000010 0.000010 0.004407 0.000010 0.001078 0.000010 0.012342 0.000010 0.000010 0.000010 0.000866 0.906552 0.014896 0.015472 0.000010 0.000010 0.000010 0.000010 0.000010 0.000010
0.000010 0.000010 0.000010 0.000010 0.000010 0.000010 0.000010 0.000010 0.000010 0.000010 0.023172 0.000010 0.000010 0.000010 0.000010 0.000010 0.000010 0.053110 0.000010 0.000010 0.000010 0.000010 0.000010 0.000012 0.000010 0.007897 0.000010 0.000010 0.000010 0.902073 0.000082 0.007422 0.000010 0.000010 0.000010 0.000010 0.000704 0.005238
0.000010 0.000010 0.000010 0.000010 0.000010 0.000010 0.000010 0.000010 0.000010 0.000010 0.000010 0.000010 0.000010 0.000010 0.000010 0.000010 0.000010 0.000010 0.000010 0.000010 0.000010 0.000010 0.000010 0.000010 0.000010 0.000010 0.000010 0.000010 0.000010 0.999630 0.000010 0.000010 0.000010 0.000010 0.000010 0.000010 0.000010 0.000010
0.000010 0.000010 0.000010 0.000010 0.006885 0.006809 0.000010 0.000010 0.000010 0.003561 0.000010 0.004933 0.000010 0.000010 0.000010 0.000010 0.000010 0.000010 0.000010 0.000010 0.000010 0.000010 0.000010 0.000010 0.003744 0.000010 0.000010 0.000010 0.016923 0.956834 0.000010 0.000010 0.000010 0.000010 0.000010 0.000010 0.000010 0.000010
0.000010 0.000010 0.000010 0.000010 0.001440 0.003492 0.000010 0.000010 0.000010 0.000010 0.000010 0.021550 0.000010 0.000010 0.008527 0.000010 0.000010 0.017241 0.000010 0.000010 0.000010 0.034077 0.004994 0.000010 0.000010 0.000010 0.000010 0.000010 0.020062 0.605478 0.000010 0.000010 0.000010 0.000010 0.000010 0.282858 0.000010 0.000010
0.000010 0.000010 0.000010 0.000010 0.002503 0.000010 0.000010 0.000010 0.000010 0.000010 0.000010 0.006442 0.000010 0.000010 0.000010 0.000010 0.000010 0.011318 0.000010 0.000010 0.000010 0.000010 0.000010 0.000010 0.000854 0.000010 0.000010 0.000010 0.000020 0.954942 0.003484 0.000010 0.000010 0.000010 0.000010 0.000010 0.020137 0.000010
0.000010 0.000010 0.000010 0.000010 0.000010 0.009067 0.000010 0.000010 0.000010 0.002826 0.000010 0.005398 0.000010 0.000010 0.000010 0.000010 0.000010 0.000010 0.000010 0.000010 0.000010 0.000010 0.000010 0.000010 0.000010 0.000010 0.000010 0.000010 0.028635 0.953744 0.000010 0.000010 0.000010 0.000010 0.000010 0.000010 0.000010 0.000010
0.000010 0.000010 0.000010 0.000010 0.000010 0.050535 0.000010 0.000010 0.000010 0.000010 0.000010 0.014639 0.000010 0.000010 0.002881 0.000010 0.000010 0.006789 0.006609 0.000010 0.000010 0.000010 0.007879 0.000010 0.000010 0.000010 0.000010 0.000010 0.021545 0.860346 0.002414 0.010583 0.000010 0.000010 0.000010 0.015502 0.000017 0.000010
0.000010 0.000010 0.000010 0.000010 0.000010 0.077340 0.000010 0.000010 0.000010 0.003103 0.015125 0.009777 0.000010 0.000010 0.018732 0.000010 0.000010 0.000126 0.000010 0.000010 0.005107 0.000010 0.000010 0.000010 0.000010 0.000010 0.000010 0.000010 0.016171 0.833692 0.000010 0.002192 0.000010 0.000010 0.000010 0.000010 0.018365 0.000010
0.000010 0.000010 0.000010 0.000010 0.000010 0.000010 0.000010 0.000010 0.000010 0.000010 0.000010 0.000010 0.000010 0.000010 0.004160 0.000010 0.000010 0.000010 0.000010 0.000010 0.000010 0.000010 0.000010 0.000010 0.000010 0.004476 0.000010 0.000010 0.018900 0.872392 0.000010 0.000010 0.000010 0.000010 0.000010 0.099741 0.000010 0.000010
0.000010 0.000010 0.000010 0.000010 0.000010 0.000010 0.002260 0.000010 0.000010 0.000010 0.000010 0.002860 0.000503 0.000010 0.000010 0.000010 0.000010 0.000010 0.000010 0.000010 0.000010 0.033905 0.000010 0.000010 0.000010 0.000010 0.000010 0.000010 0.021419 0.842071 0.000010 0.000010 0.000010 0.000010 0.000010 0.096672 0.000010 0.000010
0.000010 0.013171 0.000010 0.010363 0.002801 0.000010 0.000010 0.000010 0.000010 0.000010 0.028284 0.000010 0.013429 0.004169 0.000010 0.007856 0.000010 0.000010 0.008081 0.000010 0.000010 0.000010 0.008608 0.642021 0.000010 0.038977 0.000010 0.039102 0.000010 0.000010 0.000010 0.000010 0.000010 0.000010 0.000010 0.000010 0.000010 0.182890
0.000010 0.000010 0.001549 0.000010 0.000010 0.009244 0.000010 0.000010 0.000010 0.019715 0.009542 0.000010 0.000010 0.008803 0.000010 0.000010 0.000010 0.038002 0.001083 0.000010 0.000010 0.000467 0.013225 0.600453 0.000010 0.043554 0.000010 0.055336 0.000010 0.000010 0.019507 0.018995 0.003299 0.000858 0.000010 0.000010 0.000010 0.156158
0.000010 0.000010 0.007987 0.000010 0.000010 0.000010 0.000010 0.000010 0.000010 0.008423 0.032183 0.031554 0.000010 0.003515 0.016831 0.000013 0.000010 0.000010 0.020294 0.000010 0.000010 0.038832 0.005176 0.599028 0.000010 0.042034 0.000010 0.024805 0.000010 0.004255 0.000010 0.000010 0.000010 0.000010 0.003140 0.000010 0.014390 0.147328
0.000010 0.000010 0.000010 0.000010 0.000010 0.008832 0.000010 0.000010 0.000010 0.002107 0.041757 0.000010 0.009425 0.000010 0.000010 0.000010 0.000010 0.023362 0.031939 0.000010 0.022583 0.000010 0.006212 0.554414 0.000010 0.056469 0.000010 0.072488 0.000010 0.008417 0.007795 0.000010 0.000010 0.000010 0.000010 0.000010 0.000010 0.153959
0.001719 0.000010 0.000010 0.000010 0.000010 0.000010 0.000010 0.000010 0.000010 0.015782 0.050688 0.013288 0.000579 0.000010 0.004003 0.001674 0.000010 0.021132 0.000010 0.000010 0.000010 0.000010 0.017692 0.584746 0.024016 0.038172 0.000010 0.039175 0.000010 0.000010 0.000010 0.000010 0.000010 0.026223 0.000010 0.000010 0.014497 0.146396
0.003238 0.017201 0.001557 0.000539 0.000010 0.005556 0.007458 0.000010 0.000010 0.020398 0.076544 0.006292 0.020975 0.000010 0.000010 0.000537 0.000010 0.021132 0.000010 0.000010 0.039205 0.043472 0.000010 0.480161 0.000010 0.039442 0.000010 0.037482 0.000010 0.001149 0.000010 0.000010 0.036773 0.008257 0.006001 0.000010 0.003862 0.122621
0.000010 0.000010 0.009668 0.000010 0.000010 0.019305 0.000010 0.000010 0.000010 0.000010 0.013123 0.000010 0.000010 0.000010 0.005249 0.005756 0.000010 0.000010 0.030195 0.000010 0.012911 0.000010 0.001223 0.606121 0.009122 0.033651 0.000010 0.044819 0.000010 0.011977 0.000010 0.000010 0.000010 0.000010 0.000010 0.000010 0.000010 0.196639
0.000010 0.000010 0.000010 0.000010 0.000318 0.000010 0.000010 0.000010 0.000010 0.000010 0.036399 0.000010 0.000010 0.000010 0.000010 0.000010 0.002531 0.005497 0.017934 0.000010 0.013596 0.000010 0.007265 0.608451 0.000093 0.065523 0.000010 0.037388 0.000010 0.000010 0.000010 0.000010 0.000010 0.000010 0.000010 0.000010 0.015333 0.189423
0.000010 0.000010 0.000010 0.000010 0.000010 0.897003 0.000010 0.000010 0.000010 0.000010 0.000010 0.000010 0.000010 0.000010 0.000010 0.000010 0.000010 0.000010 0.000010 0.000010 0.000010 0.008460 0.000010 0.000010 0.000010 0.000010 0.000010 0.000010 0.000010 0.088084 0.006113 0.000010 0.000010 0.000010 0.000010 0.000010 0.000010 0.000010
0.000010 0.000010 0.000010 0.000010 0.000010 0.999630 0.000010 0.000010 0.000010 0.000010 0.000010 0.000010 0.000010 0.000010 0.000010 0.000010 0.000010 0.000010 0.000010 0.000010 0.000010 0.000010 0.000010 0.000010 0.000010 0.000010 0.000010 0.000010 0.000010 0.000010 0.000010 0.000010 0.000010 0.000010 0.000010 0.000010 0.000010 0.000010
0.000010 0.000010 0.000010 0.000010 0.000010 0.976046 0.001919 0.000010 0.000010 0.000010 0.000010 0.004995 0.000010 0.000010 0.000010 0.000010 0.000010 0.016701 0.000010 0.000010 0.000010 0.000010 0.000010 0.000010 0.000010 0.000010 0.000010 0.000010 0.000010 0.000010 0.000010 0.000010 0.000010 0.000010 0.000010 0.000010 0.000010 0.000010
0.000010 0.000010 0.000010 0.000010 0.001946 0.974376 0.008802 0.000010 0.000010 0.000010 0.000010 0.000010 0.000010 0.000010 0.000010 0.000010 0.000010 0.000010 0.000010 0.000010 0.000010 0.000010 0.000010 0.000010 0.000010 0.000010 0.000010 0.000010 0.000010 0.014536 0.000010 0.000010 0.000010 0.000010 0.000010 0.000010 0.000010 0.000010
0.000010 0.000010 0.007471 0.000010 0.006979 0.958338 0.000010 0.000010 0.000010 0.000010 0.000010 0.000010 0.000010 0.000010 0.003171 0.000010 0.000010 0.000010 0.000010 0.000010 0.000010 0.000010 0.000010 0.018246 0.000010 0.000010 0.000010 0.000010 0.000010 0.005474 0.000010 0.000010 0.000010 0.000010 0.000010 0.000010 0.000010 0.000010
0.018135 0.000010 0.000010 0.000010 0.000010 0.925400 0.000010 0.000010 0.000010 0.000010 0.013402 0.005210 0.008718 0.000010 0.000010 0.000010 0.000010 0.001135 0.000010 0.000010 0.000010 0.000010 0.000010 0.000010 0.000010 0.000010 0.000010 0.000010 0.007047 0.000010 0.015184 0.000010 0.000010 0.000010 0.000010 0.000010 0.005478 0.000010
0.000010 0.000010 0.000010 0.000010 0.000010 0.972489 0.000010 0.000010 0.000010 0.000010 0.000010 0.000010 0.000010 0.000010 0.000010 0.000010 0.000010 0.000010 0.000010 0.000010 0.000010 0.000010 0.000010 0.002566 0.000010 0.000010 0.000010 0.000010 0.012132 0.000010 0.005591 0.000010 0.000010 0.000010 0.000010 0.000010 0.006892 0.000010
0.000010 0.000010 0.004711 0.000010 0.000010 0.922505 0.000010 0.000010 0.000010 0.000010 0.000010 0.000010 0.000010 0.000010 0.000010 0.000010 0.000010 0.000010 0.000010 0.000010 0.000010 0.011930 0.000019 0.000010 0.000010 0.000010 0.000010 0.000010 0.000010 0.060506 0.000010 0.000010 0.000010 0.000010 0.000010 0.000010 0.000010 0.000010
0.000010 0.000010 0.000010 0.000010 0.000010 0.960894 0.000010 0.000010 0.000010 0.000010 0.000010 0.000010 0.000010 0.000010 0.000010 0.000010 0.000010 0.000010 0.000010 0.000010 0.000010 0.000010 0.000010 0.000010 0.000010 0.009773 0.000010 0.000010 0.000609 0.028385 0.000010 0.000010 0.000010 0.000010 0.000010 0.000010 0.000010 0.000010
0.000010 0.000010 0.000010 0.000010 0.000010 0.995225 0.000010 0.000010 0.000010 0.000010 0.000010 0.000010 0.000010 0.000010 0.000010 0.000010 0.000010 0.000010 0.000010 0.000010 0.000010 0.000010 0.000010 0.000010 0.000010 0.000010 0.000010 0.000010 0.000010 0.000010 0.004415 0.000010 0.000010 0.000010 0.000010 0.000010 0.000010 0.000010
0.000010 0.000010 0.000010 0.000010 0.000010 0.999630 0.000010 0.000010 0.000010 0.000010 0.000010 0.000010 0.000010 0.000010 0.000010 0.000010 0.000010 0.000010 0.000010 0.000010 0.000010 0.000010 0.000010 0.000010 0.000010 0.000010 0.000010 0.000010 0.000010 0.000010 0.000010 0.000010 0.000010 0.000010 0.000010 0.000010 0.000010 0.000010
0.000010 0.000010 0.000010 0.000010 0.000010 0.999630 0.000010 0.000010 0.000010 0.000010 0.000010 0.000010 0.000010 0.000010 0.000010 0.000010 0.000010 0.000010 0.000010 0.000010 0.000010 0.000010 0.000010 0.000010 0.000010 0.000010 0.000010 0.000010 0.000010 0.000010 0.000010 0.000010 0.000010 0.000010 0.000010 0.000010 0.000010 0.000010
0.025173 0.000010 0.000010 0.000010 0.001038 0.920827 0.000010 0.000010 0.000010 0.000010 0.000010 0.002229 0.000010 0.000010 0.000010 0.000010 0.000010 0.012128 0.000010 0.000010 0.000010 0.000010 0.000010 0.000010 0.000010 0.000010 0.000010 0.000010 0.000010 0.025616 0.012679 0.000010 0.000010 0.000010 0.000010 0.000010 0.000010 0.000010
0.000010 0.000010 0.000010 0.000010 0.000010 0.932433 0.000010 0.000010 0.000010 0.000010 0.000010 0.000010 0.000010 0.000010 0.000010 0.000010 0.000010 0.000010 0.000010 0.000010 0.000010 0.022226 0.000010 0.000010 0.000010 0.000010 0.000010 0.000010 0.000010 0.044991 0.000010 0.000010 0.000010 0.000010 0.000010 0.000010 0.000010 0.000010
0.000010 0.000010 0.000010 0.000010 0.000010 0.999630 0.000010 0.000010 0.000010 0.000010 0.000010 0.000010 0.000010 0.000010 0.000010 0.000010 0.000010 0.000010 0.000010 0.000010 0.000010 0.000010 0.000010 0.000010 0.000010 0.000010 0.000010 0.000010 0.000010 0.000010 0.000010 0.000010 0.000010 0.000010 0.000010 0.000010 0.000010 0.000010
0.008990 0.000010 0.000010 0.000010 0.000010 0.984982 0.000010 0.000010 0.000010 0.000010 0.000010 0.000010 0.000010 0.000010 0.000010 0.000010 0.000010 0.000010 0.000010 0.000010 0.000010 0.005678 0.000010 0.000010 0.000010 0.000010 0.000010 0.000010 0.000010 0.000010 0.000010 0.000010 0.000010 0.000010 0.000010 0.000010 0.000010 0.000010
0.000010 0.000010 0.000010 0.000010 0.000010 0.999630 0.000010 0.000010 0.000010 0.000010 0.000010 0.000010 0.000010 0.000010 0.000010 0.000010 0.000010 0.000010 0.000010 0.000010 0.000010 0.000010 0.000010 0.000010 0.000010 0.000010 0.000010 0.000010 0.000010 0.000010 0.000010 0.000010 0.000010 0.000010 0.000010 0.000010 0.000010 0.000010
0.000010 0.000010 0.000010 0.000010 0.000010 0.999630 0.000010 0.000010 0.000010 0.000010 0.000010 0.000010 0.000010 0.000010 0.000010 0.000010 0.000010 0.000010 0.000010 0.000010 0.000010 0.000010 0.000010 0.000010 0.000010 0.000010 0.000010 0.000010 0.000010 0.000010 0.000010 0.000010 0.000010 0.000010 0.000010 0.000010 0.000010 0.000010
0.000010 0.000010 0.000010 0.000010 0.000010 0.985398 0.000010 0.000010 0.000010 0.000010 0.000010 0.000010 0.000010 0.000010 0.000010 0.000010 0.000010 0.000010 0.000010 0.000010 0.000010 0.000010 0.000010 0.000010 0.000010 0.014242 0.000010 0.000010 0.000010 0.000010 0.000010 0.000010 0.000010 0.000010 0.000010 0.000010 0.000010 0.000010
0.052717 0.014926 0.007729 0.000010 0.017195 0.041271 0.000010 0.002152 0.008914 0.005554 0.044707 0.008939 0.000010 0.000010 0.000010 0.001199 0.000010 0.019672 0.003876 0.000010 0.013955 0.049609 0.000010 0.477216 0.000014 0.000010 0.000629 0.005393 0.053761 0.048053 0.025208 0.002759 0.000010 0.015080 0.000010 0.047263 0.015619 0.016482
0.034822 0.000010 0.000010 0.000010 0.000010 0.054150 0.000010 0.000010 0.000010 0.000010 0.000010 0.000010 0.000010 0.000010 0.000010 0.000010 0.000010 0.000010 0.000010 0.000010 0.000010 0.000010 0.000010 0.803328 0.000010 0.000010 0.000010 0.000010 0.103577 0.000010 0.003794 0.000010 0.000010 0.000010 0.000010 0.000010 0.000010 0.000010
0.086575 0.000010 0.000010 0.000010 0.000010 0.038174 0.000010 0.000010 0.000010 0.000010 0.018604 0.000010 0.000010 0.000010 0.000010 0.000010 0.000010 0.001921 0.000010 0.000010 0.000010 0.091889 0.000010 0.579226 0.000010 0.000010 0.000010 0.000010 0.118187 0.053845 0.010273 0.001024 0.000010 0.000010 0.000010 0.000010 0.000010 0.000010
0.074806 0.000010 0.000010 0.000010 0.000010 0.018604 0.000010 0.000010 0.000010 0.000010 0.000010 0.000010 0.000010 0.000010 0.000010 0.000010 0.000010 0.000010 0.000010 0.000010 0.000010 0.075732 0.000010 0.666048 0.000010 0.000010 0.000010 0.000010 0.123888 0.024624 0.013845 0.002152 0.000010 0.000010 0.000010 0.000010 0.000010 0.000010
0.082675 0.000010 0.000010 0.000010 0.002620 0.052304 0.000010 0.000010 0.000010 0.000010 0.000010 0.000010 0.000010 0.000010 0.000010 0.000010 0.000010 0.015670 0.000010 0.000010 0.001378 0.035330 0.000010 0.647361 0.000010 0.012701 0.000010 0.000010 0.128254 0.021427 0.000010 0.000010 0.000010 0.000010 0.000010 0.000010 0.000010 0.000010
0.052075 0.000010 0.000010 0.000010 0.000010 0.048168 0.000010 0.000010 0.000010 0.000010 0.000010 0.031636 0.000010 0.000010 0.004127 0.000010 0.000010 0.025806 0.000010 0.000010 0.012960 0.000010 0.000010 0.644492 0.000010 0.000010 0.000010 0.000010 0.116251 0.034137 0.010629 0.012317 0.000010 0.000010 0.000010 0.000010 0.007142 0.000010
0.071782 0.000010 0.000010 0.000010 0.000010 0.056394 0.000010 0.000010 0.000010 0.000010 0.000010 0.017061 0.000010 0.000010 0.000010 0.000010 0.000010 0.017367 0.000010 0.000010 0.007572 0.000010 0.000010 0.669906 0.007199 0.004848 0.000010 0.000010 0.119472 0.019644 0.008484 0.000010 0.000010 0.000010 0.000010 0.000010 0.000010 0.000010
0.028568 0.000010 0.000010 0.000010 0.000010 0.065767 0.000010 0.000010 0.000010 0.000010 0.000010 0.000010 0.000010 0.000010 0.000010 0.000010 0.000010 0.000010 0.000010 0.000010 0.000010 0.000010 0.000010 0.806647 0.000010 0.000010 0.000010 0.000010 0.098678 0.000010 0.000010 0.000010 0.000010 0.000010 0.000010 0.000010 0.000010 0.000010
0.081566 0.000010 0.000010 0.000010 0.000010 0.073380 0.000010 0.000010 0.000010 0.000010 0.000010 0.010282 0.000010 0.000010 0.000010 0.000010 0.000010 0.024119 0.000010 0.000010 0.010672 0.007081 0.000010 0.616991 0.014532 0.027379 0.000010 0.000010 0.109928 0.010693 0.013116 0.000010 0.000010 0.000010 0.000010 0.000010 0.000010 0.000010
0.000010 0.000010 0.006556 0.000010 0.012331 0.026100 0.000010 0.000010 0.000010 0.007502 0.099445 0.020067 0.000010 0.000010 0.683478 0.000010 0.000010 0.065927 0.000010 0.000010 0.008310 0.006895 0.004918 0.030057 0.000010 0.004404 0.000010 0.000010 0.000010 0.023770 0.000010 0.000010 0.000010 0.000010 0.000010 0.000010 0.000010 0.000010
0.000010 0.000010 0.000010 0.000010 0.000010 0.000010 0.000010 0.000010 0.000010 0.000010 0.000010 0.000010 0.000010 0.000010 0.985898 0.000010 0.000010 0.000010 0.000010 0.000010 0.000010 0.000010 0.000010 0.000010 0.000010 0.000010 0.000010 0.000010 0.000010 0.005593 0.008159 0.000010 0.000010 0.000010 0.000010 0.000010 0.000010 0.000010
0.018797 0.000010 0.008114 0.000010 0.017447 0.000401 0.000010 0.000010 0.000010 0.016685 0.021059 0.018336 0.000010 0.000010 0.752329 0.000010 0.000010 0.066891 0.000010 0.000010 0.000010 0.000010 0.000010 0.000010 0.004253 0.000010 0.000010 0.000010 0.017072 0.024247 0.000010 0.012617 0.000010 0.000010 0.000010 0.010114 0.011408 0.000010
0.000010 0.000010 0.000010 0.000010 0.000010 0.000010 0.000010 0.000010 0.000010 0.000010 0.000010 0.000010 0.000010 0.000010 0.999630 0.000010 0.000010 0.000010 0.000010 0.000010 0.000010 0.000010 0.000010 0.000010 0.000010 0.000010 0.000010 0.000010 0.000010 0.000010 0.000010 0.000010 0.000010 0.000010 0.000010 0.000010 0.000010 0.000010
0.000010 0.000010 0.000010 0.000010 0.000010 0.000010 0.000010 0.000010 0.000010 0.000010 0.000010 0.008912 0.000010 0.000010 0.940617 0.000010 0.000010 0.015872 0.000010 0.000010 0.000010 0.000010 0.000246 0.000010 0.000010 0.000010 0.000010 0.000010 0.000010 0.000010 0.000010 0.000010 0.000010 0.000010 0.000010 0.022599 0.004461 0.006982
0.000010 0.000010 0.000010 0.000010 0.000010 0.000010 0.000010 0.000010 0.000010 0.000010 0.000010 0.000010 0.000010 0.000010 0.999630 0.000010 0.000010 0.000010 0.000010 0.000010 0.000010 0.000010 0.000010 0.000010 0.000010 0.000010 0.000010 0.000010 0.000010 0.000010 0.000010 0.000010 0.000010 0.000010 0.000010 0.000010 0.000010 0.000010
0.005133 0.000010 0.030002 0.000010 0.000960 0.001374 0.000010 0.000010 0.000010 0.000010 0.089597 0.028968 0.000010 0.000010 0.705898 0.000010 0.000010 0.068266 0.000010 0.000010 0.000010 0.000010 0.000010 0.015428 0.000010 0.000010 0.000010 0.000010 0.003450 0.027946 0.008219 0.008192 0.000010 0.000010 0.000010 0.000010 0.000010 0.006327
0.000010 0.000010 0.000010 0.000010 0.000010 0.000010 0.000010 0.000010 0.000010 0.000010 0.000010 0.000010 0.000010 0.000010 0.999630 0.000010 0.000010 0.000010 0.000010 0.000010 0.000010 0.000010 0.000010 0.000010 0.000010 0.000010 0.000010 0.000010 0.000010 0.000010 0.000010 0.000010 0.000010 0.000010 0.000010 0.000010 0.000010 0.000010
0.000010 0.000010 0.000010 0.000010 0.000010 0.000010 0.000010 0.000010 0.000010 0.000010 0.000010 0.000010 0.000010 0.000010 0.999630 0.000010 0.000010 0.000010 0.000010 0.000010 0.000010 0.000010 0.000010 0.000010 0.000010 0.000010 0.000010 0.000010 0.000010 0.000010 0.000010 0.000010 0.000010 0.000010 0.000010 0.000010 0.000010 0.000010
0.000010 0.000010 0.000010 0.000010 0.000010 0.000010 0.000010 0.000010 0.000010 0.000010 0.000010 0.000010 0.000010 0.000010 0.999630 0.000010 0.000010 0.000010 0.000010 0.000010 0.000010 0.000010 0.000010 0.000010 0.000010 0.000010 0.000010 0.000010 0.000010 0.000010 0.000010 0.000010 0.000010 0.000010 0.000010 0.000010 0.000010 0.000010
0.000010 0.000010 0.000010 0.000010 0.000010 0.000010 0.000010 0.000010 0.000010 0.010227 0.000010 0.000010 0.000010 0.000010 0.972865 0.000010 0.000010 0.000010 0.000010 0.000010 0.000010 0.000010 0.000010 0.000010 0.000010 0.000010 0.000010 0.000010 0.000010 0.016558 0.000010 0.000010 0.000010 0.000010 0.000010 0.000010 0.000010 0.000010
0.000010 0.000010 0.000010 0.000010 0.000010 0.000010 0.000010 0.000010 0.000010 0.000010 0.000010 0.000010 0.000010 0.000010 0.995032 0.000010 0.000010 0.000010 0.000010 0.000010 0.000010 0.000010 0.000010 0.000010 0.000010 0.000010 0.000010 0.000010 0.004608 0.000010 0.000010 0.000010 0.000010 0.000010 0.000010 0.000010 0.000010 0.000010
0.000010 0.000010 0.000010 0.000010 0.000010 0.000010 0.000010 0.000010 0.000010 0.000010 0.000010 0.000010 0.000010 0.000010 0.999630 0.000010 0.000010 0.000010 0.000010 0.000010 0.000010 0.000010 0.000010 0.000010 0.000010 0.000010 0.000010 0.000010 0.000010 0.000010 0.000010 0.000010 0.000010 0.000010 0.000010 0.000010 0.000010 0.000010
0.000010 0.000010 0.000010 0.000010 0.000010 0.000010 0.000010 0.000010 0.000010 0.000010 0.000010 0.000010 0.000010 0.000010 0.999630 0.000010 0.000010 0.000010 0.000010 0.000010 0.000010 0.000010 0.000010 0.000010 0.000010 0.000010 0.000010 0.000010 0.000010 0.000010 0.000010 0.000010 0.000010 0.000010 0.000010 0.000010 0.000010 0.000010
0.028683 0.000010 0.012291 0.000010 0.003330 0.018196 0.000010 0.000010 0.000010 0.000010 0.098070 0.032772 0.000010 0.000010 0.422753 0.000010 0.000010 0.117769 0.000010 0.000010 0.000010 0.010799 0.010740 0.044250 0.000010 0.041279 0.000010 0.000010 0.004552 0.066016 0.050646 0.019526 0.000010 0.000010 0.000010 0.000010 0.018116 0.000010
0.012560 0.000010 0.004462 0.000010 0.005869 0.008750 0.005293 0.000010 0.000010 0.022080 0.101689 0.030395 0.000010 0.000010 0.607471 0.000010 0.000010 0.077661 0.000010 0.000010 0.000010 0.000010 0.000266 0.009758 0.000010 0.009291 0.000010 0.000010 0.002687 0.035298 0.023565 0.034168 0.000010 0.000010 0.000010 0.005128 0.000010 0.003417
0.000010 0.000010 0.000010 0.000010 0.000010 0.000010 0.000010 0.000010 0.000010 0.002981 0.000010 0.011346 0.000010 0.000010 0.983050 0.000010 0.000010 0.000010 0.000010 0.000010 0.000010 0.000010 0.000010 0.000010 0.000010 0.000010 0.000010 0.000010 0.000010 0.002283 0.000010 0.000010 0.000010 0.000010 0.000010 0.000010 0.000010 0.000010
0.000010 0.000010 0.000010 0.000010 0.000010 0.000010 0.000010 0.000010 0.000010 0.000010 0.000010 0.000010 0.000010 0.000010 0.999630 0.000010 0.000010 0.000010 0.000010 0.000010 0.000010 0.000010 0.000010 0.000010 0.000010 0.000010 0.000010 0.000010 0.000010 0.000010 0.000010 0.000010 0.000010 0.000010 0.000010 0.000010 0.000010 0.000010
0.000010 0.000010 0.000010 0.000010 0.000010 0.000010 0.000010 0.000010 0.000010 0.000010 0.000010 0.000010 0.000010 0.000010 0.999630 0.000010 0.000010 0.000010 0.000010 0.000010 0.000010 0.000010 0.000010 0.000010 0.000010 0.000010 0.000010 0.000010 0.000010 0.000010 0.000010 0.000010 0.000010 0.000010 0.000010 0.000010 0.000010 0.000010
0.000010 0.000010 0.000010 0.000010 0.000010 0.000010 0.000010 0.000010 0.000010 0.000010 0.000010 0.000010 0.000010 0.000010 0.995600 0.000010 0.000010 0.000010 0.000010 0.000010 0.000010 0.000010 0.004040 0.000010 0.000010 0.000010 0.000010 0.000010 0.000010 0.000010 0.000010 0.000010 0.000010 0.000010 0.000010 0.000010 0.000010 0.000010
0.000010 0.000010 0.000010 0.000010 0.000010 0.000010 0.000010 0.000010 0.000010 0.000010 0.000010 0.000010 0.000010 0.000010 0.000010 0.000010 0.000010 0.999630 0.000010 0.000010 0.000010 0.000010 0.000010 0.000010 0.000010 0.000010 0.000010 0.000010 0.000010 0.000010 0.000010 0.000010 0.000010 0.000010 0.000010 0.000010 0.000010 0.000010
0.000010 0.000010 0.000010 0.000010 0.000010 0.000010 0.000010 0.000010 0.000010 0.000010 0.000010 0.000010 0.000010 0.000010 0.000010 0.000010 0.000010 0.999630 0.000010 0.000010 0.000010 0.000010 0.000010 0.000010 0.000010 0.000010 0.000010 0.000010 0.000010 0.000010 0.000010 0.000010 0.000010 0.000010 0.000010 0.000010 0.000010 0.000010
0.000010 0.000010 0.000010 0.000010 0.000010 0.000010 0.000010 0.000010 0.000010 0.000010 0.018768 0.000010 0.000010 0.000010 0.000010 0.000010 0.000010 0.965085 0.000010 0.000010 0.000010 0.000010 0.000010 0.000010 0.000010 0.000010 0.000010 0.000010 0.000010 0.000010 0.000010 0.015797 0.000010 0.000010 0.000010 0.000010 0.000010 0.000010
0.000010 0.000010 0.000010 0.000010 0.000010 0.000010 0.000010 0.000010 0.000010 0.007832 0.000010 0.000010 0.000010 0.000010 0.000010 0.000010 0.000010 0.937251 0.000871 0.000010 0.000010 0.000010 0.000010 0.000010 0.000792 0.004168 0.000010 0.000010 0.004483 0.013452 0.018533 0.008427 0.000010 0.000010 0.000010 0.000010 0.000244 0.003677
0.000010 0.000010 0.000010 0.000010 0.000010 0.000010 0.000010 0.000010 0.000010 0.000010 0.000010 0.000010 0.000010 0.000010 0.000010 0.000010 0.000010 0.996710 0.000010 0.000010 0.000010 0.000010 0.000010 0.000010 0.000010 0.000010 0.000010 0.000010 0.002930 0.000010 0.000010 0.000010 0.000010 0.000010 0.000010 0.000010 0.000010 0.000010
0.000010 0.000010 0.000010 0.000010 0.000010 0.000010 0.000010 0.000010 0.000010 0.000010 0.000010 0.000010 0.000010 0.000010 0.000010 0.000010 0.000010 0.988681 0.000010 0.000010 0.000010 0.000010 0.000010 0.000010 0.000010 0.000010 0.000010 0.000010 0.010959 0.000010 0.000010 0.000010 0.000010 0.000010 0.000010 0.000010 0.000010 0.000010
0.000010 0.000010 0.000010 0.000010 0.000010 0.000010 0.000010 0.000010 0.000010 0.000010 0.000010 0.000010 0.000010 0.000010 0.000010 0.000010 0.000010 0.999630 0.000010 0.000010 0.000010 0.000010 0.000010 0.000010 0.000010 0.000010 0.000010 0.000010 0.000010 0.000010 0.000010 0.000010 0.000010 0.000010 0.000010 0.000010 0.000010 0.000010
0.000010 0.000010 0.000010 0.000010 0.000010 0.000010 0.000010 0.000010 0.000010 0.000010 0.000010 0.000010 0.000010 0.000010 0.000010 0.000010 0.000010 0.999630 0.000010 0.000010 0.000010 0.000010 0.000010 0.000010 0.000010 0.000010 0.000010 0.000010 0.000010 0.000010 0.000010 0.000010 0.000010 0.000010 0.000010 0.000010 0.000010 0.000010
0.000010 0.000010 0.000010 0.000010 0.000010 0.000010 0.000010 0.000010 0.000010 0.000010 0.000010 0.000010 0.000010 0.000010 0.000010 0.000010 0.000010 0.999630 0.000010 0.000010 0.000010 0.000010 0.000010 0.000010 0.000010 0.000010 0.000010 0.000010 0.000010 0.000010 0.000010 0.000010 0.000010 0.000010 0.000010 0.000010 0.000010 0.000010
0.000010 0.000010 0.000010 0.000010 0.000010 0.000010 0.000010 0.000010 0.000010 0.000010 0.000010 0.000010 0.000010 0.000010 0.000010 0.000010 0.000010 0.999630 0.000010 0.000010 0.000010 0.000010 0.000010 0.000010 0.000010 0.000010 0.000010 0.000010 0.000010 0.000010 0.000010 0.000010 0.000010 0.000010 0.000010 0.000010 0.000010 0.000010
0.000010 0.000010 0.000010 0.000010 0.000010 0.000010 0.000010 0.000010 0.000010 0.000010 0.000010 0.000010 0.000010 0.000010 0.000010 0.000010 0.000010 0.999630 0.000010 0.000010 0.000010 0.000010 0.000010 0.000010 0.000010 0.000010 0.000010 0.000010 0.000010 0.000010 0.000010 0.000010 0.000010 0.000010 0.000010 0.000010 0.000010 0.000010
0.000010 0.000010 0.000010 0.000010 0.000010 0.000010 0.000010 0.000010 0.000010 0.000010 0.000010 0.000010 0.000010 0.000010 0.000010 0.000010 0.000010 0.999630 0.000010 0.000010 0.000010 0.000010 0.000010 0.000010 0.000010 0.000010 0.000010 0.000010 0.000010 0.000010 0.000010 0.000010 0.000010 0.000010 0.000010 0.000010 0.000010 0.000010
0.000010 0.000010 0.000010 0.000010 0.000010 0.000010 0.000010 0.000010 0.000010 0.000010 0.006709 0.000010 0.000010 0.000010 0.000010 0.000010 0.000010 0.960196 0.000010 0.000010 0.000010 0.000010 0.000010 0.000010 0.000010 0.000010 0.000010 0.000010 0.000010 0.032746 0.000010 0.000010 0.000010 0.000010 0.000010 0.000010 0.000010 0.000010
0.000010 0.000010 0.000010 0.000010 0.000010 0.000010 0.000010 0.000010 0.000010 0.000010 0.000010 0.000010 0.000010 0.000010 0.000010 0.000010 0.000010 0.999630 0.000010 0.000010 0.000010 0.000010 0.000010 0.000010 0.000010 0.000010 0.000010 0.000010 0.000010 0.000010 0.000010 0.000010 0.000010 0.000010 0.000010 0.000010 0.000010 0.000010
0.000010 0.000010 0.000010 0.000010 0.000010 0.000010 0.000010 0.000010 0.000010 0.000010 0.000010 0.005248 0.000010 0.000010 0.000010 0.000010 0.000010 0.970939 0.000010 0.000010 0.000010 0.000010 0.000010 0.000010 0.000010 0.000010 0.000010 0.000010 0.023463 0.000010 0.000010 0.000010 0.000010 0.000010 0.000010 0.000010 0.000010 0.000010
0.009958 0.000010 0.015344 0.000010 0.054524 0.030334 0.002455 0.000010 0.000010 0.000010 0.143086 0.030623 0.046520 0.000010 0.111333 0.000010 0.000010 0.201129 0.029315 0.000010 0.020927 0.017736 0.001742 0.076020 0.000010 0.069790 0.000010 0.000010 0.039480 0.009828 0.021719 0.029877 0.000010 0.000010 0.000010 0.013389 0.010002 0.014717
0.000010 0.000010 0.000010 0.000010 0.000010 0.000010 0.000010 0.000010 0.000010 0.000010 0.000010 0.000010 0.000010 0.000010 0.000010 0.000010 0.000010 0.999630 0.000010 0.000010 0.000010 0.000010 0.000010 0.000010 0.000010 0.000010 0.000010 0.000010 0.000010 0.000010 0.000010 0.000010 0.000010 0.000010 0.000010 0.000010 0.000010 0.000010
0.000010 0.000010 0.000010 0.000010 0.000010 0.000010 0.000010 0.000010 0.000010 0.000010 0.000010 0.000010 0.000010 0.000010 0.000010 0.000010 0.000010 0.999630 0.000010 0.000010 0.000010 0.000010 0.000010 0.000010 0.000010 0.000010 0.000010 0.000010 0.000010 0.000010 0.000010 0.000010 0.000010 0.000010 0.000010 0.000010 0.000010 0.000010
0.443468 0.000010 0.000010 0.000010 0.000010 0.000010 0.000010 0.000010 0.000010 0.000010 0.000010 0.008297 0.000010 0.000010 0.471414 0.000010 0.000010 0.019648 0.000010 0.000010 0.000010 0.000010 0.000010 0.000010 0.000010 0.000010 0.000010 0.000010 0.005461 0.000010 0.009656 0.036083 0.000010 0.000010 0.000010 0.000010 0.005673 0.000010
0.999625 0.000010 0.000010 0.000010 0.000010 0.000010 0.000010 0.000010 0.000010 0.000010 0.000010 0.000010 0.000010 0.000010 0.000010 0.000010 0.000010 0.000010 0.000015 0.000010 0.000010 0.000010 0.000010 0.000010 0.000010 0.000010 0.000010 0.000010 0.000010 0.000010 0.000010 0.000010 0.000010 0.000010 0.000010 0.000010 0.000010 0.000010
0.999630 0.000010 0.000010 0.000010 0.000010 0.000010 0.000010 0.000010 0.000010 0.000010 0.000010 0.000010 0.000010 0.000010 0.000010 0.000010 0.000010 0.000010 0.000010 0.000010 0.000010 0.000010 0.000010 0.000010 0.000010 0.000010 0.000010 0.000010 0.000010 0.000010 0.000010 0.000010 0.000010 0.000010 0.000010 0.000010 0.000010 0.000010
0.999630 0.000010 0.000010 0.000010 0.000010 0.000010 0.000010 0.000010 0.000010 0.000010 0.000010 0.000010 0.000010 0.000010 0.000010 0.000010 0.000010 0.000010 0.000010 0.000010 0.000010 0.000010 0.000010 0.000010 0.000010 0.000010 0.000010 0.000010 0.000010 0.000010 0.000010 0.000010 0.000010 0.000010 0.000010 0.000010 0.000010 0.000010
0.999630 0.000010 0.000010 0.000010 0.000010 0.000010 0.000010 0.000010 0.000010 0.000010 0.000010 0.000010 0.000010 0.000010 0.000010 0.000010 0.000010 0.000010 0.000010 0.000010 0.000010 0.000010 0.000010 0.000010 0.000010 0.000010 0.000010 0.000010 0.000010 0.000010 0.000010 0.000010 0.000010 0.000010 0.000010 0.000010 0.000010 0.000010
0.999630 0.000010 0.000010 0.000010 0.000010 0.000010 0.000010 0.000010 0.000010 0.000010 0.000010 0.000010 0.000010 0.000010 0.000010 0.000010 0.000010 0.000010 0.000010 0.000010 0.000010 0.000010 0.000010 0.000010 0.000010 0.000010 0.000010 0.000010 0.000010 0.000010 0.000010 0.000010 0.000010 0.000010 0.000010 0.000010 0.000010 0.000010
0.827515 0.000010 0.009707 0.000010 0.000010 0.000010 0.000010 0.000010 0.000010 0.000010 0.050139 0.003014 0.000010 0.000010 0.000010 0.000010 0.000010 0.000010 0.000010 0.000010 0.001477 0.000010 0.000010 0.014801 0.000010 0.000010 0.000010 0.000010 0.000010 0.000010 0.048301 0.003914 0.000010 0.000010 0.000010 0.028091 0.012761 0.000010
0.803222 0.000010 0.006019 0.000010 0.001556 0.000010 0.000010 0.000010 0.000010 0.019000 0.055679 0.000010 0.000010 0.000010 0.000010 0.000010 0.000010 0.000010 0.000010 0.000010 0.000010 0.000010 0.000010 0.000010 0.000010 0.000010 0.000010 0.000010 0.008373 0.000010 0.058923 0.025405 0.000010 0.000010 0.000010 0.021533 0.000010 0.000010
0.999630 0.000010 0.000010 0.000010 0.000010 0.000010 0.000010 0.000010 0.000010 0.000010 0.000010 0.000010 0.000010 0.000010 0.000010 0.000010 0.000010 0.000010 0.000010 0.000010 0.000010 0.000010 0.000010 0.000010 0.000010 0.000010 0.000010 0.000010 0.000010 0.000010 0.000010 0.000010 0.000010 0.000010 0.000010 0.000010 0.000010 0.000010
0.938625 0.000010 0.000010 0.000010 0.000010 0.000010 0.000010 0.000010 0.000010 0.000010 0.034138 0.000010 0.000010 0.000010 0.000010 0.000010 0.000010 0.000010 0.000010 0.000010 0.000010 0.000010 0.000010 0.002262 0.000010 0.000010 0.000010 0.000010 0.000010 0.000010 0.000010 0.003865 0.000010 0.000010 0.000010 0.000010 0.020780 0.000010
0.999630 0.000010 0.000010 0.000010 0.000010 0.000010 0.000010 0.000010 0.000010 0.000010 0.000010 0.000010 0.000010 0.000010 0.000010 0.000010 0.000010 0.000010 0.000010 0.000010 0.000010 0.000010 0.000010 0.000010 0.000010 0.000010 0.000010 0.000010 0.000010 0.000010 0.000010 0.000010 0.000010 0.000010 0.000010 0.000010 0.000010 0.000010
0.999630 0.000010 0.000010 0.000010 0.000010 0.000010 0.000010 0.000010 0.000010 0.000010 0.000010 0.000010 0.000010 0.000010 0.000010 0.000010 0.000010 0.000010 0.000010 0.000010 0.000010 0.000010 0.000010 0.000010 0.000010 0.000010 0.000010 0.000010 0.000010 0.000010 0.000010 0.000010 0.000010 0.000010 0.000010 0.000010 0.000010 0.000010
0.986457 0.000010 0.000010 0.000010 0.000010 0.000010 0.000010 0.000010 0.000010 0.000010 0.000010 0.000010 0.000010 0.000010 0.000010 0.000010 0.000010 0.000010 0.000010 0.000010 0.000010 0.000010 0.000010 0.000010 0.003420 0.000010 0.000010 0.000010 0.000010 0.000010 0.009773 0.000010 0.000010 0.000010 0.000010 0.000010 0.000010 0.000010
0.944440 0.000010 0.000010 0.000010 0.000010 0.000010 0.000010 0.000010 0.000010 0.000010 0.000010 0.000010 0.000010 0.000010 0.000010 0.000010 0.000010 0.000010 0.004309 0.000010 0.000010 0.000010 0.004299 0.025000 0.000010 0.000010 0.000010 0.000010 0.000010 0.000010 0.003837 0.017795 0.000010 0.000010 0.000010 0.000010 0.000010 0.000010
0.999630 0.000010 0.000010 0.000010 0.000010 0.000010 0.000010 0.000010 0.000010 0.000010 0.000010 0.000010 0.000010 0.000010 0.000010 0.000010 0.000010 0.000010 0.000010 0.000010 0.000010 0.000010 0.000010 0.000010 0.000010 0.000010 0.000010 0.000010 0.000010 0.000010 0.000010 0.000010 0.000010 0.000010 0.000010 0.000010 0.000010 0.000010
0.999630 0.000010 0.000010 0.000010 0.000010 0.000010 0.000010 0.000010 0.000010 0.000010 0.000010 0.000010 0.000010 0.000010 0.000010 0.000010 0.000010 0.000010 0.000010 0.000010 0.000010 0.000010 0.000010 0.000010 0.000010 0.000010 0.000010 0.000010 0.000010 0.000010 0.000010 0.000010 0.000010 0.000010 0.000010 0.000010 0.000010 0.000010
0.999630 0.000010 0.000010 0.000010 0.000010 0.000010 0.000010 0.000010 0.000010 0.000010 0.000010 0.000010 0.000010 0.000010 0.000010 0.000010 0.000010 0.000010 0.000010 0.000010 0.000010 0.000010 0.000010 0.000010 0.000010 0.000010 0.000010 0.000010 0.000010 0.000010 0.000010 0.000010 0.000010 0.000010 0.000010 0.000010 0.000010 0.000010
0.739661 0.000010 0.000010 0.000010 0.000010 0.000010 0.000010 0.000010 0.000010 0.006279 0.081577 0.000010 0.008399 0.000010 0.000010 0.000010 0.000010 0.000010 0.000010 0.000010 0.000010 0.000010 0.000010 0.026991 0.000010 0.000010 0.000010 0.000010 0.000010 0.000010 0.078171 0.009644 0.000010 0.000010 0.000010 0.031376 0.017612 0.000010
0.999630 0.000010 0.000010 0.000010 0.000010 0.000010 0.000010 0.000010 0.000010 0.000010 0.000010 0.000010 0.000010 0.000010 0.000010 0.000010 0.000010 0.000010 0.000010 0.000010 0.000010 0.000010 0.000010 0.000010 0.000010 0.000010 0.000010 0.000010 0.000010 0.000010 0.000010 0.000010 0.000010 0.000010 0.000010 0.000010 0.000010 0.000010
0.745128 0.000010 0.000010 0.000010 0.000010 0.000010 0.000010 0.000010 0.000010 0.000010 0.061162 0.007567 0.004015 0.000010 0.000010 0.000010 0.000010 0.000010 0.000010 0.000010 0.003217 0.000010 0.000553 0.030868 0.000010 0.000010 0.000010 0.000010 0.015641 0.000010 0.059689 0.010661 0.000010 0.000010 0.000010 0.029392 0.028028 0.003828
0.000010 0.000010 0.000010 0.000010 0.000010 0.000010 0.000010 0.000010 0.000010 0.000010 0.000010 0.000010 0.000010 0.000010 0.000010 0.000010 0.000010 0.000010 0.000010 0.000010 0.000010 0.000010 0.000010 0.000010 0.000010 0.000010 0.000010 0.000010 0.000010 0.000010 0.000010 0.000010 0.000010 0.000010 0.000010 0.000010 0.999630 0.000010
0.000010 0.000010 0.000010 0.000010 0.000010 0.000010 0.000010 0.000010 0.000010 0.000010 0.000010 0.000010 0.000010 0.000010 0.000010 0.000010 0.000010 0.000010 0.000010 0.000010 0.000010 0.000010 0.000010 0.000010 0.000010 0.000010 0.000010 0.000010 0.000010 0.000010 0.000011 0.000010 0.000010 0.000010 0.000010 0.000010 0.999629 0.000010
0.000010 0.000010 0.000010 0.000010 0.000010 0.000010 0.000010 0.000010 0.000010 0.000010 0.000010 0.000010 0.000010 0.000010 0.000010 0.000010 0.000010 0.000010 0.000010 0.000010 0.000010 0.000010 0.000010 0.000010 0.000010 0.000010 0.000010 0.000010 0.000010 0.000010 0.000010 0.000010 0.000010 0.000010 0.000010 0.000010 0.999630 0.000010
0.000010 0.000010 0.000010 0.000010 0.000010 0.000010 0.000010 0.000010 0.000010 0.000010 0.000010 0.000010 0.000010 0.000010 0.000010 0.000010 0.000010 0.000010 0.000010 0.000010 0.000010 0.000010 0.000010 0.000010 0.000010 0.000010 0.000010 0.000010 0.000010 0.000010 0.000010 0.000010 0.000010 0.000010 0.000010 0.000010 0.999630 0.000010
0.000010 0.000010 0.000010 0.000010 0.000010 0.000010 0.000010 0.000010 0.000010 0.000010 0.000010 0.000010 0.000010 0.000010 0.000010 0.000010 0.000010 0.000010 0.000010 0.000010 0.000010 0.000010 0.000010 0.000010 0.000010 0.000010 0.000010 0.000010 0.000010 0.000010 0.000010 0.000010 0.000010 0.000010 0.000010 0.000010 0.999630 0.000010
0.000010 0.000010 0.000010 0.000010 0.000010 0.000010 0.000010 0.000010 0.000010 0.000010 0.000010 0.000010 0.000010 0.000010 0.000010 0.000010 0.000010 0.000010 0.000010 0.000010 0.000010 0.000010 0.000010 0.000010 0.000010 0.000010 0.000010 0.000010 0.000010 0.000010 0.000010 0.000010 0.000010 0.000010 0.000010 0.000010 0.999630 0.000010
0.005565 0.000010 0.012522 0.000010 0.003871 0.000010 0.001955 0.000010 0.000010 0.000010 0.034201 0.000010 0.008070 0.000010 0.000010 0.007710 0.000010 0.003274 0.000010 0.000010 0.000010 0.000010 0.000010 0.000010 0.062113 0.000010 0.000010 0.000010 0.009292 0.000010 0.000010 0.136056 0.000010 0.000010 0.000010 0.000010 0.715110 0.000010
0.000010 0.000010 0.023704 0.000010 0.000010 0.000010 0.000010 0.000010 0.000010 0.000010 0.000010 0.000010 0.000010 0.000010 0.000010 0.000010 0.000010 0.000010 0.000010 0.000010 0.000010 0.000010 0.014077 0.000010 0.000010 0.004656 0.000010 0.000010 0.000010 0.000010 0.000010 0.069536 0.000010 0.000010 0.000010 0.003563 0.884144 0.000010
0.003484 0.000010 0.000010 0.000010 0.000010 0.000010 0.000010 0.000010 0.000010 0.000010 0.000010 0.000010 0.000010 0.000010 0.000010 0.000010 0.000010 0.000010 0.000010 0.000010 0.000010 0.000010 0.000010 0.000010 0.001357 0.000010 0.000010 0.000010 0.000010 0.000010 0.000010 0.010791 0.000010 0.000010 0.000010 0.000010 0.984028 0.000010
0.000010 0.000010 0.000010 0.000010 0.000010 0.000010 0.000010 0.000010 0.000010 0.000010 0.000010 0.000010 0.000010 0.000010 0.000010 0.000010 0.000010 0.000010 0.000010 0.000010 0.000010 0.000010 0.000010 0.000010 0.000010 0.000010 0.000010 0.000010 0.000010 0.000010 0.000010 0.000010 0.000010 0.000010 0.000010 0.000010 0.999630 0.000010
0.000010 0.000010 0.000010 0.000010 0.003403 0.000010 0.000010 0.000010 0.000010 0.000010 0.002116 0.000010 0.000010 0.000010 0.000010 0.000010 0.000010 0.000010 0.000508 0.000010 0.009986 0.000010 0.000010 0.000010 0.024351 0.018572 0.000010 0.000010 0.013760 0.015297 0.000010 0.139618 0.000010 0.000010 0.000010 0.011471 0.760648 0.000010
0.000010 0.000010 0.000010 0.000010 0.000010 0.000010 0.000010 0.000010 0.000010 0.000010 0.000010 0.000010 0.000010 0.000010 0.000010 0.000010 0.000010 0.000010 0.000010 0.000010 0.003153 0.000010 0.000010 0.000010 0.037699 0.000010 0.000010 0.000010 0.000010 0.000010 0.000010 0.028849 0.000010 0.000010 0.000010 0.000010 0.929958 0.000010
0.002391 0.000010 0.011563 0.000010 0.001862 0.000010 0.000010 0.000010 0.000010 0.000010 0.009165 0.000010 0.000010 0.000010 0.000010 0.000010 0.000010 0.000010 0.000010 0.000010 0.000010 0.000010 0.008560 0.000010 0.014207 0.000010 0.000010 0.000010 0.000010 0.000010 0.015868 0.101833 0.000010 0.000010 0.000010 0.005770 0.828503 0.000010
0.000010 0.000010 0.000010 0.000010 0.000010 0.000010 0.000010 0.000010 0.000010 0.000010 0.000010 0.000010 0.000010 0.000010 0.000010 0.000010 0.000010 0.000010 0.000010 0.000010 0.000010 0.000010 0.000010 0.000010 0.000010 0.000010 0.000010 0.000010 0.000010 0.000010 0.000010 0.000010 0.000010 0.000010 0.000010 0.000010 0.999630 0.000010
0.000010 0.000010 0.000010 0.000010 0.000010 0.000010 0.000010 0.000010 0.000010 0.000010 0.000010 0.000010 0.000010 0.000010 0.000010 0.000010 0.000010 0.000010 0.000010 0.000010 0.000010 0.000010 0.000010 0.000010 0.000010 0.000010 0.000010 0.000010 0.000010 0.000010 0.000010 0.000010 0.000010 0.000010 0.000010 0.000010 0.999630 0.000010
0.000010 0.000010 0.000010 0.000010 0.000010 0.000010 0.000010 0.000010 0.000010 0.000010 0.000010 0.000010 0.000010 0.000010 0.000010 0.000010 0.000010 0.000010 0.000010 0.000010 0.000010 0.000010 0.000010 0.000010 0.000010 0.000010 0.000010 0.000010 0.000010 0.000010 0.000010 0.048464 0.000010 0.000010 0.000010 0.000010 0.951176 0.000010
0.000010 0.000010 0.000010 0.000010 0.000010 0.000010 0.000010 0.000010 0.000010 0.000010 0.000010 0.000010 0.000010 0.000010 0.000010 0.000010 0.000010 0.000010 0.000010 0.000010 0.000010 0.000010 0.000010 0.000010 0.000010 0.000010 0.000010 0.000010 0.000010 0.000010 0.000010 0.000010 0.000010 0.000010 0.000010 0.000010 0.999630 0.000010
0.000010 0.000010 0.021061 0.000010 0.000010 0.000010 0.000010 0.000010 0.000010 0.000010 0.000010 0.000010 0.000010 0.000010 0.000010 0.000010 0.000010 0.000010 0.000010 0.000010 0.000010 0.000010 0.000010 0.000010 0.000010 0.000010 0.000010 0.000010 0.000010 0.000010 0.000010 0.067757 0.000010 0.000010 0.000010 0.023115 0.887727 0.000010
0.000010 0.000010 0.005938 0.000010 0.000010 0.000010 0.000010 0.000010 0.000010 0.001892 0.020100 0.000010 0.000010 0.000010 0.000010 0.000010 0.000010 0.000010 0.000010 0.000010 0.000010 0.000010 0.000010 0.000010 0.000010 0.000010 0.000010 0.000010 0.000010 0.000010 0.003226 0.036725 0.000010 0.000010 0.000010 0.000010 0.931798 0.000010
0.000010 0.000010 0.000010 0.000010 0.000010 0.000010 0.000010 0.000010 0.000010 0.000010 0.000010 0.000010 0.000010 0.000010 0.000010 0.000010 0.000010 0.000010 0.000010 0.000010 0.000010 0.000010 0.000010 0.000010 0.000010 0.000010 0.000010 0.000010 0.000010 0.000010 0.000010 0.000010 0.000010 0.000010 0.000010 0.000010 0.999630 0.000010
0.030367 0.000010 0.000104 0.000010 0.000010 0.000010 0.000010 0.000010 0.000010 0.002832 0.008175 0.000010 0.000010 0.000010 0.000010 0.000010 0.000010 0.000010 0.000010 0.000010 0.000010 0.000010 0.006252 0.021273 0.000010 0.015575 0.000010 0.000010 0.000012 0.000010 0.915120 0.000010 0.000010 0.000010 0.000010 0.000010 0.000010 0.000010
0.005204 0.000010 0.000010 0.000010 0.000486 0.000010 0.000010 0.000010 0.000010 0.000010 0.000010 0.000010 0.000010 0.000010 0.000010 0.000010 0.000010 0.000010 0.000010 0.000010 0.000010 0.000010 0.000010 0.000010 0.000010 0.000010 0.000010 0.000010 0.000010 0.000010 0.993960 0.000010 0.000010 0.000010 0.000010 0.000010 0.000010 0.000010
0.000010 0.000010 0.000010 0.000010 0.000010 0.000010 0.000010 0.000010 0.000010 0.000010 0.000010 0.000010 0.000010 0.000010 0.000010 0.000010 0.000010 0.000010 0.000010 0.000010 0.000010 0.000010 0.000010 0.000010 0.000010 0.000010 0.000010 0.000010 0.000010 0.000010 0.999630 0.000010 0.000010 0.000010 0.000010 0.000010 0.000010 0.000010
0.000010 0.000010 0.000010 0.000010 0.000010 0.000010 0.000010 0.000010 0.000010 0.000010 0.000010 0.000010 0.000010 0.000010 0.000010 0.000010 0.000010 0.000010 0.000010 0.000010 0.000010 0.000010 0.000010 0.000010 0.000010 0.000010 0.000010 0.000010 0.000010 0.000010 0.999630 0.000010 0.000010 0.000010 0.000010 0.000010 0.000010 0.000010
0.021964 0.000010 0.000010 0.000010 0.000010 0.000010 0.000010 0.000010 0.000010 0.000010 0.000010 0.000010 0.000010 0.000010 0.000010 0.000010 0.000010 0.000010 0.000010 0.000010 0.000010 0.000010 0.000010 0.000010 0.000010 0.000010 0.000010 0.000010 0.000010 0.000010 0.974585 0.003101 0.000010 0.000010 0.000010 0.000010 0.000010 0.000010
0.000010 0.000010 0.000010 0.000010 0.000010 0.000010 0.000010 0.000010 0.000010 0.000010 0.000010 0.000010 0.000010 0.000010 0.000010 0.000010 0.000010 0.000010 0.000010 0.000010 0.000010 0.000010 0.000010 0.000010 0.000010 0.000010 0.000010 0.000010 0.000010 0.000010 0.999630 0.000010 0.000010 0.000010 0.000010 0.000010 0.000010 0.000010
0.000010 0.000010 0.000010 0.000010 0.000010 0.000010 0.000010 0.000010 0.000010 0.000010 0.000010 0.000010 0.000010 0.000010 0.000010 0.000010 0.000010 0.000010 0.000010 0.000010 0.000010 0.000010 0.000010 0.000010 0.000010 0.000010 0.000010 0.000010 0.000010 0.000010 0.999630 0.000010 0.000010 0.000010 0.000010 0.000010 0.000010 0.000010
0.000010 0.000010 0.000010 0.000010 0.000010 0.000010 0.000010 0.000010 0.000010 0.000010 0.000010 0.000010 0.000010 0.000010 0.000010 0.000010 0.000010 0.000010 0.000010 0.000010 0.000010 0.000010 0.000010 0.000010 0.000010 0.000010 0.000010 0.000010 0.000010 0.000010 0.999630 0.000010 0.000010 0.000010 0.000010 0.000010 0.000010 0.000010
0.000010 0.000010 0.000010 0.000010 0.000010 0.000010 0.000010 0.000010 0.000010 0.000010 0.000010 0.000010 0.000010 0.000010 0.000010 0.000010 0.000010 0.000010 0.000010 0.000010 0.000010 0.000010 0.000010 0.000010 0.000010 0.000010 0.000010 0.000010 0.000010 0.000010 0.999630 0.000010 0.000010 0.000010 0.000010 0.000010 0.000010 0.000010
0.000010 0.000010 0.000010 0.000010 0.000010 0.000010 0.000010 0.000010 0.000010 0.000010 0.000010 0.000010 0.000010 0.000010 0.000010 0.000010 0.000010 0.000010 0.000010 0.000010 0.000010 0.000010 0.000010 0.000010 0.000010 0.000010 0.000010 0.000010 0.000010 0.000010 0.999630 0.000010 0.000010 0.000010 0.000010 0.000010 0.000010 0.000010
0.013724 0.000010 0.000010 0.000010 0.000010 0.000010 0.000010 0.000010 0.000010 0.000010 0.030272 0.000010 0.000010 0.000010 0.000010 0.000010 0.000010 0.000010 0.000010 0.000010 0.000010 0.000010 0.000010 0.006943 0.000010 0.000896 0.000010 0.000010 0.000010 0.000010 0.928454 0.004943 0.000010 0.000010 0.000010 0.014458 0.000010 0.000010
0.004484 0.000010 0.000010 0.000010 0.000010 0.000010 0.000010 0.000010 0.000010 0.000010 0.000010 0.000010 0.000010 0.000010 0.009784 0.000010 0.000010 0.000010 0.000010 0.000010 0.000010 0.000010 0.000010 0.000010 0.000010 0.001280 0.000010 0.000010 0.000010 0.000010 0.984112 0.000010 0.000010 0.000010 0.000010 0.000010 0.000010 0.000010
0.016042 0.000010 0.000010 0.000010 0.004301 0.000010 0.004312 0.000010 0.000010 0.006718 0.002244 0.000010 0.000010 0.000010 0.000010 0.000010 0.000010 0.000010 0.000010 0.000010 0.000010 0.000010 0.000010 0.000010 0.000010 0.000010 0.000010 0.000010 0.025743 0.000010 0.925606 0.000010 0.000010 0.000010 0.000010 0.014734 0.000010 0.000010
0.000010 0.000010 0.000010 0.000010 0.000010 0.000010 0.000010 0.000010 0.000010 0.000010 0.000010 0.000010 0.000010 0.000010 0.005103 0.000010 0.000010 0.000010 0.000010 0.000010 0.000010 0.000010 0.000010 0.000010 0.000010 0.000010 0.000010 0.000010 0.000010 0.000010 0.994537 0.000010 0.000010 0.000010 0.000010 0.000010 0.000010 0.000010
0.000010 0.000010 0.000010 0.000010 0.000010 0.000010 0.000010 0.000010 0.000010 0.000010 0.000010 0.000010 0.000010 0.000010 0.000010 0.000010 0.000010 0.000010 0.000010 0.000010 0.000010 0.000010 0.000010 0.000010 0.000010 0.000010 0.000010 0.000010 0.000010 0.000010 0.999630 0.000010 0.000010 0.000010 0.000010 0.000010 0.000010 0.000010
0.000010 0.000010 0.000010 0.000010 0.000019 0.000010 0.000010 0.000010 0.000010 0.000010 0.000010 0.000010 0.000010 0.000010 0.000010 0.000010 0.000010 0.000010 0.000010 0.000010 0.000010 0.000010 0.000010 0.000010 0.000010 0.000010 0.000010 0.000010 0.000010 0.000010 0.999621 0.000010 0.000010 0.000010 0.000010 0.000010 0.000010 0.000010
0.000010 0.000010 0.000010 0.000010 0.000010 0.001544 0.000010 0.000010 0.000010 0.000010 0.000010 0.000010 0.000010 0.000010 0.058868 0.000010 0.000010 0.000010 0.000010 0.000010 0.000010 0.000010 0.000010 0.000010 0.000010 0.000010 0.000010 0.000010 0.000010 0.000010 0.939238 0.000010 0.000010 0.000010 0.000010 0.000010 0.000010 0.000010
0.000010 0.000010 0.000010 0.000010 0.000010 0.000010 0.000010 0.000010 0.000010 0.000010 0.000010 0.000010 0.000010 0.000010 0.000010 0.000020 0.000010 0.000010 0.000010 0.000010 0.000010 0.000010 0.000010 0.000010 0.000010 0.000010 0.000010 0.000010 0.000010 0.000010 0.999620 0.000010 0.000010 0.000010 0.000010 0.000010 0.000010 0.000010
0.051652 0.000010 0.000010 0.000010 0.000010 0.000010 0.000010 0.000010 0.000010 0.000010 0.000010 0.000010 0.000010 0.000010 0.000010 0.000010 0.000010 0.000010 0.000010 0.000010 0.000010 0.000010 0.000010 0.001151 0.000010 0.000010 0.000010 0.000010 0.000010 0.000010 0.937215 0.009638 0.000010 0.000010 0.000010 0.000013 0.000010 0.000010
0.000010 0.000010 0.000010 0.000010 0.000010 0.000010 0.000010 0.000010 0.000010 0.000010 0.000010 0.000010 0.000010 0.000010 0.000010 0.000010 0.000010 0.000010 0.000010 0.000010 0.000010 0.000010 0.000010 0.000010 0.000010 0.000010 0.000010 0.000010 0.000010 0.000010 0.999630 0.000010 0.000010 0.000010 0.000010 0.000010 0.000010 0.000010
0.000010 0.000010 0.951644 0.000010 0.000010 0.000010 0.000010 0.000010 0.000010 0.000010 0.000010 0.000010 0.000010 0.000010 0.000010 0.000010 0.000010 0.000010 0.000010 0.000010 0.003640 0.000010 0.000010 0.000010 0.017696 0.021298 0.000010 0.000010 0.000010 0.000010 0.000010 0.000010 0.000010 0.000010 0.000010 0.000010 0.005392 0.000010
0.000010 0.000010 0.999630 0.000010 0.000010 0.000010 0.000010 0.000010 0.000010 0.000010 0.000010 0.000010 0.000010 0.000010 0.000010 0.000010 0.000010 0.000010 0.000010 0.000010 0.000010 0.000010 0.000010 0.000010 0.000010 0.000010 0.000010 0.000010 0.000010 0.000010 0.000010 0.000010 0.000010 0.000010 0.000010 0.000010 0.000010 0.000010
0.000010 0.000010 0.999630 0.000010 0.000010 0.000010 0.000010 0.000010 0.000010 0.000010 0.000010 0.000010 0.000010 0.000010 0.000010 0.000010 0.000010 0.000010 0.000010 0.000010 0.000010 0.000010 0.000010 0.000010 0.000010 0.000010 0.000010 0.000010 0.000010 0.000010 0.000010 0.000010 0.000010 0.000010 0.000010 0.000010 0.000010 0.000010
0.000010 0.000010 0.999630 0.000010 0.000010 0.000010 0.000010 0.000010 0.000010 0.000010 0.000010 0.000010 0.000010 0.000010 0.000010 0.000010 0.000010 0.000010 0.000010 0.000010 0.000010 0.000010 0.000010 0.000010 0.000010 0.000010 0.000010 0.000010 0.000010 0.000010 0.000010 0.000010 0.000010 0.000010 0.000010 0.000010 0.000010 0.000010
0.000010 0.000010 0.999621 0.000010 0.000010 0.000010 0.000010 0.000010 0.000010 0.000010 0.000010 0.000010 0.000010 0.000013 0.000010 0.000010 0.000010 0.000010 0.000010 0.000010 0.000010 0.000010 0.000010 0.000010 0.000010 0.000010 0.000010 0.000010 0.000010 0.000010 0.000010 0.000010 0.000010 0.000010 0.000015 0.000010 0.000010 0.000010
0.000875 0.000010 0.934789 0.000010 0.000010 0.000010 0.008027 0.000010 0.000010 0.000010 0.000010 0.000010 0.000010 0.000010 0.006854 0.000010 0.000010 0.000010 0.000010 0.000010 0.000010 0.000010 0.000010 0.000010 0.000010 0.000010 0.000010 0.000010 0.021173 0.000010 0.000010 0.000010 0.000010 0.000010 0.000010 0.022227 0.005745 0.000010
0.000010 0.000010 0.999630 0.000010 0.000010 0.000010 0.000010 0.000010 0.000010 0.000010 0.000010 0.000010 0.000010 0.000010 0.000010 0.000010 0.000010 0.000010 0.000010 0.000010 0.000010 0.000010 0.000010 0.000010 0.000010 0.000010 0.000010 0.000010 0.000010 0.000010 0.000010 0.000010 0.000010 0.000010 0.000010 0.000010 0.000010 0.000010
0.000010 0.000010 0.999630 0.000010 0.000010 0.000010 0.000010 0.000010 0.000010 0.000010 0.000010 0.000010 0.000010 0.000010 0.000010 0.000010 0.000010 0.000010 0.000010 0.000010 0.000010 0.000010 0.000010 0.000010 0.000010 0.000010 0.000010 0.000010 0.000010 0.000010 0.000010 0.000010 0.000010 0.000010 0.000010 0.000010 0.000010 0.000010
0.000010 0.000010 0.941242 0.000010 0.000010 0.000010 0.000010 0.000010 0.000010 0.001321 0.000010 0.000010 0.000010 0.000010 0.000010 0.000010 0.000010 0.000010 0.000010 0.000010 0.000010 0.000010 0.000010 0.000010 0.044222 0.000010 0.000010 0.000010 0.000010 0.000010 0.000010 0.012875 0.000010 0.000010 0.000010 0.000010 0.000010 0.000010
0.001401 0.000010 0.994476 0.000010 0.000010 0.000010 0.000010 0.000010 0.000010 0.000010 0.000010 0.000010 0.000010 0.000010 0.001393 0.000010 0.000010 0.000010 0.000010 0.000010 0.000010 0.000010 0.000010 0.000010 0.000010 0.002390 0.000010 0.000010 0.000010 0.000010 0.000010 0.000010 0.000010 0.000010 0.000010 0.000010 0.000010 0.000010
0.000010 0.000010 0.962679 0.000010 0.000562 0.000010 0.000010 0.000010 0.000010 0.000010 0.000010 0.000010 0.000010 0.000010 0.000010 0.000010 0.000010 0.000010 0.000010 0.000010 0.000010 0.000010 0.000010 0.000010 0.012396 0.024024 0.000010 0.000010 0.000010 0.000010 0.000010 0.000010 0.000010 0.000010 0.000010 0.000010 0.000010 0.000010
0.000010 0.000010 0.999630 0.000010 0.000010 0.000010 0.000010 0.000010 0.000010 0.000010 0.000010 0.000010 0.000010 0.000010 0.000010 0.000010 0.000010 0.000010 0.000010 0.000010 0.000010 0.000010 0.000010 0.000010 0.000010 0.000010 0.000010 0.000010 0.000010 0.000010 0.000010 0.000010 0.000010 0.000010 0.000010 0.000010 0.000010 0.000010
0.000010 0.000010 0.999630 0.000010 0.000010 0.000010 0.000010 0.000010 0.000010 0.000010 0.000010 0.000010 0.000010 0.000010 0.000010 0.000010 0.000010 0.000010 0.000010 0.000010 0.000010 0.000010 0.000010 0.000010 0.000010 0.000010 0.000010 0.000010 0.000010 0.000010 0.000010 0.000010 0.000010 0.000010 0.000010 0.000010 0.000010 0.000010
0.000010 0.000010 0.713093 0.000010 0.000010 0.000314 0.000010 0.000010 0.000010 0.000010 0.019101 0.000010 0.004417 0.000010 0.006056 0.000010 0.000010 0.000010 0.000894 0.000010 0.000010 0.000010 0.000010 0.000010 0.163701 0.023394 0.000010 0.000010 0.000010 0.010299 0.000010 0.000010 0.000010 0.000010 0.000010 0.036924 0.013103 0.008445
0.000010 0.000010 0.920694 0.000010 0.000010 0.000010 0.000010 0.000010 0.000010 0.000010 0.000010 0.000010 0.000010 0.000010 0.000010 0.000010 0.000010 0.000010 0.000010 0.000010 0.000010 0.000010 0.000010 0.000010 0.053278 0.000010 0.000010 0.000010 0.012990 0.000010 0.000010 0.012698 0.000010 0.000010 0.000010 0.000010 0.000010 0.000010
0.000010 0.000010 0.850635 0.000010 0.000010 0.000010 0.000010 0.000010 0.000010 0.000010 0.009212 0.000010 0.000010 0.000010 0.000010 0.000010 0.000010 0.000010 0.000010 0.000010 0.000010 0.000010 0.012623 0.000010 0.100958 0.000010 0.000010 0.000010 0.000010 0.000010 0.000010 0.026242 0.000010 0.000010 0.000010 0.000010 0.000010 0.000010
0.000010 0.000010 0.873825 0.000010 0.000010 0.000010 0.000010 0.000010 0.000010 0.000010 0.000010 0.001041 0.000010 0.000010 0.008329 0.000010 0.000010 0.000010 0.002085 0.000010 0.000010 0.000010 0.000010 0.000010 0.091359 0.000010 0.000010 0.000010 0.003519 0.000010 0.008175 0.001490 0.000010 0.000010 0.000010 0.000010 0.009888 0.000010
0.000010 0.000010 0.922273 0.000010 0.000010 0.000010 0.000010 0.000010 0.000010 0.000010 0.000010 0.000010 0.000010 0.000010 0.000010 0.000010 0.000010 0.000010 0.000010 0.000010 0.000010 0.000010 0.000010 0.000010 0.023745 0.000010 0.000010 0.000010 0.000010 0.000010 0.006092 0.000010 0.000010 0.000010 0.000010 0.047550 0.000010 0.000010
0.000010 0.000010 0.651788 0.000010 0.000010 0.000010 0.000010 0.000010 0.000010 0.000010 0.028168 0.000010 0.000010 0.000010 0.000010 0.000010 0.000010 0.000010 0.000010 0.000010 0.000010 0.000010 0.000010 0.000010 0.222605 0.032898 0.000010 0.000010 0.000010 0.001307 0.000010 0.000010 0.000010 0.000010 0.000010 0.062913 0.000010 0.000010
0.000010 0.000010 0.999630 0.000010 0.000010 0.000010 0.000010 0.000010 0.000010 0.000010 0.000010 0.000010 0.000010 0.000010 0.000010 0.000010 0.000010 0.000010 0.000010 0.000010 0.000010 0.000010 0.000010 0.000010 0.000010 0.000010 0.000010 0.000010 0.000010 0.000010 0.000010 0.000010 0.000010 0.000010 0.000010 0.000010 0.000010 0.000010
0.005775 0.000010 0.007393 0.000010 0.000010 0.000010 0.008041 0.000010 0.000010 0.000010 0.041333 0.002365 0.000010 0.000010 0.064691 0.000010 0.000010 0.706286 0.000010 0.000010 0.000010 0.000010 0.000010 0.003948 0.025904 0.000010 0.000010 0.000010 0.000010 0.103400 0.015918 0.000010 0.000010 0.000010 0.000010 0.000010 0.014685 0.000010
0.000010 0.000010 0.000010 0.000010 0.007295 0.005326 0.000010 0.000010 0.000010 0.000010 0.041579 0.000010 0.000010 0.000010 0.038240 0.000010 0.000010 0.741487 0.000010 0.000010 0.000010 0.000010 0.009533 0.000010 0.022181 0.000010 0.000010 0.000010 0.007164 0.123768 0.000010 0.000010 0.000010 0.000010 0.000010 0.000010 0.003147 0.000010
0.000010 0.000010 0.000010 0.000010 0.000010 0.000010 0.000010 0.000010 0.000010 0.011462 0.034095 0.000010 0.000010 0.000010 0.032990 0.000010 0.000010 0.836923 0.000010 0.000010 0.000010 0.000010 0.001499 0.001542 0.000010 0.000010 0.000010 0.000010 0.000010 0.064671 0.000010 0.016518 0.000010 0.000010 0.000010 0.000010 0.000010 0.000010
0.000010 0.000010 0.000010 0.000010 0.000010 0.000010 0.000010 0.000010 0.000010 0.000010 0.000010 0.000010 0.000010 0.000010 0.014851 0.000010 0.000010 0.870956 0.000010 0.000010 0.000010 0.000010 0.000010 0.000010 0.000010 0.000010 0.000010 0.000010 0.000010 0.113843 0.000010 0.000010 0.000010 0.000010 0.000010 0.000010 0.000010 0.000010
0.000010 0.000010 0.000010 0.000010 0.000010 0.000010 0.024090 0.000010 0.000010 0.000010 0.000010 0.000010 0.000010 0.000010 0.072606 0.000010 0.000010 0.810734 0.000010 0.000010 0.004269 0.000010 0.000010 0.000010 0.000010 0.000010 0.000010 0.000010 0.000010 0.087971 0.000010 0.000010 0.000010 0.000010 0.000010 0.000010 0.000010 0.000010
0.000010 0.000010 0.000010 0.000010 0.000010 0.000010 0.003566 0.000010 0.000010 0.008954 0.024226 0.000010 0.000010 0.000010 0.106875 0.000010 0.000010 0.700985 0.000010 0.000010 0.000010 0.000010 0.002411 0.000010 0.028245 0.000010 0.000010 0.000010 0.000010 0.115364 0.009084 0.000010 0.000010 0.000010 0.000010 0.000010 0.000010 0.000010
0.010533 0.000010 0.000010 0.000010 0.004399 0.002530 0.000010 0.000010 0.000010 0.000010 0.003349 0.032749 0.011920 0.000010 0.131088 0.000010 0.000010 0.654634 0.000010 0.000010 0.000010 0.000518 0.009574 0.000010 0.000010 0.000010 0.000010 0.000010 0.000010 0.112372 0.004550 0.021536 0.000010 0.000010 0.000010 0.000010 0.000010 0.000010
0.000010 0.000010 0.000010 0.000010 0.000010 0.000010 0.000010 0.000010 0.000010 0.000010 0.000010 0.000010 0.000010 0.000010 0.163702 0.001941 0.000010 0.731283 0.000459 0.000010 0.000010 0.000010 0.010930 0.000010 0.000010 0.000010 0.000010 0.000010 0.000010 0.091364 0.000010 0.000010 0.000010 0.000010 0.000010 0.000010 0.000010 0.000010
0.000010 0.000010 0.000010 0.000010 0.000010 0.000010 0.009620 0.000010 0.000010 0.000010 0.000010 0.000010 0.000010 0.000010 0.055160 0.000010 0.000010 0.800261 0.010981 0.000010 0.000010 0.000010 0.000010 0.000010 0.005284 0.002156 0.000010 0.000010 0.000010 0.115892 0.000010 0.000010 0.000010 0.000010 0.000010 0.000010 0.000345 0.000010
0.007624 0.000010 0.000010 0.000010 0.000010 0.000010 0.005759 0.000010 0.000010 0.000010 0.000010 0.005269 0.000010 0.000010 0.058031 0.000010 0.000010 0.715322 0.004681 0.000010 0.008509 0.000010 0.000010 0.000010 0.000010 0.000010 0.000010 0.000010 0.001773 0.138387 0.011619 0.032010 0.000010 0.000010 0.000010 0.009882 0.000884 0.000010
0.000010 0.000010 0.000010 0.000010 0.000010 0.000010 0.014734 0.000010 0.000010 0.000010 0.000010 0.000010 0.000010 0.000010 0.091244 0.000010 0.000010 0.778077 0.000010 0.000010 0.011845 0.000010 0.000010 0.000010 0.000010 0.000010 0.000010 0.000010 0.000010 0.090156 0.006223 0.006998 0.000010 0.000010 0.000010 0.000422 0.000010 0.000010
0.000010 0.000010 0.000010 0.000010 0.003330 0.000010 0.003181 0.000010 0.000010 0.000010 0.039674 0.000010 0.001646 0.000010 0.131088 0.000010 0.000010 0.679339 0.018261 0.000010 0.000010 0.000010 0.000834 0.003912 0.005671 0.000010 0.000010 0.000010 0.000010 0.100124 0.000010 0.006436 0.000010 0.000010 0.000010 0.000010 0.006254 0.000010
0.000010 0.000010 0.000010 0.000010 0.000010 0.000010 0.000979 0.000010 0.000010 0.000010 0.000010 0.000010 0.000010 0.000010 0.091841 0.000010 0.000010 0.797934 0.000010 0.000010 0.000010 0.000010 0.000010 0.000010 0.000010 0.000010 0.000010 0.000010 0.000010 0.104346 0.000010 0.000010 0.000010 0.000010 0.000010 0.000010 0.004568 0.000010
0.000010 0.000010 0.000010 0.000010 0.000445 0.000010 0.004271 0.000010 0.000010 0.000346 0.000013 0.018667 0.000010 0.000010 0.091997 0.000010 0.000010 0.718079 0.000010 0.000010 0.000010 0.000010 0.005800 0.000010 0.000010 0.029774 0.000010 0.000010 0.000010 0.130329 0.000010 0.000010 0.000010 0.000010 0.000010 0.000010 0.000010 0.000010
0.000010 0.000010 0.001688 0.000010 0.018297 0.000010 0.006249 0.000010 0.000010 0.002968 0.017021 0.000010 0.004851 0.000010 0.109048 0.000010 0.000010 0.691643 0.000010 0.000010 0.000010 0.000010 0.000010 0.000010 0.006035 0.000010 0.000010 0.000010 0.000010 0.134305 0.000010 0.000010 0.000010 0.000010 0.000010 0.006311 0.001324 0.000010
0.000010 0.000010 0.000010 0.000010 0.000010 0.000010 0.000019 0.000010 0.000010 0.000010 0.028289 0.000010 0.000010 0.000010 0.065301 0.000010 0.000010 0.760361 0.000010 0.000010 0.000010 0.000010 0.007181 0.000010 0.000010 0.000010 0.000010 0.000010 0.000010 0.137965 0.000010 0.000010 0.000010 0.000010 0.000010 0.000010 0.000574 0.000010
0.000010 0.000010 0.000010 0.000010 0.003699 0.012305 0.000010 0.000010 0.000010 0.000010 0.030897 0.009614 0.000010 0.000010 0.129952 0.000240 0.000010 0.634828 0.006132 0.000010 0.000010 0.000010 0.000010 0.000010 0.017458 0.000010 0.000010 0.000010 0.000010 0.132572 0.008858 0.013186 0.000010 0.000010 0.000010 0.000010 0.000010 0.000010
0.000010 0.000010 0.000010 0.000010 0.012636 0.000010 0.000010 0.000010 0.000010 0.000010 0.000137 0.007268 0.000010 0.000010 0.046432 0.000010 0.000010 0.795707 0.007873 0.000010 0.000010 0.000010 0.000010 0.000010 0.016469 0.000010 0.000010 0.000010 0.000010 0.110780 0.002409 0.000010 0.000010 0.000010 0.000010 0.000010 0.000010 0.000010
0.000010 0.000010 0.034300 0.000010 0.009582 0.000010 0.000010 0.000010 0.000010 0.000010 0.013514 0.013812 0.000010 0.000010 0.081299 0.000010 0.000010 0.753132 0.000010 0.000010 0.000010 0.000010 0.000010 0.000010 0.000010 0.000010 0.000010 0.000010 0.000010 0.073816 0.020244 0.000010 0.000010 0.000010 0.000010 0.000010 0.000010 0.000010
0.000010 0.000010 0.000010 0.000010 0.004465 0.000010 0.000010 0.000010 0.000010 0.000010 0.000010 0.000010 0.000010 0.000010 0.094602 0.000010 0.000010 0.754565 0.000010 0.000010 0.000010 0.000010 0.000010 0.000010 0.000995 0.000010 0.000010 0.000010 0.000010 0.145043 0.000010 0.000010 0.000010 0.000010 0.000010 0.000010 0.000010 0.000010
0.015581 0.079649 0.001850 0.000010 0.089017 0.000010 0.021971 0.007573 0.007318 0.012606 0.218257 0.010489 0.133222 0.029501 0.028443 0.000010 0.000010 0.005373 0.061891 0.011028 0.000010 0.000010 0.000020 0.009766 0.007819 0.015616 0.002508 0.000010 0.002548 0.000010 0.000010 0.046575 0.014151 0.144514 0.009803 0.000010 0.012802 0.000010
0.012115 0.069231 0.000010 0.000010 0.082742 0.000010 0.030973 0.019026 0.000010 0.042327 0.227786 0.001770 0.134741 0.009624 0.000010 0.016674 0.000010 0.003196 0.016251 0.000010 0.000010 0.000010 0.002517 0.035440 0.000010 0.027039 0.000010 0.000010 0.000010 0.000010 0.000010 0.074957 0.030697 0.157068 0.000010 0.000010 0.000010 0.005647
0.010146 0.094343 0.000017 0.000010 0.098626 0.000010 0.034889 0.026758 0.000010 0.027886 0.215551 0.000010 0.122537 0.000783 0.000010 0.006778 0.000010 0.000010 0.005739 0.000010 0.000010 0.000010 0.019154 0.030783 0.000010 0.000010 0.000010 0.011951 0.000010 0.000010 0.000010 0.081765 0.031570 0.177749 0.002786 0.000010 0.000010 0.000010
0.007018 0.085727 0.040509 0.000010 0.078138 0.000010 0.016573 0.003114 0.000010 0.027888 0.227498 0.000010 0.140568 0.010441 0.040657 0.011550 0.000010 0.004668 0.028779 0.000010 0.000010 0.000010 0.000010 0.032499 0.000010 0.013639 0.000010 0.000010 0.000010 0.000010 0.003683 0.098036 0.000010 0.127962 0.000875 0.000010 0.000010 0.000010
0.003831 0.076786 0.011067 0.000010 0.086143 0.000010 0.032631 0.000010 0.000010 0.015597 0.226120 0.000010 0.157521 0.000010 0.000010 0.000010 0.003078 0.023689 0.036901 0.016063 0.032777 0.000010 0.000010 0.021009 0.000010 0.018286 0.000010 0.000010 0.000176 0.000010 0.008155 0.105179 0.000010 0.102460 0.000010 0.000010 0.022353 0.000010
0.004723 0.090154 0.019663 0.007689 0.095852 0.000010 0.050309 0.031105 0.000010 0.011292 0.182375 0.006114 0.143597 0.014630 0.028682 0.000010 0.000010 0.000010 0.014871 0.013640 0.000010 0.001872 0.000010 0.010841 0.000010 0.012476 0.008805 0.002067 0.002286 0.000010 0.001349 0.034181 0.026809 0.170362 0.000010 0.000895 0.013252 0.000010
0.003923 0.057163 0.015379 0.000010 0.082366 0.000010 0.068485 0.000010 0.000010 0.013537 0.199279 0.033975 0.145570 0.003110 0.000010 0.000010 0.000010 0.000121 0.003554 0.000013 0.000010 0.000010 0.005392 0.000010 0.036304 0.015506 0.000010 0.000010 0.000010 0.000010 0.012056 0.126462 0.000010 0.131459 0.005002 0.000010 0.018338 0.022846
0.004575 0.073956 0.000890 0.000010 0.075457 0.000010 0.041128 0.000572 0.000010 0.009941 0.260553 0.000010 0.127682 0.016376 0.007093 0.002639 0.000010 0.000010 0.033996 0.015610 0.001226 0.000010 0.000010 0.037117 0.015928 0.024649 0.000010 0.000010 0.000010 0.000010 0.000010 0.127484 0.000010 0.110187 0.000010 0.000010 0.012770 0.000010
0.000010 0.095464 0.000010 0.005088 0.074444 0.000010 0.036114 0.001572 0.007166 0.022241 0.139077 0.015082 0.118757 0.029476 0.098685 0.001504 0.000010 0.021903 0.018462 0.000010 0.000010 0.000010 0.020580 0.013544 0.005381 0.015593 0.000010 0.022459 0.003425 0.000358 0.000010 0.033881 0.005751 0.172222 0.000010 0.000010 0.021650 0.000010
0.000010 0.074087 0.005406 0.000010 0.099510 0.000010 0.014463 0.040844 0.000010 0.007630 0.174814 0.000010 0.144636 0.034495 0.000851 0.002532 0.000010 0.000010 0.041709 0.000010 0.000010 0.000010 0.014554 0.031860 0.000010 0.004582 0.000010 0.000010 0.000010 0.000010 0.007867 0.074413 0.019071 0.195983 0.010513 0.000010 0.000010 0.000010
0.000010 0.089043 0.000010 0.000010 0.078497 0.000010 0.027067 0.000010 0.000010 0.032504 0.212755 0.000010 0.123517 0.029634 0.000010 0.022002 0.000010 0.000010 0.024824 0.042240 0.000010 0.000010 0.004509 0.008280 0.006020 0.011894 0.000010 0.000010 0.003127 0.000010 0.000010 0.051516 0.000010 0.208950 0.017970 0.000010 0.005461 0.000010
0.001766 0.104459 0.000010 0.035454 0.104189 0.000010 0.010941 0.020334 0.000010 0.008875 0.201377 0.003663 0.140168 0.010793 0.000010 0.006253 0.000010 0.000010 0.034857 0.011744 0.000010 0.000010 0.029596 0.008038 0.017571 0.000010 0.013333 0.000010 0.000010 0.000010 0.000010 0.054731 0.004474 0.177213 0.000010 0.000010 0.000010 0.000010
0.000010 0.139053 0.000010 0.000010 0.090974 0.000010 0.021881 0.009832 0.000010 0.007010 0.229121 0.000010 0.101993 0.013462 0.010699 0.000010 0.000010 0.000010 0.025853 0.028135 0.000010 0.000010 0.011475 0.000010 0.024016 0.002192 0.000010 0.000010 0.000010 0.000010 0.000010 0.065857 0.005688 0.206090 0.000010 0.000010 0.006471 0.000010
0.000010 0.137826 0.012658 0.000010 0.097881 0.000010 0.033839 0.021491 0.000010 0.012260 0.215989 0.000010 0.112955 0.020835 0.007269 0.000010 0.000010 0.000010 0.047579 0.021166 0.000010 0.000010 0.007084 0.003704 0.000017 0.003158 0.000010 0.000010 0.007102 0.000010 0.000010 0.047611 0.000010 0.186893 0.002500 0.000010 0.000011 0.000010
0.002875 0.083421 0.000010 0.020663 0.078700 0.000010 0.039820 0.004819 0.000897 0.021393 0.207993 0.000010 0.113237 0.026516 0.007898 0.022034 0.000010 0.000010 0.012926 0.000010 0.000010 0.000010 0.011591 0.004560 0.000010 0.006463 0.000010 0.000010 0.000010 0.000010 0.008325 0.068595 0.012478 0.215687 0.009919 0.000010 0.019040 0.000010
0.000010 0.100756 0.000010 0.000010 0.106675 0.000010 0.058830 0.002354 0.000010 0.025766 0.184638 0.001513 0.146439 0.016098 0.000010 0.000010 0.000010 0.000010 0.009414 0.010437 0.007396 0.000010 0.020102 0.010212 0.006569 0.000010 0.000010 0.000010 0.010020 0.000010 0.001688 0.015681 0.020018 0.216972 0.005820 0.000010 0.022442 0.000010
0.000010 0.113187 0.030454 0.010537 0.063943 0.000010 0.032248 0.000010 0.006154 0.007265 0.155299 0.010913 0.115648 0.014766 0.000010 0.010527 0.000010 0.000010 0.026669 0.000465 0.000010 0.000010 0.012459 0.023086 0.076793 0.000010 0.000010 0.013661 0.000010 0.000010 0.000010 0.068813 0.002288 0.160955 0.010724 0.000010 0.028213 0.004794
0.000010 0.105252 0.000010 0.031312 0.096971 0.000010 0.029859 0.004004 0.000010 0.022102 0.150246 0.000010 0.124110 0.009968 0.000010 0.002743 0.000010 0.000010 0.052672 0.005428 0.000010 0.000010 0.005470 0.012156 0.000010 0.008003 0.000010 0.000010 0.000010 0.000010 0.000010 0.044449 0.038051 0.216949 0.010760 0.000010 0.029315 0.000010
0.000010 0.130304 0.000010 0.008538 0.095622 0.000016 0.032465 0.026910 0.000010 0.025414 0.172358 0.000010 0.149572 0.024967 0.000010 0.000010 0.000010 0.000010 0.032062 0.016412 0.001656 0.000010 0.019781 0.000010 0.025480 0.000010 0.000010 0.000010 0.000010 0.000010 0.000010 0.025096 0.001833 0.211314 0.000010 0.000010 0.000010 0.000010
0.000010 0.153370 0.000010 0.000010 0.086193 0.000010 0.006249 0.029408 0.001210 0.018455 0.192738 0.000010 0.131304 0.025276 0.000011 0.015085 0.000010 0.000010 0.042115 0.025173 0.000010 0.000010 0.010535 0.020594 0.003425 0.000010 0.000010 0.000010 0.000010 0.000010 0.003186 0.023246 0.003845 0.194707 0.000678 0.000010 0.013036 0.000010
0.000010 0.134191 0.000010 0.003820 0.094623 0.000010 0.040121 0.005023 0.001091 0.005213 0.130078 0.003465 0.132538 0.000010 0.012556 0.028015 0.000010 0.000010 0.023706 0.019073 0.000010 0.000010 0.020846 0.012553 0.018996 0.000010 0.000010 0.000010 0.000010 0.000010 0.000010 0.049800 0.009797 0.239232 0.000559 0.000010 0.009574 0.004980
0.000010 0.106391 0.000010 0.000010 0.079646 0.000010 0.040864 0.027252 0.000010 0.014776 0.181726 0.000010 0.121270 0.019755 0.035591 0.000010 0.000010 0.006900 0.023283 0.045167 0.000010 0.000010 0.016114 0.000010 0.010099 0.000010 0.000010 0.000010 0.000010 0.000010 0.000010 0.055476 0.024212 0.179175 0.000010 0.000010 0.012101 0.000010
0.000010 0.137176 0.000010 0.000010 0.088168 0.000010 0.060602 0.000010 0.000010 0.017010 0.172115 0.000568 0.149454 0.003888 0.000010 0.000010 0.000010 0.000010 0.012861 0.000010 0.000010 0.000010 0.016844 0.009375 0.020829 0.000010 0.000010 0.032354 0.000010 0.000010 0.000010 0.036508 0.014726 0.223748 0.000010 0.000215 0.003360 0.000010
0.000010 0.137006 0.000010 0.014883 0.091395 0.000010 0.014023 0.022535 0.000010 0.017247 0.199457 0.000010 0.126170 0.000010 0.001984 0.000929 0.000010 0.000010 0.034014 0.004428 0.000010 0.000010 0.020275 0.003625 0.000010 0.005446 0.015916 0.004180 0.000010 0.000010 0.000010 0.032867 0.026585 0.206165 0.005302 0.000010 0.015408 0.000010
0.000010 0.146783 0.012408 0.000010 0.065125 0.000010 0.076366 0.011104 0.000010 0.027428 0.158872 0.002699 0.091934 0.024419 0.039016 0.000010 0.000010 0.000010 0.062599 0.000010 0.000010 0.000010 0.025958 0.010974 0.000010 0.000010 0.000010 0.000010 0.000010 0.000010 0.000010 0.039241 0.008431 0.176786 0.000010 0.009711 0.009957 0.000010
0.000010 0.203526 0.015407 0.000010 0.067796 0.000010 0.066976 0.013522 0.000010 0.050471 0.177393 0.000010 0.083876 0.028192 0.006576 0.010126 0.000010 0.000010 0.040396 0.015956 0.000010 0.000010 0.009279 0.000010 0.000010 0.000010 0.000010 0.000010 0.000010 0.000010 0.000010 0.039181 0.005861 0.165256 0.000010 0.000010 0.000010 0.000010
0.000010 0.180046 0.020235 0.000010 0.054248 0.000010 0.070174 0.004574 0.000010 0.011799 0.173181 0.000010 0.108030 0.018706 0.050672 0.014814 0.000010 0.000010 0.051567 0.000010 0.000010 0.000010 0.002969 0.010024 0.003798 0.016418 0.000010 0.000010 0.000010 0.000010 0.000010 0.014261 0.028542 0.165575 0.000010 0.000010 0.000010 0.000186
0.000010 0.143364 0.000010 0.000010 0.080769 0.000010 0.042377 0.020973 0.000010 0.010060 0.164939 0.000651 0.094335 0.046382 0.012370 0.003305 0.000010 0.000010 0.039321 0.000010 0.018380 0.000010 0.039010 0.001263 0.004019 0.000010 0.000010 0.000010 0.000010 0.000010 0.005485 0.026650 0.025745 0.188368 0.001558 0.000010 0.017122 0.013404
0.000010 0.136913 0.000010 0.000010 0.073465 0.000010 0.064721 0.000010 0.006983 0.014689 0.208908 0.000010 0.112252 0.022994 0.000010 0.000010 0.000010 0.000010 0.086370 0.000010 0.000010 0.000010 0.015515 0.000010 0.000010 0.000010 0.000010 0.000010 0.000010 0.000010 0.000010 0.009611 0.062225 0.182985 0.000010 0.000010 0.002129 0.000010
0.000010 0.202355 0.000010 0.000010 0.066052 0.000010 0.067274 0.008330 0.000010 0.026245 0.189478 0.000010 0.108889 0.034648 0.012092 0.006269 0.000010 0.000010 0.057032 0.000010 0.000010 0.000010 0.012901 0.000010 0.000010 0.000010 0.000010 0.000010 0.000010 0.000010 0.000010 0.015679 0.040799 0.151727 0.000010 0.000010 0.000010 0.000010
0.000010 0.170945 0.000938 0.000010 0.071751 0.000010 0.073140 0.007705 0.004140 0.032755 0.152528 0.000010 0.098612 0.013003 0.011924 0.010802 0.000010 0.000010 0.036841 0.000010 0.000010 0.000010 0.017594 0.002225 0.025200 0.000010 0.000010 0.003658 0.000010 0.000010 0.000010 0.029306 0.053685 0.163345 0.009507 0.000010 0.010238 0.000010
0.000010 0.203741 0.012411 0.000010 0.062956 0.000010 0.106826 0.000010 0.000010 0.016459 0.203672 0.000010 0.120845 0.004154 0.024379 0.000010 0.000010 0.000010 0.025711 0.000010 0.000010 0.000010 0.024637 0.000010 0.000010 0.000010 0.000010 0.000010 0.000010 0.000010 0.000010 0.000010 0.042404 0.150302 0.000010 0.000010 0.001262 0.000010
0.000010 0.094545 0.000010 0.011919 0.099483 0.000010 0.022306 0.010735 0.000010 0.033315 0.191750 0.000010 0.145370 0.024033 0.011462 0.014497 0.000010 0.000010 0.019916 0.001685 0.000010 0.000012 0.011279 0.005167 0.016130 0.000010 0.000010 0.009408 0.000010 0.000010 0.000010 0.050390 0.004738 0.221690 0.000010 0.000010 0.000010 0.000010
0.003266 0.101738 0.004491 0.008106 0.088210 0.000010 0.036127 0.007390 0.000010 0.007896 0.200737 0.007071 0.122104 0.013020 0.000010 0.001370 0.000010 0.000010 0.036562 0.035222 0.000010 0.000010 0.004747 0.000010 0.038938 0.000010 0.000010 0.000010 0.000010 0.000010 0.010577 0.080514 0.001994 0.182742 0.003764 0.000010 0.003265 0.000010
0.006672 0.125536 0.000010 0.000010 0.110140 0.000010 0.000010 0.000010 0.000010 0.015200 0.221136 0.000010 0.144141 0.000642 0.000010 0.029302 0.000010 0.000010 0.030651 0.020652 0.000010 0.000010 0.006479 0.000010 0.004857 0.000010 0.000010 0.000010 0.000010 0.000010 0.000010 0.047423 0.010029 0.209962 0.000010 0.000010 0.016958 0.000010
0.000010 0.101332 0.012421 0.000010 0.112853 0.000010 0.017712 0.032168 0.012468 0.031502 0.215751 0.000010 0.123148 0.011126 0.000010 0.020750 0.000010 0.000010 0.024254 0.004821 0.000010 0.000010 0.009742 0.000010 0.000010 0.000010 0.002112 0.000010 0.000010 0.000010 0.000010 0.058164 0.000010 0.209467 0.000010 0.000010 0.000010 0.000010
0.015004 0.073598 0.000010 0.000010 0.097174 0.000190 0.037933 0.000010 0.000010 0.009390 0.158775 0.007224 0.122805 0.016752 0.011407 0.000010 0.000010 0.000013 0.036546 0.000010 0.001315 0.000010 0.000010 0.035821 0.016041 0.000010 0.000010 0.002565 0.004968 0.000010 0.013183 0.097202 0.000010 0.173049 0.000010 0.018397 0.050497 0.000010
0.000010 0.124892 0.000010 0.000010 0.102960 0.000010 0.006259 0.017057 0.000010 0.028688 0.223768 0.003246 0.131342 0.036735 0.000480 0.003530 0.000010 0.000010 0.051095 0.000010 0.000010 0.000058 0.007907 0.000010 0.012584 0.000010 0.000010 0.012624 0.000010 0.000010 0.000010 0.041164 0.012024 0.183396 0.000010 0.000010 0.000010 0.000010
0.000010 0.101776 0.000010 0.032815 0.116072 0.000010 0.027031 0.000010 0.000010 0.016772 0.191810 0.005952 0.123364 0.024690 0.002534 0.001856 0.000010 0.000010 0.036012 0.000010 0.000010 0.000010 0.002786 0.020874 0.000010 0.003923 0.000010 0.000010 0.000010 0.000010 0.000010 0.088507 0.000010 0.175251 0.005399 0.000010 0.022387 0.000010
0.000010 0.089202 0.017261 0.000010 0.095216 0.000010 0.024621 0.032874 0.000010 0.021370 0.187309 0.013399 0.106309 0.020567 0.000010 0.028301 0.000010 0.000010 0.007291 0.014674 0.000010 0.000010 0.016537 0.000010 0.005242 0.021618 0.000010 0.000010 0.000010 0.000010 0.000010 0.092640 0.000010 0.169206 0.000010 0.000010 0.036172 0.000010
0.000010 0.114478 0.000010 0.000010 0.000010 0.000010 0.780195 0.000010 0.000010 0.000010 0.000010 0.000010 0.000010 0.017358 0.000010 0.000010 0.000010 0.000010 0.055125 0.000010 0.000010 0.000010 0.026914 0.000010 0.000010 0.000010 0.005609 0.000010 0.000010 0.000010 0.000010 0.000010 0.000010 0.000010 0.000010 0.000010 0.000010 0.000010
0.000010 0.142838 0.000010 0.000010 0.000010 0.000010 0.753479 0.000010 0.000010 0.000010 0.000010 0.000010 0.000010 0.000010 0.000010 0.000010 0.001546 0.000010 0.071507 0.000010 0.000010 0.000010 0.009518 0.000010 0.000010 0.000010 0.009806 0.000010 0.000010 0.000010 0.000010 0.000010 0.000010 0.000010 0.010996 0.000010 0.000010 0.000010
0.000010 0.130766 0.000010 0.009525 0.000010 0.000010 0.734015 0.000010 0.002931 0.000010 0.000010 0.000010 0.000010 0.000010 0.000010 0.000010 0.000010 0.000010 0.060913 0.001323 0.000010 0.000010 0.024393 0.000010 0.000010 0.000010 0.000010 0.000010 0.000010 0.000010 0.000010 0.000010 0.032456 0.000010 0.003387 0.000010 0.000010 0.000010
0.000010 0.207745 0.000010 0.000010 0.000010 0.000010 0.650553 0.000010 0.008411 0.000010 0.000010 0.000010 0.000010 0.006699 0.000010 0.054855 0.000010 0.000010 0.020729 0.000010 0.000010 0.000010 0.038533 0.000010 0.000010 0.000010 0.000010 0.000010 0.000010 0.000010 0.000010 0.000010 0.012175 0.000010 0.000010 0.000010 0.000010 0.000010
0.000010 0.106208 0.000010 0.011812 0.000010 0.000010 0.759532 0.000010 0.000010 0.000010 0.000010 0.000010 0.000010 0.012812 0.000010 0.004049 0.000210 0.000010 0.058433 0.012119 0.000010 0.000010 0.024484 0.000010 0.000010 0.000010 0.000010 0.000010 0.000010 0.000010 0.000010 0.000010 0.000010 0.002681 0.007389 0.000010 0.000010 0.000010
0.000010 0.231120 0.000010 0.000010 0.000010 0.000010 0.610722 0.003826 0.000010 0.000010 0.000010 0.000010 0.000010 0.028920 0.000010 0.005307 0.000010 0.000010 0.056478 0.017894 0.000010 0.000010 0.030538 0.000010 0.000010 0.000010 0.000010 0.000010 0.000010 0.000010 0.000010 0.000010 0.000010 0.000010 0.014904 0.000010 0.000010 0.000010
0.000010 0.000010 0.000010 0.000010 0.000010 0.000010 0.999630 0.000010 0.000010 0.000010 0.000010 0.000010 0.000010 0.000010 0.000010 0.000010 0.000010 0.000010 0.000010 0.000010 0.000010 0.000010 0.000010 0.000010 0.000010 0.000010 0.000010 0.000010 0.000010 0.000010 0.000010 0.000010 0.000010 0.000010 0.000010 0.000010 0.000010 0.000010
0.000010 0.000010 0.000010 0.000010 0.000010 0.000010 0.999630 0.000010 0.000010 0.000010 0.000010 0.000010 0.000010 0.000010 0.000010 0.000010 0.000010 0.000010 0.000010 0.000010 0.000010 0.000010 0.000010 0.000010 0.000010 0.000010 0.000010 0.000010 0.000010 0.000010 0.000010 0.000010 0.000010 0.000010 0.000010 0.000010 0.000010 0.000010
0.000010 0.000010 0.000010 0.000010 0.000010 0.000010 0.999630 0.000010 0.000010 0.000010 0.000010 0.000010 0.000010 0.000010 0.000010 0.000010 0.000010 0.000010 0.000010 0.000010 0.000010 0.000010 0.000010 0.000010 0.000010 0.000010 0.000010 0.000010 0.000010 0.000010 0.000010 0.000010 0.000010 0.000010 0.000010 0.000010 0.000010 0.000010
0.000010 0.000010 0.000010 0.000010 0.000010 0.000010 0.999630 0.000010 0.000010 0.000010 0.000010 0.000010 0.000010 0.000010 0.000010 0.000010 0.000010 0.000010 0.000010 0.000010 0.000010 0.000010 0.000010 0.000010 0.000010 0.000010 0.000010 0.000010 0.000010 0.000010 0.000010 0.000010 0.000010 0.000010 0.000010 0.000010 0.000010 0.000010
0.000010 0.000010 0.000010 0.000010 0.000010 0.000010 0.999630 0.000010 0.000010 0.000010 0.000010 0.000010 0.000010 0.000010 0.000010 0.000010 0.000010 0.000010 0.000010 0.000010 0.000010 0.000010 0.000010 0.000010 0.000010 0.000010 0.000010 0.000010 0.000010 0.000010 0.000010 0.000010 0.000010 0.000010 0.000010 0.000010 0.000010 0.000010
0.000010 0.000010 0.000010 0.000010 0.000010 0.000010 0.999630 0.000010 0.000010 0.000010 0.000010 0.000010 0.000010 0.000010 0.000010 0.000010 0.000010 0.000010 0.000010 0.000010 0.000010 0.000010 0.000010 0.000010 0.000010 0.000010 0.000010 0.000010 0.000010 0.000010 0.000010 0.000010 0.000010 0.000010 0.000010 0.000010 0.000010 0.000010
0.000010 0.000010 0.000010 0.000010 0.000010 0.000010 0.999630 0.000010 0.000010 0.000010 0.000010 0.000010 0.000010 0.000010 0.000010 0.000010 0.000010 0.000010 0.000010 0.000010 0.000010 0.000010 0.000010 0.000010 0.000010 0.000010 0.000010 0.000010 0.000010 0.000010 0.000010 0.000010 0.000010 0.000010 0.000010 0.000010 0.000010 0.000010
0.000010 0.000010 0.000010 0.000010 0.000010 0.000010 0.999630 0.000010 0.000010 0.000010 0.000010 0.000010 0.000010 0.000010 0.000010 0.000010 0.000010 0.000010 0.000010 0.000010 0.000010 0.000010 0.000010 0.000010 0.000010 0.000010 0.000010 0.000010 0.000010 0.000010 0.000010 0.000010 0.000010 0.000010 0.000010 0.000010 0.000010 0.000010
0.000010 0.000010 0.000010 0.000010 0.000010 0.000010 0.999630 0.000010 0.000010 0.000010 0.000010 0.000010 0.000010 0.000010 0.000010 0.000010 0.000010 0.000010 0.000010 0.000010 0.000010 0.000010 0.000010 0.000010 0.000010 0.000010 0.000010 0.000010 0.000010 0.000010 0.000010 0.000010 0.000010 0.000010 0.000010 0.000010 0.000010 0.000010
0.000010 0.000010 0.000010 0.000010 0.000010 0.000010 0.984360 0.000010 0.000010 0.000010 0.000010 0.000010 0.000010 0.000010 0.000010 0.000010 0.000010 0.000010 0.000010 0.000010 0.000010 0.000010 0.015280 0.000010 0.000010 0.000010 0.000010 0.000010 0.000010 0.000010 0.000010 0.000010 0.000010 0.000010 0.000010 0.000010 0.000010 0.000010
0.000010 0.000010 0.000010 0.000010 0.000010 0.000010 0.999630 0.000010 0.000010 0.000010 0.000010 0.000010 0.000010 0.000010 0.000010 0.000010 0.000010 0.000010 0.000010 0.000010 0.000010 0.000010 0.000010 0.000010 0.000010 0.000010 0.000010 0.000010 0.000010 0.000010 0.000010 0.000010 0.000010 0.000010 0.000010 0.000010 0.000010 0.000010
0.000010 0.000010 0.000010 0.000010 0.000010 0.000010 0.999630 0.000010 0.000010 0.000010 0.000010 0.000010 0.000010 0.000010 0.000010 0.000010 0.000010 0.000010 0.000010 0.000010 0.000010 0.000010 0.000010 0.000010 0.000010 0.000010 0.000010 0.000010 0.000010 0.000010 0.000010 0.000010 0.000010 0.000010 0.000010 0.000010 0.000010 0.000010
0.000010 0.000010 0.000010 0.000010 0.000010 0.000010 0.997437 0.000010 0.000010 0.000010 0.000010 0.000010 0.000010 0.000010 0.000010 0.002203 0.000010 0.000010 0.000010 0.000010 0.000010 0.000010 0.000010 0.000010 0.000010 0.000010 0.000010 0.000010 0.000010 0.000010 0.000010 0.000010 0.000010 0.000010 0.000010 0.000010 0.000010 0.000010
0.000010 0.000010 0.000010 0.000010 0.000010 0.000010 0.999630 0.000010 0.000010 0.000010 0.000010 0.000010 0.000010 0.000010 0.000010 0.000010 0.000010 0.000010 0.000010 0.000010 0.000010 0.000010 0.000010 0.000010 0.000010 0.000010 0.000010 0.000010 0.000010 0.000010 0.000010 0.000010 0.000010 0.000010 0.000010 0.000010 0.000010 0.000010
0.000010 0.000010 0.000010 0.057565 0.000010 0.000010 0.000010 0.000010 0.000010 0.000010 0.000010 0.000010 0.000010 0.000010 0.000010 0.000010 0.000010 0.000010 0.000010 0.000010 0.000010 0.000010 0.000010 0.000010 0.000010 0.000010 0.000010 0.029646 0.000010 0.000010 0.000010 0.000010 0.897918 0.000010 0.014531 0.000010 0.000010 0.000010
0.000010 0.011929 0.000010 0.035300 0.000010 0.000010 0.000010 0.000010 0.019892 0.000010 0.000010 0.000010 0.000010 0.000010 0.000010 0.000010 0.000010 0.000010 0.004298 0.000010 0.000010 0.000010 0.000010 0.000010 0.000010 0.000010 0.000010 0.046767 0.000010 0.000010 0.000010 0.000010 0.837946 0.012303 0.031264 0.000010 0.000010 0.000010
0.000010 0.000010 0.000010 0.028422 0.000010 0.000010 0.000010 0.000010 0.000010 0.000010 0.000010 0.000010 0.000010 0.000010 0.000010 0.000010 0.000010 0.000010 0.000010 0.000010 0.000010 0.000010 0.000010 0.000010 0.000010 0.000010 0.010110 0.030812 0.000010 0.000010 0.000010 0.000010 0.930315 0.000010 0.000010 0.000010 0.000010 0.000010
0.000010 0.000010 0.000010 0.073182 0.000010 0.000010 0.000010 0.000010 0.000010 0.000010 0.000010 0.000010 0.000010 0.016861 0.000010 0.000010 0.000010 0.000010 0.000010 0.000010 0.000010 0.000010 0.000010 0.000010 0.000010 0.000010 0.000010 0.054120 0.000010 0.000010 0.000010 0.000010 0.846988 0.000010 0.008518 0.000010 0.000010 0.000010
0.000010 0.000010 0.000010 0.046583 0.000010 0.000010 0.000010 0.000010 0.000010 0.000010 0.000010 0.000010 0.000010 0.000010 0.000010 0.000010 0.000842 0.000010 0.000010 0.029374 0.000010 0.000010 0.000010 0.000010 0.000010 0.000010 0.000010 0.028776 0.000010 0.007433 0.000010 0.000010 0.886672 0.000010 0.000010 0.000010 0.000010 0.000010
0.000010 0.019915 0.000010 0.010956 0.000010 0.000010 0.000010 0.000010 0.000010 0.000010 0.000010 0.000010 0.000010 0.043857 0.000010 0.000010 0.000010 0.000010 0.000010 0.029749 0.000010 0.000010 0.000010 0.000010 0.000010 0.000010 0.032215 0.012793 0.008045 0.001851 0.000010 0.000010 0.839152 0.001187 0.000010 0.000010 0.000010 0.000010
0.000010 0.000010 0.000010 0.122830 0.000010 0.000010 0.000010 0.000010 0.000010 0.000010 0.000010 0.000010 0.000010 0.030432 0.000010 0.000010 0.000010 0.000010 0.000010 0.000010 0.000010 0.000010 0.000010 0.000010 0.000010 0.000010 0.000010 0.016833 0.000010 0.000010 0.000010 0.000010 0.829565 0.000010 0.000010 0.000010 0.000010 0.000010
0.000010 0.000010 0.000010 0.048490 0.000010 0.000010 0.000010 0.000010 0.000010 0.006459 0.000010 0.005941 0.000010 0.037958 0.000010 0.000110 0.000010 0.014247 0.003617 0.064888 0.000010 0.000010 0.008093 0.000010 0.000010 0.000010 0.005131 0.029627 0.000010 0.012300 0.000010 0.000010 0.758081 0.004819 0.000010 0.000010 0.000010 0.000010
0.000010 0.000010 0.000010 0.098662 0.000010 0.000010 0.000010 0.000010 0.000010 0.000010 0.000010 0.000010 0.000010 0.000010 0.000010 0.000010 0.000010 0.000010 0.000010 0.006521 0.000010 0.000010 0.000010 0.000010 0.000010 0.000010 0.050107 0.000010 0.000010 0.000010 0.000010 0.000010 0.844370 0.000010 0.000010 0.000010 0.000010 0.000010
0.000010 0.000010 0.000010 0.088234 0.000010 0.000010 0.000010 0.000010 0.000010 0.000010 0.000010 0.000010 0.000010 0.000010 0.000010 0.000010 0.000010 0.000010 0.000010 0.027521 0.000010 0.000010 0.000010 0.000010 0.000010 0.000010 0.000010 0.000010 0.000010 0.000010 0.000010 0.000010 0.883895 0.000010 0.000010 0.000010 0.000010 0.000010
0.000010 0.000767 0.000010 0.087979 0.000010 0.000010 0.000754 0.000010 0.000010 0.000010 0.000010 0.000010 0.000010 0.008034 0.000010 0.000010 0.000010 0.000010 0.004193 0.000010 0.000010 0.000010 0.000010 0.000010 0.000010 0.000010 0.001375 0.054059 0.000010 0.000010 0.000010 0.000010 0.842539 0.000010 0.000010 0.000010 0.000010 0.000010
0.000010 0.000010 0.000010 0.035470 0.000010 0.000010 0.000010 0.000010 0.000010 0.000010 0.000010 0.000010 0.000010 0.006274 0.000010 0.000010 0.000010 0.000010 0.000010 0.006957 0.000010 0.000010 0.000010 0.000010 0.000010 0.000010 0.000010 0.014285 0.000010 0.000010 0.000010 0.000010 0.928800 0.000010 0.007894 0.000010 0.000010 0.000010
0.000010 0.000010 0.000010 0.114567 0.000010 0.000010 0.000010 0.000010 0.000010 0.000010 0.000010 0.000010 0.000010 0.000010 0.000010 0.000010 0.000010 0.000010 0.000010 0.000010 0.000010 0.000010 0.000010 0.000010 0.000010 0.000010 0.000217 0.000010 0.000010 0.000010 0.000010 0.000010 0.884141 0.000010 0.000734 0.000010 0.000010 0.000010
0.000010 0.003787 0.000010 0.052963 0.000010 0.000010 0.000010 0.000010 0.000010 0.000010 0.000010 0.000010 0.000010 0.009317 0.000010 0.000010 0.000010 0.000010 0.000010 0.062483 0.000010 0.000010 0.000010 0.000010 0.000010 0.000010 0.026242 0.000010 0.000010 0.000010 0.000010 0.000010 0.844889 0.000010 0.000010 0.000010 0.000010 0.000010
0.000010 0.000010 0.000010 0.061390 0.000010 0.000010 0.000010 0.000010 0.000010 0.000010 0.000010 0.000010 0.000010 0.048890 0.000010 0.007721 0.000010 0.000010 0.002706 0.000010 0.000010 0.000010 0.001088 0.000010 0.000010 0.000010 0.031792 0.000010 0.000010 0.008855 0.000010 0.000010 0.837257 0.000010 0.000010 0.000010 0.000010 0.000010
0.000010 0.000010 0.000010 0.062999 0.000010 0.000010 0.000010 0.000010 0.000010 0.000010 0.000010 0.000010 0.000010 0.000010 0.000010 0.000010 0.002604 0.000010 0.000010 0.000010 0.000010 0.000010 0.000010 0.000010 0.000010 0.000010 0.040221 0.000010 0.000010 0.000010 0.000010 0.000010 0.893836 0.000010 0.000010 0.000010 0.000010 0.000010
0.000010 0.027888 0.000010 0.109933 0.000010 0.000010 0.000010 0.000010 0.000010 0.000010 0.000010 0.000010 0.000010 0.083207 0.000010 0.000010 0.000010 0.000010 0.000010 0.053466 0.000010 0.000010 0.000010 0.000010 0.000010 0.000010 0.000010 0.015906 0.000010 0.000010 0.000010 0.000010 0.709279 0.000010 0.000010 0.000010 0.000010 0.000010
0.000010 0.000010 0.000010 0.087042 0.000010 0.000010 0.000010 0.000010 0.008859 0.000010 0.000010 0.000010 0.000010 0.000010 0.000010 0.000010 0.000954 0.000010 0.000010 0.016939 0.000010 0.000010 0.000010 0.000010 0.000010 0.000010 0.015150 0.000010 0.000010 0.000010 0.000010 0.000010 0.870736 0.000010 0.000010 0.000010 0.000010 0.000010
0.000010 0.000010 0.000010 0.000010 0.000010 0.000010 0.000010 0.000010 0.017908 0.000010 0.000010 0.000010 0.000010 0.000010 0.000010 0.000010 0.000010 0.000010 0.000010 0.015398 0.000010 0.000010 0.000010 0.000010 0.000010 0.000010 0.038093 0.003042 0.000010 0.000010 0.000010 0.000010 0.925228 0.000010 0.000010 0.000010 0.000010 0.000010
0.000010 0.000149 0.000010 0.039317 0.000010 0.000010 0.000010 0.000010 0.024824 0.000010 0.000010 0.000010 0.000010 0.005105 0.000010 0.000010 0.000010 0.000010 0.000010 0.000010 0.000010 0.000010 0.000010 0.000010 0.000010 0.000010 0.014473 0.017866 0.000010 0.000010 0.000010 0.000010 0.871063 0.024219 0.002693 0.000010 0.000010 0.000010
0.001686 0.004526 0.000010 0.637790 0.000010 0.000010 0.000010 0.004073 0.032520 0.000010 0.000010 0.000010 0.005255 0.015144 0.000010 0.000010 0.000010 0.000010 0.000010 0.106323 0.000010 0.000010 0.000010 0.002434 0.000010 0.000010 0.056664 0.082161 0.000010 0.000010 0.000010 0.013170 0.000010 0.032653 0.003743 0.000010 0.000010 0.001628
0.002989 0.000010 0.000010 0.652176 0.000010 0.000010 0.000010 0.000010 0.005405 0.000010 0.006946 0.000010 0.001983 0.000010 0.000010 0.002469 0.000010 0.000010 0.000010 0.055767 0.000010 0.000010 0.000010 0.013838 0.000010 0.000010 0.089275 0.139049 0.000010 0.000010 0.000010 0.002269 0.000010 0.005375 0.015807 0.000010 0.000010 0.006412
0.000010 0.000010 0.000010 0.224571 0.000010 0.000010 0.000010 0.000010 0.013027 0.000010 0.000010 0.000010 0.000010 0.000010 0.000010 0.000010 0.000010 0.000010 0.000010 0.000010 0.000010 0.000010 0.000010 0.000010 0.000010 0.000010 0.051155 0.652077 0.000010 0.000010 0.000010 0.000010 0.000010 0.055590 0.003261 0.000010 0.000010 0.000010
0.000010 0.000010 0.000010 0.000010 0.000010 0.000010 0.000010 0.000010 0.000010 0.000010 0.000010 0.000010 0.000010 0.000010 0.000010 0.000010 0.000010 0.000010 0.000010 0.000010 0.000010 0.000010 0.000010 0.000010 0.000010 0.000010 0.000010 0.999630 0.000010 0.000010 0.000010 0.000010 0.000010 0.000010 0.000010 0.000010 0.000010 0.000010
0.000010 0.000010 0.000010 0.000010 0.000010 0.000010 0.000010 0.000010 0.000010 0.000010 0.000010 0.000010 0.000010 0.000010 0.000010 0.000010 0.000010 0.000010 0.000010 0.000010 0.000010 0.000010 0.000010 0.000010 0.000010 0.000010 0.000010 0.999630 0.000010 0.000010 0.000010 0.000010 0.000010 0.000010 0.000010 0.000010 0.000010 0.000010
0.000010 0.000010 0.000010 0.252230 0.000010 0.000010 0.000010 0.000010 0.012132 0.000010 0.000010 0.000010 0.000010 0.000010 0.000010 0.000010 0.000010 0.000010 0.000010 0.000978 0.000010 0.000010 0.000010 0.000010 0.000010 0.000010 0.023276 0.702264 0.000010 0.000010 0.000010 0.000010 0.000010 0.000010 0.008801 0.000010 0.000010 0.000010
0.000010 0.000010 0.000010 0.521614 0.000010 0.000010 0.000010 0.000010 0.014042 0.000010 0.000010 0.000010 0.000010 0.001336 0.000010 0.000010 0.000010 0.000010 0.000010 0.004900 0.000010 0.000010 0.000010 0.000010 0.000010 0.000010 0.072089 0.338451 0.000010 0.000010 0.000010 0.000010 0.000010 0.022995 0.024273 0.000010 0.000010 0.000010
0.000010 0.000010 0.000010 0.000010 0.000010 0.000010 0.000010 0.000010 0.000010 0.000010 0.000010 0.000010 0.000010 0.000010 0.000010 0.000010 0.000010 0.000010 0.000010 0.000010 0.000010 0.000010 0.000010 0.000010 0.000010 0.000010 0.000010 0.999630 0.000010 0.000010 0.000010 0.000010 0.000010 0.000010 0.000010 0.000010 0.000010 0.000010
0.000016 0.004095 0.000010 0.127884 0.000010 0.000010 0.000010 0.020381 0.003640 0.007640 0.000010 0.000010 0.000010 0.006737 0.000010 0.000010 0.000010 0.000010 0.000010 0.022908 0.009907 0.000010 0.000010 0.000010 0.000010 0.000010 0.054482 0.669163 0.000010 0.000138 0.015373 0.011615 0.000010 0.024121 0.018407 0.000010 0.000010 0.003288
0.000010 0.000010 0.000010 0.202917 0.000010 0.000010 0.000010 0.000010 0.049158 0.000010 0.020832 0.013323 0.000010 0.004800 0.000010 0.000010 0.000010 0.000010 0.000010 0.000010 0.000010 0.000010 0.000010 0.021416 0.000010 0.007620 0.019958 0.537575 0.004281 0.022692 0.000010 0.013531 0.000010 0.071312 0.007938 0.002417 0.000010 0.000010
0.000010 0.000010 0.004591 0.342157 0.000010 0.000010 0.000010 0.000010 0.000010 0.000010 0.000010 0.000206 0.009710 0.000010 0.000010 0.003950 0.001130 0.000010 0.000010 0.033046 0.000010 0.000010 0.000010 0.006440 0.000010 0.013158 0.033466 0.510969 0.018134 0.015323 0.000010 0.000010 0.000010 0.000010 0.000010 0.000010 0.006588 0.000902
0.000010 0.000010 0.000010 0.000010 0.000010 0.000010 0.000010 0.000010 0.000010 0.000010 0.000010 0.000010 0.000010 0.000010 0.000010 0.000010 0.000010 0.000010 0.000010 0.000010 0.000010 0.000010 0.000010 0.000010 0.000010 0.000010 0.000010 0.999630 0.000010 0.000010 0.000010 0.000010 0.000010 0.000010 0.000010 0.000010 0.000010 0.000010
0.000384 0.000010 0.000010 0.595231 0.000010 0.000010 0.000010 0.000010 0.006494 0.000010 0.000010 0.004178 0.000010 0.000010 0.000010 0.000010 0.000010 0.000010 0.000010 0.065268 0.000010 0.000010 0.000010 0.006653 0.002204 0.000010 0.077947 0.184743 0.000046 0.000010 0.000010 0.001878 0.004314 0.031227 0.019194 0.000010 0.000010 0.000010
0.000010 0.000010 0.000010 0.038084 0.000010 0.000010 0.000010 0.000010 0.000010 0.000010 0.000010 0.000010 0.000010 0.000010 0.000010 0.000010 0.000010 0.000010 0.000010 0.000010 0.000010 0.000010 0.000010 0.000010 0.000010 0.000010 0.050678 0.910887 0.000010 0.000010 0.000010 0.000010 0.000010 0.000010 0.000010 0.000010 0.000010 0.000010
0.000010 0.000010 0.000010 0.573482 0.000010 0.000010 0.000010 0.000010 0.010210 0.002800 0.000010 0.000010 0.000010 0.006572 0.000010 0.000010 0.000010 0.000010 0.000010 0.033662 0.000010 0.000010 0.000010 0.000010 0.000010 0.000010 0.018057 0.321322 0.000010 0.000010 0.003534 0.024232 0.000010 0.000010 0.005849 0.000010 0.000010 0.000010
0.000010 0.010978 0.000010 0.425147 0.003061 0.000010 0.000010 0.000010 0.000010 0.000010 0.000010 0.000010 0.000010 0.000010 0.000010 0.000010 0.000010 0.010776 0.000010 0.027520 0.000010 0.000010 0.000010 0.000010 0.000010 0.000010 0.024426 0.419454 0.000010 0.029054 0.000010 0.000010 0.018320 0.030985 0.000010 0.000010 0.000010 0.000010
0.000010 0.000010 0.000010 0.470944 0.000010 0.000010 0.000010 0.000010 0.000010 0.000010 0.000010 0.000010 0.003834 0.006784 0.000010 0.000257 0.000010 0.000010 0.004617 0.000010 0.000010 0.000010 0.000010 0.000010 0.000010 0.000010 0.000010 0.466928 0.001592 0.012403 0.004858 0.000010 0.000010 0.003441 0.007721 0.000010 0.001323 0.015048
0.000010 0.000010 0.000010 0.000010 0.000010 0.000010 0.000010 0.000010 0.000010 0.000010 0.000010 0.000010 0.000010 0.000010 0.000010 0.000010 0.000010 0.000010 0.000010 0.000010 0.000010 0.000010 0.000010 0.000010 0.000010 0.000010 0.000010 0.999630 0.000010 0.000010 0.000010 0.000010 0.000010 0.000010 0.000010 0.000010 0.000010 0.000010
0.000010 0.000010 0.000010 0.000010 0.000010 0.000010 0.000010 0.000010 0.000010 0.000010 0.000010 0.000010 0.000010 0.000010 0.000010 0.000010 0.000010 0.000010 0.000010 0.000010 0.000010 0.000010 0.000010 0.000010 0.000010 0.000010 0.000010 0.999630 0.000010 0.000010 0.000010 0.000010 0.000010 0.000010 0.000010 0.000010 0.000010 0.000010
0.000010 0.000010 0.000010 0.000010 0.000010 0.000010 0.000010 0.000010 0.000010 0.000010 0.000010 0.000010 0.000010 0.000010 0.000010 0.000010 0.000010 0.000010 0.000010 0.000010 0.000010 0.000010 0.000010 0.000010 0.000010 0.000010 0.000010 0.999630 0.000010 0.000010 0.000010 0.000010 0.000010 0.000010 0.000010 0.000010 0.000010 0.000010
0.000010 0.000010 0.000010 0.234296 0.000010 0.000010 0.000010 0.000010 0.000145 0.000010 0.000010 0.000010 0.000010 0.000010 0.000010 0.000010 0.000010 0.000010 0.000010 0.055515 0.000010 0.000010 0.000010 0.000010 0.000010 0.000010 0.709704 0.000010 0.000010 0.000010 0.000010 0.000010 0.000010 0.000010 0.000010 0.000010 0.000010 0.000010
0.000010 0.000010 0.000010 0.000010 0.000010 0.000010 0.000010 0.000010 0.000010 0.000010 0.000010 0.000010 0.000010 0.000010 0.000010 0.000010 0.000010 0.000010 0.000010 0.000010 0.000010 0.000010 0.000010 0.000010 0.000010 0.000010 0.999630 0.000010 0.000010 0.000010 0.000010 0.000010 0.000010 0.000010 0.000010 0.000010 0.000010 0.000010
0.000010 0.000010 0.000010 0.000010 0.000010 0.000010 0.000010 0.000010 0.000010 0.000010 0.000010 0.000010 0.000010 0.000010 0.000010 0.000010 0.000010 0.000010 0.000010 0.000010 0.000010 0.000010 0.000010 0.000010 0.000010 0.000010 0.999630 0.000010 0.000010 0.000010 0.000010 0.000010 0.000010 0.000010 0.000010 0.000010 0.000010 0.000010
0.000010 0.000010 0.000010 0.000010 0.000010 0.000010 0.000010 0.000010 0.000010 0.000010 0.000010 0.000010 0.000010 0.000010 0.000010 0.000010 0.000010 0.000010 0.000010 0.000010 0.000010 0.000010 0.000010 0.000010 0.000010 0.000010 0.999630 0.000010 0.000010 0.000010 0.000010 0.000010 0.000010 0.000010 0.000010 0.000010 0.000010 0.000010
0.000010 0.000010 0.000010 0.000010 0.000010 0.000010 0.000010 0.000010 0.000010 0.000010 0.000010 0.000010 0.000010 0.000010 0.000010 0.000010 0.000010 0.000010 0.000010 0.000010 0.000010 0.000010 0.000010 0.000010 0.000010 0.000010 0.999630 0.000010 0.000010 0.000010 0.000010 0.000010 0.000010 0.000010 0.000010 0.000010 0.000010 0.000010
0.000010 0.000010 0.000010 0.091693 0.000010 0.000010 0.000010 0.000010 0.000010 0.000010 0.000010 0.000010 0.000010 0.000010 0.000010 0.000010 0.000010 0.000010 0.000010 0.022927 0.000010 0.000010 0.000010 0.000010 0.000010 0.000010 0.885030 0.000010 0.000010 0.000010 0.000010 0.000010 0.000010 0.000010 0.000010 0.000010 0.000010 0.000010
0.000010 0.000010 0.000010 0.000010 0.000010 0.000010 0.000010 0.000010 0.000010 0.000010 0.000010 0.000010 0.000010 0.000010 0.000010 0.000010 0.000010 0.000010 0.000010 0.000010 0.000010 0.000010 0.000010 0.000010 0.000010 0.000010 0.999630 0.000010 0.000010 0.000010 0.000010 0.000010 0.000010 0.000010 0.000010 0.000010 0.000010 0.000010
0.000010 0.000010 0.000010 0.000010 0.000010 0.000010 0.000010 0.000010 0.000010 0.000010 0.000010 0.000010 0.000010 0.000010 0.000010 0.000010 0.000010 0.000010 0.000010 0.000010 0.000010 0.000010 0.000010 0.000010 0.000010 0.000010 0.919778 0.069321 0.000010 0.000010 0.000010 0.000010 0.000010 0.000010 0.010551 0.000010 0.000010 0.000010
0.000010 0.000010 0.000010 0.000010 0.000010 0.000010 0.000010 0.000010 0.000010 0.000010 0.000010 0.000010 0.000010 0.000010 0.000010 0.000010 0.000010 0.000010 0.000010 0.000010 0.000010 0.000010 0.000010 0.000010 0.000010 0.000010 0.999630 0.000010 0.000010 0.000010 0.000010 0.000010 0.000010 0.000010 0.000010 0.000010 0.000010 0.000010
0.000010 0.000010 0.000010 0.000010 0.000010 0.000010 0.000010 0.000010 0.000010 0.000010 0.000010 0.000010 0.000010 0.000010 0.000010 0.000010 0.000010 0.000010 0.000010 0.000010 0.000010 0.000010 0.000010 0.000010 0.000010 0.000010 0.999630 0.000010 0.000010 0.000010 0.000010 0.000010 0.000010 0.000010 0.000010 0.000010 0.000010 0.000010
0.000010 0.000010 0.000010 0.000010 0.000010 0.000010 0.000010 0.000010 0.000010 0.000010 0.000010 0.000010 0.000010 0.000010 0.000010 0.000010 0.000010 0.000010 0.000010 0.000010 0.000010 0.000010 0.000010 0.000010 0.000010 0.000010 0.999630 0.000010 0.000010 0.000010 0.000010 0.000010 0.000010 0.000010 0.000010 0.000010 0.000010 0.000010
0.000010 0.000010 0.000010 0.000010 0.000010 0.000010 0.000010 0.000010 0.000010 0.000010 0.000010 0.000010 0.000010 0.000010 0.000010 0.000010 0.000010 0.000010 0.000010 0.000010 0.000010 0.000010 0.000010 0.000010 0.000010 0.000010 0.999630 0.000010 0.000010 0.000010 0.000010 0.000010 0.000010 0.000010 0.000010 0.000010 0.000010 0.000010
0.000010 0.000010 0.000010 0.000010 0.000010 0.000010 0.000010 0.000010 0.000010 0.000010 0.000010 0.000010 0.000010 0.000010 0.000010 0.000010 0.000010 0.000010 0.000010 0.000010 0.000010 0.000010 0.000010 0.000010 0.000010 0.000010 0.999630 0.000010 0.000010 0.000010 0.000010 0.000010 0.000010 0.000010 0.000010 0.000010 0.000010 0.000010
0.000010 0.000010 0.000010 0.000010 0.000010 0.000010 0.000010 0.000010 0.000010 0.000010 0.000010 0.000010 0.000010 0.000010 0.000010 0.000010 0.000010 0.000010 0.000010 0.000010 0.000010 0.000010 0.000010 0.000010 0.000010 0.000010 0.999630 0.000010 0.000010 0.000010 0.000010 0.000010 0.000010 0.000010 0.000010 0.000010 0.000010 0.000010
0.000010 0.000380 0.000010 0.199265 0.000010 0.000010 0.000010 0.011619 0.000010 0.000010 0.000010 0.000010 0.000010 0.000010 0.000010 0.000010 0.000010 0.000010 0.000010 0.008109 0.000010 0.000010 0.000010 0.000010 0.000010 0.000010 0.741196 0.039112 0.000010 0.000010 0.000010 0.000010 0.000010 0.000010 0.000010 0.000010 0.000010 0.000010
0.000010 0.000010 0.000010 0.000010 0.000010 0.000010 0.000010 0.000010 0.000010 0.000010 0.000010 0.000010 0.000010 0.000010 0.000010 0.000010 0.000010 0.000010 0.000010 0.000010 0.000010 0.000010 0.000010 0.000010 0.000010 0.000010 0.999630 0.000010 0.000010 0.000010 0.000010 0.000010 0.000010 0.000010 0.000010 0.000010 0.000010 0.000010
0.000010 0.000010 0.000010 0.000010 0.000010 0.000010 0.000010 0.000010 0.000010 0.000010 0.000010 0.000010 0.000010 0.000010 0.000010 0.000010 0.000010 0.000010 0.000010 0.000010 0.000010 0.000010 0.000010 0.000010 0.000010 0.000010 0.999630 0.000010 0.000010 0.000010 0.000010 0.000010 0.000010 0.000010 0.000010 0.000010 0.000010 0.000010
0.000010 0.000010 0.000010 0.000010 0.000010 0.000010 0.000010 0.000010 0.000010 0.000010 0.000010 0.000010 0.000010 0.000010 0.000010 0.000010 0.000010 0.000010 0.000010 0.000010 0.000010 0.000010 0.000010 0.000010 0.000010 0.000010 0.999630 0.000010 0.000010 0.000010 0.000010 0.000010 0.000010 0.000010 0.000010 0.000010 0.000010 0.000010
0.000010 0.000010 0.000010 0.000010 0.000010 0.000010 0.000010 0.000010 0.000010 0.000010 0.000010 0.000010 0.000010 0.000010 0.000010 0.000010 0.000010 0.000010 0.000010 0.000010 0.000010 0.000010 0.000010 0.000010 0.000010 0.000010 0.999630 0.000010 0.000010 0.000010 0.000010 0.000010 0.000010 0.000010 0.000010 0.000010 0.000010 0.000010
0.000010 0.000010 0.000010 0.000010 0.000010 0.000010 0.000010 0.000010 0.000010 0.000010 0.000010 0.000010 0.000010 0.000010 0.000010 0.000010 0.000010 0.000010 0.000010 0.000010 0.000010 0.000010 0.000010 0.000010 0.000010 0.000010 0.999630 0.000010 0.000010 0.000010 0.000010 0.000010 0.000010 0.000010 0.000010 0.000010 0.000010 0.000010
0.000010 0.000010 0.000010 0.104962 0.000010 0.000010 0.000010 0.000010 0.000010 0.000010 0.000010 0.000010 0.000010 0.000010 0.000010 0.000010 0.000010 0.000010 0.000010 0.893865 0.000010 0.000010 0.000010 0.000010 0.000010 0.000010 0.000010 0.000010 0.000010 0.000010 0.000010 0.000010 0.000010 0.000010 0.000822 0.000010 0.000010 0.000010
0.000010 0.000010 0.000010 0.000010 0.000010 0.000010 0.000010 0.000010 0.000010 0.000010 0.000010 0.000010 0.000010 0.000010 0.000010 0.000010 0.000010 0.000010 0.000010 0.999630 0.000010 0.000010 0.000010 0.000010 0.000010 0.000010 0.000010 0.000010 0.000010 0.000010 0.000010 0.000010 0.000010 0.000010 0.000010 0.000010 0.000010 0.000010
0.000010 0.000010 0.000010 0.000010 0.000010 0.000010 0.000010 0.000010 0.000010 0.000010 0.000010 0.000010 0.000010 0.000010 0.000010 0.000010 0.000010 0.000010 0.000010 0.999630 0.000010 0.000010 0.000010 0.000010 0.000010 0.000010 0.000010 0.000010 0.000010 0.000010 0.000010 0.000010 0.000010 0.000010 0.000010 0.000010 0.000010 0.000010
0.000010 0.000010 0.000010 0.000010 0.000010 0.000010 0.000010 0.000010 0.000010 0.000010 0.000010 0.000010 0.000010 0.000010 0.000010 0.000010 0.000010 0.000010 0.000010 0.999630 0.000010 0.000010 0.000010 0.000010 0.000010 0.000010 0.000010 0.000010 0.000010 0.000010 0.000010 0.000010 0.000010 0.000010 0.000010 0.000010 0.000010 0.000010
0.000010 0.000010 0.000010 0.144971 0.000010 0.000010 0.000010 0.000010 0.000010 0.000010 0.000010 0.000010 0.000010 0.000010 0.000010 0.000010 0.000010 0.000010 0.000010 0.839702 0.000010 0.000010 0.000010 0.000010 0.000010 0.000010 0.000010 0.000010 0.000010 0.000010 0.000010 0.000010 0.000010 0.014977 0.000010 0.000010 0.000010 0.000010
0.000010 0.000010 0.000010 0.000010 0.000010 0.000010 0.000010 0.000010 0.000010 0.000010 0.000010 0.000010 0.000010 0.000010 0.000010 0.000010 0.000010 0.000010 0.000010 0.999630 0.000010 0.000010 0.000010 0.000010 0.000010 0.000010 0.000010 0.000010 0.000010 0.000010 0.000010 0.000010 0.000010 0.000010 0.000010 0.000010 0.000010 0.000010
0.000010 0.000010 0.000010 0.148220 0.000010 0.000010 0.000010 0.000010 0.000010 0.000010 0.000010 0.000010 0.000010 0.000010 0.000010 0.000010 0.000010 0.000010 0.000010 0.818561 0.000010 0.000010 0.000010 0.000010 0.000010 0.000010 0.000010 0.000010 0.000010 0.000010 0.000010 0.000010 0.000010 0.022227 0.010652 0.000010 0.000010 0.000010
0.000010 0.000010 0.000010 0.093305 0.000010 0.000010 0.000010 0.000010 0.004699 0.000010 0.000010 0.000010 0.000010 0.000010 0.000010 0.000010 0.000010 0.000010 0.000010 0.886589 0.000010 0.000010 0.000010 0.000010 0.000010 0.000010 0.000010 0.000010 0.000010 0.000010 0.000010 0.000010 0.000010 0.000010 0.015067 0.000010 0.000010 0.000010
0.000010 0.000010 0.000010 0.107691 0.000010 0.000010 0.000010 0.000010 0.000010 0.000010 0.000010 0.000010 0.000010 0.000010 0.000010 0.000010 0.000010 0.000010 0.000010 0.891949 0.000010 0.000010 0.000010 0.000010 0.000010 0.000010 0.000010 0.000010 0.000010 0.000010 0.000010 0.000010 0.000010 0.000010 0.000010 0.000010 0.000010 0.000010
0.000010 0.000010 0.000010 0.151805 0.000010 0.000010 0.000010 0.000010 0.000010 0.000010 0.000010 0.000010 0.000010 0.000010 0.000010 0.000010 0.000010 0.000010 0.000010 0.847835 0.000010 0.000010 0.000010 0.000010 0.000010 0.000010 0.000010 0.000010 0.000010 0.000010 0.000010 0.000010 0.000010 0.000010 0.000010 0.000010 0.000010 0.000010
0.000010 0.000010 0.000010 0.000010 0.000010 0.000010 0.000010 0.000010 0.000010 0.000010 0.000010 0.000010 0.000010 0.000010 0.000010 0.000010 0.000010 0.000010 0.000010 0.999630 0.000010 0.000010 0.000010 0.000010 0.000010 0.000010 0.000010 0.000010 0.000010 0.000010 0.000010 0.000010 0.000010 0.000010 0.000010 0.000010 0.000010 0.000010
0.000010 0.000010 0.000010 0.000010 0.000010 0.000010 0.000010 0.000010 0.000010 0.000010 0.000010 0.000010 0.000010 0.000010 0.000010 0.000010 0.000010 0.000010 0.000010 0.999630 0.000010 0.000010 0.000010 0.000010 0.000010 0.000010 0.000010 0.000010 0.000010 0.000010 0.000010 0.000010 0.000010 0.000010 0.000010 0.000010 0.000010 0.000010
0.000010 0.000010 0.000010 0.000010 0.000010 0.000010 0.000010 0.000010 0.000010 0.000010 0.000010 0.000010 0.000010 0.000010 0.000010 0.000010 0.000010 0.000010 0.000010 0.999630 0.000010 0.000010 0.000010 0.000010 0.000010 0.000010 0.000010 0.000010 0.000010 0.000010 0.000010 0.000010 0.000010 0.000010 0.000010 0.000010 0.000010 0.000010
0.000010 0.000010 0.000010 0.000010 0.000010 0.000010 0.000010 0.000010 0.000010 0.000010 0.000010 0.000010 0.000010 0.000010 0.000010 0.000010 0.000010 0.000010 0.000010 0.999630 0.000010 0.000010 0.000010 0.000010 0.000010 0.000010 0.000010 0.000010 0.000010 0.000010 0.000010 0.000010 0.000010 0.000010 0.000010 0.000010 0.000010 0.000010
0.000010 0.000010 0.000010 0.202184 0.000010 0.000010 0.000010 0.000010 0.004625 0.000010 0.000010 0.000010 0.000010 0.000010 0.000010 0.000010 0.000010 0.000010 0.000010 0.719667 0.000010 0.000010 0.000010 0.000010 0.000010 0.000010 0.011716 0.000010 0.000010 0.000010 0.000010 0.000010 0.000010 0.061479 0.000010 0.000010 0.000010 0.000010
0.000010 0.000010 0.000010 0.000010 0.000010 0.000010 0.000010 0.000010 0.000010 0.000010 0.000010 0.000010 0.000010 0.000010 0.000010 0.000010 0.000010 0.000010 0.000010 0.999630 0.000010 0.000010 0.000010 0.000010 0.000010 0.000010 0.000010 0.000010 0.000010 0.000010 0.000010 0.000010 0.000010 0.000010 0.000010 0.000010 0.000010 0.000010
0.000010 0.000010 0.000010 0.000010 0.000010 0.000010 0.000010 0.000010 0.000010 0.000010 0.000010 0.000010 0.000010 0.000010 0.000010 0.000010 0.000010 0.000010 0.000010 0.999630 0.000010 0.000010 0.000010 0.000010 0.000010 0.000010 0.000010 0.000010 0.000010 0.000010 0.000010 0.000010 0.000010 0.000010 0.000010 0.000010 0.000010 0.000010
0.000010 0.000010 0.000010 0.999623 0.000010 0.000010 0.000010 0.000010 0.000010 0.000010 0.000010 0.000017 0.000010 0.000010 0.000010 0.000010 0.000010 0.000010 0.000010 0.000010 0.000010 0.000010 0.000010 0.000010 0.000010 0.000010 0.000010 0.000010 0.000010 0.000010 0.000010 0.000010 0.000010 0.000010 0.000010 0.000010 0.000010 0.000010
0.000010 0.000010 0.000010 0.999630 0.000010 0.000010 0.000010 0.000010 0.000010 0.000010 0.000010 0.000010 0.000010 0.000010 0.000010 0.000010 0.000010 0.000010 0.000010 0.000010 0.000010 0.000010 0.000010 0.000010 0.000010 0.000010 0.000010 0.000010 0.000010 0.000010 0.000010 0.000010 0.000010 0.000010 0.000010 0.000010 0.000010 0.000010
0.000010 0.000010 0.000010 0.990849 0.000010 0.000010 0.000010 0.000010 0.000010 0.000010 0.000010 0.000010 0.000010 0.000010 0.000010 0.000010 0.000010 0.000010 0.000010 0.000010 0.000010 0.000010 0.000010 0.000010 0.000010 0.000010 0.000010 0.000010 0.000010 0.000010 0.000010 0.000010 0.000010 0.000010 0.008791 0.000010 0.000010 0.000010
0.000010 0.000010 0.000010 0.999630 0.000010 0.000010 0.000010 0.000010 0.000010 0.000010 0.000010 0.000010 0.000010 0.000010 0.000010 0.000010 0.000010 0.000010 0.000010 0.000010 0.000010 0.000010 0.000010 0.000010 0.000010 0.000010 0.000010 0.000010 0.000010 0.000010 0.000010 0.000010 0.000010 0.000010 0.000010 0.000010 0.000010 0.000010
0.000010 0.000010 0.000010 0.999630 0.000010 0.000010 0.000010 0.000010 0.000010 0.000010 0.000010 0.000010 0.000010 0.000010 0.000010 0.000010 0.000010 0.000010 0.000010 0.000010 0.000010 0.000010 0.000010 0.000010 0.000010 0.000010 0.000010 0.000010 0.000010 0.000010 0.000010 0.000010 0.000010 0.000010 0.000010 0.000010 0.000010 0.000010
0.000010 0.000010 0.000010 0.999630 0.000010 0.000010 0.000010 0.000010 0.000010 0.000010 0.000010 0.000010 0.000010 0.000010 0.000010 0.000010 0.000010 0.000010 0.000010 0.000010 0.000010 0.000010 0.000010 0.000010 0.000010 0.000010 0.000010 0.000010 0.000010 0.000010 0.000010 0.000010 0.000010 0.000010 0.000010 0.000010 0.000010 0.000010
0.000010 0.000010 0.000010 0.999630 0.000010 0.000010 0.000010 0.000010 0.000010 0.000010 0.000010 0.000010 0.000010 0.000010 0.000010 0.000010 0.000010 0.000010 0.000010 0.000010 0.000010 0.000010 0.000010 0.000010 0.000010 0.000010 0.000010 0.000010 0.000010 0.000010 0.000010 0.000010 0.000010 0.000010 0.000010 0.000010 0.000010 0.000010
0.000010 0.000010 0.000010 0.999630 0.000010 0.000010 0.000010 0.000010 0.000010 0.000010 0.000010 0.000010 0.000010 0.000010 0.000010 0.000010 0.000010 0.000010 0.000010 0.000010 0.000010 0.000010 0.000010 0.000010 0.000010 0.000010 0.000010 0.000010 0.000010 0.000010 0.000010 0.000010 0.000010 0.000010 0.000010 0.000010 0.000010 0.000010
0.000010 0.000010 0.000010 0.959351 0.000010 0.000010 0.000010 0.000010 0.000010 0.000010 0.000010 0.000010 0.000010 0.000010 0.000010 0.000010 0.000010 0.000010 0.000010 0.000010 0.000010 0.000010 0.000010 0.000010 0.000010 0.000010 0.040289 0.000010 0.000010 0.000010 0.000010 0.000010 0.000010 0.000010 0.000010 0.000010 0.000010 0.000010
0.000010 0.000010 0.000010 0.999630 0.000010 0.000010 0.000010 0.000010 0.000010 0.000010 0.000010 0.000010 0.000010 0.000010 0.000010 0.000010 0.000010 0.000010 0.000010 0.000010 0.000010 0.000010 0.000010 0.000010 0.000010 0.000010 0.000010 0.000010 0.000010 0.000010 0.000010 0.000010 0.000010 0.000010 0.000010 0.000010 0.000010 0.000010
0.000010 0.000010 0.000010 0.999630 0.000010 0.000010 0.000010 0.000010 0.000010 0.000010 0.000010 0.000010 0.000010 0.000010 0.000010 0.000010 0.000010 0.000010 0.000010 0.000010 0.000010 0.000010 0.000010 0.000010 0.000010 0.000010 0.000010 0.000010 0.000010 0.000010 0.000010 0.000010 0.000010 0.000010 0.000010 0.000010 0.000010 0.000010
0.000010 0.000010 0.000010 0.999630 0.000010 0.000010 0.000010 0.000010 0.000010 0.000010 0.000010 0.000010 0.000010 0.000010 0.000010 0.000010 0.000010 0.000010 0.000010 0.000010 0.000010 0.000010 0.000010 0.000010 0.000010 0.000010 0.000010 0.000010 0.000010 0.000010 0.000010 0.000010 0.000010 0.000010 0.000010 0.000010 0.000010 0.000010
0.000010 0.000010 0.000010 0.987063 0.000010 0.000010 0.000010 0.000010 0.000010 0.000010 0.000010 0.000010 0.000010 0.007207 0.000010 0.000010 0.000010 0.000010 0.000010 0.000010 0.000010 0.000010 0.000010 0.000010 0.000010 0.000010 0.000010 0.000010 0.000010 0.002535 0.000010 0.000010 0.000010 0.000010 0.000010 0.000010 0.000010 0.002855
0.000010 0.000010 0.000010 0.999630 0.000010 0.000010 0.000010 0.000010 0.000010 0.000010 0.000010 0.000010 0.000010 0.000010 0.000010 0.000010 0.000010 0.000010 0.000010 0.000010 0.000010 0.000010 0.000010 0.000010 0.000010 0.000010 0.000010 0.000010 0.000010 0.000010 0.000010 0.000010 0.000010 0.000010 0.000010 0.000010 0.000010 0.000010
0.000010 0.000010 0.000010 0.999630 0.000010 0.000010 0.000010 0.000010 0.000010 0.000010 0.000010 0.000010 0.000010 0.000010 0.000010 0.000010 0.000010 0.000010 0.000010 0.000010 0.000010 0.000010 0.000010 0.000010 0.000010 0.000010 0.000010 0.000010 0.000010 0.000010 0.000010 0.000010 0.000010 0.000010 0.000010 0.000010 0.000010 0.000010
0.000010 0.000010 0.000010 0.984504 0.000010 0.000010 0.000010 0.000010 0.000010 0.000010 0.000010 0.000010 0.000010 0.000010 0.000010 0.000010 0.000010 0.000010 0.000010 0.010136 0.000010 0.000010 0.000010 0.000010 0.000010 0.000010 0.000010 0.000010 0.000010 0.000010 0.000010 0.000010 0.000010 0.000010 0.005009 0.000010 0.000010 0.000010
0.000010 0.000010 0.000010 0.999630 0.000010 0.000010 0.000010 0.000010 0.000010 0.000010 0.000010 0.000010 0.000010 0.000010 0.000010 0.000010 0.000010 0.000010 0.000010 0.000010 0.000010 0.000010 0.000010 0.000010 0.000010 0.000010 0.000010 0.000010 0.000010 0.000010 0.000010 0.000010 0.000010 0.000010 0.000010 0.000010 0.000010 0.000010
0.000010 0.000010 0.000010 0.991879 0.000010 0.000010 0.000010 0.000010 0.000010 0.000010 0.000010 0.000010 0.000010 0.000010 0.000010 0.000757 0.001107 0.000010 0.000010 0.000010 0.000010 0.000010 0.000212 0.000010 0.000010 0.000010 0.005715 0.000010 0.000010 0.000010 0.000010 0.000010 0.000010 0.000010 0.000010 0.000010 0.000010 0.000010
0.000010 0.000010 0.000010 0.999630 0.000010 0.000010 0.000010 0.000010 0.000010 0.000010 0.000010 0.000010 0.000010 0.000010 0.000010 0.000010 0.000010 0.000010 0.000010 0.000010 0.000010 0.000010 0.000010 0.000010 0.000010 0.000010 0.000010 0.000010 0.000010 0.000010 0.000010 0.000010 0.000010 0.000010 0.000010 0.000010 0.000010 0.000010
0.000010 0.000010 0.000010 0.999630 0.000010 0.000010 0.000010 0.000010 0.000010 0.000010 0.000010 0.000010 0.000010 0.000010 0.000010 0.000010 0.000010 0.000010 0.000010 0.000010 0.000010 0.000010 0.000010 0.000010 0.000010 0.000010 0.000010 0.000010 0.000010 0.000010 0.000010 0.000010 0.000010 0.000010 0.000010 0.000010 0.000010 0.000010
0.000010 0.000010 0.000010 0.000010 0.000010 0.000010 0.000010 0.000010 0.000010 0.000010 0.000010 0.000010 0.000010 0.000010 0.000010 0.000010 0.000010 0.000010 0.000010 0.000010 0.000010 0.000010 0.000010 0.000010 0.000010 0.000010 0.000010 0.000010 0.000010 0.000010 0.000010 0.000010 0.000010 0.999630 0.000010 0.000010 0.000010 0.000010
0.000010 0.000010 0.000010 0.000010 0.000010 0.000010 0.000010 0.000010 0.000010 0.000010 0.000010 0.000010 0.000010 0.000010 0.000010 0.000010 0.000010 0.000010 0.000010 0.000010 0.000010 0.000010 0.000010 0.000010 0.000010 0.000010 0.000010 0.000010 0.000010 0.000010 0.000010 0.000010 0.000010 0.992362 0.007278 0.000010 0.000010 0.000010
0.000010 0.000010 0.000010 0.000010 0.000010 0.000010 0.000010 0.000010 0.000010 0.000010 0.000010 0.000010 0.000010 0.000010 0.000010 0.000010 0.000010 0.000010 0.000010 0.000010 0.000010 0.000010 0.000010 0.000010 0.000010 0.000010 0.000010 0.000010 0.000010 0.000010 0.000010 0.000010 0.000010 0.999630 0.000010 0.000010 0.000010 0.000010
0.000010 0.000010 0.000010 0.145668 0.000010 0.000010 0.000010 0.000010 0.000010 0.000010 0.000010 0.000010 0.000010 0.000010 0.000010 0.000010 0.000010 0.000010 0.000010 0.000010 0.000010 0.000010 0.000010 0.000010 0.000010 0.000010 0.000010 0.000010 0.000010 0.000010 0.000010 0.000010 0.000010 0.853972 0.000010 0.000010 0.000010 0.000010
0.000010 0.000010 0.000010 0.000010 0.000010 0.000010 0.000010 0.000010 0.000010 0.000010 0.000010 0.000010 0.000010 0.000010 0.000010 0.000010 0.000010 0.000010 0.000010 0.000010 0.000010 0.000010 0.000010 0.000010 0.000010 0.000010 0.000010 0.000010 0.000010 0.000010 0.000010 0.000010 0.000010 0.999630 0.000010 0.000010 0.000010 0.000010
0.000010 0.000010 0.000010 0.140241 0.000010 0.000010 0.000010 0.000010 0.000010 0.000010 0.000010 0.000010 0.000010 0.000010 0.000010 0.000010 0.000010 0.000010 0.000010 0.020170 0.000010 0.000010 0.000010 0.000010 0.000010 0.000010 0.000010 0.000010 0.000010 0.000010 0.000010 0.000010 0.000010 0.839239 0.000010 0.000010 0.000010 0.000010
0.000010 0.000010 0.000010 0.201630 0.000010 0.000010 0.000010 0.000010 0.000010 0.000010 0.000010 0.000010 0.000010 0.000010 0.000010 0.000010 0.000010 0.000010 0.000010 0.011253 0.000010 0.000010 0.000010 0.000010 0.000010 0.000010 0.024992 0.000010 0.000010 0.000010 0.000010 0.000010 0.000010 0.754727 0.007068 0.000010 0.000010 0.000010
0.000010 0.000010 0.000010 0.000010 0.000010 0.000010 0.000010 0.000010 0.000010 0.000010 0.000010 0.000010 0.000010 0.000010 0.000010 0.000010 0.000010 0.000010 0.000010 0.000010 0.000010 0.000010 0.000010 0.000010 0.000010 0.000010 0.000010 0.000010 0.000010 0.000010 0.000010 0.000010 0.000010 0.999630 0.000010 0.000010 0.000010 0.000010
0.000010 0.000010 0.000010 0.000010 0.000010 0.000010 0.000010 0.000010 0.000010 0.000010 0.000010 0.000010 0.000010 0.000010 0.000010 0.000010 0.000010 0.000010 0.000010 0.000010 0.000010 0.000010 0.000010 0.000010 0.000010 0.000010 0.000010 0.000010 0.000010 0.000010 0.000010 0.000010 0.000010 0.999630 0.000010 0.000010 0.000010 0.000010
0.000010 0.000010 0.000010 0.000010 0.000010 0.000010 0.000010 0.000010 0.000010 0.000010 0.000010 0.000010 0.000010 0.000010 0.000010 0.000010 0.000010 0.000010 0.000010 0.000010 0.000010 0.000010 0.000010 0.000010 0.000010 0.000010 0.000010 0.000010 0.000010 0.000010 0.000010 0.000010 0.000010 0.999630 0.000010 0.000010 0.000010 0.000010
0.000010 0.000010 0.000010 0.456306 0.000010 0.000010 0.000010 0.003609 0.054805 0.000010 0.000010 0.000010 0.000010 0.004554 0.000010 0.000010 0.000010 0.000010 0.000010 0.235970 0.000010 0.000010 0.000010 0.000010 0.000010 0.000010 0.068839 0.000010 0.000010 0.000010 0.000010 0.000010 0.000010 0.145785 0.029832 0.000010 0.000010 0.000010
0.000010 0.000010 0.000010 0.513540 0.000010 0.000010 0.000010 0.000010 0.065256 0.000010 0.000010 0.000010 0.000010 0.000010 0.000010 0.000010 0.000010 0.000010 0.000010 0.148449 0.000010 0.000010 0.000010 0.000010 0.000010 0.000010 0.097259 0.000010 0.000010 0.000010 0.000010 0.000010 0.000010 0.155944 0.019232 0.000010 0.000010 0.000010
0.000010 0.001567 0.000010 0.576623 0.000010 0.000010 0.000010 0.012047 0.042393 0.000010 0.000010 0.000010 0.000010 0.000010 0.000010 0.000010 0.000521 0.000010 0.000010 0.174397 0.000010 0.000010 0.000010 0.000010 0.000010 0.000010 0.076936 0.000010 0.000010 0.000010 0.000010 0.000010 0.000010 0.115216 0.000010 0.000010 0.000010 0.000010
0.000010 0.012973 0.000010 0.520512 0.000010 0.000010 0.000010 0.022093 0.037251 0.000010 0.000010 0.000010 0.000010 0.000515 0.000010 0.000010 0.000010 0.000010 0.000010 0.191302 0.000010 0.000010 0.000010 0.000010 0.000010 0.000010 0.086386 0.000010 0.000010 0.000010 0.000010 0.000010 0.000010 0.124185 0.004495 0.000010 0.000010 0.000010
0.000010 0.000010 0.000010 0.521242 0.000010 0.000010 0.000010 0.000010 0.079625 0.000010 0.000010 0.000010 0.000010 0.004052 0.000010 0.000010 0.000010 0.000010 0.000010 0.128539 0.000010 0.000010 0.000010 0.000010 0.000010 0.000010 0.111568 0.000010 0.000010 0.000010 0.000010 0.000010 0.000010 0.150162 0.004502 0.000010 0.000010 0.000010
0.000010 0.000010 0.000010 0.525544 0.000010 0.000010 0.000010 0.001011 0.050878 0.000010 0.000010 0.000010 0.000010 0.000010 0.000010 0.000010 0.000010 0.000010 0.000010 0.203754 0.000010 0.000010 0.000010 0.000010 0.000010 0.000010 0.077252 0.000010 0.000010 0.000010 0.000010 0.000010 0.000010 0.131226 0.010026 0.000010 0.000010 0.000010
0.000010 0.000010 0.000010 0.535866 0.000010 0.000010 0.000010 0.000010 0.038108 0.000010 0.000010 0.000010 0.000010 0.000010 0.000010 0.000010 0.000010 0.000010 0.000010 0.201811 0.000010 0.000010 0.000010 0.000010 0.000010 0.000010 0.088746 0.000010 0.000010 0.000010 0.000010 0.000010 0.000010 0.128569 0.006581 0.000010 0.000010 0.000010
0.000010 0.000010 0.000010 0.527644 0.000010 0.000010 0.000010 0.000010 0.062273 0.000010 0.000015 0.000010 0.000010 0.011107 0.000010 0.000010 0.000010 0.000010 0.000010 0.167475 0.000010 0.000010 0.000010 0.000010 0.000010 0.000010 0.076544 0.000010 0.000010 0.000010 0.000010 0.000010 0.000010 0.140885 0.013756 0.000010 0.000010 0.000010
0.000010 0.000010 0.000010 0.520841 0.000010 0.000010 0.000010 0.018443 0.046663 0.000010 0.000010 0.000010 0.000010 0.000010 0.000010 0.000010 0.000010 0.000010 0.000010 0.128251 0.000010 0.000010 0.000010 0.000010 0.000010 0.000010 0.127571 0.000010 0.000010 0.000010 0.000010 0.000010 0.000010 0.123354 0.034566 0.000010 0.000010 0.000010
0.000010 0.013744 0.000010 0.524993 0.000010 0.000010 0.002614 0.008956 0.066420 0.000010 0.000010 0.000010 0.000010 0.001275 0.000010 0.000010 0.000010 0.000010 0.000010 0.139511 0.000010 0.000010 0.000010 0.000010 0.000010 0.000010 0.110396 0.000099 0.000010 0.000010 0.000010 0.000010 0.002265 0.125706 0.003762 0.000010 0.000010 0.000010
0.000010 0.000010 0.000010 0.498966 0.000010 0.000010 0.000010 0.000010 0.093483 0.000010 0.000010 0.000010 0.000010 0.009637 0.000010 0.000111 0.000010 0.000010 0.000010 0.144457 0.000010 0.000010 0.000011 0.000010 0.000010 0.000010 0.115927 0.000010 0.000010 0.000010 0.000010 0.000010 0.000010 0.127560 0.009558 0.000010 0.000010 0.000010
0.000010 0.000010 0.000010 0.519667 0.000010 0.000010 0.000010 0.000010 0.077241 0.000010 0.000015 0.000010 0.000010 0.000010 0.000010 0.000010 0.000010 0.000010 0.000010 0.159247 0.000010 0.000010 0.000010 0.000010 0.000010 0.000010 0.087113 0.000010 0.000010 0.000010 0.000010 0.000010 0.000010 0.145296 0.011111 0.000010 0.000010 0.000010
0.000010 0.000010 0.000010 0.506139 0.000010 0.000010 0.000010 0.000010 0.091350 0.000010 0.000010 0.000010 0.000010 0.003247 0.000010 0.000010 0.000010 0.000010 0.000010 0.156389 0.000010 0.000010 0.000010 0.000010 0.000010 0.000010 0.060475 0.000010 0.000010 0.000010 0.000010 0.000010 0.000010 0.182079 0.000010 0.000010 0.000010 0.000010
0.000010 0.000010 0.000010 0.477255 0.000010 0.000010 0.000010 0.017291 0.057902 0.000010 0.000010 0.000010 0.003252 0.000010 0.000010 0.000010 0.000010 0.000010 0.000010 0.170884 0.000010 0.000010 0.000010 0.000010 0.000010 0.000010 0.089318 0.000010 0.000010 0.000010 0.000010 0.000010 0.003555 0.151424 0.028829 0.000010 0.000010 0.000010
0.000010 0.000010 0.000010 0.523638 0.000010 0.000010 0.001685 0.006287 0.063992 0.000010 0.000555 0.000010 0.000010 0.004944 0.000010 0.000010 0.000010 0.000010 0.000010 0.161430 0.000010 0.000010 0.000215 0.000010 0.000010 0.000010 0.118991 0.000010 0.000010 0.000010 0.000010 0.000010 0.000010 0.117280 0.000715 0.000010 0.000010 0.000010
0.000010 0.003255 0.000010 0.408524 0.008435 0.000010 0.000867 0.000010 0.100811 0.000010 0.000010 0.000010 0.006975 0.022661 0.000010 0.000010 0.000010 0.000010 0.000010 0.158523 0.000010 0.000010 0.000010 0.000010 0.000010 0.008021 0.065735 0.000010 0.000010 0.000010 0.000010 0.003878 0.005848 0.191033 0.015193 0.000010 0.000010 0.000010
0.000010 0.000010 0.000010 0.517496 0.000010 0.000010 0.000781 0.000010 0.057867 0.000010 0.000015 0.000010 0.000010 0.003850 0.000010 0.000010 0.000010 0.000010 0.000010 0.151152 0.000010 0.000010 0.000010 0.000010 0.000010 0.000010 0.064939 0.000010 0.000010 0.000010 0.000010 0.000010 0.000010 0.196224 0.007385 0.000010 0.000010 0.000010
0.000010 0.000010 0.000010 0.523542 0.000010 0.000010 0.000010 0.000010 0.053510 0.000010 0.000010 0.000010 0.000010 0.002139 0.000010 0.000010 0.000010 0.000010 0.000010 0.157415 0.000010 0.000010 0.000010 0.000010 0.000010 0.000010 0.063495 0.000010 0.000010 0.000010 0.000010 0.000010 0.000010 0.198631 0.000958 0.000010 0.000010 0.000010
0.000010 0.000010 0.000010 0.458248 0.000010 0.000010 0.002132 0.000010 0.106397 0.000010 0.000010 0.000010 0.000010 0.001282 0.000010 0.000010 0.000010 0.000010 0.000010 0.156141 0.000010 0.000010 0.001875 0.000010 0.000010 0.000010 0.096605 0.000010 0.000010 0.000010 0.000010 0.000010 0.000010 0.160320 0.016709 0.000010 0.000010 0.000010
0.000010 0.002411 0.000010 0.553446 0.000010 0.000010 0.000010 0.000010 0.058522 0.000010 0.000010 0.000010 0.000010 0.000010 0.000010 0.000010 0.000010 0.000010 0.000010 0.158661 0.000010 0.000010 0.000010 0.000010 0.000010 0.000010 0.087919 0.000010 0.000010 0.000010 0.000010 0.000010 0.000010 0.123868 0.014863 0.000010 0.000010 0.000010
0.000010 0.000010 0.000010 0.543322 0.000010 0.000010 0.000010 0.000010 0.050003 0.000010 0.000010 0.000010 0.000010 0.002956 0.000010 0.000010 0.000010 0.000010 0.000010 0.155844 0.000010 0.000010 0.000010 0.000010 0.000010 0.000010 0.080923 0.000010 0.000010 0.000010 0.000010 0.000010 0.000010 0.164034 0.002608 0.000010 0.000010 0.000010
0.000010 0.018343 0.000010 0.523371 0.000010 0.000010 0.000010 0.003021 0.064456 0.000010 0.000010 0.000010 0.000010 0.000010 0.000010 0.000010 0.000010 0.000010 0.000010 0.140769 0.000010 0.000010 0.000010 0.000010 0.000010 0.000010 0.095297 0.000010 0.000010 0.000010 0.000010 0.000010 0.000010 0.134214 0.020229 0.000010 0.000010 0.000010
0.000010 0.000778 0.000010 0.470942 0.000010 0.000010 0.000010 0.000010 0.071367 0.001734 0.000010 0.000010 0.000010 0.003442 0.000010 0.000010 0.000010 0.000010 0.000010 0.178718 0.000010 0.000010 0.002155 0.000010 0.000010 0.000010 0.096010 0.000010 0.000010 0.000010 0.000010 0.000010 0.000010 0.153045 0.021529 0.000010 0.000010 0.000010
0.000010 0.000010 0.000010 0.796016 0.000010 0.000010 0.000010 0.000010 0.038917 0.000010 0.000010 0.000010 0.000010 0.000010 0.000010 0.000010 0.000010 0.000010 0.000010 0.098352 0.000010 0.000010 0.000010 0.000010 0.000010 0.000010 0.024567 0.000010 0.000010 0.000010 0.000010 0.000010 0.000010 0.041818 0.000010 0.000010 0.000010 0.000010
0.000010 0.000010 0.000010 0.764448 0.000010 0.000010 0.000010 0.000010 0.047204 0.000010 0.000010 0.000010 0.000010 0.000010 0.000010 0.000010 0.000010 0.000010 0.000010 0.120795 0.000010 0.000010 0.000010 0.000010 0.000010 0.000010 0.006062 0.000010 0.000010 0.000010 0.000010 0.000010 0.000010 0.054408 0.006763 0.000010 0.000010 0.000010
0.000010 0.000010 0.000010 0.751050 0.000010 0.000010 0.000010 0.000010 0.001281 0.000010 0.000010 0.000010 0.000010 0.000010 0.000010 0.000010 0.000010 0.000010 0.000010 0.120116 0.000010 0.000010 0.000010 0.000010 0.000010 0.000010 0.058364 0.000010 0.000010 0.000010 0.000010 0.000010 0.000010 0.056741 0.012128 0.000010 0.000010 0.000010
0.000010 0.000010 0.000010 0.732032 0.000010 0.000010 0.000010 0.000010 0.027063 0.000010 0.000010 0.000010 0.000010 0.000010 0.000010 0.000010 0.000216 0.000010 0.000010 0.100615 0.000010 0.000010 0.000010 0.000010 0.000010 0.000010 0.063751 0.000010 0.000010 0.000010 0.000010 0.000010 0.000010 0.063599 0.012414 0.000010 0.000010 0.000010
0.080088 0.000010 0.000010 0.664567 0.003790 0.000010 0.000010 0.000010 0.010250 0.009634 0.000010 0.000010 0.000010 0.000010 0.000010 0.000010 0.000010 0.000010 0.001542 0.065180 0.000010 0.000010 0.000931 0.000010 0.000010 0.000010 0.061050 0.000010 0.000010 0.000010 0.000010 0.000010 0.000010 0.087446 0.015253 0.000010 0.000010 0.000010
0.000010 0.000010 0.000010 0.809950 0.000010 0.000010 0.000010 0.000010 0.000010 0.000010 0.000010 0.000010 0.000010 0.000010 0.000010 0.000010 0.000010 0.000010 0.000010 0.063071 0.000010 0.000010 0.000010 0.000010 0.000010 0.000010 0.020841 0.000010 0.000010 0.000010 0.000010 0.000010 0.000010 0.089301 0.016507 0.000010 0.000010 0.000010
0.047185 0.000350 0.000010 0.502737 0.000010 0.000010 0.000010 0.004622 0.024900 0.000010 0.007550 0.000010 0.003843 0.004474 0.000010 0.000010 0.003340 0.000010 0.000010 0.150891 0.001506 0.000010 0.003810 0.000010 0.000010 0.000010 0.068894 0.019477 0.000010 0.000010 0.000010 0.004876 0.000010 0.120543 0.029824 0.000010 0.000010 0.000978
0.000010 0.005115 0.000010 0.591560 0.000010 0.000010 0.000010 0.000010 0.072669 0.000010 0.000010 0.000010 0.000010 0.000010 0.000010 0.000010 0.000010 0.000010 0.000010 0.132222 0.000010 0.000010 0.000010 0.000010 0.000010 0.000010 0.067305 0.000010 0.000010 0.000010 0.000010 0.000010 0.000010 0.111777 0.019043 0.000010 0.000010 0.000010
0.000010 0.000010 0.000010 0.683003 0.000010 0.000010 0.000010 0.000010 0.039644 0.000010 0.000010 0.000010 0.000010 0.000010 0.000010 0.000010 0.000010 0.000010 0.000010 0.121943 0.000010 0.000010 0.000010 0.000010 0.000010 0.000010 0.050780 0.000010 0.000010 0.000010 0.000010 0.000010 0.000010 0.077318 0.026992 0.000010 0.000010 0.000010
0.000010 0.014693 0.000010 0.592892 0.000010 0.000010 0.000010 0.011382 0.049028 0.000010 0.000010 0.000010 0.000010 0.005789 0.000010 0.000010 0.000010 0.000010 0.000010 0.087823 0.000010 0.000010 0.000010 0.000010 0.000010 0.000010 0.107028 0.000010 0.000010 0.000010 0.000010 0.000010 0.000010 0.110631 0.020445 0.000010 0.000010 0.000010
0.000010 0.000010 0.000010 0.716111 0.000010 0.000010 0.000010 0.000010 0.000010 0.000010 0.000010 0.000010 0.000010 0.000681 0.000010 0.000010 0.000010 0.000010 0.000010 0.114610 0.000010 0.000010 0.000010 0.000010 0.000010 0.000010 0.046574 0.000010 0.000010 0.000010 0.000010 0.000010 0.000010 0.097892 0.023813 0.000010 0.000010 0.000010
0.000010 0.000010 0.000020 0.707591 0.000010 0.000010 0.000010 0.000010 0.033765 0.000010 0.000010 0.000010 0.000010 0.000010 0.000010 0.000010 0.000010 0.000010 0.000010 0.064782 0.000010 0.000010 0.000010 0.000010 0.000010 0.000010 0.035592 0.000010 0.000010 0.000010 0.000010 0.000010 0.000010 0.130453 0.027486 0.000010 0.000010 0.000010
0.000010 0.000010 0.000010 0.601144 0.000010 0.000010 0.000010 0.011283 0.053522 0.000010 0.000010 0.000010 0.000010 0.000010 0.000010 0.000010 0.000010 0.000010 0.000010 0.170008 0.000010 0.000010 0.000010 0.000010 0.000010 0.000010 0.082659 0.000010 0.000010 0.000010 0.000010 0.000010 0.000010 0.081064 0.000010 0.000010 0.000010 0.000010
0.000010 0.000010 0.000010 0.597475 0.000010 0.000010 0.000010 0.000010 0.052871 0.000010 0.000010 0.000010 0.000010 0.000010 0.000010 0.000010 0.000010 0.000010 0.000010 0.188541 0.000010 0.000010 0.000010 0.000010 0.000010 0.000010 0.082105 0.000010 0.000010 0.000010 0.000010 0.000010 0.000010 0.075145 0.003543 0.000010 0.000010 0.000010
0.000010 0.000010 0.000010 0.577225 0.000010 0.000010 0.000010 0.000010 0.073221 0.000010 0.000010 0.000010 0.000010 0.000010 0.000010 0.000010 0.000010 0.000010 0.000010 0.176971 0.000010 0.000010 0.000010 0.000010 0.000010 0.000010 0.054712 0.000010 0.000010 0.000010 0.000010 0.000010 0.000010 0.104113 0.013439 0.000010 0.000010 0.000010
0.000010 0.000010 0.000010 0.609213 0.000010 0.000010 0.000010 0.000010 0.049106 0.000010 0.000010 0.000010 0.000010 0.000010 0.000010 0.000010 0.001416 0.000010 0.000010 0.166408 0.000010 0.000010 0.000010 0.000010 0.000010 0.000010 0.039310 0.000010 0.000010 0.000010 0.000010 0.000010 0.000010 0.134226 0.000010 0.000010 0.000010 0.000010
0.000010 0.000010 0.000010 0.553044 0.000010 0.000010 0.000010 0.000010 0.045744 0.000010 0.000010 0.000010 0.000010 0.000010 0.000010 0.000010 0.000010 0.000010 0.000010 0.198974 0.000010 0.000010 0.000010 0.000010 0.000010 0.000010 0.105076 0.000010 0.000010 0.000010 0.000010 0.000010 0.000010 0.081568 0.015273 0.000010 0.000010 0.000010
0.000010 0.000010 0.000010 0.211906 0.000010 0.000010 0.000010 0.000010 0.016397 0.000010 0.000010 0.000010 0.000010 0.000010 0.000010 0.000010 0.000010 0.000010 0.000010 0.738197 0.000010 0.000010 0.000010 0.000010 0.000010 0.000010 0.000010 0.000010 0.000010 0.000010 0.000010 0.000010 0.000010 0.011983 0.021187 0.000010 0.000010 0.000010
0.000010 0.000010 0.000010 0.085308 0.000010 0.000010 0.000010 0.000010 0.000010 0.000010 0.000010 0.000010 0.000010 0.000010 0.000010 0.000010 0.000010 0.000010 0.000010 0.906811 0.000010 0.000010 0.000010 0.000010 0.000010 0.000010 0.000010 0.000010 0.000010 0.000010 0.000010 0.000010 0.000010 0.000010 0.007531 0.000010 0.000010 0.000010
0.000010 0.014093 0.000010 0.560094 0.000010 0.000010 0.000010 0.000010 0.025852 0.000010 0.000010 0.000010 0.000010 0.006053 0.000010 0.000010 0.003116 0.000010 0.000010 0.150974 0.000010 0.000010 0.000010 0.000010 0.000010 0.000010 0.115331 0.000010 0.000010 0.000010 0.000010 0.000010 0.000010 0.101983 0.022215 0.000010 0.000010 0.000010
0.000010 0.000010 0.000010 0.434203 0.001942 0.000010 0.000010 0.005325 0.000010 0.000010 0.000017 0.000010 0.001126 0.000923 0.000010 0.002765 0.000010 0.000010 0.000010 0.426132 0.000010 0.000010 0.000010 0.000010 0.000010 0.000010 0.014084 0.000010 0.000010 0.000010 0.002074 0.000010 0.000010 0.082342 0.021363 0.007455 0.000010 0.000010
0.000010 0.000010 0.000010 0.369484 0.000010 0.000010 0.000010 0.000010 0.033644 0.000010 0.000010 0.000010 0.000010 0.000010 0.000010 0.000010 0.000010 0.000010 0.000010 0.133213 0.000010 0.000010 0.000010 0.000010 0.000010 0.000010 0.017609 0.000010 0.000010 0.000010 0.000010 0.000010 0.000010 0.021289 0.424441 0.000010 0.000010 0.000010
0.000010 0.000010 0.000010 0.032934 0.004275 0.000010 0.000010 0.000010 0.063244 0.002053 0.000010 0.000010 0.017549 0.000010 0.000010 0.000010 0.000010 0.000010 0.012874 0.051755 0.000010 0.000010 0.002682 0.000010 0.000010 0.000010 0.001369 0.000010 0.000010 0.000010 0.000010 0.000010 0.000010 0.810984 0.000010 0.000010 0.000010 0.000010
0.000010 0.000010 0.000010 0.000010 0.000010 0.000010 0.000010 0.000010 0.000010 0.000010 0.000010 0.000010 0.000010 0.000010 0.000010 0.000010 0.000010 0.000010 0.000010 0.000010 0.000010 0.000010 0.000010 0.000010 0.000010 0.000010 0.000010 0.000010 0.000010 0.000010 0.000010 0.000010 0.000010 0.999630 0.000010 0.000010 0.000010 0.000010
0.000010 0.000010 0.000010 0.135431 0.006873 0.000010 0.000010 0.000010 0.000503 0.000010 0.000010 0.000010 0.000010 0.022865 0.000010 0.000010 0.000010 0.000010 0.000010 0.381679 0.000010 0.000010 0.008121 0.000010 0.000010 0.000010 0.000010 0.000010 0.000010 0.000010 0.000010 0.000010 0.000010 0.440065 0.004163 0.000010 0.000010 0.000010
0.000010 0.000010 0.000010 0.000010 0.000010 0.000010 0.000010 0.000010 0.000010 0.000010 0.000010 0.000010 0.000010 0.000010 0.000010 0.000010 0.000010 0.000010 0.000010 0.000010 0.000010 0.000010 0.000010 0.000010 0.000010 0.000010 0.000010 0.000010 0.000010 0.000010 0.000010 0.000010 0.000010 0.999630 0.000010 0.000010 0.000010 0.000010
0.000010 0.011609 0.002267 0.417893 0.007350 0.000010 0.000010 0.000010 0.084897 0.000010 0.001343 0.000010 0.007269 0.002316 0.000010 0.000010 0.000010 0.000010 0.000010 0.136658 0.000010 0.000010 0.000010 0.000010 0.000010 0.000010 0.067691 0.006286 0.000010 0.000010 0.000010 0.000010 0.007802 0.242587 0.003793 0.000010 0.000010 0.000010
0.000010 0.026920 0.000010 0.347468 0.028030 0.000010 0.000010 0.000010 0.094238 0.000010 0.033784 0.000010 0.015766 0.012956 0.000010 0.000010 0.000010 0.000010 0.000010 0.103267 0.000010 0.000010 0.000010 0.000010 0.010312 0.000010 0.059741 0.006311 0.000010 0.000010 0.000010 0.001467 0.007888 0.241674 0.003092 0.006866 0.000010 0.000010
0.001227 0.007677 0.000010 0.370030 0.005603 0.000010 0.000010 0.005163 0.091438 0.003317 0.000010 0.018336 0.006699 0.023039 0.000010 0.000010 0.000010 0.001445 0.000010 0.142147 0.007551 0.000010 0.000010 0.000010 0.000010 0.000010 0.034748 0.045503 0.000010 0.000010 0.000010 0.000010 0.012688 0.219260 0.003928 0.000010 0.000010 0.000010
0.000010 0.033343 0.000010 0.000010 0.025386 0.000010 0.000010 0.000010 0.004826 0.000010 0.000010 0.000010 0.000010 0.000010 0.000010 0.000010 0.000010 0.000010 0.000010 0.001994 0.000010 0.000010 0.003479 0.000010 0.000010 0.000010 0.000010 0.000010 0.000010 0.000010 0.000010 0.000010 0.000010 0.930652 0.000010 0.000010 0.000010 0.000010
0.003144 0.000010 0.000010 0.063964 0.002543 0.000010 0.005689 0.003320 0.052891 0.013403 0.014163 0.000010 0.002115 0.000010 0.000010 0.003429 0.000010 0.000010 0.010610 0.020993 0.000010 0.000010 0.000010 0.000010 0.000010 0.000010 0.047706 0.025850 0.000010 0.000012 0.000010 0.000010 0.003479 0.724040 0.002448 0.000010 0.000010 0.000010
0.000010 0.000010 0.000010 0.000010 0.000010 0.000010 0.000010 0.000010 0.000010 0.000010 0.000010 0.000010 0.000010 0.000010 0.000010 0.000010 0.000010 0.000010 0.000010 0.000010 0.000010 0.000010 0.000010 0.000010 0.000010 0.000010 0.000010 0.000010 0.000010 0.000010 0.000010 0.000010 0.000010 0.999630 0.000010 0.000010 0.000010 0.000010
0.000010 0.011755 0.000010 0.334243 0.015969 0.000010 0.000748 0.000010 0.104939 0.000010 0.017382 0.000010 0.009445 0.000010 0.000010 0.000010 0.000010 0.000010 0.014467 0.149194 0.000010 0.000010 0.000010 0.000010 0.000010 0.000010 0.054008 0.000010 0.000010 0.000010 0.000010 0.000992 0.000272 0.276271 0.003555 0.000010 0.005830 0.000710
0.000010 0.007928 0.006022 0.422121 0.025936 0.000010 0.000010 0.000010 0.048295 0.003606 0.036094 0.000010 0.000010 0.000010 0.000010 0.004562 0.000010 0.000010 0.001593 0.121991 0.000010 0.000010 0.011128 0.000010 0.006241 0.000010 0.020647 0.007551 0.000010 0.000010 0.000010 0.000010 0.021950 0.253082 0.000833 0.000222 0.000010 0.000010
0.000010 0.000010 0.000010 0.000010 0.000010 0.000010 0.021951 0.000010 0.007508 0.000010 0.000010 0.000010 0.000010 0.000010 0.000010 0.011396 0.000010 0.000010 0.000010 0.000010 0.000010 0.000010 0.014428 0.000010 0.000010 0.000010 0.000010 0.000010 0.000010 0.000010 0.000010 0.000010 0.931374 0.000010 0.013023 0.000010 0.000010 0.000010
0.000010 0.025612 0.000010 0.000010 0.000010 0.000010 0.004085 0.000010 0.000010 0.000010 0.000010 0.000010 0.000010 0.000010 0.000010 0.000010 0.000010 0.000010 0.008475 0.000010 0.000010 0.000010 0.000619 0.000010 0.000010 0.000010 0.000010 0.000010 0.000010 0.000010 0.000010 0.000010 0.945640 0.011129 0.004130 0.000010 0.000010 0.000010
0.000010 0.028237 0.000010 0.000010 0.000010 0.000010 0.004935 0.000010 0.000010 0.000010 0.000010 0.000010 0.000010 0.000010 0.000010 0.000010 0.000010 0.000010 0.005167 0.000010 0.000010 0.000010 0.006414 0.000010 0.000010 0.000010 0.000010 0.000010 0.000010 0.000010 0.000010 0.000010 0.954916 0.000010 0.000010 0.000010 0.000010 0.000010
0.000010 0.042764 0.000010 0.000010 0.000010 0.000010 0.008448 0.000010 0.000010 0.000010 0.000010 0.000010 0.000010 0.000010 0.000010 0.000010 0.000010 0.000010 0.000010 0.000010 0.000010 0.000010 0.015587 0.000010 0.000010 0.000010 0.000010 0.000010 0.000010 0.000010 0.000010 0.000010 0.922401 0.000010 0.010471 0.000010 0.000010 0.000010
0.000010 0.028448 0.000010 0.000010 0.000010 0.000010 0.000010 0.000010 0.000010 0.000010 0.000010 0.000010 0.000010 0.000010 0.000010 0.014480 0.000010 0.000010 0.000010 0.004757 0.000010 0.000010 0.003919 0.000010 0.000010 0.000010 0.000010 0.000010 0.000010 0.000010 0.000010 0.000010 0.948066 0.000010 0.000010 0.000010 0.000010 0.000010
0.000010 0.052260 0.000010 0.000010 0.000010 0.000010 0.000010 0.000010 0.000010 0.000010 0.000010 0.000010 0.000010 0.000010 0.000010 0.006536 0.000010 0.000010 0.000010 0.000010 0.000010 0.000010 0.012447 0.000010 0.000010 0.000010 0.000010 0.000010 0.000010 0.000010 0.000010 0.000010 0.918905 0.000010 0.009522 0.000010 0.000010 0.000010
0.000010 0.000010 0.000010 0.000010 0.000010 0.000010 0.006802 0.000010 0.005326 0.000010 0.000010 0.000010 0.000010 0.013301 0.000010 0.000010 0.000010 0.000010 0.015873 0.000010 0.000010 0.000010 0.006556 0.000010 0.000010 0.000010 0.000010 0.000010 0.000010 0.000010 0.000010 0.000010 0.929804 0.010824 0.011214 0.000010 0.000010 0.000010
0.000010 0.041690 0.000010 0.000010 0.000010 0.000010 0.019218 0.000010 0.000010 0.000010 0.000010 0.000010 0.000010 0.019579 0.000010 0.010124 0.000010 0.000010 0.000010 0.012830 0.000010 0.000010 0.021336 0.000010 0.000010 0.000010 0.000010 0.000010 0.000010 0.000010 0.000010 0.000010 0.874912 0.000010 0.000010 0.000010 0.000010 0.000010
0.000010 0.052342 0.000010 0.000010 0.000010 0.000010 0.000010 0.000010 0.016038 0.000010 0.000010 0.000010 0.000010 0.000010 0.000010 0.021035 0.000010 0.000010 0.000010 0.000010 0.000010 0.000010 0.000010 0.000010 0.000010 0.000010 0.000010 0.000010 0.000010 0.000010 0.000010 0.000010 0.910246 0.000010 0.000010 0.000010 0.000010 0.000010
0.000010 0.008807 0.000010 0.000010 0.000010 0.000010 0.017874 0.000010 0.000010 0.000010 0.000010 0.000010 0.000010 0.011406 0.000010 0.000010 0.000010 0.000010 0.008872 0.000010 0.000010 0.000010 0.010283 0.000010 0.000010 0.000010 0.000010 0.000010 0.000010 0.000010 0.000010 0.000010 0.942439 0.000010 0.000010 0.000010 0.000010 0.000010
0.000010 0.022275 0.000018 0.000010 0.000010 0.000010 0.027952 0.000010 0.000010 0.000010 0.000010 0.000010 0.000010 0.007488 0.000010 0.000010 0.000010 0.000010 0.006985 0.016458 0.000010 0.000010 0.016149 0.000010 0.000010 0.000010 0.006014 0.000010 0.000010 0.000010 0.002536 0.000010 0.887266 0.000010 0.006588 0.000010 0.000010 0.000010
0.000010 0.000010 0.000010 0.000010 0.000010 0.000010 0.000010 0.000010 0.000010 0.000010 0.000010 0.000010 0.000010 0.001099 0.000010 0.007616 0.000010 0.000010 0.000010 0.000010 0.000010 0.000010 0.020943 0.000010 0.000010 0.000010 0.001534 0.000010 0.000010 0.000010 0.000010 0.000010 0.967681 0.000010 0.000807 0.000010 0.000010 0.000010
0.000010 0.006327 0.000010 0.000010 0.000010 0.000010 0.002116 0.000010 0.000010 0.000010 0.000010 0.000010 0.000010 0.030509 0.000010 0.000010 0.000010 0.000010 0.018940 0.000010 0.000010 0.000010 0.001360 0.000010 0.000010 0.000010 0.000010 0.000010 0.000010 0.000010 0.000010 0.000010 0.922357 0.000010 0.018082 0.000010 0.000010 0.000010
0.000010 0.028451 0.000010 0.000010 0.000010 0.000010 0.015546 0.000010 0.000010 0.000010 0.000010 0.000010 0.000010 0.000010 0.000010 0.000010 0.000010 0.000010 0.000010 0.000010 0.000010 0.000010 0.000010 0.000010 0.000010 0.000010 0.000010 0.000010 0.000010 0.000010 0.000010 0.000010 0.955653 0.000010 0.000010 0.000010 0.000010 0.000010
0.000010 0.000010 0.000010 0.000010 0.000010 0.000010 0.009679 0.000010 0.000010 0.000010 0.000010 0.000010 0.000010 0.000010 0.000010 0.010884 0.000010 0.000010 0.002188 0.000010 0.000010 0.000010 0.000010 0.000010 0.000010 0.000010 0.000010 0.000010 0.000010 0.000010 0.000010 0.000010 0.976909 0.000010 0.000010 0.000010 0.000010 0.000010
0.000010 0.000010 0.000010 0.000010 0.000010 0.000010 0.015090 0.000010 0.000010 0.000010 0.000010 0.000010 0.000010 0.000010 0.000010 0.000010 0.000010 0.000010 0.000010 0.000010 0.000010 0.000010 0.014685 0.000010 0.000010 0.000010 0.000010 0.000010 0.000010 0.000010 0.000010 0.000010 0.969875 0.000010 0.000010 0.000010 0.000010 0.000010
0.000010 0.000010 0.000010 0.000010 0.000010 0.000010 0.008162 0.000010 0.000010 0.000010 0.000010 0.000010 0.000010 0.000010 0.000010 0.000010 0.000010 0.000010 0.012296 0.000010 0.000010 0.000010 0.015034 0.000010 0.000010 0.000010 0.000010 0.000010 0.000010 0.000010 0.000010 0.000010 0.964168 0.000010 0.000010 0.000010 0.000010 0.000010
0.000010 0.000010 0.000010 0.003377 0.000010 0.000010 0.018370 0.000010 0.000010 0.000010 0.000010 0.000010 0.000010 0.013341 0.000010 0.000010 0.000010 0.000010 0.019887 0.000010 0.000010 0.000010 0.000010 0.000010 0.000010 0.000010 0.000010 0.000010 0.000010 0.000010 0.000010 0.000010 0.934125 0.000010 0.010580 0.000010 0.000010 0.000010
0.000010 0.019887 0.000010 0.000010 0.000010 0.000010 0.034619 0.000010 0.000010 0.000010 0.000010 0.000010 0.000010 0.000010 0.000010 0.000522 0.000010 0.000010 0.000010 0.013829 0.000010 0.000010 0.000010 0.000010 0.000010 0.000010 0.031365 0.000010 0.000010 0.000010 0.000010 0.000010 0.890567 0.000010 0.008901 0.000010 0.000010 0.000010
0.000010 0.032528 0.000010 0.000010 0.000010 0.000010 0.015075 0.000010 0.000010 0.000010 0.000010 0.000010 0.000010 0.015344 0.000010 0.011299 0.000010 0.000010 0.000693 0.003551 0.000010 0.000010 0.004377 0.000010 0.000010 0.000010 0.000010 0.000010 0.000010 0.000010 0.000010 0.000010 0.916832 0.000010 0.000010 0.000010 0.000010 0.000010
0.000010 0.000010 0.000010 0.085860 0.000010 0.010965 0.000010 0.000010 0.007284 0.005977 0.000010 0.000010 0.000010 0.000010 0.000010 0.000010 0.000010 0.000010 0.000010 0.000010 0.000010 0.374360 0.000010 0.000010 0.000010 0.000010 0.000010 0.285793 0.000010 0.214255 0.000010 0.000010 0.000010 0.015207 0.000010 0.000010 0.000010 0.000010
0.000010 0.000010 0.000010 0.056157 0.000010 0.008752 0.000010 0.000010 0.000010 0.000010 0.000010 0.005884 0.000010 0.023519 0.000010 0.000010 0.000010 0.000010 0.000010 0.000010 0.000010 0.435561 0.000010 0.023760 0.000010 0.000010 0.013964 0.172885 0.000010 0.178869 0.000010 0.000010 0.000010 0.073871 0.003152 0.000010 0.000010 0.003366
0.000010 0.000010 0.000010 0.026662 0.012933 0.000010 0.000010 0.011987 0.000010 0.006900 0.000010 0.000010 0.000010 0.011483 0.000010 0.000010 0.000013 0.000010 0.000544 0.045434 0.016939 0.347712 0.000010 0.000010 0.000010 0.000010 0.038777 0.171766 0.012085 0.228826 0.000010 0.000010 0.000010 0.005791 0.014079 0.000010 0.029969 0.017901
0.000010 0.000010 0.000010 0.000010 0.000010 0.000010 0.000010 0.000010 0.000010 0.000010 0.000010 0.000010 0.000010 0.000010 0.000010 0.000010 0.000010 0.000010 0.002661 0.015491 0.000010 0.447103 0.000010 0.013721 0.000010 0.000010 0.000010 0.312202 0.000010 0.190608 0.001550 0.000010 0.000010 0.010385 0.005990 0.000010 0.000010 0.000010
0.000010 0.000010 0.000010 0.027756 0.000010 0.000010 0.005506 0.000010 0.015267 0.000010 0.000010 0.000010 0.000010 0.000010 0.000010 0.000010 0.000010 0.000010 0.000010 0.000010 0.000010 0.445297 0.000010 0.000010 0.000010 0.000010 0.054759 0.231165 0.000010 0.194660 0.000010 0.000010 0.000010 0.025291 0.000010 0.000010 0.000010 0.000010
0.000010 0.000010 0.000351 0.000010 0.000010 0.017306 0.000010 0.000010 0.000010 0.000010 0.000010 0.000010 0.000010 0.000010 0.000010 0.000010 0.000010 0.000010 0.000010 0.000010 0.000010 0.408722 0.001124 0.000010 0.000010 0.000010 0.000010 0.364814 0.000010 0.206033 0.000010 0.000010 0.000010 0.000010 0.001341 0.000010 0.000010 0.000010
0.000010 0.000010 0.000010 0.028015 0.000010 0.000010 0.007148 0.000010 0.005209 0.000010 0.000010 0.000858 0.000374 0.000010 0.000010 0.005294 0.000010 0.000010 0.000010 0.000010 0.014107 0.441071 0.000010 0.044735 0.000010 0.011516 0.008560 0.261218 0.000010 0.168078 0.000010 0.000010 0.000010 0.000010 0.000010 0.000341 0.000010 0.003247
0.004985 0.000010 0.000010 0.014291 0.001405 0.061692 0.002431 0.000010 0.000010 0.000010 0.011920 0.000010 0.000010 0.000010 0.000010 0.000010 0.000010 0.000010 0.004191 0.000010 0.000010 0.344925 0.000010 0.003479 0.063970 0.000010 0.004118 0.263361 0.000010 0.169630 0.000010 0.007055 0.000010 0.023658 0.013383 0.000010 0.000010 0.005298
0.000010 0.000010 0.000010 0.081166 0.005895 0.006509 0.000010 0.009672 0.000010 0.010063 0.055291 0.000010 0.000010 0.004413 0.000010 0.000010 0.000010 0.005658 0.000010 0.000010 0.043831 0.352266 0.000010 0.041413 0.012888 0.000010 0.026161 0.143144 0.013299 0.148158 0.003342 0.000010 0.000010 0.000010 0.000010 0.000010 0.013906 0.022736
0.000010 0.000010 0.000010 0.099986 0.000010 0.000010 0.000010 0.000010 0.000010 0.013008 0.000010 0.000010 0.000010 0.000796 0.000010 0.000010 0.000010 0.000010 0.000010 0.056995 0.000010 0.375811 0.000010 0.000010 0.000010 0.000010 0.000010 0.181901 0.000010 0.209123 0.000010 0.000010 0.000010 0.007102 0.008184 0.000010 0.017083 0.029740
0.004195 0.000010 0.000010 0.017042 0.004180 0.020591 0.000010 0.000010 0.000010 0.017697 0.000010 0.000010 0.000010 0.000010 0.000010 0.000010 0.000010 0.002728 0.000010 0.035441 0.000010 0.399248 0.004599 0.000010 0.005867 0.000010 0.000010 0.287800 0.000010 0.192940 0.002099 0.000010 0.000010 0.000010 0.005334 0.000010 0.000010 0.000010
0.000010 0.000010 0.000010 0.000010 0.000010 0.026681 0.003977 0.000010 0.000010 0.000010 0.000010 0.000010 0.000010 0.000010 0.000010 0.000010 0.000010 0.000010 0.000010 0.000010 0.000010 0.433229 0.000010 0.000010 0.000010 0.000010 0.004410 0.336472 0.000010 0.175632 0.000010 0.000010 0.000010 0.003021 0.001515 0.000010 0.000010 0.014774
0.000010 0.000010 0.000010 0.080905 0.000010 0.000010 0.011774 0.000155 0.000010 0.000010 0.000010 0.000010 0.000010 0.000549 0.000010 0.000010 0.002924 0.000010 0.000010 0.000010 0.000010 0.396723 0.000010 0.000010 0.000010 0.000010 0.041907 0.240871 0.013095 0.172876 0.003838 0.000010 0.000010 0.007090 0.024756 0.000010 0.002294 0.000010
0.000010 0.000010 0.000010 0.007256 0.000010 0.000010 0.003058 0.000010 0.000010 0.000010 0.000010 0.000010 0.000010 0.000010 0.000010 0.000010 0.000010 0.000010 0.000010 0.000010 0.000010 0.455953 0.000010 0.014016 0.000010 0.000010 0.009706 0.329673 0.000010 0.159098 0.000010 0.000010 0.000010 0.020940 0.000010 0.000010 0.000010 0.000010
0.000013 0.000010 0.000010 0.057800 0.000010 0.000010 0.000010 0.000010 0.000010 0.000010 0.000010 0.000010 0.000010 0.000010 0.000010 0.000010 0.000010 0.000010 0.003783 0.000447 0.000010 0.409253 0.000010 0.000010 0.000010 0.000010 0.000010 0.307105 0.000010 0.206339 0.000010 0.000010 0.000010 0.014961 0.000010 0.000010 0.000010 0.000010
0.000010 0.000010 0.000010 0.000010 0.000010 0.000010 0.000010 0.000010 0.000010 0.006890 0.000010 0.000010 0.000010 0.000010 0.000010 0.000010 0.000010 0.000010 0.008034 0.000010 0.000010 0.451849 0.000010 0.000010 0.000010 0.000010 0.000010 0.341039 0.000010 0.185486 0.000010 0.000010 0.000010 0.000010 0.006382 0.000010 0.000010 0.000010
0.000010 0.000010 0.000010 0.000010 0.000010 0.000010 0.000010 0.000010 0.000010 0.000010 0.000010 0.003571 0.000010 0.000010 0.000010 0.005959 0.000010 0.000010 0.000010 0.000010 0.018328 0.396940 0.000010 0.000010 0.000010 0.000010 0.000010 0.387441 0.000010 0.186964 0.000010 0.000010 0.000010 0.000010 0.000487 0.000010 0.000010 0.000010
0.000010 0.000010 0.004325 0.040189 0.000010 0.000019 0.000010 0.000010 0.000010 0.000010 0.034118 0.000010 0.000010 0.000010 0.000010 0.000010 0.000010 0.000010 0.010188 0.000010 0.000010 0.380121 0.000010 0.004154 0.007157 0.000010 0.000010 0.274177 0.000010 0.206310 0.016636 0.000010 0.000010 0.000010 0.000010 0.000010 0.000010 0.022347
0.003582 0.003877 0.000010 0.014969 0.000577 0.000010 0.000010 0.004271 0.000010 0.000010 0.023558 0.000010 0.009321 0.000010 0.000010 0.000010 0.000010 0.000010 0.000010 0.000010 0.000010 0.375222 0.000010 0.000010 0.000010 0.000010 0.005193 0.323654 0.000010 0.203587 0.000010 0.000010 0.000010 0.000010 0.011995 0.000010 0.000010 0.019945
0.007824 0.000010 0.000010 0.049282 0.000010 0.000010 0.000010 0.000010 0.005958 0.000010 0.000010 0.007819 0.000010 0.000010 0.000010 0.000010 0.000010 0.024212 0.000750 0.000010 0.000010 0.377120 0.000010 0.000010 0.000010 0.000010 0.048354 0.233676 0.000215 0.191592 0.000010 0.000010 0.000010 0.048965 0.000010 0.000010 0.003984 0.000010
0.003855 0.001467 0.010030 0.007197 0.001200 0.000762 0.002069 0.000010 0.000188 0.000504 0.006430 0.000010 0.007131 0.000010 0.007590 0.001866 0.002025 0.023134 0.000010 0.043052 0.000010 0.086365 0.004120 0.010924 0.014814 0.000367 0.011267 0.282103 0.000010 0.396148 0.004020 0.002308 0.000010 0.000010 0.018439 0.000010 0.000010 0.050525
0.000010 0.000010 0.000010 0.016898 0.000010 0.000010 0.000010 0.000010 0.000010 0.007154 0.016954 0.006742 0.000010 0.000010 0.008474 0.000010 0.000010 0.000010 0.000010 0.043544 0.020936 0.052705 0.000010 0.026506 0.000010 0.000016 0.040277 0.260498 0.011764 0.430141 0.000010 0.000010 0.000010 0.000010 0.000010 0.000010 0.000010 0.057160
0.000010 0.000010 0.009974 0.000010 0.000010 0.000010 0.004941 0.000010 0.000010 0.002425 0.000010 0.005303 0.012118 0.008857 0.000010 0.000010 0.000010 0.015796 0.000010 0.000010 0.018627 0.093308 0.004238 0.008171 0.000010 0.000787 0.000010 0.326231 0.013918 0.369188 0.019199 0.007314 0.006178 0.000010 0.007919 0.012492 0.000010 0.052845
0.000010 0.000010 0.016002 0.050437 0.000010 0.266946 0.000010 0.000010 0.012316 0.000010 0.000010 0.000010 0.000010 0.002181 0.000010 0.000010 0.007999 0.007107 0.003208 0.000010 0.011144 0.039026 0.000010 0.028484 0.000010 0.000010 0.004535 0.169936 0.000010 0.306234 0.000010 0.000010 0.014557 0.000010 0.013561 0.010803 0.000010 0.035323
0.010947 0.000010 0.014002 0.000010 0.000010 0.000010 0.012908 0.000010 0.000010 0.000010 0.000411 0.000756 0.000010 0.009331 0.000010 0.000010 0.003518 0.000010 0.000010 0.010712 0.020353 0.056657 0.000010 0.019129 0.000010 0.000010 0.021456 0.308468 0.000010 0.418318 0.000010 0.000010 0.003544 0.000010 0.000010 0.013860 0.000010 0.075420
0.000010 0.003546 0.000010 0.000010 0.005844 0.004046 0.000010 0.000010 0.000010 0.000010 0.031353 0.015349 0.000010 0.024684 0.000010 0.006563 0.004649 0.000010 0.000010 0.000010 0.000010 0.086251 0.000010 0.021179 0.000010 0.000010 0.048475 0.292482 0.015016 0.382843 0.000010 0.000010 0.000010 0.000010 0.000010 0.014406 0.015188 0.027916
0.000010 0.000010 0.012503 0.018189 0.002076 0.014159 0.000010 0.000010 0.000010 0.008002 0.009040 0.000010 0.006029 0.000010 0.008527 0.000010 0.000010 0.009904 0.000010 0.002505 0.000010 0.088068 0.000010 0.000010 0.000010 0.000010 0.028639 0.303028 0.019367 0.406886 0.000268 0.000010 0.000010 0.002634 0.000010 0.000010 0.015676 0.044311
0.004091 0.000010 0.000010 0.000010 0.000010 0.000010 0.000010 0.000010 0.000010 0.007721 0.004124 0.000010 0.000010 0.000010 0.000010 0.000010 0.000010 0.028685 0.000010 0.013999 0.018320 0.091660 0.000010 0.026870 0.000010 0.000010 0.011742 0.251166 0.003067 0.445933 0.000010 0.000010 0.000010 0.000010 0.019382 0.000010 0.000010 0.072998
0.010256 0.002062 0.000010 0.000010 0.000010 0.013384 0.000010 0.000010 0.000010 0.006883 0.026811 0.000010 0.000010 0.000010 0.000010 0.000010 0.000010 0.000010 0.000010 0.026304 0.005969 0.039577 0.000010 0.036179 0.000010 0.000010 0.050920 0.276921 0.000010 0.456628 0.004274 0.000010 0.000010 0.000010 0.000010 0.000010 0.000010 0.043593
0.000010 0.000010 0.000010 0.051939 0.007364 0.000010 0.000010 0.000010 0.000010 0.001293 0.030837 0.000010 0.000010 0.000010 0.000010 0.000010 0.000010 0.000010 0.005133 0.000010 0.000010 0.040868 0.000010 0.102953 0.000010 0.000010 0.018874 0.212104 0.000010 0.452777 0.001114 0.000010 0.000010 0.000010 0.009856 0.000010 0.000522 0.064128
0.007257 0.000010 0.001358 0.000010 0.000010 0.000421 0.000010 0.003043 0.000010 0.008947 0.000010 0.000010 0.000010 0.000010 0.000010 0.000010 0.000010 0.000010 0.000010 0.000010 0.000695 0.084830 0.000010 0.000763 0.024529 0.018192 0.000010 0.330593 0.000010 0.415119 0.006247 0.000010 0.000010 0.000010 0.004998 0.002030 0.000010 0.090758
0.000010 0.000010 0.006935 0.041137 0.000010 0.000010 0.000010 0.000010 0.000010 0.000010 0.019546 0.008688 0.000010 0.000010 0.000010 0.000010 0.000010 0.000010 0.000010 0.004335 0.000010 0.096206 0.000010 0.036980 0.000010 0.000010 0.030416 0.280404 0.020053 0.385146 0.018725 0.000010 0.000010 0.000010 0.003400 0.000010 0.000010 0.047788
0.000010 0.000010 0.000010 0.000010 0.001540 0.005529 0.000010 0.000010 0.000010 0.000010 0.000010 0.012731 0.000010 0.000010 0.000010 0.000010 0.000334 0.007477 0.000010 0.000010 0.000010 0.033400 0.000010 0.047742 0.000010 0.000010 0.000010 0.349789 0.010547 0.412959 0.000238 0.000010 0.011596 0.000010 0.000010 0.000010 0.000010 0.105866
0.000010 0.000010 0.000010 0.000010 0.000010 0.000010 0.000010 0.000010 0.000010 0.000010 0.000010 0.000010 0.000010 0.000010 0.000010 0.000010 0.000010 0.000010 0.000010 0.000010 0.000010 0.060096 0.000010 0.040257 0.000010 0.000010 0.000010 0.375267 0.000010 0.407149 0.008516 0.000010 0.000010 0.000010 0.000010 0.000010 0.005778 0.102627
0.010427 0.000010 0.016863 0.000010 0.000010 0.000010 0.000010 0.000010 0.000010 0.000010 0.000010 0.000010 0.000010 0.000010 0.008908 0.000010 0.000010 0.005127 0.000010 0.000010 0.000010 0.055894 0.000010 0.037558 0.037833 0.000010 0.027812 0.297610 0.000010 0.429773 0.009629 0.000010 0.000564 0.000010 0.000010 0.003403 0.000010 0.058360
0.000010 0.004252 0.000010 0.010422 0.000010 0.000010 0.000010 0.000010 0.000010 0.000010 0.000010 0.000010 0.000010 0.016638 0.000010 0.000010 0.000010 0.000010 0.000010 0.004814 0.000010 0.073024 0.000010 0.009953 0.000010 0.000010 0.000010 0.378763 0.000010 0.414721 0.001257 0.000010 0.006630 0.000010 0.000010 0.002455 0.003493 0.073329
0.009831 0.000334 0.010237 0.000010 0.000010 0.000010 0.000010 0.000010 0.000010 0.012839 0.007352 0.008250 0.000010 0.000010 0.000012 0.000010 0.000010 0.000010 0.000010 0.035795 0.029212 0.050731 0.000010 0.046048 0.000010 0.000010 0.000010 0.277488 0.000010 0.428102 0.000046 0.000010 0.000010 0.024254 0.009342 0.006820 0.001447 0.041673
0.014726 0.000010 0.012082 0.000010 0.000010 0.000010 0.000010 0.000010 0.000010 0.000010 0.000010 0.000010 0.000010 0.000010 0.000010 0.003429 0.000010 0.000010 0.000010 0.000010 0.000010 0.041825 0.000010 0.040380 0.065631 0.007743 0.000102 0.325100 0.000010 0.426694 0.012794 0.000010 0.000010 0.000010 0.000010 0.000010 0.000010 0.049234
0.002252 0.000010 0.000010 0.000010 0.001156 0.110557 0.000010 0.013157 0.000010 0.023601 0.000010 0.014299 0.005525 0.000010 0.000010 0.000010 0.000337 0.023666 0.000010 0.000010 0.024123 0.036357 0.000010 0.015133 0.040559 0.061616 0.026651 0.218037 0.000010 0.306612 0.006952 0.007302 0.000010 0.000010 0.000010 0.008138 0.000010 0.053802
0.000010 0.000010 0.000010 0.026260 0.000010 0.000010 0.000010 0.007921 0.000010 0.020325 0.000010 0.000010 0.000010 0.019840 0.000010 0.000010 0.000010 0.000010 0.000010 0.000010 0.024450 0.097236 0.000010 0.084051 0.000010 0.000010 0.005526 0.270925 0.008801 0.392313 0.000010 0.000010 0.000010 0.000010 0.007676 0.008718 0.000010 0.025720
0.006596 0.000010 0.031294 0.059174 0.000010 0.016979 0.000010 0.004418 0.000010 0.003779 0.021707 0.000010 0.000010 0.019766 0.000010 0.000010 0.002958 0.000010 0.000010 0.000010 0.366265 0.010679 0.000010 0.000010 0.001450 0.014595 0.208057 0.000010 0.007791 0.063093 0.004200 0.000010 0.024977 0.035212 0.001721 0.095120 0.000010 0.000010
0.000010 0.014899 0.011872 0.105005 0.000010 0.019305 0.000010 0.001228 0.030023 0.000010 0.031144 0.000010 0.000261 0.000010 0.000010 0.000010 0.000010 0.000010 0.000010 0.065593 0.374407 0.000010 0.000010 0.000010 0.014314 0.000010 0.049446 0.000010 0.000751 0.076142 0.004606 0.000010 0.030912 0.018598 0.013769 0.108318 0.000010 0.029229
0.000010 0.025263 0.000180 0.195119 0.000010 0.000010 0.000010 0.000010 0.000010 0.014590 0.033843 0.000010 0.007954 0.006103 0.000010 0.002212 0.000010 0.000010 0.000010 0.022341 0.186930 0.000010 0.000010 0.000623 0.067133 0.015986 0.159980 0.000010 0.005893 0.040501 0.001349 0.025844 0.000010 0.041769 0.003968 0.139018 0.000010 0.003241
0.001669 0.000010 0.016322 0.096667 0.010512 0.003609 0.003447 0.000010 0.000010 0.008663 0.047724 0.025279 0.012607 0.000010 0.009522 0.000010 0.000010 0.018781 0.000010 0.000010 0.196345 0.000010 0.000010 0.006473 0.033971 0.000010 0.226918 0.044829 0.000010 0.086451 0.000010 0.000010 0.000010 0.000010 0.010131 0.126282 0.005249 0.008388
0.000010 0.000010 0.024600 0.131472 0.000010 0.000010 0.000010 0.000010 0.000010 0.000010 0.000010 0.008212 0.020094 0.009040 0.000434 0.000010 0.000010 0.006395 0.000663 0.000243 0.212383 0.000010 0.000961 0.000010 0.072818 0.025162 0.149912 0.042978 0.000010 0.042333 0.022114 0.000010 0.034168 0.000010 0.012063 0.177480 0.000010 0.006302
0.000010 0.000010 0.020799 0.000010 0.000010 0.000010 0.000010 0.000010 0.000010 0.022017 0.041444 0.000010 0.000010 0.000010 0.014610 0.000010 0.000010 0.000012 0.000010 0.013023 0.299356 0.001099 0.002868 0.000010 0.057934 0.000010 0.178576 0.080248 0.001625 0.068392 0.000010 0.000010 0.000010 0.000010 0.008633 0.157163 0.012062 0.019937
0.000010 0.009532 0.000010 0.076963 0.000010 0.000010 0.000010 0.000010 0.000010 0.000010 0.000010 0.000010 0.010406 0.000846 0.000010 0.012831 0.000010 0.000010 0.000010 0.010174 0.547279 0.000010 0.000010 0.000010 0.037431 0.000010 0.200643 0.000010 0.000010 0.000010 0.000010 0.000010 0.000010 0.000010 0.000010 0.040620 0.046069 0.006946
0.000010 0.000010 0.013228 0.144887 0.005392 0.000010 0.009008 0.000010 0.016795 0.006589 0.024913 0.011554 0.002539 0.000010 0.019267 0.000010 0.000010 0.000010 0.000010 0.000010 0.203619 0.000010 0.000010 0.000010 0.093044 0.000010 0.155787 0.000010 0.000010 0.077495 0.000010 0.009560 0.000010 0.024246 0.007799 0.165884 0.008206 0.000010
0.000010 0.000010 0.000010 0.163768 0.000010 0.000010 0.000010 0.017117 0.011933 0.000010 0.000010 0.000010 0.000010 0.008032 0.000010 0.008091 0.003366 0.000010 0.000010 0.012721 0.511327 0.000010 0.000010 0.000010 0.026675 0.000010 0.148091 0.011315 0.000010 0.027671 0.014432 0.000010 0.000010 0.002793 0.012224 0.000010 0.013487 0.006747
0.000010 0.000010 0.000010 0.065438 0.012809 0.000010 0.000010 0.000010 0.004564 0.000103 0.017071 0.000010 0.011640 0.000010 0.000014 0.000010 0.000010 0.000010 0.000010 0.017313 0.231667 0.031571 0.000010 0.000010 0.013055 0.022547 0.234499 0.066130 0.018010 0.056016 0.001333 0.055049 0.000010 0.001985 0.015650 0.121261 0.000750 0.001377
0.007094 0.000235 0.000010 0.000010 0.006201 0.012833 0.005719 0.000010 0.000010 0.013027 0.006507 0.028263 0.013235 0.000010 0.000010 0.000010 0.000010 0.000010 0.000010 0.000010 0.279531 0.000253 0.000010 0.005101 0.046186 0.019946 0.290887 0.032029 0.013526 0.056744 0.000010 0.009421 0.000010 0.018245 0.004783 0.120827 0.003867 0.005400
0.011351 0.007814 0.024124 0.083463 0.014284 0.000010 0.000010 0.027949 0.002972 0.001640 0.011518 0.000010 0.006526 0.000010 0.000010 0.000010 0.000010 0.000010 0.000010 0.002934 0.339486 0.000010 0.001490 0.000010 0.031622 0.000010 0.200079 0.000010 0.020035 0.058088 0.014931 0.024336 0.000010 0.000010 0.008991 0.106197 0.000010 0.000010
0.016080 0.000010 0.021993 0.188660 0.000010 0.000010 0.000010 0.018096 0.009130 0.008472 0.035694 0.011234 0.000010 0.011077 0.000010 0.027762 0.000010 0.014238 0.000010 0.002782 0.183028 0.000010 0.000010 0.000010 0.048406 0.038371 0.059236 0.053098 0.001924 0.061407 0.011956 0.011067 0.000010 0.000256 0.000010 0.134351 0.027579 0.003973
0.000010 0.000010 0.011146 0.130514 0.005198 0.000011 0.000010 0.016662 0.000010 0.010095 0.009718 0.010041 0.010066 0.000010 0.000010 0.000010 0.001910 0.004133 0.003429 0.016073 0.233097 0.011668 0.000010 0.000010 0.045032 0.000574 0.075695 0.068591 0.022300 0.067390 0.015114 0.045245 0.000010 0.024219 0.000956 0.140480 0.008691 0.011851
0.011060 0.000010 0.001253 0.037596 0.000010 0.000010 0.000010 0.000010 0.006461 0.008145 0.038482 0.025875 0.024968 0.000010 0.005136 0.000010 0.003923 0.010407 0.000010 0.004472 0.194089 0.000010 0.000010 0.002628 0.028205 0.000010 0.145260 0.099242 0.028577 0.075474 0.000010 0.002154 0.040939 0.041349 0.000010 0.160474 0.003690 0.000010
0.000010 0.000010 0.022214 0.066736 0.000010 0.008332 0.000010 0.000010 0.030216 0.000010 0.068454 0.020459 0.000010 0.008120 0.000010 0.009879 0.000010 0.000010 0.000729 0.016550 0.155197 0.000010 0.000010 0.000012 0.026945 0.041567 0.175425 0.000010 0.018112 0.072280 0.015302 0.022529 0.000010 0.038420 0.002913 0.136709 0.000010 0.042748
0.007384 0.039777 0.019660 0.089549 0.004189 0.000010 0.000010 0.000010 0.043120 0.004400 0.010471 0.022419 0.015396 0.000010 0.000010 0.000010 0.000010 0.000010 0.000010 0.013687 0.223350 0.000010 0.000010 0.000010 0.069456 0.031370 0.151033 0.052992 0.011024 0.039237 0.000010 0.000010 0.000010 0.000010 0.004439 0.106562 0.023526 0.016800
0.007394 0.000010 0.000010 0.030440 0.006476 0.000010 0.000642 0.000010 0.004489 0.000010 0.008650 0.010239 0.003627 0.004542 0.018558 0.005416 0.000010 0.000314 0.007125 0.000010 0.230180 0.000010 0.000010 0.003071 0.064794 0.015503 0.263222 0.023779 0.000010 0.047402 0.000010 0.029585 0.000010 0.000010 0.000010 0.212217 0.000010 0.002185
0.000010 0.000010 0.029990 0.100429 0.005870 0.000010 0.000010 0.000010 0.000011 0.000010 0.045268 0.013654 0.001660 0.000010 0.012100 0.000010 0.000010 0.004793 0.000010 0.050037 0.192102 0.000010 0.000010 0.000826 0.054654 0.008599 0.202336 0.005884 0.004039 0.057900 0.000010 0.002047 0.000010 0.000010 0.000010 0.183000 0.004837 0.019804
0.000010 0.021732 0.016708 0.083554 0.000010 0.013032 0.000010 0.009613 0.000011 0.007760 0.017345 0.030844 0.015504 0.000010 0.000010 0.000010 0.000010 0.022626 0.000010 0.005201 0.349602 0.000010 0.000010 0.000010 0.009915 0.031260 0.161606 0.014037 0.011007 0.034289 0.005149 0.000740 0.000010 0.000010 0.000010 0.090708 0.026081 0.021536
0.000010 0.349003 0.000010 0.000010 0.000010 0.000010 0.081252 0.000010 0.000010 0.000010 0.000010 0.000010 0.000010 0.085683 0.000010 0.000010 0.000010 0.000010 0.029546 0.000010 0.000010 0.000010 0.023455 0.000010 0.000010 0.000010 0.009721 0.000010 0.000010 0.000010 0.000010 0.000010 0.390926 0.027801 0.002322 0.000010 0.000010 0.000010
0.000010 0.334443 0.000010 0.000010 0.000010 0.000010 0.111410 0.000010 0.000010 0.000010 0.000010 0.000010 0.000010 0.046920 0.000010 0.009572 0.000010 0.000010 0.022334 0.000010 0.000010 0.000010 0.001128 0.000010 0.000010 0.000010 0.000010 0.000010 0.000010 0.000010 0.000010 0.000010 0.471386 0.000010 0.002507 0.000010 0.000010 0.000010
0.000010 0.338995 0.000010 0.000010 0.000010 0.000010 0.107530 0.000010 0.000010 0.000010 0.000010 0.000010 0.000010 0.066952 0.000010 0.000010 0.000010 0.000010 0.008841 0.000010 0.000010 0.000010 0.024203 0.000010 0.000010 0.000010 0.000010 0.000010 0.000010 0.000010 0.000010 0.000010 0.453159 0.000010 0.000010 0.000010 0.000010 0.000010
0.000010 0.332248 0.000010 0.000010 0.000010 0.000010 0.088077 0.000010 0.000010 0.000010 0.000010 0.000010 0.000010 0.042295 0.000010 0.000010 0.000010 0.000010 0.020960 0.000010 0.000010 0.000010 0.025505 0.000010 0.000010 0.000010 0.000010 0.000010 0.000010 0.000010 0.000010 0.000010 0.490595 0.000010 0.000010 0.000010 0.000010 0.000010
0.000010 0.315512 0.000010 0.000010 0.000010 0.000010 0.112050 0.000010 0.000010 0.000010 0.000010 0.000010 0.000010 0.050478 0.000010 0.000010 0.000010 0.000010 0.031797 0.000010 0.000010 0.000010 0.012576 0.000010 0.000010 0.000010 0.000010 0.000010 0.000010 0.000010 0.000010 0.000010 0.477268 0.000010 0.000010 0.000010 0.000010 0.000010
0.000010 0.296162 0.000010 0.000010 0.000010 0.000010 0.121135 0.000010 0.000901 0.000010 0.000010 0.000010 0.000010 0.066521 0.000010 0.000010 0.000010 0.000010 0.030994 0.000010 0.000010 0.000010 0.024346 0.000010 0.000010 0.000010 0.000010 0.000010 0.000010 0.000010 0.000010 0.000010 0.459425 0.000010 0.000215 0.000010 0.000010 0.000010
0.000010 0.304981 0.000010 0.000010 0.000010 0.000010 0.102005 0.000010 0.000010 0.000010 0.000010 0.000010 0.000010 0.048499 0.000010 0.000010 0.000010 0.000010 0.031784 0.000010 0.000010 0.000010 0.026162 0.000010 0.000010 0.000010 0.000010 0.000010 0.000010 0.000010 0.000010 0.000010 0.486249 0.000010 0.000010 0.000010 0.000010 0.000010
0.000010 0.324486 0.000010 0.000010 0.000010 0.000010 0.077606 0.000010 0.000010 0.000010 0.000010 0.000010 0.000010 0.060919 0.000010 0.000086 0.000010 0.000010 0.006933 0.000010 0.000010 0.000010 0.041815 0.000010 0.000010 0.000010 0.000010 0.000010 0.000010 0.000010 0.000010 0.000010 0.465474 0.022381 0.000010 0.000010 0.000010 0.000010
0.000010 0.371659 0.000010 0.000010 0.000010 0.000010 0.062214 0.000010 0.000010 0.000010 0.000010 0.000010 0.000010 0.085516 0.000010 0.012850 0.000010 0.000010 0.007743 0.000010 0.000010 0.000010 0.026956 0.000010 0.000010 0.000010 0.000010 0.000010 0.000010 0.000010 0.000010 0.000010 0.432751 0.000010 0.000010 0.000010 0.000010 0.000010
0.000010 0.343757 0.000010 0.000010 0.000010 0.000010 0.086040 0.000010 0.000010 0.000010 0.000010 0.000010 0.000010 0.062412 0.000010 0.011964 0.000010 0.000010 0.054615 0.000010 0.000010 0.000010 0.020979 0.000010 0.000010 0.000010 0.000010 0.000010 0.000010 0.000010 0.000010 0.000010 0.408561 0.011370 0.000010 0.000010 0.000010 0.000010
0.000010 0.341513 0.000010 0.000010 0.000010 0.000010 0.093030 0.000010 0.000010 0.000010 0.000010 0.000010 0.000010 0.045973 0.000010 0.000010 0.000010 0.000010 0.031693 0.000010 0.000010 0.000010 0.039189 0.000010 0.000010 0.000010 0.000010 0.000010 0.000010 0.000010 0.000010 0.000010 0.448281 0.000010 0.000010 0.000010 0.000010 0.000010
0.000010 0.301193 0.000010 0.000010 0.000010 0.000010 0.098071 0.000010 0.000010 0.000010 0.000010 0.000010 0.000010 0.054161 0.000010 0.000010 0.000010 0.000010 0.056731 0.000010 0.000010 0.000010 0.015535 0.000010 0.000010 0.000010 0.000010 0.000010 0.000010 0.000010 0.000010 0.000010 0.473988 0.000010 0.000010 0.000010 0.000010 0.000010
0.000010 0.366064 0.000010 0.010306 0.000010 0.000010 0.098883 0.000010 0.000010 0.000010 0.000010 0.000010 0.000010 0.094068 0.000010 0.009271 0.000010 0.000010 0.000010 0.000010 0.000010 0.000010 0.022950 0.000010 0.000010 0.000010 0.000010 0.000010 0.000010 0.000010 0.000010 0.000010 0.396434 0.001723 0.000010 0.000010 0.000010 0.000010
0.000010 0.395160 0.000010 0.000010 0.000010 0.000010 0.092548 0.000010 0.000010 0.000010 0.000010 0.000010 0.000010 0.067485 0.000010 0.000010 0.000010 0.000010 0.025778 0.000010 0.000010 0.000010 0.001047 0.000010 0.000010 0.000010 0.000010 0.000010 0.000010 0.000010 0.000010 0.000010 0.415553 0.000010 0.002118 0.000010 0.000010 0.000010
0.000010 0.343704 0.000010 0.000010 0.000010 0.000010 0.089900 0.000010 0.000010 0.000010 0.000010 0.000010 0.000010 0.065934 0.000010 0.000010 0.000010 0.000010 0.055401 0.000010 0.000010 0.000010 0.010598 0.000010 0.000010 0.000010 0.000010 0.000010 0.000010 0.000010 0.000010 0.000010 0.432457 0.001696 0.000010 0.000010 0.000010 0.000010
0.000010 0.295440 0.000010 0.000010 0.000010 0.000010 0.084379 0.000010 0.000010 0.000010 0.000010 0.000010 0.000010 0.050140 0.000010 0.011251 0.000010 0.000010 0.017468 0.000010 0.000010 0.000010 0.034602 0.000010 0.000010 0.000010 0.004381 0.000010 0.000010 0.000010 0.000010 0.000010 0.502040 0.000010 0.000010 0.000010 0.000010 0.000010
0.000010 0.347563 0.000010 0.000010 0.000010 0.000010 0.095314 0.000010 0.000010 0.000010 0.000010 0.000010 0.000010 0.034203 0.000010 0.000010 0.000010 0.000010 0.005846 0.000010 0.000010 0.000010 0.025863 0.000010 0.000010 0.000010 0.000010 0.000010 0.000010 0.000010 0.000010 0.000010 0.490891 0.000010 0.000010 0.000010 0.000010 0.000010
0.000010 0.000010 0.000010 0.293238 0.000010 0.000010 0.000010 0.177227 0.016880 0.000010 0.000010 0.000010 0.000010 0.000010 0.000010 0.000010 0.003469 0.000010 0.000010 0.025386 0.000010 0.000010 0.000010 0.000010 0.000010 0.000010 0.426238 0.000010 0.000010 0.000010 0.000010 0.000010 0.000010 0.056003 0.001260 0.000010 0.000010 0.000010
0.000010 0.000010 0.000010 0.206076 0.000010 0.000010 0.000010 0.193101 0.020430 0.000010 0.000010 0.000010 0.000010 0.000010 0.000010 0.000010 0.010639 0.000010 0.000010 0.031724 0.000010 0.000010 0.000010 0.000010 0.000010 0.000010 0.427357 0.065997 0.000010 0.000010 0.000010 0.000010 0.000010 0.044376 0.000010 0.000010 0.000010 0.000010
0.000010 0.000010 0.000010 0.242740 0.000010 0.000010 0.000010 0.156179 0.036802 0.000010 0.000010 0.000010 0.000010 0.000010 0.000010 0.000010 0.012053 0.000010 0.000010 0.078219 0.000010 0.000010 0.000010 0.000010 0.000010 0.000010 0.397997 0.000010 0.000010 0.000010 0.000010 0.000010 0.000010 0.057658 0.018052 0.000010 0.000010 0.000010
0.000010 0.000010 0.000010 0.236768 0.000010 0.000010 0.000010 0.177016 0.029062 0.000010 0.000010 0.000010 0.000010 0.000010 0.000010 0.000010 0.024125 0.000010 0.000010 0.096305 0.000010 0.000010 0.000010 0.000010 0.000010 0.000010 0.402144 0.000010 0.000010 0.000010 0.000010 0.000010 0.000010 0.034270 0.000010 0.000010 0.000010 0.000010
0.000010 0.000010 0.008948 0.266333 0.001276 0.000010 0.001143 0.162405 0.045040 0.000010 0.000010 0.000010 0.000010 0.000482 0.000010 0.000010 0.025096 0.000010 0.000010 0.066386 0.002536 0.000010 0.000010 0.000010 0.000399 0.000010 0.358937 0.021168 0.000010 0.000010 0.000010 0.000010 0.000010 0.027916 0.000445 0.011270 0.000010 0.000010
0.000010 0.000010 0.000010 0.000010 0.000010 0.000010 0.000010 0.788240 0.000010 0.000010 0.000010 0.000010 0.000010 0.000010 0.000010 0.000010 0.000010 0.000010 0.000010 0.020674 0.000010 0.000010 0.000010 0.000010 0.000010 0.000010 0.190734 0.000010 0.000010 0.000010 0.000010 0.000010 0.000010 0.000013 0.000010 0.000010 0.000010 0.000010
0.000010 0.000010 0.091243 0.000010 0.000010 0.000010 0.000010 0.539365 0.000010 0.000010 0.000010 0.000010 0.000010 0.000010 0.000010 0.000010 0.000010 0.000010 0.000010 0.000010 0.000010 0.000010 0.000010 0.000010 0.369042 0.000010 0.000010 0.000010 0.000010 0.000010 0.000010 0.000010 0.000010 0.000010 0.000010 0.000010 0.000010 0.000010
0.000010 0.000010 0.091870 0.000010 0.000010 0.000010 0.000010 0.539056 0.000010 0.000010 0.000010 0.000010 0.000010 0.000010 0.000010 0.000010 0.000010 0.000010 0.000010 0.000010 0.000010 0.000010 0.000010 0.000010 0.368724 0.000010 0.000010 0.000010 0.000010 0.000010 0.000010 0.000010 0.000010 0.000010 0.000010 0.000010 0.000010 0.000010
0.000010 0.000010 0.092816 0.000010 0.000010 0.000010 0.000010 0.540295 0.000010 0.000010 0.000010 0.000010 0.000010 0.000010 0.000010 0.000010 0.000010 0.000010 0.000010 0.000010 0.000010 0.000010 0.000010 0.000010 0.366539 0.000010 0.000010 0.000010 0.000010 0.000010 0.000010 0.000010 0.000010 0.000010 0.000010 0.000010 0.000010 0.000010
0.000010 0.000017 0.000010 0.154466 0.000010 0.005492 0.000010 0.195137 0.000010 0.033199 0.000010 0.024371 0.000010 0.000010 0.000010 0.000010 0.000010 0.000010 0.000010 0.001487 0.000010 0.000010 0.000010 0.000010 0.000010 0.000010 0.147726 0.000010 0.015198 0.022307 0.000010 0.000010 0.000010 0.010346 0.000010 0.389993 0.000010 0.000010
0.000010 0.001128 0.000010 0.156344 0.000010 0.004788 0.000010 0.193249 0.000010 0.034337 0.000010 0.024182 0.000010 0.000010 0.000010 0.000010 0.000010 0.000010 0.000010 0.001124 0.000010 0.000010 0.000010 0.000010 0.000010 0.000010 0.146311 0.000182 0.015402 0.022072 0.000010 0.000010 0.000010 0.010499 0.000010 0.390134 0.000010 0.000010
0.000010 0.000010 0.000010 0.226872 0.000010 0.000010 0.000010 0.285667 0.056387 0.000010 0.000010 0.000010 0.000010 0.000010 0.000010 0.000010 0.000010 0.000010 0.000010 0.097704 0.000010 0.000010 0.000010 0.000010 0.000010 0.000010 0.304385 0.000010 0.000010 0.000010 0.000010 0.000010 0.000010 0.028261 0.000413 0.000010 0.000010 0.000010
0.000578 0.000010 0.017597 0.152402 0.000010 0.000010 0.000010 0.174846 0.051425 0.012649 0.006632 0.020672 0.000010 0.000010 0.001422 0.000010 0.033749 0.015085 0.000010 0.053289 0.000010 0.000010 0.000010 0.000010 0.001299 0.000010 0.096324 0.029636 0.000010 0.000010 0.012641 0.011341 0.000010 0.025513 0.008757 0.247237 0.010090 0.016654
0.001563 0.023467 0.000010 0.135626 0.000010 0.000010 0.000010 0.404897 0.071834 0.000010 0.000010 0.004852 0.004126 0.019315 0.000010 0.000010 0.009578 0.000010 0.000010 0.054014 0.007110 0.000014 0.004534 0.000010 0.000010 0.000010 0.137428 0.034630 0.000010 0.045768 0.000010 0.000010 0.000010 0.019302 0.010195 0.011556 0.000010 0.000010
0.000010 0.000010 0.000010 0.194846 0.000010 0.000010 0.000010 0.290411 0.017597 0.000010 0.000010 0.000010 0.000010 0.000010 0.000010 0.000010 0.000010 0.000010 0.000010 0.098780 0.000010 0.000010 0.000010 0.000010 0.000010 0.000010 0.397227 0.000010 0.000010 0.000010 0.000010 0.000010 0.000010 0.000527 0.000301 0.000010 0.000010 0.000010
0.000010 0.000010 0.000010 0.247356 0.000010 0.000010 0.000010 0.284281 0.018485 0.000010 0.000010 0.000010 0.000010 0.000010 0.000010 0.000010 0.003661 0.000010 0.000010 0.085707 0.000010 0.000010 0.000010 0.000010 0.000010 0.000010 0.360189 0.000010 0.000010 0.000010 0.000010 0.000010 0.000010 0.000010 0.000010 0.000010 0.000010 0.000010
0.000010 0.000010 0.000010 0.332100 0.000010 0.000010 0.000010 0.167340 0.013164 0.000010 0.000010 0.000010 0.000010 0.000010 0.000010 0.000010 0.002481 0.000010 0.000010 0.087571 0.000010 0.000010 0.000010 0.000010 0.000010 0.000010 0.394730 0.000010 0.000010 0.000010 0.000010 0.000010 0.000010 0.000010 0.002303 0.000010 0.000010 0.000010
0.000010 0.000010 0.000010 0.365037 0.000010 0.000010 0.000010 0.144699 0.023134 0.000010 0.000010 0.000010 0.000010 0.000010 0.000010 0.000010 0.000010 0.000010 0.000010 0.060301 0.000010 0.000010 0.000010 0.000010 0.000010 0.000010 0.400054 0.000010 0.000010 0.000010 0.000010 0.000010 0.000010 0.000010 0.006457 0.000010 0.000010 0.000010
0.000010 0.000010 0.000010 0.270694 0.000010 0.000010 0.000010 0.266370 0.000495 0.000010 0.000010 0.000010 0.000010 0.000010 0.000010 0.000010 0.000010 0.000010 0.000010 0.079219 0.000010 0.000010 0.000010 0.000010 0.000010 0.000010 0.364300 0.000010 0.000010 0.000010 0.000010 0.000010 0.000010 0.004913 0.013700 0.000010 0.000010 0.000010
0.000010 0.000010 0.000010 0.234448 0.000010 0.000010 0.000010 0.331141 0.003935 0.000010 0.000010 0.000010 0.000010 0.000010 0.000010 0.000010 0.000010 0.000010 0.000010 0.073015 0.000010 0.000010 0.000010 0.000010 0.000010 0.000010 0.355043 0.000010 0.000010 0.000010 0.000010 0.000010 0.000010 0.000709 0.001399 0.000010 0.000010 0.000010
0.000010 0.000010 0.000010 0.000010 0.000010 0.000010 0.000010 0.000010 0.000010 0.000010 0.000010 0.000010 0.000010 0.000010 0.000010 0.000010 0.999630 0.000010 0.000010 0.000010 0.000010 0.000010 0.000010 0.000010 0.000010 0.000010 0.000010 0.000010 0.000010 0.000010 0.000010 0.000010 0.000010 0.000010 0.000010 0.000010 0.000010 0.000010
0.000010 0.000010 0.000010 0.000010 0.000010 0.000010 0.000010 0.000010 0.000010 0.000010 0.000010 0.000010 0.000010 0.000010 0.000010 0.000010 0.999630 0.000010 0.000010 0.000010 0.000010 0.000010 0.000010 0.000010 0.000010 0.000010 0.000010 0.000010 0.000010 0.000010 0.000010 0.000010 0.000010 0.000010 0.000010 0.000010 0.000010 0.000010
0.000010 0.000010 0.000010 0.000010 0.000010 0.000010 0.000010 0.000010 0.000010 0.000010 0.000010 0.000010 0.000010 0.000010 0.000010 0.000010 0.999630 0.000010 0.000010 0.000010 0.000010 0.000010 0.000010 0.000010 0.000010 0.000010 0.000010 0.000010 0.000010 0.000010 0.000010 0.000010 0.000010 0.000010 0.000010 0.000010 0.000010 0.000010
0.000010 0.000010 0.000010 0.000010 0.000010 0.000010 0.000010 0.000010 0.000010 0.000010 0.000010 0.000010 0.000010 0.000010 0.000010 0.000010 0.999630 0.000010 0.000010 0.000010 0.000010 0.000010 0.000010 0.000010 0.000010 0.000010 0.000010 0.000010 0.000010 0.000010 0.000010 0.000010 0.000010 0.000010 0.000010 0.000010 0.000010 0.000010
0.000010 0.000010 0.000010 0.000010 0.000010 0.000010 0.000010 0.000010 0.000010 0.000010 0.000010 0.000010 0.000010 0.000010 0.000010 0.000010 0.999630 0.000010 0.000010 0.000010 0.000010 0.000010 0.000010 0.000010 0.000010 0.000010 0.000010 0.000010 0.000010 0.000010 0.000010 0.000010 0.000010 0.000010 0.000010 0.000010 0.000010 0.000010
0.000010 0.000010 0.000010 0.000010 0.000010 0.000010 0.000010 0.000010 0.000010 0.000010 0.000010 0.000010 0.000010 0.000010 0.000010 0.000010 0.999630 0.000010 0.000010 0.000010 0.000010 0.000010 0.000010 0.000010 0.000010 0.000010 0.000010 0.000010 0.000010 0.000010 0.000010 0.000010 0.000010 0.000010 0.000010 0.000010 0.000010 0.000010
0.000010 0.000010 0.000010 0.000010 0.000010 0.000010 0.000010 0.000010 0.000010 0.000010 0.000010 0.000010 0.000010 0.000010 0.000010 0.000010 0.999630 0.000010 0.000010 0.000010 0.000010 0.000010 0.000010 0.000010 0.000010 0.000010 0.000010 0.000010 0.000010 0.000010 0.000010 0.000010 0.000010 0.000010 0.000010 0.000010 0.000010 0.000010
0.000010 0.000010 0.000010 0.000010 0.000010 0.000010 0.000010 0.000010 0.000010 0.000010 0.000010 0.000010 0.000010 0.000010 0.000010 0.000010 0.999630 0.000010 0.000010 0.000010 0.000010 0.000010 0.000010 0.000010 0.000010 0.000010 0.000010 0.000010 0.000010 0.000010 0.000010 0.000010 0.000010 0.000010 0.000010 0.000010 0.000010 0.000010
0.000010 0.000010 0.000010 0.000010 0.000010 0.000010 0.000010 0.000010 0.000010 0.000010 0.000010 0.000010 0.000010 0.000010 0.000010 0.000010 0.999630 0.000010 0.000010 0.000010 0.000010 0.000010 0.000010 0.000010 0.000010 0.000010 0.000010 0.000010 0.000010 0.000010 0.000010 0.000010 0.000010 0.000010 0.000010 0.000010 0.000010 0.000010
0.000010 0.000010 0.000010 0.000010 0.000010 0.000010 0.000010 0.000011 0.000010 0.000010 0.000010 0.000010 0.000010 0.000010 0.000010 0.000010 0.999629 0.000010 0.000010 0.000010 0.000010 0.000010 0.000010 0.000010 0.000010 0.000010 0.000010 0.000010 0.000010 0.000010 0.000010 0.000010 0.000010 0.000010 0.000010 0.000010 0.000010 0.000010
0.000010 0.000010 0.000010 0.000010 0.000010 0.000010 0.000010 0.000010 0.000010 0.000010 0.000010 0.000010 0.000010 0.000010 0.000010 0.000010 0.999630 0.000010 0.000010 0.000010 0.000010 0.000010 0.000010 0.000010 0.000010 0.000010 0.000010 0.000010 0.000010 0.000010 0.000010 0.000010 0.000010 0.000010 0.000010 0.000010 0.000010 0.000010
0.000010 0.000010 0.000010 0.000010 0.000010 0.000010 0.000010 0.000010 0.000010 0.000010 0.000010 0.000010 0.000010 0.000010 0.000010 0.000010 0.999630 0.000010 0.000010 0.000010 0.000010 0.000010 0.000010 0.000010 0.000010 0.000010 0.000010 0.000010 0.000010 0.000010 0.000010 0.000010 0.000010 0.000010 0.000010 0.000010 0.000010 0.000010
0.000010 0.000010 0.000010 0.000010 0.000010 0.000010 0.000010 0.000010 0.000010 0.000010 0.000010 0.000010 0.000010 0.000010 0.000010 0.000010 0.999630 0.000010 0.000010 0.000010 0.000010 0.000010 0.000010 0.000010 0.000010 0.000010 0.000010 0.000010 0.000010 0.000010 0.000010 0.000010 0.000010 0.000010 0.000010 0.000010 0.000010 0.000010
0.000010 0.000010 0.000010 0.000010 0.000010 0.000010 0.000010 0.000010 0.000010 0.000010 0.000010 0.000010 0.000010 0.000010 0.000010 0.000010 0.999630 0.000010 0.000010 0.000010 0.000010 0.000010 0.000010 0.000010 0.000010 0.000010 0.000010 0.000010 0.000010 0.000010 0.000010 0.000010 0.000010 0.000010 0.000010 0.000010 0.000010 0.000010
0.000010 0.000010 0.000010 0.000010 0.000010 0.000010 0.000010 0.000010 0.000010 0.000010 0.000010 0.000010 0.000010 0.000010 0.000010 0.000010 0.999630 0.000010 0.000010 0.000010 0.000010 0.000010 0.000010 0.000010 0.000010 0.000010 0.000010 0.000010 0.000010 0.000010 0.000010 0.000010 0.000010 0.000010 0.000010 0.000010 0.000010 0.000010
0.008202 0.000010 0.007619 0.000010 0.001402 0.000010 0.000010 0.000010 0.000010 0.033656 0.033166 0.007978 0.000010 0.000010 0.000010 0.000010 0.512947 0.000010 0.000010 0.000010 0.000010 0.000010 0.000010 0.000010 0.014748 0.000010 0.000010 0.000010 0.000010 0.000010 0.019172 0.007743 0.000010 0.000010 0.000010 0.353096 0.000010 0.000010
0.000010 0.000010 0.000010 0.000010 0.000010 0.000010 0.000010 0.505278 0.000010 0.000010 0.000010 0.000010 0.000011 0.000010 0.000010 0.000010 0.494361 0.000010 0.000010 0.000010 0.000010 0.000010 0.000010 0.000010 0.000010 0.000010 0.000010 0.000010 0.000010 0.000010 0.000010 0.000010 0.000010 0.000010 0.000010 0.000010 0.000010 0.000010
0.000010 0.000010 0.000010 0.035620 0.000010 0.000010 0.000010 0.462585 0.000010 0.000010 0.000010 0.000010 0.000010 0.000010 0.000010 0.000010 0.328899 0.000010 0.000010 0.059946 0.000010 0.000010 0.000010 0.000010 0.000010 0.000010 0.112621 0.000010 0.000010 0.000010 0.000010 0.000010 0.000010 0.000010 0.000010 0.000010 0.000010 0.000010
0.000010 0.000010 0.000010 0.000010 0.000010 0.000010 0.000010 0.000010 0.000010 0.000010 0.000010 0.000010 0.000010 0.000010 0.000010 0.000010 0.999630 0.000010 0.000010 0.000010 0.000010 0.000010 0.000010 0.000010 0.000010 0.000010 0.000010 0.000010 0.000010 0.000010 0.000010 0.000010 0.000010 0.000010 0.000010 0.000010 0.000010 0.000010
0.000010 0.000010 0.000010 0.000010 0.000010 0.000010 0.000010 0.000010 0.000010 0.000010 0.000010 0.000010 0.000010 0.000010 0.000010 0.000010 0.999630 0.000010 0.000010 0.000010 0.000010 0.000010 0.000010 0.000010 0.000010 0.000010 0.000010 0.000010 0.000010 0.000010 0.000010 0.000010 0.000010 0.000010 0.000010 0.000010 0.000010 0.000010
0.033999 0.000010 0.000010 0.067392 0.000010 0.000010 0.000010 0.026590 0.833683 0.001521 0.000010 0.000010 0.000010 0.000010 0.000010 0.000010 0.000010 0.000010 0.002505 0.025613 0.000010 0.000010 0.000010 0.000010 0.000010 0.000010 0.000010 0.000010 0.000010 0.000010 0.000010 0.000010 0.000010 0.000010 0.008398 0.000010 0.000010 0.000010
0.000010 0.000010 0.000010 0.000010 0.000010 0.000010 0.000010 0.000010 0.999630 0.000010 0.000010 0.000010 0.000010 0.000010 0.000010 0.000010 0.000010 0.000010 0.000010 0.000010 0.000010 0.000010 0.000010 0.000010 0.000010 0.000010 0.000010 0.000010 0.000010 0.000010 0.000010 0.000010 0.000010 0.000010 0.000010 0.000010 0.000010 0.000010
0.000010 0.000010 0.000010 0.037825 0.000010 0.000010 0.000010 0.000016 0.840310 0.000010 0.000010 0.000010 0.000010 0.000010 0.000010 0.000010 0.000010 0.000010 0.000010 0.013329 0.000010 0.000010 0.000010 0.000010 0.000010 0.000010 0.036051 0.022611 0.000010 0.000010 0.000010 0.000010 0.000010 0.041180 0.008378 0.000010 0.000010 0.000010
0.000010 0.000010 0.000010 0.000010 0.000010 0.000010 0.000010 0.000010 0.999630 0.000010 0.000010 0.000010 0.000010 0.000010 0.000010 0.000010 0.000010 0.000010 0.000010 0.000010 0.000010 0.000010 0.000010 0.000010 0.000010 0.000010 0.000010 0.000010 0.000010 0.000010 0.000010 0.000010 0.000010 0.000010 0.000010 0.000010 0.000010 0.000010
0.000010 0.000010 0.000010 0.045896 0.000010 0.000010 0.000010 0.000010 0.904795 0.000010 0.000010 0.000010 0.000010 0.000010 0.000010 0.000010 0.000010 0.000010 0.000010 0.000010 0.000010 0.000010 0.000010 0.000010 0.000010 0.000010 0.046417 0.000010 0.000010 0.000010 0.000010 0.000010 0.000010 0.000010 0.002552 0.000010 0.000010 0.000010
0.000010 0.000010 0.000010 0.000010 0.000010 0.000010 0.000010 0.000010 0.999630 0.000010 0.000010 0.000010 0.000010 0.000010 0.000010 0.000010 0.000010 0.000010 0.000010 0.000010 0.000010 0.000010 0.000010 0.000010 0.000010 0.000010 0.000010 0.000010 0.000010 0.000010 0.000010 0.000010 0.000010 0.000010 0.000010 0.000010 0.000010 0.000010
0.000010 0.000010 0.000010 0.000010 0.000010 0.000010 0.000010 0.000010 0.999630 0.000010 0.000010 0.000010 0.000010 0.000010 0.000010 0.000010 0.000010 0.000010 0.000010 0.000010 0.000010 0.000010 0.000010 0.000010 0.000010 0.000010 0.000010 0.000010 0.000010 0.000010 0.000010 0.000010 0.000010 0.000010 0.000010 0.000010 0.000010 0.000010
0.000010 0.000010 0.000010 0.019874 0.000010 0.000010 0.000010 0.000010 0.921034 0.000010 0.000010 0.000010 0.000010 0.000010 0.000010 0.000010 0.000010 0.000010 0.000010 0.000010 0.000010 0.000010 0.000010 0.000010 0.000010 0.000010 0.037238 0.000010 0.000010 0.000010 0.000010 0.000010 0.000010 0.000010 0.021514 0.000010 0.000010 0.000010
0.000010 0.000010 0.000010 0.000010 0.000010 0.000010 0.000010 0.000010 0.994572 0.000010 0.000010 0.000010 0.000010 0.000010 0.000010 0.000010 0.000010 0.000010 0.000010 0.000010 0.000010 0.000010 0.000010 0.000010 0.000010 0.000010 0.000010 0.000010 0.000010 0.000010 0.000010 0.000010 0.000010 0.000010 0.005068 0.000010 0.000010 0.000010
0.000010 0.000010 0.000010 0.005030 0.000010 0.000010 0.000010 0.000010 0.918181 0.000010 0.000010 0.000010 0.000010 0.000010 0.000010 0.000010 0.000010 0.000010 0.000010 0.026875 0.000010 0.000010 0.000010 0.000010 0.000010 0.000010 0.044395 0.000010 0.000010 0.000010 0.000010 0.000010 0.000010 0.000010 0.005189 0.000010 0.000010 0.000010
0.000010 0.000010 0.000010 0.084565 0.000010 0.000010 0.000010 0.000010 0.838166 0.000010 0.000010 0.000010 0.000010 0.000010 0.000010 0.000010 0.000010 0.000010 0.000010 0.029971 0.000010 0.000010 0.000010 0.000010 0.000010 0.000010 0.046958 0.000010 0.000010 0.000010 0.000010 0.000010 0.000010 0.000010 0.000010 0.000010 0.000010 0.000010
0.000010 0.000010 0.000010 0.000010 0.000010 0.000010 0.000010 0.000010 0.999630 0.000010 0.000010 0.000010 0.000010 0.000010 0.000010 0.000010 0.000010 0.000010 0.000010 0.000010 0.000010 0.000010 0.000010 0.000010 0.000010 0.000010 0.000010 0.000010 0.000010 0.000010 0.000010 0.000010 0.000010 0.000010 0.000010 0.000010 0.000010 0.000010
0.000010 0.000010 0.000010 0.000010 0.000010 0.000010 0.000010 0.005853 0.974912 0.000010 0.000010 0.000010 0.000010 0.000010 0.000010 0.000010 0.017223 0.000010 0.000010 0.000010 0.000010 0.000010 0.000010 0.000010 0.000010 0.000010 0.000010 0.000010 0.000010 0.000010 0.000010 0.000010 0.000010 0.000010 0.001672 0.000010 0.000010 0.000010
0.000010 0.000010 0.000010 0.000010 0.000010 0.000010 0.000010 0.075095 0.895624 0.000010 0.000010 0.000010 0.000010 0.000010 0.000010 0.000010 0.028930 0.000010 0.000010 0.000010 0.000010 0.000010 0.000010 0.000010 0.000010 0.000010 0.000010 0.000010 0.000010 0.000010 0.000010 0.000010 0.000010 0.000010 0.000010 0.000010 0.000010 0.000010
0.000010 0.000010 0.000010 0.000010 0.000010 0.000010 0.000010 0.000010 0.985999 0.000010 0.000010 0.000010 0.000010 0.000010 0.000010 0.000010 0.013641 0.000010 0.000010 0.000010 0.000010 0.000010 0.000010 0.000010 0.000010 0.000010 0.000010 0.000010 0.000010 0.000010 0.000010 0.000010 0.000010 0.000010 0.000010 0.000010 0.000010 0.000010
0.000010 0.000010 0.000010 0.000010 0.000010 0.000010 0.000010 0.000010 0.983086 0.000010 0.000010 0.000010 0.000010 0.000010 0.000010 0.000010 0.016554 0.000010 0.000010 0.000010 0.000010 0.000010 0.000010 0.000010 0.000010 0.000010 0.000010 0.000010 0.000010 0.000010 0.000010 0.000010 0.000010 0.000010 0.000010 0.000010 0.000010 0.000010
0.000010 0.000010 0.000010 0.000010 0.000010 0.000010 0.000010 0.000010 0.993350 0.000010 0.000010 0.000010 0.000010 0.000010 0.000010 0.000010 0.006290 0.000010 0.000010 0.000010 0.000010 0.000010 0.000010 0.000010 0.000010 0.000010 0.000010 0.000010 0.000010 0.000010 0.000010 0.000010 0.000010 0.000010 0.000010 0.000010 0.000010 0.000010
0.000010 0.000010 0.000010 0.000010 0.000010 0.000010 0.000010 0.000010 0.998040 0.000010 0.000010 0.000010 0.000010 0.000010 0.000010 0.000010 0.001600 0.000010 0.000010 0.000010 0.000010 0.000010 0.000010 0.000010 0.000010 0.000010 0.000010 0.000010 0.000010 0.000010 0.000010 0.000010 0.000010 0.000010 0.000010 0.000010 0.000010 0.000010
0.000010 0.000010 0.000010 0.000010 0.000010 0.000010 0.000010 0.895823 0.000010 0.000010 0.000010 0.000010 0.000010 0.000010 0.000010 0.000010 0.103817 0.000010 0.000010 0.000010 0.000010 0.000010 0.000010 0.000010 0.000010 0.000010 0.000010 0.000010 0.000010 0.000010 0.000010 0.000010 0.000010 0.000010 0.000010 0.000010 0.000010 0.000010
0.000010 0.000010 0.000010 0.000010 0.000010 0.000010 0.000010 0.911669 0.000010 0.000010 0.000010 0.000010 0.000010 0.000010 0.000010 0.000010 0.087971 0.000010 0.000010 0.000010 0.000010 0.000010 0.000010 0.000010 0.000010 0.000010 0.000010 0.000010 0.000010 0.000010 0.000010 0.000010 0.000010 0.000010 0.000010 0.000010 0.000010 0.000010
0.000010 0.000010 0.000010 0.000010 0.000010 0.000010 0.000010 0.925634 0.000010 0.000010 0.000010 0.000010 0.000010 0.000010 0.000010 0.000010 0.074006 0.000010 0.000010 0.000010 0.000010 0.000010 0.000010 0.000010 0.000010 0.000010 0.000010 0.000010 0.000010 0.000010 0.000010 0.000010 0.000010 0.000010 0.000010 0.000010 0.000010 0.000010
0.000010 0.000010 0.000010 0.000010 0.000010 0.000010 0.000010 0.920679 0.000010 0.000010 0.000010 0.000010 0.000010 0.000010 0.000010 0.000010 0.078961 0.000010 0.000010 0.000010 0.000010 0.000010 0.000010 0.000010 0.000010 0.000010 0.000010 0.000010 0.000010 0.000010 0.000010 0.000010 0.000010 0.000010 0.000010 0.000010 0.000010 0.000010
0.000010 0.000010 0.000010 0.000010 0.000010 0.000010 0.000010 0.883052 0.000010 0.000010 0.000010 0.000010 0.000010 0.000010 0.000010 0.000010 0.116588 0.000010 0.000010 0.000010 0.000010 0.000010 0.000010 0.000010 0.000010 0.000010 0.000010 0.000010 0.000010 0.000010 0.000010 0.000010 0.000010 0.000010 0.000010 0.000010 0.000010 0.000010
0.000010 0.000010 0.000010 0.000010 0.000010 0.000010 0.000010 0.903460 0.000010 0.000010 0.000010 0.000010 0.000010 0.000010 0.000010 0.000010 0.096180 0.000010 0.000010 0.000010 0.000010 0.000010 0.000010 0.000010 0.000010 0.000010 0.000010 0.000010 0.000010 0.000010 0.000010 0.000010 0.000010 0.000010 0.000010 0.000010 0.000010 0.000010
0.000010 0.000010 0.000010 0.000010 0.000010 0.000010 0.000010 0.932642 0.000010 0.000010 0.000010 0.000010 0.000010 0.000010 0.000010 0.000010 0.066998 0.000010 0.000010 0.000010 0.000010 0.000010 0.000010 0.000010 0.000010 0.000010 0.000010 0.000010 0.000010 0.000010 0.000010 0.000010 0.000010 0.000010 0.000010 0.000010 0.000010 0.000010
0.000010 0.000010 0.000010 0.075177 0.000010 0.000010 0.000010 0.661223 0.068823 0.000010 0.000010 0.000010 0.000010 0.000010 0.000010 0.000010 0.079428 0.000010 0.000010 0.053684 0.000010 0.000010 0.000010 0.000010 0.000010 0.000010 0.061344 0.000010 0.000010 0.000010 0.000010 0.000010 0.000010 0.000010 0.000010 0.000010 0.000010 0.000010
0.000010 0.000010 0.000010 0.196713 0.000010 0.000010 0.000010 0.488705 0.057651 0.000010 0.000010 0.000010 0.000010 0.000010 0.000010 0.000010 0.035062 0.000010 0.000010 0.018619 0.000010 0.000010 0.000010 0.000010 0.000010 0.000010 0.142342 0.000010 0.000010 0.000010 0.000010 0.000010 0.000010 0.046673 0.013934 0.000010 0.000010 0.000010
0.000010 0.000010 0.000010 0.104326 0.000010 0.000010 0.000010 0.733679 0.055916 0.000010 0.000010 0.000010 0.000010 0.000010 0.000010 0.000010 0.052560 0.000010 0.000010 0.022274 0.000010 0.000010 0.000010 0.000010 0.000010 0.000010 0.030322 0.000010 0.000010 0.000010 0.000010 0.000010 0.000010 0.000010 0.000613 0.000010 0.000010 0.000010
0.000010 0.000010 0.000010 0.094335 0.000010 0.000010 0.000010 0.658996 0.050822 0.000010 0.000010 0.000010 0.000010 0.000010 0.000010 0.000010 0.057354 0.000010 0.000010 0.027902 0.000010 0.000010 0.000010 0.000010 0.000010 0.000010 0.105183 0.000010 0.000010 0.000010 0.000010 0.000010 0.000010 0.000010 0.005097 0.000010 0.000010 0.000010
0.000010 0.000010 0.000010 0.000010 0.000010 0.000010 0.000010 0.999630 0.000010 0.000010 0.000010 0.000010 0.000010 0.000010 0.000010 0.000010 0.000010 0.000010 0.000010 0.000010 0.000010 0.000010 0.000010 0.000010 0.000010 0.000010 0.000010 0.000010 0.000010 0.000010 0.000010 0.000010 0.000010 0.000010 0.000010 0.000010 0.000010 0.000010
0.000010 0.000010 0.000010 0.000010 0.000010 0.000010 0.000010 0.999630 0.000010 0.000010 0.000010 0.000010 0.000010 0.000010 0.000010 0.000010 0.000010 0.000010 0.000010 0.000010 0.000010 0.000010 0.000010 0.000010 0.000010 0.000010 0.000010 0.000010 0.000010 0.000010 0.000010 0.000010 0.000010 0.000010 0.000010 0.000010 0.000010 0.000010
0.000010 0.000010 0.000010 0.113586 0.000010 0.000010 0.000010 0.724520 0.043889 0.000010 0.000010 0.000010 0.000010 0.000010 0.000010 0.000010 0.037262 0.000010 0.000010 0.071101 0.000010 0.000010 0.000010 0.000010 0.000010 0.000010 0.006088 0.000010 0.000010 0.000010 0.000010 0.000010 0.000010 0.003242 0.000011 0.000010 0.000010 0.000010
0.000010 0.000010 0.000010 0.087076 0.000010 0.000010 0.000010 0.751238 0.058159 0.000010 0.000010 0.000010 0.000010 0.000010 0.000010 0.000010 0.067771 0.000010 0.000010 0.000010 0.000010 0.000010 0.000010 0.000010 0.000010 0.000010 0.017650 0.000010 0.000010 0.000010 0.000010 0.000010 0.000010 0.000010 0.017785 0.000010 0.000010 0.000010
0.000010 0.000010 0.000010 0.077658 0.000010 0.000010 0.000010 0.684577 0.088177 0.000010 0.000010 0.000010 0.000010 0.000010 0.000010 0.000010 0.053032 0.000010 0.000010 0.027540 0.000010 0.000010 0.000010 0.000010 0.000010 0.000010 0.068695 0.000010 0.000010 0.000010 0.000010 0.000010 0.000010 0.000010 0.000010 0.000010 0.000010 0.000010
0.000010 0.000010 0.000010 0.868188 0.000010 0.000010 0.000010 0.000010 0.017344 0.000010 0.000010 0.000010 0.000010 0.000010 0.000010 0.000010 0.000010 0.000010 0.000010 0.079679 0.000010 0.000010 0.000010 0.000010 0.000010 0.000010 0.000010 0.000010 0.000010 0.000010 0.000010 0.000010 0.000010 0.017616 0.016842 0.000010 0.000010 0.000010
0.000010 0.000010 0.000010 0.641665 0.000010 0.000010 0.000010 0.000010 0.025339 0.000010 0.000010 0.000010 0.000010 0.000010 0.000010 0.000010 0.000010 0.000010 0.000010 0.190553 0.000010 0.000010 0.000010 0.000010 0.000010 0.000010 0.011443 0.000010 0.000010 0.000010 0.000010 0.000010 0.000010 0.117902 0.012779 0.000010 0.000010 0.000010
0.000010 0.000010 0.000010 0.640375 0.000010 0.000010 0.000010 0.001726 0.058965 0.000010 0.000010 0.000010 0.000010 0.003494 0.000010 0.000010 0.000010 0.000010 0.000010 0.141836 0.000010 0.000010 0.000010 0.000010 0.000010 0.000010 0.045325 0.000010 0.000010 0.000010 0.000010 0.000010 0.000010 0.083589 0.024390 0.000010 0.000010 0.000010
0.004141 0.000010 0.000010 0.785865 0.006853 0.000010 0.000010 0.000010 0.014710 0.000010 0.013563 0.023895 0.000010 0.000010 0.044224 0.000010 0.003405 0.024783 0.000010 0.062821 0.000181 0.000010 0.000010 0.000010 0.000010 0.000010 0.000010 0.001845 0.008023 0.002573 0.001009 0.000010 0.000010 0.000010 0.000010 0.001891 0.000010 0.000010
0.000010 0.000010 0.000010 0.868180 0.000010 0.000010 0.000010 0.000010 0.000010 0.000010 0.000010 0.000010 0.000010 0.000010 0.000010 0.000010 0.000010 0.000010 0.000010 0.062533 0.000010 0.000010 0.000010 0.000010 0.000010 0.000010 0.005637 0.000010 0.000010 0.000010 0.000010 0.000010 0.000010 0.063309 0.000010 0.000010 0.000010 0.000010
0.000010 0.000010 0.000010 0.676058 0.000010 0.000010 0.000010 0.009752 0.032118 0.000010 0.000010 0.000010 0.000010 0.003849 0.000010 0.000010 0.000010 0.000010 0.000010 0.118774 0.000010 0.000010 0.000010 0.000010 0.000010 0.000010 0.066675 0.000010 0.000010 0.000010 0.000010 0.000010 0.000010 0.079948 0.012526 0.000010 0.000010 0.000010
0.000010 0.000010 0.002201 0.722295 0.000010 0.000010 0.000010 0.015001 0.001250 0.000010 0.029661 0.000010 0.000010 0.013540 0.069154 0.000010 0.000010 0.000010 0.000010 0.076589 0.000010 0.000010 0.000010 0.000010 0.000010 0.000010 0.000010 0.000010 0.000010 0.004161 0.000010 0.000010 0.000010 0.065784 0.000010 0.000010 0.000095 0.000010
0.003433 0.000010 0.000010 0.786796 0.006866 0.000010 0.000010 0.000010 0.014254 0.000010 0.013251 0.024542 0.000010 0.000010 0.042405 0.000010 0.002868 0.026577 0.000010 0.062451 0.000090 0.000010 0.000010 0.000010 0.000010 0.000010 0.000010 0.002057 0.008243 0.002379 0.001482 0.000010 0.000010 0.000010 0.000010 0.002086 0.000010 0.000010
0.000010 0.000010 0.000010 0.891369 0.000010 0.000010 0.000010 0.000010 0.000010 0.000010 0.000010 0.000010 0.000010 0.000010 0.000010 0.000010 0.000010 0.000010 0.000010 0.067276 0.000010 0.000010 0.000010 0.000010 0.000010 0.000010 0.000010 0.000010 0.000010 0.000010 0.000010 0.000010 0.000010 0.041005 0.000010 0.000010 0.000010 0.000010
0.000010 0.000010 0.000010 0.806172 0.000010 0.000010 0.000010 0.000010 0.028799 0.000010 0.000010 0.000010 0.000010 0.000010 0.000010 0.000010 0.001167 0.000010 0.000010 0.080680 0.000010 0.000010 0.000010 0.000010 0.000010 0.000010 0.017434 0.000010 0.000010 0.000010 0.000010 0.000010 0.000010 0.065428 0.000010 0.000010 0.000010 0.000010
0.000010 0.000010 0.000010 0.552909 0.000010 0.000010 0.000010 0.014049 0.021985 0.000010 0.000010 0.000010 0.000010 0.000010 0.000010 0.000010 0.000010 0.000010 0.000010 0.192127 0.000010 0.000010 0.000010 0.000010 0.000010 0.000010 0.064904 0.000010 0.000010 0.000010 0.000010 0.000010 0.000010 0.153700 0.000017 0.000010 0.000010 0.000010
0.000010 0.000010 0.000010 0.540989 0.000010 0.000010 0.000010 0.019298 0.012133 0.000010 0.000010 0.000010 0.000010 0.000010 0.000010 0.000010 0.000010 0.000010 0.000010 0.183664 0.000010 0.000010 0.000010 0.000010 0.000010 0.000010 0.056926 0.000010 0.000010 0.000010 0.000010 0.000010 0.003763 0.166348 0.016578 0.000010 0.000010 0.000010
0.000010 0.000010 0.000010 0.514331 0.000010 0.000010 0.000010 0.000010 0.033537 0.000010 0.000010 0.000010 0.000010 0.008699 0.000010 0.000010 0.000010 0.000010 0.000010 0.217049 0.000010 0.000010 0.000010 0.000010 0.000010 0.000010 0.047150 0.000010 0.000010 0.000010 0.000010 0.000010 0.000010 0.159760 0.019165 0.000010 0.000010 0.000010
0.000010 0.000010 0.000010 0.527564 0.000010 0.000010 0.000010 0.002768 0.049223 0.000010 0.000010 0.000010 0.000010 0.003470 0.000010 0.000010 0.000010 0.000010 0.000010 0.193342 0.000010 0.000010 0.000010 0.000010 0.000010 0.000010 0.069328 0.005501 0.000010 0.000010 0.000010 0.000010 0.000010 0.125258 0.023256 0.000010 0.000010 0.000010
0.000010 0.011953 0.000010 0.520150 0.000010 0.000010 0.000010 0.000010 0.031940 0.000010 0.000010 0.000010 0.000010 0.000010 0.000010 0.000010 0.000010 0.000010 0.000010 0.203916 0.000010 0.000010 0.000010 0.000010 0.000010 0.000010 0.077670 0.000010 0.000010 0.000010 0.000010 0.000010 0.000010 0.134763 0.019299 0.000010 0.000010 0.000010
0.000010 0.000010 0.000010 0.526903 0.000010 0.000010 0.000010 0.000010 0.049523 0.000010 0.000010 0.000010 0.000010 0.000010 0.000010 0.000010 0.000010 0.000010 0.000010 0.162024 0.000010 0.000010 0.000010 0.000010 0.000010 0.000010 0.069344 0.000010 0.000010 0.000010 0.000010 0.000010 0.000010 0.173494 0.018393 0.000010 0.000010 0.000010
0.000010 0.000010 0.000010 0.527238 0.000010 0.000010 0.000010 0.000010 0.048028 0.000010 0.000010 0.000010 0.000010 0.000010 0.000010 0.000010 0.000010 0.000010 0.000010 0.162294 0.000010 0.000010 0.000010 0.000010 0.000010 0.000010 0.069351 0.000010 0.000010 0.000010 0.000010 0.000010 0.000010 0.172914 0.019855 0.000010 0.000010 0.000010
0.000765 0.001259 0.000010 0.514020 0.000010 0.000010 0.000010 0.002007 0.082495 0.000010 0.004639 0.000010 0.000010 0.011729 0.002401 0.000010 0.000010 0.000968 0.000010 0.141777 0.000010 0.000010 0.000010 0.000010 0.000010 0.000010 0.070661 0.010657 0.000010 0.000163 0.000010 0.000062 0.000010 0.135756 0.016676 0.000010 0.003754 0.000010
0.000010 0.000010 0.000010 0.575284 0.000010 0.000010 0.000010 0.000010 0.051649 0.000010 0.000010 0.000010 0.000010 0.000010 0.000010 0.000010 0.004091 0.000010 0.000010 0.137181 0.000010 0.000010 0.000010 0.000010 0.000010 0.000010 0.072095 0.000010 0.000010 0.000010 0.000010 0.000010 0.000010 0.159381 0.000010 0.000010 0.000010 0.000010
0.000010 0.000010 0.000010 0.594516 0.000010 0.000010 0.000010 0.000010 0.061250 0.000010 0.000010 0.000010 0.000010 0.000836 0.000010 0.000010 0.000010 0.000010 0.000010 0.137713 0.000010 0.000010 0.000010 0.000010 0.000010 0.000010 0.037333 0.000010 0.000010 0.000010 0.000010 0.000010 0.000010 0.157995 0.010046 0.000010 0.000010 0.000010
0.000010 0.016982 0.001501 0.472532 0.011384 0.000010 0.000010 0.000010 0.108869 0.005385 0.004940 0.000010 0.008022 0.000010 0.000010 0.000010 0.000010 0.000010 0.000488 0.132077 0.000010 0.000010 0.000010 0.000010 0.000010 0.004680 0.048765 0.000010 0.000010 0.000010 0.000010 0.001212 0.000010 0.175606 0.007328 0.000010 0.000010 0.000010
0.000010 0.000010 0.000010 0.000010 0.000010 0.000010 0.000010 0.000010 0.000010 0.000010 0.000010 0.000010 0.000010 0.000010 0.000010 0.000010 0.000010 0.000010 0.000010 0.999630 0.000010 0.000010 0.000010 0.000010 0.000010 0.000010 0.000010 0.000010 0.000010 0.000010 0.000010 0.000010 0.000010 0.000010 0.000010 0.000010 0.000010 0.000010
0.002319 0.001577 0.000893 0.413268 0.005135 0.000010 0.000010 0.009017 0.068904 0.007697 0.014791 0.000010 0.009360 0.004504 0.012885 0.000010 0.000010 0.000010 0.000010 0.131328 0.000010 0.000010 0.000010 0.000010 0.000010 0.000017 0.080385 0.031195 0.000010 0.001999 0.000010 0.000010 0.014635 0.175573 0.006049 0.001879 0.000010 0.006431
0.000010 0.000010 0.000010 0.000010 0.000010 0.000010 0.000010 0.000010 0.000010 0.000010 0.000010 0.000010 0.000010 0.000010 0.000010 0.000010 0.000010 0.000010 0.000010 0.999630 0.000010 0.000010 0.000010 0.000010 0.000010 0.000010 0.000010 0.000010 0.000010 0.000010 0.000010 0.000010 0.000010 0.000010 0.000010 0.000010 0.000010 0.000010
0.000010 0.000010 0.000010 0.000010 0.000010 0.000010 0.000010 0.000010 0.000010 0.000010 0.000010 0.000010 0.000010 0.000010 0.000010 0.000010 0.000010 0.000010 0.000010 0.999630 0.000010 0.000010 0.000010 0.000010 0.000010 0.000010 0.000010 0.000010 0.000010 0.000010 0.000010 0.000010 0.000010 0.000010 0.000010 0.000010 0.000010 0.000010
0.000010 0.021749 0.001582 0.412236 0.010428 0.000010 0.001619 0.009180 0.068708 0.000010 0.014047 0.000010 0.014938 0.000010 0.002333 0.003386 0.000010 0.000010 0.000010 0.140542 0.000010 0.000010 0.000010 0.000010 0.000010 0.000010 0.080522 0.018496 0.000010 0.000010 0.004718 0.000010 0.000010 0.195298 0.000010 0.000010 0.000010 0.000010
0.000010 0.000010 0.000010 0.118554 0.000010 0.000010 0.000010 0.000010 0.000010 0.000010 0.000010 0.000010 0.000010 0.000010 0.000010 0.000010 0.000010 0.000010 0.000010 0.881086 0.000010 0.000010 0.000010 0.000010 0.000010 0.000010 0.000010 0.000010 0.000010 0.000010 0.000010 0.000010 0.000010 0.000010 0.000010 0.000010 0.000010 0.000010
0.000275 0.050077 0.000010 0.334391 0.021577 0.000010 0.002237 0.029293 0.058257 0.000010 0.034828 0.000010 0.030889 0.019039 0.004339 0.000010 0.000010 0.002826 0.000010 0.114576 0.000010 0.000010 0.000278 0.000010 0.003793 0.000010 0.037579 0.000010 0.000010 0.000010 0.003164 0.000010 0.000033 0.240251 0.006981 0.000010 0.005148 0.000010
0.000010 0.006283 0.001374 0.250411 0.012837 0.000010 0.007926 0.000010 0.079034 0.006263 0.028903 0.000032 0.032018 0.000010 0.000010 0.000010 0.000808 0.000010 0.000010 0.118856 0.000010 0.000010 0.005183 0.000010 0.000010 0.000010 0.058598 0.035839 0.000010 0.000010 0.000010 0.001062 0.004720 0.331746 0.004620 0.000010 0.006155 0.007163
0.001292 0.004974 0.000010 0.209049 0.018092 0.000010 0.004041 0.001086 0.065224 0.001499 0.036087 0.005257 0.022471 0.000010 0.000010 0.000010 0.000512 0.000010 0.000010 0.110205 0.000010 0.000010 0.006307 0.000010 0.000010 0.000010 0.073065 0.074011 0.000010 0.002697 0.000010 0.000010 0.020384 0.335435 0.000010 0.003362 0.004779 0.000010
0.000010 0.000010 0.000010 0.000010 0.000010 0.000010 0.000010 0.000010 0.000010 0.000010 0.000010 0.000010 0.000010 0.000010 0.000010 0.000010 0.000010 0.000010 0.000010 0.000010 0.000010 0.000010 0.000010 0.000010 0.000010 0.000010 0.000010 0.000010 0.000010 0.000010 0.000010 0.000010 0.000010 0.000010 0.999630 0.000010 0.000010 0.000010
0.000010 0.000010 0.000010 0.000010 0.000010 0.000010 0.000010 0.000010 0.000010 0.000010 0.000010 0.000010 0.000010 0.000010 0.000010 0.000010 0.000010 0.000010 0.000010 0.000010 0.000010 0.000010 0.000010 0.000010 0.000010 0.000010 0.000010 0.000010 0.000010 0.000010 0.000010 0.000010 0.000010 0.000010 0.999630 0.000010 0.000010 0.000010
0.000010 0.000010 0.000010 0.000010 0.000010 0.000010 0.000010 0.000010 0.000010 0.000010 0.000010 0.000010 0.000010 0.000010 0.000010 0.000010 0.000010 0.000010 0.000010 0.000010 0.000010 0.000010 0.000010 0.000010 0.000010 0.000010 0.000010 0.000010 0.000010 0.000010 0.000010 0.000010 0.000010 0.000010 0.999630 0.000010 0.000010 0.000010
0.000010 0.000010 0.000010 0.000010 0.000010 0.000010 0.000010 0.000010 0.000010 0.000010 0.000010 0.000010 0.000010 0.000010 0.000010 0.000010 0.000010 0.000010 0.000010 0.000010 0.000010 0.000010 0.000010 0.000010 0.000010 0.000010 0.000010 0.000010 0.000010 0.000010 0.000010 0.000010 0.000010 0.000010 0.999630 0.000010 0.000010 0.000010
0.000010 0.000010 0.000010 0.000010 0.000010 0.000010 0.000010 0.000010 0.000010 0.000010 0.000010 0.000010 0.000010 0.000010 0.000010 0.000010 0.000010 0.000010 0.000010 0.000010 0.000010 0.000010 0.000010 0.000010 0.000010 0.000010 0.000010 0.000010 0.000010 0.000010 0.000010 0.000010 0.000010 0.000010 0.999630 0.000010 0.000010 0.000010
0.000010 0.000010 0.000010 0.000010 0.000010 0.000010 0.000010 0.000010 0.000010 0.000010 0.000010 0.000010 0.000010 0.000010 0.000010 0.000010 0.000010 0.000010 0.000010 0.000010 0.000010 0.000010 0.000010 0.000010 0.000010 0.000010 0.000010 0.000010 0.000010 0.000010 0.000010 0.000010 0.000010 0.000010 0.999630 0.000010 0.000010 0.000010
0.000010 0.000010 0.000010 0.000010 0.000010 0.000010 0.000010 0.000010 0.000010 0.000010 0.000010 0.000010 0.000010 0.000010 0.000010 0.000010 0.000010 0.000010 0.000010 0.000010 0.000010 0.000010 0.000010 0.000010 0.000010 0.000010 0.000010 0.000010 0.000010 0.000010 0.000010 0.000010 0.000010 0.000010 0.999630 0.000010 0.000010 0.000010
0.000010 0.000010 0.000010 0.000010 0.000010 0.000010 0.000010 0.000010 0.000011 0.000010 0.000010 0.000010 0.000010 0.000010 0.000010 0.000010 0.000010 0.000010 0.000010 0.000010 0.000010 0.000010 0.000010 0.000010 0.000010 0.000010 0.000010 0.000010 0.000010 0.000010 0.000010 0.000010 0.000010 0.000010 0.999629 0.000010 0.000010 0.000010
0.000010 0.000010 0.000010 0.618317 0.000010 0.000010 0.000010 0.000010 0.000010 0.000010 0.000010 0.000010 0.000010 0.000010 0.000010 0.000010 0.000010 0.000010 0.000010 0.183534 0.000010 0.000010 0.000010 0.000010 0.000010 0.000010 0.000010 0.000010 0.000010 0.000010 0.000010 0.000010 0.000010 0.000010 0.197799 0.000010 0.000010 0.000010
0.000010 0.000010 0.000010 0.605612 0.000010 0.000010 0.000010 0.000010 0.000010 0.000010 0.000010 0.000010 0.000010 0.000010 0.000010 0.000010 0.000010 0.000010 0.000010 0.174290 0.000010 0.000010 0.000010 0.000010 0.000010 0.000010 0.027663 0.000010 0.000010 0.000010 0.000010 0.000010 0.000010 0.000010 0.192096 0.000010 0.000010 0.000010
0.000010 0.000010 0.000010 0.574302 0.000010 0.000010 0.000010 0.000010 0.078674 0.000010 0.000010 0.000010 0.000010 0.000010 0.000010 0.000010 0.002324 0.000010 0.000010 0.113756 0.000010 0.000010 0.000010 0.000010 0.000010 0.000010 0.087919 0.000010 0.000010 0.000010 0.000010 0.000010 0.000010 0.108558 0.034158 0.000010 0.000010 0.000010
0.000010 0.000010 0.000010 0.533406 0.000010 0.000010 0.000010 0.000010 0.085351 0.000010 0.000010 0.000010 0.000010 0.000010 0.000010 0.000010 0.000010 0.000010 0.000010 0.170119 0.000010 0.000010 0.000010 0.000010 0.000010 0.000010 0.047868 0.001835 0.000010 0.000010 0.000010 0.000010 0.000010 0.119179 0.041932 0.000010 0.000010 0.000010
0.000010 0.000010 0.000010 0.823914 0.000010 0.000010 0.000010 0.000010 0.000010 0.000010 0.000010 0.000010 0.000010 0.000010 0.000010 0.000010 0.000010 0.000010 0.000010 0.161949 0.000010 0.000010 0.000010 0.000010 0.000010 0.000010 0.004665 0.000010 0.000010 0.000010 0.000010 0.000010 0.000010 0.000010 0.009132 0.000010 0.000010 0.000010
0.000010 0.000010 0.000010 0.762987 0.000010 0.000010 0.000010 0.000010 0.018694 0.000010 0.000010 0.000010 0.000010 0.000010 0.000010 0.000010 0.000010 0.000010 0.000010 0.144044 0.000010 0.000010 0.000010 0.000010 0.000010 0.000010 0.021217 0.000010 0.000010 0.000010 0.000010 0.000010 0.000010 0.021212 0.031526 0.000010 0.000010 0.000010
0.000010 0.000010 0.000010 0.501845 0.000010 0.000010 0.000010 0.000010 0.065031 0.000010 0.000010 0.000010 0.000010 0.000010 0.000010 0.000010 0.000010 0.000010 0.000010 0.202563 0.000010 0.000010 0.000010 0.000010 0.000010 0.000010 0.095817 0.000010 0.000010 0.000010 0.000010 0.000010 0.000010 0.103942 0.030483 0.000010 0.000010 0.000010
0.000010 0.000010 0.000010 0.824528 0.000010 0.000010 0.000010 0.000010 0.000010 0.000010 0.000010 0.000010 0.000010 0.000010 0.000010 0.000010 0.000010 0.000010 0.000010 0.161707 0.000010 0.000010 0.000010 0.000010 0.000010 0.000010 0.004181 0.000010 0.000010 0.000010 0.000010 0.000010 0.000010 0.000010 0.009244 0.000010 0.000010 0.000010
0.000010 0.000010 0.000010 0.746874 0.000010 0.000010 0.000010 0.000010 0.006708 0.000010 0.000010 0.000010 0.000010 0.000010 0.000010 0.000010 0.000010 0.000010 0.000010 0.172098 0.000010 0.000010 0.000010 0.000010 0.000010 0.000010 0.020251 0.000010 0.000010 0.000010 0.000010 0.000010 0.000010 0.041999 0.011751 0.000010 0.000010 0.000010
0.000010 0.000010 0.000010 0.637570 0.000010 0.000010 0.000010 0.000010 0.048971 0.000010 0.000010 0.000010 0.000010 0.000010 0.000010 0.000010 0.000010 0.000010 0.000010 0.150269 0.000010 0.000010 0.000010 0.000010 0.000010 0.000010 0.051474 0.000010 0.000010 0.000010 0.000010 0.000010 0.000010 0.069083 0.042313 0.000010 0.000010 0.000010
0.000010 0.000010 0.000010 0.231211 0.000010 0.000010 0.000010 0.000010 0.000010 0.000010 0.000010 0.000010 0.000010 0.000010 0.000010 0.000010 0.000010 0.000010 0.000010 0.753804 0.000010 0.000010 0.000010 0.000010 0.000010 0.000010 0.000867 0.000010 0.000010 0.000010 0.000010 0.000010 0.000010 0.000010 0.013778 0.000010 0.000010 0.000010
0.000010 0.000010 0.000010 0.215744 0.000010 0.000010 0.000010 0.000010 0.000010 0.000010 0.000010 0.000010 0.000010 0.000010 0.000010 0.000010 0.000010 0.000010 0.000010 0.084624 0.000010 0.000010 0.000010 0.000010 0.000010 0.000010 0.000010 0.000010 0.000010 0.000010 0.000010 0.000010 0.000010 0.000010 0.699282 0.000010 0.000010 0.000010
0.000010 0.000010 0.000010 0.843521 0.000010 0.000010 0.000010 0.000010 0.012440 0.000010 0.000010 0.000010 0.000010 0.000010 0.000010 0.000010 0.000010 0.000010 0.000010 0.075679 0.000010 0.000010 0.000010 0.000010 0.000010 0.000010 0.057282 0.000010 0.000010 0.000010 0.000010 0.000010 0.000010 0.010748 0.000010 0.000010 0.000010 0.000010
0.000010 0.000010 0.000010 0.975927 0.000010 0.000010 0.000010 0.000010 0.000010 0.000010 0.000010 0.000010 0.000010 0.000010 0.000010 0.000010 0.000010 0.000010 0.000010 0.000010 0.000010 0.000010 0.000010 0.000010 0.000010 0.000010 0.000010 0.000010 0.000010 0.000010 0.000010 0.000010 0.000010 0.000010 0.023713 0.000010 0.000010 0.000010
0.000010 0.000010 0.000010 0.730720 0.000010 0.000010 0.000010 0.000010 0.019555 0.000010 0.000010 0.000010 0.000010 0.000010 0.000010 0.000010 0.000010 0.000010 0.000010 0.082968 0.000010 0.000010 0.000010 0.000010 0.000010 0.000010 0.080866 0.000010 0.000010 0.000010 0.000010 0.000010 0.000010 0.056083 0.029488 0.000010 0.000010 0.000010
0.000010 0.000010 0.000010 0.999630 0.000010 0.000010 0.000010 0.000010 0.000010 0.000010 0.000010 0.000010 0.000010 0.000010 0.000010 0.000010 0.000010 0.000010 0.000010 0.000010 0.000010 0.000010 0.000010 0.000010 0.000010 0.000010 0.000010 0.000010 0.000010 0.000010 0.000010 0.000010 0.000010 0.000010 0.000010 0.000010 0.000010 0.000010
0.000010 0.000010 0.000010 0.999630 0.000010 0.000010 0.000010 0.000010 0.000010 0.000010 0.000010 0.000010 0.000010 0.000010 0.000010 0.000010 0.000010 0.000010 0.000010 0.000010 0.000010 0.000010 0.000010 0.000010 0.000010 0.000010 0.000010 0.000010 0.000010 0.000010 0.000010 0.000010 0.000010 0.000010 0.000010 0.000010 0.000010 0.000010
0.000010 0.000010 0.000010 0.999630 0.000010 0.000010 0.000010 0.000010 0.000010 0.000010 0.000010 0.000010 0.000010 0.000010 0.000010 0.000010 0.000010 0.000010 0.000010 0.000010 0.000010 0.000010 0.000010 0.000010 0.000010 0.000010 0.000010 0.000010 0.000010 0.000010 0.000010 0.000010 0.000010 0.000010 0.000010 0.000010 0.000010 0.000010
0.000010 0.000010 0.000010 0.813669 0.000010 0.000010 0.000010 0.000010 0.036190 0.000010 0.000010 0.000010 0.000010 0.000010 0.000010 0.000010 0.000010 0.000010 0.000010 0.079015 0.000010 0.000010 0.000010 0.000010 0.000010 0.000010 0.039798 0.000010 0.000010 0.000010 0.000010 0.000010 0.000010 0.030658 0.000350 0.000010 0.000010 0.000010
0.000010 0.000010 0.000010 0.994952 0.000010 0.000010 0.000010 0.000010 0.000010 0.000010 0.000010 0.000010 0.000010 0.000010 0.000010 0.000010 0.000010 0.000010 0.000010 0.000010 0.000010 0.000010 0.000010 0.000010 0.000010 0.000010 0.000010 0.000010 0.000010 0.000010 0.000010 0.000010 0.000010 0.000010 0.004688 0.000010 0.000010 0.000010
0.000010 0.000010 0.000010 0.999630 0.000010 0.000010 0.000010 0.000010 0.000010 0.000010 0.000010 0.000010 0.000010 0.000010 0.000010 0.000010 0.000010 0.000010 0.000010 0.000010 0.000010 0.000010 0.000010 0.000010 0.000010 0.000010 0.000010 0.000010 0.000010 0.000010 0.000010 0.000010 0.000010 0.000010 0.000010 0.000010 0.000010 0.000010
0.000010 0.000010 0.000010 0.677561 0.000010 0.000010 0.000010 0.000341 0.022014 0.000010 0.000010 0.000010 0.000010 0.000010 0.000010 0.000010 0.000010 0.000010 0.000010 0.120022 0.000010 0.000010 0.000010 0.000011 0.000010 0.000010 0.061562 0.002224 0.000010 0.000010 0.000010 0.000010 0.000010 0.100326 0.015648 0.000010 0.000010 0.000010
0.006096 0.012008 0.000010 0.535880 0.000010 0.001844 0.000010 0.000010 0.021371 0.004685 0.007461 0.000101 0.000010 0.000010 0.000010 0.000010 0.002185 0.000010 0.000010 0.166050 0.000010 0.000010 0.000010 0.001677 0.000010 0.000010 0.060621 0.000010 0.000010 0.000010 0.002214 0.000010 0.000010 0.160129 0.013050 0.000010 0.000010 0.004407
0.000010 0.009728 0.000010 0.505424 0.000010 0.000010 0.000010 0.000010 0.038481 0.000010 0.000010 0.000010 0.000010 0.000010 0.000010 0.000010 0.000081 0.000010 0.000010 0.178732 0.000010 0.000010 0.000010 0.000010 0.000010 0.000010 0.096551 0.004385 0.000010 0.000010 0.000010 0.000010 0.000010 0.132573 0.033756 0.000010 0.000010 0.000010
0.000010 0.000010 0.000010 0.493701 0.000010 0.000010 0.000010 0.000010 0.059114 0.000010 0.000010 0.000010 0.000010 0.000010 0.000010 0.000010 0.000603 0.000010 0.000010 0.182527 0.000010 0.000010 0.000010 0.000010 0.000010 0.000010 0.050742 0.009064 0.000010 0.000010 0.000010 0.000010 0.000010 0.180399 0.023549 0.000010 0.000010 0.000010
0.000010 0.000010 0.000010 0.572701 0.000010 0.000010 0.000010 0.000010 0.039217 0.000010 0.000010 0.000010 0.000010 0.000010 0.000010 0.000010 0.000010 0.000010 0.000010 0.178083 0.000010 0.000010 0.000010 0.000010 0.000010 0.000010 0.086322 0.000010 0.000010 0.000010 0.000010 0.000010 0.000010 0.120875 0.002481 0.000010 0.000010 0.000010
0.000010 0.000010 0.000010 0.641446 0.000010 0.000010 0.000010 0.008289 0.016484 0.000010 0.000010 0.000010 0.000010 0.000010 0.000010 0.000010 0.000010 0.000010 0.000010 0.154674 0.000010 0.000010 0.000010 0.000010 0.000010 0.000010 0.072720 0.000010 0.000010 0.000010 0.000010 0.000010 0.000010 0.106066 0.000010 0.000010 0.000010 0.000010
0.000010 0.000010 0.000010 0.544220 0.000010 0.000010 0.000010 0.000010 0.058410 0.000010 0.000010 0.000010 0.000010 0.002932 0.000010 0.000010 0.000010 0.000010 0.000010 0.206814 0.000010 0.000010 0.000010 0.000010 0.000010 0.000010 0.086118 0.000010 0.000010 0.000010 0.000010 0.000010 0.000010 0.087723 0.013473 0.000010 0.000010 0.000010
0.000010 0.000010 0.000010 0.548833 0.000010 0.000010 0.000010 0.000010 0.068271 0.000010 0.000010 0.000010 0.000010 0.000010 0.000010 0.002000 0.000010 0.000010 0.000010 0.158420 0.000010 0.000010 0.000010 0.000010 0.000010 0.000010 0.099676 0.000010 0.000010 0.000010 0.000010 0.000010 0.000010 0.122480 0.000010 0.000010 0.000010 0.000010
0.000010 0.000010 0.000010 0.565005 0.000010 0.000010 0.000010 0.002569 0.035620 0.000010 0.000010 0.000010 0.000010 0.000010 0.000010 0.000010 0.000010 0.000010 0.000010 0.180823 0.000010 0.000010 0.000010 0.000010 0.000010 0.000010 0.080639 0.000010 0.000010 0.000010 0.000010 0.000010 0.000010 0.122416 0.012619 0.000010 0.000010 0.000010
0.000010 0.000010 0.000010 0.501242 0.000010 0.000010 0.000010 0.001084 0.035817 0.000010 0.000010 0.000010 0.000010 0.003929 0.000010 0.000010 0.000010 0.000010 0.000010 0.247928 0.000010 0.000010 0.000010 0.000010 0.000010 0.000010 0.069128 0.005526 0.000010 0.000010 0.000010 0.000010 0.000010 0.122220 0.012836 0.000010 0.000010 0.000010
0.000010 0.000010 0.000010 0.480781 0.000010 0.000010 0.000010 0.000010 0.038809 0.000010 0.000010 0.000010 0.000010 0.002160 0.000010 0.000010 0.000010 0.000010 0.000010 0.165125 0.000010 0.000010 0.000010 0.000010 0.000010 0.000010 0.090963 0.014643 0.000010 0.000010 0.000010 0.000010 0.000010 0.181106 0.026112 0.000010 0.000010 0.000010
0.000010 0.055936 0.000010 0.000010 0.000010 0.000010 0.242104 0.000010 0.000010 0.000010 0.000010 0.000010 0.000010 0.000010 0.000010 0.000010 0.000010 0.000010 0.560902 0.000010 0.000010 0.000010 0.140718 0.000010 0.000010 0.000010 0.000010 0.000010 0.000010 0.000010 0.000010 0.000010 0.000010 0.000010 0.000010 0.000010 0.000010 0.000010
0.000010 0.062873 0.000010 0.000010 0.000010 0.000010 0.242651 0.000010 0.000010 0.000010 0.000010 0.000010 0.000010 0.000010 0.000010 0.000010 0.000010 0.000010 0.553791 0.000010 0.000010 0.000010 0.140344 0.000010 0.000010 0.000010 0.000010 0.000010 0.000010 0.000010 0.000010 0.000010 0.000010 0.000010 0.000010 0.000010 0.000010 0.000010
0.000010 0.036267 0.000010 0.000010 0.000010 0.000010 0.229747 0.000010 0.000010 0.000010 0.000010 0.000010 0.000010 0.000010 0.000010 0.000010 0.000010 0.000010 0.592174 0.000010 0.000010 0.000010 0.141471 0.000010 0.000010 0.000010 0.000010 0.000010 0.000010 0.000010 0.000010 0.000010 0.000010 0.000010 0.000010 0.000010 0.000010 0.000010
0.000010 0.067282 0.000010 0.000010 0.000010 0.000010 0.208473 0.000010 0.000010 0.000010 0.000010 0.000010 0.000010 0.000010 0.000010 0.013411 0.000010 0.000010 0.570786 0.000010 0.000010 0.000010 0.139717 0.000010 0.000010 0.000010 0.000010 0.000010 0.000010 0.000010 0.000010 0.000010 0.000010 0.000010 0.000010 0.000010 0.000010 0.000010
0.000010 0.025645 0.000010 0.000010 0.000010 0.000010 0.188131 0.000010 0.000010 0.000010 0.000010 0.000010 0.000010 0.000010 0.000010 0.000010 0.000010 0.000010 0.656606 0.000010 0.000010 0.000010 0.129279 0.000010 0.000010 0.000010 0.000010 0.000010 0.000010 0.000010 0.000010 0.000010 0.000010 0.000010 0.000010 0.000010 0.000010 0.000010
0.000010 0.022493 0.000010 0.000010 0.000010 0.000010 0.221724 0.000010 0.000010 0.000010 0.000010 0.000010 0.000010 0.000010 0.000010 0.000010 0.000010 0.000010 0.627534 0.000010 0.000010 0.000010 0.127909 0.000010 0.000010 0.000010 0.000010 0.000010 0.000010 0.000010 0.000010 0.000010 0.000010 0.000010 0.000010 0.000010 0.000010 0.000010
0.000010 0.015871 0.000010 0.000010 0.000010 0.000010 0.215608 0.000010 0.000010 0.000010 0.000010 0.000010 0.000010 0.001180 0.000010 0.000010 0.000010 0.000010 0.635703 0.000010 0.000010 0.000010 0.127265 0.000010 0.000010 0.000010 0.000010 0.000010 0.000010 0.000010 0.000010 0.000010 0.000010 0.000010 0.004054 0.000010 0.000010 0.000010
0.000010 0.061999 0.000010 0.000010 0.000010 0.000010 0.227311 0.000010 0.000010 0.000010 0.000010 0.000010 0.000010 0.006431 0.000010 0.000010 0.000010 0.000010 0.578364 0.000010 0.000010 0.000010 0.125564 0.000010 0.000010 0.000010 0.000010 0.000010 0.000010 0.000010 0.000010 0.000010 0.000010 0.000010 0.000010 0.000010 0.000010 0.000010
0.000010 0.082232 0.000010 0.000010 0.000010 0.000010 0.218420 0.000010 0.000010 0.000010 0.000010 0.000010 0.000010 0.002764 0.000010 0.000010 0.000010 0.000010 0.545413 0.000010 0.000010 0.000010 0.150842 0.000010 0.000010 0.000010 0.000010 0.000010 0.000010 0.000010 0.000010 0.000010 0.000010 0.000010 0.000010 0.000010 0.000010 0.000010
0.000010 0.077954 0.000010 0.000010 0.000010 0.000010 0.232623 0.000010 0.000010 0.000010 0.000010 0.000010 0.000010 0.000010 0.000010 0.000010 0.000010 0.000010 0.553259 0.000010 0.000010 0.000010 0.135825 0.000010 0.000010 0.000010 0.000010 0.000010 0.000010 0.000010 0.000010 0.000010 0.000010 0.000010 0.000010 0.000010 0.000010 0.000010
0.000010 0.037252 0.000010 0.000010 0.000010 0.000010 0.225500 0.000010 0.000010 0.000010 0.000010 0.000010 0.000010 0.000010 0.000010 0.010284 0.000010 0.000010 0.577595 0.000010 0.000010 0.000010 0.149039 0.000010 0.000010 0.000010 0.000010 0.000010 0.000010 0.000010 0.000010 0.000010 0.000010 0.000010 0.000010 0.000010 0.000010 0.000010
0.000010 0.034080 0.000010 0.000010 0.000010 0.000010 0.243424 0.000010 0.000010 0.000010 0.000010 0.000010 0.000010 0.005609 0.000010 0.000010 0.000010 0.000010 0.593700 0.000010 0.000010 0.000010 0.122305 0.000010 0.000010 0.000010 0.000010 0.000010 0.000010 0.000010 0.000010 0.000010 0.000010 0.000010 0.000563 0.000010 0.000010 0.000010
0.000010 0.044019 0.000010 0.000010 0.000010 0.000010 0.210822 0.000010 0.000010 0.000010 0.000010 0.000010 0.000010 0.000452 0.000010 0.013322 0.000010 0.000010 0.582531 0.003956 0.000010 0.000010 0.142579 0.000010 0.000010 0.000010 0.000010 0.000010 0.000010 0.000010 0.000010 0.000010 0.000010 0.000010 0.002020 0.000010 0.000010 0.000010
0.000010 0.028889 0.000010 0.000010 0.000010 0.000010 0.234471 0.000010 0.000010 0.000010 0.000010 0.000010 0.000010 0.000010 0.000010 0.000010 0.000010 0.000010 0.617087 0.000010 0.000010 0.000010 0.119213 0.000010 0.000010 0.000010 0.000010 0.000010 0.000010 0.000010 0.000010 0.000010 0.000010 0.000010 0.000010 0.000010 0.000010 0.000010
0.000010 0.079940 0.000010 0.000010 0.000010 0.000010 0.239272 0.000010 0.000010 0.000010 0.000010 0.000010 0.000010 0.000010 0.000010 0.000010 0.000010 0.000010 0.540191 0.000010 0.000010 0.000010 0.140257 0.000010 0.000010 0.000010 0.000010 0.000010 0.000010 0.000010 0.000010 0.000010 0.000010 0.000010 0.000010 0.000010 0.000010 0.000010
0.000010 0.023034 0.000010 0.000010 0.000010 0.000010 0.222799 0.000010 0.000010 0.000010 0.000010 0.000010 0.000010 0.000010 0.000010 0.000010 0.000010 0.000010 0.611037 0.000010 0.000010 0.000010 0.142790 0.000010 0.000010 0.000010 0.000010 0.000010 0.000010 0.000010 0.000010 0.000010 0.000010 0.000010 0.000010 0.000010 0.000010 0.000010
0.000010 0.036707 0.000010 0.000010 0.000010 0.000010 0.231652 0.000010 0.000010 0.000010 0.000010 0.000010 0.000010 0.000010 0.000010 0.000010 0.000010 0.000010 0.571567 0.000010 0.000010 0.000010 0.159734 0.000010 0.000010 0.000010 0.000010 0.000010 0.000010 0.000010 0.000010 0.000010 0.000010 0.000010 0.000010 0.000010 0.000010 0.000010
0.000010 0.050574 0.000010 0.000010 0.000010 0.000010 0.222597 0.000010 0.000010 0.000010 0.000010 0.000010 0.000010 0.000010 0.000010 0.026737 0.000010 0.000010 0.570684 0.000010 0.000010 0.000010 0.129078 0.000010 0.000010 0.000010 0.000010 0.000010 0.000010 0.000010 0.000010 0.000010 0.000010 0.000010 0.000010 0.000010 0.000010 0.000010
0.000010 0.021524 0.000010 0.000010 0.000010 0.000010 0.182286 0.000010 0.000010 0.000010 0.000010 0.000010 0.000010 0.000010 0.000010 0.012251 0.000010 0.000010 0.646962 0.000010 0.000010 0.000010 0.136647 0.000010 0.000010 0.000010 0.000010 0.000010 0.000010 0.000010 0.000010 0.000010 0.000010 0.000010 0.000010 0.000010 0.000010 0.000010
0.000010 0.038534 0.000010 0.000010 0.000010 0.000010 0.214098 0.000010 0.000010 0.000010 0.000010 0.000010 0.000010 0.000010 0.000010 0.000010 0.000010 0.000010 0.593153 0.000010 0.000010 0.000010 0.153875 0.000010 0.000010 0.000010 0.000010 0.000010 0.000010 0.000010 0.000010 0.000010 0.000010 0.000010 0.000010 0.000010 0.000010 0.000010
0.000010 0.000010 0.000010 0.000010 0.000010 0.000010 0.176666 0.000010 0.000010 0.000010 0.000010 0.000010 0.000010 0.000010 0.000010 0.807190 0.000010 0.000010 0.015794 0.000010 0.000010 0.000010 0.000010 0.000010 0.000010 0.000010 0.000010 0.000010 0.000010 0.000010 0.000010 0.000010 0.000010 0.000010 0.000010 0.000010 0.000010 0.000010
0.000010 0.000010 0.000010 0.000010 0.000010 0.000010 0.000010 0.000010 0.000010 0.000010 0.000010 0.000010 0.000010 0.000010 0.000010 0.999630 0.000010 0.000010 0.000010 0.000010 0.000010 0.000010 0.000010 0.000010 0.000010 0.000010 0.000010 0.000010 0.000010 0.000010 0.000010 0.000010 0.000010 0.000010 0.000010 0.000010 0.000010 0.000010
0.000010 0.000010 0.000010 0.000010 0.000010 0.000010 0.000010 0.000010 0.000010 0.000010 0.000010 0.000010 0.000010 0.000010 0.000010 0.999630 0.000010 0.000010 0.000010 0.000010 0.000010 0.000010 0.000010 0.000010 0.000010 0.000010 0.000010 0.000010 0.000010 0.000010 0.000010 0.000010 0.000010 0.000010 0.000010 0.000010 0.000010 0.000010
0.000010 0.000010 0.000010 0.000010 0.000010 0.000010 0.026106 0.000010 0.000010 0.000010 0.000010 0.000010 0.000010 0.000010 0.000010 0.791462 0.000010 0.000010 0.171181 0.000010 0.000010 0.000010 0.010911 0.000010 0.000010 0.000010 0.000010 0.000010 0.000010 0.000010 0.000010 0.000010 0.000010 0.000010 0.000010 0.000010 0.000010 0.000010
0.000010 0.000010 0.000010 0.000010 0.000010 0.000010 0.004322 0.000010 0.000010 0.000010 0.000010 0.000010 0.000010 0.000010 0.000010 0.995318 0.000010 0.000010 0.000010 0.000010 0.000010 0.000010 0.000010 0.000010 0.000010 0.000010 0.000010 0.000010 0.000010 0.000010 0.000010 0.000010 0.000010 0.000010 0.000010 0.000010 0.000010 0.000010
0.000010 0.000010 0.000010 0.000010 0.000010 0.000010 0.000010 0.000010 0.000010 0.000010 0.000010 0.000010 0.000010 0.000010 0.000010 0.999630 0.000010 0.000010 0.000010 0.000010 0.000010 0.000010 0.000010 0.000010 0.000010 0.000010 0.000010 0.000010 0.000010 0.000010 0.000010 0.000010 0.000010 0.000010 0.000010 0.000010 0.000010 0.000010
0.000010 0.000010 0.000010 0.000010 0.000010 0.000010 0.000010 0.000010 0.000010 0.000010 0.000010 0.000010 0.000010 0.000010 0.000010 0.999630 0.000010 0.000010 0.000010 0.000010 0.000010 0.000010 0.000010 0.000010 0.000010 0.000010 0.000010 0.000010 0.000010 0.000010 0.000010 0.000010 0.000010 0.000010 0.000010 0.000010 0.000010 0.000010
0.000010 0.000010 0.000010 0.000010 0.000010 0.000010 0.000010 0.000010 0.000010 0.000010 0.000010 0.000010 0.000010 0.000010 0.000010 0.999630 0.000010 0.000010 0.000010 0.000010 0.000010 0.000010 0.000010 0.000010 0.000010 0.000010 0.000010 0.000010 0.000010 0.000010 0.000010 0.000010 0.000010 0.000010 0.000010 0.000010 0.000010 0.000010
0.000010 0.000010 0.000010 0.000010 0.000010 0.000010 0.000010 0.000010 0.000010 0.000010 0.000010 0.000010 0.000010 0.000010 0.000010 0.999630 0.000010 0.000010 0.000010 0.000010 0.000010 0.000010 0.000010 0.000010 0.000010 0.000010 0.000010 0.000010 0.000010 0.000010 0.000010 0.000010 0.000010 0.000010 0.000010 0.000010 0.000010 0.000010
0.000010 0.000010 0.000010 0.000010 0.000010 0.000010 0.000010 0.000010 0.000010 0.000010 0.000010 0.000010 0.000010 0.000010 0.000010 0.872422 0.000010 0.000010 0.121408 0.000010 0.000010 0.000010 0.005819 0.000010 0.000010 0.000010 0.000010 0.000010 0.000010 0.000010 0.000010 0.000010 0.000010 0.000010 0.000010 0.000010 0.000010 0.000010
0.000010 0.000010 0.000010 0.000010 0.000010 0.000010 0.000010 0.000010 0.000010 0.000010 0.000010 0.000010 0.000010 0.000010 0.000010 0.859521 0.000010 0.000010 0.140119 0.000010 0.000010 0.000010 0.000010 0.000010 0.000010 0.000010 0.000010 0.000010 0.000010 0.000010 0.000010 0.000010 0.000010 0.000010 0.000010 0.000010 0.000010 0.000010
0.000010 0.023644 0.000010 0.036038 0.000010 0.000010 0.000010 0.000010 0.000010 0.000010 0.000010 0.000010 0.000010 0.000010 0.000010 0.925595 0.000010 0.000010 0.000010 0.000010 0.000010 0.000010 0.000010 0.000010 0.000010 0.000010 0.013530 0.000010 0.000010 0.000010 0.000010 0.000010 0.000010 0.000010 0.000863 0.000010 0.000010 0.000010
0.000010 0.000010 0.000010 0.000010 0.000010 0.000010 0.000010 0.000010 0.000010 0.000010 0.000010 0.000010 0.000010 0.000010 0.000010 0.999630 0.000010 0.000010 0.000010 0.000010 0.000010 0.000010 0.000010 0.000010 0.000010 0.000010 0.000010 0.000010 0.000010 0.000010 0.000010 0.000010 0.000010 0.000010 0.000010 0.000010 0.000010 0.000010
0.000010 0.045932 0.000010 0.012587 0.000010 0.000010 0.016539 0.000010 0.000010 0.000010 0.000010 0.000010 0.000010 0.013607 0.000010 0.744180 0.000010 0.000010 0.155058 0.000010 0.000010 0.000010 0.006058 0.000010 0.000010 0.000010 0.000010 0.000010 0.000010 0.000010 0.000010 0.000010 0.000010 0.000010 0.005739 0.000010 0.000010 0.000010
0.000010 0.000010 0.000010 0.000010 0.000010 0.000010 0.000010 0.000010 0.000010 0.000010 0.000010 0.000010 0.000010 0.000010 0.000010 0.999630 0.000010 0.000010 0.000010 0.000010 0.000010 0.000010 0.000010 0.000010 0.000010 0.000010 0.000010 0.000010 0.000010 0.000010 0.000010 0.000010 0.000010 0.000010 0.000010 0.000010 0.000010 0.000010
0.000010 0.000010 0.000010 0.000010 0.000010 0.000010 0.000010 0.000010 0.000010 0.000010 0.000010 0.000010 0.000010 0.000010 0.000010 0.999630 0.000010 0.000010 0.000010 0.000010 0.000010 0.000010 0.000010 0.000010 0.000010 0.000010 0.000010 0.000010 0.000010 0.000010 0.000010 0.000010 0.000010 0.000010 0.000010 0.000010 0.000010 0.000010
0.000010 0.000010 0.000010 0.000010 0.000010 0.000010 0.000010 0.000010 0.000010 0.000010 0.000010 0.000010 0.000010 0.000010 0.000010 0.999630 0.000010 0.000010 0.000010 0.000010 0.000010 0.000010 0.000010 0.000010 0.000010 0.000010 0.000010 0.000010 0.000010 0.000010 0.000010 0.000010 0.000010 0.000010 0.000010 0.000010 0.000010 0.000010
0.006634 0.000010 0.000010 0.000010 0.009618 0.000010 0.070447 0.000010 0.000010 0.701966 0.019144 0.006313 0.001683 0.000010 0.013082 0.014920 0.000010 0.000010 0.050130 0.000010 0.000010 0.000010 0.024902 0.024800 0.024931 0.014154 0.000010 0.000010 0.000010 0.000010 0.000192 0.003989 0.000010 0.000010 0.000010 0.005486 0.007411 0.000010
0.000010 0.000010 0.000010 0.000010 0.000010 0.000010 0.067603 0.000010 0.000010 0.800687 0.000010 0.000010 0.012214 0.000010 0.000010 0.000010 0.000010 0.000010 0.003946 0.000010 0.000010 0.000010 0.003557 0.000010 0.060827 0.000010 0.000010 0.000010 0.007096 0.000010 0.000010 0.000010 0.000010 0.000010 0.000010 0.043770 0.000010 0.000010
0.000010 0.000010 0.000010 0.000010 0.000010 0.000010 0.000010 0.000010 0.000010 0.999630 0.000010 0.000010 0.000010 0.000010 0.000010 0.000010 0.000010 0.000010 0.000010 0.000010 0.000010 0.000010 0.000010 0.000010 0.000010 0.000010 0.000010 0.000010 0.000010 0.000010 0.000010 0.000010 0.000010 0.000010 0.000010 0.000010 0.000010 0.000010
0.000010 0.000010 0.000010 0.000010 0.000010 0.000010 0.000010 0.000010 0.000010 0.999630 0.000010 0.000010 0.000010 0.000010 0.000010 0.000010 0.000010 0.000010 0.000010 0.000010 0.000010 0.000010 0.000010 0.000010 0.000010 0.000010 0.000010 0.000010 0.000010 0.000010 0.000010 0.000010 0.000010 0.000010 0.000010 0.000010 0.000010 0.000010
0.000010 0.000010 0.000010 0.000010 0.012610 0.000010 0.043233 0.000010 0.000010 0.823077 0.000010 0.003177 0.018266 0.000010 0.000010 0.000010 0.000010 0.000010 0.009548 0.000010 0.000010 0.000010 0.030432 0.023207 0.007143 0.000010 0.000010 0.000010 0.000010 0.000010 0.000010 0.000010 0.000010 0.000010 0.000010 0.029027 0.000010 0.000010
0.000010 0.000010 0.010702 0.000010 0.000010 0.000010 0.041515 0.000010 0.000010 0.569611 0.057573 0.000010 0.000806 0.000010 0.000010 0.014636 0.000010 0.000010 0.038713 0.000010 0.000010 0.000010 0.010827 0.014647 0.058351 0.000010 0.000010 0.000010 0.006644 0.000010 0.000010 0.027976 0.000010 0.000010 0.000010 0.145696 0.002064 0.000010
0.000010 0.000010 0.016202 0.000010 0.000010 0.000010 0.010423 0.000010 0.000010 0.638046 0.037052 0.000506 0.000010 0.000010 0.000010 0.000010 0.000010 0.000010 0.008768 0.000010 0.005086 0.000010 0.002790 0.000010 0.116709 0.000010 0.000010 0.000010 0.000010 0.000010 0.010870 0.000010 0.000010 0.000010 0.000010 0.123023 0.016733 0.013541
0.000010 0.000010 0.000010 0.000010 0.000010 0.000010 0.000010 0.000010 0.000010 0.999630 0.000010 0.000010 0.000010 0.000010 0.000010 0.000010 0.000010 0.000010 0.000010 0.000010 0.000010 0.000010 0.000010 0.000010 0.000010 0.000010 0.000010 0.000010 0.000010 0.000010 0.000010 0.000010 0.000010 0.000010 0.000010 0.000010 0.000010 0.000010
0.000010 0.000010 0.000010 0.000010 0.000010 0.000010 0.000010 0.000010 0.000010 0.999630 0.000010 0.000010 0.000010 0.000010 0.000010 0.000010 0.000010 0.000010 0.000010 0.000010 0.000010 0.000010 0.000010 0.000010 0.000010 0.000010 0.000010 0.000010 0.000010 0.000010 0.000010 0.000010 0.000010 0.000010 0.000010 0.000010 0.000010 0.000010
0.000010 0.000010 0.000010 0.000010 0.000010 0.000010 0.026550 0.000010 0.000010 0.957008 0.000010 0.000010 0.000010 0.000010 0.000010 0.000010 0.000010 0.000010 0.000010 0.000010 0.000010 0.000010 0.016091 0.000010 0.000010 0.000010 0.000010 0.000010 0.000010 0.000010 0.000010 0.000010 0.000010 0.000010 0.000010 0.000010 0.000010 0.000010
0.005135 0.000010 0.003073 0.000010 0.005435 0.000010 0.065283 0.000010 0.000010 0.719112 0.017460 0.032070 0.000010 0.000010 0.000010 0.000010 0.000010 0.000010 0.045366 0.000010 0.000010 0.000010 0.040323 0.024866 0.006604 0.026263 0.000010 0.000010 0.002373 0.002575 0.000010 0.000969 0.000010 0.000010 0.000010 0.002874 0.000010 0.000010
0.000010 0.000010 0.000010 0.000010 0.000010 0.000010 0.034099 0.000010 0.000010 0.793043 0.036755 0.000010 0.000010 0.000010 0.000010 0.000010 0.000010 0.000010 0.000010 0.000010 0.000010 0.000010 0.001715 0.000010 0.004500 0.000010 0.000010 0.000010 0.018359 0.000010 0.021242 0.000010 0.000010 0.000010 0.000010 0.083581 0.006417 0.000010
0.000010 0.000010 0.000010 0.000010 0.000010 0.000010 0.000010 0.000010 0.000010 0.999630 0.000010 0.000010 0.000010 0.000010 0.000010 0.000010 0.000010 0.000010 0.000010 0.000010 0.000010 0.000010 0.000010 0.000010 0.000010 0.000010 0.000010 0.000010 0.000010 0.000010 0.000010 0.000010 0.000010 0.000010 0.000010 0.000010 0.000010 0.000010
0.000010 0.000010 0.000010 0.000010 0.000010 0.000010 0.000010 0.000010 0.000010 0.999630 0.000010 0.000010 0.000010 0.000010 0.000010 0.000010 0.000010 0.000010 0.000010 0.000010 0.000010 0.000010 0.000010 0.000010 0.000010 0.000010 0.000010 0.000010 0.000010 0.000010 0.000010 0.000010 0.000010 0.000010 0.000010 0.000010 0.000010 0.000010
0.000010 0.000010 0.000838 0.000010 0.000010 0.000010 0.026592 0.000010 0.000010 0.653947 0.047447 0.000010 0.004441 0.000010 0.000010 0.000010 0.000010 0.000010 0.031662 0.000010 0.000010 0.000010 0.000010 0.000010 0.063240 0.000010 0.000010 0.000010 0.000010 0.007643 0.000010 0.003746 0.000010 0.000010 0.000010 0.133638 0.026534 0.000010
0.003379 0.000010 0.009104 0.000010 0.000010 0.000010 0.003236 0.000010 0.000010 0.778245 0.018483 0.000010 0.000010 0.000010 0.000010 0.002598 0.000010 0.000010 0.003109 0.000010 0.000010 0.000010 0.000010 0.000010 0.044227 0.000010 0.000010 0.000010 0.001367 0.000010 0.021410 0.000010 0.000010 0.000010 0.000010 0.113562 0.001021 0.000010
0.000010 0.000010 0.000010 0.000010 0.000010 0.000010 0.000010 0.000010 0.000010 0.999630 0.000010 0.000010 0.000010 0.000010 0.000010 0.000010 0.000010 0.000010 0.000010 0.000010 0.000010 0.000010 0.000010 0.000010 0.000010 0.000010 0.000010 0.000010 0.000010 0.000010 0.000010 0.000010 0.000010 0.000010 0.000010 0.000010 0.000010 0.000010
0.000010 0.000010 0.000010 0.000010 0.000010 0.000010 0.000010 0.000010 0.000010 0.999630 0.000010 0.000010 0.000010 0.000010 0.000010 0.000010 0.000010 0.000010 0.000010 0.000010 0.000010 0.000010 0.000010 0.000010 0.000010 0.000010 0.000010 0.000010 0.000010 0.000010 0.000010 0.000010 0.000010 0.000010 0.000010 0.000010 0.000010 0.000010
0.000010 0.000010 0.000360 0.000010 0.000010 0.000010 0.122142 0.000010 0.000010 0.517202 0.051214 0.000010 0.000010 0.000010 0.000010 0.011541 0.000010 0.000010 0.034673 0.000010 0.000766 0.000010 0.024945 0.050961 0.029700 0.000010 0.000010 0.000010 0.011318 0.000010 0.000010 0.026296 0.000010 0.000010 0.000010 0.082295 0.019331 0.017027
0.000010 0.000010 0.000010 0.000010 0.000010 0.000010 0.001107 0.000010 0.000010 0.000010 0.000010 0.000010 0.000010 0.000010 0.011343 0.000010 0.000010 0.000010 0.000010 0.000010 0.023066 0.000010 0.000010 0.021437 0.910638 0.000010 0.000010 0.000010 0.015065 0.002038 0.000203 0.000012 0.000010 0.000010 0.000010 0.000010 0.014810 0.000010
0.000010 0.000010 0.000010 0.000010 0.000010 0.000010 0.014392 0.000010 0.000010 0.000010 0.000010 0.000010 0.000010 0.000010 0.000010 0.000010 0.000010 0.000010 0.000010 0.000010 0.000010 0.000010 0.000010 0.000010 0.985248 0.000010 0.000010 0.000010 0.000010 0.000010 0.000010 0.000010 0.000010 0.000010 0.000010 0.000010 0.000010 0.000010
0.003660 0.000010 0.025655 0.000010 0.002032 0.000010 0.000010 0.000010 0.000010 0.002511 0.000010 0.000011 0.000010 0.000010 0.018463 0.000010 0.000010 0.005026 0.003990 0.000010 0.010476 0.000010 0.000010 0.000010 0.887357 0.000010 0.000010 0.000010 0.000010 0.017359 0.000010 0.009232 0.000010 0.000010 0.000010 0.013978 0.000010 0.000010
0.010737 0.000010 0.030786 0.000010 0.000010 0.000010 0.000300 0.000010 0.000010 0.000010 0.000010 0.000010 0.000010 0.000010 0.000010 0.000010 0.000010 0.000010 0.000010 0.000010 0.016337 0.000010 0.013034 0.000010 0.867002 0.000010 0.000010 0.000010 0.000010 0.000010 0.020961 0.037737 0.000010 0.000010 0.000010 0.002815 0.000010 0.000010
0.000010 0.000010 0.000010 0.000010 0.000010 0.000010 0.000010 0.000010 0.000010 0.000010 0.000010 0.000010 0.000010 0.000010 0.000010 0.000010 0.000010 0.000010 0.000010 0.000010 0.000010 0.000010 0.000996 0.000010 0.998644 0.000010 0.000010 0.000010 0.000010 0.000010 0.000010 0.000010 0.000010 0.000010 0.000010 0.000010 0.000010 0.000010
0.000010 0.000010 0.000010 0.000010 0.000010 0.000010 0.000010 0.000010 0.000010 0.000010 0.000010 0.000010 0.000010 0.000010 0.000010 0.000010 0.000010 0.000010 0.000010 0.000010 0.000010 0.000010 0.000010 0.000010 0.999630 0.000010 0.000010 0.000010 0.000010 0.000010 0.000010 0.000010 0.000010 0.000010 0.000010 0.000010 0.000010 0.000010
0.000010 0.000010 0.000010 0.000010 0.000010 0.000010 0.000010 0.000010 0.000010 0.000010 0.000010 0.000010 0.000010 0.000010 0.000010 0.000010 0.000010 0.000010 0.000010 0.000010 0.000010 0.000010 0.000010 0.000010 0.999630 0.000010 0.000010 0.000010 0.000010 0.000010 0.000010 0.000010 0.000010 0.000010 0.000010 0.000010 0.000010 0.000010
0.000010 0.000010 0.000010 0.000010 0.000010 0.000010 0.000010 0.000010 0.000010 0.000010 0.000010 0.000010 0.000010 0.000010 0.000010 0.000010 0.000010 0.000010 0.000010 0.000010 0.000010 0.000010 0.000010 0.000010 0.999630 0.000010 0.000010 0.000010 0.000010 0.000010 0.000010 0.000010 0.000010 0.000010 0.000010 0.000010 0.000010 0.000010
0.006349 0.000010 0.000182 0.000010 0.000010 0.000010 0.000010 0.000010 0.000010 0.000010 0.000010 0.000010 0.000010 0.000010 0.000010 0.000010 0.000010 0.000010 0.000010 0.000010 0.000010 0.000010 0.000010 0.000010 0.987317 0.000010 0.000010 0.000010 0.000010 0.000010 0.000010 0.000010 0.000010 0.000010 0.000010 0.000010 0.005812 0.000010
0.000010 0.000010 0.000010 0.000010 0.000010 0.000010 0.000010 0.000010 0.000010 0.000010 0.000010 0.000010 0.000010 0.000010 0.000010 0.000010 0.000010 0.000010 0.000010 0.000010 0.000010 0.000010 0.000010 0.000010 0.999630 0.000010 0.000010 0.000010 0.000010 0.000010 0.000010 0.000010 0.000010 0.000010 0.000010 0.000010 0.000010 0.000010
0.001033 0.000010 0.000010 0.000010 0.011577 0.000010 0.000010 0.000010 0.000010 0.000010 0.000010 0.000010 0.000010 0.000010 0.000010 0.000010 0.000010 0.009389 0.000010 0.000010 0.004783 0.000010 0.000010 0.003492 0.926874 0.005243 0.000010 0.000010 0.001137 0.000010 0.004303 0.000010 0.000010 0.000010 0.000010 0.000010 0.025193 0.006706
0.000010 0.000010 0.000010 0.000010 0.000010 0.000010 0.000010 0.000010 0.000010 0.000010 0.008766 0.000010 0.000010 0.000010 0.000010 0.000010 0.000010 0.000010 0.000010 0.000010 0.000010 0.000010 0.013147 0.000010 0.951761 0.000977 0.000010 0.000010 0.000010 0.007918 0.014340 0.000010 0.000010 0.000010 0.000010 0.002781 0.000010 0.000010
0.000010 0.000010 0.000010 0.000010 0.000010 0.000010 0.000010 0.000010 0.000010 0.000010 0.000010 0.000010 0.000010 0.000010 0.000010 0.000010 0.000010 0.000010 0.000010 0.000010 0.000010 0.000010 0.000010 0.000010 0.999630 0.000010 0.000010 0.000010 0.000010 0.000010 0.000010 0.000010 0.000010 0.000010 0.000010 0.000010 0.000010 0.000010
0.000010 0.000010 0.000010 0.000010 0.000010 0.000010 0.000010 0.000010 0.000010 0.000010 0.000010 0.000010 0.000010 0.000010 0.000010 0.000010 0.000010 0.000010 0.000010 0.000010 0.000010 0.000010 0.000010 0.000010 0.999630 0.000010 0.000010 0.000010 0.000010 0.000010 0.000010 0.000010 0.000010 0.000010 0.000010 0.000010 0.000010 0.000010
0.000010 0.000010 0.020843 0.000010 0.000010 0.000010 0.001777 0.000010 0.000010 0.000010 0.000010 0.000010 0.000010 0.000010 0.000010 0.000010 0.000010 0.000010 0.000010 0.000010 0.019619 0.000010 0.000010 0.016747 0.928857 0.000010 0.000010 0.000010 0.000010 0.006376 0.000010 0.000010 0.000010 0.000010 0.000010 0.005471 0.000010 0.000010
0.000010 0.000010 0.000010 0.000010 0.000010 0.000010 0.000010 0.000010 0.000010 0.000010 0.000010 0.000010 0.000010 0.000010 0.000010 0.000010 0.001973 0.000010 0.000010 0.000010 0.000010 0.000010 0.000010 0.013693 0.962881 0.000010 0.000010 0.000010 0.000010 0.011518 0.000010 0.006033 0.000010 0.000010 0.000010 0.000010 0.003582 0.000010
0.000010 0.000010 0.024106 0.000010 0.000010 0.000010 0.000010 0.000010 0.000010 0.000010 0.000010 0.000010 0.000010 0.000010 0.000010 0.011714 0.000010 0.000010 0.000010 0.000010 0.000010 0.000010 0.000010 0.000010 0.941751 0.000010 0.000010 0.000010 0.000010 0.002808 0.019291 0.000010 0.000010 0.000010 0.000010 0.000010 0.000010 0.000010
0.015802 0.000010 0.052649 0.000010 0.000010 0.000010 0.000010 0.000010 0.000010 0.000010 0.000010 0.000010 0.000010 0.000010 0.000010 0.000010 0.000010 0.000010 0.000010 0.000010 0.000010 0.000010 0.000010 0.000010 0.920458 0.006878 0.000010 0.000010 0.000010 0.003790 0.000102 0.000010 0.000010 0.000010 0.000010 0.000010 0.000010 0.000010
0.000010 0.000010 0.000010 0.000010 0.000444 0.000010 0.000010 0.000010 0.000010 0.007334 0.000010 0.000010 0.007177 0.000010 0.000010 0.000010 0.000010 0.000010 0.008388 0.000010 0.018666 0.000010 0.000010 0.000010 0.907288 0.023569 0.000010 0.000010 0.000010 0.014209 0.000010 0.000010 0.000010 0.000010 0.000010 0.005433 0.007215 0.000010
0.000010 0.000010 0.000010 0.000010 0.000010 0.000010 0.000010 0.000010 0.000010 0.000010 0.000010 0.000010 0.000010 0.000010 0.000010 0.000010 0.000010 0.000010 0.000010 0.000010 0.000010 0.000010 0.000010 0.000010 0.999630 0.000010 0.000010 0.000010 0.000010 0.000010 0.000010 0.000010 0.000010 0.000010 0.000010 0.000010 0.000010 0.000010
0.000010 0.023318 0.000010 0.007397 0.000010 0.000010 0.150849 0.000010 0.000010 0.000010 0.000010 0.000010 0.000010 0.000010 0.000010 0.023319 0.000010 0.000010 0.684751 0.001856 0.000010 0.000010 0.096603 0.000010 0.000010 0.000010 0.003748 0.000010 0.000010 0.000010 0.000010 0.000010 0.000010 0.000010 0.007868 0.000010 0.000010 0.000010
0.000010 0.000010 0.000010 0.000010 0.000010 0.000010 0.000010 0.000010 0.000010 0.000010 0.000010 0.000010 0.000010 0.000010 0.000010 0.000010 0.000010 0.000010 0.999630 0.000010 0.000010 0.000010 0.000010 0.000010 0.000010 0.000010 0.000010 0.000010 0.000010 0.000010 0.000010 0.000010 0.000010 0.000010 0.000010 0.000010 0.000010 0.000010
0.000010 0.000010 0.000010 0.000010 0.000010 0.000010 0.000010 0.000010 0.000010 0.000010 0.000010 0.000010 0.000010 0.000010 0.000010 0.000010 0.000010 0.000010 0.999630 0.000010 0.000010 0.000010 0.000010 0.000010 0.000010 0.000010 0.000010 0.000010 0.000010 0.000010 0.000010 0.000010 0.000010 0.000010 0.000010 0.000010 0.000010 0.000010
0.000010 0.000010 0.000010 0.000010 0.000010 0.000010 0.145847 0.000010 0.000010 0.000010 0.000010 0.000010 0.000010 0.000010 0.000010 0.000010 0.000010 0.000010 0.786101 0.000010 0.000010 0.000010 0.067702 0.000010 0.000010 0.000010 0.000010 0.000010 0.000010 0.000010 0.000010 0.000010 0.000010 0.000010 0.000010 0.000010 0.000010 0.000010
0.000010 0.000011 0.000010 0.000010 0.000010 0.000010 0.188451 0.000010 0.000010 0.000010 0.000010 0.000010 0.000010 0.000010 0.000010 0.016170 0.000010 0.000010 0.697791 0.000010 0.000010 0.000010 0.097247 0.000010 0.000010 0.000010 0.000010 0.000010 0.000010 0.000010 0.000010 0.000010 0.000010 0.000010 0.000010 0.000010 0.000010 0.000010
0.000010 0.000010 0.000010 0.000010 0.000010 0.000010 0.130653 0.000010 0.000010 0.000010 0.000010 0.000010 0.000010 0.000010 0.000010 0.000010 0.000010 0.000010 0.791122 0.000010 0.000010 0.000010 0.077875 0.000010 0.000010 0.000010 0.000010 0.000010 0.000010 0.000010 0.000010 0.000010 0.000010 0.000010 0.000010 0.000010 0.000010 0.000010
0.000010 0.000010 0.000010 0.000010 0.000010 0.000010 0.157542 0.000010 0.000010 0.000010 0.000010 0.000010 0.000010 0.000010 0.000010 0.000010 0.000010 0.000010 0.751257 0.000010 0.000010 0.000010 0.090851 0.000010 0.000010 0.000010 0.000010 0.000010 0.000010 0.000010 0.000010 0.000010 0.000010 0.000010 0.000010 0.000010 0.000010 0.000010
0.000010 0.000010 0.000010 0.008790 0.000010 0.000010 0.000010 0.000010 0.000010 0.000010 0.000010 0.000010 0.000010 0.000010 0.000010 0.000010 0.003918 0.000010 0.955357 0.007474 0.000010 0.000010 0.000010 0.000010 0.000010 0.000010 0.018888 0.000010 0.000010 0.000010 0.000010 0.000010 0.000010 0.000010 0.005252 0.000010 0.000010 0.000010
0.000010 0.000010 0.000010 0.000010 0.000010 0.000010 0.141236 0.000010 0.000010 0.000010 0.000010 0.000010 0.000010 0.000010 0.000010 0.000010 0.000010 0.000010 0.762930 0.000010 0.000010 0.000010 0.095484 0.000010 0.000010 0.000010 0.000010 0.000010 0.000010 0.000010 0.000010 0.000010 0.000010 0.000010 0.000010 0.000010 0.000010 0.000010
0.000010 0.000010 0.000010 0.000010 0.000010 0.000010 0.146826 0.000010 0.000010 0.000010 0.000010 0.000010 0.000010 0.000010 0.000010 0.006025 0.000010 0.000010 0.753065 0.000010 0.000010 0.000010 0.093743 0.000010 0.000010 0.000010 0.000010 0.000010 0.000010 0.000010 0.000010 0.000010 0.000010 0.000010 0.000010 0.000010 0.000010 0.000010
0.000010 0.000010 0.000010 0.000010 0.000010 0.000010 0.025376 0.000010 0.000010 0.000010 0.000010 0.000010 0.000010 0.000010 0.000010 0.000010 0.000010 0.000010 0.930835 0.000010 0.000010 0.000010 0.043438 0.000010 0.000010 0.000010 0.000010 0.000010 0.000010 0.000010 0.000010 0.000010 0.000010 0.000010 0.000010 0.000010 0.000010 0.000010
0.000010 0.000010 0.000010 0.000010 0.000010 0.000010 0.086372 0.000010 0.000010 0.000010 0.000010 0.000010 0.000010 0.000010 0.000010 0.000010 0.000010 0.000010 0.854321 0.000010 0.000010 0.000010 0.058957 0.000010 0.000010 0.000010 0.000010 0.000010 0.000010 0.000010 0.000010 0.000010 0.000010 0.000010 0.000010 0.000010 0.000010 0.000010
0.000010 0.000010 0.000010 0.000010 0.000010 0.000010 0.000010 0.000010 0.000010 0.000010 0.000010 0.000010 0.000010 0.000010 0.000010 0.000010 0.000010 0.000010 0.999630 0.000010 0.000010 0.000010 0.000010 0.000010 0.000010 0.000010 0.000010 0.000010 0.000010 0.000010 0.000010 0.000010 0.000010 0.000010 0.000010 0.000010 0.000010 0.000010
0.000010 0.000010 0.000010 0.000010 0.000010 0.000010 0.191838 0.000010 0.000010 0.000010 0.000010 0.000010 0.000010 0.000010 0.000010 0.000010 0.000010 0.000010 0.727658 0.000010 0.000010 0.000010 0.080153 0.000010 0.000010 0.000010 0.000010 0.000010 0.000010 0.000010 0.000010 0.000010 0.000010 0.000010 0.000010 0.000010 0.000010 0.000010
0.000010 0.000010 0.000010 0.000010 0.000010 0.000010 0.000010 0.000010 0.000010 0.000010 0.000010 0.000010 0.000010 0.000010 0.000010 0.000010 0.000010 0.000010 0.999630 0.000010 0.000010 0.000010 0.000010 0.000010 0.000010 0.000010 0.000010 0.000010 0.000010 0.000010 0.000010 0.000010 0.000010 0.000010 0.000010 0.000010 0.000010 0.000010
0.000010 0.000010 0.000010 0.000010 0.000010 0.000010 0.000010 0.000010 0.000010 0.000010 0.000010 0.000010 0.000010 0.000010 0.000010 0.000010 0.000010 0.000010 0.999630 0.000010 0.000010 0.000010 0.000010 0.000010 0.000010 0.000010 0.000010 0.000010 0.000010 0.000010 0.000010 0.000010 0.000010 0.000010 0.000010 0.000010 0.000010 0.000010
0.000010 0.000010 0.000010 0.000010 0.000010 0.000010 0.000010 0.000010 0.000010 0.000010 0.000010 0.000010 0.000010 0.000010 0.000010 0.000010 0.000010 0.000010 0.999630 0.000010 0.000010 0.000010 0.000010 0.000010 0.000010 0.000010 0.000010 0.000010 0.000010 0.000010 0.000010 0.000010 0.000010 0.000010 0.000010 0.000010 0.000010 0.000010
0.000010 0.000010 0.000010 0.000010 0.000010 0.000010 0.000010 0.000010 0.000010 0.000010 0.000010 0.000010 0.000010 0.000010 0.000010 0.000010 0.000010 0.000010 0.999630 0.000010 0.000010 0.000010 0.000010 0.000010 0.000010 0.000010 0.000010 0.000010 0.000010 0.000010 0.000010 0.000010 0.000010 0.000010 0.000010 0.000010 0.000010 0.000010
0.000010 0.000010 0.000010 0.000010 0.000010 0.000010 0.583903 0.000010 0.000010 0.000010 0.000010 0.000010 0.000010 0.000010 0.000010 0.000010 0.000010 0.000010 0.391822 0.014989 0.000010 0.000010 0.004947 0.000010 0.000010 0.000010 0.000684 0.000010 0.000010 0.000010 0.000010 0.000010 0.000010 0.000010 0.003335 0.000010 0.000010 0.000010
0.000010 0.000010 0.000010 0.000010 0.000010 0.000010 0.073368 0.000010 0.000010 0.000010 0.000010 0.000010 0.000010 0.000010 0.000010 0.001156 0.000010 0.000010 0.844192 0.000010 0.000010 0.000010 0.080944 0.000010 0.000010 0.000010 0.000010 0.000010 0.000010 0.000010 0.000010 0.000010 0.000010 0.000010 0.000010 0.000010 0.000010 0.000010
0.000010 0.000010 0.000010 0.000011 0.000010 0.000010 0.000010 0.000010 0.000010 0.000010 0.000010 0.000010 0.000010 0.999629 0.000010 0.000010 0.000010 0.000010 0.000010 0.000010 0.000010 0.000010 0.000010 0.000010 0.000010 0.000010 0.000010 0.000010 0.000010 0.000010 0.000010 0.000010 0.000010 0.000010 0.000010 0.000010 0.000010 0.000010
0.000010 0.000010 0.000010 0.000010 0.000010 0.000010 0.000010 0.000010 0.000010 0.000010 0.000010 0.000010 0.000010 0.999630 0.000010 0.000010 0.000010 0.000010 0.000010 0.000010 0.000010 0.000010 0.000010 0.000010 0.000010 0.000010 0.000010 0.000010 0.000010 0.000010 0.000010 0.000010 0.000010 0.000010 0.000010 0.000010 0.000010 0.000010
0.000010 0.000010 0.000010 0.000010 0.000010 0.000010 0.000010 0.000010 0.000010 0.000010 0.000010 0.000010 0.000010 0.999630 0.000010 0.000010 0.000010 0.000010 0.000010 0.000010 0.000010 0.000010 0.000010 0.000010 0.000010 0.000010 0.000010 0.000010 0.000010 0.000010 0.000010 0.000010 0.000010 0.000010 0.000010 0.000010 0.000010 0.000010
0.000010 0.000010 0.000010 0.000010 0.000010 0.000010 0.000010 0.000010 0.000010 0.000010 0.000010 0.000010 0.000010 0.999630 0.000010 0.000010 0.000010 0.000010 0.000010 0.000010 0.000010 0.000010 0.000010 0.000010 0.000010 0.000010 0.000010 0.000010 0.000010 0.000010 0.000010 0.000010 0.000010 0.000010 0.000010 0.000010 0.000010 0.000010
0.000010 0.000010 0.000010 0.000010 0.000010 0.000010 0.000010 0.000010 0.000010 0.000010 0.000010 0.000010 0.000010 0.999630 0.000010 0.000010 0.000010 0.000010 0.000010 0.000010 0.000010 0.000010 0.000010 0.000010 0.000010 0.000010 0.000010 0.000010 0.000010 0.000010 0.000010 0.000010 0.000010 0.000010 0.000010 0.000010 0.000010 0.000010
0.000010 0.029899 0.000010 0.000010 0.000010 0.000010 0.011779 0.000010 0.000010 0.005547 0.000010 0.000010 0.008014 0.859211 0.000010 0.025537 0.000010 0.000010 0.000010 0.000010 0.000010 0.000010 0.008452 0.000010 0.000010 0.002780 0.000010 0.000010 0.000010 0.000010 0.000010 0.002973 0.017303 0.000010 0.000010 0.028235 0.000010 0.000010
0.000010 0.000010 0.000010 0.000010 0.000010 0.000010 0.000010 0.000010 0.000010 0.000010 0.000010 0.000010 0.000010 0.999630 0.000010 0.000010 0.000010 0.000010 0.000010 0.000010 0.000010 0.000010 0.000010 0.000010 0.000010 0.000010 0.000010 0.000010 0.000010 0.000010 0.000010 0.000010 0.000010 0.000010 0.000010 0.000010 0.000010 0.000010
0.000010 0.000010 0.000010 0.000010 0.000010 0.000010 0.000010 0.000010 0.000010 0.000010 0.000010 0.000010 0.000010 0.999630 0.000010 0.000010 0.000010 0.000010 0.000010 0.000010 0.000010 0.000010 0.000010 0.000010 0.000010 0.000010 0.000010 0.000010 0.000010 0.000010 0.000010 0.000010 0.000010 0.000010 0.000010 0.000010 0.000010 0.000010
0.000010 0.000010 0.000010 0.000010 0.000010 0.000010 0.000010 0.000010 0.000010 0.000010 0.000010 0.000010 0.000010 0.999630 0.000010 0.000010 0.000010 0.000010 0.000010 0.000010 0.000010 0.000010 0.000010 0.000010 0.000010 0.000010 0.000010 0.000010 0.000010 0.000010 0.000010 0.000010 0.000010 0.000010 0.000010 0.000010 0.000010 0.000010
0.000010 0.000010 0.000010 0.000010 0.000010 0.000010 0.000010 0.000010 0.000010 0.000010 0.000010 0.000010 0.000010 0.999630 0.000010 0.000010 0.000010 0.000010 0.000010 0.000010 0.000010 0.000010 0.000010 0.000010 0.000010 0.000010 0.000010 0.000010 0.000010 0.000010 0.000010 0.000010 0.000010 0.000010 0.000010 0.000010 0.000010 0.000010
0.000010 0.000010 0.000010 0.000010 0.000010 0.000010 0.000010 0.000010 0.000010 0.000010 0.000010 0.000010 0.000010 0.999630 0.000010 0.000010 0.000010 0.000010 0.000010 0.000010 0.000010 0.000010 0.000010 0.000010 0.000010 0.000010 0.000010 0.000010 0.000010 0.000010 0.000010 0.000010 0.000010 0.000010 0.000010 0.000010 0.000010 0.000010
0.000010 0.000010 0.000010 0.000010 0.000010 0.000010 0.000010 0.000010 0.000010 0.000010 0.000010 0.000010 0.000010 0.999630 0.000010 0.000010 0.000010 0.000010 0.000010 0.000010 0.000010 0.000010 0.000010 0.000010 0.000010 0.000010 0.000010 0.000010 0.000010 0.000010 0.000010 0.000010 0.000010 0.000010 0.000010 0.000010 0.000010 0.000010
0.000010 0.000010 0.000010 0.000010 0.000010 0.000010 0.000010 0.000010 0.000010 0.000010 0.000010 0.000010 0.000010 0.999630 0.000010 0.000010 0.000010 0.000010 0.000010 0.000010 0.000010 0.000010 0.000010 0.000010 0.000010 0.000010 0.000010 0.000010 0.000010 0.000010 0.000010 0.000010 0.000010 0.000010 0.000010 0.000010 0.000010 0.000010
0.000010 0.000010 0.000010 0.000010 0.000010 0.000010 0.000010 0.000010 0.000010 0.000010 0.000010 0.000010 0.000010 0.999630 0.000010 0.000010 0.000010 0.000010 0.000010 0.000010 0.000010 0.000010 0.000010 0.000010 0.000010 0.000010 0.000010 0.000010 0.000010 0.000010 0.000010 0.000010 0.000010 0.000010 0.000010 0.000010 0.000010 0.000010
0.000010 0.000010 0.000010 0.000010 0.000010 0.000010 0.000010 0.000010 0.000010 0.000010 0.000010 0.000010 0.000010 0.999630 0.000010 0.000010 0.000010 0.000010 0.000010 0.000010 0.000010 0.000010 0.000010 0.000010 0.000010 0.000010 0.000010 0.000010 0.000010 0.000010 0.000010 0.000010 0.000010 0.000010 0.000010 0.000010 0.000010 0.000010
0.000010 0.000010 0.000010 0.000010 0.000010 0.000010 0.000010 0.000010 0.000010 0.000010 0.000010 0.000010 0.000010 0.999630 0.000010 0.000010 0.000010 0.000010 0.000010 0.000010 0.000010 0.000010 0.000010 0.000010 0.000010 0.000010 0.000010 0.000010 0.000010 0.000010 0.000010 0.000010 0.000010 0.000010 0.000010 0.000010 0.000010 0.000010
0.000010 0.000010 0.000010 0.000010 0.000010 0.000010 0.000010 0.000010 0.000010 0.000010 0.000010 0.000010 0.000010 0.999630 0.000010 0.000010 0.000010 0.000010 0.000010 0.000010 0.000010 0.000010 0.000010 0.000010 0.000010 0.000010 0.000010 0.000010 0.000010 0.000010 0.000010 0.000010 0.000010 0.000010 0.000010 0.000010 0.000010 0.000010
0.000010 0.000010 0.000010 0.000010 0.000010 0.000010 0.000010 0.000010 0.000010 0.000010 0.000010 0.000010 0.000010 0.999630 0.000010 0.000010 0.000010 0.000010 0.000010 0.000010 0.000010 0.000010 0.000010 0.000010 0.000010 0.000010 0.000010 0.000010 0.000010 0.000010 0.000010 0.000010 0.000010 0.000010 0.000010 0.000010 0.000010 0.000010
0.000010 0.000010 0.000010 0.000010 0.000010 0.000010 0.000010 0.000010 0.000010 0.000010 0.000010 0.000010 0.000010 0.999628 0.000010 0.000010 0.000010 0.000010 0.000010 0.000010 0.000010 0.000010 0.000010 0.000010 0.000010 0.000010 0.000010 0.000010 0.000010 0.000010 0.000010 0.000010 0.000010 0.000012 0.000010 0.000010 0.000010 0.000010
0.000010 0.000010 0.000010 0.000010 0.000010 0.000010 0.000010 0.000010 0.000010 0.000010 0.000010 0.000010 0.000010 0.999630 0.000010 0.000010 0.000010 0.000010 0.000010 0.000010 0.000010 0.000010 0.000010 0.000010 0.000010 0.000010 0.000010 0.000010 0.000010 0.000010 0.000010 0.000010 0.000010 0.000010 0.000010 0.000010 0.000010 0.000010
0.000010 0.999341 0.000010 0.000010 0.000010 0.000010 0.000010 0.000010 0.000010 0.000010 0.000010 0.000010 0.000010 0.000010 0.000010 0.000010 0.000010 0.000010 0.000010 0.000010 0.000010 0.000010 0.000010 0.000010 0.000010 0.000010 0.000299 0.000010 0.000010 0.000010 0.000010 0.000010 0.000010 0.000010 0.000010 0.000010 0.000010 0.000010
0.000010 0.999630 0.000010 0.000010 0.000010 0.000010 0.000010 0.000010 0.000010 0.000010 0.000010 0.000010 0.000010 0.000010 0.000010 0.000010 0.000010 0.000010 0.000010 0.000010 0.000010 0.000010 0.000010 0.000010 0.000010 0.000010 0.000010 0.000010 0.000010 0.000010 0.000010 0.000010 0.000010 0.000010 0.000010 0.000010 0.000010 0.000010
0.000010 0.759074 0.000010 0.048999 0.000010 0.000010 0.049808 0.003048 0.009783 0.000010 0.000010 0.000010 0.000010 0.010923 0.000010 0.027535 0.000010 0.000010 0.045190 0.004720 0.000010 0.000010 0.009033 0.000010 0.000010 0.000010 0.020819 0.009730 0.000010 0.000010 0.000010 0.000010 0.001088 0.000010 0.000010 0.000010 0.000010 0.000010
0.000010 0.980942 0.000010 0.000154 0.000010 0.000010 0.000010 0.000010 0.000010 0.000010 0.000010 0.000010 0.000010 0.000010 0.000010 0.000010 0.000010 0.000010 0.000010 0.007643 0.000010 0.000010 0.000010 0.000010 0.000010 0.000010 0.007215 0.000010 0.000010 0.000010 0.000010 0.000010 0.000010 0.000010 0.003716 0.000010 0.000010 0.000010
0.000010 0.999630 0.000010 0.000010 0.000010 0.000010 0.000010 0.000010 0.000010 0.000010 0.000010 0.000010 0.000010 0.000010 0.000010 0.000010 0.000010 0.000010 0.000010 0.000010 0.000010 0.000010 0.000010 0.000010 0.000010 0.000010 0.000010 0.000010 0.000010 0.000010 0.000010 0.000010 0.000010 0.000010 0.000010 0.000010 0.000010 0.000010
0.000010 0.999630 0.000010 0.000010 0.000010 0.000010 0.000010 0.000010 0.000010 0.000010 0.000010 0.000010 0.000010 0.000010 0.000010 0.000010 0.000010 0.000010 0.000010 0.000010 0.000010 0.000010 0.000010 0.000010 0.000010 0.000010 0.000010 0.000010 0.000010 0.000010 0.000010 0.000010 0.000010 0.000010 0.000010 0.000010 0.000010 0.000010
0.000010 0.853406 0.000010 0.017991 0.000010 0.000010 0.012365 0.000010 0.005223 0.000010 0.000010 0.000010 0.000010 0.012642 0.000010 0.021925 0.000010 0.000010 0.034909 0.031414 0.000010 0.000010 0.007236 0.000010 0.000010 0.000010 0.000010 0.000010 0.000010 0.000010 0.000010 0.000010 0.000010 0.000010 0.002609 0.000010 0.000010 0.000010
0.000010 0.791859 0.000010 0.064004 0.000010 0.000010 0.044900 0.000010 0.000010 0.000010 0.000010 0.000010 0.000010 0.033835 0.000010 0.000010 0.000010 0.000010 0.026461 0.025852 0.000010 0.000010 0.012778 0.000010 0.000010 0.000010 0.000010 0.000010 0.000010 0.000010 0.000010 0.000010 0.000010 0.000010 0.000010 0.000010 0.000010 0.000010
0.000010 0.899914 0.000010 0.000979 0.000010 0.000010 0.028888 0.000010 0.000010 0.000010 0.000010 0.000010 0.000010 0.017502 0.000010 0.001553 0.004795 0.000010 0.004398 0.024007 0.000010 0.000010 0.006796 0.000010 0.000010 0.000010 0.000010 0.000010 0.000010 0.000010 0.000010 0.000010 0.000010 0.000010 0.010888 0.000010 0.000010 0.000010
0.000010 0.882956 0.000010 0.000010 0.000010 0.000010 0.000290 0.000010 0.000010 0.000010 0.000010 0.000010 0.000010 0.000010 0.000010 0.020314 0.000010 0.000010 0.011163 0.040443 0.000010 0.000010 0.021408 0.000010 0.000010 0.000010 0.000010 0.000010 0.000010 0.000010 0.000010 0.000010 0.000010 0.016200 0.006927 0.000010 0.000010 0.000010
0.000010 0.906727 0.000010 0.000010 0.000010 0.000010 0.032401 0.000010 0.000010 0.000010 0.000010 0.000010 0.000010 0.001837 0.000010 0.012915 0.000010 0.000010 0.018143 0.012645 0.000010 0.000010 0.015015 0.000010 0.000010 0.000010 0.000017 0.000010 0.000010 0.000010 0.000010 0.000010 0.000010 0.000010 0.000010 0.000010 0.000010 0.000010
0.000010 0.892826 0.000010 0.000010 0.000010 0.000010 0.000010 0.000010 0.000010 0.000010 0.000010 0.000010 0.000010 0.018620 0.000010 0.032243 0.000010 0.000010 0.024099 0.003634 0.000010 0.000010 0.003779 0.000010 0.000010 0.000010 0.021968 0.000010 0.000010 0.000010 0.000010 0.000010 0.000010 0.000010 0.002531 0.000010 0.000010 0.000010
0.000010 0.979586 0.000010 0.000010 0.000010 0.000010 0.000010 0.000010 0.000010 0.000010 0.000010 0.000010 0.000010 0.000010 0.000010 0.000010 0.000010 0.000010 0.000010 0.014566 0.000010 0.000010 0.000010 0.000010 0.000010 0.000010 0.000010 0.000010 0.000010 0.000010 0.000010 0.000010 0.000010 0.000010 0.005498 0.000010 0.000010 0.000010
0.000010 0.702611 0.000010 0.018608 0.000010 0.000010 0.055587 0.000010 0.000010 0.000010 0.000010 0.000010 0.000010 0.021294 0.000010 0.014927 0.003625 0.000010 0.091344 0.012263 0.000010 0.000010 0.013682 0.000010 0.000010 0.000010 0.018173 0.000010 0.000010 0.000010 0.000010 0.000010 0.000010 0.047615 0.000010 0.000010 0.000010 0.000010
0.000010 0.971037 0.000010 0.001761 0.000010 0.000010 0.000010 0.000010 0.000010 0.000010 0.000010 0.000010 0.000010 0.000010 0.000010 0.000010 0.000010 0.000010 0.000010 0.007761 0.000010 0.000010 0.000010 0.000010 0.000010 0.000010 0.011210 0.000010 0.000010 0.000010 0.000010 0.000010 0.000010 0.000020 0.007891 0.000010 0.000010 0.000010
0.000010 0.980906 0.000010 0.012853 0.000010 0.000010 0.000010 0.000010 0.000010 0.000010 0.000010 0.000010 0.000010 0.000010 0.000010 0.004090 0.000010 0.000010 0.000010 0.000010 0.000010 0.000010 0.000010 0.000010 0.000010 0.000010 0.000010 0.000010 0.000010 0.000010 0.000010 0.000010 0.000010 0.000010 0.001810 0.000010 0.000010 0.000010
0.000010 0.734558 0.000010 0.141110 0.000010 0.000010 0.021372 0.000010 0.000435 0.000010 0.000010 0.000010 0.000010 0.022089 0.000010 0.018013 0.001678 0.000010 0.043595 0.008768 0.000010 0.000010 0.008101 0.000010 0.000010 0.000010 0.000010 0.000010 0.000010 0.000010 0.000010 0.000010 0.000010 0.000010 0.000010 0.000010 0.000010 0.000010
0.000010 0.986137 0.000010 0.000010 0.000010 0.000010 0.000010 0.000010 0.000010 0.000010 0.000010 0.000010 0.000010 0.000010 0.000010 0.000010 0.000010 0.000010 0.000010 0.000010 0.000010 0.000010 0.000010 0.000010 0.000010 0.000010 0.000010 0.000010 0.000010 0.000010 0.000010 0.000010 0.000010 0.000010 0.013503 0.000010 0.000010 0.000010
0.000010 0.936951 0.000010 0.000010 0.000010 0.000010 0.039848 0.000010 0.000010 0.000010 0.000010 0.000010 0.000010 0.000010 0.000010 0.007247 0.000010 0.000010 0.000010 0.002633 0.000010 0.000010 0.000010 0.000010 0.000010 0.000010 0.000010 0.000010 0.000010 0.000010 0.000010 0.000010 0.000010 0.000010 0.012991 0.000010 0.000010 0.000010
0.000010 0.851496 0.000010 0.000010 0.000010 0.000010 0.000010 0.000010 0.023649 0.000010 0.000010 0.000010 0.000010 0.000010 0.000010 0.011821 0.000010 0.000010 0.046696 0.049689 0.000010 0.000010 0.006184 0.000010 0.000010 0.000010 0.000010 0.000010 0.000010 0.000010 0.000010 0.000010 0.000010 0.000010 0.010155 0.000010 0.000010 0.000010
0.007334 0.000010 0.018909 0.000010 0.016648 0.010046 0.000010 0.000010 0.000010 0.012311 0.424931 0.057829 0.011648 0.000010 0.000010 0.000010 0.000010 0.020493 0.009160 0.000010 0.014551 0.000010 0.009315 0.011722 0.000010 0.000010 0.000010 0.000010 0.013293 0.013838 0.013433 0.036920 0.000010 0.000010 0.000010 0.297420 0.000010 0.000010
0.029570 0.000010 0.000010 0.000010 0.000010 0.000010 0.000010 0.000010 0.000010 0.000370 0.590165 0.016106 0.007176 0.000010 0.000010 0.000010 0.000010 0.000010 0.004268 0.000010 0.019169 0.000010 0.001472 0.027604 0.000010 0.012964 0.000010 0.000010 0.013961 0.014610 0.000010 0.003179 0.000010 0.000010 0.000010 0.235127 0.024028 0.000010
0.003760 0.000010 0.000010 0.000010 0.000010 0.000010 0.006118 0.000010 0.000010 0.000010 0.640266 0.019148 0.000010 0.000010 0.000010 0.000010 0.000010 0.000010 0.000010 0.000010 0.000010 0.000010 0.003315 0.000010 0.000010 0.000010 0.000010 0.000010 0.000010 0.009454 0.000670 0.015120 0.000010 0.000010 0.000010 0.291598 0.010271 0.000010
0.015755 0.000010 0.002123 0.000010 0.015361 0.000010 0.000010 0.000010 0.000010 0.000010 0.598838 0.022869 0.000010 0.000010 0.000010 0.000010 0.000010 0.008339 0.000010 0.000010 0.019345 0.000010 0.000010 0.028115 0.000010 0.002410 0.000010 0.000010 0.000010 0.002538 0.001956 0.025384 0.000010 0.000010 0.000010 0.256717 0.000010 0.000010
0.016974 0.000010 0.000010 0.000010 0.007781 0.000010 0.000010 0.000010 0.000010 0.005251 0.628576 0.000010 0.000010 0.000010 0.000010 0.000010 0.000010 0.000010 0.004459 0.000010 0.043145 0.000010 0.007262 0.000010 0.000010 0.004043 0.000010 0.000010 0.000010 0.015157 0.000010 0.002595 0.000010 0.000010 0.000010 0.264486 0.000010 0.000010
0.012384 0.000010 0.000010 0.000010 0.000010 0.003262 0.000010 0.000010 0.000010 0.000010 0.497928 0.017545 0.001728 0.000010 0.000010 0.000012 0.000010 0.006603 0.011467 0.000010 0.013167 0.009265 0.015060 0.022737 0.000010 0.000010 0.000010 0.000010 0.023999 0.003722 0.009676 0.047463 0.000010 0.000010 0.000010 0.275939 0.024493 0.003361
0.025980 0.000010 0.024887 0.000010 0.008858 0.000010 0.013024 0.000010 0.000010 0.000010 0.297214 0.045120 0.035012 0.000010 0.000010 0.000010 0.000010 0.004775 0.007255 0.000010 0.003555 0.009393 0.000010 0.065955 0.033127 0.000010 0.000010 0.000010 0.023836 0.009498 0.031419 0.057336 0.000010 0.000010 0.000010 0.295249 0.008315 0.000010
0.028992 0.000010 0.020883 0.000010 0.022188 0.000010 0.017287 0.000010 0.000010 0.002586 0.373252 0.000010 0.002885 0.000010 0.000010 0.000010 0.000010 0.044089 0.000010 0.000010 0.000010 0.000010 0.008816 0.053249 0.003917 0.000010 0.000010 0.000010 0.024107 0.000010 0.021127 0.053793 0.000010 0.000010 0.000010 0.309442 0.008669 0.004509
0.011883 0.000010 0.001274 0.000010 0.015047 0.000010 0.000010 0.000010 0.000010 0.000010 0.320208 0.036926 0.036472 0.000010 0.025076 0.000010 0.000010 0.030612 0.000010 0.000010 0.006685 0.000010 0.005065 0.064428 0.028999 0.000010 0.000010 0.000010 0.023141 0.000010 0.041533 0.051756 0.000010 0.000010 0.000010 0.274219 0.026466 0.000010
0.008744 0.000010 0.000010 0.000010 0.022815 0.013092 0.000010 0.000010 0.000010 0.000809 0.398464 0.032600 0.002867 0.000010 0.000010 0.000010 0.000010 0.007768 0.005182 0.000010 0.000010 0.005682 0.002951 0.040824 0.023401 0.000010 0.000010 0.000010 0.021592 0.000010 0.045839 0.054170 0.000010 0.000010 0.000010 0.295688 0.017312 0.000010
0.014693 0.000010 0.000010 0.000010 0.000676 0.000010 0.000010 0.000010 0.000010 0.000010 0.366388 0.046894 0.018038 0.000010 0.000418 0.000010 0.000010 0.036599 0.000010 0.000010 0.000010 0.000019 0.015319 0.023311 0.014473 0.019250 0.000010 0.000010 0.021267 0.000010 0.035577 0.078109 0.000010 0.000010 0.000010 0.291721 0.017039 0.000010
0.018731 0.000010 0.000010 0.000010 0.015501 0.000010 0.000010 0.000010 0.000010 0.003950 0.612688 0.000010 0.000010 0.000010 0.000039 0.000010 0.000010 0.000010 0.014740 0.000010 0.019559 0.000010 0.000010 0.000010 0.020660 0.020754 0.000010 0.000010 0.000010 0.005354 0.000010 0.014544 0.000010 0.000010 0.000010 0.240270 0.002855 0.010114
0.002708 0.000010 0.000010 0.000010 0.014535 0.000010 0.000010 0.000010 0.000010 0.000010 0.427983 0.013529 0.000010 0.000010 0.000010 0.000010 0.000010 0.013818 0.000010 0.000010 0.000010 0.007506 0.003315 0.068066 0.037720 0.000010 0.000010 0.000010 0.018672 0.025126 0.023139 0.079354 0.000010 0.000010 0.000010 0.252203 0.012096 0.000010
0.021048 0.000010 0.021436 0.000010 0.015949 0.018108 0.000010 0.000010 0.000010 0.020004 0.334478 0.013697 0.000010 0.000010 0.002093 0.000010 0.000010 0.016901 0.007741 0.000010 0.000010 0.000582 0.000010 0.061317 0.050814 0.000010 0.000010 0.000010 0.031264 0.007186 0.028235 0.069258 0.000010 0.000010 0.000010 0.251357 0.008062 0.020290
0.018172 0.000010 0.000010 0.000010 0.000809 0.004572 0.007324 0.000010 0.000010 0.000010 0.385972 0.031935 0.016316 0.000010 0.007996 0.000010 0.000010 0.000010 0.000010 0.000010 0.000010 0.027177 0.006027 0.026552 0.011260 0.024742 0.000010 0.000010 0.014686 0.000010 0.029843 0.070979 0.000010 0.000010 0.000010 0.300022 0.015416 0.000010
0.027575 0.000010 0.000010 0.000010 0.000010 0.000010 0.000010 0.000010 0.000010 0.003592 0.455892 0.029461 0.020970 0.000010 0.000010 0.000010 0.004070 0.026406 0.000010 0.000010 0.000010 0.012470 0.017702 0.048337 0.000010 0.000010 0.000010 0.000010 0.005456 0.003752 0.000010 0.051958 0.000010 0.000010 0.000010 0.275355 0.015700 0.001085
0.012967 0.000010 0.000010 0.000010 0.003841 0.000010 0.000010 0.000010 0.000010 0.012577 0.651951 0.000010 0.000010 0.000010 0.000010 0.000010 0.000010 0.000243 0.000976 0.000010 0.044871 0.000010 0.005890 0.000010 0.000010 0.003307 0.000010 0.000010 0.000010 0.000639 0.000010 0.017960 0.000010 0.000010 0.000010 0.244518 0.000010 0.000010
0.032810 0.000010 0.000010 0.000010 0.000010 0.004991 0.015426 0.000010 0.000010 0.000010 0.559349 0.017404 0.000010 0.000010 0.000010 0.000010 0.000010 0.026033 0.000010 0.000010 0.000011 0.000010 0.004558 0.015717 0.000010 0.011722 0.000010 0.000010 0.009563 0.018438 0.000010 0.033565 0.000010 0.000010 0.000010 0.250173 0.000010 0.000010
0.032886 0.000010 0.009395 0.000010 0.009699 0.023971 0.003930 0.000010 0.000010 0.000010 0.259949 0.061309 0.047355 0.000010 0.010556 0.007350 0.000010 0.019708 0.000010 0.000010 0.008169 0.006601 0.006132 0.044671 0.053530 0.004258 0.000010 0.000010 0.035013 0.003048 0.046750 0.040170 0.000010 0.000010 0.000010 0.249124 0.000010 0.016277
0.000010 0.113110 0.000010 0.000010 0.000010 0.000010 0.616927 0.000010 0.000010 0.000010 0.000010 0.000010 0.000010 0.014344 0.000010 0.032199 0.000010 0.000010 0.159714 0.008102 0.000010 0.000010 0.051199 0.000010 0.000010 0.000010 0.000010 0.000010 0.000010 0.000010 0.000010 0.000010 0.000010 0.004106 0.000010 0.000010 0.000010 0.000010
0.000010 0.077658 0.000010 0.016724 0.000010 0.000010 0.620210 0.000010 0.000010 0.000010 0.000010 0.000010 0.000010 0.013305 0.000010 0.045599 0.000010 0.000010 0.192785 0.014028 0.000010 0.000010 0.019391 0.000010 0.000010 0.000010 0.000010 0.000010 0.000010 0.000010 0.000010 0.000010 0.000010 0.000010 0.000010 0.000010 0.000010 0.000010
0.000010 0.111554 0.000010 0.000010 0.000010 0.000010 0.717407 0.000010 0.000010 0.000010 0.000010 0.000010 0.000010 0.011838 0.000010 0.006584 0.000010 0.000010 0.140064 0.000010 0.000010 0.000010 0.012233 0.000010 0.000010 0.000010 0.000010 0.000010 0.000010 0.000010 0.000010 0.000010 0.000010 0.000010 0.000010 0.000010 0.000010 0.000010
0.000010 0.080659 0.000010 0.000010 0.000010 0.000010 0.702805 0.000010 0.000010 0.000010 0.000010 0.000010 0.000010 0.017267 0.000010 0.022632 0.000010 0.000010 0.143787 0.008708 0.000010 0.000010 0.019960 0.000010 0.000010 0.000010 0.000010 0.000010 0.000010 0.000010 0.000010 0.000010 0.000010 0.000010 0.003881 0.000010 0.000010 0.000010
0.000010 0.040412 0.000010 0.000010 0.000010 0.000010 0.787392 0.000010 0.000010 0.000010 0.000010 0.000010 0.000010 0.011731 0.000010 0.022948 0.000010 0.000010 0.099502 0.000010 0.000010 0.000010 0.037694 0.000010 0.000010 0.000010 0.000010 0.000010 0.000010 0.000010 0.000010 0.000010 0.000010 0.000010 0.000010 0.000010 0.000010 0.000010
0.000010 0.076929 0.000010 0.010792 0.000010 0.000010 0.671145 0.000010 0.000010 0.000010 0.000010 0.000010 0.000010 0.000010 0.000010 0.043308 0.000010 0.000010 0.128799 0.000010 0.000010 0.000010 0.036811 0.000010 0.000010 0.000010 0.000010 0.002609 0.000010 0.000010 0.000010 0.000010 0.000010 0.015170 0.014147 0.000010 0.000010 0.000010
0.000010 0.036410 0.000010 0.000010 0.000010 0.000010 0.895859 0.000010 0.002003 0.000010 0.000010 0.000010 0.000010 0.000010 0.000010 0.000010 0.000010 0.000010 0.035510 0.000010 0.000010 0.000010 0.000010 0.000010 0.000010 0.000010 0.028223 0.000010 0.000010 0.000010 0.000010 0.000010 0.000010 0.000010 0.001675 0.000010 0.000010 0.000010
0.000010 0.016584 0.000010 0.000010 0.000010 0.000010 0.771478 0.000892 0.000010 0.000010 0.000010 0.000010 0.000010 0.000010 0.000010 0.046541 0.002432 0.000010 0.108496 0.024036 0.000010 0.000010 0.029241 0.000010 0.000010 0.000010 0.000010 0.000010 0.000010 0.000010 0.000010 0.000010 0.000010 0.000010 0.000010 0.000010 0.000010 0.000010
0.000010 0.038842 0.000010 0.000010 0.000010 0.000010 0.740791 0.000010 0.004611 0.000010 0.000010 0.000010 0.000010 0.010994 0.000010 0.023055 0.000010 0.000010 0.119649 0.000010 0.000010 0.000010 0.042342 0.000010 0.000010 0.000010 0.019416 0.000010 0.000010 0.000010 0.000010 0.000010 0.000010 0.000010 0.000010 0.000010 0.000010 0.000010
0.000010 0.054893 0.000010 0.018417 0.000010 0.000010 0.820473 0.000010 0.004522 0.000010 0.000010 0.000010 0.000010 0.000010 0.000010 0.000010 0.000010 0.000010 0.091218 0.000010 0.000010 0.000010 0.000010 0.000010 0.000010 0.000010 0.000010 0.000010 0.000010 0.000010 0.000010 0.000010 0.000010 0.000010 0.010157 0.000010 0.000010 0.000010
0.000010 0.003818 0.000010 0.000010 0.000010 0.000010 0.918486 0.000010 0.000010 0.000010 0.000010 0.000010 0.000010 0.030769 0.000010 0.000010 0.000010 0.000010 0.007555 0.018941 0.000010 0.000010 0.000010 0.000010 0.000010 0.000010 0.005156 0.000010 0.000010 0.000010 0.000010 0.000010 0.000010 0.000016 0.014958 0.000010 0.000010 0.000010
0.000010 0.006224 0.000010 0.000010 0.000010 0.000010 0.934893 0.000010 0.000010 0.000010 0.000010 0.000010 0.000010 0.005283 0.000010 0.000010 0.000010 0.000010 0.000010 0.015862 0.000010 0.000010 0.000010 0.000010 0.000010 0.000010 0.017539 0.000010 0.000010 0.000010 0.000010 0.000010 0.000010 0.000010 0.019879 0.000010 0.000010 0.000010
0.000010 0.000016 0.000010 0.000010 0.000010 0.000010 0.807760 0.000010 0.000010 0.000010 0.000010 0.000010 0.000010 0.011243 0.000010 0.044462 0.000010 0.000010 0.083484 0.005370 0.000010 0.000010 0.044610 0.000010 0.000010 0.000010 0.000010 0.000010 0.000010 0.000010 0.000010 0.000010 0.000010 0.000010 0.002753 0.000010 0.000010 0.000010
0.000010 0.035828 0.000010 0.007751 0.000010 0.000010 0.768494 0.000010 0.000010 0.000010 0.000010 0.000010 0.000010 0.032269 0.000010 0.017942 0.000010 0.000010 0.121351 0.010903 0.000010 0.000010 0.002958 0.000010 0.000010 0.000010 0.001341 0.000010 0.000010 0.000010 0.000010 0.000010 0.000010 0.000010 0.000884 0.000010 0.000010 0.000010
0.009653 0.000010 0.031165 0.000010 0.011318 0.002370 0.000010 0.000010 0.000010 0.000010 0.170065 0.084090 0.010046 0.000010 0.465629 0.000010 0.000010 0.086257 0.000010 0.000010 0.004121 0.004992 0.000010 0.034410 0.000010 0.000010 0.000010 0.000010 0.018838 0.047978 0.000065 0.000010 0.000010 0.000010 0.000010 0.000010 0.008186 0.010607
0.017141 0.000010 0.000010 0.000010 0.009750 0.033189 0.000010 0.000010 0.000010 0.018342 0.209704 0.052002 0.024543 0.000010 0.334217 0.000010 0.000010 0.124248 0.000010 0.000010 0.000010 0.010431 0.003701 0.039567 0.015353 0.001221 0.000010 0.000010 0.049138 0.036806 0.019250 0.000010 0.000010 0.000010 0.000010 0.000010 0.001198 0.000010
0.012300 0.000010 0.007968 0.000010 0.030806 0.017262 0.000010 0.000010 0.000010 0.000010 0.130496 0.050286 0.000010 0.000010 0.449749 0.000010 0.000010 0.123089 0.000010 0.000010 0.014474 0.000650 0.002006 0.032924 0.002730 0.002607 0.000010 0.000010 0.022832 0.044790 0.014657 0.015980 0.000010 0.000010 0.000010 0.014044 0.010168 0.000010
0.011901 0.000010 0.023858 0.000010 0.006358 0.027181 0.000010 0.000010 0.000010 0.000010 0.190545 0.055610 0.006503 0.000010 0.345611 0.000010 0.000010 0.115028 0.000010 0.000010 0.000010 0.020644 0.000010 0.039235 0.022250 0.000010 0.000010 0.000010 0.033794 0.045968 0.016418 0.019241 0.000010 0.000010 0.000010 0.000010 0.003398 0.016257
0.018112 0.000010 0.014990 0.000010 0.019555 0.035041 0.000010 0.000010 0.000010 0.005532 0.155562 0.072490 0.005037 0.000010 0.349298 0.000010 0.000010 0.123956 0.000010 0.000010 0.001793 0.013294 0.000010 0.039601 0.013548 0.026251 0.000010 0.000010 0.016539 0.041046 0.000010 0.015137 0.000010 0.000010 0.000010 0.005786 0.015420 0.011842
0.007043 0.000010 0.015640 0.000010 0.019464 0.033314 0.000010 0.000010 0.000010 0.000010 0.153139 0.044919 0.000010 0.000010 0.481784 0.000010 0.000010 0.119693 0.000010 0.000010 0.000010 0.008628 0.000010 0.026015 0.014027 0.000010 0.000010 0.000010 0.003607 0.042621 0.009849 0.000010 0.000010 0.000010 0.000010 0.000010 0.020026 0.000010
0.017473 0.000010 0.025274 0.000010 0.011164 0.016716 0.000010 0.000010 0.000010 0.013549 0.149075 0.043689 0.000010 0.000010 0.474332 0.000010 0.000010 0.106829 0.000010 0.000010 0.000010 0.010882 0.000010 0.019376 0.000010 0.000010 0.000010 0.000010 0.030617 0.077713 0.000010 0.000010 0.000010 0.000010 0.000010 0.000010 0.000532 0.002550
0.004678 0.000010 0.037607 0.000010 0.008755 0.025609 0.000010 0.000010 0.000010 0.002105 0.135088 0.058504 0.000010 0.000010 0.535878 0.000010 0.000010 0.072758 0.000010 0.000010 0.000010 0.000120 0.006814 0.010056 0.000010 0.010118 0.000010 0.000010 0.036155 0.037215 0.018312 0.000010 0.000010 0.000010 0.000010 0.000017 0.000010 0.000010
0.012101 0.000010 0.013725 0.000010 0.007127 0.000010 0.000010 0.000010 0.000010 0.000010 0.156567 0.075267 0.024015 0.000010 0.395052 0.000010 0.000010 0.138951 0.002574 0.000010 0.016305 0.035819 0.007723 0.000010 0.012508 0.000010 0.000010 0.000010 0.005106 0.034558 0.027369 0.032846 0.000010 0.000010 0.000010 0.000010 0.002188 0.000010
0.000010 0.000010 0.013432 0.000010 0.014799 0.033592 0.000010 0.000010 0.000010 0.000010 0.185696 0.030911 0.000010 0.000010 0.551026 0.000010 0.000010 0.102292 0.000010 0.000010 0.000010 0.009986 0.002393 0.000010 0.000010 0.000010 0.000010 0.000010 0.027030 0.028437 0.000147 0.000010 0.000010 0.000010 0.000010 0.000010 0.000010 0.000010
[truncated: 77,977 more chars]
