# Supplementary material for: Genetic analysis of Thai cattle reveals a Southeast Asian indicine ancestry
Source: PeerJ. 2015 Oct 27;3:e1318. doi: 10.7717/peerj.1318 (PMC4627918; doi:10.7717/peerj.1318)
Supplement: Dataset S2 — The Q values inferred by ADMIXTURE for each modeled K are shown for each individual, which are labeled according to breed information. The data are organized into three folders, each of which represents the ADMIXTURE experiments described in Fig. S5. [file peerj-03-1318-s007.zip › SupplementDataS7/1397breeds/39.Q]

0.000010 0.000010 0.000010 0.000010 0.000010 0.012669 0.000010 0.000010 0.000010 0.000010 0.000010 0.000010 0.033039 0.000010 0.000010 0.000010 0.910077 0.000010 0.000010 0.002720 0.000010 0.000010 0.000010 0.000010 0.000010 0.011045 0.000010 0.003555 0.000010 0.000010 0.000010 0.000010 0.012448 0.000010 0.000010 0.000010 0.000010 0.014137 0.000010
0.000010 0.000010 0.000010 0.020736 0.000010 0.000010 0.000010 0.000010 0.000010 0.000010 0.000010 0.000010 0.025067 0.000010 0.000010 0.002847 0.898646 0.000010 0.000010 0.000010 0.000010 0.000010 0.003827 0.000010 0.000010 0.000010 0.000010 0.000010 0.000010 0.000010 0.000010 0.000010 0.013230 0.000010 0.019173 0.000010 0.000010 0.000010 0.016164
0.000010 0.000010 0.000010 0.000010 0.000010 0.000010 0.000010 0.007445 0.000010 0.000010 0.000010 0.000010 0.006771 0.000010 0.000010 0.014425 0.928391 0.000010 0.000010 0.000010 0.000010 0.000010 0.000010 0.000010 0.000010 0.000010 0.000010 0.016684 0.000010 0.000010 0.000010 0.000010 0.000010 0.000010 0.000010 0.000010 0.000010 0.000010 0.025954
0.000010 0.000010 0.000010 0.000010 0.000010 0.000010 0.000010 0.000010 0.000010 0.000010 0.000010 0.000010 0.000010 0.010218 0.000010 0.000010 0.983316 0.000010 0.000010 0.000010 0.000010 0.000010 0.000010 0.000010 0.000010 0.000010 0.000010 0.000010 0.000010 0.000010 0.000010 0.000010 0.000010 0.000010 0.000010 0.006106 0.000010 0.000010 0.000010
0.000010 0.000010 0.000010 0.000010 0.000010 0.000010 0.000010 0.000010 0.000010 0.000010 0.000010 0.000010 0.000010 0.000010 0.000010 0.000010 0.914869 0.000010 0.000010 0.000010 0.000010 0.002883 0.000010 0.000010 0.000010 0.000010 0.000010 0.037942 0.000010 0.000010 0.000010 0.000010 0.010024 0.000010 0.011741 0.012712 0.000010 0.009508 0.000010
0.000010 0.000010 0.000010 0.000010 0.000010 0.000010 0.000010 0.000010 0.000010 0.000010 0.000010 0.000010 0.005214 0.000010 0.000010 0.000010 0.966644 0.000010 0.000010 0.000010 0.000010 0.000010 0.000010 0.000010 0.000010 0.000010 0.000010 0.000010 0.000010 0.000010 0.000010 0.000010 0.000010 0.000010 0.000010 0.006974 0.000010 0.000010 0.020819
0.000010 0.000010 0.000010 0.000010 0.000010 0.000010 0.000010 0.000010 0.000010 0.000010 0.000010 0.000010 0.000010 0.000010 0.000010 0.000010 0.986200 0.000010 0.000010 0.000010 0.000010 0.000010 0.000010 0.000010 0.000010 0.000010 0.000010 0.000010 0.000010 0.005766 0.000010 0.000010 0.000010 0.000010 0.000010 0.000010 0.000010 0.000010 0.007674
0.000010 0.000010 0.000010 0.000010 0.000010 0.000010 0.000010 0.000010 0.000010 0.000010 0.000010 0.000010 0.000010 0.000010 0.000010 0.000010 0.999620 0.000010 0.000010 0.000010 0.000010 0.000010 0.000010 0.000010 0.000010 0.000010 0.000010 0.000010 0.000010 0.000010 0.000010 0.000010 0.000010 0.000010 0.000010 0.000010 0.000010 0.000010 0.000010
0.000010 0.000010 0.000010 0.000010 0.003985 0.000010 0.000010 0.000010 0.000010 0.000010 0.000010 0.000010 0.038099 0.000010 0.000010 0.008446 0.901290 0.000010 0.000010 0.000010 0.000010 0.001791 0.006575 0.000010 0.000010 0.000010 0.000010 0.001303 0.013387 0.000010 0.000010 0.000010 0.000010 0.000010 0.000010 0.012507 0.000010 0.000010 0.012328
0.000010 0.000010 0.000010 0.000010 0.007466 0.001748 0.002461 0.000010 0.000010 0.000010 0.000010 0.000010 0.001678 0.000010 0.000010 0.000010 0.936230 0.000010 0.000010 0.000010 0.000010 0.014006 0.000010 0.000010 0.000010 0.012524 0.000010 0.000010 0.000010 0.019142 0.000010 0.000010 0.000010 0.000010 0.000739 0.003717 0.000010 0.000010 0.000010
0.000010 0.000010 0.000010 0.000010 0.000010 0.010682 0.000010 0.000010 0.000010 0.000010 0.000010 0.000010 0.000010 0.000010 0.000010 0.017528 0.905393 0.000010 0.001330 0.000010 0.000010 0.000010 0.000010 0.000010 0.016171 0.000010 0.000010 0.017560 0.000010 0.002284 0.000010 0.000010 0.000010 0.000010 0.002656 0.000010 0.000010 0.000010 0.026097
0.000010 0.000010 0.000010 0.000010 0.000010 0.000010 0.000010 0.000010 0.000010 0.000010 0.000010 0.000010 0.000010 0.000010 0.000010 0.000010 0.999620 0.000010 0.000010 0.000010 0.000010 0.000010 0.000010 0.000010 0.000010 0.000010 0.000010 0.000010 0.000010 0.000010 0.000010 0.000010 0.000010 0.000010 0.000010 0.000010 0.000010 0.000010 0.000010
0.000010 0.000010 0.000010 0.000010 0.005036 0.003477 0.000010 0.000010 0.000010 0.000010 0.000010 0.000010 0.000010 0.000010 0.000010 0.000010 0.957619 0.000010 0.000010 0.000010 0.000010 0.000010 0.000010 0.008865 0.000010 0.000018 0.000010 0.000010 0.000010 0.000010 0.000010 0.000010 0.000010 0.000010 0.000010 0.003996 0.000010 0.000010 0.020670
0.000010 0.000010 0.000010 0.000010 0.000010 0.009926 0.000010 0.015980 0.000010 0.000010 0.000010 0.000010 0.028770 0.000010 0.000010 0.000010 0.917670 0.000010 0.000010 0.001390 0.000010 0.000216 0.000010 0.000010 0.000010 0.000010 0.000010 0.000010 0.000010 0.000010 0.000010 0.000010 0.005664 0.000010 0.020073 0.000010 0.000010 0.000010 0.000010
0.000010 0.000010 0.000010 0.000010 0.000010 0.000010 0.000010 0.022799 0.000010 0.000010 0.000010 0.000010 0.008236 0.000010 0.000010 0.004058 0.879199 0.000010 0.000010 0.011990 0.000010 0.009550 0.008204 0.000010 0.040230 0.000010 0.000010 0.000010 0.000010 0.001901 0.000010 0.000010 0.000010 0.000010 0.013543 0.000010 0.000010 0.000010 0.000010
0.000010 0.000010 0.000010 0.000010 0.000010 0.000010 0.000010 0.000010 0.000010 0.000010 0.000010 0.000010 0.000010 0.000010 0.000010 0.000010 0.998324 0.000010 0.000010 0.000010 0.000010 0.000010 0.000010 0.000010 0.000010 0.000010 0.000010 0.000010 0.000010 0.000010 0.000010 0.000010 0.001306 0.000010 0.000010 0.000010 0.000010 0.000010 0.000010
0.000010 0.000010 0.000010 0.000010 0.000010 0.000010 0.000010 0.000010 0.000010 0.000010 0.000010 0.000010 0.029854 0.000010 0.000010 0.000010 0.958959 0.000010 0.000010 0.000010 0.000010 0.000010 0.000010 0.000010 0.000010 0.000010 0.003533 0.000010 0.000010 0.000010 0.000010 0.000010 0.000010 0.000010 0.000010 0.000010 0.000010 0.000010 0.007304
0.000010 0.000010 0.000010 0.000010 0.000010 0.000010 0.000010 0.021562 0.000010 0.000010 0.000010 0.000010 0.009167 0.000010 0.000010 0.000010 0.935966 0.000010 0.000010 0.000010 0.000010 0.000010 0.000010 0.000010 0.000010 0.000010 0.000010 0.003260 0.000010 0.000010 0.000010 0.000010 0.010389 0.000010 0.000010 0.000010 0.000010 0.000010 0.019325
0.000010 0.000010 0.000010 0.000010 0.000010 0.000010 0.000010 0.000010 0.000010 0.000010 0.000010 0.000010 0.060484 0.000010 0.000010 0.000010 0.900828 0.000010 0.000010 0.000010 0.000010 0.000010 0.000010 0.000010 0.004335 0.006184 0.000010 0.008057 0.000010 0.000010 0.000010 0.000010 0.019782 0.000010 0.000010 0.000010 0.000010 0.000010 0.000010
0.000010 0.000010 0.000010 0.000010 0.000010 0.000010 0.000010 0.008312 0.000010 0.000010 0.000010 0.000010 0.000010 0.008076 0.000010 0.000010 0.960098 0.000010 0.000010 0.000010 0.000010 0.000010 0.000010 0.000010 0.000010 0.012436 0.000010 0.000010 0.000010 0.000010 0.000010 0.000010 0.000010 0.000010 0.000010 0.000010 0.000010 0.000010 0.010737
0.000010 0.000010 0.000010 0.000010 0.000010 0.000010 0.999620 0.000010 0.000010 0.000010 0.000010 0.000010 0.000010 0.000010 0.000010 0.000010 0.000010 0.000010 0.000010 0.000010 0.000010 0.000010 0.000010 0.000010 0.000010 0.000010 0.000010 0.000010 0.000010 0.000010 0.000010 0.000010 0.000010 0.000010 0.000010 0.000010 0.000010 0.000010 0.000010
0.000010 0.000010 0.000010 0.000010 0.002195 0.000010 0.914602 0.000010 0.000010 0.000010 0.000010 0.000010 0.017641 0.000010 0.000010 0.015206 0.000010 0.000010 0.000010 0.000010 0.000010 0.000010 0.000010 0.000010 0.000010 0.000010 0.000010 0.000010 0.000010 0.001048 0.000010 0.000010 0.010640 0.000010 0.000010 0.000010 0.000010 0.000010 0.038347
0.000010 0.000010 0.000010 0.000010 0.000010 0.000010 0.999620 0.000010 0.000010 0.000010 0.000010 0.000010 0.000010 0.000010 0.000010 0.000010 0.000010 0.000010 0.000010 0.000010 0.000010 0.000010 0.000010 0.000010 0.000010 0.000010 0.000010 0.000010 0.000010 0.000010 0.000010 0.000010 0.000010 0.000010 0.000010 0.000010 0.000010 0.000010 0.000010
0.000010 0.000010 0.000010 0.000010 0.000010 0.000010 0.972979 0.000010 0.000010 0.000010 0.000010 0.000010 0.000010 0.003036 0.000010 0.000010 0.004479 0.000010 0.000010 0.000010 0.000010 0.000010 0.000010 0.000010 0.000010 0.000010 0.000010 0.000010 0.000010 0.000010 0.000010 0.000010 0.005282 0.000010 0.000010 0.000010 0.000010 0.000010 0.013884
0.000010 0.000010 0.000010 0.000010 0.000010 0.000010 0.986421 0.000010 0.000010 0.000010 0.000010 0.000010 0.010165 0.000010 0.000010 0.000010 0.000010 0.000010 0.000010 0.000010 0.000010 0.000010 0.000010 0.000010 0.000010 0.000010 0.000010 0.000010 0.000010 0.000010 0.000010 0.000010 0.000010 0.000010 0.000010 0.000010 0.000010 0.000010 0.003054
0.000010 0.000010 0.000010 0.000010 0.000010 0.000010 0.968371 0.000010 0.000010 0.000010 0.000010 0.000010 0.000010 0.000010 0.000010 0.000010 0.000010 0.000010 0.000010 0.000010 0.000010 0.000010 0.000010 0.000010 0.000010 0.000010 0.000010 0.000010 0.000010 0.000010 0.000010 0.000010 0.000010 0.000010 0.010214 0.000010 0.000010 0.000010 0.021055
0.000010 0.000010 0.000010 0.000010 0.000010 0.000010 0.999620 0.000010 0.000010 0.000010 0.000010 0.000010 0.000010 0.000010 0.000010 0.000010 0.000010 0.000010 0.000010 0.000010 0.000010 0.000010 0.000010 0.000010 0.000010 0.000010 0.000010 0.000010 0.000010 0.000010 0.000010 0.000010 0.000010 0.000010 0.000010 0.000010 0.000010 0.000010 0.000010
0.000010 0.000010 0.000010 0.000010 0.000010 0.000010 0.999617 0.000010 0.000010 0.000010 0.000010 0.000010 0.000010 0.000010 0.000010 0.000013 0.000010 0.000010 0.000010 0.000010 0.000010 0.000010 0.000010 0.000010 0.000010 0.000010 0.000010 0.000010 0.000010 0.000010 0.000010 0.000010 0.000010 0.000010 0.000010 0.000010 0.000010 0.000010 0.000010
0.000010 0.000010 0.000010 0.000010 0.000010 0.000010 0.999620 0.000010 0.000010 0.000010 0.000010 0.000010 0.000010 0.000010 0.000010 0.000010 0.000010 0.000010 0.000010 0.000010 0.000010 0.000010 0.000010 0.000010 0.000010 0.000010 0.000010 0.000010 0.000010 0.000010 0.000010 0.000010 0.000010 0.000010 0.000010 0.000010 0.000010 0.000010 0.000010
0.000010 0.000010 0.000010 0.000010 0.000010 0.000010 0.999620 0.000010 0.000010 0.000010 0.000010 0.000010 0.000010 0.000010 0.000010 0.000010 0.000010 0.000010 0.000010 0.000010 0.000010 0.000010 0.000010 0.000010 0.000010 0.000010 0.000010 0.000010 0.000010 0.000010 0.000010 0.000010 0.000010 0.000010 0.000010 0.000010 0.000010 0.000010 0.000010
0.000010 0.000010 0.000010 0.000010 0.000010 0.000010 0.952291 0.012679 0.000010 0.000010 0.000010 0.000010 0.000010 0.000010 0.000010 0.000010 0.000010 0.000010 0.000010 0.000010 0.000010 0.000010 0.000010 0.000010 0.000010 0.000010 0.000010 0.017893 0.000975 0.000010 0.000010 0.000010 0.000010 0.000010 0.015822 0.000010 0.000010 0.000010 0.000010
0.000010 0.000010 0.000010 0.000010 0.000010 0.000010 0.823416 0.000010 0.000010 0.000010 0.000010 0.000010 0.014620 0.064815 0.000010 0.000010 0.000010 0.002841 0.000010 0.000010 0.000010 0.000010 0.000507 0.000010 0.000010 0.032623 0.000010 0.020262 0.000010 0.000010 0.004660 0.000010 0.009405 0.000010 0.004999 0.000010 0.000010 0.000010 0.021572
0.000010 0.000010 0.000010 0.017802 0.000010 0.000465 0.887812 0.000010 0.000010 0.000010 0.000010 0.000010 0.008992 0.000010 0.000010 0.013776 0.000010 0.034487 0.000010 0.000010 0.000010 0.000010 0.000010 0.000010 0.000010 0.008199 0.000010 0.000010 0.000010 0.000010 0.000010 0.000010 0.021374 0.000010 0.000010 0.004379 0.000010 0.002424 0.000010
0.000010 0.000010 0.000010 0.000010 0.000010 0.000010 0.896654 0.000010 0.000010 0.000010 0.000010 0.000010 0.020421 0.000010 0.000010 0.005716 0.000010 0.002168 0.000010 0.000010 0.000010 0.000010 0.000010 0.000010 0.010401 0.008806 0.007479 0.000010 0.000010 0.000010 0.000010 0.000010 0.000010 0.000010 0.011984 0.000010 0.000010 0.013245 0.022837
0.000010 0.000010 0.000010 0.000010 0.000010 0.000010 0.999620 0.000010 0.000010 0.000010 0.000010 0.000010 0.000010 0.000010 0.000010 0.000010 0.000010 0.000010 0.000010 0.000010 0.000010 0.000010 0.000010 0.000010 0.000010 0.000010 0.000010 0.000010 0.000010 0.000010 0.000010 0.000010 0.000010 0.000010 0.000010 0.000010 0.000010 0.000010 0.000010
0.000010 0.000010 0.000010 0.000010 0.000010 0.000010 0.999620 0.000010 0.000010 0.000010 0.000010 0.000010 0.000010 0.000010 0.000010 0.000010 0.000010 0.000010 0.000010 0.000010 0.000010 0.000010 0.000010 0.000010 0.000010 0.000010 0.000010 0.000010 0.000010 0.000010 0.000010 0.000010 0.000010 0.000010 0.000010 0.000010 0.000010 0.000010 0.000010
0.000010 0.000010 0.000010 0.000010 0.000010 0.000010 0.887907 0.000010 0.000010 0.000010 0.000010 0.000010 0.032276 0.000010 0.000010 0.000010 0.030971 0.000010 0.000010 0.000010 0.000010 0.000010 0.032030 0.000010 0.000010 0.000010 0.000010 0.000010 0.000010 0.000010 0.000010 0.000010 0.016477 0.000010 0.000010 0.000010 0.000010 0.000010 0.000010
0.000010 0.000010 0.000010 0.000010 0.000010 0.004119 0.975667 0.000010 0.000010 0.000010 0.000010 0.000010 0.000010 0.000010 0.000010 0.000010 0.000010 0.000010 0.000010 0.000010 0.000010 0.019854 0.000010 0.000010 0.000010 0.000010 0.000010 0.000010 0.000010 0.000010 0.000010 0.000010 0.000010 0.000010 0.000010 0.000010 0.000010 0.000010 0.000010
0.000010 0.000010 0.000010 0.000010 0.000010 0.000010 0.999620 0.000010 0.000010 0.000010 0.000010 0.000010 0.000010 0.000010 0.000010 0.000010 0.000010 0.000010 0.000010 0.000010 0.000010 0.000010 0.000010 0.000010 0.000010 0.000010 0.000010 0.000010 0.000010 0.000010 0.000010 0.000010 0.000010 0.000010 0.000010 0.000010 0.000010 0.000010 0.000010
0.000010 0.000010 0.000010 0.000010 0.000010 0.000010 0.999620 0.000010 0.000010 0.000010 0.000010 0.000010 0.000010 0.000010 0.000010 0.000010 0.000010 0.000010 0.000010 0.000010 0.000010 0.000010 0.000010 0.000010 0.000010 0.000010 0.000010 0.000010 0.000010 0.000010 0.000010 0.000010 0.000010 0.000010 0.000010 0.000010 0.000010 0.000010 0.000010
0.000010 0.000010 0.000010 0.000010 0.000010 0.042871 0.000010 0.002972 0.000010 0.000010 0.000010 0.000010 0.000010 0.000010 0.000010 0.075312 0.000010 0.013616 0.000176 0.006917 0.000010 0.002155 0.792023 0.004697 0.000010 0.000010 0.000010 0.000010 0.000010 0.000010 0.000010 0.000010 0.000010 0.000010 0.028339 0.015447 0.000010 0.015206 0.000010
0.000010 0.000010 0.000010 0.000010 0.000010 0.050223 0.000010 0.002738 0.006327 0.000010 0.000010 0.000010 0.002084 0.019249 0.000010 0.060977 0.000010 0.016104 0.001266 0.008510 0.000010 0.046116 0.679527 0.000010 0.000010 0.017787 0.000010 0.000010 0.000164 0.000010 0.000010 0.000010 0.000010 0.000010 0.038827 0.047092 0.000010 0.002778 0.000010
0.000010 0.000010 0.000010 0.000010 0.000010 0.057440 0.000010 0.000010 0.000010 0.000010 0.000010 0.000010 0.000010 0.000010 0.000010 0.082516 0.000010 0.028244 0.009110 0.000010 0.000010 0.020033 0.738243 0.000010 0.004654 0.022026 0.000010 0.000534 0.000010 0.012512 0.000010 0.000010 0.000010 0.000010 0.017348 0.002873 0.000010 0.004206 0.000010
0.000010 0.000010 0.000010 0.005346 0.000010 0.054202 0.000010 0.000010 0.002146 0.000010 0.000010 0.000010 0.000010 0.034969 0.000010 0.085234 0.000010 0.050168 0.006571 0.000010 0.000010 0.000010 0.728771 0.000010 0.000010 0.000528 0.000010 0.012010 0.000010 0.000010 0.000010 0.000010 0.000010 0.000010 0.008618 0.002707 0.000010 0.008472 0.000010
0.000010 0.000010 0.000010 0.000010 0.000010 0.054600 0.000010 0.001082 0.000010 0.000010 0.000010 0.000010 0.000010 0.042771 0.000010 0.062117 0.000010 0.000010 0.018349 0.002979 0.000010 0.041089 0.703858 0.000928 0.000010 0.014844 0.002848 0.000010 0.002619 0.012275 0.000010 0.000010 0.000010 0.000010 0.016539 0.022861 0.000010 0.000010 0.000010
0.000010 0.000010 0.000010 0.000010 0.000010 0.055829 0.000010 0.000010 0.000010 0.000010 0.000010 0.000010 0.000010 0.012891 0.000010 0.070256 0.000010 0.010621 0.000010 0.000010 0.000010 0.026964 0.752561 0.000010 0.002188 0.018784 0.000010 0.000010 0.000010 0.000010 0.000010 0.000010 0.019187 0.000010 0.016147 0.001414 0.000010 0.005120 0.007779
0.000010 0.000010 0.000010 0.000010 0.000010 0.033942 0.000010 0.000010 0.000010 0.000010 0.000010 0.000010 0.002616 0.004949 0.000010 0.059548 0.000010 0.026429 0.024605 0.012046 0.000010 0.000010 0.735699 0.002459 0.000010 0.025166 0.000085 0.000010 0.000010 0.009805 0.000010 0.000010 0.000010 0.000010 0.033284 0.006311 0.000010 0.022815 0.000010
0.000010 0.000010 0.000010 0.000010 0.000010 0.048519 0.000010 0.000010 0.011983 0.000010 0.000010 0.000010 0.003414 0.014653 0.000010 0.064052 0.000010 0.026926 0.012231 0.000010 0.000010 0.029655 0.707963 0.007846 0.000010 0.000010 0.000010 0.000010 0.000010 0.009153 0.000079 0.000010 0.004517 0.000010 0.038294 0.014599 0.000010 0.005886 0.000010
0.000010 0.000010 0.000010 0.000010 0.000010 0.022715 0.000010 0.000010 0.006709 0.000010 0.000010 0.000010 0.014981 0.060949 0.000010 0.072665 0.000010 0.023265 0.006823 0.000010 0.000010 0.001550 0.705854 0.000010 0.000010 0.041758 0.000010 0.000010 0.000010 0.000010 0.000010 0.000010 0.000010 0.000010 0.019089 0.023368 0.000010 0.000014 0.000010
0.000010 0.000010 0.000010 0.000280 0.000010 0.078949 0.000010 0.000010 0.000010 0.000010 0.000010 0.000010 0.000010 0.001381 0.000010 0.049774 0.000010 0.023193 0.000010 0.000010 0.000010 0.020235 0.761139 0.003174 0.000010 0.028889 0.000010 0.000010 0.000010 0.000010 0.000010 0.000010 0.000010 0.000010 0.016666 0.016041 0.000010 0.000010 0.000010
0.000010 0.000010 0.000010 0.000010 0.000010 0.036499 0.000010 0.000010 0.000010 0.000010 0.000010 0.000010 0.000010 0.033146 0.000010 0.082793 0.000010 0.035487 0.000010 0.011192 0.000010 0.031171 0.710875 0.000010 0.000010 0.007961 0.000010 0.000010 0.000010 0.008577 0.000010 0.000010 0.009542 0.000010 0.011534 0.020954 0.000010 0.000010 0.000010
0.000010 0.000010 0.000010 0.018048 0.000010 0.054900 0.000010 0.002764 0.017141 0.000010 0.000010 0.000010 0.000010 0.041033 0.000010 0.021906 0.000010 0.023841 0.000010 0.009770 0.000010 0.019626 0.718115 0.000010 0.005560 0.031202 0.000010 0.008863 0.000010 0.000010 0.000010 0.000010 0.001997 0.000010 0.001915 0.023089 0.000010 0.000010 0.000010
0.000010 0.000010 0.000010 0.000010 0.000010 0.041213 0.000010 0.000010 0.000010 0.000010 0.000010 0.000010 0.000010 0.000194 0.000010 0.059429 0.000010 0.016507 0.000010 0.008791 0.000010 0.012625 0.781577 0.004900 0.000010 0.000010 0.000010 0.000010 0.000010 0.000010 0.000010 0.000010 0.000010 0.000010 0.038872 0.015214 0.000010 0.020397 0.000010
0.000010 0.000010 0.000010 0.000010 0.000010 0.038617 0.000010 0.000010 0.013048 0.000010 0.000010 0.000010 0.003621 0.042618 0.000010 0.052927 0.000010 0.026638 0.008857 0.000010 0.000010 0.005394 0.699540 0.012445 0.005831 0.049379 0.000010 0.003791 0.000010 0.003626 0.000010 0.000010 0.000010 0.000010 0.006980 0.015657 0.000010 0.010811 0.000010
0.000010 0.000010 0.000010 0.000010 0.000010 0.068257 0.000010 0.005298 0.000010 0.000010 0.000010 0.000010 0.000010 0.000010 0.000010 0.085709 0.000010 0.015694 0.000010 0.000010 0.000010 0.022021 0.727098 0.000010 0.000010 0.038788 0.000010 0.000010 0.000010 0.000010 0.000010 0.000010 0.003322 0.000010 0.000010 0.027917 0.000010 0.005606 0.000010
0.000010 0.000010 0.000010 0.009754 0.000010 0.040820 0.000010 0.000010 0.000010 0.000010 0.000010 0.000010 0.000010 0.025668 0.000010 0.093917 0.000010 0.033861 0.006113 0.000272 0.000010 0.007664 0.696677 0.004431 0.000010 0.033989 0.000010 0.002047 0.000010 0.000010 0.006983 0.000010 0.006388 0.000010 0.012106 0.015143 0.000010 0.003948 0.000010
0.000010 0.005298 0.000010 0.000010 0.000010 0.054653 0.000010 0.000010 0.006342 0.000010 0.000917 0.000010 0.000010 0.025577 0.000010 0.072509 0.000010 0.000010 0.005180 0.004095 0.000010 0.000010 0.757762 0.000010 0.000010 0.008853 0.000010 0.006543 0.000242 0.000010 0.000010 0.000010 0.000010 0.000010 0.011034 0.023632 0.000010 0.017121 0.000010
0.000010 0.000010 0.000010 0.000010 0.000010 0.025135 0.000010 0.000010 0.000010 0.000010 0.000010 0.000010 0.013975 0.000010 0.000010 0.038235 0.000010 0.000010 0.002838 0.019353 0.000010 0.008686 0.801437 0.000010 0.018945 0.034102 0.018325 0.000010 0.000010 0.000010 0.000010 0.000010 0.000010 0.000010 0.000010 0.004351 0.000010 0.013001 0.001357
0.000010 0.000010 0.000010 0.000010 0.000010 0.073532 0.000010 0.000010 0.000010 0.000010 0.000010 0.000010 0.000010 0.000010 0.000010 0.053111 0.000010 0.005743 0.000010 0.008737 0.000010 0.020410 0.801217 0.000010 0.000010 0.020217 0.000010 0.000010 0.000010 0.000010 0.000010 0.000010 0.000010 0.000010 0.015118 0.000010 0.000010 0.000281 0.001343
0.000010 0.000010 0.000010 0.000010 0.000010 0.023146 0.000010 0.000010 0.000010 0.000010 0.000010 0.000010 0.000010 0.015175 0.000010 0.066802 0.000010 0.002856 0.000010 0.000010 0.000010 0.024053 0.765395 0.000010 0.007518 0.016444 0.000010 0.000010 0.002228 0.005518 0.016645 0.000010 0.000010 0.000010 0.039386 0.000010 0.000010 0.014574 0.000010
0.000010 0.000010 0.000010 0.008834 0.000010 0.000010 0.000010 0.002064 0.003785 0.000010 0.000010 0.000010 0.049378 0.040841 0.000010 0.012632 0.000010 0.050016 0.000010 0.000010 0.000010 0.014055 0.216665 0.003443 0.000010 0.016855 0.000010 0.026838 0.008687 0.476065 0.000010 0.000010 0.000010 0.000010 0.000010 0.047413 0.000010 0.000010 0.022199
0.000010 0.000010 0.000010 0.000010 0.000010 0.000010 0.000010 0.000010 0.002348 0.000010 0.000010 0.000010 0.000010 0.020781 0.000010 0.016194 0.000010 0.005262 0.000010 0.000010 0.000010 0.000010 0.064613 0.000010 0.027960 0.011459 0.000010 0.000010 0.008652 0.799062 0.000010 0.000010 0.000010 0.000010 0.033833 0.000010 0.000010 0.009429 0.000137
0.000010 0.000010 0.000010 0.000010 0.000010 0.000010 0.000010 0.000010 0.000010 0.000010 0.000010 0.000010 0.000010 0.000010 0.000010 0.000010 0.000010 0.000010 0.000010 0.000010 0.000010 0.000010 0.000010 0.000010 0.000010 0.000010 0.000010 0.000010 0.000010 0.999620 0.000010 0.000010 0.000010 0.000010 0.000010 0.000010 0.000010 0.000010 0.000010
0.000010 0.000010 0.004799 0.000010 0.000010 0.000010 0.000010 0.000010 0.000010 0.000010 0.000010 0.000010 0.000010 0.000010 0.000010 0.000010 0.000010 0.000010 0.000010 0.000010 0.000010 0.000010 0.000010 0.000010 0.000010 0.000010 0.000010 0.000010 0.001130 0.993712 0.000010 0.000010 0.000010 0.000010 0.000010 0.000010 0.000010 0.000010 0.000010
0.000010 0.000010 0.000010 0.004478 0.000010 0.009576 0.028766 0.011310 0.014919 0.000010 0.000010 0.000010 0.043314 0.065675 0.000010 0.017275 0.000010 0.010821 0.000010 0.016178 0.000010 0.008520 0.181245 0.000656 0.033494 0.050326 0.000010 0.000010 0.000010 0.425036 0.001760 0.000010 0.004252 0.000010 0.006001 0.033417 0.000010 0.000010 0.032800
0.000010 0.000010 0.000010 0.000010 0.000010 0.000010 0.000010 0.000010 0.000010 0.000010 0.000010 0.000010 0.000010 0.000010 0.000010 0.000010 0.000010 0.000010 0.000010 0.000010 0.000010 0.000010 0.000010 0.000010 0.000010 0.000010 0.000010 0.000011 0.000010 0.999619 0.000010 0.000010 0.000010 0.000010 0.000010 0.000010 0.000010 0.000010 0.000010
0.000010 0.000010 0.001437 0.000010 0.000010 0.000010 0.000010 0.000010 0.000010 0.000010 0.000010 0.000010 0.015467 0.000010 0.000010 0.000010 0.000010 0.013144 0.000010 0.000010 0.000010 0.000010 0.000010 0.000010 0.000010 0.000010 0.009507 0.000010 0.000010 0.926045 0.001048 0.000010 0.000010 0.015206 0.000010 0.000010 0.000010 0.017837 0.000010
0.000010 0.000010 0.000010 0.000010 0.000010 0.000010 0.050604 0.021978 0.023268 0.000010 0.000010 0.000010 0.047367 0.057954 0.000010 0.021920 0.000010 0.055093 0.000010 0.000010 0.000010 0.017587 0.161312 0.000010 0.011924 0.037521 0.003411 0.005397 0.000010 0.460407 0.008656 0.000010 0.000010 0.000010 0.003308 0.000010 0.000010 0.012073 0.000010
0.000010 0.000010 0.000010 0.000010 0.000010 0.000010 0.000010 0.000010 0.000010 0.000010 0.000010 0.000010 0.000010 0.000010 0.000010 0.000010 0.000010 0.000010 0.000010 0.000010 0.000010 0.000010 0.000010 0.000010 0.000010 0.000010 0.000010 0.000010 0.000010 0.999620 0.000010 0.000010 0.000010 0.000010 0.000010 0.000010 0.000010 0.000010 0.000010
0.000010 0.000010 0.000010 0.000010 0.000010 0.000010 0.000010 0.000010 0.000010 0.000010 0.000010 0.000010 0.036564 0.015965 0.000010 0.000010 0.000010 0.000010 0.006242 0.000010 0.000010 0.000010 0.037073 0.000010 0.000010 0.008819 0.000010 0.000010 0.000010 0.881221 0.000010 0.000010 0.000010 0.000010 0.000010 0.000010 0.000010 0.006428 0.007377
0.000010 0.000010 0.000010 0.000010 0.000010 0.000010 0.000010 0.000010 0.000010 0.000010 0.000010 0.000010 0.000010 0.000010 0.000010 0.000010 0.000010 0.000010 0.000010 0.000010 0.000010 0.000010 0.000010 0.000010 0.000010 0.000010 0.000010 0.000010 0.000010 0.999620 0.000010 0.000010 0.000010 0.000010 0.000010 0.000010 0.000010 0.000010 0.000010
0.000010 0.000010 0.000010 0.000010 0.000010 0.012454 0.000010 0.000010 0.006468 0.000010 0.000010 0.000010 0.056055 0.039549 0.000010 0.016063 0.000010 0.028395 0.000010 0.000010 0.000010 0.000010 0.028665 0.004124 0.014813 0.019711 0.000010 0.000010 0.001829 0.760970 0.000010 0.000010 0.007885 0.000010 0.002770 0.000010 0.000010 0.000010 0.000010
0.000010 0.000010 0.000010 0.000010 0.007693 0.000010 0.005938 0.021277 0.026976 0.000010 0.000010 0.000010 0.040889 0.014635 0.000010 0.000010 0.000010 0.025596 0.027417 0.000010 0.000010 0.000010 0.212901 0.000010 0.004039 0.027344 0.000010 0.017543 0.006266 0.501543 0.000010 0.000010 0.026998 0.000010 0.000010 0.026144 0.000010 0.004546 0.002045
0.000010 0.000010 0.000010 0.000010 0.015926 0.007874 0.015943 0.000010 0.017666 0.000010 0.017499 0.000018 0.038136 0.015606 0.000010 0.000010 0.000010 0.015023 0.000010 0.000010 0.000010 0.003942 0.024000 0.000010 0.000010 0.020188 0.000010 0.013423 0.000406 0.775969 0.000010 0.000010 0.000010 0.002051 0.003977 0.000010 0.012145 0.000010 0.000010
0.000010 0.000010 0.004921 0.004996 0.000010 0.011217 0.000010 0.011455 0.014213 0.000010 0.004942 0.000010 0.059653 0.018316 0.011781 0.032084 0.024443 0.054226 0.005772 0.000010 0.000010 0.000010 0.142332 0.006076 0.017712 0.040460 0.007521 0.020750 0.003367 0.457667 0.001821 0.000010 0.015347 0.008429 0.000010 0.000010 0.000010 0.000010 0.020358
0.000010 0.000010 0.000010 0.000010 0.000010 0.002439 0.025385 0.000010 0.042742 0.000010 0.000010 0.033309 0.052652 0.058596 0.000010 0.016742 0.007406 0.012363 0.000010 0.002656 0.000010 0.000010 0.174253 0.000010 0.031723 0.019627 0.000010 0.011092 0.002640 0.440859 0.001796 0.001200 0.000010 0.000010 0.028435 0.009598 0.000010 0.007421 0.016896
0.000010 0.000010 0.000010 0.000010 0.000010 0.009273 0.040810 0.000010 0.023902 0.000010 0.000010 0.003474 0.075623 0.037299 0.000010 0.000010 0.005362 0.032984 0.000010 0.008934 0.000010 0.030881 0.201585 0.002088 0.000010 0.035307 0.000010 0.011342 0.000010 0.409616 0.000010 0.014552 0.001604 0.012361 0.010428 0.016044 0.016351 0.000010 0.000010
0.003021 0.000010 0.000010 0.007419 0.024641 0.011151 0.034582 0.000010 0.000010 0.007851 0.000010 0.000010 0.034153 0.021538 0.000010 0.032003 0.000010 0.000010 0.000010 0.000010 0.000010 0.000010 0.090247 0.000010 0.000010 0.032511 0.000010 0.000010 0.000010 0.654283 0.000010 0.007313 0.007815 0.000010 0.000010 0.004813 0.000010 0.000010 0.026431
0.000010 0.000010 0.000010 0.000010 0.002249 0.026806 0.028668 0.000010 0.022484 0.000010 0.000010 0.000010 0.095940 0.009758 0.000010 0.000010 0.014096 0.030405 0.006823 0.003213 0.000010 0.000010 0.218960 0.000010 0.000010 0.003697 0.000010 0.034931 0.000010 0.435979 0.000010 0.000010 0.000010 0.000010 0.037856 0.016879 0.000010 0.002364 0.008685
0.000010 0.000010 0.000010 0.000010 0.000010 0.000010 0.000010 0.000010 0.000010 0.000010 0.000010 0.000010 0.000010 0.000010 0.000010 0.000010 0.000010 0.000010 0.000010 0.000010 0.000010 0.000010 0.000010 0.000010 0.000010 0.000010 0.000010 0.000010 0.000010 0.999620 0.000010 0.000010 0.000010 0.000010 0.000010 0.000010 0.000010 0.000010 0.000010
0.000010 0.000010 0.000010 0.000010 0.000010 0.010716 0.000010 0.006094 0.000010 0.000010 0.000010 0.000010 0.000010 0.534783 0.000010 0.000015 0.000010 0.200238 0.000010 0.000010 0.000010 0.000010 0.082239 0.000010 0.000010 0.043670 0.001036 0.110554 0.000010 0.006827 0.000010 0.000010 0.000010 0.000010 0.000010 0.000010 0.000010 0.003547 0.000010
0.000010 0.000010 0.000010 0.000010 0.000010 0.003578 0.000010 0.000010 0.000010 0.000010 0.000010 0.000010 0.000010 0.636058 0.000010 0.000010 0.000010 0.164598 0.000010 0.000010 0.000010 0.004668 0.019154 0.001661 0.000010 0.066313 0.000010 0.100881 0.002789 0.000010 0.000010 0.000010 0.000010 0.000010 0.000010 0.000010 0.000010 0.000010 0.000010
0.000010 0.000010 0.000010 0.000010 0.000010 0.000010 0.000010 0.000010 0.000010 0.000010 0.000010 0.000010 0.000010 0.591371 0.000010 0.000010 0.000010 0.219043 0.000010 0.000010 0.000010 0.000010 0.051434 0.000010 0.000010 0.049520 0.008021 0.079547 0.000010 0.000744 0.000010 0.000010 0.000010 0.000010 0.000010 0.000010 0.000010 0.000010 0.000010
0.000010 0.000010 0.000010 0.000010 0.000010 0.000010 0.014943 0.000010 0.000010 0.000010 0.000010 0.000010 0.000010 0.554027 0.000010 0.000010 0.001917 0.183924 0.000010 0.000010 0.000010 0.000010 0.056605 0.004288 0.000010 0.080576 0.000010 0.078159 0.000010 0.009413 0.000010 0.000010 0.000010 0.000010 0.000010 0.000010 0.000010 0.000010 0.015857
0.000010 0.000010 0.000010 0.000010 0.000010 0.000010 0.000010 0.000010 0.000010 0.000010 0.000010 0.000010 0.000010 0.615657 0.000010 0.000010 0.000010 0.210413 0.000010 0.003117 0.000010 0.000010 0.038936 0.000010 0.000010 0.072160 0.000010 0.039945 0.004929 0.000010 0.000010 0.000010 0.000010 0.000010 0.014532 0.000010 0.000010 0.000010 0.000010
0.000010 0.000010 0.000010 0.000010 0.000010 0.000010 0.009175 0.000010 0.000010 0.000010 0.000010 0.000010 0.001473 0.525259 0.000010 0.000010 0.000010 0.216431 0.000010 0.000016 0.000010 0.000010 0.083647 0.000010 0.000010 0.063910 0.000010 0.089049 0.000010 0.000367 0.000010 0.000010 0.005065 0.000010 0.005328 0.000010 0.000010 0.000010 0.000010
0.000010 0.000010 0.000010 0.000010 0.000010 0.000010 0.000010 0.000010 0.000010 0.000010 0.000010 0.000010 0.000010 0.699196 0.000010 0.000010 0.000010 0.179346 0.000010 0.000010 0.000010 0.000010 0.010090 0.005419 0.000010 0.046251 0.000010 0.051885 0.000010 0.000010 0.000010 0.000010 0.000010 0.000010 0.007492 0.000010 0.000010 0.000010 0.000010
0.000010 0.000010 0.000010 0.000010 0.000010 0.000010 0.000010 0.000010 0.000010 0.000010 0.000010 0.000010 0.000010 0.608166 0.000010 0.000010 0.000010 0.187702 0.000010 0.000010 0.000010 0.007480 0.033162 0.000010 0.000010 0.062520 0.000010 0.088235 0.012416 0.000010 0.000010 0.000010 0.000010 0.000010 0.000010 0.000010 0.000010 0.000010 0.000010
0.000010 0.000010 0.000010 0.000010 0.000010 0.000010 0.000010 0.000010 0.000010 0.000010 0.000010 0.000010 0.003229 0.670751 0.000010 0.000010 0.000010 0.190779 0.000010 0.010829 0.000010 0.000010 0.019423 0.000010 0.000010 0.026594 0.000010 0.062940 0.000010 0.000010 0.013612 0.000010 0.001543 0.000010 0.000010 0.000010 0.000010 0.000010 0.000010
0.000010 0.000010 0.000010 0.000010 0.000010 0.000010 0.000010 0.000010 0.000010 0.000010 0.000010 0.000010 0.000010 0.600411 0.000010 0.016036 0.000010 0.172610 0.000010 0.004203 0.000010 0.000010 0.000010 0.000010 0.000010 0.108886 0.000010 0.087903 0.005390 0.000010 0.000010 0.000010 0.000010 0.000010 0.000010 0.004251 0.000010 0.000010 0.000010
0.000010 0.000010 0.000010 0.003489 0.000010 0.001337 0.000010 0.000010 0.000010 0.000010 0.000010 0.000010 0.000010 0.633445 0.000010 0.000010 0.000010 0.197460 0.000010 0.000010 0.000010 0.000010 0.000010 0.000010 0.000010 0.058652 0.000010 0.088385 0.001338 0.000010 0.000010 0.000010 0.005275 0.000010 0.009104 0.000183 0.000010 0.001052 0.000010
0.000010 0.000010 0.000010 0.001968 0.000010 0.002573 0.000010 0.000010 0.000010 0.000010 0.000010 0.000010 0.000010 0.646366 0.000010 0.000010 0.000010 0.208368 0.000010 0.014154 0.000010 0.000015 0.000010 0.000010 0.000298 0.048984 0.000010 0.052394 0.007061 0.000010 0.000010 0.000010 0.005157 0.000010 0.009914 0.002488 0.000010 0.000010 0.000010
0.000010 0.000010 0.000010 0.000010 0.000010 0.000010 0.000010 0.000010 0.000010 0.000010 0.000010 0.000010 0.000010 0.653957 0.000010 0.000010 0.000010 0.214991 0.000010 0.000010 0.000010 0.000010 0.000010 0.000896 0.000017 0.042809 0.000010 0.078140 0.000010 0.000010 0.000010 0.000010 0.007235 0.000010 0.000767 0.000890 0.000010 0.000010 0.000010
0.000010 0.000010 0.000010 0.000010 0.000010 0.000010 0.000010 0.000010 0.000010 0.000010 0.000010 0.000010 0.000010 0.662193 0.000010 0.000010 0.000010 0.184827 0.000010 0.000010 0.000010 0.000010 0.044064 0.000010 0.000010 0.043048 0.007330 0.037949 0.000954 0.000010 0.000010 0.000010 0.000010 0.000010 0.014968 0.000010 0.000010 0.004366 0.000010
0.000010 0.000010 0.000010 0.000010 0.000010 0.000010 0.000010 0.000010 0.000010 0.000010 0.000010 0.000010 0.002019 0.584014 0.000010 0.006478 0.000010 0.178741 0.000010 0.014375 0.000010 0.000010 0.023989 0.001250 0.000010 0.079174 0.000010 0.088941 0.006068 0.000234 0.000010 0.000010 0.007540 0.000010 0.000010 0.000010 0.000010 0.006916 0.000010
0.000010 0.000010 0.000010 0.016346 0.000010 0.003894 0.000010 0.000010 0.000010 0.000010 0.000010 0.000010 0.000010 0.589570 0.000010 0.000010 0.000010 0.201384 0.000010 0.000015 0.000010 0.005283 0.029286 0.006600 0.000010 0.075107 0.000010 0.072226 0.000010 0.000010 0.000010 0.000010 0.000010 0.000010 0.000010 0.000010 0.000010 0.000010 0.000010
0.000010 0.000010 0.000010 0.000278 0.000010 0.000010 0.000010 0.000010 0.000010 0.000010 0.000010 0.000010 0.000010 0.651208 0.000010 0.000010 0.000010 0.180495 0.000010 0.000010 0.000010 0.000010 0.055898 0.000010 0.000010 0.044889 0.000010 0.053907 0.000010 0.001836 0.000010 0.000010 0.000010 0.000010 0.000010 0.006955 0.000010 0.000010 0.004234
0.000010 0.000010 0.000010 0.000010 0.000010 0.000010 0.000010 0.000010 0.000010 0.000010 0.000010 0.000010 0.000010 0.571661 0.000010 0.000010 0.000010 0.190956 0.000010 0.003147 0.000010 0.000010 0.051531 0.014418 0.000010 0.079734 0.000010 0.078585 0.000010 0.002582 0.000010 0.000010 0.000010 0.000010 0.007085 0.000010 0.000010 0.000010 0.000010
0.000010 0.000010 0.000010 0.000010 0.000010 0.009822 0.000010 0.000010 0.000010 0.000010 0.000010 0.000010 0.000010 0.623900 0.000010 0.000010 0.000010 0.171345 0.000010 0.014595 0.000010 0.000010 0.044655 0.000010 0.000010 0.050339 0.000010 0.061362 0.000010 0.003863 0.008127 0.000010 0.011702 0.000010 0.000010 0.000010 0.000010 0.000010 0.000010
0.000010 0.000010 0.000010 0.000010 0.000010 0.000010 0.047002 0.000010 0.000010 0.000010 0.000010 0.000010 0.000010 0.558598 0.000010 0.000010 0.000010 0.215824 0.000010 0.002704 0.000010 0.000010 0.000010 0.000010 0.000010 0.062975 0.000010 0.097344 0.000010 0.000010 0.015232 0.000010 0.000010 0.000010 0.000010 0.000010 0.000010 0.000010 0.000010
0.000010 0.000010 0.000010 0.000010 0.000010 0.000010 0.000010 0.000010 0.000010 0.000010 0.000010 0.000010 0.000010 0.000010 0.000010 0.000010 0.000010 0.000010 0.000010 0.999620 0.000010 0.000010 0.000010 0.000010 0.000010 0.000010 0.000010 0.000010 0.000010 0.000010 0.000010 0.000010 0.000010 0.000010 0.000010 0.000010 0.000010 0.000010 0.000010
0.000010 0.000010 0.000010 0.000010 0.000010 0.000010 0.000010 0.000010 0.000010 0.000010 0.000010 0.000010 0.000010 0.000010 0.000010 0.000010 0.000010 0.000010 0.000010 0.999620 0.000010 0.000010 0.000010 0.000010 0.000010 0.000010 0.000010 0.000010 0.000010 0.000010 0.000010 0.000010 0.000010 0.000010 0.000010 0.000010 0.000010 0.000010 0.000010
0.000010 0.000010 0.000010 0.000010 0.000010 0.000010 0.000010 0.000010 0.000010 0.000010 0.000010 0.000010 0.000010 0.000010 0.000010 0.000010 0.000010 0.000010 0.000010 0.999620 0.000010 0.000010 0.000010 0.000010 0.000010 0.000010 0.000010 0.000010 0.000010 0.000010 0.000010 0.000010 0.000010 0.000010 0.000010 0.000010 0.000010 0.000010 0.000010
0.000010 0.000010 0.000010 0.186285 0.000554 0.000010 0.000010 0.012634 0.029807 0.000010 0.000010 0.000010 0.044801 0.022626 0.000010 0.031476 0.007357 0.000010 0.003277 0.553374 0.000010 0.000010 0.000010 0.000010 0.038874 0.001662 0.000010 0.016065 0.000010 0.000010 0.000010 0.000010 0.000010 0.000010 0.026717 0.010855 0.000010 0.000010 0.013404
0.000010 0.000010 0.000010 0.163968 0.000010 0.000010 0.000010 0.000010 0.000010 0.000010 0.000010 0.000010 0.045106 0.000010 0.000010 0.000010 0.000010 0.006739 0.000010 0.690553 0.000010 0.006717 0.000010 0.000010 0.035718 0.002996 0.000010 0.000010 0.000010 0.000010 0.000010 0.000010 0.025476 0.000010 0.004199 0.000010 0.000010 0.000010 0.018240
0.000010 0.000010 0.000010 0.173157 0.000010 0.000010 0.000010 0.000010 0.000010 0.000010 0.000010 0.000010 0.034445 0.000010 0.000010 0.000010 0.000010 0.000010 0.000010 0.773268 0.000010 0.000010 0.000010 0.000010 0.000010 0.011078 0.000010 0.000010 0.000010 0.000010 0.000010 0.000010 0.000010 0.000010 0.000010 0.000010 0.000010 0.000010 0.007712
0.000010 0.000010 0.000010 0.000010 0.000010 0.000010 0.000010 0.000010 0.000010 0.000010 0.000010 0.000010 0.000010 0.000010 0.000010 0.000010 0.000010 0.000010 0.000010 0.999620 0.000010 0.000010 0.000010 0.000010 0.000010 0.000010 0.000010 0.000010 0.000010 0.000010 0.000010 0.000010 0.000010 0.000010 0.000010 0.000010 0.000010 0.000010 0.000010
0.000010 0.000010 0.000010 0.000010 0.000010 0.000010 0.000010 0.000010 0.000010 0.000010 0.000010 0.000010 0.000010 0.000010 0.000010 0.000010 0.000010 0.000010 0.000010 0.999620 0.000010 0.000010 0.000010 0.000010 0.000010 0.000010 0.000010 0.000010 0.000010 0.000010 0.000010 0.000010 0.000010 0.000010 0.000010 0.000010 0.000010 0.000010 0.000010
0.000010 0.000010 0.000010 0.000010 0.000010 0.000010 0.000010 0.000010 0.000010 0.000010 0.000010 0.000010 0.000010 0.000010 0.000010 0.000010 0.000010 0.000010 0.000010 0.999620 0.000010 0.000010 0.000010 0.000010 0.000010 0.000010 0.000010 0.000010 0.000010 0.000010 0.000010 0.000010 0.000010 0.000010 0.000010 0.000010 0.000010 0.000010 0.000010
0.000010 0.000010 0.000010 0.000010 0.000010 0.000010 0.000010 0.000010 0.000010 0.000010 0.000010 0.000010 0.000010 0.000010 0.000010 0.000010 0.000010 0.000010 0.000010 0.999620 0.000010 0.000010 0.000010 0.000010 0.000010 0.000010 0.000010 0.000010 0.000010 0.000010 0.000010 0.000010 0.000010 0.000010 0.000010 0.000010 0.000010 0.000010 0.000010
0.000010 0.000010 0.000010 0.000010 0.000010 0.000010 0.000010 0.000010 0.000010 0.000010 0.000010 0.000010 0.000010 0.000010 0.000010 0.000010 0.000010 0.000010 0.000010 0.999620 0.000010 0.000010 0.000010 0.000010 0.000010 0.000010 0.000010 0.000010 0.000010 0.000010 0.000010 0.000010 0.000010 0.000010 0.000010 0.000010 0.000010 0.000010 0.000010
0.000010 0.000010 0.000010 0.000010 0.000010 0.000010 0.000010 0.000010 0.000010 0.000010 0.000010 0.000010 0.000010 0.000010 0.000010 0.000010 0.000010 0.000010 0.000010 0.999620 0.000010 0.000010 0.000010 0.000010 0.000010 0.000010 0.000010 0.000010 0.000010 0.000010 0.000010 0.000010 0.000010 0.000010 0.000010 0.000010 0.000010 0.000010 0.000010
0.000010 0.000010 0.000010 0.608573 0.000211 0.000010 0.000010 0.000010 0.000010 0.000010 0.000010 0.000010 0.000010 0.000010 0.000010 0.000010 0.019668 0.000010 0.000010 0.358307 0.000010 0.000010 0.000010 0.006146 0.000010 0.000010 0.000010 0.000010 0.000010 0.000010 0.006766 0.000010 0.000010 0.000010 0.000010 0.000010 0.000010 0.000010 0.000010
0.000010 0.000124 0.000010 0.615012 0.000010 0.000010 0.000010 0.000010 0.000010 0.000010 0.000010 0.000010 0.000010 0.000010 0.000010 0.000010 0.000010 0.000010 0.000010 0.368107 0.000010 0.000010 0.000010 0.003406 0.000010 0.000010 0.000010 0.000010 0.000010 0.000010 0.013010 0.000010 0.000010 0.000010 0.000010 0.000010 0.000010 0.000010 0.000010
0.000010 0.000010 0.000010 0.609932 0.000010 0.000010 0.000010 0.000010 0.000010 0.000010 0.000010 0.000010 0.000010 0.000010 0.000010 0.000010 0.000010 0.000010 0.000010 0.378012 0.000010 0.000010 0.000010 0.000010 0.000010 0.000010 0.011696 0.000010 0.000010 0.000010 0.000010 0.000010 0.000010 0.000010 0.000010 0.000010 0.000010 0.000010 0.000010
0.000010 0.000010 0.000010 0.617851 0.000010 0.000010 0.000010 0.000010 0.000010 0.000010 0.000010 0.000010 0.000010 0.000010 0.000010 0.000010 0.000010 0.000010 0.000010 0.376272 0.000010 0.000010 0.000010 0.000010 0.000010 0.000010 0.000010 0.000010 0.000010 0.000010 0.005516 0.000010 0.000010 0.000010 0.000010 0.000010 0.000010 0.000010 0.000010
0.000010 0.000010 0.000010 0.645176 0.007371 0.000010 0.000010 0.000010 0.000010 0.000010 0.000010 0.000010 0.000010 0.000010 0.000010 0.000010 0.000010 0.000010 0.000010 0.343321 0.000010 0.000010 0.000010 0.000010 0.000010 0.000010 0.000010 0.000010 0.003782 0.000010 0.000010 0.000010 0.000010 0.000010 0.000010 0.000010 0.000010 0.000010 0.000010
0.000010 0.005746 0.000010 0.609997 0.000010 0.000010 0.000010 0.000010 0.000010 0.000010 0.000010 0.000010 0.000010 0.000010 0.000010 0.000010 0.000010 0.000010 0.000010 0.374118 0.000010 0.000010 0.000010 0.000010 0.000010 0.000010 0.003614 0.000010 0.006039 0.000010 0.000156 0.000010 0.000010 0.000010 0.000010 0.000010 0.000010 0.000010 0.000010
0.000010 0.000010 0.000010 0.553789 0.000010 0.000010 0.000010 0.000010 0.000010 0.000010 0.000010 0.000010 0.000010 0.000010 0.000010 0.000010 0.000010 0.000010 0.000010 0.280801 0.000010 0.000010 0.000010 0.000010 0.000010 0.000010 0.000010 0.000010 0.000010 0.160416 0.000010 0.000010 0.000010 0.000010 0.000010 0.000010 0.000010 0.003779 0.000875
0.000010 0.000010 0.000010 0.555706 0.000010 0.000010 0.000010 0.000010 0.000010 0.000010 0.000010 0.000010 0.000010 0.000010 0.000010 0.000010 0.000010 0.000010 0.000010 0.279549 0.000010 0.000010 0.000010 0.000010 0.000010 0.000010 0.000010 0.000010 0.000010 0.154647 0.000010 0.000010 0.000010 0.000010 0.000010 0.000010 0.000010 0.004899 0.004859
0.000010 0.000010 0.000010 0.000010 0.000010 0.000010 0.000010 0.000010 0.000010 0.000010 0.000010 0.000010 0.015754 0.000010 0.000010 0.000010 0.120386 0.000010 0.000010 0.000010 0.000010 0.000010 0.000010 0.000010 0.000010 0.859123 0.000010 0.000010 0.000010 0.000010 0.004387 0.000010 0.000010 0.000010 0.000010 0.000010 0.000010 0.000010 0.000010
0.000010 0.000010 0.000010 0.000010 0.000010 0.000010 0.000010 0.000010 0.000010 0.000010 0.000010 0.000010 0.007912 0.000010 0.000010 0.000010 0.022452 0.000010 0.000010 0.000010 0.000010 0.000010 0.000010 0.000010 0.011286 0.946473 0.000010 0.000010 0.000010 0.000010 0.000010 0.000010 0.008671 0.000010 0.000820 0.000010 0.000010 0.000010 0.002065
0.000010 0.000010 0.000010 0.000010 0.000010 0.000010 0.000010 0.000010 0.000010 0.000010 0.000010 0.000010 0.000010 0.000010 0.000010 0.000010 0.090380 0.000010 0.000010 0.000010 0.000010 0.000010 0.000010 0.000010 0.000010 0.905551 0.000010 0.000010 0.000010 0.000010 0.000010 0.000010 0.000010 0.000010 0.003710 0.000010 0.000010 0.000010 0.000010
0.000010 0.000010 0.000010 0.000010 0.000010 0.022406 0.000010 0.000010 0.000010 0.000010 0.000010 0.000010 0.000010 0.078224 0.000010 0.000010 0.000010 0.000010 0.000010 0.000010 0.000010 0.000010 0.000010 0.000010 0.000010 0.808123 0.000010 0.000010 0.001864 0.000010 0.000010 0.000010 0.000010 0.000010 0.089043 0.000010 0.000010 0.000010 0.000010
0.000010 0.000010 0.000010 0.000010 0.000010 0.002313 0.000010 0.000010 0.000010 0.000010 0.000010 0.000010 0.000010 0.048296 0.000010 0.014039 0.000010 0.000010 0.000010 0.000010 0.000010 0.000010 0.000010 0.000010 0.000010 0.851488 0.000010 0.000010 0.010315 0.000010 0.000010 0.000010 0.000715 0.000010 0.069075 0.000010 0.000010 0.003448 0.000010
0.000010 0.000010 0.000010 0.000010 0.000010 0.000010 0.000010 0.000010 0.005330 0.000010 0.000010 0.000010 0.000010 0.063866 0.000010 0.000010 0.000010 0.000010 0.000010 0.000010 0.000010 0.000010 0.023239 0.000010 0.000010 0.837632 0.000010 0.000010 0.000010 0.000010 0.005728 0.000010 0.000010 0.000010 0.063875 0.000010 0.000010 0.000010 0.000010
0.000010 0.000010 0.000010 0.000010 0.000010 0.000010 0.000010 0.000010 0.000010 0.000010 0.000010 0.000010 0.000010 0.000010 0.000010 0.000010 0.000010 0.000010 0.000010 0.000010 0.000010 0.000010 0.000010 0.000010 0.000010 0.999614 0.000010 0.000010 0.000016 0.000010 0.000010 0.000010 0.000010 0.000010 0.000010 0.000010 0.000010 0.000010 0.000010
0.000010 0.000010 0.000010 0.000010 0.000010 0.000010 0.000010 0.000010 0.000010 0.000010 0.000010 0.000010 0.000010 0.000010 0.000010 0.000010 0.000010 0.000010 0.000010 0.000010 0.000010 0.000010 0.000010 0.000010 0.000010 0.999613 0.000010 0.000010 0.000010 0.000010 0.000010 0.000010 0.000010 0.000010 0.000017 0.000010 0.000010 0.000010 0.000010
0.000010 0.000010 0.000010 0.000010 0.000010 0.000010 0.000010 0.000010 0.000010 0.000010 0.000010 0.000010 0.000010 0.000010 0.000010 0.000010 0.000010 0.010956 0.000010 0.000010 0.000010 0.000010 0.000010 0.000010 0.000010 0.982053 0.000010 0.000010 0.000010 0.000010 0.000010 0.000010 0.000010 0.000010 0.006631 0.000010 0.000010 0.000010 0.000010
0.000010 0.000010 0.000010 0.000010 0.000010 0.000010 0.000010 0.033107 0.000010 0.000010 0.000010 0.000010 0.000010 0.008290 0.000010 0.010583 0.000010 0.014600 0.009443 0.000010 0.000010 0.002564 0.000010 0.000010 0.000010 0.835228 0.000010 0.000010 0.000010 0.043550 0.012057 0.000010 0.000010 0.000010 0.018720 0.010238 0.000010 0.001351 0.000010
0.000010 0.000010 0.000010 0.000010 0.000010 0.000010 0.000010 0.000010 0.000010 0.000010 0.000010 0.000010 0.000010 0.040487 0.000010 0.000010 0.000010 0.005247 0.000010 0.011943 0.000010 0.000010 0.000010 0.000010 0.000010 0.904925 0.000010 0.000010 0.000010 0.000010 0.004497 0.000010 0.017854 0.000010 0.014727 0.000010 0.000010 0.000010 0.000010
0.000010 0.000010 0.000010 0.000010 0.000010 0.000010 0.000010 0.000010 0.000010 0.000010 0.000010 0.000010 0.000010 0.000010 0.000010 0.000010 0.000010 0.000010 0.000010 0.000010 0.000010 0.000010 0.000010 0.000010 0.000010 0.999620 0.000010 0.000010 0.000010 0.000010 0.000010 0.000010 0.000010 0.000010 0.000010 0.000010 0.000010 0.000010 0.000010
0.000010 0.000010 0.000010 0.000010 0.000010 0.000010 0.000010 0.000010 0.000010 0.000010 0.000010 0.000010 0.000010 0.000010 0.000010 0.000010 0.000010 0.000010 0.000010 0.000010 0.000010 0.000010 0.000010 0.000010 0.000010 0.999620 0.000010 0.000010 0.000010 0.000010 0.000010 0.000010 0.000010 0.000010 0.000010 0.000010 0.000010 0.000010 0.000010
0.000010 0.000010 0.000010 0.008053 0.000010 0.010957 0.000010 0.000010 0.000010 0.000010 0.000010 0.000010 0.000010 0.098469 0.000010 0.023692 0.000010 0.037864 0.000010 0.000010 0.000010 0.015828 0.004377 0.000010 0.000010 0.662658 0.000010 0.001377 0.001739 0.007039 0.000010 0.000010 0.021631 0.000010 0.092667 0.006919 0.000010 0.006490 0.000010
0.000010 0.000010 0.000010 0.000010 0.000010 0.000010 0.000010 0.000010 0.000010 0.000010 0.000010 0.000010 0.000010 0.051718 0.000010 0.000010 0.000010 0.000010 0.000010 0.000010 0.000010 0.000010 0.000010 0.000010 0.000010 0.893157 0.000010 0.000010 0.000010 0.000010 0.000010 0.000010 0.000010 0.000010 0.054764 0.000010 0.000010 0.000010 0.000010
0.000010 0.000010 0.000010 0.000010 0.000010 0.000010 0.000010 0.000010 0.000010 0.000010 0.000010 0.000010 0.000010 0.042682 0.000010 0.000010 0.000010 0.000010 0.000010 0.008572 0.000010 0.005527 0.000010 0.000010 0.000010 0.856595 0.000010 0.000010 0.009649 0.000010 0.000010 0.000010 0.000010 0.000010 0.068611 0.000010 0.000010 0.008044 0.000010
0.000010 0.000010 0.000010 0.000010 0.000010 0.000010 0.000010 0.000010 0.000010 0.000010 0.000010 0.000010 0.000010 0.000010 0.000010 0.000010 0.000010 0.000010 0.000010 0.000010 0.000010 0.000010 0.000010 0.000010 0.000010 0.999620 0.000010 0.000010 0.000010 0.000010 0.000010 0.000010 0.000010 0.000010 0.000010 0.000010 0.000010 0.000010 0.000010
0.000010 0.000010 0.000010 0.006683 0.000010 0.004447 0.000010 0.000010 0.029078 0.000010 0.000010 0.000010 0.025926 0.000010 0.000010 0.000010 0.000010 0.000880 0.000010 0.000010 0.000010 0.025053 0.000010 0.007884 0.000010 0.700196 0.004913 0.026983 0.000010 0.111241 0.000010 0.000010 0.000010 0.000010 0.049636 0.000010 0.000010 0.006822 0.000010
0.000010 0.000010 0.000010 0.000010 0.000010 0.000010 0.000010 0.000010 0.000010 0.000010 0.000010 0.000010 0.000010 0.000010 0.000010 0.000010 0.086420 0.032957 0.000010 0.000010 0.000010 0.000010 0.000010 0.007753 0.000010 0.868982 0.000010 0.002061 0.000010 0.000010 0.000010 0.000010 0.000010 0.000010 0.001498 0.000010 0.000010 0.000010 0.000010
0.000010 0.000010 0.000010 0.083852 0.007212 0.029625 0.001823 0.067899 0.057553 0.000010 0.000010 0.000010 0.009266 0.104706 0.000010 0.073931 0.008953 0.034574 0.018614 0.000010 0.000010 0.023517 0.056594 0.005210 0.055726 0.144821 0.000010 0.005172 0.021122 0.036155 0.000010 0.000010 0.038424 0.000010 0.047092 0.042929 0.000010 0.009172 0.015922
0.000010 0.006168 0.000010 0.393385 0.013829 0.004939 0.000010 0.000010 0.000071 0.000010 0.000010 0.000010 0.028681 0.023624 0.001253 0.061024 0.068888 0.001679 0.280167 0.000010 0.003208 0.027864 0.000010 0.000010 0.000010 0.016588 0.000010 0.000010 0.000010 0.010669 0.000010 0.000010 0.016150 0.000010 0.006030 0.000010 0.000010 0.000010 0.035583
0.000010 0.000010 0.000010 0.349036 0.007752 0.020995 0.000010 0.000010 0.018615 0.000010 0.011950 0.000010 0.000010 0.000010 0.000010 0.082781 0.000010 0.034168 0.303414 0.014594 0.000010 0.000010 0.031727 0.000010 0.000010 0.064692 0.000010 0.000010 0.003451 0.000010 0.000010 0.007417 0.000010 0.000010 0.016037 0.027118 0.000010 0.006023 0.000010
0.000010 0.000010 0.000345 0.095007 0.000010 0.001262 0.011373 0.017277 0.011098 0.000010 0.000010 0.012407 0.257993 0.000010 0.000010 0.122648 0.197289 0.000010 0.082301 0.001237 0.000162 0.000010 0.017813 0.000010 0.000010 0.007476 0.000010 0.002321 0.004695 0.038101 0.000010 0.000010 0.005363 0.000010 0.000010 0.028535 0.000010 0.001304 0.083823
0.000010 0.000010 0.000010 0.248742 0.000010 0.000010 0.016471 0.005435 0.036439 0.000010 0.001248 0.000010 0.019894 0.000010 0.000010 0.054962 0.173073 0.002834 0.197961 0.000010 0.000010 0.015367 0.027357 0.000010 0.000010 0.000242 0.008757 0.033858 0.003294 0.094711 0.008312 0.000010 0.000010 0.003517 0.020123 0.008873 0.000010 0.000010 0.018362
0.000010 0.000010 0.000010 0.238943 0.015811 0.000010 0.000010 0.007112 0.000011 0.000010 0.000010 0.000010 0.004779 0.000010 0.000010 0.060305 0.385830 0.007113 0.168688 0.000010 0.000010 0.012329 0.002023 0.000010 0.000010 0.000010 0.000010 0.011189 0.000010 0.041928 0.011271 0.003058 0.000010 0.000010 0.005896 0.022941 0.000010 0.000563 0.000010
0.000010 0.000010 0.000010 0.363191 0.006375 0.000010 0.000010 0.000263 0.020698 0.000010 0.001380 0.000010 0.000010 0.019986 0.000010 0.087606 0.010373 0.004446 0.330229 0.001498 0.000010 0.021554 0.039778 0.000010 0.000010 0.015033 0.000010 0.020916 0.006016 0.000010 0.000010 0.021581 0.000010 0.000010 0.011125 0.008537 0.000010 0.000010 0.009227
0.000010 0.001761 0.000010 0.387555 0.010946 0.000010 0.000010 0.000010 0.012844 0.000010 0.009979 0.014974 0.000010 0.000010 0.000010 0.079677 0.000010 0.022090 0.306746 0.000010 0.000010 0.029780 0.060824 0.005938 0.000010 0.015193 0.000010 0.013974 0.000010 0.000010 0.000010 0.000010 0.000010 0.000010 0.000010 0.018359 0.000010 0.009130 0.000010
0.000010 0.000010 0.000010 0.417395 0.000010 0.016890 0.000010 0.000010 0.000779 0.000010 0.009138 0.000010 0.000010 0.000010 0.000010 0.099817 0.000010 0.000185 0.312530 0.000010 0.006456 0.017962 0.017352 0.000625 0.000010 0.024055 0.009210 0.000010 0.000010 0.019343 0.000010 0.000010 0.016621 0.000010 0.017087 0.013016 0.000010 0.000010 0.001328
0.000010 0.000010 0.000010 0.389169 0.000010 0.006546 0.000010 0.035599 0.000010 0.000010 0.000010 0.000010 0.000010 0.000010 0.000010 0.083211 0.026830 0.018059 0.291297 0.000010 0.000010 0.015343 0.019386 0.000010 0.000010 0.000010 0.000010 0.022289 0.000010 0.021917 0.000010 0.011376 0.000010 0.002977 0.028329 0.021776 0.000010 0.000554 0.005123
0.000010 0.000010 0.000010 0.029069 0.000010 0.027944 0.000010 0.000010 0.014680 0.000010 0.000010 0.000010 0.000010 0.285320 0.000010 0.016060 0.000010 0.088581 0.006234 0.004377 0.000010 0.000010 0.079223 0.008582 0.000010 0.072741 0.000010 0.356521 0.000010 0.000010 0.000010 0.000010 0.000010 0.000010 0.003900 0.000010 0.000010 0.006518 0.000010
0.000010 0.000010 0.000010 0.019550 0.000010 0.000010 0.000010 0.003398 0.000010 0.000010 0.000010 0.000010 0.000010 0.188267 0.000010 0.023982 0.000010 0.051065 0.004130 0.000010 0.000010 0.000010 0.063641 0.012840 0.003480 0.066778 0.000010 0.516470 0.001487 0.011525 0.000010 0.000010 0.000010 0.000010 0.017332 0.006211 0.000010 0.009613 0.000010
0.000010 0.000010 0.000010 0.000874 0.008136 0.011009 0.002716 0.000010 0.000010 0.000010 0.000010 0.000010 0.000010 0.170466 0.000010 0.034360 0.000010 0.037626 0.000010 0.006612 0.000010 0.012586 0.041034 0.000010 0.000010 0.069837 0.000010 0.505560 0.000010 0.046215 0.026776 0.000010 0.025952 0.000010 0.000010 0.000010 0.000010 0.000010 0.000010
0.000010 0.000010 0.000010 0.000010 0.000010 0.000010 0.000010 0.000010 0.000010 0.000010 0.000010 0.000010 0.000010 0.126490 0.000010 0.000010 0.000010 0.022233 0.000010 0.000010 0.000010 0.000010 0.039985 0.000010 0.000010 0.034429 0.000010 0.709960 0.012463 0.025892 0.000010 0.000010 0.000010 0.000010 0.017960 0.000010 0.000010 0.010288 0.000010
0.000010 0.000010 0.000010 0.000010 0.000010 0.000010 0.005798 0.016814 0.000010 0.000010 0.000010 0.000010 0.000010 0.173167 0.000010 0.000010 0.000010 0.017207 0.000010 0.000010 0.000010 0.009088 0.054186 0.000010 0.003957 0.035022 0.000010 0.657595 0.000010 0.005509 0.000010 0.000010 0.000010 0.000010 0.021376 0.000010 0.000010 0.000010 0.000010
0.000010 0.000010 0.000010 0.004921 0.000010 0.027213 0.000010 0.000010 0.000010 0.000010 0.000010 0.000010 0.000010 0.104082 0.000010 0.000010 0.049982 0.029887 0.000010 0.009376 0.000010 0.013112 0.034903 0.000010 0.000010 0.026605 0.000010 0.663946 0.000010 0.005787 0.000010 0.000010 0.017594 0.000010 0.000010 0.000010 0.000010 0.012331 0.000010
0.000010 0.000010 0.000010 0.000010 0.000010 0.000010 0.000010 0.000010 0.000010 0.000010 0.000010 0.000010 0.000010 0.000010 0.000010 0.000010 0.000010 0.000010 0.000010 0.000010 0.000010 0.000010 0.000010 0.000010 0.000010 0.000010 0.000010 0.999620 0.000010 0.000010 0.000010 0.000010 0.000010 0.000010 0.000010 0.000010 0.000010 0.000010 0.000010
0.000010 0.000010 0.000010 0.000010 0.000010 0.000010 0.000010 0.000010 0.000010 0.000010 0.000010 0.000010 0.000010 0.022897 0.000010 0.000010 0.000010 0.000010 0.000010 0.000381 0.000010 0.000010 0.000010 0.000010 0.000010 0.022725 0.000010 0.941388 0.000010 0.000010 0.006090 0.000010 0.000010 0.000010 0.006190 0.000010 0.000010 0.000010 0.000010
0.000010 0.000010 0.000010 0.000010 0.000010 0.000010 0.000010 0.000010 0.000010 0.000010 0.000010 0.000010 0.000010 0.000010 0.000010 0.000010 0.000010 0.000010 0.000010 0.000010 0.000010 0.000010 0.000010 0.000010 0.000010 0.000010 0.000010 0.999620 0.000010 0.000010 0.000010 0.000010 0.000010 0.000010 0.000010 0.000010 0.000010 0.000010 0.000010
0.000010 0.000010 0.000010 0.000010 0.000010 0.000010 0.000010 0.000010 0.000010 0.000010 0.000010 0.000010 0.000010 0.000010 0.000010 0.000010 0.000010 0.000010 0.000010 0.000010 0.000010 0.000010 0.000010 0.000010 0.000010 0.000010 0.000010 0.999620 0.000010 0.000010 0.000010 0.000010 0.000010 0.000010 0.000010 0.000010 0.000010 0.000010 0.000010
0.000010 0.000010 0.000010 0.000010 0.000010 0.000010 0.000010 0.000010 0.000010 0.000010 0.000010 0.000010 0.006125 0.013435 0.000010 0.000010 0.132024 0.044406 0.000010 0.000010 0.000010 0.000010 0.020871 0.000010 0.000010 0.059472 0.000010 0.691651 0.000010 0.000010 0.000010 0.000010 0.012120 0.000010 0.000017 0.015692 0.000010 0.000010 0.003909
0.000010 0.000010 0.000010 0.000010 0.000010 0.000010 0.000010 0.000010 0.005437 0.000010 0.000010 0.000010 0.000054 0.065962 0.000010 0.000010 0.073902 0.023260 0.000010 0.000010 0.000010 0.000010 0.000010 0.000041 0.000010 0.035839 0.000010 0.792391 0.000010 0.000010 0.000010 0.000010 0.000010 0.000010 0.000010 0.000010 0.000010 0.002815 0.000010
0.000010 0.000010 0.000010 0.000010 0.000010 0.000010 0.000010 0.000010 0.000010 0.000010 0.000010 0.000010 0.000010 0.017647 0.000010 0.026194 0.062710 0.040221 0.000010 0.006483 0.000010 0.000667 0.039850 0.000010 0.000010 0.033616 0.000010 0.766697 0.000010 0.002943 0.000010 0.000010 0.000010 0.000010 0.000017 0.002686 0.000010 0.000010 0.000010
0.000010 0.000010 0.000010 0.000010 0.000010 0.000010 0.000010 0.000010 0.000010 0.000010 0.000010 0.000010 0.006809 0.095333 0.000010 0.059643 0.051690 0.035627 0.003803 0.004342 0.000010 0.000010 0.004456 0.000010 0.000010 0.034306 0.000010 0.681188 0.000010 0.021410 0.000010 0.000010 0.001123 0.000010 0.000010 0.000010 0.000010 0.000010 0.000010
0.000010 0.000010 0.000010 0.020285 0.000010 0.000010 0.000010 0.000010 0.000010 0.000010 0.000010 0.000010 0.008923 0.158464 0.000010 0.011639 0.000010 0.000010 0.000956 0.000010 0.000010 0.000010 0.000321 0.004329 0.000010 0.044017 0.000010 0.731209 0.000012 0.000010 0.001745 0.000010 0.000010 0.000010 0.012512 0.005327 0.000010 0.000010 0.000010
0.000010 0.000010 0.000010 0.000010 0.002556 0.000010 0.002679 0.015158 0.000010 0.000010 0.000010 0.000010 0.000010 0.105071 0.000010 0.025538 0.046936 0.023839 0.015182 0.000010 0.000010 0.015640 0.039697 0.000010 0.000010 0.020537 0.002090 0.676386 0.000010 0.000010 0.000010 0.000010 0.000010 0.000010 0.000010 0.002964 0.000010 0.005487 0.000010
0.000010 0.000010 0.000010 0.000010 0.000010 0.000010 0.000010 0.000010 0.000010 0.000010 0.000010 0.000010 0.014804 0.035806 0.000010 0.000010 0.000010 0.000010 0.000010 0.000010 0.000010 0.000010 0.000010 0.000010 0.000010 0.001406 0.000010 0.891752 0.004752 0.038813 0.000010 0.004395 0.000010 0.000010 0.007962 0.000010 0.000010 0.000010 0.000010
0.000010 0.000010 0.000010 0.000010 0.000010 0.022272 0.001126 0.000010 0.020703 0.000010 0.000010 0.000010 0.016259 0.072199 0.000010 0.000010 0.000010 0.000010 0.000010 0.017428 0.000010 0.000010 0.021885 0.000010 0.000010 0.032886 0.000010 0.768818 0.000010 0.000010 0.000010 0.000010 0.008075 0.000010 0.012368 0.000010 0.000010 0.000010 0.005709
0.000010 0.000010 0.000010 0.000010 0.000010 0.000010 0.000010 0.000010 0.000010 0.000010 0.000010 0.000010 0.000010 0.011191 0.000010 0.000010 0.045547 0.000010 0.000010 0.000010 0.000010 0.000010 0.000010 0.000010 0.000010 0.000010 0.000010 0.920882 0.000010 0.014242 0.000010 0.000010 0.000010 0.000010 0.007798 0.000010 0.000010 0.000010 0.000010
0.000010 0.000010 0.000010 0.000010 0.000010 0.000010 0.000010 0.000010 0.000010 0.000010 0.000010 0.000010 0.000010 0.000010 0.000010 0.000010 0.000010 0.000010 0.000010 0.000010 0.000010 0.000010 0.000010 0.000010 0.000010 0.000010 0.000010 0.991772 0.000010 0.000010 0.007858 0.000010 0.000010 0.000010 0.000010 0.000010 0.000010 0.000010 0.000010
0.000010 0.000010 0.000010 0.000010 0.000010 0.000010 0.000010 0.000010 0.000010 0.000010 0.000010 0.000010 0.518553 0.054309 0.000010 0.210308 0.052286 0.000010 0.000010 0.000010 0.000010 0.000010 0.015025 0.000010 0.000010 0.012168 0.000010 0.000010 0.000010 0.028599 0.004928 0.000010 0.000010 0.000010 0.019962 0.044357 0.000010 0.000010 0.039223
0.000010 0.001490 0.000010 0.080155 0.000010 0.002392 0.007209 0.000010 0.010520 0.000010 0.000010 0.000010 0.430755 0.041044 0.000010 0.072805 0.059797 0.000010 0.061476 0.000010 0.000010 0.000010 0.040836 0.002992 0.000010 0.020702 0.000010 0.006204 0.000010 0.022233 0.000010 0.000010 0.000010 0.000010 0.000010 0.034864 0.000010 0.000010 0.104306
0.000010 0.000010 0.000010 0.020278 0.000010 0.000010 0.000010 0.000010 0.009048 0.000010 0.000010 0.000010 0.565026 0.045095 0.000010 0.224459 0.000010 0.000010 0.000010 0.003781 0.000010 0.000010 0.000010 0.000010 0.028394 0.029112 0.000010 0.000010 0.000010 0.005450 0.010837 0.000010 0.000010 0.000010 0.003572 0.029980 0.000010 0.000010 0.024708
0.000010 0.000010 0.000010 0.015069 0.011451 0.000010 0.052813 0.012562 0.005228 0.000010 0.000010 0.000010 0.436205 0.042761 0.000010 0.121297 0.059924 0.000010 0.000010 0.000010 0.000010 0.000010 0.030949 0.000285 0.022029 0.000010 0.000010 0.000010 0.000010 0.063753 0.000010 0.000010 0.009977 0.000010 0.005038 0.037804 0.000010 0.011224 0.061421
0.000010 0.000010 0.000010 0.005096 0.000010 0.013588 0.000010 0.014727 0.000010 0.000010 0.000010 0.000010 0.554536 0.041308 0.000010 0.147090 0.000010 0.000010 0.013461 0.000010 0.000010 0.013802 0.000088 0.014909 0.006672 0.008757 0.000010 0.002588 0.000010 0.058506 0.000010 0.000010 0.000010 0.000010 0.013506 0.030834 0.000010 0.011263 0.049058
0.000010 0.000010 0.000010 0.000010 0.000010 0.000010 0.000010 0.007511 0.000010 0.000010 0.000010 0.000010 0.548784 0.048893 0.000010 0.130163 0.014716 0.006052 0.010463 0.002464 0.000010 0.000010 0.063432 0.007201 0.039955 0.006147 0.000010 0.009087 0.000010 0.004933 0.000010 0.000010 0.007124 0.000010 0.000010 0.037269 0.000010 0.013460 0.042138
0.000010 0.000010 0.000010 0.000010 0.002360 0.000010 0.000010 0.013010 0.011738 0.000010 0.000010 0.000010 0.568804 0.000010 0.000010 0.117686 0.000010 0.000010 0.000010 0.000010 0.000010 0.000010 0.066536 0.002833 0.021513 0.024080 0.000010 0.000010 0.017188 0.011403 0.000010 0.000010 0.000010 0.000010 0.012735 0.080307 0.000010 0.000173 0.049392
0.000010 0.000010 0.000010 0.000010 0.000010 0.000010 0.000010 0.016055 0.011816 0.000010 0.000010 0.000010 0.473637 0.015368 0.000010 0.162882 0.010945 0.003651 0.000010 0.002284 0.000010 0.000010 0.028257 0.001185 0.034108 0.002372 0.000010 0.009706 0.009468 0.027435 0.000010 0.000010 0.015675 0.000010 0.000010 0.096064 0.000010 0.000010 0.078882
0.000010 0.000010 0.000010 0.000010 0.000010 0.006053 0.000010 0.028736 0.021040 0.000010 0.000010 0.000010 0.513765 0.046844 0.000010 0.130217 0.000010 0.002186 0.004793 0.013914 0.000010 0.009342 0.022040 0.000010 0.008083 0.000010 0.000010 0.000010 0.004302 0.008426 0.010462 0.000010 0.005205 0.000010 0.023215 0.042870 0.000010 0.004235 0.094082
0.000010 0.000010 0.000010 0.002355 0.003405 0.000010 0.000010 0.012751 0.001705 0.000010 0.000010 0.000010 0.515871 0.043337 0.000010 0.118838 0.000010 0.000010 0.022213 0.011034 0.000010 0.012316 0.021764 0.000010 0.020486 0.000441 0.001543 0.000010 0.000010 0.026367 0.000010 0.000010 0.024427 0.000010 0.017692 0.061017 0.000010 0.011049 0.071200
0.000010 0.000010 0.000010 0.000010 0.000010 0.008821 0.000010 0.035986 0.006741 0.000010 0.000010 0.000010 0.527976 0.050237 0.000010 0.111088 0.000010 0.003644 0.000010 0.004058 0.000010 0.000592 0.029482 0.000010 0.013525 0.000010 0.000010 0.000010 0.001572 0.033435 0.000010 0.000010 0.039266 0.000010 0.017604 0.083561 0.000010 0.000010 0.032191
0.000010 0.000010 0.000010 0.002707 0.000010 0.000010 0.000010 0.006704 0.001306 0.000010 0.000010 0.000010 0.523059 0.045087 0.000010 0.134458 0.023986 0.011112 0.000010 0.000010 0.000010 0.017851 0.034606 0.008506 0.051602 0.000010 0.000010 0.008717 0.000010 0.031379 0.000010 0.000010 0.000010 0.000010 0.006522 0.034445 0.000010 0.002276 0.055465
0.000010 0.000010 0.000010 0.000010 0.000010 0.015366 0.000010 0.001634 0.015083 0.000010 0.000010 0.000010 0.522019 0.049870 0.000010 0.159516 0.000010 0.000010 0.003195 0.000493 0.000010 0.000010 0.010835 0.000010 0.034764 0.000010 0.000010 0.000010 0.000010 0.019384 0.006218 0.000010 0.006830 0.000010 0.004093 0.036228 0.000010 0.000010 0.114242
0.000010 0.000010 0.000010 0.000817 0.000010 0.000010 0.000010 0.009723 0.000010 0.000010 0.000010 0.000010 0.546811 0.001546 0.000010 0.141709 0.000010 0.000010 0.000010 0.015680 0.000010 0.012395 0.047725 0.000444 0.048034 0.030810 0.000010 0.000010 0.000010 0.051597 0.000010 0.000010 0.013925 0.000010 0.002364 0.024567 0.000010 0.005853 0.045781
0.000010 0.000010 0.000010 0.000089 0.000010 0.008022 0.005598 0.009211 0.000010 0.000010 0.000010 0.000010 0.527963 0.000010 0.000010 0.148697 0.010846 0.022464 0.011535 0.000010 0.000010 0.003959 0.048414 0.002892 0.008209 0.000010 0.000010 0.018951 0.000010 0.036177 0.000010 0.000010 0.000010 0.000010 0.015671 0.048240 0.000010 0.006078 0.066784
0.000010 0.000010 0.000010 0.018416 0.000010 0.000010 0.000010 0.000010 0.033180 0.000010 0.000010 0.000010 0.545946 0.024572 0.000010 0.159617 0.000010 0.002288 0.000010 0.000010 0.000010 0.000010 0.038974 0.000010 0.047394 0.018688 0.000010 0.000010 0.004638 0.031040 0.000010 0.000010 0.000010 0.000010 0.000013 0.022933 0.000010 0.002749 0.049310
0.000010 0.000010 0.000010 0.000275 0.000010 0.000010 0.000010 0.022881 0.043121 0.000010 0.000010 0.000010 0.481999 0.042687 0.000010 0.145761 0.011473 0.004234 0.000010 0.011869 0.000010 0.000010 0.009904 0.000010 0.034959 0.021689 0.000010 0.000010 0.010030 0.017136 0.000010 0.000010 0.002911 0.000010 0.000010 0.057214 0.000010 0.000010 0.081638
0.000010 0.000010 0.000010 0.000010 0.000010 0.000010 0.008562 0.014515 0.007945 0.000010 0.000010 0.000010 0.487295 0.014712 0.000010 0.152256 0.018203 0.000010 0.000010 0.012547 0.000010 0.000364 0.026119 0.003841 0.019634 0.019628 0.000010 0.009037 0.000010 0.029813 0.000010 0.000010 0.017696 0.000010 0.000010 0.038597 0.000010 0.000600 0.118436
0.000010 0.000010 0.000010 0.007116 0.000010 0.000010 0.000010 0.004693 0.000010 0.000010 0.000010 0.000010 0.494112 0.040675 0.000010 0.169873 0.000010 0.000010 0.005514 0.013514 0.000010 0.000010 0.015508 0.003492 0.032524 0.021422 0.001661 0.015571 0.000010 0.041471 0.003312 0.000010 0.003605 0.000010 0.007359 0.032700 0.000010 0.009467 0.076221
0.000010 0.000010 0.000010 0.000010 0.000010 0.000010 0.000010 0.000010 0.000010 0.000010 0.000010 0.000010 0.512342 0.017271 0.000010 0.154110 0.000010 0.001140 0.007449 0.006032 0.000010 0.000817 0.041512 0.005518 0.044764 0.019283 0.000010 0.013394 0.000010 0.030594 0.002508 0.000010 0.000010 0.000010 0.021354 0.040261 0.000010 0.008137 0.073304
0.000010 0.000010 0.000010 0.000010 0.000010 0.000010 0.000010 0.031556 0.004457 0.000010 0.000010 0.000010 0.015130 0.000010 0.000010 0.060818 0.000010 0.000010 0.000010 0.007644 0.000010 0.029178 0.042786 0.015043 0.019097 0.000010 0.000010 0.010292 0.000010 0.014411 0.000010 0.000010 0.008004 0.000010 0.000010 0.702309 0.000010 0.025443 0.013593
0.000010 0.000010 0.000010 0.000010 0.000010 0.000010 0.000010 0.000010 0.000010 0.000010 0.000010 0.000010 0.000010 0.000010 0.000010 0.000010 0.000010 0.000010 0.000010 0.000010 0.000010 0.000010 0.008308 0.000010 0.000010 0.000010 0.000010 0.000010 0.000010 0.000010 0.000010 0.000010 0.000010 0.000010 0.000010 0.991322 0.000010 0.000010 0.000010
0.000010 0.000010 0.000010 0.000010 0.000010 0.000010 0.000010 0.000010 0.000010 0.000010 0.000010 0.000010 0.000010 0.000010 0.000010 0.000010 0.000010 0.000010 0.000010 0.002776 0.000010 0.000010 0.000010 0.000010 0.000010 0.000010 0.000010 0.000010 0.000010 0.000010 0.000010 0.000010 0.000010 0.000010 0.000010 0.996854 0.000010 0.000010 0.000010
0.000010 0.000010 0.000010 0.000010 0.000010 0.000010 0.000010 0.000010 0.000010 0.000010 0.000010 0.000010 0.001134 0.000010 0.000010 0.000010 0.000010 0.000010 0.000010 0.000010 0.000010 0.000010 0.013710 0.000010 0.000010 0.000010 0.000010 0.000010 0.000010 0.003344 0.000766 0.000010 0.000010 0.000010 0.000010 0.969773 0.000010 0.000010 0.010944
0.000010 0.000010 0.000010 0.000010 0.000010 0.004496 0.000010 0.000010 0.000010 0.000010 0.000010 0.000010 0.000010 0.000010 0.000010 0.000010 0.000010 0.000010 0.000010 0.000010 0.000010 0.026990 0.000010 0.000010 0.000010 0.000010 0.000010 0.000010 0.000010 0.000010 0.000010 0.000010 0.000530 0.000010 0.011159 0.946473 0.000010 0.010022 0.000010
0.000010 0.000010 0.000010 0.000010 0.000010 0.000010 0.000010 0.000010 0.000010 0.000010 0.000010 0.000010 0.000010 0.000010 0.000010 0.000010 0.000010 0.000010 0.000010 0.000010 0.000010 0.000010 0.000010 0.000010 0.000010 0.000010 0.000010 0.000010 0.000010 0.000010 0.000010 0.000010 0.000010 0.000010 0.000010 0.999620 0.000010 0.000010 0.000010
0.000010 0.000010 0.000010 0.000010 0.000010 0.000010 0.000010 0.000010 0.000010 0.000010 0.000010 0.000010 0.000010 0.000010 0.000010 0.000010 0.000010 0.000010 0.000010 0.000010 0.000010 0.000010 0.000010 0.000010 0.000010 0.000010 0.000010 0.000010 0.000010 0.000010 0.000010 0.000010 0.000010 0.000010 0.000010 0.999620 0.000010 0.000010 0.000010
0.000010 0.000010 0.000010 0.000010 0.000010 0.000010 0.000010 0.000010 0.000010 0.000010 0.000010 0.000010 0.000010 0.000010 0.000010 0.000010 0.000010 0.000010 0.000010 0.000010 0.000010 0.000010 0.000010 0.000010 0.000010 0.000010 0.000010 0.000010 0.000010 0.000010 0.000010 0.000010 0.000010 0.000010 0.000010 0.999620 0.000010 0.000010 0.000010
0.000010 0.000010 0.000010 0.000010 0.000010 0.000010 0.000010 0.000010 0.000010 0.000010 0.000010 0.000010 0.000010 0.000010 0.000010 0.000010 0.000010 0.000010 0.000010 0.000010 0.000010 0.000010 0.000010 0.000010 0.000010 0.000010 0.000010 0.000010 0.000010 0.000010 0.000010 0.000010 0.000010 0.000010 0.000010 0.999620 0.000010 0.000010 0.000010
0.000010 0.000010 0.000010 0.000010 0.000010 0.000010 0.000010 0.000010 0.000010 0.000010 0.000010 0.000010 0.000010 0.000010 0.000010 0.000010 0.000010 0.000010 0.000010 0.000010 0.000010 0.012000 0.000010 0.000010 0.000010 0.000010 0.000010 0.000010 0.000010 0.000010 0.000010 0.000010 0.006066 0.000010 0.000010 0.975213 0.000010 0.000010 0.006371
0.000010 0.000010 0.000010 0.000010 0.000010 0.000010 0.000010 0.000010 0.000010 0.000010 0.000010 0.000010 0.000010 0.000010 0.000010 0.000010 0.000010 0.000010 0.000010 0.000010 0.000010 0.000010 0.000010 0.000010 0.000010 0.000010 0.000010 0.000010 0.000010 0.000010 0.000010 0.000010 0.000010 0.000010 0.000010 0.999620 0.000010 0.000010 0.000010
0.000010 0.000010 0.000010 0.002090 0.000010 0.000010 0.000010 0.020493 0.014860 0.000010 0.000010 0.000010 0.003628 0.000761 0.000010 0.053871 0.006672 0.010145 0.000010 0.000010 0.000010 0.000010 0.000010 0.000010 0.044277 0.027038 0.000010 0.007352 0.000010 0.000010 0.002595 0.000010 0.000010 0.000010 0.000010 0.781753 0.000010 0.024215 0.000010
0.000010 0.000010 0.000010 0.000010 0.000010 0.000010 0.000010 0.000010 0.000010 0.000010 0.000010 0.000010 0.000010 0.000010 0.000010 0.000010 0.000010 0.000010 0.000010 0.000010 0.000010 0.000010 0.000010 0.000010 0.000010 0.000010 0.000010 0.000010 0.000010 0.000010 0.000010 0.000010 0.000010 0.000010 0.000010 0.999620 0.000010 0.000010 0.000010
0.000010 0.000010 0.000010 0.000010 0.000010 0.000010 0.000010 0.000010 0.000010 0.000010 0.000010 0.000010 0.000010 0.000010 0.000010 0.000010 0.000010 0.000010 0.000010 0.000010 0.000010 0.000010 0.000010 0.000010 0.000010 0.000010 0.000010 0.000010 0.000010 0.000010 0.000010 0.000010 0.000010 0.000010 0.000010 0.999620 0.000010 0.000010 0.000010
0.000010 0.000010 0.000010 0.000010 0.000010 0.000010 0.000010 0.000010 0.000010 0.000010 0.000010 0.000010 0.000010 0.000010 0.000010 0.000010 0.000010 0.000010 0.000010 0.000010 0.000010 0.000010 0.000010 0.000010 0.000010 0.000010 0.000010 0.000010 0.000010 0.000010 0.000010 0.000010 0.000010 0.000010 0.000010 0.999620 0.000010 0.000010 0.000010
0.000010 0.000010 0.000010 0.000010 0.000010 0.000010 0.000010 0.000010 0.000010 0.000010 0.000010 0.000010 0.000010 0.000010 0.000010 0.000010 0.000010 0.000010 0.000010 0.000010 0.000010 0.000010 0.000010 0.000010 0.000010 0.000010 0.000010 0.000010 0.000010 0.000010 0.000010 0.000010 0.000010 0.000010 0.000010 0.999620 0.000010 0.000010 0.000010
0.000010 0.000010 0.000010 0.000010 0.000010 0.000010 0.000010 0.000010 0.000010 0.000010 0.000010 0.000010 0.000010 0.000010 0.000010 0.000010 0.000010 0.000010 0.000010 0.000010 0.000010 0.000010 0.000010 0.000010 0.000010 0.000010 0.000010 0.000010 0.000010 0.000010 0.000010 0.000010 0.000010 0.000010 0.000010 0.999620 0.000010 0.000010 0.000010
0.000010 0.000010 0.000010 0.000010 0.000010 0.000010 0.000010 0.000010 0.000010 0.000010 0.000010 0.000010 0.000309 0.000010 0.000010 0.000010 0.000010 0.000010 0.000010 0.000010 0.000010 0.000010 0.000010 0.000010 0.000010 0.000010 0.000010 0.000010 0.000010 0.000010 0.000010 0.000010 0.000010 0.000010 0.000010 0.999321 0.000010 0.000010 0.000010
0.000010 0.000010 0.000010 0.000010 0.000010 0.000010 0.000010 0.000010 0.000010 0.000010 0.000010 0.000010 0.000010 0.000010 0.000010 0.000010 0.000010 0.000010 0.000014 0.000010 0.000010 0.000010 0.000010 0.000010 0.000010 0.000010 0.000010 0.000010 0.000010 0.000010 0.000010 0.000010 0.000010 0.000010 0.000010 0.999616 0.000010 0.000010 0.000010
0.000010 0.000010 0.000010 0.000010 0.000010 0.000010 0.000010 0.000010 0.000010 0.000010 0.000010 0.000010 0.000010 0.000010 0.000010 0.015330 0.000010 0.010194 0.000010 0.000010 0.000010 0.015878 0.000010 0.000010 0.000010 0.000010 0.000010 0.000010 0.000010 0.000010 0.000010 0.000010 0.000010 0.000010 0.000010 0.938967 0.000010 0.019291 0.000010
0.000010 0.000010 0.000010 0.152875 0.000010 0.021111 0.000010 0.004665 0.035131 0.000010 0.000010 0.000010 0.000010 0.127276 0.000010 0.192858 0.000010 0.060563 0.034825 0.000010 0.000010 0.027027 0.126571 0.000010 0.000010 0.104049 0.000010 0.006590 0.000010 0.000010 0.000010 0.000010 0.009347 0.000010 0.005424 0.061444 0.000010 0.030014 0.000010
0.000010 0.000010 0.000010 0.132316 0.000010 0.013196 0.000243 0.036090 0.034478 0.000010 0.000010 0.000010 0.000010 0.109820 0.000010 0.179056 0.000010 0.034810 0.061613 0.000010 0.000010 0.033907 0.151125 0.000010 0.012465 0.085085 0.000010 0.017907 0.000010 0.000010 0.000010 0.000010 0.022438 0.000010 0.031675 0.032640 0.000010 0.010927 0.000010
0.000010 0.000010 0.000010 0.144428 0.001744 0.027972 0.006599 0.005430 0.033593 0.000010 0.000010 0.000010 0.000010 0.138584 0.000010 0.144037 0.000010 0.015060 0.051362 0.015448 0.000010 0.043034 0.118082 0.002539 0.017336 0.098940 0.000010 0.023527 0.000010 0.020392 0.000010 0.000010 0.026908 0.000010 0.014908 0.026515 0.000010 0.023392 0.000010
0.000010 0.000010 0.000010 0.149168 0.000010 0.006767 0.000010 0.011019 0.036840 0.000010 0.000010 0.000010 0.000010 0.110631 0.000010 0.200368 0.007809 0.035879 0.047974 0.000010 0.000010 0.036840 0.175043 0.003824 0.000010 0.093136 0.000010 0.000010 0.000010 0.001372 0.000010 0.000010 0.017334 0.000010 0.015891 0.023035 0.000010 0.026858 0.000010
0.000010 0.000010 0.000010 0.130237 0.000010 0.041043 0.000010 0.000016 0.039533 0.000010 0.000010 0.000010 0.000010 0.146038 0.000010 0.200737 0.000010 0.038553 0.047301 0.000010 0.000010 0.019482 0.158796 0.000012 0.008583 0.060388 0.000010 0.031057 0.001538 0.000010 0.000010 0.000010 0.022517 0.000010 0.021642 0.030205 0.000010 0.002124 0.000010
0.000010 0.000010 0.000010 0.142030 0.000010 0.014441 0.000010 0.010318 0.067198 0.000010 0.000010 0.000010 0.000010 0.115141 0.000010 0.170124 0.000010 0.060600 0.043757 0.000010 0.000010 0.021865 0.143261 0.000010 0.000651 0.109070 0.000010 0.006585 0.000010 0.021019 0.000010 0.000010 0.011483 0.000010 0.014176 0.016452 0.000010 0.031619 0.000010
0.000010 0.000010 0.000010 0.120870 0.000010 0.007784 0.000010 0.025243 0.049621 0.000010 0.000010 0.000010 0.000010 0.133882 0.000010 0.176508 0.000010 0.041304 0.045569 0.011035 0.000010 0.030907 0.155432 0.012226 0.000010 0.069859 0.000010 0.012128 0.002042 0.019713 0.000010 0.000010 0.015431 0.000010 0.026015 0.019337 0.000010 0.024903 0.000010
0.000010 0.000010 0.000010 0.122242 0.000010 0.011833 0.000010 0.002159 0.046564 0.000010 0.000010 0.000010 0.000010 0.135510 0.000010 0.186597 0.000010 0.053354 0.047663 0.003249 0.000010 0.035041 0.147961 0.000010 0.016304 0.099099 0.000010 0.026285 0.000010 0.000010 0.000010 0.000010 0.000010 0.000010 0.000010 0.042569 0.000010 0.023339 0.000010
0.000010 0.000010 0.000010 0.143413 0.000010 0.034875 0.000010 0.000010 0.038457 0.000010 0.000010 0.000010 0.006257 0.139213 0.000010 0.180908 0.000010 0.035792 0.033864 0.000010 0.000010 0.042433 0.139169 0.000010 0.016916 0.120541 0.000010 0.000010 0.000010 0.000010 0.000010 0.000010 0.030279 0.000010 0.010575 0.009231 0.000010 0.017847 0.000010
0.000010 0.000010 0.000010 0.148611 0.000010 0.012867 0.000010 0.000010 0.040450 0.000010 0.000010 0.000010 0.000010 0.122427 0.000010 0.184894 0.000010 0.042987 0.056243 0.000010 0.000010 0.026730 0.153238 0.003189 0.014971 0.084114 0.000010 0.010994 0.000010 0.008950 0.000010 0.000010 0.016132 0.000010 0.031728 0.041256 0.000010 0.000010 0.000010
0.000010 0.000010 0.000010 0.126838 0.000010 0.024054 0.000010 0.000010 0.059539 0.000010 0.000010 0.000010 0.000010 0.161384 0.000010 0.179202 0.000010 0.018666 0.031720 0.000977 0.000010 0.026967 0.160125 0.000010 0.011677 0.077670 0.000010 0.018598 0.004213 0.000010 0.000010 0.000010 0.025528 0.000010 0.016758 0.034316 0.000010 0.021557 0.000010
0.000010 0.000010 0.000010 0.143921 0.000010 0.025281 0.000010 0.016048 0.032387 0.000010 0.000010 0.000010 0.000010 0.105198 0.000010 0.202256 0.000010 0.050905 0.069765 0.013495 0.000010 0.022556 0.116802 0.000010 0.001941 0.103334 0.000010 0.011505 0.000010 0.000010 0.000010 0.000010 0.021051 0.000010 0.013967 0.033752 0.000010 0.015625 0.000010
0.000010 0.000010 0.000010 0.130389 0.000010 0.000239 0.002863 0.022540 0.034541 0.000010 0.000010 0.000010 0.000010 0.164894 0.000010 0.183998 0.000010 0.023611 0.025275 0.010944 0.000010 0.028533 0.140318 0.004684 0.002494 0.087740 0.000010 0.030542 0.000010 0.023300 0.000010 0.000010 0.002983 0.000010 0.050156 0.012422 0.000010 0.017353 0.000010
0.000010 0.000010 0.000010 0.166217 0.000010 0.031238 0.000010 0.012062 0.062274 0.000010 0.000010 0.000010 0.000010 0.116266 0.000010 0.169153 0.000010 0.021888 0.034709 0.000010 0.000010 0.039816 0.127724 0.000010 0.023423 0.088403 0.000010 0.040105 0.000010 0.000010 0.000010 0.000010 0.011458 0.000010 0.026330 0.007369 0.000010 0.021344 0.000010
0.000010 0.000010 0.000010 0.085604 0.003338 0.014492 0.010747 0.000010 0.063839 0.000010 0.000010 0.000010 0.000010 0.133791 0.000010 0.215222 0.002187 0.001375 0.077203 0.014265 0.000010 0.020577 0.137449 0.000010 0.000010 0.112728 0.000010 0.000010 0.003027 0.000010 0.004652 0.000010 0.019780 0.000010 0.021254 0.030262 0.000010 0.028018 0.000010
0.000010 0.000010 0.000010 0.131839 0.000010 0.016994 0.000010 0.000011 0.038974 0.000010 0.000010 0.000010 0.000010 0.093597 0.000010 0.207189 0.000010 0.016555 0.062070 0.000010 0.000010 0.024620 0.142947 0.000010 0.018016 0.138347 0.000010 0.031206 0.000010 0.023846 0.000010 0.000010 0.011881 0.000010 0.000010 0.020925 0.000010 0.020764 0.000010
0.000010 0.000010 0.000010 0.135131 0.018055 0.017400 0.000010 0.000010 0.016592 0.000010 0.000010 0.000010 0.000010 0.092442 0.000010 0.167031 0.000010 0.046903 0.047842 0.005495 0.000010 0.035294 0.158370 0.000010 0.013662 0.076834 0.001461 0.028129 0.008945 0.000010 0.000010 0.000010 0.016660 0.000010 0.036633 0.061655 0.000010 0.015276 0.000010
0.000010 0.000010 0.000010 0.105497 0.000010 0.000102 0.000010 0.002962 0.049386 0.000010 0.000010 0.000010 0.000010 0.152437 0.000010 0.234775 0.000996 0.047870 0.040304 0.000010 0.000010 0.029003 0.139491 0.000010 0.000010 0.113324 0.000010 0.022814 0.009235 0.000786 0.000010 0.000010 0.000010 0.000010 0.003582 0.016442 0.000010 0.026216 0.004578
0.000010 0.000010 0.000010 0.149804 0.000010 0.017747 0.000010 0.000010 0.031161 0.000010 0.000010 0.000010 0.000010 0.132765 0.000010 0.188360 0.000010 0.042560 0.051913 0.001103 0.000010 0.032148 0.137963 0.009665 0.000010 0.069497 0.000010 0.031282 0.000010 0.016821 0.000010 0.000010 0.021231 0.000010 0.007491 0.041368 0.000010 0.016911 0.000010
0.000010 0.000010 0.000010 0.144268 0.000010 0.012940 0.000010 0.000010 0.020553 0.000010 0.000010 0.000010 0.000010 0.130881 0.000010 0.187070 0.000010 0.033828 0.024555 0.009399 0.000010 0.031628 0.172322 0.000911 0.000010 0.110876 0.000010 0.019739 0.000010 0.002593 0.000010 0.000010 0.011188 0.000010 0.013479 0.041237 0.000010 0.032322 0.000010
0.000010 0.004896 0.000010 0.116672 0.000010 0.005447 0.000010 0.000010 0.017063 0.000010 0.000010 0.000010 0.000010 0.000010 0.000010 0.016208 0.000010 0.015683 0.782478 0.000010 0.005588 0.005210 0.000010 0.000010 0.002464 0.000010 0.000010 0.022382 0.000010 0.000010 0.005639 0.000010 0.000010 0.000010 0.000010 0.000010 0.000010 0.000010 0.000010
0.000010 0.000010 0.000010 0.000010 0.000010 0.000010 0.000010 0.000010 0.000010 0.000010 0.000010 0.000010 0.000010 0.000010 0.000010 0.000010 0.000010 0.000010 0.999620 0.000010 0.000010 0.000010 0.000010 0.000010 0.000010 0.000010 0.000010 0.000010 0.000010 0.000010 0.000010 0.000010 0.000010 0.000010 0.000010 0.000010 0.000010 0.000010 0.000010
0.000010 0.000010 0.000010 0.000010 0.000010 0.000010 0.000010 0.000010 0.000010 0.000010 0.000010 0.000010 0.000010 0.000010 0.000010 0.000010 0.000010 0.000010 0.999620 0.000010 0.000010 0.000010 0.000010 0.000010 0.000010 0.000010 0.000010 0.000010 0.000010 0.000010 0.000010 0.000010 0.000010 0.000010 0.000010 0.000010 0.000010 0.000010 0.000010
0.000010 0.006735 0.000010 0.000010 0.000010 0.000010 0.000010 0.000010 0.000010 0.000010 0.000010 0.000010 0.000010 0.000010 0.000300 0.000010 0.000010 0.000010 0.954785 0.000010 0.000010 0.000010 0.019381 0.000010 0.000010 0.000010 0.000010 0.000010 0.000010 0.000010 0.018458 0.000010 0.000010 0.000010 0.000010 0.000010 0.000010 0.000010 0.000010
0.000010 0.000010 0.000010 0.000010 0.000010 0.000010 0.000010 0.000010 0.000010 0.000010 0.000010 0.000010 0.000010 0.000010 0.000010 0.000010 0.000010 0.000010 0.999620 0.000010 0.000010 0.000010 0.000010 0.000010 0.000010 0.000010 0.000010 0.000010 0.000010 0.000010 0.000010 0.000010 0.000010 0.000010 0.000010 0.000010 0.000010 0.000010 0.000010
0.000010 0.000010 0.000010 0.062886 0.000010 0.000010 0.000010 0.000010 0.000010 0.000010 0.000010 0.000010 0.000010 0.000010 0.000010 0.000010 0.000010 0.000010 0.905802 0.000010 0.000010 0.000010 0.000010 0.002490 0.000010 0.017311 0.000010 0.000010 0.000010 0.000010 0.000010 0.010327 0.000010 0.000854 0.000010 0.000010 0.000010 0.000010 0.000010
0.000010 0.000010 0.000010 0.000010 0.000010 0.000010 0.000010 0.000010 0.000010 0.000010 0.000010 0.000010 0.000010 0.000010 0.000010 0.000010 0.000010 0.000010 0.979214 0.000010 0.000010 0.000010 0.000010 0.000010 0.000010 0.000010 0.000010 0.000010 0.010243 0.000010 0.000010 0.000010 0.000010 0.000010 0.001216 0.008977 0.000010 0.000010 0.000010
0.000010 0.000010 0.000010 0.000010 0.000010 0.000010 0.000010 0.000010 0.000010 0.000010 0.000010 0.000010 0.000010 0.000010 0.000010 0.000010 0.000010 0.000010 0.999620 0.000010 0.000010 0.000010 0.000010 0.000010 0.000010 0.000010 0.000010 0.000010 0.000010 0.000010 0.000010 0.000010 0.000010 0.000010 0.000010 0.000010 0.000010 0.000010 0.000010
0.000010 0.000010 0.000010 0.049393 0.000010 0.000010 0.000010 0.000010 0.000010 0.000010 0.002471 0.000010 0.000010 0.000010 0.000010 0.000010 0.000010 0.000010 0.869786 0.000010 0.000010 0.012626 0.028821 0.000010 0.000010 0.009196 0.011647 0.002303 0.000010 0.000010 0.000010 0.000010 0.000010 0.006324 0.000010 0.000010 0.000010 0.007142 0.000010
0.000010 0.000010 0.000010 0.000010 0.000645 0.000010 0.000010 0.000010 0.000010 0.000010 0.000010 0.000010 0.000010 0.000010 0.000010 0.000010 0.000010 0.000010 0.995022 0.000010 0.000010 0.000010 0.000010 0.000010 0.000010 0.000010 0.000010 0.000010 0.000010 0.000010 0.000010 0.000010 0.000010 0.000010 0.000010 0.000010 0.003972 0.000010 0.000010
0.000010 0.000010 0.000010 0.000010 0.000010 0.000010 0.000010 0.000010 0.000010 0.000010 0.000010 0.000010 0.000010 0.000010 0.000010 0.000010 0.000010 0.000010 0.997425 0.000010 0.000010 0.000010 0.000010 0.000010 0.000010 0.000010 0.002205 0.000010 0.000010 0.000010 0.000010 0.000010 0.000010 0.000010 0.000010 0.000010 0.000010 0.000010 0.000010
0.000010 0.000010 0.000010 0.000010 0.000010 0.000010 0.000010 0.000010 0.000010 0.000010 0.000010 0.000010 0.000010 0.000010 0.000010 0.000010 0.000010 0.000010 0.999620 0.000010 0.000010 0.000010 0.000010 0.000010 0.000010 0.000010 0.000010 0.000010 0.000010 0.000010 0.000010 0.000010 0.000010 0.000010 0.000010 0.000010 0.000010 0.000010 0.000010
0.000010 0.000010 0.000010 0.000010 0.000010 0.000010 0.000010 0.000010 0.000010 0.000010 0.000010 0.000010 0.000010 0.000010 0.000010 0.000010 0.000010 0.000010 0.999620 0.000010 0.000010 0.000010 0.000010 0.000010 0.000010 0.000010 0.000010 0.000010 0.000010 0.000010 0.000010 0.000010 0.000010 0.000010 0.000010 0.000010 0.000010 0.000010 0.000010
0.000010 0.000010 0.000010 0.000010 0.000010 0.000010 0.000010 0.000010 0.000010 0.000010 0.000010 0.000010 0.000010 0.000010 0.000010 0.000010 0.000010 0.000010 0.992474 0.000010 0.000010 0.000010 0.000010 0.001387 0.000010 0.000010 0.003079 0.000010 0.000010 0.000010 0.000010 0.000010 0.000010 0.000010 0.000010 0.000010 0.000010 0.002710 0.000010
0.000010 0.000010 0.000010 0.000010 0.000010 0.000010 0.000010 0.000010 0.000010 0.000010 0.000010 0.000010 0.000010 0.000010 0.000010 0.000010 0.000010 0.000010 0.999620 0.000010 0.000010 0.000010 0.000010 0.000010 0.000010 0.000010 0.000010 0.000010 0.000010 0.000010 0.000010 0.000010 0.000010 0.000010 0.000010 0.000010 0.000010 0.000010 0.000010
0.000010 0.000010 0.000010 0.000010 0.000010 0.000010 0.000010 0.000010 0.000010 0.000010 0.000010 0.000010 0.000010 0.000010 0.000010 0.000010 0.000010 0.000010 0.999620 0.000010 0.000010 0.000010 0.000010 0.000010 0.000010 0.000010 0.000010 0.000010 0.000010 0.000010 0.000010 0.000010 0.000010 0.000010 0.000010 0.000010 0.000010 0.000010 0.000010
0.000010 0.000010 0.000010 0.000010 0.000010 0.000010 0.000010 0.000010 0.000010 0.000010 0.000010 0.000010 0.000010 0.000010 0.000010 0.000010 0.000010 0.000010 0.999620 0.000010 0.000010 0.000010 0.000010 0.000010 0.000010 0.000010 0.000010 0.000010 0.000010 0.000010 0.000010 0.000010 0.000010 0.000010 0.000010 0.000010 0.000010 0.000010 0.000010
0.000010 0.000010 0.000010 0.000010 0.000010 0.000010 0.000010 0.000010 0.000010 0.000010 0.000010 0.000010 0.000010 0.000010 0.000010 0.000010 0.000010 0.000010 0.983871 0.000010 0.000010 0.000010 0.000010 0.008224 0.000010 0.000010 0.000010 0.000010 0.007545 0.000010 0.000010 0.000010 0.000010 0.000010 0.000010 0.000010 0.000010 0.000010 0.000010
0.000010 0.000010 0.000010 0.000010 0.000010 0.000010 0.000010 0.000010 0.000010 0.000010 0.000010 0.000010 0.000010 0.000010 0.000010 0.000010 0.000010 0.000010 0.999620 0.000010 0.000010 0.000010 0.000010 0.000010 0.000010 0.000010 0.000010 0.000010 0.000010 0.000010 0.000010 0.000010 0.000010 0.000010 0.000010 0.000010 0.000010 0.000010 0.000010
0.000010 0.000010 0.000010 0.000010 0.000010 0.000010 0.000010 0.000010 0.000010 0.000010 0.000010 0.000010 0.000010 0.000010 0.000010 0.000010 0.000010 0.000010 0.999620 0.000010 0.000010 0.000010 0.000010 0.000010 0.000010 0.000010 0.000010 0.000010 0.000010 0.000010 0.000010 0.000010 0.000010 0.000010 0.000010 0.000010 0.000010 0.000010 0.000010
0.000010 0.000010 0.000010 0.000010 0.000010 0.000010 0.000010 0.000010 0.000010 0.000010 0.000010 0.000010 0.000010 0.000010 0.000010 0.000010 0.000010 0.008489 0.000010 0.000010 0.000010 0.000010 0.991141 0.000010 0.000010 0.000010 0.000010 0.000010 0.000010 0.000010 0.000010 0.000010 0.000010 0.000010 0.000010 0.000010 0.000010 0.000010 0.000010
0.000010 0.000010 0.000010 0.028753 0.000359 0.005915 0.055275 0.000010 0.010385 0.000010 0.000010 0.000010 0.000010 0.033858 0.000010 0.000010 0.017188 0.000010 0.000010 0.000215 0.000010 0.000241 0.779145 0.000010 0.000010 0.038096 0.000010 0.013520 0.000010 0.003269 0.000795 0.000010 0.000010 0.000010 0.000010 0.000010 0.000010 0.000010 0.012745
0.000010 0.000010 0.000010 0.000010 0.000010 0.000010 0.025126 0.000010 0.000010 0.000010 0.000010 0.000010 0.021813 0.000010 0.000010 0.000010 0.109864 0.005689 0.000010 0.001536 0.000010 0.013026 0.781927 0.000010 0.000010 0.000010 0.000010 0.018374 0.009211 0.000010 0.000010 0.000010 0.000010 0.000010 0.000010 0.000010 0.000010 0.000010 0.013144
0.000010 0.000010 0.000010 0.000010 0.000010 0.004733 0.000010 0.000010 0.000010 0.000010 0.000010 0.000010 0.000010 0.000010 0.000010 0.000010 0.000010 0.002036 0.000010 0.003509 0.000010 0.000010 0.979075 0.005065 0.000010 0.000010 0.000010 0.000010 0.001861 0.000010 0.000010 0.000010 0.000010 0.000010 0.000010 0.003399 0.000010 0.000010 0.000010
0.000010 0.000010 0.000010 0.000010 0.000010 0.000010 0.061798 0.000010 0.000010 0.000010 0.000010 0.000010 0.031254 0.000010 0.000010 0.000010 0.125361 0.000010 0.000010 0.000010 0.000010 0.000010 0.733921 0.000158 0.000010 0.000010 0.000010 0.003946 0.000010 0.000010 0.006746 0.000010 0.010432 0.000010 0.000010 0.000010 0.000010 0.000010 0.026084
0.000010 0.000010 0.000010 0.000010 0.000010 0.004348 0.011705 0.005106 0.004793 0.000010 0.000010 0.000010 0.000400 0.000010 0.000010 0.000010 0.082033 0.017563 0.000010 0.000010 0.000010 0.000010 0.842109 0.000010 0.000465 0.000010 0.000010 0.005880 0.003321 0.000010 0.000010 0.000010 0.000010 0.000010 0.000010 0.000010 0.000010 0.011897 0.010120
0.000010 0.000010 0.000010 0.000010 0.000010 0.000010 0.000010 0.000010 0.000010 0.000010 0.000010 0.000010 0.000010 0.000010 0.000010 0.000010 0.197052 0.000010 0.000010 0.000010 0.000010 0.000010 0.787036 0.000010 0.000010 0.000010 0.000010 0.000010 0.001901 0.008811 0.000010 0.000010 0.000010 0.000010 0.000010 0.000010 0.000010 0.000010 0.004859
0.000010 0.000010 0.000010 0.000010 0.000010 0.000010 0.026438 0.000010 0.000010 0.000010 0.000010 0.000010 0.000010 0.000010 0.000010 0.000010 0.008232 0.000010 0.000010 0.000010 0.000010 0.000010 0.929638 0.000010 0.000010 0.000010 0.000010 0.000010 0.000010 0.000010 0.000010 0.000010 0.000010 0.000010 0.000010 0.000010 0.000010 0.000010 0.035342
0.000010 0.000010 0.000010 0.000010 0.000010 0.000010 0.047378 0.000010 0.000010 0.000010 0.000010 0.000010 0.000010 0.000010 0.000010 0.000010 0.099577 0.000010 0.000010 0.000010 0.000010 0.000010 0.812562 0.001289 0.000010 0.000010 0.000010 0.018888 0.000010 0.000010 0.000010 0.000010 0.000010 0.000010 0.000010 0.000010 0.000010 0.000010 0.019976
0.000010 0.000010 0.000010 0.000010 0.000010 0.000010 0.015546 0.000010 0.000010 0.000010 0.000010 0.000010 0.000010 0.000010 0.000010 0.000010 0.048036 0.000010 0.000010 0.000010 0.000010 0.000010 0.914808 0.000010 0.000010 0.000010 0.000010 0.000010 0.000010 0.000010 0.000010 0.000010 0.000010 0.000010 0.000010 0.000010 0.000010 0.000010 0.021260
0.000010 0.000010 0.000010 0.000010 0.000010 0.000010 0.000010 0.000010 0.000010 0.000010 0.000010 0.000010 0.038258 0.000010 0.000010 0.000010 0.131867 0.000010 0.000010 0.002856 0.000010 0.000010 0.802572 0.000010 0.000010 0.000010 0.000010 0.000010 0.000834 0.000010 0.000010 0.000010 0.010912 0.000010 0.001334 0.000010 0.000010 0.000010 0.011058
0.000010 0.000010 0.000010 0.000010 0.000010 0.000010 0.004116 0.000010 0.000010 0.000010 0.000010 0.000010 0.028733 0.000010 0.000010 0.000010 0.266353 0.000010 0.000010 0.000010 0.000010 0.000010 0.668514 0.007397 0.018240 0.000010 0.000010 0.000017 0.002797 0.000010 0.000010 0.000010 0.000010 0.000010 0.000010 0.000010 0.000010 0.000010 0.003533
0.000010 0.000010 0.000010 0.000010 0.000010 0.000010 0.000010 0.000010 0.000010 0.000010 0.000010 0.000010 0.061032 0.000010 0.000010 0.000010 0.144011 0.000010 0.000010 0.000010 0.000010 0.000010 0.768660 0.000010 0.000010 0.000010 0.000010 0.000010 0.000010 0.000010 0.000011 0.000010 0.000010 0.000010 0.000010 0.000010 0.000010 0.000010 0.025946
0.000010 0.000010 0.000010 0.000010 0.000010 0.000010 0.029958 0.000010 0.000010 0.000010 0.000010 0.000010 0.029476 0.000010 0.000010 0.000010 0.147284 0.000010 0.000010 0.000010 0.000010 0.000010 0.779465 0.000010 0.000010 0.000010 0.000010 0.000010 0.004473 0.000010 0.000010 0.000010 0.000010 0.000010 0.000010 0.000010 0.000010 0.000010 0.009014
0.000010 0.000010 0.000010 0.000010 0.000010 0.000010 0.000010 0.001831 0.000010 0.000010 0.000010 0.000010 0.016777 0.000010 0.000010 0.000010 0.252627 0.000010 0.000010 0.000010 0.000010 0.000010 0.663266 0.000010 0.015584 0.000010 0.000010 0.015609 0.000010 0.009123 0.000010 0.000010 0.003696 0.000010 0.000010 0.000010 0.000010 0.000010 0.021188
0.000010 0.000010 0.000010 0.000010 0.000010 0.007061 0.000010 0.000010 0.000010 0.000010 0.000010 0.000010 0.009060 0.013907 0.000010 0.000010 0.006315 0.000010 0.000010 0.000010 0.000010 0.000010 0.917255 0.000010 0.000010 0.002782 0.000010 0.000010 0.009555 0.000010 0.000010 0.000010 0.000276 0.000010 0.000010 0.012614 0.000010 0.000010 0.020884
0.000010 0.000010 0.000010 0.000010 0.000010 0.000010 0.000010 0.000010 0.000010 0.000010 0.000010 0.000010 0.000010 0.018461 0.000010 0.008923 0.000010 0.025501 0.006887 0.000010 0.000010 0.006622 0.907049 0.000010 0.000010 0.000010 0.000010 0.000010 0.012301 0.000010 0.000010 0.000010 0.001918 0.000010 0.000017 0.000010 0.000010 0.000010 0.012030
0.000010 0.000010 0.000010 0.000010 0.000010 0.000010 0.000010 0.000010 0.001033 0.000010 0.000010 0.000010 0.000010 0.000010 0.000010 0.000010 0.405157 0.007450 0.000010 0.000010 0.000010 0.000010 0.515658 0.011381 0.000010 0.000010 0.000010 0.000010 0.000010 0.025198 0.005211 0.000010 0.000010 0.000010 0.000010 0.000010 0.000010 0.000010 0.028600
0.000010 0.000010 0.000010 0.000010 0.000010 0.000010 0.000010 0.000010 0.000010 0.000010 0.000010 0.000010 0.000010 0.032598 0.000010 0.000010 0.000010 0.023210 0.000010 0.000010 0.000010 0.000010 0.914271 0.000010 0.000010 0.005385 0.000010 0.011364 0.011019 0.000010 0.000010 0.000010 0.000010 0.000010 0.000010 0.001832 0.000010 0.000010 0.000010
0.000010 0.000010 0.000010 0.000010 0.000010 0.000010 0.063841 0.000010 0.000010 0.000010 0.000010 0.000010 0.000010 0.000010 0.000010 0.000010 0.032314 0.000010 0.000010 0.000010 0.000010 0.000010 0.859981 0.000010 0.000010 0.000010 0.000010 0.018693 0.005055 0.000010 0.000010 0.000010 0.000010 0.000010 0.000010 0.000010 0.000010 0.000010 0.019787
0.045608 0.012832 0.004352 0.000010 0.006669 0.000010 0.043507 0.000010 0.679204 0.015853 0.010097 0.000010 0.000010 0.000010 0.000010 0.000010 0.000010 0.000010 0.000010 0.010157 0.015152 0.017456 0.012100 0.000010 0.019702 0.000010 0.008595 0.000010 0.000010 0.000010 0.000010 0.000010 0.005474 0.060140 0.000010 0.000010 0.032881 0.000010 0.000010
0.000010 0.000010 0.000010 0.000010 0.006684 0.009184 0.000010 0.000010 0.805348 0.003698 0.004275 0.000010 0.016508 0.000010 0.025760 0.000014 0.000010 0.002608 0.000010 0.000010 0.039165 0.000898 0.003193 0.000010 0.000010 0.026391 0.000496 0.000010 0.017762 0.000010 0.004661 0.000010 0.000010 0.027235 0.000010 0.005911 0.000010 0.000010 0.000010
0.019597 0.003842 0.015202 0.010824 0.012333 0.019572 0.029422 0.000010 0.682989 0.024422 0.000010 0.000010 0.000010 0.001473 0.014644 0.000011 0.002798 0.000010 0.000010 0.000617 0.041920 0.000259 0.000010 0.000010 0.000010 0.011373 0.000010 0.000010 0.000010 0.000010 0.006896 0.011882 0.002815 0.030703 0.006200 0.021064 0.001702 0.012531 0.014777
0.000010 0.000010 0.000010 0.000010 0.000010 0.000010 0.000010 0.000010 0.989375 0.000010 0.000010 0.000010 0.000010 0.000010 0.000010 0.000010 0.000010 0.000010 0.000010 0.000010 0.000010 0.000010 0.000010 0.000010 0.000010 0.000010 0.000010 0.000010 0.001816 0.000010 0.008449 0.000010 0.000010 0.000010 0.000010 0.000010 0.000010 0.000010 0.000010
0.000010 0.000010 0.000010 0.000010 0.000010 0.000010 0.000010 0.000010 0.943465 0.015653 0.005983 0.000010 0.000010 0.000010 0.000010 0.000010 0.000010 0.000010 0.000010 0.000010 0.031563 0.000010 0.000010 0.000010 0.000010 0.000010 0.000010 0.000010 0.000010 0.000010 0.002996 0.000010 0.000010 0.000010 0.000010 0.000010 0.000010 0.000010 0.000010
0.064121 0.006615 0.017935 0.000010 0.000010 0.000010 0.000010 0.000010 0.786723 0.022091 0.005173 0.000010 0.000010 0.000010 0.008718 0.000010 0.000010 0.000010 0.005087 0.008742 0.009612 0.000010 0.000010 0.011868 0.000010 0.000010 0.000010 0.000010 0.013578 0.000010 0.000010 0.001866 0.000010 0.030450 0.000010 0.006367 0.000825 0.000010 0.000010
0.045047 0.000010 0.000010 0.000010 0.000209 0.000010 0.066324 0.000010 0.665458 0.013665 0.003592 0.000010 0.006164 0.000010 0.000010 0.018956 0.000010 0.007201 0.000010 0.009681 0.028180 0.000010 0.000010 0.000010 0.010257 0.000010 0.032309 0.000010 0.000010 0.000010 0.005855 0.000010 0.012589 0.041319 0.011192 0.021791 0.000010 0.000010 0.000010
0.000010 0.000010 0.000010 0.000010 0.000010 0.000010 0.000010 0.000010 0.999620 0.000010 0.000010 0.000010 0.000010 0.000010 0.000010 0.000010 0.000010 0.000010 0.000010 0.000010 0.000010 0.000010 0.000010 0.000010 0.000010 0.000010 0.000010 0.000010 0.000010 0.000010 0.000010 0.000010 0.000010 0.000010 0.000010 0.000010 0.000010 0.000010 0.000010
0.036174 0.000010 0.000010 0.019639 0.007150 0.024151 0.010415 0.000010 0.764469 0.000010 0.000010 0.000010 0.000010 0.000010 0.000010 0.014355 0.000010 0.014604 0.000010 0.002212 0.034342 0.009795 0.008179 0.012374 0.000010 0.000010 0.003737 0.000010 0.003382 0.000010 0.014505 0.006442 0.004893 0.000010 0.000010 0.000010 0.000010 0.004407 0.004586
0.000010 0.000010 0.000010 0.000010 0.000010 0.000010 0.000010 0.000010 0.984209 0.000010 0.000010 0.000010 0.000010 0.000010 0.000010 0.000010 0.000010 0.000010 0.000010 0.000010 0.000010 0.000010 0.000010 0.000010 0.000010 0.000010 0.000010 0.000010 0.000010 0.000010 0.015421 0.000010 0.000010 0.000010 0.000010 0.000010 0.000010 0.000010 0.000010
0.000010 0.000010 0.000010 0.000010 0.000010 0.000010 0.000010 0.000010 0.972167 0.000010 0.001489 0.000010 0.000010 0.000010 0.000010 0.000010 0.000010 0.000010 0.000010 0.000010 0.000010 0.000010 0.000010 0.000010 0.000010 0.000010 0.022635 0.000010 0.000010 0.000010 0.003359 0.000010 0.000010 0.000010 0.000010 0.000010 0.000010 0.000010 0.000010
0.000010 0.003249 0.000010 0.000010 0.000010 0.013120 0.000010 0.000010 0.960734 0.000010 0.000010 0.000010 0.000010 0.000010 0.000010 0.000010 0.000010 0.000010 0.000010 0.000010 0.000010 0.000010 0.001915 0.000010 0.000010 0.001001 0.000010 0.000010 0.000010 0.000010 0.013612 0.006049 0.000010 0.000010 0.000010 0.000010 0.000010 0.000010 0.000010
0.000010 0.000010 0.000010 0.000010 0.000010 0.000010 0.000010 0.000010 0.984786 0.000010 0.000010 0.000010 0.000010 0.000010 0.000010 0.000010 0.000010 0.000010 0.000010 0.000010 0.000010 0.000010 0.000010 0.000010 0.000010 0.000010 0.014844 0.000010 0.000010 0.000010 0.000010 0.000010 0.000010 0.000010 0.000010 0.000010 0.000010 0.000010 0.000010
0.000010 0.000010 0.000010 0.000010 0.000010 0.000010 0.000010 0.000010 0.895692 0.000010 0.014893 0.000010 0.003081 0.000010 0.000010 0.000010 0.002380 0.025120 0.006433 0.000010 0.000010 0.000010 0.000010 0.000010 0.003569 0.000010 0.000010 0.000010 0.000010 0.000010 0.009812 0.009946 0.006711 0.000010 0.003096 0.000010 0.000010 0.014162 0.004845
0.000010 0.000010 0.000010 0.000010 0.000010 0.000010 0.000010 0.000010 0.980540 0.000010 0.008527 0.000010 0.000010 0.000010 0.000010 0.000010 0.000010 0.000010 0.000010 0.000010 0.000010 0.000010 0.000010 0.000010 0.000010 0.000010 0.000010 0.000010 0.000010 0.000010 0.000679 0.000010 0.000010 0.009903 0.000010 0.000010 0.000010 0.000010 0.000010
0.000010 0.006469 0.000010 0.000010 0.010295 0.009489 0.000010 0.000010 0.922009 0.000010 0.000010 0.000010 0.000010 0.000010 0.000010 0.000010 0.000010 0.000010 0.012666 0.000010 0.000010 0.000010 0.000010 0.000010 0.000010 0.000010 0.000010 0.000010 0.022287 0.000010 0.000010 0.000010 0.000010 0.000010 0.016466 0.000010 0.000010 0.000010 0.000010
0.000746 0.000010 0.000010 0.000010 0.000010 0.000010 0.000010 0.000010 0.989189 0.007469 0.002247 0.000010 0.000010 0.000010 0.000010 0.000010 0.000010 0.000010 0.000010 0.000010 0.000010 0.000010 0.000010 0.000010 0.000010 0.000010 0.000010 0.000010 0.000010 0.000010 0.000010 0.000010 0.000010 0.000010 0.000010 0.000010 0.000010 0.000010 0.000010
0.000010 0.000010 0.000010 0.000010 0.000010 0.000010 0.000010 0.000010 0.928063 0.000010 0.012477 0.000010 0.000010 0.000010 0.025089 0.000010 0.000010 0.000010 0.000010 0.000010 0.000010 0.000010 0.000010 0.000010 0.000010 0.000010 0.004520 0.000010 0.000010 0.000010 0.000010 0.000010 0.000010 0.000010 0.000010 0.000010 0.029510 0.000010 0.000010
0.000010 0.001303 0.003906 0.003227 0.003290 0.000010 0.000010 0.000010 0.833097 0.000010 0.000010 0.003917 0.016992 0.018162 0.000010 0.000010 0.000010 0.000010 0.012634 0.009540 0.021888 0.000010 0.000010 0.000010 0.000010 0.034876 0.000010 0.000010 0.000010 0.000010 0.028974 0.005265 0.001652 0.000010 0.000010 0.000010 0.000010 0.000010 0.001048
0.000010 0.000010 0.000010 0.000010 0.000010 0.000010 0.000010 0.000010 0.999620 0.000010 0.000010 0.000010 0.000010 0.000010 0.000010 0.000010 0.000010 0.000010 0.000010 0.000010 0.000010 0.000010 0.000010 0.000010 0.000010 0.000010 0.000010 0.000010 0.000010 0.000010 0.000010 0.000010 0.000010 0.000010 0.000010 0.000010 0.000010 0.000010 0.000010
0.000010 0.000010 0.000010 0.000010 0.000010 0.000010 0.000010 0.000010 0.000010 0.000010 0.000010 0.000010 0.000010 0.000010 0.000010 0.000010 0.000010 0.000010 0.000010 0.000010 0.000010 0.000010 0.000010 0.000010 0.000010 0.000010 0.000010 0.000010 0.000010 0.000010 0.000010 0.000010 0.999620 0.000010 0.000010 0.000010 0.000010 0.000010 0.000010
0.000010 0.000010 0.000010 0.000010 0.000010 0.000010 0.000010 0.000010 0.000010 0.000010 0.000010 0.000010 0.000010 0.000010 0.000010 0.000010 0.000010 0.000010 0.000010 0.000016 0.000010 0.000010 0.000010 0.000019 0.000010 0.000010 0.000010 0.000010 0.000010 0.000010 0.000010 0.000010 0.999596 0.000010 0.000018 0.000010 0.000010 0.000010 0.000010
0.000010 0.000014 0.000010 0.000010 0.000010 0.000013 0.000010 0.000010 0.000010 0.000010 0.000010 0.000010 0.000010 0.000010 0.000010 0.000010 0.000010 0.000010 0.000010 0.000010 0.000010 0.000010 0.000010 0.000010 0.000010 0.000010 0.000010 0.000010 0.000010 0.000010 0.000010 0.000010 0.999606 0.000010 0.000017 0.000010 0.000010 0.000010 0.000010
0.000012 0.000012 0.000010 0.000010 0.000010 0.000010 0.000010 0.000010 0.000010 0.000010 0.000010 0.000010 0.000010 0.000010 0.000010 0.000010 0.000010 0.000010 0.000010 0.000010 0.000010 0.000010 0.000010 0.000016 0.000010 0.000010 0.000010 0.000010 0.000010 0.000010 0.000010 0.000010 0.999610 0.000010 0.000010 0.000010 0.000010 0.000010 0.000010
0.000010 0.000010 0.000010 0.000010 0.000010 0.000010 0.000010 0.000010 0.000010 0.000010 0.000010 0.000010 0.000010 0.000010 0.000010 0.000010 0.000010 0.000010 0.000010 0.000010 0.000010 0.000013 0.000010 0.000010 0.000010 0.000010 0.000010 0.000010 0.000010 0.000010 0.000010 0.000010 0.999617 0.000010 0.000010 0.000010 0.000010 0.000010 0.000010
0.000010 0.000010 0.000010 0.000010 0.000010 0.000010 0.000010 0.000010 0.000010 0.000010 0.000010 0.000010 0.000010 0.000010 0.000010 0.000010 0.000010 0.000010 0.000010 0.000010 0.000010 0.000010 0.000010 0.000010 0.000010 0.000010 0.000010 0.000010 0.000010 0.000010 0.000010 0.000010 0.999620 0.000010 0.000010 0.000010 0.000010 0.000010 0.000010
0.000010 0.000010 0.000010 0.000010 0.000010 0.000010 0.000012 0.000010 0.000010 0.000014 0.000010 0.000010 0.000010 0.000016 0.000010 0.000010 0.000018 0.000010 0.000010 0.000010 0.000010 0.000010 0.000015 0.000010 0.000010 0.000010 0.000010 0.000010 0.000010 0.000010 0.000010 0.000010 0.999596 0.000010 0.000010 0.000010 0.000010 0.000010 0.000010
0.000010 0.000010 0.000010 0.000010 0.000010 0.000010 0.000010 0.000010 0.000010 0.000010 0.000010 0.000010 0.000010 0.000010 0.000010 0.000010 0.000010 0.000010 0.000010 0.000010 0.000010 0.000010 0.000010 0.000010 0.000010 0.000010 0.000010 0.000010 0.000010 0.000010 0.000010 0.000010 0.999620 0.000010 0.000010 0.000010 0.000010 0.000010 0.000010
0.000010 0.000010 0.000010 0.000010 0.143057 0.000010 0.000010 0.830442 0.000010 0.000010 0.000010 0.000010 0.000010 0.000010 0.000010 0.000511 0.000010 0.000010 0.000010 0.000010 0.000010 0.000352 0.000010 0.000010 0.000010 0.000010 0.000010 0.000010 0.000010 0.000010 0.000010 0.000319 0.000010 0.000010 0.000010 0.005219 0.000010 0.004930 0.014860
0.000010 0.000010 0.000010 0.000010 0.197076 0.000010 0.000010 0.742359 0.000010 0.000010 0.000010 0.000010 0.014979 0.000010 0.000010 0.000010 0.000010 0.007117 0.000010 0.000010 0.000010 0.000010 0.000010 0.000010 0.000010 0.019862 0.000010 0.000010 0.000010 0.001154 0.000010 0.000010 0.016183 0.000010 0.000960 0.000010 0.000010 0.000010 0.000010
0.000010 0.000010 0.000010 0.000010 0.182186 0.000010 0.000010 0.782842 0.000010 0.000010 0.000010 0.000010 0.015440 0.000010 0.000010 0.000010 0.000010 0.000010 0.000010 0.000010 0.000010 0.000010 0.000010 0.000010 0.000010 0.009392 0.000010 0.000010 0.000010 0.000010 0.000010 0.000010 0.000010 0.000010 0.005826 0.000010 0.000010 0.003984 0.000010
0.006148 0.001864 0.000010 0.000010 0.131292 0.000010 0.000010 0.859186 0.000010 0.000010 0.000010 0.000010 0.000010 0.000010 0.000010 0.000010 0.000010 0.000010 0.000010 0.000010 0.000010 0.001170 0.000010 0.000010 0.000010 0.000010 0.000010 0.000010 0.000010 0.000010 0.000010 0.000010 0.000010 0.000010 0.000010 0.000010 0.000010 0.000010 0.000010
0.025318 0.000010 0.000010 0.000010 0.110355 0.000010 0.000010 0.797200 0.000010 0.000010 0.000010 0.000010 0.000010 0.000010 0.000010 0.000010 0.000010 0.000010 0.000010 0.013752 0.000010 0.000010 0.000010 0.000010 0.000010 0.000010 0.000010 0.000010 0.000010 0.018182 0.000010 0.000010 0.000010 0.001105 0.000010 0.000010 0.000010 0.018840 0.014938
0.009086 0.000010 0.026998 0.000010 0.794478 0.000010 0.000010 0.000010 0.019294 0.005309 0.003772 0.000010 0.010445 0.000010 0.013399 0.000010 0.002085 0.012727 0.001214 0.021250 0.000010 0.000010 0.000010 0.005194 0.000010 0.000010 0.000010 0.030895 0.000010 0.000010 0.000010 0.000010 0.000010 0.000010 0.001759 0.003023 0.005549 0.028855 0.004468
0.032935 0.000010 0.000010 0.018821 0.850698 0.000010 0.000010 0.000010 0.007379 0.000010 0.000010 0.000010 0.015580 0.000010 0.000010 0.000010 0.000010 0.000010 0.000010 0.000010 0.001036 0.000010 0.000010 0.000010 0.000010 0.000010 0.000010 0.007792 0.000010 0.011323 0.000010 0.013675 0.022192 0.013444 0.000010 0.000010 0.000010 0.004855 0.000010
0.000010 0.000010 0.000010 0.000010 0.995881 0.000010 0.000010 0.000010 0.000010 0.000010 0.000010 0.000010 0.000010 0.000010 0.000010 0.000010 0.000010 0.000010 0.000010 0.000010 0.000010 0.000010 0.000010 0.000010 0.000010 0.000010 0.000018 0.000010 0.003741 0.000010 0.000010 0.000010 0.000010 0.000010 0.000010 0.000010 0.000010 0.000010 0.000010
0.000010 0.000010 0.039403 0.000010 0.890589 0.000554 0.000010 0.000010 0.012891 0.002290 0.000010 0.000010 0.008942 0.000532 0.008754 0.000010 0.000010 0.000010 0.000010 0.000010 0.000010 0.000010 0.000010 0.000010 0.000010 0.000010 0.000010 0.018667 0.000010 0.000010 0.000010 0.000010 0.000010 0.000010 0.000010 0.000010 0.007536 0.000010 0.009562
0.000010 0.000010 0.000010 0.000010 0.999620 0.000010 0.000010 0.000010 0.000010 0.000010 0.000010 0.000010 0.000010 0.000010 0.000010 0.000010 0.000010 0.000010 0.000010 0.000010 0.000010 0.000010 0.000010 0.000010 0.000010 0.000010 0.000010 0.000010 0.000010 0.000010 0.000010 0.000010 0.000010 0.000010 0.000010 0.000010 0.000010 0.000010 0.000010
0.000010 0.000010 0.000010 0.000010 0.999610 0.000010 0.000010 0.000010 0.000010 0.000010 0.000010 0.000010 0.000010 0.000010 0.000010 0.000010 0.000010 0.000010 0.000010 0.000010 0.000010 0.000010 0.000010 0.000010 0.000010 0.000010 0.000010 0.000010 0.000010 0.000010 0.000010 0.000010 0.000010 0.000020 0.000010 0.000010 0.000010 0.000010 0.000010
0.000010 0.000010 0.000010 0.000010 0.999620 0.000010 0.000010 0.000010 0.000010 0.000010 0.000010 0.000010 0.000010 0.000010 0.000010 0.000010 0.000010 0.000010 0.000010 0.000010 0.000010 0.000010 0.000010 0.000010 0.000010 0.000010 0.000010 0.000010 0.000010 0.000010 0.000010 0.000010 0.000010 0.000010 0.000010 0.000010 0.000010 0.000010 0.000010
0.000010 0.000010 0.012199 0.000010 0.987431 0.000010 0.000010 0.000010 0.000010 0.000010 0.000010 0.000010 0.000010 0.000010 0.000010 0.000010 0.000010 0.000010 0.000010 0.000010 0.000010 0.000010 0.000010 0.000010 0.000010 0.000010 0.000010 0.000010 0.000010 0.000010 0.000010 0.000010 0.000010 0.000010 0.000010 0.000010 0.000010 0.000010 0.000010
0.000015 0.000010 0.000010 0.000010 0.984721 0.000010 0.000010 0.000010 0.000010 0.000010 0.000010 0.000010 0.000010 0.000010 0.014904 0.000010 0.000010 0.000010 0.000010 0.000010 0.000010 0.000010 0.000010 0.000010 0.000010 0.000010 0.000010 0.000010 0.000010 0.000010 0.000010 0.000010 0.000010 0.000010 0.000010 0.000010 0.000010 0.000010 0.000010
0.000010 0.000010 0.000010 0.000010 0.999620 0.000010 0.000010 0.000010 0.000010 0.000010 0.000010 0.000010 0.000010 0.000010 0.000010 0.000010 0.000010 0.000010 0.000010 0.000010 0.000010 0.000010 0.000010 0.000010 0.000010 0.000010 0.000010 0.000010 0.000010 0.000010 0.000010 0.000010 0.000010 0.000010 0.000010 0.000010 0.000010 0.000010 0.000010
0.000010 0.000010 0.005552 0.000010 0.977396 0.000010 0.000010 0.000010 0.000010 0.000010 0.001702 0.000010 0.000010 0.000010 0.000010 0.000010 0.000010 0.000010 0.000010 0.000010 0.000523 0.000010 0.000010 0.000010 0.000010 0.000010 0.000010 0.000010 0.000010 0.000010 0.000010 0.014489 0.000010 0.000010 0.000010 0.000010 0.000010 0.000010 0.000010
0.025612 0.000010 0.014286 0.000010 0.931279 0.000010 0.000010 0.000010 0.000010 0.000010 0.000010 0.000010 0.000010 0.000010 0.000422 0.000010 0.000010 0.000010 0.000010 0.000010 0.000010 0.000010 0.000010 0.000010 0.000010 0.000010 0.000010 0.000010 0.000010 0.000010 0.005413 0.010930 0.000010 0.011738 0.000010 0.000010 0.000010 0.000010 0.000010
0.000010 0.000010 0.000010 0.000010 0.999620 0.000010 0.000010 0.000010 0.000010 0.000010 0.000010 0.000010 0.000010 0.000010 0.000010 0.000010 0.000010 0.000010 0.000010 0.000010 0.000010 0.000010 0.000010 0.000010 0.000010 0.000010 0.000010 0.000010 0.000010 0.000010 0.000010 0.000010 0.000010 0.000010 0.000010 0.000010 0.000010 0.000010 0.000010
0.000010 0.000010 0.000010 0.000010 0.999620 0.000010 0.000010 0.000010 0.000010 0.000010 0.000010 0.000010 0.000010 0.000010 0.000010 0.000010 0.000010 0.000010 0.000010 0.000010 0.000010 0.000010 0.000010 0.000010 0.000010 0.000010 0.000010 0.000010 0.000010 0.000010 0.000010 0.000010 0.000010 0.000010 0.000010 0.000010 0.000010 0.000010 0.000010
0.000010 0.000010 0.000010 0.000010 0.000010 0.000010 0.000010 0.000010 0.000010 0.000010 0.000010 0.000010 0.999620 0.000010 0.000010 0.000010 0.000010 0.000010 0.000010 0.000010 0.000010 0.000010 0.000010 0.000010 0.000010 0.000010 0.000010 0.000010 0.000010 0.000010 0.000010 0.000010 0.000010 0.000010 0.000010 0.000010 0.000010 0.000010 0.000010
0.000010 0.000010 0.000010 0.000010 0.000010 0.000010 0.000010 0.032235 0.025014 0.000010 0.000010 0.000010 0.813426 0.018791 0.000010 0.000010 0.000010 0.001674 0.009233 0.000010 0.000010 0.004282 0.011237 0.000010 0.018909 0.000010 0.000010 0.009608 0.000010 0.014627 0.000010 0.000010 0.000010 0.000010 0.004402 0.001408 0.000010 0.000010 0.034903
0.000010 0.000010 0.000010 0.000010 0.000010 0.000010 0.000010 0.000010 0.000010 0.000010 0.000010 0.000010 0.934210 0.000010 0.000010 0.000010 0.000010 0.000010 0.000010 0.000010 0.000010 0.000010 0.000010 0.000010 0.000010 0.000010 0.000010 0.000010 0.000010 0.000010 0.000010 0.000010 0.000010 0.000010 0.000010 0.000010 0.000010 0.000010 0.065420
0.000010 0.000010 0.000010 0.000010 0.000010 0.000010 0.000010 0.000010 0.000010 0.000010 0.000010 0.000010 0.999620 0.000010 0.000010 0.000010 0.000010 0.000010 0.000010 0.000010 0.000010 0.000010 0.000010 0.000010 0.000010 0.000010 0.000010 0.000010 0.000010 0.000010 0.000010 0.000010 0.000010 0.000010 0.000010 0.000010 0.000010 0.000010 0.000010
0.000010 0.000010 0.000010 0.000010 0.000010 0.000010 0.000010 0.000010 0.000010 0.000010 0.000010 0.000010 0.999620 0.000010 0.000010 0.000010 0.000010 0.000010 0.000010 0.000010 0.000010 0.000010 0.000010 0.000010 0.000010 0.000010 0.000010 0.000010 0.000010 0.000010 0.000010 0.000010 0.000010 0.000010 0.000010 0.000010 0.000010 0.000010 0.000010
0.000010 0.000010 0.000010 0.000010 0.000010 0.000010 0.000010 0.002209 0.000010 0.000010 0.000010 0.000010 0.849547 0.011683 0.000010 0.004094 0.000010 0.000010 0.000010 0.000010 0.000010 0.000010 0.000010 0.000010 0.018389 0.000010 0.000010 0.000010 0.000010 0.014262 0.000010 0.000010 0.021048 0.000010 0.000010 0.005365 0.000010 0.000010 0.073103
0.000010 0.000010 0.000010 0.000010 0.000010 0.000010 0.007947 0.032506 0.017572 0.000010 0.000010 0.000010 0.592696 0.009171 0.000010 0.024207 0.037019 0.000010 0.016519 0.002580 0.000010 0.014086 0.002579 0.000010 0.087351 0.007689 0.004486 0.017000 0.000409 0.000010 0.002103 0.000010 0.034397 0.000010 0.000010 0.016906 0.000010 0.003604 0.068992
0.000010 0.000010 0.000010 0.024970 0.000010 0.006007 0.009300 0.004919 0.000010 0.000010 0.000010 0.000010 0.771334 0.000010 0.000010 0.000832 0.034099 0.000010 0.010243 0.009442 0.000010 0.007205 0.009274 0.000010 0.000546 0.000010 0.000010 0.015110 0.000010 0.000410 0.000010 0.000010 0.005095 0.000010 0.000010 0.017960 0.000010 0.004253 0.068792
0.000010 0.000010 0.000010 0.000010 0.000010 0.000010 0.007831 0.000010 0.000010 0.000010 0.000010 0.000010 0.908556 0.000010 0.000010 0.000010 0.000010 0.000010 0.000010 0.004126 0.000010 0.000010 0.000010 0.000010 0.000010 0.000010 0.000010 0.049228 0.000010 0.000010 0.000010 0.000010 0.003623 0.000010 0.000010 0.000010 0.000010 0.000010 0.026307
0.000010 0.000010 0.000010 0.000010 0.000010 0.000010 0.000010 0.000010 0.000010 0.000010 0.000010 0.000010 0.999620 0.000010 0.000010 0.000010 0.000010 0.000010 0.000010 0.000010 0.000010 0.000010 0.000010 0.000010 0.000010 0.000010 0.000010 0.000010 0.000010 0.000010 0.000010 0.000010 0.000010 0.000010 0.000010 0.000010 0.000010 0.000010 0.000010
0.000010 0.000010 0.000010 0.000010 0.000010 0.000010 0.000010 0.000010 0.000010 0.000010 0.000010 0.000010 0.963775 0.000010 0.000010 0.000010 0.000010 0.000010 0.000010 0.000010 0.000010 0.000010 0.000010 0.000010 0.000010 0.000010 0.000010 0.000010 0.000010 0.000010 0.000010 0.000010 0.000010 0.000010 0.000010 0.000010 0.000010 0.000010 0.035855
0.000010 0.000010 0.000010 0.000010 0.000010 0.000010 0.000010 0.000010 0.000010 0.000010 0.000010 0.000010 0.999620 0.000010 0.000010 0.000010 0.000010 0.000010 0.000010 0.000010 0.000010 0.000010 0.000010 0.000010 0.000010 0.000010 0.000010 0.000010 0.000010 0.000010 0.000010 0.000010 0.000010 0.000010 0.000010 0.000010 0.000010 0.000010 0.000010
0.000010 0.000010 0.000010 0.000010 0.000010 0.001977 0.000010 0.000010 0.000010 0.000010 0.000010 0.000010 0.842964 0.000010 0.000010 0.000010 0.000010 0.000010 0.000010 0.000010 0.000010 0.000010 0.000010 0.000010 0.026579 0.000010 0.000010 0.000010 0.000010 0.000010 0.000010 0.000010 0.000010 0.000010 0.000010 0.008664 0.000010 0.000010 0.119476
0.000010 0.000010 0.000010 0.000010 0.000010 0.000010 0.000010 0.000010 0.000010 0.000010 0.000010 0.000010 0.999620 0.000010 0.000010 0.000010 0.000010 0.000010 0.000010 0.000010 0.000010 0.000010 0.000010 0.000010 0.000010 0.000010 0.000010 0.000010 0.000010 0.000010 0.000010 0.000010 0.000010 0.000010 0.000010 0.000010 0.000010 0.000010 0.000010
0.000010 0.000010 0.000010 0.000010 0.000010 0.000010 0.000010 0.000010 0.000010 0.000010 0.000010 0.000010 0.946501 0.000010 0.000010 0.000010 0.000010 0.000010 0.000010 0.000010 0.000010 0.000010 0.000010 0.000010 0.000010 0.000010 0.000010 0.000010 0.000010 0.000010 0.000010 0.000010 0.000010 0.000010 0.000010 0.000010 0.000010 0.000010 0.053129
0.000010 0.000010 0.000010 0.000010 0.000010 0.000010 0.000010 0.000010 0.000010 0.000010 0.000010 0.000010 0.999620 0.000010 0.000010 0.000010 0.000010 0.000010 0.000010 0.000010 0.000010 0.000010 0.000010 0.000010 0.000010 0.000010 0.000010 0.000010 0.000010 0.000010 0.000010 0.000010 0.000010 0.000010 0.000010 0.000010 0.000010 0.000010 0.000010
0.000010 0.000010 0.000010 0.000010 0.000010 0.000010 0.000010 0.000010 0.000010 0.000010 0.000010 0.000010 0.987594 0.000010 0.000010 0.000010 0.000010 0.000010 0.000010 0.000010 0.000010 0.000010 0.000010 0.000010 0.000010 0.000010 0.000010 0.000010 0.000010 0.000010 0.000010 0.000010 0.000010 0.000010 0.000010 0.000010 0.000010 0.000010 0.012036
0.000010 0.000010 0.000010 0.000010 0.000010 0.000010 0.000010 0.000010 0.003130 0.000010 0.000010 0.000010 0.831132 0.010065 0.000010 0.011352 0.000010 0.004124 0.000010 0.000010 0.000010 0.008930 0.000010 0.000010 0.021810 0.000010 0.000010 0.000010 0.000010 0.002403 0.004784 0.000010 0.014072 0.000010 0.000010 0.012089 0.000010 0.000010 0.075839
0.000010 0.000010 0.000010 0.000010 0.000010 0.000010 0.000010 0.000010 0.000010 0.000010 0.000010 0.000010 0.938688 0.000010 0.000010 0.000010 0.012465 0.000010 0.000010 0.000010 0.000010 0.000010 0.000010 0.000010 0.000010 0.004836 0.000010 0.003123 0.000010 0.000010 0.000010 0.000010 0.004947 0.000010 0.000010 0.000010 0.000010 0.000010 0.035611
0.000010 0.000010 0.000010 0.000010 0.000010 0.000010 0.000010 0.000010 0.000010 0.000010 0.000010 0.000010 0.997481 0.000010 0.000010 0.000010 0.000010 0.000010 0.000010 0.000010 0.000010 0.000010 0.000010 0.000010 0.000010 0.000010 0.000010 0.000010 0.000010 0.000010 0.000010 0.000010 0.000010 0.000010 0.000010 0.000010 0.000010 0.002149 0.000010
0.000010 0.000010 0.000010 0.000010 0.000010 0.000010 0.000010 0.000010 0.000010 0.000010 0.000010 0.000010 0.999620 0.000010 0.000010 0.000010 0.000010 0.000010 0.000010 0.000010 0.000010 0.000010 0.000010 0.000010 0.000010 0.000010 0.000010 0.000010 0.000010 0.000010 0.000010 0.000010 0.000010 0.000010 0.000010 0.000010 0.000010 0.000010 0.000010
0.000010 0.000010 0.000010 0.000010 0.000010 0.000010 0.000010 0.000010 0.000010 0.000010 0.000010 0.000010 0.830013 0.000010 0.000010 0.014834 0.018684 0.000010 0.000010 0.003142 0.000010 0.000010 0.000010 0.000010 0.018505 0.000010 0.000010 0.000010 0.004333 0.018359 0.000010 0.000010 0.000010 0.000010 0.000010 0.011724 0.000010 0.000010 0.080106
0.000010 0.000010 0.000010 0.000010 0.000010 0.000010 0.000010 0.000010 0.000010 0.000010 0.000010 0.000010 0.970092 0.000010 0.000010 0.000010 0.000010 0.000010 0.000010 0.000010 0.000010 0.000010 0.000010 0.000010 0.000010 0.000010 0.000010 0.000010 0.000010 0.000010 0.000010 0.000010 0.000010 0.000010 0.000010 0.000010 0.000010 0.000010 0.029538
0.000010 0.000010 0.000010 0.000010 0.005328 0.000010 0.000010 0.042866 0.000010 0.000010 0.000010 0.000010 0.886140 0.000010 0.000010 0.000010 0.000010 0.006488 0.000010 0.004396 0.000010 0.000010 0.000010 0.000340 0.025939 0.000010 0.000010 0.000010 0.000010 0.000010 0.012142 0.000010 0.000010 0.000010 0.000010 0.000010 0.000010 0.016061 0.000010
0.000010 0.000010 0.000010 0.000010 0.000010 0.000449 0.000010 0.000010 0.000010 0.000010 0.000010 0.000010 0.854200 0.012004 0.000010 0.003283 0.000010 0.000010 0.012224 0.000010 0.000010 0.013910 0.000010 0.002022 0.009159 0.015303 0.000010 0.000010 0.000010 0.004663 0.000010 0.000010 0.000010 0.000010 0.000010 0.013481 0.000010 0.002618 0.056425
0.000010 0.000010 0.000010 0.000010 0.004545 0.000010 0.000010 0.000010 0.000010 0.000010 0.000010 0.000010 0.854277 0.000010 0.000010 0.022998 0.000010 0.000010 0.000010 0.000010 0.000010 0.002354 0.000010 0.000010 0.052956 0.006592 0.000010 0.005484 0.000010 0.000010 0.000010 0.000010 0.000010 0.000010 0.001422 0.000010 0.000010 0.000010 0.049071
0.000010 0.000010 0.000010 0.000010 0.000010 0.000010 0.000010 0.000010 0.000010 0.000010 0.000010 0.000010 0.000010 0.000010 0.000010 0.000010 0.000010 0.000010 0.000010 0.000010 0.000010 0.000010 0.000010 0.000010 0.000010 0.000010 0.000010 0.000010 0.000010 0.000010 0.000010 0.000010 0.000010 0.000010 0.000010 0.000010 0.000010 0.000010 0.999620
0.000010 0.000010 0.000010 0.000010 0.000010 0.000010 0.000010 0.000010 0.000010 0.000010 0.000010 0.000010 0.272501 0.000010 0.000010 0.000010 0.000010 0.000010 0.000010 0.000010 0.000010 0.000010 0.000010 0.000010 0.000010 0.000010 0.000010 0.000010 0.000010 0.000010 0.000010 0.000010 0.000010 0.000010 0.000010 0.000010 0.000010 0.000010 0.727129
0.000010 0.000010 0.000010 0.000010 0.000010 0.000010 0.000010 0.000010 0.007569 0.000010 0.000010 0.000010 0.075422 0.000010 0.000010 0.000506 0.000010 0.000010 0.000010 0.000010 0.000010 0.000010 0.271399 0.000010 0.000010 0.000010 0.000010 0.000010 0.000010 0.001411 0.000010 0.000010 0.000010 0.000010 0.000010 0.005086 0.000010 0.000010 0.638287
0.000010 0.000010 0.000010 0.000010 0.000010 0.000010 0.000010 0.000010 0.000010 0.000010 0.000010 0.000010 0.000010 0.000010 0.000010 0.000010 0.000010 0.000010 0.000010 0.000010 0.000010 0.000010 0.000010 0.000010 0.000010 0.000010 0.000010 0.000010 0.000010 0.000010 0.000010 0.000010 0.000010 0.000010 0.000010 0.000010 0.000010 0.000010 0.999620
0.000010 0.000010 0.000010 0.000010 0.000010 0.000010 0.000010 0.000010 0.000010 0.000010 0.000010 0.000010 0.239844 0.000010 0.000010 0.000010 0.000010 0.000010 0.000010 0.000010 0.000010 0.000010 0.000010 0.000010 0.000010 0.000010 0.000010 0.000010 0.000010 0.000010 0.000010 0.000010 0.000010 0.000010 0.000010 0.000010 0.000010 0.000010 0.759786
0.000010 0.000010 0.000010 0.000010 0.000010 0.000010 0.000010 0.000010 0.000010 0.000010 0.000010 0.000010 0.257085 0.000010 0.000010 0.000010 0.000010 0.000010 0.000010 0.000010 0.000010 0.000010 0.000010 0.000010 0.000010 0.000010 0.000010 0.000010 0.000010 0.000010 0.000010 0.000010 0.000010 0.000010 0.000010 0.000010 0.000010 0.000010 0.742545
0.000010 0.000010 0.000010 0.000010 0.000010 0.000010 0.000010 0.000010 0.000010 0.000010 0.000010 0.000010 0.372209 0.000010 0.000010 0.013466 0.061671 0.000010 0.000010 0.000010 0.000010 0.000010 0.000010 0.000010 0.000010 0.000604 0.000010 0.000010 0.000010 0.000010 0.000010 0.000010 0.000010 0.000010 0.007840 0.000010 0.000010 0.000010 0.543881
0.000010 0.000010 0.000010 0.000010 0.000010 0.000010 0.000010 0.000010 0.000010 0.000010 0.000010 0.000010 0.000010 0.000010 0.000010 0.000010 0.000010 0.000010 0.000010 0.000010 0.000010 0.000010 0.000016 0.000010 0.000010 0.000010 0.000010 0.000010 0.000010 0.000010 0.000010 0.000013 0.000010 0.000010 0.000010 0.000010 0.000010 0.000010 0.999611
0.000010 0.000010 0.000010 0.000010 0.000010 0.000010 0.000010 0.000010 0.000010 0.000010 0.000010 0.000010 0.000010 0.000010 0.000010 0.000010 0.000010 0.000010 0.000010 0.000010 0.000010 0.000010 0.000010 0.000010 0.000010 0.000010 0.000010 0.000010 0.000010 0.000010 0.000010 0.000010 0.000010 0.000010 0.000010 0.000010 0.000010 0.000010 0.999620
0.034866 0.000010 0.011419 0.055410 0.185065 0.000010 0.000010 0.000010 0.643488 0.000010 0.003608 0.000010 0.000010 0.000010 0.000010 0.000010 0.000010 0.000010 0.003152 0.000010 0.000010 0.000010 0.000010 0.007517 0.000010 0.000010 0.007521 0.036267 0.004116 0.000016 0.000010 0.000010 0.000010 0.000010 0.000010 0.000010 0.007295 0.000010 0.000010
0.023279 0.000224 0.013854 0.027113 0.158399 0.016486 0.002292 0.000010 0.601548 0.000010 0.012768 0.007486 0.000010 0.000010 0.000010 0.000010 0.009200 0.001153 0.000010 0.000010 0.004428 0.018033 0.000010 0.010993 0.036552 0.015560 0.000010 0.040422 0.000010 0.000010 0.000010 0.000010 0.000010 0.000010 0.000010 0.000010 0.000010 0.000010 0.000010
0.000010 0.000010 0.000010 0.023288 0.150438 0.006489 0.039209 0.015052 0.600241 0.000010 0.007315 0.003305 0.000010 0.000010 0.000010 0.012652 0.000010 0.008105 0.000010 0.000010 0.000370 0.000010 0.000010 0.004144 0.000010 0.000010 0.000010 0.039737 0.016684 0.000010 0.000010 0.011841 0.000010 0.000010 0.013499 0.032139 0.006563 0.000010 0.008728
0.048702 0.000494 0.000010 0.000010 0.159732 0.001437 0.000010 0.000010 0.562756 0.002942 0.000010 0.000010 0.011031 0.000010 0.000010 0.030541 0.008358 0.000010 0.012524 0.000010 0.000010 0.008961 0.000010 0.005749 0.022526 0.000010 0.003403 0.055945 0.031083 0.025649 0.000010 0.007956 0.000010 0.000010 0.000010 0.000010 0.000010 0.000010 0.000010
0.000010 0.001571 0.010724 0.037595 0.148222 0.013584 0.000010 0.003730 0.587024 0.000010 0.000010 0.000010 0.000010 0.023535 0.000010 0.022975 0.000010 0.000010 0.000010 0.000010 0.045116 0.000010 0.000010 0.014787 0.021828 0.000010 0.000577 0.036435 0.000010 0.000010 0.000010 0.003301 0.000010 0.000010 0.013351 0.013278 0.000010 0.002157 0.000010
0.026724 0.000010 0.011040 0.073557 0.124038 0.016774 0.044302 0.000010 0.482324 0.000010 0.000010 0.036008 0.000010 0.000010 0.000010 0.035928 0.004634 0.001137 0.005846 0.000010 0.000010 0.000010 0.000010 0.000010 0.019675 0.000010 0.000010 0.037515 0.000010 0.039858 0.001933 0.007470 0.000010 0.000010 0.001319 0.006960 0.013377 0.003826 0.005585
0.028886 0.000010 0.000010 0.000010 0.202672 0.000010 0.000010 0.006105 0.611861 0.001750 0.000010 0.000010 0.014778 0.012000 0.000010 0.000010 0.019100 0.010321 0.000010 0.000010 0.000010 0.000010 0.000010 0.000717 0.000010 0.000010 0.009076 0.033207 0.029828 0.015446 0.000010 0.004012 0.000010 0.000010 0.000010 0.000010 0.000010 0.000010 0.000010
0.016426 0.010353 0.000010 0.044011 0.196077 0.000010 0.000010 0.000010 0.611368 0.000010 0.000010 0.000010 0.000010 0.000010 0.000010 0.000412 0.000010 0.000010 0.000010 0.000010 0.000010 0.000010 0.000010 0.005087 0.005018 0.000010 0.000010 0.064041 0.015121 0.014173 0.000010 0.000010 0.000010 0.000010 0.014859 0.000010 0.000010 0.000010 0.002795
0.000010 0.000010 0.000010 0.000010 0.000010 0.000010 0.007176 0.000010 0.000010 0.000010 0.000010 0.000010 0.072358 0.000010 0.000010 0.000010 0.894287 0.000010 0.000010 0.000010 0.000010 0.005430 0.000010 0.000010 0.000010 0.000010 0.000010 0.000010 0.000010 0.000010 0.000010 0.000010 0.000010 0.000010 0.000010 0.000010 0.000010 0.000010 0.020409
0.000010 0.000010 0.000010 0.000010 0.000010 0.000010 0.000010 0.000010 0.000010 0.000010 0.000010 0.000010 0.000010 0.000010 0.000010 0.000010 0.999620 0.000010 0.000010 0.000010 0.000010 0.000010 0.000010 0.000010 0.000010 0.000010 0.000010 0.000010 0.000010 0.000010 0.000010 0.000010 0.000010 0.000010 0.000010 0.000010 0.000010 0.000010 0.000010
0.000010 0.000010 0.000010 0.000010 0.000010 0.000010 0.000010 0.000010 0.000010 0.000010 0.000010 0.000010 0.000010 0.000010 0.000010 0.000010 0.975212 0.000010 0.000010 0.000010 0.000010 0.000010 0.000010 0.000010 0.017621 0.000010 0.000010 0.000010 0.000010 0.000010 0.002007 0.000010 0.000010 0.000010 0.000010 0.004809 0.000010 0.000010 0.000010
0.000010 0.000010 0.000010 0.000010 0.000010 0.000010 0.000010 0.000010 0.000010 0.000010 0.000010 0.000010 0.019280 0.000010 0.000010 0.000010 0.970628 0.000010 0.000010 0.000963 0.000010 0.000010 0.000010 0.000010 0.000010 0.000010 0.000010 0.000010 0.000010 0.000010 0.008779 0.000010 0.000010 0.000010 0.000010 0.000010 0.000010 0.000010 0.000010
0.000010 0.000010 0.000010 0.000010 0.000010 0.000010 0.000010 0.002192 0.016623 0.000010 0.000010 0.000010 0.013691 0.000010 0.000010 0.000010 0.952749 0.006447 0.000010 0.007969 0.000010 0.000010 0.000010 0.000010 0.000010 0.000010 0.000010 0.000010 0.000010 0.000010 0.000010 0.000010 0.000010 0.000010 0.000010 0.000010 0.000010 0.000010 0.000010
0.000010 0.000010 0.000010 0.004043 0.000010 0.000010 0.000010 0.000010 0.000010 0.000010 0.000010 0.000010 0.000010 0.000010 0.000010 0.005500 0.922609 0.000010 0.008479 0.000010 0.000010 0.015409 0.000010 0.000010 0.001099 0.000010 0.000010 0.000010 0.000010 0.000010 0.000010 0.000010 0.007243 0.000010 0.005820 0.005735 0.000010 0.018312 0.005470
0.000010 0.000010 0.000010 0.000010 0.000010 0.000010 0.000010 0.000010 0.000891 0.000010 0.000010 0.000010 0.000010 0.000010 0.000010 0.000010 0.969368 0.000010 0.000010 0.000010 0.000010 0.005598 0.000010 0.000010 0.000010 0.000010 0.000010 0.000010 0.000010 0.000010 0.000010 0.000010 0.011803 0.000010 0.006899 0.000010 0.000010 0.000010 0.005111
0.000010 0.000010 0.000010 0.000010 0.000010 0.000010 0.010475 0.000010 0.000010 0.000010 0.000010 0.000010 0.064768 0.000010 0.000010 0.000010 0.919759 0.004546 0.000010 0.000010 0.000010 0.000010 0.000010 0.000112 0.000010 0.000010 0.000010 0.000010 0.000010 0.000010 0.000010 0.000010 0.000010 0.000010 0.000010 0.000010 0.000010 0.000010 0.000010
0.000010 0.000010 0.000010 0.000010 0.000010 0.000010 0.000010 0.000010 0.000010 0.000010 0.000010 0.000010 0.033957 0.000010 0.000010 0.000010 0.956961 0.000010 0.000010 0.000010 0.000010 0.000010 0.000010 0.000010 0.000010 0.000010 0.000010 0.008722 0.000010 0.000010 0.000010 0.000010 0.000010 0.000010 0.000010 0.000010 0.000010 0.000010 0.000010
0.000010 0.000010 0.000010 0.000010 0.000010 0.000010 0.000010 0.000010 0.000010 0.000010 0.000010 0.000010 0.000010 0.000010 0.000010 0.000010 0.989748 0.000010 0.000010 0.000010 0.000010 0.003055 0.000010 0.000010 0.000010 0.000010 0.000010 0.000010 0.000010 0.000010 0.000010 0.000010 0.000010 0.000010 0.000010 0.000010 0.000010 0.000010 0.006837
0.000010 0.000010 0.000010 0.000010 0.000010 0.000010 0.000010 0.000010 0.000010 0.000010 0.000010 0.000010 0.000010 0.000010 0.000010 0.000010 0.999620 0.000010 0.000010 0.000010 0.000010 0.000010 0.000010 0.000010 0.000010 0.000010 0.000010 0.000010 0.000010 0.000010 0.000010 0.000010 0.000010 0.000010 0.000010 0.000010 0.000010 0.000010 0.000010
0.000010 0.000010 0.000010 0.000010 0.000010 0.000010 0.000010 0.000010 0.000010 0.000010 0.000010 0.000010 0.000010 0.000010 0.000010 0.000010 0.999620 0.000010 0.000010 0.000010 0.000010 0.000010 0.000010 0.000010 0.000010 0.000010 0.000010 0.000010 0.000010 0.000010 0.000010 0.000010 0.000010 0.000010 0.000010 0.000010 0.000010 0.000010 0.000010
0.000010 0.000010 0.000010 0.000010 0.000010 0.000010 0.000010 0.000010 0.000010 0.000010 0.000010 0.000010 0.029978 0.000010 0.000010 0.005268 0.916913 0.000010 0.000010 0.002580 0.000010 0.010937 0.000010 0.000010 0.009643 0.000010 0.000010 0.000010 0.000010 0.000010 0.000010 0.000010 0.000010 0.000010 0.000010 0.000113 0.000010 0.024259 0.000010
0.000010 0.000010 0.000010 0.000010 0.000010 0.000010 0.021565 0.000010 0.000010 0.000010 0.000010 0.000010 0.043580 0.000010 0.000010 0.000010 0.930060 0.000015 0.000010 0.000010 0.000010 0.000010 0.000010 0.000010 0.000010 0.000010 0.000010 0.000010 0.000010 0.000010 0.000010 0.000010 0.000010 0.000010 0.000010 0.000010 0.000010 0.000010 0.004440
0.000010 0.000010 0.000010 0.000010 0.000010 0.000010 0.000010 0.000010 0.000010 0.000010 0.000010 0.000010 0.000010 0.000010 0.000010 0.000010 0.999620 0.000010 0.000010 0.000010 0.000010 0.000010 0.000010 0.000010 0.000010 0.000010 0.000010 0.000010 0.000010 0.000010 0.000010 0.000010 0.000010 0.000010 0.000010 0.000010 0.000010 0.000010 0.000010
0.000010 0.000010 0.000010 0.000010 0.000010 0.000010 0.004275 0.000010 0.000010 0.000010 0.000010 0.000010 0.000010 0.000010 0.000010 0.000010 0.985793 0.000010 0.000010 0.000010 0.000010 0.000010 0.000010 0.000010 0.000010 0.000010 0.000010 0.000010 0.000010 0.000010 0.000010 0.000010 0.000010 0.000010 0.000010 0.000010 0.000010 0.009572 0.000010
0.000010 0.000010 0.000010 0.000010 0.000010 0.000010 0.000010 0.000010 0.000010 0.000010 0.000010 0.000010 0.000700 0.000010 0.000010 0.000010 0.998930 0.000010 0.000010 0.000010 0.000010 0.000010 0.000010 0.000010 0.000010 0.000010 0.000010 0.000010 0.000010 0.000010 0.000010 0.000010 0.000010 0.000010 0.000010 0.000010 0.000010 0.000010 0.000010
0.000010 0.000010 0.000010 0.000010 0.000010 0.000010 0.000010 0.000010 0.000010 0.000010 0.000010 0.000010 0.000010 0.000010 0.000010 0.000010 0.999620 0.000010 0.000010 0.000010 0.000010 0.000010 0.000010 0.000010 0.000010 0.000010 0.000010 0.000010 0.000010 0.000010 0.000010 0.000010 0.000010 0.000010 0.000010 0.000010 0.000010 0.000010 0.000010
0.000010 0.000010 0.000010 0.000010 0.000010 0.000010 0.000010 0.000010 0.000010 0.000010 0.000010 0.000010 0.000010 0.000010 0.000010 0.000010 0.985247 0.000010 0.000010 0.000010 0.000010 0.000010 0.000010 0.000010 0.000010 0.000010 0.000010 0.014383 0.000010 0.000010 0.000010 0.000010 0.000010 0.000010 0.000010 0.000010 0.000010 0.000010 0.000010
0.000010 0.000010 0.000010 0.036117 0.015530 0.005336 0.049506 0.000010 0.477070 0.000010 0.000010 0.000010 0.029990 0.001674 0.000010 0.024515 0.040485 0.006210 0.000010 0.009394 0.041810 0.025720 0.049012 0.000010 0.018355 0.000010 0.001151 0.000010 0.003986 0.012247 0.000010 0.000010 0.052831 0.000010 0.014857 0.008372 0.000895 0.052937 0.021851
0.000010 0.000010 0.000010 0.000010 0.000010 0.000010 0.000010 0.000010 0.805401 0.000010 0.000010 0.000010 0.000010 0.000010 0.000010 0.000010 0.054397 0.000010 0.000010 0.000010 0.000010 0.003592 0.000010 0.000010 0.000010 0.000010 0.000010 0.000010 0.000010 0.000010 0.000010 0.000010 0.101567 0.000010 0.000010 0.000010 0.000010 0.034703 0.000010
0.000010 0.000010 0.000010 0.000010 0.000010 0.000010 0.090458 0.000010 0.577825 0.000010 0.000010 0.000010 0.044548 0.000010 0.000010 0.026280 0.038110 0.000010 0.000010 0.000010 0.000010 0.009486 0.000010 0.000010 0.000792 0.002006 0.000010 0.000010 0.000010 0.000010 0.000010 0.000010 0.115511 0.000010 0.000010 0.000010 0.000010 0.085911 0.008792
0.000010 0.000010 0.000010 0.000010 0.000010 0.000010 0.074049 0.000010 0.663898 0.000010 0.000010 0.000010 0.022280 0.000010 0.000010 0.010142 0.017910 0.000010 0.000010 0.000010 0.000010 0.012293 0.000010 0.000010 0.000010 0.003189 0.000010 0.000010 0.000010 0.000010 0.000010 0.000010 0.120483 0.000010 0.000010 0.000010 0.000010 0.073820 0.001646
0.000010 0.000010 0.000010 0.000010 0.000010 0.000010 0.034168 0.000010 0.647289 0.000010 0.000010 0.000010 0.013113 0.000010 0.000010 0.000010 0.052618 0.000010 0.000010 0.002666 0.000010 0.000010 0.000010 0.000010 0.016372 0.000010 0.000010 0.013592 0.000010 0.002080 0.000010 0.000010 0.126075 0.000010 0.000010 0.000010 0.000010 0.082706 0.009041
0.000010 0.000010 0.000010 0.000010 0.000010 0.000010 0.000010 0.004761 0.645435 0.000010 0.000010 0.000010 0.034500 0.000010 0.000010 0.000010 0.048114 0.000010 0.000010 0.000908 0.000010 0.010357 0.000010 0.000010 0.025599 0.011461 0.000010 0.000010 0.000010 0.012422 0.000010 0.000010 0.114914 0.000010 0.007630 0.031612 0.000010 0.052028 0.000010
0.000010 0.000010 0.000010 0.000010 0.000010 0.000010 0.000010 0.000010 0.670401 0.000010 0.000010 0.000010 0.010664 0.007840 0.000010 0.000010 0.056248 0.000010 0.000010 0.000010 0.000010 0.008176 0.000010 0.000010 0.017728 0.000010 0.000010 0.005236 0.000010 0.007106 0.000010 0.000010 0.117671 0.000010 0.000010 0.016905 0.000010 0.071579 0.010175
0.000010 0.000010 0.000010 0.000010 0.000010 0.000010 0.000010 0.000010 0.808550 0.000010 0.000010 0.000010 0.000010 0.000010 0.000010 0.000010 0.065938 0.000010 0.000010 0.000010 0.000010 0.000010 0.000010 0.000010 0.000010 0.000010 0.000010 0.000010 0.000010 0.000010 0.000010 0.000010 0.096864 0.000010 0.000010 0.000010 0.000010 0.028298 0.000010
0.000010 0.000010 0.000010 0.000010 0.000010 0.000010 0.006367 0.000010 0.618686 0.000010 0.000010 0.000010 0.013097 0.014843 0.000010 0.000010 0.072547 0.000010 0.000010 0.000010 0.000010 0.013519 0.000010 0.000010 0.023531 0.000010 0.000010 0.027357 0.000010 0.009787 0.000010 0.000010 0.108580 0.000010 0.000010 0.009819 0.000010 0.081598 0.000010
0.000010 0.000010 0.000010 0.008944 0.000010 0.007204 0.006294 0.685142 0.031444 0.000010 0.000010 0.000010 0.024125 0.000010 0.000010 0.088937 0.025396 0.007556 0.000010 0.010163 0.000010 0.000010 0.000010 0.004376 0.064693 0.000010 0.000010 0.005325 0.000010 0.008405 0.000224 0.000010 0.000010 0.000010 0.000010 0.021543 0.000010 0.000010 0.000010
0.000010 0.000010 0.000010 0.000010 0.000010 0.000010 0.000010 0.983480 0.000010 0.000010 0.000010 0.000010 0.009654 0.000010 0.000010 0.000010 0.000010 0.000010 0.000010 0.000010 0.000010 0.006506 0.000010 0.000010 0.000010 0.000010 0.000010 0.000010 0.000010 0.000010 0.000010 0.000010 0.000010 0.000010 0.000010 0.000010 0.000010 0.000010 0.000010
0.000010 0.000010 0.000010 0.000010 0.000010 0.017507 0.000010 0.752892 0.000010 0.000010 0.000010 0.000010 0.026895 0.004499 0.000010 0.015015 0.000010 0.008244 0.000010 0.015967 0.000010 0.000010 0.010627 0.000010 0.066896 0.013979 0.000010 0.000010 0.000010 0.000010 0.000010 0.000010 0.017234 0.000010 0.011882 0.018968 0.000010 0.019146 0.000010
0.000010 0.000010 0.000010 0.000010 0.000010 0.000010 0.000010 0.999620 0.000010 0.000010 0.000010 0.000010 0.000010 0.000010 0.000010 0.000010 0.000010 0.000010 0.000010 0.000010 0.000010 0.000010 0.000010 0.000010 0.000010 0.000010 0.000010 0.000010 0.000010 0.000010 0.000010 0.000010 0.000010 0.000010 0.000010 0.000010 0.000010 0.000010 0.000010
0.000010 0.000010 0.000010 0.000010 0.004528 0.000010 0.000010 0.937844 0.000010 0.000010 0.000010 0.000010 0.000010 0.000010 0.000010 0.000010 0.000010 0.000010 0.000010 0.000010 0.000010 0.000010 0.020420 0.000635 0.011919 0.000010 0.000010 0.000010 0.000010 0.000010 0.000010 0.000010 0.000016 0.000010 0.004000 0.007115 0.000010 0.000010 0.013223
0.000010 0.000010 0.000010 0.000010 0.000010 0.000010 0.000010 0.999620 0.000010 0.000010 0.000010 0.000010 0.000010 0.000010 0.000010 0.000010 0.000010 0.000010 0.000010 0.000010 0.000010 0.000010 0.000010 0.000010 0.000010 0.000010 0.000010 0.000010 0.000010 0.000010 0.000010 0.000010 0.000010 0.000010 0.000010 0.000010 0.000010 0.000010 0.000010
0.000010 0.000010 0.000010 0.000010 0.005040 0.000010 0.000010 0.707378 0.016697 0.000010 0.000010 0.000010 0.025049 0.000010 0.000010 0.086124 0.000984 0.030624 0.000010 0.002400 0.000010 0.008859 0.000010 0.000010 0.067444 0.010752 0.000010 0.000010 0.000010 0.000010 0.000010 0.000010 0.003433 0.000010 0.000487 0.029702 0.000010 0.004787 0.000010
0.000010 0.000010 0.000010 0.000010 0.000010 0.000010 0.000010 0.999620 0.000010 0.000010 0.000010 0.000010 0.000010 0.000010 0.000010 0.000010 0.000010 0.000010 0.000010 0.000010 0.000010 0.000010 0.000010 0.000010 0.000010 0.000010 0.000010 0.000010 0.000010 0.000010 0.000010 0.000010 0.000010 0.000010 0.000010 0.000010 0.000010 0.000010 0.000010
0.000010 0.000010 0.000010 0.000010 0.000010 0.000010 0.000010 0.999620 0.000010 0.000010 0.000010 0.000010 0.000010 0.000010 0.000010 0.000010 0.000010 0.000010 0.000010 0.000010 0.000010 0.000010 0.000010 0.000010 0.000010 0.000010 0.000010 0.000010 0.000010 0.000010 0.000010 0.000010 0.000010 0.000010 0.000010 0.000010 0.000010 0.000010 0.000010
0.000010 0.000010 0.000010 0.000010 0.000010 0.000010 0.000010 0.999620 0.000010 0.000010 0.000010 0.000010 0.000010 0.000010 0.000010 0.000010 0.000010 0.000010 0.000010 0.000010 0.000010 0.000010 0.000010 0.000010 0.000010 0.000010 0.000010 0.000010 0.000010 0.000010 0.000010 0.000010 0.000010 0.000010 0.000010 0.000010 0.000010 0.000010 0.000010
0.000010 0.000010 0.000010 0.000010 0.000010 0.008091 0.000010 0.968516 0.000010 0.000010 0.000010 0.000010 0.000010 0.000010 0.000010 0.000010 0.000010 0.000010 0.000010 0.000010 0.000010 0.000010 0.000010 0.000010 0.000010 0.000010 0.000010 0.000010 0.000010 0.000010 0.000010 0.000010 0.000010 0.000010 0.000010 0.000010 0.000010 0.000010 0.023032
0.000010 0.000010 0.000010 0.000010 0.000010 0.000010 0.000010 0.995264 0.000010 0.000010 0.000010 0.000010 0.000010 0.000010 0.000010 0.000010 0.000010 0.000010 0.000010 0.000010 0.000010 0.000010 0.000010 0.000010 0.000010 0.000010 0.000010 0.000010 0.000010 0.000010 0.000010 0.000010 0.004366 0.000010 0.000010 0.000010 0.000010 0.000010 0.000010
0.000010 0.000010 0.000010 0.000010 0.000010 0.000010 0.000010 0.999620 0.000010 0.000010 0.000010 0.000010 0.000010 0.000010 0.000010 0.000010 0.000010 0.000010 0.000010 0.000010 0.000010 0.000010 0.000010 0.000010 0.000010 0.000010 0.000010 0.000010 0.000010 0.000010 0.000010 0.000010 0.000010 0.000010 0.000010 0.000010 0.000010 0.000010 0.000010
0.000010 0.000010 0.000010 0.000010 0.000010 0.000010 0.000010 0.999620 0.000010 0.000010 0.000010 0.000010 0.000010 0.000010 0.000010 0.000010 0.000010 0.000010 0.000010 0.000010 0.000010 0.000010 0.000010 0.000010 0.000010 0.000010 0.000010 0.000010 0.000010 0.000010 0.000010 0.000010 0.000010 0.000010 0.000010 0.000010 0.000010 0.000010 0.000010
0.000010 0.000010 0.000010 0.016685 0.000010 0.000010 0.009587 0.422645 0.045900 0.000010 0.000010 0.000010 0.046625 0.000010 0.000010 0.082487 0.017621 0.012491 0.000010 0.001865 0.000010 0.051250 0.000010 0.009025 0.117521 0.018643 0.000010 0.041688 0.000010 0.000010 0.000010 0.000010 0.004621 0.000010 0.018283 0.033816 0.000010 0.028776 0.020271
0.000010 0.000010 0.000010 0.002563 0.003308 0.022456 0.000010 0.608187 0.011854 0.000010 0.000010 0.000010 0.008365 0.000010 0.000010 0.097442 0.006591 0.005352 0.000010 0.005171 0.000010 0.024012 0.005113 0.000012 0.076276 0.035453 0.000010 0.009355 0.000010 0.000010 0.005585 0.000010 0.002549 0.000010 0.000010 0.030166 0.000010 0.011899 0.028110
0.000010 0.000010 0.000010 0.000010 0.000010 0.002247 0.000010 0.979959 0.000010 0.000010 0.000010 0.000010 0.000010 0.000010 0.000010 0.000010 0.000010 0.000010 0.000010 0.000010 0.000010 0.000010 0.000010 0.000010 0.000010 0.000010 0.000010 0.000010 0.000010 0.000010 0.000010 0.000010 0.000010 0.000010 0.000010 0.010145 0.000010 0.000010 0.007299
0.000010 0.000010 0.000010 0.000010 0.000010 0.000010 0.000010 0.999620 0.000010 0.000010 0.000010 0.000010 0.000010 0.000010 0.000010 0.000010 0.000010 0.000010 0.000010 0.000010 0.000010 0.000010 0.000010 0.000010 0.000010 0.000010 0.000010 0.000010 0.000010 0.000010 0.000010 0.000010 0.000010 0.000010 0.000010 0.000010 0.000010 0.000010 0.000010
0.000010 0.000010 0.000010 0.000010 0.000010 0.000010 0.000010 0.999620 0.000010 0.000010 0.000010 0.000010 0.000010 0.000010 0.000010 0.000010 0.000010 0.000010 0.000010 0.000010 0.000010 0.000010 0.000010 0.000010 0.000010 0.000010 0.000010 0.000010 0.000010 0.000010 0.000010 0.000010 0.000010 0.000010 0.000010 0.000010 0.000010 0.000010 0.000010
0.000010 0.000010 0.000010 0.000010 0.000010 0.000010 0.000010 0.995419 0.000010 0.000010 0.000010 0.000010 0.000010 0.000010 0.000010 0.000010 0.000010 0.000010 0.000010 0.000010 0.000010 0.000010 0.000010 0.004211 0.000010 0.000010 0.000010 0.000010 0.000010 0.000010 0.000010 0.000010 0.000010 0.000010 0.000010 0.000010 0.000010 0.000010 0.000010
0.000010 0.000010 0.000010 0.000010 0.000010 0.000010 0.000010 0.000010 0.000010 0.000010 0.000010 0.000010 0.000010 0.000010 0.000010 0.000010 0.000010 0.000010 0.000010 0.000010 0.000010 0.000010 0.000010 0.000010 0.999620 0.000010 0.000010 0.000010 0.000010 0.000010 0.000010 0.000010 0.000010 0.000010 0.000010 0.000010 0.000010 0.000010 0.000010
0.000010 0.000010 0.000010 0.000010 0.000010 0.000010 0.000010 0.000010 0.000010 0.000010 0.000010 0.000010 0.000010 0.000010 0.000010 0.000010 0.000010 0.000010 0.000010 0.000010 0.000010 0.000010 0.000010 0.000010 0.999620 0.000010 0.000010 0.000010 0.000010 0.000010 0.000010 0.000010 0.000010 0.000010 0.000010 0.000010 0.000010 0.000010 0.000010
0.000010 0.000010 0.000010 0.000010 0.000010 0.000010 0.000010 0.000010 0.000010 0.000010 0.000010 0.000010 0.000010 0.000010 0.000010 0.029974 0.000010 0.000010 0.000010 0.000010 0.000010 0.000010 0.000010 0.000010 0.956763 0.012904 0.000010 0.000010 0.000010 0.000010 0.000010 0.000010 0.000010 0.000010 0.000010 0.000010 0.000010 0.000010 0.000010
0.000010 0.000010 0.000010 0.000010 0.002253 0.007081 0.000010 0.000010 0.000010 0.000010 0.000010 0.000010 0.000010 0.000010 0.000010 0.000010 0.000010 0.000010 0.000010 0.000010 0.000010 0.018906 0.000010 0.000010 0.933837 0.009592 0.000010 0.003620 0.001179 0.000010 0.000010 0.000010 0.003823 0.000010 0.000261 0.000010 0.000010 0.000010 0.019159
0.000010 0.000010 0.000010 0.000010 0.000010 0.000010 0.000010 0.000010 0.000010 0.000010 0.000010 0.000010 0.000010 0.000010 0.000010 0.000010 0.000010 0.000010 0.000010 0.000010 0.000010 0.000010 0.000010 0.000010 0.996444 0.000010 0.000010 0.000010 0.000010 0.000010 0.000010 0.000010 0.003186 0.000010 0.000010 0.000010 0.000010 0.000010 0.000010
0.000010 0.000010 0.000010 0.000010 0.000010 0.000010 0.000010 0.000010 0.000010 0.000010 0.000010 0.000010 0.000010 0.000010 0.000010 0.000010 0.000010 0.000010 0.000010 0.000010 0.000010 0.000010 0.000010 0.000010 0.988240 0.000010 0.000010 0.000010 0.000010 0.000010 0.000010 0.000010 0.011390 0.000010 0.000010 0.000010 0.000010 0.000010 0.000010
0.000010 0.000010 0.000010 0.000010 0.000010 0.000010 0.000010 0.000010 0.000010 0.000010 0.000010 0.000010 0.000010 0.000010 0.000010 0.000010 0.000010 0.000010 0.000010 0.000010 0.000010 0.000010 0.000010 0.000010 0.999620 0.000010 0.000010 0.000010 0.000010 0.000010 0.000010 0.000010 0.000010 0.000010 0.000010 0.000010 0.000010 0.000010 0.000010
0.000010 0.000010 0.000010 0.000010 0.000010 0.000010 0.000010 0.000010 0.000010 0.000010 0.000010 0.000010 0.000010 0.000010 0.000010 0.000010 0.000010 0.000010 0.000010 0.000010 0.000010 0.000010 0.000010 0.000010 0.999620 0.000010 0.000010 0.000010 0.000010 0.000010 0.000010 0.000010 0.000010 0.000010 0.000010 0.000010 0.000010 0.000010 0.000010
0.000010 0.000010 0.000010 0.000010 0.000010 0.000010 0.000010 0.000010 0.000010 0.000010 0.000010 0.000010 0.000010 0.000010 0.000010 0.000010 0.000010 0.000010 0.000010 0.000010 0.000010 0.000010 0.000010 0.000010 0.999620 0.000010 0.000010 0.000010 0.000010 0.000010 0.000010 0.000010 0.000010 0.000010 0.000010 0.000010 0.000010 0.000010 0.000010
0.000010 0.000010 0.000010 0.000010 0.000010 0.000010 0.000010 0.000010 0.000010 0.000010 0.000010 0.000010 0.000010 0.000010 0.000010 0.000010 0.000010 0.000010 0.000010 0.000010 0.000010 0.000010 0.000010 0.000010 0.999620 0.000010 0.000010 0.000010 0.000010 0.000010 0.000010 0.000010 0.000010 0.000010 0.000010 0.000010 0.000010 0.000010 0.000010
0.000010 0.000010 0.000010 0.000010 0.000010 0.000010 0.000010 0.000010 0.000010 0.000010 0.000010 0.000010 0.000010 0.000010 0.000010 0.000010 0.000010 0.000010 0.000010 0.000010 0.000010 0.000010 0.000010 0.000010 0.991838 0.000010 0.000010 0.000010 0.000010 0.000010 0.000010 0.000010 0.000010 0.000010 0.000010 0.000010 0.000010 0.000010 0.007792
0.000010 0.000010 0.000010 0.000010 0.000010 0.000010 0.000010 0.000010 0.000010 0.000010 0.000010 0.000010 0.000010 0.000010 0.000010 0.000010 0.000010 0.000010 0.000010 0.000010 0.000010 0.000010 0.000010 0.000010 0.999620 0.000010 0.000010 0.000010 0.000010 0.000010 0.000010 0.000010 0.000010 0.000010 0.000010 0.000010 0.000010 0.000010 0.000010
0.000010 0.000010 0.000010 0.000010 0.000010 0.000010 0.000010 0.000010 0.000010 0.000010 0.000010 0.000010 0.035372 0.000010 0.000010 0.007223 0.000010 0.000010 0.000010 0.000010 0.000010 0.000010 0.000010 0.000010 0.957045 0.000010 0.000010 0.000010 0.000010 0.000010 0.000010 0.000010 0.000010 0.000010 0.000010 0.000010 0.000010 0.000010 0.000010
0.000010 0.000010 0.000010 0.000010 0.000010 0.000010 0.000010 0.000010 0.000010 0.000010 0.000010 0.000010 0.000010 0.000010 0.000010 0.000010 0.000010 0.000010 0.000010 0.000010 0.000010 0.000010 0.000010 0.000010 0.992357 0.000010 0.000010 0.000010 0.000010 0.000010 0.000010 0.000010 0.000010 0.000010 0.000010 0.000010 0.000010 0.000010 0.007273
0.000010 0.000010 0.000010 0.000010 0.000010 0.000010 0.000010 0.000010 0.000010 0.000010 0.000010 0.000010 0.000010 0.000010 0.000010 0.000010 0.000010 0.000010 0.000010 0.000010 0.000010 0.000010 0.000010 0.000010 0.970189 0.000010 0.000010 0.000010 0.000010 0.000010 0.000010 0.000010 0.023952 0.000010 0.000010 0.005499 0.000010 0.000010 0.000010
0.000010 0.000010 0.000010 0.182020 0.008605 0.000010 0.017942 0.107363 0.070273 0.000010 0.000010 0.000010 0.000010 0.000010 0.000010 0.070086 0.033410 0.015407 0.002389 0.022891 0.000010 0.022561 0.019677 0.000010 0.202311 0.017208 0.000010 0.067574 0.012124 0.017973 0.000010 0.000010 0.041097 0.000010 0.009477 0.031382 0.000010 0.012229 0.015830
0.000010 0.000010 0.000010 0.000010 0.000010 0.000010 0.000010 0.000010 0.000010 0.000010 0.000010 0.000010 0.000010 0.000010 0.000010 0.000010 0.000010 0.000010 0.000010 0.000010 0.000010 0.000010 0.000010 0.000010 0.999620 0.000010 0.000010 0.000010 0.000010 0.000010 0.000010 0.000010 0.000010 0.000010 0.000010 0.000010 0.000010 0.000010 0.000010
0.000010 0.000010 0.000010 0.000010 0.000010 0.000010 0.000010 0.000010 0.000010 0.000010 0.000010 0.000010 0.000010 0.000010 0.000010 0.000010 0.000010 0.000010 0.000010 0.000010 0.000010 0.000010 0.000010 0.000010 0.999620 0.000010 0.000010 0.000010 0.000010 0.000010 0.000010 0.000010 0.000010 0.000010 0.000010 0.000010 0.000010 0.000010 0.000010
0.000010 0.000010 0.000010 0.008185 0.000010 0.000010 0.000010 0.470987 0.000010 0.000010 0.000010 0.000010 0.000010 0.000010 0.000010 0.000010 0.000010 0.000010 0.000010 0.000010 0.000010 0.008821 0.000010 0.000010 0.019141 0.031379 0.000010 0.000010 0.000010 0.000010 0.000010 0.000010 0.005332 0.000010 0.005586 0.007230 0.000010 0.443040 0.000010
0.000010 0.000010 0.000010 0.000010 0.000010 0.000010 0.000010 0.000010 0.000010 0.000010 0.000010 0.000010 0.000010 0.000010 0.000010 0.000010 0.000010 0.000010 0.000010 0.000010 0.000010 0.000010 0.000010 0.000010 0.000010 0.000010 0.000010 0.000010 0.000010 0.000010 0.000010 0.000010 0.000010 0.000010 0.000010 0.000010 0.000010 0.999620 0.000010
0.000010 0.000010 0.000010 0.000010 0.000010 0.000010 0.000010 0.000010 0.000010 0.000010 0.000010 0.000010 0.000010 0.000010 0.000010 0.000010 0.000010 0.000010 0.000010 0.000010 0.000010 0.000010 0.000010 0.000010 0.000010 0.000010 0.000010 0.000010 0.000010 0.000010 0.000010 0.000010 0.000010 0.000010 0.000010 0.000010 0.000010 0.999620 0.000010
0.000010 0.000010 0.000010 0.000010 0.000010 0.000010 0.000010 0.000010 0.000010 0.000010 0.000010 0.000010 0.000010 0.000010 0.000010 0.000010 0.000010 0.000010 0.000010 0.000010 0.000010 0.000010 0.000010 0.000010 0.000010 0.000010 0.000010 0.000010 0.000010 0.000010 0.000010 0.000010 0.000010 0.000010 0.000010 0.000010 0.000010 0.999620 0.000010
0.000010 0.000010 0.000010 0.000010 0.000010 0.000010 0.000010 0.000010 0.000010 0.000010 0.000010 0.000010 0.000010 0.000010 0.000010 0.000010 0.000010 0.000010 0.000010 0.000010 0.000010 0.000010 0.000010 0.000010 0.000010 0.000010 0.000010 0.000010 0.000010 0.000010 0.000010 0.000010 0.000010 0.000010 0.000010 0.000010 0.000010 0.999620 0.000010
0.000010 0.000010 0.000010 0.000010 0.000010 0.000010 0.000010 0.000010 0.000010 0.000010 0.000010 0.000010 0.000010 0.000010 0.000010 0.000010 0.000010 0.000010 0.000010 0.000010 0.000010 0.000010 0.000010 0.000010 0.000010 0.000010 0.000010 0.000010 0.000010 0.000010 0.000010 0.000010 0.000010 0.000010 0.000010 0.000010 0.000010 0.999620 0.000010
0.000010 0.000010 0.000010 0.000010 0.000010 0.000010 0.000010 0.000010 0.016539 0.000010 0.000010 0.000010 0.000010 0.000010 0.000010 0.042944 0.000010 0.009499 0.000010 0.000010 0.000010 0.049172 0.031116 0.000010 0.000010 0.004955 0.000010 0.000010 0.000010 0.001277 0.000010 0.000010 0.000010 0.000010 0.013594 0.002721 0.000010 0.827893 0.000010
0.000010 0.000010 0.000010 0.000010 0.000010 0.019958 0.000010 0.000010 0.000010 0.000010 0.000010 0.000010 0.000010 0.000010 0.000010 0.048983 0.000010 0.006097 0.000010 0.002157 0.000010 0.059508 0.024670 0.000010 0.000010 0.025767 0.000010 0.000010 0.000010 0.000010 0.000010 0.000010 0.008615 0.000010 0.000010 0.000010 0.000010 0.803945 0.000010
0.000010 0.000010 0.000010 0.000010 0.000010 0.000010 0.000010 0.000010 0.000010 0.000010 0.000010 0.000010 0.000010 0.000010 0.000010 0.000010 0.000010 0.000010 0.000010 0.000010 0.000010 0.000010 0.000010 0.000010 0.000010 0.000010 0.000010 0.000010 0.000010 0.000010 0.000010 0.000010 0.000010 0.000010 0.000010 0.000010 0.000010 0.999620 0.000010
0.000010 0.000010 0.000010 0.000010 0.000010 0.000010 0.000010 0.000010 0.003596 0.000010 0.000010 0.000010 0.000010 0.000010 0.000010 0.031505 0.000010 0.000010 0.000010 0.000010 0.000010 0.000010 0.000010 0.000010 0.000010 0.005992 0.000010 0.000010 0.000010 0.000010 0.000010 0.000010 0.000010 0.000010 0.020214 0.000010 0.000010 0.938352 0.000010
0.000010 0.000010 0.000010 0.000010 0.000010 0.000010 0.000010 0.000010 0.000010 0.000010 0.000010 0.000010 0.000010 0.000010 0.000010 0.000010 0.000010 0.000010 0.000010 0.000010 0.000010 0.000010 0.000010 0.000010 0.000010 0.000010 0.000010 0.000010 0.000010 0.000010 0.000010 0.000010 0.000010 0.000010 0.000010 0.000010 0.000010 0.999620 0.000010
0.000010 0.000010 0.000010 0.000010 0.000010 0.000010 0.000010 0.000010 0.000010 0.000010 0.000010 0.000010 0.000010 0.000010 0.000010 0.000010 0.000010 0.000010 0.000010 0.000010 0.000010 0.000010 0.000010 0.000010 0.000010 0.000010 0.000010 0.000010 0.000010 0.000010 0.000010 0.000010 0.000010 0.000010 0.000010 0.000010 0.000010 0.999620 0.000010
0.000010 0.000010 0.000010 0.000010 0.000010 0.000010 0.000010 0.000010 0.000010 0.000010 0.000010 0.000010 0.000010 0.003253 0.000010 0.000010 0.000010 0.000010 0.000010 0.000010 0.000010 0.009833 0.000010 0.000010 0.000010 0.000010 0.000010 0.000010 0.000010 0.000010 0.000010 0.000010 0.000010 0.000010 0.000010 0.000010 0.000010 0.986555 0.000010
0.000010 0.000010 0.000010 0.000010 0.000010 0.000010 0.000010 0.000010 0.025101 0.000010 0.000010 0.000010 0.000010 0.000010 0.000010 0.000010 0.000010 0.000010 0.000010 0.000010 0.000010 0.004299 0.000010 0.004673 0.000010 0.016820 0.000010 0.000010 0.004132 0.000010 0.000010 0.000010 0.000010 0.000010 0.000015 0.000010 0.000010 0.944640 0.000010
0.000010 0.000010 0.000010 0.000010 0.000010 0.000010 0.000010 0.000010 0.000010 0.000010 0.000010 0.000010 0.000010 0.000010 0.000010 0.000010 0.000010 0.000010 0.000010 0.000010 0.000010 0.000010 0.000010 0.000010 0.000010 0.000010 0.000010 0.000010 0.000010 0.000010 0.000010 0.000010 0.000010 0.000010 0.000010 0.000010 0.000010 0.999620 0.000010
0.000010 0.000010 0.000010 0.000010 0.000010 0.000010 0.000010 0.000010 0.000010 0.000010 0.000010 0.000010 0.000010 0.000010 0.000010 0.000010 0.000010 0.000010 0.000010 0.000018 0.000010 0.000010 0.000010 0.000010 0.000010 0.000010 0.000010 0.000010 0.000010 0.000010 0.000010 0.000010 0.000010 0.000010 0.000010 0.000010 0.000010 0.999612 0.000010
0.000010 0.000010 0.000010 0.000010 0.000010 0.000010 0.000010 0.000010 0.000010 0.000010 0.000010 0.000010 0.000010 0.000010 0.000010 0.000010 0.000010 0.000010 0.000010 0.000010 0.000010 0.000010 0.000010 0.000010 0.000010 0.000010 0.000010 0.000010 0.000010 0.000010 0.000010 0.000010 0.000010 0.000010 0.000010 0.000010 0.000010 0.999620 0.000010
0.000010 0.000010 0.000010 0.002536 0.000010 0.007522 0.000010 0.000010 0.028925 0.000010 0.000010 0.000010 0.000010 0.000010 0.000010 0.066331 0.000010 0.000010 0.007055 0.000010 0.000010 0.080467 0.037433 0.000010 0.000010 0.009931 0.000010 0.000010 0.000010 0.000010 0.000010 0.000010 0.000010 0.000010 0.018996 0.000010 0.000010 0.740513 0.000010
0.000010 0.000010 0.000010 0.000010 0.000010 0.000010 0.000010 0.000010 0.000010 0.000010 0.000010 0.000010 0.000010 0.000010 0.000010 0.000010 0.000010 0.000010 0.000010 0.000010 0.000010 0.000010 0.000010 0.000010 0.000010 0.000010 0.000010 0.000010 0.000010 0.000010 0.000010 0.000010 0.000010 0.000010 0.000010 0.000010 0.000010 0.999620 0.000010
0.000010 0.000010 0.000010 0.000010 0.002268 0.000010 0.000010 0.000010 0.032104 0.000010 0.000010 0.000010 0.000010 0.000010 0.000010 0.061444 0.000010 0.000010 0.007108 0.000010 0.000010 0.059106 0.030041 0.000904 0.000010 0.011831 0.000010 0.000010 0.000010 0.001482 0.000010 0.000010 0.014240 0.000010 0.028064 0.006255 0.000010 0.744892 0.000010
0.000010 0.000010 0.000010 0.000010 0.000010 0.000010 0.000010 0.000010 0.000010 0.000010 0.000010 0.000010 0.000010 0.000010 0.000010 0.000010 0.000010 0.000010 0.000010 0.000010 0.000010 0.000010 0.000010 0.000010 0.000010 0.000010 0.000010 0.000010 0.000010 0.000010 0.000010 0.000010 0.000010 0.000010 0.999620 0.000010 0.000010 0.000010 0.000010
0.000010 0.000010 0.000010 0.000010 0.000010 0.000010 0.000010 0.000010 0.000010 0.000010 0.000010 0.000010 0.000010 0.000010 0.000010 0.000010 0.000010 0.000010 0.000010 0.000010 0.000010 0.000010 0.000010 0.000010 0.000010 0.000010 0.000010 0.000010 0.000010 0.000010 0.000010 0.000010 0.000010 0.000010 0.999620 0.000010 0.000010 0.000010 0.000010
0.000010 0.000010 0.000010 0.000010 0.000010 0.000010 0.000010 0.000010 0.000010 0.000010 0.000010 0.000010 0.000010 0.000010 0.000010 0.000010 0.000010 0.000010 0.000010 0.000010 0.000010 0.000010 0.000010 0.000010 0.000010 0.000010 0.000010 0.000010 0.000010 0.000010 0.000010 0.000010 0.000010 0.000010 0.999620 0.000010 0.000010 0.000010 0.000010
0.000010 0.000010 0.000010 0.000010 0.000010 0.000010 0.000010 0.000010 0.000010 0.000010 0.000010 0.000010 0.000010 0.000010 0.000010 0.000010 0.000010 0.000010 0.000010 0.000010 0.000010 0.000010 0.000010 0.000010 0.000010 0.000010 0.000010 0.000010 0.000010 0.000010 0.000010 0.000010 0.000010 0.000010 0.999620 0.000010 0.000010 0.000010 0.000010
0.000010 0.000010 0.000010 0.000010 0.000010 0.000010 0.000010 0.000010 0.000010 0.000010 0.000010 0.000010 0.000010 0.000010 0.000010 0.000010 0.000010 0.000010 0.000010 0.000010 0.000010 0.000010 0.000010 0.000010 0.000010 0.000010 0.000010 0.000010 0.000010 0.000010 0.000010 0.000010 0.000010 0.000010 0.999620 0.000010 0.000010 0.000010 0.000010
0.000010 0.000010 0.000010 0.000010 0.000010 0.000010 0.000010 0.000010 0.000010 0.000010 0.000010 0.000010 0.000010 0.000010 0.000010 0.000010 0.000010 0.000010 0.000010 0.000010 0.000010 0.000010 0.000010 0.000010 0.000010 0.000010 0.000010 0.000010 0.000010 0.000010 0.000010 0.000010 0.000010 0.000010 0.999620 0.000010 0.000010 0.000010 0.000010
0.000010 0.000010 0.000010 0.010203 0.000010 0.000010 0.000010 0.000010 0.000010 0.000010 0.000010 0.000010 0.000010 0.063544 0.000010 0.023026 0.000010 0.013109 0.007013 0.002326 0.000010 0.000010 0.000010 0.000010 0.000410 0.134017 0.006792 0.000010 0.000010 0.000010 0.001975 0.000010 0.007947 0.000010 0.715974 0.000010 0.000010 0.005905 0.007507
0.000010 0.000010 0.000010 0.000010 0.000010 0.000010 0.000010 0.000010 0.000010 0.000010 0.000010 0.000010 0.000010 0.000010 0.000010 0.000010 0.000010 0.023644 0.000010 0.000010 0.000010 0.000010 0.004066 0.014276 0.000010 0.069157 0.000010 0.004231 0.000010 0.000010 0.000010 0.000010 0.000010 0.000010 0.884296 0.000010 0.000010 0.000010 0.000010
0.000010 0.000010 0.000010 0.000010 0.000010 0.000010 0.000010 0.000010 0.000010 0.000010 0.000010 0.000010 0.000010 0.001929 0.000010 0.000010 0.000010 0.000010 0.000010 0.000010 0.000010 0.000010 0.000010 0.000010 0.000010 0.009894 0.000010 0.000010 0.000010 0.000010 0.000010 0.000010 0.000010 0.000010 0.984354 0.000010 0.000010 0.003473 0.000010
0.000010 0.000010 0.000010 0.000010 0.000010 0.000010 0.000010 0.000010 0.000010 0.000010 0.000010 0.000010 0.000010 0.000010 0.000010 0.000010 0.000010 0.000010 0.000010 0.000010 0.000010 0.000010 0.000010 0.000010 0.000010 0.000010 0.000010 0.000010 0.000010 0.000010 0.000010 0.000010 0.000010 0.000010 0.999620 0.000010 0.000010 0.000010 0.000010
0.000010 0.000010 0.000010 0.003178 0.000010 0.000010 0.000010 0.000010 0.000010 0.000010 0.000010 0.000010 0.000452 0.026685 0.000010 0.000010 0.000010 0.000010 0.000010 0.003534 0.000010 0.000010 0.009873 0.000010 0.000010 0.137428 0.000010 0.017340 0.000013 0.009360 0.000010 0.000010 0.014281 0.000010 0.761068 0.000010 0.000010 0.000010 0.016518
0.000010 0.000010 0.000010 0.000010 0.000010 0.000010 0.000010 0.000010 0.000010 0.000010 0.000010 0.000010 0.000010 0.039370 0.000010 0.000010 0.000010 0.000010 0.000010 0.000010 0.000010 0.000010 0.000010 0.000010 0.000010 0.027270 0.000010 0.000010 0.000010 0.002934 0.000010 0.000010 0.000010 0.000010 0.930076 0.000010 0.000010 0.000010 0.000010
0.000010 0.000010 0.000010 0.000010 0.000010 0.000010 0.000010 0.000010 0.000010 0.000010 0.000010 0.000010 0.000010 0.015452 0.000010 0.002652 0.000010 0.011682 0.000010 0.001877 0.000010 0.016834 0.008012 0.008879 0.000595 0.101608 0.000010 0.000010 0.000010 0.000010 0.000010 0.000010 0.000010 0.000010 0.829251 0.000010 0.000010 0.002878 0.000010
0.000010 0.000010 0.000010 0.000010 0.000010 0.000010 0.000010 0.000010 0.000010 0.000010 0.000010 0.000010 0.000010 0.000010 0.000010 0.000010 0.000010 0.000010 0.000010 0.000010 0.000010 0.000010 0.000010 0.000010 0.000010 0.000010 0.000010 0.000010 0.000010 0.000010 0.000010 0.000010 0.000010 0.000010 0.999620 0.000010 0.000010 0.000010 0.000010
0.000010 0.000010 0.000010 0.000010 0.000010 0.000010 0.000010 0.000010 0.000010 0.000010 0.000010 0.000010 0.000010 0.000010 0.000010 0.000010 0.000010 0.000010 0.000010 0.000010 0.000010 0.000010 0.000010 0.000010 0.000010 0.000010 0.000010 0.000010 0.000010 0.000010 0.000010 0.000010 0.000010 0.000010 0.999620 0.000010 0.000010 0.000010 0.000010
0.000010 0.000010 0.000010 0.000010 0.000010 0.000010 0.000010 0.000010 0.000010 0.000010 0.000010 0.000010 0.000010 0.000010 0.000010 0.000010 0.000010 0.000012 0.000010 0.000010 0.000010 0.000010 0.000010 0.000010 0.000010 0.047660 0.000010 0.000010 0.000010 0.000010 0.000010 0.000010 0.000010 0.000010 0.951967 0.000010 0.000010 0.000010 0.000010
0.000010 0.000010 0.000010 0.000010 0.000010 0.000010 0.000010 0.000010 0.000010 0.000010 0.000010 0.000010 0.000010 0.000010 0.000010 0.000010 0.000010 0.000010 0.000010 0.000010 0.000010 0.000010 0.000010 0.000010 0.000010 0.000010 0.000010 0.000010 0.000010 0.000010 0.000010 0.000010 0.000010 0.000010 0.999620 0.000010 0.000010 0.000010 0.000010
0.000010 0.000010 0.000010 0.000010 0.000010 0.000010 0.000010 0.000010 0.000010 0.000010 0.000010 0.000010 0.000010 0.000010 0.000010 0.000010 0.000010 0.020041 0.000010 0.000010 0.000010 0.000010 0.019753 0.000010 0.000010 0.066278 0.000010 0.000010 0.000010 0.000010 0.000010 0.000010 0.000010 0.000010 0.886946 0.000010 0.000010 0.000010 0.006642
0.000010 0.000010 0.000010 0.000010 0.000010 0.003049 0.000010 0.000010 0.000010 0.000010 0.000010 0.000010 0.000010 0.000010 0.000010 0.015020 0.000010 0.006443 0.000010 0.000010 0.000010 0.004439 0.000010 0.000010 0.000010 0.037210 0.000010 0.000010 0.000010 0.000010 0.000010 0.000010 0.000010 0.000010 0.933510 0.000010 0.000010 0.000010 0.000010
0.000010 0.000010 0.000010 0.000010 0.000010 0.000010 0.000010 0.000010 0.000010 0.000010 0.000010 0.000010 0.000010 0.000010 0.000010 0.000010 0.000010 0.000010 0.000010 0.000010 0.000010 0.000010 0.000010 0.000010 0.000010 0.000010 0.000010 0.000010 0.000010 0.000010 0.000010 0.000010 0.000010 0.000010 0.999620 0.000010 0.000010 0.000010 0.000010
0.000010 0.000010 0.000010 0.000010 0.000010 0.003174 0.000010 0.000010 0.021584 0.000010 0.000010 0.000010 0.000010 0.000010 0.000010 0.007215 0.000010 0.000010 0.000010 0.000010 0.000010 0.915336 0.000010 0.006172 0.000010 0.000010 0.000010 0.016022 0.000010 0.000010 0.000038 0.000010 0.000010 0.000010 0.000010 0.000010 0.000010 0.030148 0.000010
0.000010 0.000010 0.000010 0.000010 0.000010 0.000010 0.000010 0.000010 0.000010 0.000010 0.000010 0.000010 0.000010 0.000010 0.000010 0.000010 0.000010 0.000010 0.000010 0.001491 0.000010 0.993103 0.000010 0.000010 0.000010 0.000010 0.000010 0.000010 0.000010 0.000010 0.000010 0.000010 0.000010 0.000010 0.000010 0.000010 0.000010 0.005046 0.000010
0.000010 0.000010 0.000010 0.000010 0.000010 0.000010 0.000010 0.000010 0.000010 0.000010 0.000010 0.000010 0.000010 0.000010 0.000010 0.000010 0.000010 0.000010 0.000010 0.000010 0.000010 0.999620 0.000010 0.000010 0.000010 0.000010 0.000010 0.000010 0.000010 0.000010 0.000010 0.000010 0.000010 0.000010 0.000010 0.000010 0.000010 0.000010 0.000010
0.000010 0.000010 0.000010 0.000010 0.000010 0.000010 0.000010 0.000010 0.000010 0.000010 0.000010 0.000010 0.000010 0.000010 0.000010 0.000010 0.000010 0.000010 0.000010 0.000010 0.000010 0.999620 0.000010 0.000010 0.000010 0.000010 0.000010 0.000010 0.000010 0.000010 0.000010 0.000010 0.000010 0.000010 0.000010 0.000010 0.000010 0.000010 0.000010
0.000010 0.000010 0.000010 0.000010 0.000010 0.000010 0.000010 0.000010 0.000010 0.000010 0.000010 0.000010 0.000010 0.000010 0.000010 0.000010 0.000010 0.000010 0.000010 0.000010 0.000010 0.974869 0.000010 0.000010 0.000010 0.002725 0.000010 0.000010 0.000010 0.000010 0.000010 0.000010 0.000010 0.000010 0.000010 0.000010 0.000010 0.022047 0.000010
0.000010 0.000010 0.000010 0.000010 0.000010 0.000010 0.000010 0.000010 0.000010 0.000010 0.000010 0.000010 0.000010 0.000010 0.000010 0.000010 0.000010 0.000010 0.000010 0.000010 0.000010 0.999620 0.000010 0.000010 0.000010 0.000010 0.000010 0.000010 0.000010 0.000010 0.000010 0.000010 0.000010 0.000010 0.000010 0.000010 0.000010 0.000010 0.000010
0.000010 0.000010 0.000010 0.000010 0.000010 0.000010 0.000010 0.000010 0.000010 0.000010 0.000010 0.000010 0.000010 0.000010 0.000010 0.000010 0.000010 0.000010 0.000010 0.000010 0.000010 0.999620 0.000010 0.000010 0.000010 0.000010 0.000010 0.000010 0.000010 0.000010 0.000010 0.000010 0.000010 0.000010 0.000010 0.000010 0.000010 0.000010 0.000010
0.000010 0.000010 0.000010 0.000010 0.000010 0.000010 0.000010 0.000010 0.000010 0.000010 0.000010 0.000010 0.000010 0.000010 0.000010 0.000010 0.000010 0.000010 0.000010 0.000010 0.000010 0.999620 0.000010 0.000010 0.000010 0.000010 0.000010 0.000010 0.000010 0.000010 0.000010 0.000010 0.000010 0.000010 0.000010 0.000010 0.000010 0.000010 0.000010
0.000010 0.000010 0.000010 0.000010 0.000010 0.000010 0.000010 0.000010 0.000010 0.000010 0.000010 0.000010 0.000010 0.000010 0.000010 0.000010 0.000010 0.000010 0.000010 0.000010 0.000010 0.999620 0.000010 0.000010 0.000010 0.000010 0.000010 0.000010 0.000010 0.000010 0.000010 0.000010 0.000010 0.000010 0.000010 0.000010 0.000010 0.000010 0.000010
0.000010 0.000010 0.000010 0.000010 0.000010 0.000010 0.000010 0.000010 0.000010 0.000010 0.000010 0.000010 0.000010 0.000010 0.000010 0.000010 0.000010 0.000010 0.000010 0.000010 0.000010 0.999620 0.000010 0.000010 0.000010 0.000010 0.000010 0.000010 0.000010 0.000010 0.000010 0.000010 0.000010 0.000010 0.000010 0.000010 0.000010 0.000010 0.000010
0.000010 0.000010 0.000010 0.000010 0.000010 0.000010 0.000010 0.000010 0.008465 0.000010 0.000010 0.000010 0.000010 0.000010 0.000010 0.028701 0.000010 0.000010 0.000010 0.000010 0.000010 0.928865 0.015204 0.000010 0.000010 0.003563 0.000010 0.001402 0.000010 0.000010 0.000010 0.000010 0.000010 0.000010 0.000010 0.000010 0.000010 0.013480 0.000010
0.000010 0.000010 0.000010 0.000010 0.000010 0.000010 0.000010 0.010482 0.000010 0.000010 0.000010 0.000010 0.000010 0.000010 0.000010 0.000010 0.000010 0.000010 0.000010 0.000010 0.000010 0.984045 0.000010 0.000010 0.000010 0.000010 0.000010 0.000634 0.000010 0.000010 0.000010 0.000010 0.000010 0.000010 0.000010 0.000010 0.000010 0.004489 0.000010
0.000010 0.000010 0.000010 0.000010 0.000010 0.006630 0.000010 0.000010 0.000010 0.000010 0.000010 0.000010 0.000010 0.000010 0.000010 0.000016 0.000010 0.000010 0.000010 0.004201 0.000010 0.926023 0.016183 0.000010 0.000010 0.000010 0.000010 0.000010 0.000010 0.000010 0.004416 0.000010 0.025796 0.000010 0.000010 0.000010 0.000010 0.016425 0.000010
0.000010 0.000010 0.000010 0.000010 0.000010 0.000010 0.000010 0.005294 0.000010 0.000010 0.000010 0.000010 0.000010 0.000010 0.000010 0.000010 0.000010 0.000010 0.000010 0.000010 0.000010 0.994336 0.000010 0.000010 0.000010 0.000010 0.000010 0.000010 0.000010 0.000010 0.000010 0.000010 0.000010 0.000010 0.000010 0.000010 0.000010 0.000010 0.000010
0.000010 0.000010 0.000010 0.000010 0.000010 0.000010 0.000010 0.000010 0.000010 0.000010 0.000010 0.000010 0.000010 0.000010 0.000010 0.000010 0.000010 0.000010 0.000010 0.000010 0.000010 0.999620 0.000010 0.000010 0.000010 0.000010 0.000010 0.000010 0.000010 0.000010 0.000010 0.000010 0.000010 0.000010 0.000010 0.000010 0.000010 0.000010 0.000010
0.000010 0.000010 0.000010 0.000010 0.000010 0.000010 0.000010 0.000010 0.000010 0.000010 0.000010 0.000010 0.000010 0.000010 0.000010 0.000010 0.000010 0.000010 0.000010 0.000010 0.000010 0.999620 0.000010 0.000010 0.000010 0.000010 0.000010 0.000010 0.000010 0.000010 0.000010 0.000010 0.000010 0.000010 0.000010 0.000010 0.000010 0.000010 0.000010
0.000010 0.000010 0.000010 0.000010 0.000010 0.000010 0.000010 0.057178 0.000010 0.000010 0.000010 0.000010 0.000010 0.000010 0.000010 0.000010 0.000010 0.000010 0.000010 0.000010 0.000010 0.937868 0.000010 0.000010 0.000010 0.000010 0.000010 0.000010 0.000010 0.000010 0.000010 0.000010 0.000010 0.000010 0.000010 0.000010 0.000010 0.000010 0.004594
0.000010 0.000010 0.000010 0.000010 0.000010 0.000010 0.000010 0.000010 0.000010 0.000010 0.000010 0.000010 0.000010 0.000010 0.000010 0.000010 0.000010 0.000010 0.000010 0.000010 0.000010 0.999620 0.000010 0.000010 0.000010 0.000010 0.000010 0.000010 0.000010 0.000010 0.000010 0.000010 0.000010 0.000010 0.000010 0.000010 0.000010 0.000010 0.000010
0.000010 0.000010 0.000010 0.000010 0.000010 0.000010 0.000010 0.000010 0.000801 0.000010 0.000010 0.000010 0.000010 0.000010 0.000010 0.000010 0.000010 0.000010 0.000010 0.000010 0.000010 0.937901 0.000010 0.000010 0.000010 0.009031 0.000010 0.000010 0.000010 0.000010 0.000010 0.000010 0.000010 0.000010 0.000010 0.000010 0.000010 0.051918 0.000010
0.000010 0.000010 0.000010 0.000010 0.000010 0.000010 0.000010 0.000010 0.000010 0.000010 0.000010 0.000010 0.000010 0.000010 0.000010 0.000010 0.000010 0.000010 0.000010 0.000010 0.000010 0.999620 0.000010 0.000010 0.000010 0.000010 0.000010 0.000010 0.000010 0.000010 0.000010 0.000010 0.000010 0.000010 0.000010 0.000010 0.000010 0.000010 0.000010
0.000010 0.000010 0.000010 0.000010 0.000010 0.000010 0.000010 0.000010 0.000010 0.000010 0.000010 0.000010 0.000010 0.016519 0.000010 0.000010 0.000010 0.951489 0.000010 0.000010 0.000010 0.000010 0.000010 0.000010 0.000010 0.000010 0.000010 0.022190 0.000010 0.003825 0.000010 0.000010 0.000010 0.000010 0.005638 0.000010 0.000010 0.000010 0.000010
0.000010 0.000010 0.000010 0.000010 0.000010 0.000010 0.000010 0.000010 0.000010 0.000010 0.000010 0.000010 0.000020 0.000010 0.000010 0.000010 0.000010 0.999610 0.000010 0.000010 0.000010 0.000010 0.000010 0.000010 0.000010 0.000010 0.000010 0.000010 0.000010 0.000010 0.000010 0.000010 0.000010 0.000010 0.000010 0.000010 0.000010 0.000010 0.000010
0.000010 0.000010 0.000010 0.000010 0.000010 0.000010 0.000010 0.000010 0.000010 0.000010 0.000010 0.000010 0.000010 0.000010 0.000010 0.000010 0.000010 0.999620 0.000010 0.000010 0.000010 0.000010 0.000010 0.000010 0.000010 0.000010 0.000010 0.000010 0.000010 0.000010 0.000010 0.000010 0.000010 0.000010 0.000010 0.000010 0.000010 0.000010 0.000010
0.000010 0.000010 0.000010 0.000010 0.000010 0.000010 0.000010 0.000010 0.000010 0.000010 0.000010 0.000010 0.000010 0.000010 0.000010 0.000010 0.000010 0.999620 0.000010 0.000010 0.000010 0.000010 0.000010 0.000010 0.000010 0.000010 0.000010 0.000010 0.000010 0.000010 0.000010 0.000010 0.000010 0.000010 0.000010 0.000010 0.000010 0.000010 0.000010
0.000010 0.000010 0.000010 0.000010 0.000010 0.000010 0.000010 0.000010 0.000010 0.000010 0.000010 0.000010 0.000010 0.000010 0.000010 0.000010 0.000010 0.999620 0.000010 0.000010 0.000010 0.000010 0.000010 0.000010 0.000010 0.000010 0.000010 0.000010 0.000010 0.000010 0.000010 0.000010 0.000010 0.000010 0.000010 0.000010 0.000010 0.000010 0.000010
0.000010 0.000010 0.000010 0.000010 0.000010 0.000010 0.000010 0.007021 0.000010 0.000010 0.000010 0.000010 0.000010 0.000010 0.000010 0.000010 0.000010 0.935019 0.000010 0.000010 0.000010 0.000010 0.022150 0.000010 0.000010 0.000010 0.000010 0.000010 0.000010 0.000010 0.008204 0.000010 0.021036 0.000010 0.005820 0.000010 0.000010 0.000430 0.000010
0.000010 0.000010 0.000010 0.000010 0.000010 0.000010 0.000010 0.000010 0.000010 0.000010 0.000010 0.000010 0.000010 0.000010 0.000010 0.000010 0.000010 0.999620 0.000010 0.000010 0.000010 0.000010 0.000010 0.000010 0.000010 0.000010 0.000010 0.000010 0.000010 0.000010 0.000010 0.000010 0.000010 0.000010 0.000010 0.000010 0.000010 0.000010 0.000010
0.000010 0.000010 0.000010 0.000010 0.000010 0.000010 0.000010 0.000010 0.000010 0.000010 0.000010 0.000010 0.000010 0.000010 0.000010 0.000010 0.000010 0.999620 0.000010 0.000010 0.000010 0.000010 0.000010 0.000010 0.000010 0.000010 0.000010 0.000010 0.000010 0.000010 0.000010 0.000010 0.000010 0.000010 0.000010 0.000010 0.000010 0.000010 0.000010
0.000010 0.000010 0.000010 0.000010 0.000010 0.001421 0.000010 0.000010 0.000010 0.000010 0.000010 0.000010 0.000010 0.043149 0.000010 0.000010 0.000010 0.940790 0.000010 0.000010 0.000010 0.000010 0.000010 0.000010 0.000010 0.014289 0.000010 0.000010 0.000010 0.000010 0.000010 0.000010 0.000010 0.000010 0.000010 0.000010 0.000010 0.000010 0.000010
0.000010 0.000010 0.000010 0.000010 0.000010 0.000010 0.000010 0.001427 0.000010 0.000010 0.000010 0.000010 0.000010 0.000010 0.000010 0.000010 0.000010 0.993801 0.000010 0.000014 0.000010 0.000010 0.000010 0.000010 0.000011 0.000010 0.000010 0.002947 0.000010 0.000010 0.000010 0.000010 0.000010 0.000010 0.000010 0.000010 0.000010 0.001470 0.000010
0.000010 0.000010 0.000010 0.000010 0.000010 0.000010 0.000010 0.000010 0.000010 0.000010 0.000010 0.000010 0.000010 0.011428 0.000010 0.000010 0.000010 0.962803 0.000010 0.001004 0.000010 0.000010 0.000010 0.000010 0.000010 0.000010 0.000010 0.024415 0.000010 0.000010 0.000010 0.000010 0.000010 0.000010 0.000010 0.000010 0.000010 0.000010 0.000010
0.000010 0.000010 0.000010 0.000010 0.000010 0.000010 0.000010 0.000010 0.000010 0.000010 0.000010 0.000010 0.000010 0.000010 0.000010 0.000010 0.000010 0.999611 0.000010 0.000010 0.000010 0.000010 0.000010 0.000019 0.000010 0.000010 0.000010 0.000010 0.000010 0.000010 0.000010 0.000010 0.000010 0.000010 0.000010 0.000010 0.000010 0.000010 0.000010
0.000010 0.000010 0.000010 0.000010 0.000010 0.000010 0.000010 0.000010 0.000010 0.000010 0.000010 0.000010 0.000010 0.000010 0.000010 0.000010 0.000010 0.999620 0.000010 0.000010 0.000010 0.000010 0.000010 0.000010 0.000010 0.000010 0.000010 0.000010 0.000010 0.000010 0.000010 0.000010 0.000010 0.000010 0.000010 0.000010 0.000010 0.000010 0.000010
0.000010 0.000010 0.000010 0.000010 0.007248 0.000010 0.000010 0.005707 0.000010 0.000010 0.000010 0.000010 0.003965 0.163518 0.000010 0.019863 0.000010 0.712997 0.005555 0.000183 0.000010 0.000010 0.036406 0.000010 0.000010 0.000010 0.000010 0.023548 0.000926 0.000010 0.000010 0.000010 0.000010 0.000010 0.012858 0.000010 0.000010 0.000010 0.006967
0.000010 0.000010 0.000010 0.000010 0.000010 0.000010 0.000010 0.000010 0.000010 0.000010 0.000010 0.000010 0.000010 0.051214 0.000010 0.000010 0.000010 0.921546 0.000010 0.000010 0.000010 0.000010 0.000010 0.000010 0.000010 0.013821 0.000010 0.000010 0.000010 0.000010 0.000010 0.000010 0.013068 0.000010 0.000010 0.000010 0.000010 0.000010 0.000010
0.000010 0.000010 0.000010 0.000010 0.000010 0.000010 0.000010 0.000010 0.000010 0.000010 0.000010 0.000010 0.000010 0.098825 0.000010 0.011222 0.000010 0.850535 0.000010 0.000010 0.000010 0.000010 0.000010 0.012269 0.000010 0.026810 0.000010 0.000010 0.000010 0.000010 0.000010 0.000010 0.000010 0.000010 0.000010 0.000010 0.000010 0.000010 0.000010
0.000010 0.000010 0.000010 0.000010 0.000010 0.000010 0.000010 0.008538 0.000010 0.000010 0.000010 0.000010 0.000010 0.091453 0.000010 0.000010 0.000010 0.873822 0.000010 0.000010 0.000010 0.007851 0.000010 0.000010 0.000010 0.001309 0.000010 0.000010 0.002165 0.000010 0.000010 0.000010 0.003036 0.000010 0.010199 0.001326 0.000010 0.000010 0.000010
0.000010 0.000010 0.000010 0.000010 0.000010 0.000010 0.000010 0.000010 0.000010 0.000010 0.000010 0.000010 0.000010 0.019923 0.000010 0.000010 0.000010 0.921623 0.000010 0.000010 0.000010 0.002048 0.039628 0.000010 0.000010 0.000010 0.000010 0.000010 0.000010 0.000010 0.000010 0.000010 0.000010 0.000010 0.000010 0.000010 0.000010 0.000010 0.016438
0.000010 0.000010 0.000010 0.000010 0.000010 0.000010 0.000010 0.000010 0.000010 0.000010 0.000010 0.000010 0.002606 0.225131 0.000010 0.019589 0.000010 0.652504 0.000010 0.000010 0.000010 0.000010 0.065938 0.000010 0.000010 0.000010 0.000010 0.033899 0.000010 0.000010 0.000010 0.000010 0.000010 0.000010 0.000010 0.000010 0.000010 0.000012 0.000010
0.000010 0.000010 0.000010 0.000010 0.000010 0.000010 0.000010 0.000010 0.000010 0.000010 0.000010 0.000010 0.000010 0.000010 0.000010 0.000010 0.000010 0.999620 0.000010 0.000010 0.000010 0.000010 0.000010 0.000010 0.000010 0.000010 0.000010 0.000010 0.000010 0.000010 0.000010 0.000010 0.000010 0.000010 0.000010 0.000010 0.000010 0.000010 0.000010
0.000010 0.000010 0.000010 0.000010 0.000010 0.000010 0.000010 0.064786 0.004172 0.000010 0.000010 0.000010 0.083511 0.025831 0.000010 0.041357 0.000010 0.007422 0.000010 0.000010 0.000010 0.015509 0.000010 0.000010 0.704770 0.000010 0.000010 0.000010 0.000010 0.000010 0.008369 0.000010 0.000010 0.000010 0.014779 0.002302 0.000010 0.005440 0.021490
0.000010 0.000010 0.000010 0.008108 0.000010 0.000010 0.000010 0.039609 0.000010 0.000010 0.000010 0.000010 0.111186 0.023598 0.000010 0.032989 0.006233 0.000010 0.000010 0.003733 0.000010 0.000010 0.000010 0.009292 0.741336 0.000010 0.000010 0.000010 0.000010 0.000010 0.000010 0.000010 0.007488 0.000010 0.003317 0.000010 0.000010 0.000010 0.012840
0.000010 0.000010 0.000010 0.012629 0.000010 0.010567 0.000010 0.033060 0.000014 0.000010 0.000010 0.000010 0.058522 0.000010 0.000010 0.027457 0.000010 0.000010 0.000010 0.000010 0.000010 0.000010 0.000010 0.000415 0.835667 0.014195 0.000010 0.000010 0.000010 0.000010 0.000010 0.000010 0.000010 0.000010 0.000010 0.000010 0.000010 0.000010 0.007183
0.000010 0.000010 0.000010 0.000010 0.000010 0.000010 0.000010 0.015027 0.000010 0.000010 0.000010 0.000010 0.114548 0.000010 0.000010 0.000010 0.000010 0.000010 0.000010 0.000010 0.000010 0.000010 0.000010 0.000010 0.870066 0.000010 0.000010 0.000010 0.000010 0.000010 0.000010 0.000010 0.000010 0.000010 0.000010 0.000010 0.000010 0.000010 0.000010
0.000010 0.000010 0.000010 0.000010 0.000010 0.000010 0.000010 0.072639 0.000010 0.000010 0.000010 0.000010 0.090793 0.000010 0.000010 0.000010 0.000010 0.000010 0.000010 0.000010 0.000010 0.000010 0.000010 0.000010 0.808410 0.000010 0.000010 0.000010 0.000010 0.003797 0.024021 0.000010 0.000010 0.000010 0.000010 0.000010 0.000010 0.000010 0.000010
0.000010 0.000010 0.000010 0.000010 0.000010 0.008673 0.000010 0.107672 0.000010 0.000010 0.000010 0.000010 0.117278 0.028777 0.000010 0.021984 0.000010 0.000010 0.000010 0.000010 0.000010 0.009088 0.000010 0.002714 0.699705 0.000010 0.000010 0.000010 0.000010 0.000010 0.003809 0.000010 0.000010 0.000010 0.000010 0.000010 0.000010 0.000010 0.000010
0.000010 0.000010 0.000010 0.005827 0.000010 0.000010 0.000010 0.130821 0.000010 0.000010 0.000010 0.000010 0.069757 0.000010 0.000010 0.001616 0.001486 0.000010 0.008093 0.005456 0.000010 0.002611 0.000010 0.008796 0.653179 0.020295 0.000010 0.000010 0.000010 0.000010 0.000010 0.000010 0.000010 0.000010 0.000010 0.031421 0.000010 0.010179 0.050212
0.000010 0.000010 0.000010 0.000010 0.000010 0.000010 0.000010 0.162444 0.000010 0.000010 0.000010 0.000010 0.069423 0.000010 0.000010 0.000010 0.000010 0.000010 0.000010 0.000010 0.000010 0.000010 0.000010 0.010758 0.728405 0.000010 0.001993 0.000010 0.000154 0.000010 0.000010 0.000010 0.000010 0.000010 0.000010 0.000010 0.000010 0.000010 0.026504
0.000010 0.000010 0.000010 0.000010 0.000010 0.000010 0.000010 0.054471 0.000010 0.000010 0.000010 0.000010 0.120084 0.005579 0.000010 0.000010 0.000010 0.000010 0.000010 0.000010 0.000010 0.000010 0.000010 0.000010 0.798560 0.000010 0.000010 0.000460 0.010683 0.000010 0.009831 0.000010 0.000010 0.000010 0.000020 0.000010 0.000010 0.000010 0.000010
0.000010 0.000010 0.000010 0.000010 0.000010 0.000010 0.000010 0.057856 0.000010 0.000010 0.000010 0.000010 0.103793 0.000010 0.000010 0.000010 0.000010 0.000010 0.000010 0.000010 0.000010 0.011297 0.008955 0.000010 0.714207 0.030362 0.000010 0.000010 0.003920 0.008613 0.006348 0.000010 0.001204 0.000010 0.001523 0.004578 0.000010 0.007397 0.039697
0.000010 0.000010 0.000010 0.000010 0.000010 0.000010 0.000010 0.091169 0.000010 0.000010 0.000010 0.000010 0.085048 0.000010 0.000010 0.000010 0.000010 0.000010 0.000010 0.000010 0.000010 0.006487 0.000440 0.000010 0.776738 0.006316 0.000010 0.000010 0.000010 0.011802 0.015019 0.000010 0.000010 0.000010 0.000010 0.000010 0.000010 0.000010 0.006681
0.000010 0.000010 0.000010 0.027125 0.000010 0.000010 0.000010 0.129671 0.001095 0.000010 0.000010 0.000010 0.074474 0.004507 0.000010 0.030238 0.000010 0.000010 0.000010 0.000010 0.000010 0.000010 0.000010 0.000337 0.678222 0.000191 0.000010 0.000010 0.014949 0.000010 0.002657 0.000010 0.000010 0.000010 0.006285 0.000010 0.000010 0.000010 0.029988
0.000010 0.000010 0.000010 0.000010 0.000010 0.000010 0.000010 0.091092 0.000010 0.000010 0.000010 0.000010 0.105142 0.000010 0.000010 0.000010 0.000010 0.000010 0.000010 0.000010 0.000010 0.000010 0.000010 0.000010 0.796899 0.000010 0.000010 0.000010 0.000010 0.000010 0.001368 0.000010 0.000010 0.000010 0.004740 0.000010 0.000010 0.000010 0.000430
0.000010 0.000010 0.000010 0.000010 0.000010 0.000010 0.000010 0.092924 0.000010 0.000010 0.000010 0.000010 0.131909 0.000010 0.000010 0.000010 0.000010 0.000010 0.000010 0.000010 0.000010 0.000010 0.000010 0.005805 0.716466 0.000010 0.000010 0.029929 0.000010 0.000010 0.004423 0.000010 0.000010 0.000010 0.000010 0.018224 0.000010 0.000010 0.000010
0.000010 0.000010 0.000010 0.000010 0.000010 0.002755 0.000010 0.110062 0.000010 0.000010 0.000010 0.000010 0.112376 0.006687 0.000010 0.011233 0.000010 0.001922 0.004520 0.017953 0.000010 0.000010 0.007109 0.000010 0.691193 0.000010 0.000010 0.000010 0.000010 0.000010 0.006905 0.000010 0.000010 0.000010 0.001887 0.000010 0.000010 0.000010 0.025136
0.000010 0.000010 0.000010 0.000010 0.000010 0.000010 0.000010 0.067341 0.000010 0.000010 0.000010 0.000010 0.140061 0.000010 0.000010 0.022119 0.000010 0.000010 0.000010 0.000010 0.000010 0.000010 0.000010 0.007690 0.759770 0.000010 0.000010 0.000010 0.000010 0.000010 0.000666 0.000010 0.000010 0.000010 0.002014 0.000010 0.000010 0.000029 0.000010
0.000010 0.000010 0.000010 0.031286 0.000010 0.000010 0.000010 0.129279 0.000010 0.000010 0.000010 0.000010 0.108424 0.018401 0.000010 0.006819 0.013211 0.000010 0.000010 0.000010 0.000010 0.009465 0.000010 0.000010 0.635708 0.008142 0.000010 0.000010 0.001543 0.000010 0.000010 0.000010 0.000010 0.000010 0.000010 0.009135 0.000010 0.000010 0.028316
0.000010 0.000010 0.000010 0.000952 0.000010 0.000010 0.000010 0.046030 0.000010 0.000010 0.000010 0.000010 0.113409 0.016853 0.000010 0.000010 0.000010 0.000010 0.000010 0.012116 0.000010 0.002265 0.000010 0.000010 0.793784 0.000010 0.000010 0.000010 0.007608 0.000010 0.000010 0.000010 0.000010 0.000010 0.000010 0.006685 0.000010 0.000010 0.000010
0.000010 0.000010 0.000010 0.000010 0.000010 0.000010 0.000010 0.081572 0.000010 0.000010 0.000010 0.000010 0.074348 0.000010 0.000010 0.015342 0.000010 0.034385 0.000010 0.009768 0.000010 0.019855 0.000010 0.000010 0.751403 0.000010 0.000010 0.000010 0.000010 0.000010 0.000010 0.000010 0.000010 0.000010 0.000010 0.013018 0.000010 0.000010 0.000010
0.000010 0.000010 0.000010 0.008670 0.000010 0.000010 0.000010 0.093531 0.000010 0.000010 0.000010 0.000010 0.146830 0.000010 0.000010 0.000010 0.000010 0.000010 0.000010 0.000010 0.000010 0.000010 0.000010 0.000010 0.750618 0.000010 0.000010 0.000010 0.000010 0.000010 0.000010 0.000010 0.000010 0.000010 0.000010 0.000010 0.000010 0.000010 0.000010
0.000010 0.000010 0.024376 0.600027 0.006000 0.000010 0.000010 0.011872 0.000010 0.027186 0.019167 0.007147 0.000010 0.000010 0.055619 0.009321 0.000010 0.000010 0.007303 0.002668 0.004322 0.000010 0.000010 0.000010 0.016000 0.007217 0.000010 0.025004 0.032581 0.012325 0.000385 0.016521 0.008624 0.038401 0.002722 0.004947 0.042871 0.017253 0.000010
0.001789 0.000010 0.031506 0.683277 0.007446 0.015686 0.000010 0.000010 0.016228 0.032726 0.000716 0.014223 0.000010 0.000010 0.036209 0.000010 0.000010 0.000010 0.000010 0.000010 0.000010 0.000017 0.000010 0.000010 0.006672 0.022361 0.014875 0.022640 0.000010 0.000010 0.000010 0.006940 0.000010 0.041978 0.000010 0.000010 0.034436 0.010074 0.000010
0.010151 0.006478 0.035500 0.674019 0.003716 0.006367 0.000010 0.000010 0.006852 0.000010 0.000010 0.010781 0.002067 0.000010 0.055308 0.000010 0.000010 0.000010 0.000010 0.000010 0.032229 0.000010 0.001620 0.007269 0.000010 0.028457 0.003534 0.000010 0.000010 0.000010 0.000010 0.018695 0.000010 0.031560 0.000010 0.000010 0.061788 0.003410 0.000010
0.000010 0.000010 0.017793 0.539326 0.004404 0.013065 0.000010 0.024060 0.013980 0.000010 0.004706 0.000010 0.000010 0.000010 0.051054 0.045178 0.005286 0.042785 0.031587 0.000010 0.007315 0.007409 0.001585 0.000010 0.009030 0.063305 0.010016 0.010779 0.001624 0.000010 0.000010 0.006906 0.002342 0.023994 0.000010 0.000010 0.055609 0.006724 0.000010
0.000010 0.007053 0.024102 0.520261 0.000010 0.000010 0.001056 0.000010 0.010588 0.000010 0.000010 0.000010 0.000010 0.000010 0.060060 0.038800 0.000010 0.011409 0.057989 0.005874 0.000010 0.010252 0.000010 0.000010 0.030260 0.068158 0.000010 0.014905 0.010733 0.029912 0.013484 0.002166 0.006470 0.000010 0.018803 0.000010 0.049416 0.008081 0.000010
0.072021 0.000010 0.025913 0.563889 0.001979 0.000010 0.000808 0.017351 0.000010 0.000010 0.006783 0.015995 0.000010 0.000010 0.059671 0.010498 0.000010 0.005515 0.035570 0.010118 0.011346 0.009237 0.010111 0.000010 0.000010 0.000010 0.000010 0.008603 0.000010 0.008469 0.018149 0.000429 0.000010 0.043683 0.005141 0.000010 0.055235 0.002405 0.000940
0.017974 0.000010 0.011448 0.529448 0.024208 0.000010 0.000010 0.000010 0.000010 0.000010 0.000010 0.000010 0.000010 0.020257 0.055707 0.011177 0.000010 0.014494 0.044526 0.002317 0.003526 0.013930 0.009835 0.000010 0.005847 0.083007 0.000010 0.014893 0.000010 0.000010 0.034330 0.013243 0.002652 0.005648 0.017184 0.032517 0.027108 0.004573 0.000010
0.000010 0.000010 0.000010 0.536342 0.000010 0.000010 0.000010 0.000010 0.029565 0.000010 0.010370 0.000010 0.000010 0.004540 0.060159 0.064168 0.000010 0.005287 0.027456 0.000010 0.018016 0.000405 0.000010 0.000010 0.000010 0.090088 0.001255 0.019049 0.011079 0.006579 0.018649 0.001317 0.008254 0.026762 0.011844 0.000010 0.040066 0.008346 0.000242
0.052388 0.002316 0.029067 0.502088 0.000010 0.007086 0.000010 0.082303 0.000010 0.009836 0.018660 0.000010 0.013435 0.000010 0.041608 0.000010 0.000010 0.000010 0.017078 0.000811 0.050979 0.000010 0.000010 0.016578 0.024289 0.002974 0.000010 0.005804 0.000574 0.000010 0.017003 0.003911 0.005074 0.008301 0.013257 0.014198 0.060244 0.000010 0.000010
0.024314 0.000010 0.022512 0.674371 0.000010 0.000010 0.000010 0.000010 0.000010 0.041713 0.020311 0.009921 0.000010 0.000010 0.055364 0.000010 0.000010 0.000010 0.000010 0.000010 0.054670 0.000688 0.000010 0.002269 0.000010 0.013743 0.000010 0.000010 0.006505 0.000010 0.000010 0.021388 0.000010 0.000010 0.000010 0.000010 0.051980 0.000010 0.000010
0.023775 0.000010 0.054287 0.581148 0.000010 0.009217 0.000010 0.000010 0.000010 0.000010 0.017873 0.000010 0.000010 0.000010 0.103577 0.006355 0.000010 0.000010 0.008432 0.000010 0.034574 0.000010 0.000010 0.000820 0.000010 0.018315 0.019902 0.009130 0.000010 0.000010 0.010037 0.028725 0.008547 0.000010 0.000010 0.006148 0.055564 0.000010 0.003372
0.057483 0.000010 0.029981 0.590368 0.000010 0.000010 0.000010 0.000010 0.000010 0.018138 0.001420 0.000010 0.000010 0.000010 0.056376 0.000255 0.000010 0.000010 0.022569 0.011870 0.023495 0.000010 0.000010 0.020213 0.000010 0.022211 0.002194 0.000010 0.010426 0.000010 0.000010 0.001514 0.000010 0.047123 0.000010 0.000010 0.071724 0.000010 0.012431
0.028552 0.000010 0.034768 0.618809 0.000010 0.000010 0.000010 0.000010 0.000010 0.007141 0.002633 0.000010 0.000010 0.010474 0.093077 0.006765 0.000010 0.000010 0.000010 0.000010 0.030575 0.000010 0.000010 0.001710 0.000010 0.023365 0.000010 0.000010 0.000010 0.000010 0.000010 0.001152 0.009590 0.024866 0.003445 0.000010 0.102846 0.000010 0.000010
0.000010 0.000010 0.032571 0.572166 0.000010 0.000010 0.000010 0.000010 0.000010 0.038924 0.010718 0.000010 0.000010 0.000010 0.084886 0.024171 0.000010 0.002821 0.000010 0.015616 0.032852 0.000010 0.000010 0.001464 0.000010 0.014535 0.000010 0.000010 0.026043 0.005029 0.009195 0.016520 0.009336 0.000010 0.000010 0.000010 0.102933 0.000010 0.000010
0.048903 0.000010 0.066364 0.582336 0.000010 0.001338 0.000010 0.000010 0.000010 0.022606 0.018091 0.000670 0.000010 0.001762 0.023613 0.002298 0.000010 0.000010 0.000010 0.000010 0.031160 0.015904 0.000010 0.005399 0.000010 0.033027 0.023577 0.000645 0.000010 0.000010 0.015448 0.015201 0.000010 0.026421 0.009255 0.000160 0.046927 0.008735 0.000010
0.047994 0.000010 0.033795 0.597462 0.000010 0.007763 0.000010 0.000010 0.000010 0.000010 0.008935 0.000346 0.000010 0.000010 0.071677 0.000010 0.000010 0.000010 0.019703 0.013994 0.016233 0.000010 0.000010 0.006411 0.000010 0.000010 0.000010 0.000010 0.000010 0.010926 0.034434 0.011987 0.009723 0.031240 0.003469 0.000010 0.073699 0.000010 0.000010
0.050412 0.000010 0.015216 0.459623 0.006427 0.000010 0.000010 0.000010 0.013026 0.001087 0.007729 0.000010 0.000010 0.070423 0.038538 0.000010 0.000010 0.025753 0.018826 0.000010 0.061920 0.000010 0.004521 0.007368 0.000846 0.035005 0.008120 0.000010 0.008319 0.000010 0.016989 0.010901 0.000010 0.012702 0.027204 0.012712 0.081349 0.001681 0.003174
0.080477 0.000010 0.033363 0.615916 0.000010 0.000010 0.000010 0.000010 0.000010 0.002176 0.000010 0.017528 0.000010 0.000010 0.075135 0.000010 0.000010 0.000010 0.000010 0.000010 0.027719 0.000010 0.000010 0.000010 0.000010 0.000010 0.000010 0.000010 0.027618 0.000010 0.004934 0.013686 0.000010 0.018570 0.007672 0.000010 0.074946 0.000010 0.000010
0.070921 0.000010 0.052111 0.571553 0.000010 0.004722 0.000010 0.000010 0.000010 0.018472 0.014738 0.000010 0.000010 0.000010 0.062538 0.000010 0.000010 0.000010 0.031075 0.007178 0.025014 0.000010 0.000010 0.018414 0.000010 0.000010 0.000010 0.000010 0.005134 0.000010 0.012950 0.007087 0.000010 0.000010 0.000010 0.000010 0.097855 0.000010 0.000010
0.000010 0.000010 0.014058 0.570801 0.000010 0.000029 0.000010 0.000010 0.000354 0.046304 0.016619 0.011077 0.000010 0.000010 0.081934 0.005553 0.000010 0.000010 0.021231 0.000010 0.027569 0.003521 0.000010 0.002509 0.000010 0.000010 0.013904 0.000010 0.013579 0.000010 0.000010 0.007839 0.000010 0.041434 0.000010 0.000010 0.118044 0.000010 0.003440
0.051179 0.000010 0.037359 0.573784 0.000010 0.000010 0.000010 0.000010 0.000010 0.011868 0.000010 0.000010 0.000010 0.000010 0.066010 0.000010 0.000010 0.000010 0.009873 0.007892 0.054624 0.000010 0.000010 0.017353 0.000010 0.005695 0.024624 0.000010 0.003501 0.000010 0.013713 0.004240 0.000010 0.024871 0.000010 0.000010 0.093184 0.000010 0.000010
0.038314 0.006879 0.021151 0.544025 0.000010 0.000010 0.000010 0.020918 0.000010 0.023992 0.012089 0.011192 0.000010 0.000010 0.116264 0.000981 0.000010 0.000010 0.015310 0.000010 0.019364 0.000010 0.000010 0.008481 0.017026 0.021333 0.000010 0.000010 0.009961 0.000010 0.016162 0.000010 0.000010 0.000010 0.002364 0.000010 0.088603 0.000010 0.005402
0.107657 0.000010 0.043443 0.592928 0.000010 0.000010 0.000010 0.000010 0.000010 0.000010 0.000010 0.000010 0.000010 0.000010 0.015821 0.000010 0.000010 0.000010 0.027326 0.000010 0.047478 0.000010 0.001540 0.010987 0.000010 0.000010 0.000010 0.000010 0.000010 0.000010 0.035189 0.002964 0.000010 0.017575 0.000010 0.000010 0.096823 0.000010 0.000010
0.046959 0.000010 0.010811 0.564517 0.000010 0.000010 0.000010 0.000010 0.000010 0.020181 0.000010 0.015393 0.000590 0.000239 0.050186 0.006940 0.000010 0.000010 0.016299 0.003811 0.072150 0.000010 0.000010 0.011951 0.000010 0.000010 0.000010 0.000010 0.011701 0.000010 0.000010 0.014763 0.008276 0.043133 0.004874 0.000010 0.097027 0.000010 0.000010
0.000010 0.002494 0.065708 0.530867 0.000010 0.006581 0.000010 0.026399 0.000010 0.007270 0.021865 0.002571 0.000010 0.000010 0.044148 0.000010 0.000010 0.011647 0.000010 0.000010 0.005324 0.000010 0.002929 0.019442 0.000010 0.010422 0.001151 0.000010 0.037244 0.000010 0.052479 0.000010 0.000010 0.021599 0.000153 0.000010 0.129518 0.000010 0.000010
0.011459 0.003530 0.063378 0.520526 0.000010 0.024654 0.000010 0.000010 0.000010 0.018035 0.020245 0.000010 0.000010 0.000010 0.063899 0.000010 0.000010 0.001176 0.000010 0.000010 0.001330 0.000010 0.000010 0.000342 0.000010 0.008794 0.015123 0.000010 0.016246 0.000010 0.051814 0.001461 0.000010 0.007350 0.000010 0.000010 0.170428 0.000010 0.000010
0.000010 0.000010 0.037061 0.522510 0.012320 0.000010 0.000010 0.034390 0.000010 0.022670 0.013091 0.014499 0.002668 0.000010 0.067992 0.000010 0.000010 0.001946 0.000010 0.000010 0.006592 0.000010 0.000010 0.000010 0.000010 0.000010 0.010617 0.010411 0.028258 0.000010 0.047410 0.000010 0.000010 0.010138 0.000010 0.000010 0.157209 0.000010 0.000010
0.000010 0.000010 0.041669 0.535747 0.010594 0.000010 0.000010 0.000010 0.000010 0.018632 0.040512 0.019447 0.000010 0.000010 0.068528 0.000010 0.000010 0.000010 0.000010 0.000010 0.046911 0.000010 0.000273 0.036214 0.000010 0.000010 0.002997 0.000010 0.019857 0.011997 0.014841 0.013338 0.000010 0.000010 0.004860 0.000010 0.109049 0.000010 0.004325
0.000010 0.000010 0.046327 0.553610 0.000010 0.000010 0.000010 0.000010 0.000010 0.029514 0.015957 0.039539 0.000010 0.000010 0.061904 0.000010 0.000010 0.000010 0.000010 0.000010 0.018660 0.000010 0.000010 0.009447 0.000010 0.000010 0.000010 0.000010 0.053218 0.000010 0.042974 0.000010 0.000010 0.009553 0.000010 0.000010 0.119027 0.000010 0.000010
0.034786 0.000010 0.021789 0.548524 0.000010 0.000010 0.000010 0.000010 0.000010 0.013064 0.030756 0.025218 0.000010 0.000010 0.046685 0.000010 0.000010 0.000010 0.000010 0.000010 0.014521 0.000010 0.000010 0.006128 0.000010 0.000010 0.003240 0.000010 0.030680 0.000010 0.043683 0.000010 0.000010 0.000010 0.000010 0.000010 0.178450 0.000010 0.002227
0.003670 0.003318 0.044530 0.543333 0.000010 0.009855 0.000010 0.000010 0.000010 0.028438 0.008576 0.042981 0.000010 0.000010 0.044334 0.000010 0.000010 0.000010 0.000010 0.000010 0.017802 0.000010 0.000010 0.015813 0.000010 0.000010 0.011920 0.000010 0.010719 0.000010 0.047327 0.016005 0.000010 0.000010 0.000010 0.000010 0.150437 0.000010 0.000724
0.000010 0.000010 0.028330 0.580604 0.000010 0.000010 0.000010 0.000010 0.000010 0.000010 0.002241 0.029756 0.000010 0.000010 0.070433 0.000010 0.000010 0.000010 0.000010 0.000010 0.015681 0.000010 0.000010 0.011140 0.000010 0.000010 0.000010 0.000010 0.000010 0.000010 0.081033 0.000010 0.000010 0.000010 0.000010 0.000010 0.180481 0.000010 0.000010
0.073576 0.000010 0.054580 0.662480 0.000010 0.007749 0.000010 0.000011 0.000010 0.003516 0.007563 0.000010 0.000010 0.000010 0.053501 0.000010 0.000010 0.000010 0.002549 0.000010 0.046760 0.000010 0.000010 0.001443 0.000010 0.012758 0.010600 0.000010 0.000010 0.000010 0.000010 0.000010 0.000010 0.000010 0.000010 0.000010 0.061544 0.001130 0.000010
0.056532 0.000010 0.000010 0.613305 0.000010 0.000010 0.000010 0.000010 0.000010 0.000010 0.000010 0.000010 0.001053 0.020417 0.083759 0.000010 0.000010 0.011792 0.000010 0.000010 0.058994 0.007242 0.000010 0.000010 0.000010 0.027501 0.001395 0.000010 0.001289 0.000010 0.022396 0.011067 0.000010 0.012120 0.000160 0.003891 0.059218 0.002556 0.005113
0.037503 0.000010 0.036259 0.708755 0.000010 0.000010 0.000010 0.000010 0.000010 0.000010 0.000010 0.000010 0.000010 0.000010 0.079368 0.000010 0.000010 0.000010 0.000010 0.000317 0.020537 0.000010 0.000010 0.000010 0.000010 0.000010 0.005868 0.000010 0.000010 0.000010 0.000010 0.000010 0.000010 0.034675 0.002859 0.000010 0.072892 0.000685 0.000010
0.057972 0.000010 0.029556 0.708875 0.000010 0.000010 0.000010 0.000010 0.000010 0.051454 0.000010 0.000010 0.000010 0.000010 0.054621 0.000010 0.000010 0.000010 0.000010 0.000010 0.000010 0.000010 0.000010 0.000010 0.000010 0.000010 0.011662 0.000010 0.000010 0.000010 0.000010 0.000010 0.000010 0.038890 0.000010 0.000010 0.046661 0.000010 0.000010
0.017928 0.000010 0.035084 0.517697 0.000010 0.000010 0.000010 0.000010 0.018865 0.000010 0.011180 0.000010 0.000010 0.000458 0.011800 0.000010 0.003918 0.000010 0.019512 0.016935 0.058472 0.011386 0.028417 0.000010 0.006537 0.058326 0.000010 0.000010 0.013614 0.007001 0.012387 0.000010 0.009727 0.036055 0.043298 0.000010 0.041007 0.020236 0.000010
0.065996 0.000010 0.023828 0.694616 0.000010 0.000010 0.000010 0.000010 0.000010 0.023986 0.033726 0.000010 0.000010 0.000010 0.033227 0.000010 0.000010 0.000010 0.000010 0.000010 0.004347 0.000010 0.000010 0.000010 0.000010 0.000010 0.000010 0.000010 0.010777 0.000010 0.000010 0.000010 0.000010 0.035924 0.000010 0.000010 0.073285 0.000010 0.000010
0.065501 0.000010 0.025361 0.645720 0.000010 0.000010 0.000010 0.000010 0.006351 0.000010 0.008223 0.000010 0.000010 0.000010 0.045024 0.000010 0.000010 0.000010 0.000010 0.011835 0.037639 0.000010 0.000010 0.000010 0.000010 0.042908 0.000010 0.000010 0.004789 0.000010 0.007901 0.008276 0.000010 0.015266 0.015816 0.000010 0.059151 0.000010 0.000010
0.000010 0.005976 0.037486 0.522705 0.000010 0.008162 0.000010 0.000010 0.000010 0.000010 0.011357 0.000010 0.000010 0.001662 0.063154 0.001503 0.000010 0.018346 0.000010 0.017361 0.056886 0.000010 0.003301 0.005784 0.000010 0.057800 0.025353 0.013480 0.000010 0.000010 0.000650 0.008618 0.006530 0.023217 0.032405 0.015043 0.063061 0.000010 0.000010
0.000010 0.000010 0.003145 0.000010 0.000010 0.000010 0.000010 0.000010 0.000010 0.000010 0.017092 0.000010 0.000010 0.000010 0.000010 0.000010 0.000010 0.000010 0.000010 0.000010 0.000010 0.000010 0.000010 0.026708 0.000010 0.000010 0.000010 0.000010 0.055418 0.000010 0.780092 0.000010 0.000010 0.002006 0.000010 0.000010 0.115220 0.000010 0.000010
0.000010 0.001537 0.000010 0.000010 0.000010 0.000010 0.000010 0.000010 0.000010 0.000010 0.000010 0.000010 0.000010 0.000010 0.000181 0.000010 0.000010 0.000010 0.000010 0.000010 0.000010 0.000010 0.000010 0.009494 0.000010 0.000010 0.000010 0.000010 0.071772 0.000010 0.753397 0.011192 0.000010 0.009043 0.000010 0.000010 0.143074 0.000010 0.000010
0.017855 0.000010 0.000010 0.000010 0.000010 0.000010 0.000010 0.000010 0.000010 0.000010 0.000010 0.032150 0.000010 0.000010 0.000010 0.000010 0.000010 0.000010 0.000010 0.000010 0.000010 0.000010 0.000010 0.024320 0.000010 0.000010 0.000010 0.000010 0.061824 0.000010 0.734415 0.001713 0.000010 0.000010 0.000010 0.000010 0.127403 0.000010 0.000010
0.003197 0.000010 0.000010 0.000010 0.000010 0.000010 0.000010 0.000010 0.000010 0.003759 0.006972 0.012685 0.000010 0.000010 0.000010 0.000010 0.000010 0.000010 0.000010 0.000010 0.000011 0.000010 0.000010 0.038464 0.000010 0.000010 0.054845 0.000010 0.020856 0.000010 0.650218 0.000010 0.000010 0.000010 0.000010 0.000010 0.208704 0.000010 0.000010
0.000010 0.000010 0.004216 0.000010 0.000010 0.000010 0.000010 0.000010 0.000010 0.000010 0.012967 0.000010 0.000010 0.000010 0.016261 0.000010 0.000010 0.000010 0.000010 0.000010 0.007494 0.000010 0.000010 0.024911 0.000010 0.000010 0.003867 0.000010 0.058086 0.000010 0.759757 0.007472 0.000010 0.000010 0.000010 0.000010 0.104678 0.000010 0.000010
0.005948 0.000016 0.000010 0.000010 0.000010 0.000010 0.000010 0.000010 0.000010 0.000010 0.028976 0.000010 0.000010 0.000010 0.017791 0.000010 0.000010 0.000010 0.000010 0.000010 0.000010 0.000010 0.000010 0.030849 0.000010 0.000010 0.005337 0.000010 0.056638 0.000010 0.611336 0.014002 0.000010 0.000010 0.000010 0.000010 0.228815 0.000010 0.000010
0.000010 0.000010 0.000010 0.000010 0.000010 0.000010 0.000010 0.000010 0.000010 0.000010 0.000010 0.000010 0.000010 0.000010 0.000010 0.000010 0.000010 0.000010 0.000010 0.000010 0.000010 0.000010 0.000010 0.000010 0.000010 0.000010 0.000010 0.000010 0.000010 0.000010 0.999620 0.000010 0.000010 0.000010 0.000010 0.000010 0.000010 0.000010 0.000010
0.000010 0.000010 0.000010 0.000010 0.000010 0.000010 0.000010 0.000010 0.000010 0.000010 0.000010 0.000010 0.000010 0.000010 0.000010 0.000010 0.000010 0.000010 0.000010 0.000010 0.000010 0.000010 0.000010 0.000010 0.000010 0.000010 0.000010 0.000010 0.000010 0.000010 0.999620 0.000010 0.000010 0.000010 0.000010 0.000010 0.000010 0.000010 0.000010
0.000010 0.000010 0.000010 0.000010 0.000010 0.000010 0.000010 0.000010 0.000010 0.000010 0.000010 0.000010 0.000010 0.000010 0.000010 0.000010 0.000010 0.000010 0.000010 0.000010 0.000010 0.000010 0.000010 0.000010 0.000010 0.000010 0.000010 0.000010 0.000010 0.000010 0.999620 0.000010 0.000010 0.000010 0.000010 0.000010 0.000010 0.000010 0.000010
0.000010 0.000010 0.000010 0.000010 0.000010 0.000010 0.000010 0.000010 0.000010 0.000010 0.000010 0.000010 0.000010 0.000010 0.000010 0.000010 0.000010 0.000010 0.000010 0.000010 0.000010 0.000010 0.000010 0.000010 0.000010 0.000010 0.000010 0.000010 0.000010 0.000010 0.999620 0.000010 0.000010 0.000010 0.000010 0.000010 0.000010 0.000010 0.000010
0.000010 0.000010 0.000010 0.000010 0.000010 0.000010 0.000010 0.000010 0.000010 0.000010 0.000010 0.000010 0.000010 0.000010 0.000010 0.000010 0.000010 0.000010 0.000010 0.000010 0.000010 0.000010 0.000010 0.000010 0.000010 0.000010 0.000010 0.000010 0.000010 0.000010 0.999620 0.000010 0.000010 0.000010 0.000010 0.000010 0.000010 0.000010 0.000010
0.000010 0.000010 0.000010 0.000010 0.000010 0.000010 0.000010 0.000010 0.000010 0.000010 0.000010 0.000010 0.000010 0.000010 0.000010 0.000010 0.000010 0.000010 0.000010 0.000010 0.000010 0.000010 0.000010 0.000010 0.000010 0.000010 0.000010 0.000010 0.000010 0.000010 0.999620 0.000010 0.000010 0.000010 0.000010 0.000010 0.000010 0.000010 0.000010
0.000010 0.000010 0.000010 0.000010 0.000010 0.000010 0.000010 0.000010 0.000010 0.000010 0.000010 0.000010 0.000010 0.000010 0.000010 0.000010 0.000010 0.000010 0.000010 0.000010 0.000010 0.000010 0.000010 0.000010 0.000010 0.000010 0.000010 0.000010 0.000010 0.000010 0.999620 0.000010 0.000010 0.000010 0.000010 0.000010 0.000010 0.000010 0.000010
0.000010 0.000010 0.000010 0.000010 0.000010 0.000010 0.000010 0.000010 0.000010 0.000010 0.000010 0.000010 0.000010 0.000010 0.000010 0.000010 0.000010 0.000010 0.000010 0.000010 0.000010 0.000010 0.000010 0.000010 0.000010 0.000010 0.000010 0.000010 0.000010 0.000010 0.999620 0.000010 0.000010 0.000010 0.000010 0.000010 0.000010 0.000010 0.000010
0.000010 0.000010 0.000010 0.000010 0.000010 0.000010 0.000010 0.000010 0.000010 0.000010 0.000010 0.000010 0.000010 0.000010 0.000010 0.000010 0.000010 0.000010 0.000010 0.000010 0.000010 0.000010 0.000010 0.000010 0.000010 0.000010 0.000010 0.000010 0.000010 0.000010 0.999620 0.000010 0.000010 0.000010 0.000010 0.000010 0.000010 0.000010 0.000010
0.000010 0.000010 0.000010 0.000010 0.000010 0.000010 0.000010 0.000010 0.000010 0.000010 0.000010 0.000010 0.000010 0.000010 0.000010 0.000010 0.000010 0.000010 0.000010 0.000010 0.000010 0.000010 0.000010 0.015227 0.000010 0.000010 0.000010 0.000010 0.000010 0.000010 0.984403 0.000010 0.000010 0.000010 0.000010 0.000010 0.000010 0.000010 0.000010
0.000010 0.000010 0.000010 0.000010 0.000010 0.000010 0.000010 0.000010 0.000010 0.000010 0.000010 0.000010 0.000010 0.000010 0.000010 0.000010 0.000010 0.000010 0.000010 0.000010 0.000010 0.000010 0.000010 0.000010 0.000010 0.000010 0.000010 0.000010 0.000010 0.000010 0.999620 0.000010 0.000010 0.000010 0.000010 0.000010 0.000010 0.000010 0.000010
0.000010 0.000010 0.000010 0.000010 0.000010 0.000010 0.000010 0.000010 0.000010 0.000010 0.000010 0.000010 0.000010 0.000010 0.000010 0.000010 0.000010 0.000010 0.000010 0.000010 0.000010 0.000010 0.000010 0.000010 0.000010 0.000010 0.000010 0.000010 0.000010 0.000010 0.999620 0.000010 0.000010 0.000010 0.000010 0.000010 0.000010 0.000010 0.000010
0.000010 0.000010 0.000010 0.000010 0.000010 0.000010 0.000010 0.000010 0.000010 0.000010 0.000010 0.000010 0.000010 0.000010 0.000010 0.000010 0.000010 0.000010 0.000010 0.000010 0.000010 0.000010 0.000010 0.000010 0.000010 0.000010 0.002148 0.000010 0.000010 0.000010 0.997482 0.000010 0.000010 0.000010 0.000010 0.000010 0.000010 0.000010 0.000010
0.000010 0.000010 0.000010 0.000010 0.000010 0.000010 0.000010 0.000010 0.000010 0.000010 0.000010 0.000010 0.000010 0.000010 0.000010 0.000010 0.000010 0.000010 0.000010 0.000010 0.000010 0.000010 0.000010 0.000016 0.000010 0.000010 0.000010 0.000010 0.000010 0.000010 0.999614 0.000010 0.000010 0.000010 0.000010 0.000010 0.000010 0.000010 0.000010
0.058601 0.000010 0.009187 0.000010 0.000010 0.000010 0.000010 0.000010 0.000010 0.000010 0.000010 0.901396 0.000010 0.000010 0.000010 0.000010 0.000010 0.000010 0.000010 0.000010 0.014720 0.000010 0.000010 0.000010 0.000010 0.000010 0.000010 0.000010 0.000010 0.000010 0.000010 0.015757 0.000010 0.000010 0.000010 0.000010 0.000010 0.000010 0.000010
0.071443 0.000010 0.024960 0.000010 0.000010 0.000010 0.000010 0.000010 0.000010 0.010817 0.000010 0.844022 0.000010 0.000010 0.000010 0.000010 0.000010 0.000010 0.000010 0.000010 0.000010 0.000010 0.000010 0.000010 0.000010 0.000010 0.000010 0.000010 0.006408 0.000010 0.000010 0.031075 0.000010 0.000010 0.000010 0.000010 0.010954 0.000010 0.000010
0.062105 0.000010 0.000010 0.000010 0.000010 0.000010 0.000010 0.000010 0.000010 0.000010 0.000010 0.933710 0.000010 0.000010 0.000010 0.000010 0.000010 0.000010 0.000010 0.000010 0.000010 0.000010 0.000010 0.000010 0.000010 0.000010 0.000010 0.000010 0.000010 0.000010 0.000010 0.000010 0.000010 0.003824 0.000010 0.000010 0.000010 0.000010 0.000010
0.094340 0.000010 0.013429 0.000010 0.000010 0.000010 0.000010 0.000010 0.000010 0.000010 0.015980 0.853093 0.000010 0.000010 0.000010 0.000010 0.000010 0.000010 0.000010 0.000010 0.014665 0.000010 0.000010 0.000010 0.000010 0.000010 0.000010 0.000010 0.000010 0.000010 0.000010 0.008164 0.000010 0.000010 0.000010 0.000010 0.000010 0.000010 0.000010
0.058685 0.001071 0.006869 0.000010 0.000010 0.000010 0.000010 0.000010 0.000010 0.000010 0.000010 0.886543 0.009728 0.000010 0.030902 0.000010 0.000010 0.000010 0.000010 0.000010 0.005882 0.000010 0.000010 0.000010 0.000010 0.000010 0.000010 0.000010 0.000010 0.000010 0.000010 0.000010 0.000010 0.000010 0.000010 0.000010 0.000010 0.000010 0.000010
0.007707 0.000010 0.023585 0.000010 0.000010 0.000010 0.000010 0.000010 0.000010 0.000010 0.043979 0.837588 0.000010 0.000010 0.027332 0.000010 0.000010 0.000010 0.000010 0.000010 0.000010 0.000010 0.000010 0.000010 0.000010 0.000010 0.000010 0.000010 0.000010 0.000010 0.000010 0.000010 0.007081 0.027622 0.000010 0.000010 0.020606 0.000010 0.004200
0.123539 0.000010 0.012045 0.000010 0.000010 0.000010 0.000010 0.000010 0.000010 0.000010 0.030701 0.832755 0.000010 0.000010 0.000010 0.000010 0.000010 0.000010 0.000010 0.000010 0.000010 0.000010 0.000010 0.000010 0.000010 0.000010 0.000017 0.000010 0.000010 0.000010 0.000010 0.000010 0.000010 0.000010 0.000010 0.000010 0.000612 0.000010 0.000010
0.051944 0.000010 0.035892 0.000010 0.000010 0.007944 0.000010 0.000010 0.000010 0.000010 0.037018 0.758721 0.013504 0.000010 0.062927 0.000010 0.000010 0.000010 0.000010 0.000010 0.000010 0.000010 0.000010 0.007787 0.013326 0.000010 0.000015 0.000010 0.004148 0.000010 0.000010 0.000010 0.000010 0.000328 0.000010 0.006185 0.000010 0.000010 0.000010
0.075376 0.000010 0.018731 0.000010 0.000010 0.000010 0.000010 0.000010 0.000010 0.000010 0.000010 0.846163 0.000010 0.000010 0.013824 0.000010 0.000010 0.000010 0.000010 0.000010 0.000010 0.000010 0.000010 0.000010 0.000010 0.000010 0.000010 0.000010 0.000010 0.000010 0.000010 0.000010 0.000010 0.045566 0.000010 0.000010 0.000010 0.000010 0.000010
0.087601 0.000010 0.000010 0.000010 0.000010 0.000010 0.000010 0.000010 0.000010 0.000010 0.000010 0.883469 0.000010 0.000010 0.028570 0.000010 0.000010 0.000010 0.000010 0.000010 0.000010 0.000010 0.000010 0.000010 0.000010 0.000010 0.000010 0.000010 0.000010 0.000010 0.000010 0.000010 0.000010 0.000010 0.000010 0.000010 0.000010 0.000010 0.000010
0.133791 0.000010 0.000010 0.000010 0.000010 0.000010 0.000010 0.000010 0.000010 0.000010 0.006589 0.848424 0.000259 0.000010 0.000010 0.000010 0.000010 0.000010 0.000010 0.000010 0.000010 0.000010 0.000010 0.000011 0.000010 0.000010 0.000010 0.000010 0.004535 0.000010 0.002880 0.000010 0.000010 0.002260 0.000010 0.000010 0.000951 0.000010 0.000010
0.028381 0.000010 0.019382 0.000010 0.000010 0.000010 0.000010 0.000010 0.000010 0.000010 0.005784 0.929448 0.000010 0.000010 0.007777 0.000010 0.000010 0.000010 0.000010 0.000010 0.000010 0.000010 0.000010 0.000010 0.000010 0.000010 0.000010 0.000010 0.000010 0.000010 0.000010 0.007445 0.000010 0.000010 0.000010 0.000010 0.000010 0.000010 0.001464
0.093675 0.000010 0.018760 0.000010 0.000010 0.000010 0.000010 0.000010 0.000010 0.000010 0.000010 0.885011 0.000010 0.000010 0.002205 0.000010 0.000010 0.000010 0.000010 0.000010 0.000010 0.000010 0.000010 0.000010 0.000010 0.000010 0.000010 0.000010 0.000010 0.000010 0.000010 0.000010 0.000010 0.000010 0.000010 0.000010 0.000010 0.000010 0.000010
0.018190 0.000010 0.025692 0.000010 0.000010 0.000010 0.000010 0.000010 0.000010 0.000010 0.009675 0.845331 0.000010 0.000010 0.069240 0.000010 0.000010 0.000010 0.000010 0.000010 0.000010 0.000010 0.000010 0.000010 0.000010 0.000010 0.000010 0.000010 0.000010 0.000010 0.000010 0.000010 0.000010 0.026659 0.000010 0.000010 0.004892 0.000010 0.000010
0.008252 0.000010 0.039823 0.000010 0.000010 0.000010 0.000010 0.000010 0.000010 0.000010 0.049004 0.836118 0.000010 0.000010 0.000013 0.000010 0.000010 0.000010 0.000010 0.000010 0.000010 0.000010 0.000010 0.000010 0.000010 0.000010 0.006626 0.000010 0.000010 0.000010 0.000010 0.000010 0.000010 0.041596 0.000010 0.000010 0.004672 0.000010 0.013595
0.051233 0.002669 0.014203 0.000010 0.000010 0.000010 0.000010 0.000010 0.000010 0.000010 0.000010 0.894630 0.000010 0.000010 0.000010 0.000010 0.000010 0.000010 0.000010 0.000010 0.000010 0.000010 0.000010 0.000010 0.000010 0.000010 0.000010 0.000010 0.000010 0.000010 0.000010 0.000010 0.000010 0.036925 0.000010 0.000010 0.000010 0.000010 0.000010
0.101147 0.000010 0.016550 0.000010 0.000010 0.000010 0.000010 0.000010 0.000010 0.000010 0.082997 0.711749 0.000010 0.000010 0.058775 0.000010 0.000010 0.000010 0.000010 0.000010 0.000010 0.000010 0.000010 0.000010 0.000010 0.000010 0.000010 0.000010 0.000010 0.000010 0.000010 0.000010 0.000010 0.000010 0.000010 0.000010 0.028453 0.000010 0.000010
0.070026 0.001566 0.004922 0.000010 0.000010 0.000010 0.000010 0.000010 0.000010 0.009279 0.000010 0.872171 0.000010 0.000010 0.026245 0.000010 0.000010 0.000010 0.000010 0.000010 0.000010 0.000010 0.000010 0.000010 0.000010 0.000010 0.000010 0.000010 0.000010 0.000010 0.000010 0.000010 0.000010 0.015471 0.000010 0.000010 0.000010 0.000010 0.000010
0.000010 0.000010 0.004173 0.000010 0.000010 0.000010 0.000010 0.000010 0.000010 0.013835 0.000010 0.926570 0.000010 0.000010 0.017515 0.000010 0.000010 0.000010 0.000010 0.000010 0.000010 0.000010 0.000010 0.000010 0.000010 0.000010 0.000010 0.000010 0.000010 0.000010 0.000010 0.000010 0.000010 0.037558 0.000010 0.000010 0.000018 0.000010 0.000010
0.037101 0.000010 0.033672 0.000010 0.000010 0.000010 0.000010 0.000010 0.000010 0.021622 0.003808 0.873257 0.000010 0.000010 0.000010 0.000010 0.000010 0.000010 0.000010 0.000010 0.014819 0.000010 0.000010 0.000010 0.000010 0.000010 0.000010 0.000010 0.000010 0.000010 0.000010 0.002923 0.000010 0.011952 0.000010 0.000010 0.000546 0.000010 0.000010
0.638792 0.000320 0.056950 0.000010 0.002423 0.000010 0.000010 0.000010 0.004902 0.036169 0.015230 0.000010 0.000010 0.000010 0.127502 0.000010 0.000010 0.000010 0.004271 0.000010 0.021894 0.000010 0.000010 0.000010 0.000010 0.015777 0.000010 0.000010 0.000010 0.000010 0.000010 0.006510 0.000010 0.062662 0.000010 0.000010 0.004403 0.001955 0.000010
0.716419 0.000010 0.069610 0.000010 0.007229 0.000010 0.000010 0.000010 0.013760 0.000010 0.000010 0.000012 0.000010 0.000010 0.059451 0.014408 0.000010 0.000010 0.001095 0.000010 0.000010 0.000010 0.000010 0.000010 0.000010 0.003398 0.001397 0.000010 0.000010 0.000010 0.000010 0.016494 0.000010 0.090988 0.000010 0.000010 0.000010 0.003144 0.002346
0.778850 0.000010 0.040762 0.007332 0.007407 0.003732 0.000010 0.000010 0.011044 0.034836 0.000010 0.000010 0.002651 0.000010 0.000010 0.000010 0.001852 0.000037 0.000010 0.003297 0.000015 0.000010 0.000010 0.000724 0.000010 0.000010 0.000630 0.000010 0.000010 0.004165 0.002914 0.008840 0.003532 0.058512 0.001133 0.002051 0.011509 0.011717 0.002310
0.949148 0.000010 0.000010 0.000010 0.003667 0.000010 0.000010 0.000010 0.034027 0.000010 0.000010 0.000010 0.000010 0.000010 0.000010 0.000010 0.000010 0.000010 0.000010 0.000010 0.000010 0.000010 0.000010 0.000010 0.000010 0.000010 0.000010 0.000010 0.000010 0.000010 0.000010 0.000010 0.000010 0.000010 0.000010 0.000010 0.000010 0.002776 0.010042
0.913367 0.000010 0.000010 0.000010 0.000010 0.000010 0.000010 0.000010 0.031003 0.000010 0.000010 0.010510 0.000010 0.016433 0.000010 0.000010 0.000010 0.000010 0.000010 0.000010 0.000010 0.001306 0.000858 0.000010 0.008397 0.002947 0.000010 0.000010 0.000010 0.000010 0.000010 0.000010 0.000010 0.000010 0.000010 0.006842 0.000010 0.000010 0.008047
0.910777 0.000010 0.000010 0.000010 0.000010 0.002541 0.000010 0.006625 0.000010 0.012144 0.000010 0.000015 0.000010 0.000010 0.000010 0.000010 0.000010 0.009850 0.000010 0.003085 0.000010 0.000010 0.001805 0.000010 0.000010 0.000010 0.000010 0.000010 0.009781 0.005728 0.002993 0.002426 0.000553 0.017398 0.000010 0.007872 0.000010 0.001734 0.004450
0.778676 0.000010 0.053295 0.003054 0.000010 0.000010 0.000010 0.001658 0.003517 0.017720 0.002419 0.000010 0.004774 0.000010 0.008170 0.000010 0.000010 0.000010 0.000010 0.000010 0.000153 0.000010 0.000010 0.000010 0.000010 0.000010 0.001915 0.000010 0.000010 0.001753 0.000010 0.026485 0.000010 0.082314 0.000010 0.004299 0.000010 0.009570 0.000010
0.943094 0.000010 0.000010 0.000010 0.006258 0.000010 0.000010 0.000010 0.046059 0.000010 0.000010 0.000010 0.000010 0.000010 0.000010 0.000010 0.000010 0.000010 0.000010 0.000010 0.000010 0.000010 0.000010 0.000010 0.000010 0.000010 0.000010 0.000010 0.001222 0.000010 0.000010 0.000010 0.003027 0.000010 0.000010 0.000010 0.000010 0.000010 0.000010
0.762828 0.002530 0.008626 0.009676 0.011569 0.001501 0.012910 0.000010 0.016857 0.021315 0.000010 0.010277 0.013666 0.000010 0.007237 0.000010 0.000010 0.000010 0.000010 0.000010 0.000010 0.009616 0.000010 0.000010 0.000010 0.000010 0.000010 0.011865 0.000010 0.009932 0.000010 0.015272 0.005576 0.060933 0.000010 0.000010 0.000010 0.007614 0.000010
0.722288 0.000010 0.061783 0.000010 0.000010 0.002059 0.009842 0.006289 0.042281 0.034773 0.001143 0.000010 0.024831 0.000010 0.000010 0.019697 0.002133 0.000010 0.000010 0.000010 0.000010 0.000010 0.000959 0.000010 0.000010 0.003970 0.000010 0.005648 0.000010 0.007266 0.000010 0.007869 0.003013 0.019428 0.000010 0.019853 0.000010 0.000010 0.004682
0.825571 0.001448 0.001433 0.000014 0.010452 0.000010 0.002303 0.000010 0.026208 0.000010 0.000010 0.000010 0.004934 0.000010 0.019456 0.000010 0.001580 0.006739 0.011315 0.000010 0.000010 0.000010 0.000010 0.000010 0.000010 0.000010 0.003067 0.014722 0.000010 0.000010 0.000010 0.000010 0.018246 0.025762 0.001112 0.007880 0.000010 0.002360 0.015206
0.956923 0.000010 0.000010 0.000010 0.000010 0.000010 0.000010 0.000010 0.003660 0.000010 0.000010 0.000010 0.006909 0.000010 0.000010 0.000010 0.000010 0.001701 0.001371 0.000010 0.000010 0.000010 0.000010 0.001910 0.000010 0.000010 0.000010 0.000010 0.000010 0.018711 0.000010 0.000010 0.000010 0.000010 0.000010 0.000010 0.000010 0.000010 0.008504
0.730437 0.000010 0.045228 0.000010 0.000010 0.000010 0.000010 0.000010 0.012465 0.005815 0.000010 0.004217 0.003964 0.003602 0.072874 0.000010 0.000010 0.000010 0.000010 0.000010 0.004958 0.000010 0.000010 0.000010 0.000010 0.002561 0.002251 0.000010 0.000010 0.001169 0.000010 0.020349 0.003330 0.083789 0.000010 0.002665 0.000010 0.000105 0.000010
0.869734 0.000010 0.000010 0.000010 0.017296 0.000010 0.000659 0.000010 0.017809 0.000010 0.000010 0.000010 0.000010 0.000010 0.000010 0.008869 0.000010 0.000010 0.000010 0.000010 0.000010 0.002722 0.000921 0.000010 0.000010 0.001187 0.000010 0.007611 0.000010 0.000010 0.000010 0.000010 0.013296 0.037470 0.000010 0.015562 0.000010 0.000010 0.006604
0.798070 0.000010 0.042290 0.000010 0.000010 0.006662 0.000010 0.000010 0.013545 0.018130 0.004326 0.000010 0.002993 0.001492 0.030216 0.000010 0.000010 0.000010 0.000010 0.000010 0.000010 0.004456 0.000826 0.000010 0.000067 0.019657 0.000010 0.000010 0.000010 0.000010 0.000010 0.006288 0.000010 0.036976 0.000010 0.008109 0.000010 0.004818 0.000869
0.775005 0.000010 0.004709 0.000010 0.001198 0.000010 0.000010 0.000010 0.023132 0.000010 0.001189 0.030686 0.029947 0.000010 0.026290 0.000010 0.000010 0.000010 0.000010 0.003822 0.042574 0.000010 0.000010 0.000010 0.015807 0.000010 0.000010 0.000010 0.000010 0.000010 0.000010 0.000010 0.000010 0.039064 0.001116 0.000010 0.003203 0.000584 0.001445
0.857887 0.000010 0.038067 0.000010 0.010481 0.000010 0.013800 0.001434 0.014833 0.004049 0.006873 0.000010 0.017757 0.000010 0.000010 0.000010 0.000010 0.003443 0.003203 0.003040 0.000010 0.001738 0.000010 0.000010 0.000864 0.000010 0.001350 0.002730 0.000124 0.000010 0.000010 0.005576 0.009096 0.000619 0.000010 0.002333 0.000010 0.000010 0.000531
0.911916 0.000010 0.000010 0.000010 0.000010 0.000010 0.000010 0.000010 0.045239 0.000010 0.000010 0.000010 0.002330 0.000010 0.000010 0.000010 0.000010 0.000010 0.002793 0.000010 0.000010 0.000010 0.000010 0.001090 0.007884 0.000010 0.005713 0.000010 0.000010 0.000010 0.002315 0.000010 0.008588 0.000010 0.005600 0.000010 0.000010 0.006252 0.000010
0.953057 0.000010 0.000010 0.000010 0.004376 0.000010 0.000010 0.000010 0.040384 0.000010 0.000010 0.000010 0.000010 0.000010 0.000010 0.000010 0.000010 0.000010 0.000010 0.000010 0.000010 0.000683 0.000010 0.000010 0.000010 0.000010 0.000010 0.000010 0.000010 0.000010 0.000010 0.000010 0.001156 0.000010 0.000010 0.000014 0.000010 0.000010 0.000010
0.965096 0.000010 0.000010 0.000010 0.000010 0.000010 0.000010 0.000010 0.029774 0.000010 0.000010 0.000010 0.000010 0.000010 0.000010 0.000010 0.000010 0.000010 0.000010 0.000010 0.000010 0.000010 0.000010 0.000010 0.000010 0.000010 0.004770 0.000010 0.000010 0.000010 0.000010 0.000010 0.000010 0.000010 0.000010 0.000010 0.000010 0.000010 0.000010
0.192092 0.000010 0.011360 0.000010 0.000010 0.000010 0.000010 0.000010 0.000010 0.005089 0.000010 0.000010 0.000010 0.000010 0.071383 0.000010 0.000010 0.000010 0.000010 0.000010 0.000017 0.000010 0.000010 0.000010 0.000010 0.000010 0.000010 0.000010 0.000010 0.000010 0.000010 0.000010 0.000010 0.719729 0.000010 0.000010 0.000010 0.000010 0.000010
0.000010 0.000010 0.000010 0.000010 0.000010 0.000010 0.000010 0.000010 0.000010 0.000010 0.000010 0.000010 0.000010 0.000010 0.000010 0.000010 0.000010 0.000010 0.000010 0.000010 0.000010 0.000010 0.000010 0.000010 0.000010 0.000010 0.000010 0.000010 0.000010 0.000010 0.000010 0.000010 0.000010 0.999620 0.000010 0.000010 0.000010 0.000010 0.000010
0.000010 0.000010 0.000010 0.000010 0.000010 0.000010 0.000010 0.000010 0.000010 0.000010 0.000010 0.000010 0.000010 0.000010 0.000010 0.000010 0.000010 0.000010 0.000010 0.000010 0.000010 0.000010 0.000010 0.000010 0.000010 0.000010 0.000010 0.000010 0.000010 0.000010 0.000010 0.000010 0.000010 0.999620 0.000010 0.000010 0.000010 0.000010 0.000010
0.000010 0.000010 0.000010 0.000010 0.000010 0.000010 0.000010 0.000010 0.000010 0.000010 0.000010 0.000010 0.000010 0.000010 0.000010 0.000010 0.000010 0.000010 0.000010 0.000010 0.000010 0.000010 0.000010 0.000010 0.000010 0.000010 0.000010 0.000010 0.000016 0.000010 0.000010 0.000010 0.000010 0.999611 0.000010 0.000014 0.000010 0.000010 0.000010
0.000010 0.000010 0.000010 0.000010 0.000010 0.000010 0.000010 0.000010 0.000010 0.000010 0.000010 0.000010 0.000010 0.000010 0.000010 0.000010 0.000010 0.000010 0.000010 0.000010 0.000010 0.000010 0.000010 0.000010 0.000010 0.000010 0.000010 0.000010 0.000010 0.000010 0.000010 0.000010 0.000010 0.999620 0.000010 0.000010 0.000010 0.000010 0.000010
0.088224 0.000010 0.000010 0.000010 0.000010 0.000010 0.000010 0.000010 0.000010 0.000010 0.000010 0.000010 0.000010 0.000010 0.029701 0.000010 0.000010 0.000010 0.000010 0.000010 0.000010 0.000010 0.000010 0.000010 0.000010 0.000010 0.000010 0.000010 0.000010 0.000010 0.000010 0.000010 0.000010 0.881715 0.000010 0.000010 0.000010 0.000010 0.000010
0.000010 0.000010 0.000010 0.000010 0.000010 0.000010 0.000010 0.000010 0.000010 0.000010 0.000010 0.000010 0.000010 0.000010 0.000010 0.000010 0.000010 0.000010 0.000010 0.000010 0.000010 0.000010 0.000010 0.000010 0.000010 0.000010 0.000010 0.000010 0.000010 0.000010 0.000010 0.000010 0.000010 0.999620 0.000010 0.000010 0.000010 0.000010 0.000010
0.092496 0.000010 0.000010 0.000010 0.000010 0.000010 0.000010 0.000010 0.000010 0.000010 0.000010 0.000010 0.000010 0.000010 0.000010 0.000010 0.000010 0.000010 0.000010 0.000010 0.000010 0.000010 0.000010 0.000010 0.000010 0.000010 0.000010 0.000010 0.000010 0.000010 0.000010 0.004582 0.000010 0.902562 0.000010 0.000010 0.000010 0.000010 0.000010
0.000010 0.000010 0.000010 0.000010 0.000010 0.000010 0.000010 0.000010 0.000010 0.000010 0.000010 0.000010 0.000010 0.000010 0.000010 0.000010 0.000010 0.000010 0.000010 0.000010 0.000010 0.000010 0.000010 0.000010 0.000010 0.000010 0.000010 0.000010 0.000010 0.000010 0.000010 0.000010 0.000010 0.999620 0.000010 0.000010 0.000010 0.000010 0.000010
0.000010 0.000010 0.000010 0.000010 0.000010 0.000010 0.000010 0.000010 0.000010 0.000010 0.000010 0.000010 0.000010 0.000010 0.000010 0.000010 0.000010 0.000010 0.000010 0.000010 0.000010 0.000010 0.000010 0.000010 0.000010 0.000010 0.000010 0.000010 0.000010 0.000010 0.000010 0.000010 0.000010 0.999620 0.000010 0.000010 0.000010 0.000010 0.000010
0.000010 0.000010 0.000010 0.000010 0.000010 0.000010 0.000010 0.000010 0.000010 0.000010 0.000010 0.000010 0.000010 0.000010 0.000010 0.000010 0.000010 0.000010 0.000010 0.000010 0.000010 0.000010 0.000010 0.000010 0.000010 0.000010 0.000010 0.000010 0.000010 0.000010 0.000010 0.000010 0.000010 0.999620 0.000010 0.000010 0.000010 0.000010 0.000010
0.000010 0.000010 0.000010 0.000010 0.000010 0.000010 0.000010 0.000010 0.000010 0.000010 0.000010 0.000010 0.000010 0.000010 0.000010 0.000010 0.000010 0.000010 0.000010 0.000010 0.000010 0.000010 0.000010 0.000010 0.000010 0.000010 0.000010 0.000010 0.000010 0.000010 0.000010 0.000010 0.000010 0.999620 0.000010 0.000010 0.000010 0.000010 0.000010
0.000010 0.000010 0.000010 0.000010 0.000010 0.000010 0.000010 0.000010 0.000010 0.000010 0.000010 0.000010 0.000010 0.000010 0.000010 0.000010 0.000010 0.000010 0.000010 0.000010 0.000010 0.000010 0.000010 0.000010 0.000010 0.000010 0.000010 0.000010 0.000010 0.000010 0.000010 0.000010 0.000010 0.999620 0.000010 0.000010 0.000010 0.000010 0.000010
0.000010 0.000010 0.000010 0.000010 0.000010 0.000010 0.000010 0.000010 0.000010 0.000010 0.000010 0.000010 0.000010 0.000010 0.000010 0.000010 0.000010 0.000010 0.000010 0.000010 0.000010 0.000010 0.000010 0.000010 0.000010 0.000010 0.000010 0.000010 0.000010 0.000010 0.000010 0.000010 0.000010 0.999620 0.000010 0.000010 0.000010 0.000010 0.000010
0.190447 0.000010 0.015784 0.000010 0.000010 0.000010 0.000010 0.000010 0.000010 0.010399 0.000010 0.000010 0.000010 0.000010 0.010041 0.000010 0.000010 0.000010 0.000010 0.000010 0.024210 0.000010 0.000010 0.000010 0.000010 0.000010 0.000010 0.000010 0.000010 0.000010 0.000010 0.000016 0.000010 0.748782 0.000010 0.000010 0.000010 0.000010 0.000010
0.000010 0.000010 0.000010 0.000010 0.000010 0.000010 0.000010 0.000010 0.000010 0.000010 0.000010 0.000010 0.000010 0.000010 0.000010 0.000010 0.000010 0.000010 0.000010 0.000010 0.000010 0.000010 0.000010 0.000010 0.000010 0.000010 0.000010 0.000010 0.000010 0.000010 0.000010 0.000010 0.000010 0.999620 0.000010 0.000010 0.000010 0.000010 0.000010
0.000010 0.000010 0.000010 0.000010 0.000010 0.000010 0.000010 0.000010 0.000010 0.000010 0.000010 0.000010 0.000010 0.000010 0.000010 0.000010 0.000010 0.000010 0.000010 0.000010 0.000010 0.000010 0.000010 0.000010 0.000010 0.000010 0.000010 0.000010 0.000010 0.000010 0.000010 0.000010 0.000010 0.999620 0.000010 0.000010 0.000010 0.000010 0.000010
0.000010 0.000010 0.000010 0.000010 0.000010 0.000010 0.000010 0.000010 0.000010 0.000010 0.000010 0.000010 0.000010 0.000010 0.000010 0.000010 0.000010 0.000010 0.000010 0.000010 0.000010 0.000010 0.000010 0.000010 0.000010 0.000010 0.000010 0.000010 0.000010 0.000010 0.000010 0.000010 0.000010 0.999620 0.000010 0.000010 0.000010 0.000010 0.000010
0.000010 0.000010 0.000010 0.000010 0.000010 0.000010 0.000010 0.000010 0.000010 0.000010 0.000010 0.000010 0.000010 0.000010 0.000010 0.000010 0.000010 0.000010 0.000010 0.000010 0.000010 0.000010 0.000010 0.000010 0.000010 0.000010 0.000010 0.000010 0.000010 0.000010 0.000010 0.000010 0.000010 0.999620 0.000010 0.000010 0.000010 0.000010 0.000010
0.000010 0.000010 0.000010 0.000010 0.000010 0.000010 0.000010 0.000010 0.000010 0.000010 0.000010 0.000010 0.000010 0.000010 0.000010 0.000010 0.000010 0.000010 0.000010 0.000010 0.000010 0.000010 0.000010 0.000010 0.000010 0.000010 0.000010 0.000010 0.000010 0.000010 0.000010 0.000010 0.000010 0.999620 0.000010 0.000010 0.000010 0.000010 0.000010
0.047631 0.000010 0.034258 0.000010 0.000010 0.000010 0.000010 0.000010 0.000010 0.000010 0.000010 0.000010 0.000010 0.000010 0.917653 0.000010 0.000010 0.000010 0.000010 0.000010 0.000010 0.000010 0.000010 0.000010 0.000010 0.000010 0.000010 0.000010 0.000010 0.000010 0.000010 0.000108 0.000010 0.000010 0.000010 0.000010 0.000010 0.000010 0.000010
0.000010 0.000010 0.000010 0.000010 0.000010 0.000010 0.000010 0.000010 0.000010 0.000010 0.000010 0.000010 0.000010 0.000010 0.999620 0.000010 0.000010 0.000010 0.000010 0.000010 0.000010 0.000010 0.000010 0.000010 0.000010 0.000010 0.000010 0.000010 0.000010 0.000010 0.000010 0.000010 0.000010 0.000010 0.000010 0.000010 0.000010 0.000010 0.000010
0.000010 0.000010 0.000010 0.000010 0.000010 0.000010 0.000010 0.000010 0.000010 0.000010 0.000010 0.000010 0.000010 0.000010 0.999620 0.000010 0.000010 0.000010 0.000010 0.000010 0.000010 0.000010 0.000010 0.000010 0.000010 0.000010 0.000010 0.000010 0.000010 0.000010 0.000010 0.000010 0.000010 0.000010 0.000010 0.000010 0.000010 0.000010 0.000010
0.000010 0.000010 0.000010 0.000010 0.000010 0.000010 0.000010 0.000010 0.000010 0.000010 0.000010 0.000010 0.000010 0.000010 0.999620 0.000010 0.000010 0.000010 0.000010 0.000010 0.000010 0.000010 0.000010 0.000010 0.000010 0.000010 0.000010 0.000010 0.000010 0.000010 0.000010 0.000010 0.000010 0.000010 0.000010 0.000010 0.000010 0.000010 0.000010
0.094810 0.000010 0.042754 0.000010 0.000010 0.000010 0.000010 0.000010 0.000010 0.000010 0.000010 0.000010 0.000010 0.000010 0.862076 0.000010 0.000010 0.000010 0.000010 0.000010 0.000010 0.000010 0.000010 0.000010 0.000010 0.000010 0.000010 0.000010 0.000010 0.000010 0.000010 0.000010 0.000010 0.000010 0.000010 0.000010 0.000010 0.000010 0.000010
0.000010 0.000010 0.000010 0.000010 0.000010 0.000010 0.000010 0.000010 0.000010 0.000010 0.000010 0.000010 0.000010 0.000010 0.999617 0.000010 0.000010 0.000010 0.000010 0.000010 0.000010 0.000010 0.000010 0.000010 0.000010 0.000010 0.000010 0.000010 0.000010 0.000010 0.000010 0.000010 0.000010 0.000013 0.000010 0.000010 0.000010 0.000010 0.000010
0.084237 0.000010 0.066082 0.000010 0.000010 0.000010 0.000010 0.000010 0.000010 0.000010 0.000010 0.000010 0.000010 0.000010 0.840409 0.000010 0.000010 0.000010 0.000010 0.000010 0.000010 0.000010 0.000010 0.000010 0.000010 0.000010 0.000010 0.000010 0.000010 0.000010 0.000010 0.008922 0.000010 0.000010 0.000010 0.000010 0.000010 0.000010 0.000010
0.042492 0.000010 0.017587 0.000010 0.000010 0.000010 0.000010 0.000010 0.000010 0.000010 0.000010 0.000010 0.000010 0.000010 0.923041 0.000010 0.000010 0.000010 0.000010 0.000010 0.000010 0.000010 0.000010 0.000010 0.000010 0.000010 0.000010 0.000010 0.000010 0.000010 0.000010 0.016530 0.000010 0.000010 0.000010 0.000010 0.000010 0.000010 0.000010
0.052446 0.000010 0.015344 0.000010 0.000010 0.000010 0.000010 0.000010 0.000010 0.000010 0.000010 0.000010 0.000010 0.000010 0.931849 0.000010 0.000010 0.000010 0.000010 0.000010 0.000010 0.000010 0.000010 0.000010 0.000010 0.000010 0.000010 0.000010 0.000010 0.000010 0.000010 0.000010 0.000010 0.000010 0.000010 0.000010 0.000010 0.000010 0.000010
0.109042 0.000010 0.006042 0.000010 0.000010 0.000010 0.000010 0.000010 0.000010 0.000010 0.000010 0.000010 0.000010 0.000010 0.884555 0.000010 0.000010 0.000010 0.000010 0.000010 0.000010 0.000010 0.000010 0.000010 0.000010 0.000010 0.000010 0.000010 0.000010 0.000010 0.000010 0.000010 0.000010 0.000010 0.000010 0.000010 0.000010 0.000010 0.000010
0.000010 0.000010 0.000010 0.000010 0.000010 0.000010 0.000010 0.000010 0.000010 0.000010 0.000010 0.000010 0.000010 0.000010 0.999620 0.000010 0.000010 0.000010 0.000010 0.000010 0.000010 0.000010 0.000010 0.000010 0.000010 0.000010 0.000010 0.000010 0.000010 0.000010 0.000010 0.000010 0.000010 0.000010 0.000010 0.000010 0.000010 0.000010 0.000010
0.000010 0.000010 0.000010 0.000010 0.000010 0.000010 0.000010 0.000010 0.000010 0.000010 0.000010 0.000010 0.000010 0.000010 0.999620 0.000010 0.000010 0.000010 0.000010 0.000010 0.000010 0.000010 0.000010 0.000010 0.000010 0.000010 0.000010 0.000010 0.000010 0.000010 0.000010 0.000010 0.000010 0.000010 0.000010 0.000010 0.000010 0.000010 0.000010
0.000010 0.000010 0.000010 0.000010 0.000010 0.000010 0.000010 0.000010 0.000010 0.000010 0.000010 0.000010 0.000010 0.000010 0.999620 0.000010 0.000010 0.000010 0.000010 0.000010 0.000010 0.000010 0.000010 0.000010 0.000010 0.000010 0.000010 0.000010 0.000010 0.000010 0.000010 0.000010 0.000010 0.000010 0.000010 0.000010 0.000010 0.000010 0.000010
0.000010 0.000010 0.000010 0.000010 0.000010 0.000010 0.000010 0.000010 0.000010 0.000010 0.000010 0.000010 0.000010 0.000010 0.999620 0.000010 0.000010 0.000010 0.000010 0.000010 0.000010 0.000010 0.000010 0.000010 0.000010 0.000010 0.000010 0.000010 0.000010 0.000010 0.000010 0.000010 0.000010 0.000010 0.000010 0.000010 0.000010 0.000010 0.000010
0.138269 0.000010 0.072187 0.000010 0.000010 0.000010 0.000010 0.000010 0.000010 0.009749 0.000010 0.000010 0.000010 0.000010 0.765843 0.000010 0.000010 0.000010 0.000010 0.000010 0.000010 0.000010 0.000010 0.000010 0.000010 0.000010 0.000010 0.000010 0.000010 0.000010 0.000010 0.000010 0.000010 0.013612 0.000010 0.000010 0.000010 0.000010 0.000010
0.000010 0.000010 0.000010 0.000010 0.000010 0.000010 0.000010 0.000010 0.000010 0.000010 0.000013 0.000010 0.000010 0.000010 0.999611 0.000010 0.000010 0.000010 0.000010 0.000010 0.000010 0.000010 0.000016 0.000010 0.000010 0.000010 0.000010 0.000010 0.000010 0.000010 0.000010 0.000010 0.000010 0.000010 0.000010 0.000010 0.000010 0.000010 0.000010
0.000010 0.000010 0.000010 0.000010 0.000010 0.000010 0.000010 0.000010 0.000010 0.000010 0.000010 0.000010 0.000010 0.000010 0.999620 0.000010 0.000010 0.000010 0.000010 0.000010 0.000010 0.000010 0.000010 0.000010 0.000010 0.000010 0.000010 0.000010 0.000010 0.000010 0.000010 0.000010 0.000010 0.000010 0.000010 0.000010 0.000010 0.000010 0.000010
0.978760 0.000010 0.020870 0.000010 0.000010 0.000010 0.000010 0.000010 0.000010 0.000010 0.000010 0.000010 0.000010 0.000010 0.000010 0.000010 0.000010 0.000010 0.000010 0.000010 0.000010 0.000010 0.000010 0.000010 0.000010 0.000010 0.000010 0.000010 0.000010 0.000010 0.000010 0.000010 0.000010 0.000010 0.000010 0.000010 0.000010 0.000010 0.000010
0.999620 0.000010 0.000010 0.000010 0.000010 0.000010 0.000010 0.000010 0.000010 0.000010 0.000010 0.000010 0.000010 0.000010 0.000010 0.000010 0.000010 0.000010 0.000010 0.000010 0.000010 0.000010 0.000010 0.000010 0.000010 0.000010 0.000010 0.000010 0.000010 0.000010 0.000010 0.000010 0.000010 0.000010 0.000010 0.000010 0.000010 0.000010 0.000010
0.995450 0.000010 0.000010 0.000010 0.000010 0.000010 0.000010 0.000010 0.000010 0.000010 0.000010 0.000010 0.000010 0.000010 0.000010 0.000010 0.000010 0.000010 0.000010 0.000010 0.000010 0.000010 0.000010 0.000010 0.000010 0.000010 0.000010 0.000010 0.000010 0.000010 0.000010 0.004180 0.000010 0.000010 0.000010 0.000010 0.000010 0.000010 0.000010
0.997020 0.000010 0.000010 0.000010 0.000010 0.000010 0.000010 0.000010 0.000010 0.000010 0.000010 0.000010 0.000010 0.000010 0.000010 0.000010 0.000010 0.000010 0.000010 0.000010 0.000010 0.000010 0.000010 0.000010 0.000010 0.000010 0.000010 0.000010 0.000010 0.000010 0.000010 0.002610 0.000010 0.000010 0.000010 0.000010 0.000010 0.000010 0.000010
0.999620 0.000010 0.000010 0.000010 0.000010 0.000010 0.000010 0.000010 0.000010 0.000010 0.000010 0.000010 0.000010 0.000010 0.000010 0.000010 0.000010 0.000010 0.000010 0.000010 0.000010 0.000010 0.000010 0.000010 0.000010 0.000010 0.000010 0.000010 0.000010 0.000010 0.000010 0.000010 0.000010 0.000010 0.000010 0.000010 0.000010 0.000010 0.000010
0.976063 0.000010 0.004499 0.000010 0.000010 0.000010 0.000010 0.000010 0.000010 0.000010 0.000010 0.000010 0.000010 0.000010 0.010938 0.000010 0.000010 0.000010 0.000010 0.000010 0.000010 0.000010 0.000010 0.000010 0.000010 0.000010 0.000010 0.000010 0.000010 0.000010 0.000010 0.008150 0.000010 0.000010 0.000010 0.000010 0.000010 0.000010 0.000010
0.999448 0.000182 0.000010 0.000010 0.000010 0.000010 0.000010 0.000010 0.000010 0.000010 0.000010 0.000010 0.000010 0.000010 0.000010 0.000010 0.000010 0.000010 0.000010 0.000010 0.000010 0.000010 0.000010 0.000010 0.000010 0.000010 0.000010 0.000010 0.000010 0.000010 0.000010 0.000010 0.000010 0.000010 0.000010 0.000010 0.000010 0.000010 0.000010
0.974024 0.000010 0.019562 0.000010 0.000010 0.000010 0.000010 0.000010 0.000010 0.000010 0.000010 0.000010 0.000010 0.000010 0.000010 0.000010 0.000010 0.000010 0.000010 0.000010 0.000010 0.000010 0.000010 0.000010 0.000010 0.000010 0.000010 0.000010 0.000010 0.000010 0.000010 0.006055 0.000010 0.000010 0.000010 0.000010 0.000010 0.000010 0.000010
0.942843 0.000010 0.008988 0.000010 0.000010 0.000010 0.000010 0.000010 0.000010 0.000010 0.000010 0.000010 0.000010 0.000010 0.000010 0.000010 0.000010 0.000010 0.000010 0.000010 0.000010 0.000010 0.000010 0.000010 0.000010 0.000010 0.000010 0.000010 0.000010 0.000010 0.000010 0.004626 0.000010 0.043192 0.000010 0.000010 0.000010 0.000010 0.000010
0.976930 0.000010 0.000010 0.000010 0.000010 0.000010 0.000010 0.000010 0.000010 0.000010 0.000010 0.000010 0.000010 0.000010 0.022700 0.000010 0.000010 0.000010 0.000010 0.000010 0.000010 0.000010 0.000010 0.000010 0.000010 0.000010 0.000010 0.000010 0.000010 0.000010 0.000010 0.000010 0.000010 0.000010 0.000010 0.000010 0.000010 0.000010 0.000010
0.986502 0.000010 0.013128 0.000010 0.000010 0.000010 0.000010 0.000010 0.000010 0.000010 0.000010 0.000010 0.000010 0.000010 0.000010 0.000010 0.000010 0.000010 0.000010 0.000010 0.000010 0.000010 0.000010 0.000010 0.000010 0.000010 0.000010 0.000010 0.000010 0.000010 0.000010 0.000010 0.000010 0.000010 0.000010 0.000010 0.000010 0.000010 0.000010
0.999620 0.000010 0.000010 0.000010 0.000010 0.000010 0.000010 0.000010 0.000010 0.000010 0.000010 0.000010 0.000010 0.000010 0.000010 0.000010 0.000010 0.000010 0.000010 0.000010 0.000010 0.000010 0.000010 0.000010 0.000010 0.000010 0.000010 0.000010 0.000010 0.000010 0.000010 0.000010 0.000010 0.000010 0.000010 0.000010 0.000010 0.000010 0.000010
0.957541 0.000010 0.013149 0.000010 0.000010 0.000010 0.000010 0.000010 0.000010 0.000010 0.010879 0.000010 0.000016 0.000010 0.018074 0.000010 0.000010 0.000010 0.000010 0.000010 0.000010 0.000010 0.000010 0.000010 0.000010 0.000010 0.000010 0.000010 0.000010 0.000010 0.000010 0.000010 0.000010 0.000010 0.000010 0.000010 0.000010 0.000010 0.000010
0.999620 0.000010 0.000010 0.000010 0.000010 0.000010 0.000010 0.000010 0.000010 0.000010 0.000010 0.000010 0.000010 0.000010 0.000010 0.000010 0.000010 0.000010 0.000010 0.000010 0.000010 0.000010 0.000010 0.000010 0.000010 0.000010 0.000010 0.000010 0.000010 0.000010 0.000010 0.000010 0.000010 0.000010 0.000010 0.000010 0.000010 0.000010 0.000010
0.994005 0.000010 0.000010 0.000010 0.000010 0.000010 0.000010 0.000010 0.000010 0.000010 0.000010 0.000010 0.000010 0.000010 0.000010 0.000010 0.000010 0.000010 0.000010 0.000010 0.000010 0.000010 0.000010 0.000010 0.000010 0.000010 0.000010 0.000010 0.000010 0.000010 0.000010 0.005625 0.000010 0.000010 0.000010 0.000010 0.000010 0.000010 0.000010
0.926481 0.000010 0.047330 0.000010 0.000010 0.000010 0.000010 0.000010 0.000010 0.000010 0.000010 0.000010 0.000010 0.000010 0.025409 0.000010 0.000010 0.000010 0.000010 0.000010 0.000010 0.000010 0.000010 0.000010 0.000010 0.000010 0.000010 0.000010 0.000010 0.000010 0.000010 0.000430 0.000010 0.000010 0.000010 0.000010 0.000010 0.000010 0.000010
0.999620 0.000010 0.000010 0.000010 0.000010 0.000010 0.000010 0.000010 0.000010 0.000010 0.000010 0.000010 0.000010 0.000010 0.000010 0.000010 0.000010 0.000010 0.000010 0.000010 0.000010 0.000010 0.000010 0.000010 0.000010 0.000010 0.000010 0.000010 0.000010 0.000010 0.000010 0.000010 0.000010 0.000010 0.000010 0.000010 0.000010 0.000010 0.000010
0.951064 0.001701 0.013377 0.000010 0.000010 0.000010 0.000010 0.000010 0.000010 0.000010 0.000010 0.000010 0.000010 0.000010 0.018214 0.000010 0.000010 0.000010 0.000010 0.000010 0.000010 0.000010 0.000010 0.000011 0.000010 0.000010 0.000010 0.000010 0.000010 0.000010 0.000010 0.004885 0.000010 0.010429 0.000010 0.000010 0.000010 0.000010 0.000010
0.990949 0.000010 0.008681 0.000010 0.000010 0.000010 0.000010 0.000010 0.000010 0.000010 0.000010 0.000010 0.000010 0.000010 0.000010 0.000010 0.000010 0.000010 0.000010 0.000010 0.000010 0.000010 0.000010 0.000010 0.000010 0.000010 0.000010 0.000010 0.000010 0.000010 0.000010 0.000010 0.000010 0.000010 0.000010 0.000010 0.000010 0.000010 0.000010
0.966975 0.000010 0.032655 0.000010 0.000010 0.000010 0.000010 0.000010 0.000010 0.000010 0.000010 0.000010 0.000010 0.000010 0.000010 0.000010 0.000010 0.000010 0.000010 0.000010 0.000010 0.000010 0.000010 0.000010 0.000010 0.000010 0.000010 0.000010 0.000010 0.000010 0.000010 0.000010 0.000010 0.000010 0.000010 0.000010 0.000010 0.000010 0.000010
0.000010 0.000010 0.999620 0.000010 0.000010 0.000010 0.000010 0.000010 0.000010 0.000010 0.000010 0.000010 0.000010 0.000010 0.000010 0.000010 0.000010 0.000010 0.000010 0.000010 0.000010 0.000010 0.000010 0.000010 0.000010 0.000010 0.000010 0.000010 0.000010 0.000010 0.000010 0.000010 0.000010 0.000010 0.000010 0.000010 0.000010 0.000010 0.000010
0.000010 0.000010 0.999620 0.000010 0.000010 0.000010 0.000010 0.000010 0.000010 0.000010 0.000010 0.000010 0.000010 0.000010 0.000010 0.000010 0.000010 0.000010 0.000010 0.000010 0.000010 0.000010 0.000010 0.000010 0.000010 0.000010 0.000010 0.000010 0.000010 0.000010 0.000010 0.000010 0.000010 0.000010 0.000010 0.000010 0.000010 0.000010 0.000010
0.000010 0.000010 0.999620 0.000010 0.000010 0.000010 0.000010 0.000010 0.000010 0.000010 0.000010 0.000010 0.000010 0.000010 0.000010 0.000010 0.000010 0.000010 0.000010 0.000010 0.000010 0.000010 0.000010 0.000010 0.000010 0.000010 0.000010 0.000010 0.000010 0.000010 0.000010 0.000010 0.000010 0.000010 0.000010 0.000010 0.000010 0.000010 0.000010
0.000010 0.000010 0.999620 0.000010 0.000010 0.000010 0.000010 0.000010 0.000010 0.000010 0.000010 0.000010 0.000010 0.000010 0.000010 0.000010 0.000010 0.000010 0.000010 0.000010 0.000010 0.000010 0.000010 0.000010 0.000010 0.000010 0.000010 0.000010 0.000010 0.000010 0.000010 0.000010 0.000010 0.000010 0.000010 0.000010 0.000010 0.000010 0.000010
0.000010 0.000010 0.999620 0.000010 0.000010 0.000010 0.000010 0.000010 0.000010 0.000010 0.000010 0.000010 0.000010 0.000010 0.000010 0.000010 0.000010 0.000010 0.000010 0.000010 0.000010 0.000010 0.000010 0.000010 0.000010 0.000010 0.000010 0.000010 0.000010 0.000010 0.000010 0.000010 0.000010 0.000010 0.000010 0.000010 0.000010 0.000010 0.000010
0.000017 0.000010 0.999613 0.000010 0.000010 0.000010 0.000010 0.000010 0.000010 0.000010 0.000010 0.000010 0.000010 0.000010 0.000010 0.000010 0.000010 0.000010 0.000010 0.000010 0.000010 0.000010 0.000010 0.000010 0.000010 0.000010 0.000010 0.000010 0.000010 0.000010 0.000010 0.000010 0.000010 0.000010 0.000010 0.000010 0.000010 0.000010 0.000010
0.000010 0.000010 0.999620 0.000010 0.000010 0.000010 0.000010 0.000010 0.000010 0.000010 0.000010 0.000010 0.000010 0.000010 0.000010 0.000010 0.000010 0.000010 0.000010 0.000010 0.000010 0.000010 0.000010 0.000010 0.000010 0.000010 0.000010 0.000010 0.000010 0.000010 0.000010 0.000010 0.000010 0.000010 0.000010 0.000010 0.000010 0.000010 0.000010
0.000010 0.000010 0.999620 0.000010 0.000010 0.000010 0.000010 0.000010 0.000010 0.000010 0.000010 0.000010 0.000010 0.000010 0.000010 0.000010 0.000010 0.000010 0.000010 0.000010 0.000010 0.000010 0.000010 0.000010 0.000010 0.000010 0.000010 0.000010 0.000010 0.000010 0.000010 0.000010 0.000010 0.000010 0.000010 0.000010 0.000010 0.000010 0.000010
0.000010 0.000010 0.999620 0.000010 0.000010 0.000010 0.000010 0.000010 0.000010 0.000010 0.000010 0.000010 0.000010 0.000010 0.000010 0.000010 0.000010 0.000010 0.000010 0.000010 0.000010 0.000010 0.000010 0.000010 0.000010 0.000010 0.000010 0.000010 0.000010 0.000010 0.000010 0.000010 0.000010 0.000010 0.000010 0.000010 0.000010 0.000010 0.000010
0.000010 0.000010 0.999620 0.000010 0.000010 0.000010 0.000010 0.000010 0.000010 0.000010 0.000010 0.000010 0.000010 0.000010 0.000010 0.000010 0.000010 0.000010 0.000010 0.000010 0.000010 0.000010 0.000010 0.000010 0.000010 0.000010 0.000010 0.000010 0.000010 0.000010 0.000010 0.000010 0.000010 0.000010 0.000010 0.000010 0.000010 0.000010 0.000010
0.365116 0.000010 0.157139 0.000010 0.000010 0.000010 0.000010 0.000010 0.000010 0.063052 0.001537 0.000010 0.000010 0.000010 0.244907 0.000010 0.000010 0.000010 0.000010 0.000010 0.059833 0.000010 0.000010 0.000010 0.000010 0.000010 0.000010 0.000010 0.000010 0.000010 0.000010 0.033480 0.000010 0.074627 0.000010 0.000010 0.000010 0.000010 0.000010
0.388539 0.000010 0.173469 0.000010 0.000010 0.000010 0.000010 0.000010 0.000010 0.070862 0.000010 0.000010 0.000010 0.000010 0.185005 0.000010 0.000010 0.000010 0.000010 0.000010 0.049733 0.000010 0.000010 0.000010 0.000010 0.000010 0.000010 0.000010 0.000010 0.000010 0.000010 0.022799 0.000010 0.109272 0.000010 0.000010 0.000010 0.000010 0.000010
0.451700 0.000048 0.155663 0.000010 0.000010 0.000010 0.000010 0.000010 0.000010 0.055394 0.000010 0.000010 0.000010 0.000010 0.202857 0.000010 0.000010 0.000010 0.000010 0.000010 0.046849 0.000010 0.000010 0.000010 0.000010 0.000010 0.000010 0.000010 0.000010 0.000010 0.000010 0.001325 0.000010 0.085853 0.000010 0.000010 0.000010 0.000010 0.000010
0.390576 0.001110 0.140962 0.000010 0.000010 0.000010 0.000010 0.000010 0.000010 0.060227 0.000010 0.000010 0.000010 0.000010 0.225235 0.000010 0.000010 0.000010 0.000010 0.000010 0.062734 0.000010 0.000010 0.000010 0.000010 0.000010 0.000010 0.000010 0.000010 0.000010 0.000010 0.006942 0.000010 0.098640 0.000010 0.000010 0.013275 0.000010 0.000010
0.403395 0.000010 0.170201 0.000010 0.000010 0.000010 0.000010 0.000010 0.000010 0.079293 0.002307 0.000010 0.000010 0.000010 0.158609 0.000010 0.000010 0.000010 0.000010 0.000010 0.056311 0.000010 0.000010 0.000010 0.000010 0.000010 0.000010 0.000010 0.000010 0.000013 0.000010 0.006640 0.000010 0.122931 0.000010 0.000010 0.000010 0.000010 0.000010
0.369410 0.000010 0.166983 0.000010 0.000010 0.000010 0.000010 0.000010 0.000010 0.052866 0.000010 0.000010 0.000010 0.000010 0.234586 0.000010 0.000010 0.000010 0.000010 0.000010 0.077441 0.000010 0.000010 0.000010 0.000010 0.000010 0.000010 0.000010 0.000010 0.000010 0.000010 0.013200 0.000010 0.085194 0.000010 0.000010 0.000010 0.000010 0.000010
0.396716 0.000010 0.154657 0.000010 0.000010 0.000010 0.000010 0.000010 0.000010 0.048652 0.000010 0.000010 0.000010 0.000010 0.239389 0.000010 0.000010 0.000010 0.000010 0.000010 0.051331 0.000010 0.000010 0.000010 0.000010 0.000010 0.000010 0.000010 0.000010 0.000010 0.000010 0.010098 0.000010 0.098837 0.000010 0.000010 0.000010 0.000010 0.000010
0.396570 0.000010 0.157407 0.000010 0.000010 0.000010 0.000010 0.000010 0.000010 0.069515 0.011325 0.000010 0.000010 0.000010 0.205963 0.000010 0.000010 0.000010 0.000010 0.000010 0.049756 0.000010 0.000010 0.000010 0.000010 0.000010 0.000010 0.000010 0.000010 0.000010 0.000010 0.015353 0.000010 0.093800 0.000010 0.000010 0.000010 0.000010 0.000010
0.415099 0.000010 0.115354 0.000010 0.000010 0.000010 0.000010 0.000010 0.000010 0.065363 0.000010 0.000010 0.000010 0.000010 0.150906 0.000010 0.000010 0.000010 0.000010 0.000013 0.075357 0.000010 0.000010 0.000010 0.000010 0.000010 0.000010 0.000010 0.000010 0.000010 0.000010 0.037684 0.000010 0.139914 0.000010 0.000010 0.000010 0.000010 0.000010
0.431496 0.000010 0.116431 0.000010 0.000010 0.000010 0.000010 0.000010 0.000010 0.082346 0.001973 0.000010 0.000010 0.000010 0.163638 0.000010 0.000010 0.000010 0.000010 0.000010 0.065180 0.000010 0.000010 0.000010 0.000010 0.000010 0.000010 0.000010 0.000010 0.000010 0.001150 0.007782 0.000010 0.117503 0.000010 0.000010 0.012211 0.000010 0.000010
0.381568 0.000010 0.134595 0.000010 0.000010 0.000010 0.000010 0.000010 0.000010 0.086332 0.007193 0.000010 0.000010 0.000010 0.175414 0.000010 0.000010 0.000010 0.000010 0.000010 0.072570 0.000010 0.000010 0.000010 0.000010 0.000010 0.000010 0.000010 0.000010 0.000010 0.000010 0.014780 0.000010 0.127238 0.000010 0.000010 0.000010 0.000010 0.000010
0.406256 0.000010 0.169842 0.000010 0.000010 0.000010 0.000010 0.000010 0.000010 0.081249 0.000010 0.000010 0.000010 0.000010 0.198163 0.000010 0.000010 0.000010 0.000010 0.000010 0.037253 0.000010 0.000010 0.000010 0.000010 0.000010 0.000010 0.000010 0.000010 0.000010 0.000010 0.015174 0.000010 0.091742 0.000010 0.000010 0.000010 0.000010 0.000010
0.411654 0.000010 0.164322 0.000010 0.000010 0.000010 0.000010 0.000010 0.000010 0.091951 0.000011 0.000010 0.000010 0.000010 0.184975 0.000010 0.000010 0.000010 0.000010 0.000010 0.083851 0.000010 0.000010 0.000010 0.000010 0.000010 0.000010 0.000010 0.000010 0.000010 0.000010 0.000010 0.000010 0.062916 0.000010 0.000010 0.000010 0.000010 0.000010
0.369943 0.000010 0.141029 0.000010 0.000010 0.000010 0.000010 0.000010 0.000010 0.079268 0.000010 0.006386 0.000010 0.000010 0.208959 0.000010 0.000010 0.000010 0.000598 0.000010 0.064598 0.000010 0.000010 0.000010 0.000010 0.000010 0.000010 0.000010 0.000010 0.000010 0.000010 0.030799 0.000010 0.098119 0.000010 0.000010 0.000010 0.000010 0.000010
0.392548 0.000010 0.112547 0.000010 0.000010 0.000010 0.000010 0.000010 0.000010 0.078104 0.005372 0.000010 0.000010 0.000010 0.193109 0.000010 0.000010 0.000010 0.000010 0.000010 0.078270 0.000010 0.000010 0.000010 0.000010 0.000010 0.000010 0.000010 0.000010 0.000010 0.000010 0.006456 0.000010 0.133284 0.000010 0.000010 0.000010 0.000010 0.000010
0.325260 0.000010 0.108521 0.030379 0.000010 0.000010 0.000010 0.000010 0.000010 0.097019 0.019837 0.000497 0.000010 0.000010 0.194522 0.000010 0.000010 0.000010 0.000010 0.000366 0.122974 0.000010 0.000010 0.000010 0.000010 0.000010 0.000010 0.000010 0.000010 0.000010 0.000010 0.019184 0.000010 0.081161 0.000010 0.000010 0.000010 0.000010 0.000010
0.436688 0.000010 0.111252 0.000010 0.000010 0.000010 0.000010 0.000010 0.000010 0.051353 0.000010 0.000010 0.000010 0.000010 0.190289 0.000010 0.000010 0.000010 0.000010 0.000010 0.127527 0.000010 0.000010 0.000010 0.000010 0.000010 0.000010 0.000010 0.000010 0.000010 0.000010 0.010976 0.000010 0.071595 0.000010 0.000010 0.000010 0.000010 0.000010
0.440608 0.000010 0.127351 0.000010 0.000010 0.000010 0.000010 0.000010 0.000010 0.059029 0.000010 0.000010 0.000010 0.000010 0.185491 0.000010 0.000010 0.000010 0.000010 0.000010 0.115471 0.000010 0.000010 0.000010 0.000010 0.000010 0.000010 0.000010 0.000010 0.000010 0.000010 0.004012 0.000010 0.067718 0.000010 0.000010 0.000010 0.000010 0.000010
0.327551 0.000010 0.156433 0.000010 0.000010 0.000010 0.000010 0.000010 0.000010 0.094267 0.003144 0.000010 0.000010 0.000010 0.198640 0.000010 0.000010 0.000010 0.000010 0.000010 0.086503 0.000010 0.000010 0.000717 0.000010 0.000010 0.000010 0.000010 0.000010 0.000010 0.000010 0.023057 0.000010 0.109390 0.000010 0.000010 0.000010 0.000010 0.000010
0.422014 0.000010 0.152284 0.000010 0.000010 0.000010 0.000010 0.000010 0.000010 0.056254 0.000010 0.000010 0.000010 0.000010 0.196191 0.000010 0.000010 0.000010 0.000010 0.000010 0.052782 0.000010 0.000010 0.000010 0.000010 0.000010 0.000010 0.000010 0.000010 0.000010 0.000010 0.021342 0.000010 0.097915 0.000010 0.000010 0.000909 0.000010 0.000010
0.431662 0.000010 0.108318 0.000010 0.000010 0.000010 0.000010 0.000010 0.000010 0.052308 0.000010 0.000010 0.000010 0.000010 0.192271 0.000010 0.000010 0.000010 0.000010 0.000010 0.113196 0.000010 0.000010 0.000010 0.000010 0.000010 0.000010 0.000010 0.000010 0.000010 0.000010 0.006213 0.000010 0.095712 0.000010 0.000010 0.000010 0.000010 0.000010
0.409641 0.000010 0.144669 0.000010 0.000010 0.000010 0.000010 0.000010 0.000010 0.072663 0.000010 0.000010 0.000010 0.000010 0.168064 0.000010 0.000010 0.000010 0.000010 0.000010 0.051321 0.000010 0.000010 0.000010 0.000010 0.000010 0.000010 0.000010 0.000010 0.000010 0.000010 0.023982 0.000010 0.112298 0.000010 0.000010 0.017051 0.000010 0.000010
0.343936 0.000010 0.140491 0.000010 0.000010 0.000010 0.000010 0.000010 0.000010 0.068568 0.005271 0.000010 0.000010 0.000010 0.209604 0.000010 0.000010 0.000010 0.000010 0.000010 0.098789 0.000010 0.000010 0.000203 0.000010 0.000010 0.000010 0.000010 0.000010 0.000010 0.000010 0.024668 0.000010 0.107418 0.000010 0.000010 0.000762 0.000010 0.000010
0.675955 0.000010 0.119276 0.000010 0.000010 0.000010 0.000010 0.000010 0.000010 0.034554 0.000010 0.000010 0.000010 0.000010 0.132037 0.000010 0.000010 0.000010 0.000010 0.000010 0.000010 0.000010 0.000010 0.000010 0.000010 0.000010 0.000010 0.000010 0.000010 0.000010 0.000010 0.000010 0.000010 0.037838 0.000010 0.000010 0.000010 0.000010 0.000010
0.669114 0.000010 0.094494 0.000010 0.000010 0.000010 0.000010 0.000010 0.000010 0.040472 0.000010 0.000010 0.000010 0.000010 0.156340 0.000010 0.000010 0.000010 0.000010 0.000010 0.020995 0.000010 0.000010 0.000010 0.000010 0.000010 0.000010 0.000010 0.000010 0.000010 0.000010 0.009335 0.000010 0.008929 0.000010 0.000010 0.000010 0.000010 0.000010
0.658593 0.000010 0.103533 0.000010 0.000010 0.000010 0.000010 0.000010 0.000010 0.008389 0.000010 0.000010 0.000010 0.000010 0.146798 0.000010 0.000010 0.000010 0.000010 0.000010 0.000234 0.000010 0.000010 0.000010 0.000010 0.000010 0.000010 0.000010 0.000010 0.000010 0.000010 0.014512 0.000010 0.067620 0.000010 0.000010 0.000010 0.000010 0.000010
0.666558 0.000010 0.101444 0.000010 0.000010 0.000010 0.000010 0.000010 0.000010 0.028147 0.000010 0.000010 0.000010 0.000010 0.129331 0.000010 0.000010 0.000010 0.000010 0.000010 0.000010 0.000010 0.000010 0.000010 0.000010 0.000010 0.000010 0.000010 0.000010 0.000010 0.000010 0.010319 0.000010 0.063870 0.000010 0.000010 0.000010 0.000010 0.000010
0.565218 0.000010 0.097158 0.000511 0.000010 0.009659 0.000010 0.000010 0.000010 0.015596 0.000010 0.000010 0.000010 0.000010 0.100707 0.000010 0.000010 0.000010 0.000010 0.003311 0.030784 0.000010 0.000010 0.002394 0.000010 0.000010 0.000010 0.000010 0.000010 0.000010 0.000010 0.019694 0.000010 0.074643 0.000010 0.000010 0.000010 0.080056 0.000010
0.663944 0.000010 0.141759 0.000010 0.000010 0.000010 0.000010 0.000010 0.000010 0.000010 0.000010 0.000010 0.000010 0.000010 0.107976 0.000010 0.000010 0.000010 0.000010 0.000010 0.028508 0.000010 0.000010 0.000010 0.000010 0.000010 0.000010 0.000010 0.000010 0.000010 0.000010 0.020872 0.000010 0.036612 0.000010 0.000010 0.000010 0.000010 0.000010
0.438217 0.003789 0.129008 0.000010 0.000531 0.000010 0.000010 0.000010 0.000010 0.027848 0.005321 0.000010 0.000010 0.000010 0.178439 0.008609 0.000010 0.000010 0.003801 0.000010 0.037681 0.000010 0.000010 0.002920 0.000010 0.005695 0.000010 0.000010 0.000010 0.000427 0.000010 0.031072 0.000010 0.076657 0.000010 0.000010 0.001914 0.047849 0.000010
0.519032 0.000010 0.123224 0.000013 0.000010 0.000010 0.000010 0.000010 0.000010 0.062570 0.000010 0.000010 0.000010 0.000010 0.154218 0.000010 0.000010 0.000010 0.000010 0.000010 0.042198 0.000012 0.000010 0.000010 0.000010 0.000010 0.000010 0.000010 0.000010 0.000010 0.000010 0.022525 0.000010 0.071138 0.000010 0.000010 0.004780 0.000010 0.000010
0.581864 0.000010 0.100077 0.000010 0.000010 0.000010 0.000010 0.000010 0.000010 0.035876 0.000010 0.000010 0.000010 0.000010 0.150947 0.000010 0.000010 0.000010 0.000010 0.000010 0.044044 0.000010 0.000010 0.000010 0.000010 0.000010 0.000010 0.000010 0.000010 0.000010 0.000010 0.031218 0.000010 0.055655 0.000010 0.000010 0.000010 0.000010 0.000010
0.520615 0.000010 0.095163 0.000010 0.000010 0.000010 0.000010 0.000010 0.000010 0.066039 0.006437 0.000010 0.000010 0.000010 0.116285 0.000010 0.000010 0.000010 0.000010 0.000010 0.040014 0.000010 0.000010 0.000010 0.000010 0.000010 0.000010 0.000010 0.000010 0.000010 0.000010 0.023205 0.000010 0.117047 0.000010 0.000010 0.014893 0.000010 0.000010
0.615110 0.000010 0.101050 0.000010 0.000010 0.000010 0.000010 0.000010 0.000010 0.000010 0.000110 0.000010 0.000010 0.000010 0.155146 0.000010 0.000010 0.000010 0.000010 0.000010 0.051749 0.000010 0.000010 0.000010 0.000010 0.000010 0.000010 0.000010 0.000010 0.000010 0.000010 0.024109 0.000010 0.052407 0.000010 0.000010 0.000010 0.000010 0.000010
0.612082 0.000010 0.150100 0.000010 0.000010 0.000010 0.000010 0.000010 0.000010 0.037876 0.000010 0.000010 0.000010 0.000010 0.094709 0.000010 0.000010 0.000010 0.000010 0.000010 0.030786 0.000010 0.000010 0.000010 0.000010 0.000010 0.000010 0.000010 0.000010 0.000010 0.000010 0.030469 0.000010 0.043658 0.000010 0.000010 0.000010 0.000010 0.000010
0.476982 0.000010 0.097666 0.000010 0.000010 0.000010 0.000010 0.000010 0.000010 0.072865 0.000010 0.000010 0.000010 0.000010 0.215728 0.000010 0.000010 0.000010 0.000010 0.000010 0.036459 0.000010 0.000010 0.000010 0.000010 0.000010 0.000010 0.000010 0.000010 0.000010 0.000010 0.001069 0.000010 0.098911 0.000010 0.000010 0.000010 0.000010 0.000010
0.483267 0.000010 0.112847 0.000010 0.000010 0.000010 0.000010 0.000010 0.000010 0.054036 0.000010 0.000010 0.000010 0.000010 0.220159 0.000010 0.000010 0.000010 0.000010 0.000010 0.034816 0.000010 0.000010 0.000010 0.000010 0.000010 0.000010 0.000010 0.000010 0.000010 0.000010 0.005456 0.000010 0.089099 0.000010 0.000010 0.000010 0.000010 0.000010
0.467898 0.000010 0.110836 0.000010 0.000010 0.000016 0.000010 0.000010 0.000010 0.077325 0.000010 0.000010 0.000010 0.000010 0.217678 0.000010 0.000010 0.000010 0.000010 0.000010 0.051562 0.000010 0.000010 0.000010 0.000010 0.000010 0.000010 0.000010 0.000010 0.000010 0.000010 0.016001 0.000010 0.058374 0.000010 0.000010 0.000010 0.000010 0.000010
0.527223 0.002272 0.127393 0.000010 0.000010 0.000010 0.000010 0.000010 0.000010 0.051347 0.000010 0.000010 0.000010 0.000010 0.201536 0.000010 0.000010 0.000010 0.000010 0.000010 0.040068 0.000010 0.000010 0.000010 0.000010 0.000010 0.000010 0.000010 0.000010 0.000010 0.000010 0.003773 0.000010 0.046078 0.000010 0.000010 0.000010 0.000010 0.000010
0.430953 0.000010 0.119541 0.000010 0.000010 0.000010 0.000010 0.000010 0.000010 0.056213 0.000010 0.000010 0.000010 0.000010 0.243403 0.000010 0.000010 0.000010 0.000010 0.000010 0.020065 0.000010 0.000010 0.000010 0.000010 0.000010 0.000010 0.000010 0.000010 0.000010 0.000010 0.017771 0.000010 0.111733 0.000010 0.000010 0.000010 0.000012 0.000010
0.155803 0.000010 0.039770 0.000010 0.000010 0.000010 0.000010 0.000010 0.000010 0.008221 0.000010 0.000010 0.000010 0.000010 0.773619 0.000010 0.000010 0.000010 0.000010 0.000010 0.000010 0.000010 0.000010 0.000010 0.000010 0.000010 0.000010 0.000010 0.000010 0.000010 0.000010 0.022247 0.000010 0.000010 0.000010 0.000010 0.000010 0.000010 0.000010
0.021463 0.000010 0.035584 0.000010 0.000010 0.000010 0.000010 0.000010 0.000010 0.000010 0.000010 0.000010 0.000010 0.000010 0.934742 0.000010 0.000010 0.000010 0.000010 0.000010 0.000010 0.000010 0.000010 0.000010 0.000010 0.000010 0.000010 0.000010 0.000010 0.000010 0.000010 0.007861 0.000010 0.000010 0.000010 0.000010 0.000010 0.000010 0.000010
0.484422 0.003028 0.114387 0.000010 0.000010 0.000010 0.000010 0.000010 0.000010 0.022738 0.005342 0.000010 0.000010 0.000010 0.176478 0.000010 0.000010 0.000010 0.000010 0.000010 0.035216 0.000010 0.000010 0.000010 0.000010 0.000010 0.000010 0.000010 0.000010 0.000010 0.000010 0.023650 0.000018 0.119944 0.000010 0.000010 0.014498 0.000010 0.000010
0.365995 0.000676 0.078853 0.004190 0.000010 0.000010 0.000010 0.000010 0.000010 0.004937 0.000010 0.003015 0.000010 0.000010 0.462145 0.000010 0.000010 0.000010 0.000010 0.001694 0.024651 0.002727 0.004815 0.000010 0.000010 0.000010 0.001709 0.000010 0.000010 0.000010 0.000010 0.022895 0.000010 0.020984 0.000010 0.000010 0.000010 0.000010 0.000475
0.308384 0.000010 0.061779 0.000010 0.000010 0.000010 0.000010 0.000010 0.000010 0.018166 0.000010 0.000010 0.000010 0.000010 0.161708 0.000010 0.000010 0.000010 0.000010 0.000010 0.000011 0.000010 0.000010 0.000010 0.000010 0.000010 0.000010 0.000010 0.000010 0.000010 0.000010 0.427224 0.000010 0.022407 0.000010 0.000010 0.000010 0.000010 0.000010
0.000010 0.000010 0.092363 0.000010 0.000010 0.000010 0.000010 0.000010 0.000010 0.036885 0.000010 0.000010 0.000010 0.000010 0.082422 0.000010 0.000010 0.000010 0.000010 0.000010 0.780282 0.000010 0.000010 0.000010 0.000010 0.000010 0.000010 0.000010 0.000010 0.000010 0.000010 0.007708 0.000010 0.000010 0.000010 0.000010 0.000010 0.000010 0.000010
0.000010 0.000010 0.000010 0.000010 0.000010 0.000010 0.000010 0.000010 0.000010 0.000010 0.000010 0.000010 0.000010 0.000010 0.000010 0.000010 0.000010 0.000010 0.000010 0.000010 0.999620 0.000010 0.000010 0.000010 0.000010 0.000010 0.000010 0.000010 0.000010 0.000010 0.000010 0.000010 0.000010 0.000010 0.000010 0.000010 0.000010 0.000010 0.000010
0.106066 0.000010 0.067147 0.000010 0.000010 0.000010 0.000010 0.000010 0.000010 0.000010 0.014826 0.000010 0.000010 0.000010 0.436066 0.000010 0.000010 0.000010 0.000010 0.000010 0.364477 0.000010 0.000010 0.000010 0.000010 0.000010 0.000010 0.000010 0.000010 0.000010 0.000010 0.011088 0.000010 0.000010 0.000010 0.000010 0.000010 0.000010 0.000010
0.000010 0.000010 0.000010 0.000010 0.000010 0.000010 0.000010 0.000010 0.000010 0.000010 0.000010 0.000010 0.000010 0.000010 0.000010 0.000010 0.000010 0.000010 0.000010 0.000010 0.999620 0.000010 0.000010 0.000010 0.000010 0.000010 0.000010 0.000010 0.000010 0.000010 0.000010 0.000010 0.000010 0.000010 0.000010 0.000010 0.000010 0.000010 0.000010
0.345928 0.000010 0.139332 0.023325 0.000010 0.000010 0.000010 0.000010 0.000010 0.084642 0.000325 0.000010 0.000010 0.000010 0.171054 0.000010 0.000010 0.000010 0.000010 0.000010 0.146609 0.000010 0.000010 0.000010 0.000010 0.000010 0.000010 0.000010 0.000010 0.000010 0.000010 0.006331 0.000010 0.081472 0.000010 0.000010 0.000692 0.000010 0.000010
0.278313 0.000010 0.083281 0.079594 0.000010 0.000010 0.000010 0.000010 0.000010 0.088517 0.009692 0.001585 0.000010 0.003210 0.138235 0.000010 0.000010 0.000010 0.000010 0.012591 0.206133 0.000010 0.004566 0.000010 0.000010 0.000010 0.000010 0.000010 0.000010 0.000010 0.000010 0.007442 0.000010 0.072227 0.000010 0.000010 0.014365 0.000010 0.000010
0.329177 0.000010 0.127155 0.023900 0.000010 0.003073 0.000010 0.000010 0.000010 0.101452 0.021856 0.008551 0.000010 0.000010 0.167928 0.000010 0.000010 0.000010 0.002193 0.001198 0.138340 0.000010 0.000010 0.000010 0.000010 0.000010 0.000010 0.000010 0.000010 0.002742 0.000010 0.006158 0.000010 0.047681 0.000010 0.016122 0.002100 0.000153 0.000010
0.000010 0.000010 0.000010 0.000010 0.000010 0.000010 0.000010 0.000010 0.000010 0.000010 0.000010 0.000010 0.000010 0.000010 0.000010 0.000010 0.000010 0.000010 0.000010 0.000010 0.999620 0.000010 0.000010 0.000010 0.000010 0.000010 0.000010 0.000010 0.000010 0.000010 0.000010 0.000010 0.000010 0.000010 0.000010 0.000010 0.000010 0.000010 0.000010
0.025848 0.000010 0.035163 0.000010 0.000010 0.000010 0.000010 0.000010 0.000010 0.046554 0.000010 0.000010 0.000010 0.000010 0.083343 0.000010 0.000010 0.000010 0.000010 0.000010 0.760498 0.000010 0.000010 0.000010 0.000010 0.000010 0.000010 0.000010 0.000010 0.000010 0.000010 0.000010 0.000010 0.048264 0.000010 0.000010 0.000010 0.000010 0.000010
0.000010 0.000010 0.000010 0.000010 0.000010 0.000010 0.000010 0.000010 0.000010 0.000010 0.000010 0.000010 0.000010 0.000010 0.000010 0.000010 0.000010 0.000010 0.000010 0.000010 0.999617 0.000010 0.000010 0.000010 0.000010 0.000010 0.000010 0.000010 0.000010 0.000010 0.000010 0.000010 0.000013 0.000010 0.000010 0.000010 0.000010 0.000010 0.000010
0.259094 0.000010 0.105786 0.057445 0.000010 0.000010 0.000010 0.000010 0.000010 0.099553 0.000010 0.000010 0.000010 0.000010 0.187988 0.000010 0.000010 0.000010 0.000010 0.000010 0.203240 0.000010 0.000010 0.000010 0.000010 0.000010 0.000010 0.000010 0.006937 0.000010 0.000010 0.003870 0.000010 0.070256 0.000010 0.000010 0.005541 0.000010 0.000010
0.345012 0.000010 0.093172 0.086972 0.000010 0.000010 0.000010 0.000010 0.000010 0.038291 0.000010 0.017454 0.000010 0.000010 0.165047 0.000010 0.000010 0.000010 0.000010 0.007832 0.195772 0.000010 0.000010 0.005323 0.000010 0.000010 0.000173 0.000010 0.000010 0.000010 0.000010 0.007576 0.000010 0.037105 0.000010 0.000010 0.000010 0.000010 0.000010
0.000010 0.000010 0.000010 0.000010 0.000010 0.000010 0.000010 0.000010 0.000010 0.000010 0.000010 0.937907 0.000010 0.000010 0.000010 0.000010 0.000010 0.000010 0.000010 0.000010 0.000010 0.000010 0.000010 0.014395 0.000010 0.000010 0.011318 0.000010 0.000010 0.000010 0.021231 0.014809 0.000010 0.000010 0.000010 0.000010 0.000010 0.000010 0.000010
0.000010 0.000010 0.000010 0.000010 0.000010 0.000010 0.000010 0.000010 0.000010 0.000010 0.000014 0.951871 0.000010 0.000010 0.000952 0.000010 0.000010 0.000010 0.000010 0.000010 0.000010 0.000010 0.000010 0.000652 0.000010 0.000010 0.000010 0.000010 0.008293 0.000010 0.002882 0.006909 0.000010 0.000010 0.000010 0.000010 0.028118 0.000010 0.000010
0.000010 0.000010 0.000010 0.000010 0.000010 0.000010 0.000010 0.000010 0.000010 0.000010 0.000010 0.955703 0.000010 0.000010 0.000010 0.000010 0.000010 0.000010 0.000010 0.000010 0.000010 0.000010 0.000010 0.006526 0.000010 0.000010 0.000010 0.000010 0.005433 0.000010 0.004810 0.000010 0.000010 0.000010 0.000010 0.000010 0.027188 0.000010 0.000010
0.000010 0.000010 0.000010 0.000010 0.000010 0.000010 0.000010 0.000010 0.000010 0.000010 0.000010 0.922802 0.000010 0.000010 0.000010 0.000010 0.000010 0.000010 0.000010 0.000010 0.000010 0.000010 0.000010 0.015880 0.000010 0.000010 0.000010 0.000010 0.000010 0.000010 0.008065 0.010060 0.000010 0.000010 0.000010 0.000010 0.042853 0.000010 0.000010
0.000010 0.000010 0.000010 0.000010 0.000010 0.000010 0.000010 0.000010 0.000010 0.000010 0.000010 0.948657 0.000010 0.000010 0.004792 0.000010 0.000010 0.000010 0.000010 0.000010 0.000010 0.000010 0.000010 0.003954 0.000010 0.000010 0.014631 0.000010 0.000010 0.000010 0.000010 0.000010 0.000010 0.000010 0.000010 0.000010 0.027627 0.000010 0.000010
0.000010 0.000010 0.000010 0.000010 0.000010 0.000010 0.000010 0.000010 0.000010 0.000010 0.000010 0.919371 0.000010 0.000010 0.000010 0.000010 0.000010 0.000010 0.000010 0.000010 0.000010 0.000010 0.000010 0.012405 0.000010 0.000010 0.006639 0.000010 0.000010 0.000010 0.000010 0.009447 0.000010 0.000010 0.000010 0.000010 0.051798 0.000010 0.000010
0.000010 0.000010 0.029061 0.000010 0.000010 0.000010 0.000010 0.000010 0.000010 0.000010 0.011259 0.922090 0.000010 0.000010 0.000010 0.000010 0.000010 0.000010 0.000010 0.000010 0.000010 0.000010 0.000010 0.006888 0.000010 0.000010 0.000010 0.000010 0.016411 0.000010 0.007649 0.006322 0.000010 0.000010 0.000010 0.000010 0.000010 0.000010 0.000010
0.000010 0.000010 0.000010 0.000010 0.000010 0.000010 0.000010 0.000010 0.000010 0.000010 0.019337 0.875192 0.000010 0.000010 0.015042 0.000010 0.000010 0.000010 0.000010 0.000010 0.000010 0.000010 0.000010 0.021486 0.000010 0.000010 0.010337 0.000010 0.000010 0.000010 0.019818 0.000010 0.000010 0.000010 0.000010 0.000010 0.038468 0.000010 0.000010
0.000010 0.000010 0.003903 0.000010 0.000010 0.000010 0.000010 0.000010 0.000010 0.009467 0.000010 0.912656 0.000010 0.000010 0.000010 0.000010 0.000010 0.000010 0.000010 0.000010 0.000010 0.000010 0.000010 0.000010 0.000010 0.000010 0.020863 0.000010 0.000010 0.000010 0.000010 0.000111 0.000010 0.000010 0.000010 0.000010 0.052670 0.000010 0.000010
0.000010 0.000010 0.000010 0.000010 0.000010 0.000010 0.000010 0.000010 0.000010 0.000010 0.011177 0.943670 0.000010 0.000010 0.000010 0.000010 0.000010 0.000010 0.000010 0.000010 0.000010 0.000010 0.000010 0.010382 0.000010 0.000010 0.000010 0.000010 0.008748 0.000010 0.018154 0.000010 0.000010 0.000010 0.000010 0.000010 0.007539 0.000010 0.000010
0.000010 0.000010 0.000010 0.000010 0.000010 0.000010 0.000010 0.000010 0.000010 0.000010 0.007628 0.888665 0.000010 0.000010 0.018206 0.000010 0.000010 0.000010 0.000010 0.000010 0.000010 0.002333 0.000010 0.016204 0.000010 0.000010 0.000010 0.000010 0.007059 0.000010 0.027707 0.006629 0.000010 0.002675 0.000010 0.000010 0.022603 0.000010 0.000010
0.000010 0.000010 0.000010 0.000010 0.000010 0.000010 0.000010 0.000010 0.000010 0.000010 0.001045 0.968257 0.000010 0.000010 0.000010 0.000010 0.000010 0.000010 0.000010 0.000010 0.000010 0.000010 0.000010 0.021115 0.000010 0.000010 0.007515 0.000010 0.000010 0.000010 0.000010 0.000676 0.000010 0.001062 0.000010 0.000010 0.000010 0.000010 0.000010
0.000010 0.000010 0.000010 0.000010 0.000010 0.000010 0.000010 0.000010 0.000010 0.000010 0.030541 0.922526 0.000010 0.000010 0.000010 0.000010 0.000010 0.000010 0.000010 0.000010 0.000010 0.000010 0.000010 0.001070 0.000010 0.000010 0.000010 0.000010 0.019088 0.000010 0.001960 0.017440 0.000010 0.000010 0.000010 0.000010 0.007057 0.000010 0.000010
0.000010 0.000010 0.000010 0.000010 0.000010 0.000010 0.000010 0.000010 0.000010 0.000010 0.000010 0.957562 0.000010 0.000010 0.000010 0.000010 0.000010 0.000010 0.000010 0.000010 0.000010 0.000010 0.000010 0.000010 0.000010 0.000010 0.000010 0.000010 0.000010 0.000010 0.015846 0.000010 0.000010 0.000010 0.000010 0.000010 0.026232 0.000010 0.000010
0.000010 0.000010 0.000010 0.000010 0.000010 0.000010 0.000010 0.000010 0.000010 0.000010 0.000010 0.976789 0.000010 0.000010 0.000010 0.000010 0.000010 0.000010 0.000010 0.000010 0.000010 0.000010 0.000010 0.000010 0.000010 0.000010 0.010704 0.000010 0.002603 0.000010 0.009555 0.000010 0.000010 0.000010 0.000010 0.000010 0.000010 0.000010 0.000010
0.000010 0.000010 0.000010 0.000010 0.000010 0.000010 0.000010 0.000010 0.000010 0.000010 0.000010 0.970030 0.000010 0.000010 0.000010 0.000010 0.000010 0.000010 0.000010 0.000010 0.000010 0.000010 0.000010 0.014774 0.000010 0.000010 0.000010 0.000010 0.000010 0.000010 0.014829 0.000010 0.000010 0.000010 0.000010 0.000010 0.000017 0.000010 0.000010
0.000010 0.000010 0.000010 0.000010 0.000010 0.000010 0.000010 0.000010 0.000010 0.000010 0.000010 0.964135 0.000010 0.000010 0.000010 0.000010 0.000010 0.000010 0.000010 0.000010 0.000010 0.000010 0.000010 0.015442 0.000010 0.000010 0.000010 0.000010 0.012090 0.000010 0.007983 0.000010 0.000010 0.000010 0.000010 0.000010 0.000010 0.000010 0.000010
0.000010 0.000010 0.000010 0.000010 0.000010 0.000010 0.000010 0.000010 0.000010 0.000010 0.013668 0.936278 0.000010 0.000010 0.000010 0.000010 0.000010 0.000010 0.000010 0.000010 0.000010 0.000010 0.000010 0.000010 0.000010 0.000010 0.000010 0.000010 0.019976 0.000010 0.018008 0.011729 0.000010 0.000010 0.000010 0.000010 0.000010 0.000010 0.000010
0.000010 0.000010 0.000010 0.000010 0.000010 0.000010 0.000010 0.000010 0.000010 0.000010 0.000010 0.892308 0.000010 0.000010 0.014958 0.000010 0.000010 0.000010 0.000010 0.000010 0.000010 0.000010 0.000010 0.000010 0.000010 0.000010 0.000331 0.000010 0.000010 0.000010 0.035141 0.009335 0.000010 0.029449 0.000010 0.000010 0.018158 0.000010 0.000010
0.000010 0.000010 0.006580 0.000010 0.000010 0.000010 0.000010 0.000010 0.000010 0.000010 0.014541 0.915896 0.000010 0.000010 0.000010 0.000010 0.000010 0.000010 0.000010 0.000010 0.000010 0.000010 0.000010 0.004636 0.000010 0.000010 0.011469 0.000010 0.000906 0.000010 0.015546 0.000010 0.000010 0.000010 0.000010 0.000010 0.030116 0.000010 0.000010
0.336445 0.000010 0.034175 0.000010 0.000010 0.007764 0.381600 0.000010 0.000010 0.000010 0.000010 0.000010 0.223849 0.000010 0.000010 0.000010 0.012221 0.000010 0.000010 0.000010 0.000010 0.003127 0.000010 0.000010 0.000010 0.000010 0.000010 0.000010 0.000010 0.000010 0.000508 0.000010 0.000010 0.000010 0.000010 0.000010 0.000010 0.000010 0.000010
0.240983 0.000010 0.047208 0.000010 0.003897 0.000730 0.439405 0.000010 0.029365 0.000010 0.019810 0.002450 0.185627 0.000010 0.000010 0.000010 0.007007 0.000010 0.000010 0.000010 0.000010 0.000010 0.000010 0.000010 0.000010 0.000010 0.000010 0.000010 0.000010 0.000010 0.000010 0.002844 0.000010 0.012672 0.000010 0.007743 0.000010 0.000010 0.000010
0.169904 0.003334 0.000010 0.000010 0.020868 0.008093 0.349507 0.000010 0.000010 0.000010 0.008095 0.000010 0.222414 0.000010 0.041647 0.000010 0.000010 0.000010 0.000010 0.013975 0.032178 0.000010 0.000010 0.000010 0.000010 0.000010 0.000010 0.000010 0.000670 0.016414 0.000010 0.014158 0.015320 0.043220 0.028957 0.000010 0.000010 0.000394 0.010644
0.291390 0.000010 0.003072 0.000010 0.000010 0.000010 0.453691 0.000010 0.023080 0.000010 0.000010 0.000010 0.204364 0.000010 0.011042 0.000010 0.000010 0.000010 0.000010 0.000010 0.000010 0.000749 0.000010 0.000010 0.000010 0.000010 0.000010 0.000010 0.002406 0.000010 0.000010 0.009906 0.000010 0.000010 0.000010 0.000010 0.000010 0.000010 0.000010
0.253198 0.000010 0.029050 0.000010 0.000010 0.000010 0.451582 0.000010 0.000010 0.000681 0.000010 0.000010 0.207668 0.000010 0.000010 0.000010 0.000010 0.000010 0.000010 0.000010 0.000010 0.000010 0.000010 0.000010 0.000010 0.000010 0.000010 0.000010 0.000010 0.000010 0.007045 0.000010 0.000010 0.050456 0.000010 0.000010 0.000010 0.000010 0.000010
0.320073 0.000010 0.000012 0.003593 0.000010 0.001594 0.419019 0.000010 0.000010 0.000010 0.000010 0.000010 0.220130 0.000010 0.000010 0.000010 0.017575 0.001703 0.000010 0.000010 0.000010 0.000010 0.000010 0.003817 0.000010 0.000010 0.000010 0.000010 0.000010 0.000010 0.000722 0.011482 0.000010 0.000010 0.000010 0.000010 0.000010 0.000010 0.000010
0.265417 0.000010 0.000010 0.000010 0.006348 0.000010 0.446040 0.000010 0.051005 0.000010 0.000010 0.000010 0.176320 0.000010 0.000010 0.000010 0.000010 0.000010 0.000010 0.000010 0.000010 0.000010 0.000298 0.000010 0.000010 0.000010 0.004680 0.008741 0.000010 0.015604 0.007104 0.000010 0.000010 0.014565 0.000010 0.003610 0.000010 0.000010 0.000010
0.274191 0.000010 0.000305 0.018623 0.006649 0.000010 0.349421 0.000010 0.013649 0.000010 0.000010 0.000010 0.179870 0.063637 0.000010 0.000010 0.061418 0.000010 0.000010 0.000010 0.000010 0.000010 0.000010 0.000010 0.000010 0.003502 0.000010 0.000010 0.003338 0.000010 0.000010 0.014057 0.000010 0.004320 0.000010 0.000010 0.000010 0.006770 0.000010
0.222873 0.000090 0.000017 0.017175 0.023733 0.009093 0.352906 0.000010 0.044918 0.003524 0.001338 0.000010 0.122120 0.012867 0.000010 0.048691 0.005536 0.000010 0.000010 0.002726 0.000010 0.003827 0.000010 0.000010 0.006106 0.000010 0.000010 0.000010 0.000010 0.043702 0.000010 0.000010 0.013308 0.022316 0.012172 0.000010 0.000010 0.000010 0.030791
0.249724 0.000010 0.000010 0.000010 0.031935 0.014751 0.379227 0.000010 0.002405 0.000010 0.000010 0.000010 0.212858 0.000010 0.055031 0.000010 0.000010 0.000010 0.000010 0.000010 0.028658 0.000010 0.000010 0.000010 0.000010 0.000010 0.000010 0.000010 0.000010 0.000010 0.000010 0.007994 0.000010 0.000010 0.017128 0.000010 0.000010 0.000010 0.000010
0.285322 0.000010 0.000010 0.000010 0.000010 0.018774 0.404432 0.000010 0.009242 0.000010 0.000010 0.000010 0.201943 0.005957 0.029476 0.000010 0.020361 0.000010 0.000010 0.005880 0.000010 0.003573 0.000010 0.003363 0.001625 0.000010 0.000010 0.000010 0.000010 0.000010 0.000010 0.005847 0.000010 0.000010 0.000010 0.000010 0.000010 0.003954 0.000010
0.290531 0.000010 0.000010 0.000010 0.019134 0.000010 0.441486 0.000010 0.001132 0.000010 0.000010 0.000010 0.189383 0.000010 0.000010 0.000010 0.026447 0.000010 0.000010 0.000010 0.000010 0.000010 0.000010 0.000010 0.000010 0.000010 0.000522 0.000010 0.000010 0.000010 0.006174 0.004988 0.000010 0.019911 0.000010 0.000010 0.000010 0.000010 0.000010
0.286971 0.001532 0.023354 0.000010 0.000010 0.000010 0.400947 0.000010 0.000010 0.000010 0.000010 0.000010 0.181796 0.000010 0.000010 0.000010 0.000010 0.000010 0.000010 0.000010 0.000010 0.005253 0.000010 0.000010 0.000010 0.000010 0.000010 0.000010 0.000011 0.000010 0.013783 0.023498 0.015690 0.043111 0.003786 0.000010 0.000010 0.000010 0.000010
0.317820 0.000010 0.008058 0.000010 0.000010 0.000010 0.459509 0.000010 0.024976 0.000010 0.000010 0.000010 0.172831 0.000010 0.000010 0.000010 0.000010 0.000010 0.000010 0.000010 0.000010 0.000010 0.000010 0.000010 0.000010 0.000010 0.000010 0.000010 0.000010 0.000010 0.003241 0.000010 0.000010 0.013244 0.000010 0.000010 0.000010 0.000010 0.000010
0.344879 0.000010 0.000478 0.000010 0.000010 0.000010 0.417934 0.000010 0.000010 0.000010 0.000010 0.000010 0.220808 0.000010 0.000010 0.000010 0.000010 0.000010 0.000010 0.000010 0.008596 0.000010 0.000010 0.000010 0.000010 0.000010 0.000010 0.000010 0.006668 0.000010 0.000010 0.000010 0.000010 0.000010 0.000010 0.000010 0.000010 0.000318 0.000010
0.306639 0.000010 0.000010 0.000010 0.000010 0.009435 0.457080 0.000010 0.000010 0.000010 0.000010 0.000010 0.203569 0.000010 0.000010 0.000010 0.000010 0.000010 0.000010 0.000010 0.000010 0.000010 0.000010 0.000291 0.000010 0.000010 0.000010 0.000010 0.007104 0.000010 0.000010 0.008660 0.000010 0.004444 0.000010 0.000010 0.000010 0.002479 0.000010
0.317006 0.000010 0.000010 0.000010 0.000010 0.000010 0.405292 0.000010 0.000010 0.000010 0.000010 0.000010 0.202311 0.004041 0.000010 0.000010 0.000010 0.000344 0.000010 0.000010 0.000010 0.000010 0.000010 0.000010 0.000010 0.000010 0.008696 0.000010 0.000010 0.020605 0.000010 0.016317 0.000010 0.016464 0.000010 0.008634 0.000010 0.000010 0.000010
0.291147 0.000010 0.000010 0.001054 0.022293 0.000010 0.384225 0.000010 0.016979 0.000010 0.000010 0.000010 0.213408 0.009035 0.000010 0.030939 0.000010 0.004157 0.000010 0.000010 0.000010 0.017303 0.000010 0.000010 0.000010 0.000010 0.000010 0.000010 0.009180 0.000010 0.000010 0.000010 0.000010 0.000010 0.000010 0.000010 0.000010 0.000010 0.000010
0.311886 0.000010 0.000010 0.005633 0.024763 0.001035 0.383152 0.000010 0.000010 0.000010 0.000010 0.000010 0.216530 0.000010 0.000010 0.018643 0.000010 0.000010 0.007449 0.000553 0.000010 0.000010 0.000010 0.000010 0.000010 0.000010 0.000010 0.000010 0.000010 0.000010 0.000010 0.010734 0.000010 0.011464 0.000010 0.000010 0.000010 0.007888 0.000010
0.282893 0.000010 0.036381 0.000010 0.000010 0.000010 0.383208 0.000010 0.000183 0.000010 0.000010 0.000010 0.186394 0.000010 0.000010 0.000010 0.000010 0.000010 0.000010 0.000010 0.000010 0.000010 0.001963 0.000010 0.026229 0.000010 0.000010 0.000010 0.002385 0.000010 0.000010 0.000010 0.000273 0.045788 0.002929 0.010068 0.000010 0.009966 0.011089
0.246390 0.002365 0.000010 0.000010 0.052382 0.000010 0.089251 0.007440 0.023263 0.000010 0.000010 0.000010 0.399841 0.015636 0.044046 0.003356 0.002499 0.010477 0.010954 0.003178 0.000010 0.004338 0.000010 0.001093 0.023444 0.000010 0.003987 0.002019 0.000010 0.000010 0.003902 0.017732 0.000010 0.027669 0.000010 0.000012 0.000010 0.004578 0.000010
0.232960 0.000010 0.000010 0.000010 0.060434 0.007492 0.058234 0.009250 0.037545 0.000010 0.000010 0.000010 0.423674 0.000010 0.041462 0.019182 0.000896 0.000010 0.000010 0.000010 0.016112 0.000010 0.000010 0.000010 0.000010 0.000010 0.000010 0.000010 0.000010 0.020129 0.000010 0.000010 0.011727 0.048357 0.000010 0.006320 0.000010 0.000010 0.005995
0.271101 0.000010 0.000010 0.000010 0.057055 0.004588 0.098562 0.000010 0.021355 0.000010 0.008955 0.006738 0.372701 0.000010 0.000010 0.000010 0.000010 0.008904 0.014344 0.004104 0.022415 0.019724 0.013371 0.000010 0.014193 0.001925 0.000010 0.000010 0.000010 0.019524 0.007312 0.009282 0.016318 0.002705 0.000010 0.004654 0.000010 0.000010 0.000010
0.178339 0.007590 0.000010 0.000010 0.037153 0.000010 0.043824 0.000010 0.034740 0.009690 0.001156 0.014905 0.308976 0.000010 0.000010 0.000010 0.264410 0.013272 0.000010 0.000010 0.015328 0.000010 0.013539 0.000010 0.010651 0.000010 0.000010 0.000010 0.004480 0.007583 0.000010 0.014848 0.000010 0.019307 0.000010 0.000010 0.000010 0.000010 0.000010
0.227063 0.005827 0.000184 0.000010 0.076772 0.000010 0.061892 0.000010 0.032935 0.000010 0.006845 0.015641 0.422760 0.000010 0.016267 0.000010 0.000010 0.009225 0.000010 0.000010 0.000010 0.000010 0.017375 0.000010 0.000010 0.000010 0.000010 0.000010 0.000010 0.017850 0.011681 0.000010 0.000010 0.059015 0.000010 0.005034 0.000010 0.013414 0.000010
0.242893 0.003356 0.000010 0.000010 0.033062 0.000010 0.090731 0.000010 0.036997 0.000010 0.024342 0.000010 0.378418 0.000010 0.000010 0.025605 0.006984 0.000010 0.000010 0.006982 0.004589 0.000010 0.017110 0.000010 0.000010 0.000010 0.005900 0.000010 0.000010 0.000010 0.000010 0.000010 0.015014 0.069589 0.012011 0.017586 0.002308 0.000010 0.006323
0.276495 0.000010 0.000010 0.004029 0.050140 0.007288 0.095733 0.009568 0.012066 0.000010 0.000010 0.000010 0.412331 0.000010 0.000010 0.000010 0.015276 0.011722 0.005732 0.000616 0.007168 0.002841 0.000010 0.000010 0.010632 0.000010 0.000010 0.000010 0.000010 0.000010 0.000010 0.000010 0.019749 0.044397 0.014007 0.000010 0.000010 0.000010 0.000010
0.182674 0.000010 0.000010 0.000010 0.078356 0.007859 0.097207 0.000010 0.036888 0.000010 0.000010 0.000010 0.434836 0.000010 0.014843 0.002377 0.000010 0.000010 0.000010 0.000010 0.020669 0.000010 0.001466 0.000010 0.027039 0.000010 0.000010 0.000010 0.000010 0.017950 0.000010 0.023891 0.000923 0.032401 0.000010 0.000010 0.000010 0.005418 0.014982
0.194778 0.000010 0.005276 0.000010 0.052071 0.009720 0.046202 0.000010 0.048399 0.000010 0.000010 0.000010 0.433279 0.000010 0.040612 0.011502 0.016243 0.000010 0.000010 0.000010 0.000010 0.005648 0.000010 0.000010 0.000010 0.000010 0.000010 0.000010 0.000010 0.006777 0.000010 0.000010 0.000010 0.085722 0.000010 0.000010 0.003218 0.012106 0.028218
0.228465 0.000010 0.000010 0.000010 0.066882 0.002544 0.044735 0.000010 0.111459 0.000010 0.000010 0.000010 0.461436 0.000010 0.000010 0.025496 0.000010 0.000010 0.000010 0.004817 0.000010 0.002947 0.000010 0.000010 0.000010 0.000010 0.000010 0.000010 0.006107 0.000010 0.000010 0.011950 0.000010 0.032628 0.000275 0.000010 0.000010 0.000010 0.000010
0.270061 0.002852 0.001230 0.000010 0.091824 0.007229 0.091605 0.000010 0.019246 0.000010 0.000010 0.000010 0.422175 0.027608 0.015474 0.000010 0.003437 0.000010 0.000010 0.000010 0.000010 0.006041 0.001124 0.000010 0.000010 0.000010 0.000010 0.018071 0.000010 0.000010 0.000010 0.013031 0.000010 0.002155 0.000010 0.000010 0.000010 0.006616 0.000010
0.265104 0.000010 0.000010 0.000010 0.050697 0.000010 0.100695 0.000010 0.047616 0.000010 0.000010 0.000010 0.389637 0.000010 0.000697 0.026530 0.000010 0.005217 0.000081 0.000010 0.023150 0.016142 0.000010 0.000010 0.000010 0.000010 0.000010 0.000010 0.000010 0.000010 0.000010 0.006399 0.020474 0.040771 0.000010 0.006549 0.000010 0.000010 0.000010
0.291975 0.002692 0.000010 0.000010 0.109732 0.000010 0.040347 0.000010 0.065902 0.000010 0.000010 0.025852 0.421093 0.000010 0.000010 0.000010 0.008774 0.000010 0.000010 0.000258 0.005648 0.000010 0.000010 0.000010 0.000010 0.000010 0.000010 0.000010 0.000010 0.000010 0.000010 0.001160 0.011167 0.003937 0.000010 0.011213 0.000010 0.000010 0.000010
0.315592 0.000010 0.000010 0.000010 0.110419 0.000010 0.069495 0.000010 0.060344 0.000010 0.000010 0.023459 0.414354 0.000010 0.000010 0.000010 0.000010 0.000010 0.000010 0.000010 0.000010 0.004296 0.000010 0.000010 0.000010 0.000010 0.000010 0.000010 0.000010 0.000010 0.000010 0.000010 0.000012 0.000010 0.001728 0.000010 0.000010 0.000010 0.000010
0.235065 0.000010 0.000010 0.000010 0.060512 0.000010 0.064833 0.013850 0.048375 0.000010 0.000010 0.008234 0.432415 0.036452 0.000010 0.000010 0.000010 0.017192 0.000010 0.000010 0.000010 0.007981 0.004383 0.000010 0.002664 0.000010 0.000010 0.000010 0.000010 0.000010 0.000010 0.000010 0.000010 0.057307 0.000010 0.000010 0.000010 0.010487 0.000010
0.331716 0.000010 0.001564 0.000010 0.079930 0.000010 0.084112 0.000010 0.021806 0.000010 0.014177 0.015577 0.416483 0.000010 0.004115 0.000010 0.000010 0.000010 0.000010 0.000010 0.016353 0.001794 0.004887 0.000010 0.000010 0.000010 0.000010 0.000010 0.000010 0.000010 0.000010 0.000010 0.000010 0.004605 0.002631 0.000010 0.000010 0.000010 0.000010
0.216895 0.000010 0.007349 0.000010 0.045791 0.012838 0.057565 0.002815 0.056975 0.000010 0.000010 0.000010 0.429740 0.003326 0.043127 0.007886 0.000010 0.006131 0.000440 0.000010 0.035441 0.000010 0.006324 0.000010 0.000010 0.000010 0.000010 0.000010 0.000010 0.028778 0.000010 0.013640 0.000010 0.005461 0.000010 0.007966 0.001175 0.010158 0.000010
0.244395 0.002286 0.000010 0.000010 0.053636 0.000010 0.050683 0.000010 0.051734 0.000010 0.000010 0.000010 0.433750 0.069282 0.000010 0.000010 0.000010 0.006860 0.000010 0.000010 0.000010 0.013892 0.000010 0.000010 0.000010 0.000010 0.003250 0.007292 0.000010 0.000010 0.000010 0.003267 0.000010 0.044369 0.000010 0.000010 0.000010 0.015054 0.000010
0.156070 0.005846 0.000010 0.000010 0.058039 0.021039 0.041301 0.000010 0.022631 0.000010 0.003159 0.003490 0.313198 0.042638 0.000010 0.000010 0.107126 0.000010 0.009773 0.000262 0.000010 0.005731 0.011257 0.000010 0.022092 0.005286 0.000010 0.059370 0.000010 0.025023 0.000010 0.004389 0.000010 0.065290 0.000010 0.015110 0.000010 0.001722 0.000010
0.255491 0.002412 0.000010 0.000010 0.029656 0.019701 0.103697 0.000010 0.092583 0.000010 0.017314 0.000010 0.392358 0.000010 0.000010 0.006785 0.000010 0.000010 0.000010 0.000010 0.000010 0.000010 0.010315 0.000010 0.000010 0.000010 0.000010 0.000010 0.000010 0.023331 0.000010 0.010561 0.008670 0.025827 0.000010 0.000010 0.000010 0.000010 0.001060
0.040480 0.003757 0.052947 0.000010 0.000010 0.004581 0.008916 0.000010 0.000010 0.002864 0.020399 0.023916 0.026550 0.000450 0.000010 0.022459 0.016205 0.031785 0.000010 0.000010 0.000010 0.004158 0.095683 0.000010 0.000010 0.000010 0.000010 0.014648 0.000010 0.366671 0.000010 0.002322 0.006001 0.208701 0.000010 0.000010 0.000010 0.006121 0.040216
0.088366 0.000010 0.029413 0.000010 0.029219 0.000010 0.000010 0.000010 0.000010 0.033187 0.000010 0.031288 0.070552 0.014855 0.070158 0.031044 0.018824 0.011364 0.000626 0.000010 0.000010 0.004709 0.109610 0.000010 0.000010 0.000010 0.000010 0.000010 0.000010 0.373336 0.000010 0.014099 0.000812 0.047319 0.000010 0.000010 0.015856 0.000010 0.005174
0.183656 0.000010 0.040854 0.003764 0.003077 0.014843 0.000010 0.000010 0.001233 0.000010 0.005764 0.000010 0.040634 0.067645 0.029397 0.025228 0.000010 0.000154 0.008127 0.000010 0.006764 0.001930 0.141241 0.000010 0.000010 0.026294 0.002372 0.016614 0.000010 0.186267 0.000010 0.004549 0.006268 0.156560 0.000010 0.000010 0.026615 0.000010 0.000010
0.118781 0.000010 0.000010 0.000010 0.007980 0.008499 0.000010 0.008850 0.006251 0.000010 0.000010 0.000010 0.072111 0.034217 0.001649 0.055124 0.002429 0.015873 0.014236 0.011094 0.012616 0.000010 0.125013 0.000010 0.017821 0.000010 0.000010 0.000010 0.000010 0.195514 0.004050 0.010825 0.000010 0.232668 0.004981 0.024524 0.000010 0.000927 0.013817
0.165829 0.000010 0.000010 0.000010 0.007402 0.000010 0.000010 0.000600 0.000010 0.000010 0.009350 0.034641 0.037017 0.073560 0.003453 0.000010 0.000010 0.024275 0.018406 0.000010 0.000010 0.021662 0.178837 0.000865 0.006739 0.000010 0.000010 0.025064 0.001096 0.211594 0.000010 0.012635 0.000010 0.151134 0.000010 0.008405 0.000010 0.000010 0.007254
0.046239 0.000010 0.000010 0.000010 0.020477 0.021836 0.002111 0.014592 0.000010 0.000010 0.000010 0.000010 0.068010 0.058599 0.025144 0.046370 0.000010 0.019474 0.000010 0.002249 0.000010 0.000010 0.158167 0.003184 0.000010 0.000010 0.000010 0.000010 0.000010 0.298640 0.000010 0.012360 0.001543 0.189606 0.011190 0.000010 0.000010 0.000010 0.000010
0.063509 0.000010 0.017439 0.000010 0.005248 0.000010 0.000010 0.000010 0.000010 0.000010 0.000317 0.000010 0.000010 0.034630 0.008153 0.007913 0.000010 0.000010 0.014140 0.000010 0.000010 0.000010 0.038400 0.000010 0.000010 0.000149 0.012356 0.000010 0.000010 0.543362 0.000010 0.000010 0.000010 0.198278 0.044479 0.000010 0.011388 0.000010 0.000010
0.109836 0.000010 0.035249 0.000010 0.000010 0.006990 0.000010 0.017834 0.000010 0.013517 0.000010 0.000010 0.054105 0.093197 0.000010 0.023734 0.000010 0.012506 0.004200 0.005894 0.028126 0.000010 0.165089 0.000010 0.000010 0.009743 0.000010 0.000010 0.000010 0.202876 0.008814 0.008614 0.000010 0.156509 0.008002 0.010535 0.000010 0.000010 0.024449
0.150835 0.006288 0.020047 0.000010 0.007082 0.000010 0.000010 0.000010 0.000010 0.025052 0.008798 0.000011 0.029473 0.026471 0.017344 0.000010 0.000010 0.000010 0.000010 0.000010 0.000011 0.014329 0.000010 0.000010 0.000010 0.000010 0.008435 0.000010 0.000010 0.509957 0.000010 0.012359 0.000010 0.149724 0.013563 0.000010 0.000010 0.000010 0.000010
0.114878 0.000010 0.012935 0.025278 0.002321 0.000010 0.031599 0.000010 0.000010 0.003539 0.000010 0.000010 0.020502 0.013747 0.015990 0.002328 0.000010 0.000211 0.006183 0.009631 0.000010 0.001925 0.123769 0.000010 0.000010 0.051334 0.000010 0.020842 0.000010 0.231882 0.000010 0.014983 0.018274 0.236250 0.000303 0.000010 0.000010 0.000010 0.041134
0.011403 0.000010 0.034624 0.000010 0.005743 0.013391 0.000390 0.000010 0.006955 0.000010 0.000010 0.000010 0.047829 0.046663 0.000010 0.003074 0.011901 0.000010 0.015856 0.006302 0.000010 0.000010 0.121015 0.000010 0.000010 0.009847 0.000010 0.019740 0.000010 0.278341 0.005731 0.004055 0.014204 0.293038 0.002982 0.027699 0.000010 0.007224 0.011843
0.063520 0.001218 0.016287 0.003595 0.000010 0.001730 0.000010 0.000010 0.000010 0.028425 0.000010 0.000010 0.053442 0.031289 0.002915 0.010343 0.000010 0.024079 0.003999 0.014713 0.000010 0.014444 0.108070 0.001733 0.000010 0.025381 0.000010 0.000010 0.000010 0.337384 0.000010 0.009369 0.019747 0.203221 0.000010 0.000010 0.008745 0.010934 0.005270
0.214753 0.000010 0.024937 0.006104 0.004816 0.008614 0.000010 0.000010 0.000010 0.025952 0.009939 0.000010 0.062791 0.047942 0.000878 0.028793 0.000010 0.022642 0.000010 0.000010 0.000010 0.012142 0.137328 0.000010 0.015332 0.011112 0.028136 0.037816 0.000010 0.181421 0.000010 0.000010 0.002979 0.060056 0.027107 0.011817 0.000010 0.016443 0.000010
0.174515 0.007189 0.027092 0.000010 0.011827 0.010410 0.012323 0.000010 0.000010 0.000010 0.000010 0.000010 0.060794 0.046240 0.015740 0.008992 0.000010 0.010814 0.010923 0.006153 0.029079 0.014822 0.142181 0.000010 0.003674 0.045691 0.000010 0.000010 0.003534 0.232198 0.000010 0.000727 0.021973 0.075934 0.008143 0.010125 0.000010 0.000010 0.008780
0.132910 0.002809 0.027112 0.025098 0.000010 0.006707 0.000010 0.005090 0.006421 0.006095 0.000010 0.036833 0.054803 0.027352 0.000010 0.020027 0.000010 0.001207 0.020288 0.000010 0.012256 0.000010 0.162862 0.000010 0.011498 0.001264 0.000010 0.000010 0.000010 0.193938 0.000010 0.000010 0.029599 0.149178 0.002668 0.027903 0.000010 0.011286 0.024656
0.032637 0.000010 0.041040 0.006396 0.041973 0.000010 0.000010 0.000010 0.000010 0.026845 0.009400 0.000010 0.036430 0.027594 0.022823 0.062863 0.007929 0.021629 0.000010 0.000010 0.021633 0.015151 0.136743 0.000010 0.000010 0.021665 0.009441 0.042788 0.000010 0.154297 0.000010 0.004982 0.015350 0.180732 0.000010 0.020322 0.000010 0.000010 0.039186
0.135282 0.000010 0.000010 0.018099 0.018327 0.003338 0.000010 0.000010 0.000010 0.040920 0.000010 0.000010 0.040312 0.069802 0.012144 0.000084 0.000010 0.019064 0.011964 0.000763 0.000094 0.000010 0.109047 0.000010 0.000010 0.000010 0.000010 0.030558 0.000010 0.222648 0.000010 0.005682 0.011961 0.156220 0.022745 0.023144 0.037804 0.007866 0.001982
0.046943 0.000010 0.000291 0.000010 0.000935 0.000010 0.000010 0.017672 0.003186 0.004978 0.004918 0.000010 0.048985 0.063096 0.000047 0.011392 0.000010 0.000010 0.006260 0.008395 0.000010 0.000010 0.211828 0.000010 0.000010 0.031273 0.005974 0.015078 0.006072 0.228628 0.000924 0.000010 0.000010 0.267353 0.000010 0.008971 0.000010 0.006641 0.000010
0.096285 0.000010 0.004027 0.000010 0.019904 0.000010 0.000010 0.012365 0.002137 0.000010 0.000010 0.000010 0.058798 0.055376 0.055996 0.039395 0.000010 0.029374 0.000576 0.006867 0.000010 0.000010 0.186129 0.000010 0.004159 0.003695 0.000010 0.008336 0.000010 0.190246 0.000010 0.000010 0.004478 0.202545 0.005198 0.013934 0.000010 0.000010 0.000010
0.086621 0.000010 0.006683 0.002762 0.022413 0.007925 0.000010 0.000010 0.000010 0.006699 0.000010 0.000010 0.032310 0.010316 0.006480 0.015465 0.012893 0.017049 0.012516 0.000010 0.000010 0.005317 0.091854 0.000010 0.022874 0.000869 0.000010 0.031047 0.000010 0.348356 0.000010 0.000010 0.010993 0.165286 0.026376 0.031135 0.023110 0.000010 0.002511
0.000010 0.000010 0.030316 0.007115 0.000010 0.000010 0.000010 0.000010 0.000010 0.000010 0.087044 0.390409 0.000010 0.000010 0.000010 0.000010 0.000010 0.000010 0.000010 0.000010 0.000010 0.000010 0.000010 0.023979 0.000010 0.000010 0.000010 0.000010 0.029197 0.000010 0.079472 0.003502 0.000010 0.006035 0.000010 0.000010 0.342642 0.000010 0.000010
0.000010 0.000010 0.000010 0.000010 0.000010 0.000010 0.000010 0.000010 0.000010 0.000010 0.047012 0.474267 0.000010 0.000010 0.000010 0.000010 0.000010 0.000010 0.000010 0.000010 0.000010 0.000010 0.000010 0.001570 0.000010 0.000010 0.009732 0.000010 0.022586 0.000010 0.111617 0.002583 0.000010 0.000010 0.000010 0.000010 0.330323 0.000010 0.000010
0.000010 0.000010 0.000010 0.000010 0.000010 0.000010 0.000010 0.000010 0.000010 0.000010 0.066995 0.455437 0.000010 0.000010 0.000010 0.000010 0.000010 0.000010 0.000010 0.000010 0.003243 0.000010 0.000010 0.025010 0.000010 0.000010 0.000010 0.000010 0.009281 0.000010 0.108155 0.000010 0.000010 0.000010 0.000010 0.000010 0.331560 0.000010 0.000010
0.000010 0.000010 0.000010 0.000015 0.000010 0.000010 0.000010 0.000010 0.000010 0.000010 0.042456 0.492351 0.000010 0.000010 0.000010 0.000010 0.000010 0.000010 0.000010 0.000010 0.000010 0.000010 0.000010 0.025977 0.000010 0.000010 0.000010 0.000010 0.021124 0.000010 0.088129 0.000010 0.000010 0.000010 0.000010 0.000010 0.329628 0.000010 0.000010
0.000010 0.000010 0.000010 0.000019 0.000010 0.000010 0.000010 0.000010 0.000010 0.000010 0.050577 0.480527 0.000010 0.000010 0.000010 0.000010 0.000010 0.000010 0.000010 0.000010 0.000010 0.000010 0.000010 0.013056 0.000010 0.000010 0.000010 0.000010 0.031629 0.000010 0.112604 0.000010 0.000010 0.000010 0.000010 0.000010 0.311269 0.000010 0.000010
0.000010 0.000010 0.000010 0.000010 0.000010 0.000010 0.000010 0.000010 0.000010 0.002215 0.066253 0.460553 0.000010 0.000010 0.000010 0.000010 0.000010 0.000010 0.000010 0.000010 0.000010 0.000010 0.000010 0.024570 0.000010 0.000010 0.000010 0.000010 0.031179 0.000010 0.121688 0.000300 0.000010 0.000010 0.000010 0.000010 0.292932 0.000010 0.000010
0.000010 0.000010 0.000010 0.000010 0.000010 0.000010 0.000010 0.000010 0.000010 0.000010 0.048796 0.488631 0.000010 0.000010 0.000010 0.000010 0.000010 0.000010 0.000010 0.000010 0.000010 0.000010 0.000010 0.026828 0.000010 0.000010 0.000010 0.000010 0.031820 0.000010 0.102250 0.000010 0.000010 0.000010 0.000010 0.000010 0.301346 0.000010 0.000010
0.000010 0.000010 0.018847 0.000010 0.000010 0.000010 0.000010 0.000010 0.000010 0.000010 0.061401 0.471973 0.000010 0.000010 0.000010 0.000010 0.000010 0.000010 0.000010 0.000010 0.000010 0.000010 0.000010 0.042495 0.000010 0.000010 0.000267 0.000010 0.007135 0.000010 0.077525 0.000010 0.000010 0.000010 0.000010 0.000010 0.320047 0.000010 0.000010
0.000010 0.000010 0.000010 0.000010 0.000010 0.000010 0.000010 0.000010 0.000010 0.000010 0.085602 0.434826 0.000010 0.000010 0.000010 0.000010 0.000010 0.000010 0.000010 0.000010 0.000010 0.000010 0.000010 0.027297 0.000010 0.000010 0.013000 0.000010 0.008033 0.000010 0.062366 0.000010 0.000010 0.000010 0.000010 0.000010 0.368555 0.000010 0.000010
0.000010 0.000010 0.011572 0.002854 0.000010 0.000010 0.000010 0.000010 0.000010 0.000010 0.062892 0.410884 0.000010 0.000010 0.000010 0.000010 0.000010 0.000010 0.000010 0.000010 0.000010 0.000010 0.000010 0.021477 0.000010 0.000010 0.012640 0.000010 0.054596 0.000010 0.085173 0.000010 0.000010 0.000010 0.000010 0.000010 0.337613 0.000010 0.000010
0.000010 0.000010 0.000010 0.000010 0.000010 0.000010 0.000010 0.000010 0.000010 0.000010 0.046227 0.451088 0.000010 0.000010 0.000010 0.000010 0.000010 0.000010 0.000010 0.000010 0.000010 0.000010 0.000010 0.039443 0.000010 0.000010 0.000010 0.000010 0.031925 0.000010 0.093511 0.000010 0.000010 0.000010 0.000010 0.000010 0.337477 0.000010 0.000010
0.000010 0.000010 0.000010 0.000010 0.000010 0.000010 0.000010 0.000010 0.000010 0.000010 0.054471 0.476271 0.000010 0.000010 0.000010 0.000010 0.000010 0.000010 0.000010 0.000010 0.000010 0.000010 0.000010 0.015855 0.000010 0.000010 0.000010 0.000010 0.057290 0.000010 0.098068 0.000010 0.000010 0.000010 0.000010 0.000010 0.297714 0.000010 0.000010
0.007829 0.000010 0.000245 0.001870 0.000010 0.000010 0.000010 0.000010 0.000010 0.000010 0.095257 0.401167 0.000010 0.000010 0.000010 0.000010 0.000010 0.000010 0.000010 0.000010 0.000010 0.000010 0.000010 0.023004 0.000010 0.000010 0.009456 0.000010 0.000010 0.000010 0.097806 0.000010 0.000010 0.000010 0.000010 0.000010 0.363067 0.000010 0.000010
0.000010 0.000010 0.000010 0.000010 0.000010 0.000010 0.000010 0.000010 0.000010 0.000010 0.067608 0.418841 0.000010 0.000010 0.000010 0.000010 0.000010 0.000010 0.000010 0.000010 0.000010 0.000010 0.000010 0.001712 0.000010 0.000010 0.000010 0.000010 0.025688 0.000010 0.092615 0.001370 0.000010 0.000010 0.000010 0.000010 0.391846 0.000010 0.000010
0.003235 0.000010 0.000010 0.000010 0.000010 0.000010 0.000010 0.000010 0.000010 0.000010 0.066029 0.435824 0.000010 0.000010 0.000010 0.000010 0.000010 0.000010 0.000010 0.000010 0.000010 0.000010 0.000010 0.011419 0.000010 0.000010 0.000010 0.000010 0.056047 0.000010 0.090270 0.000010 0.000010 0.000010 0.000010 0.000010 0.336857 0.000010 0.000010
0.000010 0.000010 0.000010 0.000010 0.000010 0.000010 0.000010 0.000010 0.000010 0.000010 0.050355 0.505899 0.000010 0.000010 0.000010 0.000010 0.000010 0.000010 0.000010 0.000010 0.000010 0.000010 0.000010 0.035235 0.000010 0.000010 0.011303 0.000010 0.017318 0.000010 0.084688 0.000010 0.000010 0.003829 0.000010 0.000010 0.291063 0.000010 0.000010
0.000010 0.000010 0.000010 0.000010 0.000010 0.000016 0.000010 0.000010 0.000010 0.000010 0.034438 0.493942 0.000010 0.000010 0.000010 0.000010 0.000010 0.000010 0.000010 0.000010 0.000010 0.000010 0.000010 0.026617 0.000010 0.000010 0.000010 0.000010 0.005635 0.000010 0.095782 0.000010 0.000010 0.000010 0.000010 0.000010 0.343250 0.000010 0.000010
0.247222 0.032738 0.069499 0.000010 0.000010 0.000010 0.000010 0.000010 0.000010 0.171104 0.000010 0.000010 0.000010 0.000010 0.031811 0.000010 0.000010 0.000010 0.000010 0.000010 0.004443 0.000010 0.000010 0.000010 0.000010 0.000010 0.000010 0.000010 0.000010 0.000010 0.000010 0.002924 0.000010 0.439950 0.000010 0.000010 0.000010 0.000010 0.000010
0.221647 0.043960 0.028848 0.000010 0.000010 0.000010 0.000010 0.000010 0.000010 0.179540 0.001212 0.006156 0.000010 0.000010 0.033545 0.000010 0.000010 0.000010 0.000010 0.000010 0.035175 0.000010 0.000010 0.000010 0.000010 0.000010 0.000010 0.000010 0.000010 0.000010 0.000010 0.000010 0.000010 0.449616 0.000010 0.000010 0.000010 0.000010 0.000010
0.201160 0.039132 0.072050 0.000010 0.000010 0.000010 0.000010 0.000010 0.000010 0.168051 0.000010 0.000010 0.000010 0.000010 0.081905 0.000010 0.000010 0.000010 0.000010 0.000010 0.010479 0.000010 0.000010 0.000010 0.000010 0.000010 0.000010 0.000010 0.000010 0.000010 0.000010 0.017670 0.000010 0.409242 0.000010 0.000010 0.000010 0.000010 0.000010
0.197753 0.054795 0.064336 0.000010 0.000010 0.000010 0.000010 0.000010 0.000010 0.171435 0.000010 0.000010 0.000010 0.000010 0.099286 0.000010 0.000010 0.000010 0.000010 0.000010 0.000010 0.000010 0.000010 0.000010 0.000010 0.000010 0.000010 0.000010 0.000010 0.000010 0.000010 0.000010 0.000010 0.412064 0.000010 0.000010 0.000010 0.000010 0.000010
0.222499 0.052914 0.048590 0.000560 0.000010 0.000010 0.000010 0.000010 0.000010 0.177868 0.000010 0.000010 0.001771 0.001675 0.065276 0.000010 0.000010 0.008716 0.000010 0.001259 0.024758 0.000010 0.009659 0.001099 0.000010 0.000010 0.000010 0.000010 0.000010 0.002313 0.002906 0.003361 0.000010 0.374557 0.000010 0.000010 0.000010 0.000010 0.000010
0.057181 0.130828 0.015034 0.000010 0.000010 0.000010 0.000010 0.000010 0.000010 0.540054 0.000010 0.000010 0.000010 0.000311 0.005056 0.000010 0.000010 0.000010 0.000010 0.000010 0.030633 0.000010 0.000010 0.000010 0.000010 0.000010 0.006937 0.000010 0.000010 0.000010 0.000010 0.000010 0.000010 0.208102 0.000010 0.000010 0.005574 0.000010 0.000010
0.000010 0.067414 0.000010 0.000010 0.000010 0.000010 0.000010 0.000010 0.000010 0.275515 0.000010 0.000010 0.004572 0.376403 0.000010 0.000010 0.000010 0.097877 0.000010 0.000010 0.054562 0.000010 0.000010 0.000010 0.000010 0.000646 0.000010 0.000010 0.000010 0.000010 0.000010 0.000010 0.000010 0.114209 0.008501 0.000010 0.000010 0.000010 0.000010
0.000010 0.068768 0.000010 0.000010 0.000010 0.000010 0.000010 0.000010 0.000010 0.277589 0.000010 0.000010 0.001181 0.375320 0.000010 0.000010 0.000010 0.098474 0.000010 0.000010 0.048779 0.000010 0.000010 0.000010 0.000010 0.006299 0.000010 0.000010 0.000010 0.000010 0.000010 0.000010 0.000010 0.115569 0.007721 0.000010 0.000010 0.000010 0.000010
0.000010 0.068562 0.000010 0.000010 0.000010 0.000010 0.000010 0.000010 0.000010 0.280348 0.000010 0.000010 0.000010 0.372711 0.000010 0.000010 0.000010 0.096729 0.000010 0.000010 0.050518 0.000010 0.000010 0.000010 0.000010 0.008009 0.000010 0.000010 0.000010 0.000010 0.000010 0.000010 0.000010 0.112723 0.010091 0.000010 0.000010 0.000010 0.000010
0.091664 0.028259 0.021700 0.000010 0.000010 0.031939 0.000010 0.000010 0.000010 0.157017 0.000010 0.000010 0.023654 0.000010 0.002916 0.000010 0.006222 0.000010 0.000010 0.001375 0.022983 0.000010 0.390490 0.000010 0.000057 0.000010 0.000010 0.000010 0.000010 0.000010 0.000010 0.000010 0.014717 0.174618 0.000010 0.025425 0.006731 0.000010 0.000010
0.096000 0.029352 0.021616 0.000010 0.000010 0.032990 0.000010 0.000010 0.000010 0.154089 0.000010 0.000010 0.023340 0.000010 0.003066 0.000010 0.005511 0.000010 0.000010 0.000973 0.021312 0.000010 0.390541 0.000010 0.000010 0.000209 0.000010 0.000010 0.000010 0.000010 0.000010 0.000010 0.015232 0.172133 0.000010 0.025216 0.008190 0.000010 0.000010
0.171266 0.045517 0.034574 0.000010 0.000561 0.000010 0.000010 0.000010 0.000010 0.282439 0.006672 0.010230 0.000010 0.000010 0.094959 0.000010 0.000010 0.000010 0.000010 0.000010 0.020343 0.000010 0.000010 0.000010 0.000010 0.000010 0.000551 0.000010 0.000010 0.000010 0.000010 0.000010 0.000010 0.332608 0.000010 0.000010 0.000010 0.000010 0.000010
0.123751 0.063561 0.020351 0.000010 0.017411 0.012625 0.000010 0.000065 0.000010 0.186293 0.000010 0.000010 0.000010 0.004683 0.051794 0.000010 0.001685 0.017957 0.000010 0.000010 0.055463 0.011934 0.249893 0.000010 0.016957 0.012552 0.000010 0.000010 0.000010 0.000010 0.000010 0.010681 0.000010 0.110496 0.010216 0.021443 0.000010 0.000010 0.000010
0.121363 0.081033 0.032745 0.001941 0.000010 0.000010 0.006235 0.004791 0.000010 0.383093 0.016839 0.001582 0.043894 0.000010 0.047043 0.000010 0.000957 0.000010 0.004981 0.001217 0.037172 0.000010 0.006845 0.005505 0.000010 0.000010 0.000010 0.000010 0.000010 0.009373 0.000010 0.009635 0.000010 0.152075 0.000010 0.003691 0.026717 0.001116 0.000010
0.116214 0.047503 0.031541 0.000010 0.000010 0.000010 0.000010 0.000010 0.000010 0.253232 0.000010 0.000010 0.000010 0.000010 0.093497 0.000010 0.000010 0.000010 0.000010 0.000010 0.022223 0.000010 0.000010 0.000010 0.000010 0.000010 0.000010 0.000010 0.000010 0.000010 0.000010 0.000822 0.000010 0.434658 0.000010 0.000010 0.000010 0.000010 0.000010
0.187831 0.052677 0.000010 0.000010 0.000010 0.000010 0.000010 0.000010 0.000010 0.249530 0.000010 0.000010 0.000010 0.000010 0.085592 0.000010 0.000010 0.000010 0.000010 0.000010 0.017759 0.000010 0.000010 0.000010 0.000010 0.000010 0.000010 0.000010 0.000010 0.000010 0.000010 0.000010 0.000010 0.406282 0.000010 0.000010 0.000010 0.000010 0.000010
0.270966 0.031220 0.000010 0.000010 0.000010 0.000010 0.000010 0.000010 0.000010 0.162687 0.000010 0.000010 0.000010 0.000010 0.102343 0.000010 0.000010 0.000010 0.000010 0.000010 0.011040 0.000010 0.000010 0.000010 0.000010 0.000010 0.000010 0.000010 0.000010 0.000010 0.000010 0.002334 0.000010 0.414543 0.000010 0.000010 0.004557 0.000010 0.000010
0.299863 0.021093 0.001617 0.000010 0.000010 0.000010 0.000010 0.000010 0.000010 0.153804 0.000010 0.000010 0.000010 0.000010 0.070542 0.000010 0.000010 0.000010 0.000010 0.000010 0.030869 0.000010 0.000010 0.000010 0.000010 0.000010 0.000010 0.000010 0.000010 0.000010 0.000010 0.011044 0.000010 0.410858 0.000010 0.000010 0.000010 0.000010 0.000010
0.171757 0.035399 0.057518 0.000010 0.000010 0.000010 0.000010 0.000010 0.000010 0.235319 0.000010 0.000010 0.000010 0.000010 0.077376 0.000010 0.000010 0.000010 0.000010 0.000010 0.000010 0.000010 0.000010 0.000010 0.000010 0.000010 0.000010 0.000010 0.000010 0.000010 0.000010 0.014050 0.000010 0.408262 0.000010 0.000010 0.000010 0.000010 0.000010
0.138776 0.053823 0.040608 0.000010 0.000010 0.000010 0.000010 0.000010 0.000010 0.283968 0.001936 0.000010 0.000010 0.000010 0.073884 0.000010 0.000010 0.000010 0.000010 0.000010 0.004018 0.000010 0.000010 0.000010 0.000010 0.000010 0.000010 0.000010 0.000010 0.000010 0.000010 0.000308 0.000010 0.402379 0.000010 0.000010 0.000010 0.000010 0.000010
0.000010 0.999618 0.000010 0.000010 0.000010 0.000010 0.000010 0.000010 0.000010 0.000010 0.000010 0.000010 0.000010 0.000010 0.000010 0.000012 0.000010 0.000010 0.000010 0.000010 0.000010 0.000010 0.000010 0.000010 0.000010 0.000010 0.000010 0.000010 0.000010 0.000010 0.000010 0.000010 0.000010 0.000010 0.000010 0.000010 0.000010 0.000010 0.000010
0.000010 0.999604 0.000010 0.000010 0.000010 0.000010 0.000017 0.000010 0.000010 0.000010 0.000010 0.000010 0.000010 0.000010 0.000010 0.000010 0.000010 0.000010 0.000010 0.000010 0.000010 0.000010 0.000011 0.000017 0.000010 0.000010 0.000010 0.000010 0.000010 0.000010 0.000010 0.000011 0.000010 0.000010 0.000010 0.000010 0.000010 0.000010 0.000010
0.000010 0.999620 0.000010 0.000010 0.000010 0.000010 0.000010 0.000010 0.000010 0.000010 0.000010 0.000010 0.000010 0.000010 0.000010 0.000010 0.000010 0.000010 0.000010 0.000010 0.000010 0.000010 0.000010 0.000010 0.000010 0.000010 0.000010 0.000010 0.000010 0.000010 0.000010 0.000010 0.000010 0.000010 0.000010 0.000010 0.000010 0.000010 0.000010
0.000010 0.999620 0.000010 0.000010 0.000010 0.000010 0.000010 0.000010 0.000010 0.000010 0.000010 0.000010 0.000010 0.000010 0.000010 0.000010 0.000010 0.000010 0.000010 0.000010 0.000010 0.000010 0.000010 0.000010 0.000010 0.000010 0.000010 0.000010 0.000010 0.000010 0.000010 0.000010 0.000010 0.000010 0.000010 0.000010 0.000010 0.000010 0.000010
0.000010 0.999611 0.000010 0.000010 0.000010 0.000019 0.000010 0.000010 0.000010 0.000010 0.000010 0.000010 0.000010 0.000010 0.000010 0.000010 0.000010 0.000010 0.000010 0.000010 0.000010 0.000010 0.000010 0.000010 0.000010 0.000010 0.000010 0.000010 0.000010 0.000010 0.000010 0.000010 0.000010 0.000010 0.000010 0.000010 0.000010 0.000010 0.000010
0.000010 0.999612 0.000010 0.000010 0.000010 0.000010 0.000010 0.000010 0.000010 0.000010 0.000010 0.000010 0.000010 0.000010 0.000010 0.000010 0.000010 0.000010 0.000010 0.000010 0.000010 0.000010 0.000010 0.000010 0.000010 0.000010 0.000010 0.000010 0.000010 0.000010 0.000010 0.000010 0.000010 0.000010 0.000018 0.000010 0.000010 0.000010 0.000010
0.000010 0.999616 0.000010 0.000010 0.000010 0.000010 0.000010 0.000010 0.000010 0.000012 0.000010 0.000010 0.000010 0.000010 0.000010 0.000010 0.000010 0.000010 0.000010 0.000010 0.000010 0.000010 0.000010 0.000010 0.000010 0.000010 0.000010 0.000010 0.000010 0.000010 0.000010 0.000010 0.000010 0.000010 0.000010 0.000012 0.000010 0.000010 0.000010
0.000017 0.999598 0.000010 0.000010 0.000010 0.000010 0.000010 0.000010 0.000010 0.000013 0.000010 0.000010 0.000016 0.000010 0.000010 0.000010 0.000010 0.000010 0.000010 0.000010 0.000010 0.000010 0.000010 0.000010 0.000010 0.000010 0.000010 0.000010 0.000010 0.000010 0.000010 0.000010 0.000016 0.000010 0.000010 0.000010 0.000010 0.000010 0.000010
0.000010 0.999614 0.000010 0.000010 0.000010 0.000010 0.000010 0.000010 0.000010 0.000010 0.000010 0.000010 0.000010 0.000010 0.000010 0.000010 0.000010 0.000010 0.000010 0.000010 0.000010 0.000010 0.000010 0.000010 0.000010 0.000010 0.000016 0.000010 0.000010 0.000010 0.000010 0.000010 0.000010 0.000010 0.000010 0.000010 0.000010 0.000010 0.000010
0.000010 0.999619 0.000010 0.000010 0.000010 0.000010 0.000010 0.000010 0.000010 0.000010 0.000010 0.000010 0.000010 0.000010 0.000010 0.000010 0.000010 0.000010 0.000010 0.000010 0.000010 0.000011 0.000010 0.000010 0.000010 0.000010 0.000010 0.000010 0.000010 0.000010 0.000010 0.000010 0.000010 0.000010 0.000010 0.000010 0.000010 0.000010 0.000010
0.000010 0.999620 0.000010 0.000010 0.000010 0.000010 0.000010 0.000010 0.000010 0.000010 0.000010 0.000010 0.000010 0.000010 0.000010 0.000010 0.000010 0.000010 0.000010 0.000010 0.000010 0.000010 0.000010 0.000010 0.000010 0.000010 0.000010 0.000010 0.000010 0.000010 0.000010 0.000010 0.000010 0.000010 0.000010 0.000010 0.000010 0.000010 0.000010
0.000010 0.999620 0.000010 0.000010 0.000010 0.000010 0.000010 0.000010 0.000010 0.000010 0.000010 0.000010 0.000010 0.000010 0.000010 0.000010 0.000010 0.000010 0.000010 0.000010 0.000010 0.000010 0.000010 0.000010 0.000010 0.000010 0.000010 0.000010 0.000010 0.000010 0.000010 0.000010 0.000010 0.000010 0.000010 0.000010 0.000010 0.000010 0.000010
0.000010 0.999620 0.000010 0.000010 0.000010 0.000010 0.000010 0.000010 0.000010 0.000010 0.000010 0.000010 0.000010 0.000010 0.000010 0.000010 0.000010 0.000010 0.000010 0.000010 0.000010 0.000010 0.000010 0.000010 0.000010 0.000010 0.000010 0.000010 0.000010 0.000010 0.000010 0.000010 0.000010 0.000010 0.000010 0.000010 0.000010 0.000010 0.000010
0.000010 0.999620 0.000010 0.000010 0.000010 0.000010 0.000010 0.000010 0.000010 0.000010 0.000010 0.000010 0.000010 0.000010 0.000010 0.000010 0.000010 0.000010 0.000010 0.000010 0.000010 0.000010 0.000010 0.000010 0.000010 0.000010 0.000010 0.000010 0.000010 0.000010 0.000010 0.000010 0.000010 0.000010 0.000010 0.000010 0.000010 0.000010 0.000010
0.000010 0.999620 0.000010 0.000010 0.000010 0.000010 0.000010 0.000010 0.000010 0.000010 0.000010 0.000010 0.000010 0.000010 0.000010 0.000010 0.000010 0.000010 0.000010 0.000010 0.000010 0.000010 0.000010 0.000010 0.000010 0.000010 0.000010 0.000010 0.000010 0.000010 0.000010 0.000010 0.000010 0.000010 0.000010 0.000010 0.000010 0.000010 0.000010
0.000010 0.514203 0.000010 0.000010 0.000010 0.034761 0.000010 0.000010 0.000010 0.000010 0.000010 0.000010 0.000010 0.016409 0.000010 0.017311 0.000010 0.008258 0.000897 0.000661 0.000010 0.020889 0.358144 0.000010 0.000010 0.008753 0.000010 0.000010 0.000010 0.000010 0.000010 0.000010 0.000010 0.000010 0.000016 0.010186 0.000010 0.009253 0.000010
0.000010 0.591620 0.000010 0.000010 0.000010 0.000010 0.000010 0.000010 0.000010 0.408010 0.000010 0.000010 0.000010 0.000010 0.000010 0.000010 0.000010 0.000010 0.000010 0.000010 0.000010 0.000010 0.000010 0.000010 0.000010 0.000010 0.000010 0.000010 0.000010 0.000010 0.000010 0.000010 0.000010 0.000010 0.000010 0.000010 0.000010 0.000010 0.000010
0.039587 0.421077 0.022222 0.005843 0.000010 0.000010 0.000010 0.000010 0.000010 0.325992 0.014583 0.000010 0.000010 0.000010 0.041992 0.000010 0.000010 0.000010 0.000010 0.000010 0.000010 0.000010 0.000010 0.000010 0.000010 0.000010 0.000010 0.000010 0.000010 0.000010 0.000010 0.000010 0.000010 0.122877 0.000010 0.000010 0.005528 0.000010 0.000010
0.000010 0.999620 0.000010 0.000010 0.000010 0.000010 0.000010 0.000010 0.000010 0.000010 0.000010 0.000010 0.000010 0.000010 0.000010 0.000010 0.000010 0.000010 0.000010 0.000010 0.000010 0.000010 0.000010 0.000010 0.000010 0.000010 0.000010 0.000010 0.000010 0.000010 0.000010 0.000010 0.000010 0.000010 0.000010 0.000010 0.000010 0.000010 0.000010
0.000010 0.999620 0.000010 0.000010 0.000010 0.000010 0.000010 0.000010 0.000010 0.000010 0.000010 0.000010 0.000010 0.000010 0.000010 0.000010 0.000010 0.000010 0.000010 0.000010 0.000010 0.000010 0.000010 0.000010 0.000010 0.000010 0.000010 0.000010 0.000010 0.000010 0.000010 0.000010 0.000010 0.000010 0.000010 0.000010 0.000010 0.000010 0.000010
0.072353 0.000010 0.021825 0.000010 0.000010 0.000010 0.000010 0.000010 0.000010 0.838784 0.000010 0.000010 0.000010 0.000010 0.023085 0.000010 0.000010 0.000010 0.000010 0.000010 0.000010 0.000010 0.000010 0.000010 0.000010 0.000010 0.000010 0.000010 0.002040 0.000010 0.000010 0.009375 0.000010 0.000012 0.000010 0.000010 0.000010 0.032216 0.000010
0.000010 0.000010 0.000010 0.000010 0.000010 0.000010 0.000010 0.000010 0.000010 0.992267 0.000010 0.000010 0.000010 0.000010 0.000294 0.000010 0.000010 0.000010 0.000010 0.000010 0.000010 0.000010 0.000010 0.000010 0.000010 0.000010 0.000010 0.000010 0.000010 0.000010 0.000010 0.007078 0.000010 0.000010 0.000010 0.000010 0.000010 0.000010 0.000010
0.129477 0.000010 0.018578 0.000010 0.000010 0.000010 0.000010 0.000010 0.000010 0.815352 0.000010 0.000010 0.000010 0.000010 0.002562 0.000010 0.000010 0.000010 0.000010 0.000010 0.000010 0.000010 0.000010 0.000010 0.000010 0.000010 0.000010 0.000010 0.000010 0.000010 0.000010 0.007801 0.000010 0.025900 0.000010 0.000010 0.000010 0.000010 0.000010
0.029172 0.000010 0.000010 0.000010 0.000010 0.000010 0.000010 0.000010 0.000010 0.970458 0.000010 0.000010 0.000010 0.000010 0.000010 0.000010 0.000010 0.000010 0.000010 0.000010 0.000010 0.000010 0.000010 0.000010 0.000010 0.000010 0.000010 0.000010 0.000010 0.000010 0.000010 0.000010 0.000010 0.000010 0.000010 0.000010 0.000010 0.000010 0.000010
0.087303 0.000010 0.000010 0.000010 0.000010 0.000010 0.000010 0.000010 0.000010 0.878743 0.000010 0.000010 0.000010 0.000010 0.000010 0.000010 0.000010 0.000010 0.000010 0.000010 0.000010 0.000010 0.000010 0.000010 0.000010 0.000010 0.000010 0.000010 0.000010 0.000010 0.000010 0.002632 0.000010 0.030971 0.000010 0.000010 0.000010 0.000010 0.000010
0.000010 0.000010 0.008360 0.000010 0.000010 0.000010 0.000010 0.000010 0.000010 0.991270 0.000010 0.000010 0.000010 0.000010 0.000010 0.000010 0.000010 0.000010 0.000010 0.000010 0.000010 0.000010 0.000010 0.000010 0.000010 0.000010 0.000010 0.000010 0.000010 0.000010 0.000010 0.000010 0.000010 0.000010 0.000010 0.000010 0.000010 0.000010 0.000010
0.016967 0.000010 0.000010 0.000010 0.000010 0.000010 0.000010 0.000010 0.000010 0.957458 0.000010 0.000010 0.000010 0.000010 0.000010 0.000010 0.000010 0.000010 0.000010 0.000010 0.000010 0.000010 0.000010 0.000010 0.000010 0.000010 0.000010 0.000010 0.000010 0.000010 0.000010 0.005320 0.000010 0.019905 0.000010 0.000010 0.000010 0.000010 0.000010
0.033189 0.000010 0.038335 0.000010 0.000010 0.000010 0.000010 0.000010 0.000010 0.874431 0.000010 0.000010 0.000010 0.000010 0.000010 0.000010 0.000010 0.000010 0.000010 0.000010 0.000010 0.000010 0.000010 0.000010 0.000010 0.000010 0.000010 0.000010 0.000010 0.000010 0.000010 0.018585 0.000010 0.035119 0.000010 0.000010 0.000010 0.000010 0.000010
0.031148 0.000010 0.000010 0.000010 0.000010 0.000010 0.000010 0.000010 0.000010 0.954799 0.000010 0.000010 0.000010 0.000010 0.000010 0.000010 0.000010 0.000010 0.000010 0.000010 0.000010 0.000010 0.000010 0.000010 0.000010 0.000010 0.000010 0.000010 0.000010 0.000010 0.000010 0.013693 0.000010 0.000010 0.000010 0.000010 0.000010 0.000010 0.000010
0.000010 0.000010 0.036412 0.000010 0.000010 0.000010 0.000010 0.000010 0.000010 0.886206 0.000010 0.000010 0.000010 0.000010 0.022767 0.000010 0.000010 0.000010 0.000010 0.000010 0.000010 0.000010 0.000010 0.000010 0.000010 0.000010 0.000010 0.000010 0.000010 0.000010 0.000010 0.010735 0.000010 0.043540 0.000010 0.000010 0.000010 0.000010 0.000010
0.117528 0.000010 0.000010 0.000010 0.000010 0.000010 0.000010 0.000010 0.000010 0.818770 0.000010 0.000010 0.000010 0.000010 0.016575 0.000010 0.000010 0.000010 0.000010 0.000010 0.000010 0.000010 0.000010 0.000010 0.000010 0.000010 0.000010 0.000010 0.000010 0.000010 0.000010 0.000010 0.000010 0.046778 0.000010 0.000010 0.000010 0.000010 0.000010
0.000010 0.000010 0.000010 0.000010 0.000010 0.000010 0.000010 0.000010 0.000010 0.999620 0.000010 0.000010 0.000010 0.000010 0.000010 0.000010 0.000010 0.000010 0.000010 0.000010 0.000010 0.000010 0.000010 0.000010 0.000010 0.000010 0.000010 0.000010 0.000010 0.000010 0.000010 0.000010 0.000010 0.000010 0.000010 0.000010 0.000010 0.000010 0.000010
0.000017 0.016916 0.000010 0.000010 0.000010 0.000010 0.000010 0.000010 0.000010 0.960181 0.000010 0.000010 0.000010 0.000010 0.003061 0.000010 0.000010 0.000010 0.000010 0.000010 0.000010 0.000010 0.000010 0.000010 0.000010 0.000010 0.000010 0.000010 0.000010 0.000010 0.000010 0.012983 0.000010 0.006513 0.000010 0.000010 0.000010 0.000010 0.000010
0.000010 0.040168 0.000010 0.000010 0.000010 0.000010 0.000010 0.000010 0.000010 0.959462 0.000010 0.000010 0.000010 0.000010 0.000010 0.000010 0.000010 0.000010 0.000010 0.000010 0.000010 0.000010 0.000010 0.000010 0.000010 0.000010 0.000010 0.000010 0.000010 0.000010 0.000010 0.000010 0.000010 0.000010 0.000010 0.000010 0.000010 0.000010 0.000010
0.000010 0.009468 0.000010 0.000010 0.000010 0.000010 0.000010 0.000010 0.000010 0.990162 0.000010 0.000010 0.000010 0.000010 0.000010 0.000010 0.000010 0.000010 0.000010 0.000010 0.000010 0.000010 0.000010 0.000010 0.000010 0.000010 0.000010 0.000010 0.000010 0.000010 0.000010 0.000010 0.000010 0.000010 0.000010 0.000010 0.000010 0.000010 0.000010
0.000010 0.011422 0.000010 0.000010 0.000010 0.000010 0.000010 0.000010 0.000010 0.988208 0.000010 0.000010 0.000010 0.000010 0.000010 0.000010 0.000010 0.000010 0.000010 0.000010 0.000010 0.000010 0.000010 0.000010 0.000010 0.000010 0.000010 0.000010 0.000010 0.000010 0.000010 0.000010 0.000010 0.000010 0.000010 0.000010 0.000010 0.000010 0.000010
0.000010 0.003661 0.000010 0.000010 0.000010 0.000010 0.000010 0.000010 0.000010 0.995969 0.000010 0.000010 0.000010 0.000010 0.000010 0.000010 0.000010 0.000010 0.000010 0.000010 0.000010 0.000010 0.000010 0.000010 0.000010 0.000010 0.000010 0.000010 0.000010 0.000010 0.000010 0.000010 0.000010 0.000010 0.000010 0.000010 0.000010 0.000010 0.000010
0.000010 0.000010 0.000010 0.000010 0.000010 0.000010 0.000010 0.000010 0.000010 0.999620 0.000010 0.000010 0.000010 0.000010 0.000010 0.000010 0.000010 0.000010 0.000010 0.000010 0.000010 0.000010 0.000010 0.000010 0.000010 0.000010 0.000010 0.000010 0.000010 0.000010 0.000010 0.000010 0.000010 0.000010 0.000010 0.000010 0.000010 0.000010 0.000010
0.000010 0.257682 0.000010 0.008950 0.000010 0.000010 0.000010 0.000010 0.000010 0.724271 0.000010 0.000010 0.000010 0.000010 0.000010 0.000010 0.000010 0.000010 0.000010 0.000010 0.000010 0.000010 0.000010 0.006738 0.000010 0.000010 0.000010 0.000010 0.000010 0.000010 0.002018 0.000010 0.000010 0.000010 0.000010 0.000010 0.000010 0.000010 0.000010
0.000010 0.249425 0.000010 0.011805 0.000010 0.000010 0.000010 0.000010 0.000010 0.735102 0.000010 0.000010 0.000010 0.000010 0.000010 0.000010 0.000010 0.000010 0.000010 0.000010 0.000010 0.000010 0.000010 0.000010 0.000010 0.000010 0.000010 0.000010 0.000010 0.000010 0.003318 0.000010 0.000010 0.000010 0.000010 0.000010 0.000010 0.000010 0.000010
0.000010 0.231739 0.000010 0.005345 0.000010 0.000010 0.000010 0.000010 0.000010 0.756782 0.000010 0.000010 0.000010 0.000010 0.000010 0.000010 0.000010 0.000010 0.000010 0.004452 0.000010 0.000010 0.000010 0.000010 0.000010 0.000010 0.000010 0.000010 0.000010 0.000010 0.001342 0.000010 0.000010 0.000010 0.000010 0.000010 0.000010 0.000010 0.000010
0.000010 0.236676 0.000010 0.000010 0.000010 0.000010 0.000010 0.000010 0.000010 0.751502 0.000010 0.000010 0.000010 0.000010 0.000010 0.000010 0.000010 0.000010 0.000010 0.000010 0.000010 0.000010 0.000010 0.000010 0.000010 0.000010 0.000010 0.000010 0.000010 0.000010 0.000010 0.000010 0.000010 0.000010 0.000010 0.000010 0.011462 0.000010 0.000010
0.000010 0.267205 0.000010 0.000010 0.000010 0.000010 0.000010 0.000010 0.000010 0.724199 0.000010 0.000010 0.000010 0.000010 0.000010 0.000010 0.000010 0.000010 0.000010 0.000010 0.000010 0.000010 0.000010 0.000010 0.000010 0.000010 0.000010 0.000010 0.000010 0.000010 0.008236 0.000010 0.000010 0.000010 0.000010 0.000010 0.000010 0.000010 0.000010
0.000010 0.252261 0.000010 0.001237 0.000010 0.000010 0.000010 0.000010 0.000010 0.743013 0.000010 0.000010 0.000010 0.000010 0.000010 0.000010 0.000010 0.000010 0.000010 0.000010 0.000010 0.000010 0.000010 0.000725 0.000010 0.000010 0.000010 0.000010 0.000010 0.000010 0.002424 0.000010 0.000010 0.000010 0.000010 0.000010 0.000010 0.000010 0.000010
0.000010 0.232589 0.000010 0.000010 0.000010 0.000010 0.000010 0.000010 0.000010 0.759475 0.000010 0.000010 0.000010 0.000010 0.000010 0.000010 0.000010 0.000010 0.000010 0.000010 0.000010 0.000010 0.000010 0.000010 0.000010 0.000010 0.001089 0.000010 0.000010 0.000010 0.006498 0.000010 0.000010 0.000010 0.000010 0.000010 0.000010 0.000010 0.000010
0.054869 0.196091 0.000010 0.000010 0.000010 0.000010 0.000010 0.000010 0.000010 0.576948 0.000010 0.000010 0.000010 0.000010 0.064026 0.000010 0.000010 0.000010 0.000010 0.001945 0.001018 0.000010 0.000010 0.000010 0.000010 0.000010 0.007421 0.000010 0.000010 0.000010 0.000010 0.000010 0.000010 0.094365 0.000010 0.000010 0.003018 0.000010 0.000010
0.153926 0.121748 0.055348 0.004319 0.000019 0.004196 0.000010 0.000010 0.000010 0.436710 0.005701 0.000010 0.000010 0.000010 0.027727 0.000010 0.000010 0.002316 0.000010 0.000031 0.017479 0.000010 0.000010 0.000010 0.000010 0.000010 0.000010 0.000010 0.000010 0.000010 0.000010 0.016185 0.000010 0.154043 0.000010 0.000010 0.000010 0.000010 0.000010
0.055747 0.174709 0.020858 0.005193 0.000010 0.000010 0.000010 0.000010 0.000010 0.647638 0.000751 0.000010 0.000010 0.000010 0.009063 0.000010 0.000010 0.000010 0.000010 0.000010 0.000010 0.000010 0.000010 0.003409 0.000010 0.000010 0.000010 0.000010 0.000010 0.000010 0.000010 0.006641 0.000010 0.050679 0.000010 0.000010 0.025031 0.000010 0.000010
0.050006 0.173618 0.018243 0.016613 0.000010 0.000010 0.000010 0.000010 0.000010 0.563205 0.000010 0.000010 0.000010 0.000010 0.034512 0.000010 0.000010 0.000010 0.005686 0.000010 0.021320 0.000010 0.000010 0.000010 0.000010 0.000010 0.000010 0.000010 0.000010 0.000010 0.000010 0.001466 0.000010 0.107564 0.000010 0.000010 0.007487 0.000010 0.000010
0.000010 0.182796 0.000010 0.000010 0.000010 0.000010 0.000010 0.000010 0.000010 0.764576 0.000012 0.000010 0.000010 0.000010 0.000010 0.000010 0.000010 0.000010 0.000010 0.000010 0.000010 0.000010 0.000010 0.000010 0.000010 0.000010 0.000010 0.000010 0.000013 0.000010 0.000010 0.010735 0.000010 0.041537 0.000010 0.000010 0.000010 0.000010 0.000010
0.000010 0.185440 0.000010 0.000017 0.000010 0.000010 0.000010 0.000010 0.000010 0.759120 0.000010 0.000010 0.000010 0.000010 0.000010 0.000010 0.000010 0.000010 0.000010 0.000010 0.000010 0.000010 0.000010 0.000010 0.000010 0.000010 0.000010 0.000010 0.000010 0.000010 0.000010 0.010778 0.000010 0.044306 0.000010 0.000010 0.000010 0.000010 0.000010
0.051474 0.161079 0.015617 0.017666 0.000010 0.000010 0.000010 0.000010 0.000010 0.608953 0.000401 0.000010 0.000010 0.000010 0.057280 0.000010 0.000010 0.000010 0.000010 0.000010 0.039848 0.000010 0.000010 0.000010 0.000010 0.000010 0.000010 0.000010 0.000010 0.000010 0.000010 0.003359 0.000010 0.044033 0.000010 0.000010 0.000010 0.000010 0.000010
0.043157 0.198434 0.043432 0.014339 0.000010 0.000010 0.000010 0.000010 0.000010 0.634699 0.015624 0.000010 0.000010 0.000010 0.000010 0.000010 0.000010 0.000010 0.000010 0.000010 0.000010 0.000010 0.000010 0.000010 0.000010 0.000010 0.000010 0.000010 0.000010 0.000010 0.000010 0.001769 0.000010 0.038434 0.000010 0.000010 0.009811 0.000010 0.000010
0.014362 0.173887 0.033399 0.005793 0.000010 0.000010 0.000010 0.000010 0.000010 0.617130 0.000010 0.000131 0.000010 0.000010 0.045565 0.000010 0.000010 0.001392 0.000010 0.000010 0.000010 0.000010 0.000010 0.000010 0.000010 0.000010 0.002561 0.000010 0.000010 0.000010 0.000010 0.000010 0.000010 0.098538 0.000010 0.000010 0.006962 0.000010 0.000010
0.362246 0.000010 0.024878 0.000010 0.000010 0.000010 0.000010 0.000010 0.000010 0.000010 0.000010 0.000010 0.000010 0.000010 0.085220 0.000010 0.000010 0.000010 0.000010 0.000010 0.504687 0.000010 0.000010 0.000010 0.000010 0.000010 0.000010 0.000010 0.000010 0.000010 0.000010 0.022628 0.000010 0.000010 0.000010 0.000010 0.000010 0.000010 0.000010
0.442968 0.000010 0.136530 0.000010 0.000010 0.000010 0.000010 0.000010 0.000010 0.010508 0.000010 0.000010 0.000010 0.000010 0.215863 0.000010 0.000010 0.000010 0.000010 0.000010 0.142245 0.000010 0.000010 0.000010 0.000010 0.000010 0.000010 0.000010 0.000010 0.000010 0.000010 0.016311 0.000010 0.035255 0.000010 0.000010 0.000010 0.000010 0.000010
0.438960 0.000010 0.076946 0.000010 0.000010 0.000010 0.000010 0.000010 0.000010 0.051870 0.000010 0.000010 0.000010 0.000010 0.176082 0.000010 0.000010 0.000010 0.000010 0.000010 0.161404 0.000010 0.000010 0.000010 0.000010 0.000010 0.000010 0.000010 0.000010 0.000010 0.000010 0.030384 0.000010 0.064035 0.000010 0.000010 0.000010 0.000010 0.000010
0.000010 0.000010 0.000010 0.000010 0.000010 0.000010 0.000010 0.000010 0.000010 0.000010 0.000010 0.000010 0.000010 0.000010 0.000010 0.000010 0.000010 0.000010 0.000010 0.000010 0.999620 0.000010 0.000010 0.000010 0.000010 0.000010 0.000010 0.000010 0.000010 0.000010 0.000010 0.000010 0.000010 0.000010 0.000010 0.000010 0.000010 0.000010 0.000010
0.407217 0.000010 0.080127 0.000010 0.000010 0.000010 0.000010 0.000010 0.000010 0.000010 0.000010 0.000010 0.000010 0.000010 0.075527 0.000010 0.000010 0.000010 0.000010 0.000010 0.400202 0.000010 0.000010 0.000010 0.000010 0.000010 0.000020 0.000010 0.000010 0.000010 0.000010 0.005434 0.000010 0.031153 0.000010 0.000010 0.000010 0.000010 0.000010
0.450705 0.000010 0.082070 0.000010 0.000010 0.000010 0.000010 0.000010 0.000010 0.040223 0.000010 0.000010 0.000010 0.000010 0.150900 0.000010 0.000010 0.000010 0.000010 0.000010 0.166384 0.000010 0.000010 0.000010 0.000010 0.000010 0.000010 0.000010 0.000010 0.000010 0.000010 0.020635 0.000010 0.088762 0.000010 0.000010 0.000010 0.000010 0.000010
0.331676 0.000010 0.067619 0.000010 0.000010 0.000010 0.000010 0.072538 0.000010 0.008162 0.011453 0.000010 0.000010 0.000010 0.104774 0.000839 0.000010 0.000010 0.000010 0.000010 0.382758 0.000010 0.000010 0.000010 0.000010 0.000010 0.000010 0.000010 0.000010 0.000010 0.000010 0.000010 0.000010 0.019880 0.000010 0.000010 0.000010 0.000010 0.000010
0.000010 0.000010 0.000010 0.000010 0.000010 0.000010 0.000010 0.000010 0.000010 0.000010 0.000010 0.000010 0.000010 0.000010 0.000010 0.000010 0.000010 0.000010 0.000010 0.000010 0.999620 0.000010 0.000010 0.000010 0.000010 0.000010 0.000010 0.000010 0.000010 0.000010 0.000010 0.000010 0.000010 0.000010 0.000010 0.000010 0.000010 0.000010 0.000010
0.320912 0.000010 0.039124 0.000010 0.000010 0.000010 0.000010 0.000010 0.000010 0.000010 0.000010 0.000010 0.000010 0.000010 0.057304 0.000010 0.000010 0.000010 0.000010 0.000010 0.577490 0.000010 0.000010 0.000010 0.000010 0.000010 0.000010 0.000010 0.000010 0.000010 0.000010 0.004830 0.000010 0.000010 0.000010 0.000010 0.000010 0.000010 0.000010
0.389158 0.000010 0.090323 0.000010 0.000010 0.000010 0.000010 0.000010 0.000010 0.000010 0.000010 0.000010 0.000010 0.000010 0.119277 0.000010 0.000010 0.000010 0.000010 0.000010 0.336297 0.000010 0.000010 0.000010 0.000010 0.000010 0.000010 0.000010 0.000010 0.000010 0.000010 0.013113 0.000010 0.051503 0.000010 0.000010 0.000010 0.000010 0.000010
0.412259 0.000010 0.166469 0.000010 0.000010 0.000010 0.000010 0.000010 0.000010 0.045534 0.000010 0.000010 0.000010 0.000010 0.225600 0.000010 0.000010 0.000010 0.000010 0.000010 0.062163 0.000010 0.000010 0.000010 0.000010 0.000010 0.000010 0.000010 0.000010 0.000010 0.000010 0.003692 0.000010 0.083964 0.000010 0.000010 0.000010 0.000010 0.000010
0.414519 0.000166 0.170829 0.000010 0.000010 0.000010 0.000010 0.000010 0.000010 0.033382 0.000010 0.000010 0.000010 0.000010 0.216114 0.000010 0.000010 0.000010 0.000010 0.000010 0.079349 0.000010 0.000010 0.000010 0.000010 0.000010 0.000010 0.000010 0.000010 0.000010 0.000010 0.020696 0.000010 0.064636 0.000010 0.000010 0.000010 0.000010 0.000010
0.396106 0.000010 0.189596 0.000010 0.000010 0.000010 0.000010 0.000010 0.000010 0.029309 0.008047 0.000010 0.000010 0.000010 0.244892 0.000010 0.000010 0.000010 0.000010 0.000010 0.049535 0.000010 0.000010 0.000010 0.000010 0.000010 0.000010 0.000010 0.000010 0.000010 0.000010 0.023984 0.000010 0.058220 0.000010 0.000010 0.000010 0.000010 0.000010
0.427261 0.000010 0.163139 0.000010 0.000010 0.000010 0.000010 0.000010 0.000010 0.052103 0.001041 0.000010 0.000010 0.000010 0.218272 0.000010 0.000010 0.000010 0.000010 0.000010 0.030071 0.000010 0.000010 0.000010 0.000010 0.000010 0.000010 0.000010 0.000010 0.000010 0.000010 0.026079 0.000010 0.081725 0.000010 0.000010 0.000010 0.000010 0.000010
0.392441 0.000010 0.155041 0.000010 0.000010 0.000010 0.000010 0.000010 0.000010 0.034468 0.000010 0.000010 0.000010 0.000010 0.234944 0.000010 0.000010 0.000010 0.000010 0.000010 0.062038 0.000010 0.000010 0.000010 0.000010 0.000010 0.000010 0.000010 0.000010 0.000010 0.000010 0.023819 0.000010 0.089982 0.000010 0.000010 0.006958 0.000010 0.000010
0.415627 0.000010 0.211379 0.000010 0.000010 0.000010 0.000010 0.000010 0.000010 0.038877 0.000010 0.000010 0.000010 0.000010 0.196868 0.000010 0.000010 0.000010 0.000010 0.000010 0.020720 0.000010 0.000010 0.000010 0.000010 0.000010 0.000010 0.000010 0.000010 0.000010 0.000010 0.025116 0.000010 0.091093 0.000010 0.000010 0.000010 0.000010 0.000010
0.415916 0.000010 0.211283 0.000010 0.000010 0.000010 0.000010 0.000010 0.000010 0.037443 0.000010 0.000010 0.000010 0.000010 0.197187 0.000010 0.000010 0.000010 0.000010 0.000010 0.020620 0.000010 0.000010 0.000010 0.000010 0.000010 0.000010 0.000010 0.000010 0.000010 0.000010 0.026198 0.000010 0.091032 0.000010 0.000010 0.000010 0.000010 0.000010
0.442076 0.000010 0.135832 0.004767 0.000010 0.000010 0.000010 0.002597 0.000010 0.082514 0.012284 0.000010 0.000010 0.000010 0.166376 0.000010 0.000010 0.000010 0.000010 0.000010 0.047222 0.000010 0.000010 0.000010 0.000010 0.000010 0.000010 0.000010 0.000010 0.000010 0.000010 0.020036 0.000010 0.080210 0.000271 0.000010 0.000010 0.000010 0.005545
0.427403 0.004067 0.181047 0.000010 0.000010 0.000010 0.000010 0.000010 0.000010 0.050714 0.000010 0.000010 0.000010 0.000010 0.186635 0.000010 0.000010 0.000010 0.000010 0.000010 0.066449 0.000010 0.000010 0.000010 0.000010 0.000010 0.000010 0.000010 0.000010 0.000010 0.000010 0.000010 0.000010 0.083364 0.000010 0.000010 0.000010 0.000010 0.000010
0.452416 0.000010 0.184803 0.000010 0.000010 0.000010 0.000010 0.000010 0.000010 0.062516 0.000010 0.000010 0.000010 0.000010 0.176994 0.000010 0.000010 0.000010 0.000010 0.000010 0.060501 0.000010 0.000010 0.000010 0.000010 0.000010 0.000010 0.000010 0.000010 0.000010 0.000010 0.012707 0.000010 0.049742 0.000010 0.000010 0.000010 0.000010 0.000010
0.370733 0.000010 0.103498 0.025110 0.000010 0.000010 0.000010 0.000010 0.000010 0.107185 0.000010 0.000010 0.000010 0.000010 0.169761 0.000010 0.000010 0.000010 0.003690 0.006087 0.129526 0.000010 0.000010 0.000010 0.000010 0.000394 0.000010 0.000010 0.000010 0.000010 0.000010 0.010367 0.000010 0.058649 0.000010 0.000010 0.014731 0.000010 0.000010
0.000010 0.000010 0.000010 0.000010 0.000010 0.000010 0.000010 0.000010 0.000010 0.000010 0.000015 0.000010 0.000010 0.000010 0.999609 0.000010 0.000010 0.000010 0.000010 0.000010 0.000010 0.000010 0.000016 0.000010 0.000010 0.000010 0.000010 0.000010 0.000010 0.000010 0.000010 0.000010 0.000010 0.000010 0.000010 0.000010 0.000010 0.000010 0.000010
0.390541 0.001935 0.098610 0.021281 0.006999 0.005251 0.000010 0.013481 0.000010 0.068877 0.004467 0.012344 0.002826 0.000010 0.158439 0.002927 0.000010 0.000288 0.004906 0.001954 0.100755 0.000010 0.002935 0.000010 0.000010 0.000010 0.000010 0.000010 0.000010 0.000010 0.000010 0.008560 0.000088 0.089638 0.000010 0.000010 0.000010 0.002727 0.000010
0.000010 0.000010 0.000010 0.000010 0.000010 0.000010 0.000010 0.000010 0.000010 0.000010 0.000010 0.000010 0.000010 0.000010 0.999620 0.000010 0.000010 0.000010 0.000010 0.000010 0.000010 0.000010 0.000010 0.000010 0.000010 0.000010 0.000010 0.000010 0.000010 0.000010 0.000010 0.000010 0.000010 0.000010 0.000010 0.000010 0.000010 0.000010 0.000010
0.000010 0.000010 0.000010 0.000010 0.000010 0.000010 0.000010 0.000010 0.000010 0.000010 0.000010 0.000010 0.000010 0.000010 0.999620 0.000010 0.000010 0.000010 0.000010 0.000010 0.000010 0.000010 0.000010 0.000010 0.000010 0.000010 0.000010 0.000010 0.000010 0.000010 0.000010 0.000010 0.000010 0.000010 0.000010 0.000010 0.000010 0.000010 0.000010
0.364172 0.000010 0.085978 0.053237 0.000010 0.000010 0.000010 0.000010 0.000010 0.082868 0.000010 0.000010 0.000010 0.000010 0.168268 0.000010 0.000010 0.000010 0.003271 0.000010 0.136604 0.000666 0.000010 0.000010 0.000010 0.000010 0.000942 0.000010 0.000010 0.000010 0.000010 0.000010 0.000010 0.090264 0.000010 0.000010 0.013449 0.000010 0.000010
0.046362 0.000010 0.027494 0.000010 0.000010 0.000010 0.000010 0.000010 0.000010 0.000010 0.000010 0.000010 0.000010 0.000010 0.925784 0.000010 0.000010 0.000010 0.000010 0.000010 0.000010 0.000010 0.000010 0.000010 0.000010 0.000010 0.000010 0.000010 0.000010 0.000010 0.000010 0.000010 0.000010 0.000010 0.000010 0.000010 0.000010 0.000010 0.000010
0.257907 0.003475 0.082401 0.116255 0.000010 0.000010 0.000010 0.000010 0.000010 0.077468 0.015938 0.000010 0.000010 0.000010 0.150586 0.000010 0.000010 0.000010 0.002768 0.000012 0.198769 0.000010 0.000010 0.000010 0.000010 0.000010 0.000010 0.000010 0.000010 0.000010 0.000010 0.010169 0.000010 0.056070 0.003492 0.000010 0.024441 0.000010 0.000010
0.233275 0.000010 0.088662 0.109600 0.002126 0.000010 0.000010 0.000010 0.000010 0.065387 0.000010 0.000010 0.000010 0.000010 0.146922 0.000010 0.000010 0.000010 0.000010 0.000010 0.263228 0.000010 0.000010 0.000010 0.000010 0.000010 0.000010 0.000010 0.000010 0.000010 0.000010 0.010150 0.000010 0.080350 0.000010 0.000010 0.000010 0.000010 0.000010
0.244090 0.002313 0.083711 0.113849 0.000010 0.000010 0.000010 0.000010 0.000010 0.051542 0.000010 0.003774 0.003377 0.000010 0.134101 0.000010 0.000010 0.000010 0.000010 0.000010 0.263465 0.000010 0.000010 0.000010 0.000010 0.000010 0.000010 0.000010 0.000010 0.000010 0.000010 0.005284 0.000010 0.094214 0.000010 0.000010 0.000010 0.000010 0.000010
0.000010 0.000010 0.000010 0.000010 0.000010 0.000010 0.000010 0.000010 0.000010 0.000010 0.000010 0.000010 0.000010 0.000010 0.000010 0.000010 0.000010 0.000010 0.000010 0.000010 0.000010 0.000010 0.000010 0.000010 0.000010 0.000010 0.000018 0.000010 0.000010 0.000010 0.000010 0.999602 0.000020 0.000010 0.000010 0.000010 0.000010 0.000010 0.000010
0.000010 0.000010 0.000010 0.000010 0.000010 0.000010 0.000010 0.000010 0.000010 0.000010 0.000010 0.000010 0.000010 0.000010 0.000010 0.000010 0.000010 0.000010 0.000010 0.000010 0.000010 0.000010 0.000010 0.000010 0.000010 0.000010 0.000010 0.000010 0.000010 0.000010 0.000010 0.999620 0.000010 0.000010 0.000010 0.000010 0.000010 0.000010 0.000010
0.000010 0.000010 0.000010 0.000010 0.000010 0.000010 0.000010 0.000010 0.000010 0.000010 0.000010 0.000010 0.000010 0.000010 0.000010 0.000010 0.000010 0.000010 0.000010 0.000010 0.000010 0.000010 0.000010 0.000010 0.000010 0.000010 0.000010 0.000010 0.000010 0.000010 0.000010 0.999620 0.000010 0.000010 0.000010 0.000010 0.000010 0.000010 0.000010
0.000010 0.000010 0.000010 0.000010 0.000010 0.000010 0.000010 0.000010 0.000010 0.000010 0.000010 0.000010 0.000010 0.000010 0.000010 0.000010 0.000010 0.000010 0.000010 0.000010 0.000010 0.000010 0.000010 0.000010 0.000010 0.000010 0.000010 0.000010 0.000010 0.000010 0.000010 0.999620 0.000010 0.000010 0.000010 0.000010 0.000010 0.000010 0.000010
0.000010 0.000010 0.000010 0.000010 0.000010 0.000010 0.000010 0.000010 0.000010 0.000010 0.000010 0.000010 0.000010 0.000010 0.000010 0.000010 0.000010 0.000010 0.000010 0.000010 0.000010 0.000010 0.000010 0.000010 0.000010 0.000010 0.000010 0.000010 0.000010 0.000010 0.000010 0.999620 0.000010 0.000010 0.000010 0.000010 0.000010 0.000010 0.000010
0.000010 0.000010 0.000010 0.000010 0.000010 0.000010 0.000010 0.000010 0.000010 0.000010 0.000010 0.000010 0.000010 0.000010 0.000010 0.000010 0.000010 0.000010 0.000010 0.000010 0.000010 0.000010 0.000010 0.000010 0.000010 0.000010 0.000010 0.000010 0.000010 0.000010 0.000010 0.999620 0.000010 0.000010 0.000010 0.000010 0.000010 0.000010 0.000010
0.000010 0.000010 0.000010 0.000010 0.000010 0.000010 0.000010 0.000010 0.000010 0.000010 0.000010 0.000010 0.000010 0.000010 0.000010 0.000010 0.000010 0.000010 0.000010 0.000010 0.000010 0.000010 0.000020 0.000010 0.000010 0.000010 0.000010 0.000010 0.000017 0.000010 0.000010 0.999604 0.000010 0.000010 0.000010 0.000010 0.000010 0.000010 0.000010
0.000010 0.000010 0.000010 0.000010 0.000010 0.000010 0.000010 0.000010 0.000010 0.000010 0.000010 0.000010 0.000010 0.000010 0.000010 0.000010 0.000010 0.000010 0.000010 0.000010 0.000010 0.000010 0.000010 0.000010 0.000010 0.000010 0.000010 0.000010 0.000010 0.000010 0.000010 0.999620 0.000010 0.000010 0.000010 0.000010 0.000010 0.000010 0.000010
0.524079 0.000010 0.061831 0.000010 0.000010 0.000010 0.000010 0.000010 0.000010 0.000012 0.000010 0.000010 0.000010 0.000010 0.210258 0.000010 0.000010 0.000010 0.000010 0.000010 0.000010 0.000010 0.000010 0.000011 0.000010 0.000010 0.000010 0.000010 0.000010 0.000010 0.000010 0.203479 0.000010 0.000010 0.000010 0.000010 0.000010 0.000010 0.000010
0.520444 0.000010 0.032922 0.000010 0.000010 0.000010 0.000010 0.000010 0.000010 0.000010 0.000010 0.000010 0.000010 0.000010 0.211573 0.000010 0.000010 0.000010 0.000010 0.000010 0.000010 0.000010 0.000010 0.000010 0.000010 0.000010 0.000010 0.000010 0.000010 0.000010 0.000010 0.199190 0.000010 0.035532 0.000010 0.000010 0.000010 0.000010 0.000010
0.513715 0.002769 0.124023 0.000010 0.000010 0.000010 0.000010 0.000010 0.000010 0.065755 0.000010 0.000010 0.000010 0.000010 0.135037 0.000010 0.000010 0.000010 0.000010 0.000010 0.039692 0.000010 0.000010 0.000010 0.000010 0.000010 0.000010 0.000010 0.000010 0.000010 0.000010 0.035839 0.000010 0.082861 0.000010 0.000010 0.000010 0.000010 0.000010
0.449246 0.000010 0.141114 0.000010 0.000010 0.000010 0.000010 0.000010 0.000010 0.074412 0.000010 0.000010 0.000010 0.000010 0.198440 0.000010 0.000010 0.000010 0.000010 0.000010 0.045556 0.000010 0.000010 0.000010 0.000010 0.000010 0.000010 0.000010 0.000010 0.000010 0.000010 0.044591 0.000010 0.046321 0.000010 0.000010 0.000010 0.000010 0.000010
0.490460 0.000010 0.232313 0.000010 0.000010 0.000010 0.000010 0.000010 0.000010 0.000010 0.000010 0.000010 0.000010 0.000010 0.206745 0.000010 0.000010 0.000010 0.000010 0.000010 0.000010 0.000010 0.000010 0.000010 0.000010 0.000010 0.000010 0.000010 0.000010 0.000010 0.000010 0.014908 0.000010 0.055234 0.000010 0.000010 0.000010 0.000010 0.000010
0.507235 0.000010 0.209451 0.000010 0.000010 0.000010 0.000010 0.000010 0.000010 0.010938 0.000010 0.000010 0.000010 0.000010 0.196737 0.000010 0.000010 0.000010 0.000011 0.000010 0.000010 0.000010 0.000010 0.000010 0.000010 0.000010 0.000010 0.000010 0.000010 0.000010 0.000010 0.035955 0.000010 0.039353 0.000010 0.000010 0.000010 0.000010 0.000010
0.411507 0.000010 0.102597 0.000010 0.000010 0.000010 0.000010 0.000010 0.000010 0.065715 0.000010 0.000010 0.000010 0.000010 0.232586 0.000010 0.000010 0.000010 0.000010 0.000010 0.050436 0.000010 0.000010 0.000010 0.000010 0.000010 0.000010 0.000010 0.000010 0.000010 0.000010 0.032804 0.000010 0.104035 0.000010 0.000010 0.000010 0.000010 0.000010
0.491064 0.000010 0.232308 0.000010 0.000010 0.000010 0.000010 0.000010 0.000010 0.000010 0.000010 0.000010 0.000010 0.000010 0.206703 0.000010 0.000010 0.000010 0.000010 0.000010 0.000010 0.000010 0.000010 0.000010 0.000010 0.000010 0.000010 0.000010 0.000010 0.000010 0.000010 0.015067 0.000010 0.054518 0.000010 0.000010 0.000010 0.000010 0.000010
0.526438 0.000010 0.188399 0.000010 0.000010 0.000010 0.000010 0.000010 0.000010 0.013859 0.000010 0.000010 0.000010 0.000010 0.213274 0.000010 0.000010 0.000010 0.000010 0.000010 0.004720 0.000010 0.000010 0.000010 0.000010 0.000010 0.000010 0.000010 0.000010 0.000010 0.000010 0.014244 0.000010 0.038747 0.000010 0.000010 0.000010 0.000010 0.000010
0.507209 0.000010 0.124360 0.000010 0.000010 0.000010 0.000010 0.000010 0.000010 0.042778 0.000010 0.000010 0.000010 0.000010 0.178508 0.000010 0.000010 0.000010 0.000010 0.000010 0.036764 0.000010 0.000010 0.000010 0.000010 0.000010 0.000010 0.000010 0.000010 0.000010 0.000010 0.048025 0.000010 0.062037 0.000010 0.000010 0.000010 0.000010 0.000010
0.180817 0.000010 0.021741 0.000010 0.000010 0.000010 0.000010 0.000010 0.000010 0.000010 0.000010 0.000010 0.000010 0.000010 0.777413 0.000010 0.000010 0.000010 0.000010 0.000010 0.000010 0.000010 0.000010 0.000010 0.000010 0.000010 0.000010 0.000010 0.000010 0.000010 0.000010 0.014296 0.000010 0.005392 0.000010 0.000010 0.000010 0.000010 0.000010
0.152308 0.000010 0.027142 0.000010 0.000010 0.000010 0.000010 0.000010 0.000010 0.000010 0.000010 0.000010 0.000010 0.000010 0.115620 0.000010 0.000010 0.000010 0.000010 0.000010 0.000010 0.000010 0.000010 0.000010 0.000010 0.000010 0.000010 0.000010 0.000010 0.000010 0.000010 0.704580 0.000010 0.000010 0.000010 0.000010 0.000010 0.000010 0.000010
0.746145 0.000010 0.070718 0.000010 0.000010 0.000010 0.000010 0.000010 0.000010 0.015743 0.000010 0.000010 0.000010 0.000010 0.107473 0.000010 0.000010 0.000010 0.000010 0.000010 0.000010 0.000010 0.000010 0.000010 0.000010 0.000010 0.000010 0.000010 0.000010 0.000010 0.000010 0.002833 0.000010 0.056759 0.000010 0.000010 0.000010 0.000010 0.000010
0.963394 0.000010 0.009716 0.000010 0.000010 0.000010 0.000010 0.000010 0.000010 0.000010 0.000010 0.000010 0.000010 0.000010 0.000010 0.000010 0.000010 0.000010 0.000010 0.000010 0.000010 0.000010 0.000010 0.000010 0.000010 0.000010 0.000010 0.000010 0.000010 0.000010 0.000010 0.026530 0.000010 0.000010 0.000010 0.000010 0.000010 0.000010 0.000010
0.645444 0.000010 0.082836 0.000010 0.000010 0.000010 0.000010 0.000010 0.000010 0.030961 0.000010 0.000010 0.000010 0.000010 0.115137 0.000010 0.000010 0.000010 0.000010 0.000010 0.011068 0.000010 0.000010 0.000010 0.000010 0.000010 0.000010 0.000010 0.000010 0.000010 0.000010 0.030396 0.000010 0.083838 0.000010 0.000010 0.000010 0.000010 0.000010
0.999620 0.000010 0.000010 0.000010 0.000010 0.000010 0.000010 0.000010 0.000010 0.000010 0.000010 0.000010 0.000010 0.000010 0.000010 0.000010 0.000010 0.000010 0.000010 0.000010 0.000010 0.000010 0.000010 0.000010 0.000010 0.000010 0.000010 0.000010 0.000010 0.000010 0.000010 0.000010 0.000010 0.000010 0.000010 0.000010 0.000010 0.000010 0.000010
0.992043 0.000010 0.000010 0.000010 0.000010 0.000010 0.000010 0.000010 0.000010 0.000010 0.000010 0.000010 0.000010 0.000010 0.000010 0.000010 0.000010 0.000010 0.000010 0.000010 0.000010 0.000010 0.000010 0.000010 0.000010 0.000010 0.000010 0.000010 0.000010 0.000010 0.000010 0.007587 0.000010 0.000010 0.000010 0.000010 0.000010 0.000010 0.000010
0.999190 0.000010 0.000010 0.000010 0.000010 0.000010 0.000010 0.000010 0.000010 0.000010 0.000010 0.000010 0.000010 0.000010 0.000010 0.000010 0.000010 0.000010 0.000010 0.000010 0.000010 0.000010 0.000010 0.000010 0.000010 0.000010 0.000010 0.000010 0.000010 0.000010 0.000010 0.000440 0.000010 0.000010 0.000010 0.000010 0.000010 0.000010 0.000010
0.724073 0.000010 0.091740 0.000010 0.000010 0.000010 0.000010 0.000010 0.000010 0.038237 0.000010 0.000010 0.000010 0.000010 0.105899 0.000010 0.000010 0.000010 0.000010 0.000010 0.000010 0.000010 0.000010 0.000010 0.000010 0.000010 0.000010 0.000010 0.000010 0.000010 0.000010 0.003365 0.000010 0.036356 0.000010 0.000010 0.000010 0.000010 0.000010
0.987257 0.000010 0.004227 0.000010 0.000010 0.000010 0.000010 0.000010 0.000010 0.000010 0.000010 0.000010 0.000015 0.000010 0.000010 0.000010 0.000010 0.000010 0.000010 0.000010 0.000010 0.000010 0.000010 0.000010 0.000010 0.000010 0.000010 0.000010 0.000010 0.000010 0.000010 0.008151 0.000010 0.000010 0.000010 0.000010 0.000010 0.000010 0.000010
0.999620 0.000010 0.000010 0.000010 0.000010 0.000010 0.000010 0.000010 0.000010 0.000010 0.000010 0.000010 0.000010 0.000010 0.000010 0.000010 0.000010 0.000010 0.000010 0.000010 0.000010 0.000010 0.000010 0.000010 0.000010 0.000010 0.000010 0.000010 0.000010 0.000010 0.000010 0.000010 0.000010 0.000010 0.000010 0.000010 0.000010 0.000010 0.000010
0.617624 0.000010 0.114595 0.000010 0.000010 0.000010 0.000010 0.000010 0.000010 0.033043 0.000010 0.000010 0.000010 0.000010 0.134749 0.000010 0.000010 0.000010 0.000010 0.000010 0.027284 0.000010 0.000010 0.000010 0.000010 0.000010 0.000010 0.000010 0.000010 0.000010 0.000010 0.015134 0.000010 0.057252 0.000010 0.000010 0.000010 0.000010 0.000010
0.380148 0.001850 0.173476 0.000010 0.002480 0.005006 0.000010 0.000010 0.000661 0.015056 0.000010 0.000010 0.000427 0.000010 0.202544 0.004748 0.000594 0.000010 0.000010 0.000010 0.100693 0.002029 0.000010 0.000010 0.000010 0.000010 0.000010 0.000010 0.000010 0.000010 0.000010 0.016803 0.000010 0.071963 0.000010 0.000010 0.014383 0.006919 0.000010
0.412877 0.000573 0.146236 0.000010 0.000010 0.000010 0.000010 0.000010 0.000010 0.028673 0.000010 0.000010 0.000010 0.000010 0.204572 0.000010 0.000010 0.000010 0.000010 0.000010 0.055445 0.000010 0.000010 0.000010 0.000010 0.000010 0.000010 0.000010 0.000010 0.000010 0.000010 0.038284 0.000010 0.105477 0.000010 0.000010 0.007563 0.000010 0.000010
0.426489 0.000010 0.131833 0.000010 0.000010 0.000010 0.000010 0.000010 0.000010 0.055784 0.000010 0.000010 0.000010 0.000010 0.214732 0.000010 0.000010 0.000010 0.000010 0.000010 0.088477 0.000010 0.000010 0.000010 0.000010 0.000010 0.000010 0.000010 0.000010 0.000010 0.000010 0.025138 0.000010 0.057227 0.000010 0.000010 0.000010 0.000010 0.000010
0.423903 0.000010 0.185027 0.000010 0.000010 0.000010 0.000010 0.000010 0.000010 0.048301 0.000010 0.000010 0.000010 0.000010 0.209044 0.000010 0.000010 0.000010 0.000010 0.000010 0.037240 0.000010 0.000010 0.000010 0.000010 0.000010 0.000010 0.000010 0.000010 0.000010 0.000010 0.006334 0.000010 0.089831 0.000010 0.000010 0.000010 0.000010 0.000010
0.475922 0.000010 0.175662 0.000010 0.000010 0.000010 0.000010 0.000010 0.000010 0.033636 0.000010 0.000010 0.000010 0.000010 0.191515 0.000010 0.000010 0.000010 0.000010 0.000010 0.044835 0.000010 0.000010 0.000010 0.000010 0.000010 0.000010 0.000010 0.000010 0.000010 0.000010 0.000010 0.000010 0.078101 0.000010 0.000010 0.000010 0.000010 0.000010
0.426523 0.000010 0.104169 0.000010 0.000010 0.000010 0.000010 0.000010 0.000010 0.062762 0.000010 0.000010 0.000010 0.000010 0.238668 0.000010 0.000010 0.000010 0.000010 0.000010 0.056594 0.000010 0.000010 0.000010 0.000010 0.000010 0.000010 0.000010 0.000010 0.000010 0.000010 0.015320 0.000010 0.095643 0.000010 0.000010 0.000010 0.000010 0.000010
0.432339 0.000010 0.152870 0.000010 0.000010 0.000010 0.000010 0.000010 0.000010 0.076290 0.000010 0.000010 0.000010 0.000010 0.189330 0.000010 0.000010 0.000010 0.000010 0.000010 0.037770 0.000010 0.000010 0.000010 0.000010 0.000010 0.002104 0.000010 0.000010 0.000010 0.000010 0.001888 0.000010 0.107100 0.000010 0.000010 0.000010 0.000010 0.000010
0.450298 0.000010 0.112088 0.000010 0.000010 0.000010 0.000010 0.000010 0.000010 0.041992 0.000010 0.000010 0.000010 0.000010 0.221389 0.000010 0.000010 0.000010 0.000010 0.000010 0.064342 0.000010 0.000010 0.000010 0.000010 0.000010 0.000010 0.000010 0.000010 0.000010 0.000010 0.016279 0.000010 0.093291 0.000010 0.000010 0.000010 0.000010 0.000010
0.401305 0.000010 0.120044 0.000010 0.000010 0.000010 0.000010 0.000010 0.000010 0.035089 0.001211 0.000010 0.000010 0.000010 0.287165 0.000010 0.000010 0.000010 0.000010 0.000010 0.060990 0.000010 0.000010 0.000010 0.000010 0.000010 0.000010 0.000010 0.000010 0.000010 0.000010 0.016291 0.000010 0.077595 0.000010 0.000010 0.000010 0.000010 0.000010
0.406318 0.000010 0.170603 0.000010 0.000010 0.000010 0.000010 0.000010 0.000010 0.034599 0.000799 0.000010 0.000010 0.000010 0.187341 0.000010 0.000010 0.000010 0.000010 0.000010 0.073520 0.000010 0.000010 0.000010 0.000010 0.000010 0.000010 0.000010 0.000010 0.000010 0.000010 0.027842 0.000010 0.098668 0.000010 0.000010 0.000010 0.000010 0.000010
0.000010 0.000010 0.000010 0.000010 0.000010 0.000010 0.000010 0.000010 0.000010 0.000010 0.000010 0.000010 0.000010 0.000010 0.000010 0.000010 0.000010 0.000010 0.000010 0.000010 0.000010 0.000010 0.000010 0.140663 0.000010 0.000010 0.000010 0.000010 0.560842 0.000010 0.242309 0.000010 0.000010 0.000010 0.000010 0.000010 0.055836 0.000010 0.000010
0.000010 0.000010 0.000010 0.000010 0.000010 0.000010 0.000010 0.000010 0.000010 0.000010 0.000010 0.000010 0.000010 0.000010 0.000010 0.000010 0.000010 0.000010 0.000010 0.000010 0.000010 0.000010 0.000010 0.140338 0.000010 0.000010 0.000010 0.000010 0.553695 0.000010 0.242860 0.000010 0.000010 0.000010 0.000010 0.000010 0.062757 0.000010 0.000010
0.000010 0.000010 0.000010 0.000010 0.000010 0.000010 0.000010 0.000010 0.000010 0.000010 0.000010 0.000010 0.000010 0.000010 0.000010 0.000010 0.000010 0.000010 0.000010 0.000010 0.000010 0.000010 0.000010 0.141495 0.000010 0.000010 0.000010 0.000010 0.592168 0.000010 0.229893 0.000010 0.000010 0.000010 0.000010 0.000010 0.036095 0.000010 0.000010
0.000010 0.000010 0.000010 0.000010 0.000010 0.000010 0.000010 0.000010 0.000010 0.000010 0.000010 0.000010 0.000010 0.000010 0.000010 0.000010 0.000010 0.000010 0.000010 0.000010 0.000010 0.000010 0.000010 0.139477 0.000010 0.000010 0.013077 0.000010 0.570989 0.000010 0.208882 0.000010 0.000010 0.000010 0.000010 0.000010 0.067235 0.000010 0.000010
0.000010 0.000010 0.000010 0.000010 0.000010 0.000010 0.000010 0.000010 0.000010 0.000010 0.000010 0.000010 0.000010 0.000010 0.000010 0.000010 0.000010 0.000010 0.000010 0.000010 0.000010 0.000010 0.000010 0.129462 0.000010 0.000010 0.000010 0.000010 0.656136 0.000010 0.188566 0.000010 0.000010 0.000010 0.000010 0.000010 0.025486 0.000010 0.000010
0.000010 0.000010 0.000010 0.000010 0.000010 0.000010 0.000010 0.000010 0.000010 0.000010 0.000010 0.000010 0.000010 0.000010 0.000010 0.000010 0.000010 0.000010 0.000010 0.000010 0.000010 0.000010 0.000010 0.127959 0.000010 0.000010 0.000010 0.000010 0.627214 0.000010 0.222015 0.000010 0.000010 0.000010 0.000010 0.000010 0.022462 0.000010 0.000010
0.000010 0.000010 0.000010 0.000010 0.000010 0.000010 0.000010 0.000010 0.000010 0.000010 0.001398 0.000010 0.000010 0.000010 0.000010 0.000010 0.000010 0.000010 0.000010 0.000010 0.000010 0.000010 0.000010 0.127328 0.000010 0.000010 0.000010 0.000010 0.635525 0.000010 0.215788 0.004050 0.000010 0.000010 0.000010 0.000010 0.015581 0.000010 0.000010
0.000010 0.000010 0.000010 0.000010 0.000010 0.000010 0.000010 0.000010 0.000010 0.000010 0.006699 0.000010 0.000010 0.000010 0.000010 0.000010 0.000010 0.000010 0.000010 0.000010 0.000010 0.000010 0.000010 0.125519 0.000010 0.000010 0.000010 0.000010 0.578582 0.000010 0.227393 0.000010 0.000010 0.000010 0.000010 0.000010 0.061468 0.000010 0.000010
0.000010 0.000010 0.000010 0.000010 0.000010 0.000010 0.000010 0.000010 0.000010 0.000010 0.002582 0.000010 0.000010 0.000010 0.000010 0.000010 0.000010 0.000010 0.000010 0.000010 0.000010 0.000010 0.000010 0.150720 0.000010 0.000010 0.000010 0.000010 0.545424 0.000010 0.218680 0.000010 0.000010 0.000010 0.000010 0.000010 0.082254 0.000010 0.000010
0.000010 0.000010 0.000010 0.000010 0.000010 0.000010 0.000010 0.000010 0.000010 0.000010 0.000010 0.000010 0.000010 0.000010 0.000010 0.000010 0.000010 0.000010 0.000010 0.000010 0.000010 0.000010 0.000010 0.135570 0.000010 0.000010 0.000010 0.000010 0.553477 0.000010 0.232672 0.000010 0.000010 0.000010 0.000010 0.000010 0.077932 0.000010 0.000010
0.000010 0.000010 0.000010 0.000010 0.000010 0.000010 0.000010 0.000010 0.000010 0.000010 0.000010 0.000010 0.000010 0.000010 0.000010 0.000010 0.000010 0.000010 0.000010 0.000010 0.000010 0.000010 0.000010 0.148976 0.000010 0.000010 0.010196 0.000010 0.577855 0.000010 0.225637 0.000010 0.000010 0.000010 0.000010 0.000010 0.036996 0.000010 0.000010
0.000010 0.000010 0.000010 0.000010 0.000010 0.000010 0.000010 0.000010 0.000010 0.000010 0.005862 0.000010 0.000010 0.000010 0.000010 0.000010 0.000010 0.000010 0.000010 0.000010 0.000010 0.000010 0.000010 0.122373 0.000010 0.000010 0.000010 0.000010 0.593341 0.000010 0.244037 0.000842 0.000010 0.000010 0.000010 0.000010 0.033215 0.000010 0.000010
0.000010 0.000010 0.003966 0.000010 0.000010 0.000010 0.000010 0.000010 0.000010 0.000010 0.000695 0.000010 0.000010 0.000010 0.000347 0.000010 0.000010 0.000010 0.000010 0.000010 0.000010 0.000010 0.000010 0.142533 0.000010 0.000010 0.013044 0.000010 0.583302 0.000010 0.210506 0.001402 0.000010 0.000010 0.000010 0.000010 0.043905 0.000010 0.000010
0.000010 0.000010 0.000010 0.000010 0.000010 0.000010 0.000010 0.000010 0.000010 0.000010 0.000010 0.000010 0.000010 0.000010 0.000010 0.000010 0.000010 0.000010 0.000010 0.000010 0.000010 0.000010 0.000010 0.119044 0.000010 0.000010 0.000010 0.000010 0.617174 0.000010 0.234622 0.000010 0.000010 0.000010 0.000010 0.000010 0.028810 0.000010 0.000010
0.000010 0.000010 0.000010 0.000010 0.000010 0.000010 0.000010 0.000010 0.000010 0.000010 0.000010 0.000010 0.000010 0.000010 0.000010 0.000010 0.000010 0.000010 0.000010 0.000010 0.000010 0.000010 0.000010 0.140302 0.000010 0.000010 0.000010 0.000010 0.540005 0.000010 0.239634 0.000010 0.000010 0.000010 0.000010 0.000010 0.079709 0.000010 0.000010
0.000010 0.000010 0.000010 0.000010 0.000010 0.000010 0.000010 0.000010 0.000010 0.000010 0.000010 0.000010 0.000010 0.000010 0.000010 0.000010 0.000010 0.000010 0.000010 0.000010 0.000010 0.000010 0.000010 0.142745 0.000010 0.000010 0.000010 0.000010 0.610889 0.000010 0.222983 0.000010 0.000010 0.000010 0.000010 0.000010 0.023033 0.000010 0.000010
0.000010 0.000010 0.000010 0.000010 0.000010 0.000010 0.000010 0.000010 0.000010 0.000010 0.000010 0.000010 0.000010 0.000010 0.000010 0.000010 0.000010 0.000010 0.000010 0.000010 0.000010 0.000010 0.000010 0.159725 0.000010 0.000010 0.000010 0.000010 0.571141 0.000010 0.232207 0.000010 0.000010 0.000010 0.000010 0.000010 0.036577 0.000010 0.000010
0.000010 0.000010 0.000010 0.000010 0.000010 0.000010 0.000010 0.000010 0.000010 0.000010 0.000010 0.000010 0.000010 0.000010 0.000010 0.000010 0.000010 0.000010 0.000010 0.000010 0.000010 0.000010 0.000010 0.129131 0.000010 0.000010 0.026578 0.000010 0.570715 0.000010 0.222838 0.000010 0.000010 0.000010 0.000010 0.000010 0.050398 0.000010 0.000010
0.000010 0.000010 0.000010 0.000010 0.000010 0.000010 0.000010 0.000010 0.000010 0.000010 0.000010 0.000010 0.000010 0.000010 0.000010 0.000010 0.000010 0.000010 0.000010 0.000010 0.000010 0.000010 0.000010 0.136786 0.000010 0.000010 0.012102 0.000010 0.646875 0.000010 0.182282 0.000010 0.000010 0.000010 0.000010 0.000010 0.021614 0.000010 0.000010
0.000010 0.000010 0.000010 0.000010 0.000010 0.000010 0.000010 0.000010 0.000010 0.000010 0.000010 0.000010 0.000010 0.000010 0.000010 0.000010 0.000010 0.000010 0.000010 0.000010 0.000010 0.000010 0.000010 0.153744 0.000010 0.000010 0.000010 0.000010 0.593166 0.000010 0.214239 0.000010 0.000010 0.000010 0.000010 0.000010 0.038500 0.000010 0.000010
0.000010 0.000010 0.000010 0.000010 0.000010 0.000010 0.000010 0.000010 0.000010 0.000010 0.000010 0.000010 0.000010 0.000010 0.000010 0.000010 0.000010 0.000010 0.000010 0.000010 0.000010 0.000010 0.000010 0.000010 0.000010 0.000010 0.806898 0.000010 0.015902 0.000010 0.176840 0.000010 0.000010 0.000010 0.000010 0.000010 0.000010 0.000010 0.000010
0.000010 0.000010 0.000010 0.000010 0.000010 0.000010 0.000010 0.000010 0.000010 0.000010 0.000010 0.000010 0.000010 0.000010 0.000010 0.000010 0.000010 0.000010 0.000010 0.000010 0.000010 0.000010 0.000010 0.000010 0.000010 0.000010 0.999620 0.000010 0.000010 0.000010 0.000010 0.000010 0.000010 0.000010 0.000010 0.000010 0.000010 0.000010 0.000010
0.000010 0.000010 0.000010 0.000010 0.000010 0.000010 0.000010 0.000010 0.000010 0.000010 0.000010 0.000010 0.000010 0.000010 0.000010 0.000010 0.000010 0.000010 0.000010 0.000010 0.000010 0.000010 0.000010 0.000010 0.000010 0.000010 0.999620 0.000010 0.000010 0.000010 0.000010 0.000010 0.000010 0.000010 0.000010 0.000010 0.000010 0.000010 0.000010
0.000010 0.000010 0.000010 0.000010 0.000010 0.000010 0.000010 0.000010 0.000010 0.000010 0.000010 0.000010 0.000010 0.000010 0.000010 0.000010 0.000010 0.000010 0.000010 0.000010 0.000010 0.000010 0.000010 0.010751 0.000010 0.000010 0.791348 0.000010 0.171248 0.000010 0.026303 0.000010 0.000010 0.000010 0.000010 0.000010 0.000010 0.000010 0.000010
0.000010 0.000010 0.000010 0.000010 0.000010 0.000010 0.000010 0.000010 0.000010 0.000010 0.000010 0.000010 0.000010 0.000010 0.000010 0.000010 0.000010 0.000010 0.000010 0.000010 0.000010 0.000010 0.000010 0.000010 0.000010 0.000010 0.994928 0.000010 0.000010 0.000010 0.004702 0.000010 0.000010 0.000010 0.000010 0.000010 0.000010 0.000010 0.000010
0.000010 0.000010 0.000010 0.000010 0.000010 0.000010 0.000010 0.000010 0.000010 0.000010 0.000010 0.000010 0.000010 0.000010 0.000010 0.000010 0.000010 0.000010 0.000010 0.000010 0.000010 0.000010 0.000010 0.000010 0.000010 0.000010 0.999620 0.000010 0.000010 0.000010 0.000010 0.000010 0.000010 0.000010 0.000010 0.000010 0.000010 0.000010 0.000010
0.000010 0.000010 0.000010 0.000010 0.000010 0.000010 0.000010 0.000010 0.000010 0.000010 0.000010 0.000010 0.000010 0.000010 0.000010 0.000010 0.000010 0.000010 0.000010 0.000010 0.000010 0.000010 0.000010 0.000010 0.000010 0.000010 0.999620 0.000010 0.000010 0.000010 0.000010 0.000010 0.000010 0.000010 0.000010 0.000010 0.000010 0.000010 0.000010
0.000010 0.000010 0.000010 0.000010 0.000010 0.000010 0.000010 0.000010 0.000010 0.000010 0.000010 0.000010 0.000010 0.000010 0.000010 0.000010 0.000010 0.000010 0.000010 0.000010 0.000010 0.000010 0.000010 0.000010 0.000010 0.000010 0.999620 0.000010 0.000010 0.000010 0.000010 0.000010 0.000010 0.000010 0.000010 0.000010 0.000010 0.000010 0.000010
0.000010 0.000010 0.000010 0.000010 0.000010 0.000010 0.000010 0.000010 0.000010 0.000010 0.000010 0.000010 0.000010 0.000010 0.000010 0.000010 0.000010 0.000010 0.000010 0.000010 0.000010 0.000010 0.000010 0.000010 0.000010 0.000010 0.999620 0.000010 0.000010 0.000010 0.000010 0.000010 0.000010 0.000010 0.000010 0.000010 0.000010 0.000010 0.000010
0.000010 0.000010 0.000010 0.000010 0.000010 0.000010 0.000010 0.000010 0.000010 0.000010 0.000010 0.000010 0.000010 0.000010 0.000010 0.000010 0.000010 0.000010 0.000010 0.000010 0.000010 0.000010 0.000010 0.005568 0.000010 0.000010 0.872237 0.000010 0.121835 0.000010 0.000010 0.000010 0.000010 0.000010 0.000010 0.000010 0.000010 0.000010 0.000010
0.000010 0.000010 0.000010 0.000010 0.000010 0.000010 0.000010 0.000010 0.000010 0.000010 0.000010 0.000010 0.000010 0.000010 0.000010 0.000010 0.000010 0.000010 0.000010 0.000010 0.000010 0.000010 0.000010 0.000010 0.000010 0.000010 0.859380 0.000010 0.140250 0.000010 0.000010 0.000010 0.000010 0.000010 0.000010 0.000010 0.000010 0.000010 0.000010
0.003523 0.000010 0.007204 0.000010 0.000010 0.000010 0.000010 0.000010 0.000010 0.000010 0.000010 0.000010 0.000010 0.000010 0.012125 0.000010 0.000010 0.000010 0.000010 0.000010 0.000010 0.000010 0.000010 0.000010 0.000010 0.000010 0.923490 0.000010 0.000010 0.000010 0.000010 0.004491 0.000010 0.018554 0.000010 0.000010 0.030294 0.000010 0.000010
0.000010 0.000010 0.000010 0.000010 0.000010 0.000010 0.000010 0.000010 0.000010 0.000010 0.000010 0.000010 0.000010 0.000010 0.000010 0.000010 0.000010 0.000010 0.000010 0.000010 0.000010 0.000010 0.000010 0.000010 0.000010 0.000010 0.999620 0.000010 0.000010 0.000010 0.000010 0.000010 0.000010 0.000010 0.000010 0.000010 0.000010 0.000010 0.000010
0.002340 0.000010 0.000010 0.000010 0.000010 0.000010 0.000010 0.000010 0.000010 0.004920 0.014895 0.000010 0.000010 0.000010 0.000010 0.000010 0.000010 0.000010 0.000010 0.000010 0.000010 0.000010 0.000010 0.005983 0.000010 0.000010 0.744310 0.000010 0.154715 0.000010 0.015691 0.007743 0.000010 0.000010 0.000010 0.000010 0.049104 0.000010 0.000010
0.000010 0.000010 0.000010 0.000010 0.000010 0.000010 0.000010 0.000010 0.000010 0.000010 0.000010 0.000010 0.000010 0.000010 0.000010 0.000010 0.000010 0.000010 0.000010 0.000010 0.000010 0.000010 0.000010 0.000010 0.000010 0.000010 0.999620 0.000010 0.000010 0.000010 0.000010 0.000010 0.000010 0.000010 0.000010 0.000010 0.000010 0.000010 0.000010
0.000010 0.000010 0.000010 0.000010 0.000010 0.000010 0.000010 0.000010 0.000010 0.000010 0.000010 0.000010 0.000010 0.000010 0.000010 0.000010 0.000010 0.000010 0.000010 0.000010 0.000010 0.000010 0.000010 0.000010 0.000010 0.000010 0.999620 0.000010 0.000010 0.000010 0.000010 0.000010 0.000010 0.000010 0.000010 0.000010 0.000010 0.000010 0.000010
0.000010 0.000010 0.000010 0.000010 0.000010 0.000010 0.000010 0.000010 0.000010 0.000010 0.000010 0.000010 0.000010 0.000010 0.000010 0.000010 0.000010 0.000010 0.000010 0.000010 0.000010 0.000010 0.000010 0.000010 0.000010 0.000010 0.999620 0.000010 0.000010 0.000010 0.000010 0.000010 0.000010 0.000010 0.000010 0.000010 0.000010 0.000010 0.000010
0.000010 0.000010 0.000010 0.051604 0.000010 0.699147 0.000010 0.011469 0.020091 0.000010 0.000010 0.000010 0.000010 0.024515 0.000010 0.000010 0.000010 0.000010 0.000010 0.000164 0.000010 0.000170 0.007614 0.023997 0.000010 0.000010 0.012266 0.012951 0.048237 0.000010 0.068150 0.000010 0.000010 0.000010 0.005386 0.006836 0.000010 0.007173 0.000010
0.000010 0.000010 0.000010 0.006145 0.000010 0.799627 0.000010 0.000010 0.000010 0.000010 0.000010 0.000010 0.000010 0.062158 0.000010 0.000010 0.000010 0.000010 0.005599 0.000010 0.000010 0.000010 0.044546 0.003804 0.000010 0.000010 0.000010 0.000010 0.003502 0.000010 0.067488 0.000010 0.006832 0.000010 0.000010 0.000010 0.000010 0.000010 0.000010
0.000010 0.000010 0.000010 0.000010 0.000010 0.999620 0.000010 0.000010 0.000010 0.000010 0.000010 0.000010 0.000010 0.000010 0.000010 0.000010 0.000010 0.000010 0.000010 0.000010 0.000010 0.000010 0.000010 0.000010 0.000010 0.000010 0.000010 0.000010 0.000010 0.000010 0.000010 0.000010 0.000010 0.000010 0.000010 0.000010 0.000010 0.000010 0.000010
0.000010 0.000010 0.000010 0.000010 0.000010 0.999620 0.000010 0.000010 0.000010 0.000010 0.000010 0.000010 0.000010 0.000010 0.000010 0.000010 0.000010 0.000010 0.000010 0.000010 0.000010 0.000010 0.000010 0.000010 0.000010 0.000010 0.000010 0.000010 0.000010 0.000010 0.000010 0.000010 0.000010 0.000010 0.000010 0.000010 0.000010 0.000010 0.000010
0.000010 0.000010 0.000010 0.014201 0.000010 0.821974 0.000010 0.000010 0.020148 0.000010 0.000010 0.000010 0.000010 0.006247 0.000010 0.000010 0.000010 0.000010 0.013450 0.009648 0.000010 0.000010 0.029441 0.030274 0.000010 0.000010 0.000010 0.000010 0.009122 0.000010 0.042833 0.000010 0.000010 0.000010 0.000010 0.002383 0.000010 0.000010 0.000010
0.000010 0.000010 0.000010 0.011415 0.000010 0.569468 0.000010 0.000010 0.014625 0.000010 0.000010 0.000010 0.000010 0.060237 0.000010 0.042213 0.000010 0.010990 0.000010 0.000010 0.000010 0.000010 0.148484 0.010701 0.000010 0.028251 0.014351 0.000010 0.038605 0.000010 0.040844 0.000010 0.007070 0.000010 0.002494 0.000011 0.000010 0.000010 0.000010
0.000010 0.000010 0.000010 0.000240 0.014119 0.639064 0.000010 0.000010 0.000010 0.000010 0.000010 0.000010 0.000010 0.120354 0.000010 0.019922 0.000010 0.016625 0.000010 0.000010 0.000010 0.012811 0.126765 0.002878 0.000010 0.000010 0.000010 0.000010 0.009150 0.006052 0.010114 0.000010 0.000010 0.000010 0.018560 0.003095 0.000010 0.000010 0.000010
0.000010 0.000010 0.000010 0.000010 0.000010 0.999620 0.000010 0.000010 0.000010 0.000010 0.000010 0.000010 0.000010 0.000010 0.000010 0.000010 0.000010 0.000010 0.000010 0.000010 0.000010 0.000010 0.000010 0.000010 0.000010 0.000010 0.000010 0.000010 0.000010 0.000010 0.000010 0.000010 0.000010 0.000010 0.000010 0.000010 0.000010 0.000010 0.000010
0.000010 0.000010 0.000010 0.000010 0.000010 0.999620 0.000010 0.000010 0.000010 0.000010 0.000010 0.000010 0.000010 0.000010 0.000010 0.000010 0.000010 0.000010 0.000010 0.000010 0.000010 0.000010 0.000010 0.000010 0.000010 0.000010 0.000010 0.000010 0.000010 0.000010 0.000010 0.000010 0.000010 0.000010 0.000010 0.000010 0.000010 0.000010 0.000010
0.000010 0.000010 0.000010 0.000010 0.000010 0.957055 0.000010 0.000010 0.000010 0.000010 0.000010 0.000010 0.000010 0.000010 0.000010 0.000010 0.000010 0.000010 0.000010 0.000010 0.000010 0.000010 0.000010 0.016467 0.000010 0.000010 0.000010 0.000010 0.000010 0.000010 0.026119 0.000010 0.000010 0.000010 0.000010 0.000010 0.000010 0.000010 0.000010
0.000010 0.000010 0.000010 0.037579 0.000010 0.716668 0.000010 0.000010 0.020406 0.000010 0.000010 0.000010 0.000010 0.005480 0.000010 0.000011 0.000010 0.001940 0.000010 0.000010 0.000010 0.000010 0.004073 0.040187 0.000010 0.000010 0.000010 0.024972 0.042122 0.000010 0.063584 0.000010 0.001220 0.000010 0.000010 0.030829 0.000010 0.005643 0.005046
0.000010 0.000010 0.000010 0.000010 0.000010 0.793840 0.000010 0.000010 0.000010 0.000010 0.000010 0.000010 0.000010 0.006468 0.000010 0.032958 0.000010 0.000010 0.000010 0.000010 0.000010 0.021161 0.084489 0.002149 0.000010 0.000010 0.000010 0.000010 0.000010 0.000010 0.034153 0.000010 0.017616 0.000010 0.006866 0.000010 0.000010 0.000010 0.000010
0.000010 0.000010 0.000010 0.000010 0.000010 0.999620 0.000010 0.000010 0.000010 0.000010 0.000010 0.000010 0.000010 0.000010 0.000010 0.000010 0.000010 0.000010 0.000010 0.000010 0.000010 0.000010 0.000010 0.000010 0.000010 0.000010 0.000010 0.000010 0.000010 0.000010 0.000010 0.000010 0.000010 0.000010 0.000010 0.000010 0.000010 0.000010 0.000010
0.000010 0.000010 0.000010 0.000010 0.000010 0.999620 0.000010 0.000010 0.000010 0.000010 0.000010 0.000010 0.000010 0.000010 0.000010 0.000010 0.000010 0.000010 0.000010 0.000010 0.000010 0.000010 0.000010 0.000010 0.000010 0.000010 0.000010 0.000010 0.000010 0.000010 0.000010 0.000010 0.000010 0.000010 0.000010 0.000010 0.000010 0.000010 0.000010
0.000010 0.000010 0.000010 0.013634 0.000010 0.654122 0.000010 0.000010 0.000010 0.000010 0.000010 0.000010 0.000010 0.065854 0.000010 0.030650 0.000010 0.000334 0.002116 0.000010 0.000010 0.000010 0.136210 0.000010 0.000010 0.003890 0.000010 0.000010 0.030641 0.000010 0.025782 0.000010 0.000010 0.000010 0.027403 0.000010 0.000010 0.000010 0.009094
0.000010 0.000010 0.000010 0.000010 0.000010 0.778601 0.000010 0.000010 0.000010 0.000010 0.000010 0.000010 0.000010 0.046222 0.000010 0.009214 0.000010 0.009391 0.000010 0.000010 0.000010 0.022781 0.116592 0.000010 0.000010 0.000010 0.002690 0.000010 0.003367 0.000010 0.003374 0.000010 0.001518 0.000010 0.002348 0.000010 0.000010 0.003631 0.000010
0.000010 0.000010 0.000010 0.000010 0.000010 0.999620 0.000010 0.000010 0.000010 0.000010 0.000010 0.000010 0.000010 0.000010 0.000010 0.000010 0.000010 0.000010 0.000010 0.000010 0.000010 0.000010 0.000010 0.000010 0.000010 0.000010 0.000010 0.000010 0.000010 0.000010 0.000010 0.000010 0.000010 0.000010 0.000010 0.000010 0.000010 0.000010 0.000010
0.000010 0.000010 0.000010 0.000010 0.000010 0.999620 0.000010 0.000010 0.000010 0.000010 0.000010 0.000010 0.000010 0.000010 0.000010 0.000010 0.000010 0.000010 0.000010 0.000010 0.000010 0.000010 0.000010 0.000010 0.000010 0.000010 0.000010 0.000010 0.000010 0.000010 0.000010 0.000010 0.000010 0.000010 0.000010 0.000010 0.000010 0.000010 0.000010
0.000010 0.000010 0.000010 0.035074 0.014581 0.514645 0.000010 0.000010 0.048795 0.000010 0.000010 0.000010 0.000010 0.030088 0.000010 0.023691 0.000010 0.000609 0.000010 0.000010 0.000010 0.000010 0.083398 0.025038 0.000010 0.025093 0.009327 0.000010 0.032580 0.000010 0.120980 0.000010 0.011483 0.000010 0.018930 0.000010 0.000010 0.000623 0.004847
0.000010 0.000010 0.000010 0.000010 0.000010 0.000010 0.000010 0.010693 0.019222 0.000010 0.000010 0.000010 0.002760 0.913486 0.000010 0.000010 0.000010 0.000010 0.000010 0.000010 0.000010 0.000010 0.000010 0.000010 0.000010 0.000010 0.000010 0.000010 0.000010 0.023135 0.001835 0.000010 0.014432 0.000010 0.014127 0.000010 0.000010 0.000010 0.000010
0.000010 0.000010 0.000010 0.000010 0.000010 0.000010 0.000010 0.000010 0.000010 0.000010 0.000010 0.000010 0.000010 0.985234 0.000010 0.000010 0.000010 0.000010 0.000010 0.000010 0.000010 0.000010 0.000010 0.000010 0.000010 0.000010 0.000010 0.000010 0.000010 0.000010 0.014396 0.000010 0.000010 0.000010 0.000010 0.000010 0.000010 0.000010 0.000010
0.000010 0.000010 0.000010 0.000010 0.000010 0.002651 0.000010 0.016596 0.000010 0.000010 0.000010 0.000010 0.015694 0.887808 0.000010 0.000010 0.000010 0.026935 0.000010 0.002540 0.000010 0.000010 0.012409 0.000010 0.003599 0.009355 0.000010 0.000010 0.004360 0.010669 0.000010 0.000010 0.000010 0.000010 0.000010 0.000010 0.000010 0.003035 0.004089
0.000010 0.000010 0.000010 0.000010 0.000010 0.000010 0.000010 0.000010 0.000010 0.000010 0.000010 0.000010 0.000010 0.867754 0.000010 0.000010 0.000010 0.032723 0.000010 0.000010 0.000010 0.020155 0.001544 0.012602 0.000010 0.038045 0.000010 0.000010 0.000010 0.015997 0.001092 0.000010 0.000010 0.000010 0.000010 0.000010 0.000010 0.009788 0.000010
0.000010 0.000010 0.000010 0.000010 0.000010 0.000010 0.000010 0.000010 0.000010 0.000010 0.000010 0.000010 0.000010 0.998493 0.000010 0.000010 0.000010 0.000010 0.000010 0.000010 0.000010 0.000010 0.000010 0.001137 0.000010 0.000010 0.000010 0.000010 0.000010 0.000010 0.000010 0.000010 0.000010 0.000010 0.000010 0.000010 0.000010 0.000010 0.000010
0.000010 0.000010 0.000010 0.000010 0.000010 0.000010 0.000010 0.000010 0.000010 0.000010 0.000010 0.000010 0.000010 0.999620 0.000010 0.000010 0.000010 0.000010 0.000010 0.000010 0.000010 0.000010 0.000010 0.000010 0.000010 0.000010 0.000010 0.000010 0.000010 0.000010 0.000010 0.000010 0.000010 0.000010 0.000010 0.000010 0.000010 0.000010 0.000010
0.000010 0.000010 0.000010 0.000010 0.000010 0.000010 0.000010 0.000010 0.000010 0.000010 0.000010 0.000010 0.000010 0.999620 0.000010 0.000010 0.000010 0.000010 0.000010 0.000010 0.000010 0.000010 0.000010 0.000010 0.000010 0.000010 0.000010 0.000010 0.000010 0.000010 0.000010 0.000010 0.000010 0.000010 0.000010 0.000010 0.000010 0.000010 0.000010
0.000010 0.000010 0.000010 0.000010 0.000010 0.000010 0.000010 0.000010 0.000010 0.000010 0.000010 0.000010 0.000010 0.999620 0.000010 0.000010 0.000010 0.000010 0.000010 0.000010 0.000010 0.000010 0.000010 0.000010 0.000010 0.000010 0.000010 0.000010 0.000010 0.000010 0.000010 0.000010 0.000010 0.000010 0.000010 0.000010 0.000010 0.000010 0.000010
0.000010 0.000010 0.000010 0.000010 0.000010 0.000010 0.000010 0.000010 0.000010 0.000010 0.000010 0.000010 0.000010 0.986462 0.000010 0.000010 0.000010 0.001681 0.000010 0.000010 0.000010 0.000010 0.000010 0.000010 0.000010 0.000010 0.000010 0.000010 0.000010 0.000010 0.000010 0.000010 0.000010 0.000010 0.005812 0.000010 0.000010 0.005695 0.000010
0.000010 0.000010 0.000010 0.000010 0.000010 0.000010 0.000010 0.000010 0.000010 0.000010 0.000010 0.000010 0.000010 0.999620 0.000010 0.000010 0.000010 0.000010 0.000010 0.000010 0.000010 0.000010 0.000010 0.000010 0.000010 0.000010 0.000010 0.000010 0.000010 0.000010 0.000010 0.000010 0.000010 0.000010 0.000010 0.000010 0.000010 0.000010 0.000010
0.000010 0.000010 0.000010 0.000010 0.003564 0.000010 0.000010 0.000010 0.000601 0.000010 0.000010 0.000010 0.000010 0.933370 0.000010 0.000010 0.000010 0.000686 0.000010 0.011435 0.000010 0.000019 0.000010 0.000010 0.004948 0.000010 0.000010 0.004584 0.000010 0.001970 0.000010 0.000010 0.000010 0.000010 0.025980 0.000010 0.000010 0.000010 0.012562
0.000010 0.000010 0.000010 0.000010 0.000010 0.000010 0.000010 0.000010 0.000010 0.000010 0.000010 0.000010 0.000667 0.954411 0.000010 0.010102 0.000010 0.000010 0.000010 0.000018 0.000010 0.011675 0.000753 0.013199 0.000010 0.000010 0.000010 0.000633 0.000010 0.000010 0.000010 0.000010 0.000010 0.000010 0.000010 0.000010 0.000010 0.000010 0.008242
0.000010 0.000010 0.000010 0.000010 0.000010 0.000010 0.000010 0.000010 0.000010 0.000010 0.000010 0.000010 0.000010 0.999620 0.000010 0.000010 0.000010 0.000010 0.000010 0.000010 0.000010 0.000010 0.000010 0.000010 0.000010 0.000010 0.000010 0.000010 0.000010 0.000010 0.000010 0.000010 0.000010 0.000010 0.000010 0.000010 0.000010 0.000010 0.000010
0.000010 0.000010 0.000010 0.000010 0.000010 0.000010 0.000010 0.000010 0.000010 0.000010 0.000010 0.000010 0.000010 0.999620 0.000010 0.000010 0.000010 0.000010 0.000010 0.000010 0.000010 0.000010 0.000010 0.000010 0.000010 0.000010 0.000010 0.000010 0.000010 0.000010 0.000010 0.000010 0.000010 0.000010 0.000010 0.000010 0.000010 0.000010 0.000010
0.000010 0.000010 0.000010 0.008309 0.000010 0.000010 0.000010 0.000010 0.011348 0.000010 0.000010 0.000010 0.009572 0.927188 0.000010 0.000010 0.000010 0.021564 0.000010 0.000010 0.000010 0.000010 0.005355 0.000010 0.000010 0.000010 0.000010 0.000010 0.000010 0.016090 0.000262 0.000010 0.000010 0.000010 0.000010 0.000010 0.000010 0.000010 0.000010
0.000010 0.001640 0.000010 0.000010 0.000010 0.000010 0.000010 0.000010 0.009211 0.000010 0.000010 0.000010 0.011083 0.966755 0.000010 0.000010 0.000010 0.000010 0.000012 0.000010 0.000010 0.000010 0.000010 0.000010 0.000010 0.006078 0.000010 0.000010 0.000010 0.000010 0.000010 0.000010 0.000010 0.000010 0.003382 0.000010 0.000010 0.000010 0.001529
0.000010 0.000010 0.000010 0.000010 0.000010 0.000010 0.000010 0.000010 0.000010 0.000010 0.000010 0.000010 0.004242 0.940578 0.000010 0.000010 0.000010 0.025254 0.000010 0.000010 0.000010 0.017692 0.000010 0.000010 0.000010 0.000010 0.011894 0.000010 0.000010 0.000010 0.000010 0.000010 0.000010 0.000010 0.000010 0.000010 0.000010 0.000010 0.000010
0.000010 0.000010 0.000010 0.000010 0.000010 0.000010 0.000010 0.000010 0.000010 0.000010 0.000010 0.000010 0.005527 0.920065 0.000010 0.001046 0.000010 0.053637 0.000010 0.000010 0.000010 0.000010 0.000010 0.000010 0.000010 0.000010 0.000010 0.005569 0.000010 0.000010 0.000010 0.000010 0.000010 0.000010 0.000010 0.000010 0.000010 0.013825 0.000010
0.000010 0.000010 0.000010 0.000010 0.000010 0.006277 0.000010 0.000010 0.000010 0.000010 0.000010 0.000010 0.015397 0.910130 0.000010 0.000010 0.000010 0.000010 0.006536 0.000010 0.000010 0.000010 0.005433 0.000010 0.000010 0.000010 0.000010 0.023334 0.009335 0.016829 0.000010 0.000010 0.000010 0.000010 0.006429 0.000010 0.000010 0.000010 0.000010
0.000010 0.000010 0.000010 0.000010 0.000010 0.000010 0.000010 0.000010 0.000010 0.000010 0.000010 0.000010 0.000010 0.999620 0.000010 0.000010 0.000010 0.000010 0.000010 0.000010 0.000010 0.000010 0.000010 0.000010 0.000010 0.000010 0.000010 0.000010 0.000010 0.000010 0.000010 0.000010 0.000010 0.000010 0.000010 0.000010 0.000010 0.000010 0.000010
0.000010 0.000010 0.007589 0.000010 0.000010 0.000010 0.000010 0.000010 0.000010 0.000010 0.000010 0.000010 0.000010 0.000010 0.003750 0.000010 0.000010 0.000010 0.000010 0.000010 0.000010 0.000010 0.000010 0.096411 0.000010 0.000010 0.022737 0.000010 0.685387 0.000010 0.150759 0.007691 0.000010 0.001808 0.000010 0.000010 0.023569 0.000010 0.000010
0.000010 0.000010 0.000010 0.000010 0.000010 0.000010 0.000010 0.000010 0.000010 0.000010 0.000010 0.000010 0.000010 0.000010 0.000010 0.000010 0.000010 0.000010 0.000010 0.000010 0.000010 0.000010 0.000010 0.000010 0.000010 0.000010 0.000010 0.000010 0.999620 0.000010 0.000010 0.000010 0.000010 0.000010 0.000010 0.000010 0.000010 0.000010 0.000010
0.000010 0.000010 0.000010 0.000010 0.000010 0.000010 0.000010 0.000010 0.000010 0.000010 0.000010 0.000010 0.000010 0.000010 0.000010 0.000010 0.000010 0.000010 0.000010 0.000010 0.000010 0.000010 0.000010 0.000010 0.000010 0.000010 0.000010 0.000010 0.999620 0.000010 0.000010 0.000010 0.000010 0.000010 0.000010 0.000010 0.000010 0.000010 0.000010
0.000010 0.000010 0.000010 0.000010 0.000010 0.000010 0.000010 0.000010 0.000010 0.000010 0.000010 0.000010 0.000010 0.000010 0.000010 0.000010 0.000010 0.000010 0.000010 0.000010 0.000010 0.000010 0.000010 0.067351 0.000010 0.000010 0.000010 0.000010 0.786556 0.000010 0.145733 0.000010 0.000010 0.000010 0.000010 0.000010 0.000010 0.000010 0.000010
0.000010 0.000010 0.000010 0.000010 0.000010 0.000010 0.000010 0.000010 0.000010 0.000010 0.000010 0.000010 0.000010 0.000010 0.000010 0.000010 0.000010 0.000010 0.000010 0.000010 0.000010 0.000010 0.000010 0.096992 0.000010 0.000010 0.015794 0.000010 0.698015 0.000010 0.188849 0.000010 0.000010 0.000010 0.000010 0.000010 0.000010 0.000010 0.000010
0.000010 0.000010 0.000010 0.000010 0.000010 0.000010 0.000010 0.000010 0.000010 0.000010 0.000010 0.000010 0.000010 0.000010 0.000010 0.000010 0.000010 0.000010 0.000010 0.000010 0.000010 0.000010 0.000010 0.077349 0.000010 0.000010 0.000010 0.000010 0.791076 0.000010 0.131214 0.000010 0.000010 0.000010 0.000010 0.000010 0.000010 0.000010 0.000010
0.000010 0.000010 0.000010 0.000010 0.000010 0.000010 0.000010 0.000010 0.000010 0.000010 0.000010 0.000010 0.000010 0.000010 0.000010 0.000010 0.000010 0.000010 0.000010 0.000010 0.000010 0.000010 0.000010 0.090588 0.000010 0.000010 0.000010 0.000010 0.751384 0.000010 0.157668 0.000010 0.000010 0.000010 0.000010 0.000010 0.000010 0.000010 0.000010
0.000010 0.002780 0.008376 0.000010 0.000010 0.000010 0.000010 0.000010 0.000010 0.000010 0.000010 0.000010 0.000010 0.000010 0.012379 0.000010 0.000010 0.000010 0.000010 0.000010 0.000010 0.000010 0.000010 0.000010 0.000010 0.000010 0.000010 0.000010 0.955533 0.000010 0.000010 0.005679 0.000010 0.014922 0.000010 0.000010 0.000010 0.000010 0.000010
0.000010 0.000010 0.000010 0.000010 0.000010 0.000010 0.000010 0.000010 0.000010 0.000010 0.000010 0.000010 0.000010 0.000010 0.000010 0.000010 0.000010 0.000010 0.000010 0.000010 0.000010 0.000010 0.000010 0.095277 0.000010 0.000010 0.000010 0.000010 0.763062 0.000010 0.141301 0.000010 0.000010 0.000010 0.000010 0.000010 0.000010 0.000010 0.000010
0.000010 0.000010 0.000010 0.000010 0.000010 0.000010 0.000010 0.000010 0.000010 0.000010 0.000010 0.000010 0.000010 0.000010 0.000010 0.000010 0.000010 0.000010 0.000010 0.000010 0.000010 0.000010 0.000010 0.093521 0.000010 0.000010 0.005963 0.000010 0.753464 0.000010 0.146702 0.000010 0.000010 0.000010 0.000010 0.000010 0.000010 0.000010 0.000010
0.000010 0.000010 0.000010 0.000010 0.000010 0.000010 0.000010 0.000010 0.000010 0.000010 0.000010 0.000010 0.000010 0.000010 0.000010 0.000010 0.000010 0.000010 0.000010 0.000010 0.000010 0.000010 0.000010 0.043115 0.000010 0.000010 0.000010 0.000010 0.931109 0.000010 0.025417 0.000010 0.000010 0.000010 0.000010 0.000010 0.000010 0.000010 0.000010
0.000010 0.000010 0.000010 0.000010 0.000010 0.000010 0.000010 0.000010 0.000010 0.000010 0.000010 0.000010 0.000010 0.000010 0.000010 0.000010 0.000010 0.000010 0.000010 0.000010 0.000010 0.000010 0.000010 0.058740 0.000010 0.000010 0.000010 0.000010 0.854908 0.000010 0.085992 0.000010 0.000010 0.000010 0.000010 0.000010 0.000010 0.000010 0.000010
0.000010 0.000010 0.000010 0.000010 0.000010 0.000010 0.000010 0.000010 0.000010 0.000010 0.000010 0.000010 0.000010 0.000010 0.000010 0.000010 0.000010 0.000010 0.000010 0.000010 0.000010 0.000010 0.000010 0.000010 0.000010 0.000010 0.000010 0.000010 0.999620 0.000010 0.000010 0.000010 0.000010 0.000010 0.000010 0.000010 0.000010 0.000010 0.000010
0.000010 0.000010 0.000010 0.000010 0.000010 0.000010 0.000010 0.000010 0.000010 0.000010 0.000010 0.000010 0.000010 0.000010 0.000010 0.000010 0.000010 0.000010 0.000010 0.000010 0.000010 0.000010 0.000010 0.079946 0.000010 0.000010 0.000010 0.000010 0.727888 0.000010 0.191807 0.000010 0.000010 0.000010 0.000010 0.000010 0.000010 0.000010 0.000010
0.000010 0.000010 0.000010 0.000010 0.000010 0.000010 0.000010 0.000010 0.000010 0.000010 0.000010 0.000010 0.000010 0.000010 0.000010 0.000010 0.000010 0.000010 0.000010 0.000010 0.000010 0.000010 0.000010 0.000010 0.000010 0.000010 0.000010 0.000010 0.999620 0.000010 0.000010 0.000010 0.000010 0.000010 0.000010 0.000010 0.000010 0.000010 0.000010
0.000010 0.000010 0.000010 0.000010 0.000010 0.000010 0.000010 0.000010 0.000010 0.000010 0.000010 0.000010 0.000010 0.000010 0.000010 0.000010 0.000010 0.000010 0.000010 0.000010 0.000010 0.000010 0.000010 0.000010 0.000010 0.000010 0.000010 0.000010 0.999620 0.000010 0.000010 0.000010 0.000010 0.000010 0.000010 0.000010 0.000010 0.000010 0.000010
0.000010 0.000010 0.000010 0.000010 0.000010 0.000010 0.000010 0.000010 0.000010 0.000010 0.000010 0.000010 0.000010 0.000010 0.000010 0.000010 0.000010 0.000010 0.000010 0.000010 0.000010 0.000010 0.000010 0.000010 0.000010 0.000010 0.000010 0.000010 0.999620 0.000010 0.000010 0.000010 0.000010 0.000010 0.000010 0.000010 0.000010 0.000010 0.000010
0.000010 0.000010 0.000010 0.000010 0.000010 0.000010 0.000010 0.000010 0.000010 0.000010 0.000010 0.000010 0.000010 0.000010 0.000010 0.000010 0.000010 0.000010 0.000010 0.000010 0.000010 0.000010 0.000010 0.000010 0.000010 0.000010 0.000010 0.000010 0.999620 0.000010 0.000010 0.000010 0.000010 0.000010 0.000010 0.000010 0.000010 0.000010 0.000010
0.000010 0.000010 0.018596 0.000010 0.000010 0.000010 0.000010 0.000010 0.000010 0.000010 0.000010 0.000010 0.000010 0.000010 0.000067 0.000010 0.000010 0.000010 0.000010 0.000010 0.000010 0.000010 0.000010 0.004712 0.000010 0.000010 0.000010 0.000010 0.392125 0.000010 0.583786 0.000384 0.000010 0.000010 0.000010 0.000010 0.000010 0.000010 0.000010
0.000010 0.000010 0.000010 0.000010 0.000010 0.000010 0.000010 0.000010 0.000010 0.000010 0.000010 0.000010 0.000010 0.000010 0.000010 0.000010 0.000010 0.000010 0.000010 0.000010 0.000010 0.000010 0.000010 0.080716 0.000010 0.000010 0.001046 0.000010 0.845025 0.000010 0.072863 0.000010 0.000010 0.000010 0.000010 0.000010 0.000010 0.000010 0.000010
0.000010 0.000010 0.000010 0.000010 0.000010 0.000010 0.000010 0.000010 0.000010 0.000010 0.999620 0.000010 0.000010 0.000010 0.000010 0.000010 0.000010 0.000010 0.000010 0.000010 0.000010 0.000010 0.000010 0.000010 0.000010 0.000010 0.000010 0.000010 0.000010 0.000010 0.000010 0.000010 0.000010 0.000010 0.000010 0.000010 0.000010 0.000010 0.000010
0.000010 0.000010 0.000010 0.000010 0.000010 0.000010 0.000010 0.000010 0.000010 0.000010 0.999620 0.000010 0.000010 0.000010 0.000010 0.000010 0.000010 0.000010 0.000010 0.000010 0.000010 0.000010 0.000010 0.000010 0.000010 0.000010 0.000010 0.000010 0.000010 0.000010 0.000010 0.000010 0.000010 0.000010 0.000010 0.000010 0.000010 0.000010 0.000010
0.000010 0.000010 0.000010 0.000010 0.000010 0.000010 0.000010 0.000010 0.000010 0.000010 0.999620 0.000010 0.000010 0.000010 0.000010 0.000010 0.000010 0.000010 0.000010 0.000010 0.000010 0.000010 0.000010 0.000010 0.000010 0.000010 0.000010 0.000010 0.000010 0.000010 0.000010 0.000010 0.000010 0.000010 0.000010 0.000010 0.000010 0.000010 0.000010
0.000010 0.000010 0.000010 0.000010 0.000010 0.000010 0.000010 0.000010 0.000010 0.000010 0.999620 0.000010 0.000010 0.000010 0.000010 0.000010 0.000010 0.000010 0.000010 0.000010 0.000010 0.000010 0.000010 0.000010 0.000010 0.000010 0.000010 0.000010 0.000010 0.000010 0.000010 0.000010 0.000010 0.000010 0.000010 0.000010 0.000010 0.000010 0.000010
0.000010 0.000010 0.000010 0.000010 0.000010 0.000010 0.000010 0.000010 0.000010 0.000010 0.999620 0.000010 0.000010 0.000010 0.000010 0.000010 0.000010 0.000010 0.000010 0.000010 0.000010 0.000010 0.000010 0.000010 0.000010 0.000010 0.000010 0.000010 0.000010 0.000010 0.000010 0.000010 0.000010 0.000010 0.000010 0.000010 0.000010 0.000010 0.000010
0.000010 0.000010 0.000010 0.000010 0.000010 0.005591 0.000010 0.000010 0.000010 0.000010 0.859336 0.017127 0.000010 0.000010 0.000010 0.000010 0.000010 0.000010 0.007994 0.000010 0.000010 0.000010 0.028687 0.008491 0.000010 0.003563 0.025258 0.001867 0.000010 0.000010 0.011858 0.000010 0.000010 0.000010 0.000010 0.000010 0.029948 0.000010 0.000010
0.000010 0.000010 0.000010 0.000010 0.000010 0.000010 0.000010 0.000010 0.000010 0.000010 0.999620 0.000010 0.000010 0.000010 0.000010 0.000010 0.000010 0.000010 0.000010 0.000010 0.000010 0.000010 0.000010 0.000010 0.000010 0.000010 0.000010 0.000010 0.000010 0.000010 0.000010 0.000010 0.000010 0.000010 0.000010 0.000010 0.000010 0.000010 0.000010
0.000010 0.000010 0.000010 0.000010 0.000010 0.000010 0.000010 0.000010 0.000010 0.000010 0.999620 0.000010 0.000010 0.000010 0.000010 0.000010 0.000010 0.000010 0.000010 0.000010 0.000010 0.000010 0.000010 0.000010 0.000010 0.000010 0.000010 0.000010 0.000010 0.000010 0.000010 0.000010 0.000010 0.000010 0.000010 0.000010 0.000010 0.000010 0.000010
0.000010 0.000010 0.000010 0.000010 0.000010 0.000010 0.000010 0.000010 0.000010 0.000010 0.999620 0.000010 0.000010 0.000010 0.000010 0.000010 0.000010 0.000010 0.000010 0.000010 0.000010 0.000010 0.000010 0.000010 0.000010 0.000010 0.000010 0.000010 0.000010 0.000010 0.000010 0.000010 0.000010 0.000010 0.000010 0.000010 0.000010 0.000010 0.000010
0.000010 0.000010 0.000010 0.000010 0.000010 0.000010 0.000010 0.000010 0.000010 0.000010 0.999620 0.000010 0.000010 0.000010 0.000010 0.000010 0.000010 0.000010 0.000010 0.000010 0.000010 0.000010 0.000010 0.000010 0.000010 0.000010 0.000010 0.000010 0.000010 0.000010 0.000010 0.000010 0.000010 0.000010 0.000010 0.000010 0.000010 0.000010 0.000010
0.000010 0.000010 0.000010 0.000010 0.000010 0.000010 0.000010 0.000010 0.000010 0.000010 0.999620 0.000010 0.000010 0.000010 0.000010 0.000010 0.000010 0.000010 0.000010 0.000010 0.000010 0.000010 0.000010 0.000010 0.000010 0.000010 0.000010 0.000010 0.000010 0.000010 0.000010 0.000010 0.000010 0.000010 0.000010 0.000010 0.000010 0.000010 0.000010
0.000010 0.000010 0.000010 0.000010 0.000010 0.000010 0.000010 0.000010 0.000010 0.000010 0.999612 0.000010 0.000010 0.000010 0.000010 0.000010 0.000010 0.000010 0.000010 0.000010 0.000010 0.000010 0.000010 0.000010 0.000010 0.000018 0.000010 0.000010 0.000010 0.000010 0.000010 0.000010 0.000010 0.000010 0.000010 0.000010 0.000010 0.000010 0.000010
0.000010 0.000010 0.000010 0.000010 0.000010 0.000010 0.000010 0.000010 0.000010 0.000010 0.999620 0.000010 0.000010 0.000010 0.000010 0.000010 0.000010 0.000010 0.000010 0.000010 0.000010 0.000010 0.000010 0.000010 0.000010 0.000010 0.000010 0.000010 0.000010 0.000010 0.000010 0.000010 0.000010 0.000010 0.000010 0.000010 0.000010 0.000010 0.000010
0.000010 0.000010 0.000010 0.000010 0.000010 0.000010 0.000010 0.000010 0.000010 0.000010 0.999620 0.000010 0.000010 0.000010 0.000010 0.000010 0.000010 0.000010 0.000010 0.000010 0.000010 0.000010 0.000010 0.000010 0.000010 0.000010 0.000010 0.000010 0.000010 0.000010 0.000010 0.000010 0.000010 0.000010 0.000010 0.000010 0.000010 0.000010 0.000010
0.000010 0.000010 0.000010 0.000010 0.000010 0.000010 0.000010 0.000010 0.000010 0.000010 0.999620 0.000010 0.000010 0.000010 0.000010 0.000010 0.000010 0.000010 0.000010 0.000010 0.000010 0.000010 0.000010 0.000010 0.000010 0.000010 0.000010 0.000010 0.000010 0.000010 0.000010 0.000010 0.000010 0.000010 0.000010 0.000010 0.000010 0.000010 0.000010
0.000010 0.000010 0.000010 0.000010 0.000010 0.000010 0.000010 0.000010 0.000010 0.000010 0.999620 0.000010 0.000010 0.000010 0.000010 0.000010 0.000010 0.000010 0.000010 0.000010 0.000010 0.000010 0.000010 0.000010 0.000010 0.000010 0.000010 0.000010 0.000010 0.000010 0.000010 0.000010 0.000010 0.000010 0.000010 0.000010 0.000010 0.000010 0.000010
0.000010 0.000010 0.000010 0.000010 0.000010 0.000010 0.000010 0.000010 0.000010 0.000010 0.999620 0.000010 0.000010 0.000010 0.000010 0.000010 0.000010 0.000010 0.000010 0.000010 0.000010 0.000010 0.000010 0.000010 0.000010 0.000010 0.000010 0.000010 0.000010 0.000010 0.000010 0.000010 0.000010 0.000010 0.000010 0.000010 0.000010 0.000010 0.000010
0.000010 0.000010 0.000010 0.000010 0.000010 0.000010 0.000010 0.000010 0.000010 0.000010 0.999620 0.000010 0.000010 0.000010 0.000010 0.000010 0.000010 0.000010 0.000010 0.000010 0.000010 0.000010 0.000010 0.000010 0.000010 0.000010 0.000010 0.000010 0.000010 0.000010 0.000010 0.000010 0.000010 0.000010 0.000010 0.000010 0.000010 0.000010 0.000010
0.000010 0.000010 0.000010 0.000010 0.000010 0.000010 0.000010 0.000010 0.000010 0.000010 0.999620 0.000010 0.000010 0.000010 0.000010 0.000010 0.000010 0.000010 0.000010 0.000010 0.000010 0.000010 0.000010 0.000010 0.000010 0.000010 0.000010 0.000010 0.000010 0.000010 0.000010 0.000010 0.000010 0.000010 0.000010 0.000010 0.000010 0.000010 0.000010
0.000010 0.000010 0.000010 0.000010 0.000010 0.000010 0.000010 0.000010 0.000010 0.000010 0.999620 0.000010 0.000010 0.000010 0.000010 0.000010 0.000010 0.000010 0.000010 0.000010 0.000010 0.000010 0.000010 0.000010 0.000010 0.000010 0.000010 0.000010 0.000010 0.000010 0.000010 0.000010 0.000010 0.000010 0.000010 0.000010 0.000010 0.000010 0.000010
0.000010 0.000010 0.000010 0.000010 0.000010 0.000010 0.000010 0.000010 0.000010 0.000010 0.000010 0.000010 0.000010 0.000010 0.000010 0.000010 0.000010 0.000010 0.000010 0.000010 0.000010 0.000010 0.000010 0.000010 0.000010 0.000010 0.000010 0.000010 0.000010 0.000010 0.000010 0.000010 0.000010 0.000010 0.000010 0.000010 0.999620 0.000010 0.000010
0.000010 0.000010 0.000010 0.000010 0.000010 0.000010 0.000010 0.000010 0.000010 0.000010 0.000010 0.000010 0.000010 0.000010 0.000010 0.000010 0.000010 0.000010 0.000010 0.000010 0.000010 0.000010 0.000010 0.000010 0.000010 0.000010 0.000010 0.000010 0.000010 0.000010 0.000010 0.000010 0.000010 0.000010 0.000010 0.000010 0.999620 0.000010 0.000010
0.050893 0.000010 0.000010 0.000010 0.000010 0.000010 0.000010 0.000010 0.000010 0.016503 0.011318 0.002060 0.000010 0.000010 0.005821 0.000010 0.000010 0.000010 0.000010 0.000010 0.000709 0.000010 0.000010 0.008976 0.000010 0.000010 0.027165 0.000010 0.045399 0.000010 0.050865 0.000010 0.000010 0.020879 0.000010 0.000010 0.759142 0.000010 0.000010
0.000010 0.000010 0.018664 0.000010 0.000010 0.000010 0.000010 0.000010 0.000010 0.000010 0.000010 0.000010 0.000010 0.000010 0.000010 0.000010 0.000010 0.000010 0.000010 0.000010 0.000010 0.000010 0.000010 0.000010 0.000010 0.000010 0.000010 0.000010 0.000010 0.000010 0.000010 0.000010 0.000010 0.000010 0.000010 0.000010 0.980966 0.000010 0.000010
0.000010 0.000010 0.000010 0.000010 0.000010 0.000010 0.000010 0.000010 0.000010 0.000010 0.000010 0.000010 0.000010 0.000010 0.000010 0.000010 0.000010 0.000010 0.000010 0.000010 0.000010 0.000010 0.000010 0.000010 0.000010 0.000010 0.000010 0.000010 0.000010 0.000010 0.000010 0.000010 0.000010 0.000010 0.000010 0.000010 0.999620 0.000010 0.000010
0.000010 0.000010 0.000010 0.000010 0.000010 0.000010 0.000010 0.000010 0.000010 0.000010 0.000010 0.000010 0.000010 0.000010 0.000010 0.000010 0.000010 0.000010 0.000010 0.000010 0.000010 0.000010 0.000010 0.000010 0.000010 0.000010 0.000010 0.000010 0.000010 0.000010 0.000010 0.000010 0.000010 0.000010 0.000010 0.000010 0.999620 0.000010 0.000010
0.000010 0.000010 0.000010 0.000010 0.000010 0.000010 0.000010 0.000010 0.000010 0.009963 0.013314 0.000010 0.000010 0.000010 0.040532 0.000010 0.000010 0.000010 0.000010 0.000010 0.000010 0.000010 0.000010 0.007409 0.000010 0.000010 0.022430 0.000010 0.034344 0.000010 0.012489 0.003840 0.000010 0.000010 0.000010 0.000010 0.855379 0.000010 0.000010
0.028778 0.000010 0.007980 0.000010 0.000010 0.000010 0.000010 0.000010 0.000010 0.003023 0.035310 0.000010 0.000010 0.000010 0.044443 0.000010 0.000010 0.000010 0.000010 0.000010 0.000010 0.000010 0.000010 0.013178 0.000010 0.000010 0.000010 0.000010 0.026507 0.000010 0.044085 0.000010 0.000010 0.000010 0.000010 0.000010 0.796394 0.000010 0.000010
0.000010 0.003465 0.006367 0.000010 0.000010 0.000010 0.000010 0.000010 0.000010 0.000010 0.017225 0.000010 0.000010 0.000010 0.020932 0.000010 0.000010 0.000010 0.000010 0.000010 0.000010 0.000010 0.000010 0.006291 0.000010 0.000010 0.001013 0.000010 0.006232 0.000010 0.028433 0.008796 0.000010 0.000010 0.000010 0.000010 0.900956 0.000010 0.000010
0.000010 0.000010 0.019534 0.000010 0.000010 0.000010 0.000010 0.000010 0.000010 0.000010 0.000010 0.000010 0.000010 0.000010 0.037956 0.000010 0.000010 0.000010 0.000010 0.000010 0.000010 0.000010 0.000010 0.021766 0.000010 0.000010 0.019547 0.000010 0.012922 0.000010 0.000717 0.006025 0.000010 0.000010 0.000010 0.000010 0.881223 0.000010 0.000010
0.002300 0.000010 0.000010 0.000010 0.000010 0.000010 0.000010 0.000010 0.000010 0.000010 0.002096 0.000010 0.000010 0.000010 0.009480 0.000010 0.000010 0.000010 0.000010 0.000010 0.000010 0.000010 0.000010 0.015359 0.000010 0.000010 0.012354 0.000010 0.018546 0.000010 0.033017 0.000010 0.000010 0.000010 0.000010 0.000010 0.906538 0.000010 0.000010
0.000010 0.000010 0.001501 0.000010 0.000010 0.000010 0.000010 0.000010 0.000010 0.000010 0.019081 0.000010 0.000010 0.000010 0.005617 0.000010 0.000010 0.000010 0.000010 0.000010 0.000010 0.000010 0.000010 0.003808 0.000010 0.000010 0.032246 0.000010 0.024278 0.000010 0.000010 0.001506 0.000010 0.017057 0.000010 0.000010 0.894606 0.000010 0.000010
0.000010 0.000010 0.005522 0.000010 0.000010 0.000010 0.000010 0.000010 0.000010 0.000010 0.000010 0.000010 0.000010 0.000010 0.010585 0.000010 0.000010 0.000010 0.000010 0.000010 0.000010 0.000010 0.000010 0.000010 0.000010 0.000010 0.000010 0.000010 0.000010 0.000010 0.000010 0.003186 0.000010 0.000010 0.000010 0.000010 0.980358 0.000010 0.000010
0.000586 0.003346 0.060684 0.000010 0.000010 0.000010 0.000010 0.000010 0.000010 0.000010 0.021662 0.000010 0.000010 0.000010 0.014856 0.000010 0.000010 0.000010 0.000010 0.000010 0.000010 0.000010 0.000010 0.013610 0.000010 0.000010 0.014323 0.000010 0.093458 0.000010 0.055716 0.000010 0.000010 0.017108 0.000010 0.000010 0.704370 0.000010 0.000010
0.000010 0.000010 0.022757 0.000010 0.000010 0.000010 0.000010 0.000010 0.000010 0.000010 0.000010 0.000010 0.000010 0.000010 0.000010 0.000010 0.000010 0.000010 0.000010 0.000010 0.000010 0.000010 0.000010 0.000010 0.000010 0.000010 0.000010 0.000010 0.000010 0.000010 0.000010 0.004630 0.000010 0.000010 0.000010 0.000010 0.972254 0.000010 0.000010
0.000010 0.000010 0.009955 0.000010 0.000010 0.000010 0.000010 0.000010 0.000010 0.000010 0.000010 0.000010 0.000010 0.000010 0.000010 0.000010 0.000010 0.000010 0.000010 0.000010 0.000010 0.000010 0.000010 0.000010 0.000010 0.000010 0.003604 0.000010 0.000010 0.000010 0.000010 0.001549 0.000010 0.000010 0.000010 0.000010 0.984542 0.000010 0.000010
0.099473 0.001154 0.025563 0.000010 0.000010 0.000010 0.000010 0.000010 0.000010 0.000010 0.023263 0.000010 0.000010 0.000010 0.021180 0.000010 0.000010 0.000010 0.000010 0.000010 0.000010 0.000010 0.000010 0.008472 0.000010 0.000010 0.016862 0.000010 0.043400 0.000010 0.021672 0.000010 0.000010 0.000010 0.000010 0.000010 0.738671 0.000010 0.000010
0.000010 0.000010 0.000010 0.000010 0.000010 0.000010 0.000010 0.000010 0.000010 0.000010 0.000010 0.000010 0.000010 0.000010 0.000010 0.000010 0.000010 0.000010 0.000010 0.000010 0.000010 0.000010 0.000010 0.000010 0.000010 0.000010 0.000010 0.000010 0.000010 0.000010 0.000010 0.010902 0.000010 0.000010 0.000010 0.000010 0.988728 0.000010 0.000010
0.000010 0.000010 0.000010 0.000010 0.000010 0.000010 0.000010 0.000010 0.000010 0.000010 0.000013 0.000010 0.000010 0.000010 0.002440 0.000010 0.000010 0.000010 0.000010 0.000010 0.000010 0.000010 0.000010 0.000010 0.000010 0.000010 0.007043 0.000010 0.000010 0.000010 0.040552 0.011701 0.000010 0.000010 0.000010 0.000010 0.937921 0.000010 0.000010
0.000010 0.000010 0.000010 0.000010 0.000010 0.000010 0.000010 0.000010 0.000010 0.022839 0.000010 0.000010 0.000010 0.000010 0.051516 0.000010 0.000010 0.000010 0.000010 0.000010 0.000010 0.000010 0.000010 0.006228 0.000010 0.000010 0.011031 0.000010 0.048022 0.000010 0.000010 0.008729 0.000010 0.000010 0.000010 0.000010 0.851315 0.000010 0.000010
0.000010 0.000010 0.000010 0.047719 0.000010 0.013670 0.000010 0.000010 0.018308 0.000010 0.000010 0.000010 0.000010 0.000010 0.000010 0.388078 0.006766 0.020413 0.004306 0.011533 0.000010 0.015775 0.301132 0.010328 0.016718 0.045913 0.000010 0.000010 0.002942 0.009388 0.000010 0.000010 0.011709 0.000010 0.000010 0.060798 0.000010 0.006402 0.007903
0.000010 0.000010 0.000010 0.000010 0.000010 0.005102 0.000010 0.000010 0.039363 0.000010 0.000010 0.000010 0.000010 0.000010 0.000010 0.561676 0.000010 0.000010 0.011854 0.000010 0.000010 0.000010 0.243004 0.003136 0.000010 0.020957 0.000467 0.012758 0.003223 0.010033 0.000010 0.000010 0.008128 0.000010 0.025507 0.022438 0.000010 0.029417 0.002707
0.000010 0.000010 0.000010 0.000010 0.000010 0.000010 0.000010 0.000010 0.009196 0.000010 0.000010 0.000010 0.000010 0.000010 0.000010 0.601658 0.000010 0.000010 0.000010 0.000010 0.000010 0.003579 0.296602 0.004518 0.000010 0.038355 0.000010 0.000010 0.000010 0.000010 0.008664 0.000010 0.000010 0.000010 0.011378 0.022939 0.000010 0.002822 0.000010
0.000010 0.000010 0.000010 0.000010 0.000010 0.000010 0.000010 0.000010 0.039522 0.000010 0.000010 0.000010 0.000010 0.000010 0.000010 0.567649 0.000010 0.003303 0.000010 0.019331 0.000010 0.004367 0.264244 0.000010 0.000010 0.046324 0.000010 0.003827 0.001770 0.008135 0.000160 0.000010 0.000010 0.000010 0.000010 0.026365 0.000010 0.014743 0.000010
0.000010 0.000010 0.000010 0.000010 0.000010 0.012373 0.000010 0.000010 0.000010 0.000010 0.000010 0.000010 0.000010 0.000123 0.000010 0.602224 0.000010 0.000010 0.003000 0.014082 0.000010 0.000010 0.270115 0.008192 0.000010 0.027344 0.000010 0.007285 0.003048 0.034375 0.000010 0.000010 0.000010 0.000010 0.000010 0.000010 0.000010 0.017569 0.000010
0.000010 0.000010 0.000010 0.003750 0.001769 0.001985 0.004737 0.000010 0.035066 0.000010 0.000010 0.000010 0.000010 0.001689 0.000010 0.465648 0.000010 0.000010 0.007260 0.000010 0.000010 0.013787 0.282289 0.014700 0.004940 0.063166 0.003158 0.000010 0.009548 0.007493 0.000010 0.000010 0.021278 0.000010 0.025022 0.021701 0.000010 0.010824 0.000010
0.000010 0.000010 0.000010 0.053308 0.000010 0.000014 0.008227 0.000010 0.070143 0.000010 0.000010 0.000010 0.000010 0.035617 0.000010 0.257438 0.000010 0.025007 0.025445 0.002870 0.000010 0.033685 0.300503 0.000010 0.002702 0.059666 0.000010 0.000010 0.003928 0.000282 0.010051 0.000010 0.023099 0.000010 0.007867 0.049195 0.000010 0.026493 0.004279
0.000010 0.000010 0.000010 0.006473 0.002002 0.004443 0.000010 0.000010 0.059261 0.000010 0.000010 0.000010 0.000010 0.006762 0.000010 0.348134 0.000010 0.021269 0.004132 0.022170 0.000010 0.022739 0.312970 0.008584 0.039969 0.064209 0.000010 0.000010 0.000010 0.000010 0.018905 0.000010 0.020847 0.000010 0.008788 0.000010 0.000010 0.028133 0.000010
0.000010 0.000010 0.000010 0.001526 0.000010 0.000448 0.000010 0.024495 0.070153 0.000010 0.000010 0.000010 0.000010 0.034049 0.000010 0.299654 0.000010 0.001546 0.038087 0.016143 0.000010 0.043365 0.276800 0.004588 0.026680 0.059690 0.000010 0.000010 0.000010 0.002994 0.001006 0.000010 0.021742 0.000010 0.026489 0.038856 0.000010 0.011497 0.000010
0.000010 0.000010 0.000010 0.027180 0.000010 0.001532 0.000010 0.000010 0.048255 0.000010 0.000010 0.000010 0.000010 0.027766 0.000010 0.366873 0.009424 0.000010 0.000759 0.020837 0.000010 0.048900 0.297936 0.002489 0.000247 0.062129 0.000010 0.000157 0.002851 0.000010 0.000010 0.000010 0.019159 0.000010 0.016869 0.036956 0.000010 0.009481 0.000010
0.000010 0.000010 0.000010 0.041216 0.000010 0.000010 0.000010 0.000010 0.027433 0.000010 0.000010 0.000010 0.000010 0.016884 0.000010 0.321004 0.000010 0.000010 0.012611 0.000010 0.000010 0.037996 0.296635 0.011504 0.031036 0.084025 0.000010 0.017988 0.000010 0.000010 0.000010 0.000010 0.019927 0.000010 0.016778 0.049021 0.000010 0.015701 0.000010
0.000010 0.000010 0.000010 0.000010 0.007040 0.007911 0.000010 0.001989 0.010846 0.000010 0.000010 0.000010 0.000010 0.024709 0.000010 0.584948 0.000010 0.000010 0.000010 0.020500 0.000010 0.000055 0.245653 0.000010 0.000010 0.037144 0.000010 0.019135 0.015689 0.003477 0.000010 0.000010 0.000010 0.000010 0.003739 0.000010 0.000010 0.016926 0.000010
0.000010 0.000010 0.000010 0.002389 0.000010 0.000010 0.002499 0.000010 0.078551 0.000010 0.000010 0.000010 0.002362 0.042713 0.000010 0.402558 0.000010 0.000010 0.004117 0.016468 0.000010 0.025660 0.255245 0.003477 0.011467 0.093331 0.000010 0.000010 0.000010 0.000010 0.000010 0.000010 0.016938 0.000010 0.012963 0.016804 0.000010 0.001228 0.011019
[truncated: 90,559 more chars]
