# Supplementary material for: Genetic analysis of Thai cattle reveals a Southeast Asian indicine ancestry
Source: PeerJ. 2015 Oct 27;3:e1318. doi: 10.7717/peerj.1318 (PMC4627918; doi:10.7717/peerj.1318)
Supplement: Dataset S2 — The Q values inferred by ADMIXTURE for each modeled K are shown for each individual, which are labeled according to breed information. The data are organized into three folders, each of which represents the ADMIXTURE experiments described in Fig. S5. [file peerj-03-1318-s007.zip › SupplementDataS7/1397breeds/4.Q]

0.417697 0.000010 0.582283 0.000010
0.419875 0.000010 0.580105 0.000010
0.389514 0.000010 0.610466 0.000010
0.425288 0.000010 0.572225 0.002477
0.436240 0.000010 0.563740 0.000010
0.362706 0.000010 0.637274 0.000010
0.382771 0.011752 0.605467 0.000010
0.386545 0.000010 0.613435 0.000010
0.382739 0.013861 0.603390 0.000010
0.405761 0.000010 0.594219 0.000010
0.416976 0.002790 0.580225 0.000010
0.389313 0.000010 0.610667 0.000010
0.406499 0.001944 0.591548 0.000010
0.397515 0.007153 0.595322 0.000010
0.423009 0.002127 0.574854 0.000010
0.420515 0.000010 0.579465 0.000010
0.356884 0.015435 0.627671 0.000010
0.393289 0.000010 0.606691 0.000010
0.386801 0.000010 0.613179 0.000010
0.407766 0.000018 0.592206 0.000010
0.587108 0.000010 0.412872 0.000010
0.547430 0.000010 0.450442 0.002118
0.586494 0.000010 0.412159 0.001337
0.573096 0.000010 0.426884 0.000010
0.571194 0.000010 0.428786 0.000010
0.576266 0.000010 0.423714 0.000010
0.572665 0.000010 0.427315 0.000010
0.583702 0.000010 0.416002 0.000285
0.565195 0.000010 0.433927 0.000868
0.568766 0.000010 0.431214 0.000010
0.582168 0.000010 0.415791 0.002031
0.609136 0.000010 0.390844 0.000010
0.597875 0.000010 0.402105 0.000010
0.570626 0.000010 0.429312 0.000052
0.564745 0.000010 0.435235 0.000010
0.560786 0.000010 0.439194 0.000010
0.565773 0.000010 0.434207 0.000010
0.571483 0.000010 0.428497 0.000010
0.574936 0.000010 0.425044 0.000010
0.563627 0.000010 0.436353 0.000010
0.955123 0.026708 0.018159 0.000010
0.946671 0.026518 0.026801 0.000010
0.970024 0.022303 0.007664 0.000010
0.970626 0.021749 0.007615 0.000010
0.949023 0.035106 0.015861 0.000010
0.965394 0.020298 0.014297 0.000010
0.958811 0.026560 0.014619 0.000010
0.945889 0.033975 0.020126 0.000010
0.970805 0.011633 0.017552 0.000010
0.961372 0.037512 0.000010 0.001105
0.968610 0.022325 0.009055 0.000010
0.956789 0.031827 0.011374 0.000010
0.961036 0.030714 0.008240 0.000010
0.947264 0.034513 0.018214 0.000010
0.954526 0.031207 0.014258 0.000010
0.957769 0.033900 0.008321 0.000010
0.951418 0.025592 0.016184 0.006806
0.933201 0.034001 0.031244 0.001553
0.970152 0.029419 0.000419 0.000010
0.953394 0.032605 0.013991 0.000010
0.759016 0.025079 0.204725 0.011181
0.743093 0.025511 0.213326 0.018069
0.686696 0.012318 0.274385 0.026601
0.655297 0.021239 0.273770 0.049693
0.734986 0.016465 0.235471 0.013078
0.736464 0.000010 0.238665 0.024861
0.671776 0.017175 0.256601 0.054448
0.756672 0.020299 0.207584 0.015445
0.717619 0.000010 0.245552 0.036819
0.723486 0.003934 0.261011 0.011569
0.698098 0.005365 0.263212 0.033325
0.688664 0.017438 0.270864 0.023034
0.769127 0.013751 0.203404 0.013718
0.676455 0.024840 0.256649 0.042056
0.685394 0.033171 0.240084 0.041350
0.709578 0.027655 0.227481 0.035286
0.720632 0.016439 0.214333 0.048596
0.691371 0.009591 0.256952 0.042086
0.726739 0.012838 0.247058 0.013365
0.706128 0.015181 0.255114 0.023577
0.989674 0.006189 0.004127 0.000010
0.994653 0.005327 0.000010 0.000010
0.986115 0.013865 0.000010 0.000010
0.969296 0.009109 0.021585 0.000010
0.997426 0.002554 0.000010 0.000010
0.995032 0.002754 0.002204 0.000010
0.994082 0.005208 0.000010 0.000699
0.983870 0.016110 0.000010 0.000010
0.979293 0.020687 0.000010 0.000010
0.983221 0.016759 0.000010 0.000010
0.993502 0.006478 0.000010 0.000010
0.992566 0.007414 0.000010 0.000010
0.994594 0.005386 0.000010 0.000010
0.994226 0.005754 0.000010 0.000010
0.982439 0.012990 0.004561 0.000010
0.985835 0.014145 0.000010 0.000010
0.994264 0.005716 0.000010 0.000010
0.985481 0.014499 0.000010 0.000010
0.986806 0.013174 0.000010 0.000010
0.965763 0.022226 0.010837 0.001174
0.694011 0.158186 0.087088 0.060715
0.706788 0.142486 0.095534 0.055191
0.690576 0.169791 0.077543 0.062091
0.678567 0.120912 0.157665 0.042857
0.654647 0.126373 0.166787 0.052193
0.656301 0.145081 0.142316 0.056303
0.679506 0.163302 0.115564 0.041629
0.695182 0.156943 0.100446 0.047429
0.692967 0.141714 0.122254 0.043065
0.675182 0.153278 0.124537 0.047003
0.706391 0.156041 0.091186 0.046381
0.689717 0.160264 0.096369 0.053650
0.676945 0.176672 0.074623 0.071760
0.664563 0.197258 0.059546 0.078633
0.652218 0.196071 0.069321 0.082390
0.664773 0.189908 0.058659 0.086660
0.669777 0.176879 0.068516 0.084828
0.666308 0.194141 0.048879 0.090672
0.696011 0.127500 0.102315 0.074174
0.684346 0.125542 0.110515 0.079597
0.810405 0.040847 0.142058 0.006689
0.901188 0.023550 0.075252 0.000010
0.870502 0.025195 0.102179 0.002124
0.933945 0.038252 0.025638 0.002165
0.940920 0.033128 0.025942 0.000010
0.949518 0.033351 0.017121 0.000010
0.965696 0.020282 0.014011 0.000010
0.966120 0.024538 0.009332 0.000010
0.944466 0.018800 0.035281 0.001453
0.909063 0.037415 0.052920 0.000602
0.937389 0.033228 0.029373 0.000010
0.940936 0.029143 0.029911 0.000010
0.974883 0.023735 0.001372 0.000010
0.946770 0.028624 0.024596 0.000010
0.946849 0.017536 0.024056 0.011559
0.952883 0.037402 0.007186 0.002528
0.957443 0.026378 0.016169 0.000010
0.870316 0.036074 0.083584 0.010026
0.885361 0.031102 0.082737 0.000800
0.783732 0.075026 0.140240 0.001001
0.666925 0.091704 0.164269 0.077102
0.757504 0.103583 0.054905 0.084008
0.400742 0.040165 0.536184 0.022908
0.631263 0.088178 0.230193 0.050366
0.583173 0.068550 0.300632 0.047645
0.729674 0.100038 0.077839 0.092449
0.737222 0.107339 0.061385 0.094054
0.729896 0.115835 0.067306 0.086963
0.716770 0.095795 0.105194 0.082241
0.938831 0.032820 0.027884 0.000465
0.919015 0.033094 0.047881 0.000010
0.871285 0.044160 0.084347 0.000208
0.905354 0.026400 0.068236 0.000010
0.933502 0.010415 0.052526 0.003558
0.875518 0.021782 0.102690 0.000010
0.849354 0.006176 0.144460 0.000010
0.853862 0.029074 0.113572 0.003492
0.860464 0.007402 0.123583 0.008551
0.859850 0.007155 0.130228 0.002767
0.810489 0.000010 0.183136 0.006366
0.834002 0.018222 0.147766 0.000010
0.864842 0.006920 0.126889 0.001349
0.849592 0.005491 0.139447 0.005470
0.873620 0.024120 0.097269 0.004992
0.853448 0.012874 0.124613 0.009065
0.827186 0.018361 0.129398 0.025055
0.839967 0.028517 0.131506 0.000010
0.843630 0.013542 0.142817 0.000010
0.826096 0.026695 0.138887 0.008322
0.314660 0.011658 0.673672 0.000010
0.335611 0.031231 0.621733 0.011425
0.288651 0.023746 0.687593 0.000010
0.353767 0.009374 0.636849 0.000010
0.285861 0.030517 0.683612 0.000010
0.311065 0.011919 0.677006 0.000010
0.271658 0.033770 0.694563 0.000010
0.315094 0.020889 0.664007 0.000010
0.293472 0.029873 0.676645 0.000010
0.313501 0.015033 0.671455 0.000010
0.330596 0.012188 0.657206 0.000010
0.300364 0.021356 0.678270 0.000010
0.263714 0.021807 0.714469 0.000010
0.302816 0.010973 0.686201 0.000010
0.304923 0.008105 0.686962 0.000010
0.297522 0.023530 0.678937 0.000010
0.314299 0.023166 0.662525 0.000010
0.283448 0.012605 0.703937 0.000010
0.321539 0.021353 0.657098 0.000010
0.317055 0.015998 0.666937 0.000010
0.732719 0.031470 0.235801 0.000010
0.774729 0.022200 0.203061 0.000010
0.776414 0.026420 0.197155 0.000010
0.744820 0.025119 0.230052 0.000010
0.775751 0.020639 0.203601 0.000010
0.756036 0.010520 0.233433 0.000010
0.729458 0.024375 0.246158 0.000010
0.745160 0.033639 0.220586 0.000615
0.758313 0.020650 0.221028 0.000010
0.735237 0.020637 0.244116 0.000010
0.770666 0.009247 0.220077 0.000010
0.750226 0.024134 0.225630 0.000010
0.757924 0.022535 0.219531 0.000010
0.754836 0.031413 0.213741 0.000010
0.767759 0.016529 0.215701 0.000010
0.746609 0.011283 0.242098 0.000010
0.771216 0.014151 0.214623 0.000010
0.734572 0.024158 0.241260 0.000010
0.737445 0.018634 0.243912 0.000010
0.763872 0.017038 0.217586 0.001504
0.893363 0.047931 0.052546 0.006161
0.873241 0.044675 0.070630 0.011454
0.863222 0.056003 0.071446 0.009330
0.880121 0.050265 0.069604 0.000010
0.879588 0.059298 0.055662 0.005451
0.890623 0.049282 0.055131 0.004964
0.878968 0.057309 0.058149 0.005574
0.884376 0.043648 0.065751 0.006226
0.874660 0.048177 0.075140 0.002022
0.886276 0.050078 0.057065 0.006581
0.878504 0.054214 0.062556 0.004726
0.893301 0.045657 0.053608 0.007434
0.883240 0.047524 0.066063 0.003173
0.884781 0.041977 0.063260 0.009981
0.863834 0.055757 0.072084 0.008324
0.878140 0.040081 0.072295 0.009483
0.864559 0.058716 0.066968 0.009756
0.885933 0.042010 0.068281 0.003776
0.880489 0.062776 0.051993 0.004742
0.888963 0.047980 0.060932 0.002125
0.751912 0.102534 0.057189 0.088365
0.784821 0.085366 0.042839 0.086973
0.761749 0.095898 0.046263 0.096090
0.768986 0.098193 0.037896 0.094925
0.770945 0.092739 0.053386 0.082930
0.762166 0.088901 0.046163 0.102770
0.764521 0.100029 0.044321 0.091129
0.773043 0.092417 0.048666 0.085874
0.767238 0.093426 0.041123 0.098213
0.764944 0.093209 0.045517 0.096330
0.784020 0.095619 0.035809 0.084552
0.777643 0.080823 0.050431 0.091103
0.763812 0.090304 0.047308 0.098577
0.757323 0.096610 0.056142 0.089925
0.776821 0.078883 0.054133 0.090162
0.767971 0.092527 0.051242 0.088260
0.752804 0.082434 0.067437 0.097325
0.764318 0.095275 0.051894 0.088513
0.785195 0.083172 0.038171 0.093462
0.761614 0.097527 0.057427 0.083432
0.993083 0.006897 0.000010 0.000010
0.933675 0.010413 0.055903 0.000010
0.872819 0.013146 0.114025 0.000010
0.989981 0.009999 0.000010 0.000010
0.813033 0.018079 0.168878 0.000010
0.926277 0.006651 0.067062 0.000010
0.865584 0.008238 0.126168 0.000010
0.928776 0.006669 0.064544 0.000010
0.887624 0.005035 0.107330 0.000010
0.913035 0.010725 0.076230 0.000010
0.850232 0.016676 0.133081 0.000010
0.771045 0.019889 0.209056 0.000010
0.819684 0.003786 0.176520 0.000010
0.845336 0.011267 0.143387 0.000010
0.789576 0.004065 0.206348 0.000010
0.953667 0.018826 0.027498 0.000010
0.989314 0.010666 0.000010 0.000010
0.693095 0.028242 0.278653 0.000010
0.979518 0.020462 0.000010 0.000010
0.916924 0.016837 0.066229 0.000010
0.565416 0.088098 0.142874 0.203613
0.627437 0.109341 0.145571 0.117651
0.588680 0.077807 0.145077 0.188436
0.720651 0.126712 0.129182 0.023455
0.664391 0.108322 0.153478 0.073808
0.596955 0.103395 0.109507 0.190143
0.582487 0.094985 0.167840 0.154688
0.701995 0.115448 0.158284 0.024272
0.641887 0.126941 0.130724 0.100449
0.728816 0.125348 0.121632 0.024203
0.710181 0.115740 0.135073 0.039006
0.694353 0.112492 0.149102 0.044053
0.700130 0.134140 0.126077 0.039654
0.686674 0.113660 0.158417 0.041249
0.710256 0.107759 0.127540 0.054445
0.723935 0.114585 0.116324 0.045157
0.693788 0.103995 0.151998 0.050218
0.666153 0.120091 0.133263 0.080493
0.678888 0.118347 0.140279 0.062486
0.728029 0.124205 0.134097 0.013669
0.707261 0.000010 0.292719 0.000010
0.725773 0.006386 0.267831 0.000010
0.733207 0.000010 0.266773 0.000010
0.735315 0.001734 0.262941 0.000010
0.731050 0.004161 0.264083 0.000706
0.719998 0.001276 0.278715 0.000010
0.738795 0.000010 0.261185 0.000010
0.719583 0.000010 0.280397 0.000010
0.598759 0.014439 0.355382 0.031419
0.609421 0.030457 0.333352 0.026771
0.583571 0.033089 0.349702 0.033639
0.597279 0.031910 0.332205 0.038607
0.574437 0.033368 0.337469 0.054725
0.544248 0.075754 0.216531 0.163467
0.546666 0.064058 0.223593 0.165682
0.545689 0.097097 0.221954 0.135261
0.526245 0.075148 0.232364 0.166243
0.569358 0.072462 0.219632 0.138548
0.574422 0.076360 0.225250 0.123967
0.582847 0.089277 0.227179 0.100697
0.536390 0.085150 0.230349 0.148112
0.528402 0.063848 0.253756 0.153993
0.562168 0.061114 0.231498 0.145219
0.549090 0.083815 0.214418 0.152677
0.509501 0.087681 0.217992 0.184826
0.587396 0.078476 0.225863 0.108265
0.595332 0.082235 0.200510 0.121923
0.000010 0.000010 0.999970 0.000010
0.104392 0.000010 0.895588 0.000010
0.000010 0.000010 0.999970 0.000010
0.000010 0.000010 0.999970 0.000010
0.000010 0.000010 0.999970 0.000010
0.036658 0.000010 0.963322 0.000010
0.207956 0.015062 0.776972 0.000010
0.095041 0.008051 0.896898 0.000010
0.029233 0.003558 0.967199 0.000010
0.000010 0.000010 0.999970 0.000010
0.000010 0.000010 0.999970 0.000010
0.000010 0.000010 0.999970 0.000010
0.007576 0.008905 0.983509 0.000010
0.000010 0.000010 0.999970 0.000010
0.000010 0.000010 0.999970 0.000010
0.000010 0.000010 0.999970 0.000010
0.000010 0.000010 0.999970 0.000010
0.036550 0.008919 0.954521 0.000010
0.000010 0.007610 0.992370 0.000010
0.000010 0.002505 0.997475 0.000010
0.000010 0.005064 0.994916 0.000010
0.019506 0.013091 0.967392 0.000010
0.000010 0.000010 0.999970 0.000010
0.038378 0.019958 0.941654 0.000010
0.045828 0.006497 0.947665 0.000010
0.046139 0.000010 0.953841 0.000010
0.000010 0.000010 0.999970 0.000010
0.006314 0.003049 0.990627 0.000010
0.333783 0.008596 0.657611 0.000010
0.013175 0.010623 0.976191 0.000010
0.000010 0.008609 0.991371 0.000010
0.043846 0.023539 0.932605 0.000010
0.076328 0.000018 0.923644 0.000010
0.102148 0.006752 0.891089 0.000010
0.116613 0.006074 0.877167 0.000145
0.642645 0.113394 0.138532 0.105430
0.636113 0.100931 0.162398 0.100558
0.659041 0.103285 0.175318 0.062355
0.611107 0.109378 0.175663 0.103852
0.659683 0.100992 0.142591 0.096734
0.623600 0.090722 0.167739 0.117940
0.621856 0.118465 0.176277 0.083402
0.669378 0.103405 0.149021 0.078196
0.344956 0.001394 0.653639 0.000010
0.366932 0.003408 0.629650 0.000010
0.395963 0.001839 0.602189 0.000010
0.369420 0.018237 0.611490 0.000853
0.395512 0.003952 0.600526 0.000010
0.428395 0.000010 0.571585 0.000010
0.402910 0.000017 0.597063 0.000010
0.366015 0.006998 0.626977 0.000010
0.388644 0.000010 0.611336 0.000010
0.392834 0.000368 0.606787 0.000010
0.388315 0.000010 0.611665 0.000010
0.336027 0.000013 0.663950 0.000010
0.410196 0.001582 0.588212 0.000010
0.373764 0.000010 0.626216 0.000010
0.373190 0.004818 0.621983 0.000010
0.410123 0.000010 0.589857 0.000010
0.386466 0.003268 0.610256 0.000010
0.380088 0.004487 0.615415 0.000010
0.398408 0.000820 0.600762 0.000010
0.665340 0.064373 0.213434 0.056853
0.731002 0.066227 0.195408 0.007362
0.671710 0.046367 0.269680 0.012243
0.701999 0.043430 0.238816 0.015755
0.698955 0.040723 0.237433 0.022889
0.690744 0.047526 0.231801 0.029929
0.711730 0.043601 0.210770 0.033900
0.722294 0.051370 0.208838 0.017498
0.722182 0.032551 0.221404 0.023863
0.609848 0.034826 0.350861 0.004465
0.614872 0.022508 0.361219 0.001401
0.629544 0.025967 0.344479 0.000010
0.615143 0.028142 0.353399 0.003316
0.615158 0.035436 0.349396 0.000010
0.587895 0.032839 0.379215 0.000051
0.632565 0.015271 0.352155 0.000010
0.610827 0.038534 0.347249 0.003389
0.603111 0.038218 0.350168 0.008503
0.619708 0.030587 0.349695 0.000010
0.604332 0.027836 0.361398 0.006434
0.617755 0.026021 0.347060 0.009164
0.613016 0.033065 0.353908 0.000010
0.599142 0.035664 0.355995 0.009199
0.635086 0.032950 0.331954 0.000010
0.631743 0.035402 0.330126 0.002729
0.601405 0.034233 0.364353 0.000010
0.620390 0.029209 0.342279 0.008123
0.596446 0.033316 0.364522 0.005716
0.598779 0.048888 0.345818 0.006515
0.635752 0.000010 0.364228 0.000010
0.595753 0.003375 0.400862 0.000010
0.616987 0.005652 0.377351 0.000010
0.611095 0.005867 0.383028 0.000010
0.588502 0.001049 0.410438 0.000010
0.617569 0.001802 0.380620 0.000010
0.623587 0.009141 0.367262 0.000010
0.568386 0.000010 0.431594 0.000010
0.600129 0.001009 0.398852 0.000010
0.618964 0.008096 0.372930 0.000010
0.587512 0.003938 0.408540 0.000010
0.606946 0.005510 0.387535 0.000010
0.568201 0.000010 0.431779 0.000010
0.591198 0.003069 0.405723 0.000010
0.612228 0.000010 0.387752 0.000010
0.695472 0.064864 0.237547 0.002117
0.582985 0.000010 0.416995 0.000010
0.610439 0.005091 0.384460 0.000010
0.749037 0.018570 0.232384 0.000010
0.893726 0.014442 0.091822 0.000010
0.910265 0.000010 0.089715 0.000010
0.907479 0.018098 0.074413 0.000010
0.896453 0.001841 0.101696 0.000010
0.901926 0.006604 0.091460 0.000010
0.900101 0.002363 0.097526 0.000010
0.886263 0.019193 0.094534 0.000010
0.909770 0.012247 0.077973 0.000010
0.911750 0.000071 0.088169 0.000010
0.904762 0.009421 0.085807 0.000010
0.911490 0.002505 0.085995 0.000010
0.892222 0.002450 0.105319 0.000010
0.868889 0.025807 0.105294 0.000010
0.903001 0.001955 0.095033 0.000010
0.909995 0.001094 0.088901 0.000010
0.918048 0.000010 0.081932 0.000010
0.891379 0.007155 0.101455 0.000010
0.913337 0.000010 0.086643 0.000010
0.884238 0.004292 0.111460 0.000010
0.961475 0.028118 0.009237 0.001170
0.971121 0.008030 0.020839 0.000010
0.967033 0.016719 0.014276 0.001972
0.973300 0.012828 0.013861 0.000010
0.958514 0.024820 0.016656 0.000010
0.972126 0.017243 0.010620 0.000010
0.936389 0.031450 0.032151 0.000010
0.964689 0.026865 0.008436 0.000010
0.969194 0.011318 0.019478 0.000010
0.938960 0.025448 0.035582 0.000010
0.936878 0.017335 0.045777 0.000010
0.973566 0.010383 0.011281 0.004770
0.962580 0.023781 0.013513 0.000127
0.966435 0.025518 0.008037 0.000010
0.966460 0.020931 0.012600 0.000010
0.956051 0.021227 0.022712 0.000010
0.964649 0.017565 0.016813 0.000973
0.955832 0.013252 0.029676 0.001240
0.951344 0.016274 0.028702 0.003680
0.962386 0.022364 0.014668 0.000583
0.842101 0.034207 0.123682 0.000010
0.864919 0.017801 0.117270 0.000010
0.847655 0.025564 0.126771 0.000010
0.874330 0.021997 0.103663 0.000010
0.876701 0.005963 0.117326 0.000010
0.848468 0.023340 0.128182 0.000010
0.876579 0.018722 0.104689 0.000010
0.885126 0.016882 0.097982 0.000010
0.870447 0.016932 0.112612 0.000010
0.886700 0.019323 0.093967 0.000010
0.868403 0.019169 0.112418 0.000010
0.850452 0.021447 0.128091 0.000010
0.846682 0.026575 0.126734 0.000010
0.832833 0.027538 0.139619 0.000010
0.832302 0.023380 0.144308 0.000010
0.831992 0.024792 0.143205 0.000010
0.821499 0.018516 0.159975 0.000010
0.830595 0.034456 0.134939 0.000010
0.851371 0.014279 0.134341 0.000010
0.839221 0.028457 0.132312 0.000010
0.989467 0.002359 0.008164 0.000010
0.996413 0.002847 0.000730 0.000010
0.999970 0.000010 0.000010 0.000010
0.992800 0.007180 0.000010 0.000010
0.999970 0.000010 0.000010 0.000010
0.985536 0.014437 0.000018 0.000010
0.999970 0.000010 0.000010 0.000010
0.999307 0.000673 0.000010 0.000010
0.995647 0.004331 0.000012 0.000010
0.998746 0.000010 0.001234 0.000010
0.998138 0.001842 0.000010 0.000010
0.986115 0.013865 0.000010 0.000010
0.990304 0.000010 0.009676 0.000010
0.968535 0.011399 0.020055 0.000010
0.989863 0.004431 0.005696 0.000010
0.985441 0.014539 0.000010 0.000010
0.989814 0.001756 0.008420 0.000010
0.999963 0.000017 0.000010 0.000010
0.992548 0.001757 0.005684 0.000010
0.999970 0.000010 0.000010 0.000010
0.556310 0.018021 0.425660 0.000010
0.520206 0.024365 0.455419 0.000010
0.559364 0.013244 0.423820 0.003573
0.521051 0.000010 0.478929 0.000010
0.519048 0.037046 0.443896 0.000010
0.544576 0.014607 0.440806 0.000010
0.533392 0.018137 0.448462 0.000010
0.524221 0.031554 0.444215 0.000010
0.503776 0.032844 0.463369 0.000010
0.530541 0.016390 0.453060 0.000010
0.533558 0.023850 0.442582 0.000010
0.536973 0.034469 0.428548 0.000010
0.505954 0.015914 0.473334 0.004798
0.508474 0.021854 0.469662 0.000010
0.519417 0.021441 0.459131 0.000010
0.505307 0.023567 0.471116 0.000010
0.528115 0.016404 0.455471 0.000010
0.524095 0.022245 0.453649 0.000010
0.574484 0.009920 0.415585 0.000010
0.493676 0.012800 0.490765 0.002760
0.500787 0.166559 0.058146 0.274508
0.528971 0.157727 0.053106 0.260197
0.486545 0.162043 0.042695 0.308717
0.588732 0.138328 0.064603 0.208337
0.602267 0.145593 0.064540 0.187600
0.474514 0.151028 0.045748 0.328710
0.620787 0.142147 0.045418 0.191648
0.603000 0.152914 0.046224 0.197862
0.438578 0.167598 0.091333 0.302491
0.458836 0.160329 0.038757 0.342077
0.440968 0.163351 0.038316 0.357365
0.452531 0.168162 0.032660 0.346648
0.463866 0.155187 0.027891 0.353057
0.446204 0.185804 0.027714 0.340278
0.475438 0.169060 0.013155 0.342347
0.434605 0.186730 0.042339 0.336326
0.509470 0.164474 0.030580 0.295476
0.410170 0.188292 0.024872 0.376667
0.405538 0.191349 0.030269 0.372845
0.415270 0.181227 0.025535 0.377967
0.404667 0.202452 0.020054 0.372826
0.416067 0.176264 0.051229 0.356440
0.408174 0.192520 0.037991 0.361315
0.408017 0.171361 0.033996 0.386627
0.380905 0.272710 0.040449 0.305937
0.364415 0.263210 0.021024 0.351351
0.374622 0.252006 0.051344 0.322028
0.367755 0.235853 0.041077 0.355315
0.340016 0.283878 0.036444 0.339662
0.330604 0.286479 0.038289 0.344628
0.361147 0.266700 0.025214 0.346939
0.373277 0.288715 0.027364 0.310644
0.460709 0.165598 0.026876 0.346818
0.493993 0.160050 0.024320 0.321637
0.484722 0.161392 0.021883 0.332003
0.458324 0.163698 0.031997 0.345981
0.552713 0.149739 0.052094 0.245453
0.454921 0.177612 0.031225 0.336242
0.497062 0.159499 0.033597 0.309842
0.504398 0.160265 0.037836 0.297501
0.000010 0.907285 0.000010 0.092695
0.000010 0.888828 0.000010 0.111152
0.000010 0.876465 0.000010 0.123515
0.000010 0.843582 0.000010 0.156398
0.000010 0.889382 0.000010 0.110598
0.000010 0.797933 0.000010 0.202047
0.000010 0.999970 0.000010 0.000010
0.000010 0.999970 0.000010 0.000010
0.000010 0.999970 0.000010 0.000010
0.000010 0.999970 0.000010 0.000010
0.000010 0.999970 0.000010 0.000010
0.000010 0.999970 0.000010 0.000010
0.000010 0.999970 0.000010 0.000010
0.000010 0.999970 0.000010 0.000010
0.000010 0.999970 0.000010 0.000010
0.000010 0.999970 0.000010 0.000010
0.000010 0.999970 0.000010 0.000010
0.000010 0.999970 0.000010 0.000010
0.000010 0.999970 0.000010 0.000010
0.000010 0.999970 0.000010 0.000010
0.050704 0.216241 0.029782 0.703273
0.032068 0.232464 0.024420 0.711048
0.039267 0.228994 0.028048 0.703691
0.025491 0.228203 0.033996 0.712310
0.021260 0.234798 0.043437 0.700505
0.045180 0.233220 0.029881 0.691720
0.031184 0.228031 0.023321 0.717464
0.030693 0.225396 0.052549 0.691362
0.022497 0.226372 0.010778 0.740353
0.023779 0.231027 0.018820 0.726374
0.020192 0.235689 0.033923 0.710195
0.043466 0.224780 0.039189 0.692565
0.017253 0.227689 0.037331 0.717727
0.032079 0.229877 0.016909 0.721135
0.022754 0.248460 0.037511 0.691275
0.021702 0.232177 0.023391 0.722731
0.025458 0.217953 0.022549 0.734040
0.036527 0.215266 0.034098 0.714110
0.040041 0.221804 0.039011 0.699144
0.030368 0.233810 0.023349 0.712473
0.026159 0.008003 0.002547 0.963291
0.034076 0.003601 0.008594 0.953729
0.038037 0.014165 0.019078 0.928721
0.038399 0.000010 0.028023 0.933568
0.058822 0.007031 0.023716 0.910431
0.033100 0.014438 0.017935 0.934527
0.019740 0.001635 0.011500 0.967124
0.045774 0.005958 0.013377 0.934891
0.068851 0.007299 0.035696 0.888154
0.087419 0.000388 0.063975 0.848218
0.077599 0.004610 0.040838 0.876953
0.027552 0.002569 0.029074 0.940805
0.021627 0.004959 0.007507 0.965908
0.062412 0.000737 0.031801 0.905050
0.046450 0.003218 0.016743 0.933589
0.033486 0.012737 0.046150 0.907627
0.043221 0.006618 0.038779 0.911382
0.057320 0.012393 0.023079 0.907208
0.041542 0.000073 0.015487 0.942897
0.038363 0.008789 0.006906 0.945942
0.014024 0.003433 0.000010 0.982533
0.010933 0.000700 0.000729 0.987638
0.000010 0.002932 0.000010 0.997048
0.000010 0.000010 0.000010 0.999970
0.000010 0.004214 0.000010 0.995766
0.007799 0.006546 0.000010 0.985644
0.004088 0.000010 0.000010 0.995892
0.000010 0.004624 0.001211 0.994155
0.002735 0.000010 0.000010 0.997245
0.000010 0.000010 0.000010 0.999970
0.000010 0.001335 0.000010 0.998645
0.002442 0.000010 0.000010 0.997538
0.005173 0.003759 0.000010 0.991058
0.000010 0.000010 0.000010 0.999970
0.010856 0.006156 0.006708 0.976280
0.010788 0.000010 0.000010 0.989192
0.013277 0.002659 0.000010 0.984054
0.023157 0.001995 0.000010 0.974838
0.000577 0.004717 0.000010 0.994695
0.000010 0.000010 0.000010 0.999970
0.000010 0.000010 0.000010 0.999970
0.000010 0.000010 0.000010 0.999970
0.000010 0.000010 0.000010 0.999970
0.000010 0.000010 0.000010 0.999970
0.000010 0.000010 0.000010 0.999970
0.000010 0.000010 0.000010 0.999970
0.000010 0.000010 0.000010 0.999970
0.000010 0.000600 0.000010 0.999380
0.000010 0.000010 0.000010 0.999970
0.000010 0.000010 0.000010 0.999970
0.000010 0.000010 0.000010 0.999970
0.000010 0.000010 0.000010 0.999970
0.000010 0.000010 0.000010 0.999970
0.000010 0.000010 0.000010 0.999970
0.000010 0.000010 0.005506 0.994474
0.000010 0.000010 0.000010 0.999970
0.000010 0.000010 0.000010 0.999970
0.000010 0.000010 0.000010 0.999970
0.000010 0.000010 0.000010 0.999970
0.000010 0.000010 0.000010 0.999970
0.000010 0.000010 0.006856 0.993124
0.000010 0.000010 0.000010 0.999970
0.000010 0.003403 0.000010 0.996577
0.005516 0.000020 0.000010 0.994454
0.000010 0.000038 0.000010 0.999942
0.000010 0.003006 0.000010 0.996974
0.000010 0.000010 0.000010 0.999970
0.000010 0.000010 0.000010 0.999970
0.000010 0.000335 0.000010 0.999645
0.000010 0.002233 0.013331 0.984426
0.000010 0.000010 0.000010 0.999970
0.000010 0.000010 0.000010 0.999970
0.000010 0.000010 0.000010 0.999970
0.008152 0.005853 0.000010 0.985984
0.007785 0.004540 0.000010 0.987666
0.000010 0.000010 0.000010 0.999970
0.000010 0.000010 0.000010 0.999970
0.000010 0.000010 0.000010 0.999970
0.000010 0.000010 0.000010 0.999970
0.000010 0.000010 0.000010 0.999970
0.000010 0.000010 0.000010 0.999970
0.000010 0.000010 0.000010 0.999970
0.000010 0.000010 0.000010 0.999970
0.000010 0.000010 0.000010 0.999970
0.000010 0.000010 0.000010 0.999970
0.000010 0.000010 0.000010 0.999970
0.000010 0.000010 0.000010 0.999970
0.000010 0.003408 0.000010 0.996572
0.000010 0.000280 0.000010 0.999700
0.000010 0.003373 0.000010 0.996607
0.000010 0.005601 0.000010 0.994379
0.000010 0.006080 0.000010 0.993900
0.000010 0.004143 0.000010 0.995837
0.000010 0.000010 0.000010 0.999970
0.000010 0.006163 0.000010 0.993817
0.002050 0.000010 0.000010 0.997930
0.000010 0.013331 0.000010 0.986649
0.000010 0.007062 0.000010 0.992918
0.002966 0.000010 0.000010 0.997014
0.000011 0.005132 0.000010 0.994848
0.003265 0.005835 0.000010 0.990891
0.000507 0.008994 0.000010 0.990489
0.028496 0.014510 0.000010 0.956984
0.000010 0.009041 0.000010 0.990939
0.000010 0.006112 0.000010 0.993868
0.000010 0.010576 0.000010 0.989404
0.000010 0.005807 0.000010 0.994173
0.004935 0.000018 0.000010 0.995037
0.002611 0.006275 0.001949 0.989165
0.009144 0.001646 0.000010 0.989200
0.000010 0.000016 0.000010 0.999964
0.000010 0.000010 0.000010 0.999970
0.000010 0.000010 0.000010 0.999970
0.000010 0.000010 0.000010 0.999970
0.073798 0.016138 0.011344 0.898720
0.000010 0.000010 0.000010 0.999970
0.059797 0.007370 0.007980 0.924852
0.000010 0.004486 0.000010 0.995494
0.000010 0.003675 0.000010 0.996305
0.004811 0.005288 0.000010 0.989891
0.000010 0.004178 0.000010 0.995802
0.000010 0.002270 0.000010 0.997710
0.000010 0.000010 0.000010 0.999970
0.000010 0.001788 0.000010 0.998192
0.000010 0.000010 0.000010 0.999970
0.000010 0.000010 0.000010 0.999970
0.000010 0.000010 0.000010 0.999970
0.008580 0.000504 0.000010 0.990906
0.000010 0.000010 0.000010 0.999970
0.000012 0.007176 0.000010 0.992802
0.015304 0.003337 0.000010 0.981349
0.000010 0.007754 0.000010 0.992226
0.057377 0.025298 0.003236 0.914090
0.065689 0.032022 0.000705 0.901583
0.029756 0.017095 0.000010 0.953139
0.063417 0.034348 0.000719 0.901516
0.021302 0.006743 0.005019 0.966936
0.091334 0.024515 0.001803 0.882348
0.047157 0.015674 0.004632 0.932536
0.072684 0.036175 0.001730 0.889411
0.054589 0.029966 0.011027 0.904418
0.064568 0.022326 0.000010 0.913096
0.048391 0.027031 0.002955 0.921623
0.070026 0.037750 0.004924 0.887299
0.034944 0.320157 0.000010 0.644889
0.023204 0.311038 0.005916 0.659841
0.033090 0.314643 0.000010 0.652257
0.020203 0.319224 0.012221 0.648351
0.026462 0.317675 0.004899 0.650963
0.012895 0.320399 0.004827 0.661879
0.020009 0.318991 0.001302 0.659699
0.027701 0.333549 0.000010 0.638740
0.022021 0.314526 0.006656 0.656796
0.022434 0.329213 0.005937 0.642416
0.039282 0.317478 0.008963 0.634278
0.015330 0.331623 0.000010 0.653037
0.028839 0.311359 0.001558 0.658244
0.030712 0.308866 0.009732 0.650690
0.023644 0.328104 0.004708 0.643544
0.016237 0.330391 0.006647 0.646725
0.024426 0.334340 0.000010 0.641224
0.032995 0.319270 0.002451 0.645285
0.020944 0.312852 0.007780 0.658425
0.014490 0.332604 0.004815 0.648091
0.225209 0.004372 0.404450 0.365969
0.291931 0.000010 0.394088 0.313972
0.279968 0.006134 0.407341 0.306557
0.280638 0.001203 0.408032 0.310127
0.254108 0.008548 0.410354 0.326990
0.257164 0.001797 0.416511 0.324527
0.328886 0.009492 0.385367 0.276255
0.326933 0.007021 0.374781 0.291265
0.385501 0.000010 0.360131 0.254357
0.263763 0.000010 0.398496 0.337731
0.287951 0.002108 0.395280 0.314661
0.285677 0.005810 0.398951 0.309562
0.251170 0.010844 0.366742 0.371244
0.287941 0.003308 0.377055 0.331696
0.240044 0.005800 0.406164 0.347992
0.292492 0.001909 0.392726 0.312873
0.272263 0.004394 0.380647 0.342696
0.308088 0.007344 0.397138 0.287431
0.279087 0.000010 0.389008 0.331895
0.259094 0.000010 0.383835 0.357061
0.145118 0.020844 0.483177 0.350862
0.129183 0.004230 0.512906 0.353682
0.183542 0.025672 0.465324 0.325462
0.195055 0.015005 0.526850 0.263089
0.138408 0.029854 0.493685 0.338053
0.165636 0.015743 0.469958 0.348663
0.157310 0.000010 0.502418 0.340263
0.156658 0.004276 0.550454 0.288612
0.115952 0.004655 0.536401 0.342993
0.150233 0.027339 0.533279 0.289148
0.161696 0.012079 0.504424 0.321801
0.175089 0.000010 0.478726 0.346175
0.129722 0.011048 0.513411 0.345820
0.139041 0.013894 0.495017 0.352048
0.172233 0.008352 0.509030 0.310385
0.106384 0.016211 0.482674 0.394731
0.152847 0.011721 0.502351 0.333081
0.186255 0.017844 0.489818 0.306082
0.288935 0.013222 0.448632 0.249211
0.174838 0.016697 0.489761 0.318704
0.455248 0.017094 0.177144 0.350515
0.464284 0.008974 0.197804 0.328938
0.440810 0.022199 0.088872 0.448119
0.439612 0.010678 0.165942 0.383769
0.501830 0.022108 0.106161 0.369901
0.542047 0.017904 0.158573 0.281476
0.529755 0.021761 0.139639 0.308845
0.495254 0.017747 0.133935 0.353064
0.421269 0.015940 0.160245 0.402546
0.448876 0.006306 0.138233 0.406586
0.475613 0.020197 0.155143 0.349047
0.491550 0.011461 0.156998 0.339992
0.492048 0.036907 0.128036 0.343009
0.493693 0.017677 0.152309 0.336321
0.464308 0.018244 0.154297 0.363151
0.485440 0.019667 0.149076 0.345817
0.492155 0.019126 0.103837 0.384882
0.536062 0.020459 0.114687 0.328792
0.510442 0.001962 0.121564 0.366031
0.514952 0.021049 0.165908 0.298091
0.017280 0.408523 0.000010 0.574187
0.017744 0.428100 0.000010 0.554146
0.010204 0.432129 0.000010 0.557657
0.011783 0.426694 0.000010 0.561513
0.020579 0.437507 0.000010 0.541904
0.027866 0.442425 0.000010 0.529699
0.021783 0.433543 0.000010 0.544664
0.021009 0.407352 0.000010 0.571629
0.013408 0.411831 0.000010 0.574751
0.010768 0.456572 0.000010 0.532649
0.024072 0.443828 0.000010 0.532090
0.018791 0.445094 0.000010 0.536104
0.018069 0.412361 0.000010 0.569561
0.017454 0.416143 0.000010 0.566393
0.012270 0.439500 0.000010 0.548220
0.004167 0.436608 0.000010 0.559215
0.005087 0.434385 0.000010 0.560518
0.000010 0.002171 0.000010 0.997809
0.007974 0.000152 0.003731 0.988143
0.000010 0.000010 0.000010 0.999970
0.000010 0.002240 0.000010 0.997740
0.026280 0.005650 0.004913 0.963156
0.010805 0.010268 0.000010 0.978918
0.498615 0.000010 0.000010 0.501365
0.499148 0.000018 0.000010 0.500825
0.497258 0.000010 0.000010 0.502722
0.450464 0.009912 0.039799 0.499825
0.452451 0.010124 0.038204 0.499220
0.009050 0.006677 0.000010 0.984263
0.364787 0.002604 0.014803 0.617806
0.029069 0.023794 0.057540 0.889597
0.000010 0.002133 0.005682 0.992175
0.004917 0.002692 0.005190 0.987201
0.009896 0.000010 0.000976 0.989118
0.000010 0.000771 0.002153 0.997066
0.006272 0.000010 0.000010 0.993708
0.006273 0.002463 0.000010 0.991254
0.000010 0.000010 0.000010 0.999970
0.000010 0.000010 0.000010 0.999970
0.000010 0.000010 0.000010 0.999970
0.000010 0.000010 0.000010 0.999970
0.000010 0.000010 0.000010 0.999970
0.000010 0.000010 0.000010 0.999970
0.000010 0.000010 0.000010 0.999970
0.000010 0.000010 0.000010 0.999970
0.000010 0.000010 0.000010 0.999970
0.000010 0.000010 0.000010 0.999970
0.000010 0.000010 0.000010 0.999970
0.000010 0.000010 0.000010 0.999970
0.000010 0.000010 0.000010 0.999970
0.000010 0.000010 0.000010 0.999970
0.000010 0.000010 0.000010 0.999970
0.496634 0.000010 0.000010 0.503346
0.001150 0.000010 0.006046 0.992794
0.007442 0.000913 0.006361 0.985284
0.000012 0.000010 0.000010 0.999968
0.000010 0.000010 0.000010 0.999970
0.032900 0.003864 0.006116 0.957121
0.000010 0.000010 0.000010 0.999970
0.000010 0.000010 0.010305 0.989675
0.000010 0.001546 0.000010 0.998434
0.000010 0.000010 0.000010 0.999970
0.000010 0.000010 0.000010 0.999970
0.000010 0.000010 0.000010 0.999970
0.000010 0.000010 0.003875 0.996105
0.000010 0.000010 0.000010 0.999970
0.000010 0.000010 0.000010 0.999970
0.007747 0.000019 0.000010 0.992224
0.000010 0.000010 0.000010 0.999970
0.003173 0.000019 0.000010 0.996798
0.001694 0.003390 0.000010 0.994906
0.008870 0.000010 0.001562 0.989557
0.008262 0.000010 0.001254 0.990473
0.000887 0.011812 0.000010 0.987291
0.001291 0.011841 0.000010 0.986858
0.019460 0.012778 0.000010 0.967752
0.024163 0.008232 0.000010 0.967595
0.025734 0.006100 0.000010 0.968157
0.019988 0.007650 0.000010 0.972353
0.011179 0.014563 0.000010 0.974248
0.009921 0.009125 0.006555 0.974398
0.016907 0.013971 0.000692 0.968431
0.007822 0.009641 0.000010 0.982527
0.017241 0.000107 0.000010 0.982642
0.017496 0.007933 0.000010 0.974561
0.018634 0.006448 0.005404 0.969514
0.007152 0.009785 0.000712 0.982351
0.006530 0.010480 0.000010 0.982980
0.013262 0.004219 0.011224 0.971295
0.020283 0.008077 0.000010 0.971630
0.013677 0.007270 0.000010 0.979043
0.000010 0.000010 0.000010 0.999970
0.000010 0.000010 0.000010 0.999970
0.000010 0.001513 0.000010 0.998467
0.083359 0.000010 0.045537 0.871094
0.000010 0.000209 0.000010 0.999771
0.000010 0.000010 0.000010 0.999970
0.065558 0.007022 0.039788 0.887632
0.083743 0.000010 0.045260 0.870987
0.000010 0.000010 0.000010 0.999970
0.000010 0.002281 0.000010 0.997699
0.000010 0.003463 0.000010 0.996517
0.000010 0.004435 0.000010 0.995545
0.000010 0.000010 0.000010 0.999970
0.000100 0.002849 0.000010 0.997041
0.000010 0.007011 0.000010 0.992969
0.000010 0.000010 0.000010 0.999970
0.000010 0.000010 0.000010 0.999970
0.009067 0.000010 0.009685 0.981238
0.000010 0.001180 0.000010 0.998800
0.000010 0.004541 0.000010 0.995439
0.033313 0.013333 0.000372 0.952983
0.000010 0.000010 0.000010 0.999970
0.055946 0.012487 0.007950 0.923617
0.000010 0.000010 0.000010 0.999970
0.000010 0.000010 0.000010 0.999970
0.047831 0.019286 0.000306 0.932577
0.000010 0.000010 0.000010 0.999970
0.094497 0.036498 0.006670 0.862335
0.091291 0.029322 0.002334 0.877053
0.084874 0.026791 0.017967 0.870368
0.000010 0.000010 0.000010 0.999970
0.000010 0.000010 0.000010 0.999970
0.000010 0.000010 0.000010 0.999970
0.000010 0.000010 0.000010 0.999970
0.000010 0.000010 0.000010 0.999970
0.000010 0.000010 0.000010 0.999970
0.000010 0.000010 0.000010 0.999970
0.000010 0.000010 0.000010 0.999970
0.000010 0.000010 0.000010 0.999970
0.000010 0.000010 0.000010 0.999970
0.000010 0.000499 0.000010 0.999481
0.000010 0.000010 0.000010 0.999970
0.000010 0.000010 0.000010 0.999970
0.000010 0.000010 0.000010 0.999970
0.000010 0.000010 0.000010 0.999970
0.000010 0.000010 0.000010 0.999970
0.000010 0.000010 0.000010 0.999970
0.000010 0.000010 0.000010 0.999970
0.000010 0.000010 0.000010 0.999970
0.000010 0.001296 0.000010 0.998684
0.000010 0.000010 0.000010 0.999970
0.000010 0.000010 0.000010 0.999970
0.000010 0.002344 0.000010 0.997636
0.000010 0.000010 0.000010 0.999970
0.000010 0.000010 0.000010 0.999970
0.000010 0.000010 0.000010 0.999970
0.000010 0.000010 0.000010 0.999970
0.000010 0.000010 0.000010 0.999970
0.000010 0.000010 0.000010 0.999970
0.000010 0.000010 0.000010 0.999970
0.023633 0.004280 0.006731 0.965356
0.000010 0.005348 0.000809 0.993833
0.000010 0.003643 0.000010 0.996337
0.000010 0.000010 0.000010 0.999970
0.000010 0.000010 0.000010 0.999970
0.000010 0.000612 0.000010 0.999368
0.000017 0.003227 0.000010 0.996746
0.000010 0.002845 0.000010 0.997135
0.000010 0.004509 0.000010 0.995471
0.003902 0.003370 0.000010 0.992718
0.000010 0.966670 0.000010 0.033310
0.000010 0.958097 0.000010 0.041883
0.000010 0.975247 0.000010 0.024733
0.000010 0.957622 0.000010 0.042358
0.000010 0.978623 0.000010 0.021357
0.000010 0.979178 0.000010 0.020802
0.000010 0.977521 0.000010 0.022459
0.000010 0.957404 0.000010 0.042576
0.000010 0.948574 0.000010 0.051406
0.000010 0.947352 0.000010 0.052628
0.000010 0.972688 0.000010 0.027292
0.000010 0.970090 0.000010 0.029890
0.000010 0.960734 0.000010 0.039246
0.000010 0.976681 0.000010 0.023299
0.000010 0.953478 0.000010 0.046502
0.000010 0.982908 0.000010 0.017072
0.000010 0.976132 0.000010 0.023848
0.000010 0.964036 0.000010 0.035944
0.000010 0.979544 0.000010 0.020436
0.000010 0.976537 0.000010 0.023443
0.000010 0.951004 0.000010 0.048976
0.000010 0.885332 0.000010 0.114648
0.000010 0.948856 0.000010 0.051124
0.000010 0.921217 0.000010 0.078763
0.000010 0.890541 0.000010 0.109439
0.000010 0.960059 0.000010 0.039921
0.000010 0.874927 0.000010 0.125053
0.000010 0.918253 0.000010 0.081727
0.000010 0.890409 0.000010 0.109571
0.000010 0.912046 0.000010 0.087934
0.000010 0.933776 0.000010 0.066204
0.000010 0.808582 0.000010 0.191398
0.000010 0.886034 0.000010 0.113946
0.000010 0.854546 0.000010 0.145434
0.000010 0.899988 0.000010 0.099992
0.000010 0.880870 0.000010 0.119110
0.000010 0.936909 0.000010 0.063071
0.519976 0.431727 0.034683 0.013615
0.602999 0.370659 0.012588 0.013754
0.593716 0.390261 0.011224 0.004799
0.594798 0.376485 0.019318 0.009398
0.564988 0.383612 0.037017 0.014383
0.650040 0.319342 0.024422 0.006196
0.709210 0.264458 0.021902 0.004430
0.616445 0.369721 0.011705 0.002129
0.595293 0.372168 0.027868 0.004671
0.577198 0.385718 0.027274 0.009811
0.518466 0.428365 0.043120 0.010049
0.647452 0.326204 0.025994 0.000351
0.588613 0.380638 0.030739 0.000010
0.624768 0.350507 0.014103 0.010622
0.663536 0.302866 0.025850 0.007749
0.693538 0.296823 0.009629 0.000010
0.580126 0.392064 0.017311 0.010499
0.562670 0.402286 0.025670 0.009374
0.572550 0.400574 0.026866 0.000010
0.985116 0.009034 0.005840 0.000010
0.986538 0.013442 0.000010 0.000010
0.982363 0.003381 0.014246 0.000010
0.982091 0.017889 0.000010 0.000010
0.991019 0.008961 0.000010 0.000010
0.999970 0.000010 0.000010 0.000010
0.999970 0.000010 0.000010 0.000010
0.997330 0.002650 0.000010 0.000010
0.999970 0.000010 0.000010 0.000010
0.991585 0.008395 0.000010 0.000010
0.995426 0.004289 0.000010 0.000274
0.980301 0.017252 0.000010 0.002437
0.992708 0.007272 0.000010 0.000010
0.999337 0.000643 0.000010 0.000010
0.988963 0.010615 0.000010 0.000413
0.996697 0.000192 0.001064 0.002047
0.979058 0.020629 0.000010 0.000303
0.998456 0.001524 0.000010 0.000010
0.985869 0.012739 0.000010 0.001382
0.999970 0.000010 0.000010 0.000010
0.000010 0.957468 0.000010 0.042512
0.000010 0.999970 0.000010 0.000010
0.000010 0.999970 0.000010 0.000010
0.000010 0.999970 0.000010 0.000010
0.000010 0.986411 0.000010 0.013569
0.000010 0.999970 0.000010 0.000010
0.000010 0.999970 0.000010 0.000010
0.000010 0.942455 0.000010 0.057525
0.000010 0.999970 0.000010 0.000010
0.000010 0.999970 0.000010 0.000010
0.000010 0.999970 0.000010 0.000010
0.000010 0.999970 0.000010 0.000010
0.000010 0.999970 0.000010 0.000010
0.000010 0.999970 0.000010 0.000010
0.000010 0.999970 0.000010 0.000010
0.000010 0.999970 0.000010 0.000010
0.000010 0.999970 0.000010 0.000010
0.000010 0.999970 0.000010 0.000010
0.000010 0.964891 0.000010 0.035089
0.000010 0.999970 0.000010 0.000010
0.000010 0.278670 0.000010 0.721310
0.000010 0.291463 0.000010 0.708517
0.000010 0.269108 0.000010 0.730872
0.000010 0.268206 0.000010 0.731774
0.000010 0.287543 0.000010 0.712437
0.070645 0.295778 0.000010 0.633567
0.000010 0.283584 0.000010 0.716396
0.000010 0.278158 0.000010 0.721822
0.003209 0.273808 0.000010 0.722972
0.000010 0.292051 0.000010 0.707929
0.000010 0.271909 0.000010 0.728071
0.001471 0.271142 0.009552 0.717835
0.027924 0.270349 0.000010 0.701717
0.000010 0.270303 0.000010 0.729677
0.000010 0.266316 0.000010 0.733664
0.000010 0.280428 0.000010 0.719552
0.000010 0.274843 0.000010 0.725137
0.057105 0.255953 0.001849 0.685093
0.000010 0.273030 0.000010 0.726950
0.000010 0.280147 0.000010 0.719833
0.000010 0.375918 0.000010 0.624062
0.000010 0.382137 0.000010 0.617843
0.000010 0.419373 0.000010 0.580607
0.000010 0.358781 0.000010 0.641199
0.000010 0.372046 0.000010 0.627934
0.000010 0.363791 0.000010 0.636189
0.000010 0.401985 0.000010 0.597995
0.000010 0.389555 0.000010 0.610425
0.000010 0.383883 0.000010 0.616097
0.000010 0.385531 0.000010 0.614449
0.000010 0.425548 0.000010 0.574432
0.000010 0.398823 0.000010 0.601157
0.000010 0.356198 0.000010 0.643782
0.000010 0.450190 0.000010 0.549790
0.000010 0.343544 0.000010 0.656436
0.000889 0.375419 0.000010 0.623682
0.000195 0.372201 0.000010 0.627593
0.000010 0.350049 0.000010 0.649931
0.000010 0.406115 0.000010 0.593865
0.005909 0.381444 0.000010 0.612637
0.840582 0.040678 0.118731 0.000010
0.836796 0.028350 0.134328 0.000527
0.860936 0.025226 0.113827 0.000010
0.863624 0.021442 0.114924 0.000010
0.844799 0.029178 0.126013 0.000010
0.842487 0.043894 0.113609 0.000010
0.861603 0.043019 0.095368 0.000010
0.869796 0.044431 0.085763 0.000010
0.869513 0.026268 0.104208 0.000010
0.877714 0.026586 0.095690 0.000010
0.888251 0.030158 0.081581 0.000010
0.849459 0.030211 0.118101 0.002229
0.855318 0.021901 0.122772 0.000010
0.851906 0.036214 0.110887 0.000992
0.864339 0.028854 0.103681 0.003126
0.847822 0.043130 0.108116 0.000932
0.845707 0.029278 0.125004 0.000010
0.829333 0.035845 0.130767 0.004054
0.843883 0.036581 0.116982 0.002554
0.000010 0.901901 0.000010 0.098079
0.000010 0.904831 0.000010 0.095149
0.000010 0.918808 0.000010 0.081172
0.000010 0.918838 0.000010 0.081142
0.000010 0.962736 0.000010 0.037244
0.000010 0.902886 0.000010 0.097094
0.000010 0.930611 0.000010 0.069369
0.000010 0.953654 0.000010 0.046326
0.000010 0.937043 0.000010 0.062937
0.000010 0.922159 0.000010 0.077821
0.000010 0.923666 0.000010 0.076314
0.000010 0.919541 0.000010 0.080439
0.000010 0.973850 0.000010 0.026130
0.000010 0.926579 0.000010 0.073401
0.654059 0.018327 0.327460 0.000154
0.653281 0.031674 0.312595 0.002449
0.651432 0.021841 0.326717 0.000010
0.668376 0.015590 0.315909 0.000126
0.666467 0.024329 0.309194 0.000010
0.647813 0.008664 0.341538 0.001985
0.614619 0.016694 0.365503 0.003184
0.641019 0.028650 0.330256 0.000075
0.666403 0.024718 0.308869 0.000010
0.630835 0.020023 0.349132 0.000010
0.648764 0.016585 0.329151 0.005500
0.638835 0.024471 0.334831 0.001863
0.651975 0.029307 0.318709 0.000010
0.657306 0.026929 0.315755 0.000010
0.651310 0.038249 0.309240 0.001201
0.631323 0.029623 0.339043 0.000010
0.645608 0.042389 0.311993 0.000010
0.637317 0.032933 0.319414 0.010336
0.664697 0.012692 0.322600 0.000010
0.643883 0.030954 0.325153 0.000010
0.974764 0.025216 0.000010 0.000010
0.974207 0.025773 0.000010 0.000010
0.977778 0.022202 0.000010 0.000010
0.974090 0.025890 0.000010 0.000010
0.979343 0.020637 0.000010 0.000010
0.993920 0.006060 0.000010 0.000010
0.985088 0.014892 0.000010 0.000010
0.972634 0.027346 0.000010 0.000010
0.980500 0.019184 0.000010 0.000306
0.976209 0.019467 0.004314 0.000010
0.976956 0.023024 0.000010 0.000010
0.984141 0.015839 0.000010 0.000010
0.985357 0.014623 0.000010 0.000010
0.968611 0.031369 0.000010 0.000010
0.972759 0.024802 0.002430 0.000010
0.978719 0.015105 0.006166 0.000010
0.979184 0.013863 0.006943 0.000010
0.973038 0.026942 0.000010 0.000010
0.970985 0.022075 0.006930 0.000010
0.979250 0.020730 0.000010 0.000010
0.006733 0.340343 0.000010 0.652914
0.000010 0.379308 0.000010 0.620672
0.000010 0.363983 0.000010 0.635997
0.000163 0.369834 0.000010 0.629993
0.000010 0.379665 0.000010 0.620315
0.000010 0.369298 0.000010 0.630682
0.000010 0.386275 0.000010 0.613705
0.000010 0.383706 0.001350 0.614934
0.003178 0.350752 0.000010 0.646060
0.000010 0.364951 0.000010 0.635029
0.000010 0.355616 0.000010 0.644364
0.002261 0.399744 0.000010 0.597985
0.000010 0.348927 0.002727 0.648336
0.001284 0.375716 0.000010 0.622991
0.000016 0.342702 0.000010 0.657272
0.006171 0.365744 0.000010 0.628075
0.002449 0.397771 0.000010 0.599770
0.007759 0.373665 0.000010 0.618566
0.000170 0.376309 0.000010 0.623511
0.002791 0.343903 0.000010 0.653296
0.000010 0.999970 0.000010 0.000010
0.000010 0.999970 0.000010 0.000010
0.000010 0.999970 0.000010 0.000010
0.000010 0.999970 0.000010 0.000010
0.000010 0.999970 0.000010 0.000010
0.000010 0.999970 0.000010 0.000010
0.000010 0.999970 0.000010 0.000010
0.000010 0.999970 0.000010 0.000010
0.000010 0.999970 0.000010 0.000010
0.000010 0.999970 0.000010 0.000010
0.000010 0.999970 0.000010 0.000010
0.000010 0.999970 0.000010 0.000010
0.000010 0.999970 0.000010 0.000010
0.000010 0.999970 0.000010 0.000010
0.000010 0.999970 0.000010 0.000010
0.000010 0.999970 0.000010 0.000010
0.000010 0.999970 0.000010 0.000010
0.000010 0.999970 0.000010 0.000010
0.000010 0.999970 0.000010 0.000010
0.000010 0.999970 0.000010 0.000010
0.717034 0.012505 0.270452 0.000010
0.713623 0.025410 0.260957 0.000010
0.724251 0.033336 0.242403 0.000010
0.757311 0.014731 0.223104 0.004854
0.739721 0.025432 0.234837 0.000010
0.740508 0.012148 0.247335 0.000010
0.742031 0.028256 0.223694 0.006018
0.711081 0.016050 0.272858 0.000010
0.681457 0.034489 0.284044 0.000010
0.743549 0.017314 0.239127 0.000010
0.749883 0.029867 0.215451 0.004800
0.731003 0.011066 0.257921 0.000010
0.746838 0.014928 0.234016 0.004218
0.740871 0.017772 0.238514 0.002843
0.766232 0.015366 0.218392 0.000010
0.688434 0.031334 0.277185 0.003048
0.714180 0.021539 0.263517 0.000764
0.735281 0.008793 0.255916 0.000010
0.004152 0.581549 0.000010 0.414290
0.006890 0.567339 0.000010 0.425761
0.017088 0.553303 0.000010 0.429599
0.004398 0.571582 0.000010 0.424009
0.005734 0.600612 0.000010 0.393644
0.001622 0.563096 0.000010 0.435271
0.010397 0.552903 0.000010 0.436691
0.002570 0.561319 0.000010 0.436101
0.020841 0.553554 0.000010 0.425595
0.000010 0.590188 0.000010 0.409792
0.012021 0.546638 0.000010 0.441331
0.006973 0.554281 0.000010 0.438737
0.000010 0.567542 0.000010 0.432438
0.005039 0.587401 0.000010 0.407550
0.004076 0.562309 0.000010 0.433604
0.013457 0.567212 0.000010 0.419322
0.013488 0.593506 0.000010 0.392996
0.004730 0.585613 0.000010 0.409648
0.012999 0.557207 0.000010 0.429784
0.002822 0.570323 0.000010 0.426845
0.935060 0.051706 0.013224 0.000010
0.932676 0.056947 0.010367 0.000010
0.943322 0.039896 0.016772 0.000010
0.930594 0.045775 0.023622 0.000010
0.921150 0.063185 0.015655 0.000010
0.958233 0.040888 0.000869 0.000010
0.946599 0.040143 0.013247 0.000010
0.950941 0.037242 0.011807 0.000010
0.949195 0.038186 0.012610 0.000010
0.926685 0.047527 0.025778 0.000010
0.944688 0.037392 0.017911 0.000010
0.944706 0.038379 0.016906 0.000010
0.949626 0.032560 0.017804 0.000010
0.943673 0.036408 0.019909 0.000010
0.931998 0.042174 0.025818 0.000010
0.955880 0.041525 0.002585 0.000010
0.956252 0.039182 0.001807 0.002758
0.939644 0.040028 0.020318 0.000010
0.949369 0.036522 0.014099 0.000010
0.971304 0.027591 0.000010 0.001094
0.989271 0.010083 0.000010 0.000636
0.987170 0.012810 0.000010 0.000010
0.997244 0.002736 0.000010 0.000010
0.991273 0.008707 0.000010 0.000010
0.984098 0.015882 0.000010 0.000010
0.990264 0.009716 0.000010 0.000010
0.981253 0.018727 0.000010 0.000010
0.993100 0.006880 0.000010 0.000010
0.962624 0.035192 0.000010 0.002173
0.985464 0.014516 0.000010 0.000010
0.989197 0.010783 0.000010 0.000010
0.992982 0.006892 0.000117 0.000010
0.982394 0.017586 0.000010 0.000010
0.987189 0.012791 0.000010 0.000010
0.971616 0.025416 0.002887 0.000082
0.975507 0.024473 0.000010 0.000010
0.980389 0.018722 0.000010 0.000879
0.991608 0.008372 0.000010 0.000010
0.922368 0.024685 0.052936 0.000010
0.931009 0.025946 0.043035 0.000010
0.933405 0.013021 0.053564 0.000010
0.917395 0.021573 0.061022 0.000010
0.981847 0.016683 0.001459 0.000010
0.983716 0.016264 0.000010 0.000010
0.806690 0.017408 0.171462 0.004440
0.915780 0.027807 0.056403 0.000010
0.838950 0.023617 0.133997 0.003437
0.956321 0.023138 0.020532 0.000010
0.963073 0.010920 0.025997 0.000010
0.963923 0.019045 0.017022 0.000010
0.973491 0.016132 0.010367 0.000010
0.967296 0.014178 0.018516 0.000010
0.984834 0.015146 0.000010 0.000010
0.912205 0.005601 0.082184 0.000010
0.971225 0.026529 0.000010 0.002235
0.950156 0.016852 0.032982 0.000010
0.998881 0.000222 0.000887 0.000010
0.950219 0.015000 0.032708 0.002073
0.000010 0.526410 0.000010 0.473570
0.000010 0.556328 0.000010 0.443652
0.000010 0.548161 0.000010 0.451819
0.000010 0.707472 0.000010 0.292508
0.000010 0.573891 0.000010 0.426089
0.000010 0.559860 0.000010 0.440120
0.020098 0.685171 0.000010 0.294721
0.000010 0.559359 0.000010 0.440621
0.000010 0.489410 0.000010 0.510570
0.000010 0.569114 0.000010 0.430866
0.000010 0.639941 0.000010 0.360039
0.000010 0.575703 0.000010 0.424277
0.000010 0.598332 0.000010 0.401648
0.000010 0.653748 0.000010 0.346232
0.000010 0.667720 0.000010 0.332260
0.000010 0.614283 0.000010 0.385697
0.000010 0.606559 0.000010 0.393421
0.000010 0.530433 0.000010 0.469547
0.000010 0.626122 0.000010 0.373858
0.000010 0.589135 0.000010 0.410845
0.000010 0.000352 0.013198 0.986440
0.000010 0.001035 0.015952 0.983003
0.000010 0.000010 0.014757 0.985223
0.000010 0.000010 0.008219 0.991761
0.000010 0.003734 0.008472 0.987784
0.011387 0.011811 0.000010 0.976793
0.004021 0.002723 0.005527 0.987729
0.012719 0.003271 0.000511 0.983498
0.000670 0.003987 0.006544 0.988800
0.000010 0.000010 0.000010 0.999970
0.000010 0.000644 0.000010 0.999336
0.000010 0.000010 0.000010 0.999970
0.000016 0.000010 0.000010 0.999964
0.003866 0.002703 0.000010 0.993421
0.016646 0.002610 0.004213 0.976531
0.000010 0.002580 0.006548 0.990862
0.007801 0.005765 0.008677 0.977757
0.000010 0.000010 0.000010 0.999970
0.013081 0.003147 0.000010 0.983762
0.049512 0.003829 0.027082 0.919577
0.001661 0.003108 0.000010 0.995221
0.000010 0.000322 0.000010 0.999658
0.002606 0.000660 0.000010 0.996724
0.006554 0.004201 0.003279 0.985966
0.001899 0.005538 0.000010 0.992552
0.000010 0.007154 0.000010 0.992826
0.008390 0.004196 0.008969 0.978444
0.000019 0.000010 0.000010 0.999961
0.000010 0.000010 0.000010 0.999970
0.000010 0.000010 0.000010 0.999970
0.000010 0.000010 0.000010 0.999970
0.000010 0.000010 0.000010 0.999970
0.258206 0.059877 0.011161 0.670755
0.239418 0.068789 0.021893 0.669901
0.257852 0.069988 0.028358 0.643802
0.251174 0.062054 0.026208 0.660564
0.259577 0.059331 0.011239 0.669853
0.628382 0.109335 0.063930 0.198352
0.634379 0.124978 0.062309 0.178334
0.665895 0.117709 0.066617 0.149779
0.658829 0.115423 0.054257 0.171491
0.656323 0.114640 0.061396 0.167641
